# Supplementary material for: Crystallographic workshops – a primer and perspective from Whitworth University’s Summer Crystallography Institute
Source: Acta Crystallogr E Crystallogr Commun. 2026 Feb 3;82(Pt 3):313–9. doi: 10.1107/S2056989026000939 (PMC12961664; doi:10.1107/S2056989026000939)
Supplement: Supplementary file 1 [file e-82-00313-sup2.zip]

Archive with 101 entries (69 files):
- Lectures/SCI_Crystal_Growth.pptx
- Lectures/SCI_Crystallog_Symmetry.pptx
- Lectures/SCI_Diffraction.pptx
- Lectures/SCI_Structure Solution_Refinement.pptx
- Practice Data Sets/SCI01/
- Practice Data Sets/SCI01/SCI01.hkl
- Practice Data Sets/SCI01/SCI01.ins
- Practice Data Sets/SCI02/
- Practice Data Sets/SCI02/SCI02.hkl
- Practice Data Sets/SCI02/SCI02.ins
- Practice Data Sets/SCI03/
- Practice Data Sets/SCI03/SCI03.hkl
- Practice Data Sets/SCI03/SCI03.ins
- Practice Data Sets/SCI04/
- Practice Data Sets/SCI04/SCI04.hkl
- Practice Data Sets/SCI04/SCI04.ins
- Practice Data Sets/SCI05/
- Practice Data Sets/SCI05/SCI05.hkl
- Practice Data Sets/SCI05/SCI05.INS
- Practice Data Sets/SCI06/
- Practice Data Sets/SCI06/SCI06.hkl
- Practice Data Sets/SCI06/SCI06.ins
- Practice Data Sets/SCI07/
- Practice Data Sets/SCI07/SCI07.hkl
- Practice Data Sets/SCI07/SCI07.ins
- Practice Data Sets/SCI08/
- Practice Data Sets/SCI08/SCI08.hkl
- Practice Data Sets/SCI08/SCI08.ins
- Practice Data Sets/SCI09/
- Practice Data Sets/SCI09/SCI09.hkl
- Practice Data Sets/SCI09/SCI09.ins
- Practice Data Sets/SCI10/
- Practice Data Sets/SCI10/SCI10.hkl
- Practice Data Sets/SCI10/SCI10.INS
- Practice Data Sets/SCI11/
- Practice Data Sets/SCI11/SCI11.hkl
- Practice Data Sets/SCI11/SCI11.ins
- Practice Data Sets/SCI12/
- Practice Data Sets/SCI12/SCI12.hkl
- Practice Data Sets/SCI12/SCI12.ins
- Practice Data Sets/SCI13/
- Practice Data Sets/SCI13/SCI13.hkl
- Practice Data Sets/SCI13/SCI13.ins
- Practice Data Sets/SCI14/
- Practice Data Sets/SCI14/SCI14.hkl
- Practice Data Sets/SCI14/SCI14.ins
- Practice Data Sets/SCI15/
- Practice Data Sets/SCI15/SCI15.hkl
- Practice Data Sets/SCI15/SCI15.ins
- Practice Data Sets/SCI16/
- Practice Data Sets/SCI16/SCI16.hkl
- Practice Data Sets/SCI16/SCI16.ins
- Practice Data Sets/SCI17/
- Practice Data Sets/SCI17/SCI17.hkl
- Practice Data Sets/SCI17/SCI17.ins
- Practice Data Sets/SCI18/
- Practice Data Sets/SCI18/SCI18.hkl
- Practice Data Sets/SCI18/SCI18.ins
- Practice Data Sets/SCI19/
- Practice Data Sets/SCI19/SCI19.hkl
- Practice Data Sets/SCI19/SCI19.ins
- Practice Data Sets/SCI20/
- Practice Data Sets/SCI20/SCI20.hkl
- Practice Data Sets/SCI20/SCI20.ins
- Practice Data Sets/SCI21/
- Practice Data Sets/SCI21/SCI21.hkl
- Practice Data Sets/SCI21/SCI21.ins
- Practice Data Sets/SCI22/
- Practice Data Sets/SCI22/SCI22.hkl
- Practice Data Sets/SCI22/SCI22.ins
- Practice Data Sets/SCI23/
- Practice Data Sets/SCI23/SCI23.hkl
- Practice Data Sets/SCI23/SCI23.ins
- Practice Data Sets/SCI24/
- Practice Data Sets/SCI24/SCI24.hkl
- Practice Data Sets/SCI24/SCI24.ins
- Practice Data Sets/SCI25/
- Practice Data Sets/SCI25/SCI25.hkl
- Practice Data Sets/SCI25/SCI25.ins
- Practice Data Sets/SCI26/
- Practice Data Sets/SCI26/SCI26.hkl
- Practice Data Sets/SCI26/SCI26.ins
- Practice Data Sets/SCI27/
- Practice Data Sets/SCI27/SCI27.hkl
- Practice Data Sets/SCI27/SCI27.ins
- Practice Data Sets/SCI28/
- Practice Data Sets/SCI28/SCI28.hkl
- Practice Data Sets/SCI28/SCI28.ins
- Practice Data Sets/SCI29/
- Practice Data Sets/SCI29/SCI29.hkl
- Practice Data Sets/SCI29/SCI29.ins
- Practice Data Sets/SCI30/
- Practice Data Sets/SCI30/SCI30.hkl
- Practice Data Sets/SCI30/SCI30.ins
- Practice Data Sets/SCI31/
- Practice Data Sets/SCI31/SCI31.hkl
- Practice Data Sets/SCI31/SSCI31.ins
- Practice Data Sets/SCI32/
- Practice Data Sets/SCI32/SCI32.hkl
- Practice Data Sets/SCI32/SCI32.ins
- Practice Data Sets/SCIDataSets_final.pdf
