# Supplementary material for: Crystallographic workshops – a primer and perspective from Whitworth University’s Summer Crystallography Institute
Source: Acta Crystallogr E Crystallogr Commun. 2026 Feb 3;82(Pt 3):313–9. doi: 10.1107/S2056989026000939 (PMC12961664; doi:10.1107/S2056989026000939)
Supplement: Supplementary file 1 [file e-82-00313-sup2.zip › Practice Data Sets/SCI01/SCI01.hkl]

   2   0   0  229.72   22.99
   8   0   0  659.89   81.42
  10   0   0 2512.68  423.35
  12   0   0  101.75   10.88
  14   0   0 3774.73  380.78
  16   0   0  601.57   52.06
  18   0   0  119.05   12.84
  20   0   0 1888.32  113.29
  22   0   0   18.20    6.72
  24   0   0 1038.28   63.32
  26   0   0   29.59    7.21
  28   0   0  705.30   46.93
  30   0   0  317.82   26.16
  32   0   0  353.74   24.70
  34   0   0  728.04   46.48
  36   0   0    4.10    8.04
  38   0   0  514.92   56.72
  40   0   0   19.38   19.67
   1   1   0   62.63    4.55
   3   1   0   92.38    5.35
   5   1   0  621.72   29.15
   7   1   0   13.06    3.16
   9   1   0  961.64   55.80
  11   1   0  427.85   25.39
  13   1   0   10.30    4.24
  15   1   0  841.58   60.85
  17   1   0   25.60    5.44
  19   1   0  119.21    6.78
  21   1   0    5.50    3.87
  23   1   0  448.96   18.43
  25   1   0   60.31    5.50
  27   1   0    5.74    5.71
  29   1   0  228.11   10.85
  31   1   0   24.19    6.71
  33   1   0   67.13    7.40
  35   1   0   26.30    5.33
  37   1   0   13.08    5.10
  39   1   0   85.35   12.46
   0   2   0 1089.92   47.97
   2   2   0   62.80    4.03
   4   2   0 1091.08   40.94
   6   2   0  524.60   19.72
   8   2   0  153.18    6.92
  10   2   0 1759.48   63.62
  12   2   0   12.07    3.23
  14   2   0  560.80   20.87
  16   2   0  119.86    6.02
  18   2   0  224.17    8.76
  20   2   0  413.10   20.06
  22   2   0    2.12    5.28
  24   2   0  605.73   30.93
  26   2   0   65.82    7.02
  28   2   0   17.63    5.65
  30   2   0  296.82   12.91
  32   2   0   41.20    5.71
  34   2   0  116.36    6.84
  36   2   0    0.69    5.17
  38   2   0  116.55    9.03
   1   3   0  870.62   52.79
   3   3   0  336.28   21.97
   5   3   0 1142.37   68.51
   7   3   0   20.16    5.94
   9   3   0 1856.84   84.80
  11   3   0  569.39   20.76
  13   3   0  238.38    8.80
  15   3   0 1146.01   38.68
  17   3   0    5.79    4.98
  19   3   0  902.56   52.20
  21   3   0   54.93    7.32
  23   3   0  758.92   29.47
  25   3   0  382.43   16.50
  27   3   0   78.26    7.74
  29   3   0  441.35   18.81
  31   3   0    7.08    6.71
  33   3   0  242.40   19.88
  35   3   0   47.23    8.67
   0   4   0   13.75    5.62
   2   4   0   28.96    4.02
   4   4   0   18.03    4.56
   6   4   0    3.31    4.38
   8   4   0    4.17    4.21
  10   4   0   16.50    4.83
  12   4   0   21.31    5.02
  14   4   0   27.55    6.85
  16   4   0   21.32    6.39
  18   4   0   48.50   10.94
  20   4   0   25.10   12.94
  22   4   0    5.59   12.41
  24   4   0   22.41   17.20
  26   4   0    6.27   17.00
  28   4   0    0.95   15.21
  30   4   0    3.49   13.29
  32   4   0   25.64   11.09
   1   5   0  344.84   13.30
   3   5   0   58.61    6.91
   5   5   0  356.42   13.19
   7   5   0   41.63    7.23
   9   5   0  403.51   15.14
  11   5   0  230.27   11.24
  13   5   0  318.59   15.16
  15   5   0  463.33   18.21
  17   5   0   15.25    6.86
  19   5   0  369.06   22.40
  21   5   0   20.90    9.96
  23   5   0  209.41   14.23
  25   5   0   89.70   11.81
  27   5   0   70.31    8.31
   0   6   0  188.14   13.06
   2   6   0    0.00    5.98
   4   6   0  175.11    9.37
   6   6   0   29.52    6.05
   8   6   0  141.38    7.94
  10   6   0   65.09   10.22
  12   6   0    2.76    7.56
  14   6   0  157.39   19.92
  16   6   0    0.00   13.64
  18   6   0   20.21   21.54
  20   6   0  167.35   19.36
   0   0   1    0.00    4.42
  22   0   1   10.26    9.19
  24   0   1    0.00    9.44
  34   0   1    4.33   16.41
  36   0   1    4.39   14.93
 -39   1   1   56.50    9.05
 -37   1   1  265.38   11.58
 -35   1   1    4.54    5.79
 -33   1   1  490.93   22.26
 -31   1   1  181.66    9.93
 -29   1   1  243.52   12.77
 -27   1   1  923.98   40.28
 -25   1   1  174.19    8.79
 -23   1   1 1534.15   59.66
 -21   1   1  125.56    7.06
 -19   1   1 1040.79   46.17
 -17   1   1 1068.68   72.67
 -15   1   1  811.77   58.66
 -13   1   1 1467.45   94.96
 -11   1   1   90.20    7.67
  -9   1   1 2368.00  136.57
  -7   1   1 1482.73   66.56
  -5   1   1  227.35   10.65
  -3   1   1 2734.17  114.64
  -1   1   1  466.59   19.36
   1   1   1 1159.50   62.10
   3   1   1  317.76   16.65
   5   1   1 2769.91  141.88
   7   1   1 1883.73   90.50
   9   1   1  884.18   40.95
  11   1   1 2469.63  121.78
  13   1   1  272.80   15.11
  15   1   1 1151.37   59.57
  17   1   1  164.04   11.55
  19   1   1 1236.84   45.18
  21   1   1  636.06   24.96
  23   1   1  470.97   19.07
  25   1   1  786.42   29.42
  27   1   1  122.21    8.36
  29   1   1  477.08   18.57
  31   1   1  255.85   11.67
  33   1   1   45.28    6.12
  35   1   1  223.63   10.44
  37   1   1    3.35    4.64
  39   1   1  298.97   20.97
 -38   2   1  141.06   10.00
 -36   2   1   39.42    5.68
 -34   2   1  146.21    7.68
 -32   2   1  363.23   14.30
 -30   2   1   28.15    6.65
 -28   2   1   73.94    7.03
 -26   2   1   60.62    6.67
 -24   2   1  149.24    9.33
 -22   2   1  172.91    7.71
 -20   2   1  221.77    8.05
 -18   2   1  526.71   18.08
 -16   2   1    7.63    4.17
 -14   2   1  500.67   21.31
 -12   2   1  856.75   35.40
 -10   2   1  920.18   33.33
  -8   2   1  956.23   35.73
  -6   2   1  238.70    9.68
  -4   2   1 1392.76   52.87
  -2   2   1  229.77    9.35
   0   2   1 2683.29   99.48
   2   2   1  873.15   28.79
   4   2   1   65.82    3.58
   6   2   1 1037.80   38.13
   8   2   1    3.93    2.81
  10   2   1  373.09   14.82
  12   2   1  223.11    9.26
  14   2   1  473.05   18.94
  16   2   1 1051.29   32.16
  18   2   1   12.26    3.80
  20   2   1  589.79   24.11
  22   2   1  152.96    9.81
  24   2   1  223.55   17.22
  26   2   1  254.61   13.23
  28   2   1  157.11    9.33
  30   2   1  438.02   16.19
  32   2   1    3.88    5.36
  34   2   1  294.48   11.59
  36   2   1   77.76    8.07
  38   2   1   72.49    8.02
 -35   3   1    5.64    8.48
 -33   3   1  125.64    8.88
 -31   3   1   43.08    6.34
 -29   3   1   21.67    7.37
 -27   3   1  170.76   11.41
 -25   3   1   32.40    8.42
 -23   3   1   30.91    8.21
 -21   3   1  104.94   22.42
 -19   3   1  110.62   21.53
 -17   3   1    2.38   15.10
 -15   3   1   36.78    6.62
 -13   3   1  208.65   10.06
 -11   3   1   65.96    5.47
  -9   3   1   13.47    5.43
  -7   3   1    7.91    5.45
  -5   3   1    4.53    5.51
  -3   3   1   10.56    5.61
  -1   3   1  122.96    7.71
   1   3   1  270.01   13.92
   3   3   1  295.85   15.02
   5   3   1  266.99   13.80
   7   3   1  342.64   16.89
   9   3   1    2.34    3.17
  11   3   1   80.91    4.46
  13   3   1   21.65    3.69
  15   3   1  126.80    7.09
  17   3   1  228.65   10.07
  19   3   1   59.95    5.82
  21   3   1   61.68    7.30
  23   3   1   89.69    7.51
  25   3   1    6.47    6.42
  27   3   1   19.11    6.79
  29   3   1   21.89    6.53
  31   3   1   11.33    6.49
  33   3   1    8.35    9.66
  35   3   1   52.33    8.84
 -32   4   1  206.53   25.84
 -30   4   1    9.52   13.12
 -28   4   1  356.69   36.07
 -26   4   1   68.74   15.31
 -24   4   1  566.81   54.59
 -22   4   1  634.08  132.47
 -20   4   1   46.36   15.55
 -18   4   1  705.15  145.37
 -16   4   1  159.93   11.35
 -14   4   1  808.35   32.81
 -12   4   1  443.43   16.52
 -10   4   1  699.74   24.63
  -8   4   1 1485.86   50.21
  -6   4   1    8.81    3.77
  -4   4   1 1536.31   49.24
  -2   4   1  289.54   10.19
   0   4   1 1118.19   36.16
   2   4   1  476.55   15.43
   4   4   1  384.70   12.91
   6   4   1  829.86   27.39
   8   4   1   24.34    4.37
  10   4   1 1154.90   39.51
  12   4   1  387.28   17.58
  14   4   1  436.67   16.54
  16   4   1  591.38   19.07
  18   4   1   41.18    6.49
  20   4   1  810.53   40.19
  22   4   1  103.38   14.56
  24   4   1  466.93   31.18
  26   4   1  300.54   57.92
  28   4   1  102.35   30.72
  30   4   1  474.32   81.34
  32   4   1    0.63   15.90
 -27   5   1   37.63    6.89
 -25   5   1    0.22    7.30
 -23   5   1  139.99   13.21
 -21   5   1    8.98    9.66
 -19   5   1  106.26   12.54
 -17   5   1   29.52   21.27
 -15   5   1   46.43    8.83
 -13   5   1  106.58   12.22
 -11   5   1    6.28    7.04
  -9   5   1  109.89    9.36
  -7   5   1   18.09    7.57
  -5   5   1   23.90    8.72
  -3   5   1   75.89    8.76
  -1   5   1   58.06    7.16
   1   5   1  316.24   16.02
   3   5   1   60.36    7.90
   5   5   1  136.64    9.70
   7   5   1  375.71   15.21
   9   5   1   53.76    8.75
  11   5   1   64.33    7.91
  13   5   1   13.07    6.47
  15   5   1  240.20   14.85
  17   5   1   33.89    7.05
  19   5   1   37.50    9.91
  21   5   1   84.30   10.55
  23   5   1    8.76    9.21
  25   5   1   34.35    8.56
  27   5   1   11.59    6.54
 -18   6   1  122.64   25.36
 -16   6   1   11.21   13.23
 -14   6   1   64.03   16.28
 -12   6   1   76.97   10.25
 -10   6   1  180.95    9.93
  -8   6   1   33.45   11.21
  -6   6   1    2.66    6.12
  -4   6   1  240.93   12.48
  -2   6   1   39.47    6.84
   0   6   1   81.68    7.57
   2   6   1  114.09    7.94
   4   6   1    0.09    7.02
   6   6   1   91.48    7.57
   8   6   1    0.00    7.49
  10   6   1  204.56   10.91
  12   6   1   46.05    7.60
  14   6   1    0.52   22.95
  16   6   1  124.46   21.65
 -40   0   2  181.07   22.31
 -38   0   2   65.34   11.68
 -36   0   2  278.23   17.97
 -34   0   2    7.45    7.33
 -32   0   2  845.34   48.43
 -30   0   2  130.29   11.33
 -28   0   2  345.36   24.16
 -26   0   2 1011.26   71.05
 -24   0   2   13.88    6.21
 -22   0   2 1647.95  113.75
 -20   0   2  263.68   19.86
 -18   0   2 1005.80  101.46
 -16   0   2 2020.78  297.34
 -14   0   2  432.07   40.06
 -12   0   2 2793.87  212.42
 -10   0   2   36.99    6.86
  -8   0   2 2796.33  277.55
  -6   0   2 1109.58  110.61
  -4   0   2 1891.88  187.94
  -2   0   2  304.21   28.96
   0   0   2  504.58   34.35
   2   0   2  198.92   15.35
   4   0   2   17.67    7.77
   6   0   2 2373.62  153.76
   8   0   2 1760.08  175.34
  10   0   2  164.97   16.64
  12   0   2 1539.98  129.33
  14   0   2   44.87    8.40
  16   0   2 3167.50  221.38
  18   0   2  323.06   22.55
  20   0   2 1288.56   56.09
  22   0   2 1598.04   80.77
  24   0   2  187.13   13.88
  26   0   2  513.40   34.82
  28   0   2   12.08    9.40
  30   0   2  470.48   28.53
  32   0   2  179.46   13.02
  34   0   2  122.86    8.84
  36   0   2  308.26   14.57
  38   0   2    0.00    8.60
 -39   1   2    6.78    7.49
 -37   1   2   29.16    5.38
 -35   1   2   37.64    5.95
 -33   1   2   11.31    5.39
 -31   1   2    8.26    5.36
 -29   1   2   14.27    5.24
 -27   1   2  153.95   10.50
 -25   1   2    8.31    3.98
 -23   1   2  229.57   11.23
 -21   1   2  243.31   11.01
 -19   1   2   25.41    4.06
 -17   1   2  205.68   15.56
 -15   1   2   16.57    4.71
 -13   1   2   50.67    5.14
 -11   1   2   32.63    3.54
  -9   1   2  112.08    6.20
  -7   1   2  826.80   36.93
  -5   1   2  733.07   34.57
  -3   1   2   31.02    2.43
  -1   1   2 1715.20  127.85
   1   1   2   44.26    5.70
   3   1   2   23.67    2.22
   5   1   2  127.75    6.19
   7   1   2 1109.86   44.27
   9   1   2    5.79    4.45
  11   1   2  248.68   15.13
  13   1   2   81.95    7.38
  15   1   2   50.91    6.01
  17   1   2   85.26    6.55
  19   1   2    5.88    3.95
  21   1   2  207.97    8.58
  23   1   2   34.42    5.09
  25   1   2   30.97    7.06
  27   1   2  403.60   17.49
  29   1   2   49.39    6.46
  31   1   2   77.34    6.78
  33   1   2   18.44    5.80
  35   1   2   65.75    5.84
  37   1   2   30.84    7.42
 -38   2   2   15.13    6.08
 -36   2   2  124.61    7.76
 -34   2   2    5.66    4.83
 -32   2   2  107.13    7.09
 -30   2   2   59.86    6.56
 -28   2   2   63.54    6.26
 -26   2   2  276.62   11.74
 -24   2   2    9.02    5.43
 -22   2   2  673.73   21.74
 -20   2   2   30.63    4.20
 -18   2   2  399.47   14.14
 -16   2   2  523.93   22.02
 -14   2   2  207.65   10.58
 -12   2   2  560.19   28.14
 -10   2   2   27.12    3.66
  -8   2   2 1498.98   71.19
  -6   2   2   77.21    4.53
  -4   2   2  236.58   11.19
  -2   2   2 2292.59  107.11
   0   2   2   32.46    6.17
   2   2   2  987.57   39.87
   4   2   2   50.12    4.76
   6   2   2  461.96   21.17
   8   2   2  440.51   20.24
  10   2   2  433.08   19.45
  12   2   2  705.37   31.84
  14   2   2   13.35    4.67
  16   2   2  584.39   20.37
  18   2   2   81.79    5.25
  20   2   2  239.86   10.28
  22   2   2  187.48   10.20
  24   2   2  143.91    8.98
  26   2   2  723.62   24.61
  28   2   2    5.66    5.91
  30   2   2  516.00   19.17
  32   2   2  181.90    9.14
  34   2   2   49.63    5.69
  36   2   2  159.41   10.64
 -35   3   2   91.46   23.55
 -33   3   2  211.30   10.67
 -31   3   2  520.35   25.06
 -29   3   2    9.15    7.98
 -27   3   2  512.31   28.13
 -25   3   2   78.81    9.38
 -23   3   2  513.51   39.71
 -21   3   2  101.36   20.75
 -19   3   2  143.91   23.26
 -17   3   2 1151.10  122.30
 -15   3   2   34.99   13.52
 -13   3   2  955.79   44.84
 -11   3   2  591.70   28.34
  -9   3   2  453.23   19.92
  -7   3   2 1400.79   65.50
  -5   3   2    9.88    3.94
  -3   3   2 3487.18  135.31
  -1   3   2   70.37    5.39
   1   3   2 1058.07   41.92
   3   3   2 1547.76   60.64
   5   3   2  439.35   18.34
   7   3   2 1841.99   56.24
   9   3   2   10.73    3.21
  11   3   2 1073.23   34.14
  13   3   2  250.30    9.02
  15   3   2  434.01   14.09
  17   3   2 1034.41   28.56
  19   3   2   39.88    5.35
  21   3   2  580.88   21.21
  23   3   2   78.82    7.55
  25   3   2  223.25   10.96
  27   3   2  240.66   12.31
  29   3   2   60.76    7.18
  31   3   2  479.09   18.03
  33   3   2    0.85    9.25
  35   3   2  175.34   14.66
 -32   4   2    5.07   17.15
 -30   4   2    1.25   12.09
 -28   4   2    3.95   12.02
 -26   4   2   44.48   14.70
 -24   4   2   12.39   19.54
 -22   4   2   28.23   43.56
 -20   4   2   25.98   43.81
 -18   4   2  124.75   15.24
 -16   4   2    7.90   11.85
 -14   4   2    2.58    9.56
 -12   4   2   15.93    6.16
 -10   4   2    6.27    3.99
  -8   4   2    9.41    3.91
  -6   4   2    4.16    3.78
  -4   4   2   21.40    4.22
  -2   4   2   18.54    3.71
   0   4   2   47.43    4.26
   2   4   2   25.14    3.88
   4   4   2   59.41    4.54
   6   4   2   84.60    5.15
   8   4   2   12.79    4.02
  10   4   2    7.75    4.85
  12   4   2   33.26    6.87
  14   4   2   24.25    5.53
  16   4   2    1.88    5.43
  18   4   2   92.76    7.46
  20   4   2    5.84    6.46
  22   4   2    5.65    7.56
  24   4   2   33.02    8.01
  26   4   2   18.07    7.54
  28   4   2    3.51    8.59
  30   4   2    6.78    6.72
 -27   5   2  366.73   22.28
 -25   5   2   26.58    9.17
 -23   5   2  166.22   10.99
 -21   5   2  109.75   11.98
 -19   5   2   82.59   13.04
 -17   5   2  389.97   26.49
 -15   5   2    0.00   11.46
 -13   5   2  615.10   20.51
 -11   5   2   54.64    7.60
  -9   5   2   60.63    7.31
  -7   5   2  543.29   17.64
  -5   5   2   29.38    5.79
  -3   5   2  635.13   19.20
  -1   5   2   44.59    6.65
   1   5   2  725.70   24.43
   3   5   2  474.21   17.17
   5   5   2   55.78    6.50
   7   5   2 1198.49   35.12
   9   5   2    7.71    6.39
  11   5   2  307.87   12.27
  13   5   2   48.77    6.71
  15   5   2  125.60    8.93
  17   5   2  323.17   13.69
  19   5   2    8.70    6.21
  21   5   2  323.21   17.64
  23   5   2   82.05   11.15
  25   5   2   34.77    8.34
 -18   6   2   78.40   27.08
 -16   6   2   85.87   14.53
 -14   6   2   49.03   13.65
 -12   6   2  317.72   17.90
 -10   6   2   16.70    8.90
  -8   6   2  487.24   17.97
  -6   6   2   81.93    7.49
  -4   6   2  203.65   11.28
  -2   6   2  294.94   11.95
   0   6   2    4.89    6.92
   2   6   2  231.48   11.97
   4   6   2    6.85    7.05
   6   6   2  151.16    8.74
   8   6   2  216.81   10.69
  10   6   2    2.85    7.07
  12   6   2  313.34   15.86
  14   6   2   13.24    7.34
  16   6   2  173.40   11.75
  18   6   2   62.70    8.33
   0   0   3    0.00   12.52
   2   0   3    3.11    6.33
   4   0   3    7.50    6.56
   6   0   3    0.00    6.90
   8   0   3    2.65    7.39
  10   0   3    2.20    5.21
  12   0   3    0.00    5.32
  14   0   3    0.00    7.66
  16   0   3    1.04    5.41
  18   0   3    3.77    5.41
  20   0   3    0.00    5.82
  22   0   3    3.42    6.86
  24   0   3    1.88    5.53
  26   0   3    0.63    7.54
  28   0   3    8.64    7.85
  30   0   3    7.37    6.78
  32   0   3    4.43    6.48
  34   0   3    4.13    6.97
  36   0   3    2.71    6.23
  38   0   3    3.58    6.64
 -39   1   3  176.05   17.69
 -37   1   3   88.98    6.57
 -35   1   3  421.97   20.75
 -33   1   3    0.72    4.59
 -31   1   3  260.42   12.02
 -29   1   3   90.80    6.73
 -27   1   3  482.34   21.62
 -25   1   3  287.42   12.10
 -23   1   3  208.37   10.34
 -21   1   3  736.85   27.86
 -19   1   3  111.48    6.01
 -17   1   3 1721.78   89.92
 -15   1   3  828.98   54.33
 -13   1   3  461.19   24.26
 -11   1   3 2057.00   99.89
  -9   1   3  101.98    5.99
  -7   1   3 3137.33  148.92
  -5   1   3 1256.77   59.52
  -3   1   3 9999.99  541.27
  -1   1   3 2743.42  130.41
   1   1   3   74.88    4.64
   3   1   3 4011.07  155.00
   5   1   3  387.19   14.99
   7   1   3 3270.71  122.90
   9   1   3  906.55   42.37
  11   1   3  537.60   23.40
  13   1   3 1568.95   62.08
  15   1   3  285.10   12.95
  17   1   3 1193.87   34.16
  19   1   3  564.50   15.49
  21   1   3  496.10   15.07
  23   1   3  531.79   20.33
  25   1   3   14.88    7.34
  27   1   3  945.81   29.61
  29   1   3   12.70    5.80
  31   1   3  406.38   14.35
  33   1   3  259.84   10.30
  35   1   3  100.59    5.94
  37   1   3  219.18   11.16
 -38   2   3    7.31    5.69
 -36   2   3  114.72    7.34
 -34   2   3   60.43    5.71
 -32   2   3  166.28    8.91
 -30   2   3  354.13   15.12
 -28   2   3   18.13    5.38
 -26   2   3  956.48   36.15
 -24   2   3  323.40   22.26
 -22   2   3  144.80    7.13
 -20   2   3  401.78   16.45
 -18   2   3   99.17    5.80
 -16   2   3  807.40   33.41
 -14   2   3   20.71    4.17
 -12   2   3 1150.25   52.97
 -10   2   3  608.38   25.87
  -8   2   3   21.11    4.53
  -6   2   3  640.52   36.12
  -4   2   3    1.76    4.34
  -2   2   3  843.00   40.42
   0   2   3  294.64   15.55
   2   2   3 1279.55   62.38
   4   2   3 1599.65   64.07
   6   2   3  463.68   19.41
   8   2   3 1812.77   78.21
  10   2   3  544.66   24.62
  12   2   3 1857.02   80.09
  14   2   3  285.86   11.06
  16   2   3  427.94   18.49
  18   2   3  853.57   34.55
  20   2   3   23.88    4.69
  22   2   3  702.30   27.52
  24   2   3  259.01   10.64
  26   2   3  237.13   11.01
  28   2   3   80.83    7.64
  30   2   3   42.04    6.50
  32   2   3  199.34    8.88
  34   2   3    1.79    4.23
  36   2   3  233.81   12.36
 -35   3   3    8.71   15.84
 -33   3   3   22.35    7.81
 -31   3   3    4.89    7.99
 -29   3   3   23.47    6.94
 -27   3   3   13.48    9.22
 -25   3   3   18.62   12.36
 -23   3   3   72.26   12.02
 -21   3   3    0.00   14.82
 -19   3   3    2.01   13.78
 -17   3   3  116.21   19.99
 -15   3   3   84.65   15.97
 -13   3   3  120.98    7.19
 -11   3   3  129.44    6.71
  -9   3   3    7.59    3.59
  -7   3   3   77.48    5.08
  -5   3   3   72.66    4.94
  -3   3   3  152.85    8.22
  -1   3   3  143.51    7.99
   1   3   3   83.61    6.08
   3   3   3  384.53   13.88
   5   3   3   35.54    3.70
   7   3   3  134.77    5.65
   9   3   3  135.12    5.55
  11   3   3    8.38    3.70
  13   3   3  160.94    7.22
  15   3   3   38.61    4.30
  17   3   3  132.11    6.24
  19   3   3  108.59    7.25
  21   3   3   65.84    6.23
  23   3   3  166.64    8.72
  25   3   3    9.21    6.25
  27   3   3   53.60    6.47
  29   3   3   10.38    5.71
  31   3   3   19.12    5.38
  33   3   3    8.02    6.13
 -32   4   3   85.91   22.62
 -30   4   3  261.93   48.47
 -28   4   3    8.44   11.82
 -26   4   3  416.56   55.28
 -24   4   3   51.57   20.41
 -22   4   3  382.26   52.15
 -20   4   3  533.83   27.06
 -18   4   3  365.43   25.87
 -16   4   3  618.67   34.18
 -14   4   3    7.47    6.25
 -12   4   3  876.83   46.29
 -10   4   3  174.69    8.37
  -8   4   3  713.35   22.43
  -6   4   3  970.39   29.30
  -4   4   3   26.00    3.93
  -2   4   3  858.95   25.20
   0   4   3  293.53   10.16
   2   4   3  149.94    6.59
   4   4   3  440.90   14.04
   6   4   3  268.06    9.56
   8   4   3  898.64   31.69
  10   4   3    5.99    5.84
  12   4   3  645.78   25.21
  14   4   3  365.12   13.36
  16   4   3  322.48   12.28
  18   4   3  221.36   10.22
  20   4   3  140.41    8.43
  22   4   3  330.18   13.76
  24   4   3   14.57    7.49
  26   4   3  300.60   16.05
  28   4   3  158.56   12.21
  30   4   3   49.94    7.56
 -25   5   3   76.10   12.06
 -23   5   3    8.74    7.55
 -21   5   3   65.57    9.90
 -19   5   3   39.55   11.69
 -17   5   3   72.75   25.48
 -15   5   3  186.97   13.78
 -13   5   3   13.06    8.29
 -11   5   3   89.11    8.04
  -9   5   3   39.20    7.52
  -7   5   3  114.31   11.29
  -5   5   3   46.67    6.59
  -3   5   3   94.92    8.10
  -1   5   3  108.35    7.34
   1   5   3    3.87    6.11
   3   5   3  141.55    7.63
   5   5   3   14.46    4.63
   7   5   3   61.82    6.10
   9   5   3   35.73    5.32
  11   5   3   49.08    5.81
  13   5   3   36.29    6.19
  15   5   3   10.62    5.65
  17   5   3   77.05    6.88
  19   5   3    8.59    6.19
  21   5   3  102.35    8.28
  23   5   3  123.89   11.08
  25   5   3   15.77    6.79
 -18   6   3   28.55   22.88
 -16   6   3  120.05   21.12
 -14   6   3    0.00   11.06
 -12   6   3   66.76   13.99
 -10   6   3  127.87   13.87
  -8   6   3   28.56   10.77
  -6   6   3   95.43   10.08
  -4   6   3    0.00    8.68
  -2   6   3   74.39   11.79
   0   6   3   36.38    8.46
   2   6   3   56.87   12.73
   4   6   3  145.75   10.16
   6   6   3   34.98    6.48
   8   6   3  108.25    8.47
  10   6   3   16.27    5.17
  12   6   3   77.26    9.55
  14   6   3   45.42    7.45
  16   6   3   29.46    7.08
  18   6   3   70.65    9.83
 -40   0   4  198.38   18.67
 -38   0   4  174.14   17.92
 -36   0   4  215.98   14.56
 -34   0   4  555.72   32.59
 -32   0   4   29.57    7.43
 -30   0   4  993.97   56.27
 -28   0   4  243.56   16.09
 -26   0   4  731.82   53.46
 -24   0   4  749.36   43.20
 -22   0   4    6.65    5.16
 -20   0   4 1819.08  101.32
 -18   0   4  183.02   14.16
 -16   0   4 1740.38  154.91
 -14   0   4  759.05   67.71
 -12   0   4  870.39   87.57
 -10   0   4 2654.99  331.56
  -8   0   4  438.20   44.81
  -6   0   4 1996.59  334.88
  -4   0   4  510.71   34.28
  -2   0   4   86.42    7.38
   0   0   4 6045.63  343.71
   2   0   4 1214.36   53.54
   4   0   4 5493.92  238.49
   6   0   4  156.50    9.21
   8   0   4 2245.57  110.40
  10   0   4  849.91   42.92
  12   0   4  565.62   29.35
  14   0   4 1286.22   64.16
  16   0   4  241.62   15.30
  18   0   4 1229.27   46.39
  20   0   4    9.72    6.44
  22   0   4  433.91   19.81
  24   0   4 1194.01   55.82
  26   0   4    9.34    5.73
  28   0   4  790.17   27.56
  30   0   4  116.71    8.10
  32   0   4  264.79   11.80
  34   0   4  203.36    9.54
  36   0   4  128.96   10.50
 -39   1   4   70.42   10.34
 -37   1   4    1.60    5.90
 -35   1   4   71.72    6.26
 -33   1   4  104.66    7.07
 -31   1   4    3.94    4.75
 -29   1   4  115.32    7.22
 -27   1   4    3.22    4.56
 -25   1   4   68.59    5.50
 -23   1   4    6.11    3.68
 -21   1   4  122.17    6.26
 -19   1   4  132.87    6.51
 -17   1   4    9.86    4.45
 -15   1   4  478.47   32.15
 -13   1   4    4.38    4.38
 -11   1   4  422.92   24.35
  -9   1   4   21.13    5.90
  -7   1   4  467.07   22.39
  -5   1   4 3266.06  149.77
  -3   1   4 1594.25   57.89
  -1   1   4 2195.15   77.19
   1   1   4  767.81   25.82
   3   1   4  198.40    7.56
   5   1   4   60.79    4.23
   7   1   4   20.77    3.62
   9   1   4  504.69   21.18
  11   1   4   48.36    4.43
  13   1   4  444.23   17.56
  15   1   4  801.00   23.63
  17   1   4   27.08    4.01
  19   1   4  113.89    6.05
  21   1   4    2.93    4.53
  23   1   4  326.55   13.51
  25   1   4   98.92    6.44
  27   1   4  323.18   11.78
  29   1   4   75.71    6.70
  31   1   4   66.14    5.60
  33   1   4  143.79    6.49
  35   1   4    9.81    4.35
  37   1   4   55.98    5.11
 -38   2   4  103.57    7.70
 -36   2   4   30.50    7.06
 -34   2   4  184.02    9.05
 -32   2   4   64.84    6.28
 -30   2   4  439.05   16.58
 -28   2   4   35.69    5.69
 -26   2   4  173.36   10.64
 -24   2   4  483.94   25.37
 -22   2   4   51.25    6.10
 -20   2   4  400.00   18.20
 -18   2   4  105.99    7.19
 -16   2   4  288.78   13.56
 -14   2   4  282.52   18.43
 -12   2   4   24.97    8.96
 -10   2   4  884.24   61.10
  -8   2   4  270.90   17.04
  -6   2   4  859.72   41.26
  -4   2   4  520.75   25.76
  -2   2   4  435.96   18.34
   0   2   4 1079.50   43.06
   2   2   4   60.16    5.62
   4   2   4 1692.14   67.83
   6   2   4   23.76    5.37
   8   2   4  746.54   31.02
  10   2   4  476.31   23.38
  12   2   4   84.24    4.95
  14   2   4  820.30   28.99
  16   2   4    4.71    4.04
  18   2   4  371.19   13.96
  20   2   4   93.51    5.96
  22   2   4  140.45    8.36
  24   2   4  505.54   16.70
  26   2   4   62.79    5.82
  28   2   4  141.78    7.25
  30   2   4   43.32    5.20
  32   2   4  126.10    7.37
  34   2   4   71.94    8.05
  36   2   4   18.49    5.50
 -35   3   4  280.99   49.45
 -33   3   4   32.37    7.68
 -31   3   4   22.08    8.02
 -29   3   4  274.02   24.07
 -27   3   4   42.67    8.48
 -25   3   4  477.49   23.49
 -23   3   4  184.56   15.47
 -21   3   4  292.02   20.22
 -19   3   4  684.58   37.32
 -17   3   4   64.28    7.64
 -15   3   4 1159.60   42.49
 -13   3   4   43.95    5.48
 -11   3   4 1185.90   41.26
  -9   3   4  530.71   16.87
  -7   3   4  843.31   28.55
  -5   3   4  999.80   34.16
  -3   3   4   99.02    5.70
  -1   3   4 1097.75   37.31
   1   3   4  186.58    6.58
   3   3   4  609.24   16.88
   5   3   4  735.22   19.42
   7   3   4  172.51    6.45
   9   3   4 1237.08   33.97
  11   3   4    8.16    3.84
  13   3   4 1018.84   27.29
  15   3   4  461.45   13.23
  17   3   4  332.40   16.52
  19   3   4  763.34   27.53
  21   3   4   22.09    5.56
  23   3   4  562.26   17.58
  25   3   4  121.26    6.94
  27   3   4  350.64   13.43
  29   3   4  183.76    8.73
  31   3   4   75.43    7.22
  33   3   4  390.73   19.95
 -32   4   4    6.42   15.10
 -30   4   4    0.00   19.01
 -28   4   4   14.68    9.70
 -26   4   4   50.25   43.18
 -24   4   4    4.86   16.85
 -22   4   4   25.94   18.70
 -20   4   4    3.01    9.80
 -18   4   4   43.56   11.97
 -16   4   4    5.31    6.76
 -14   4   4    5.10    6.02
 -12   4   4   11.29    6.96
 -10   4   4   44.19    6.64
  -8   4   4    8.54    4.73
  -6   4   4    7.39    3.92
  -4   4   4    7.62    3.89
  -2   4   4   49.64    4.56
   0   4   4    6.21    3.91
   2   4   4   16.25    4.10
   4   4   4  107.74    5.83
   6   4   4   19.02    4.37
   8   4   4    3.47    5.08
  10   4   4   11.13    5.54
  12   4   4   10.25    5.56
  14   4   4    7.27    5.15
  16   4   4    4.96    5.68
  18   4   4   25.82    5.83
  20   4   4    4.73    6.09
  22   4   4   16.40    5.96
  24   4   4   19.00    5.56
  26   4   4    5.13    6.21
  28   4   4    2.95    6.88
  30   4   4    6.02    4.85
 -25   5   4  300.71   28.54
 -23   5   4   35.77    7.48
 -21   5   4  151.92   12.35
 -19   5   4  205.73   15.20
 -17   5   4   64.97    9.06
 -15   5   4  399.46   20.60
 -13   5   4   16.72    6.88
 -11   5   4  318.83   13.57
  -9   5   4  290.86   11.05
  -7   5   4  176.58    8.25
  -5   5   4  354.29   12.33
  -3   5   4   35.69    5.95
  -1   5   4  333.55   11.11
   1   5   4   50.37    4.97
   3   5   4  272.40   10.18
   5   5   4  170.52    7.64
   7   5   4   91.56    5.55
   9   5   4  238.73    9.60
  11   5   4    5.82    5.34
  13   5   4  248.98   10.34
  15   5   4  251.93   10.31
  17   5   4  161.15    8.06
  19   5   4  298.95   12.37
  21   5   4    8.36    8.64
  23   5   4  350.49   20.12
  25   5   4   62.93    7.81
 -18   6   4    8.67    8.38
 -16   6   4  141.69   14.37
 -14   6   4  108.59   10.54
 -12   6   4   54.53    9.93
 -10   6   4  133.16   13.18
  -8   6   4   13.25    8.04
  -6   6   4  226.31   15.36
  -4   6   4   86.20    8.44
  -2   6   4  146.22   10.78
   0   6   4  279.62   12.98
   2   6   4    3.56    5.27
   4   6   4  311.66   13.95
   6   6   4   18.95    5.84
   8   6   4  225.78   11.37
  10   6   4  109.40    7.51
  12   6   4  113.89    9.80
  14   6   4  239.18   13.84
  16   6   4    2.88    5.14
  -6   0   5    0.00    7.67
  -4   0   5    0.44    5.23
  -2   0   5    1.97    4.98
   0   0   5    3.14    4.99
   2   0   5   10.35    5.16
   4   0   5    0.00    5.55
   6   0   5    0.00    5.44
   8   0   5    3.80    5.77
  10   0   5    0.00    5.78
  12   0   5    0.00    5.75
  14   0   5    4.50    5.21
  16   0   5    3.75    4.13
  18   0   5    4.42    4.15
  20   0   5    1.58    4.40
  22   0   5    7.63    4.67
  24   0   5    1.48    5.79
  26   0   5    3.12    5.73
  28   0   5    3.59    5.48
  30   0   5    3.70    5.76
  32   0   5    3.06    5.93
  34   0   5    0.00    5.63
  36   0   5    0.51    6.55
 -39   1   5  159.12   15.91
 -37   1   5  132.46   13.01
 -35   1   5   88.68    7.23
 -33   1   5  324.58   15.68
 -31   1   5   12.60    4.93
 -29   1   5  308.88   13.99
 -27   1   5  194.32   10.43
 -25   1   5  406.45   23.82
 -23   1   5  662.91   24.28
 -21   1   5   92.19    6.05
 -19   1   5 1458.56   50.40
 -17   1   5  204.55    9.31
 -15   1   5  839.17   46.90
 -13   1   5  482.95   26.60
 -11   1   5  585.85   34.24
  -9   1   5 1125.08   60.69
  -7   1   5   63.35    4.99
  -5   1   5 1268.68   59.31
  -3   1   5  672.04   24.71
  -1   1   5  242.84    9.30
   1   1   5 1111.42   42.67
   3   1   5   16.89    4.06
   5   1   5 1094.84   43.46
   7   1   5   97.82    6.84
   9   1   5  631.64   29.78
  11   1   5 1001.13   43.32
  13   1   5  726.70   22.16
  15   1   5 1162.11   33.97
  17   1   5    9.88    3.95
  19   1   5  731.11   20.11
  21   1   5   88.28    5.31
  23   1   5  638.86   16.72
  25   1   5  242.46    8.64
  27   1   5  204.14    7.42
  29   1   5  663.97   18.84
  31   1   5   32.27    4.79
  33   1   5  267.98    8.50
  35   1   5  159.91    7.90
 -38   2   5   83.58   18.07
 -36   2   5    0.00    6.16
 -34   2   5   92.76    6.21
 -32   2   5  115.83    7.02
 -30   2   5  192.48    9.81
 -28   2   5  181.84    9.31
 -26   2   5   50.83    6.07
 -24   2   5  180.30    9.24
 -22   2   5  107.54    9.21
 -20   2   5  415.16   19.15
 -18   2   5  275.02   13.50
 -16   2   5  147.10    8.97
 -14   2   5  606.32   34.77
 -12   2   5   44.26    7.43
 -10   2   5 1326.10   90.30
  -8   2   5 1709.53  115.77
  -6   2   5  520.74   21.63
  -4   2   5 1100.13   43.90
  -2   2   5    5.17    4.41
   0   2   5 1019.39   40.67
   2   2   5   19.56    5.19
   4   2   5 1177.53   46.90
   6   2   5  747.74   31.16
   8   2   5  241.83   12.49
  10   2   5  340.99   10.84
  12   2   5   11.14    3.94
  14   2   5  399.96   14.38
  16   2   5   61.47    5.16
  18   2   5  485.36   15.97
  20   2   5  467.52   20.47
  22   2   5   11.03    5.11
  24   2   5  667.49   19.00
  26   2   5   74.50    5.61
  28   2   5  184.99    7.67
  30   2   5  184.33    8.72
  32   2   5   33.05    4.68
  34   2   5  197.44   10.22
 -35   3   5    8.73    6.76
 -33   3   5   36.41    6.87
 -31   3   5    8.61    7.08
 -29   3   5  112.06    9.27
 -27   3   5   46.11    7.99
 -25   3   5   82.97    8.73
 -23   3   5  109.99    8.61
 -21   3   5   80.70    9.23
 -19   3   5  211.22   15.76
 -17   3   5    8.94    5.94
 -15   3   5   78.77    6.31
 -13   3   5  157.52    8.25
 -11   3   5   46.26    5.37
  -9   3   5  385.30   12.56
  -7   3   5  110.31    5.37
  -5   3   5   70.91    4.61
  -3   3   5   92.04    4.31
  -1   3   5  112.39    4.73
   1   3   5    8.93    3.24
   3   3   5    7.88    3.44
   5   3   5  364.94   10.34
   7   3   5   14.98    3.76
   9   3   5  146.91    6.43
  11   3   5   73.16    4.80
  13   3   5   31.71    4.57
  15   3   5   28.04    6.58
  17   3   5    5.54    5.34
  19   3   5  195.90    8.39
  21   3   5    6.29    5.29
  23   3   5  112.39    6.57
  25   3   5   53.58    5.41
  27   3   5   12.28    4.53
  29   3   5   55.69    5.28
  31   3   5    0.55    5.78
  33   3   5   64.15   10.70
 -28   4   5  343.81   79.21
 -26   4   5   17.91   40.15
 -24   4   5  351.66   26.41
 -22   4   5   41.83   11.49
 -20   4   5  355.07   26.90
 -18   4   5  341.34   22.24
 -16   4   5   81.20    8.58
 -14   4   5  456.52   18.76
 -12   4   5   54.71    5.57
 -10   4   5  566.15   24.37
  -8   4   5  261.20   13.75
  -6   4   5  616.57   22.33
  -4   4   5  682.00   21.64
  -2   4   5   58.58    5.00
   0   4   5 1651.02   52.46
   2   4   5  322.55   11.57
   4   4   5 1255.27   46.92
   6   4   5  419.30   16.19
   8   4   5   53.90    4.93
  10   4   5  679.03   19.10
  12   4   5   34.35    5.17
  14   4   5  886.26   24.44
  16   4   5  237.20    9.54
  18   4   5   45.34    5.98
  20   4   5  473.27   14.82
  22   4   5   60.67    5.77
  24   4   5  354.59   12.85
  26   4   5   49.56    6.01
  28   4   5  253.76   12.57
 -23   5   5  127.63   15.73
 -21   5   5   15.75    7.05
 -19   5   5  132.70   10.66
 -17   5   5    7.08    7.15
 -15   5   5  140.00    9.35
 -13   5   5   67.59    7.50
 -11   5   5  105.16    8.36
  -9   5   5  199.13   10.89
  -7   5   5    6.12    4.57
  -5   5   5  174.70    7.20
  -3   5   5   14.88    4.26
  -1   5   5  124.32    6.26
   1   5   5  134.61    6.51
   3   5   5   86.42    5.35
   5   5   5  238.16    8.94
   7   5   5  120.27    6.27
   9   5   5  282.94   12.11
  11   5   5   43.34    5.77
  13   5   5   17.42    5.72
  15   5   5  270.18   11.34
  17   5   5    7.30    5.28
  19   5   5  137.37    7.35
  21   5   5   41.28    7.34
  23   5   5   65.09    6.91
 -16   6   5   30.14    7.28
 -14   6   5   61.79    7.04
 -12   6   5   42.47    8.01
 -10   6   5  233.70   17.50
  -8   6   5   30.09    5.74
  -6   6   5   43.04    6.24
  -4   6   5  143.47    6.81
  -2   6   5   10.69    4.33
   0   6   5  149.64    7.08
   2   6   5   25.88    4.23
   4   6   5  103.09    5.56
   6   6   5   62.78    5.04
   8   6   5   11.83    6.09
  10   6   5   92.94    8.02
  12   6   5   17.76    6.44
  14   6   5  101.93    8.14
 -38   0   6  194.23   22.14
 -36   0   6   38.92    8.73
 -34   0   6    6.97    8.71
 -32   0   6  240.63   17.79
 -30   0   6   51.07    8.35
 -28   0   6  384.06   24.75
 -26   0   6   69.50    8.92
 -24   0   6  375.80   36.37
 -22   0   6  850.84   54.88
 -20   0   6  177.76   14.23
 -18   0   6  866.60   53.40
 -16   0   6  131.29   12.51
 -14   0   6 1546.68  184.21
 -12   0   6 1125.74  134.02
 -10   0   6  787.29   94.99
  -8   0   6 3170.89  158.74
  -6   0   6   52.07    6.72
  -4   0   6 2130.10  107.18
  -2   0   6  899.45   40.74
   0   0   6 1344.78   60.40
   2   0   6 1540.26   68.94
   4   0   6 1008.79   45.64
   6   0   6 2618.69  117.65
   8   0   6  639.70   34.26
  10   0   6  884.55   41.13
  12   0   6 1304.78   52.59
  14   0   6  106.87    5.74
  16   0   6 1310.04   38.64
  18   0   6   18.34    4.44
  20   0   6  985.42   32.66
  22   0   6 1390.72   43.86
  24   0   6  843.60   27.55
  26   0   6  644.60   21.77
  28   0   6    7.31    5.65
  30   0   6  635.41   21.21
  32   0   6   36.97    5.51
  34   0   6  307.71   19.13
  36   0   6  227.02   18.03
 -39   1   6    0.00   11.25
 -37   1   6   92.91   10.46
 -35   1   6    4.55    6.54
 -33   1   6  145.83    9.25
 -31   1   6   54.06    6.15
 -29   1   6   59.75    6.71
 -27   1   6  180.06   10.40
 -25   1   6    2.76    5.21
 -23   1   6  175.33    8.32
 -21   1   6  119.92    6.53
 -19   1   6  191.62    7.81
 -17   1   6  314.91   11.69
 -15   1   6    9.38    4.26
 -13   1   6  257.26   17.71
 -11   1   6  126.85    9.84
  -9   1   6  248.86   13.17
  -7   1   6   53.66    5.09
  -5   1   6  231.12    9.39
  -3   1   6   60.95    5.15
  -1   1   6   15.17    4.16
   1   1   6  521.05   26.36
   3   1   6    6.89    5.31
   5   1   6  205.16   11.80
   7   1   6  597.24   28.40
   9   1   6  227.28   13.26
  11   1   6  389.92   13.45
  13   1   6    3.74    3.97
  15   1   6  549.87   15.89
  17   1   6  144.41    6.45
  19   1   6  122.37    6.42
  21   1   6  201.86    9.74
  23   1   6    5.20    4.69
  25   1   6    3.04    4.66
  27   1   6   25.00    4.38
  29   1   6   45.73    4.71
  31   1   6   39.45    4.87
  33   1   6   10.53    4.72
  35   1   6   48.69    4.55
 -36   2   6   60.66    6.56
 -34   2   6   72.86    6.04
 -32   2   6  174.98    8.75
 -30   2   6    0.82    5.35
 -28   2   6  118.88    7.88
 -26   2   6    7.91    5.50
 -24   2   6   14.60    5.76
 -22   2   6  172.18   11.74
 -20   2   6  140.56    8.81
 -18   2   6  608.17   24.73
 -16   2   6   60.68    6.26
 -14   2   6  548.32   23.74
 -12   2   6  221.64    9.68
 -10   2   6  227.76   10.22
  -8   2   6 1061.21   53.21
  -6   2   6 1216.11   60.52
  -4   2   6 1320.03   58.13
  -2   2   6  202.42   10.38
   0   2   6 1198.02   47.91
   2   2   6  969.73   39.08
   4   2   6   92.44    7.27
   6   2   6  618.87   18.61
   8   2   6   51.66    4.47
  10   2   6  673.63   21.82
  12   2   6  468.82   17.05
  14   2   6  224.30    8.51
  16   2   6  755.28   22.05
  18   2   6   10.21    6.42
  20   2   6  406.90   14.07
  22   2   6   70.77    6.07
  24   2   6  132.58    6.40
  26   2   6  169.25    6.90
  28   2   6   57.43    4.72
  30   2   6  208.79    8.47
  32   2   6   20.80    5.75
  34   2   6  122.67    7.18
 -35   3   6   15.27    7.65
 -33   3   6  224.33   15.68
 -31   3   6  225.30   10.95
 -29   3   6  226.38   11.34
 -27   3   6  402.14   20.55
 -25   3   6   10.17    6.58
 -23   3   6  700.10   27.48
 -21   3   6   14.75    6.86
 -19   3   6  404.43   18.75
 -17   3   6  324.39   24.22
 -15   3   6  138.28    7.75
 -13   3   6  577.37   23.46
 -11   3   6   11.78    5.15
  -9   3   6  688.09   23.14
  -7   3   6  327.30   11.96
  -5   3   6  200.45    8.05
  -3   3   6 1630.55   39.89
  -1   3   6   11.94    3.58
   1   3   6 1234.65   32.12
   3   3   6  146.41    6.04
   5   3   6  871.36   22.44
   7   3   6  746.11   20.23
   9   3   6  310.95   10.17
  11   3   6  920.90   25.00
  13   3   6    2.72    6.13
  15   3   6  585.93   19.30
  17   3   6  144.37    7.11
  19   3   6  195.17    8.03
  21   3   6  535.98   16.15
  23   3   6   40.58    5.27
  25   3   6  431.88   13.97
  27   3   6   38.71    4.55
  29   3   6  217.48   11.00
  31   3   6  290.77   16.57
 -26   4   6   14.31    8.46
 -24   4   6    3.92    8.83
 -22   4   6    8.84    8.38
 -20   4   6    8.17    8.18
 -18   4   6   24.63    8.70
 -16   4   6   43.15    7.48
 -14   4   6   25.43    6.55
 -12   4   6   28.02    5.66
 -10   4   6    4.52    4.80
  -8   4   6   32.64    5.14
  -6   4   6    5.59    5.24
  -4   4   6    7.93    5.10
  -2   4   6   13.79    5.25
   0   4   6    7.84    5.22
   2   4   6   86.72    6.10
   4   4   6   17.21    4.38
   6   4   6    8.63    4.30
   8   4   6    5.28    4.64
  10   4   6    3.98    5.35
  12   4   6   15.48    5.49
  14   4   6   18.04    5.77
  16   4   6    3.70    5.61
  18   4   6    3.49    5.30
  20   4   6   16.47    5.08
  22   4   6    8.05    4.77
  24   4   6    5.58    4.47
  26   4   6    6.81    5.62
  28   4   6    5.47    5.14
 -21   5   6   31.90    8.10
 -19   5   6  124.66    9.46
 -17   5   6   78.60    7.04
 -15   5   6   41.95    6.12
 -13   5   6  458.32   17.77
 -11   5   6   18.21    5.11
  -9   5   6  364.42   13.64
  -7   5   6  219.01    9.68
  -5   5   6   53.12    5.06
  -3   5   6  339.03   10.90
  -1   5   6    5.71    4.29
   1   5   6  343.54   10.53
   3   5   6   10.11    4.38
   5   5   6  175.06    7.56
   7   5   6  403.02   13.17
   9   5   6   16.82    5.12
  11   5   6  386.20   12.71
  13   5   6    2.16    4.75
  15   5   6  131.48    7.67
  17   5   6   22.69    4.83
  19   5   6  159.70    9.85
  21   5   6  213.04   12.40
 -14   6   6   66.27    9.11
 -12   6   6  141.93   10.55
 -10   6   6   57.42    7.91
  -8   6   6  167.07   11.95
  -6   6   6   20.59    5.34
  -4   6   6  263.62   11.07
  -2   6   6   23.08    4.32
   0   6   6  134.86    6.29
   2   6   6  175.80    7.74
   4   6   6   53.34    6.64
   6   6   6  142.49    8.44
   8   6   6    1.29    5.50
  10   6   6   94.00    7.08
  12   6   6   35.21    6.03
 -22   0   7    0.00   10.06
 -18   0   7    0.00    9.56
 -16   0   7    3.11    5.97
 -14   0   7    5.86    5.02
 -12   0   7    9.45    6.27
 -10   0   7    3.18    6.02
  -8   0   7    4.74    5.85
  -6   0   7    0.73    5.67
  -4   0   7    0.00    5.66
  -2   0   7    2.66    5.56
   0   0   7    0.00    5.26
   2   0   7    1.14    5.22
   4   0   7    0.89    5.34
   6   0   7    3.92    5.50
   8   0   7    0.90    5.43
  10   0   7    1.34    4.62
  12   0   7    4.20    4.41
  14   0   7    1.73    4.46
  16   0   7    4.35    5.46
  18   0   7    4.22    5.04
  20   0   7    6.04    5.83
  22   0   7    0.65    5.61
  24   0   7    4.08    5.53
  26   0   7    5.81    5.53
  28   0   7    7.33    5.16
  30   0   7    0.24    5.19
  32   0   7    2.64    7.94
  34   0   7    2.98    6.32
 -37   1   7  247.79   28.51
 -35   1   7  185.24   14.41
 -33   1   7  202.19   13.68
 -31   1   7  471.01   22.00
 -29   1   7    2.00    6.68
 -27   1   7  565.08   27.34
 -25   1   7  232.66   12.58
 -23   1   7  384.72   23.46
 -21   1   7  289.85   18.67
 -19   1   7   57.87    7.49
 -17   1   7  961.05   36.81
 -15   1   7  135.07    9.53
 -13   1   7  691.00   24.58
 -11   1   7 1461.15   61.82
  -9   1   7  143.13   11.00
  -7   1   7  378.61   23.47
  -5   1   7   99.88    8.99
  -3   1   7 3036.09  137.27
  -1   1   7  256.77   13.79
   1   1   7 1431.20   74.95
   3   1   7 1057.98   52.10
   5   1   7   66.82    6.80
   7   1   7 2366.99   82.07
   9   1   7   63.95    5.18
  11   1   7 1276.60   34.17
  13   1   7  425.77   12.78
  15   1   7  248.74    8.67
  17   1   7  718.94   20.32
  19   1   7   72.11    7.07
  21   1   7 1155.18   29.18
  23   1   7  152.29    6.64
  25   1   7  126.62    6.17
  27   1   7  500.54   13.82
  29   1   7    8.00    4.21
  31   1   7  443.20   13.31
  33   1   7   28.01    4.68
 -36   2   7  145.40   10.12
 -34   2   7   33.86    6.30
 -32   2   7  179.40    8.73
 -30   2   7   13.93    5.50
 -28   2   7  101.44    7.08
 -26   2   7  474.66   19.15
 -24   2   7    1.60    5.39
 -22   2   7  577.44   21.31
 -20   2   7  106.45    8.14
 -18   2   7  313.35   11.55
 -16   2   7  190.65    8.93
 -14   2   7  310.07   13.06
 -12   2   7  833.67   27.98
 -10   2   7   27.83    4.98
  -8   2   7 1629.63   49.24
  -6   2   7   54.71    4.66
  -4   2   7  478.42   17.06
  -2   2   7  954.13   28.77
   0   2   7   11.88    3.81
   2   2   7  692.22   18.81
   4   2   7  107.49    5.12
   6   2   7  909.65   25.79
   8   2   7  309.95   10.41
  10   2   7   47.05    4.63
  12   2   7 1251.73   34.90
  14   2   7   19.24    4.60
  16   2   7  442.82   17.96
  18   2   7   82.23    5.93
  20   2   7  313.69   10.09
  22   2   7  256.91    8.72
  24   2   7   50.25    4.96
  26   2   7  332.66   10.02
  28   2   7   20.45    4.00
  30   2   7  238.72    8.90
  32   2   7   25.51    4.89
 -33   3   7   14.72    5.46
 -31   3   7    8.19    6.22
 -29   3   7    4.85    5.81
 -27   3   7   24.81    6.40
 -25   3   7   19.59    6.74
 -23   3   7   62.44    7.58
 -21   3   7   38.36    7.17
 -19   3   7    5.10    6.26
 -17   3   7   29.69    8.34
 -15   3   7    6.64    8.08
 -13   3   7  133.25    8.24
 -11   3   7   55.65    5.40
  -9   3   7  127.47    6.63
  -7   3   7  212.72    8.79
  -5   3   7   43.09    5.17
  -3   3   7   42.80    5.04
  -1   3   7   71.78    4.59
   1   3   7    1.39    3.76
   3   3   7   41.50    4.40
   5   3   7   72.68    4.67
   7   3   7   47.99    4.49
   9   3   7   26.40    4.98
  11   3   7   32.03    6.54
  13   3   7   16.96    5.50
  15   3   7    6.83    5.46
  17   3   7    2.22    5.08
  19   3   7   13.75    5.06
  21   3   7   64.69    5.44
  23   3   7    1.80    4.63
  25   3   7   27.56    4.41
  27   3   7   61.32    5.48
  29   3   7    9.62    6.43
 -26   4   7  171.42   18.33
 -24   4   7    2.18    7.02
 -22   4   7  313.22   15.14
 -20   4   7  107.82    8.31
 -18   4   7  419.60   19.08
 -16   4   7  314.95   12.85
 -14   4   7   34.80    5.93
 -12   4   7  560.57   18.87
 -10   4   7   13.50    5.23
  -8   4   7  395.92   11.87
  -6   4   7  148.55    6.72
  -4   4   7  250.92    8.71
  -2   4   7  740.21   18.36
   0   4   7    8.21    4.22
   2   4   7  400.53   11.06
   4   4   7  152.86    6.30
   6   4   7  203.81    7.47
   8   4   7  388.89   11.83
  10   4   7  163.62    7.28
  12   4   7  572.10   18.28
  14   4   7   12.61    5.38
  16   4   7  609.93   20.40
  18   4   7  297.71   10.42
  20   4   7  254.39    9.13
  22   4   7  444.95   14.23
  24   4   7    8.67    5.57
  26   4   7  322.84   14.83
 -21   5   7   17.09   19.09
 -19   5   7   11.60    6.26
 -17   5   7   53.31    6.50
 -15   5   7    3.22    4.77
 -13   5   7  102.79    6.41
 -11   5   7   44.89    5.61
  -9   5   7   30.80    5.24
  -7   5   7  139.43    7.36
  -5   5   7    3.53    5.14
  -3   5   7  110.88    6.53
  -1   5   7   35.45    4.69
   1   5   7   46.00    4.77
   3   5   7   53.75    4.88
   5   5   7   50.42    5.04
   7   5   7   69.02    5.45
   9   5   7    5.63    4.66
  11   5   7   72.06    5.35
  13   5   7   10.89    4.50
  15   5   7   19.13    4.71
  17   5   7    8.16    6.02
  19   5   7   16.93    5.34
 -12   6   7   68.21    6.71
 -10   6   7    2.15    6.21
  -8   6   7   80.69    8.69
  -6   6   7   19.19    5.76
  -4   6   7   68.73    6.97
  -2   6   7   75.99    6.44
   0   6   7    0.53    4.73
   2   6   7   78.35    6.90
   4   6   7   11.08    5.21
   6   6   7   48.15    6.10
   8   6   7   55.02    5.81
  10   6   7   21.85    7.60
 -36   0   8  177.77   20.85
 -34   0   8  312.30   18.91
 -32   0   8   30.92    9.88
 -30   0   8  391.92   28.18
 -28   0   8    4.40    9.28
 -26   0   8  601.56   41.44
 -24   0   8   65.16   10.98
 -22   0   8  275.37   39.17
 -20   0   8  881.90   42.09
 -18   0   8   46.97    6.30
 -16   0   8  728.29   29.70
 -14   0   8    5.51    5.25
 -12   0   8  849.86   31.77
 -10   0   8  569.55   24.93
  -8   0   8  604.66   26.25
  -6   0   8 2716.76  134.93
  -4   0   8   26.35    6.34
  -2   0   8 1268.77   64.26
   0   0   8  834.67   38.33
   2   0   8  275.48   14.31
   4   0   8 1150.50   52.89
   6   0   8  112.85    6.77
   8   0   8 1896.63   56.98
  10   0   8   98.76    7.04
  12   0   8 1194.63   43.87
  14   0   8  714.79   27.22
  16   0   8   44.88    7.43
  18   0   8  644.98   26.50
  20   0   8  376.58   15.73
  22   0   8  459.96   18.37
  24   0   8   11.95    6.19
  26   0   8  735.74   29.86
  28   0   8  533.52   22.33
  30   0   8   66.37    7.78
  32   0   8  395.55   22.99
 -37   1   8   45.93    8.21
 -35   1   8   38.55    6.91
 -33   1   8    4.84    6.43
 -31   1   8   82.31    8.22
 -29   1   8   12.30    6.94
 -27   1   8    5.43    6.63
 -25   1   8  100.49    8.31
 -23   1   8   62.54    7.56
 -21   1   8   94.35   11.52
 -19   1   8    9.37    5.28
 -17   1   8  224.22   10.02
 -15   1   8  148.14    7.78
 -13   1   8   44.17    5.07
 -11   1   8  386.33   13.02
  -9   1   8  147.01    6.65
  -7   1   8    6.27    4.59
  -5   1   8   70.83    5.66
  -3   1   8  474.53   18.01
  -1   1   8  145.17    7.32
   1   1   8   24.01    4.16
   3   1   8  371.61   12.20
   5   1   8   15.64    4.11
   7   1   8   19.04    4.26
   9   1   8    5.94    4.27
  11   1   8  145.14    6.33
  13   1   8   75.60    5.11
  15   1   8   27.65    4.67
  17   1   8  164.02    9.17
  19   1   8   13.44    4.68
  21   1   8   12.56    4.60
  23   1   8  155.71    6.58
  25   1   8    6.22    4.24
  27   1   8   90.84    5.02
  29   1   8    4.98    3.63
  31   1   8   55.20    5.34
  33   1   8   33.29    6.63
 -36   2   8   84.17    9.85
 -34   2   8   35.17    6.67
 -32   2   8   30.95    6.35
 -30   2   8  237.85   10.54
 -28   2   8    9.44    5.70
 -26   2   8  330.94   12.74
 -24   2   8  240.08   10.61
 -22   2   8  296.96   10.90
 -20   2   8  322.99   11.54
 -18   2   8   24.22    6.49
 -16   2   8  466.44   14.77
 -14   2   8   44.51    5.15
 -12   2   8  506.56   16.61
 -10   2   8  200.15    7.89
  -8   2   8   14.08    4.33
  -6   2   8  350.39   12.51
  -4   2   8   50.80    4.88
  -2   2   8  178.03    7.80
   0   2   8  148.07    6.19
   2   2   8  262.15    9.11
   4   2   8  486.99   14.93
   6   2   8   21.09    4.11
   8   2   8  576.18   17.34
  10   2   8    3.04    4.28
  12   2   8  283.25   10.19
  14   2   8  123.03    8.60
  16   2   8  223.81    8.33
  18   2   8  263.58    9.21
  20   2   8    4.25    4.67
  22   2   8  159.02    6.65
  24   2   8   85.17    5.11
  26   2   8  109.07    5.21
  28   2   8  117.95    4.97
  30   2   8   16.44    4.94
 -33   3   8    7.37    5.60
 -31   3   8  150.44   10.83
 -29   3   8   70.01    6.84
 -27   3   8  139.75    8.64
 -25   3   8  249.57   11.93
 -23   3   8   17.56    7.42
 -21   3   8  340.00   14.39
 -19   3   8   82.53    6.78
 -17   3   8  166.43    7.92
 -15   3   8  595.69   19.81
 -13   3   8  126.19    7.47
 -11   3   8 1124.16   44.88
  -9   3   8   20.00    5.15
  -7   3   8  892.93   28.89
  -5   3   8  282.41   10.57
  -3   3   8  582.82   18.51
  -1   3   8  858.89   28.52
   1   3   8  211.16    7.65
   3   3   8  813.77   21.64
   5   3   8  162.06    7.23
   7   3   8  320.61   13.09
   9   3   8  408.74   15.71
  11   3   8  100.96    6.08
  13   3   8  585.20   16.63
  15   3   8    5.80    4.93
  17   3   8  574.78   17.13
  19   3   8  450.44   13.32
  21   3   8  336.08   10.49
  23   3   8  376.60   12.50
  25   3   8    2.08    3.90
  27   3   8  409.42   22.34
 -28   4   8    1.34    9.67
 -26   4   8    0.00   12.67
 -24   4   8    0.00    5.86
 -22   4   8    1.47    5.56
 -20   4   8    6.30    5.47
 -18   4   8    2.52    5.59
 -16   4   8    0.00    5.36
 -14   4   8   49.77    5.98
 -12   4   8   16.69    5.34
 -10   4   8    3.69    4.89
  -8   4   8   16.39    5.17
  -6   4   8    5.43    5.01
  -4   4   8    5.21    5.13
  -2   4   8   24.34    5.04
   0   4   8    5.49    4.38
   2   4   8    6.03    4.47
   4   4   8   96.89    5.72
   6   4   8   35.36    4.85
   8   4   8   21.14    5.34
  10   4   8    1.94    5.08
  12   4   8   28.29    5.13
  14   4   8    1.60    4.87
  16   4   8    1.92    5.00
  18   4   8    7.53    4.71
  20   4   8    2.40    4.22
  22   4   8    2.23    5.59
  24   4   8    3.94    5.62
 -21   5   8  215.03   17.63
 -19   5   8   41.15    8.34
 -17   5   8  100.48    7.75
 -15   5   8  189.52    9.84
 -13   5   8   52.77    6.13
 -11   5   8  254.50   11.16
  -9   5   8    5.46    4.63
  -7   5   8  290.84   11.42
  -5   5   8  178.59    7.45
  -3   5   8  180.61    7.43
  -1   5   8  380.19   12.94
   1   5   8    4.31    3.92
   3   5   8  343.94   10.85
   5   5   8   62.06    4.99
   7   5   8  246.51   10.04
   9   5   8  290.77   11.09
  11   5   8   93.84    5.53
  13   5   8  188.53    7.98
  15   5   8   86.21    7.35
  17   5   8  197.15   10.43
  -8   6   8   23.68    4.63
  -6   6   8   83.03    6.65
  -4   6   8    4.95    4.64
  -2   6   8  177.59    9.71
   0   6   8    6.77    4.51
   2   6   8  111.33    6.76
   4   6   8  126.29    7.81
 -34   0   9    0.00    9.65
 -32   0   9    8.35    7.29
 -30   0   9    1.13    7.91
 -28   0   9    0.00    8.39
 -26   0   9   14.34   11.80
 -24   0   9    0.00   11.27
 -22   0   9   13.93   11.88
 -20   0   9   41.97   15.21
 -18   0   9   22.35    6.78
 -16   0   9    6.99    6.21
 -14   0   9   10.71    5.54
 -12   0   9    5.24    5.23
 -10   0   9    9.05    5.14
  -8   0   9    0.42    4.96
  -6   0   9    1.11    4.63
  -4   0   9    0.74    4.95
  -2   0   9    5.33    6.46
   0   0   9    2.92    6.26
   2   0   9    0.00    5.42
   4   0   9    5.03    5.24
   6   0   9    2.28    5.05
   8   0   9    3.78    6.21
  10   0   9    3.08    7.33
  12   0   9    3.50    7.50
  14   0   9    0.00    8.41
  16   0   9    2.91    6.33
  18   0   9    3.59    6.04
  20   0   9    1.22    6.67
  22   0   9    1.45    6.50
  24   0   9    2.32    6.16
  26   0   9    2.64    5.61
  28   0   9    2.72    6.41
  30   0   9    0.78    6.87
 -35   1   9  113.36    8.79
 -33   1   9   72.88    5.68
 -31   1   9   30.72    5.56
 -29   1   9  125.80    8.22
 -27   1   9   24.63    6.43
 -25   1   9  308.30   12.41
 -23   1   9   34.20    5.77
 -21   1   9  318.24   12.66
 -19   1   9  562.05   25.05
 -17   1   9  101.20    6.87
 -15   1   9 1079.86   32.80
 -13   1   9   69.44    5.57
 -11   1   9 1066.78   30.74
  -9   1   9  371.42   12.12
  -7   1   9  354.99   11.86
  -5   1   9  989.07   29.03
  -3   1   9   51.09    5.03
  -1   1   9  965.88   28.44
   1   1   9  148.10    6.98
   3   1   9  553.77   14.70
   5   1   9 1159.40   30.77
   7   1   9   49.49    4.65
   9   1   9  848.38   24.20
  11   1   9   82.45    6.00
  13   1   9  880.15   29.16
  15   1   9  436.12   13.29
  17   1   9  271.69    8.98
  19   1   9 1065.21   25.85
  21   1   9    5.49    4.33
  23   1   9  515.78   14.08
  25   1   9  104.79    5.58
  27   1   9  250.59    8.30
  29   1   9  295.68   13.08
  31   1   9   43.00    4.57
 -34   2   9  116.59    8.00
 -32   2   9    2.62    5.41
 -30   2   9  134.08    7.29
 -28   2   9  112.50    7.11
 -26   2   9  244.89    9.96
 -24   2   9  118.72    6.91
 -22   2   9    4.01    5.54
 -20   2   9  352.77   12.19
 -18   2   9   75.96    6.39
 -16   2   9  127.05    8.63
 -14   2   9  139.41    8.22
 -12   2   9  133.08    6.42
 -10   2   9  289.33    9.96
  -8   2   9   13.87    4.33
  -6   2   9  558.18   17.92
  -4   2   9  614.78   20.95
  -2   2   9  150.27    6.93
   0   2   9  374.15   13.40
   2   2   9    9.91    4.61
   4   2   9  484.30   14.33
   6   2   9   46.51    4.57
   8   2   9  529.23   16.35
  10   2   9  274.88   11.87
  12   2   9   98.74    5.99
  14   2   9  286.34    9.61
  16   2   9   15.60    4.77
  18   2   9  226.99    8.53
  20   2   9   32.90    5.00
  22   2   9   54.05    4.57
  24   2   9  228.37    7.42
  26   2   9    4.74    3.30
  28   2   9  262.86   10.63
 -31   3   9    3.69    6.08
 -29   3   9   25.67    7.51
 -27   3   9    4.45    5.90
 -25   3   9   54.12    5.62
 -23   3   9    2.36    5.11
 -21   3   9    9.45    5.48
 -19   3   9   16.21    5.48
 -17   3   9    6.97    4.92
 -15   3   9   14.04    5.13
 -13   3   9   19.79    5.18
 -11   3   9   55.49    5.92
  -9   3   9   20.71    5.44
  -7   3   9  142.66    7.67
  -5   3   9   69.55    6.99
  -3   3   9    6.86    5.98
  -1   3   9  432.11   19.18
   1   3   9    3.85    5.40
   3   3   9   23.41    4.72
   5   3   9   87.37    6.13
   7   3   9   21.35    4.77
   9   3   9  171.50    7.44
  11   3   9   17.94    4.91
  13   3   9   87.97    6.24
  15   3   9  102.59    6.01
  17   3   9    9.17    4.44
  19   3   9   38.63    5.19
  21   3   9    4.73    4.38
  23   3   9   21.33    4.32
  25   3   9    7.78    8.47
  27   3   9   22.60    7.23
 -26   4   9  114.41   14.84
 -24   4   9  326.23   29.18
 -22   4   9   13.22    4.88
 -20   4   9  250.02   10.49
 -18   4   9   72.11    6.20
 -16   4   9  357.75   12.62
 -14   4   9  270.67   11.00
 -12   4   9   44.52    5.60
 -10   4   9  613.56   20.62
  -8   4   9   88.95    6.10
  -6   4   9  569.89   18.31
  -4   4   9  182.85    8.18
  -2   4   9  332.27   12.72
   0   4   9  418.84   12.89
   2   4   9    8.40    4.43
   4   4   9 1260.96   37.31
   6   4   9   62.61    5.37
   8   4   9  413.04   14.00
  10   4   9  190.10    7.98
  12   4   9   94.88    6.09
  14   4   9  477.15   14.62
  16   4   9   10.14    4.14
  18   4   9  535.93   17.59
  20   4   9  100.10    7.53
  22   4   9  117.24    7.24
 -19   5   9   82.16    8.37
 -17   5   9    3.60    7.42
 -15   5   9   45.01    6.09
 -13   5   9    3.14    4.46
 -11   5   9   85.56    5.65
  -9   5   9    5.46    4.34
  -7   5   9   17.31    4.52
  -5   5   9   71.32    5.08
  -3   5   9    6.93    4.10
  -1   5   9   63.30    4.76
   1   5   9   11.11    4.17
   3   5   9   61.34    4.65
   5   5   9   23.33    4.24
   7   5   9    1.83    3.90
   9   5   9  110.87    6.12
  11   5   9    1.74    4.19
  13   5   9   37.98    4.93
  15   5   9   57.07    5.62
 -34   0  10  229.26   13.62
 -32   0  10  153.22   11.16
 -30   0  10  145.50    9.39
 -28   0  10  487.30   24.13
 -26   0  10    8.24    7.83
 -24   0  10  441.52   21.77
 -22   0  10  322.44   17.33
 -20   0  10  352.64   18.54
 -18   0  10  798.22   40.11
 -16   0  10   12.36    8.79
 -14   0  10 1360.94   61.46
 -12   0  10  164.94   11.50
 -10   0  10  691.72   31.44
  -8   0  10  663.36   31.16
  -6   0  10  518.36   30.97
  -4   0  10 1392.56   75.79
  -2   0  10   92.30   10.98
   0   0  10  984.98   56.24
   2   0  10  401.72   25.57
   4   0  10 1680.35   93.47
   6   0  10  838.51   36.33
   8   0  10  302.03   15.44
  10   0  10 1609.30   76.61
  12   0  10   95.99    9.20
  14   0  10  747.06   30.24
  16   0  10  893.87   35.57
  18   0  10  477.44   20.67
  20   0  10  359.23   14.92
  22   0  10  133.83    8.93
  24   0  10  638.02   25.93
  26   0  10  154.19   10.33
  28   0  10  262.94   16.70
  30   0  10  370.30   33.85
 -35   1  10    5.63    5.12
 -33   1  10   14.72    6.03
 -31   1  10    3.37    4.40
 -29   1  10  150.67    7.57
 -27   1  10   37.87    5.66
 -25   1  10   95.04    6.50
 -23   1  10   55.33    5.98
 -21   1  10    1.06    5.69
 -19   1  10   86.59    6.99
 -17   1  10    8.21    5.43
 -15   1  10  217.35   11.00
 -13   1  10   72.43    5.45
 -11   1  10    2.60    4.64
  -9   1  10  190.88    8.14
  -7   1  10   87.56    5.87
  -5   1  10   98.26    6.00
  -3   1  10   16.47    4.53
  -1   1  10   59.11    5.28
   1   1  10  168.99    7.59
   3   1  10   36.63    4.92
   5   1  10  166.71    7.02
   7   1  10  117.38    5.78
   9   1  10   59.58    5.42
  11   1  10   61.21    6.12
  13   1  10   40.23    5.32
  15   1  10   61.93    5.48
  17   1  10    7.04    4.41
  19   1  10  314.89    9.83
  21   1  10  105.80    5.77
  23   1  10   26.97    4.46
  25   1  10   81.28    4.90
  27   1  10    3.10    4.84
  29   1  10   20.86    4.16
 -32   2  10   41.18    6.66
 -30   2  10   13.37    6.03
 -28   2  10  252.75   10.74
 -26   2  10   25.50    5.33
 -24   2  10   44.27    5.61
 -22   2  10    8.61    5.52
 -20   2  10  120.18    7.10
 -18   2  10  106.98    7.56
 -16   2  10   35.64    5.78
 -14   2  10  416.05   13.08
 -12   2  10   11.64    6.06
 -10   2  10   78.56    8.23
  -8   2  10  565.53   18.88
  -6   2  10  248.73   10.19
  -4   2  10  326.12   11.90
  -2   2  10   11.16    5.51
   0   2  10  407.60   15.47
   2   2  10   49.62    6.26
   4   2  10  272.01   12.57
   6   2  10  264.91   12.31
   8   2  10   26.82    4.98
  10   2  10  201.45    7.81
  12   2  10   49.76    5.31
  14   2  10   86.08    5.75
  16   2  10  150.42    6.49
  18   2  10   81.07    5.15
  20   2  10  284.41    9.82
  22   2  10    3.16    3.80
  24   2  10  214.85    8.93
  26   2  10  116.47    8.38
 -29   3  10  190.01   12.10
 -27   3  10   97.92    8.13
 -25   3  10   97.32    6.82
 -23   3  10  370.17   15.52
 -21   3  10   17.85    5.15
 -19   3  10  529.87   17.24
 -17   3  10   68.50    5.74
 -15   3  10  343.99   11.45
 -13   3  10  247.67    8.89
 -11   3  10  211.13    8.21
  -9   3  10  289.00   10.22
  -7   3  10    7.91    5.13
  -5   3  10  752.89   22.70
  -3   3  10  208.96    8.41
  -1   3  10  101.81    6.01
   1   3  10  649.53   20.01
   3   3  10    6.35    5.13
   5   3  10  577.08   16.42
   7   3  10  109.66    5.94
   9   3  10  647.54   17.34
  11   3  10  394.11   11.55
  13   3  10  149.05    6.67
  15   3  10  597.54   17.67
  17   3  10   20.65    4.54
  19   3  10  320.06   10.89
  21   3  10   80.39    4.87
  23   3  10  165.26   14.17
  25   3  10  202.95   15.07
 -26   4  10    0.37    6.00
 -24   4  10    0.00    5.88
 -22   4  10    4.80    7.69
 -20   4  10   11.46    4.64
 -18   4  10    4.52    4.88
 -16   4  10    9.35    4.74
 -14   4  10    2.04    5.03
 -12   4  10    2.52    4.82
 -10   4  10    1.30    4.48
  -8   4  10    3.57    4.68
  -6   4  10   32.13    5.08
  -4   4  10    9.52    4.89
  -2   4  10    7.43    4.75
   0   4  10   34.26    5.07
   2   4  10    6.74    4.91
   4   4  10    6.44    4.40
   6   4  10    1.46    4.22
   8   4  10   25.17    4.68
  10   4  10    5.08    4.25
  12   4  10    3.32    4.25
  14   4  10    5.68    3.89
  16   4  10    2.66    3.65
  18   4  10    6.00    5.20
  20   4  10    1.53    5.22
 -17   5  10   21.68    6.17
 -15   5  10   65.30    6.61
 -13   5  10   84.98    7.52
 -11   5  10   39.92    5.32
  -9   5  10  211.22    9.14
  -7   5  10    3.18    3.79
  -5   5  10  264.27   10.61
  -3   5  10  119.71    5.67
  -1   5  10   87.17    4.93
   1   5  10  258.05    9.24
   3   5  10    1.82    4.17
   5   5  10  236.00    9.66
   7   5  10   16.86    5.16
   9   5  10  125.85    7.17
  11   5  10  193.17    8.97
 -34   0  11    6.79    5.72
 -32   0  11    1.61    6.76
 -30   0  11    0.72    5.98
 -28   0  11    0.00    6.65
 -26   0  11    0.00    6.04
 -24   0  11    0.00    6.51
 -22   0  11    6.67    7.55
 -20   0  11    2.86    7.59
 -18   0  11    2.44    7.20
 -16   0  11    7.33    6.67
 -14   0  11    3.90    7.68
 -12   0  11    4.27   10.41
 -10   0  11    3.69   10.27
  -8   0  11    0.00    9.82
  -6   0  11    0.00    9.42
  -4   0  11    0.00    9.25
  -2   0  11    0.00    9.18
   0   0  11    0.00    8.78
   2   0  11    0.00    8.54
   4   0  11    0.00    8.49
   6   0  11    0.00    6.99
   8   0  11    4.17    5.62
  10   0  11    3.31    6.25
  12   0  11    6.81    6.21
  14   0  11    6.22    6.17
  16   0  11    0.39    5.98
  18   0  11    6.18    5.99
  20   0  11    7.74    5.63
  22   0  11    2.11    5.91
  24   0  11    0.00    6.04
  26   0  11    0.00    7.96
  28   0  11    2.07    5.13
 -33   1  11  151.04   10.12
 -31   1  11  127.21    9.95
 -29   1  11  141.31    6.58
 -27   1  11  389.30   12.18
 -25   1  11    7.16    4.87
 -23   1  11  493.52   16.35
 -21   1  11   97.13    6.91
 -19   1  11  235.65    9.91
 -17   1  11  286.87   10.56
 -15   1  11  135.50    6.76
 -13   1  11  651.44   18.03
 -11   1  11  119.39    8.13
  -9   1  11  725.61   23.22
  -7   1  11  385.91   13.37
  -5   1  11   47.60    5.28
  -3   1  11  768.57   23.89
  -1   1  11   18.12    4.99
   1   1  11  978.74   32.81
   3   1  11  115.51    7.38
   5   1  11  421.39   19.91
   7   1  11  543.04   15.13
   9   1  11   74.47    5.72
  11   1  11  633.71   18.87
  13   1  11   31.25    4.91
  15   1  11  435.72   13.69
  17   1  11   32.18    4.77
  19   1  11   73.40    5.12
  21   1  11  294.85    9.81
  23   1  11   18.04    4.25
  25   1  11  345.31   16.28
  27   1  11   15.44    4.49
 -32   2  11  110.98   11.53
 -30   2  11    9.48    6.28
 -28   2  11  119.71    7.32
 -26   2  11   20.78    5.23
 -24   2  11   48.85    5.59
 -22   2  11  213.78    9.14
 -20   2  11    8.17    5.77
 -18   2  11  337.85   12.46
 -16   2  11   69.34    6.08
 -14   2  11  236.74    8.86
 -12   2  11   80.72    6.04
 -10   2  11    8.74    5.36
  -8   2  11  411.22   12.81
  -6   2  11  115.97    6.37
  -4   2  11  581.21   17.40
  -2   2  11   39.77    6.36
   0   2  11  223.23    9.71
   2   2  11  444.41   15.16
   4   2  11    4.41    5.74
   6   2  11  413.88   12.78
   8   2  11    7.42    5.37
  10   2  11  269.80    9.74
  12   2  11  296.00   10.79
  14   2  11   53.45    5.45
  16   2  11  561.58   16.49
  18   2  11   18.37    4.14
  20   2  11  230.69    8.41
  22   2  11  101.81    5.11
  24   2  11  131.67    8.64
 -29   3  11   14.74    4.65
 -27   3  11   15.47    5.63
 -25   3  11    2.98    5.08
 -23   3  11   57.85    5.91
 -21   3  11   32.08    6.10
 -19   3  11    6.14    6.08
 -17   3  11  110.83    6.93
 -15   3  11    7.40    5.66
 -13   3  11    6.27    5.53
 -11   3  11   89.11    6.61
  -9   3  11   12.03    5.72
  -7   3  11   46.36    4.79
  -5   3  11    4.82    4.63
  -3   3  11   64.49    5.00
  -1   3  11   46.16    5.25
   1   3  11   11.53    5.02
   3   3  11   90.16    6.05
   5   3  11    7.13    4.79
   7   3  11    5.81    4.58
   9   3  11    2.69    4.41
  11   3  11   61.46    5.47
  13   3  11   10.42    4.54
  15   3  11   27.88    4.24
  17   3  11   32.72    3.97
  19   3  11    3.50    4.40
  21   3  11   37.22    6.34
 -24   4  11   62.82    9.45
 -22   4  11  191.65   10.34
 -20   4  11    6.03    6.02
 -18   4  11  450.36   19.07
 -16   4  11   23.63    4.55
 -14   4  11  326.48   12.14
 -12   4  11  337.23   12.37
 -10   4  11  102.64    5.98
  -8   4  11  522.23   16.68
  -6   4  11    7.82    4.44
  -4   4  11  374.15   12.10
  -2   4  11  159.18    6.54
   0   4  11  230.00    8.59
   2   4  11  361.50   12.41
   4   4  11    9.51    4.58
   6   4  11  410.02   14.43
   8   4  11   64.05    4.82
  10   4  11  177.65    6.90
  12   4  11  214.84    8.45
  14   4  11   61.70    5.44
  16   4  11  307.68   14.81
 -13   5  11   41.28    5.15
 -11   5  11    0.03    4.62
  -9   5  11   24.35    4.47
  -7   5  11   52.61    5.19
  -5   5  11   41.98    4.95
  -3   5  11   40.49    4.96
  -1   5  11    4.89    4.25
   1   5  11   85.92    6.43
   3   5  11   11.31    4.46
   5   5  11   84.97    6.41
   7   5  11   38.76    4.74
 -32   0  12   53.30    8.71
 -30   0  12  235.75   19.60
 -28   0  12   29.46    6.47
 -26   0  12  177.99   11.79
 -24   0  12   30.68    6.92
 -22   0  12  471.36   21.22
 -20   0  12   74.60    9.11
 -18   0  12  447.45   22.73
 -16   0  12  505.48   20.42
 -14   0  12  195.57   11.05
 -12   0  12  291.87   13.81
 -10   0  12    6.06    7.81
  -8   0  12  626.76   26.66
  -6   0  12  162.41   12.19
  -4   0  12  304.83   17.12
  -2   0  12  811.85   37.11
   0   0  12   17.07    7.09
   2   0  12  681.19   28.24
   4   0  12  127.35    9.25
   6   0  12  269.38   13.52
   8   0  12  324.77   13.72
  10   0  12  221.25   11.52
  12   0  12  902.32   35.73
  14   0  12    0.29    5.72
  16   0  12  391.17   17.29
  18   0  12  404.19   17.47
  20   0  12  138.75    8.20
  22   0  12  276.57   22.82
  24   0  12   29.41    8.55
 -31   1  12   36.31    5.19
 -29   1  12   16.94    5.92
 -27   1  12    7.73    4.09
 -25   1  12   17.04    4.63
 -23   1  12    8.24    4.84
 -21   1  12   19.73    5.30
 -19   1  12    3.06    5.09
 -17   1  12   15.59    4.90
 -15   1  12    3.05    4.78
 -13   1  12   29.50    5.31
 -11   1  12  147.90    6.98
  -9   1  12  123.58    6.86
  -7   1  12  168.46    8.01
  -5   1  12   16.38    5.57
  -3   1  12   91.41    6.38
  -1   1  12   38.42    5.15
   1   1  12   15.87    4.84
   3   1  12  120.58    6.76
   5   1  12    6.51    4.94
   7   1  12  117.24    6.43
   9   1  12   53.12    4.94
  11   1  12    4.63    4.49
  13   1  12   87.19    5.55
  15   1  12    6.42    4.19
  17   1  12   19.04    4.37
  19   1  12   25.27    4.15
  21   1  12   51.92    4.16
  23   1  12   11.93    5.68
  25   1  12   53.65    5.79
 -30   2  12   34.45    4.82
 -28   2  12   34.47    5.88
 -26   2  12   55.78    5.57
 -24   2  12    3.89    4.75
 -22   2  12  116.00    6.71
 -20   2  12   51.68    5.92
 -18   2  12   82.75    6.31
 -16   2  12   79.78    6.11
 -14   2  12   17.35    5.10
 -12   2  12  405.84   12.51
 -10   2  12    6.33    5.16
  -8   2  12  200.02    8.07
  -6   2  12  143.03    7.04
  -4   2  12  156.61    7.77
  -2   2  12  130.91    7.53
   0   2  12    5.26    5.69
   2   2  12  421.03   14.41
   4   2  12  118.09    7.08
   6   2  12  148.07    7.50
   8   2  12  417.85   13.19
  10   2  12   22.51    4.95
  12   2  12  360.19   12.04
  14   2  12   50.34    4.77
  16   2  12  364.01   11.85
  18   2  12  126.62    6.13
  20   2  12   55.89    5.58
  22   2  12  176.36    9.96
 -25   3  12   84.02    5.68
 -23   3  12  109.50    6.95
 -21   3  12  279.79   11.41
 -19   3  12   19.74    5.32
 -17   3  12  230.39    9.13
 -15   3  12   34.20    5.46
 -13   3  12  213.59    8.49
 -11   3  12  366.60   12.29
  -9   3  12   52.35    5.30
  -7   3  12  551.24   16.29
  -5   3  12    5.71    4.62
  -3   3  12  309.43   10.20
  -1   3  12  252.62    9.28
   1   3  12  526.89   15.81
   3   3  12  464.93   14.20
   5   3  12   48.24    4.99
   7   3  12  396.81   15.82
   9   3  12   30.25    4.88
  11   3  12  218.31    9.14
  13   3  12  146.87    7.05
  15   3  12  103.50    5.61
  17   3  12  217.75   13.04
  19   3  12   29.07    6.84
 -20   4  12    5.37    4.59
 -18   4  12    4.78    5.16
 -16   4  12   26.41    6.04
 -14   4  12    7.66    5.08
 -12   4  12    8.82    4.82
 -10   4  12    1.54    4.48
  -8   4  12    6.24    4.20
  -6   4  12    1.63    3.80
  -4   4  12    3.14    3.80
  -2   4  12    0.91    4.04
   0   4  12    4.52    4.09
   2   4  12   11.95    4.06
   4   4  12    4.51    3.85
   6   4  12    4.91    4.62
   8   4  12    0.41    5.50
  10   4  12    4.95    4.78
  12   4  12    4.85    4.96
  14   4  12    5.81    4.11
  -7   5  12  153.55   10.68
  -5   5  12    4.46    3.58
  -3   5  12  192.50    9.43
  -1   5  12   63.34    5.42
   1   5  12   81.81    8.91
 -30   0  13    0.00    4.56
 -28   0  13    0.00    4.93
 -26   0  13    8.68    5.67
 -24   0  13    5.33    6.34
 -22   0  13    8.18    6.90
 -20   0  13    0.00    7.19
 -18   0  13    9.82    7.73
 -16   0  13    3.08    6.89
 -14   0  13    1.55    7.20
 -12   0  13    1.67    7.48
 -10   0  13    0.47    7.35
  -8   0  13    0.76    7.43
  -6   0  13    5.10    7.32
  -4   0  13    4.37    7.72
  -2   0  13    0.00    6.64
   0   0  13   10.36    6.76
   2   0  13    2.08    6.51
   4   0  13    2.70    6.40
   6   0  13    3.51    6.12
   8   0  13    2.29    6.01
  10   0  13    4.57    6.60
  12   0  13    1.36    5.48
  14   0  13    0.00    5.25
  16   0  13    2.27    5.05
  18   0  13    5.20    5.75
  20   0  13    0.30    6.21
  22   0  13    0.00    7.25
 -29   1  13   34.80    4.38
 -27   1  13   14.99    4.92
 -25   1  13  242.00    8.48
 -23   1  13    4.14    4.01
 -21   1  13  234.86    8.00
 -19   1  13   86.54    5.48
 -17   1  13  235.59    8.81
 -15   1  13  264.66    9.10
 -13   1  13   27.62    5.08
 -11   1  13  720.38   21.73
  -9   1  13    6.52    5.45
  -7   1  13  518.58   16.38
  -5   1  13  237.66    9.41
  -3   1  13  110.43    6.11
  -1   1  13  433.27   12.98
   1   1  13   55.76    5.55
   3   1  13  473.90   14.79
   5   1  13   98.30    5.96
   7   1  13  328.38   11.11
   9   1  13  410.19   15.75
  11   1  13   11.26    4.39
  13   1  13  506.94   16.24
  15   1  13    9.53    3.97
  17   1  13  213.44    7.94
  19   1  13  307.99   13.22
  21   1  13  116.71    6.35
 -26   2  13  144.60    7.25
 -24   2  13   39.04    5.47
 -22   2  13  132.95    6.25
 -20   2  13  212.43    8.32
 -18   2  13   15.83    5.00
 -16   2  13  261.12    9.30
 -14   2  13   96.96    5.71
 -12   2  13   97.90    5.82
 -10   2  13  201.77    7.89
  -8   2  13   60.18    6.25
  -6   2  13  194.08    8.87
  -4   2  13   81.09    6.22
  -2   2  13  315.19   11.39
   0   2  13  193.59    8.47
   2   2  13   84.70    6.07
   4   2  13  275.13   10.15
   6   2  13    7.52    4.58
   8   2  13  267.52   10.27
  10   2  13   18.93    4.97
  12   2  13  269.67    9.37
  14   2  13  102.86    5.22
  16   2  13  117.40    6.54
  18   2  13  300.16   13.40
  20   2  13    6.30    4.61
 -23   3  13    1.34    3.92
 -21   3  13   17.68    4.68
 -19   3  13    4.02    5.16
 -17   3  13   14.00    4.46
 -15   3  13   43.10    5.03
 -13   3  13    9.97    4.44
 -11   3  13   59.41    5.60
  -9   3  13    3.92    4.14
  -7   3  13   28.98    4.37
  -5   3  13    1.36    4.11
  -3   3  13    4.94    4.17
  -1   3  13  155.64    6.86
   1   3  13    2.60    4.06
   3   3  13   58.55    5.04
   5   3  13   20.24    4.31
   7   3  13    6.67    4.39
   9   3  13   32.91    5.21
  11   3  13    8.47    4.59
  13   3  13   83.02    7.35
  15   3  13    6.73    4.56
 -16   4  13  165.97    8.83
 -14   4  13    8.67    4.65
 -12   4  13  150.87    8.74
 -10   4  13   66.53    6.27
  -8   4  13   90.09    7.06
  -6   4  13  332.23   12.93
  -4   4  13    2.75    4.37
  -2   4  13  361.84   16.71
   0   4  13   61.27    6.74
   2   4  13  133.45    9.06
   4   4  13  316.94   16.67
   6   4  13   24.37    5.17
   8   4  13  364.36   23.64
  10   4  13   40.77    9.51
 -28   0  14   73.44    8.95
 -26   0  14  138.38   10.64
 -24   0  14  222.40   12.22
 -22   0  14    8.67    5.96
 -20   0  14  325.05   15.41
 -18   0  14   32.81    7.29
 -16   0  14  219.95   11.83
 -14   0  14  562.60   23.96
 -12   0  14   15.84    6.90
 -10   0  14  538.67   23.31
  -8   0  14  100.76    8.61
  -6   0  14  322.45   15.43
  -4   0  14  388.75   19.91
  -2   0  14  332.86   15.71
   0   0  14  323.89   15.30
   2   0  14    4.00    6.19
   4   0  14  476.47   20.60
   6   0  14   69.18    6.96
   8   0  14  237.58   13.23
  10   0  14  195.63   11.57
  12   0  14   83.42    7.48
  14   0  14  228.83   12.29
  16   0  14   57.24    7.75
  18   0  14  477.36   27.06
  20   0  14  111.33    8.35
 -27   1  14   14.40    4.81
 -25   1  14   83.35    6.05
 -23   1  14   50.49    4.88
 -21   1  14   20.08    4.74
 -19   1  14   76.74    5.76
 -17   1  14    3.74    4.61
 -15   1  14   99.52    5.96
 -13   1  14    2.77    4.89
 -11   1  14   60.85    5.62
  -9   1  14   21.88    5.16
  -7   1  14   32.67    5.39
  -5   1  14   48.13    5.43
  -3   1  14    6.93    5.33
  -1   1  14  131.87    6.98
   1   1  14   26.92    4.96
   3   1  14  129.81    6.67
   5   1  14  120.26    6.33
   7   1  14   19.24    4.79
   9   1  14  207.16    9.31
  11   1  14   45.05    5.16
  13   1  14  169.54    7.81
  15   1  14   20.60    4.69
  17   1  14    1.99    3.78
  19   1  14  123.29    6.29
 -24   2  14  109.05    5.94
 -22   2  14    7.01    4.41
 -20   2  14  130.67    7.56
 -18   2  14   56.04    5.09
 -16   2  14   36.87    4.58
 -14   2  14  173.92    6.73
 -12   2  14   35.21    5.05
 -10   2  14  118.45    6.49
  -8   2  14   52.77    5.37
  -6   2  14  171.59    7.66
  -4   2  14  270.64   10.59
  -2   2  14    9.17    4.54
   0   2  14  222.17    8.62
   2   2  14    2.99    4.26
   4   2  14  140.42    6.43
   6   2  14   38.79    4.71
   8   2  14  136.30    6.93
  10   2  14  186.11    8.05
  12   2  14   20.88    4.65
  14   2  14   40.25    5.21
  16   2  14   16.56    4.06
 -19   3  14  179.80    9.38
 -17   3  14   22.04    4.38
 -15   3  14  211.85    9.54
 -13   3  14   78.32    5.32
 -11   3  14  302.84   10.30
  -9   3  14   66.83    4.87
  -7   3  14   77.93    4.68
  -5   3  14  349.59   10.69
  -3   3  14    7.88    4.14
  -1   3  14  276.61    9.50
   1   3  14   93.88    5.03
   3   3  14  132.02    6.15
   5   3  14  189.06    8.72
   7   3  14    0.48    4.24
   9   3  14  325.01   17.84
  11   3  14   54.69    5.67
 -10   4  14    0.00    4.72
  -8   4  14    6.71    3.88
  -6   4  14    2.17    4.17
  -4   4  14    2.05    3.99
  -2   4  14    6.40    4.10
   0   4  14    0.10    3.75
   2   4  14    0.00    3.65
 -24   0  15    1.53    5.56
 -22   0  15    1.70    6.34
 -20   0  15    0.96    5.63
 -18   0  15    0.00    5.96
 -16   0  15    0.58    5.56
 -14   0  15    1.46    6.67
 -12   0  15    6.10    5.76
 -10   0  15    3.78    5.89
  -8   0  15    1.76    5.87
  -6   0  15    2.32    6.49
  -4   0  15    0.00    6.36
  -2   0  15    9.92    5.73
   0   0  15    2.37    5.43
   2   0  15    1.99    5.32
   4   0  15    4.25    5.22
   6   0  15    2.04    4.93
   8   0  15    7.49    5.47
  10   0  15    8.71    6.77
  12   0  15    1.24    5.99
  14   0  15    3.75    5.19
  16   0  15    0.00    4.45
 -23   1  15  164.80    9.65
 -21   1  15    7.11    5.55
 -19   1  15  153.49   10.25
 -17   1  15   16.14    5.62
 -15   1  15  104.10    5.77
 -13   1  15   86.97    5.55
 -11   1  15   42.13    4.88
  -9   1  15  244.59   10.31
  -7   1  15    3.16    4.90
  -5   1  15  237.33   12.00
  -3   1  15  130.39    6.87
  -1   1  15   86.12    5.45
   1   1  15  351.14   11.95
   3   1  15    3.33    3.95
   5   1  15  339.32   11.54
   7   1  15   48.91    4.85
   9   1  15  289.46   11.27
  11   1  15  235.83   10.55
  13   1  15   23.46    3.89
  15   1  15  414.19   16.40
 -20   2  15   28.31    4.70
 -18   2  15   88.51    6.59
 -16   2  15   11.58    6.55
 -14   2  15  332.20   15.51
 -12   2  15   10.58    3.99
 -10   2  15  103.66    5.53
  -8   2  15  127.18    6.08
  -6   2  15   36.84    4.69
  -4   2  15  293.33   10.61
  -2   2  15   35.32    4.46
   0   2  15  262.30    9.11
   2   2  15   70.39    4.54
   4   2  15   88.84    5.81
   6   2  15  179.28    9.05
   8   2  15    3.91    4.76
  10   2  15  143.74    8.50
  12   2  15    4.84    3.71
 -15   3  15   72.80    5.69
 -13   3  15   24.06    3.85
 -11   3  15    1.13    3.74
  -9   3  15   51.89    5.45
  -7   3  15   18.07    5.47
  -5   3  15   33.38    6.94
  -3   3  15   46.08    5.52
  -1   3  15   35.23    5.18
   1   3  15   29.27    4.16
   3   3  15   11.12    3.71
   5   3  15   55.19    4.44
   7   3  15   10.48    4.45
 -20   0  16    4.62    5.29
 -18   0  16  142.20   10.44
 -16   0  16   79.99    8.56
 -14   0  16  354.80   21.55
 -12   0  16  165.66    8.95
 -10   0  16   50.84    5.75
  -8   0  16  347.85   15.27
  -6   0  16   10.18    5.75
  -4   0  16  197.15   11.31
  -2   0  16  118.05    7.33
   0   0  16   63.77    5.73
   2   0  16  393.75   19.72
   4   0  16    5.61    6.02
   6   0  16  274.41   16.77
   8   0  16  186.82   12.33
  10   0  16  102.49    8.03
 -19   1  16   22.69    4.85
 -17   1  16   37.23    5.64
 -15   1  16    4.96    5.50
 -13   1  16   26.65    6.24
 -11   1  16    5.53    5.04
  -9   1  16   29.19    4.33
  -7   1  16   91.18    6.59
  -5   1  16   16.73    4.93
  -3   1  16  101.63    6.05
  -1   1  16    3.53    3.58
   1   1  16   21.77    4.14
   3   1  16    1.41    4.75
   5   1  16   23.52    4.93
   7   1  16   21.30    3.79
   9   1  16   40.16    4.67
 -14   2  16   60.24    5.89
 -12   2  16  115.04    7.84
 -10   2  16   28.82    5.59
  -8   2  16   77.07    8.26
  -6   2  16   16.93    9.05
  -4   2  16  228.55   19.22
  -2   2  16   17.61    5.42
   0   2  16   68.62    7.04
   2   2  16  127.03    7.74
   4   2  16    9.95    4.02
   6   2  16  134.85    7.82
 -14   0  17    0.00    6.08
 -12   0  17    1.01    5.21
 -10   0  17    0.98    5.36
  -8   0  17    0.17    7.04
  -6   0  17   14.91    7.21
  -4   0  17    0.00    6.57
  -2   0  17    0.00    6.37
   0   0  17    0.00    4.19
   2   0  17    6.55    4.45
   4   0  17    0.00    4.13
 -11   1  17  199.26   10.84
  -9   1  17    4.71    7.22
  -7   1  17  368.37   27.19
  -5   1  17   28.47    7.76
  -3   1  17  120.46   11.75
  -1   1  17  151.72   10.18
   1   1  17   38.96    4.13
   0   0   0    0.00    0.00   0
