# Supplementary material for: Crystallographic workshops – a primer and perspective from Whitworth University’s Summer Crystallography Institute
Source: Acta Crystallogr E Crystallogr Commun. 2026 Feb 3;82(Pt 3):313–9. doi: 10.1107/S2056989026000939 (PMC12961664; doi:10.1107/S2056989026000939)
Supplement: Supplementary file 1 [file e-82-00313-sup2.zip › Practice Data Sets/SCI01/SCI01.ins]

TITL SCI01 in C2/c
REM Eur. J. Org. Chem. 2011, 2011, 2767. CCDC Ref. Code. OQEVIQ
CELL 1.54178 33.704 5.7717 14.5972 90 96.978 90
ZERR 8 0.0014 0.0002 0.0005 0 0.002 0
LATT 7
SYMM -X,+Y,0.5-Z
SFAC C H O F I
UNIT 136 96 8 8 8
SIZE 0.061 0.074 0.466
TEMP -100
TREF 500 
HKLF 4
END
