# Supplementary material for: Crystallographic workshops – a primer and perspective from Whitworth University’s Summer Crystallography Institute
Source: Acta Crystallogr E Crystallogr Commun. 2026 Feb 3;82(Pt 3):313–9. doi: 10.1107/S2056989026000939 (PMC12961664; doi:10.1107/S2056989026000939)
Supplement: Supplementary file 1 [file e-82-00313-sup2.zip › Practice Data Sets/SCI02/SCI02.hkl]

   1   0   0   55.10    3.71
  -1   0   0   60.76    3.75
  -1   0   0   53.59    3.05
  -2   0   0  531.08   28.02
   2   0   0  526.59   33.74
  -4   0   0   49.10    2.62
   4   0   0   41.14    3.02
  -5   0   0  248.34   14.49
  -5   0   0  292.11   13.25
  -6   0   0  797.28   43.90
  -6   0   0  856.72   39.99
   7   0   0  128.20    7.10
  -7   0   0  128.03    7.29
  -7   0   0  137.68    6.66
  -8   0   0  390.32   21.01
   8   0   0  390.30   15.07
  -9   0   0   33.67    1.99
  -9   0   0   32.26    2.22
 -10   0   0   83.93    4.93
 -10   0   0   88.23    4.43
  10   0   0   77.61    3.61
 -11   0   0  153.72    7.44
  11   0   0  139.57    5.91
  11   0   0  144.03    6.11
  12   0   0   11.78    0.77
 -12   0   0   11.50    0.96
 -12   0   0   11.19    0.88
 -13   0   0   68.91    3.09
 -13   0   0   70.78    3.25
 -14   0   0  121.92    5.07
 -14   0   0  124.97    5.28
 -15   0   0   12.47    0.59
 -15   0   0   12.05    0.74
 -15   0   0   12.40    0.70
   0  -1   0    2.38    0.28
  -1  -1   0  175.05   11.91
  -1   1   0  176.49    9.88
   1   1   0  204.85   11.91
  -2  -1   0  185.13   11.34
  -2   1   0  163.99    9.35
  -3  -1   0   90.50    5.37
  -3  -1   0   81.23    4.41
  -3   1   0   71.49    4.45
   4  -1   0  163.70    8.02
  -4  -1   0  164.25    8.59
  -4   1   0  149.13    8.62
  -5  -1   0   70.37    4.14
   5  -1   0   65.10    3.35
  -5  -1   0   62.16    3.58
  -5   1   0   55.38    3.59
  -5   1   0   61.20    3.30
  -6  -1   0    2.39    0.41
  -6  -1   0    3.28    0.53
  -6   1   0    3.16    0.52
  -6   1   0    3.76    0.53
   7  -1   0  141.19    7.36
  -7  -1   0  131.36    7.50
  -7  -1   0  145.79    6.86
  -7   1   0  123.28    7.49
   8  -1   0    9.31    0.51
   8  -1   0    9.72    0.89
  -8   1   0    8.71    0.82
  -8   1   0    8.96    0.91
   9  -1   0  113.41    4.50
  -9  -1   0  119.08    5.89
  -9  -1   0  113.17    6.52
   9  -1   0  117.34    6.29
  -9   1   0  106.14    6.46
  -9   1   0  115.14    5.87
  10  -1   0   25.57    1.35
  10  -1   0   25.75    1.75
 -10  -1   0   28.87    1.71
 -10  -1   0   25.55    1.92
  10   1   0   24.66    1.34
 -10   1   0   26.10    1.67
 -11  -1   0    0.77    0.39
  11  -1   0    0.29    0.22
  11  -1   0    0.37    0.22
  11   1   0    0.79    0.18
  11   1   0    0.25    0.19
 -11   1   0    1.04    0.41
  11   1   0    0.25    0.22
 -12  -1   0    8.78    0.85
  12  -1   0    8.81    0.67
 -12  -1   0    8.74    0.77
  12   1   0    8.37    0.64
 -12   1   0    9.27    0.79
 -13  -1   0   14.09    0.93
 -13  -1   0   15.42    1.04
 -13   1   0   14.31    1.02
 -13   1   0   13.95    0.95
 -14  -1   0    6.02    0.59
 -14  -1   0    5.65    0.52
 -14   1   0    5.69    0.55
 -14   1   0    6.00    0.59
 -14   1   0    5.55    0.49
 -14   1   0    6.05    0.42
 -15  -1   0   36.51    1.38
 -15  -1   0   35.75    1.57
 -15  -1   0   35.22    1.67
 -15   1   0   36.13    1.61
 -15   1   0   36.23    1.36
 -15   1   0   34.81    1.66
   0  -2   0  505.52   32.20
   1  -2   0    3.85    0.50
  -1  -2   0    3.74    0.57
  -1   2   0    4.14    0.30
  -2  -2   0  338.50   23.67
   2  -2   0  381.74   18.29
  -2   2   0  386.24   19.64
   3  -2   0  262.85   13.14
  -3  -2   0  254.57   17.05
  -3   2   0  271.21   14.11
  -4  -2   0   51.31    2.76
   4  -2   0   44.57    2.70
  -4  -2   0   52.88    3.52
  -4   2   0   44.89    2.82
  -5  -2   0  260.20   15.02
   5  -2   0  226.20   11.64
  -5   2   0  225.24   11.41
  -5   2   0  215.28   12.51
  -6  -2   0   46.21    2.52
   6  -2   0   47.52    2.63
   6  -2   0   48.70    2.83
  -6   2   0   43.58    2.79
   7  -2   0  122.52    6.43
  -7   2   0  110.68    6.51
  -7   2   0  115.99    5.92
   8  -2   0   46.17    2.02
  -8  -2   0   48.14    2.69
   8  -2   0   50.85    2.95
  -8   2   0   48.96    2.69
  -8   2   0   47.20    2.97
   9  -2   0   10.69    0.60
  -9  -2   0   11.83    0.98
   9  -2   0   11.95    1.03
  -9   2   0   10.84    0.83
  -9   2   0   11.96    0.97
  -9   2   0   12.09    1.08
  10  -2   0   14.77    0.70
  10  -2   0   14.77    0.61
 -10  -2   0   14.16    1.13
  10  -2   0   13.93    0.90
  10  -2   0   14.53    1.18
  10   2   0   13.49    0.87
  10   2   0   15.65    0.70
  11  -2   0  111.14    6.17
 -11  -2   0  113.86    5.83
  11  -2   0  119.28    4.83
  11  -2   0  111.77    3.95
 -11   2   0  111.91    4.71
  11   2   0  111.17    4.12
  11   2   0  112.78    4.62
  11   2   0  111.92    4.12
 -11   2   0  111.20    4.84
  11   2   0  108.90    4.77
 -12  -2   0    0.07    0.32
  12   2   0    0.29    0.16
 -12   2   0   -0.07    0.28
  12   2   0    0.07    0.15
 -12   2   0    0.56    0.21
 -12   2   0    0.49    0.26
  12   2   0    0.34    0.15
  12   2   0    0.07    0.19
 -13  -2   0   86.16    3.96
 -13   2   0   86.45    3.71
 -13   2   0   93.74    3.98
 -13   2   0   86.73    3.23
 -13   2   0   91.25    3.83
 -14  -2   0   15.21    0.94
 -14   2   0   15.07    0.83
 -14   2   0   16.58    0.93
 -14   2   0   15.46    0.72
 -14   2   0   15.72    0.92
 -15  -2   0    0.79    0.20
 -15   2   0    0.99    0.19
 -15   2   0    1.14    0.15
 -15   2   0    0.93    0.21
   0  -3   0    1.65    0.45
  -1  -3   0   73.02    3.89
  -1  -3   0   68.58    4.97
   1  -3   0   73.37    4.91
   1  -3   0   72.43    3.93
   2  -3   0  718.96   34.79
  -2  -3   0  670.12   34.67
   2  -3   0  729.73   44.92
  -2  -3   0  658.38   45.04
  -2   3   0  748.09   37.34
   3  -3   0  128.66    6.80
   3  -3   0  146.54    9.14
  -3  -3   0  131.74    9.35
   3  -3   0  136.22    7.20
  -3   3   0  150.27    7.56
   4  -3   0  920.41   45.08
  -4  -3   0  902.78   58.48
   4  -3   0  856.89   44.11
   4  -3   0  900.69   58.19
  -4   3   0 1000.00   48.61
   5  -3   0    6.20    0.74
  -5  -3   0    6.78    0.95
   5  -3   0    5.69    0.47
  -5   3   0    5.17    0.64
  -5   3   0    6.32    0.67
   6  -3   0  220.61   11.26
   6  -3   0  204.28   10.84
   6  -3   0  225.50   11.83
  -6   3   0  233.10   10.99
  -6   3   0  227.87   12.08
  -7  -3   0  188.73    9.78
   7  -3   0  210.23   10.61
   7  -3   0  185.43    7.77
  -7   3   0  205.93   10.82
   8  -3   0   49.03    2.12
   8  -3   0   56.86    3.11
  -8  -3   0   52.14    2.77
  -8   3   0   46.04    2.42
  -8   3   0   46.64    2.24
  -8   3   0   48.50    3.05
  -9  -3   0  179.29    8.71
   9  -3   0  179.34    9.35
   9  -3   0  168.47    6.82
  -9   3   0  168.23    6.99
  -9   3   0  177.33    9.56
  -9   3   0  170.41    7.46
  -9   3   0  167.14    6.74
 -10  -3   0  222.63   10.67
  10  -3   0  216.08   11.38
  10  -3   0  223.21    8.34
  10  -3   0  204.54    7.49
  10  -3   0  214.52    7.27
 -10   3   0  213.33    9.09
 -10   3   0  209.69    8.21
 -10   3   0  214.77    7.46
  10   3   0  222.31    8.52
  10   3   0  201.35    8.74
  10   3   0  208.17    7.62
 -10   3   0  214.18    8.55
  10   3   0  205.77    7.59
  11  -3   0   12.64    0.51
  11  -3   0   11.93    1.04
  11  -3   0   12.85    0.59
 -11  -3   0   12.31    1.02
  11  -3   0   12.30    0.56
 -11   3   0   12.51    0.97
  11   3   0   12.89    0.67
 -11   3   0   13.01    0.81
 -11   3   0   12.90    0.72
 -11   3   0   12.37    0.82
  11   3   0   12.43    0.80
 -11   3   0   12.24    0.87
  11   3   0   12.24    0.62
  11   3   0   11.72    0.70
 -12  -3   0  220.65   11.27
 -12  -3   0  228.25    9.47
  12  -3   0  221.33   11.95
 -12   3   0  234.43    9.03
  12   3   0  227.91    8.05
 -12   3   0  232.12    7.87
  12   3   0  227.25    8.10
 -12   3   0  245.39    9.22
 -12   3   0  203.48    9.37
 -13  -3   0   13.13    0.90
  13   3   0   14.17    0.65
 -13   3   0   12.94    0.76
 -13   3   0   13.20    0.66
 -13   3   0   13.49    0.88
 -13   3   0   10.93    0.79
 -14  -3   0   47.99    2.23
 -14   3   0   50.00    2.18
 -14   3   0   48.52    2.08
 -14   3   0   50.41    1.81
 -15   3   0   48.45    2.04
   0  -4   0   19.07    1.56
   0  -4   0   20.23    1.82
   1  -4   0    9.14    1.12
  -1  -4   0    8.86    1.19
  -1  -4   0   11.06    1.07
   1  -4   0    8.72    1.09
  -2  -4   0    1.83    0.59
   2  -4   0    1.14    0.62
   2  -4   0    2.28    0.59
   3  -4   0  181.19    9.45
  -3  -4   0  181.32   12.31
   3  -4   0  170.84    8.00
   3  -4   0  180.30    8.96
   3  -4   0  199.84   12.10
   4  -4   0    0.92    0.36
  -4  -4   0    1.45    0.63
   4  -4   0    0.64    0.40
   4  -4   0    1.23    0.45
   4  -4   0    1.24    0.51
  -4   4   0    1.62    0.34
   5  -4   0   17.34    1.37
  -5  -4   0   16.59    1.84
   5  -4   0   19.43    1.43
   5  -4   0   16.31    1.14
   5  -4   0   16.10    1.05
  -5   4   0   21.13    1.36
   6  -4   0    3.44    0.50
   6  -4   0    3.15    0.61
   6  -4   0    3.06    0.59
   6  -4   0    2.96    0.37
  -6   4   0    3.52    0.56
  -6   4   0    4.30    0.42
   7  -4   0    1.63    0.48
   7  -4   0    1.53    0.45
  -7  -4   0    1.30    0.39
   7  -4   0    1.96    0.29
   7   4   0    1.54    0.20
  -7   4   0    1.50    0.44
  -7   4   0    1.68    0.31
  -7   4   0    1.59    0.37
   8  -4   0   14.27    0.81
  -8  -4   0   15.20    1.12
   8  -4   0   15.57    1.28
   8   4   0   14.28    0.75
  -8   4   0   16.04    1.17
  -8   4   0   14.30    1.02
  -8   4   0   13.96    0.92
  -8   4   0   15.45    0.91
   9  -4   0   59.29    3.45
   9  -4   0   56.04    2.10
  -9  -4   0   58.00    3.16
   9  -4   0   58.39    2.42
   9   4   0   55.94    2.16
   9   4   0   54.18    2.21
  -9   4   0   59.13    2.53
   9   4   0   57.81    2.43
  -9   4   0   57.10    2.54
  -9   4   0   54.80    2.21
  -9   4   0   57.14    2.78
  10  -4   0    2.43    0.52
  10  -4   0    2.59    0.26
  10  -4   0    2.87    0.26
 -10  -4   0    2.61    0.52
  10  -4   0    2.90    0.30
  10   4   0    2.69    0.26
  10   4   0    2.56    0.28
 -10   4   0    2.89    0.46
  10   4   0    3.70    0.34
 -10   4   0    2.87    0.39
 -10   4   0    3.25    0.44
 -10   4   0    2.98    0.34
 -10   4   0    2.94    0.48
 -11  -4   0   32.96    2.05
  11  -4   0   35.02    1.45
 -11  -4   0   32.81    1.80
  11  -4   0   33.26    2.18
  11  -4   0   34.37    1.32
  11  -4   0   34.91    1.26
 -11   4   0   35.09    1.42
 -11   4   0   33.16    1.62
  11   4   0   35.76    1.56
  11   4   0   34.07    1.38
 -11   4   0   34.55    1.80
 -11   4   0   35.13    1.64
 -11   4   0   34.59    1.75
  11   4   0   34.35    1.43
 -12  -4   0    1.41    0.36
  12  -4   0    2.32    0.15
 -12  -4   0    2.40    0.45
  12  -4   0    1.67    0.40
 -12   4   0    2.22    0.26
 -12   4   0    1.86    0.36
 -12   4   0    1.78    0.33
 -12   4   0    2.44    0.39
 -12   4   0    2.19    0.31
  12   4   0    2.61    0.28
  12   4   0    2.48    0.27
 -13  -4   0   15.74    0.92
 -13   4   0   15.55    0.89
 -13   4   0   14.56    0.79
  13   4   0   15.45    0.71
 -13   4   0   16.15    0.69
  13   4   0   15.50    0.78
 -14   4   0    2.99    0.19
 -14   4   0    2.89    0.32
   0  -5   0   -0.03    0.39
   0  -5   0   -0.33    0.50
   0  -5   0    0.25    0.47
   0  -5   0    0.39    0.18
  -1  -5   0  109.23    5.36
   1  -5   0  120.92    5.46
  -1  -5   0  124.74    8.21
   1  -5   0  113.80    5.78
  -1  -5   0  110.69    6.29
  -1  -5   0  112.52    5.75
   1  -5   0  124.71    8.12
   1  -5   0  117.37    6.40
  -2  -5   0   68.10    3.94
   2  -5   0   75.81    5.13
  -2  -5   0   71.78    5.25
   2  -5   0   68.41    3.55
   2  -5   0   68.17    4.04
  -2  -5   0   65.74    3.37
   2  -5   0   67.72    3.43
   3  -5   0   71.33    4.00
   3  -5   0   65.22    3.88
   3  -5   0   63.36    3.44
  -3  -5   0   66.30    5.09
   3  -5   0   63.67    3.29
   3  -5   0   71.68    4.94
   4  -5   0  128.96    8.38
  -4  -5   0  112.33    8.53
   4  -5   0  120.17    6.10
   4  -5   0  120.15    6.57
   4  -5   0  120.97    5.59
   4  -5   0  130.81    6.83
  -4   5   0  121.35    4.93
   5  -5   0   14.23    1.18
  -5  -5   0   11.46    1.58
   5  -5   0   13.36    0.98
   5  -5   0   12.03    1.14
   5  -5   0   12.43    0.84
  -5   5   0   12.33    0.97
  -5   5   0   10.92    0.71
   5   5   0   10.73    0.59
   6  -5   0   41.10    2.50
   6  -5   0   37.88    2.00
  -6  -5   0   33.11    2.09
   6  -5   0   38.41    2.05
   6  -5   0   39.29    2.40
  -6   5   0   37.52    2.01
  -6   5   0   37.48    1.72
   6   5   0   34.44    1.59
   7  -5   0  191.45    9.72
   7  -5   0  180.30    7.48
  -7  -5   0  174.71    9.35
   7  -5   0  189.95    8.23
   7  -5   0  206.21   10.22
   7   5   0  174.73    7.47
  -7   5   0  197.20    8.17
  -7   5   0  191.23    7.52
  -7   5   0  187.70    7.37
   8  -5   0   13.55    1.17
  -8  -5   0   12.30    1.00
   8  -5   0   12.41    0.74
  -8   5   0   12.02    0.77
  -8   5   0   11.69    0.85
  -8   5   0   11.87    0.68
   8   5   0   12.52    0.67
   8   5   0   11.72    0.58
  -8   5   0   12.20    0.94
  -8   5   0   12.84    0.85
   9  -5   0  142.71    5.62
   9  -5   0  133.70    5.04
  -9  -5   0  136.05    7.12
   9  -5   0  142.40    7.70
   9  -5   0  140.34    4.90
  -9   5   0  147.49    6.21
   9   5   0  139.75    5.66
   9   5   0  129.74    5.05
  -9   5   0  143.34    4.97
   9   5   0  134.23    5.10
  -9   5   0  148.75    5.71
  -9   5   0  145.87    5.61
 -10  -5   0   31.41    1.93
  10  -5   0   31.49    1.23
  10  -5   0   32.92    1.42
  10  -5   0   31.25    1.28
  10  -5   0   30.16    2.07
 -10   5   0   30.67    1.61
 -10   5   0   31.92    1.72
 -10   5   0   32.47    1.31
  10   5   0   30.92    1.34
  10   5   0   31.83    1.44
 -10   5   0   32.51    1.57
 -10   5   0   33.14    1.52
 -11  -5   0   14.18    1.12
  11  -5   0   16.53    0.75
  11  -5   0   16.19    0.65
  11  -5   0   14.82    1.19
  11  -5   0   15.50    0.69
 -11   5   0   17.11    0.74
 -11   5   0   15.89    0.96
 -11   5   0   16.47    0.93
  11   5   0   16.25    0.82
  11   5   0   15.59    0.78
 -11   5   0   15.87    1.02
 -11   5   0   16.58    0.85
  12  -5   0   36.13    1.31
  12  -5   0   35.91    2.20
 -12   5   0   36.87    1.36
 -12   5   0   35.98    1.56
 -12   5   0   35.62    1.68
 -12   5   0   37.84    1.64
 -12   5   0   35.65    1.80
  12   5   0   37.06    1.61
  12   5   0   35.82    1.46
 -13   5   0   14.61    0.77
 -13   5   0   13.73    0.53
 -13   5   0   14.65    0.74
  13   5   0   15.05    0.66
  13   5   0   14.03    0.71
 -14   5   0   10.63    0.55
   0  -6   0  379.97   18.89
   0  -6   0  333.49   18.02
   0  -6   0  400.03   24.51
   0  -6   0  375.89   16.09
  -1  -6   0   30.80    1.77
   1  -6   0   35.59    3.00
  -1  -6   0   31.99    2.98
  -1  -6   0   34.48    2.32
   1  -6   0   33.77    2.01
   1  -6   0   31.22    1.81
  -1  -6   0   34.60    1.99
   1  -6   0   33.52    2.39
  -2  -6   0  257.67   10.99
  -2  -6   0  256.95   16.88
   2  -6   0  268.70   16.78
  -2  -6   0  229.27   12.20
   2  -6   0  249.99   12.97
   2  -6   0  253.79   11.05
  -2  -6   0  270.35   12.90
   2  -6   0  242.11   12.27
   2   6   0  229.89    9.89
   3  -6   0  148.40    7.52
  -3  -6   0  144.19   10.49
   3  -6   0  162.86   10.45
   3  -6   0  158.40    8.12
   3  -6   0  154.41    6.89
   3  -6   0  174.22    8.38
  -3   6   0  128.70    6.10
   3   6   0  140.65    6.02
   4  -6   0    0.90    0.27
   4  -6   0    1.87    0.53
   4  -6   0    1.63    0.48
   4  -6   0    1.38    0.57
  -4   6   0    1.34    0.39
   4   6   0    1.13    0.17
  -4   6   0    1.38    0.23
   5  -6   0  128.77    5.70
  -5  -6   0  112.11    6.23
   5  -6   0  118.77    6.22
   5  -6   0  139.48    6.99
   5  -6   0  126.96    6.72
  -5   6   0  124.37    4.98
  -5   6   0  126.16    5.61
   5   6   0  117.56    4.97
  -6  -6   0  161.46    8.73
   6  -6   0  181.03    9.18
   6  -6   0  175.38    8.68
   6  -6   0  197.51    9.60
   6  -6   0  179.99    7.78
   6   6   0  167.07    6.97
  -6   6   0  170.12    6.89
  -6   6   0  175.30    6.94
  -6   6   0  174.79    7.64
  -6   6   0  169.13    7.17
   7  -6   0    5.18    0.77
  -7  -6   0    4.73    0.64
   7  -6   0    4.64    0.47
   7  -6   0    4.94    0.62
   7  -6   0    5.18    0.75
  -7   6   0    4.79    0.37
   7   6   0    4.67    0.40
  -7   6   0    5.08    0.60
  -7   6   0    4.45    0.54
   7   6   0    5.02    0.38
  -7   6   0    4.78    0.55
  -7   6   0    5.03    0.54
  -7   6   0    5.06    0.43
   8  -6   0  234.48   11.76
  -8  -6   0  205.56   10.87
   8  -6   0  223.60   11.22
   8  -6   0  219.69    8.67
   8  -6   0  209.10    7.78
   8  -6   0  218.69    7.56
  -8   6   0  224.62    9.39
   8   6   0  209.74    7.82
  -8   6   0  220.83    7.50
   8   6   0  196.70    8.86
  -8   6   0  225.38    8.47
  -8   6   0  223.00    8.83
   8   6   0  228.02    8.72
  -8   6   0  223.60    8.61
  -9  -6   0    6.94    0.72
   9  -6   0    7.71    0.52
   9  -6   0    7.13    0.47
   9  -6   0    7.03    0.44
   9  -6   0    7.33    0.80
  -9   6   0    6.21    0.59
   9   6   0    7.17    0.47
   9   6   0    7.80    0.49
  -9   6   0    6.12    0.45
  -9   6   0    6.57    0.60
  -9   6   0    6.64    0.40
  -9   6   0    7.03    0.67
 -10  -6   0  112.72    6.32
  10  -6   0  128.57    4.33
  10  -6   0  123.63    4.47
  10  -6   0  114.38    6.78
  10  -6   0  126.40    4.97
 -10   6   0  125.46    4.30
  10   6   0  130.74    5.07
 -10   6   0  124.81    5.48
 -10   6   0  132.54    4.96
 -10   6   0  125.23    4.93
  10   6   0  126.57    4.56
  11  -6   0   79.59    4.60
  11  -6   0   83.14    2.87
  11  -6   0   84.49    2.98
  11  -6   0   83.56    3.30
  11   6   0   86.17    3.10
 -11   6   0   84.71    3.73
 -11   6   0   83.81    3.36
 -11   6   0   80.38    2.84
 -11   6   0   79.89    3.26
  11   6   0   84.40    3.42
  12   6   0    4.70    0.33
 -12   6   0    4.32    0.38
 -12   6   0    4.41    0.42
  12   6   0    4.85    0.33
 -13   6   0   53.25    2.13
  13   6   0   54.03    1.98
   0  -7   0    0.15    0.53
   0  -7   0    0.64    0.25
   0  -7   0    0.07    0.37
   0   7   0    0.21    0.14
  -1  -7   0   71.95    4.03
  -1  -7   0   83.62    3.96
   1  -7   0   90.18    4.78
  -1  -7   0   88.49    4.67
   1  -7   0   87.04    4.03
   1  -7   0   74.19    4.07
  -1   7   0   74.30    3.32
   1   7   0   73.08    3.28
  -2  -7   0    8.04    0.65
   2  -7   0   10.62    0.75
   2  -7   0    9.68    0.95
  -2  -7   0    7.89    0.86
   2  -7   0    9.08    1.15
  -2   7   0    7.42    0.55
   2   7   0    9.20    0.53
   3  -7   0    5.66    0.57
  -3  -7   0    5.43    0.54
   3  -7   0    6.23    0.79
   3  -7   0    6.08    0.94
  -3   7   0    5.64    0.70
  -3   7   0    5.30    0.58
  -3   7   0    4.96    0.45
   3   7   0    6.94    0.42
  -4  -7   0    3.53    0.47
   4  -7   0    3.40    0.69
   4  -7   0    4.41    0.68
   4  -7   0    2.98    0.43
   4  -7   0    2.67    0.72
  -4   7   0    2.58    0.49
  -4   7   0    3.82    0.47
  -4   7   0    2.49    0.48
   4   7   0    3.63    0.30
   5  -7   0   14.30    1.36
  -5  -7   0   13.91    1.02
   5  -7   0   14.50    1.13
   5  -7   0   16.73    1.35
   5  -7   0   14.97    1.02
   5   7   0   15.06    0.78
  -5   7   0   14.78    0.96
   5   7   0   14.50    1.03
  -5   7   0   14.87    1.03
   5   7   0   16.59    0.80
  -5   7   0   14.58    1.03
  -5   7   0   15.82    1.10
  -6  -7   0    6.38    0.67
   6  -7   0    6.20    0.70
   6  -7   0    6.09    0.87
   6  -7   0    6.55    0.59
   6  -7   0    7.81    0.89
   6   7   0    6.58    0.44
   6   7   0    6.01    0.66
  -6   7   0    7.43    0.69
  -6   7   0    7.92    0.69
  -6   7   0    6.10    0.59
  -6   7   0    6.34    0.65
   6   7   0    5.78    0.46
  -7  -7   0   21.97    1.49
   7  -7   0   22.10    1.70
   7  -7   0   24.32    1.44
   7  -7   0   24.90    1.74
   7  -7   0   22.04    1.19
   7   7   0   25.61    1.14
   7   7   0   23.88    1.10
   7   7   0   21.77    1.30
  -7   7   0   22.17    1.36
  -7   7   0   25.28    1.35
  -7   7   0   23.31    1.24
  -7   7   0   25.51    1.36
   8  -7   0    7.39    0.80
   8  -7   0    6.68    0.45
   8  -7   0    6.85    0.52
   8  -7   0    6.20    0.48
  -8  -7   0    6.73    0.68
  -8   7   0    7.27    0.64
   8   7   0    6.92    0.49
  -8   7   0    6.16    0.60
   8   7   0    6.06    0.58
  -8   7   0    7.02    0.63
   8   7   0    7.17    0.46
  -8   7   0    6.49    0.57
   9  -7   0    4.96    0.42
   9  -7   0    5.05    0.38
   9  -7   0    4.88    0.36
  -9  -7   0    4.43    0.56
   9   7   0    5.65    0.39
  -9   7   0    5.53    0.54
  -9   7   0    4.86    0.50
   9   7   0    5.57    0.42
  -9   7   0    5.69    0.51
   9   7   0    5.27    0.49
  10  -7   0    1.96    0.42
  10  -7   0    1.84    0.21
  10  -7   0    2.13    0.25
  10  -7   0    2.16    0.22
 -10   7   0    1.79    0.29
  10   7   0    1.95    0.23
 -10   7   0    1.58    0.30
  10   7   0    1.94    0.25
 -10   7   0    2.03    0.34
  11  -7   0    0.29    0.08
  11  -7   0    0.27    0.11
  11  -7   0    0.20    0.10
 -11   7   0    0.23    0.17
  11   7   0    0.63    0.15
  11   7   0    0.37    0.13
 -11   7   0    0.18    0.17
 -12   7   0    3.48    0.29
  12   7   0    3.58    0.26
   0  -8   0  149.66    7.54
   0  -8   0  147.50    6.41
   0  -8   0  140.76    6.93
   0   8   0  127.62    5.71
   0   8   0  138.30    5.62
   0   8   0  126.53    5.80
   1  -8   0   55.91    3.28
   1  -8   0   52.43    2.74
  -1  -8   0   55.30    2.74
   1  -8   0   55.14    2.77
  -1  -8   0   50.41    2.71
   1   8   0   50.10    2.20
  -1   8   0   43.17    2.30
   1   8   0   46.07    2.32
  -1   8   0   47.59    2.45
  -1   8   0   50.82    2.22
  -2  -8   0   33.66    1.91
   2  -8   0   35.68    1.96
   2  -8   0   35.75    2.43
   2  -8   0   36.40    2.05
  -2   8   0   31.44    1.65
  -2   8   0   32.23    1.73
   2   8   0   32.53    1.71
   2   8   0   35.94    1.55
  -2   8   0   34.42    1.59
   2   8   0   32.67    1.46
  -2   8   0   33.50    1.86
   3  -8   0  203.52   10.59
   3  -8   0  202.88   10.01
  -3  -8   0  206.12    9.98
   3  -8   0  209.34    9.01
   3   8   0  195.87    8.25
  -3   8   0  202.69    8.28
   3   8   0  199.60    7.27
  -3   8   0  195.08    8.34
   3   8   0  204.05    8.08
   4  -8   0    1.21    0.43
  -4  -8   0    1.95    0.35
   4  -8   0    2.35    0.64
   4  -8   0    1.59    0.34
  -4   8   0    2.09    0.40
   4   8   0    1.92    0.40
  -4   8   0    1.23    0.36
   4   8   0    1.40    0.23
   4   8   0    2.23    0.30
  -4   8   0    1.86    0.42
   5  -8   0   97.37    4.73
  -5  -8   0  101.28    5.18
   5  -8   0  100.71    5.61
   5  -8   0  103.26    5.19
  -5   8   0  102.47    4.13
  -5   8   0   99.55    4.34
  -5   8   0  103.78    4.60
   5   8   0  100.76    3.81
   5   8   0  105.35    4.19
  -5   8   0  101.03    4.40
   5   8   0  104.42    4.41
   6  -8   0   34.59    2.17
   6  -8   0   30.85    1.82
  -6  -8   0   33.54    1.89
   6   8   0   31.81    1.42
  -6   8   0   33.38    1.69
  -6   8   0   32.95    1.58
   6   8   0   31.59    1.68
  -6   8   0   34.11    1.76
   6   8   0   34.54    1.51
  -6   8   0   31.81    1.65
   7  -8   0   17.16    0.93
   7  -8   0   15.83    1.11
  -7  -8   0   17.55    1.14
   7  -8   0   17.07    0.80
   7  -8   0   16.97    1.29
  -7   8   0   16.89    1.05
  -7   8   0   16.66    1.01
  -7   8   0   17.00    1.00
   7   8   0   18.38    0.89
   7   8   0   16.54    1.01
   7   8   0   17.16    0.87
  -7   8   0   17.39    0.95
   8  -8   0   61.92    2.30
   8  -8   0   54.64    3.46
   8  -8   0   60.91    2.22
   8  -8   0   59.77    2.55
   8   8   0   61.50    2.37
   8   8   0   55.76    2.64
   8   8   0   62.80    2.57
  -8   8   0   62.51    2.53
  -8   8   0   60.00    2.80
  -8   8   0   63.64    2.68
  -8   8   0   64.25    2.67
   9  -8   0   23.82    0.97
   9  -8   0   23.37    1.07
   9  -8   0   23.59    0.93
  -9   8   0   23.52    1.11
   9   8   0   22.49    1.08
  -9   8   0   23.55    1.23
   9   8   0   23.41    1.03
   9   8   0   22.00    1.14
  -9   8   0   23.45    1.16
  10  -8   0   15.53    0.65
  10  -8   0   16.13    0.62
  10  -8   0   15.19    0.71
  10   8   0   16.83    0.74
 -10   8   0   14.58    0.85
 -10   8   0   16.24    0.81
  10   8   0   15.48    0.76
 -10   8   0   15.38    0.77
  11  -8   0   71.12    2.47
  11   8   0   70.10    2.58
 -11   8   0   70.14    2.74
   0  -9   0    0.38    0.26
   0  -9   0   -0.01    0.34
   0   9   0    0.50    0.27
   0   9   0    0.25    0.15
   0   9   0   -0.03    0.16
   0   9   0    0.92    0.28
   1  -9   0  172.89    7.43
  -1  -9   0  175.80    7.41
  -1  -9   0  168.95    8.19
   1  -9   0  160.83    8.18
  -1   9   0  160.96    6.63
   1   9   0  160.49    6.72
  -1   9   0  161.97    6.69
   1   9   0  169.91    6.63
  -1   9   0  147.72    6.76
   1   9   0  163.42    5.95
   2  -9   0   78.78    3.76
   2  -9   0   74.17    3.96
  -2  -9   0   79.38    3.98
  -2   9   0   78.61    3.29
   2   9   0   80.15    3.21
  -2   9   0   71.00    3.30
   2   9   0   77.50    2.93
   2   9   0   74.74    3.33
  -2   9   0   73.70    3.42
   3  -9   0   17.40    1.22
   3  -9   0   17.98    1.14
  -3  -9   0   17.77    1.15
   3   9   0   18.67    0.90
  -3   9   0   17.76    1.06
   3   9   0   17.88    0.91
  -3   9   0   16.79    1.06
   3   9   0   17.30    1.03
  -4  -9   0  168.41    8.09
   4  -9   0  159.60    8.06
   4  -9   0  159.88    7.23
   4   9   0  162.87    6.67
   4   9   0  162.15    5.88
  -4   9   0  154.88    6.67
  -4   9   0  161.07    6.62
   4   9   0  168.28    6.53
   5  -9   0   27.92    1.66
  -5  -9   0   31.20    1.74
   5   9   0   29.19    1.52
   5   9   0   29.43    1.29
  -5   9   0   28.86    1.50
  -5   9   0   31.02    1.51
   5   9   0   31.00    1.38
  -6   9   0  103.73    4.35
   6   9   0  103.49    3.89
  -6   9   0  106.08    4.40
   6   9   0  103.92    4.42
  -6   9   0  107.54    4.61
   6   9   0  106.40    4.29
  -6   9   0  104.27    4.14
   7  -9   0   64.91    2.26
   7  -9   0   63.05    2.59
  -7   9   0   62.59    2.68
   7   9   0   60.84    2.59
   7   9   0   59.17    2.67
  -7   9   0   61.24    2.65
  -7   9   0   61.59    2.80
   7   9   0   62.85    2.38
  -7   9   0   59.65    2.51
   8  -9   0    1.04    0.17
   8  -9   0    0.98    0.16
   8  -9   0    0.79    0.18
  -8   9   0    0.78    0.20
   8   9   0    0.69    0.19
   8   9   0    1.17    0.18
  -8   9   0    0.90    0.22
  -8   9   0    0.55    0.20
   8   9   0    1.49    0.21
  -8   9   0    0.54    0.17
   9  -9   0   29.53    1.08
   9  -9   0   30.23    1.12
   9   9   0   30.00    1.19
  -9   9   0   28.17    1.38
   9   9   0   29.01    1.28
   9   9   0   28.29    1.30
  -9   9   0   29.62    1.25
  10  -9   0   63.67    2.20
  10  -9   0   60.67    2.11
   0 -10   0   12.86    0.93
   0 -10   0   11.84    0.83
   0  10   0   11.47    0.64
   0  10   0   11.26    0.71
   0  10   0    9.62    0.70
  -1 -10   0    2.34    0.38
   1 -10   0    2.15    0.36
   1 -10   0    2.96    0.51
  -1  10   0    2.26    0.35
   1  10   0    2.68    0.28
   1  10   0    2.43    0.33
  -1  10   0    3.14    0.37
   2 -10   0    0.33    0.31
  -2  10   0    0.08    0.17
   2  10   0    0.45    0.22
  -2  10   0    0.38    0.20
   2  10   0    0.44    0.15
  -2  10   0    0.31    0.22
   2  10   0    0.30    0.17
   3 -10   0   11.52    0.88
   3  10   0   12.08    0.64
  -3  10   0   11.76    0.74
   3  10   0   12.58    0.66
   3  10   0   12.24    0.76
  -3  10   0   11.38    0.76
  -4  10   0    0.93    0.25
   4  10   0    1.10    0.19
   4  10   0    1.09    0.26
  -4  10   0    0.76    0.23
   4  10   0    1.18    0.21
  -5  10   0    9.06    0.61
   5  10   0    9.02    0.52
   5  10   0    9.89    0.64
  -5  10   0    9.41    0.60
   5  10   0    9.55    0.53
   6 -10   0    7.57    0.41
   6  10   0    7.63    0.44
   6  10   0    7.55    0.52
  -6  10   0    7.26    0.51
   6  10   0    7.25    0.44
  -6  10   0    7.03    0.49
   7 -10   0    0.72    0.13
   7 -10   0    0.87    0.15
  -7  10   0    0.89    0.18
  -7  10   0    0.76    0.18
   7  10   0    0.78    0.16
   7  10   0    1.10    0.20
   7  10   0    0.98    0.15
   8 -10   0    2.28    0.19
   8 -10   0    2.60    0.18
   8  10   0    2.66    0.22
  -8  10   0    2.16    0.22
   8  10   0    2.72    0.24
   0  11   0    0.82    0.19
  -1  11   0  138.43    5.91
   1  11   0  153.23    5.92
  -1  11   0  150.48    5.89
   2  11   0   13.88    0.75
   2  11   0   13.95    0.70
  -2  11   0   14.75    0.77
  -3 -11   0   18.78    0.81
   3  11   0   18.87    0.89
  -3  11   0   17.67    0.89
   3  11   0   17.61    0.83
  -3  11   0   15.69    0.84
  -4  11   0   48.04    2.07
   4  11   0   50.69    2.11
  -4  11   0   49.73    2.10
   5 -11   0   30.39    1.13
   5  11   0   31.19    1.18
  -5  11   0   29.73    1.33
   5  11   0   30.68    1.35
  -5  11   0   29.86    1.32
   6 -11   0   32.86    1.23
   6 -11   0   33.31    1.19
   6  11   0   31.95    1.41
   6  11   0   33.70    1.25
   2  12   0   32.35    1.35
 -15   0   1   -0.12    0.15
 -15   0   1   -0.15    0.15
 -15   0   1    0.11    0.12
 -14   0   1   -0.11    0.20
 -14   0   1    0.24    0.16
 -14   0   1    0.41    0.22
 -14   0   1    0.80    0.29
 -13   0   1   -0.04    0.26
 -13   0   1    0.06    0.24
 -12   0   1   -0.01    0.26
 -12   0   1    0.46    0.32
  11   0  -1    0.24    0.19
 -11   0   1    0.12    0.30
 -11   0   1    0.46    0.36
 -10   0   1    0.77    0.47
 -10   0   1    0.24    0.35
  10   0  -1    0.19    0.20
   9   0  -1    0.66    0.15
  -9   0   1   -0.01    0.35
   8   0  -1    0.43    0.14
  -8   0   1    0.86    0.38
  -8   0   1    0.47    0.32
  -7   0   1    0.80    0.33
  -7   0   1    0.42    0.33
  -6   0   1    1.32    0.37
  -5   0   1    0.46    0.29
  -4   0   1    0.36    0.15
  -4   0   1    0.61    0.24
  -3   0   1    1.07    0.21
  -3   0   1    1.49    0.24
  -2   0   1    0.66    0.15
  -1   0   1    1.52    0.21
   1   0  -1    2.21    0.23
   0   0   1    0.77    0.12
   0   0  -1    0.88    0.12
  -1   0  -1    1.53    0.27
  -1   0  -1    1.16    0.12
  -2   0  -1    4.43    0.91
  -3   0  -1    1.17    0.59
  -3   0  -1    1.19    0.30
  -4   0  -1    0.93    0.30
  -5   0  -1    1.63    0.39
  -6   0  -1    1.15    0.39
  -6   0  -1    0.77    0.34
   7   0   1    0.33    0.28
  -7   0  -1    1.48    0.43
  -7   0  -1    0.51    0.30
   8   0   1    0.43    0.27
  -8   0  -1    1.83    0.44
  -8   0  -1    0.12    0.36
  -9   0  -1    0.38    0.42
 -10   0  -1    0.49    0.41
  10   0   1    0.45    0.21
 -10   0  -1    0.69    0.49
 -11   0  -1    0.32    0.36
  11   0   1    0.14    0.19
  11   0   1    0.34    0.20
  12   0   1    0.84    0.25
 -12   0  -1    0.07    0.35
  12   0   1    0.01    0.19
  13   0   1    0.26    0.20
 -13   0  -1    0.09    0.26
 -14   0  -1   -0.13    0.22
 -14   0  -1   -0.21    0.20
 -15   0  -1    0.04    0.18
 -15   0  -1   -0.33    0.14
 -15   0  -1    0.63    0.16
 -15  -1   1   78.05    3.20
 -15  -1   1   74.98    3.35
 -15  -1   1   78.92    2.80
 -15   1   1   78.05    3.35
 -15   1   1   80.20    2.78
 -15   1   1   80.55    3.25
 -14  -1   1    0.85    0.25
 -14  -1   1    1.21    0.30
 -14   1   1    1.21    0.21
 -14   1   1    1.34    0.31
 -14   1   1    1.08    0.25
 -14   1   1    1.16    0.28
 -13  -1   1   74.74    3.34
 -13  -1   1   68.85    3.14
 -13   1   1   72.86    2.71
 -13   1   1   70.04    3.10
 -13   1   1   72.36    3.19
 -13   1   1   75.62    3.34
 -12  -1   1   71.24    3.34
 -12  -1   1   69.17    3.81
 -12  -1   1   71.30    3.17
 -12   1   1   70.85    3.19
 -12   1   1   70.43    3.10
 -12   1   1   73.98    3.36
 -11  -1   1    5.97    0.71
  11  -1  -1    6.75    0.58
 -11  -1   1    5.28    0.64
  11  -1  -1    6.27    0.33
  11   1  -1    5.58    0.53
 -11   1   1    6.67    0.68
  10  -1  -1  290.69   11.09
 -10  -1   1  313.37   14.15
 -10  -1   1  277.45   15.56
  10  -1  -1  270.63   11.65
 -10   1   1  294.99   14.11
  10   1  -1  266.45   11.62
   9  -1  -1   49.42    2.90
  -9  -1   1   44.88    2.94
  -9  -1   1   47.22    2.64
   9  -1  -1   45.75    1.96
  -9   1   1   49.78    2.65
  -9   1   1   44.49    2.90
   8  -1  -1  126.65    5.25
  -8  -1   1  131.27    7.43
  -8  -1   1  138.73    6.73
   8  -1  -1  139.27    7.29
   8   1  -1  126.03    5.20
  -8   1   1  129.14    7.40
  -8   1   1  139.53    6.73
  -7  -1   1  360.90   17.76
   7  -1  -1  370.95   19.04
  -7  -1   1  357.14   19.54
  -7   1   1  376.60   17.77
  -7   1   1  353.42   19.53
  -6  -1   1   30.20    1.81
  -6  -1   1   27.42    1.61
  -6   1   1   27.06    1.78
  -6   1   1   26.08    1.61
  -5  -1   1  418.68   24.34
   5  -1  -1  391.15   18.88
  -5  -1   1  343.78   18.51
  -5  -1   1  381.54   20.38
  -5   1   1  361.75   20.38
  -5   1   1  393.25   18.57
   4  -1  -1  382.15   19.41
  -4  -1   1  363.06   20.94
  -4  -1   1  437.50   25.14
  -4   1   1  392.18   20.99
  -3  -1   1  206.85   11.67
  -3  -1   1  169.34    9.63
  -3   1   1  164.94    9.64
  -2  -1   1  409.29   21.35
  -2   1   1  396.87   21.35
  -1  -1   1  104.72    7.69
   1   1  -1  112.13    6.37
   1   1  -1  134.99    9.82
   0  -1   1  222.91   13.17
   0   1  -1  204.69   10.93
   0   1  -1  181.64   16.53
  -1   1  -1  334.09   28.49
  -1   1  -1  345.60   22.39
  -1   1  -1  373.79   18.81
  -2  -1  -1    6.58    0.63
   2  -1   1    7.65    0.68
  -2   1  -1    7.74    0.69
  -2   1  -1    8.75    1.37
   3  -1   1  155.36    9.51
   3  -1   1  135.89    7.44
  -3  -1  -1  145.67    9.58
  -3   1  -1  152.71    8.06
   4  -1   1   78.38    4.29
  -4   1  -1   87.33    4.69
   5  -1   1   38.38    2.21
  -5   1  -1   42.72    2.47
  -5   1  -1   38.73    2.25
   6  -1   1  273.01   13.93
  -6   1  -1  262.32   13.08
  -6   1  -1  260.03   14.35
   7  -1   1   38.05    2.34
  -7  -1  -1   39.15    2.19
  -7   1  -1   36.22    2.19
  -7   1  -1   37.61    2.43
   8  -1   1  116.48    6.53
   8  -1   1  116.07    4.70
  -8  -1  -1  127.23    6.18
  -8   1  -1  114.04    6.77
  -8   1  -1  125.89    6.19
   9  -1   1  150.12    7.96
  -9   1  -1  144.72    8.28
  10  -1   1    1.04    0.36
 -10  -1  -1    0.88    0.43
  10  -1   1    0.77    0.26
  10   1   1    0.63    0.23
 -10   1  -1    0.91    0.42
  11  -1   1   79.94    3.52
 -11  -1  -1   83.67    4.46
  11  -1   1   89.13    3.68
  11   1   1   84.83    3.65
 -11   1  -1   87.96    4.47
  11   1   1   84.11    3.12
  11   1   1   81.52    3.12
  11   1   1   79.84    3.50
 -12  -1  -1   58.68    3.41
  12  -1   1   65.55    2.81
  12  -1   1   62.27    2.72
  12   1   1   62.15    2.70
  12   1   1   62.54    2.39
  12   1   1   64.93    2.39
  12   1   1   61.98    2.79
 -13  -1  -1    0.24    0.27
  13  -1   1    0.21    0.19
  13   1   1    0.63    0.21
 -13   1  -1    0.42    0.30
 -14  -1  -1  105.87    4.55
 -14  -1  -1  113.94    4.78
 -14   1  -1  112.21    4.77
 -14   1  -1  109.22    3.94
 -14   1  -1  113.09    4.60
 -15  -1  -1   29.64    1.40
 -15  -1  -1   28.28    1.29
 -15   1  -1   28.25    1.38
 -15   1  -1   29.30    1.34
 -15   1  -1   28.55    1.12
 -15  -2   1    8.15    0.55
 -15   2   1    9.05    0.55
 -15   2   1    7.80    0.52
 -15   2   1    8.34    0.39
 -14  -2   1   75.92    3.30
 -14   2   1   74.10    3.28
 -14   2   1   72.07    3.10
 -14   2   1   78.33    3.21
 -14   2   1   74.34    2.70
 -13  -2   1   20.64    1.24
 -13   2   1   21.05    1.20
 -13   2   1   21.77    1.25
 -13   2   1   21.15    0.95
 -13   2   1   20.04    1.09
 -12  -2   1   67.50    3.18
 -12  -2   1   68.72    3.66
 -12   2   1   64.85    2.93
 -12   2   1   68.43    3.07
 -12   2   1   70.50    3.20
 -12   2   1   66.02    2.55
  11  -2  -1  101.43    3.70
 -11  -2   1  106.18    5.41
  11  -2  -1  105.12    5.77
  11  -2  -1  106.26    4.10
  11  -2  -1  104.65    3.57
 -11   2   1  106.51    4.67
 -11   2   1   99.49    3.78
 -11   2   1   98.14    4.33
  11   2  -1  103.93    4.45
  11   2  -1  103.57    3.83
 -11   2   1  101.11    4.48
  11   2  -1  106.74    4.30
  10  -2  -1    2.30    0.52
 -10  -2   1    1.70    0.47
  10  -2  -1    2.09    0.21
  10  -2  -1    2.09    0.37
  10  -2  -1    2.20    0.27
  10   2  -1    1.72    0.32
  10   2  -1    2.06    0.29
 -10   2   1    3.38    0.42
   9  -2  -1  146.56    7.81
   9  -2  -1  142.31    5.65
  -9  -2   1  142.11    8.01
  -9  -2   1  153.76    7.25
   9   2  -1  137.72    5.76
  -9   2   1  130.83    5.79
  -9   2   1  143.07    7.93
   8  -2  -1  232.42   11.50
  -8  -2   1  210.13   11.73
   8  -2  -1  203.19    8.39
  -8  -2   1  231.07   10.65
  -8   2   1  228.25   10.64
  -8   2   1  192.90    8.51
  -8   2   1  201.98   11.66
   7  -2  -1   35.39    2.33
  -7  -2   1   35.93    2.04
  -7  -2   1   36.02    2.29
  -7   2   1   37.30    2.06
  -7   2   1   34.96    2.26
   6  -2  -1  323.69   16.41
  -6  -2   1  331.03   16.48
  -6  -2   1  335.91   18.14
   6  -2  -1  337.00   17.76
   6  -2  -1  334.04   16.86
  -6   2   1  357.78   16.52
  -6   2   1  347.17   18.16
   5  -2  -1  149.68    7.85
  -5  -2   1  139.70    7.58
  -5  -2   1  151.83    8.37
   5  -2  -1  135.99    7.52
  -5  -2   1  172.48   10.11
  -5   2   1  167.66    7.66
  -5   2   1  157.97    8.40
  -4  -2   1  215.62   11.96
   4  -2  -1  204.57   10.85
   4  -2  -1  230.04   11.23
  -4  -2   1  236.85   14.56
  -4   2   1  229.37   12.01
   3  -2  -1  282.68   13.68
  -3  -2   1  286.79   17.86
  -3  -2   1  261.03   14.61
  -3   2   1  268.42   14.62
   2  -2  -1   72.93    3.74
  -2  -2   1   70.69    3.88
  -2   2   1   71.09    3.84
  -1  -2   1  233.85   14.49
  -1   2   1  210.82   10.95
   0  -2   1  193.82   11.89
   0   2   1  170.42    8.98
   1  -2   1   38.02    2.21
   1  -2   1   35.93    2.67
  -1   2  -1   39.11    2.26
  -2  -2  -1  911.27   58.65
   2  -2   1  935.58   45.35
  -2   2  -1  923.84   48.96
   3  -2   1  113.69    5.74
   3  -2   1  113.42    7.24
  -3   2  -1  104.36    6.11
   4  -2   1   47.48    3.14
   4  -2   1   51.07    2.64
  -4  -2  -1   46.00    3.35
  -4   2  -1   42.22    2.54
  -4   2  -1   44.93    2.77
  -5  -2  -1  370.92   21.27
   5  -2   1  320.90   16.45
  -5   2  -1  314.05   17.80
  -5   2  -1  318.44   16.23
   6  -2   1   11.83    0.88
   6  -2   1   13.40    1.03
  -6   2  -1   10.42    0.98
  -6   2  -1   11.33    0.94
   7  -2   1   99.86    5.38
  -7  -2  -1  100.97    5.01
  -7   2  -1   91.68    5.52
  -7   2  -1   94.34    5.03
   8  -2   1  132.85    6.92
   8  -2   1  124.59    5.00
  -8  -2  -1  134.28    6.49
  -8   2  -1  123.20    7.13
  -8   2  -1  117.65    5.56
   9  -2   1   18.91    1.43
   9  -2   1   20.59    0.92
  -9   2  -1   20.57    1.57
  -9   2  -1   20.26    1.24
  -9   2  -1   21.34    1.43
 -10  -2  -1  115.04    5.73
  10  -2   1  103.96    4.54
  10  -2   1  113.70    4.70
  10  -2   1  109.05    6.04
  10  -2   1  111.29    3.88
 -10   2  -1  114.74    5.71
  10   2   1  104.94    4.66
  10   2   1  107.01    4.01
  11  -2   1   41.86    1.94
 -11  -2  -1   39.99    2.38
  11  -2   1   40.79    2.48
  11  -2   1   40.22    1.88
  11   2   1   41.19    1.60
  11   2   1   39.89    1.92
  11   2   1   40.08    1.64
 -12  -2  -1   28.82    1.84
  12  -2   1   29.69    1.48
 -12   2  -1   30.26    1.62
  12   2   1   29.05    1.47
  12   2   1   30.84    1.23
  12   2   1   29.69    1.38
  12   2   1   29.52    1.25
  13   2   1   62.72    2.69
 -13   2  -1   64.41    2.41
 -13   2  -1   61.59    2.76
 -13   2  -1   64.81    2.96
  13   2   1   63.30    2.80
 -13   2  -1   66.16    2.88
  13   2   1   63.07    2.40
  13   2   1   64.05    2.39
 -14  -2  -1    1.60    0.32
 -14   2  -1    1.48    0.26
 -14   2  -1    1.85    0.30
 -14   2  -1    1.78    0.22
 -14   2  -1    1.18    0.28
 -15  -2  -1   34.17    1.57
 -15   2  -1   31.93    1.52
 -15   2  -1   34.75    1.28
 -15   2  -1   36.03    1.54
 -15   3   1    0.73    0.17
 -14  -3   1    0.98    0.25
 -14   3   1    0.92    0.19
 -14   3   1    1.17    0.26
 -14   3   1    1.11    0.16
 -13  -3   1    0.99    0.29
 -13   3   1    0.92    0.27
 -13   3   1    1.11    0.25
 -13   3   1    1.56    0.34
 -13   3   1    1.42    0.21
 -12  -3   1    1.19    0.37
 -12  -3   1    1.34    0.40
  12  -3  -1    1.27    0.14
  12  -3  -1    0.66    0.35
 -12   3   1    1.03    0.34
 -12   3   1    1.40    0.36
 -12   3   1    1.52    0.30
 -12   3   1    1.35    0.24
 -11  -3   1    7.09    0.77
  11  -3  -1    7.19    0.41
  11  -3  -1    7.32    0.38
  11  -3  -1    7.19    0.44
  11  -3  -1    6.76    0.79
 -11  -3   1    6.96    0.75
 -11   3   1    6.92    0.59
 -11   3   1    7.11    0.75
  11   3  -1    7.66    0.51
 -11   3   1    7.84    0.53
  11   3  -1    7.30    0.44
  11   3  -1    6.73    0.48
 -11   3   1    7.19    0.72
 -11   3   1    8.41    0.62
  10  -3  -1    5.03    0.38
  10  -3  -1    5.04    0.36
  10  -3  -1    5.63    0.42
 -10  -3   1    6.00    0.73
  10  -3  -1    6.02    0.76
 -10   3   1    6.59    0.72
 -10   3   1    4.90    0.53
  10   3  -1    5.70    0.38
 -10   3   1    7.81    0.79
  10   3  -1    4.72    0.50
 -10   3   1    5.79    0.53
  10   3  -1    5.37    0.42
 -10   3   1    5.43    0.46
 -10   3   1    6.29    0.60
   9  -3  -1    1.32    0.47
   9  -3  -1    2.06    0.28
  -9  -3   1    2.04    0.48
   9   3  -1    1.69    0.25
  -9   3   1    1.76    0.50
  -9   3   1    2.19    0.35
  -9   3   1    1.47    0.36
  -9   3   1    1.61    0.34
  -8  -3   1    0.75    0.37
   8  -3  -1    1.72    0.48
   8  -3  -1    0.42    0.19
  -8   3   1    0.85    0.40
  -8   3   1    1.50    0.35
   8   3  -1    0.65    0.17
  -8   3   1    1.09    0.28
  -7  -3   1    5.37    0.61
   7  -3  -1    5.91    0.78
  -7   3   1    5.60    0.49
  -7   3   1    5.01    0.64
   6  -3  -1    0.87    0.41
  -6  -3   1    0.54    0.30
   6  -3  -1    1.06    0.44
   6  -3  -1    0.82    0.22
  -6   3   1    0.78    0.36
  -5  -3   1   40.94    3.11
  -5  -3   1   35.50    2.14
   5  -3  -1   39.86    2.57
   5  -3  -1   39.35    2.42
   5  -3  -1   36.49    2.09
  -5   3   1   46.32    2.44
  -4  -3   1    2.95    0.46
   4  -3  -1    3.41    0.64
   4  -3  -1    3.10    0.34
  -4  -3   1    2.78    0.75
  -4   3   1    3.35    0.42
   3  -3  -1   43.69    2.46
  -3  -3   1   40.38    3.21
   3  -3  -1   39.94    2.14
  -2  -3   1    1.86    0.42
   2  -3  -1    2.08    0.46
  -2  -3   1    1.25    0.56
  -1  -3   1   12.47    0.98
   1  -3  -1   12.03    0.97
  -1  -3   1   12.11    1.29
   0  -3   1   11.29    0.94
   0  -3   1   11.04    1.18
   0  -3  -1   10.82    0.89
   1  -3   1   33.76    2.14
  -1  -3  -1   33.52    2.00
   1  -3   1   35.02    2.61
  -1  -3  -1   33.19    2.55
  -1   3  -1   36.40    2.04
   2  -3   1  328.89   20.55
  -2  -3  -1  298.39   20.55
   2  -3   1  300.22   15.93
  -2  -3  -1  333.01   15.84
  -2   3  -1  332.07   17.09
  -3  -3  -1   93.23    7.29
   3  -3   1  117.07    5.72
   3  -3   1  106.04    5.34
  -3   3  -1  116.19    6.05
   4  -3   1    4.07    0.62
  -4  -3  -1    3.37    0.78
   4  -3   1    3.96    0.37
   4  -3   1    4.23    0.62
  -4   3  -1    4.81    0.63
  -4   3  -1    3.93    0.61
   5  -3   1    3.07    0.52
   5  -3   1    2.95    0.32
   5  -3   1    3.03    0.51
  -5  -3  -1    3.29    0.71
  -5   3  -1    3.64    0.52
  -5   3  -1    2.25    0.51
   6  -3   1    2.67    0.47
  -6   3  -1    3.06    0.55
   7  -3   1    4.51    0.61
   7  -3   1    4.23    0.36
  -7   3  -1    3.95    0.54
  -7   3  -1    3.95    0.65
   8  -3   1   24.93    1.24
   8  -3   1   28.91    1.89
  -8   3  -1   29.78    1.95
  -8   3  -1   26.52    1.56
  -8   3  -1   29.67    1.76
  -9  -3  -1    7.64    0.82
   9  -3   1    7.53    0.80
   9  -3   1    8.17    0.48
  -9   3  -1    8.36    0.68
  -9   3  -1    7.62    0.89
  -9   3  -1    7.74    0.71
  10  -3   1    1.71    0.33
  10  -3   1    1.93    0.20
 -10  -3  -1    2.43    0.51
  10  -3   1    2.36    0.49
  10  -3   1    2.26    0.21
  10  -3   1    1.96    0.22
  10   3   1    1.94    0.26
 -10   3  -1    1.51    0.36
  10   3   1    1.87    0.32
 -10   3  -1    2.35    0.40
 -10   3  -1    1.89    0.42
  10   3   1    1.99    0.23
 -11  -3  -1    2.41    0.51
  11  -3   1    1.90    0.42
  11  -3   1    1.99    0.34
  11  -3   1    2.61    0.18
  11  -3   1    2.58    0.35
  11   3   1    2.39    0.27
 -11   3  -1    4.33    0.48
  11   3   1    1.89    0.32
  11   3   1    2.63    0.25
 -11   3  -1    2.08    0.41
 -11   3  -1    2.93    0.41
  11   3   1    2.05    0.27
 -11   3  -1    3.66    0.38
  12  -3   1    4.98    0.57
 -12  -3  -1    4.10    0.61
 -12   3  -1    4.96    0.42
 -12   3  -1    5.13    0.50
  12   3   1    5.74    0.39
  12   3   1    4.26    0.36
 -12   3  -1    4.16    0.52
  12   3   1    4.54    0.44
  12   3   1    5.16    0.34
 -13  -3  -1    0.71    0.30
 -13   3  -1    0.55    0.27
  13   3   1    0.92    0.17
 -13   3  -1    0.57    0.23
 -13   3  -1    0.35    0.21
  13   3   1    1.15    0.19
 -13   3  -1    0.86    0.20
 -14  -3  -1    4.86    0.48
 -14   3  -1    5.56    0.42
 -14   3  -1    5.60    0.35
  14   3   1    5.72    0.33
 -14   3  -1    5.95    0.48
 -15   3  -1    2.44    0.26
 -15   3  -1    2.70    0.17
 -14   4   1  106.52    4.32
 -13  -4   1   35.96    1.75
 -13   4   1   36.87    1.72
 -13   4   1   37.83    1.38
 -13   4   1   36.73    1.59
 -12  -4   1   46.28    2.69
 -12  -4   1   48.59    2.31
  12  -4  -1   49.44    1.68
  12  -4  -1   49.13    1.77
  12  -4  -1   45.02    2.86
 -12   4   1   50.46    2.12
  12   4  -1   48.32    1.90
 -12   4   1   48.44    2.25
 -12   4   1   51.49    1.85
  12   4  -1   48.67    2.12
 -12   4   1   48.45    2.31
 -12   4   1   48.64    2.10
  11  -4  -1  107.41    3.79
  11  -4  -1  108.32    3.92
 -11  -4   1  105.24    4.76
  11  -4  -1  111.98    4.36
  11  -4  -1  106.21    6.05
 -11  -4   1  102.99    5.63
 -11   4   1  114.48    4.68
 -11   4   1  113.64    4.49
  11   4  -1  105.92    4.01
 -11   4   1  112.71    3.91
 -11   4   1  114.37    4.86
 -11   4   1  108.85    4.37
  11   4  -1  107.90    4.48
  10  -4  -1    6.33    0.80
 -10  -4   1    6.67    0.75
  10  -4  -1    6.42    0.47
  10  -4  -1    6.61    0.44
  10  -4  -1    6.31    0.40
  10   4  -1    6.66    0.47
 -10   4   1    7.16    0.56
  10   4  -1    6.70    0.42
  10   4  -1    6.94    0.48
 -10   4   1    6.51    0.47
 -10   4   1    6.22    0.57
 -10   4   1    6.72    0.73
 -10   4   1    6.39    0.62
  -9  -4   1   91.16    4.66
   9  -4  -1   95.38    5.12
   9  -4  -1   85.04    3.16
   9  -4  -1   87.80    3.63
  -9   4   1   87.64    3.70
   9   4  -1   81.40    3.25
  -9   4   1   90.22    4.03
  -9   4   1   86.72    3.22
  -9   4   1   88.43    3.64
   9   4  -1   88.52    3.65
   8  -4  -1  221.57   10.91
  -8  -4   1  205.92   10.03
   8  -4  -1  191.12    7.96
  -8   4   1  196.97    8.60
  -8   4   1  202.07    8.01
   8   4  -1  193.08    8.00
  -8   4   1  195.84    7.77
   7  -4  -1   21.37    1.26
   7  -4  -1   23.27    1.67
   7  -4  -1   22.26    1.59
   7  -4  -1   20.16    1.07
  -7  -4   1   21.66    1.39
  -7   4   1   19.80    1.08
   7   4  -1   20.71    1.00
  -7   4   1   19.67    1.23
   6  -4  -1  248.09   12.71
   6  -4  -1  240.44   11.60
  -6  -4   1  229.00   11.66
   6  -4  -1  239.50   10.29
   6  -4  -1  234.85   12.11
  -6   4   1  227.72    9.32
   5  -4  -1   35.54    2.40
   5  -4  -1   36.52    1.95
  -5  -4   1   39.96    3.07
  -5  -4   1   33.64    1.98
   5  -4  -1   37.44    2.34
  -5   4   1   32.67    1.78
  -4  -4   1   55.02    4.09
   4  -4  -1   58.69    3.20
  -4  -4   1   48.81    2.73
   4  -4  -1   53.81    3.29
   4  -4  -1   53.68    2.74
  -4   4   1   47.37    2.45
   3  -4  -1  223.67   10.67
  -3  -4   1  213.05   14.48
  -3  -4   1  212.27   10.64
   3  -4  -1  238.65   11.25
  -3   4   1  203.55    9.32
   2  -4  -1    6.57    0.89
   2  -4  -1    7.05    0.96
   2  -4  -1    5.48    0.48
  -2  -4   1    6.42    1.12
  -2  -4   1    6.06    0.76
  -2   4   1    5.90    0.50
   1  -4  -1  286.85   19.98
   1  -4  -1  292.46   15.58
  -1  -4   1  341.74   15.57
  -1  -4   1  315.24   20.21
   0  -4   1  164.54   10.31
   0  -4   1  143.53    7.44
   0  -4  -1  146.02    7.96
   0  -4  -1  144.07   10.10
   0  -4   1  164.39    7.98
  -1  -4  -1   35.73    2.35
   1  -4   1   41.08    3.01
   1  -4   1   40.86    2.45
   1  -4   1   34.55    1.96
  -1  -4  -1   36.93    2.92
   2  -4   1  353.18   17.51
   2  -4   1  383.86   22.63
  -2  -4  -1  336.63   17.45
   2  -4   1  312.11   16.88
  -2  -4  -1  322.00   22.59
   2  -4   1  347.42   14.91
  -2   4  -1  384.29   18.57
   3  -4   1  143.11    7.52
   3  -4   1  148.29    6.76
   3  -4   1  154.65    7.96
   3  -4   1  159.54   10.20
  -3  -4  -1  139.65   10.32
  -3   4  -1  172.00    8.43
   4  -4   1  232.40   10.19
   4  -4   1  245.35   12.52
  -4  -4  -1  207.04   15.61
   4  -4   1  242.70   15.38
   4  -4   1  244.01   12.00
   4  -4   1  219.64   11.50
  -4   4  -1  260.09   12.83
   5  -4   1  429.74   21.50
  -5  -4  -1  428.07   28.81
   5  -4   1  443.02   18.81
   5  -4   1  466.57   23.15
   5  -4   1  446.81   22.12
  -5   4  -1  450.56   23.77
   6  -4   1    2.65    0.53
   6  -4   1    4.34    0.49
   6  -4   1    2.81    0.53
   6  -4   1    2.80    0.33
  -6   4  -1    2.66    0.48
  -6   4  -1    2.57    0.37
  -6   4  -1    3.01    0.52
   7  -4   1  258.47   13.51
   7  -4   1  255.34   10.50
   7  -4   1  287.05   14.23
  -7   4  -1  263.34   10.64
  -7   4  -1  262.32   11.40
  -7   4  -1  284.68   14.57
   8  -4   1  156.96    8.08
  -8  -4  -1  147.65    7.47
   8  -4   1  146.76    5.89
  -8   4  -1  143.41    5.87
  -8   4  -1  145.67    6.04
  -8   4  -1  149.03    8.20
  -8   4  -1  146.14    6.51
   9  -4   1    6.50    0.45
   9  -4   1    5.95    0.38
   9  -4   1    6.41    0.74
  -9  -4  -1    6.43    0.74
   9  -4   1    6.30    0.41
   9   4   1    5.61    0.36
  -9   4  -1    6.09    0.51
   9   4   1    6.33    0.44
  -9   4  -1    6.78    0.60
  -9   4  -1    6.58    0.67
   9   4   1    6.16    0.42
  -9   4  -1    6.56    0.62
  10  -4   1  134.53    4.91
  10  -4   1  142.36    5.47
  10  -4   1  135.40    7.52
  10  -4   1  139.85    4.76
 -10  -4  -1  137.04    7.06
 -10   4  -1  140.50    6.11
 -10   4  -1  144.14    5.70
 -10   4  -1  143.59    4.97
  10   4   1  134.76    5.03
 -10   4  -1  135.23    5.79
  10   4   1  139.57    5.59
  10   4   1  132.67    5.00
 -10   4  -1  143.30    5.53
  11  -4   1   25.75    0.96
 -11  -4  -1   24.60    1.60
  11  -4   1   24.15    1.65
  11   4   1   24.54    1.03
 -11   4  -1   25.96    1.30
 -11   4  -1   24.83    1.28
  11   4   1   24.43    1.16
  11   4   1   25.51    1.10
 -11   4  -1   25.30    1.12
 -11   4  -1   24.55    1.41
 -11   4  -1   23.68    1.36
  12  -4   1   71.59    4.31
 -12  -4  -1   73.75    3.48
  12   4   1   78.02    2.92
 -12   4  -1   80.45    3.37
 -12   4  -1   81.37    2.86
  12   4   1   77.57    3.23
 -12   4  -1   80.47    3.20
 -12   4  -1   80.62    3.29
 -12   4  -1   78.05    3.53
  12   4   1   78.99    2.89
 -13  -4  -1  108.61    4.77
 -13   4  -1  116.94    3.95
 -13   4  -1  115.83    4.63
 -13   4  -1  111.90    4.53
  13   4   1  108.18    4.55
 -13   4  -1  115.25    4.39
  13   4   1  113.02    4.07
 -14   4  -1    1.11    0.12
 -14   4  -1    0.76    0.18
  14   4   1    1.21    0.15
 -14   5   1    0.06    0.11
 -13   5   1   62.16    2.47
  13   5  -1   63.45    2.28
 -13   5   1   58.53    2.58
  12  -5  -1   59.62    2.04
  12  -5  -1   57.80    2.34
  12  -5  -1   55.65    3.38
  12  -5  -1   60.97    2.14
  12   5  -1   61.31    2.27
 -12   5   1   58.82    2.09
 -12   5   1   60.43    2.47
 -12   5   1   59.64    2.58
 -12   5   1   58.59    2.40
 -12   5   1   61.38    2.74
  11  -5  -1    3.03    0.28
  11  -5  -1    2.31    0.23
  11  -5  -1    3.02    0.24
  11  -5  -1    1.83    0.44
 -11  -5   1    2.24    0.44
 -11   5   1    1.83    0.26
 -11   5   1    2.02    0.22
 -11   5   1    1.84    0.34
  11   5  -1    2.70    0.30
  11   5  -1    2.40    0.27
 -11   5   1    1.51    0.32
 -11   5   1    2.33    0.40
  10  -5  -1   93.02    3.33
  10  -5  -1   91.45    3.44
  10  -5  -1   93.26    3.82
 -10  -5   1   89.32    4.90
  10  -5  -1   94.40    5.33
  10   5  -1   94.02    3.51
 -10   5   1   92.61    4.25
 -10   5   1   92.28    4.02
 -10   5   1   98.12    3.87
  10   5  -1   96.81    3.89
 -10   5   1   96.45    3.37
 -10   5   1   94.93    3.85
  -9  -5   1   28.71    1.81
   9  -5  -1   29.55    1.22
   9  -5  -1   30.57    2.07
   9  -5  -1   29.37    1.39
   9  -5  -1   28.96    1.26
  -9   5   1   29.74    1.64
   9   5  -1   28.03    1.27
  -9   5   1   31.32    1.42
  -9   5   1   29.30    1.48
   9   5  -1   26.44    1.49
  -9   5   1   29.99    1.22
   9   5  -1   28.30    1.35
  -9   5   1   28.62    1.57
   8  -5  -1   36.69    2.33
  -8  -5   1   32.52    1.99
   8  -5  -1   32.13    1.57
  -8   5   1   33.19    1.55
   8   5  -1   33.35    1.50
  -8   5   1   31.94    1.64
  -8   5   1   32.49    1.35
  -8   5   1   31.89    1.62
  -8   5   1   34.49    1.82
   7  -5  -1  145.03    7.09
   7  -5  -1  147.87    7.57
   7  -5  -1  154.53    6.43
   7  -5  -1  157.89    7.94
  -7  -5   1  127.86    7.15
   7   5  -1  133.35    5.70
  -7   5   1  137.95    5.65
  -7   5   1  133.40    5.82
  -7   5   1  140.82    6.25
  -7   5   1  142.11    5.72
   6  -5  -1    1.54    0.46
   6  -5  -1    0.49    0.23
   6  -5  -1    2.30    0.61
   6  -5  -1    0.71    0.49
  -6  -5   1    0.27    0.31
  -6   5   1    1.56    0.26
   6   5  -1    0.06    0.10
  -6   5   1    0.11    0.24
   5  -5  -1   85.54    4.86
   5  -5  -1   82.17    4.69
   5  -5  -1   82.32    4.21
  -5  -5   1   77.71    6.01
  -5  -5   1   75.94    4.22
   5  -5  -1   82.08    3.96
  -5   5   1   89.01    3.42
  -5   5   1   90.19    3.89
   5   5  -1   76.03    3.34
  -4  -5   1   51.29    3.99
   4  -5  -1   50.60    2.63
  -4  -5   1   45.95    2.61
   4  -5  -1   47.18    2.57
   4  -5  -1   48.08    3.08
   4  -5  -1   49.21    3.15
   4  -5  -1   52.82    3.77
  -3  -5   1    1.52    0.30
   3  -5  -1    1.85    0.63
   3  -5  -1    1.09    0.62
   3  -5  -1    2.09    0.33
   3  -5  -1    2.69    0.68
  -3  -5   1    1.46    0.69
  -3   5   1    1.61    0.34
   2  -5  -1  198.68    9.91
   2  -5  -1  200.32   10.55
  -2  -5   1  209.43   10.36
  -2  -5   1  201.14   13.59
   2  -5  -1  214.10   13.47
  -2  -5   1  207.42    8.86
  -2  -5   1  200.51    9.88
   2  -5  -1  193.99   10.92
  -2   5   1  193.88    8.74
  -1  -5   1   81.30    4.12
   1  -5  -1   64.93    4.16
  -1  -5   1   74.45    5.38
  -1  -5   1   71.52    3.62
   1  -5  -1   64.40    3.60
   1  -5  -1   70.87    5.18
  -1  -5   1   77.49    3.51
  -1   5   1   71.13    3.35
   0  -5  -1   55.59    4.33
   0  -5   1   60.85    4.46
   0  -5   1   63.37    2.97
   0  -5   1   64.94    3.49
   0  -5  -1   52.10    3.48
   0  -5   1   54.69    2.95
   0   5   1   55.10    2.75
   1  -5   1   93.50    4.64
   1  -5   1   73.91    4.04
  -1  -5  -1   74.57    5.76
   1  -5   1   87.71    5.89
  -1  -5  -1   67.57    4.49
   1  -5   1   90.49    3.94
   1   5   1   76.67    3.66
   2  -5   1    2.43    0.73
   2  -5   1    3.10    0.54
  -2  -5  -1    1.86    0.71
  -2  -5  -1    2.13    0.68
   2  -5   1    1.27    0.27
   2  -5   1    3.21    0.70
   3  -5   1   78.83    3.74
   3  -5   1   80.63    4.42
   3  -5   1   87.06    4.56
   3  -5   1   70.95    3.98
  -3  -5  -1   70.71    5.77
   3  -5   1   83.83    5.69
   4  -5   1  327.63   14.03
   4  -5   1  356.95   17.24
   4  -5   1  358.55   21.33
   4  -5   1  302.09   15.90
  -4  -5  -1  303.72   21.52
   4  -5   1  337.12   16.52
  -4   5  -1  303.97   12.80
   5  -5   1    7.18    0.69
   5  -5   1    8.21    0.87
   5  -5   1    7.35    0.85
   5  -5   1    8.18    0.61
  -5   5  -1    7.61    0.59
   5   5   1    8.36    0.43
  -5   5  -1    7.54    0.74
   6  -5   1  181.30    9.13
   6  -5   1  169.59    7.39
   6  -5   1  159.03    6.68
   6  -5   1  171.24    8.71
  -6   5  -1  170.73    6.78
  -6   5  -1  166.23    7.34
   6   5   1  158.96    6.66
   7  -5   1   19.27    1.45
   7  -5   1   19.44    1.21
   7  -5   1   24.07    1.59
   7  -5   1   20.03    1.02
   7   5   1   20.35    0.94
  -7   5  -1   19.26    1.28
  -7   5  -1   19.69    1.10
  -7   5  -1   19.48    1.17
  -7   5  -1   19.27    1.16
   8  -5   1   57.94    2.18
  -8  -5  -1   57.77    3.19
   8  -5   1   61.49    3.53
   8  -5   1   59.61    2.50
  -8   5  -1   60.47    2.91
   8   5   1   57.86    2.46
  -8   5  -1   60.31    2.28
   8   5   1   55.81    2.20
  -8   5  -1   58.82    2.68
  -8   5  -1   60.64    2.62
   8   5   1   57.03    2.28
  -8   5  -1   59.30    2.61
  -9  -5  -1   90.14    4.79
   9  -5   1   88.67    3.35
   9  -5   1   92.30    5.17
   9  -5   1   93.36    3.73
   9  -5   1   91.48    3.25
  -9   5  -1   93.60    3.82
  -9   5  -1   98.17    3.88
   9   5   1   93.72    3.76
   9   5   1   85.66    3.41
  -9   5  -1   94.31    4.24
   9   5   1   86.65    3.35
  -9   5  -1   93.14    3.37
  10  -5   1    4.47    0.34
 -10  -5  -1    4.23    0.61
  10  -5   1    4.55    0.29
  10  -5   1    3.88    0.58
  10  -5   1    4.19    0.32
  10   5   1    4.23    0.34
 -10   5  -1    3.57    0.46
 -10   5  -1    4.21    0.46
 -10   5  -1    4.94    0.57
  10   5   1    4.07    0.29
  10   5   1    4.77    0.38
 -10   5  -1    4.41    0.51
 -10   5  -1    4.50    0.40
  11  -5   1   63.92    4.03
  11  -5   1   72.88    2.48
 -11  -5  -1   67.27    3.82
  11  -5   1   71.44    2.84
  11  -5   1   72.64    2.59
  11   5   1   73.89    3.00
 -11   5  -1   73.20    3.02
  11   5   1   73.62    2.73
 -11   5  -1   74.48    3.12
 -11   5  -1   75.66    3.35
 -11   5  -1   73.00    2.63
 -11   5  -1   74.90    3.02
  12  -5   1   36.36    2.39
 -12   5  -1   41.88    1.54
  12   5   1   42.10    1.63
 -12   5  -1   40.88    1.86
  12   5   1   43.66    1.79
 -12   5  -1   42.60    1.82
 -12   5  -1   40.83    1.76
 -12   5  -1   41.84    2.01
 -13   5  -1    0.53    0.17
  13   5   1    0.54    0.13
 -13   5  -1    0.54    0.12
  13   5   1    0.57    0.14
 -13   5  -1    0.55    0.10
 -13   5  -1    0.60    0.19
  14   5   1   45.02    1.65
  13   6  -1    8.50    0.41
 -13   6   1    7.60    0.46
  12  -6  -1    7.53    0.35
 -12   6   1    7.64    0.57
  12   6  -1    7.93    0.45
 -12   6   1    7.83    0.52
  12   6  -1    7.59    0.46
  11  -6  -1    7.09    0.41
  11  -6  -1    7.11    0.43
  11  -6  -1    6.50    0.71
  11  -6  -1    7.70    0.38
  11   6  -1    7.15    0.46
 -11   6   1    7.98    0.58
  11   6  -1    7.31    0.47
 -11   6   1    6.91    0.61
  10  -6  -1   -0.08    0.27
  10  -6  -1    0.14    0.14
 -10  -6   1    0.20    0.28
  10  -6  -1    0.52    0.18
  10  -6  -1    0.16    0.17
  10   6  -1    0.23    0.14
 -10   6   1    0.03    0.23
  10   6  -1    0.09    0.19
  10   6  -1    0.14    0.15
 -10   6   1    0.92    0.30
  -9  -6   1    1.77    0.42
   9  -6  -1    1.92    0.26
   9  -6  -1    1.83    0.27
   9  -6  -1    2.16    0.53
   9  -6  -1    1.92    0.31
   9   6  -1    1.65    0.26
   9   6  -1    1.75    0.25
  -9   6   1    1.95    0.38
  -9   6   1    2.17    0.21
   9   6  -1    1.71    0.35
  -9   6   1    2.70    0.45
  -9   6   1    2.18    0.37
  -9   6   1    1.62    0.20
  -8  -6   1   15.73    1.19
   8  -6  -1   15.67    0.93
   8  -6  -1   17.80    1.44
   8  -6  -1   16.38    0.82
  -8   6   1   19.05    1.07
  -8   6   1   17.31    1.03
  -8   6   1   16.41    0.81
  -8   6   1   16.52    0.71
   8   6  -1   15.56    0.84
   8   6  -1   17.81    0.88
   8   6  -1   15.80    1.02
  -8   6   1   17.98    1.16
   7  -6  -1    0.44    0.25
   7  -6  -1    0.83    0.41
   7  -6  -1    1.36    0.57
  -7  -6   1    0.62    0.37
  -7   6   1    0.32    0.18
   7   6  -1    0.73    0.32
  -7   6   1    0.96    0.33
   7   6  -1    0.49    0.19
   7   6  -1    0.51    0.16
  -7   6   1    0.19    0.23
  -7   6   1    0.52    0.16
   6  -6  -1   25.63    1.54
   6  -6  -1   26.74    1.96
  -6  -6   1   24.53    1.60
   6  -6  -1   27.87    1.65
   6  -6  -1   26.31    1.95
  -6   6   1   26.63    1.17
  -6   6   1   24.81    1.40
  -6   6   1   26.50    1.45
  -6   6   1   27.55    1.60
   6   6  -1   23.89    1.19
   5  -6  -1    0.75    0.28
   5  -6  -1    1.15    0.58
   5  -6  -1    1.34    0.50
  -5  -6   1    0.91    0.33
   5   6  -1    1.12    0.18
  -5   6   1    1.21    0.43
   4  -6  -1    3.80    0.45
   4  -6  -1    3.61    0.83
   4  -6  -1    3.34    0.83
   4  -6  -1    3.29    0.66
   4  -6  -1    5.00    0.79
  -4  -6   1    3.20    0.44
  -4   6   1    3.59    0.54
   4   6  -1    2.90    0.27
   3  -6  -1   19.66    1.78
  -3  -6   1   21.77    2.32
   3  -6  -1   20.23    1.47
   3  -6  -1   23.74    1.35
  -3  -6   1   21.80    1.29
   3  -6  -1   23.38    2.21
   3  -6  -1   22.33    1.75
  -3   6   1   20.96    1.11
  -3   6   1   23.33    1.31
   3   6  -1   21.36    1.02
  -2  -6   1    7.36    0.75
   2  -6  -1    5.95    0.56
   2  -6  -1    6.72    1.08
   2  -6  -1    6.69    1.14
   2  -6  -1    7.42    0.85
  -2  -6   1    5.86    1.18
  -2  -6   1    6.17    0.52
  -2  -6   1    6.55    0.84
   2   6  -1    6.45    0.41
  -2   6   1    5.49    0.45
   1  -6  -1   55.94    3.06
  -1  -6   1   56.74    3.05
  -1  -6   1   65.90    3.56
   1  -6  -1   54.70    3.69
  -1  -6   1   62.30    4.70
  -1  -6   1   63.06    3.03
   1  -6  -1   60.56    4.61
   1  -6  -1   56.81    3.14
   0  -6   1   14.17    0.91
   0  -6  -1   14.56    1.71
   0  -6   1   13.67    1.74
   0  -6   1   17.64    1.20
   0  -6   1   15.97    1.36
   0  -6  -1   11.45    1.38
   0  -6  -1   13.51    0.87
   0  -6  -1   11.62    1.16
   1  -6   1    2.73    0.72
   1  -6   1    2.84    0.88
  -1  -6  -1    3.15    0.68
   1  -6   1    2.71    0.39
   1  -6   1    3.81    0.65
  -1  -6  -1    3.07    0.83
  -1  -6  -1    4.58    1.01
  -2  -6  -1    0.66    0.67
   2  -6   1    0.92    0.54
   2  -6   1    0.44    0.25
  -2  -6  -1    1.05    0.63
   2  -6   1    2.02    0.77
  -2  -6  -1    1.14    0.51
   2   6   1    0.47    0.13
  -2   6  -1    0.81    0.19
  -3  -6  -1   47.17    4.00
   3  -6   1   50.08    2.51
   3  -6   1   52.94    2.99
   3  -6   1   51.18    2.98
   3  -6   1   50.36    3.82
   3  -6   1   45.73    2.52
  -3   6  -1   44.17    2.02
   3   6   1   41.63    1.95
  -3   6  -1   43.37    2.32
   4  -6   1    8.73    0.93
   4  -6   1    7.33    0.62
   4  -6   1    7.09    0.74
   4  -6   1    8.60    0.96
   4   6   1    7.33    0.43
  -4   6  -1    9.29    0.80
  -4   6  -1    8.25    0.55
   5  -6   1   66.60    3.81
   5  -6   1   65.54    3.21
   5  -6   1   71.42    3.95
   5  -6   1   67.23    3.44
  -5   6  -1   65.63    3.17
  -5   6  -1   63.99    2.78
   5   6   1   63.01    2.71
   6  -6   1    0.89    0.26
   6  -6   1    0.38    0.31
   6  -6   1    0.66    0.43
   6  -6   1    0.38    0.37
  -6   6  -1    0.61    0.32
  -6   6  -1    0.75    0.31
  -6   6  -1    0.50    0.31
  -6   6  -1    0.57    0.23
   6   6   1    0.74    0.15
   7  -6   1   12.87    0.93
   7  -6   1   13.08    0.76
   7  -6   1   11.32    1.09
   7  -6   1   12.37    1.12
   7  -6   1   11.94    0.65
  -7   6  -1   12.69    0.64
  -7   6  -1   12.12    0.83
  -7   6  -1   13.44    0.76
  -7   6  -1   12.16    0.91
  -7   6  -1   12.98    0.90
   7   6   1   12.58    0.66
  -7   6  -1   13.60    0.92
   7   6   1   11.38    0.67
   7   6   1   10.96    0.93
  -8  -6  -1    0.40    0.38
   8  -6   1    0.48    0.39
   8  -6   1    0.59    0.35
   8  -6   1    0.20    0.19
   8  -6   1    0.34    0.21
   8  -6   1   -0.04    0.15
  -8   6  -1    0.12    0.25
  -8   6  -1    0.17    0.26
  -8   6  -1    0.10    0.20
  -8   6  -1    0.07    0.22
   8   6   1    0.65    0.19
  -8   6  -1    0.31    0.17
   8   6   1    0.70    0.16
   9  -6   1    0.31    0.15
   9  -6   1    0.31    0.18
   9  -6   1    0.21    0.17
  -9  -6  -1    0.41    0.35
   9  -6   1    0.30    0.30
  -9   6  -1    0.41    0.24
  -9   6  -1   -0.05    0.22
  -9   6  -1    0.31    0.18
  -9   6  -1    0.17    0.14
  -9   6  -1   -0.23    0.22
   9   6   1    0.17    0.12
   9   6   1    0.12    0.14
  10  -6   1   13.99    0.65
  10  -6   1   15.41    0.72
 -10  -6  -1   13.70    1.06
  10  -6   1   14.71    0.62
  10  -6   1   12.82    1.09
 -10   6  -1   14.22    0.94
 -10   6  -1   15.19    0.87
  10   6   1   15.06    0.75
  10   6   1   14.98    0.74
 -10   6  -1   14.45    0.64
 -10   6  -1   14.55    0.75
  11  -6   1    5.02    0.27
  11  -6   1    5.08    0.23
  11  -6   1    4.95    0.28
 -11   6  -1    4.51    0.43
  11   6   1    4.81    0.37
 -11   6  -1    4.91    0.28
  11   6   1    4.79    0.35
 -11   6  -1    4.69    0.47
 -11   6  -1    4.71    0.33
 -12   6  -1   12.79    0.71
  12   6   1   14.05    0.64
 -12   6  -1   12.96    0.79
  12   6   1   13.64    0.67
 -13   6  -1    4.38    0.32
  13   6   1    5.10    0.29
  12   7  -1   57.14    2.11
  11  -7  -1    8.99    0.43
  11  -7  -1    9.10    0.40
  11  -7  -1    8.37    0.45
 -11   7   1    8.15    0.54
  11   7  -1    9.62    0.50
  11   7  -1    8.89    0.51
  10  -7  -1  172.76    6.22
  10  -7  -1  175.20    6.04
  10  -7  -1  172.54    6.93
  10   7  -1  180.20    6.32
  10   7  -1  167.00    7.08
  10   7  -1  178.50    7.06
 -10   7   1  186.01    7.07
 -10   7   1  181.97    6.77
 -10   7   1  171.98    7.49
  -9  -7   1   34.77    2.14
   9  -7  -1   37.44    1.55
   9  -7  -1   38.06    1.50
   9  -7  -1   40.21    2.45
   9  -7  -1   37.75    1.73
  -9   7   1   41.48    1.99
   9   7  -1   37.20    1.81
   9   7  -1   39.56    1.61
   9   7  -1   39.62    1.73
  -9   7   1   41.36    1.85
  -9   7   1   39.87    1.78
  -8  -7   1   32.12    1.94
   8  -7  -1   35.62    2.25
   8  -7  -1   33.45    1.58
   8  -7  -1   33.35    1.37
   8   7  -1   33.44    1.44
  -8   7   1   33.48    1.62
  -8   7   1   34.13    1.67
   8   7  -1   34.48    1.54
   8   7  -1   31.45    1.64
  -8   7   1   33.98    1.69
  -8   7   1   33.89    1.80
   7  -7  -1  137.74    7.51
   7  -7  -1  137.64    6.14
  -7  -7   1  130.10    6.84
   7   7  -1  138.85    5.50
   7   7  -1  124.13    5.64
  -7   7   1  137.43    5.67
  -7   7   1  135.83    6.00
   7   7  -1  131.20    4.96
  -7   7   1  141.53    5.66
  -7   7   1  140.68    5.42
   6  -7  -1    1.41    0.46
   6  -7  -1    1.47    0.59
   6  -7  -1    1.13    0.31
  -6  -7   1    2.34    0.40
   6  -7  -1    1.01    0.47
   6   7  -1    1.11    0.35
  -6   7   1    1.01    0.33
  -6   7   1    1.49    0.38
   6   7  -1    1.43    0.25
   6   7  -1    1.83    0.25
  -6   7   1    1.71    0.39
   5  -7  -1  194.95    9.75
  -5  -7   1  192.07    9.73
   5  -7  -1  209.60   10.39
   5  -7  -1  215.71   10.73
   5  -7  -1  202.65    8.80
  -5   7   1  192.02    8.05
  -5   7   1  196.63    8.56
  -5   7   1  188.27    7.68
  -5   7   1  197.80    8.10
   5   7  -1  189.57    8.07
   5   7  -1  200.58    7.87
   5   7  -1  181.79    7.05
   4  -7  -1  141.07    7.14
   4  -7  -1  148.34    6.59
  -4  -7   1  141.87    7.10
   4  -7  -1  159.61    7.97
   4  -7  -1  139.06    7.71
  -4   7   1  137.67    6.27
  -4   7   1  142.78    6.01
  -4   7   1  132.24    5.62
   4   7  -1  138.90    5.74
   3  -7  -1    8.68    1.14
   3  -7  -1    9.37    0.74
  -3  -7   1    9.29    0.70
   3  -7  -1    9.30    0.98
  -3   7   1    8.71    0.73
  -3   7   1    8.27    0.80
   3   7  -1    8.27    0.53
   2  -7  -1  164.52    7.64
   2  -7  -1  164.87    8.98
  -2  -7   1  172.00    7.49
  -2  -7   1  161.63    8.24
   2  -7  -1  169.18    8.30
  -2   7   1  163.45    6.74
   2   7  -1  171.27    6.70
  -1  -7   1   44.74    2.45
  -1  -7   1   48.42    2.49
   1  -7  -1   47.12    2.64
   1  -7  -1   44.88    2.47
  -1  -7   1   49.41    2.91
   1  -7  -1   43.45    3.06
  -1   7   1   43.34    2.01
   1   7  -1   45.88    2.00
   0  -7  -1   45.72    2.52
   0  -7   1   49.19    2.57
   0  -7  -1   48.54    2.68
   0  -7   1   47.11    2.54
   0  -7  -1   43.56    3.09
   0  -7   1   52.61    3.05
   0   7   1   45.37    2.05
   0   7  -1   47.57    2.07
   1  -7   1  278.05   13.19
  -1  -7  -1  260.47   13.22
  -1  -7  -1  237.62   12.42
   1  -7   1  272.08   11.22
  -1  -7  -1  262.29   11.27
   1  -7   1  249.28   12.48
   1   7   1  237.61   10.07
  -1   7  -1  241.59   10.12
   2  -7   1   14.25    1.12
   2  -7   1   14.36    1.34
   2  -7   1   12.42    0.91
  -2  -7  -1   15.15    1.18
   2   7   1   12.83    0.69
  -2   7  -1   11.95    0.74
   3  -7   1  124.28    5.52
   3  -7   1  118.92    6.00
   3  -7   1  127.26    6.53
  -3   7  -1  115.73    5.05
   3   7   1  116.13    4.80
  -3   7  -1  111.66    5.21
   4  -7   1  160.76    8.26
   4  -7   1  160.74    7.01
   4  -7   1  158.63    7.76
  -4   7  -1  141.13    6.40
  -4   7  -1  157.08    6.78
  -4   7  -1  153.87    6.10
   4   7   1  156.20    6.23
   5  -7   1   20.69    1.64
   5  -7   1   20.24    1.36
   5  -7   1   24.08    1.66
   5  -7   1   22.04    1.33
  -5   7  -1   22.65    1.34
   5   7   1   20.63    1.02
   5   7   1   20.97    1.01
  -5   7  -1   21.00    1.24
  -5   7  -1   22.91    0.97
   5   7   1   23.22    1.38
  -5   7  -1   21.40    1.29
  -5   7  -1   22.06    1.21
   6  -7   1  139.64    7.72
   6  -7   1  155.10    8.05
   6  -7   1  150.08    5.93
   6  -7   1  147.85    6.58
   6   7   1  145.92    5.35
  -6   7  -1  150.64    6.17
  -6   7  -1  138.65    6.05
   6   7   1  135.68    6.18
   6   7   1  146.78    5.89
  -6   7  -1  151.09    5.76
  -6   7  -1  151.16    5.02
  -6   7  -1  144.16    6.41
  -6   7  -1  149.93    5.80
   7  -7   1   44.13    1.98
   7  -7   1   45.28    2.78
   7  -7   1   44.39    1.73
   7  -7   1   45.63    2.29
   7  -7   1   49.43    2.77
   7   7   1   38.56    2.13
  -7   7  -1   43.33    2.11
  -7   7  -1   46.49    2.25
   7   7   1   45.38    1.94
  -7   7  -1   47.07    2.18
  -7   7  -1   44.80    1.60
   7   7   1   44.49    1.83
  -7   7  -1   45.14    1.84
  -7   7  -1   41.70    1.99
   8  -7   1   66.45    2.37
   8  -7   1   65.36    2.72
   8  -7   1   63.33    2.44
   8  -7   1   60.67    3.73
  -8  -7  -1   56.35    3.42
  -8   7  -1   64.83    2.58
   8   7   1   66.08    2.71
  -8   7  -1   63.13    2.71
  -8   7  -1   67.79    2.88
  -8   7  -1   66.20    2.24
  -8   7  -1   74.70    2.94
   8   7   1   63.89    2.51
  -8   7  -1   65.35    3.01
   8   7   1   59.05    2.86
   9  -7   1  115.14    4.11
   9  -7   1  118.60    3.99
  -9  -7  -1   98.73    5.78
   9  -7   1  114.35    4.57
  -9   7  -1  118.04    4.73
   9   7   1  119.13    4.64
  -9   7  -1  117.21    5.01
   9   7   1  112.66    4.20
  -9   7  -1  113.79    4.50
  10  -7   1    3.08    0.22
  10  -7   1    3.36    0.25
  10  -7   1    2.85    0.25
  10   7   1    2.68    0.25
  10   7   1    3.06    0.30
 -10   7  -1    2.81    0.33
 -10   7  -1    2.11    0.31
 -10   7  -1    1.76    0.31
  11  -7   1   99.50    3.42
  11   7   1   98.69    3.95
  11   7   1   99.86    3.56
 -11   7  -1   91.84    4.20
 -11   7  -1   97.93    3.80
  12   7   1   57.98    2.12
 -12   7  -1   56.28    2.25
  11  -8  -1   33.79    1.21
  11  -8  -1   33.21    1.16
  11   8  -1   34.34    1.30
 -11   8   1   31.86    1.38
  10  -8  -1    0.50    0.14
  10  -8  -1    0.51    0.12
  10  -8  -1    0.48    0.13
 -10   8   1    0.52    0.19
  10   8  -1    0.52    0.14
  10   8  -1    0.36    0.13
 -10   8   1    0.50    0.17
  10   8  -1    0.42    0.16
 -10   8   1    0.48    0.17
   9  -8  -1   37.79    1.67
   9  -8  -1   39.30    1.51
   9  -8  -1   38.43    1.45
  -9   8   1   37.87    1.67
  -9   8   1   39.99    1.77
  -9   8   1   38.09    1.86
   9   8  -1   37.25    1.74
   9   8  -1   38.35    1.69
   9   8  -1   40.10    1.57
   8  -8  -1   26.16    1.08
   8  -8  -1   23.88    1.71
   8  -8  -1   26.74    1.25
  -8   8   1   26.05    1.33
  -8   8   1   28.05    1.36
   8   8  -1   26.58    1.23
   8   8  -1   25.32    1.15
  -8   8   1   24.70    1.39
   8   8  -1   26.05    1.31
  -8   8   1   26.77    1.26
  -7  -8   1    3.99    0.50
   7  -8  -1    3.19    0.52
   7  -8  -1    4.28    0.62
  -7   8   1    4.21    0.48
   7   8  -1    4.41    0.36
  -7   8   1    4.05    0.47
  -7   8   1    4.25    0.45
   7   8  -1    3.85    0.38
  -7   8   1    4.18    0.51
   7   8  -1    4.29    0.47
   6  -8  -1   66.29    3.74
   6  -8  -1   58.67    3.07
  -6  -8   1   64.01    3.32
   6  -8  -1   59.55    3.29
   6   8  -1   61.58    2.84
  -6   8   1   63.99    3.01
   6   8  -1   61.62    2.46
   6   8  -1   62.48    2.67
  -6   8   1   62.56    2.71
  -6   8   1   63.53    2.85
  -6   8   1   66.43    2.89
  -5  -8   1   41.68    2.38
   5  -8  -1   42.11    2.33
   5  -8  -1   44.61    2.40
   5  -8  -1   43.41    2.79
   5   8  -1   42.13    1.79
  -5   8   1   46.46    2.19
  -5   8   1   43.72    2.22
   5   8  -1   45.82    1.93
  -5   8   1   43.79    2.14
   5   8  -1   43.36    2.11
  -5   8   1   41.91    1.98
   4  -8  -1   45.66    2.48
   4  -8  -1   47.43    2.94
  -4  -8   1   44.67    2.45
   4  -8  -1   47.34    2.48
  -4   8   1   46.16    2.25
  -4   8   1   45.48    2.26
   4   8  -1   43.60    2.14
   4   8  -1   46.79    1.99
   4   8  -1   43.50    1.84
  -4   8   1   40.76    2.22
   3  -8  -1   75.00    4.29
  -3  -8   1   70.52    3.72
   3  -8  -1   74.14    3.63
   3  -8  -1   71.04    3.76
   3   8  -1   69.18    3.17
  -3   8   1   73.80    3.36
   3   8  -1   72.26    3.02
   3   8  -1   68.91    2.76
  -3   8   1   69.92    3.15
  -3   8   1   73.79    3.31
   2  -8  -1    8.01    0.91
   2  -8  -1    6.92    0.65
  -2  -8   1    7.65    0.65
   2  -8  -1    7.93    1.07
   2   8  -1    6.68    0.51
  -2   8   1    6.48    0.61
  -2   8   1    6.86    0.80
  -2   8   1    6.17    0.50
   2   8  -1    8.21    0.51
   2   8  -1    6.15    0.62
  -2   8   1    6.92    0.67
   1  -8  -1   28.27    1.75
   1  -8  -1   28.36    2.07
  -1  -8   1   22.91    1.47
  -1  -8   1   26.32    1.62
   1  -8  -1   24.89    1.51
  -1   8   1   24.56    1.37
   1   8  -1   24.75    1.33
   1   8  -1   25.47    1.21
   1   8  -1   25.62    1.16
  -1   8   1   24.06    1.48
  -1   8   1   23.50    1.33
  -1   8   1   24.48    1.22
   0  -8   1   47.97    2.52
   0  -8   1   47.11    2.95
   0  -8  -1   53.08    3.12
   0  -8   1   45.71    2.50
   0  -8  -1   44.63    2.49
   0  -8  -1   50.96    2.62
   0   8  -1   40.58    2.18
   0   8   1   45.92    2.02
   0   8  -1   45.28    2.03
   0   8   1   42.87    2.22
   0   8   1   43.73    2.17
  -1  -8  -1    0.38    0.41
  -1  -8  -1    0.57    0.28
   1  -8   1    0.19    0.25
   1  -8   1    0.43    0.40
   1  -8   1    0.35    0.51
  -1   8  -1    1.01    0.37
  -1   8  -1    0.09    0.15
  -1   8  -1    0.30    0.24
  -1   8  -1    0.10    0.20
   1   8   1    0.86    0.20
   1   8   1    0.99    0.32
   2  -8   1   88.49    4.90
   2  -8   1   87.73    4.14
  -2  -8  -1   86.64    4.34
   2  -8   1   87.01    4.37
  -2   8  -1   80.61    3.75
   2   8   1   82.29    3.21
   2   8   1   84.57    3.51
   2   8   1   79.69    3.70
  -2   8  -1   80.15    3.66
  -2   8  -1   88.45    3.57
   3  -8   1    4.37    0.52
   3  -8   1    4.90    0.84
   3  -8   1    4.59    0.69
  -3  -8  -1    5.08    0.52
   3   8   1    6.03    0.63
  -3   8  -1    5.34    0.58
   3   8   1    4.99    0.43
  -3   8  -1    4.75    0.58
   3   8   1    4.82    0.38
   4  -8   1   77.43    3.61
  -4  -8  -1   74.96    3.80
   4  -8   1   69.48    4.20
   4  -8   1   73.26    3.80
   4   8   1   72.93    2.83
  -4   8  -1   71.67    3.23
   4   8   1   76.24    3.07
  -4   8  -1   69.25    3.26
   4   8   1   73.54    3.32
   5  -8   1   38.54    2.08
   5  -8   1   36.29    2.44
   5   8   1   36.35    1.93
  -5   8  -1   37.46    1.85
  -5   8  -1   36.84    1.88
  -5   8  -1   38.21    1.77
   5   8   1   37.57    1.61
   5   8   1   40.13    1.70
  -5   8  -1   41.76    2.00
  -6  -8  -1    4.33    0.54
   6  -8   1    4.92    0.44
   6  -8   1    4.66    0.58
   6   8   1    3.94    0.39
   6   8   1    4.60    0.36
  -6   8  -1    4.05    0.51
   6   8   1    3.24    0.48
  -6   8  -1    3.92    0.47
  -6   8  -1    4.51    0.50
  -6   8  -1    4.48    0.47
   7  -8   1   31.19    2.09
   7  -8   1   33.28    1.79
   7  -8   1   33.61    1.53
   7  -8   1   34.01    1.38
   7  -8   1   34.36    1.34
  -7   8  -1   33.64    1.63
  -7   8  -1   33.62    1.65
   7   8   1   29.80    1.63
  -7   8  -1   32.75    1.71
   7   8   1   35.89    1.52
   7   8   1   34.37    1.44
  -7   8  -1   35.19    1.55
   8  -8   1   38.09    1.67
   8  -8   1   38.11    1.51
   8  -8   1   39.36    1.46
   8  -8   1   37.02    2.31
   8   8   1   40.19    1.69
   8   8   1   36.25    1.78
  -8   8  -1   37.87    1.68
  -8   8  -1   37.92    1.77
   8   8   1   38.89    1.59
  -8   8  -1   38.23    1.78
  -8   8  -1   38.38    1.87
   9  -8   1    3.50    0.26
   9  -8   1    3.91    0.29
   9  -8   1    3.73    0.30
   9   8   1    3.51    0.29
   9   8   1    2.62    0.33
   9   8   1    3.42    0.32
  -9   8  -1    3.22    0.37
  -9   8  -1    3.32    0.36
  -9   8  -1    3.70    0.35
  10  -8   1   34.21    1.41
  10  -8   1   36.55    1.29
  10  -8   1   35.68    1.23
 -10   8  -1   34.56    1.53
 -10   8  -1   33.48    1.46
  10   8   1   33.94    1.49
  10   8   1   36.18    1.39
 -10   8  -1   32.26    1.62
 -11   8  -1    4.50    0.31
  11   8   1    4.99    0.30
  10  -9  -1   17.33    0.66
  10  -9  -1   16.88    0.63
  10   9  -1   17.06    0.77
  10   9  -1   16.93    0.71
 -10   9   1   16.66    0.75
   9  -9  -1    2.25    0.20
   9  -9  -1    2.56    0.23
  -9   9   1    2.88    0.29
   9   9  -1    2.45    0.24
   9   9  -1    2.58    0.27
  -9   9   1    2.13    0.25
   9   9  -1    2.62    0.23
   8  -9  -1   21.98    0.87
   8  -9  -1   20.90    0.89
   8  -9  -1   20.73    0.99
   8   9  -1   21.52    1.00
  -8   9   1   20.70    1.05
  -8   9   1   21.45    1.05
  -8   9   1   19.98    1.10
  -8   9   1   21.29    1.00
   8   9  -1   20.81    1.05
   8   9  -1   21.88    0.94
  -7   9   1   33.36    1.70
  -7   9   1   34.22    1.62
   7   9  -1   34.60    1.44
  -7   9   1   34.63    1.63
   7   9  -1   34.70    1.62
   7   9  -1   35.51    1.54
  -7   9   1   34.96    1.54
   6  -9  -1    3.20    0.51
  -6   9   1    4.23    0.47
   6   9  -1    4.15    0.34
  -6   9   1    3.93    0.46
  -6   9   1    3.87    0.42
   6   9  -1    3.95    0.37
  -6   9   1    4.14    0.44
   6   9  -1    4.46    0.47
   5  -9  -1    6.87    0.60
   5  -9  -1    6.15    0.68
  -5  -9   1    7.82    0.63
  -5   9   1    6.01    0.59
   5   9  -1    6.85    0.48
   5   9  -1    6.62    0.58
  -5   9   1    4.78    0.52
  -5   9   1    6.66    0.58
   5   9  -1    7.38    0.47
   4  -9  -1   14.49    1.08
  -4  -9   1   14.96    1.02
   4  -9  -1   14.45    1.00
   4   9  -1   16.21    0.95
  -4   9   1   15.11    0.96
   4   9  -1   16.40    0.81
  -4   9   1   13.86    0.95
   4   9  -1   14.82    0.78
   3  -9  -1    5.93    0.57
  -3  -9   1    6.55    0.59
   3  -9  -1    6.82    0.75
  -3   9   1    5.55    0.56
  -3   9   1    5.44    0.60
   3   9  -1    6.47    0.45
  -3   9   1    5.68    0.53
   3   9  -1    5.50    0.44
   3   9  -1    5.50    0.55
  -2  -9   1   26.21    1.52
   2  -9  -1   25.38    1.52
   2  -9  -1   26.84    1.62
   2   9  -1   26.52    1.16
   2   9  -1   23.74    1.30
  -2   9   1   24.35    1.44
  -2   9   1   25.89    1.32
   2   9  -1   25.84    1.21
  -2   9   1   21.36    1.30
   1  -9  -1   17.74    1.25
  -1  -9   1   16.53    1.09
   1  -9  -1   16.79    1.11
  -1  -9   1   18.27    1.21
  -1   9   1   15.65    0.96
   1   9  -1   17.28    0.88
  -1   9   1   15.47    1.04
  -1   9   1   16.44    0.88
  -1   9   1   13.17    0.91
   1   9  -1   17.25    0.97
   1   9  -1   16.80    0.84
   0  -9   1    3.51    0.45
   0  -9  -1    2.85    0.57
   0  -9  -1    2.64    0.42
   0  -9   1    2.31    0.53
   0   9  -1    2.56    0.32
   0   9  -1    2.48    0.40
   0   9  -1    4.07    0.35
   0   9   1    2.81    0.44
   0   9   1    2.35    0.39
   0   9  -1    3.07    0.39
   0   9   1    3.08    0.32
  -1  -9  -1   30.00    1.68
   1  -9   1   29.46    1.72
   1  -9   1   28.24    1.27
  -1  -9  -1   30.43    1.74
   1  -9   1   27.36    1.64
  -1   9  -1   25.68    1.46
   1   9   1   29.28    1.33
  -1   9  -1   27.48    1.33
  -1   9  -1   26.27    1.38
   1   9   1   26.90    1.45
  -2  -9  -1    9.69    0.74
   2  -9   1    9.78    0.89
   2  -9   1    8.79    0.72
   2   9   1    9.15    0.56
   2   9   1    8.26    0.69
   2   9   1    8.46    0.57
  -2   9  -1    8.80    0.73
  -2   9  -1    9.07    0.68
   3  -9   1   21.12    1.38
   3  -9   1   22.19    1.32
  -3  -9  -1   23.13    1.36
   3   9   1   21.12    1.02
   3   9   1   22.66    1.06
  -3   9  -1   20.45    1.20
  -3   9  -1   20.65    1.21
   3   9   1   21.55    1.22
   4  -9   1    2.98    0.51
  -4  -9  -1    3.76    0.48
   4   9   1    3.11    0.46
   4   9   1    4.69    0.35
  -4   9  -1    3.23    0.43
  -4   9  -1    3.80    0.45
   4   9   1    3.59    0.37
  -5  -9  -1    0.41    0.27
   5  -9   1    0.08    0.26
  -5   9  -1    0.31    0.22
   5   9   1    0.80    0.18
   5   9   1    0.36    0.18
   5   9   1    0.35    0.25
  -5   9  -1    0.49    0.24
   6  -9   1    9.94    0.79
   6  -9   1   10.71    0.55
   6  -9   1   10.68    0.63
  -6   9  -1   10.44    0.72
  -6   9  -1   10.85    0.69
   6   9   1   10.41    0.59
   6   9   1    9.27    0.70
  -6   9  -1   10.20    0.69
   6   9   1   11.48    0.62
   7  -9   1    8.13    0.43
   7  -9   1    7.78    0.49
   7  -9   1    7.51    0.44
  -7   9  -1    7.75    0.54
   7   9   1    7.67    0.47
  -7   9  -1    7.70    0.55
  -7   9  -1    7.63    0.56
   7   9   1    6.91    0.54
   7   9   1    7.22    0.48
  -7   9  -1    7.81    0.51
   8  -9   1    6.76    0.41
   8  -9   1    7.05    0.38
   8  -9   1    6.70    0.35
   8   9   1    7.01    0.42
  -8   9  -1    6.68    0.47
   8   9   1    6.45    0.47
  -8   9  -1    6.34    0.43
  -8   9  -1    6.35    0.46
   8   9   1    7.03    0.44
  -8   9  -1    6.39    0.48
   9  -9   1   31.10    1.08
   9  -9   1   30.95    1.13
   9   9   1   29.62    1.29
   9   9   1   28.55    1.31
  -9   9  -1   29.37    1.32
  -9   9  -1   28.30    1.39
  -9   9  -1   30.62    1.26
   9   9   1   30.83    1.21
  10  -9   1    0.17    0.05
  10   9   1    0.09    0.09
   8 -10  -1   57.67    2.04
   8 -10  -1   57.46    2.10
  -8  10   1   57.99    2.39
   8  10  -1   59.33    2.40
   8  10  -1   58.61    2.15
   7 -10  -1   10.25    0.49
   7 -10  -1    9.81    0.47
   7  10  -1   10.74    0.52
   7  10  -1    9.97    0.53
  -7  10   1    9.93    0.58
  -7  10   1    9.88    0.57
   7  10  -1    9.93    0.57
  -6  10   1  109.38    4.43
   6  10  -1  108.57    3.93
  -6  10   1  104.14    4.38
   6  10  -1  108.92    4.37
   6  10  -1  109.99    4.43
   5  10  -1   55.22    2.09
   5  10  -1   56.90    2.38
  -5  10   1   53.24    2.37
   5  10  -1   54.30    2.29
  -5  10   1   51.60    2.34
   4  10  -1   61.94    2.62
  -4  10   1   59.48    2.72
   4  10  -1   64.28    2.71
  -4  10   1   64.50    2.72
   4  10  -1   62.61    2.38
   3 -10  -1  125.43    5.70
  -3  10   1  119.99    5.16
  -3  10   1  123.65    5.24
  -3  10   1  125.98    5.15
   3  10  -1  134.06    5.21
   3  10  -1  128.22    5.13
   3  10  -1  128.82    4.60
   2 -10  -1    2.86    0.51
   2  10  -1    3.94    0.41
  -2  10   1    3.77    0.39
  -2  10   1    4.13    0.46
   2  10  -1    3.84    0.34
   2  10  -1    3.69    0.33
  -2  10   1    4.16    0.41
  -1 -10   1   84.20    4.36
   1 -10  -1   86.18    4.38
   1 -10  -1   90.54    4.05
   1  10  -1   82.83    3.52
   1  10  -1   85.64    3.58
  -1  10   1   88.58    3.61
   1  10  -1   84.96    3.17
  -1  10   1   80.10    3.63
   0 -10  -1   78.33    3.57
   0 -10   1   72.24    3.81
   0 -10  -1   73.20    3.83
   0 -10   1   76.50    3.52
   0 -10   1   76.18    2.81
   0  10   1   74.07    3.09
   0  10   1   74.40    3.17
   0  10  -1   69.35    3.14
   0  10   1   66.25    3.14
   0  10  -1   76.55    3.13
   0  10  -1   75.99    3.09
   1 -10   1    7.53    0.71
   1  10   1    7.08    0.56
  -1  10  -1    7.02    0.52
  -1  10  -1    6.39    0.54
   1  10   1    7.17    0.46
   2 -10   1  180.34    7.74
   2  10   1  174.96    7.11
   2  10   1  180.18    7.03
  -2  10  -1  169.03    7.00
  -2  10  -1  172.26    7.12
   3 -10   1   19.90    1.24
   3  10   1   21.18    1.11
  -3  10  -1   20.58    1.10
   3  10   1   20.63    0.94
   3  10   1   21.07    1.00
  -3  10  -1   20.81    1.08
  -4  10  -1   29.19    1.40
  -4  10  -1   29.07    1.41
   4  10   1   29.84    1.25
   4  10   1   29.68    1.45
   4  10   1   29.94    1.33
   5 -10   1   92.82    3.27
   5  10   1   93.73    3.42
  -5  10  -1   91.84    3.81
   5  10   1   94.35    3.78
   5  10   1   92.74    3.89
  -5  10  -1   91.74    3.85
   6 -10   1    3.99    0.27
   6 -10   1    3.75    0.32
   6 -10   1    3.66    0.29
  -6  10  -1    3.39    0.33
   6  10   1    3.33    0.28
   6  10   1    3.73    0.31
   6  10   1    3.55    0.36
   7 -10   1   69.79    2.50
   7 -10   1   71.98    2.58
  -7  10  -1   72.70    2.95
   7  10   1   73.90    2.92
   7  10   1   68.90    2.95
   7  10   1   73.63    2.65
  -7  10  -1   70.65    2.93
   8 -10   1   69.09    2.38
   8 -10   1   66.72    2.30
   8  10   1   66.77    2.44
   8  10   1   63.94    2.72
  -8  10  -1   66.88    2.71
  -8  10  -1   67.77    2.72
   6 -11  -1    0.28    0.09
  -6  11   1    0.46    0.13
  -6  11   1    0.32    0.11
   6  11  -1    0.25    0.10
   6  11  -1    0.25    0.11
  -5  11   1   12.16    0.64
   5  11  -1   13.20    0.66
   5  11  -1   13.27    0.57
  -5  11   1   12.34    0.65
   4  11  -1    2.83    0.28
  -4  11   1    3.36    0.29
  -4  11   1    2.98    0.30
  -3 -11   1    1.60    0.23
   3  11  -1    1.57    0.19
  -3  11   1    1.32    0.20
  -3  11   1    1.11    0.22
   3  11  -1    1.64    0.22
  -2 -11   1   38.45    1.44
  -2  11   1   35.88    1.56
   2  11  -1   35.57    1.58
  -2  11   1   34.37    1.60
   2  11  -1   34.74    1.54
  -1 -11   1   20.61    0.88
  -1  11   1   18.38    0.97
  -1  11   1   20.25    0.97
   1  11  -1   20.29    0.96
   0  11  -1   30.40    1.36
   0  11   1   30.86    1.40
   1  11   1   30.42    1.38
  -1  11  -1   29.55    1.37
  -2  11  -1    0.34    0.17
   2  11   1    0.56    0.18
  -3  11  -1    6.76    0.45
  -3  11  -1    5.85    0.40
   3  11   1    6.71    0.46
   3  11   1    6.34    0.38
   4 -11   1   25.25    0.99
   4  11   1   26.56    1.20
  -4  11  -1   25.38    1.17
  -4  11  -1   25.97    1.16
   5 -11   1    0.38    0.11
   5 -11   1    0.26    0.10
  -5  11  -1    0.22    0.12
   5  11   1    0.20    0.13
  -5  11  -1    0.31    0.13
   5  11   1    0.30    0.11
   6 -11   1   27.92    1.00
   6 -11   1   28.50    1.04
  -6  11  -1   27.68    1.20
   6  11   1   27.07    1.21
   1  12   1    2.79    0.22
   2  12   1   32.97    1.39
 -15   0   2  131.24    5.57
 -15   0   2  137.41    5.38
 -14   0   2  105.78    4.42
 -14   0   2  109.31    4.48
 -14   0   2  108.61    3.85
 -14   0   2  109.32    4.64
 -13   0   2   23.90    1.37
 -13   0   2   24.71    1.31
 -13   0   2   23.63    1.09
 -12   0   2   91.50    4.07
 -12   0   2   87.70    3.88
 -11   0   2   40.38    2.13
 -11   0   2   40.26    2.02
  11   0  -2   41.12    1.49
  10   0  -2   39.36    1.62
 -10   0   2   40.17    2.25
  10   0  -2   35.11    1.85
  -9   0   2  519.50   28.76
   9   0  -2  524.22   20.77
  -9   0   2  569.64   26.18
  -8   0   2   54.95    2.85
  -8   0   2   51.30    3.14
   8   0  -2   49.80    2.16
  -7   0   2  382.35   21.05
  -7   0   2  403.42   19.16
  -6   0   2  191.67    9.98
  -6   0   2  174.53    9.05
  -5   0   2   29.52    1.83
  -5   0   2   37.21    2.06
  -4   0   2  113.70    6.38
  -4   0   2  121.33    7.62
  -3   0   2  357.78   23.18
  -3   0   2  369.95   19.32
  -2   0   2  292.62   18.67
  -1   0   2  975.51   61.85
   0   0   2    3.01    0.33
   1   0   2  753.49   49.01
  -1   0  -2  788.83   48.89
  -2   0  -2  131.61   10.50
  -2   0  -2  125.16    8.21
  -3   0  -2   76.31    6.66
   4   0   2  166.50    8.08
  -4   0  -2  158.88    8.91
  -5   0  -2  199.57   16.48
  -6   0  -2  130.70    6.68
   7   0   2  373.00   19.43
   8   0   2   13.92    1.10
  -8   0  -2   15.60    1.16
  -9   0  -2  121.93    6.33
  10   0   2  151.47    6.32
  11   0   2    0.88    0.20
  11   0   2    1.44    0.29
  11   0   2    1.35    0.20
 -11   0  -2    0.67    0.42
  11   0   2    1.12    0.25
  12   0   2  150.21    5.32
  12   0   2  151.64    6.14
  12   0   2  143.45    5.28
  12   0   2  146.05    5.93
 -12   0  -2  142.57    7.46
  13   0   2   77.35    2.93
  13   0   2   81.16    3.42
 -13   0  -2   79.56    3.48
 -14   0  -2   25.08    1.36
 -14   0  -2   24.77    1.28
 -15   0  -2  133.60    5.38
 -15   0  -2  135.04    5.58
 -15  -1   2    2.82    0.34
 -15   1   2    2.86    0.33
 -15   1   2    2.64    0.32
 -14  -1   2   13.82    0.81
 -14  -1   2   15.02    0.90
 -14  -1   2   13.62    0.81
 -14  -1   2   14.23    0.70
 -14   1   2   13.75    0.67
 -14   1   2   13.20    0.83
 -14   1   2   13.04    0.86
 -14   1   2   13.16    0.77
 -13  -1   2   18.21    1.12
 -13  -1   2   18.30    1.04
 -13   1   2   16.96    0.97
 -13   1   2   16.68    0.84
 -13   1   2   17.34    1.11
 -13   1   2   16.83    1.05
 -12  -1   2    0.66    0.30
 -12  -1   2    0.30    0.27
 -12   1   2    0.41    0.28
 -12   1   2    0.50    0.25
 -12   1   2    0.71    0.22
 -12   1   2    0.69    0.31
 -11  -1   2   22.80    1.41
 -11  -1   2   25.55    1.54
 -11  -1   2   21.05    1.30
  11  -1  -2   22.87    0.88
  11  -1  -2   23.72    1.01
  11  -1  -2   22.97    0.93
 -11   1   2   23.35    1.42
 -11   1   2   21.55    1.23
 -11   1   2   21.51    1.31
 -10  -1   2   92.01    4.42
  10  -1  -2   81.72    3.66
  10  -1  -2   84.61    3.35
  10   1  -2   76.80    3.61
 -10   1   2   78.89    3.53
  -9  -1   2    1.01    0.47
  -9  -1   2    1.14    0.40
   9  -1  -2    1.95    0.51
   9  -1  -2    1.23    0.22
  -9   1   2    1.52    0.32
  -9   1   2    1.35    0.39
   9   1  -2    1.08    0.18
  -9   1   2    1.26    0.45
  -8  -1   2  129.51    7.33
  -8  -1   2  136.43    6.65
   8  -1  -2  139.33    7.26
   8  -1  -2  127.15    5.21
  -8   1   2  133.17    6.63
  -8   1   2  127.56    7.29
   8   1  -2  125.56    5.18
  -7  -1   2   12.15    0.91
  -7  -1   2   11.98    1.00
   7  -1  -2   11.92    1.10
  -7   1   2   10.94    0.96
  -7   1   2   12.35    0.90
   6  -1  -2   55.02    3.45
   6  -1  -2   54.77    2.96
  -6  -1   2   57.30    3.36
  -6  -1   2   56.14    3.90
  -6  -1   2   55.51    3.03
  -6   1   2   58.36    3.06
  -6   1   2   58.54    3.36
   6   1  -2   64.58    3.20
  -5  -1   2  141.90    7.45
   5  -1  -2  142.27    7.41
   5  -1  -2  156.26    7.61
  -5  -1   2  155.28    8.21
  -5  -1   2  165.02    9.81
  -5   1   2  141.24    7.44
  -5   1   2  152.43    8.20
  -4  -1   2   95.28    5.34
  -4  -1   2  105.29    6.47
  -4   1   2   92.87    5.33
  -3  -1   2    2.74    0.48
  -3   1   2    2.47    0.25
  -2  -1   2  239.78   14.06
   2   1  -2  228.40   17.44
  -2   1   2  183.75   10.65
  -1  -1   2    9.09    0.99
   1   1  -2   10.54    1.13
   0  -1   2  210.06   14.69
   0   1  -2  244.73   18.45
  -1   1  -2   38.18    2.46
  -1   1  -2   46.44    4.01
   2  -1   2  100.06    5.89
  -2   1  -2   89.44    7.81
  -2   1  -2   91.54    5.05
  -2   1  -2   78.40    5.85
  -3  -1  -2    2.67    0.34
   3  -1   2    1.59    0.38
   3  -1   2    2.31    0.24
  -3   1  -2    1.06    0.79
  -3   1  -2    1.83    0.49
  -4  -1  -2   25.15    1.75
  -4   1  -2   27.22    2.95
  -4   1  -2   23.55    1.71
   5  -1   2   12.69    0.89
  -5   1  -2   13.52    1.14
  -5   1  -2   13.22    1.10
   6  -1   2   94.11    5.27
  -6   1  -2   99.21    5.04
  -6   1  -2   93.66    5.47
   7  -1   2    1.01    0.34
  -7  -1  -2    1.13    0.36
  -7   1  -2    1.24    0.41
  -7   1  -2    0.66    0.39
   8  -1   2  128.79    7.35
  -8  -1  -2  141.67    7.01
  -8   1  -2  144.80    7.05
  -8   1  -2  131.39    7.72
  -9  -1  -2    0.46    0.35
   9  -1   2    1.16    0.34
  -9   1  -2    0.50    0.47
  -9   1  -2    0.69    0.40
  10  -1   2   22.23    1.50
  10  -1   2   21.76    1.17
  10   1   2   21.18    1.16
  10   1   2   22.07    0.94
  11  -1   2   19.76    1.07
  11  -1   2   20.93    1.11
  11  -1   2   18.79    0.91
 -11  -1  -2   19.05    1.41
  11   1   2   20.73    0.93
 -11   1  -2   19.80    1.41
  11   1   2   20.67    1.11
  11   1   2   21.37    0.89
  11   1   2   20.35    1.07
  12  -1   2   15.83    0.75
  12  -1   2   15.12    0.87
  12  -1   2   17.07    0.93
 -12  -1  -2   14.59    1.15
 -12   1  -2   15.72    1.17
  12   1   2   15.76    0.91
  12   1   2   15.51    0.75
  12   1   2   15.74    0.72
  12   1   2   15.05    0.86
  13  -1   2    5.60    0.48
 -13  -1  -2    5.32    0.59
  13   1   2    5.75    0.39
  13   1   2    5.76    0.49
  13   1   2    6.28    0.37
 -13   1  -2    6.31    0.64
 -14  -1  -2   22.06    1.18
 -14  -1  -2   22.39    1.27
 -14   1  -2   23.87    1.28
  14   1   2   24.31    0.96
 -14   1  -2   23.03    1.21
 -15  -1  -2    3.44    0.37
 -15  -1  -2    3.56    0.33
 -15   1  -2    3.29    0.35
 -15   1  -2    3.29    0.35
 -15   1  -2    4.06    0.28
 -15  -2   2    2.96    0.33
 -15   2   2    2.95    0.32
 -15   2   2    2.86    0.31
 -14  -2   2   38.31    1.88
 -14   2   2   39.00    1.87
 -14   2   2   37.99    1.72
 -14   2   2   41.53    1.51
 -14   2   2   41.31    1.85
 -13  -2   2    8.40    0.71
 -13   2   2    7.92    0.68
 -13   2   2    7.59    0.49
 -13   2   2    8.42    0.71
 -13   2   2    7.91    0.58
 -12  -2   2   95.41    5.24
 -12  -2   2  101.13    4.52
  12  -2  -2   99.30    3.60
 -12   2   2  103.01    3.69
 -12   2   2  107.79    4.55
 -12   2   2  103.12    4.23
 -12   2   2  103.77    4.38
  11  -2  -2    9.79    0.95
  11  -2  -2    9.48    0.53
 -11  -2   2    8.58    0.83
  11  -2  -2    8.89    0.45
 -11  -2   2    9.45    0.87
  11  -2  -2    9.06    0.48
 -11   2   2   10.17    0.81
 -11   2   2   10.16    0.88
 -11   2   2    8.80    0.59
 -11   2   2    9.16    0.69
  10  -2  -2    9.02    0.93
  10  -2  -2    8.38    0.53
 -10  -2   2    8.37    0.83
  10  -2  -2    8.06    0.45
  10  -2  -2    8.55    0.48
  10   2  -2    7.62    0.63
 -10   2   2    7.57    0.75
 -10   2   2   10.02    0.87
 -10   2   2    7.83    0.56
 -10   2   2    7.99    0.64
   9  -2  -2   31.20    2.09
   9  -2  -2   29.95    1.36
  -9  -2   2   30.85    1.84
  -9   2   2   29.06    1.46
   9   2  -2   27.90    1.38
  -8  -2   2    2.69    0.56
  -8  -2   2    3.82    0.55
   8  -2  -2    3.70    0.67
  -8   2   2    3.51    0.55
   8   2  -2    2.95    0.31
  -8   2   2    3.04    0.40
  -8   2   2    3.16    0.39
   8   2  -2    3.05    0.26
  -7  -2   2   64.78    4.05
  -7  -2   2   70.62    3.68
   7  -2  -2   69.55    4.15
  -7   2   2   74.16    4.05
   6  -2  -2  121.47    6.39
  -6  -2   2  125.86    6.82
  -6  -2   2  118.95    6.16
   6  -2  -2  114.78    6.80
  -6  -2   2  125.42    8.12
   6  -2  -2  115.08    6.09
  -6   2   2  135.60    6.81
  -5  -2   2   34.30    2.13
   5  -2  -2   33.10    1.87
   5  -2  -2   35.47    2.10
  -5  -2   2   39.99    2.68
  -5  -2   2   31.83    1.91
  -5   2   2   36.27    2.11
   4  -2  -2  163.70    8.50
   4  -2  -2  186.29    8.81
  -4  -2   2  156.12    8.51
  -4  -2   2  197.56   11.50
   4   2  -2  167.69    9.30
  -3  -2   2    9.28    1.09
  -3   2   2    8.43    0.60
   3   2  -2    8.02    0.74
   3   2  -2    9.76    1.14
  -2  -2   2  196.14   11.87
   2   2  -2  163.38    9.71
  -2   2   2  177.50    8.86
  -1  -2   2  140.05    7.57
  -1  -2   2  157.08   10.00
   1   2  -2  140.15    8.20
  -1   2   2  162.50    7.45
   0  -2   2    0.84    0.44
   0  -2   2    0.78    0.33
   0   2  -2    1.29    0.38
   0   2   2    1.27    0.18
   0   2  -2    1.33    0.75
   1  -2   2  154.32    9.31
   1  -2   2  148.87    7.21
   1   2   2  154.94    6.95
  -1   2  -2  119.71   11.77
  -1   2  -2  121.85    7.68
   2  -2   2   80.95    5.28
   2  -2   2   79.59    4.18
   2   2   2   81.06    3.89
  -2   2  -2   74.45    6.97
  -2   2  -2   71.22    4.44
   3  -2   2    0.36    0.27
  -3  -2  -2    0.50    0.28
   3  -2   2    0.29    0.28
  -3   2  -2    0.34    0.39
  -3   2  -2    2.40    1.11
   4  -2   2  270.69   13.84
   4  -2   2  273.39   17.72
  -4   2  -2  277.97   13.76
  -4   2  -2  287.67   15.07
   5  -2   2   91.85    4.88
   5  -2   2   85.88    4.58
  -5   2  -2   85.68    4.63
  -5   2  -2   86.61    5.05
   6  -2   2   34.62    2.10
  -6   2  -2   32.74    2.21
  -6   2  -2   32.61    2.03
   7  -2   2   35.07    2.20
   7  -2   2   34.61    1.49
  -7   2  -2   36.15    2.15
  -7   2  -2   35.29    2.36
   8  -2   2   17.46    1.25
   8  -2   2   16.96    0.77
  -8  -2  -2   17.13    1.23
  -8   2  -2   16.83    1.40
  -8   2  -2   16.97    1.27
  -8   2  -2   14.65    1.10
   9  -2   2   13.74    1.11
  -9  -2  -2   16.27    1.18
   9  -2   2   15.79    0.63
  -9   2  -2   12.99    1.26
  -9   2  -2   13.67    1.02
  -9   2  -2   12.94    0.93
  10  -2   2  147.12    6.01
  10  -2   2  140.33    5.84
  10  -2   2  145.42    7.75
 -10   2  -2  144.65    6.31
  10   2   2  140.36    5.18
  10   2   2  139.28    5.19
 -10   2  -2  150.20    7.36
  10   2   2  140.48    6.00
 -10   2  -2  146.29    5.71
  11  -2   2    0.23    0.20
 -11  -2  -2    0.19    0.36
  11  -2   2    0.27    0.21
  11  -2   2    0.28    0.24
  11   2   2    0.13    0.15
  11   2   2    0.30    0.19
  11   2   2    0.12    0.20
 -11   2  -2    0.39    0.38
  11   2   2    0.69    0.15
  12  -2   2   98.73    4.11
 -12  -2  -2   92.95    5.04
  12  -2   2   94.67    3.99
  12  -2   2   97.51    5.27
  12   2   2   92.83    4.11
  12   2   2   97.07    3.56
  12   2   2  101.12    3.55
 -13  -2  -2    2.84    0.40
  13  -2   2    4.24    0.40
  13   2   2    4.59    0.41
  13   2   2    4.04    0.29
 -13   2  -2    3.61    0.47
  13   2   2    4.58    0.33
  13   2   2    3.77    0.33
 -14  -2  -2    5.10    0.52
 -14   2  -2    5.62    0.39
 -14   2  -2    6.19    0.53
 -14   2  -2    5.44    0.46
 -14   2  -2    5.59    0.50
  14   2   2    6.02    0.35
 -15  -2  -2   16.02    0.85
 -15   2  -2   16.80    0.68
 -15   2  -2   16.25    0.82
 -15  -3   2   30.08    1.15
 -15   3   2   31.01    1.36
 -14  -3   2   16.44    0.93
 -14   3   2   17.61    0.94
 -13  -3   2  161.29    6.74
 -13   3   2  165.87    5.58
 -13   3   2  159.00    6.39
 -13   3   2  164.10    6.57
 -13   3   2  154.69    6.69
  12  -3  -2    5.93    0.69
  12  -3  -2    5.90    0.35
 -12  -3   2    6.06    0.67
 -12  -3   2    5.75    0.62
  12  -3  -2    6.33    0.35
  12  -3  -2    5.97    0.30
 -12   3   2    6.41    0.64
 -12   3   2    6.10    0.51
 -12   3   2    5.78    0.43
 -12   3   2    5.97    0.61
  11  -3  -2  228.41    8.76
  11  -3  -2  220.22    7.63
 -11  -3   2  216.70   11.14
  11  -3  -2  216.24    7.87
  11  -3  -2  229.75   11.97
 -11  -3   2  213.99    9.34
 -11   3   2  227.53    8.89
 -11   3   2  224.22    7.75
 -11   3   2  229.95    9.12
 -11   3   2  217.22    8.55
 -11   3   2  238.72    9.41
 -10  -3   2   57.92    2.95
  10  -3  -2   61.45    2.29
  10  -3  -2   69.17    3.83
 -10  -3   2   64.41    3.45
  10  -3  -2   63.70    2.64
  10  -3  -2   59.20    2.36
 -10   3   2   62.48    2.94
 -10   3   2   61.25    2.66
 -10   3   2   59.65    2.37
 -10   3   2   63.34    2.73
 -10   3   2   68.42    3.08
  10   3  -2   62.46    2.70
 -10   3   2   63.28    2.92
   9  -3  -2   54.25    2.32
   9  -3  -2   59.99    3.42
  -9  -3   2   56.76    3.02
  -9   3   2   50.56    2.33
   9   3  -2   53.34    2.34
  -9   3   2   53.32    2.38
  -9   3   2   50.43    2.56
   8  -3  -2  209.68   10.46
   8  -3  -2  184.95    7.58
  -8  -3   2  206.38    9.58
  -8   3   2  184.24    7.62
  -8   3   2  184.56    8.14
   8   3  -2  179.12    7.64
   7  -3  -2  134.12    6.77
   7  -3  -2  141.88    7.60
  -7  -3   2  138.45    6.86
  -7   3   2  128.88    5.46
   6  -3  -2   58.75    3.75
   6  -3  -2   61.41    3.52
   6  -3  -2   58.71    3.17
  -6  -3   2   64.33    4.46
  -6  -3   2   63.25    3.27
   5  -3  -2  767.89   36.14
  -5  -3   2  822.38   46.87
  -5  -3   2  725.89   35.32
   5  -3  -2  687.09   37.84
   5  -3  -2  729.07   35.28
  -5   3   2  654.56   30.54
   4  -3  -2   12.24    1.01
   4  -3  -2    9.68    0.67
  -4  -3   2   10.74    1.30
  -4  -3   2    9.15    0.71
   4  -3  -2   10.15    1.04
   3  -3  -2  753.85   34.56
  -3  -3   2  673.50   33.78
  -3  -3   2  718.89   44.90
   3  -3  -2  657.60   33.77
  -2  -3   2  263.23   16.39
  -2  -3   2  221.32   12.42
  -2   3   2  264.78   12.39
  -1  -3   2    6.53    0.99
  -1  -3   2    7.66    0.71
   1   3  -2    8.24    0.66
   0  -3   2  288.29   14.60
   0  -3   2  289.88   18.95
   0   3  -2  302.22   15.68
   0   3   2  287.10   14.40
   1  -3   2  299.32   14.71
   1  -3   2  299.02   19.02
  -1   3  -2  287.80   15.77
   1   3   2  286.19   14.45
   2  -3   2  385.06   23.64
  -2  -3  -2  367.63   23.54
   2  -3   2  366.62   18.27
  -2   3  -2  345.44   19.65
   3  -3   2  836.71   40.64
   3  -3   2  894.54   41.54
   3  -3   2  890.43   53.72
  -3  -3  -2  822.80   53.78
  -3   3  -2  846.17   44.88
  -3   3  -2  803.82   40.82
   3   3   2  814.24   41.26
   4  -3   2    2.37    0.48
  -4  -3  -2    2.30    0.61
   4  -3   2    2.43    0.48
   4  -3   2    1.94    0.41
  -4   3  -2    1.85    0.44
   5  -3   2  229.10   11.39
   5  -3   2  206.68    9.19
   5  -3   2  209.36   10.81
  -5   3  -2  220.82   11.77
  -5   3  -2  206.40   10.66
   6  -3   2  195.51    9.98
   6  -3   2  207.49   10.52
  -6   3  -2  188.99    9.86
  -6   3  -2  197.65   10.89
   7  -3   2    0.92    0.19
   7  -3   2    1.14    0.36
  -7   3  -2    0.86    0.37
  -7   3  -2    0.91    0.45
  -7   3  -2    0.99    0.37
   8  -3   2  283.21   10.92
   8  -3   2  283.01   14.76
  -8   3  -2  279.15   11.93
  -8   3  -2  277.54   15.30
   9  -3   2  184.75    6.92
   9  -3   2  179.27    9.48
   9   3   2  162.83    7.29
  -9   3  -2  180.40    7.72
  -9   3  -2  176.64    6.97
  -9   3  -2  179.31    8.90
 -10  -3  -2   49.25    2.78
  10  -3   2   47.81    2.88
  10  -3   2   49.27    1.76
  10  -3   2   46.84    2.16
  10   3   2   48.65    1.92
 -10   3  -2   53.46    2.25
  10   3   2   46.36    1.85
  10   3   2   45.11    2.20
 -10   3  -2   50.99    2.46
  11  -3   2  162.18    6.59
  11  -3   2  171.41    6.78
 -11  -3  -2  155.46    8.26
  11  -3   2  162.53    8.74
 -11   3  -2  169.37    7.10
 -11   3  -2  172.30    6.43
  11   3   2  166.83    5.90
  11   3   2  155.78    6.78
  11   3   2  158.80    5.88
 -12  -3  -2    4.11    0.61
  12  -3   2    5.07    0.43
  12  -3   2    4.65    0.52
 -12   3  -2    4.70    0.47
 -12   3  -2    3.85    0.40
  12   3   2    4.65    0.35
 -12   3  -2    3.78    0.48
 -12   3  -2    4.34    0.49
  12   3   2    4.61    0.31
  12   3   2    4.78    0.36
  12   3   2    4.57    0.43
  13   3   2   94.94    3.42
 -13   3  -2   95.72    3.96
  13   3   2   91.92    3.95
 -13   3  -2   92.60    3.88
 -13   3  -2   94.37    3.38
  13   3   2   93.57    3.43
 -14  -3  -2   52.10    2.38
  14   3   2   52.35    1.97
 -14   3  -2   54.13    2.30
 -14   3  -2   54.61    1.96
 -15   3  -2    0.72    0.14
 -15   3  -2    0.79    0.10
 -14   4   2    9.41    0.58
 -13  -4   2    0.09    0.20
 -13   4   2    0.16    0.09
 -13   4   2    0.16    0.11
 -13   4   2    0.11    0.19
  12  -4  -2   50.45    2.05
  12  -4  -2   48.75    1.78
 -12  -4   2   49.68    2.35
  12  -4  -2   48.66    2.98
  12  -4  -2   50.68    1.86
 -12   4   2   52.92    1.87
 -12   4   2   50.03    2.33
 -12   4   2   49.39    2.14
 -12   4   2   51.74    2.15
  11  -4  -2    4.93    0.69
  11  -4  -2    4.17    0.37
  11  -4  -2    4.61    0.35
  11  -4  -2    4.17    0.31
 -11  -4   2    3.67    0.49
 -11  -4   2    3.98    0.59
 -11   4   2    4.28    0.50
 -11   4   2    4.45    0.37
 -11   4   2    3.25    0.42
  11   4  -2    3.98    0.37
 -11   4   2    4.19    0.52
 -11   4   2    4.57    0.44
  10  -4  -2   38.83    1.54
  10  -4  -2   42.03    2.64
  10  -4  -2   39.40    1.77
 -10  -4   2   39.07    2.33
  10  -4  -2   38.26    1.59
 -10   4   2   41.66    1.83
  10   4  -2   40.56    1.81
 -10   4   2   42.47    2.07
 -10   4   2   38.13    2.02
 -10   4   2   39.57    1.84
  10   4  -2   39.56    1.64
 -10   4   2   39.28    1.58
  -9  -4   2    3.64    0.58
   9  -4  -2    3.59    0.37
   9  -4  -2    3.83    0.73
   9  -4  -2    3.34    0.40
  -9   4   2    2.63    0.53
  -9   4   2    3.10    0.47
   9   4  -2    3.95    0.35
  -9   4   2    3.46    0.42
   9   4  -2    5.03    0.40
  -9   4   2    3.30    0.35
  -9   4   2    2.66    0.41
   8  -4  -2    2.72    0.65
  -8  -4   2    1.63    0.46
   8  -4  -2    1.38    0.30
  -8   4   2    3.24    0.42
  -8   4   2    2.74    0.44
   8   4  -2    2.03    0.27
  -8   4   2    1.95    0.31
  -7  -4   2    3.18    0.51
   7  -4  -2    2.66    0.38
   7  -4  -2    1.88    0.61
   7  -4  -2    1.50    0.54
   7   4  -2    1.88    0.25
  -7   4   2    1.40    0.35
  -7   4   2    1.44    0.27
   6  -4  -2  112.66    6.16
  -6  -4   2  120.36    7.94
   6  -4  -2  113.46    6.47
   6  -4  -2  117.31    5.71
  -6  -4   2  113.62    5.77
  -6   4   2  109.09    4.99
  -6   4   2  112.43    4.58
  -6   4   2  106.10    5.02
  -5  -4   2    3.50    0.48
   5  -4  -2    4.05    0.79
   5  -4  -2    3.46    0.71
   5  -4  -2    3.74    0.40
  -5  -4   2    3.72    0.86
  -5   4   2    3.14    0.39
  -4  -4   2  101.14    4.93
  -4  -4   2   98.38    6.90
   4  -4  -2  104.96    5.40
   4  -4  -2   97.89    4.91
   4  -4  -2   91.81    5.57
  -4   4   2   91.69    4.33
   3  -4  -2    3.09    0.66
  -3  -4   2    3.55    0.41
   3  -4  -2    3.94    0.71
  -3  -4   2    3.65    0.85
   3  -4  -2    3.76    0.40
  -3   4   2    3.38    0.39
  -2  -4   2  118.98    5.51
  -2  -4   2  105.21    7.67
  -2  -4   2   99.42    5.74
   2  -4  -2  124.69    5.99
  -2   4   2  107.01    4.86
  -1  -4   2   24.04    1.65
   1  -4  -2   27.62    1.79
  -1  -4   2   28.32    1.40
  -1  -4   2   22.85    2.23
  -1   4   2   24.19    1.31
   0  -4   2   72.65    5.31
   0  -4   2   74.60    4.08
   0  -4   2   73.07    3.72
   0  -4  -2   75.76    4.12
   0   4  -2   75.04    4.03
  -1  -4  -2    1.12    0.51
   1  -4   2    1.94    0.45
   1  -4   2    1.75    0.27
  -1  -4  -2    1.56    0.52
   1  -4   2    1.25    0.49
  -1   4  -2    1.96    0.40
  -2  -4  -2  181.64   12.17
   2  -4   2  171.47    8.98
   2  -4   2  206.22   12.27
   2  -4   2  195.63    9.48
   2  -4   2  182.08    8.03
  -2  -4  -2  174.07    9.36
  -2   4  -2  175.71    9.97
   3  -4   2    1.06    0.46
   3  -4   2    0.73    0.39
   3  -4   2    0.78    0.36
  -3  -4  -2    1.19    0.55
  -3   4  -2    0.02    0.32
  -4  -4  -2  195.54   14.66
   4  -4   2  215.00    9.52
   4  -4   2  223.71   11.22
   4  -4   2  242.54   11.77
   4  -4   2  230.25   10.79
  -4   4  -2  218.46   12.01
   5  -4   2    1.17    0.33
   5  -4   2    0.82    0.33
   5  -4   2    1.33    0.39
  -5   4  -2    1.23    0.42
   6  -4   2    9.55    0.85
   6  -4   2    8.99    0.55
   6  -4   2   10.04    0.90
   6  -4   2    8.86    0.70
  -6   4  -2    9.64    0.89
  -6   4  -2    9.40    0.71
  -6   4  -2    8.52    0.80
   7  -4   2    8.44    0.84
   7  -4   2    8.78    0.54
   7  -4   2    7.97    0.79
  -7   4  -2    8.26    0.79
  -7   4  -2    8.41    0.86
  -7   4  -2   10.47    0.74
   8  -4   2   20.59    1.45
   8  -4   2   19.85    0.95
  -8   4  -2   19.08    1.14
  -8   4  -2   18.97    1.15
  -8   4  -2   19.67    1.47
  -8   4  -2   20.57    1.31
   9  -4   2   12.78    0.61
   9  -4   2   13.13    0.66
   9  -4   2   12.79    1.06
   9  -4   2   12.97    0.58
   9  -4   2   11.90    0.77
  -9   4  -2   15.59    0.95
  -9   4  -2   13.77    0.78
  -9   4  -2   13.84    1.00
   9   4   2   12.57    0.68
  -9   4  -2   13.53    0.89
   9   4   2   12.59    0.60
 -10  -4  -2   46.89    2.69
  10  -4   2   47.15    1.75
  10  -4   2   46.27    2.11
  10  -4   2   44.08    2.81
  10  -4   2   48.34    1.92
  10  -4   2   48.82    1.67
 -10   4  -2   49.01    2.42
 -10   4  -2   49.99    2.20
  10   4   2   45.19    1.81
  10   4   2   48.60    2.04
 -10   4  -2   47.56    1.93
  10   4   2   46.92    1.89
 -10   4  -2   49.90    2.23
  11  -4   2    1.96    0.40
 -11  -4  -2    2.16    0.46
 -11   4  -2    2.50    0.32
  11   4   2    2.87    0.30
  11   4   2    2.61    0.23
 -11   4  -2    2.14    0.37
 -11   4  -2    2.42    0.39
 -11   4  -2    2.28    0.37
  11   4   2    2.02    0.30
  11   4   2    2.33    0.25
 -11   4  -2    2.45    0.42
  12  -4   2   20.99    1.44
  12   4   2   21.97    0.98
 -12   4  -2   23.90    1.17
  12   4   2   23.08    1.14
 -12   4  -2   23.00    1.15
 -12   4  -2   23.51    1.22
  12   4   2   22.83    0.93
 -12   4  -2   23.12    1.01
 -12   4  -2   22.40    1.26
  12   4   2   21.13    1.04
 -13  -4  -2    1.03    0.27
 -13   4  -2    0.90    0.21
  13   4   2    1.00    0.16
 -13   4  -2    1.09    0.23
 -13   4  -2    0.59    0.22
  13   4   2    1.38    0.18
 -13   4  -2    1.01    0.17
  14   4   2    1.59    0.17
 -14   4  -2    1.54    0.21
 -14   4  -2    1.60    0.16
 -14   5   2   21.74    0.98
 -13   5   2   12.51    0.64
 -13   5   2   11.20    0.67
  12  -5  -2    7.88    0.77
  12  -5  -2    7.74    0.36
  12  -5  -2    7.97    0.41
  12  -5  -2    7.87    0.43
 -12   5   2    8.18    0.55
  12   5  -2    8.36    0.48
 -12   5   2    8.02    0.60
 -12   5   2    8.14    0.61
  11  -5  -2   37.77    1.51
 -11  -5   2   36.71    2.18
  11  -5  -2   37.63    2.44
  11  -5  -2   39.53    1.46
  11  -5  -2   39.21    1.68
  11   5  -2   39.00    1.74
 -11   5   2   37.86    1.62
  11   5  -2   37.69    1.57
 -11   5   2   39.76    1.86
 -11   5   2   38.89    1.41
 -11   5   2   39.48    1.76
 -11   5   2   39.25    1.94
  10  -5  -2   53.06    2.00
  10  -5  -2   52.31    3.29
  10  -5  -2   51.85    2.07
 -10  -5   2   50.57    2.94
  10  -5  -2   53.56    2.31
 -10   5   2   56.53    1.98
 -10   5   2   53.24    2.49
 -10   5   2   53.73    2.60
 -10   5   2   55.75    2.27
  10   5  -2   52.95    2.12
  10   5  -2   51.41    2.41
 -10   5   2   56.45    2.37
  10   5  -2   53.91    2.34
   9  -5  -2   10.78    0.72
  -9  -5   2   11.19    0.95
   9  -5  -2   10.37    0.66
   9  -5  -2   12.48    1.17
   9  -5  -2    9.84    0.62
   9   5  -2   10.58    0.63
  -9   5   2   10.66    0.84
  -9   5   2   11.95    0.79
  -9   5   2   12.25    0.69
   9   5  -2    9.46    0.77
  -9   5   2   10.41    0.87
  -9   5   2   11.71    0.60
   9   5  -2   11.39    0.66
   8  -5  -2  149.97    7.71
  -8  -5   2  131.26    6.95
   8  -5  -2  137.77    5.57
  -8   5   2  133.15    5.43
  -8   5   2  132.45    5.60
  -8   5   2  136.62    6.02
  -8   5   2  146.25    5.50
   8   5  -2  136.70    5.55
   8   5  -2  124.33    5.68
   8   5  -2  129.79    4.98
  -8   5   2  142.64    4.79
   7  -5  -2   11.09    0.84
   7  -5  -2   11.91    1.01
  -7  -5   2   10.11    0.94
   7  -5  -2   11.24    1.21
   7  -5  -2   10.83    1.20
  -7   5   2   11.38    0.87
  -7   5   2   12.02    0.70
  -7   5   2   11.10    0.78
  -7   5   2   12.28    0.80
   7   5  -2   11.75    0.65
   6  -5  -2   62.92    3.25
   6  -5  -2   63.68    3.39
  -6  -5   2   65.05    3.46
   6  -5  -2   65.83    4.03
   6  -5  -2   60.86    3.84
  -6   5   2   72.85    2.74
   6   5  -2   63.28    2.70
  -6   5   2   60.55    3.07
   5  -5  -2  140.79    8.02
   5  -5  -2  142.10    9.62
  -5  -5   2  146.86    7.17
   5  -5  -2  142.76    7.14
   5  -5  -2  139.57    7.70
  -5  -5   2  124.48    9.79
  -5   5   2  138.65    6.31
  -5   5   2  152.30    5.64
   5   5  -2  139.83    5.73
  -5   5   2  159.99    6.36
   4  -5  -2    9.48    0.72
  -4  -5   2    8.83    1.32
   4  -5  -2    9.45    1.16
   4  -5  -2    9.02    1.13
   4  -5  -2    9.34    1.15
  -4  -5   2    9.28    0.72
  -4   5   2    9.44    0.71
  -3  -5   2  210.95    9.26
   3  -5  -2  165.65   10.20
   3  -5  -2  190.07    9.28
   3  -5  -2  193.39   12.52
   3  -5  -2  191.78    9.89
  -3  -5   2  174.82   12.64
  -3   5   2  186.51    8.15
  -2  -5   2  108.33    5.85
  -2  -5   2  125.76    5.55
  -2  -5   2  113.54    7.84
   2  -5  -2  116.86    6.15
  -2  -5   2  102.87    5.00
   2  -5  -2  109.11    5.55
   2  -5  -2  113.31    7.65
   2  -5  -2   96.83    6.21
  -2   5   2  112.98    4.97
  -1  -5   2    6.50    0.67
   1  -5  -2    6.01    0.96
  -1  -5   2    5.93    1.07
  -1  -5   2    6.22    0.50
  -1  -5   2    6.37    0.78
   1  -5  -2    8.22    1.02
  -1   5   2    6.39    0.57
   0  -5   2  337.56   15.87
   0  -5  -2  295.27   20.44
   0  -5  -2  296.58   15.96
   0  -5   2  315.72   20.59
   0  -5   2  316.23   15.26
   0  -5   2  319.61   13.50
   0   5   2  316.76   13.38
  -1  -5  -2   57.21    4.49
   1  -5   2   57.23    3.11
   1  -5   2   66.69    3.56
   1  -5   2   69.34    3.06
   1  -5   2   63.76    4.58
  -1  -5  -2   52.96    3.54
   1   5   2   59.22    2.84
  -2  -5  -2   72.35    5.59
   2  -5   2   82.02    4.35
   2  -5   2   82.53    5.62
   2  -5   2   83.21    3.70
  -2  -5  -2   69.00    4.34
   2  -5   2   73.08    3.91
   2   5   2   78.25    3.53
   3  -5   2  224.07   11.40
   3  -5   2  216.22   10.91
  -3  -5  -2  211.50   14.90
   3  -5   2  211.21    9.67
   3  -5   2  221.71   14.70
   3  -5   2  246.89   11.89
  -3   5  -2  229.23   11.95
   4  -5   2   30.67    1.71
   4  -5   2   32.50    2.09
   4  -5   2   30.24    1.69
  -4  -5  -2   31.13    2.89
   4  -5   2   33.48    2.05
  -4   5  -2   31.83    1.92
  -4   5  -2   30.13    1.53
   5  -5   2   94.92    5.13
   5  -5   2   90.21    3.88
   5  -5   2  102.82    5.38
   5  -5   2   93.70    4.35
  -5   5  -2   93.49    4.00
   5   5   2   92.77    3.81
  -5   5  -2   96.22    4.35
  -5   5  -2   99.00    5.31
   6  -5   2  234.51    9.55
   6  -5   2  241.92   12.33
   6  -5   2  246.61   10.49
   6  -5   2  254.92   12.91
  -6   5  -2  247.81   13.11
  -6   5  -2  230.05   10.34
   6   5   2  246.24    9.58
   7  -5   2    1.13    0.32
   7  -5   2    1.16    0.39
   7  -5   2    0.75    0.38
  -7   5  -2    0.34    0.26
  -7   5  -2    0.71    0.35
  -7   5  -2    0.65    0.29
  -7   5  -2    0.37    0.29
  -7   5  -2    0.97    0.30
   7   5   2    0.43    0.12
   8  -5   2  157.82    5.94
   8  -5   2  155.09    8.09
   8  -5   2  150.55    5.17
   8  -5   2  146.99    5.33
  -8   5  -2  147.58    5.89
   8   5   2  145.27    5.95
  -8   5  -2  154.19    6.18
  -8   5  -2  150.83    5.31
  -8   5  -2  153.68    6.10
   8   5   2  139.45    5.33
   8   5   2  142.22    5.39
  -8   5  -2  145.98    6.53
   9  -5   2   23.10    0.98
   9  -5   2   23.87    1.62
   9  -5   2   24.79    1.08
   9  -5   2   23.57    0.94
  -9   5  -2   22.70    1.07
   9   5   2   21.90    1.05
   9   5   2   23.68    1.08
  -9   5  -2   24.10    1.25
   9   5   2   22.36    0.95
  -9   5  -2   24.19    1.26
  -9   5  -2   22.74    1.38
  10  -5   2   57.10    2.09
  10  -5   2   56.44    2.30
  10  -5   2   58.33    2.01
 -10  -5  -2   57.48    3.13
  10  -5   2   53.60    3.29
 -10   5  -2   59.33    2.52
 -10   5  -2   58.68    2.19
  10   5   2   56.79    2.22
  10   5   2   55.02    2.14
 -10   5  -2   56.38    2.74
  10   5   2   58.66    2.40
 -10   5  -2   57.33    2.48
  11  -5   2   23.02    0.85
 -11  -5  -2   22.66    1.48
 -11   5  -2   22.58    1.15
 -11   5  -2   22.89    1.18
 -11   5  -2   23.23    1.00
  11   5   2   23.72    0.96
 -11   5  -2   23.93    1.22
  11   5   2   24.57    1.04
 -11   5  -2   23.80    1.32
  11   5   2   23.30    1.08
 -12   5  -2   17.87    1.01
 -12   5  -2   16.81    0.86
  12   5   2   18.29    0.81
 -12   5  -2   17.52    0.93
 -12   5  -2   16.93    0.75
 -12   5  -2   17.84    0.91
  12   5   2   17.37    0.84
  13   5   2   21.37    0.95
 -13   5  -2   21.29    0.97
  13   5   2   21.25    0.88
 -13   5  -2   21.14    0.80
 -13   5  -2   20.41    0.99
  14   5   2   69.06    2.48
  12  -6  -2   78.47    3.17
  12  -6  -2   78.62    2.76
  12  -6  -2   81.39    2.86
 -12   6   2   82.72    3.20
 -12   6   2   79.84    3.54
  12   6  -2   81.92    2.96
  11  -6  -2   51.09    1.98
  11  -6  -2   53.07    2.20
  11  -6  -2   52.44    1.91
 -11   6   2   54.34    2.26
  11   6  -2   53.87    2.06
  11   6  -2   52.62    2.27
 -11   6   2   52.83    2.49
 -10  -6   2   38.44    2.22
  10  -6  -2   39.29    1.53
  10  -6  -2   38.82    1.58
  10  -6  -2   40.60    1.76
  10  -6  -2   37.84    2.52
 -10   6   2   40.91    1.84
  10   6  -2   41.16    1.64
  10   6  -2   38.88    1.85
 -10   6   2   42.47    2.04
  10   6  -2   39.23    1.77
  -9  -6   2  163.15    8.85
   9  -6  -2  171.80    7.09
   9  -6  -2  172.63    6.19
   9  -6  -2  188.43    9.71
   9   6  -2  169.78    7.23
  -9   6   2  190.84    7.72
   9   6  -2  176.01    7.15
  -9   6   2  184.41    7.20
  -9   6   2  185.96    6.96
   9   6  -2  175.09    6.41
  -8  -6   2    0.50    0.31
   8  -6  -2    0.68    0.43
   8   6  -2    0.15    0.14
  -8   6   2    0.31    0.23
   8   6  -2    0.83    0.29
  -8   6   2    0.25    0.24
  -8   6   2    1.38    0.37
   8   6  -2   -0.04    0.16
   7  -6  -2  133.16    6.64
   7  -6  -2  133.30    6.05
  -7  -6   2  128.58    6.67
   7  -6  -2  146.91    7.48
   7  -6  -2  141.20    7.19
   7   6  -2  122.94    4.81
  -7   6   2  131.97    5.31
  -7   6   2  126.99    5.45
   7   6  -2  134.05    5.34
  -7   6   2  125.74    5.47
  -7   6   2  134.54    5.88
   7   6  -2  118.38    5.48
   6  -6  -2   59.19    3.15
   6  -6  -2   60.20    3.25
  -6  -6   2   59.15    3.25
   6  -6  -2   65.41    3.86
   6  -6  -2   58.08    3.72
  -6   6   2   64.76    2.78
  -6   6   2   57.82    2.73
   6   6  -2   60.73    2.58
  -6   6   2   62.68    3.04
   5  -6  -2   50.76    2.74
   5  -6  -2   48.45    3.23
   5  -6  -2   50.55    2.74
   5  -6  -2   50.02    3.28
  -5  -6   2   53.25    2.73
   5   6  -2   49.02    2.16
  -5   6   2   51.26    2.35
  -5   6   2   54.11    2.63
  -5   6   2   45.47    2.32
   4  -6  -2  204.25   11.10
   4  -6  -2  211.01   10.44
   4  -6  -2  205.75   11.50
  -4  -6   2  221.25   10.40
  -4   6   2  207.11    9.21
  -4   6   2  217.31    9.08
   4   6  -2  210.10    8.41
   3  -6  -2  199.31    9.82
   3  -6  -2  183.93   10.45
   3  -6  -2  186.01   10.83
  -3  -6   2  204.50    9.76
   3  -6  -2  205.51   13.38
  -3   6   2  201.40    8.01
  -3   6   2  200.12    8.69
   3   6  -2  195.79    7.91
  -3   6   2  208.38    8.49
  -2  -6   2   78.00    3.79
  -2  -6   2   79.52    5.97
  -2  -6   2   84.10    4.08
  -2  -6   2   80.22    4.41
   2  -6  -2   83.39    5.88
   2  -6  -2   78.17    4.10
   2  -6  -2   75.18    4.67
  -2   6   2   78.08    3.36
   2   6  -2   80.93    3.32
  -2   6   2   81.72    3.76
  -1  -6   2  504.86   20.99
   1  -6  -2  479.68   23.89
   1  -6  -2  496.23   31.99
  -1  -6   2  515.00   24.63
  -1  -6   2  489.79   32.07
   1  -6  -2  452.97   24.82
  -1  -6   2  514.52   23.91
  -1   6   2  521.88   20.95
  -1   6   2  465.15   19.38
   0  -6  -2    1.96    0.72
   0  -6   2    1.30    0.43
   0  -6   2    1.26    0.67
   0  -6   2    1.24    0.29
   0  -6   2    1.27    0.51
   0  -6  -2    3.10    0.83
   0   6   2    1.50    0.36
   0   6   2    1.94    0.23
   1  -6   2  470.71   28.11
   1  -6   2  464.33   18.43
   1  -6   2  428.46   20.89
   1  -6   2  485.57   21.67
  -1  -6  -2  364.84   21.65
  -1  -6  -2  424.49   28.05
  -1   6  -2  410.27   16.67
   1   6   2  428.15   18.27
   1   6   2  397.55   16.86
  -2  -6  -2  169.84   11.70
  -2  -6  -2  147.53    8.97
   2  -6   2  193.79    9.02
   2  -6   2  167.84    8.42
   2  -6   2  182.41    7.63
   2  -6   2  182.60   11.64
  -2   6  -2  153.86    6.73
   2   6   2  172.99    7.49
   2   6   2  164.11    6.75
   3  -6   2    0.60    0.23
   3  -6   2    0.97    0.56
  -3  -6  -2    1.49    0.81
   3  -6   2    0.41    0.42
   3  -6   2    0.22    0.30
  -3   6  -2    0.52    0.30
   3   6   2    0.46    0.11
  -3   6  -2    0.58    0.21
   4  -6   2  283.86   14.74
   4  -6   2  295.40   14.21
   4  -6   2  323.98   15.42
   4  -6   2  292.16   12.55
  -4   6  -2  262.67   11.39
   4   6   2  282.00   11.43
  -4   6  -2  298.77   12.31
   5  -6   2  218.26    9.37
   5  -6   2  214.43   11.01
   5  -6   2  221.66    8.51
   5  -6   2  227.50   11.50
  -5   6  -2  214.52    9.19
  -5   6  -2  207.79    8.50
  -5   6  -2  198.18    8.65
   5   6   2  217.37    8.48
  -5   6  -2  213.21    8.28
   6  -6   2   66.31    2.74
   6  -6   2   61.60    3.63
   6  -6   2   69.28    3.81
   6  -6   2   63.05    3.08
  -6   6  -2   62.05    2.75
  -6   6  -2   62.40    2.89
  -6   6  -2   62.23    2.74
  -6   6  -2   66.47    3.08
   6   6   2   65.15    2.65
   7  -6   2  290.40   14.94
   7  -6   2  283.98   10.43
   7  -6   2  304.58   10.14
   7  -6   2  308.58   12.72
   7  -6   2  305.20   15.64
   7  -6   2  309.24   11.63
   7   6   2  298.80   11.70
   7   6   2  282.00   10.49
  -7   6  -2  298.71   11.65
  -7   6  -2  300.18   11.28
   7   6   2  285.45   10.50
  -7   6  -2  310.48   11.97
  -7   6  -2  281.56   10.14
  -7   6  -2  290.93   11.81
  -7   6  -2  301.34   12.51
   8  -6   2    7.69    0.44
   8  -6   2    7.41    0.46
   8  -6   2    7.71    0.51
   8  -6   2    8.03    0.79
  -8   6  -2    7.06    0.54
  -8   6  -2    7.08    0.59
  -8   6  -2    7.03    0.65
  -8   6  -2    6.29    0.61
   8   6   2    7.27    0.39
  -8   6  -2    6.03    0.44
   8   6   2    7.00    0.44
   8   6   2    7.68    0.50
   9  -6   2  126.90    7.06
   9  -6   2  136.75    5.18
   9  -6   2  131.86    4.51
   9  -6   2  132.09    4.65
   9   6   2  123.83    4.69
  -9   6  -2  133.85    5.24
   9   6   2  123.77    4.75
  -9   6  -2  132.58    5.70
  -9   6  -2  129.70    5.14
  -9   6  -2  131.08    5.39
   9   6   2  130.69    5.24
  -9   6  -2  129.11    4.56
  10  -6   2   89.00    5.08
  10  -6   2   95.76    3.19
  10  -6   2   94.39    3.66
  10  -6   2   94.36    3.30
 -10  -6  -2   86.00    4.78
  10   6   2   93.08    3.44
 -10   6  -2   91.44    3.72
  10   6   2   96.26    3.78
 -10   6  -2   92.84    3.27
 -10   6  -2   91.74    3.75
 -10   6  -2   92.77    4.13
  11  -6   2    0.31    0.22
  11   6   2    0.29    0.12
 -11   6  -2    0.35    0.14
 -11   6  -2    1.11    0.26
 -11   6  -2    0.39    0.18
  11   6   2    0.52    0.16
 -11   6  -2    0.30    0.11
  12   6   2   88.40    3.08
 -12   6  -2   84.35    3.30
  12   6   2   83.13    3.40
 -12   6  -2   81.64    3.65
 -12   6  -2   82.90    2.87
  13   6   2   64.74    2.36
  12  -7  -2    2.97    0.18
  12   7  -2    3.53    0.24
 -12   7   2    3.19    0.28
  11  -7  -2    0.70    0.15
  11  -7  -2    0.63    0.12
  11  -7  -2    0.85    0.15
 -11   7   2    1.29    0.26
  11   7  -2    0.62    0.15
  11   7  -2    0.44    0.16
 -11   7   2    0.68    0.20
  11   7  -2    0.74    0.17
  10  -7  -2    3.90    0.33
  10  -7  -2    4.30    0.31
  10  -7  -2    4.43    0.37
  10  -7  -2    3.68    0.56
 -10   7   2    4.22    0.42
 -10   7   2    3.91    0.46
 -10   7   2    3.69    0.41
  10   7  -2    4.64    0.37
  10   7  -2    4.13    0.35
  10   7  -2    4.19    0.41
   9  -7  -2    5.41    0.70
   9  -7  -2    5.35    0.41
   9  -7  -2    5.47    0.47
  -9  -7   2    5.93    0.57
   9  -7  -2    5.55    0.43
   9   7  -2    5.31    0.50
  -9   7   2    5.83    0.58
  -9   7   2    5.99    0.52
   9   7  -2    6.02    0.45
   9   7  -2    5.49    0.42
  -9   7   2    6.04    0.54
   8  -7  -2   39.11    2.59
  -8  -7   2   38.14    2.23
   8   7  -2   40.69    1.68
   8   7  -2   36.90    1.89
   8   7  -2   42.51    1.82
  -8   7   2   40.67    2.10
  -8   7   2   42.02    1.94
  -8   7   2   40.72    1.92
  -8   7   2   40.15    1.89
   7  -7  -2    2.48    0.67
   7  -7  -2    1.72    0.48
   7  -7  -2    1.37    0.51
   7  -7  -2    2.27    0.39
  -7  -7   2    2.04    0.38
  -7   7   2    1.81    0.37
   7   7  -2    1.99    0.30
  -7   7   2    1.39    0.36
   7   7  -2    1.72    0.26
  -7   7   2    2.19    0.39
  -7   7   2    2.07    0.47
   7   7  -2    2.15    0.39
  -6  -7   2   21.58    1.39
   6  -7  -2   23.55    1.52
   6  -7  -2   22.42    1.41
   6  -7  -2   23.81    1.78
   6   7  -2   21.48    1.06
  -6   7   2   23.77    1.50
   6   7  -2   22.40    1.11
  -6   7   2   22.68    1.29
   6   7  -2   21.99    1.29
  -6   7   2   24.44    1.37
  -6   7   2   21.95    1.28
   5  -7  -2    6.92    1.03
   5  -7  -2    8.15    0.99
   5  -7  -2    5.84    0.83
   5  -7  -2    6.64    0.64
  -5  -7   2    6.74    0.63
   5   7  -2    7.41    0.49
   5   7  -2    7.47    0.51
  -5   7   2    7.50    0.79
   5   7  -2    6.85    0.65
  -5   7   2    6.10    0.64
  -5   7   2    7.91    0.70
  -5   7   2    6.49    0.66
   4  -7  -2    2.30    0.65
   4  -7  -2    1.17    0.33
   4  -7  -2    0.75    0.50
   4  -7  -2    1.06    0.65
  -4  -7   2    1.50    0.32
   4   7  -2    1.32    0.22
  -4   7   2    0.75    0.33
  -4   7   2    1.58    0.41
  -4   7   2    1.65    0.38
  -4   7   2    1.05    0.37
   3  -7  -2    1.19    0.32
   3  -7  -2    1.34    0.56
   3  -7  -2    0.63    0.62
  -3  -7   2    0.80    0.27
  -3   7   2    0.58    0.31
   3   7  -2    0.56    0.17
  -3   7   2    0.26    0.26
  -2  -7   2   40.27    2.19
   2  -7  -2   41.59    2.26
   2  -7  -2   39.19    2.38
  -2  -7   2   42.68    2.23
   2  -7  -2   37.51    2.80
  -2   7   2   40.91    2.00
  -2   7   2   40.22    1.84
   2   7  -2   41.49    1.81
   1  -7  -2    2.45    0.85
  -1  -7   2    2.46    0.37
  -1  -7   2    2.64    0.63
   1  -7  -2    2.67    0.42
   1  -7  -2    2.09    0.65
  -1  -7   2    2.44    0.54
  -1   7   2    2.41    0.29
   1   7  -2    2.62    0.29
   0  -7   2   94.95    4.70
   0  -7   2   98.62    5.18
   0  -7  -2   84.35    5.32
   0  -7  -2   85.89    4.52
   0  -7   2   97.96    4.42
   0   7  -2   91.89    3.82
   0   7   2   89.75    3.79
   1  -7   2    6.59    0.59
  -1  -7  -2    5.99    1.05
   1  -7   2    6.73    0.89
   1  -7   2    7.66    0.77
  -1  -7  -2    6.12    0.90
  -1   7  -2    6.07    0.47
   1   7   2    5.59    0.41
   2  -7   2    3.93    0.47
  -2  -7  -2    3.49    0.74
   2  -7   2    4.04    0.78
   2  -7   2    3.69    0.63
   2   7   2    3.86    0.31
  -2   7  -2    3.37    0.48
   3  -7   2    1.23    0.43
   3  -7   2    0.72    0.28
   3  -7   2    1.21    0.53
   3   7   2    1.39    0.20
  -3   7  -2    3.00    0.44
  -3   7  -2    1.36    0.19
   4  -7   2    5.98    0.84
   4  -7   2    6.12    0.69
   4  -7   2    6.10    0.55
  -4   7  -2    5.51    0.41
  -4   7  -2    5.90    0.58
  -4   7  -2    5.80    0.59
  -4   7  -2    5.14    0.58
  -4   7  -2    6.11    0.63
   4   7   2    6.11    0.39
   5  -7   2    0.39    0.33
   5  -7   2    0.26    0.40
   5  -7   2    0.35    0.23
   5  -7   2    0.32    0.35
   5   7   2    1.35    0.24
   5   7   2    0.50    0.41
  -5   7  -2    0.57    0.31
  -5   7  -2    0.46    0.18
  -5   7  -2    1.23    0.32
  -5   7  -2    1.65    0.38
  -5   7  -2    0.44    0.15
  -5   7  -2    0.48    0.27
   6  -7   2   81.51    4.72
   6  -7   2   91.21    3.60
   6  -7   2   87.20    3.13
   6  -7   2   87.54    4.03
   6  -7   2   87.42    4.89
  -6   7  -2   88.27    3.94
  -6   7  -2   81.95    3.04
   6   7   2   89.91    3.95
   6   7   2   85.28    3.27
   6   7   2   88.00    3.53
  -6   7  -2   88.53    3.55
  -6   7  -2   85.36    3.49
  -6   7  -2   84.66    3.76
  -6   7  -2   82.36    3.70
   7  -7   2    0.73    0.31
   7  -7   2    0.49    0.31
   7  -7   2    0.48    0.17
   7  -7   2    0.40    0.20
   7  -7   2    0.45    0.18
  -7   7  -2    0.53    0.23
   7   7   2    0.40    0.14
  -7   7  -2    0.28    0.22
  -7   7  -2    0.00    0.21
   7   7   2   -0.03    0.13
  -7   7  -2    0.69    0.29
  -7   7  -2    0.26    0.13
  -7   7  -2    0.29    0.16
   7   7   2    0.29    0.30
   8  -7   2    4.78    0.37
   8  -7   2    4.35    0.34
   8  -7   2    4.23    0.59
   8  -7   2    4.67    0.39
   8   7   2    5.08    0.36
  -8   7  -2    4.39    0.50
  -8   7  -2    4.32    0.47
   8   7   2    5.40    0.42
  -8   7  -2    4.82    0.35
  -8   7  -2    4.89    0.47
  -8   7  -2    4.43    0.29
  -8   7  -2    4.35    0.50
   9  -7   2    0.94    0.32
   9  -7   2    0.72    0.15
   9  -7   2    0.60    0.17
   9  -7   2    0.57    0.16
   9   7   2    0.43    0.16
  -9   7  -2    0.33    0.20
  -9   7  -2    0.41    0.13
  -9   7  -2    0.59    0.21
  -9   7  -2    0.42    0.10
  -9   7  -2    1.27    0.27
   9   7   2    1.06    0.18
  10  -7   2    0.16    0.10
  10  -7   2    0.13    0.10
  10  -7   2    0.20    0.23
  10  -7   2    0.13    0.07
 -10   7  -2    0.14    0.16
 -10   7  -2    0.23    0.18
  10   7   2    0.71    0.17
 -10   7  -2    0.45    0.20
  10   7   2    0.31    0.12
  11   7   2    0.85    0.14
 -11   7  -2    0.72    0.19
  11   7   2    0.51    0.14
 -11   7  -2    1.16    0.20
  12   7   2    4.46    0.28
 -12   7  -2    4.15    0.30
  11  -8  -2   12.54    0.51
  11  -8  -2   11.83    0.47
  11   8  -2   12.38    0.56
  11   8  -2   12.28    0.60
  10  -8  -2   39.41    1.70
  10  -8  -2   41.91    1.54
  10  -8  -2   40.69    1.48
 -10   8   2   42.91    1.78
 -10   8   2   38.18    1.88
  10   8  -2   41.47    1.59
 -10   8   2   40.31    1.71
  10   8  -2   39.70    1.76
   9  -8  -2   49.15    2.11
   9  -8  -2   48.92    1.83
   9  -8  -2   49.09    1.89
   9   8  -2   49.41    2.13
  -9   8   2   48.98    2.09
   9   8  -2   50.76    1.94
  -9   8   2   46.92    2.31
   9   8  -2   50.78    2.18
  -9   8   2   51.89    2.20
   8  -8  -2    3.31    0.33
   8  -8  -2    3.43    0.55
  -8   8   2    3.42    0.42
   8   8  -2    3.34    0.40
  -8   8   2    2.37    0.37
   8   8  -2    3.41    0.32
   8   8  -2    3.92    0.36
  -8   8   2    3.35    0.42
  -7  -8   2   35.92    2.03
   7  -8  -2   37.02    2.33
   7  -8  -2   34.18    1.93
  -7   8   2   37.97    1.79
   7   8  -2   34.32    1.72
  -7   8   2   38.24    1.80
   7   8  -2   36.76    1.64
  -7   8   2   33.45    1.84
   7   8  -2   36.41    1.53
  -7   8   2   34.69    1.67
  -6  -8   2   84.59    4.46
   6  -8  -2   83.83    4.46
   6  -8  -2   84.45    4.11
   6  -8  -2   89.52    4.99
   6   8  -2   89.02    3.62
  -6   8   2   91.65    3.81
   6   8  -2   84.34    3.28
   6   8  -2   86.85    3.76
  -6   8   2   90.84    3.81
  -6   8   2   85.51    4.01
  -6   8   2   84.22    3.60
   5  -8  -2    1.02    0.44
   5  -8  -2    1.13    0.57
   5  -8  -2    0.42    0.27
  -5  -8   2    1.27    0.31
  -5   8   2    0.56    0.28
  -5   8   2    0.78    0.28
  -5   8   2    0.39    0.28
  -5   8   2    0.73    0.32
   5   8  -2    0.75    0.19
   5   8  -2    1.59    0.27
   5   8  -2    0.54    0.26
  -4  -8   2  112.49    5.77
   4  -8  -2  114.35    5.80
   4  -8  -2  118.75    5.39
   4  -8  -2  110.53    6.32
  -4   8   2  117.69    4.94
  -4   8   2   95.55    4.50
  -4   8   2  131.50    5.03
  -4   8   2  113.48    4.81
   4   8  -2  118.08    4.68
   4   8  -2  110.81    4.23
  -4   8   2  109.26    5.05
   4   8  -2  118.21    4.82
  -3  -8   2   30.09    1.79
   3  -8  -2   29.94    2.29
   3  -8  -2   31.18    1.94
   3  -8  -2   29.72    1.82
  -3   8   2   33.03    1.75
   3   8  -2   30.38    1.37
   3   8  -2   32.17    1.46
  -3   8   2   34.45    1.77
   3   8  -2   31.83    1.59
  -3   8   2   32.00    1.63
   2  -8  -2   67.23    4.09
   2  -8  -2   69.97    3.50
   2  -8  -2   66.54    3.51
  -2  -8   2   68.91    3.49
   2   8  -2   64.27    2.93
  -2   8   2   65.46    2.85
   2   8  -2   65.68    2.82
  -2   8   2   65.46    3.02
   2   8  -2   63.60    2.58
  -2   8   2   67.98    3.15
  -2   8   2   65.86    3.00
   1  -8  -2  135.84    6.53
  -1  -8   2  134.08    6.51
  -1  -8   2  128.66    5.92
   1  -8  -2  134.28    6.14
   1  -8  -2  134.54    7.22
   1   8  -2  129.56    5.36
   1   8  -2  129.03    4.76
   1   8  -2  132.16    5.28
   1   8  -2  113.20    5.35
  -1   8   2  122.30    5.43
  -1   8   2  132.15    5.40
  -1   8   2  130.41    5.28
  -1   8   2  123.77    5.49
   0  -8  -2   13.03    1.16
   0  -8   2   11.70    1.00
   0  -8  -2   13.53    1.39
   0  -8   2   11.44    0.86
   0  -8  -2   12.50    0.88
   0  -8   2   12.27    1.20
   0   8  -2   10.86    0.76
   0   8   2   12.47    0.88
   0   8   2   11.48    0.69
   0   8  -2   12.30    0.71
   0   8  -2   11.51    0.84
   0   8   2   11.10    0.86
   0   8  -2   11.44    0.68
  -1  -8  -2   83.71    3.87
   1  -8   2   75.71    4.34
   1  -8   2   78.41    3.92
   1  -8   2   80.26    3.74
  -1   8  -2   72.95    2.88
  -1   8  -2   69.78    3.33
  -1   8  -2   70.00    3.25
   1   8   2   74.57    3.15
   1   8   2   72.16    3.37
   2  -8   2  150.95    7.72
   2  -8   2  153.65    6.58
   2  -8   2  143.41    5.26
   2  -8   2  145.54    7.18
   2   8   2  134.93    6.03
  -2   8  -2  142.62    5.92
   2   8   2  142.59    5.79
  -2   8  -2  134.20    5.97
   3  -8   2    1.03    0.51
   3  -8   2    0.32    0.34
   3  -8   2    0.54    0.26
   3  -8   2    0.32    0.22
   3   8   2    0.39    0.15
   3   8   2    0.28    0.31
  -3   8  -2    0.15    0.23
   3   8   2    0.22    0.19
  -3   8  -2    0.89    0.31
   4  -8   2  168.06    7.22
   4   8   2  163.91    6.47
  -4   8  -2  159.47    6.59
   4   8   2  158.23    5.86
  -4   8  -2  156.42    6.65
   4   8   2  161.32    6.77
   5  -8   2   38.79    1.73
   5  -8   2   36.62    2.00
  -5   8  -2   41.29    1.96
   5   8   2   37.00    1.95
  -5   8  -2   36.34    1.81
   5   8   2   37.39    1.59
  -5   8  -2   36.59    1.83
   5   8   2   37.59    1.66
   6  -8   2   50.82    2.60
   6  -8   2   54.80    1.99
   6  -8   2   54.41    2.29
   6  -8   2   52.95    2.05
   6   8   2   47.23    2.45
  -6   8  -2   53.58    2.42
   6   8   2   53.69    2.25
  -6   8  -2   52.27    2.38
   6   8   2   51.91    2.11
  -6   8  -2   56.08    2.28
  -6   8  -2   52.31    2.51
   7  -8   2   76.53    3.65
   7  -8   2   80.23    2.85
   7  -8   2   80.36    2.94
   7  -8   2   79.44    3.27
   7   8   2   79.79    3.03
  -7   8  -2   79.56    3.41
  -7   8  -2   78.71    3.56
   7   8   2   72.65    3.43
  -7   8  -2   84.05    3.23
  -7   8  -2   80.30    3.38
   7   8   2   81.60    3.29
   8  -8   2    7.04    0.45
   8  -8   2    7.26    0.39
   8  -8   2    6.92    0.41
   8  -8   2    6.52    0.65
  -8   8  -2    7.34    0.54
  -8   8  -2    6.84    0.53
   8   8   2    7.37    0.48
   8   8   2    5.77    0.52
  -8   8  -2    7.16    0.55
  -8   8  -2    7.20    0.50
   8   8   2    7.02    0.44
   9  -8   2   39.72    1.38
   9  -8   2   36.94    1.58
   9  -8   2   38.45    1.44
  -9   8  -2   40.24    1.64
  -9   8  -2   37.26    1.80
   9   8   2   37.55    1.54
  -9   8  -2   37.65    1.70
   9   8   2   37.52    1.64
  10  -8   2   98.27    3.34
 -10   8  -2   94.69    3.84
  10   8   2   93.03    3.83
  10   8   2   95.16    3.47
 -10   8  -2   94.95    3.68
 -11   8  -2    1.04    0.15
  11   8   2    1.03    0.15
  10  -9  -2   13.88    0.57
  10   9  -2   14.30    0.67
  10   9  -2   14.19    0.61
   9  -9  -2    1.59    0.17
   9  -9  -2    1.17    0.15
   9   9  -2    1.04    0.17
   9   9  -2    1.92    0.23
  -9   9   2    1.10    0.19
  -9   9   2    1.14    0.20
  -9   9   2    1.01    0.17
   8  -9  -2   93.95    3.35
  -8   9   2   92.35    3.72
  -8   9   2   91.16    4.13
   8   9  -2   99.36    3.94
  -8   9   2  100.58    3.95
  -8   9   2   92.84    3.91
   8   9  -2   98.44    3.51
  -7   9   2   48.04    2.11
   7   9  -2   47.12    2.08
   7   9  -2   46.64    2.01
  -7   9   2   44.97    2.08
  -7   9   2   45.98    2.20
   7   9  -2   46.64    1.85
  -7   9   2   46.48    1.98
   6  -9  -2   30.34    1.74
   6   9  -2   33.53    1.37
  -6   9   2   32.15    1.49
   6   9  -2   33.03    1.57
  -6   9   2   32.14    1.67
  -6   9   2   33.03    1.61
  -6   9   2   29.88    1.56
   6   9  -2   33.27    1.47
  -5  -9   2  160.32    8.01
   5  -9  -2  161.24    8.00
   5   9  -2  161.75    6.47
  -5   9   2  150.47    6.88
   5   9  -2  159.59    5.82
  -5   9   2  164.70    6.66
   5   9  -2  170.50    6.59
  -5   9   2  158.22    6.58
   4  -9  -2    5.63    0.55
   4  -9  -2    5.49    0.68
  -4  -9   2    5.65    0.57
   4   9  -2    5.39    0.52
  -4   9   2    5.31    0.51
   4   9  -2    5.34    0.41
  -4   9   2    5.75    0.58
  -4   9   2    5.38    0.59
   4   9  -2    5.60    0.43
   3  -9  -2  131.60    6.79
  -3  -9   2  137.11    6.79
   3  -9  -2  135.01    6.19
   3   9  -2  140.75    5.51
  -3   9   2  136.24    5.76
   3   9  -2  141.29    5.60
  -3   9   2  123.20    5.61
  -3   9   2  138.07    5.60
   3   9  -2  133.97    4.95
  -2  -9   2   59.78    3.25
   2  -9  -2   65.15    3.20
   2  -9  -2   61.44    3.28
   2   9  -2   62.38    2.64
  -2   9   2   56.07    2.75
  -2   9   2   65.27    2.94
   2   9  -2   62.31    2.41
  -2   9   2   59.65    2.74
   2   9  -2   64.59    2.73
  -1  -9   2    8.70    0.72
   1  -9  -2    8.89    0.74
   1  -9  -2    9.13    0.92
  -1  -9   2   10.15    0.85
   1   9  -2    9.13    0.58
  -1   9   2    8.78    0.76
  -1   9   2    8.47    0.66
   1   9  -2    9.36    0.58
   1   9  -2    8.79    0.65
  -1   9   2    9.40    0.71
  -1   9   2    9.28    0.59
   0  -9  -2  116.64    5.82
   0  -9   2  116.90    5.29
   0  -9  -2  126.48    5.42
   0  -9   2  111.73    5.78
   0   9   2  109.79    4.82
   0   9  -2  115.15    4.70
   0   9   2  117.41    4.70
   0   9  -2  115.38    4.74
   0   9  -2  105.16    4.78
   0   9  -2  114.77    4.22
   0   9   2  110.41    4.86
  -1  -9  -2   56.78    2.82
  -1  -9  -2   55.72    2.89
   1  -9   2   51.77    2.73
   1  -9   2   53.46    2.86
   1  -9   2   51.44    2.14
   1   9   2   50.18    2.46
   1   9   2   55.45    2.32
  -1   9  -2   53.41    2.47
  -2  -9  -2   39.21    2.16
   2  -9   2   39.08    1.61
   2  -9   2   36.23    2.11
   2  -9   2   38.86    2.11
  -2   9  -2   37.43    1.87
   2   9   2   41.19    1.73
   2   9   2   38.05    1.90
  -2   9  -2   37.07    1.82
   3  -9   2  215.49    7.42
   3  -9   2  193.57    9.08
   3   9   2  213.08    8.29
  -3   9  -2  221.75    8.37
   3   9   2  201.93    8.47
  -3   9  -2  199.09    8.40
   4  -9   2    0.72    0.32
  -4   9  -2    0.62    0.25
   4   9   2    1.95    0.39
   4   9   2    0.85    0.18
   4   9   2    0.46    0.19
  -4   9  -2    0.43    0.23
   5  -9   2   80.61    3.89
   5  -9   2   87.52    3.04
   5  -9   2   85.55    3.48
  -5   9  -2   83.20    3.56
   5   9   2   87.62    3.48
   5   9   2   83.34    3.69
   5   9   2   82.35    3.18
  -5   9  -2   84.64    3.60
   6  -9   2   70.74    2.60
   6  -9   2   68.23    2.89
   6  -9   2   70.20    2.52
  -6   9  -2   71.39    2.98
   6   9   2   70.28    2.68
   6   9   2   63.94    3.03
  -6   9  -2   70.96    3.01
  -6   9  -2   72.27    3.15
   6   9   2   72.15    2.91
   7  -9   2    0.67    0.17
   7  -9   2    0.94    0.17
   7  -9   2    0.69    0.15
  -7   9  -2    0.66    0.20
   7   9   2    1.12    0.21
  -7   9  -2    0.78    0.19
  -7   9  -2    0.87    0.22
  -7   9  -2    0.87    0.22
   7   9   2    1.14    0.18
   7   9   2    0.92    0.23
   8  -9   2   48.43    1.76
   8  -9   2   45.69    1.95
   8  -9   2   48.48    1.70
   8   9   2   49.26    1.86
   8   9   2   45.44    2.05
  -8   9  -2   48.06    1.94
  -8   9  -2   47.46    2.15
  -8   9  -2   49.03    2.05
   8   9   2   47.75    2.00
  -8   9  -2   47.36    2.04
   9  -9   2   77.88    2.69
   9  -9   2   80.96    2.79
  -9   9  -2   78.70    3.05
  -9   9  -2   80.25    3.20
   9   9   2   79.88    2.90
   9   9   2   77.12    3.19
   8 -10  -2    0.52    0.11
   8 -10  -2    0.24    0.11
   8  10  -2    0.34    0.12
  -8  10   2   -0.02    0.11
   8  10  -2    0.14    0.09
  -8  10   2    0.26    0.12
   7 -10  -2    7.27    0.38
   7  10  -2    6.94    0.40
   7  10  -2    7.58    0.46
  -7  10   2    7.08    0.46
  -7  10   2    6.61    0.44
   6  10  -2   10.39    0.56
   6  10  -2   10.95    0.55
  -6  10   2    9.47    0.60
   6  10  -2   10.50    0.61
  -6  10   2    9.49    0.62
  -5  10   2    0.78    0.21
  -5  10   2    0.82    0.24
   5  10  -2    0.70    0.21
   5  10  -2    0.68    0.17
   5  10  -2    0.83    0.17
   4  10  -2   16.77    0.78
   4  10  -2   16.55    0.82
  -4  10   2   15.43    0.85
   4  10  -2   17.23    0.90
  -4  10   2   16.77    0.94
  -4  10   2   15.38    0.92
   3 -10  -2    1.76    0.42
  -3  10   2    2.61    0.39
   3  10  -2    2.48    0.31
  -3  10   2    2.25    0.33
   3  10  -2    2.60    0.28
  -3  10   2    2.41    0.31
   3  10  -2    2.92    0.28
   2 -10  -2    1.32    0.41
  -2  10   2    1.61    0.28
  -2  10   2    1.38    0.27
   2  10  -2    1.55    0.27
  -2  10   2    1.93    0.35
   2  10  -2    1.50    0.23
   2  10  -2    1.48    0.22
  -1 -10   2    6.87    0.49
   1 -10  -2    6.64    0.71
  -1  10   2    5.73    0.54
   1  10  -2    7.13    0.51
  -1  10   2    6.61    0.54
   0 -10  -2    0.11    0.33
   0 -10   2    0.10    0.19
   0 -10   2    0.00    0.26
   0  10  -2    0.36    0.20
   0  10  -2    0.34    0.19
   0  10   2    0.37    0.22
   0  10   2    0.18    0.21
   1 -10   2    0.72    0.33
   1 -10   2    1.12    0.23
   1  10   2    0.48    0.24
   1  10   2    0.81    0.18
  -1  10  -2    0.54    0.23
   2 -10   2    1.74    0.39
   2 -10   2    1.42    0.23
   2  10   2    1.52    0.22
   2  10   2    1.55    0.32
  -2  10  -2    1.18    0.28
  -2  10  -2    2.10    0.30
   3 -10   2    1.49    0.35
  -3  10  -2    1.97    0.30
   3  10   2    1.73    0.32
   3  10   2    1.81    0.22
  -3  10  -2    1.74    0.29
   4 -10   2    1.55    0.22
  -4  10  -2    2.09    0.29
  -4  10  -2    2.04    0.30
   4  10   2    1.92    0.33
   4  10   2    2.45    0.24
   5 -10   2    7.50    0.41
   5 -10   2    7.70    0.43
   5 -10   2    7.43    0.47
  -5  10  -2    7.47    0.50
   5  10   2    7.72    0.45
   5  10   2    7.72    0.46
   5  10   2    7.36    0.55
  -5  10  -2    7.75    0.52
   6 -10   2    0.23    0.14
   6 -10   2    0.19    0.12
   6 -10   2    0.35    0.12
   6  10   2    0.61    0.13
  -6  10  -2    0.18    0.15
  -6  10  -2    0.19    0.14
   6  10   2    0.17    0.16
   6  10   2    0.40    0.15
   7 -10   2    4.77    0.28
   7 -10   2    4.50    0.25
   7  10   2    4.42    0.35
  -7  10  -2    4.88    0.35
   7  10   2    5.14    0.33
  -7  10  -2    4.85    0.34
   7  10   2    4.85    0.30
   8 -10   2    1.70    0.11
   8 -10   2    1.80    0.14
  -8  10  -2    1.47    0.18
   8  10   2    1.73    0.19
  -8  10  -2    1.52    0.19
   8  10   2    1.89    0.19
   6  11  -2   47.19    1.95
  -5  11   2   61.81    2.61
  -5  11   2   61.43    2.64
   5  11  -2   68.77    2.64
  -4 -11   2    3.39    0.30
   4  11  -2    3.80    0.30
  -4  11   2    3.48    0.31
  -4  11   2    3.21    0.29
  -3 -11   2   30.78    1.17
  -3  11   2   27.49    1.24
  -3  11   2   25.71    1.24
  -3  11   2   27.53    1.30
   3  11  -2   28.23    1.25
  -2 -11   2  109.17    3.77
  -2  11   2  102.71    4.21
   2  11  -2  108.65    4.20
  -2  11   2   94.69    4.23
  -1 -11   2    3.87    0.32
  -1  11   2    3.53    0.34
   1  11  -2    3.39    0.31
  -1  11   2    3.87    0.34
   0 -11   2  130.74    4.59
   0  11   2  125.84    5.18
   1 -11   2   16.83    0.72
  -1  11  -2   16.29    0.82
   1  11   2   16.14    0.85
  -2  11  -2   50.20    2.17
   2  11   2   51.85    2.20
   3 -11   2   41.24    1.51
  -3  11  -2   41.10    1.74
   3  11   2   41.70    1.81
  -3  11  -2   40.78    1.78
   4 -11   2   20.36    0.81
   4 -11   2   19.80    0.78
  -4  11  -2   20.50    0.93
   4  11   2   19.79    0.98
  -4  11  -2   19.81    0.94
   5 -11   2   34.40    1.27
   5 -11   2   34.20    1.22
   5  11   2   33.29    1.47
  -5  11  -2   33.90    1.46
  -5  11  -2   33.82    1.44
   6 -11   2   61.54    2.12
   6 -11   2   59.06    2.04
   6  11   2   56.93    2.42
  -6  11  -2   60.41    2.42
 -15   0   3    0.04    0.15
 -15   0   3    0.56    0.18
 -14   0   3    0.22    0.15
 -14   0   3    0.03    0.19
 -14   0   3    0.18    0.18
 -14   0   3   -0.05    0.19
 -13   0   3    0.31    0.24
 -13   0   3    0.34    0.26
 -13   0   3    0.27    0.18
 -13   0   3    0.40    0.23
 -12   0   3   -0.06    0.26
 -12   0   3    0.44    0.20
 -12   0   3    0.12    0.22
 -12   0   3    0.15    0.28
 -11   0   3    0.39    0.28
  11   0  -3    0.14    0.11
 -11   0   3    0.41    0.26
  11   0  -3    0.14    0.12
  11   0  -3    0.12    0.13
 -11   0   3    0.29    0.28
  10   0  -3    0.50    0.15
 -10   0   3    1.73    0.42
  10   0  -3    0.35    0.16
 -10   0   3    0.92    0.30
  -9   0   3    3.47    0.52
   8   0  -3    0.07    0.15
  -8   0   3    0.21    0.30
  -7   0   3    0.90    0.34
  -6   0   3    0.15    0.28
  -5   0   3    0.40    0.25
   5   0  -3    0.39    0.22
  -4   0   3    2.46    0.24
  -3   0   3    1.32    0.17
  -3   0   3    1.01    0.29
  -2   0   3    1.57    0.18
  -2   0   3    2.20    0.38
  -1   0   3    0.63    0.24
  -1   0   3    0.40    0.11
   0   0   3    0.52    0.12
   1   0   3    1.71    0.26
   1   0   3    2.33    0.24
   2   0   3    1.38    0.22
  -3   0  -3    0.75    0.19
   3   0   3    0.25    0.18
  -3   0  -3    0.48    0.49
  -4   0  -3    3.38    1.07
  -5   0  -3    0.10    0.82
   6   0   3    0.58    0.32
  -6   0  -3    0.50    0.43
  -7   0  -3    0.71    0.41
   7   0   3    0.39    0.27
  -8   0  -3    1.69    0.48
  -9   0  -3    0.30    0.37
   9   0   3    0.27    0.25
  10   0   3    0.15    0.13
  10   0   3    0.34    0.21
  10   0   3    0.63    0.20
  10   0   3    0.15    0.21
 -10   0  -3    0.08    0.36
  11   0   3    0.63    0.16
  11   0   3    0.60    0.18
  11   0   3    0.23    0.20
  11   0   3    0.44    0.21
  12   0   3    0.56    0.17
 -12   0  -3   -0.16    0.31
  12   0   3    0.17    0.18
  12   0   3    0.18    0.13
  12   0   3    0.16    0.18
  13   0   3    0.03    0.12
  13   0   3    0.20    0.17
  13   0   3    0.06    0.16
 -14   0  -3    0.41    0.23
  14   0   3   -0.07    0.14
  14   0   3    0.29    0.12
 -15   0  -3    0.18    0.15
 -15   0  -3   -0.04    0.15
 -15  -1   3    0.19    0.11
 -15  -1   3    0.21    0.15
 -15   1   3    0.61    0.18
 -15   1   3    0.21    0.08
 -15   1   3    0.10    0.15
 -14  -1   3   77.93    3.28
 -14  -1   3   78.43    3.44
 -14   1   3   75.14    3.22
 -14   1   3   79.54    3.45
 -14   1   3   80.54    2.82
 -14   1   3   80.27    3.33
 -13  -1   3  105.45    3.87
 -13  -1   3  104.76    4.45
 -13  -1   3  107.76    4.67
 -13  -1   3  107.04    4.48
 -13   1   3  107.18    4.67
 -13   1   3  106.31    4.40
 -13   1   3  110.36    3.84
 -13   1   3  109.67    4.52
 -12  -1   3   12.18    0.90
  12  -1  -3   11.15    0.50
 -12  -1   3   10.88    0.82
 -12   1   3   10.54    0.83
 -12   1   3   11.87    0.77
 -12   1   3   11.70    0.89
 -12   1   3   11.28    0.66
 -11  -1   3  215.63    8.90
  11  -1  -3  228.17    8.61
  11  -1  -3  219.99    7.73
  11  -1  -3  218.10    7.49
 -11  -1   3  215.39    9.22
 -11   1   3  222.15    8.94
 -11   1   3  217.45    7.67
 -11   1   3  225.78    9.25
 -11   1   3  217.61    8.79
  10  -1  -3   24.69    1.06
 -10  -1   3   24.17    1.48
  10  -1  -3   25.90    1.03
  10  -1  -3   26.30    1.18
 -10  -1   3   24.80    1.60
 -10   1   3   24.97    1.31
  10   1  -3   26.85    1.12
  10   1  -3   25.96    0.97
 -10   1   3   24.52    1.50
   9  -1  -3  130.77    6.96
   9  -1  -3  121.61    4.97
  -9  -1   3  126.64    6.34
   9   1  -3  126.22    4.95
  -9   1   3  116.39    5.08
   8  -1  -3  259.78   13.15
  -8  -1   3  258.61   12.11
   8  -1  -3  241.69    9.59
   8   1  -3  237.10    9.57
  -8   1   3  227.97    9.67
  -7  -1   3   18.30    1.22
   7  -1  -3   18.86    1.54
  -6  -1   3  367.23   22.91
  -6  -1   3  371.38   17.43
   6  -1  -3  344.32   17.37
   6  -1  -3  345.89   18.76
   5  -1  -3  222.75   10.35
  -5  -1   3  203.77   10.34
  -5  -1   3  227.34   13.69
  -5   1   3  190.47   10.44
  -4  -1   3  149.01    7.27
   4  -1  -3  150.57    7.26
  -4   1   3  143.66    7.35
  -3  -1   3  312.40   19.08
  -3  -1   3  292.35   14.52
  -3   1   3  284.19   14.55
  -2  -1   3   82.61    4.21
  -2  -1   3   87.73    5.70
  -2   1   3   82.68    4.22
  -1  -1   3   37.31    1.78
  -1  -1   3   30.31    2.47
  -1   1   3   30.94    1.72
   1   1  -3   34.52    2.98
   0  -1   3  754.27   39.27
   0  -1   3  739.60   51.06
   0   1  -3  925.06   64.04
   0   1   3  791.23   39.20
   1  -1   3   50.30    3.77
   1  -1   3   51.58    2.95
  -1   1  -3   64.29    5.01
   1   1   3   56.69    2.81
   2  -1   3  310.79   16.77
   2  -1   3  340.71   21.60
  -2   1  -3  379.61   27.64
   2   1   3  355.91   16.61
  -2   1  -3  305.88   18.13
   3  -1   3   47.46    2.60
  -3   1  -3   40.53    2.80
   3   1   3   56.47    2.42
  -3   1  -3   40.25    4.45
   4  -1   3   11.87    0.92
   4   1   3   14.76    0.78
   5  -1   3  113.64    6.33
   5  -1   3  127.00    6.81
  -5   1  -3  134.45    7.14
  -5   1  -3  133.17   11.02
  -5   1  -3  118.77    6.50
   6  -1   3   75.62    4.41
  -6   1  -3   84.43    4.72
  -6   1  -3   82.68    4.34
   6   1   3   74.16    4.43
   7  -1   3  144.94    8.28
  -7   1  -3  161.09    7.98
  -7   1  -3  160.02    8.75
   8  -1   3  181.04    9.50
  -8   1  -3  169.04    7.80
  -8   1  -3  184.81    9.10
   9  -1   3    8.79    0.83
  -9  -1  -3   11.49    0.99
  -9   1  -3    9.96    0.98
  10  -1   3   96.39    4.23
  10  -1   3  103.36    4.37
  10  -1   3  104.95    3.78
  10  -1   3   99.13    3.76
 -10  -1  -3  104.75    5.44
  10  -1   3  108.39    5.64
 -10   1  -3  110.95    5.47
  10   1   3  100.85    4.37
  10   1   3  101.69    3.75
  10   1   3  100.67    3.76
  10   1   3   97.18    4.23
  11  -1   3   70.11    3.08
  11  -1   3   77.16    4.10
  11  -1   3   79.46    2.75
  11  -1   3   70.19    2.73
  11  -1   3   72.72    3.18
  11   1   3   71.51    2.74
  11   1   3   74.76    2.73
  11   1   3   72.75    3.19
 -11   1  -3   69.62    3.95
  11   1   3   70.35    3.09
  12  -1   3    6.82    0.52
  12  -1   3    7.36    0.51
  12  -1   3    6.07    0.42
 -12  -1  -3    5.91    0.72
  12   1   3    7.15    0.40
  12   1   3    6.24    0.50
 -12   1  -3    6.85    0.76
  12   1   3    6.63    0.53
  12   1   3    6.50    0.43
  13  -1   3  118.33    4.77
  13  -1   3  117.85    4.90
  13  -1   3  115.20    4.23
  13   1   3  120.79    4.27
  13   1   3  116.53    4.76
  13   1   3  117.07    4.25
  13   1   3  117.98    4.92
 -14  -1  -3   12.36    0.76
 -14   1  -3   12.76    0.80
  14   1   3   12.81    0.58
  14   1   3   12.90    0.71
 -15  -1  -3   39.75    1.78
 -15  -1  -3   38.59    1.66
 -15   1  -3   38.88    1.74
 -15   1  -3   40.01    1.71
 -15   1  -3   37.95    1.45
 -15  -2   3   82.29    3.49
 -15  -2   3   85.35    2.91
 -15   2   3   84.22    3.40
 -15   2   3   80.42    3.47
 -14  -2   3   16.65    0.94
 -14   2   3   15.95    0.93
 -14   2   3   16.48    0.92
 -13  -2   3   86.98    3.70
 -13   2   3   82.86    3.68
 -13   2   3   79.66    3.43
 -13   2   3   82.66    3.57
 -13   2   3   83.43    2.99
  12  -2  -3   78.94    3.18
  12  -2  -3   77.78    2.76
 -12  -2   3   81.91    3.63
  12  -2  -3   80.44    2.88
 -12   2   3   80.70    3.51
 -12   2   3   78.55    2.92
 -12   2   3   82.48    3.64
 -12   2   3   78.00    3.35
 -11  -2   3   -0.09    0.26
  11  -2  -3    0.76    0.20
  11  -2  -3    0.77    0.16
  11  -2  -3    0.65    0.18
 -11  -2   3    0.54    0.33
 -11   2   3    0.33    0.19
 -11   2   3    0.45    0.31
 -11   2   3    0.33    0.24
 -11   2   3    0.48    0.28
  10  -2  -3  143.09    5.08
  10  -2  -3  152.12    5.84
  10  -2  -3  142.61    5.23
  10  -2  -3  160.11    8.13
 -10  -2   3  141.31    6.29
 -10  -2   3  147.48    7.42
 -10   2   3  150.57    6.35
 -10   2   3  142.73    5.92
 -10   2   3  142.01    5.17
 -10   2   3  140.25    6.09
   9  -2  -3  127.58    6.86
   9  -2  -3  119.94    4.88
  -9  -2   3  123.03    6.21
  -9   2   3  113.08    4.94
   9   2  -3  122.71    4.76
   8  -2  -3   36.78    2.35
  -8  -2   3   35.46    1.94
   8  -2  -3   31.29    1.47
  -8   2   3   29.57    1.62
  -8   2   3   29.86    1.50
   8   2  -3   31.63    1.42
   7  -2  -3  310.05   15.99
   7  -2  -3  295.07   14.63
  -7  -2   3  331.67   14.74
  -7   2   3  283.77   11.73
   7   2  -3  277.62   11.66
   6  -2  -3   23.45    1.33
   6  -2  -3   20.05    1.68
  -6  -2   3   22.47    1.84
  -6  -2   3   22.82    1.38
   5  -2  -3   63.54    4.10
   5  -2  -3   73.78    3.63
  -5  -2   3   72.35    3.66
  -5  -2   3   71.10    4.96
   5   2  -3   73.97    4.01
  -4  -2   3  304.59   19.08
  -4  -2   3  297.27   14.28
   4  -2  -3  292.94   14.26
   4   2  -3  288.98   15.81
  -4   2   3  284.09   14.50
  -3  -2   3   21.83    1.93
  -3  -2   3   22.23    1.21
  -3  -2   3   21.26    1.22
  -3   2   3   22.53    1.25
   3   2  -3   22.63    1.58
  -2  -2   3   85.51    6.25
  -2  -2   3   96.11    4.59
  -2   2   3   93.16    4.55
   2   2  -3   94.29    5.16
   2   2  -3   80.49    7.92
  -1  -2   3   25.34    1.45
  -1  -2   3   25.69    2.12
  -1   2   3   23.71    1.30
   1   2  -3   23.17    1.65
   1   2  -3   20.86    2.75
   0  -2   3  103.22    5.38
   0  -2   3  112.96    7.16
   0   2  -3   98.67    5.83
   0   2   3  114.21    5.20
   0   2  -3   88.41    8.97
   1  -2   3  204.33   10.86
   1  -2   3  218.74   14.14
   1   2   3  234.56   10.65
  -1   2  -3  204.85   11.73
   2  -2   3   92.85    4.70
   2  -2   3   90.79    5.92
  -2   2  -3   80.06    4.98
   3  -2   3  118.73    7.00
   3  -2   3  109.02    5.54
   3   2   3  120.83    5.31
  -3   2  -3   91.48    5.47
  -3   2  -3   97.05    5.97
  -3   2  -3   96.56    9.23
   4  -2   3  305.65   15.09
  -4  -2  -3  302.62   19.49
  -4   2  -3  331.61   25.04
  -4   2  -3  290.96   14.96
  -4   2  -3  283.55   16.38
   5  -2   3    6.93    0.64
   5  -2   3    6.98    0.69
  -5   2  -3    6.14    0.77
  -5   2  -3    7.22    0.90
   6  -2   3  171.45    8.12
   6  -2   3  151.98    8.53
  -6   2  -3  165.53    8.98
  -6   2  -3  150.01    8.12
   7  -2   3   45.30    2.73
   7  -2   3   47.90    1.87
  -7   2  -3   44.73    2.97
  -7   2  -3   46.08    2.71
   8  -2   3   25.55    1.67
  -8   2  -3   23.16    1.54
  -8   2  -3   24.76    1.90
  -8   2  -3   27.49    1.76
   9  -2   3  117.07    6.23
   9  -2   3  113.70    4.82
  -9   2  -3  120.36    6.02
  -9   2  -3  112.19    5.18
  -9   2  -3  112.06    4.69
   9   2   3  109.42    4.82
  10  -2   3   36.67    1.68
  10  -2   3   33.41    1.42
  10  -2   3   34.54    1.63
  10  -2   3   37.01    2.17
  10   2   3   34.09    1.43
 -10   2  -3   34.62    1.90
 -10   2  -3   35.12    1.73
  10   2   3   34.88    1.38
  10   2   3   34.97    1.69
  10   2   3   32.59    1.61
  11  -2   3   48.89    1.94
  11  -2   3   48.14    2.19
 -11  -2  -3   48.14    2.84
  11  -2   3   50.37    2.91
  11  -2   3   53.07    2.27
  11   2   3   48.42    2.19
  11   2   3   49.53    2.27
 -11   2  -3   50.70    2.83
  11   2   3   52.17    1.97
  11   2   3   50.31    1.91
  12  -2   3   64.60    2.68
 -12  -2  -3   53.88    3.29
  12  -2   3   61.28    2.59
  12  -2   3   61.13    2.30
  12  -2   3   61.05    3.42
  12   2   3   61.99    2.70
  12   2   3   61.51    2.32
  12   2   3   58.94    2.57
  12   2   3   61.67    2.28
  13  -2   3    0.49    0.17
 -13  -2  -3   -0.10    0.22
 -13   2  -3    0.22    0.26
  13   2   3   -0.08    0.11
  13   2   3    0.14    0.15
  13   2   3    0.12    0.11
  13   2   3    0.36    0.12
  14   2   3   51.35    1.88
 -14   2  -3   52.20    2.23
  14   2   3   50.14    1.89
 -14   2  -3   50.20    1.89
 -14   2  -3   49.15    2.26
 -15   2  -3   26.66    1.19
 -15   2  -3   26.21    1.00
 -15  -3   3    0.67    0.12
 -15   3   3    0.44    0.14
 -14  -3   3    0.87    0.18
 -14  -3   3    0.67    0.21
 -14   3   3    0.26    0.20
 -13  -3   3    6.37    0.58
 -13   3   3    7.10    0.39
 -13   3   3    5.99    0.43
 -13   3   3    6.35    0.56
 -13   3   3    6.99    0.60
  12  -3  -3    7.91    0.43
  12  -3  -3    8.14    0.84
  12  -3  -3    7.92    0.46
 -12  -3   3    7.99    0.69
  12  -3  -3    8.01    0.40
 -12   3   3    8.12    0.56
 -12   3   3    8.10    0.48
 -12   3   3    8.73    0.72
 -12   3   3    8.23    0.72
  11  -3  -3    8.37    0.49
 -11  -3   3    7.65    0.74
  11  -3  -3    8.12    0.45
 -11  -3   3    7.05    0.74
  11  -3  -3    8.65    0.54
  11  -3  -3    8.67    0.93
 -11   3   3    8.17    0.51
 -11   3   3    8.19    0.60
 -11   3   3    8.56    0.75
 -11   3   3    9.21    0.83
  10  -3  -3    2.88    0.35
  10  -3  -3    3.02    0.31
 -10  -3   3    3.05    0.48
 -10  -3   3    2.73    0.50
  10  -3  -3    3.14    0.31
  10  -3  -3    2.88    0.63
 -10   3   3    2.25    0.34
 -10   3   3    2.84    0.42
 -10   3   3    2.52    0.45
 -10   3   3    2.06    0.28
 -10   3   3    2.35    0.36
  10   3  -3    3.28    0.46
 -10   3   3    3.01    0.53
  -9  -3   3    0.41    0.35
   9  -3  -3    0.63    0.22
   9  -3  -3    0.99    0.47
  -9  -3   3    0.44    0.33
  -9   3   3    0.13    0.21
  -9   3   3    0.45    0.22
  -9   3   3    0.43    0.24
   8  -3  -3    0.27    0.43
  -8  -3   3    0.27    0.33
  -8   3   3    1.18    0.31
  -8   3   3    2.07    0.30
   7  -3  -3    0.46    0.23
  -7  -3   3    1.30    0.38
   7  -3  -3    0.64    0.46
  -7   3   3    0.82    0.22
   7   3  -3    0.59    0.18
  -7   3   3    0.70    0.26
   6  -3  -3   57.97    3.10
  -6  -3   3   61.69    3.18
  -6  -3   3   61.05    4.36
   6  -3  -3   53.79    3.66
   6  -3  -3   64.59    3.50
  -6   3   3   60.75    2.52
  -6   3   3   55.66    2.73
   5  -3  -3   17.48    1.25
  -5  -3   3   14.61    0.99
  -5  -3   3   16.56    1.61
   5  -3  -3   14.05    0.94
   5  -3  -3   12.68    1.26
  -5   3   3   15.35    0.88
   4  -3  -3   41.67    2.17
  -4  -3   3   40.32    2.19
  -4  -3   3   46.78    3.35
   4  -3  -3   38.17    2.59
  -4   3   3   42.38    2.28
  -4   3   3   38.02    1.91
   3  -3  -3   22.03    1.24
  -3  -3   3   20.66    1.24
  -3  -3   3   20.53    1.29
  -3  -3   3   22.77    2.09
  -3   3   3   22.36    1.32
   3   3  -3   22.39    1.41
   3   3  -3   25.01    2.39
  -2  -3   3   12.64    1.50
  -2  -3   3   15.40    0.84
  -2  -3   3   13.17    0.98
  -2   3   3   13.96    0.90
   2   3  -3   14.61    1.13
   2   3  -3   14.86    1.89
  -1  -3   3    1.18    0.19
  -1  -3   3    0.93    0.35
  -1  -3   3    0.79    0.52
   1   3  -3    1.81    0.93
  -1   3   3    1.04    0.22
   1   3  -3    1.00    0.44
   0  -3   3   21.04    1.14
   0  -3   3   18.39    1.35
   0  -3   3   19.39    1.84
   0   3  -3   20.30    1.48
   0   3   3   22.69    1.21
   0   3  -3   22.34    2.63
   1  -3   3   11.03    0.97
   1  -3   3   12.19    1.31
  -1   3  -3   11.62    1.03
   1   3   3   12.48    0.77
  -1   3  -3   13.41    1.98
   2  -3   3   47.85    3.62
   2  -3   3   49.45    2.89
  -2   3  -3   50.24    2.83
   2   3   3   52.39    2.64
  -2   3  -3   48.12    3.05
  -2   3  -3   56.74    5.07
   3  -3   3    0.45    0.26
   3  -3   3    0.35    0.35
   3  -3   3    0.62    0.33
  -3  -3  -3    0.86    0.41
   3   3   3    0.94    0.19
  -3   3  -3    0.94    0.93
  -3   3  -3    0.92    0.42
  -3   3  -3    0.36    0.42
   4  -3   3   31.39    1.92
  -4  -3  -3   32.42    2.56
   4  -3   3   35.25    2.07
   4  -3   3   31.80    1.63
  -4   3  -3   30.53    1.92
  -4   3  -3   31.10    2.11
   5  -3   3    4.74    0.46
   5  -3   3    4.26    0.58
   5  -3   3    4.98    0.55
  -5   3  -3    4.41    0.62
  -5   3  -3    4.58    0.70
   6  -3   3   19.82    1.27
   6  -3   3   18.84    0.88
   6  -3   3   19.00    1.34
  -6   3  -3   19.05    1.48
  -6   3  -3   17.53    1.30
   7  -3   3    2.36    0.25
  -7   3  -3    2.47    0.59
  -7   3  -3    2.39    0.50
  -7   3  -3    1.85    0.44
   8  -3   3   13.00    1.03
   8  -3   3   13.95    0.63
  -8   3  -3   11.75    1.02
  -8   3  -3   12.80    1.22
  -8   3  -3   12.20    0.92
  -8   3  -3   13.09    1.04
   9  -3   3    3.46    0.49
   9   3   3    2.55    0.34
  -9   3  -3    3.12    0.49
   9   3   3    3.03    0.25
   9   3   3    2.83    0.31
  -9   3  -3    3.22    0.53
  10  -3   3    1.15    0.25
  10  -3   3    0.93    0.32
  10  -3   3    1.06    0.25
  10  -3   3    1.08    0.22
 -10   3  -3    0.82    0.32
 -10   3  -3    1.59    0.42
  10   3   3    0.90    0.25
 -10   3  -3    0.82    0.34
  10   3   3    1.85    0.25
  10   3   3    0.96    0.16
  11  -3   3    6.34    0.64
  11  -3   3    6.57    0.51
  11  -3   3    7.07    0.52
  11  -3   3    6.05    0.42
 -11  -3  -3    5.95    0.72
  11   3   3    6.24    0.44
 -11   3  -3    7.22    0.62
 -11   3  -3    6.26    0.65
  11   3   3    6.34    0.52
  11   3   3    6.62    0.38
  12  -3   3   -0.18    0.16
 -12  -3  -3    0.54    0.34
  12  -3   3    0.09    0.20
  12  -3   3    0.24    0.17
  12   3   3    0.07    0.15
  12   3   3    0.13    0.13
  12   3   3    0.25    0.11
  12   3   3    0.13    0.11
 -12   3  -3    0.08    0.21
 -13   3  -3    5.88    0.41
  13   3   3    5.86    0.37
  13   3   3    5.76    0.32
  13   3   3    5.59    0.43
  13   3   3    5.54    0.36
 -13   3  -3    5.07    0.52
 -14  -3  -3    0.02    0.17
  14   3   3    0.26    0.10
 -14   3  -3    0.18    0.12
 -14   3  -3    0.25    0.16
 -14  -4   3    1.02    0.16
 -14   4   3    0.84    0.19
  13  -4  -3   72.52    2.64
 -13  -4   3   76.59    3.26
 -13   4   3   76.96    3.21
  12  -4  -3   79.40    3.26
 -12  -4   3   81.33    3.57
  12  -4  -3   78.95    2.84
  12  -4  -3   76.34    4.58
  12  -4  -3   82.21    2.95
 -12   4   3   84.18    3.28
 -12   4   3   87.67    3.56
  11  -4  -3    0.54    0.20
 -11  -4   3    0.47    0.31
  11  -4  -3    0.58    0.18
  11  -4  -3    0.85    0.18
 -11  -4   3    0.33    0.27
  11  -4  -3    0.20    0.32
 -11   4   3    1.21    0.20
 -11   4   3    0.40    0.23
 -11   4   3    0.47    0.29
 -11   4   3    0.89    0.26
 -11   4   3    1.12    0.23
  11   4  -3    0.09    0.20
 -10  -4   3  187.41    9.69
  10  -4  -3  185.92    6.92
  10  -4  -3  196.81   10.57
  10  -4  -3  191.28    6.72
  10  -4  -3  194.00    7.71
 -10   4   3  192.53    8.30
 -10   4   3  204.13    7.71
 -10   4   3  198.07    6.72
  10   4  -3  190.56    7.91
 -10   4   3  207.25    8.03
 -10   4   3  189.48    7.49
   9  -4  -3  142.63    5.73
   9  -4  -3  153.54    7.99
  -9  -4   3  144.06    7.20
   9  -4  -3  135.80    4.98
  -9   4   3  145.44    5.70
   9   4  -3  138.66    5.91
   9   4  -3  140.53    5.78
  -9   4   3  134.90    5.56
  -9   4   3  150.54    6.05
  -9   4   3  136.42    4.96
  -9   4   3  136.33    6.17
   8  -4  -3  110.86    6.18
  -8  -4   3  113.98    5.50
  -8   4   3  104.78    4.30
  -8   4   3   97.32    4.23
  -8   4   3  101.01    4.70
   7  -4  -3  344.28   17.23
   7  -4  -3  348.97   17.90
  -7  -4   3  378.65   17.34
   7  -4  -3  345.12   18.77
  -7   4   3  336.78   14.73
  -7   4   3  361.78   13.77
  -6  -4   3   16.57    1.19
   6  -4  -3   16.95    1.12
  -6  -4   3   16.69    1.83
   6  -4  -3   19.71    1.57
   6  -4  -3   18.18    1.63
  -6   4   3   17.45    1.06
  -6   4   3   17.68    1.10
   6   4  -3   15.96    0.87
  -6   4   3   20.68    0.92
  -5  -4   3   77.23    5.47
   5  -4  -3   72.20    3.81
   5  -4  -3   75.80    4.26
  -5  -4   3   80.50    3.85
   5  -4  -3   67.27    4.42
  -5   4   3   69.90    3.37
   4  -4  -3  304.15   14.40
  -4  -4   3  304.28   14.39
  -4  -4   3  277.68   19.36
   4  -4  -3  324.48   15.00
   4  -4  -3  263.47   15.62
  -4   4   3  294.74   12.53
   3  -4  -3    0.68    0.43
   3  -4  -3    0.84    0.24
  -3  -4   3    0.74    0.54
   3  -4  -3    1.34    0.47
  -3  -4   3    0.91    0.23
  -3   4   3    0.72    0.21
  -2  -4   3  423.64   18.62
  -2  -4   3  348.54   24.88
  -2  -4   3  362.15   19.05
  -2   4   3  390.43   16.20
  -2   4   3  369.76   19.83
  -2   4   3  409.71   19.03
  -1  -4   3  247.78   13.41
  -1  -4   3  235.83   11.44
  -1  -4   3  257.68   17.54
  -1  -4   3  283.39   13.02
  -1   4   3  289.35   13.34
  -1   4   3  270.76   11.36
   1   4  -3  288.15   14.31
   0  -4   3   36.02    2.92
   0  -4   3   30.89    1.84
   0  -4   3   34.12    2.17
   0  -4   3   36.12    1.91
   0   4   3   36.03    1.74
   0   4   3   42.20    2.06
   0   4  -3   37.23    2.19
   1  -4   3  162.19   10.76
   1  -4   3  151.33    7.05
   1  -4   3  158.03    8.28
   1  -4   3  161.63    7.88
   1   4   3  161.27    6.90
   1   4   3  167.55    8.10
  -1   4  -3  161.98    8.76
   2  -4   3   95.88    6.58
   2  -4   3   96.01    4.76
   2  -4   3   92.17    4.36
  -2  -4  -3   98.03    6.60
   2  -4   3  100.58    5.17
   2   4   3   94.03    4.90
  -2   4  -3   93.22    5.35
   3  -4   3  233.02   11.01
   3  -4   3  227.91   11.46
   3  -4   3  216.68    9.73
   3  -4   3  228.16   11.92
  -3  -4  -3  226.62   14.90
  -3   4  -3  230.28   11.15
  -3   4  -3  218.62   12.24
   4  -4   3  335.33   14.73
   4  -4   3  343.71   17.32
   4  -4   3  379.31   18.16
  -4  -4  -3  335.41   22.61
  -4   4  -3  349.71   16.96
  -4   4  -3  337.24   18.63
   5  -4   3    2.86    0.31
   5  -4   3    3.12    0.41
   5  -4   3    2.59    0.48
   5  -4   3    3.72    0.54
  -5   4  -3    2.77    0.45
  -5   4  -3    3.06    0.54
   6  -4   3  222.17   11.87
   6  -4   3  229.46    9.64
   6  -4   3  223.83   11.33
   6  -4   3  229.16    8.79
  -6   4  -3  228.90    9.04
  -6   4  -3  219.70   12.24
  -6   4  -3  226.99   11.12
  -6   4  -3  214.52    9.61
   7  -4   3   94.86    5.20
   7  -4   3   98.16    4.95
   7  -4   3   98.87    3.77
  -7   4  -3   93.08    5.37
  -7   4  -3   85.17    3.85
  -7   4  -3   95.43    4.84
  -7   4  -3   87.25    4.28
   8  -4   3    2.12    0.45
   8  -4   3    2.35    0.26
  -8   4  -3    2.41    0.47
  -8   4  -3    2.19    0.41
  -8   4  -3    2.30    0.43
   9  -4   3  122.68    4.49
   9  -4   3  106.73    4.17
   9  -4   3  115.78    4.05
   9  -4   3  120.31    3.91
   9  -4   3  109.03    4.65
   9  -4   3  114.24    6.24
  -9   4  -3  114.74    5.14
   9   4   3  109.25    4.12
  -9   4  -3  111.93    4.63
  -9   4  -3  120.30    4.84
   9   4   3  110.08    4.19
 -10  -4  -3   20.15    1.38
  10  -4   3   20.90    1.03
  10  -4   3   19.31    0.90
  10  -4   3   19.72    1.38
  10   4   3   19.52    0.92
 -10   4  -3   18.77    1.22
  10   4   3   19.26    0.83
 -10   4  -3   22.47    1.03
 -10   4  -3   18.85    1.11
  11  -4   3   49.06    2.95
  11  -4   3   52.20    2.22
 -11  -4  -3   49.78    2.84
 -11   4  -3   51.30    2.26
  11   4   3   50.59    2.00
 -11   4  -3   53.91    2.04
  11   4   3   50.42    1.93
 -11   4  -3   52.12    2.51
  11   4   3   49.77    2.28
 -11   4  -3   54.46    2.36
  11   4   3   51.37    2.17
  12  -4   3   59.80    3.67
 -12   4  -3   66.72    2.85
 -12   4  -3   67.79    2.90
 -12   4  -3   64.51    2.75
  12   4   3   66.67    2.76
  12   4   3   69.35    2.52
 -12   4  -3   66.73    2.48
 -12   4  -3   68.68    3.07
  12   4   3   67.64    2.87
  12   4   3   69.32    2.47
 -13  -4  -3    0.45    0.22
 -13   4  -3    0.65    0.20
  13   4   3    0.63    0.14
 -13   4  -3    0.29    0.17
 -13   4  -3    0.58    0.18
 -13   4  -3    0.62    0.15
  13   4   3    0.26    0.11
  14   4   3   65.06    2.32
 -14   4  -3   61.56    2.23
 -14   4  -3   65.18    2.62
 -14   5   3   27.66    1.20
 -13   5   3   15.32    0.81
  12  -5  -3   22.55    0.89
  12  -5  -3   21.42    0.84
  12  -5  -3   21.87    0.97
 -12   5   3   19.95    1.11
 -12   5   3   22.02    1.17
 -12   5   3   22.14    1.06
  11  -5  -3  100.73    3.46
 -11  -5   3   91.53    4.98
  11  -5  -3   97.37    5.52
  11  -5  -3  100.38    3.97
  11  -5  -3  100.81    3.58
 -11   5   3   94.15    4.14
 -11   5   3   97.68    4.34
 -11   5   3   98.77    3.92
  11   5  -3   99.72    4.10
  10  -5  -3   19.13    1.53
  10  -5  -3   17.55    0.88
 -10  -5   3   18.50    1.24
  10  -5  -3   18.96    0.86
  10  -5  -3   18.84    0.99
 -10   5   3   17.91    1.14
  10   5  -3   18.62    1.06
  10   5  -3   19.27    0.91
 -10   5   3   18.38    1.13
 -10   5   3   18.74    1.03
   9  -5  -3   82.21    3.39
   9  -5  -3   79.41    2.95
   9  -5  -3   87.00    4.82
  -9  -5   3   78.41    4.20
   9   5  -3   79.32    3.04
  -9   5   3   78.94    2.80
  -9   5   3   80.29    3.33
  -9   5   3   76.69    3.21
   9   5  -3   79.64    3.49
   9   5  -3   76.61    3.36
  -9   5   3   81.77    3.69
  -9   5   3   77.81    3.57
  -8  -5   3   71.77    3.83
   8  -5  -3   61.51    3.73
   8  -5  -3   77.58    4.46
  -8   5   3   77.57    2.95
   8   5  -3   67.95    3.18
  -8   5   3   71.24    3.11
  -8   5   3   67.71    3.03
  -8   5   3   71.34    3.37
   8   5  -3   70.57    2.77
   8   5  -3   72.48    3.06
  -8   5   3   78.41    2.57
   7  -5  -3    8.62    0.87
   7  -5  -3    6.05    0.98
  -7  -5   3    5.77    0.69
   7  -5  -3    5.71    0.99
   7  -5  -3    6.23    0.59
  -7   5   3    5.26    0.59
  -7   5   3    5.19    0.53
  -7   5   3    5.38    0.41
   7   5  -3    5.77    0.43
  -7   5   3    4.45    0.49
   6  -5  -3  167.59    9.50
   6  -5  -3  163.40    9.06
   6  -5  -3  169.23    8.47
  -6  -5   3  182.82    8.50
   6   5  -3  161.85    6.81
  -6   5   3  170.22    7.47
  -6   5   3  172.18    7.40
  -5  -5   3   67.78    3.33
  -5  -5   3   56.50    4.76
   5  -5  -3   62.41    4.02
   5  -5  -3   63.42    3.33
   5  -5  -3   62.23    3.81
  -5   5   3   67.28    3.04
   5   5  -3   61.51    2.65
  -5   5   3   61.16    2.99
   4  -5  -3   16.25    1.40
   4  -5  -3   14.51    0.98
   4  -5  -3   13.10    1.39
  -4  -5   3   11.98    1.59
  -4  -5   3   16.98    0.99
  -4   5   3   14.36    0.94
  -4   5   3   14.97    0.95
   3  -5  -3  199.30   12.31
   3  -5  -3  250.69   11.95
   3  -5  -3  226.91   11.29
  -3  -5   3  260.61   11.28
  -3  -5   3  206.40   15.24
  -3   5   3  234.83    9.89
  -2  -5   3   79.58    4.42
  -2  -5   3   77.66    3.80
   2  -5  -3   72.94    4.74
  -2  -5   3   89.97    4.19
  -2  -5   3   79.05    5.96
   2  -5  -3   90.79    4.73
  -2   5   3   88.25    3.78
   1  -5  -3  174.49    8.54
  -1  -5   3  154.44    7.10
  -1  -5   3  155.63    8.30
   1  -5  -3  138.09    8.69
  -1  -5   3  172.68    7.96
  -1  -5   3  161.70   10.95
  -1   5   3  172.56    7.05
   0  -5  -3  167.98   11.51
   0  -5   3  172.15   11.62
   0  -5  -3  172.57    9.03
   0  -5   3  171.92    8.89
   0  -5   3  175.86    8.48
   0  -5   3  169.97    7.59
   0   5   3  176.09    7.49
   1  -5   3    6.26    0.77
   1  -5   3    5.89    1.00
  -1  -5  -3    4.92    0.91
   1  -5   3    5.09    0.47
  -1  -5  -3    5.07    0.80
   1  -5   3    5.69    0.63
   1   5   3    6.58    0.53
  -1   5  -3    5.91    0.49
   2  -5   3  148.01    7.47
  -2  -5  -3  135.53    9.64
   2  -5   3  142.61    7.01
  -2  -5  -3  130.76    7.45
   2  -5   3  145.80    9.61
   2  -5   3  133.30    6.30
   2   5   3  141.74    6.18
  -2   5  -3  154.10    7.74
   3  -5   3  169.62    8.69
   3  -5   3  174.70    8.99
   3  -5   3  172.56    8.26
  -3  -5  -3  163.42   11.40
   3  -5   3  159.34    7.37
   3  -5   3  170.92   11.18
  -3   5  -3  172.53    9.14
  -3   5  -3  159.79    6.73
   4  -5   3   28.26    1.62
   4  -5   3   28.75    1.93
   4  -5   3   29.72    1.40
   4  -5   3   35.30    2.05
  -4  -5  -3   30.09    2.81
  -4   5  -3   31.50    1.93
  -4   5  -3   29.56    1.49
  -4   5  -3   30.57    1.68
   5  -5   3  204.37   10.58
   5  -5   3  200.83    7.82
   5  -5   3  196.34    8.60
   5  -5   3  191.20   10.10
  -5   5  -3  194.53    8.51
  -5   5  -3  206.65   10.78
  -5   5  -3  192.50    7.94
   6  -5   3    0.57    0.33
   6  -5   3    0.48    0.20
   6  -5   3    0.68    0.28
   6  -5   3    0.84    0.37
  -6   5  -3    2.00    0.38
  -6   5  -3    0.28    0.25
  -6   5  -3    0.91    0.32
  -6   5  -3    1.28    0.38
   7  -5   3   28.07    1.87
   7  -5   3   28.10    1.79
   7  -5   3   31.00    1.53
   7  -5   3   30.07    1.30
  -7   5  -3   27.96    1.44
  -7   5  -3   28.10    1.60
  -7   5  -3   27.09    1.43
  -7   5  -3   27.63    1.83
  -7   5  -3   25.94    1.47
   8  -5   3   74.59    2.85
   8  -5   3   67.61    3.96
   8  -5   3   70.30    2.57
   8  -5   3   68.67    2.65
   8  -5   3   72.12    2.48
  -8   5  -3   67.16    2.94
  -8   5  -3   67.80    2.63
   8   5   3   67.56    2.54
  -8   5  -3   69.64    3.03
   8   5   3   69.10    2.66
  -8   5  -3   68.54    3.27
  -8   5  -3   69.05    3.09
   9  -5   3    0.40    0.13
   9  -5   3    0.50    0.14
   9  -5   3    0.18    0.10
   9  -5   3    0.29    0.25
   9   5   3    0.43    0.16
  -9   5  -3    0.05    0.23
  -9   5  -3    0.16    0.22
  -9   5  -3    0.48    0.20
   9   5   3    0.54    0.14
  -9   5  -3    0.73    0.26
  -9   5  -3    0.21    0.24
   9   5   3    0.76    0.13
  10  -5   3   61.55    3.82
  10  -5   3   70.24    2.43
 -10   5  -3   67.21    2.93
 -10   5  -3   67.87    3.18
  10   5   3   69.18    2.52
  10   5   3   68.36    2.61
 -10   5  -3   71.35    2.89
  10   5   3   71.21    2.83
 -10   5  -3   67.48    2.55
  11  -5   3   23.32    1.57
 -11   5  -3   23.91    1.34
 -11   5  -3   23.62    1.25
  11   5   3   26.07    1.14
  11   5   3   26.49    1.09
  11   5   3   25.90    1.01
 -11   5  -3   25.22    1.22
 -11   5  -3   24.82    1.05
 -11   5  -3   24.87    1.22
 -12   5  -3   10.96    0.72
  12   5   3   11.68    0.58
 -12   5  -3   11.51    0.54
  12   5   3   11.39    0.58
 -12   5  -3   11.24    0.65
 -12   5  -3   11.82    0.68
 -12   5  -3   10.67    0.62
 -13   5  -3   30.60    1.12
 -13   5  -3   29.71    1.30
  13   5   3   32.02    1.21
 -13   5  -3   30.44    1.35
  12  -6  -3    2.92    0.23
  12  -6  -3    3.41    0.21
  12  -6  -3    3.36    0.24
 -12   6   3    3.28    0.33
 -12   6   3    2.77    0.34
  11  -6  -3    0.44    0.18
  11  -6  -3    0.37    0.14
  11  -6  -3    0.37    0.29
  11  -6  -3    0.23    0.16
  11   6  -3    0.75    0.21
 -11   6   3    0.25    0.19
  11   6  -3    0.33    0.16
 -11   6   3    0.32    0.20
 -10  -6   3   11.75    0.90
  10  -6  -3   12.67    0.74
  10  -6  -3   12.27    0.67
  10  -6  -3   13.66    0.65
  10  -6  -3   12.73    1.15
  10   6  -3   13.47    0.80
 -10   6   3   13.44    0.82
  10   6  -3   13.41    0.70
 -10   6   3   12.91    0.88
   9  -6  -3   15.72    1.40
   9  -6  -3   17.34    0.83
   9  -6  -3   15.99    0.93
  -9  -6   3   16.26    1.11
  -9   6   3   17.01    0.97
  -9   6   3   16.42    0.98
  -9   6   3   16.77    1.08
   9   6  -3   15.74    0.88
   9   6  -3   16.51    0.98
   9   6  -3   16.97    0.85
   8  -6  -3    8.30    1.01
  -8  -6   3    8.51    0.76
   8   6  -3    8.52    0.69
  -8   6   3    9.17    0.68
   8   6  -3    8.69    0.58
  -8   6   3    8.72    0.69
  -8   6   3    9.06    0.77
   8   6  -3    8.58    0.58
   7  -6  -3    7.39    0.69
  -7  -6   3    7.73    0.73
   7  -6  -3    6.94    1.08
   7  -6  -3    7.02    0.89
   7  -6  -3    7.69    1.02
   7   6  -3    7.41    0.67
   7   6  -3    8.07    0.54
  -7   6   3    6.88    0.63
  -7   6   3    7.62    0.64
   7   6  -3    7.33    0.54
  -7   6   3    8.98    0.71
  -7   6   3    8.23    0.75
   6  -6  -3    1.31    0.34
  -6  -6   3    0.60    0.30
   6  -6  -3    0.24    0.56
   6  -6  -3    0.53    0.50
   6  -6  -3    0.57    0.48
  -6   6   3    0.32    0.28
  -6   6   3    0.35    0.29
  -6   6   3    0.21    0.21
   6   6  -3    0.71    0.19
   5  -6  -3    1.48    0.69
   5  -6  -3    1.61    0.34
   5  -6  -3    1.56    0.66
  -5  -6   3    0.65    0.29
  -5   6   3    1.29    0.35
  -5   6   3    1.07    0.35
   5   6  -3    0.55    0.18
  -5   6   3    1.18    0.31
  -5   6   3    0.84    0.33
   4  -6  -3   16.15    1.09
   4  -6  -3   16.23    1.56
  -4  -6   3   16.47    1.05
   4  -6  -3   15.31    1.55
   4   6  -3   14.78    0.83
  -4   6   3   17.63    1.09
  -4   6   3   17.12    1.09
   3  -6  -3    8.48    1.14
   3  -6  -3    9.09    0.76
  -3  -6   3   10.38    0.73
   3  -6  -3   12.14    1.29
   3   6  -3   10.06    0.59
  -3   6   3    9.46    0.72
  -3   6   3    9.61    0.77
   2  -6  -3   22.74    1.97
   2  -6  -3   26.67    1.53
  -2  -6   3   28.41    1.52
   2  -6  -3   25.37    2.03
  -2  -6   3   24.83    1.72
  -2  -6   3   24.72    1.50
   2   6  -3   25.98    1.24
  -2   6   3   26.98    1.38
  -2   6   3   27.82    1.50
  -2   6   3   26.82    1.27
  -1  -6   3    0.68    0.24
   1  -6  -3    1.44    0.64
  -1  -6   3    1.44    0.39
   1  -6  -3    0.94    0.62
  -1  -6   3    0.56    0.40
  -1   6   3    0.84    0.29
  -1   6   3    0.24    0.16
   1   6  -3    0.49    0.16
   0  -6   3   29.92    1.72
   0  -6   3   30.85    1.70
   0  -6  -3   29.22    2.24
   0  -6   3   32.45    2.03
   0  -6  -3   29.33    2.66
   0  -6   3   31.66    2.76
   0   6   3   33.11    1.69
   0   6  -3   29.48    1.35
   0   6   3   27.20    1.34
   1  -6   3    5.36    0.50
   1  -6   3    6.28    0.66
   1  -6   3    6.16    0.80
  -1  -6  -3    4.65    0.95
   1  -6   3    6.00    1.13
  -1  -6  -3    6.53    1.12
   1   6   3    5.35    0.36
   1   6   3    6.32    0.59
  -1   6  -3    4.63    0.42
   2  -6   3   14.39    1.63
   2  -6   3   15.65    1.28
  -2  -6  -3   12.10    1.37
   2  -6   3   14.76    0.93
   2  -6   3   15.02    1.06
  -2  -6  -3   14.86    1.75
   2   6   3   14.27    0.68
   2   6   3   14.30    0.95
  -2   6  -3   13.06    0.78
   3  -6   3    8.82    0.94
   3  -6   3    9.96    0.69
   3  -6   3    9.22    0.80
  -3   6  -3   10.37    0.81
  -3   6  -3    9.14    0.61
   3   6   3    8.99    0.47
   4  -6   3   42.05    1.86
   4  -6   3   44.65    2.60
   4  -6   3   41.50    2.15
   4  -6   3   39.87    2.52
   4   6   3   40.59    1.72
  -4   6  -3   43.00    2.14
  -4   6  -3   39.37    1.86
   5  -6   3   16.23    1.04
   5  -6   3   16.44    0.86
   5  -6   3   15.40    1.23
   5  -6   3   16.16    1.25
  -5   6  -3   15.09    0.94
   5   6   3   16.26    0.72
  -5   6  -3   16.01    1.05
  -5   6  -3   14.06    0.86
  -5   6  -3   13.51    0.94
   6  -6   3   16.76    0.84
   6  -6   3   14.66    1.18
   6  -6   3   14.59    1.19
   6  -6   3   15.91    0.72
   6  -6   3   15.31    1.00
  -6   6  -3   14.44    0.86
  -6   6  -3   14.45    0.74
  -6   6  -3   13.99    0.90
  -6   6  -3   13.36    0.92
   6   6   3   14.99    0.72
  -6   6  -3   15.02    0.97
  -6   6  -3   18.36    1.07
   7  -6   3    2.45    0.49
   7  -6   3    3.27    0.34
   7  -6   3    3.54    0.55
   7  -6   3    3.07    0.34
   7  -6   3    3.56    0.46
   7  -6   3    3.33    0.29
   7  -6   3    3.02    0.32
  -7   6  -3    2.64    0.44
  -7   6  -3    2.88    0.40
  -7   6  -3    2.64    0.36
   7   6   3    2.95    0.23
  -7   6  -3    2.55    0.43
  -7   6  -3    3.17    0.43
   7   6   3    2.63    0.33
  -7   6  -3    2.44    0.29
   8  -6   3    6.03    0.41
   8  -6   3    6.25    0.67
   8  -6   3    5.44    0.35
  -8   6  -3    5.14    0.47
  -8   6  -3    5.47    0.51
  -8   6  -3    5.21    0.56
  -8   6  -3    4.76    0.39
   8   6   3    5.69    0.43
  -8   6  -3    5.03    0.51
   8   6   3    5.29    0.32
   8   6   3    5.96    0.37
   9  -6   3   17.84    0.71
   9  -6   3   17.74    0.81
   9  -6   3   17.30    0.74
   9  -6   3   16.74    1.24
  -9   6  -3   18.00    0.98
  -9   6  -3   17.75    1.01
  -9   6  -3   17.40    0.92
   9   6   3   16.71    0.74
   9   6   3   17.87    0.86
  -9   6  -3   18.59    1.09
   9   6   3   17.66    0.84
  -9   6  -3   17.12    0.80
  10  -6   3    3.47    0.20
  10  -6   3    2.75    0.43
 -10   6  -3    3.18    0.38
 -10   6  -3    3.10    0.33
 -10   6  -3    2.56    0.37
 -10   6  -3    3.33    0.29
  10   6   3    3.52    0.28
  10   6   3    3.12    0.32
  11   6   3   15.74    0.76
 -11   6  -3   16.48    0.84
 -11   6  -3   16.56    0.68
 -11   6  -3   15.64    0.92
  11   6   3   16.70    0.78
 -11   6  -3   16.03    0.78
  12   6   3    4.23    0.28
  12   6   3    4.42    0.30
 -12   6  -3    4.10    0.37
 -12   6  -3    4.20    0.33
 -12   6  -3    3.90    0.21
  13   6   3    0.06    0.08
  12  -7  -3   31.74    1.14
  12  -7  -3   30.90    1.08
 -12   7   3   31.21    1.31
  11  -7  -3   98.65    3.57
  11  -7  -3   96.14    3.96
  11  -7  -3   98.22    3.45
  11   7  -3  102.56    3.62
 -11   7   3  102.55    4.34
 -11   7   3   99.40    3.91
  11   7  -3  101.85    4.07
  10  -7  -3    8.96    0.50
  10  -7  -3    8.01    0.46
  10  -7  -3    7.95    0.81
  10  -7  -3    8.42    0.55
  10   7  -3    9.88    0.60
 -10   7   3    9.67    0.69
  10   7  -3    8.53    0.52
 -10   7   3    9.76    0.61
 -10   7   3    9.45    0.63
  -9  -7   3   64.01    3.58
   9  -7  -3   67.99    4.03
   9  -7  -3   68.52    2.55
   9  -7  -3   66.78    2.92
  -9   7   3   70.77    3.24
  -9   7   3   72.70    2.94
   9   7  -3   68.33    2.65
  -9   7   3   70.69    2.99
   9   7  -3   71.01    2.99
   9   7  -3   70.26    2.93
   8  -7  -3  102.23    5.61
  -8  -7   3   89.04    4.98
  -8   7   3  102.69    4.05
   8   7  -3   95.80    3.67
  -8   7   3  101.47    4.15
  -8   7   3  100.25    4.16
   8   7  -3   94.75    4.14
   8   7  -3   94.64    4.06
  -8   7   3  101.05    4.48
   7  -7  -3    1.21    0.34
   7  -7  -3    0.73    0.42
  -7  -7   3    1.13    0.33
   7  -7  -3    1.09    0.44
   7   7  -3    0.38    0.24
  -7   7   3    1.00    0.30
  -7   7   3    0.62    0.28
  -7   7   3    1.34    0.38
  -7   7   3    0.64    0.31
   7   7  -3    1.04    0.23
   7   7  -3    0.89    0.23
   6  -7  -3  208.76   10.89
   6  -7  -3  191.36    9.88
   6  -7  -3  183.97    8.86
  -6  -7   3  189.01    9.84
   6   7  -3  198.03    7.99
  -6   7   3  197.46    8.13
  -6   7   3  223.96    8.80
   6   7  -3  195.85    8.12
   6   7  -3  187.72    7.16
  -6   7   3  221.40    7.95
  -6   7   3  193.63    8.07
   5  -7  -3   80.20    4.20
   5  -7  -3   72.19    4.68
  -5  -7   3   79.89    4.15
   5  -7  -3   82.48    4.84
   5  -7  -3   74.61    3.97
   5   7  -3   80.04    3.37
  -5   7   3   79.72    3.54
  -5   7   3   86.84    3.49
  -5   7   3   79.70    3.54
   5   7  -3   75.80    3.06
  -5   7   3   86.73    3.87
  -5   7   3   81.63    3.55
   5   7  -3   83.04    3.54
   4  -7  -3   54.78    3.74
  -4  -7   3   64.18    3.20
   4  -7  -3   56.70    3.16
   4  -7  -3   58.56    3.81
   4  -7  -3   60.38    3.23
  -4   7   3   63.51    2.84
   4   7  -3   58.75    2.59
  -4   7   3   57.21    2.76
  -4   7   3   64.59    2.68
  -4   7   3   62.74    2.96
  -3  -7   3  279.10   13.54
   3  -7  -3  243.49   14.28
   3  -7  -3  281.07   13.59
  -3   7   3  287.09   11.10
  -3   7   3  281.42   11.98
   3   7  -3  276.55   10.98
  -3   7   3  282.22   11.68
  -3   7   3  277.60   10.53
   2  -7  -3   47.79    3.54
  -2  -7   3   55.42    2.80
  -2  -7   3   55.98    2.98
   2  -7  -3   57.88    3.02
  -2   7   3   54.95    2.46
  -2   7   3   59.31    2.68
  -2   7   3   55.03    2.55
   2   7  -3   57.84    2.43
  -2   7   3   59.74    2.86
  -1  -7   3  167.85    8.65
  -1  -7   3  167.74    8.24
   1  -7  -3  147.45    8.95
  -1  -7   3  166.71    7.40
  -1   7   3  157.72    6.71
  -1   7   3  166.35    6.71
   1   7  -3  173.35    6.71
  -1   7   3  178.41    7.46
   0  -7   3  186.35    9.48
   0  -7   3  186.84    9.02
   0  -7   3  184.81    8.09
   0  -7  -3  159.99    9.71
   0   7   3  196.99    8.11
   0   7   3  175.62    7.28
   1  -7   3    3.25    0.43
   1  -7   3    3.30    0.58
  -1  -7  -3    2.01    0.84
   1  -7   3    2.80    0.65
   1   7   3    2.54    0.48
   1   7   3    3.41    0.30
  -1   7  -3    2.90    0.25
   2  -7   3  256.49   10.93
   2  -7   3  260.30   12.85
   2  -7   3  253.28   12.27
  -2  -7  -3  222.73   11.01
  -2   7  -3  261.01    9.75
   2   7   3  243.14    9.89
  -2   7  -3  251.33   10.04
   3  -7   3  154.66    6.77
   3  -7   3  155.01    7.50
   3  -7   3  152.75    7.96
  -3   7  -3  147.35    5.96
  -3   7  -3  146.01    6.19
   3   7   3  148.90    6.02
   4  -7   3   43.02    1.88
   4  -7   3   38.81    2.54
   4  -7   3   38.41    2.15
  -4   7  -3   37.77    1.97
  -4   7  -3   41.44    1.79
  -4   7  -3   43.79    1.92
  -4   7  -3   39.45    1.96
   4   7   3   48.32    2.24
  -4   7  -3   46.34    2.16
  -4   7  -3   39.52    1.55
   4   7   3   40.72    1.76
   5  -7   3  267.66   14.25
   5  -7   3  277.77   10.63
   5  -7   3  259.53   11.64
   5  -7   3  273.48    9.27
   5  -7   3  268.09    9.59
   5   7   3  267.17   10.66
   5   7   3  303.23   11.15
  -5   7  -3  258.24    9.20
  -5   7  -3  289.44   11.43
   5   7   3  260.45    9.60
  -5   7  -3  253.86   10.85
  -5   7  -3  265.18   10.56
  -5   7  -3  257.20   10.76
  -5   7  -3  286.12   10.31
   6  -7   3    1.97    0.28
   6  -7   3    0.84    0.23
   6  -7   3    1.24    0.38
   6  -7   3    1.05    0.21
   6  -7   3    0.95    0.31
   6  -7   3    0.99    0.23
   6  -7   3    1.86    0.49
  -6   7  -3    0.85    0.29
  -6   7  -3    1.41    0.23
  -6   7  -3    1.60    0.34
   6   7   3    1.00    0.17
  -6   7  -3    1.11    0.28
  -6   7  -3    1.29    0.30
  -6   7  -3    1.48    0.19
   6   7   3    0.98    0.38
   6   7   3    0.63    0.20
   7  -7   3   71.17    2.60
   7  -7   3   67.89    3.96
   7  -7   3   70.39    2.52
   7  -7   3   70.86    2.89
   7  -7   3   70.60    3.25
   7   7   3   71.23    2.89
   7   7   3   70.57    2.70
  -7   7  -3   66.84    3.05
  -7   7  -3   70.81    2.90
  -7   7  -3   68.23    3.20
  -7   7  -3   67.98    3.03
  -7   7  -3   70.04    2.87
  -7   7  -3   68.38    2.49
   8  -7   3  128.61    4.56
   8  -7   3  128.53    5.07
   8  -7   3  129.29    4.42
  -8   7  -3  126.37    5.06
   8   7   3  122.78    4.67
  -8   7  -3  129.01    5.24
   8   7   3  129.18    5.14
  -8   7  -3  125.43    4.41
  -8   7  -3  129.48    5.00
  -8   7  -3  127.57    5.28
  -8   7  -3  127.08    5.54
   9  -7   3    0.58    0.14
   9  -7   3    1.62    0.35
   9  -7   3    0.69    0.14
   9  -7   3    0.50    0.11
   9   7   3    0.59    0.18
  -9   7  -3    0.76    0.15
  -9   7  -3    0.71    0.22
   9   7   3    0.83    0.15
  -9   7  -3    0.66    0.12
  -9   7  -3    0.87    0.24
  -9   7  -3    0.54    0.20
  10  -7   3  105.38    3.66
 -10   7  -3  110.94    4.10
  10   7   3  105.82    4.22
 -10   7  -3  101.27    4.52
 -10   7  -3  102.96    4.09
 -10   7  -3  104.88    3.57
 -10   7  -3  104.42    4.26
  10   7   3  103.01    3.83
 -11   7  -3   54.81    2.22
 -11   7  -3   53.95    2.47
  11   7   3   57.88    2.29
 -12   7  -3   14.22    0.65
  11  -8  -3    3.85    0.21
  11   8  -3    4.16    0.26
 -11   8   3    3.76    0.28
  11   8  -3    3.78    0.28
  10  -8  -3   42.09    1.52
  10  -8  -3   42.81    1.58
  10  -8  -3   41.13    1.75
 -10   8   3   38.86    1.92
  10   8  -3   43.03    1.62
 -10   8   3   44.77    1.83
 -10   8   3   40.00    1.74
  10   8  -3   41.17    1.80
   9  -8  -3   21.60    0.90
   9  -8  -3   20.20    1.03
   9  -8  -3   21.13    0.93
   9   8  -3   21.90    0.96
  -9   8   3   22.63    1.10
  -9   8   3   20.68    1.04
  -9   8   3   20.98    1.16
   9   8  -3   21.57    1.07
   8  -8  -3    7.60    0.80
  -8   8   3    7.20    0.63
   8   8  -3    8.06    0.52
  -8   8   3    8.52    0.62
   8   8  -3    8.20    0.59
  -8   8   3    7.47    0.58
   8   8  -3    8.35    0.53
  -8   8   3    8.99    0.63
   7  -8  -3   66.64    3.97
  -7  -8   3   66.17    3.56
   7  -8  -3   66.70    3.29
  -7   8   3   69.66    3.01
   7   8  -3   68.86    2.63
  -7   8   3   71.07    3.02
  -7   8   3   65.72    2.87
   7   8  -3   68.78    2.97
  -7   8   3   65.29    3.19
   7   8  -3   69.12    2.89
   6  -8  -3    8.12    0.71
   6  -8  -3    8.75    0.85
   6  -8  -3    8.76    0.95
  -6  -8   3    8.20    0.71
  -6   8   3    9.07    0.72
  -6   8   3    8.60    0.70
   6   8  -3    8.03    0.66
   6   8  -3    8.81    0.56
  -6   8   3    8.53    0.69
   6   8  -3    8.45    0.56
  -6   8   3    8.33    0.77
  -5  -8   3   80.57    4.21
   5  -8  -3   78.81    4.23
   5  -8  -3   89.20    4.82
   5  -8  -3   79.81    3.98
  -5   8   3   76.40    3.39
  -5   8   3   83.69    3.63
   5   8  -3   82.22    3.42
  -5   8   3   83.83    3.62
   5   8  -3   81.58    3.11
  -5   8   3   77.36    3.78
  -5   8   3   80.25    3.54
   5   8  -3   83.93    3.54
   4  -8  -3   63.22    4.29
   4  -8  -3   71.96    3.69
  -4  -8   3   74.36    3.82
   4  -8  -3   72.03    3.84
  -4   8   3   70.89    3.06
   4   8  -3   71.75    2.82
   4   8  -3   76.69    3.22
  -4   8   3   84.61    3.44
   4   8  -3   75.73    3.10
  -4   8   3   73.35    3.26
  -4   8   3   68.98    3.40
  -4   8   3   73.71    3.32
   3  -8  -3   16.56    1.17
  -3  -8   3   18.46    1.17
   3  -8  -3   17.03    1.37
   3  -8  -3   15.97    1.62
  -3   8   3   18.52    1.19
   3   8  -3   18.11    1.04
  -3   8   3   18.13    1.12
   3   8  -3   18.86    0.95
  -3   8   3   18.67    1.16
   3   8  -3   17.65    0.90
   2  -8  -3   17.53    1.43
   2  -8  -3   18.53    1.21
  -2  -8   3   17.76    1.17
   2  -8  -3   15.54    1.64
   2   8  -3   19.71    0.97
   2   8  -3   17.47    0.91
  -2   8   3   18.92    1.18
  -2   8   3   18.91    1.21
   2   8  -3   19.21    1.06
  -2   8   3   19.17    1.13
  -1  -8   3   65.36    3.18
  -1  -8   3   64.62    3.38
   1  -8  -3   61.66    3.41
   1  -8  -3   58.66    4.01
   1  -8  -3   68.36    3.42
  -1   8   3   65.69    2.76
  -1   8   3   66.37    3.00
   1   8  -3   63.06    2.81
   1   8  -3   63.74    2.51
  -1   8   3   63.82    2.86
   1   8  -3   61.90    2.84
  -1   8   3   65.10    2.96
   0  -8   3    2.21    0.58
   0  -8  -3    1.65    0.59
   0  -8   3    1.68    0.44
   0  -8  -3    1.63    0.77
   0  -8   3    1.11    0.31
   0   8  -3    1.52    0.36
   0   8  -3    1.38    0.27
   0   8   3    1.25    0.33
   0   8   3    2.10    0.28
   0   8   3    0.75    0.35
   1  -8   3  156.76    5.80
  -1  -8  -3  155.97    7.32
   1  -8   3  158.90    7.91
   1  -8   3  157.21    8.36
   1  -8   3  165.16    7.16
   1   8   3  155.83    6.39
   1   8   3  164.93    6.71
  -1   8  -3  157.72    6.46
  -1   8  -3  156.28    6.56
   2  -8   3    6.86    0.90
   2  -8   3    6.89    0.61
   2  -8   3    7.22    0.76
   2  -8   3    6.60    0.51
  -2   8  -3    7.24    0.61
   2   8   3    6.61    0.73
   2   8   3    6.49    0.46
  -2   8  -3    6.59    0.62
   3  -8   3   78.11    3.00
   3  -8   3   74.02    4.40
   3  -8   3   80.20    3.77
  -3   8  -3   81.06    3.42
  -3   8  -3   74.88    3.41
   3   8   3   77.40    3.25
   3   8   3   84.95    3.66
   4  -8   3    8.09    0.59
   4  -8   3    7.95    0.74
   4  -8   3    8.05    0.54
   4  -8   3    8.13    0.89
   4   8   3   10.14    0.90
  -4   8  -3    8.32    0.64
  -4   8  -3    8.81    0.67
   4   8   3    8.58    0.51
   4   8   3    8.34    0.56
   5  -8   3    8.59    0.51
   5  -8   3    8.88    0.59
   5  -8   3    8.58    0.54
   5  -8   3    8.61    0.54
   5  -8   3    8.80    0.74
  -5   8  -3    8.65    0.67
  -5   8  -3    9.00    0.66
  -5   8  -3    8.92    0.70
   5   8   3    8.69    0.52
   5   8   3    8.89    0.58
   5   8   3   10.09    0.88
   6  -8   3   77.49    3.80
   6  -8   3   82.70    3.41
   6  -8   3   82.21    3.09
   6  -8   3   84.80    2.97
   6  -8   3   83.16    3.06
   6   8   3   83.00    3.15
  -6   8  -3   83.58    3.52
  -6   8  -3   86.07    3.73
  -6   8  -3   82.34    3.56
   6   8   3   83.45    3.41
  -6   8  -3   85.55    3.36
   6   8   3   81.21    3.69
   7  -8   3   78.82    2.89
   7  -8   3   79.60    2.80
   7  -8   3   78.69    3.21
   7  -8   3   78.65    3.60
   7   8   3   77.56    3.00
   7   8   3   81.10    3.25
  -7   8  -3   81.07    3.37
  -7   8  -3   81.40    3.18
  -7   8  -3   80.81    3.34
   7   8   3   70.35    3.40
  -7   8  -3   78.69    3.52
   8  -8   3   15.03    0.64
   8  -8   3   14.72    0.60
   8  -8   3   13.79    0.69
  -8   8  -3   13.74    0.79
  -8   8  -3   14.43    0.80
  -8   8  -3   13.39    0.83
   8   8   3   13.16    0.72
  -8   8  -3   14.21    0.76
   8   8   3   14.72    0.72
   9  -8   3   23.56    0.87
   9  -8   3   22.19    0.94
   9  -8   3   22.79    0.82
   9   8   3   23.13    1.03
  -9   8  -3   21.30    1.14
  -9   8  -3   22.48    1.09
   9   8   3   22.85    1.00
  -9   8  -3   23.03    1.04
  10   8   3    0.72    0.12
 -10   8  -3    0.68    0.15
 -10   8  -3    0.59    0.15
 -10   8  -3    1.17    0.20
  10   8   3    0.49    0.14
  11   8   3    5.83    0.32
  10  -9  -3    0.22    0.09
  10  -9  -3    0.19    0.08
  10   9  -3    0.32    0.09
  10   9  -3    0.21    0.10
   9  -9  -3    4.54    0.30
   9  -9  -3    4.67    0.27
  -9   9   3    4.54    0.34
   9   9  -3    4.38    0.33
   9   9  -3    4.15    0.29
  -9   9   3    4.13    0.32
   8  -9  -3   17.32    0.75
   8   9  -3   17.96    0.79
   8   9  -3   17.64    0.88
  -8   9   3   16.95    0.90
  -8   9   3   16.19    0.94
  -8   9   3   16.67    0.84
  -8   9   3   18.40    0.92
  -7   9   3    0.57    0.19
  -7   9   3    0.88    0.24
   7   9  -3    0.81    0.19
   7   9  -3    0.64    0.20
   7   9  -3    1.01    0.20
  -7   9   3    0.99    0.27
  -7   9   3    0.65    0.22
   6  -9  -3   17.09    1.15
  -6   9   3   19.34    1.08
   6   9  -3   18.88    0.88
  -6   9   3   16.96    0.95
   6   9  -3   18.21    0.92
  -6   9   3   18.84    1.05
  -6   9   3   17.74    1.07
   6   9  -3   19.14    1.01
  -5  -9   3   22.49    1.38
   5  -9  -3   21.84    1.37
   5  -9  -3   21.42    1.39
  -5   9   3   23.51    1.28
  -5   9   3   20.51    1.24
   5   9  -3   23.91    1.11
   5   9  -3   24.88    1.21
  -5   9   3   24.13    1.31
  -5   9   3   22.80    1.18
   5   9  -3   22.69    1.04
   4  -9  -3    3.66    0.61
  -4  -9   3    4.66    0.51
   4  -9  -3    3.65    0.47
   4   9  -3    3.99    0.36
  -4   9   3    3.65    0.45
   4   9  -3    5.62    0.41
  -4   9   3    5.06    0.59
   4   9  -3    3.87    0.43
  -4   9   3    3.06    0.50
   3  -9  -3   28.66    1.76
  -3  -9   3   27.65    1.67
   3  -9  -3   27.48    1.69
   3   9  -3   28.59    1.26
   3   9  -3   29.72    1.37
  -3   9   3   30.98    1.65
  -3   9   3   29.38    1.56
   3   9  -3   30.11    1.44
  -3   9   3   29.06    1.49
  -2  -9   3    2.46    0.39
   2  -9  -3    3.00    0.62
   2  -9  -3    2.65    0.42
  -2   9   3    2.96    0.52
   2   9  -3    2.85    0.32
   2   9  -3    3.64    0.40
  -2   9   3    2.81    0.42
  -2   9   3    3.04    0.43
   1  -9  -3   16.24    1.23
  -1  -9   3   14.14    0.97
   1  -9  -3   16.14    1.04
  -1  -9   3   15.77    1.05
  -1   9   3   13.10    0.87
   1   9  -3   13.79    0.74
  -1   9   3   13.45    0.93
  -1   9   3   13.45    0.97
   1   9  -3   13.78    0.83
   0  -9   3   62.09    2.50
   0  -9   3   61.49    3.33
   0  -9  -3   67.49    3.40
   0  -9  -3   70.47    3.33
   0  -9   3   64.35    3.13
   0   9   3   62.38    2.88
   0   9   3   60.72    2.88
   0   9  -3   62.48    2.82
   0   9   3   62.71    2.71
  -1  -9  -3    1.13    0.48
   1  -9   3    0.49    0.26
   1  -9   3    0.37    0.31
   1  -9   3    0.10    0.19
  -1   9  -3    0.60    0.27
  -1   9  -3    0.01    0.13
   1   9   3    0.05    0.23
   1   9   3    0.20    0.15
   2  -9   3   26.82    1.55
   2  -9   3   26.50    1.17
   2   9   3   24.44    1.43
  -2   9  -3   27.09    1.34
  -2   9  -3   25.86    1.36
   2   9   3   25.26    1.22
   3  -9   3    6.79    0.68
   3  -9   3    8.44    0.51
  -3   9  -3    6.60    0.58
  -3   9  -3    7.83    0.60
   3   9   3    6.84    0.46
   3   9   3    6.76    0.67
   4  -9   3    9.86    0.55
   4  -9   3    9.86    0.54
   4  -9   3    9.04    0.60
   4  -9   3    9.69    0.77
   4   9   3    9.38    0.55
  -4   9  -3    9.37    0.67
  -4   9  -3   10.18    0.67
   4   9   3    9.73    0.77
   5  -9   3   12.62    0.59
   5  -9   3   12.12    0.60
   5  -9   3   12.26    0.62
   5  -9   3   13.00    0.68
   5  -9   3   10.59    0.81
  -5   9  -3   11.44    0.74
  -5   9  -3   11.04    0.71
   5   9   3   11.58    0.65
   5   9   3   11.51    0.63
   5   9   3   10.51    0.81
   6  -9   3    6.41    0.43
   6  -9   3    6.87    0.40
   6  -9   3    6.84    0.38
   6   9   3    6.86    0.46
   6   9   3    6.05    0.41
  -6   9  -3    6.80    0.50
   6   9   3    5.76    0.53
  -6   9  -3    6.93    0.52
   7  -9   3   34.77    1.31
   7  -9   3   33.05    1.45
   7  -9   3   34.11    1.26
  -7   9  -3   35.02    1.46
   7   9   3   34.73    1.48
   7   9   3   30.75    1.56
  -7   9  -3   34.92    1.55
  -7   9  -3   35.14    1.55
   7   9   3   35.50    1.42
  -7   9  -3   32.79    1.61
   8  -9   3   12.59    0.52
   8  -9   3   11.86    0.56
   8  -9   3   12.58    0.49
  -8   9  -3   11.97    0.69
  -8   9  -3   12.80    0.66
   8   9   3   11.79    0.61
  -8   9  -3   12.33    0.62
   8   9   3   11.73    0.60
  -8   9  -3   12.56    0.66
   9   9   3    3.05    0.25
  -9   9  -3    3.45    0.27
  -9   9  -3    3.31    0.25
  10   9   3   12.30    0.53
   8 -10  -3   27.90    1.04
   8 -10  -3   26.55    1.00
   8  10  -3   27.59    1.05
  -8  10   3   25.75    1.17
   8  10  -3   27.58    1.18
  -7  10   3  129.48    5.33
   7  10  -3  136.79    4.74
   7  10  -3  138.54    5.33
  -7  10   3  126.89    5.28
   6  10  -3   17.14    0.75
  -6  10   3   14.88    0.83
   6  10  -3   17.30    0.84
  -6  10   3   15.74    0.86
  -5  10   3   59.49    2.72
  -5  10   3   63.11    2.77
   5  10  -3   66.54    2.42
  -5  10   3   65.23    2.70
   5  10  -3   66.54    2.72
   4  10  -3   88.90    3.50
   4  10  -3   86.24    3.11
  -4  10   3   82.87    3.49
  -4  10   3   80.00    3.53
  -4  10   3   81.32    3.57
  -3  10   3    1.55    0.27
   3  10  -3    1.70    0.26
   3  10  -3    1.19    0.20
  -3  10   3    1.16    0.30
  -3  10   3    1.61    0.28
   2 -10  -3   65.46    3.05
  -2  10   3   63.08    2.68
  -2  10   3   54.12    2.62
   2  10  -3   65.48    2.63
  -2  10   3   59.24    2.74
  -1 -10   3   77.02    2.84
   1 -10  -3   75.26    3.59
  -1  10   3   73.69    3.21
   1  10  -3   77.88    3.13
  -1  10   3   69.32    3.22
   0 -10   3   17.38    1.07
   0 -10   3   17.45    0.84
   0 -10  -3   18.01    1.18
   0  10   3   17.97    0.99
   0  10   3   15.41    0.94
   0  10  -3   16.54    0.91
   1 -10   3  196.98    6.89
   1 -10   3  193.92    8.39
   1  10   3  191.89    7.82
  -1  10  -3  194.30    7.77
   1  10   3  187.74    7.69
   2 -10   3    3.63    0.47
   2 -10   3    3.66    0.33
   2  10   3    3.80    0.46
   2  10   3    3.03    0.29
  -2  10  -3    4.61    0.38
  -2  10  -3    3.59    0.40
   3 -10   3   83.74    2.93
   3 -10   3   82.27    3.02
   3  10   3   82.66    3.38
   3  10   3   81.28    3.53
  -3  10  -3   81.02    3.45
  -3  10  -3   82.73    3.42
   4 -10   3   64.63    2.33
   4 -10   3   64.07    2.68
   4 -10   3   65.62    2.41
   4  10   3   65.35    2.69
  -4  10  -3   66.04    2.77
   4  10   3   63.65    2.84
  -4  10  -3   65.96    2.74
   5 -10   3   13.88    0.58
   5 -10   3   13.52    0.61
   5 -10   3   13.52    0.67
   5  10   3   11.94    0.76
   5  10   3   13.27    0.66
  -5  10  -3   13.39    0.71
   6 -10   3   76.67    2.68
   6 -10   3   73.65    3.08
   6 -10   3   78.67    2.77
  -6  10  -3   78.06    3.15
   6  10   3   70.64    3.19
  -6  10  -3   80.31    3.18
   6  10   3   79.30    2.84
   6  10   3   80.66    3.14
   7 -10   3   72.56    2.51
   7 -10   3   71.29    2.43
  -7  10  -3   73.83    2.89
   7  10   3   71.78    2.59
   7  10   3   64.29    2.88
  -6 -11   3   15.72    0.67
   6  11  -3   15.44    0.71
  -5 -11   3    3.33    0.27
  -5  11   3    3.27    0.27
   5  11  -3    3.76    0.27
  -5  11   3    3.00    0.27
  -4 -11   3    0.01    0.13
  -4  11   3    0.29    0.15
  -4  11   3    0.43    0.14
   4  11  -3    0.26    0.12
  -3 -11   3   25.66    1.01
  -3  11   3   23.85    1.09
   3  11  -3   23.95    1.07
  -3  11   3   22.02    1.08
  -3  11   3   23.40    1.13
  -2 -11   3    2.64    0.27
  -2  11   3    2.66    0.28
  -2  11   3    1.97    0.27
   2  11  -3    2.38    0.25
  -1 -11   3   41.85    1.52
  -1  11   3   38.80    1.71
  -1  11   3   35.99    1.70
   0 -11   3    7.36    0.41
   0  11   3    6.98    0.49
   1 -11   3    0.28    0.13
  -1  11  -3   -0.03    0.12
   1  11   3    0.15    0.15
   2 -11   3    4.53    0.30
   2 -11   3    4.94    0.30
   2  11   3    5.50    0.41
  -2  11  -3    4.91    0.37
   3 -11   3   35.32    1.31
   3 -11   3   37.66    1.36
  -3  11  -3   35.17    1.55
   3  11   3   34.49    1.59
   4 -11   3    1.07    0.13
   4 -11   3    1.04    0.13
   4  11   3    1.17    0.20
  -4  11  -3    1.11    0.17
  -4  11  -3    1.26    0.17
   5 -11   3   44.67    1.56
   5 -11   3   47.21    1.62
  -5  11  -3   44.40    1.86
   5  11   3   42.70    1.87
 -15   0   4   55.88    2.46
 -15   0   4   56.34    1.98
 -15   0   4   58.53    2.36
 -14   0   4   27.44    1.41
 -14   0   4   28.12    1.34
 -13   0   4  102.27    4.23
 -13   0   4   99.24    4.38
 -13   0   4  102.49    3.61
 -13   0   4   98.16    4.13
  12   0  -4   66.24    2.34
 -12   0   4   64.99    2.49
 -12   0   4   64.92    3.05
 -12   0   4   66.14    2.94
 -12   0   4   65.41    2.86
  11   0  -4   81.12    3.04
 -11   0   4   82.31    3.11
 -11   0   4   85.12    3.58
 -11   0   4   82.27    3.65
  11   0  -4   84.95    2.94
 -11   0   4   83.10    3.80
  11   0  -4   86.50    3.38
 -10   0   4  204.40    7.28
  10   0  -4  218.58    8.20
  10   0  -4  205.28    7.13
 -10   0   4  203.83    8.45
 -10   0   4  206.27    8.75
 -10   0   4  214.16    8.36
  10   0  -4  204.23    7.35
  -9   0   4    0.77    0.27
   9   0  -4    1.05    0.22
   8   0  -4  413.08   15.85
  -8   0   4  402.53   15.95
   6   0  -4   27.47    1.59
   5   0  -4  244.80   11.99
  -4   0   4   52.45    3.49
   4   0  -4   48.97    2.59
  -4   0   4   47.39    2.55
   3   0  -4  346.61   17.46
  -3   0   4  358.64   17.69
  -3   0   4  375.73   23.10
  -2   0   4  711.49   35.39
  -2   0   4  736.03   46.05
  -1   0   4  169.24    8.48
  -1   0   4  173.49   11.14
   0   0   4  545.04   26.82
   0   0   4  549.68   34.84
   1   0   4  108.75    5.47
   2   0   4   11.51    0.79
  -2   0  -4   13.60    1.47
   3   0   4  492.56   26.60
  -3   0  -4  591.78   43.58
   4   0   4  104.39    5.58
  -4   0  -4  117.07    9.69
   5   0   4  195.16    9.66
   5   0   4  192.91   10.35
   6   0   4  544.04   28.24
   7   0   4    4.93    0.60
  -7   0  -4    3.78    0.69
   8   0   4  249.75   13.16
  -9   0  -4  161.29    8.41
   9   0   4  168.59    8.76
   9   0   4  160.98    6.81
  10   0   4   38.96    1.59
  10   0   4   38.71    1.86
  10   0   4   37.78    1.80
 -10   0  -4   39.89    2.43
  10   0   4   41.08    1.56
  11   0   4  132.32    5.54
  11   0   4  138.89    4.95
  11   0   4  135.66    5.71
  11   0   4  139.80    4.96
  12   0   4   90.66    3.22
  12   0   4   90.26    3.73
  12   0   4   85.71    3.61
 -12   0  -4   81.80    4.60
  12   0   4   87.92    3.22
  13   0   4   29.16    1.35
  13   0   4   28.62    1.12
  13   0   4   27.31    1.14
  13   0   4   27.32    1.29
  14   0   4  102.10    3.76
 -14   0  -4  108.72    4.36
  14   0   4  105.82    4.36
 -15   0  -4    0.52    0.16
 -15   0  -4    0.58    0.15
 -15  -1   4   23.82    1.14
 -15  -1   4   23.09    0.89
 -15   1   4   23.40    1.09
 -15   1   4   23.86    1.14
 -14  -1   4   15.25    0.69
 -14  -1   4   15.15    0.82
 -14  -1   4   15.34    0.89
 -14   1   4   13.59    0.86
 -14   1   4   14.57    0.85
 -13  -1   4    0.67    0.26
 -13  -1   4    0.61    0.27
 -13   1   4    0.47    0.21
 -13   1   4    0.47    0.25
 -13   1   4    0.47    0.25
 -13   1   4    0.41    0.17
 -12  -1   4    2.17    0.37
  12  -1  -4    2.17    0.22
  12  -1  -4    2.36    0.24
 -12  -1   4    1.94    0.37
 -12  -1   4    1.80    0.39
 -12  -1   4    2.42    0.32
  12  -1  -4    2.25    0.19
 -12   1   4    1.24    0.25
 -12   1   4    1.72    0.32
 -12   1   4    1.59    0.37
 -12   1   4    1.56    0.36
 -11  -1   4   18.35    0.96
  11  -1  -4   19.69    0.81
 -11  -1   4   20.46    1.23
  11  -1  -4   18.90    0.84
 -11  -1   4   19.36    1.14
  11  -1  -4   20.97    0.94
 -11  -1   4   18.59    1.10
 -11   1   4   17.13    1.18
 -11   1   4   18.22    1.15
 -11   1   4   18.31    0.91
  11   1  -4   19.00    0.79
 -11   1   4   17.56    1.04
  10  -1  -4    1.89    0.25
 -10  -1   4    0.93    0.31
 -10  -1   4    0.95    0.34
  10  -1  -4    1.09    0.23
 -10  -1   4    0.79    0.32
  10  -1  -4    0.98    0.19
  10   1  -4    0.83    0.17
 -10   1   4    0.45    0.30
  10   1  -4    0.63    0.19
 -10   1   4    0.51    0.22
 -10   1   4    0.33    0.24
  10   1  -4    0.88    0.19
  10   1  -4    0.90    0.36
 -10   1   4    0.83    0.31
   9  -1  -4   92.90    3.72
  -9  -1   4   91.35    3.86
   9   1  -4   91.82    3.69
  -9   1   4   86.11    3.78
  -8  -1   4    2.83    0.46
   8  -1  -4    4.21    0.80
   8  -1  -4    2.62    0.32
   8   1  -4    3.01    0.32
  -8   1   4    2.72    0.36
   7  -1  -4   59.72    3.12
  -7  -1   4   62.41    3.18
   7  -1  -4   59.49    3.69
   7   1  -4   55.69    2.47
  -7   1   4   58.53    2.55
  -6  -1   4   15.79    0.99
   6  -1  -4   14.57    0.97
   6  -1  -4   13.67    1.27
  -6  -1   4   14.91    1.33
   5  -1  -4    1.46    0.27
  -5  -1   4    1.59    0.29
  -5  -1   4    1.52    0.42
   5   1  -4    1.10    0.31
  -5   1   4    0.95    0.23
  -5   1   4    1.09    0.27
   4  -1  -4   29.99    1.66
  -4  -1   4   31.56    1.64
  -4  -1   4   32.72    1.64
  -4  -1   4   31.21    2.36
  -4   1   4   28.91    1.66
   4   1  -4   29.48    1.73
  -3  -1   4  145.33    9.54
  -3  -1   4  148.13    7.17
   3   1  -4  137.84    7.15
  -3   1   4  145.94    7.19
  -2  -1   4    5.67    0.76
  -2  -1   4    5.23    0.40
  -2   1   4    5.07    0.40
  -1  -1   4  140.96    7.02
  -1  -1   4  134.38    9.30
   1   1  -4  152.16   11.57
  -1   1   4  134.62    6.98
   0  -1   4   23.29    1.97
   0  -1   4   24.91    1.44
   0   1  -4   27.64    2.49
   0   1   4   24.91    1.37
   1  -1   4  305.78   15.71
   1  -1   4  291.29   20.32
  -1   1  -4  364.78   25.77
   1   1   4  307.82   15.59
   2  -1   4  138.03    7.34
   2  -1   4  147.55    9.36
  -2   1  -4  128.31    7.88
   2   1   4  145.16    7.19
  -2   1  -4  163.91   12.27
   3  -1   4   27.07    1.74
   3  -1   4   22.03    1.52
   3   1   4   26.05    1.39
  -3   1  -4   22.22    1.71
  -3   1  -4   26.56    3.09
   4  -1   4   10.46    0.77
  -4   1  -4    7.47    0.95
   4   1   4    9.31    0.60
  -4   1  -4    6.28    1.57
   5  -1   4   73.42    3.90
   5  -1   4   74.21    4.21
   5   1   4   75.45    4.17
   6  -1   4   13.75    1.06
  -6   1  -4   13.47    2.15
   6   1   4   13.46    1.08
  -6   1  -4   12.61    1.16
   7  -1   4  158.15    8.17
  -7   1  -4  153.18    7.87
   7   1   4  144.74    8.16
   8  -1   4    3.88    0.51
  -8   1  -4    3.85    0.66
  -8   1  -4    2.47    0.58
   9  -1   4   27.02    1.38
  -9  -1  -4   31.02    1.91
   9  -1   4   28.54    1.79
  -9   1  -4   26.87    1.67
  -9   1  -4   24.29    1.51
   9   1   4   27.96    1.41
  -9   1  -4   26.36    1.86
  10  -1   4   18.07    0.96
  10  -1   4   16.66    0.77
  10  -1   4   15.51    0.91
 -10  -1  -4   16.98    1.33
  10  -1   4   18.10    1.23
  10  -1   4   16.53    0.80
  10   1   4   16.58    0.80
 -10   1  -4   15.54    1.31
  10   1   4   16.65    0.96
  10   1   4   17.04    0.76
  10   1   4   15.47    0.92
  11  -1   4    6.65    0.52
  11  -1   4    6.97    0.41
  11  -1   4    6.87    0.66
  11  -1   4    7.30    0.54
  11  -1   4    6.67    0.45
  11   1   4    6.66    0.54
  11   1   4    6.78    0.40
  11   1   4    6.81    0.45
  11   1   4    6.56    0.53
 -12  -1  -4   14.29    1.16
  12  -1   4   15.81    0.84
  12  -1   4   15.99    0.87
  12  -1   4   16.18    0.74
 -12   1  -4   14.51    1.15
  12   1   4   16.20    0.70
  12   1   4   15.34    0.88
  12   1   4   15.67    0.75
  12   1   4   15.36    0.85
  13  -1   4   34.71    1.38
  13  -1   4   34.51    1.56
  13  -1   4   35.45    1.61
  13   1   4   35.64    1.63
  13   1   4   36.26    1.37
  13   1   4   36.51    1.40
  13   1   4   33.94    1.56
  14  -1   4    3.64    0.25
 -14  -1  -4    3.86    0.41
  14  -1   4    3.79    0.32
  14   1   4    3.53    0.31
  14   1   4    3.80    0.26
 -14   1  -4    4.17    0.44
  14   1   4    3.93    0.24
 -15   1  -4   25.48    1.15
 -15  -2   4   32.12    1.47
 -15  -2   4   32.43    1.20
 -15   2   4   33.21    1.43
 -14  -2   4    4.69    0.42
 -14  -2   4    5.08    0.35
 -14  -2   4    5.22    0.46
 -14   2   4    5.10    0.46
 -14   2   4    5.28    0.46
 -14   2   4    5.03    0.25
 -13  -2   4  121.30    5.30
 -13   2   4  127.10    5.32
 -13   2   4  125.66    5.16
 -12  -2   4    1.78    0.30
 -12  -2   4    1.94    0.35
  12  -2  -4    1.37    0.16
  12  -2  -4    1.10    0.19
 -12  -2   4    1.42    0.35
  12  -2  -4    1.38    0.19
 -12   2   4    1.58    0.37
 -12   2   4    1.21    0.27
 -12   2   4    1.28    0.23
 -12   2   4    0.87    0.30
  11  -2  -4   60.32    2.30
  11  -2  -4   61.67    2.56
 -11  -2   4   62.93    2.89
  11  -2  -4   61.22    2.22
 -11   2   4   60.92    2.64
 -11   2   4   63.25    2.93
 -11   2   4   58.53    2.29
 -11   2   4   59.69    2.79
  10  -2  -4   60.40    2.42
  10  -2  -4   67.45    3.94
  10  -2  -4   61.38    2.34
  10  -2  -4   64.38    2.70
 -10  -2   4   60.75    2.99
 -10   2   4   63.87    2.41
  10   2  -4   64.62    2.34
 -10   2   4   67.68    3.08
 -10   2   4   62.62    2.92
  10   2  -4   66.67    2.94
 -10   2   4   64.43    2.77
  -9  -2   4    1.74    0.40
   9  -2  -4    2.31    0.66
   9  -2  -4    2.90    0.35
  -9  -2   4    2.08    0.43
   9   2  -4    2.28    0.28
  -9   2   4    2.27    0.33
  -9   2   4    2.99    0.51
  -8  -2   4   77.53    4.11
   8  -2  -4   84.16    4.81
   8  -2  -4   76.02    3.25
  -8   2   4   77.30    3.51
   8   2  -4   76.59    3.22
  -8   2   4   79.37    3.30
   7  -2  -4   83.49    4.33
  -7  -2   4   86.07    4.37
   7  -2  -4   82.33    5.01
   7   2  -4   78.14    3.43
  -7   2   4   89.92    3.51
   6  -2  -4   25.89    1.55
   6  -2  -4   23.62    1.91
   6  -2  -4   29.43    1.78
  -6  -2   4   26.01    2.18
  -6  -2   4   26.87    1.57
   6   2  -4   28.57    1.73
  -5  -2   4  227.14   11.14
  -5  -2   4  240.34   14.93
   5  -2  -4  212.05   12.12
   5  -2  -4  225.86   11.15
  -5   2   4  218.66    9.65
   5   2  -4  242.46   12.38
  -5   2   4  226.82   11.34
  -4  -2   4   32.63    1.74
  -4  -2   4   30.35    2.58
   4  -2  -4   33.03    1.76
   4   2  -4   33.12    2.12
  -4   2   4   32.47    1.92
  -4   2   4   33.31    1.81
  -3  -2   4  158.04    7.67
  -3  -2   4  162.06    7.81
  -3  -2   4  175.16   10.57
   3   2  -4  146.05    7.91
   3   2  -4  136.15   13.04
  -3   2   4  163.35    7.84
  -2  -2   4   84.91    4.25
  -2  -2   4   77.42    5.81
   2   2  -4   82.30    7.35
  -2   2   4   86.27    4.21
   2   2  -4   81.85    4.40
  -1  -2   4    5.84    0.97
  -1  -2   4    6.93    0.59
   1   2  -4    7.24    0.77
  -1   2   4    6.85    0.49
   1   2  -4    6.38    1.46
   0  -2   4    3.05    0.48
   0  -2   4    2.84    0.71
   0   2  -4    3.62    1.18
   0   2  -4    3.26    0.57
   0   2   4    3.82    0.33
   1  -2   4  193.61   13.49
   1  -2   4  217.23   10.47
  -1   2  -4  192.57   10.37
  -1   2  -4  206.16   11.32
  -1   2  -4  202.02   17.37
   1   2   4  227.09   10.24
   2  -2   4    3.48    0.57
   2  -2   4    2.84    0.56
   2   2   4    3.67    0.33
  -2   2  -4    2.66    1.16
  -2   2  -4    3.32    0.65
  -2   2  -4    4.30    0.68
  -3   2  -4  267.73   13.87
  -3   2  -4  240.69   12.66
   4  -2   4    8.52    0.72
   4  -2   4    6.48    0.66
  -4   2  -4    6.09    0.80
  -4   2  -4    6.07    1.54
  -4   2  -4    6.03    0.80
   5  -2   4   64.39    2.82
   5  -2   4   63.61    3.55
   5  -2   4   65.34    3.34
  -5   2  -4   62.98    5.93
  -5   2  -4   57.66    3.41
  -5   2  -4   54.03    3.68
   6  -2   4   14.06    1.11
   6  -2   4   15.98    1.03
  -6   2  -4   15.01    1.31
  -6   2  -4   14.12    1.18
   7  -2   4   25.73    1.63
  -7   2  -4   22.99    1.56
  -7   2  -4   24.78    1.88
  -7   2  -4   23.46    1.64
   8  -2   4   73.14    4.16
  -8   2  -4   71.81    4.05
  -8   2  -4   79.25    4.59
  -8   2  -4   72.15    3.63
   9  -2   4  131.35    5.46
   9  -2   4  138.89    7.06
  -9   2  -4  129.25    5.34
  -9   2  -4  126.67    6.76
   9   2   4  128.20    5.48
   9   2   4  127.94    4.70
  -9   2  -4  130.10    5.91
  10  -2   4   13.81    0.81
  10  -2   4   13.84    0.69
  10  -2   4   13.87    1.04
  10  -2   4   14.00    0.79
 -10   2  -4   13.77    1.03
 -10   2  -4   14.80    1.15
  10   2   4   12.66    0.80
 -10   2  -4   12.89    0.92
  10   2   4   12.67    0.68
  10   2   4   13.70    0.83
  10   2   4   13.20    0.62
  11  -2   4   77.93    3.20
  11  -2   4   72.26    3.10
  11  -2   4   74.25    4.11
  11  -2   4   71.49    2.76
  11   2   4   70.71    3.10
  11   2   4   74.50    3.22
  11   2   4   74.37    2.74
 -11   2  -4   73.29    3.13
  11   2   4   76.97    2.79
 -11   2  -4   72.70    3.96
 -12  -2  -4    0.25    0.35
  12  -2   4    0.39    0.17
  12  -2   4    0.36    0.17
  12  -2   4    0.61    0.16
  12  -2   4    0.11    0.20
  12   2   4    0.58    0.16
  12   2   4    0.52    0.19
  12   2   4    0.50    0.13
  12   2   4    0.40    0.18
  13  -2   4   12.04    0.66
  13  -2   4   11.53    0.65
  13  -2   4   11.12    0.55
  13   2   4   11.39    0.67
  13   2   4   12.74    0.59
  13   2   4   11.80    0.62
  13   2   4   12.04    0.54
  14   2   4   20.85    0.99
  14   2   4   21.19    0.85
 -14   2  -4   20.85    0.89
  14   2   4   21.18    0.83
 -14   2  -4   19.93    1.05
 -14   2  -4   21.09    1.05
 -15   3   4   20.84    0.95
 -14  -3   4  115.11    4.93
 -14  -3   4  118.02    4.15
 -14   3   4  123.74    4.84
 -13  -3   4    2.61    0.36
 -13  -3   4    2.12    0.27
  13  -3  -4    2.51    0.18
 -13  -3   4    2.93    0.36
 -13   3   4    2.38    0.35
 -13   3   4    2.25    0.32
 -13   3   4    2.16    0.15
  12  -3  -4  153.24    5.96
  12  -3  -4  151.08    5.36
  12  -3  -4  150.12    5.19
 -12  -3   4  153.92    6.39
 -12   3   4  148.13    6.40
 -12   3   4  150.70    6.24
  11  -3  -4   52.02    2.01
 -11  -3   4   52.27    2.50
  11  -3  -4   51.55    2.23
  11  -3  -4   54.68    3.27
  11  -3  -4   50.39    1.93
 -11   3   4   52.72    2.25
 -11   3   4   52.22    2.46
  11   3  -4   51.98    2.39
 -11   3   4   52.13    2.56
 -11   3   4   51.88    1.96
  10  -3  -4   23.17    1.02
  10  -3  -4   25.82    1.89
  10  -3  -4   22.82    1.06
 -10  -3   4   24.41    1.39
 -10  -3   4   23.67    1.48
  10  -3  -4   23.95    1.18
 -10   3   4   26.25    1.51
 -10   3   4   23.83    1.19
 -10   3   4   23.74    1.38
 -10   3   4   22.70    1.02
 -10   3   4   22.93    1.32
 -10   3   4   23.80    1.20
  10   3  -4   24.17    1.34
   9  -3  -4  103.63    4.23
   9  -3  -4   99.67    3.69
   9  -3  -4  107.31    6.05
  -9  -3   4  103.36    4.54
  -9  -3   4  101.96    5.29
  -9   3   4  103.04    4.48
  -9   3   4  104.58    4.23
  -9   3   4   98.15    4.11
  -9   3   4   99.02    4.55
  -9   3   4  102.02    3.68
  -9   3   4  109.92    4.71
  -8  -3   4   68.61    3.57
   8  -3  -4   67.57    3.53
   8  -3  -4   68.49    4.23
  -8   3   4   65.72    2.83
   8   3  -4   68.54    2.73
  -8   3   4   62.94    2.78
  -8   3   4   64.79    3.07
   7  -3  -4  129.68    6.34
   7  -3  -4  126.37    7.22
  -7  -3   4  127.03    6.36
   7   3  -4  118.58    5.01
  -7   3   4  131.56    5.07
  -7   3   4  117.99    5.43
  -6  -3   4  481.04   22.15
  -6  -3   4  442.90   29.40
   6  -3  -4  494.41   22.82
   6  -3  -4  417.60   23.91
   6  -3  -4  480.92   22.15
  -6   3   4  466.89   17.65
  -6   3   4  441.64   19.18
   6   3  -4  416.57   17.69
   5  -3  -4    5.19    0.47
  -5  -3   4    4.44    0.88
  -5  -3   4    4.66    0.47
   5  -3  -4    4.66    0.79
  -5   3   4    4.18    0.41
  -5   3   4    3.99    0.48
  -4  -3   4  396.57   18.22
  -4  -3   4  368.37   24.45
   4  -3  -4  376.64   18.23
  -4   3   4  375.88   18.57
  -4   3   4  358.73   19.44
  -4   3   4  366.30   15.81
   4   3  -4  385.42   20.08
  -3  -3   4   92.98    6.51
  -3  -3   4   93.54    4.73
   3  -3  -4   89.29    4.59
  -3  -3   4   98.08    4.59
  -3   3   4   90.97    4.03
  -3   3   4   96.03    4.74
   3   3  -4   83.27    7.92
  -3   3   4   91.47    4.95
   3   3  -4   92.08    5.23
  -2  -3   4   52.96    2.59
  -2  -3   4   46.71    3.82
  -2  -3   4   53.03    2.79
  -2   3   4   54.98    2.70
   2   3  -4   52.64    3.15
   2   3  -4   41.61    4.74
  -2   3   4   50.52    2.30
  -1  -3   4  340.11   23.55
  -1  -3   4  377.48   17.59
  -1  -3   4  366.26   18.07
   1   3  -4  359.80   19.58
  -1   3   4  385.80   17.93
   1   3  -4  350.37   17.89
   0  -3   4  215.16   15.33
   0  -3   4  231.70   11.77
   0  -3   4  249.24   11.38
   0   3  -4  239.39   12.77
   0   3   4  246.29   11.61
   0   3  -4  221.08   11.66
   1  -3   4  212.53    9.49
   1  -3   4  222.40   11.14
   1  -3   4  220.03   14.46
  -1   3  -4  198.57   18.35
   1   3   4  235.26   10.96
  -1   3  -4  230.01   12.05
  -1   3  -4  223.47   11.03
   2  -3   4  380.46   18.40
   2  -3   4  371.58   15.68
   2  -3   4  358.46   23.71
   2   3   4  386.63   18.18
  -2   3  -4  354.26   30.15
  -2   3  -4  372.50   18.14
  -2   3  -4  357.30   19.84
   3  -3   4    6.58    0.66
   3  -3   4    6.40    0.70
   3  -3   4    7.73    0.60
   3  -3   4    8.60    0.84
  -3   3  -4    8.13    1.66
  -3   3  -4    6.53    0.83
  -3   3  -4    6.99    0.81
   4  -3   4  335.97   17.80
   4  -3   4  335.64   14.47
   4  -3   4  335.40   17.01
  -4   3  -4  316.85   18.40
  -4   3  -4  348.16   16.83
  -4   3  -4  379.28   28.21
   5  -3   4  182.51    9.03
   5  -3   4  181.43    9.50
   5  -3   4  180.46    7.68
  -5   3  -4  172.02    8.95
  -5   3  -4  173.27    9.83
   6  -3   4    6.95    0.65
   6  -3   4    6.66    0.40
   6  -3   4    6.62    0.67
  -6   3  -4    7.13    0.74
  -6   3  -4    6.79    0.74
  -6   3  -4    6.16    0.78
   7  -3   4  253.66    9.01
   7  -3   4  231.82   12.24
  -7   3  -4  218.76    9.98
  -7   3  -4  222.37   12.74
  -7   3  -4  232.41   11.58
   8  -3   4   50.71    2.87
  -8   3  -4   46.14    2.25
  -8   3  -4   47.87    2.51
  -8   3  -4   47.77    2.76
  -8   3  -4   48.41    3.11
   9  -3   4   75.91    4.23
   9  -3   4   74.30    2.84
   9  -3   4   73.62    3.16
   9   3   4   75.65    2.85
  -9   3  -4   77.18    3.62
   9   3   4   73.73    2.77
   9   3   4   72.16    3.27
  -9   3  -4   77.99    3.26
  -9   3  -4   78.05    4.06
  10  -3   4  203.48   11.16
  10  -3   4  204.26    7.53
  10  -3   4  211.82    8.41
  10  -3   4  224.30    8.66
  10   3   4  212.40    8.69
 -10   3  -4  212.23    9.14
  10   3   4  213.71    7.55
  10   3   4  212.59    7.56
 -10   3  -4  212.86    8.24
  11  -3   4    0.33    0.17
  11  -3   4    0.20    0.15
  11  -3   4    0.42    0.23
  11  -3   4    0.08    0.16
 -11  -3  -4    0.28    0.37
 -11   3  -4    0.51    0.29
  11   3   4    0.29    0.17
  11   3   4    0.88    0.20
 -11   3  -4    0.10    0.24
  11   3   4    0.14    0.10
  12  -3   4  117.25    4.49
  12  -3   4  132.33    5.18
  12  -3   4  127.56    5.04
  12  -3   4  119.29    6.67
  12   3   4  127.48    4.52
  12   3   4  129.87    4.54
  12   3   4  122.44    5.21
 -12   3  -4  127.27    4.94
  13   3   4   45.55    1.71
  13   3   4   44.81    1.96
 -13   3  -4   44.11    2.00
 -13   3  -4   44.31    1.72
  13   3   4   44.38    1.67
  13   3   4   44.09    1.87
 -14  -3  -4    9.14    0.59
 -14   3  -4    9.39    0.45
  14   3   4    9.17    0.44
 -14   3  -4    9.37    0.55
 -14  -4   4    0.30    0.12
 -14   4   4    0.35    0.15
  13  -4  -4   12.42    0.52
 -13  -4   4   12.45    0.75
 -13  -4   4   13.69    0.65
 -13   4   4   12.44    0.78
  12  -4  -4    9.25    0.44
  12  -4  -4    8.97    0.51
 -12  -4   4    8.66    0.66
  12  -4  -4    9.19    0.89
  12  -4  -4    8.53    0.47
 -12   4   4    8.19    0.68
  11  -4  -4   34.35    2.31
  11  -4  -4   33.85    1.39
  11  -4  -4   32.67    1.53
  11  -4  -4   34.25    1.34
 -11  -4   4   35.59    1.75
 -11   4   4   33.13    1.56
 -11   4   4   34.47    1.76
 -11   4   4   32.94    1.72
  11   4  -4   34.89    1.66
  10  -4  -4    1.24    0.25
  10  -4  -4    0.61    0.45
  10  -4  -4    1.37    0.30
  10  -4  -4    1.45    0.25
 -10  -4   4    0.60    0.30
  10   4  -4    1.54    0.35
 -10   4   4    0.68    0.27
 -10   4   4    2.13    0.22
 -10   4   4    1.64    0.32
 -10   4   4    1.45    0.24
 -10   4   4    0.91    0.37
   9  -4  -4    0.56    0.48
  -9  -4   4   -0.10    0.25
   9  -4  -4    1.00    0.29
  -9   4   4    0.35    0.17
  -9   4   4    0.07    0.19
  -9   4   4    0.46    0.36
  -9   4   4    0.09    0.21
   9   4  -4    1.49    0.37
  -9   4   4    0.00    0.19
   8  -4  -4    2.72    0.77
   8  -4  -4    2.94    0.46
  -8  -4   4    3.90    0.56
  -8   4   4    3.58    0.46
  -8   4   4    3.02    0.40
  -8   4   4    4.59    0.41
   7  -4  -4   46.25    2.58
   7  -4  -4   44.58    3.22
   7  -4  -4   47.57    3.06
  -7  -4   4   50.09    2.62
  -7   4   4   45.29    2.30
  -7   4   4   49.64    2.01
  -7   4   4   43.07    2.07
   6  -4  -4    9.43    1.08
  -6  -4   4    7.08    1.22
   6  -4  -4    8.62    0.71
   6  -4  -4    7.84    1.13
  -6  -4   4    8.02    0.72
  -6   4   4    9.90    0.49
  -6   4   4    8.66    0.67
  -6   4   4    8.86    0.71
   6   4  -4    8.23    0.52
  -5  -4   4  119.51    5.52
  -5  -4   4  104.11    7.68
   5  -4  -4  113.88    5.97
   5  -4  -4  116.09    5.55
   5  -4  -4   94.73    6.22
  -5   4   4  108.88    4.81
  -5   4   4  109.05    4.86
   5   4  -4  106.45    4.42
  -4  -4   4    7.60    1.17
   4  -4  -4    7.81    0.97
   4  -4  -4    8.74    0.92
  -4  -4   4    8.28    0.62
  -4   4   4    9.06    0.61
   3  -4  -4   31.56    1.77
  -3  -4   4   32.26    1.66
  -3  -4   4   33.75    1.74
  -3  -4   4   28.47    2.67
  -3   4   4   32.23    1.93
  -3   4   4   31.81    1.59
  -3   4   4   33.57    1.88
  -2  -4   4    9.98    1.35
  -2  -4   4   12.34    0.86
  -2  -4   4   12.89    0.81
  -2  -4   4   11.81    0.95
  -2   4   4   13.16    0.78
  -2   4   4   15.82    0.95
   2   4  -4   12.45    0.93
   2   4  -4   15.13    1.89
  -2   4   4   13.29    0.91
  -1  -4   4    3.34    0.46
  -1  -4   4    3.69    0.36
  -1  -4   4    3.14    0.50
  -1  -4   4    3.04    0.75
   1   4  -4    4.96    1.20
   1   4  -4    4.19    0.59
  -1   4   4    3.90    0.44
  -1   4   4    3.79    0.39
  -1   4   4    3.44    0.35
   0  -4   4   36.40    2.25
   0  -4   4   34.14    2.99
   0  -4   4   40.08    2.03
   0  -4   4   35.93    1.94
   0   4  -4   39.58    2.38
   0   4   4   38.28    1.84
   0   4  -4   43.48    4.12
   0   4   4   39.63    2.15
   1  -4   4   12.13    0.89
   1  -4   4   13.37    1.06
   1  -4   4   13.27    0.81
   1  -4   4   12.82    1.41
  -1   4  -4   13.58    1.08
   1   4   4   13.64    0.91
   1   4   4   12.41    0.77
  -1   4  -4   15.86    2.15
  -1   4  -4   14.88    1.03
   2  -4   4   10.44    1.20
   2  -4   4   11.95    0.92
   2  -4   4   11.99    0.74
   2  -4   4   11.18    0.84
   2  -4   4   12.40    1.02
  -2   4  -4   14.14    2.05
   2   4   4   12.06    0.72
  -2   4  -4   13.76    0.97
  -2   4  -4   12.18    1.01
   2   4   4   12.07    0.83
   3  -4   4   38.61    2.04
  -3  -4  -4   43.75    3.22
   3  -4   4   40.40    2.43
   3  -4   4   40.96    2.45
   3   4   4   41.71    2.25
  -3   4  -4   40.57    2.55
  -3   4  -4   42.73    2.34
   4  -4   4    0.84    0.27
   4  -4   4    2.05    0.41
   4  -4   4    1.92    0.42
  -4   4  -4    1.03    0.35
  -4   4  -4    1.08    0.40
   5  -4   4   23.08    1.27
   5  -4   4   24.44    1.08
   5  -4   4   23.01    1.59
   5  -4   4   22.72    1.50
  -5   4  -4   24.50    1.51
  -5   4  -4   23.48    1.44
  -5   4  -4   22.30    1.63
   6  -4   4   10.64    0.85
   6  -4   4   10.95    0.91
   6  -4   4   10.02    0.55
   6  -4   4    9.98    0.70
  -6   4  -4   12.08    1.01
  -6   4  -4    9.06    0.84
  -6   4  -4    8.39    0.82
   7  -4   4    4.31    0.54
   7  -4   4    4.26    0.54
   7  -4   4    4.95    0.33
  -7   4  -4    3.69    0.58
  -7   4  -4    3.59    0.64
  -7   4  -4    3.68    0.50
  -7   4  -4    4.34    0.53
  -7   4  -4    4.47    0.59
   8  -4   4    3.04    0.47
   8  -4   4    2.97    0.24
   8  -4   4    2.44    0.31
   8  -4   4    2.67    0.20
   8  -4   4    2.60    0.22
  -8   4  -4    1.97    0.43
  -8   4  -4    2.06    0.43
   8   4   4    2.90    0.31
   8   4   4    2.48    0.22
  -8   4  -4    2.34    0.42
  -8   4  -4    2.45    0.42
   9  -4   4   30.20    1.06
   9  -4   4   28.51    1.37
   9  -4   4   29.22    1.24
   9  -4   4   27.61    1.84
  -9   4  -4   29.76    1.65
   9   4   4   27.43    1.13
  -9   4  -4   28.57    1.48
   9   4   4   30.46    1.26
  10  -4   4    3.20    0.31
  10  -4   4    3.13    0.37
  10  -4   4    3.49    0.47
  10   4   4    3.08    0.38
  10   4   4    3.88    0.25
 -10   4  -4    3.48    0.49
  10   4   4    3.99    0.34
 -10   4  -4    3.25    0.43
  11  -4   4   27.36    1.17
  11  -4   4   28.18    1.77
 -11  -4  -4   26.55    1.73
  11  -4   4   30.45    1.34
  11   4   4   28.47    1.38
 -11   4  -4   29.70    1.56
  11   4   4   28.63    1.13
  11   4   4   29.81    1.23
 -11   4  -4   28.82    1.45
 -11   4  -4   28.61    1.39
 -11   4  -4   29.95    1.27
  12  -4   4    0.34    0.13
 -12   4  -4    0.48    0.17
 -12   4  -4    0.38    0.21
  12   4   4    0.48    0.11
  12   4   4    0.71    0.16
  12   4   4    0.55    0.13
 -12   4  -4    0.47    0.21
 -12   4  -4    0.32    0.22
  12   4   4    0.26    0.15
 -12   4  -4    0.21    0.19
  13   4   4    7.10    0.40
 -13   4  -4    7.78    0.50
  13   4   4    6.72    0.39
  13   4   4    7.47    0.35
 -13   4  -4    7.27    0.46
 -13   4  -4    7.01    0.39
 -14   4  -4    0.60    0.14
  14   4   4    0.59    0.10
 -14   4  -4    0.59    0.09
  13  -5  -4    0.20    0.07
 -13  -5   4    0.37    0.14
 -13   5   4    0.32    0.15
  12  -5  -4   18.88    0.76
  12  -5  -4   18.73    0.88
  12  -5  -4   18.24    0.80
  12   5  -4   18.48    0.95
 -12   5   4   19.45    1.04
 -12   5   4   17.99    1.01
 -12   5   4   22.02    0.96
  11  -5  -4   45.06    1.95
  11  -5  -4   44.81    1.69
  11  -5  -4   43.64    1.75
  11  -5  -4   43.30    2.80
 -11   5   4   47.72    1.98
  11   5  -4   44.54    2.03
 -11   5   4   45.24    2.11
 -11   5   4   44.69    2.16
 -10  -5   4   24.90    1.57
  10  -5  -4   28.28    2.01
  10  -5  -4   27.36    1.15
  10  -5  -4   28.16    1.19
  10  -5  -4   27.61    1.32
 -10   5   4   26.30    1.47
  10   5  -4   25.49    1.37
 -10   5   4   25.92    1.46
 -10   5   4   26.95    1.33
   9  -5  -4  118.26    6.43
   9  -5  -4  112.99    4.57
  -9  -5   4  101.89    5.60
  -9   5   4  112.78    4.80
  -9   5   4  106.26    4.90
  -9   5   4  109.25    4.43
   9   5  -4  111.82    4.68
   8  -5  -4   18.28    1.68
  -8  -5   4   17.88    1.23
   8  -5  -4   18.09    1.23
   8   5  -4   18.59    0.94
   8   5  -4   17.72    1.11
  -8   5   4   18.91    1.06
  -8   5   4   19.12    1.17
  -8   5   4   19.76    1.34
  -8   5   4   18.52    1.05
  -7  -5   4   44.59    2.48
   7  -5  -4   45.09    2.51
   7  -5  -4   44.64    3.13
   7  -5  -4   44.04    2.99
  -7   5   4   43.15    2.04
  -7   5   4   46.27    2.31
  -7   5   4   44.40    2.07
  -7   5   4   44.26    2.26
   6  -5  -4   66.55    4.51
  -6  -5   4   76.30    3.79
   6  -5  -4   70.67    4.32
   6  -5  -4   72.17    3.83
  -6   5   4   75.42    3.44
  -6   5   4   69.66    3.13
  -6   5   4   74.61    3.12
  -6   5   4   71.85    3.42
  -5  -5   4    2.44    0.37
   5  -5  -4    2.57    0.41
   5  -5  -4    2.03    0.71
   5  -5  -4    2.77    0.74
  -5   5   4    2.86    0.44
  -5   5   4    2.80    0.42
   5   5  -4    2.32    0.22
  -4  -5   4  130.81    5.98
   4  -5  -4  120.65    6.52
   4  -5  -4  101.73    6.72
   4  -5  -4  122.38    6.03
  -4  -5   4  109.89    8.29
   4   5  -4  117.06    4.73
  -4   5   4  125.42    5.32
  -4   5   4  123.36    5.22
  -3  -5   4  132.30   10.00
   3  -5  -4  153.65    7.84
   3  -5  -4  130.59    8.08
  -3  -5   4  151.94    7.27
   3  -5  -4  146.32    7.31
  -3   5   4  154.04    6.46
   3   5  -4  157.16    5.86
  -2  -5   4    2.30    0.70
  -2  -5   4    1.87    0.43
  -2  -5   4    1.61    0.28
  -2  -5   4    1.39    0.35
   2  -5  -4    1.78    0.58
  -2   5   4    1.75    0.31
  -2   5   4    1.82    0.34
   2   5  -4    2.04    0.29
  -1  -5   4  340.10   15.13
  -1  -5   4  338.30   23.15
  -1  -5   4  341.65   17.73
   1  -5  -4  379.31   17.99
  -1  -5   4  376.88   17.28
  -1   5   4  366.58   15.09
  -1   5   4  345.45   18.40
   0  -5   4   40.47    2.18
   0  -5   4   41.64    3.41
   0  -5   4   43.84    2.30
   0  -5   4   41.91    2.55
   0   5   4   46.14    2.14
   0   5   4   43.51    2.47
   0   5  -4   45.73    2.50
   1  -5   4  179.05    8.36
   1  -5   4  185.63   12.77
   1  -5   4  199.94    9.41
   1  -5   4  187.11    9.81
  -1   5  -4  209.40   10.39
   1   5   4  187.32    9.69
   1   5   4  192.39    8.27
   2  -5   4   27.42    1.77
   2  -5   4   24.97    2.21
   2  -5   4   28.69    1.47
  -2  -5  -4   28.63    1.89
   2  -5   4   25.63    1.50
  -2  -5  -4   26.01    2.34
  -2   5  -4   23.56    1.27
  -2   5  -4   27.53    1.70
   2   5   4   25.30    1.38
   3  -5   4    9.68    0.60
   3  -5   4    9.21    0.81
  -3  -5  -4    8.32    1.24
   3  -5   4    9.81    0.74
   3  -5   4    9.65    0.89
  -3   5  -4    8.05    0.62
  -3   5  -4    9.06    0.81
   4  -5   4   62.67    3.05
   4  -5   4   67.96    2.71
   4  -5   4   63.30    3.60
   4  -5   4   65.14    3.72
  -4   5  -4   66.13    3.76
  -4   5  -4   68.56    3.13
  -4   5  -4   60.35    2.80
   5  -5   4  215.59   11.26
   5  -5   4  233.54    8.74
   5  -5   4  214.73    9.57
   5  -5   4  226.76   11.79
  -5   5  -4  218.21    8.88
  -5   5  -4  223.21   12.08
  -5   5  -4  224.24    9.52
   6  -5   4   13.93    1.07
   6  -5   4   15.08    0.75
   6  -5   4   13.91    1.12
   6  -5   4   14.76    0.92
  -6   5  -4   14.34    0.89
  -6   5  -4   14.02    1.01
  -6   5  -4   13.52    0.89
  -6   5  -4   14.95    1.14
  -6   5  -4   13.00    0.91
   7  -5   4  251.02   12.06
   7  -5   4  242.81    8.14
   7  -5   4  244.37   12.62
   7  -5   4  245.71    8.51
   7  -5   4  250.61    9.34
   7  -5   4  241.00    8.39
   7   5   4  230.91    8.51
  -7   5  -4  234.46    9.17
  -7   5  -4  221.10    8.29
  -7   5  -4  226.06    9.57
  -7   5  -4  239.71   10.18
   8  -5   4    0.39    0.26
   8  -5   4    1.01    0.16
   8  -5   4    1.16    0.24
   8  -5   4    0.92    0.14
   8  -5   4    1.00    0.17
  -8   5  -4    0.57    0.27
   8   5   4    0.96    0.22
  -8   5  -4    0.37    0.28
  -8   5  -4    0.62    0.23
  -8   5  -4    0.60    0.26
  -8   5  -4    0.64    0.27
   8   5   4    0.95    0.13
   9  -5   4   14.67    0.73
   9  -5   4   13.85    1.09
   9  -5   4   15.76    0.61
   9   5   4   14.58    0.64
  -9   5  -4   14.61    0.91
   9   5   4   14.96    0.76
  -9   5  -4   14.49    0.77
  -9   5  -4   13.98    0.88
  -9   5  -4   15.15    0.90
  -9   5  -4   15.59    1.00
  10  -5   4   24.28    1.59
  10  -5   4   24.60    1.06
 -10   5  -4   25.76    1.27
 -10   5  -4   24.30    1.08
  10   5   4   25.62    1.10
  10   5   4   24.77    0.99
 -10   5  -4   24.83    1.25
 -10   5  -4   24.31    1.37
  10   5   4   25.60    1.12
  11  -5   4    4.58    0.48
  11  -5   4    4.79    0.32
 -11   5  -4    4.25    0.35
  11   5   4    4.83    0.36
 -11   5  -4    4.54    0.41
  11   5   4    4.83    0.32
  11   5   4    4.73    0.28
 -11   5  -4    4.03    0.45
 -11   5  -4    3.91    0.41
 -12   5  -4   46.94    1.74
  12   5   4   46.33    1.96
 -12   5  -4   45.04    2.16
 -12   5  -4   47.60    2.00
 -12   5  -4   45.94    1.96
  12   5   4   49.16    1.76
  12   5   4   47.79    1.81
 -12   5  -4   49.42    2.04
  13   5   4   68.18    2.44
 -13   5  -4   65.11    2.60
 -13   5  -4   66.91    2.32
 -13  -6   4   59.67    2.13
  12  -6  -4   19.47    0.88
  12  -6  -4   19.56    0.80
  12  -6  -4   19.09    0.76
  12   6  -4   20.70    0.95
 -12   6   4   21.25    0.95
  11  -6  -4   41.77    1.57
  11  -6  -4   40.10    1.74
  11  -6  -4   39.81    1.51
 -11   6   4   37.88    1.93
  11   6  -4   41.12    1.81
 -11   6   4   41.18    1.76
  10  -6  -4  161.52    5.86
  10  -6  -4  161.67    6.53
  10  -6  -4  157.48    8.88
  10  -6  -4  161.73    5.68
  10   6  -4  166.92    5.90
 -10   6   4  167.53    6.35
  10   6  -4  167.27    6.64
   9  -6  -4    0.73    0.42
  -9  -6   4    0.52    0.28
  -9   6   4    0.48    0.25
  -9   6   4    1.00    0.27
   9   6  -4    0.45    0.23
   9   6  -4    0.77    0.22
  -9   6   4    0.33    0.25
   8  -6  -4  112.22    5.94
   8  -6  -4  122.98    6.73
  -8  -6   4  112.73    5.92
  -8   6   4  118.61    5.22
   8   6  -4  114.19    4.33
  -8   6   4  121.01    4.73
  -8   6   4  117.03    4.85
   8   6  -4  115.34    4.91
   7  -6  -4   61.41    3.39
  -7  -6   4   64.76    3.38
   7  -6  -4   63.68    4.02
   7  -6  -4   57.60    3.86
   7  -6  -4   60.96    3.25
  -7   6   4   69.47    3.11
  -7   6   4   62.55    2.90
   7   6  -4   60.22    2.85
  -7   6   4   65.39    2.79
   7   6  -4   62.69    2.50
  -7   6   4   64.33    2.83
  -7   6   4   64.38    2.82
   6  -6  -4   29.81    2.33
  -6  -6   4   31.96    1.81
   6  -6  -4   31.47    1.85
   6  -6  -4   30.81    2.38
  -6   6   4   29.65    1.57
  -6   6   4   30.07    1.57
  -6   6   4   34.22    1.83
  -6   6   4   33.82    1.64
   6   6  -4   28.81    1.60
   6   6  -4   30.74    1.37
  -6   6   4   31.11    1.74
  -6   6   4   29.44    1.62
  -5  -6   4  220.25   10.60
   5  -6  -4  217.17   10.65
   5  -6  -4  204.39   11.29
   5  -6  -4  200.96   11.78
  -5   6   4  213.24    8.66
  -5   6   4  220.80    9.38
  -5   6   4  218.84    8.32
  -5   6   4  219.15    9.22
   4  -6  -4   66.46    3.50
  -4  -6   4   67.82    3.45
   4  -6  -4   59.58    3.98
   4  -6  -4   59.26    4.12
  -4   6   4   67.90    3.18
  -4   6   4   66.56    3.10
  -4   6   4   69.85    2.99
  -4   6   4   67.76    2.81
   3  -6  -4   97.86    4.81
   3  -6  -4   79.45    5.44
   3  -6  -4   96.00    5.40
  -3  -6   4   98.67    4.76
   3   6  -4   89.88    3.67
  -3   6   4   95.32    4.30
  -3   6   4   95.44    4.17
   2  -6  -4  388.72   20.27
  -2  -6   4  414.10   19.43
  -2  -6   4  382.94   16.98
   2   6  -4  382.35   15.45
  -2   6   4  402.90   16.55
  -2   6   4  419.57   15.79
  -2   6   4  405.31   17.00
  -1  -6   4   10.37    0.76
   1  -6  -4   10.52    1.22
  -1  -6   4   11.46    0.85
  -1  -6   4   10.58    0.96
  -1   6   4   10.25    0.79
   1   6  -4    9.81    0.60
  -1   6   4   10.53    0.63
  -1   6   4   10.42    0.69
   0  -6   4  276.22   13.29
   0  -6  -4  274.46   14.09
   0  -6   4  276.81   13.77
   0  -6   4  269.16   11.74
   0   6   4  281.90   11.72
   0   6   4  264.62   10.76
   0   6  -4  260.52   10.62
   1  -6   4   79.91    4.05
   1  -6   4   83.83    3.78
   1  -6   4   80.12    4.40
  -1  -6  -4   72.79    4.60
   1   6   4   82.68    3.71
  -1   6  -4   79.76    3.28
   1   6   4   76.27    3.23
   2  -6   4   32.93    1.82
  -2  -6  -4   30.46    2.32
   2  -6   4   34.79    1.57
   2  -6   4   34.55    2.16
   2  -6   4   33.18    1.83
   2   6   4   32.21    1.41
   2   6   4   35.15    1.77
  -2   6  -4   33.05    1.53
   3  -6   4  130.69    5.10
   3  -6   4  119.82    5.65
   3  -6   4  119.87    6.64
   3   6   4  124.52    4.99
  -3   6  -4  124.43    5.11
  -3   6  -4  137.19    5.61
   4  -6   4   92.91    4.33
   4  -6   4   97.65    3.89
   4  -6   4   99.26    5.27
   4  -6   4   91.48    5.09
  -4   6  -4   96.59    3.88
   4   6   4   94.44    3.77
  -4   6  -4  101.65    4.32
  -4   6  -4   91.71    3.92
  -4   6  -4   87.13    4.01
   5  -6   4  145.47    5.53
   5  -6   4  129.59    7.16
   5  -6   4  146.03    7.51
   5  -6   4  133.80    6.10
  -5   6  -4  143.91    6.07
  -5   6  -4  131.98    5.68
  -5   6  -4  133.55    5.58
  -5   6  -4  137.54    5.45
   5   6   4  139.19    5.46
   6  -6   4  169.70    6.36
   6  -6   4  164.74    7.01
   6  -6   4  163.29    5.79
   6  -6   4  159.54    5.70
   6  -6   4  153.93    8.58
   6  -6   4  165.63    5.54
  -6   6  -4  165.20    6.96
   6   6   4  157.11    5.80
  -6   6  -4  149.32    5.59
  -6   6  -4  164.91    6.27
  -6   6  -4  149.41    6.57
   6   6   4  162.82    6.34
  -6   6  -4  153.90    6.53
   7  -6   4    0.67    0.31
   7  -6   4    1.07    0.37
   7  -6   4    0.35    0.20
   7  -6   4    0.75    0.17
   7  -6   4    0.71    0.18
   7  -6   4    0.84    0.16
   7  -6   4    0.31    0.22
  -7   6  -4    0.76    0.26
  -7   6  -4    0.41    0.25
  -7   6  -4    0.31    0.17
  -7   6  -4    0.56    0.26
  -7   6  -4    0.72    0.26
   7   6   4    0.31    0.18
   7   6   4    0.44    0.12
  -7   6  -4    0.18    0.20
   7   6   4    0.31    0.10
   8  -6   4  150.37    5.67
   8  -6   4  147.43    5.22
   8  -6   4  133.90    7.72
   8  -6   4  144.92    5.10
   8  -6   4  148.39    4.94
   8   6   4  146.70    5.75
  -8   6  -4  143.70    5.81
  -8   6  -4  147.19    6.27
  -8   6  -4  145.36    5.90
   8   6   4  138.40    5.15
  -8   6  -4  143.33    5.64
   8   6   4  139.23    5.25
  -8   6  -4  146.01    5.07
   9  -6   4   56.29    2.17
   9  -6   4   57.40    2.05
  -9   6  -4   56.84    2.67
  -9   6  -4   56.42    2.41
  -9   6  -4   57.19    2.12
  -9   6  -4   57.20    2.44
   9   6   4   58.50    2.36
   9   6   4   56.50    2.22
  -9   6  -4   56.14    2.51
   9   6   4   56.11    2.11
  10  -6   4    2.97    0.43
 -10   6  -4    3.84    0.42
  10   6   4    4.89    0.36
 -10   6  -4    4.01    0.39
  10   6   4    4.09    0.25
 -10   6  -4    3.62    0.35
  10   6   4    4.64    0.30
 -10   6  -4    3.79    0.31
 -11   6  -4   84.76    3.84
  11   6   4   88.00    3.25
 -11   6  -4   90.47    3.09
 -11   6  -4   87.84    3.54
  11   6   4   90.88    3.57
  12   6   4   28.44    1.11
 -12   6  -4   27.91    0.99
 -12   6  -4   26.44    1.18
  12  -7  -4    0.39    0.08
  12  -7  -4    0.36    0.07
  12   7  -4    0.29    0.11
  11  -7  -4    5.53    0.34
  11  -7  -4    5.39    0.37
  11  -7  -4    5.65    0.32
  11   7  -4    5.99    0.35
  11   7  -4    5.60    0.39
 -11   7   4    5.77    0.42
 -11   7   4    5.57    0.46
  10  -7  -4    0.45    0.16
  10  -7  -4   -0.12    0.15
  10  -7  -4    0.55    0.20
  10   7  -4    0.21    0.14
 -10   7   4    0.52    0.21
 -10   7   4    0.27    0.19
  10   7  -4    0.07    0.15
   9  -7  -4   52.24    3.21
   9   7  -4   52.37    2.07
   9   7  -4   53.04    2.35
  -9   7   4   52.60    2.34
  -9   7   4   54.32    2.32
  -9   7   4   52.25    2.54
   8  -7  -4    1.14    0.47
  -8  -7   4    1.46    0.35
   8   7  -4    1.63    0.31
  -8   7   4    1.06    0.32
  -8   7   4    1.52    0.32
   8   7  -4    1.22    0.24
  -8   7   4    1.42    0.32
  -8   7   4    1.70    0.37
   7  -7  -4   19.72    1.42
   7  -7  -4   20.74    1.69
  -7  -7   4   20.51    1.32
   7  -7  -4   19.67    1.32
  -7   7   4   22.38    1.25
  -7   7   4   22.15    1.24
  -7   7   4   19.98    1.16
   7   7  -4   20.68    1.01
  -7   7   4   21.39    1.19
  -7   7   4   21.45    1.34
   7   7  -4   20.16    1.15
  -6  -7   4    8.72    0.72
   6  -7  -4    7.73    0.71
   6  -7  -4    7.53    1.01
   6  -7  -4    7.03    0.87
   6  -7  -4    6.54    1.08
   6   7  -4    8.37    0.56
  -6   7   4    8.05    0.69
   6   7  -4    8.07    0.67
  -6   7   4    9.82    0.88
  -6   7   4    8.31    0.73
  -6   7   4    7.89    0.67
  -6   7   4    7.78    0.73
   5  -7  -4    2.08    0.70
   5  -7  -4    2.29    0.42
   5  -7  -4    2.13    0.60
  -5  -7   4    3.87    0.48
   5  -7  -4    2.28    0.77
  -5   7   4    2.01    0.41
  -5   7   4    2.36    0.43
   5   7  -4    3.37    0.37
   5   7  -4    2.78    0.41
  -5   7   4    2.11    0.42
  -5   7   4    2.92    0.45
  -5   7   4    2.87    0.51
  -4  -7   4    1.88    0.37
   4  -7  -4    1.88    0.68
   4  -7  -4    1.97    0.76
  -4   7   4    2.37    0.40
  -4   7   4    1.89    0.40
   4   7  -4    2.25    0.38
  -4   7   4    2.25    0.43
  -4   7   4    2.04    0.45
  -4   7   4    2.49    0.45
  -4   7   4    2.11    0.41
   4   7  -4    1.67    0.28
   3  -7  -4   30.89    2.58
  -3  -7   4   38.30    2.06
   3  -7  -4   38.42    2.11
   3  -7  -4   32.02    2.62
  -3   7   4   36.55    1.72
  -3   7   4   38.27    1.92
  -3   7   4   36.95    2.00
  -3   7   4   38.45    1.85
  -3   7   4   36.46    1.88
  -2  -7   4    5.88    0.65
   2  -7  -4    5.85    0.61
   2  -7  -4    5.77    1.11
  -2  -7   4    6.29    0.59
  -2   7   4    5.75    0.64
  -2   7   4    6.75    0.58
  -2   7   4    5.43    0.54
   1  -7  -4    8.15    1.29
  -1  -7   4    8.98    0.93
  -1  -7   4    9.50    0.74
  -1  -7   4    9.56    0.82
  -1   7   4    8.88    0.80
  -1   7   4   10.20    0.63
  -1   7   4    9.26    0.66
   0  -7   4    0.78    0.28
   0  -7  -4    0.48    0.71
   0  -7   4    1.15    0.46
   0  -7   4    1.03    0.38
   0   7   4    1.11    0.23
   0   7   4    1.53    0.40
   0   7   4    1.13    0.26
   0   7  -4    1.35    0.19
   1  -7   4    0.38    0.39
   1  -7   4    0.14    0.30
  -1  -7  -4    0.12    0.66
   1  -7   4    0.23    0.23
  -1   7  -4    0.55    0.28
   1   7   4    0.81    0.19
  -1   7  -4    0.48    0.18
   2  -7   4    1.89    0.45
   2  -7   4    1.24    0.48
  -2   7  -4    0.64    0.20
   2   7   4    0.61    0.32
  -2   7  -4    0.95    0.30
   2   7   4    1.12    0.19
   3  -7   4    0.08    0.26
   3  -7   4    0.49    0.23
   3  -7   4    0.57    0.40
   3  -7   4    0.73    0.26
   3   7   4    0.36    0.13
  -3   7  -4    0.84    0.18
  -3   7  -4    0.21    0.22
  -3   7  -4    0.38    0.20
   4  -7   4    3.23    0.61
   4  -7   4    4.78    0.38
   4  -7   4    4.25    0.54
   4  -7   4    4.80    0.44
   4  -7   4    3.89    0.40
  -4   7  -4    3.73    0.48
   4   7   4    5.02    0.33
  -4   7  -4    4.15    0.47
  -4   7  -4    4.43    0.40
  -4   7  -4    4.37    0.53
  -4   7  -4    4.24    0.34
   4   7   4    5.19    0.64
   5  -7   4    6.11    0.61
   5  -7   4    6.40    0.47
   5  -7   4    6.81    0.76
   5  -7   4    7.54    0.45
   5  -7   4    6.64    0.47
   5  -7   4    6.72    0.50
   5   7   4    6.95    0.49
  -5   7  -4    6.41    0.48
  -5   7  -4    6.16    0.41
  -5   7  -4    6.76    0.58
   5   7   4    8.01    0.77
  -5   7  -4    7.02    0.61
  -5   7  -4    7.11    0.63
  -5   7  -4    7.28    0.59
   6  -7   4    1.13    0.23
   6  -7   4    1.05    0.23
   6  -7   4    1.27    0.20
   6  -7   4    1.10    0.39
   6  -7   4    1.22    0.37
   6  -7   4    1.18    0.21
   6  -7   4    0.85    0.28
  -6   7  -4    0.86    0.26
   6   7   4    1.04    0.16
  -6   7  -4    0.93    0.29
  -6   7  -4    0.83    0.25
   6   7   4    1.14    0.25
  -6   7  -4    1.07    0.23
  -6   7  -4    1.04    0.29
  -6   7  -4    0.81    0.18
   7  -7   4   25.93    1.17
   7  -7   4   25.68    1.06
   7  -7   4   25.30    1.38
   7  -7   4   25.40    1.68
   7  -7   4   25.29    1.12
   7  -7   4   26.17    1.02
   7   7   4   25.85    1.16
  -7   7  -4   25.36    1.33
  -7   7  -4   24.46    1.03
  -7   7  -4   26.18    1.20
   7   7   4   26.01    1.18
  -7   7  -4   26.61    1.41
  -7   7  -4   26.29    1.32
  -7   7  -4   26.13    1.26
   8  -7   4    0.68    0.15
   8  -7   4    0.43    0.17
   8  -7   4    0.65    0.14
   8  -7   4    0.66    0.13
   8  -7   4    0.70    0.29
   8   7   4    0.80    0.15
  -8   7  -4    1.00    0.24
  -8   7  -4    0.89    0.25
  -8   7  -4    0.65    0.15
  -8   7  -4    1.12    0.27
  -8   7  -4    0.64    0.22
  -8   7  -4    0.68    0.18
   8   7   4    0.74    0.20
   9  -7   4    1.19    0.29
   9  -7   4    1.38    0.14
  -9   7  -4    1.22    0.15
  -9   7  -4    1.22    0.24
   9   7   4    0.93    0.19
  -9   7  -4    1.49    0.26
  -9   7  -4    1.24    0.18
  -9   7  -4    1.05    0.25
   9   7   4    1.48    0.18
  10   7   4    0.28    0.13
 -10   7  -4    0.62    0.18
 -10   7  -4    0.29    0.08
  10   7   4    0.72    0.13
 -10   7  -4    0.41    0.16
 -10   7  -4    0.39    0.11
 -10   7  -4    0.44    0.17
 -11   7  -4    0.18    0.13
  11   7   4    0.10    0.10
 -11   7  -4    0.52    0.14
  12   7   4    0.83    0.12
  11  -8  -4   30.20    1.09
  11  -8  -4   28.79    1.04
 -11   8   4   28.23    1.21
  11   8  -4   28.92    1.24
  10  -8  -4   27.46    1.08
  10  -8  -4   27.97    1.12
  10   8  -4   28.41    1.13
 -10   8   4   31.25    1.30
  10   8  -4   28.83    1.28
 -10   8   4   27.09    1.24
   9  -8  -4    0.64    0.17
   9   8  -4    0.78    0.20
   9   8  -4    0.40    0.15
  -9   8   4    1.01    0.21
  -9   8   4    0.69    0.21
  -9   8   4    0.56    0.20
   8  -8  -4   36.01    2.41
   8   8  -4   38.27    1.78
  -8   8   4   40.37    1.96
  -8   8   4   39.80    1.82
   8   8  -4   39.26    1.58
  -8   8   4   37.23    1.74
  -8   8   4   40.98    1.82
   7  -8  -4   61.20    3.69
   7  -8  -4   58.73    3.04
  -7   8   4   65.08    2.77
  -7   8   4   61.05    2.67
  -7   8   4   65.85    2.78
   7   8  -4   63.28    2.72
  -7   8   4   58.24    2.95
   7   8  -4   62.31    2.41
   6  -8  -4    6.88    0.64
   6  -8  -4    7.19    0.87
  -6  -8   4    6.96    0.64
   6  -8  -4    6.44    0.77
  -6   8   4    6.88    0.62
  -6   8   4    6.37    0.68
  -6   8   4    6.54    0.61
   6   8  -4    6.54    0.49
  -6   8   4    6.29    0.61
  -6   8   4    6.62    0.60
   6   8  -4    7.58    0.60
   5  -8  -4  148.14    7.68
   5  -8  -4  161.07    8.50
   5  -8  -4  143.73    6.97
  -5  -8   4  147.88    7.65
  -5   8   4  151.18    6.73
   5   8  -4  153.76    5.58
  -5   8   4  149.23    6.04
   5   8  -4  161.17    6.30
  -5   8   4  158.19    6.37
  -5   8   4  154.05    6.37
  -5   8   4  156.68    6.38
  -4  -8   4    5.30    0.58
   4  -8  -4    6.14    0.61
   4  -8  -4    5.16    0.80
  -4   8   4    6.15    0.54
  -4   8   4    6.55    0.65
  -4   8   4    6.39    0.63
  -4   8   4    5.32    0.58
   4   8  -4    5.09    0.45
   4   8  -4    6.50    0.56
  -4   8   4    6.64    0.67
   3  -8  -4  113.80    5.58
  -3  -8   4  111.10    5.52
   3  -8  -4   98.57    6.13
   3  -8  -4   99.36    5.19
   3   8  -4  114.54    4.56
  -3   8   4   95.55    4.79
  -3   8   4  116.90    4.71
  -3   8   4  112.21    4.67
   3   8  -4  107.19    4.04
  -3   8   4  115.58    4.76
   2  -8  -4   58.02    3.29
   2  -8  -4   52.81    3.86
  -2  -8   4   60.61    3.28
   2  -8  -4   66.09    3.35
  -2   8   4   61.88    2.81
   2   8  -4   64.09    2.74
   2   8  -4   62.82    2.44
  -2   8   4   66.31    2.93
  -2   8   4   64.88    2.91
   1  -8  -4    3.01    0.72
  -1  -8   4    2.09    0.36
   1  -8  -4    2.52    0.87
  -1  -8   4    2.24    0.45
   1   8  -4    1.92    0.36
  -1   8   4    2.33    0.37
  -1   8   4    2.44    0.47
   1   8  -4    1.83    0.32
  -1   8   4    2.11    0.31
   1   8  -4    2.05    0.30
   0  -8   4   84.99    3.75
   0  -8   4   77.83    4.01
   0  -8   4   81.02    4.35
   0  -8  -4   70.58    3.94
   0  -8  -4   68.95    4.67
   0   8  -4   78.95    2.97
   0   8   4   76.11    3.39
   0   8   4   78.14    3.27
   0   8  -4   77.58    3.39
   0   8   4   79.29    3.53
   1  -8   4  106.62    4.93
   1  -8   4  106.08    5.78
  -1  -8  -4   99.16    5.15
   1  -8   4  104.52    4.00
  -1   8  -4  112.37    4.57
  -1   8  -4  114.46    4.49
   1   8   4  115.55    4.72
   1   8   4   99.70    4.48
   1   8   4  103.92    4.38
   2  -8   4   19.92    1.26
   2  -8   4   19.82    1.48
   2  -8   4   18.12    0.94
  -2   8  -4   19.99    1.11
   2   8   4   19.65    1.25
   2   8   4   18.10    0.94
  -2   8  -4   18.39    1.08
   3  -8   4  198.72   10.61
   3  -8   4  210.69    8.21
   3  -8   4  212.51    7.16
   3  -8   4  205.62    9.04
   3  -8   4  203.75    7.41
   3   8   4  192.58    8.22
  -3   8  -4  213.16    8.32
  -3   8  -4  199.95    8.37
   3   8   4  225.72    8.63
   4  -8   4    3.63    0.48
   4  -8   4    3.19    0.34
   4  -8   4    3.13    0.35
   4  -8   4    3.21    0.32
   4  -8   4    3.45    0.37
   4   8   4    4.06    0.59
  -4   8  -4    2.84    0.38
   4   8   4    2.98    0.29
  -4   8  -4    3.20    0.40
   5  -8   4   74.76    2.88
   5  -8   4   78.97    2.77
   5  -8   4   75.54    3.56
   5  -8   4   77.80    2.86
   5  -8   4   76.52    3.17
   5   8   4   82.65    3.52
   5   8   4   76.06    3.16
  -5   8  -4   74.53    3.46
  -5   8  -4   75.90    3.31
  -5   8  -4   75.84    3.28
   6  -8   4   31.46    1.21
   6  -8   4   30.40    1.38
   6  -8   4   31.80    1.25
   6  -8   4   31.92    1.29
   6  -8   4   31.22    1.62
  -6   8  -4   30.73    1.49
  -6   8  -4   32.74    1.43
   6   8   4   30.13    1.35
   6   8   4   27.70    1.56
   6   8   4   30.10    1.37
  -6   8  -4   32.10    1.59
  -6   8  -4   31.25    1.51
   7  -8   4    3.05    0.28
   7  -8   4    2.87    0.28
   7  -8   4    2.74    0.26
   7  -8   4    2.82    0.24
   7  -8   4    3.19    0.39
   7   8   4    3.20    0.34
  -7   8  -4    3.00    0.34
   7   8   4    3.12    0.27
  -7   8  -4    3.32    0.37
  -7   8  -4    3.64    0.39
  -7   8  -4    2.65    0.35
   8  -8   4   33.30    1.18
   8  -8   4   32.39    1.36
   8  -8   4   33.74    1.24
  -8   8  -4   34.13    1.52
  -8   8  -4   32.78    1.43
  -8   8  -4   33.12    1.51
   8   8   4   30.75    1.36
   8   8   4   31.99    1.43
  -8   8  -4   34.25    1.60
   9   8   4   89.63    3.27
  -9   8  -4   89.65    3.62
   9   8   4   87.80    3.58
  -9   8  -4   90.53    3.45
  -9   8  -4   86.72    3.82
 -10   8  -4    5.42    0.34
 -10   8  -4    5.00    0.34
  10   8   4    5.19    0.33
  11   8   4   71.16    2.56
  10  -9  -4   14.95    0.56
  10   9  -4   14.54    0.67
   9  -9  -4   61.27    2.19
   9  -9  -4   58.25    2.11
   9   9  -4   61.74    2.47
   9   9  -4   60.38    2.20
  -9   9   4   60.78    2.47
  -9   9   4   56.37    2.35
  -8   9   4   14.67    0.76
  -8   9   4   13.86    0.83
  -8   9   4   15.12    0.81
   8   9  -4   15.44    0.78
  -8   9   4   15.64    0.81
   8   9  -4   14.75    0.68
  -7   9   4   61.65    2.58
  -7   9   4   54.67    2.68
  -7   9   4   61.80    2.59
   7   9  -4   59.68    2.24
  -7   9   4   56.83    2.42
   7   9  -4   58.56    2.52
  -6   9   4  114.29    4.62
  -6   9   4  111.32    4.58
  -6   9   4  108.01    4.52
   6   9  -4  110.98    4.01
   6   9  -4  116.74    4.53
  -6   9   4  100.60    4.78
  -6   9   4  104.09    4.32
   5  -9  -4    0.97    0.38
  -5   9   4    0.69    0.23
  -5   9   4    1.43    0.33
  -5   9   4    0.58    0.23
   5   9  -4    1.24    0.26
   5   9  -4    0.65    0.19
  -5   9   4    1.10    0.28
  -5   9   4    0.94    0.30
  -4  -9   4  137.88    7.05
   4  -9  -4  133.13    6.39
   4  -9  -4  136.40    7.08
   4   9  -4  141.58    5.13
  -4   9   4  136.11    5.82
  -4   9   4  145.86    5.95
   4   9  -4  144.99    5.77
  -4   9   4  154.84    6.00
   3  -9  -4   45.60    2.57
  -3  -9   4   45.62    2.58
   3  -9  -4   47.56    2.62
  -3   9   4   45.48    2.23
  -3   9   4   50.35    2.33
   3   9  -4   48.92    2.15
   3   9  -4   47.28    1.91
  -3   9   4   54.92    2.42
   2  -9  -4   48.84    2.63
  -2  -9   4   46.67    2.57
   2  -9  -4   48.98    2.64
  -2   9   4   50.48    2.37
  -2   9   4   48.30    2.28
  -2   9   4   45.81    2.25
   2   9  -4   46.16    1.90
   2   9  -4   48.43    2.14
   1  -9  -4   85.11    4.25
  -1  -9   4   84.37    3.81
   1  -9  -4   80.79    4.05
  -1   9   4   80.48    3.59
  -1   9   4   78.85    3.50
   1   9  -4   80.61    3.41
  -1   9   4   80.15    3.60
   1   9  -4   79.71    3.06
   0  -9  -4   32.24    1.95
   0  -9   4   31.37    1.38
   0  -9   4   30.97    1.72
   0   9  -4   31.91    1.55
   0   9   4   30.33    1.45
   0   9   4   31.68    1.67
   0   9   4   31.79    1.61
   1  -9   4   59.83    2.38
   1  -9   4   62.40    2.98
   1   9   4   59.36    2.83
  -1   9  -4   63.01    2.72
   1   9   4   60.62    2.60
   2  -9   4  189.39    8.27
   2  -9   4  187.69    6.76
  -2   9  -4  193.30    7.57
   2   9   4  183.48    7.54
  -2   9  -4  187.59    7.64
   2   9   4  189.63    7.81
   3  -9   4    0.36    0.18
   3  -9   4    0.30    0.20
   3  -9   4    0.43    0.17
   3  -9   4    0.71    0.28
   3   9   4    0.36    0.30
  -3   9  -4    1.22    0.27
   3   9   4    0.46    0.16
  -3   9  -4    0.87    0.25
   4  -9   4  143.48    5.20
   4  -9   4  137.93    6.35
   4  -9   4  145.92    5.01
   4  -9   4  143.44    5.16
   4  -9   4  142.57    5.74
  -4   9  -4  146.33    5.90
  -4   9  -4  147.47    5.85
   4   9   4  143.36    5.79
   4   9   4  148.91    6.10
   5  -9   4   48.01    2.10
   5  -9   4   50.11    1.84
   5  -9   4   51.20    1.93
   5  -9   4   50.59    1.90
   5   9   4   50.52    2.12
  -5   9  -4   50.32    2.20
  -5   9  -4   50.84    2.22
   5   9   4   49.54    2.34
   6  -9   4    0.33    0.14
   6  -9   4    0.92    0.16
   6  -9   4    0.38    0.12
   6  -9   4    0.51    0.15
   6   9   4    0.34    0.22
   6   9   4    0.70    0.15
   6   9   4    0.10    0.13
  -6   9  -4    0.34    0.16
  -6   9  -4    0.44    0.19
   7  -9   4   95.17    3.99
   7  -9   4   99.61    3.48
   7  -9   4  105.65    3.60
   7   9   4  102.85    3.73
  -7   9  -4  101.25    4.33
   7   9   4  103.01    4.09
  -7   9  -4  103.90    4.15
   8  -9   4   40.27    1.42
   8   9   4   38.64    1.55
   8   9   4   38.20    1.65
  -8   9  -4   41.36    1.71
  -8   9  -4   40.03    1.70
  -8   9  -4   40.64    1.61
  -9   9  -4   27.86    1.19
   9   9   4   27.46    1.09
   8  10  -4    4.13    0.27
  -7  10   4    5.12    0.37
  -7  10   4    5.06    0.38
   7  10  -4    5.81    0.32
   7  10  -4    5.52    0.36
   6  10  -4    1.43    0.19
   6  10  -4    1.56    0.21
  -6  10   4    1.54    0.25
  -6  10   4    1.46    0.23
  -5  10   4   12.83    0.77
   5  10  -4   14.32    0.66
  -5  10   4   13.42    0.80
   5  10  -4   14.16    0.74
  -5  10   4   14.01    0.75
   4  10  -4    3.70    0.34
   4  10  -4    3.00    0.29
  -4  10   4    2.80    0.37
  -4  10   4    3.38    0.38
  -4  10   4    3.06    0.36
  -3  10   4    2.02    0.36
  -3  10   4    2.01    0.30
  -3  10   4    1.80    0.29
   3  10  -4    1.92    0.25
  -2 -10   4    0.87    0.23
   2  10  -4    0.43    0.17
  -2  10   4    0.46    0.22
  -2  10   4    0.41    0.19
  -2  10   4    0.44    0.24
  -1 -10   4    1.07    0.23
  -1  10   4    0.99    0.27
  -1  10   4    1.44    0.29
   0 -10   4    0.77    0.21
   0  10   4    0.60    0.22
   0  10  -4    1.15    0.23
   0  10   4    0.57    0.25
   1 -10   4   17.24    0.81
   1 -10   4   18.39    0.78
  -1  10  -4   17.42    0.93
   1  10   4   15.63    0.98
   2 -10   4   -0.04    0.13
   2 -10   4   -0.16    0.17
   2  10   4    0.57    0.15
  -2  10  -4    0.47    0.20
   2  10   4    0.33    0.22
  -2  10  -4   -0.01    0.14
   3 -10   4    4.06    0.35
   3 -10   4    3.94    0.32
   3 -10   4    4.39    0.32
   3 -10   4    3.66    0.29
  -3  10  -4    4.34    0.37
   3  10   4    4.51    0.31
   3  10   4    4.17    0.46
  -3  10  -4    3.68    0.38
   4 -10   4    0.96    0.17
   4 -10   4    0.95    0.16
   4 -10   4    0.82    0.18
   4 -10   4    1.47    0.18
  -4  10  -4    1.58    0.23
   4  10   4    0.99    0.26
  -4  10  -4    1.05    0.21
   4  10   4    1.13    0.16
   5 -10   4    0.46    0.11
   5 -10   4    0.46    0.12
   5 -10   4    0.30    0.13
   5 -10   4    0.40    0.13
   5  10   4    0.71    0.21
  -5  10  -4    0.43    0.15
  -5  10  -4    0.64    0.17
   5  10   4    0.37    0.11
   6 -10   4    0.75    0.10
   6 -10   4    0.99    0.12
   6  10   4    0.65    0.18
  -6  10  -4    1.22    0.17
  -6  10  -4    0.98    0.17
   7 -10   4    9.13    0.37
  -7  10  -4    9.47    0.49
  -7  10  -4    9.35    0.49
  -5 -11   4    1.57    0.18
  -5  11   4    2.09    0.21
   5  11  -4    1.89    0.19
  -4 -11   4   27.08    1.01
   4  11  -4   24.64    1.07
  -4  11   4   23.40    1.10
  -4  11   4   23.67    1.12
  -4  11   4   24.20    1.08
  -3 -11   4   72.21    2.52
  -3  11   4   63.22    2.77
  -3  11   4   65.99    2.80
  -3  11   4   67.41    2.84
   3  11  -4   71.92    2.77
  -2 -11   4   11.82    0.55
  -2  11   4   10.61    0.60
  -2  11   4   10.15    0.61
  -1 -11   4   92.26    3.18
  -1 -11   4   93.23    3.07
  -1  11   4   80.11    3.57
  -1  11   4   84.38    3.59
   0 -11   4    2.11    0.21
   0 -11   4    2.09    0.22
   0  11   4    1.73    0.24
   1 -11   4   36.96    1.34
   1 -11   4   37.34    1.39
   1 -11   4   36.63    1.38
  -1  11  -4   35.65    1.56
   1  11   4   34.60    1.61
   2 -11   4   55.32    2.01
   2 -11   4   54.67    1.94
   2 -11   4   55.95    2.01
   2  11   4   52.27    2.33
  -2  11  -4   56.27    2.29
   3 -11   4    2.96    0.21
   3 -11   4    2.31    0.20
   3 -11   4    2.51    0.19
   3  11   4    2.54    0.29
  -3  11  -4    3.26    0.26
   4 -11   4   35.85    1.29
   4 -11   4   35.57    1.24
   4  11   4   32.57    1.51
  -4  11  -4   36.26    1.49
   5 -11   4   50.24    1.76
   5 -11   4   47.96    1.69
  -5  11  -4   50.48    2.03
 -15   0   5    0.08    0.12
 -14   0   5    0.28    0.11
 -14   0   5    0.42    0.19
 -14   0   5    0.43    0.20
 -14   0   5    0.49    0.15
 -13   0   5    0.05    0.20
 -13   0   5    0.08    0.20
 -12   0   5    0.32    0.25
 -12   0   5    0.24    0.26
  12   0  -5    0.22    0.12
  11   0  -5    0.43    0.15
 -11   0   5    0.69    0.30
  11   0  -5    0.59    0.19
 -11   0   5    0.63    0.26
  11   0  -5    0.55    0.30
 -11   0   5    0.57    0.21
  11   0  -5    1.10    0.19
 -11   0   5    0.47    0.29
 -10   0   5    0.24    0.27
  10   0  -5    0.41    0.17
 -10   0   5    0.19    0.22
  10   0  -5    0.70    0.33
 -10   0   5    0.19    0.19
  10   0  -5    1.10    0.23
 -10   0   5    0.46    0.28
  10   0  -5    0.93    0.18
  -9   0   5    0.33    0.23
   9   0  -5    0.62    0.20
  -9   0   5    0.62    0.32
  -8   0   5    1.35    0.30
   8   0  -5    0.99    0.23
   7   0  -5    0.54    0.21
  -7   0   5    0.14    0.19
   6   0  -5    0.46    0.24
  -5   0   5    0.22    0.18
   5   0  -5    0.25    0.21
  -5   0   5    0.48    0.19
  -4   0   5    0.87    0.20
   4   0  -5    0.56    0.22
   3   0  -5    1.18    0.24
  -3   0   5    1.15    0.40
  -3   0   5    1.07    0.21
  -2   0   5    0.71    0.19
  -2   0   5    0.28    0.30
  -1   0   5    0.68    0.18
  -1   0   5    0.39    0.30
   0   0   5    0.50    0.19
   0   0   5    0.87    0.32
   1   0   5    0.52    0.19
  -2   0  -5    0.36    0.52
   2   0   5    0.63    0.23
   3   0   5    0.72    0.26
  -3   0  -5    0.46    0.61
   4   0   5    0.46    0.22
  -4   0  -5    1.31    0.89
   4   0   5    0.96    0.33
   5   0   5    0.42    0.30
  -5   0  -5    0.84    0.93
   5   0   5    0.04    0.12
   6   0   5    0.10    0.28
   7   0   5   -0.10    0.22
   7   0   5   -0.11    0.20
  -7   0  -5   -0.04    0.44
  -8   0  -5   -0.11    0.42
   8   0   5    0.32    0.27
   9   0   5    0.15    0.24
   9   0   5    0.14    0.15
   9   0   5    0.95    0.24
   9   0   5    0.35    0.22
   9   0   5    0.56    0.15
  -9   0  -5    0.20    0.41
  10   0   5    0.94    0.16
  10   0   5    0.32    0.16
  10   0   5    0.09    0.18
 -10   0  -5    0.02    0.35
  10   0   5    0.23    0.18
  11   0   5    0.33    0.19
  11   0   5    0.43    0.17
  11   0   5    0.03    0.16
  11   0   5    0.36    0.13
 -11   0  -5    0.27    0.37
  12   0   5    0.08    0.10
  12   0   5    0.32    0.17
  12   0   5    0.13    0.13
  12   0   5    0.26    0.17
  13   0   5    0.11    0.13
  13   0   5    0.26    0.12
  13   0   5    0.64    0.12
  13   0   5    0.06    0.13
  14   0   5    0.09    0.09
 -14   0  -5   -0.03    0.18
  14   0   5   -0.02    0.10
 -15  -1   5   71.19    3.05
 -15   1   5   73.25    3.05
 -15   1   5   72.67    2.94
 -14  -1   5   48.40    2.24
 -14  -1   5   47.93    2.07
 -14  -1   5   49.79    1.81
 -14   1   5   52.12    2.18
 -14   1   5   51.97    2.26
 -14   1   5   48.20    1.73
 -13  -1   5   59.76    2.57
 -13  -1   5   62.04    2.24
 -13  -1   5   60.97    2.75
 -13  -1   5   60.73    2.63
 -13   1   5   58.97    2.18
 -13   1   5   61.11    2.66
 -13   1   5   58.43    2.74
  12  -1  -5  197.40    7.03
 -12  -1   5  204.89    8.37
  12  -1  -5  200.57    6.80
 -12  -1   5  195.42    8.06
  12  -1  -5  205.06    7.81
 -12   1   5  194.72    8.36
 -12   1   5  201.54    8.10
  11  -1  -5   13.79    0.70
 -11  -1   5   13.77    0.94
  11  -1  -5   15.54    0.79
 -11  -1   5   15.54    0.81
  11  -1  -5   14.23    0.67
 -11  -1   5   14.34    0.91
 -11  -1   5   17.69    1.07
 -11   1   5   13.75    0.96
  11   1  -5   15.33    0.72
  11   1  -5   14.84    0.99
 -11   1   5   14.49    0.75
  11   1  -5   14.55    0.67
 -11   1   5   15.30    1.03
  11   1  -5   14.54    0.61
 -11   1   5   14.13    0.86
 -10  -1   5   77.02    2.96
  10  -1  -5   80.15    3.27
 -10  -1   5   78.27    3.40
  10  -1  -5   77.24    2.94
  10  -1  -5   76.26    2.84
 -10  -1   5   75.52    3.45
 -10  -1   5   78.64    3.60
  10  -1  -5   81.00    3.51
  10   1  -5   76.60    2.91
  10   1  -5   79.06    2.82
 -10   1   5   80.63    3.35
 -10   1   5   75.93    3.48
  10   1  -5   84.10    3.55
 -10   1   5   78.45    3.63
 -10   1   5   78.15    2.92
  10   1  -5   84.79    3.25
  -9  -1   5   99.30    4.33
   9  -1  -5   94.61    3.97
  -9  -1   5   96.68    4.09
   9   1  -5   94.89    3.95
  -9   1   5   98.06    4.37
  -9   1   5   98.72    4.04
  -8  -1   5    2.07    0.36
   8  -1  -5    1.32    0.27
   8  -1  -5    1.59    0.65
  -8   1   5    1.51    0.30
   8   1  -5    2.47    0.30
   7  -1  -5  378.19   17.94
   7  -1  -5  360.07   19.45
  -7   1   5  375.69   14.35
   7   1  -5  354.69   14.30
  -6  -1   5   36.80    2.87
   6  -1  -5   37.04    2.52
   6  -1  -5   39.31    2.12
  -6   1   5   38.55    1.68
   5  -1  -5  300.30   14.55
  -5  -1   5  312.13   19.32
  -5   1   5  289.92   15.48
  -5   1   5  283.87   12.54
  -5   1   5  293.09   14.73
   5   1  -5  307.07   14.61
   4  -1  -5  111.97    5.66
  -4  -1   5  107.10    5.69
  -4  -1   5  112.23    7.64
  -4   1   5  107.90    6.03
  -4   1   5  109.85    5.72
   4   1  -5  131.82    5.77
   3  -1  -5   27.73    1.56
  -3  -1   5   28.61    2.31
  -3  -1   5   29.37    1.59
  -3   1   5   29.81    1.60
   3   1  -5   28.40    1.65
  -2  -1   5  172.05   11.83
  -2  -1   5  175.97    8.93
   2   1  -5  168.47    8.84
  -2   1   5  181.23    8.92
   2   1  -5  199.26   14.75
  -1  -1   5  690.55   45.02
  -1  -1   5  688.34   34.52
  -1   1   5  708.80   34.49
   1   1  -5  770.80   56.32
   1   1  -5  662.55   34.00
   0  -1   5    3.22    0.39
   0  -1   5    2.78    0.58
   0   1  -5    3.39    0.82
   0   1   5    3.08    0.33
   1  -1   5  397.72   27.33
   1  -1   5  412.26   21.11
   1   1   5  415.22   21.00
  -1   1  -5  484.96   34.58
   2  -1   5  228.07   12.38
   2  -1   5  244.60   15.92
   2   1   5  245.69   12.27
  -2   1  -5  272.54   20.49
   3  -1   5   88.19    4.25
   3  -1   5   71.23    4.34
  -3  -1  -5   89.76    6.85
  -3   1  -5   67.97    4.10
   3   1   5   76.66    4.05
  -3   1  -5   78.78    7.29
   4  -1   5  282.59   12.20
   4  -1   5  298.94   15.09
   4  -1   5  274.86   14.35
  -4   1  -5  269.95   14.30
   4   1   5  299.54   14.25
   4   1   5  301.15   15.04
   5  -1   5   37.62    2.23
   5  -1   5   36.40    2.03
   5   1   5   36.63    2.21
  -5   1  -5   30.03    2.18
   6  -1   5  183.20    8.71
   6   1   5  167.95    8.69
  -6   1  -5  142.67   13.78
  -6   1  -5  148.66    8.25
   7  -1   5  130.40    6.73
   7  -1   5  121.02    5.32
   7   1   5  121.77    6.74
  -7   1  -5  120.21    6.49
   8  -1   5    3.02    0.36
   8  -1   5    3.71    0.50
  -8   1  -5    3.37    0.68
   8   1   5    3.75    0.52
  -8   1  -5    4.08    0.68
   9  -1   5  162.21    6.49
   9  -1   5  165.38    8.36
   9  -1   5  148.31    6.27
   9  -1   5  158.04    5.61
   9  -1   5  156.15    5.62
   9   1   5  149.62    6.30
   9   1   5  158.05    6.51
  -9   1  -5  143.05    6.29
   9   1   5  157.69    5.62
   9   1   5  161.67    5.62
  -9   1  -5  155.62    7.02
  -9   1  -5  152.83    8.06
  10  -1   5   41.12    1.83
  10  -1   5   36.94    1.75
 -10  -1  -5   36.56    2.38
  10  -1   5   38.88    1.53
  10  -1   5   39.75    1.57
  10  -1   5   42.14    2.36
  10   1   5   36.25    1.76
 -10   1  -5   34.88    2.37
  10   1   5   39.32    1.84
  10   1   5   39.92    1.58
  10   1   5   38.18    1.51
  11  -1   5   27.46    1.32
  11  -1   5   25.00    1.26
  11  -1   5   25.94    1.08
  11  -1   5   27.40    1.68
 -11  -1  -5   24.96    1.74
  11  -1   5   27.04    1.13
  11   1   5   26.96    1.08
  11   1   5   25.62    1.32
  11   1   5   25.14    1.27
  11   1   5   27.92    1.14
  12  -1   5  122.45    4.94
  12  -1   5  126.86    4.43
  12  -1   5  124.29    5.09
  12  -1   5  123.53    4.42
  12   1   5  118.86    5.09
  12   1   5  126.05    4.43
  12   1   5  123.11    4.43
  12   1   5  114.63    4.93
  13  -1   5    6.16    0.36
  13  -1   5    6.38    0.43
  13  -1   5    6.35    0.42
  13   1   5    6.19    0.44
  13   1   5    5.66    0.33
  13   1   5    5.69    0.41
  13   1   5    6.08    0.37
 -14  -1  -5   41.32    1.82
  14  -1   5   40.05    1.53
  14  -1   5   44.49    1.79
 -14   1  -5   41.67    1.85
  14   1   5   41.07    1.79
  14   1   5   40.87    1.55
  14   1   5   40.59    1.53
 -15  -2   5    0.31    0.06
 -15   2   5    0.27    0.12
 -14  -2   5   51.05    1.84
 -14  -2   5   50.75    2.25
 -14   2   5   48.85    2.24
 -14   2   5   50.52    2.18
 -13  -2   5   53.23    1.92
 -13  -2   5   52.87    2.35
  13  -2  -5   51.84    1.82
 -13  -2   5   49.79    2.20
 -13   2   5   48.68    1.78
 -13   2   5   50.67    2.35
 -13   2   5   51.02    2.28
 -13   2   5   47.21    2.04
  12  -2  -5    1.91    0.19
  12  -2  -5    1.86    0.24
  12  -2  -5    1.91    0.22
 -12  -2   5    1.74    0.36
 -12   2   5    1.95    0.35
 -12   2   5    1.02    0.31
  11  -2  -5   96.14    3.41
  11  -2  -5   96.62    3.53
 -11  -2   5   99.48    4.28
  11  -2  -5   99.16    3.93
 -11   2   5   91.60    4.28
 -11   2   5   93.15    3.43
 -11   2   5   96.76    3.95
  11   2  -5   98.81    4.14
 -11   2   5   93.75    4.14
 -10  -2   5   85.01    3.67
  10  -2  -5   86.24    3.54
  10  -2  -5   90.91    5.10
 -10  -2   5   85.18    3.20
 -10  -2   5   86.51    3.85
  10  -2  -5   80.85    3.17
  10  -2  -5   82.82    3.07
 -10   2   5   83.15    3.09
  10   2  -5   86.43    3.42
 -10   2   5   85.18    3.90
  10   2  -5   86.76    2.98
 -10   2   5   79.00    3.72
 -10   2   5   85.97    3.55
  10   2  -5   84.74    3.11
  10   2  -5   89.86    3.79
  -9  -2   5  191.38    7.88
  -9  -2   5  193.32    7.57
   9  -2  -5  187.97    7.44
   9  -2  -5  193.63   10.37
  -9   2   5  181.89    6.49
  -9   2   5  189.65    7.97
  -9   2   5  186.91    7.45
   9   2  -5  190.43    7.39
   9   2  -5  175.71    6.62
  -9   2   5  180.01    7.67
   9   2  -5  184.01    6.43
   8  -2  -5  151.25    6.12
   8  -2  -5  153.01    8.64
  -8  -2   5  159.86    6.24
  -8   2   5  157.50    6.13
  -8   2   5  144.06    6.51
   8   2  -5  147.39    6.07
   7  -2  -5    1.48    0.34
  -7  -2   5    1.90    0.35
   7  -2  -5    2.31    0.69
  -7  -2   5    2.04    0.34
  -7   2   5    1.94    0.34
  -7   2   5    1.72    0.28
   7   2  -5    1.93    0.29
   6  -2  -5  158.05    7.71
  -6  -2   5  150.80   10.31
  -6  -2   5  159.14    7.63
   6  -2  -5  143.89    8.52
   6   2  -5  139.93    6.14
  -6   2   5  153.99    7.83
   6   2  -5  175.89    8.58
  -6   2   5  151.36    6.10
   5  -2  -5  255.57   12.27
  -5  -2   5  242.37   12.19
  -5  -2   5  255.91   16.41
  -5   2   5  248.16   12.46
  -5   2   5  245.04   10.61
  -5   2   5  235.39   13.09
   5   2  -5  269.10   13.62
  -4  -2   5    9.48    1.20
   4  -2  -5   10.01    0.73
  -4  -2   5   10.48    0.69
   4   2  -5   11.56    0.98
  -4   2   5   10.67    0.82
  -4   2   5   11.24    0.77
  -4   2   5   13.12    0.68
  -3  -2   5  396.94   18.84
  -3  -2   5  411.09   19.21
  -3  -2   5  365.64   25.23
   3  -2  -5  385.57   18.87
  -3   2   5  377.30   16.36
   3   2  -5  397.82   19.12
   3   2  -5  386.66   31.64
  -3   2   5  385.88   20.12
  -3   2   5  400.94   19.22
  -2  -2   5   30.45    1.75
  -2  -2   5   27.41    2.54
   2   2  -5   32.81    1.94
   2   2  -5   30.35    3.30
  -2   2   5   33.15    1.49
  -2   2   5   31.25    1.72
  -1  -2   5   85.07    6.41
  -1  -2   5   92.79    4.78
   1   2  -5   90.28    4.81
   1   2  -5   97.86    8.20
  -1   2   5   93.20    4.68
   0  -2   5  314.33   21.56
   0  -2   5  339.80   16.55
   0   2  -5  342.52   27.29
   0   2   5  336.21   16.39
   0   2  -5  338.58   17.94
   0   2  -5  322.17   16.35
   1  -2   5    9.04    0.72
   1  -2   5    9.37    0.83
   1  -2   5    8.69    1.03
  -1   2  -5    9.16    1.02
   1   2   5    8.56    0.63
  -1   2  -5    8.79    1.96
  -1   2  -5    8.37    0.92
   2  -2   5  390.73   23.93
   2  -2   5  407.79   18.64
   2  -2   5  402.78   15.88
  -2   2  -5  327.14   30.50
   2   2   5  385.37   18.38
  -2   2  -5  348.90   20.10
  -2   2  -5  344.97   18.37
   3  -2   5  218.33   11.59
   3  -2   5  228.80    9.51
   3  -2   5  250.74   11.25
  -3   2  -5  186.49   11.05
   3   2   5  229.74   10.97
  -3   2  -5  195.79   12.08
   3   2   5  234.36   11.52
   4  -2   5    0.54    0.23
  -4  -2  -5    1.71    0.66
   4  -2   5    1.44    0.35
   4  -2   5    0.61    0.31
  -4   2  -5    0.30    0.43
  -4   2  -5    0.22    0.80
   4   2   5    0.56    0.23
  -4   2  -5    1.87    0.55
   5  -2   5  175.00    6.96
   5  -2   5  167.57    8.61
   5  -2   5  168.97    8.19
   5   2   5  170.09    8.54
  -5   2  -5  145.84    8.96
  -5   2  -5  152.93    8.21
  -5   2  -5  142.62   13.73
   6  -2   5   45.35    2.38
   6  -2   5   42.55    2.54
   6  -2   5   39.28    1.99
  -6   2  -5   42.00    2.53
  -6   2  -5   42.01    4.46
  -6   2  -5   39.93    2.74
   7  -2   5   39.01    2.31
  -7   2  -5   35.75    2.13
  -7   2  -5   37.35    2.31
   8  -2   5  138.82    5.68
   8  -2   5  158.33    7.96
   8   2   5  149.45    6.20
  -8   2  -5  144.53    6.64
  -8   2  -5  148.11    7.62
   9  -2   5    4.21    0.52
   9  -2   5    3.83    0.35
   9  -2   5    4.10    0.32
   9  -2   5    4.29    0.43
   9  -2   5    4.14    0.42
   9   2   5    3.63    0.34
  -9   2  -5    4.13    0.58
   9   2   5    3.94    0.47
   9   2   5    3.95    0.29
  -9   2  -5    3.41    0.59
   9   2   5    4.66    0.48
  -9   2  -5    3.31    0.60
  10  -2   5   34.55    2.09
  10  -2   5   34.66    1.37
  10  -2   5   33.69    1.57
  10  -2   5   35.24    1.62
  10  -2   5   35.59    1.41
 -10  -2  -5   33.88    2.15
  10   2   5   35.08    1.42
 -10   2  -5   32.46    2.09
 -10   2  -5   33.52    1.73
  10   2   5   32.23    1.59
  10   2   5   34.04    1.65
  10   2   5   33.58    1.34
 -10   2  -5   35.01    1.93
  11  -2   5   83.39    3.44
  11  -2   5   79.69    2.98
  11  -2   5   78.12    4.41
  11  -2   5   80.89    3.34
  11   2   5   77.86    3.35
  11   2   5   80.08    3.47
  11   2   5   83.11    3.01
  11   2   5   81.83    2.96
 -11   2  -5   78.98    3.37
  12  -2   5    3.67    0.42
  12  -2   5    3.16    0.33
  12  -2   5    3.15    0.32
  12  -2   5    2.72    0.27
  12   2   5    2.96    0.29
  12   2   5    2.93    0.24
  12   2   5    3.59    0.35
  12   2   5    3.46    0.34
  13  -2   5   49.60    2.09
  13  -2   5   46.18    1.80
  13  -2   5   49.43    2.04
  13   2   5   48.62    1.81
  13   2   5   48.17    2.03
  13   2   5   49.59    1.84
  13   2   5   47.95    2.11
  14  -2   5   24.83    0.95
  14   2   5   25.81    0.96
 -14   2  -5   24.89    1.17
  14   2   5   24.90    0.98
 -14   2  -5   24.84    1.00
  14   2   5   24.54    1.13
 -14  -3   5    2.39    0.22
 -14  -3   5    1.68    0.24
 -14   3   5    2.61    0.30
 -13  -3   5   10.03    0.64
 -13  -3   5   10.44    0.56
  13  -3  -5   10.32    0.46
 -13  -3   5    9.92    0.68
 -13   3   5   11.30    0.72
 -13   3   5   10.86    0.70
 -12  -3   5   11.23    0.80
  12  -3  -5   11.64    0.55
  12  -3  -5   12.08    0.59
  12  -3  -5   11.69    0.64
 -12  -3   5   10.72    0.75
 -12  -3   5   10.44    0.64
 -12   3   5   14.40    0.87
 -12   3   5   12.84    0.86
  12   3  -5   12.31    0.76
  11  -3  -5    0.83    0.23
 -11  -3   5    0.47    0.23
 -11  -3   5    0.50    0.29
 -11  -3   5    0.28    0.25
  11  -3  -5    0.73    0.18
  11  -3  -5    0.93    0.46
  11  -3  -5    1.15    0.23
 -11   3   5    0.97    0.31
 -11   3   5    0.88    0.33
  11   3  -5    0.68    0.28
  10  -3  -5    2.06    0.29
  10  -3  -5    2.20    0.33
  10  -3  -5    1.70    0.27
  10  -3  -5    2.26    0.65
 -10  -3   5    1.74    0.39
 -10   3   5    2.55    0.44
 -10   3   5    2.50    0.35
  10   3  -5    1.92    0.39
 -10   3   5    2.01    0.46
   9  -3  -5    0.83    0.27
  -9  -3   5    1.95    0.40
   9  -3  -5    0.45    0.53
  -9   3   5    0.90    0.35
  -9   3   5    2.26    0.36
   9   3  -5    0.95    0.20
  -9   3   5    1.10    0.22
   9   3  -5    1.31    0.36
   9   3  -5    0.98    0.18
  -9   3   5    0.66    0.25
  -9   3   5    2.03    0.50
  -9   3   5    0.78    0.36
  -9   3   5    1.11    0.25
  -8  -3   5    1.45    0.34
   8  -3  -5    1.35    0.67
   8  -3  -5    1.38    0.36
  -8   3   5    2.77    0.33
  -8   3   5    1.36    0.31
   8   3  -5    1.43    0.26
  -8   3   5    1.54    0.34
   7  -3  -5   15.70    1.11
  -7  -3   5   17.89    1.10
   7  -3  -5   13.65    1.53
  -7   3   5   17.02    1.02
   7   3  -5   15.21    0.89
  -7   3   5   17.20    0.85
   6  -3  -5    1.29    0.50
  -6  -3   5    0.90    0.54
   6  -3  -5    1.58    0.61
  -6  -3   5    1.62    0.30
  -6   3   5    1.37    0.31
  -6   3   5    0.84    0.26
   6   3  -5    1.03    0.27
  -5  -3   5    3.62    0.42
   5  -3  -5    4.56    0.81
   5  -3  -5    3.78    0.45
  -5  -3   5    4.12    0.88
  -5   3   5    4.66    0.52
  -5   3   5    4.63    0.43
   5   3  -5    4.78    0.60
   5   3  -5    5.05    0.49
  -4  -3   5    2.70    0.75
  -4  -3   5    1.83    0.28
   4   3  -5    0.96    0.45
  -4   3   5    1.38    0.31
  -4   3   5    1.50    0.31
   3  -3  -5    3.25    0.37
  -3  -3   5    2.83    0.77
  -3  -3   5    3.59    0.36
  -3  -3   5    3.95    0.43
  -3  -3   5    4.38    0.43
   3   3  -5    3.46    0.64
  -3   3   5    3.73    0.41
   3   3  -5    2.54    0.97
  -3   3   5    3.82    0.42
  -3   3   5    3.72    0.34
  -2  -3   5    1.00    0.32
  -2  -3   5    0.56    0.25
  -2  -3   5    0.22    0.44
  -2   3   5    1.11    0.25
   2   3  -5    1.02    0.52
  -2   3   5    1.73    0.24
   2   3  -5    1.02    0.55
  -2   3   5    1.10    0.23
   2   3  -5    0.70    0.89
  -1  -3   5   27.74    1.48
  -1  -3   5   27.30    1.69
  -1  -3   5   22.95    2.29
  -1   3   5   28.28    1.62
   1   3  -5   28.46    1.99
  -1   3   5   27.92    1.35
  -1   3   5   29.11    1.58
   1   3  -5   26.88    1.88
   0  -3   5    0.42    0.31
   0  -3   5    0.76    0.27
   0  -3   5    0.72    0.47
   0   3  -5    0.72    0.50
   0   3   5    0.53    0.20
   0   3   5    1.01    0.21
   0   3   5    0.89    0.20
   0   3  -5    0.68    0.92
   0   3  -5    1.05    0.54
   1  -3   5   22.55    1.33
   1  -3   5   22.49    1.99
   1  -3   5   23.19    1.55
   1   3   5   24.52    1.40
  -1   3  -5   24.85    1.70
   1   3   5   25.10    1.22
  -1   3  -5   24.02    1.76
  -1   3  -5   20.55    2.90
   1   3   5   26.65    1.45
   2  -3   5    0.51    0.34
   2  -3   5    0.24    0.29
   2  -3   5    0.69    0.26
   2  -3   5    0.51    0.26
   2   3   5    0.62    0.17
   2   3   5    0.46    0.17
  -2   3  -5    0.30    0.80
  -2   3  -5    0.43    0.44
   2   3   5    0.69    0.21
   3  -3   5    0.43    0.30
   3  -3   5    0.83    0.29
  -3   3  -5    0.46    0.44
  -3   3  -5    0.68    0.88
   3   3   5    0.56    0.19
   3   3   5    0.46    0.19
  -3   3  -5    0.75    0.44
   4  -3   5    3.26    0.39
   4  -3   5    3.26    0.48
   4  -3   5    2.99    0.47
  -4   3  -5    4.55    0.66
  -4   3  -5    5.19    1.37
  -4   3  -5    3.50    0.63
   5  -3   5    7.45    0.39
   5  -3   5    6.92    0.68
   5  -3   5    6.62    0.64
   5  -3   5    6.34    0.52
   5  -3   5    5.41    0.50
  -5   3  -5    5.89    0.75
  -5   3  -5    5.31    0.77
   6  -3   5   14.66    1.09
   6  -3   5   14.72    1.01
   6  -3   5   14.89    0.64
  -6   3  -5   12.64    1.20
  -6   3  -5   13.77    1.12
  -6   3  -5   11.87    1.03
   7  -3   5   18.54    0.98
   7  -3   5   20.26    1.39
  -7   3  -5   19.75    1.34
  -7   3  -5   20.57    1.59
  -7   3  -5   21.13    1.44
   8  -3   5   13.36    1.00
  -8   3  -5   11.98    0.91
  -8   3  -5   12.32    1.04
   8   3   5   11.61    0.78
  -8   3  -5   12.29    0.99
   9  -3   5    5.49    0.59
   9  -3   5    5.49    0.40
   9  -3   5    5.57    0.47
  -9   3  -5    5.17    0.64
   9   3   5    6.00    0.43
  -9   3  -5    5.20    0.68
   9   3   5    5.42    0.50
   9   3   5    5.45    0.33
  -9   3  -5    5.60    0.61
  10  -3   5    0.60    0.21
  10  -3   5    1.65    0.35
  10  -3   5    0.85    0.22
  10  -3   5    1.47    0.23
  10   3   5    1.17    0.15
 -10   3  -5    0.86    0.30
 -10   3  -5    1.16    0.35
  10   3   5    1.17    0.21
  10   3   5    0.77    0.23
  11  -3   5    0.29    0.16
  11  -3   5    0.50    0.19
  11  -3   5    0.09    0.13
  11  -3   5    0.11    0.18
  11   3   5    0.47    0.19
  11   3   5    0.51    0.12
 -11   3  -5    0.22    0.25
 -11   3  -5    0.51    0.25
  11   3   5    0.71    0.18
  12  -3   5    3.09    0.31
  12  -3   5    2.97    0.26
  12  -3   5    2.38    0.29
  12   3   5    2.60    0.26
  12   3   5    2.65    0.21
 -12   3  -5    2.53    0.34
  12   3   5    2.60    0.31
  13  -3   5    0.17    0.10
  13   3   5    0.25    0.09
  13   3   5    0.28    0.13
 -13   3  -5    0.32    0.15
  13   3   5    0.12    0.09
 -13   3  -5    0.30    0.19
  13   3   5    0.35    0.12
  14   3   5    6.64    0.33
 -14   3  -5    6.96    0.42
 -14   3  -5    6.58    0.34
 -14   4   5   63.61    2.63
  13  -4  -5   32.08    1.20
  13  -4  -5   30.38    1.12
 -13  -4   5   33.53    1.29
 -13   4   5   34.59    1.54
 -12  -4   5    2.35    0.28
  12  -4  -5    2.52    0.23
 -12  -4   5    1.52    0.30
  12  -4  -5    2.31    0.24
  12  -4  -5    2.58    0.28
 -12  -4   5    2.57    0.35
 -12   4   5    1.47    0.31
  12   4  -5    1.90    0.29
  11  -4  -5  223.33    7.74
  11  -4  -5  219.14    8.61
  11  -4  -5  221.85    7.51
  11  -4  -5  214.05   11.73
 -11  -4   5  218.63    9.01
  11   4  -5  220.63    8.79
 -11   4   5  222.83    8.86
 -11   4   5  206.64    8.28
 -11   4   5  215.99    9.19
  10  -4  -5  113.94    4.60
  10  -4  -5  120.58    6.49
  10  -4  -5  110.83    4.00
  10  -4  -5  108.55    4.12
 -10   4   5  112.29    4.82
  10   4  -5  111.72    4.72
 -10   4   5  108.34    4.44
 -10   4   5  109.21    4.92
   9  -4  -5  123.07    6.92
   9   4  -5  115.48    5.01
  -9   4   5  115.24    5.03
  -9   4   5  121.27    5.14
  -9   4   5  115.96    4.71
  -9   4   5  119.57    5.22
   8  -4  -5  244.11   13.32
   8  -4  -5  251.25   12.03
  -8  -4   5  230.91   11.92
  -8   4   5  232.44    9.25
   8   4  -5  243.18    8.47
  -8   4   5  238.99    9.87
   8   4  -5  230.46    9.82
  -8   4   5  237.99   10.26
  -8   4   5  273.25   10.06
   7  -4  -5    5.68    0.62
  -7  -4   5    6.94    0.63
   7  -4  -5    8.09    1.12
   7  -4  -5    6.21    1.13
  -7   4   5    6.51    0.56
  -7   4   5    6.39    0.60
  -7   4   5    6.62    0.55
   7   4  -5    6.60    0.45
  -6  -4   5   90.85    4.56
   6  -4  -5   90.35    5.07
   6  -4  -5   94.75    4.65
   6  -4  -5   76.71    5.29
  -6   4   5   94.34    4.07
   6   4  -5   86.63    3.66
  -6   4   5   89.97    4.07
   5  -4  -5  260.29   15.63
   5  -4  -5  295.55   14.92
   5  -4  -5  312.14   14.40
  -5  -4   5  302.34   14.30
  -5  -4   5  276.68   19.29
   5   4  -5  294.33   11.51
  -5   4   5  295.99   12.27
  -5   4   5  304.70   12.50
  -4  -4   5    0.98    0.25
   4  -4  -5    0.83    0.26
  -4  -4   5    0.77    0.53
  -4   4   5    0.84    0.29
  -4   4   5    0.71    0.26
  -4   4   5    0.69    0.22
  -4   4   5    0.66    0.21
   4   4  -5    0.42    0.25
  -3  -4   5  411.54   19.58
  -3  -4   5  405.43   17.10
  -3  -4   5  407.86   20.02
  -3  -4   5  346.65   26.16
   3  -4  -5  401.41   19.62
  -3   4   5  405.74   20.93
  -3   4   5  394.89   17.04
   3   4  -5  432.14   21.57
  -3   4   5  428.77   20.04
  -2  -4   5   96.36    4.70
  -2  -4   5   89.46    4.23
  -2  -4   5   93.28    4.94
  -2  -4   5   78.17    6.51
  -2   4   5   98.53    4.90
  -2   4   5   93.06    5.07
   2   4  -5   99.31    8.36
   2   4  -5  102.54    5.33
  -2   4   5   93.63    4.17
  -1  -4   5   86.80    4.76
  -1  -4   5   82.28    6.30
  -1  -4   5   91.95    4.50
  -1  -4   5   84.43    4.08
   1   4  -5   95.95    8.18
  -1   4   5   92.57    4.70
   1   4  -5   97.72    5.18
  -1   4   5   90.98    4.01
  -1   4   5   88.41    4.84
   0  -4   5  276.62   14.35
   0  -4   5  266.29   18.71
   0  -4   5  272.22   12.24
   0   4   5  279.09   14.25
   0   4   5  283.98   12.16
   0   4  -5  298.78   23.78
   0   4  -5  327.34   14.20
   0   4   5  274.91   14.84
   0   4  -5  300.77   15.52
   1  -4   5   12.62    1.35
   1  -4   5   11.76    1.00
   1  -4   5   11.99    0.86
  -1   4  -5   15.65    2.17
   1   4   5   12.46    0.87
  -1   4  -5   14.99    1.09
   1   4   5   12.92    0.79
   1   4   5   12.62    0.90
  -1   4  -5   14.95    1.15
   2  -4   5  165.19    7.32
   2  -4   5  157.16   11.01
   2  -4   5  163.53    8.58
   2  -4   5  161.70    8.84
  -2   4  -5  171.80    9.24
   2   4   5  163.90    8.43
  -2   4  -5  184.81   14.42
  -2   4  -5  179.43    8.46
   2   4   5  159.55    7.18
   3  -4   5  211.99   11.44
   3  -4   5  216.17    8.52
   3  -4   5  208.13   11.01
   3  -4   5  203.79    9.36
  -3  -4  -5  222.76   14.38
  -3   4  -5  242.00   18.45
  -3   4  -5  219.57   11.88
   3   4   5  209.56   10.87
  -3   4  -5  226.76   10.86
   4  -4   5   57.35    2.33
   4  -4   5   57.70    3.27
   4  -4   5   55.86    2.67
   4  -4   5   55.26    3.14
  -4   4  -5   53.28    3.39
  -4   4  -5   55.76    2.82
  -4   4  -5   60.26    3.13
   5  -4   5  301.05   15.53
   5  -4   5  294.83   12.61
   5  -4   5  293.44   14.81
   5  -4   5  304.54   11.51
  -5   4  -5  299.68   14.62
  -5   4  -5  294.16   12.58
  -5   4  -5  286.14   16.04
   6  -4   5   97.34    4.99
   6  -4   5   94.21    5.23
   6  -4   5  100.59    3.77
   6  -4   5   98.22    4.23
   6  -4   5   85.30    3.71
  -6   4  -5   89.72    5.42
  -6   4  -5   98.86    4.96
  -6   4  -5   92.27    4.37
   7  -4   5   38.11    2.15
   7  -4   5   35.07    2.25
   7  -4   5   38.47    1.52
  -7   4  -5   34.57    1.83
  -7   4  -5   36.71    1.82
  -7   4  -5   36.82    2.01
  -7   4  -5   38.39    2.18
   8  -4   5   99.81    3.60
   8  -4   5   92.82    5.30
   8  -4   5   96.92    3.97
   8   4   5   98.03    3.61
   8   4   5   93.94    3.49
  -8   4  -5   97.06    4.14
  -8   4  -5   98.36    5.03
  -8   4  -5   97.66    4.45
  -8   4  -5   96.88    4.01
   9  -4   5   17.70    0.89
   9  -4   5   16.27    1.18
   9  -4   5   17.24    0.81
   9   4   5   16.76    0.71
   9   4   5   13.62    0.90
  -9   4  -5   16.93    1.12
  -9   4  -5   20.01    1.06
   9   4   5   17.12    0.83
  10  -4   5   75.87    3.07
  10  -4   5   73.69    2.76
  10  -4   5   71.52    4.09
  10   4   5   71.41    3.18
  10   4   5   76.89    2.81
  10   4   5   72.42    2.70
 -10   4  -5   73.28    3.43
 -10   4  -5   76.94    3.11
  11  -4   5   71.39    2.79
  11  -4   5   66.29    3.71
  11  -4   5   65.48    2.49
  11   4   5   70.22    2.55
 -11   4  -5   64.03    2.77
 -11   4  -5   67.54    2.53
  11   4   5   66.28    2.89
  11   4   5   68.93    2.47
 -11   4  -5   63.93    3.08
  12  -4   5    2.27    0.22
  12   4   5    2.58    0.20
 -12   4  -5    1.96    0.31
 -12   4  -5    3.14    0.30
 -12   4  -5    2.65    0.32
  12   4   5    2.61    0.28
  12   4   5    2.37    0.25
  12   4   5    2.55    0.22
 -12   4  -5    3.33    0.36
  13   4   5   77.33    2.68
  13   4   5   76.62    2.71
 -13   4  -5   69.93    2.88
 -13   4  -5   72.40    2.62
 -13   4  -5   75.08    3.05
 -13  -5   5   12.77    0.58
  13  -5  -5   12.62    0.50
 -13   5   5   12.45    0.67
  12  -5  -5   78.02    3.26
  12  -5  -5   82.36    2.94
 -12  -5   5   83.14    2.94
  12  -5  -5   82.76    2.84
 -12   5   5   81.82    3.21
  12   5  -5   82.96    3.36
 -12   5   5   76.93    3.39
  11  -5  -5    9.42    0.60
  11  -5  -5    9.55    0.97
  11  -5  -5    9.62    0.52
  11  -5  -5    9.77    0.55
 -11   5   5    9.61    0.68
 -11   5   5    9.41    0.61
 -11   5   5    9.45    0.72
  11   5  -5   10.43    0.66
  10  -5  -5   66.42    2.44
  10  -5  -5   65.94    2.80
  10  -5  -5   66.67    3.99
 -10   5   5   63.83    2.73
 -10   5   5   64.32    3.01
  10   5  -5   64.14    2.86
 -10   5   5   64.55    2.97
   9  -5  -5   78.78    4.84
   9   5  -5   80.77    3.49
  -9   5   5   79.02    3.31
  -9   5   5   79.84    3.67
  -9   5   5   81.14    3.66
  -8  -5   5    4.41    0.53
   8  -5  -5    4.24    0.92
   8  -5  -5    4.88    0.58
  -8   5   5    4.13    0.45
  -8   5   5    4.18    0.51
  -8   5   5    4.26    0.65
   8   5  -5    3.58    0.49
  -8   5   5    4.14    0.56
  -8   5   5    4.14    0.47
  -7  -5   5   97.82    4.97
   7  -5  -5  106.09    5.08
   7  -5  -5   96.81    5.87
   7  -5  -5   94.12    5.57
  -7   5   5   93.34    4.21
  -7   5   5   95.58    3.97
  -7   5   5   97.41    4.40
  -7   5   5   97.20    4.47
  -7   5   5   96.69    4.08
   7   5  -5   90.66    4.16
   6  -5  -5   61.25    3.10
   6  -5  -5   55.22    3.55
  -6  -5   5   57.12    2.99
   6  -5  -5   49.02    3.66
   6   5  -5   54.55    2.25
  -6   5   5   53.82    2.50
  -6   5   5   56.41    2.49
  -6   5   5   59.13    2.77
  -6   5   5   56.87    2.75
  -5  -5   5   37.37    1.98
   5  -5  -5   36.85    2.48
   5  -5  -5   30.67    2.52
   5  -5  -5   37.28    2.06
  -5   5   5   36.59    1.85
  -5   5   5   35.52    1.85
  -5   5   5   33.38    1.65
   5   5  -5   34.72    1.53
  -5   5   5   34.34    1.70
  -4  -5   5  164.44    7.82
   4  -5  -5  132.77    8.69
   4  -5  -5  160.40    8.41
   4  -5  -5  163.62    7.90
  -4   5   5  159.86    6.92
  -4   5   5  158.89    6.78
   4   5  -5  161.99    6.27
   3  -5  -5    6.40    0.59
   3  -5  -5    5.03    0.84
  -3  -5   5    6.46    0.59
   3  -5  -5    6.22    0.88
  -3   5   5    6.23    0.54
  -3   5   5    6.41    0.53
   3   5  -5    6.20    0.50
  -2  -5   5  108.65    5.83
  -2  -5   5  117.64    5.60
  -2  -5   5   95.88    7.72
  -2  -5   5  111.78    5.01
  -2   5   5  110.98    4.82
   2   5  -5  114.74    4.55
  -2   5   5  116.54    4.99
  -2   5   5  116.02    5.85
  -2   5   5  112.67    6.04
  -1  -5   5  115.08    5.30
  -1  -5   5  116.76    6.19
  -1  -5   5  110.45    8.18
  -1  -5   5  121.92    5.90
  -1   5   5  115.10    6.34
   1   5  -5  128.64    6.48
  -1   5   5  121.38    5.26
  -1   5   5  118.11    6.16
   1   5  -5  118.12    4.81
   0  -5   5    0.76    0.30
   0  -5   5    1.67    0.64
   0  -5   5    1.07    0.23
   0  -5   5    1.20    0.39
   0   5   5    0.99    0.27
   0   5  -5    1.47    0.37
   0   5   5    2.26    0.40
   0   5  -5    1.93    0.30
   0   5   5    1.15    0.27
   1  -5   5   95.78    4.50
   1  -5   5   97.60    5.27
   1  -5   5   93.72    6.86
   1  -5   5  101.60    4.06
  -1   5  -5  111.35    5.56
   1   5   5   96.38    5.19
  -1   5  -5   89.95    4.05
   1   5   5  104.57    4.45
  -2  -5  -5   66.31    5.03
   2  -5   5   71.20    3.26
   2  -5   5   68.66    2.85
   2  -5   5   72.26    3.82
   2  -5   5   67.43    4.88
   2   5   5   68.04    3.68
  -2   5  -5   70.85    3.95
  -2   5  -5   65.01    2.91
   2   5   5   66.22    3.14
   3  -5   5   61.19    2.51
   3  -5   5   58.82    2.85
   3  -5   5   57.04    3.35
   3  -5   5   59.73    3.41
  -3   5  -5   58.19    2.59
  -3   5  -5   60.03    3.50
  -3   5  -5   63.61    2.94
   4  -5   5  115.70    5.10
   4  -5   5  107.36    5.97
   4  -5   5  113.83    6.21
   4  -5   5  118.07    4.58
  -4   5  -5  116.28    6.38
  -4   5  -5  105.85    4.68
  -4   5  -5  122.08    5.16
   5  -5   5    0.49    0.23
   5  -5   5    0.42    0.29
   5  -5   5    0.30    0.29
  -5   5  -5    1.10    0.30
  -5   5  -5    0.35    0.27
  -5   5  -5    1.26    0.35
  -5   5  -5    1.14    0.40
   6  -5   5   48.09    2.93
   6  -5   5   49.62    1.80
   6  -5   5   49.77    2.81
   6  -5   5   51.90    2.07
   6  -5   5   49.68    2.38
  -6   5  -5   48.74    2.32
  -6   5  -5   49.50    2.28
  -6   5  -5   51.10    2.27
  -6   5  -5   48.81    2.49
   7  -5   5   39.19    1.59
   7  -5   5   38.23    1.46
   7  -5   5   39.12    2.25
   7  -5   5   36.59    2.34
   7  -5   5   39.91    1.41
   7  -5   5   39.70    1.61
  -7   5  -5   38.84    2.03
   7   5   5   37.95    1.61
  -7   5  -5   38.82    1.86
  -7   5  -5   38.51    1.83
  -7   5  -5   36.78    1.86
   8  -5   5    0.56    0.26
   8  -5   5    0.69    0.12
   8  -5   5    0.38    0.18
  -8   5  -5    0.33    0.24
  -8   5  -5    0.48    0.24
   8   5   5    0.81    0.12
   8   5   5    0.76    0.20
  -8   5  -5    0.25    0.20
  -8   5  -5    0.91    0.30
  -8   5  -5    0.66    0.25
   9  -5   5   75.58    4.53
   9  -5   5   85.01    3.08
  -9   5  -5   81.82    3.52
  -9   5  -5   84.77    3.06
   9   5   5   83.36    3.00
  -9   5  -5   82.35    3.77
  -9   5  -5   85.73    3.41
   9   5   5   82.17    3.11
  10  -5   5   31.33    1.27
  10  -5   5   28.39    1.88
 -10   5  -5   31.79    1.30
 -10   5  -5   30.05    1.62
  10   5   5   32.19    1.33
  10   5   5   33.66    1.37
 -10   5  -5   31.67    1.50
  10   5   5   32.48    1.22
 -10   5  -5   31.08    1.47
  11  -5   5    5.82    0.36
  11  -5   5    5.49    0.54
 -11   5  -5    6.27    0.48
 -11   5  -5    6.71    0.53
 -11   5  -5    6.92    0.49
  11   5   5    6.85    0.34
  11   5   5    6.66    0.42
  11   5   5    7.06    0.38
 -11   5  -5    6.39    0.41
  12  -5   5   39.49    1.51
  12   5   5   43.05    1.52
 -12   5  -5   40.93    1.70
 -12   5  -5   40.52    1.50
  12   5   5   42.74    1.58
 -12   5  -5   39.24    1.72
 -12   5  -5   38.72    1.87
  12   5   5   40.88    1.69
 -13   5  -5    5.69    0.27
  13   5   5    5.94    0.31
 -13  -6   5    1.29    0.14
  12  -6  -5    0.90    0.12
 -12  -6   5    0.84    0.16
  12  -6  -5    1.07    0.14
  12   6  -5    0.64    0.15
 -12   6   5    0.87    0.18
  11  -6  -5   12.08    0.66
  11  -6  -5   12.18    0.57
  11  -6  -5   11.55    0.59
 -11   6   5   12.75    0.69
  11   6  -5   12.66    0.70
 -11   6   5   12.93    0.77
 -11   6   5   10.11    0.68
  10  -6  -5    3.85    0.35
  10  -6  -5    3.87    0.65
  10  -6  -5    4.15    0.42
 -10   6   5    4.45    0.46
  10   6  -5    4.13    0.43
 -10   6   5    4.41    0.43
   9  -6  -5   17.96    1.57
  -9   6   5   19.94    1.18
  -9   6   5   21.53    1.09
  -9   6   5   19.64    1.08
   9   6  -5   19.23    1.08
  -8  -6   5   26.76    1.69
   8  -6  -5   29.26    2.20
   8  -6  -5   27.68    1.75
  -8   6   5   29.65    1.47
  -8   6   5   28.94    1.47
  -8   6   5   30.82    1.63
  -8   6   5   31.09    1.60
   8   6  -5   29.68    1.30
   8   6  -5   28.60    1.49
   7  -6  -5    1.94    0.78
  -7  -6   5    2.69    0.44
   7  -6  -5    3.30    0.50
   7  -6  -5    2.15    0.71
  -7   6   5    3.02    0.41
   7   6  -5    3.32    0.37
  -7   6   5    2.56    0.45
  -7   6   5    4.06    0.53
   7   6  -5    3.05    0.43
  -7   6   5    4.22    0.54
  -7   6   5    2.78    0.44
  -7   6   5    3.72    0.46
   6  -6  -5    5.05    0.60
  -6  -6   5    5.16    0.56
   6  -6  -5    4.68    0.97
   6  -6  -5    5.17    1.03
  -6   6   5    6.67    0.57
  -6   6   5    5.33    0.61
   6   6  -5    4.65    0.45
  -6   6   5    6.01    0.62
  -6   6   5    6.18    0.65
  -6   6   5    5.13    0.55
   6   6  -5    5.24    0.57
  -6   6   5    6.12    0.60
   5  -6  -5   46.77    3.54
   5  -6  -5   54.38    2.96
   5  -6  -5   49.62    3.42
  -5  -6   5   54.41    2.89
  -5   6   5   53.17    2.48
  -5   6   5   54.02    2.47
   5   6  -5   54.30    2.50
  -5   6   5   58.39    2.43
  -5   6   5   55.81    2.70
  -5   6   5   55.90    2.67
   4  -6  -5    2.39    0.42
  -4  -6   5    2.69    0.41
   4  -6  -5    2.49    0.79
   4  -6  -5    2.60    0.79
  -4   6   5    2.67    0.42
  -4   6   5    4.14    0.48
  -4   6   5    2.45    0.37
  -4   6   5    2.45    0.43
   4   6  -5    2.13    0.22
  -3  -6   5   76.48    3.85
   3  -6  -5   75.62    3.91
   3  -6  -5   60.90    4.46
   3  -6  -5   70.24    4.41
  -3   6   5   80.11    3.54
  -3   6   5   75.66    3.07
  -3   6   5   77.57    3.40
   3   6  -5   74.55    3.01
  -3   6   5   76.55    3.24
   2  -6  -5    3.77    0.87
   2  -6  -5    3.85    0.83
  -2  -6   5    4.31    0.52
  -2  -6   5    4.53    0.47
   2   6  -5    4.79    0.39
  -2   6   5    4.92    0.54
  -2   6   5    4.96    0.46
   1  -6  -5    6.70    1.04
  -1  -6   5    6.27    0.64
  -1  -6   5    7.67    0.60
  -1  -6   5    6.45    0.73
   1  -6  -5    5.84    0.92
   1   6  -5    7.71    0.51
  -1   6   5    7.56    0.49
  -1   6   5    7.46    0.57
  -1   6   5    6.80    0.62
   0  -6   5    6.08    0.52
   0  -6   5    6.41    0.64
   0  -6   5    5.80    0.70
   0  -6  -5    6.87    1.01
   0   6   5    6.91    0.45
   0   6  -5    6.00    0.47
   0   6   5    5.75    0.59
   1  -6   5    6.59    0.53
  -1  -6  -5    6.18    1.00
   1  -6   5    6.21    0.63
   1  -6   5    6.42    0.74
   1   6   5    5.67    0.40
   1   6   5    6.89    0.60
  -1   6  -5    5.51    0.47
   2  -6   5   24.85    1.21
   2  -6   5   25.37    1.44
   2  -6   5   24.62    1.68
  -2  -6  -5   22.92    1.92
   2   6   5   25.04    1.39
  -2   6  -5   25.16    1.21
   2   6   5   23.35    1.06
   3  -6   5   63.18    2.61
   3  -6   5   56.86    3.46
   3  -6   5   61.02    2.96
  -3   6  -5   58.62    2.76
  -3   6  -5   60.37    2.65
  -3   6  -5   70.31    3.01
   4  -6   5    6.41    0.72
   4  -6   5    6.08    0.57
   4  -6   5    6.10    0.46
   4  -6   5    6.79    0.68
  -4   6  -5    6.75    0.66
  -4   6  -5    5.96    0.52
  -4   6  -5    5.37    0.56
  -4   6  -5    6.29    0.61
   5  -6   5   12.76    0.70
   5  -6   5   12.18    1.03
   5  -6   5   13.43    0.65
   5  -6   5   13.12    1.05
   5  -6   5   12.91    0.61
   5  -6   5   12.81    0.70
   5  -6   5   12.30    0.86
  -5   6  -5   14.30    0.96
  -5   6  -5   12.55    0.68
  -5   6  -5   12.69    0.85
  -5   6  -5   13.75    0.81
  -5   6  -5   13.93    0.86
   6  -6   5    0.27    0.17
   6  -6   5    0.14    0.14
   6  -6   5    0.78    0.18
   6  -6   5    0.75    0.16
   6  -6   5    0.00    0.24
   6  -6   5    0.19    0.29
   6  -6   5    0.68    0.25
   6   6   5    0.72    0.22
   6   6   5    0.46    0.11
  -6   6  -5    0.41    0.26
  -6   6  -5    0.13    0.21
  -6   6  -5    0.25    0.22
  -6   6  -5    0.47    0.25
  -6   6  -5    0.33    0.19
   7  -6   5    0.49    0.19
   7  -6   5    0.23    0.12
   7  -6   5    0.28    0.11
   7  -6   5    0.39    0.27
   7  -6   5    0.44    0.14
   7  -6   5    0.17    0.20
  -7   6  -5    0.34    0.18
  -7   6  -5    0.29    0.23
  -7   6  -5    0.51    0.23
  -7   6  -5    0.18    0.19
  -7   6  -5    0.15    0.21
   7   6   5    0.97    0.24
   7   6   5    0.55    0.12
  -7   6  -5    0.45    0.25
   8  -6   5    7.75    0.37
   8  -6   5    7.96    0.38
   8  -6   5    7.98    0.32
   8  -6   5    7.31    0.48
   8  -6   5    7.31    0.70
   8   6   5    8.20    0.43
  -8   6  -5    8.15    0.66
   8   6   5    6.90    0.50
  -8   6  -5    7.53    0.48
  -8   6  -5    8.01    0.59
  -8   6  -5    7.42    0.56
   8   6   5    7.16    0.37
  -8   6  -5    7.42    0.59
   9  -6   5    9.49    0.79
   9  -6   5    9.26    0.53
  -9   6  -5    9.29    0.64
   9   6   5    9.80    0.45
  -9   6  -5   10.56    0.54
  -9   6  -5   10.17    0.72
  -9   6  -5   10.84    0.63
   9   6   5   10.02    0.52
  -9   6  -5   10.12    0.65
   9   6   5    9.35    0.57
  10  -6   5   12.08    0.58
  10  -6   5   11.01    0.86
  10   6   5   12.33    0.53
  10   6   5   12.45    0.60
 -10   6  -5   12.96    0.71
 -10   6  -5   12.65    0.58
  10   6   5   12.55    0.64
 -10   6  -5   12.04    0.77
 -10   6  -5   12.37    0.67
  11  -6   5    1.90    0.19
 -11   6  -5    1.63    0.25
  11   6   5    2.14    0.23
 -11   6  -5    1.78    0.24
 -11   6  -5    2.01    0.23
 -11   6  -5    2.06    0.20
 -12   6  -5    1.03    0.10
 -12   6  -5    0.57    0.13
  12   6   5    0.91    0.14
  12  -7  -5   97.72    3.31
  11  -7  -5    6.41    0.36
 -11  -7   5    6.03    0.39
  11  -7  -5    6.36    0.33
 -11   7   5    6.72    0.44
  11   7  -5    6.62    0.42
  10  -7  -5   84.91    3.50
  10  -7  -5   87.68    3.14
  10  -7  -5   84.58    3.04
  10   7  -5   86.99    3.55
 -10   7   5   87.85    3.43
 -10   7   5   81.74    3.77
   9  -7  -5   93.48    5.74
  -9   7   5  105.10    4.57
   9   7  -5  103.01    4.27
  -9   7   5  108.95    4.27
   9   7  -5  104.14    3.79
  -9   7   5  103.49    4.12
   8  -7  -5    6.24    0.83
  -8   7   5    5.31    0.61
  -8   7   5    5.77    0.53
  -8   7   5    6.69    0.62
  -8   7   5    6.60    0.57
   8   7  -5    6.38    0.47
   8   7  -5    6.00    0.52
  -8   7   5    6.04    0.54
   7  -7  -5  167.11    9.40
   7  -7  -5  163.69    8.53
  -7  -7   5  169.28    8.51
   7  -7  -5  158.19    7.66
  -7   7   5  184.81    6.77
   7   7  -5  166.62    6.95
  -7   7   5  174.36    6.94
  -7   7   5  168.44    7.05
  -7   7   5  177.41    7.47
   7   7  -5  171.47    6.18
  -7   7   5  174.60    6.99
   6  -7  -5   54.41    2.99
   6  -7  -5   48.63    2.86
   6  -7  -5   49.99    3.51
  -6  -7   5   52.15    2.94
   6   7  -5   54.78    2.19
   6   7  -5   57.04    2.51
  -6   7   5   54.84    2.58
  -6   7   5   53.17    2.50
  -6   7   5   55.23    2.52
  -6   7   5   60.86    2.83
  -6   7   5   60.71    2.55
   5  -7  -5   66.83    4.63
  -5  -7   5   81.05    4.10
   5  -7  -5   72.27    4.80
   5  -7  -5   80.91    4.17
  -5   7   5   79.95    3.48
   5   7  -5   76.58    3.01
   5   7  -5   79.48    3.42
  -5   7   5   81.20    3.52
  -5   7   5   81.84    3.37
  -5   7   5   80.67    3.77
  -5   7   5   81.21    3.73
  -5   7   5   80.14    3.48
   4  -7  -5  205.36   12.83
  -4  -7   5  250.22   12.15
   4  -7  -5  225.70   13.42
   4  -7  -5  253.79   12.23
  -4   7   5  252.59   10.05
  -4   7   5  259.88   10.78
   4   7  -5  257.40    9.94
  -4   7   5  238.88   10.00
  -4   7   5  256.02    9.49
  -4   7   5  266.43   10.01
  -4   7   5  249.83   10.51
   4   7  -5  243.76    8.81
   3  -7  -5   11.37    1.46
   3  -7  -5   14.06    1.04
  -3  -7   5   13.89    0.98
   3  -7  -5   10.88    1.40
  -3   7   5   17.71    1.05
  -3   7   5   15.02    0.96
  -3   7   5   16.07    1.01
  -3   7   5   13.51    0.91
   3   7  -5   14.66    0.90
  -3   7   5   15.61    0.90
  -3   7   5   13.78    1.02
   3   7  -5   13.80    0.77
   2  -7  -5  118.69    7.22
  -2  -7   5  135.38    5.83
  -2  -7   5  131.11    6.52
  -2   7   5  131.65    5.90
  -2   7   5  135.01    5.13
  -2   7   5  129.28    5.47
  -2   7   5  133.97    5.67
  -2   7   5  131.91    5.51
  -2   7   5  125.70    5.36
   2   7  -5  124.41    4.76
  -1  -7   5  216.71   10.53
  -1  -7   5  209.80    8.99
   1  -7  -5  187.54   10.93
  -1  -7   5  202.02   10.12
   1   7  -5  201.99    6.98
  -1   7   5  210.93    8.45
  -1   7   5  199.22    8.35
  -1   7   5  200.74    8.23
  -1   7   5  218.89    8.28
   1   7  -5  195.84    7.37
  -1   7   5  204.41    9.05
   1   7  -5  216.42    8.02
   0  -7   5    2.17    0.51
   0  -7  -5    1.31    0.76
   0  -7   5    1.16    0.36
   0   7   5    1.26    0.32
   0   7  -5    1.31    0.19
   0   7   5    2.05    0.32
   0   7   5    2.49    0.31
   0   7   5    1.47    0.39
   0   7   5    2.48    0.46
   0   7  -5    1.19    0.22
   1  -7   5  240.65    8.95
  -1  -7  -5  226.83   13.11
   1  -7   5  261.25   12.76
   1  -7   5  268.20   10.90
   1  -7   5  257.45    9.92
  -1   7  -5  268.08   10.05
   1   7   5  249.54   10.21
   1   7   5  249.53    9.97
   1   7   5  235.17   10.02
   1   7   5  247.26   10.89
  -1   7  -5  243.66    8.54
  -1   7  -5  259.78    9.82
   2  -7   5  122.06    4.32
   2  -7   5  123.24    4.95
   2  -7   5  123.62    6.47
   2  -7   5  129.22    5.54
   2  -7   5  118.91    4.50
   2   7   5  124.34    5.22
  -2   7  -5  122.62    4.89
  -2   7  -5  116.63    4.25
   2   7   5  121.87    5.53
   2   7   5  112.29    4.90
  -2   7  -5  126.41    5.09
   3  -7   5   37.71    1.56
   3  -7   5   39.48    1.51
   3  -7   5   38.40    1.60
   3  -7   5   39.72    1.73
   3  -7   5   36.83    2.34
   3  -7   5   37.59    1.99
  -3   7  -5   38.34    1.84
  -3   7  -5   37.36    1.69
   3   7   5   37.85    1.64
  -3   7  -5   35.92    1.46
   3   7   5   40.78    1.99
   4  -7   5  109.39    4.96
   4  -7   5   98.96    5.80
   4  -7   5  108.97    4.07
   4  -7   5  111.33    4.02
   4  -7   5  111.95    4.45
   4  -7   5  112.55    3.89
  -4   7  -5  111.63    4.46
  -4   7  -5  110.60    4.61
   4   7   5  117.60    4.80
   4   7   5  106.74    4.42
  -4   7  -5  104.82    3.87
  -4   7  -5  118.06    4.91
   5  -7   5   12.11    0.56
   5  -7   5   11.68    0.63
   5  -7   5   12.21    0.65
   5  -7   5   10.61    0.94
   5  -7   5   10.96    0.78
   5  -7   5   10.71    0.58
  -5   7  -5   10.72    0.56
  -5   7  -5   10.47    0.74
  -5   7  -5   11.41    0.81
   5   7   5   10.83    0.57
  -5   7  -5   12.57    0.76
  -5   7  -5   10.63    0.76
  -5   7  -5   10.69    0.65
   6  -7   5   67.88    2.41
   6  -7   5   65.95    3.82
   6  -7   5   69.99    2.77
   6  -7   5   67.24    2.58
   6  -7   5   63.51    3.11
   6  -7   5   69.00    2.50
   6   7   5   66.89    2.63
  -6   7  -5   66.97    2.45
  -6   7  -5   65.01    2.95
  -6   7  -5   67.80    2.94
  -6   7  -5   71.87    3.14
  -6   7  -5   68.03    2.81
   6   7   5   67.68    2.77
  -6   7  -5   69.18    2.82
   7  -7   5  115.24    5.05
   7  -7   5  115.97    3.95
   7  -7   5  117.08    4.19
   7  -7   5  114.65    4.53
   7  -7   5  113.49    4.08
   7  -7   5  104.10    6.18
  -7   7  -5  114.44    4.01
  -7   7  -5  117.10    4.61
  -7   7  -5  114.20    5.01
  -7   7  -5  113.03    4.76
   7   7   5  118.54    4.61
   7   7   5  117.31    4.27
  -7   7  -5  116.70    4.74
  -7   7  -5  115.65    4.52
   8  -7   5    0.93    0.28
   8  -7   5    0.26    0.15
   8  -7   5    0.97    0.12
  -8   7  -5    0.57    0.17
   8   7   5    0.81    0.14
  -8   7  -5    0.81    0.23
  -8   7  -5    0.37    0.20
  -8   7  -5    0.37    0.12
   8   7   5    0.36    0.17
  -8   7  -5    0.71    0.21
  -8   7  -5    0.66    0.23
   9  -7   5   85.16    3.16
  -9   7  -5   88.80    3.04
   9   7   5   84.57    3.24
  -9   7  -5   87.41    3.49
  -9   7  -5   89.46    3.60
  -9   7  -5   88.53    3.44
  -9   7  -5   87.96    3.82
   9   7   5   86.21    3.52
 -10   7  -5   32.30    1.44
 -10   7  -5   32.27    1.54
 -10   7  -5   32.95    1.16
 -10   7  -5   32.61    1.39
 -10   7  -5   32.10    1.34
  10   7   5   33.54    1.38
  10   7   5   32.49    1.31
  11   7   5   10.06    0.48
 -11   7  -5    9.65    0.50
  11  -8  -5   40.96    1.45
  11   8  -5   41.87    1.71
  10  -8  -5    1.67    0.18
  10  -8  -5    1.29    0.16
  10   8  -5    1.86    0.18
  10   8  -5    1.76    0.22
 -10   8   5    1.39    0.20
   9  -8  -5   10.10    0.53
   9   8  -5   11.09    0.62
   9   8  -5   10.97    0.54
  -9   8   5   10.91    0.64
  -9   8   5    9.69    0.68
  -9   8   5   10.77    0.64
  -8   8   5   94.10    3.85
  -8   8   5   87.82    4.10
   8   8  -5   91.68    3.81
   8   8  -5   91.77    3.39
  -8   8   5   92.33    3.71
  -8   8   5   93.60    3.84
   7  -8  -5    5.15    0.73
   7  -8  -5    5.41    0.67
  -7   8   5    5.27    0.53
  -7   8   5    5.39    0.59
   7   8  -5    5.24    0.42
  -7   8   5    5.60    0.52
   7   8  -5    5.26    0.48
  -7   8   5    5.89    0.52
  -7   8   5    6.65    0.58
   6  -8  -5   56.13    3.51
   6  -8  -5   49.97    2.89
   6  -8  -5   54.34    3.06
  -6   8   5   57.04    2.59
   6   8  -5   57.40    2.24
  -6   8   5   61.61    2.90
  -6   8   5   58.75    2.64
  -6   8   5   57.79    2.60
   6   8  -5   60.23    2.55
  -6   8   5   56.99    2.55
   5  -8  -5   13.63    1.33
   5  -8  -5   12.85    1.14
   5  -8  -5   13.67    1.02
  -5  -8   5   12.57    0.96
  -5   8   5   15.42    0.97
  -5   8   5   13.78    0.91
  -5   8   5   17.25    1.02
  -5   8   5   14.82    1.04
   5   8  -5   13.23    0.75
  -5   8   5   14.45    0.96
   5   8  -5   15.55    0.89
   4  -8  -5    6.48    0.87
  -4  -8   5    6.84    0.64
   4  -8  -5    7.46    0.69
   4   8  -5    7.76    0.59
  -4   8   5    6.87    0.67
  -4   8   5    7.57    0.68
  -4   8   5    8.07    0.69
   4   8  -5    7.37    0.51
  -4   8   5    7.41    0.68
  -4   8   5    6.49    0.58
  -3  -8   5   49.70    2.75
   3  -8  -5   52.70    2.83
   3  -8  -5   46.15    2.78
  -3   8   5   53.62    2.47
   3   8  -5   50.47    2.04
  -3   8   5   49.53    2.49
  -3   8   5   54.43    2.51
   3   8  -5   52.37    2.30
  -3   8   5   51.09    2.41
   2  -8  -5   75.47    3.76
   2  -8  -5   62.47    4.31
  -2   8   5   72.37    3.21
   2   8  -5   70.30    2.71
  -2   8   5   66.65    3.10
  -2   8   5   74.62    3.23
   2   8  -5   71.25    3.04
  -2   8   5   68.79    3.46
   1  -8  -5    3.58    1.03
  -1  -8   5    4.41    0.53
  -1   8   5    3.13    0.56
  -1   8   5    4.08    0.55
  -1   8   5    3.87    0.45
  -1   8   5    4.22    0.51
   1   8  -5    3.62    0.45
   1   8  -5    4.36    0.39
   0  -8   5  128.31    5.43
   0  -8  -5  103.16    6.71
   0  -8   5  124.19    6.33
   0  -8   5  120.86    4.44
   0   8   5  102.66    4.88
   0   8  -5  122.51    5.00
   0   8   5  113.04    4.99
   0   8   5  123.05    5.53
   0   8   5  130.43    4.94
   0   8   5  122.50    5.15
   1  -8   5    1.06    0.34
   1  -8   5    0.78    0.42
   1  -8   5    1.10    0.27
  -1  -8  -5    2.01    0.64
   1  -8   5    1.37    0.27
   1   8   5    0.98    0.36
  -1   8  -5    0.92    0.29
  -1   8  -5    1.08    0.29
   1   8   5    0.93    0.22
   1   8   5    0.83    0.27
   2  -8   5   35.76    1.93
   2  -8   5   35.52    1.53
   2  -8   5   35.10    1.64
   2  -8   5   36.46    2.27
   2  -8   5   35.79    1.43
  -2   8  -5   34.97    1.74
   2   8   5   37.42    1.91
  -2   8  -5   38.34    1.76
   2   8   5   35.32    1.61
   3  -8   5   54.96    2.05
   3  -8   5   55.29    2.12
   3  -8   5   54.45    2.17
   3  -8   5   53.74    2.35
   3  -8   5   54.62    2.69
  -3   8  -5   55.22    1.93
  -3   8  -5   57.18    2.22
  -3   8  -5   53.20    2.47
  -3   8  -5   56.69    2.47
   3   8   5   52.02    2.32
   3   8   5   57.56    2.67
   4  -8   5    0.08    0.16
   4  -8   5    0.30    0.18
   4  -8   5    0.51    0.25
   4  -8   5    0.26    0.19
   4  -8   5    0.06    0.15
   4   8   5    0.15    0.30
  -4   8  -5   -0.03    0.12
  -4   8  -5    0.03    0.10
  -4   8  -5    0.23    0.19
   4   8   5    0.44    0.14
  -4   8  -5    0.50    0.22
   5  -8   5   51.97    2.49
   5  -8   5   51.74    2.18
   5  -8   5   52.90    1.90
   5  -8   5   53.13    2.03
   5  -8   5   52.43    1.97
   5   8   5   51.60    2.43
  -5   8  -5   52.15    1.83
  -5   8  -5   51.82    2.32
   5   8   5   50.69    2.17
  -5   8  -5   51.70    2.11
  -5   8  -5   50.67    2.30
   6  -8   5   48.51    1.82
   6  -8   5   48.65    1.89
   6  -8   5   49.04    1.76
   6  -8   5   47.53    2.02
   6   8   5   46.60    2.04
  -6   8  -5   48.99    2.05
  -6   8  -5   49.03    2.18
  -6   8  -5   47.96    1.96
  -6   8  -5   48.59    1.71
  -6   8  -5   52.20    2.29
  -6   8  -5   49.00    2.16
   7  -8   5   19.37    0.87
   7  -8   5   20.34    0.81
   7  -8   5   19.88    0.76
   7  -8   5   20.11    0.87
   7   8   5   21.27    0.96
  -7   8  -5   19.79    1.07
  -7   8  -5   20.47    1.03
  -7   8  -5   19.58    1.03
  -7   8  -5   21.05    0.98
  -7   8  -5   20.29    0.73
   7   8   5   19.44    0.92
   8  -8   5   17.78    0.68
   8  -8   5   17.20    0.77
  -8   8  -5   18.77    0.92
  -8   8  -5   18.71    0.97
   8   8   5   18.60    0.86
  -8   8  -5   18.77    0.88
   8   8   5   18.14    0.83
  -8   8  -5   19.41    0.93
  -9   8  -5    6.05    0.38
  -9   8  -5    6.00    0.42
   9   8   5    5.74    0.38
  -9   8  -5    6.12    0.40
 -10   8  -5    9.10    0.47
  10   8   5    9.79    0.46
   9  -9  -5   14.97    0.61
  -9  -9   5   14.39    0.64
   9  -9  -5   15.39    0.64
   9   9  -5   15.30    0.62
   9   9  -5   14.48    0.71
   8   9  -5    0.58    0.14
  -8   9   5    0.66    0.17
  -8   9   5    0.94    0.21
  -8   9   5    0.52    0.18
  -8   9   5    0.77    0.19
   8   9  -5    0.68    0.16
  -7   9   5   18.96    1.10
   7   9  -5   20.95    1.01
  -7   9   5   21.75    1.08
   7   9  -5   21.77    0.90
  -7   9   5   21.94    1.08
  -7   9   5   19.83    1.02
  -7   9   5   19.13    0.99
   6   9  -5    5.61    0.40
  -6   9   5    5.88    0.54
  -6   9   5    5.77    0.53
   6   9  -5    6.49    0.48
  -6   9   5    5.46    0.47
  -6   9   5    6.53    0.54
  -6   9   5    5.70    0.49
   5  -9  -5    5.90    0.68
  -5   9   5    5.72    0.53
   5   9  -5    5.96    0.42
  -5   9   5    5.21    0.46
  -5   9   5    6.17    0.58
  -5   9   5    6.58    0.58
  -5   9   5    6.07    0.54
   5   9  -5    6.00    0.48
   4  -9  -5   15.20    1.20
  -4   9   5   19.08    1.13
  -4   9   5   16.89    1.02
   4   9  -5   16.88    0.82
  -4   9   5   18.47    1.09
   4   9  -5   17.11    0.92
   3  -9  -5    2.50    0.41
   3  -9  -5    1.47    0.49
  -3   9   5    3.53    0.52
  -3   9   5    2.65    0.43
   3   9  -5    2.70    0.30
   3   9  -5    2.71    0.33
  -3   9   5    2.70    0.43
   2  -9  -5   20.38    1.53
   2  -9  -5   23.28    1.43
   2   9  -5   23.34    1.13
  -2   9   5   22.24    1.30
  -2   9   5   22.49    1.25
  -2   9   5   23.12    1.32
   1  -9  -5   46.18    2.41
  -1  -9   5   39.68    1.74
   1  -9  -5   39.86    2.41
  -1  -9   5   43.84    2.14
  -1   9   5   41.64    2.05
  -1   9   5   41.74    2.00
  -1   9   5   44.50    2.14
   0  -9   5    1.63    0.36
   0  -9  -5    1.46    0.52
   0  -9   5    1.00    0.25
   0   9   5    1.09    0.30
   0   9   5    1.30    0.37
   0   9  -5    1.32    0.28
   1  -9   5   21.93    0.93
   1  -9   5   21.41    1.26
   1  -9   5   21.02    1.07
   1  -9   5   19.52    0.98
   1   9   5   22.90    1.33
  -1   9  -5   21.58    1.14
   2  -9   5    1.66    0.23
   2  -9   5    1.51    0.35
   2  -9   5    1.52    0.25
   2  -9   5    1.99    0.25
   2  -9   5    1.81    0.28
   2   9   5    1.79    0.43
   2   9   5    2.06    0.26
  -2   9  -5    1.79    0.29
  -2   9  -5    1.90    0.31
   3  -9   5    1.26    0.22
   3  -9   5    0.95    0.21
   3  -9   5    0.75    0.27
   3  -9   5    0.78    0.21
   3  -9   5    0.95    0.19
  -3   9  -5    1.25    0.26
   3   9   5    1.13    0.38
   3   9   5    1.21    0.20
  -3   9  -5    0.97    0.25
   4  -9   5   14.54    0.63
   4  -9   5   14.87    0.69
   4  -9   5   14.05    0.66
   4  -9   5   13.74    0.72
   4  -9   5   13.07    0.87
  -4   9  -5   14.76    0.80
   4   9   5   13.10    0.70
   4   9   5   14.28    0.99
  -4   9  -5   13.81    0.81
   5  -9   5   16.61    0.71
   5  -9   5   15.28    0.76
   5  -9   5   16.43    0.74
   5  -9   5   16.68    0.67
   5   9   5   15.32    0.96
  -5   9  -5   17.39    0.89
   5   9   5   15.64    0.77
  -5   9  -5   16.03    0.86
   6  -9   5    9.85    0.46
   6  -9   5    9.79    0.43
   6  -9   5   10.44    0.50
   6  -9   5    9.41    0.49
  -6   9  -5   10.35    0.61
  -6   9  -5    9.97    0.59
   6   9   5   10.60    0.52
   7  -9   5    8.57    0.37
   7  -9   5    8.83    0.42
  -7   9  -5    8.93    0.51
  -7   9  -5    8.96    0.52
   7   9   5    8.09    0.43
  -8   9  -5    3.45    0.28
  -8   9  -5    3.83    0.28
  -7 -10   5    3.58    0.27
  -7  10   5    3.38    0.28
  -7  10   5    3.50    0.28
   7  10  -5    3.77    0.27
  -6 -10   5  126.34    4.29
  -6  10   5  111.64    4.75
  -6  10   5  118.38    4.81
   6  10  -5  122.81    4.76
  -6  10   5  114.11    4.75
  -5 -10   5   73.94    2.68
   5  10  -5   74.35    2.94
  -5  10   5   68.45    2.98
  -5  10   5   69.17    2.96
  -5  10   5   70.13    3.02
  -4 -10   5    0.38    0.18
  -4  10   5    0.45    0.18
  -4  10   5    0.23    0.18
   4  10  -5    0.47    0.16
  -4  10   5    0.64    0.22
  -3 -10   5   80.76    2.97
  -3  10   5   76.13    3.34
  -3  10   5   85.17    3.47
   3  10  -5   82.47    3.26
  -3  10   5   72.26    3.32
  -2 -10   5   49.40    1.89
  -2  10   5   43.58    2.10
  -2  10   5   49.61    2.17
  -2  10   5   49.49    2.21
  -1 -10   5   41.00    1.59
  -1 -10   5   40.72    1.51
  -1  10   5   36.50    1.83
  -1  10   5   39.53    1.85
   0 -10   5  156.22    6.23
   0 -10   5  157.72    5.43
   0 -10   5  159.24    5.64
   0  10   5  155.54    6.43
   0  10   5  148.01    6.36
   0  10  -5  166.12    6.33
   1 -10   5    5.60    0.41
   1 -10   5    5.97    0.40
   1 -10   5    5.17    0.37
   1 -10   5    5.21    0.35
  -1  10  -5    5.86    0.44
   1  10   5    5.09    0.51
   2 -10   5   68.04    2.90
   2 -10   5   72.19    2.65
   2 -10   5   72.54    2.62
   2 -10   5   74.21    2.54
  -2  10  -5   76.36    3.02
  -2  10  -5   65.41    2.93
   2  10   5   71.63    3.12
   3 -10   5  101.92    3.57
   3 -10   5   98.99    3.45
   3 -10   5   93.86    3.96
   3 -10   5  100.12    3.60
  -3  10  -5  105.63    4.05
  -3  10  -5  101.64    4.08
   3  10   5   95.60    4.19
   4 -10   5    0.75    0.12
   4 -10   5    0.69    0.13
   4 -10   5    0.74    0.15
   4 -10   5    0.83    0.15
   4  10   5    0.86    0.22
  -4  10  -5    0.79    0.18
  -4  10  -5    0.95    0.18
   5 -10   5  105.99    3.70
   5 -10   5  105.63    3.65
   5 -10   5  100.48    3.53
  -5  10  -5  110.65    4.16
   5  10   5   92.69    4.21
  -5  10  -5  106.73    4.19
   6 -10   5   33.08    1.22
   6 -10   5   34.46    1.26
  -6  10  -5   34.58    1.46
  -6  10  -5   33.81    1.44
  -7  10  -5   24.07    1.03
  -4 -11   5   38.98    1.34
  -4 -11   5   38.99    1.41
  -4  11   5   34.71    1.54
  -4  11   5   34.50    1.57
  -3 -11   5    1.17    0.16
  -3 -11   5    1.28    0.16
  -3 -11   5    0.94    0.13
  -3  11   5    1.32    0.20
  -3  11   5    0.87    0.16
  -2 -11   5   28.82    1.10
  -2 -11   5   28.47    1.04
  -2 -11   5   28.61    1.08
  -2  11   5   26.03    1.24
  -2  11   5   25.42    1.23
  -1 -11   5   20.96    0.84
  -1 -11   5   21.31    0.82
  -1 -11   5   20.77    0.79
  -1  11   5   19.02    0.96
  -1  11   5   17.94    0.92
   0 -11   5    0.41    0.13
   0 -11   5    0.35    0.11
   0 -11   5    0.33    0.10
   0  11   5    0.60    0.17
   1 -11   5   21.08    0.82
   1 -11   5   21.37    0.84
   1 -11   5   21.06    0.79
  -1  11  -5   20.44    0.93
   1  11   5   19.65    1.00
   2 -11   5   24.43    0.91
   2 -11   5   22.80    0.91
   2 -11   5   23.44    0.87
   2  11   5   21.92    1.09
  -2  11  -5   24.76    1.05
   3 -11   5   15.54    0.61
   3 -11   5   14.52    0.59
   3 -11   5   14.94    0.56
  -3  11  -5   15.05    0.70
   3  11   5   14.39    0.74
   4 -11   5   26.21    0.93
   4  11   5   23.36    1.11
  -4  11  -5   27.11    1.10
 -14   0   6   58.07    2.46
 -14   0   6   58.81    2.58
 -13   0   6   12.32    0.80
 -13   0   6   11.49    0.74
 -13   0   6   11.38    0.62
 -13   0   6   11.89    0.54
  12   0  -6   42.16    1.59
  12   0  -6   44.46    1.50
  12   0  -6   43.99    1.73
 -12   0   6   40.90    1.98
 -12   0   6   41.09    1.61
 -12   0   6   40.74    1.85
 -12   0   6   41.24    2.07
 -11   0   6  148.92    6.45
  11   0  -6  160.18    6.32
  11   0  -6  146.54    5.39
  11   0  -6  156.42    6.01
 -11   0   6  144.15    6.22
  11   0  -6  150.72    5.23
  10   0  -6   17.38    0.80
 -10   0   6   17.43    1.09
  10   0  -6   18.19    0.93
  10   0  -6   16.76    0.83
 -10   0   6   17.39    1.14
  10   0  -6   18.50    1.14
   9   0  -6  172.36    6.08
   9   0  -6  175.59    7.26
   9   0  -6  169.00    6.27
  -9   0   6  178.70    7.46
  -9   0   6  173.60    7.19
   9   0  -6  181.63    6.99
   8   0  -6   91.63    3.78
   7   0  -6   55.28    2.39
   6   0  -6  175.93    8.78
  -5   0   6   46.11    2.61
  -5   0   6   44.55    2.78
   5   0  -6   56.16    2.68
  -4   0   6  285.29   14.92
  -4   0   6  293.40   12.12
   4   0  -6  275.74   14.04
  -4   0   6  293.55   14.22
  -3   0   6  450.47   21.45
   3   0  -6  422.44   21.14
  -3   0   6  430.93   22.46
  -3   0   6  438.50   18.28
   2   0  -6   10.11    0.71
  -2   0   6   10.09    0.62
  -2   0   6   10.43    0.72
  -1   0   6  332.48   16.12
  -1   0   6  327.27   13.74
   1   0  -6  318.17   15.83
   0   0   6   68.89    3.11
   0   0   6   69.90    3.64
   1   0   6   77.40    3.61
   1   0   6   79.94    4.23
   1   0   6   75.37    4.41
  -1   0  -6   92.92    7.10
  -2   0  -6  577.51   41.45
   2   0   6  498.02   25.33
   2   0   6  493.96   21.58
   2   0   6  486.55   26.52
   3   0   6   17.74    1.01
  -3   0  -6   19.53    2.30
   3   0   6   18.72    1.22
   3   0   6   17.54    1.29
  -4   0  -6  307.90   23.68
   4   0   6  283.34   14.92
   4   0   6  276.62   14.14
   4   0   6  269.10   12.01
   5   0   6  145.91    7.76
   5   0   6  147.80    7.25
  -5   0  -6  132.50   12.55
   6   0   6    2.54    0.53
   6   0   6    1.00    0.28
  -7   0  -6  273.68   15.53
   7   0   6  343.73   16.42
   7   0   6  316.11   12.98
   8   0   6   81.86    4.37
   8   0   6   75.94    3.35
  -8   0  -6   72.16    4.31
   8   0   6   76.00    3.43
   8   0   6   76.17    3.09
   9   0   6  119.81    4.27
   9   0   6  116.29    4.93
   9   0   6  121.96    6.37
   9   0   6  111.81    4.77
   9   0   6  112.38    4.23
  10   0   6  118.82    4.40
  10   0   6  122.41    5.11
  10   0   6  124.71    4.43
  10   0   6  127.21    6.58
  10   0   6  114.31    4.94
 -11   0  -6    2.01    0.51
  11   0   6    2.91    0.29
  11   0   6    1.79    0.27
  11   0   6    2.91    0.34
  11   0   6    2.64    0.23
  12   0   6   19.23    0.96
  12   0   6   20.00    0.86
  12   0   6   19.76    1.00
  12   0   6   19.53    0.82
  13   0   6  148.10    6.01
  13   0   6  153.13    5.42
  13   0   6  157.68    6.20
  13   0   6  149.07    5.38
  14   0   6    0.25    0.08
 -14   0  -6    0.28    0.17
  14   0   6    0.40    0.11
 -14  -1   6    1.44    0.15
 -14  -1   6    1.43    0.24
 -14   1   6    1.54    0.25
 -14   1   6    1.22    0.22
 -13  -1   6   22.92    1.14
 -13  -1   6   21.42    1.05
 -13  -1   6   20.22    0.96
 -13  -1   6   22.31    0.85
 -13   1   6   18.34    0.74
 -13   1   6   18.66    1.05
 -13   1   6   18.12    1.09
 -13   1   6   18.13    0.86
 -12  -1   6   21.12    1.18
 -12  -1   6   22.69    1.12
  12  -1  -6   22.82    0.93
 -12  -1   6   22.74    1.27
  12  -1  -6   23.14    0.88
  12  -1  -6   23.22    1.02
 -12  -1   6   24.19    0.98
 -12   1   6   21.11    1.21
  12   1  -6   22.48    1.20
 -12   1   6   19.43    1.02
 -12   1   6   22.28    1.27
 -12   1   6   19.35    0.89
 -11  -1   6    0.54    0.27
 -11  -1   6    0.24    0.26
  11  -1  -6    0.79    0.20
  11  -1  -6    0.39    0.19
  11  -1  -6    0.44    0.15
  11  -1  -6    0.39    0.30
 -11  -1   6    0.56    0.25
 -11  -1   6    0.57    0.20
  11   1  -6    0.33    0.14
  11   1  -6    0.34    0.17
 -11   1   6    0.17    0.25
  11   1  -6    0.43    0.16
 -11   1   6    0.48    0.16
  11   1  -6   -0.11    0.25
 -11   1   6    0.03    0.22
  10  -1  -6   72.13    2.82
  10  -1  -6   75.74    2.74
 -10  -1   6   74.62    3.30
  10  -1  -6   76.99    3.37
 -10  -1   6   77.78    3.46
  10  -1  -6   77.55    3.15
 -10   1   6   70.69    3.45
  10   1  -6   79.27    3.13
  10   1  -6   74.54    2.71
  10   1  -6   73.10    2.79
 -10   1   6   70.33    3.31
  10   1  -6   76.39    3.38
   9  -1  -6    6.33    0.45
  -9  -1   6    6.33    0.64
   9  -1  -6    6.88    0.50
  -9  -1   6    6.99    0.69
   9  -1  -6    6.39    0.51
   9   1  -6    6.03    0.43
  -9   1   6    7.70    0.69
   9   1  -6    6.38    0.50
   9   1  -6    7.29    0.70
  -9   1   6    6.73    0.72
   9   1  -6    6.46    0.46
  -9   1   6    6.34    0.65
   8  -1  -6   76.82    4.72
   8  -1  -6   71.73    3.17
   8   1  -6   72.09    3.16
   8   1  -6   81.87    4.40
   7  -1  -6   44.63    3.07
   7  -1  -6   48.55    2.55
   7   1  -6   43.55    2.00
  -6  -1   6    0.59    0.21
   6  -1  -6    0.07    0.21
  -6  -1   6    0.55    0.40
  -6   1   6    1.00    0.32
   6   1  -6    0.62    0.31
   6   1  -6    0.77    0.24
   5  -1  -6   28.55    1.61
  -5  -1   6   28.13    2.29
  -5   1   6   26.74    1.58
  -5   1   6   26.30    1.72
  -5   1   6   25.71    1.34
   5   1  -6   28.16    1.66
  -4  -1   6  102.65    7.41
  -4  -1   6  111.55    5.52
   4  -1  -6  110.21    5.47
  -4  -1   6  109.18    4.72
  -4   1   6  106.49    5.83
  -4   1   6  109.04    5.53
   4   1  -6  113.81    9.22
  -4   1   6  105.55    4.72
   4   1  -6  107.74    5.53
   3  -1  -6   30.48    1.69
  -3  -1   6   31.56    1.73
  -3  -1   6   31.16    1.49
  -3  -1   6   29.24    2.49
   3   1  -6   32.41    3.07
  -3   1   6   33.27    1.74
   3   1  -6   29.48    1.77
  -3   1   6   29.44    1.82
  -3   1   6   29.32    1.47
  -2  -1   6  100.47    4.88
  -2  -1   6   94.83    4.17
   2  -1  -6   90.13    4.72
  -2  -1   6   97.09    6.63
  -2   1   6   91.65    4.13
   2   1  -6  100.95    8.16
  -2   1   6   95.89    4.85
   2   1  -6   91.34    4.83
  -2   1   6   91.85    5.07
  -1  -1   6    3.58    0.74
  -1  -1   6    2.93    0.39
  -1  -1   6    3.18    0.35
   1   1  -6    3.37    0.86
  -1   1   6    3.33    0.36
  -1   1   6    3.11    0.37
   1   1  -6    3.78    0.45
  -1   1   6    3.73    0.33
   0  -1   6  111.78    5.68
   0  -1   6  109.02    7.48
   0  -1   6  107.49    4.86
   0   1   6  104.67    5.86
   0   1   6  108.72    4.80
   0   1  -6  103.56    5.53
   0   1  -6  122.66    9.49
   0   1   6  115.64    5.63
   1  -1   6   16.81    1.16
   1  -1   6   16.84    1.18
   1  -1   6   18.22    1.50
   1  -1   6   16.39    1.00
   1   1   6   16.52    0.92
   1   1   6   17.05    1.11
   1   1   6   17.05    1.07
  -1   1  -6   15.17    1.05
  -1   1  -6   19.19    2.19
   2  -1   6    0.88    0.32
   2  -1   6    0.91    0.28
   2  -1   6    1.18    0.32
   2  -1   6    0.95    0.32
   2   1   6    0.96    0.23
   2   1   6    0.55    0.22
  -2   1  -6    0.66    0.29
  -2   1  -6    0.57    0.78
   3  -1   6   10.61    0.85
  -3  -1  -6    9.88    1.38
   3  -1   6    8.34    0.64
   3  -1   6   10.69    0.84
  -3   1  -6    7.39    1.71
   3   1   6    7.91    0.56
   3   1   6    8.04    0.72
  -3   1  -6    7.15    0.79
   3   1   6    7.98    0.67
   4  -1   6  157.52    8.21
   4  -1   6  149.96    6.62
   4  -1   6  150.25    7.80
   4   1   6  156.98    7.72
   4   1   6  161.35    8.20
  -4   1  -6  139.93   13.29
  -4   1  -6  151.51    7.89
  -5  -1  -6   14.04    2.16
   5  -1   6   13.78    1.06
   5  -1   6   12.69    0.93
  -5   1  -6   10.54    1.17
   5   1   6   12.41    1.04
   6  -1   6   78.90    3.40
   6  -1   6   86.68    4.37
   6   1   6   78.03    3.43
  -6   1  -6   66.75    4.17
   6   1   6   79.61    4.37
  -6   1  -6   61.89    7.06
   7  -1   6    3.75    0.43
   7  -1   6    3.57    0.53
  -7   1  -6    3.54    0.68
   7   1   6    3.83    0.57
   8  -1   6   39.53    1.84
   8  -1   6   38.14    1.69
   8  -1   6   41.65    2.39
   8   1   6   38.88    1.87
  -8   1  -6   35.42    2.22
   8   1   6   38.49    2.40
  -8   1  -6   37.17    2.42
   9  -1   6    2.86    0.30
   9  -1   6    3.15    0.26
  -9  -1  -6    2.14    0.60
   9  -1   6    3.06    0.38
   9  -1   6    2.72    0.44
   9  -1   6    2.38    0.31
   9   1   6    2.85    0.26
   9   1   6    2.64    0.35
   9   1   6    2.41    0.34
   9   1   6    2.92    0.31
  -9   1  -6    2.97    0.61
  -9   1  -6    2.56    0.58
 -10  -1  -6    8.92    0.98
  10  -1   6   10.15    0.51
  10  -1   6    9.94    0.82
  10  -1   6   10.10    0.64
  10  -1   6    9.93    0.66
  10  -1   6   10.97    0.57
  10   1   6    9.88    0.50
  10   1   6   10.02    0.68
  10   1   6    9.26    0.64
 -10   1  -6    8.94    0.94
 -10   1  -6    9.70    0.85
  10   1   6   10.43    0.58
  11  -1   6   29.38    1.79
  11  -1   6   30.50    1.22
  11  -1   6   28.94    1.35
  11  -1   6   29.31    1.39
  11  -1   6   30.45    1.17
 -11   1  -6   25.03    1.80
  11   1   6   27.97    1.40
  11   1   6   28.70    1.36
  11   1   6   29.23    1.16
  11   1   6   30.32    1.23
  12  -1   6   23.90    1.13
  12  -1   6   23.40    0.94
  12  -1   6   23.57    0.98
  12  -1   6   23.62    1.10
  12   1   6   22.90    0.94
  12   1   6   23.18    1.10
  12   1   6   23.47    0.99
  12   1   6   21.97    1.13
  13  -1   6    7.99    0.47
  13  -1   6    8.51    0.42
  13  -1   6    8.46    0.49
  13   1   6    8.38    0.39
  13   1   6    7.79    0.47
  13   1   6    8.47    0.50
  13   1   6    7.97    0.43
  14  -1   6   27.83    1.07
 -14  -1  -6   26.70    1.28
  14  -1   6   30.76    1.25
  14   1   6   28.23    1.08
  14   1   6   29.35    1.25
 -14   1  -6   27.89    1.30
  14   1   6   28.47    1.07
 -14  -2   6   31.61    1.19
 -14  -2   6   30.56    1.50
 -14   2   6   33.74    1.48
 -14   2   6   34.69    1.52
  13  -2  -6    1.93    0.18
 -13  -2   6    1.57    0.20
 -13  -2   6    1.45    0.23
 -13  -2   6    1.62    0.29
 -13   2   6    1.82    0.30
 -13   2   6    1.67    0.29
  12  -2  -6   48.89    1.77
 -12  -2   6   47.00    1.85
  12  -2  -6   49.45    1.84
 -12  -2   6   45.81    2.12
  12  -2  -6   48.87    2.04
 -12  -2   6   47.41    2.28
  12   2  -6   52.33    2.22
 -12   2   6   47.23    2.30
 -12   2   6   48.09    2.23
  11  -2  -6   19.43    0.87
  11  -2  -6   19.29    1.00
 -11  -2   6   18.77    1.18
  11  -2  -6   18.87    0.90
 -11  -2   6   18.32    1.07
 -11  -2   6   18.40    0.93
  11  -2  -6   20.04    1.17
  11   2  -6   21.10    1.17
 -11   2   6   20.04    0.82
  11   2  -6   20.99    0.79
 -11   2   6   22.16    1.20
 -11   2   6   20.45    1.24
 -11   2   6   20.04    0.94
 -10  -2   6    2.50    0.33
 -10  -2   6    2.84    0.44
  10  -2  -6    2.46    0.31
 -10  -2   6    2.35    0.40
  10  -2  -6    2.52    0.29
  10  -2  -6    2.52    0.34
 -10   2   6    2.00    0.23
  10   2  -6    2.13    0.23
  10   2  -6    3.04    0.48
 -10   2   6    3.77    0.51
  10   2  -6    2.25    0.27
  10   2  -6    2.22    0.26
 -10   2   6    2.05    0.40
   9  -2  -6    5.60    1.03
   9  -2  -6    4.85    0.48
   9  -2  -6    5.15    0.43
  -9  -2   6    5.68    0.63
  -9  -2   6    5.77    0.50
  -9  -2   6    5.87    0.58
  -9   2   6    6.31    0.65
  -9   2   6    5.73    0.64
   9   2  -6    5.19    0.40
   9   2  -6    5.68    0.64
   9   2  -6    5.37    0.46
   9   2  -6    4.89    0.42
  -9   2   6    6.84    0.72
  -8  -2   6   31.90    1.73
   8  -2  -6   32.04    2.51
   8  -2  -6   33.40    1.93
  -8  -2   6   31.67    1.61
  -8   2   6   34.42    1.88
   8   2  -6   30.83    1.50
   7  -2  -6    3.07    0.46
  -7  -2   6    2.44    0.38
   7  -2  -6    2.65    0.77
  -7   2   6    2.81    0.39
   7   2  -6    2.55    0.52
   7   2  -6    2.56    0.35
   6  -2  -6  184.47   10.96
  -6  -2   6  201.93    7.99
  -6  -2   6  186.18   13.34
   6  -2  -6  202.13    9.99
   6   2  -6  189.75    7.98
  -6   2   6  207.39    7.87
   6   2  -6  225.28   11.10
  -6   2   6  207.10   10.16
  -6   2   6  200.42    8.63
  -6   2   6  204.33    8.50
   5  -2  -6    7.56    0.63
  -5  -2   6    8.10    1.07
  -5  -2   6    7.12    0.51
   5   2  -6    6.37    0.80
  -5   2   6    6.87    0.52
  -5   2   6    6.79    0.68
  -5   2   6    6.99    0.62
   4  -2  -6  104.81    5.29
  -4  -2   6   91.30    7.24
  -4  -2   6  105.01    5.35
  -4  -2   6  104.11    4.59
  -4   2   6  106.09    5.68
   4   2  -6  113.06    5.52
  -4   2   6  105.58    4.60
  -4   2   6  109.00    5.40
  -3  -2   6    5.35    0.50
   3  -2  -6    6.25    0.48
  -3  -2   6    5.17    0.45
  -3  -2   6    4.42    0.86
   3   2  -6    4.98    0.66
  -3   2   6    5.35    0.43
   3   2  -6    6.12    1.30
  -3   2   6    5.51    0.50
  -2  -2   6    3.19    0.36
  -2  -2   6    3.50    0.42
  -2  -2   6    2.60    0.70
  -2   2   6    3.14    0.37
   2   2  -6    2.73    0.52
  -2   2   6    3.01    0.37
  -2   2   6    3.16    0.32
   2   2  -6    3.74    1.11
  -1  -2   6   50.15    2.43
  -1  -2   6   51.50    2.83
  -1  -2   6   48.69    3.89
  -1   2   6   53.11    2.74
  -1   2   6   51.24    2.35
   1   2  -6   50.89    2.88
  -1   2   6   50.94    2.85
   1   2  -6   53.01    5.03
   0  -2   6  206.33   10.34
   0  -2   6  189.68   13.46
   0  -2   6  202.15    8.83
   0   2   6  206.76   10.20
   0   2  -6  212.44   11.25
   0   2  -6  211.71   17.24
   0   2   6  203.88   10.66
   0   2  -6  197.13   10.22
   0   2   6  208.45    8.71
   1  -2   6   13.89    1.04
   1  -2   6   14.72    0.96
   1  -2   6   15.10    1.10
   1  -2   6   14.10    1.38
  -1   2  -6   13.62    1.26
   1   2   6   15.45    0.97
   1   2   6   15.70    0.84
  -1   2  -6   14.34    1.19
  -1   2  -6   14.10    2.30
   1   2   6   15.07    1.00
   2  -2   6  247.13   18.83
   2  -2   6  285.49   15.26
   2  -2   6  312.82   12.58
   2  -2   6  318.22   14.75
  -2   2  -6  289.54   15.97
   2   2   6  293.92   12.38
  -2   2  -6  291.24   14.61
   2   2   6  302.38   14.54
   2   2   6  309.13   15.21
  -2   2  -6  277.21   24.38
   3  -2   6   25.97    1.68
   3  -2   6   28.19    1.75
   3  -2   6   26.19    1.42
  -3   2  -6   23.34    1.80
   3   2   6   26.36    1.63
   3   2   6   26.41    1.31
   3   2   6   26.61    1.55
  -3   2  -6   26.38    1.96
   4  -2   6  163.97    8.17
   4  -2   6  162.65    8.51
   4  -2   6  162.13    6.93
  -4   2  -6  135.88    8.15
   4   2   6  163.01    8.02
   4   2   6  167.09    8.48
   5  -2   6   14.43    0.88
   5  -2   6   15.64    0.89
   5  -2   6   14.35    1.11
   5  -2   6   15.71    1.07
   5   2   6   15.41    1.12
  -5   2  -6   12.91    2.27
  -5   2  -6   13.57    1.24
   6  -2   6    2.23    0.45
   6  -2   6    2.66    0.42
   6  -2   6    2.28    0.36
  -6   2  -6    3.05    1.28
  -6   2  -6    1.71    0.54
   6   2   6    2.60    0.48
   7  -2   6   74.81    4.12
   7  -2   6   71.41    2.94
  -7   2  -6   69.86    3.61
  -7   2  -6   74.72    4.04
   8  -2   6   85.31    3.56
   8  -2   6   86.43    3.19
   8  -2   6   86.99    3.66
   8  -2   6   89.92    4.74
   8  -2   6   82.32    3.38
  -8   2  -6   83.34    4.60
   8   2   6   81.58    3.70
   8   2   6   86.06    3.19
  -8   2  -6   83.61    4.10
   9  -2   6   64.32    3.61
   9  -2   6   65.77    2.40
   9  -2   6   66.23    2.80
   9  -2   6   63.24    2.71
   9  -2   6   65.83    2.44
  -9   2  -6   60.48    2.85
   9   2   6   61.93    2.83
  -9   2  -6   63.18    3.18
   9   2   6   62.41    2.37
  -9   2  -6   63.16    3.55
   9   2   6   58.72    2.74
   9   2   6   67.45    2.46
  10  -2   6   67.03    2.43
  10  -2   6   67.24    3.64
  10  -2   6   68.33    2.83
  10  -2   6   65.22    2.45
  10  -2   6   65.76    2.74
  10   2   6   59.92    2.75
  10   2   6   67.97    2.48
  10   2   6   61.84    2.85
 -10   2  -6   62.28    2.83
 -10   2  -6   60.17    3.13
  10   2   6   64.39    2.40
 -11  -2  -6    1.14    0.42
  11  -2   6    0.98    0.27
  11  -2   6    1.03    0.19
  11  -2   6    0.90    0.20
  11  -2   6    1.10    0.16
  11  -2   6    1.03    0.22
  11   2   6    0.71    0.21
 -11   2  -6    0.95    0.33
  11   2   6    1.00    0.23
  11   2   6    1.00    0.19
  11   2   6    0.94    0.14
 -11   2  -6    0.93    0.31
  12  -2   6    4.93    0.38
  12  -2   6    5.20    0.38
  12  -2   6    4.44    0.32
  12   2   6    4.78    0.28
  12   2   6    4.38    0.37
  12   2   6    4.75    0.39
  12   2   6    5.24    0.35
  13  -2   6   10.90    0.56
  13  -2   6   10.26    0.48
  13  -2   6   10.98    0.56
  13   2   6   10.33    0.54
  13   2   6   10.54    0.46
  13   2   6   10.15    0.50
  13   2   6    9.63    0.57
  14   2   6    0.54    0.09
  14   2   6    0.71    0.08
 -14   2  -6    0.54    0.15
  14   2   6    0.63    0.12
 -14  -3   6    0.67    0.10
 -14   3   6    0.90    0.17
 -13  -3   6  134.00    4.63
 -13  -3   6  126.74    5.30
 -13  -3   6  134.84    5.55
  13  -3  -6  136.71    4.68
 -13   3   6  132.07    5.54
  13   3  -6  136.61    5.37
 -13   3   6  131.39    5.41
 -12  -3   6   14.39    0.72
 -12  -3   6   13.36    0.81
  12  -3  -6   14.39    0.64
  12  -3  -6   15.46    0.69
  12  -3  -6   14.01    0.74
 -12  -3   6   14.91    0.91
 -12   3   6   14.40    0.93
  12   3  -6   15.34    0.86
 -12   3   6   14.46    0.91
  11  -3  -6   35.81    1.58
  11  -3  -6   35.40    1.37
 -11  -3   6   33.32    1.64
 -11  -3   6   33.75    1.74
  11  -3  -6   33.10    2.35
 -11  -3   6   35.73    1.44
  11  -3  -6   35.10    1.42
 -11   3   6   31.90    1.72
 -11   3   6   34.39    1.82
  11   3  -6   34.68    1.69
  10  -3  -6  141.61    4.96
  10  -3  -6  142.65    7.96
  10  -3  -6  142.33    5.69
 -10  -3   6  140.97    6.00
 -10  -3   6  139.17    5.76
  10  -3  -6  141.67    5.11
 -10  -3   6  139.66    5.02
 -10   3   6  137.88    5.87
  10   3  -6  139.76    4.93
 -10   3   6  136.23    5.47
 -10   3   6  145.38    6.14
  10   3  -6  142.58    5.87
 -10   3   6  136.05    5.88
  -9  -3   6   30.32    1.53
  -9  -3   6   30.06    1.33
   9  -3  -6   29.91    2.38
  -9  -3   6   29.58    1.62
   9   3  -6   29.56    1.15
   9   3  -6   29.42    1.33
   9   3  -6   29.74    1.23
  -9   3   6   29.71    1.42
  -9   3   6   32.59    1.83
  -9   3   6   29.48    1.56
   9   3  -6   28.28    1.58
  -9   3   6   28.51    1.63
  -9   3   6   28.40    1.58
  -8  -3   6   95.57    4.13
  -8  -3   6  100.12    3.96
   8  -3  -6   90.04    5.70
  -8  -3   6   97.41    3.45
   8  -3  -6   94.22    4.84
   8   3  -6   86.06    3.42
   8   3  -6   84.72    4.04
   8   3  -6   92.88    3.81
  -8   3   6   85.64    4.03
  -8   3   6   96.31    4.15
  -8   3   6   88.70    3.73
  -8   3   6   92.21    4.14
   8   3  -6   90.77    3.31
  -8   3   6  101.68    4.39
   7  -3  -6  240.21   11.67
   7  -3  -6  215.09   12.85
  -7  -3   6  247.17    9.37
  -7   3   6  232.89    9.92
  -7   3   6  231.59    8.97
   7   3  -6  241.19    9.32
  -6  -3   6   13.27    0.80
   6  -3  -6   13.02    0.95
   6  -3  -6   12.22    1.35
  -6   3   6   12.55    0.83
  -6   3   6   12.40    1.00
   6   3  -6   11.23    0.78
  -6   3   6   13.78    0.86
  -5  -3   6  345.76   13.01
   5  -3  -6  342.11   16.25
  -5  -3   6  299.95   21.70
   5   3  -6  325.33   13.05
  -5   3   6  329.83   13.80
  -5   3   6  328.40   17.34
   5   3  -6  334.92   17.91
  -5   3   6  336.24   16.54
  -5   3   6  344.05   14.09
  -4  -3   6   55.93    4.56
   4  -3  -6   61.52    3.19
  -4   3   6   62.35    2.81
  -4   3   6   63.03    3.47
   4   3  -6   59.40    3.69
  -4   3   6   62.03    3.29
  -3  -3   6  125.03    6.11
  -3  -3   6  104.81    8.17
   3  -3  -6  118.54    5.91
  -3  -3   6  120.90    5.24
  -3   3   6  121.74    6.08
   3   3  -6  113.17    6.19
  -3   3   6  124.53    5.19
  -3   3   6  119.11    6.36
   3   3  -6  116.91    6.80
  -2  -3   6  188.00    8.02
  -2  -3   6  168.42   12.34
  -2  -3   6  192.64    9.37
  -2   3   6  191.97    9.28
   2   3  -6  187.30   10.31
  -2   3   6  184.24    7.91
   2   3  -6  173.02    9.41
  -2   3   6  189.35    9.70
  -1  -3   6    3.77    0.51
  -1  -3   6    2.40    0.41
  -1  -3   6    3.17    0.74
   1   3  -6    2.31    1.15
  -1   3   6    2.68    0.35
   1   3  -6    2.61    0.64
   1   3  -6    2.49    0.64
  -1   3   6    2.91    0.35
  -1   3   6    2.43    0.30
   0  -3   6  237.14   10.03
   0  -3   6  223.14   12.14
   0  -3   6  229.33   15.33
   0  -3   6  243.11   11.76
   0   3   6  237.62   11.62
   0   3  -6  232.96   12.81
   0   3  -6  221.86   11.73
   0   3   6  238.71   12.13
   0   3   6  229.94    9.91
   1  -3   6  281.85   18.07
   1  -3   6  271.00   14.45
   1  -3   6  296.42   13.96
   1  -3   6  282.61   11.89
   1   3   6  281.80   11.78
  -1   3  -6  265.70   15.14
  -1   3  -6  253.78   13.84
   1   3   6  279.02   13.80
   1   3   6  284.04   14.41
   2  -3   6   18.15    1.52
   2  -3   6   16.95    1.06
   2  -3   6   17.92    1.24
   2  -3   6   16.15    1.16
  -2   3  -6   17.35    1.38
  -2   3  -6   14.40    2.39
   2   3   6   17.36    1.10
   2   3   6   16.67    1.11
  -2   3  -6   15.31    1.41
   3  -3   6  233.37    9.77
   3  -3   6  239.75    8.82
   3  -3   6  229.96   11.93
   3  -3   6  243.82   11.52
  -3   3  -6  222.04   11.42
  -3   3  -6  217.50   12.47
   3   3   6  223.01    9.66
   3   3   6  225.46   11.34
   3   3   6  240.46   11.88
  -3   3  -6  192.55   18.98
   4  -3   6  164.69    8.73
   4  -3   6  157.78    6.95
   4  -3   6  167.69    6.38
   4  -3   6  164.41    8.37
   4  -3   6  170.19    7.12
  -4   3  -6  166.71    8.40
  -4   3  -6  153.19   14.08
  -4   3  -6  157.30    9.14
   4   3   6  171.30    8.68
   5  -3   6   72.32    3.92
   5  -3   6   76.59    3.35
   5  -3   6   74.93    2.87
   5  -3   6   71.35    4.12
   5  -3   6   69.08    3.27
  -5   3  -6   70.71    4.37
  -5   3  -6   76.62    4.05
  -5   3  -6   74.77    7.01
   6  -3   6  257.71   12.85
   6  -3   6  220.91    9.16
   6  -3   6  257.14   12.23
  -6   3  -6  233.54   13.36
  -6   3  -6  233.53   10.51
  -6   3  -6  257.73   12.19
   7  -3   6   25.91    1.61
   7  -3   6   23.26    1.13
  -7   3  -6   23.43    1.80
  -7   3  -6   25.28    1.64
   7   3   6   22.95    1.26
  -7   3  -6   21.89    1.34
  -7   3  -6   24.16    1.54
   8  -3   6   71.59    3.10
   8  -3   6   76.41    2.82
   8  -3   6   74.23    4.16
   8   3   6   70.54    3.25
  -8   3  -6   78.33    3.63
  -8   3  -6   77.43    4.05
   8   3   6   72.46    2.82
   9  -3   6  129.00    5.12
   9  -3   6  126.46    6.62
   9  -3   6  126.00    4.48
   9  -3   6  124.10    4.97
  -9   3  -6  121.74    4.99
   9   3   6  124.19    4.50
  -9   3  -6  120.61    5.52
  -9   3  -6  119.63    6.32
   9   3   6  118.09    5.16
   9   3   6  118.38    4.42
  10  -3   6    1.13    0.28
  10  -3   6    1.03    0.22
  10  -3   6    1.26    0.21
  10  -3   6    1.44    0.24
  10   3   6    0.94    0.14
 -10   3  -6    1.15    0.38
  10   3   6    1.30    0.22
 -10   3  -6    1.16    0.32
 -10   3  -6    1.47    0.38
  10   3   6    1.14    0.24
  11  -3   6  173.68    6.16
  11  -3   6  181.27    6.88
  11  -3   6  160.77    9.10
  11  -3   6  185.48    7.07
  11   3   6  171.17    7.10
  11   3   6  171.07    6.17
 -11   3  -6  166.66    7.42
 -11   3  -6  167.43    6.69
  11   3   6  181.97    6.21
  12  -3   6   26.97    1.10
  12  -3   6   30.40    1.25
  12   3   6   28.06    1.08
  12   3   6   27.11    1.29
  12   3   6   28.34    1.14
 -12   3  -6   25.42    1.26
  13  -3   6   20.37    0.83
  13   3   6   22.18    0.87
  13   3   6   21.25    0.99
  13   3   6   21.59    0.83
 -13   3  -6   21.02    0.88
 -14  -4   6   33.57    1.18
 -14   4   6   32.69    1.43
 -13  -4   6    0.28    0.11
  13  -4  -6    0.42    0.07
  13  -4  -6    0.41    0.10
  13   4  -6    0.63    0.15
 -13   4   6    0.40    0.18
  12  -4  -6   16.54    0.73
 -12  -4   6   16.16    0.88
 -12  -4   6   16.94    0.77
  12  -4  -6   16.13    0.69
  12  -4  -6   15.70    0.80
  12   4  -6   16.18    0.87
 -12   4   6   15.29    0.93
 -11  -4   6    2.24    0.30
 -11  -4   6    1.89    0.34
  11  -4  -6    3.57    0.37
  11  -4  -6    2.06    0.27
  11  -4  -6    2.99    0.63
  11  -4  -6    3.03    0.30
 -11  -4   6    2.56    0.36
 -11   4   6    2.32    0.40
  11   4  -6    2.58    0.36
 -11   4   6    1.49    0.28
  10  -4  -6    1.52    0.58
  10  -4  -6    2.19    0.29
 -10  -4   6    2.03    0.31
 -10  -4   6    2.24    0.38
  10  -4  -6    2.23    0.34
 -10   4   6    1.45    0.31
 -10   4   6    1.91    0.39
 -10   4   6    1.39    0.29
 -10   4   6    1.31    0.37
  10   4  -6    1.09    0.31
   9  -4  -6    5.99    1.02
   9   4  -6    3.81    0.49
  -9   4   6    4.61    0.46
  -9   4   6    4.32    0.55
  -9   4   6    3.79    0.47
  -9   4   6    3.21    0.53
   8  -4  -6   54.62    2.94
  -8  -4   6   55.88    2.43
   8  -4  -6   52.00    3.61
  -8   4   6   51.32    2.50
   8   4  -6   49.08    2.44
  -8   4   6   49.68    2.27
  -8   4   6   55.58    2.66
   8   4  -6   50.45    1.97
   8   4  -6   51.97    2.14
   8   4  -6   52.57    1.87
  -8   4   6   51.15    2.51
   7  -4  -6   35.36    2.05
   7  -4  -6   36.93    2.50
  -7  -4   6   38.56    1.71
   7  -4  -6   33.75    2.63
  -7   4   6   31.98    1.63
   7   4  -6   32.03    1.53
   7   4  -6   31.88    1.33
  -7   4   6   33.86    1.81
  -7   4   6   33.01    1.61
  -7   4   6   34.02    1.78
   6  -4  -6   56.56    3.45
   6  -4  -6   48.68    3.62
   6  -4  -6   58.60    3.08
  -6  -4   6   62.05    2.53
   6   4  -6   52.86    2.42
  -6   4   6   55.16    2.70
  -6   4   6   56.97    2.69
  -6   4   6   55.17    2.42
  -6   4   6   57.28    2.50
   5  -4  -6    2.35    0.69
   5  -4  -6    2.84    0.43
  -5  -4   6    2.70    0.37
  -5   4   6    2.28    0.36
  -5   4   6    2.91    0.49
   5   4  -6    2.78    0.38
  -5   4   6    3.07    0.40
   4  -4  -6   30.44    1.74
  -4  -4   6   31.66    1.44
  -4   4   6   30.36    1.84
  -4   4   6   28.92    1.90
  -4   4   6   29.00    1.54
   4   4  -6   29.49    1.47
  -4   4   6   28.21    1.50
   4   4  -6   30.92    1.86
  -3  -4   6    3.84    0.46
  -3  -4   6    4.19    0.53
  -3  -4   6    3.00    0.78
  -3  -4   6    5.19    0.43
  -3   4   6    3.40    0.47
  -3   4   6    3.89    0.41
   3   4  -6    4.36    0.49
  -3   4   6    3.52    0.37
   3   4  -6    3.40    0.57
  -3   4   6    3.64    0.47
  -2  -4   6    0.52    0.48
  -2  -4   6    1.25    0.26
  -2  -4   6    0.63    0.26
  -2  -4   6    1.51    0.38
   2   4  -6    0.95    0.30
  -2   4   6    0.37    0.24
  -2   4   6    0.75    0.23
   2   4  -6    0.62    0.81
  -2   4   6    0.55    0.20
   2   4  -6    0.86    0.46
  -1  -4   6   51.11    2.45
  -1  -4   6   46.72    3.82
  -1  -4   6   54.49    2.87
  -1   4   6   51.07    2.79
   1   4  -6   53.07    3.15
   1   4  -6   47.37    5.05
  -1   4   6   50.09    2.86
  -1   4   6   49.16    2.39
   0  -4   6   16.98    0.84
   0  -4   6   15.25    1.59
   0  -4   6   15.92    0.99
   0  -4   6   15.55    1.15
   0   4   6   15.68    1.08
   0   4   6   14.85    0.92
   0   4  -6   15.41    1.30
   0   4  -6   15.53    2.35
   0   4   6   15.64    1.06
   0   4  -6   17.85    1.28
   1  -4   6    4.87    0.37
   1  -4   6    4.38    0.47
   1  -4   6    4.29    0.75
   1  -4   6    4.09    0.53
  -1   4  -6    4.10    0.69
  -1   4  -6    3.72    1.25
  -1   4  -6    4.25    0.64
   1   4   6    3.81    0.47
   1   4   6    3.77    0.40
   1   4   6    4.66    0.45
   2  -4   6   31.25    1.90
   2  -4   6   29.65    1.86
   2  -4   6   29.95    1.34
   2  -4   6   32.51    1.64
  -2   4  -6   33.08    1.95
   2   4   6   29.06    1.53
   2   4   6   29.10    1.80
   2   4   6   28.72    1.78
  -2   4  -6   29.38    3.49
  -2   4  -6   30.94    2.07
   3  -4   6    0.15    0.21
   3  -4   6    0.49    0.22
   3  -4   6    0.37    0.23
   3  -4   6    0.26    0.27
  -3   4  -6    1.23    0.43
   3   4   6    0.56    0.25
  -3   4  -6    0.40    0.40
  -3   4  -6    0.74    0.85
   4  -4   6   33.35    1.75
   4  -4   6   37.03    1.53
   4  -4   6   35.42    2.14
   4  -4   6   36.52    1.82
   4  -4   6   39.34    2.24
  -4   4  -6   37.07    2.18
  -4   4  -6   34.43    2.35
  -4   4  -6   34.14    2.00
  -4   4  -6   38.02    4.05
   5  -4   6   13.89    0.88
   5  -4   6   17.14    1.10
   5  -4   6   13.98    0.79
   5  -4   6   14.34    0.68
   5  -4   6   14.56    1.11
  -5   4  -6   14.45    1.13
  -5   4  -6   13.67    1.10
   6  -4   6    5.42    0.46
   6  -4   6    6.21    0.62
   6  -4   6    6.51    0.52
   6  -4   6    6.33    0.33
   6  -4   6    6.27    0.67
  -6   4  -6    6.42    0.72
  -6   4  -6    6.17    0.80
  -6   4  -6    6.69    0.74
  -6   4  -6    5.96    0.62
   7  -4   6    3.45    0.48
   7  -4   6    3.57    0.50
   7  -4   6    3.95    0.36
  -7   4  -6    4.63    0.54
   7   4   6    3.38    0.36
  -7   4  -6    5.36    0.59
  -7   4  -6    4.42    0.61
  -7   4  -6    3.36    0.55
   8  -4   6   27.06    1.14
   8  -4   6   25.79    1.22
   8  -4   6   24.58    1.65
  -8   4  -6   25.29    1.37
  -8   4  -6   25.38    1.37
   8   4   6   24.38    1.00
  -8   4  -6   26.42    1.63
  -8   4  -6   27.29    1.55
   8   4   6   25.53    1.15
   9  -4   6    3.11    0.35
   9  -4   6    3.72    0.32
   9  -4   6    2.45    0.40
  -9   4  -6    4.21    0.48
   9   4   6    3.03    0.22
   9   4   6    3.00    0.33
   9   4   6    2.63    0.33
  -9   4  -6    3.38    0.49
  10  -4   6   63.12    3.69
  10  -4   6   70.57    2.78
  10  -4   6   68.03    2.51
 -10   4  -6   67.24    2.81
  10   4   6   68.83    2.56
 -10   4  -6   64.91    3.11
  10   4   6   65.25    2.89
  10   4   6   67.01    2.45
  11  -4   6    0.14    0.16
  11  -4   6    0.36    0.13
  11  -4   6    0.31    0.15
 -11   4  -6    0.25    0.16
  11   4   6    0.31    0.09
  11   4   6    0.36    0.16
  11   4   6    0.13    0.13
 -11   4  -6    0.39    0.20
 -11   4  -6    0.24    0.20
  12  -4   6    3.80    0.26
  12   4   6    4.12    0.26
 -12   4  -6    4.14    0.39
  12   4   6    3.84    0.29
  12   4   6    3.97    0.23
 -12   4  -6    3.77    0.34
  12   4   6    3.69    0.31
 -12   4  -6    4.19    0.32
  13  -4   6    2.51    0.17
 -13   4  -6    2.46    0.20
  13   4   6    2.86    0.21
 -13   4  -6    2.66    0.26
  13   4   6    2.90    0.17
  13  -5  -6   23.90    0.90
 -13  -5   6   25.20    0.95
  13   5  -6   25.32    1.08
 -13   5   6   24.54    1.12
  12  -5  -6   24.27    1.11
  12  -5  -6   24.62    0.96
 -12  -5   6   24.49    1.02
  12  -5  -6   26.02    1.01
  12   5  -6   25.84    1.17
 -12   5   6   25.28    1.11
 -12   5   6   24.42    1.21
  11  -5  -6    5.85    0.45
  11  -5  -6    6.02    0.38
  11  -5  -6    5.64    0.41
 -11   5   6    5.60    0.54
 -11   5   6    5.64    0.44
  11   5  -6    5.61    0.47
 -11   5   6    5.31    0.48
  10  -5  -6  108.31    6.23
  10  -5  -6  109.59    4.49
 -10  -5   6  107.26    3.95
  10  -5  -6  110.56    3.91
 -10  -5   6  106.27    4.53
 -10   5   6  105.88    4.32
  10   5  -6  109.90    4.57
 -10   5   6  112.68    4.64
 -10   5   6  111.98    4.68
 -10   5   6  110.68    4.80
   9  -5  -6   23.72    1.97
  -9   5   6   24.23    1.39
  -9   5   6   28.11    1.57
  -9   5   6   25.66    1.42
   9   5  -6   23.96    1.32
  -9   5   6   25.36    1.27
   8  -5  -6  116.39    7.31
   8  -5  -6  127.62    6.51
  -8   5   6  140.32    5.63
  -8   5   6  127.03    5.22
   8   5  -6  121.91    5.30
  -8   5   6  129.09    5.59
  -8   5   6  128.52    5.42
  -8   5   6  123.28    5.03
   7  -5  -6   29.54    2.31
   7  -5  -6   26.51    2.38
   7  -5  -6   31.49    1.89
   7   5  -6   28.24    1.58
  -7   5   6   30.91    1.55
  -7   5   6   33.29    1.82
  -7   5   6   29.27    1.65
   7   5  -6   29.78    1.18
  -7   5   6   30.47    1.53
  -7   5   6   32.15    1.54
  -7   5   6   33.92    1.71
  -7   5   6   31.22    1.72
   6  -5  -6    3.55    0.53
   6  -5  -6    2.75    0.83
   6  -5  -6    3.59    0.86
   6   5  -6    2.36    0.27
  -6   5   6    3.58    0.51
   6   5  -6    2.47    0.30
  -6   5   6    2.74    0.47
   6   5  -6    2.92    0.47
  -6   5   6    3.07    0.41
  -6   5   6    2.29    0.40
  -6   5   6    2.91    0.45
  -6   5   6    3.54    0.43
   6   5  -6    2.52    0.26
   5  -5  -6   27.26    1.64
   5  -5  -6   24.58    1.99
   5  -5  -6   26.26    2.15
   5   5  -6   25.22    1.23
  -5   5   6   27.31    1.38
  -5   5   6   27.63    1.33
  -5   5   6   26.96    1.46
  -5   5   6   26.21    1.48
   4  -5  -6   39.41    2.65
   4  -5  -6   32.68    2.68
   4  -5  -6   40.18    2.25
  -4   5   6   39.51    1.97
  -4   5   6   39.07    1.78
   4   5  -6   41.81    1.81
  -4   5   6   42.44    1.92
  -4   5   6   43.15    2.06
  -3  -5   6   20.33    1.23
  -3  -5   6   23.32    1.16
   3   5  -6   20.96    1.11
  -3   5   6   21.79    1.49
  -3   5   6   20.82    1.18
  -3   5   6   21.87    1.47
  -3   5   6   23.63    1.27
  -2  -5   6  332.22   12.10
  -2  -5   6  298.32   15.36
  -2  -5   6  287.11   13.10
  -2   5   6  311.47   13.12
  -2   5   6  307.02   12.78
  -2   5   6  304.85   15.39
   2   5  -6  312.13   12.07
  -2   5   6  304.69   16.03
  -1  -5   6    0.81    0.33
  -1  -5   6    0.67    0.27
  -1  -5   6    0.87    0.25
  -1   5   6    0.48    0.23
   1   5  -6    0.92    0.34
   1   5  -6    0.44    0.25
  -1   5   6    0.80    0.25
  -1   5   6    1.05    0.35
  -1   5   6    1.14    0.24
   0  -5   6  109.44    5.03
   0  -5   6  107.01    5.87
   0  -5   6  118.87    4.57
   0   5   6  107.17    5.85
   0   5  -6  123.29    6.27
   0   5   6  115.57    4.50
   0   5   6  107.34    6.02
   0   5  -6  109.74    4.59
   0   5   6  110.31    4.82
   0   5   6  110.60    5.01
   1  -5   6    7.03    0.98
   1  -5   6    7.16    0.73
   1  -5   6    6.96    0.49
   1  -5   6    6.11    0.59
   1   5   6    6.53    0.51
   1   5   6    7.55    0.63
  -1   5  -6    7.29    0.74
   1   5   6    7.01    0.69
   1   5   6    6.79    0.58
  -1   5  -6    6.75    0.56
   2  -5   6    0.32    0.24
   2  -5   6    0.41    0.31
   2  -5   6    0.17    0.16
  -2   5  -6    0.62    0.36
  -2   5  -6    0.95    0.39
   2   5   6    0.54    0.27
   2   5   6    0.30    0.19
  -2   5  -6    0.02    0.19
   3  -5   6   46.16    2.81
   3  -5   6   49.86    2.08
   3  -5   6   46.77    2.39
   3  -5   6   50.00    2.87
  -3   5  -6   50.40    2.98
  -3   5  -6   47.68    2.21
  -3   5  -6   54.33    2.55
   4  -5   6  146.67    5.61
   4  -5   6  136.94    7.32
   4  -5   6  142.77    6.24
   4  -5   6  144.60    7.63
   4  -5   6  132.99    5.46
  -4   5  -6  140.39    5.89
  -4   5  -6  149.92    6.31
  -4   5  -6  139.99    7.87
  -4   5  -6  143.97    5.79
   5  -5   6   20.97    1.20
   5  -5   6   21.90    0.99
   5  -5   6   20.12    1.42
   5  -5   6   22.50    1.50
  -5   5  -6   22.75    1.24
  -5   5  -6   22.74    1.38
  -5   5  -6   21.46    1.24
  -5   5  -6   22.48    1.20
   6  -5   6  172.71    5.78
   6  -5   6  167.54    9.07
   6  -5   6  174.38    6.63
   6  -5   6  167.26    7.35
   6  -5   6  171.01    6.12
   6  -5   6  166.51    5.97
   6   5   6  168.19    6.16
  -6   5  -6  172.96    7.41
  -6   5  -6  164.84    6.94
  -6   5  -6  169.92    6.68
  -6   5  -6  174.39    6.91
   7  -5   6    0.69    0.12
   7  -5   6    1.56    0.37
   7  -5   6    1.15    0.23
   7  -5   6    0.61    0.29
  -7   5  -6    1.14    0.35
   7   5   6    1.26    0.25
  -7   5  -6    0.90    0.31
  -7   5  -6    0.83    0.30
   8  -5   6   12.99    1.06
   8  -5   6   15.06    0.75
  -8   5  -6   15.94    0.93
  -8   5  -6   16.33    1.04
  -8   5  -6   15.18    0.91
  -8   5  -6   15.99    0.80
   8   5   6   13.88    0.76
  -8   5  -6   14.96    0.91
   9  -5   6   19.74    1.36
   9  -5   6   20.69    0.93
   9   5   6   20.84    0.98
  -9   5  -6   22.42    1.12
  -9   5  -6   21.43    1.12
  -9   5  -6   22.49    1.14
   9   5   6   20.58    0.83
  -9   5  -6   21.11    0.97
  -9   5  -6   20.59    1.22
  10  -5   6    1.89    0.33
  10  -5   6    1.75    0.21
 -10   5  -6    1.94    0.33
  10   5   6    2.00    0.25
  10   5   6    2.52    0.20
 -10   5  -6    1.54    0.27
  10   5   6    1.65    0.16
 -10   5  -6    1.64    0.24
  11  -5   6   41.21    1.63
 -11   5  -6   44.24    1.64
  11   5   6   44.67    1.70
  11   5   6   44.68    1.80
 -11   5  -6   43.61    1.89
 -11   5  -6   42.72    2.03
 -11   5  -6   42.61    1.83
  11   5   6   44.63    1.62
  12  -5   6   38.58    1.42
  12   5   6   40.13    1.48
 -12   5  -6   38.37    1.41
 -12   5  -6   37.28    1.58
 -12  -6   6   44.25    1.60
  12  -6  -6   42.21    1.53
  12  -6  -6   43.26    1.59
  12   6  -6   43.50    1.82
 -11  -6   6  116.33    4.04
  11  -6  -6  119.49    4.12
  11  -6  -6  113.42    4.59
  11  -6  -6  117.93    4.00
 -11   6   6  109.93    4.65
  11   6  -6  117.16    4.66
 -11   6   6  112.06    4.43
 -11   6   6  111.63    4.91
 -10  -6   6    0.27    0.17
  10  -6  -6    0.06    0.21
  10  -6  -6    0.49    0.34
  10  -6  -6    0.08    0.16
 -10   6   6    0.26    0.17
 -10   6   6    0.04    0.17
 -10   6   6    0.25    0.18
  10   6  -6    0.11    0.17
   9  -6  -6  153.70    8.71
  -9   6   6  159.84    6.38
  -9   6   6  158.24    6.81
  -9   6   6  162.95    6.54
  -9   6   6  155.65    6.14
   9   6  -6  157.20    6.44
   8  -6  -6   57.77    3.83
   8  -6  -6   58.03    3.29
  -8   6   6   63.37    2.70
  -8   6   6   61.66    2.91
  -8   6   6   60.46    2.82
  -8   6   6   62.63    2.63
   8   6  -6   61.81    2.72
   7  -6  -6   42.51    3.20
   7  -6  -6   50.19    2.70
   7   6  -6   45.15    2.21
  -7   6   6   49.79    2.19
  -7   6   6   48.33    2.32
  -7   6   6   48.91    2.46
  -7   6   6   47.29    2.20
  -7   6   6   46.94    2.40
  -7   6   6   47.76    2.20
   6  -6  -6  128.91    8.30
   6  -6  -6  153.01    7.44
   6  -6  -6  136.41    7.97
  -6   6   6  148.06    6.02
  -6   6   6  150.47    5.83
   6   6  -6  147.35    6.07
  -6   6   6  148.99    6.06
  -6   6   6  146.09    6.54
   6   6  -6  137.32    5.32
  -6   6   6  151.12    6.16
  -6   6   6  157.35    6.49
   5  -6  -6   17.20    1.65
   5  -6  -6   18.24    1.20
   5  -6  -6   14.66    1.60
   5   6  -6   15.56    0.70
   5   6  -6   16.49    1.02
  -5   6   6   16.83    1.08
  -5   6   6   17.46    1.03
  -5   6   6   15.95    0.97
  -5   6   6   16.07    1.01
  -5   6   6   17.00    1.09
   5   6  -6   15.22    0.84
  -5   6   6   16.73    1.10
   4  -6  -6  111.71    6.49
   4  -6  -6   97.10    6.65
   4  -6  -6  119.36    5.94
  -4   6   6  120.90    5.14
  -4   6   6  112.60    4.89
  -4   6   6  117.71    4.63
  -4   6   6  115.83    4.94
  -4   6   6  123.01    4.90
   4   6  -6  115.53    4.59
   4   6  -6  114.86    4.00
  -4   6   6  123.51    5.28
   4   6  -6  114.85    4.16
   3  -6  -6  238.10   11.43
   3  -6  -6  211.67   12.03
   3   6  -6  235.28    9.05
  -3   6   6  241.11    9.39
  -3   6   6  230.39    9.75
  -3   6   6  230.33   10.02
  -3   6   6  229.73    9.24
  -3   6   6  227.23    8.80
   2  -6  -6    4.23    0.87
   2  -6  -6    4.35    0.91
  -2  -6   6    4.81    0.52
  -2  -6   6    5.07    0.50
  -2   6   6    4.57    0.43
   2   6  -6    4.60    0.42
  -2   6   6    4.27    0.45
  -2   6   6    4.51    0.45
  -2   6   6    4.15    0.51
   1  -6  -6  278.25   15.24
  -1  -6   6  304.89   12.71
  -1  -6   6  293.31   14.87
  -1  -6   6  319.63   11.69
  -1   6   6  299.51   12.75
  -1   6   6  279.17   15.48
  -1   6   6  282.96   11.67
  -1   6   6  298.59   12.36
  -1   6   6  294.85   11.16
   1   6  -6  309.56   11.61
   0  -6   6   40.38    2.42
   0  -6   6   41.62    2.09
   0  -6  -6   39.41    2.79
   0  -6   6   41.78    1.86
   0   6   6   39.57    1.95
   0   6   6   37.47    1.83
   0   6   6   42.04    1.77
   0   6   6   40.43    2.11
   0   6  -6   42.77    1.99
   0   6  -6   40.65    1.82
  -1  -6  -6   40.61    2.85
   1  -6   6   44.25    1.91
   1  -6   6   43.18    2.55
   1  -6   6   42.91    2.18
   1   6   6   39.87    1.91
   1   6   6   40.04    2.16
   1   6   6   45.30    1.85
  -1   6  -6   44.03    2.07
  -1   6  -6   43.41    1.91
   2  -6   6  138.15    5.99
   2  -6   6  132.55    7.00
   2  -6   6  139.43    5.38
  -2   6  -6  134.07    5.41
   2   6   6  128.12    5.95
  -2   6  -6  130.82    5.55
   3  -6   6   50.37    2.49
   3  -6   6   49.88    1.89
   3  -6   6   49.28    2.93
   3  -6   6   52.80    2.18
  -3   6  -6   55.79    2.56
  -3   6  -6   49.55    2.36
  -3   6  -6   50.11    2.24
   4  -6   6   71.75    2.80
   4  -6   6   66.38    3.16
   4  -6   6   66.86    2.60
   4  -6   6   63.68    3.71
   4  -6   6   68.86    2.44
   4  -6   6   70.45    2.53
  -4   6  -6   71.02    2.91
  -4   6  -6   67.54    3.01
  -4   6  -6   63.07    2.51
  -4   6  -6   65.42    2.90
  -4   6  -6   71.22    3.22
   5  -6   6  201.68    6.81
   5  -6   6  196.87    7.02
   5  -6   6  200.88    7.14
   5  -6   6  203.35   10.58
   5  -6   6  206.12    7.82
   5  -6   6  195.14    8.61
   5  -6   6  190.07   10.11
  -5   6  -6  209.32    7.73
  -5   6  -6  194.03    7.96
  -5   6  -6  214.50    8.58
  -5   6  -6  192.88    6.93
  -5   6  -6  190.69    8.04
   6  -6   6   11.72    0.92
   6  -6   6   11.26    0.76
   6  -6   6   11.84    0.58
   6  -6   6   12.33    0.55
   6  -6   6   12.07    0.64
   6  -6   6   11.47    0.95
   6  -6   6   12.02    0.51
  -6   6  -6   11.55    0.74
  -6   6  -6   11.11    0.78
  -6   6  -6   12.15    0.86
  -6   6  -6   10.74    0.63
  -6   6  -6   12.11    0.78
   7  -6   6  184.28    8.09
   7  -6   6  195.09    6.75
   7  -6   6  190.05    9.98
   7  -6   6  185.05    6.58
   7   6   6  189.67    6.82
  -7   6  -6  195.07    8.08
   7   6   6  187.92    7.44
  -7   6  -6  190.57    7.53
  -7   6  -6  186.89    7.27
  -7   6  -6  188.50    7.65
  -7   6  -6  183.60    7.59
  -7   6  -6  187.28    6.55
   8  -6   6   61.51    3.72
   8  -6   6   68.04    2.53
  -8   6  -6   65.89    2.89
   8   6   6   64.39    2.59
  -8   6  -6   70.32    3.10
  -8   6  -6   67.79    2.47
   8   6   6   67.59    2.72
  -8   6  -6   68.53    2.79
  -8   6  -6   70.48    2.85
   9  -6   6    9.51    0.79
   9  -6   6   11.46    0.55
  -9   6  -6   11.25    0.55
  -9   6  -6   10.65    0.66
   9   6   6   10.44    0.47
  -9   6  -6   10.91    0.73
  -9   6  -6   10.52    0.65
   9   6   6   10.43    0.59
   9   6   6   10.77    0.53
  -9   6  -6   10.87    0.63
  10  -6   6   72.11    2.70
  10   6   6   74.40    2.69
 -10   6  -6   76.05    2.64
 -10   6  -6   73.46    3.03
 -10   6  -6   74.57    2.96
 -10   6  -6   73.40    3.28
  10   6   6   75.23    2.77
  10   6   6   75.58    3.00
  11  -6   6   24.18    0.95
  11   6   6   25.89    1.02
 -11   6  -6   24.10    1.08
 -11   6  -6   24.48    0.93
 -12   6  -6   32.90    1.16
  12   6   6   34.61    1.27
  11  -7  -6    2.02    0.21
 -11  -7   6    1.91    0.21
  11  -7  -6    1.90    0.17
 -11   7   6    1.99    0.23
  11   7  -6    1.88    0.22
  10  -7  -6   20.04    0.82
 -10  -7   6   19.75    0.86
 -10   7   6   18.84    1.05
  10   7  -6   19.57    0.96
 -10   7   6   18.48    0.94
  -9  -7   6    1.70    0.26
  -9   7   6    1.49    0.28
  -9   7   6    1.94    0.29
  -9   7   6    1.79    0.33
  -9   7   6    1.87    0.33
   9   7  -6    1.77    0.28
   8  -7  -6    2.20    0.56
   8   7  -6    2.11    0.33
  -8   7   6    2.64    0.37
  -8   7   6    2.42    0.35
  -8   7   6    2.63    0.42
  -8   7   6    2.63    0.41
   8   7  -6    2.55    0.29
  -8   7   6    3.45    0.41
   7  -7  -6    1.56    0.56
   7  -7  -6    1.74    0.40
   7  -7  -6    2.10    0.55
  -7   7   6    3.01    0.40
  -7   7   6    3.02    0.39
   7   7  -6    2.46    0.31
  -7   7   6    2.02    0.40
   7   7  -6    2.23    0.34
  -7   7   6    2.13    0.42
  -7   7   6    2.28    0.39
   6  -7  -6    9.13    1.20
   6  -7  -6   10.76    0.88
  -6   7   6   11.20    0.90
  -6   7   6   10.57    0.76
  -6   7   6   11.02    0.84
   6   7  -6   10.62    0.74
  -6   7   6   10.25    0.79
   6   7  -6   10.00    0.62
  -6   7   6   10.68    0.76
  -6   7   6   10.06    0.85
   5  -7  -6    4.79    0.58
   5  -7  -6    3.74    0.87
   5   7  -6    4.24    0.41
  -5   7   6    5.12    0.58
  -5   7   6    4.14    0.51
  -5   7   6    4.98    0.59
  -5   7   6    4.69    0.57
   5   7  -6    5.43    0.52
  -5   7   6    6.60    0.59
  -5   7   6    5.13    0.54
   4  -7  -6   11.51    1.41
   4  -7  -6   10.78    1.38
   4  -7  -6   13.17    0.99
   4   7  -6   12.91    0.81
  -4   7   6   12.73    0.96
  -4   7   6   12.13    0.90
  -4   7   6   12.63    0.83
  -4   7   6   12.89    0.91
  -4   7   6   12.56    0.89
   4   7  -6   12.49    0.70
  -4   7   6   13.04    0.89
   3  -7  -6   11.97    1.48
   3  -7  -6   15.93    1.10
   3  -7  -6   11.74    1.48
  -3   7   6   15.07    1.00
  -3   7   6   15.09    0.89
   3   7  -6   13.83    0.77
   3   7  -6   14.69    0.88
  -3   7   6   14.69    1.04
  -3   7   6   15.22    0.98
  -3   7   6   15.27    1.02
  -3   7   6   14.42    0.94
  -2  -7   6   22.34    1.16
   2  -7  -6   17.67    1.87
  -2  -7   6   23.57    1.30
  -2   7   6   20.99    1.17
   2   7  -6   23.13    0.96
  -2   7   6   20.27    1.11
  -2   7   6   21.38    1.23
  -2   7   6   22.88    1.29
  -2   7   6   19.39    1.21
   2   7  -6   20.75    1.01
   2   7  -6   22.52    0.83
  -2   7   6   19.77    1.32
  -1  -7   6    0.97    0.33
  -1  -7   6    0.81    0.27
  -1  -7   6    0.30    0.34
   1  -7  -6    0.19    0.65
   1   7  -6    0.28    0.16
  -1   7   6    0.50    0.31
  -1   7   6    0.96    0.34
   1   7  -6    0.45    0.15
  -1   7   6    0.50    0.21
  -1   7   6    0.12    0.17
   1   7  -6    0.42    0.19
  -1   7   6    0.26    0.23
   0  -7   6    0.25    0.21
   0  -7   6    0.46    0.23
   0  -7   6    0.99    0.33
   0  -7  -6    0.69    0.71
   0  -7   6    1.09    0.40
   0  -7   6    0.62    0.21
   0   7   6    0.28    0.28
   0   7   6    0.22    0.20
   0   7   6    0.51    0.30
   0   7   6    0.90    0.25
   0   7  -6    0.24    0.14
   0   7   6    0.76    0.19
   0   7  -6    0.30    0.18
   1  -7   6    3.63    0.39
   1  -7   6    3.68    0.61
   1  -7   6    4.38    0.38
   1  -7   6    3.83    0.52
   1  -7   6    3.70    0.41
  -1  -7  -6    3.57    0.98
  -1   7  -6    4.37    0.39
   1   7   6    5.00    0.58
   1   7   6    3.88    0.35
   1   7   6    3.35    0.53
   1   7   6    4.09    0.46
  -1   7  -6    4.30    0.33
  -1   7  -6    6.00    0.55
   2  -7   6   -0.02    0.29
   2  -7   6    0.31    0.16
   2  -7   6    0.13    0.18
   2  -7   6    0.20    0.25
   2  -7   6    0.29    0.18
   2  -7   6    0.07    0.17
   2   7   6    0.79    0.34
  -2   7  -6    0.35    0.23
  -2   7  -6    0.17    0.15
  -2   7  -6    0.25    0.19
   2   7   6    0.18    0.15
   3  -7   6   13.33    0.74
   3  -7   6   14.11    0.93
   3  -7   6   13.47    1.10
   3  -7   6   12.86    0.72
   3  -7   6   14.42    0.69
   3  -7   6   13.46    0.65
   3   7   6   14.92    0.98
  -3   7  -6   13.38    0.86
  -3   7  -6   13.97    0.77
   3   7   6   13.79    0.69
  -3   7  -6   12.20    0.64
   4  -7   6    6.22    0.57
   4  -7   6    6.21    0.38
   4  -7   6    6.30    0.44
   4  -7   6    6.05    0.45
   4  -7   6    6.89    0.43
  -4   7  -6    6.45    0.42
  -4   7  -6    6.59    0.56
  -4   7  -6    6.92    0.50
   5  -7   6    2.34    0.37
   5  -7   6    2.40    0.24
   5  -7   6    2.94    0.31
   5  -7   6    2.51    0.28
   5  -7   6    2.48    0.27
  -5   7  -6    2.76    0.37
  -5   7  -6    2.57    0.26
  -5   7  -6    3.66    0.41
  -5   7  -6    3.36    0.44
  -5   7  -6    2.80    0.32
   6  -7   6   28.75    1.15
   6  -7   6   29.21    1.10
   6  -7   6   28.34    1.51
   6  -7   6   29.00    1.27
   6  -7   6   31.09    1.27
  -6   7  -6   29.09    1.46
  -6   7  -6   31.87    1.57
  -6   7  -6   29.62    1.18
  -6   7  -6   29.70    1.46
  -6   7  -6   31.82    1.41
  -6   7  -6   30.94    1.38
   7  -7   6    1.89    0.17
   7  -7   6    2.22    0.39
   7  -7   6    1.83    0.25
   7  -7   6    1.60    0.28
  -7   7  -6    1.54    0.29
  -7   7  -6    1.81    0.30
  -7   7  -6    1.89    0.29
  -7   7  -6    1.76    0.20
  -7   7  -6    1.79    0.24
  -7   7  -6    1.61    0.30
   7   7   6    1.91    0.20
   8  -7   6    8.33    0.46
   8   7   6    7.88    0.43
  -8   7  -6    7.47    0.57
  -8   7  -6    8.80    0.43
  -8   7  -6    8.99    0.49
  -8   7  -6    8.10    0.55
  -8   7  -6    7.74    0.53
  -8   7  -6    8.00    0.55
   8   7   6    7.43    0.50
   9  -7   6    0.18    0.12
  -9   7  -6    0.39    0.16
  -9   7  -6    0.23    0.16
  -9   7  -6    0.50    0.11
   9   7   6    0.51    0.16
   9   7   6    0.47    0.10
  -9   7  -6    0.38    0.16
  -9   7  -6    0.33    0.13
  10  -7   6   -0.05    0.08
 -10   7  -6    0.36    0.14
  10   7   6    0.16    0.11
 -10   7  -6    0.10    0.12
 -10   7  -6    0.16    0.06
 -10   7  -6    0.19    0.12
  11   7   6    0.62    0.11
 -10  -8   6    0.97    0.14
  10  -8  -6    0.85    0.13
  10  -8  -6    1.24    0.16
 -10   8   6    0.79    0.15
  10   8  -6    0.86    0.14
  -9  -8   6   36.44    1.40
  -9   8   6   36.95    1.60
   9   8  -6   37.12    1.59
  -9   8   6   34.51    1.56
  -8  -8   6   53.45    2.07
  -8   8   6   53.17    2.39
  -8   8   6   55.71    2.33
  -8   8   6   55.91    2.39
   8   8  -6   53.86    2.35
  -8   8   6   54.83    2.59
  -8   8   6   55.16    2.38
   8   8  -6   56.53    2.08
   7   8  -6   11.06    0.61
  -7   8   6   13.57    0.83
  -7   8   6   11.97    0.76
  -7   8   6   11.13    0.74
   7   8  -6   10.99    0.70
  -7   8   6   11.90    0.87
  -7   8   6   11.02    0.78
   6  -8  -6  158.02    8.12
   6  -8  -6  167.42    9.93
  -6   8   6  184.64    7.53
   6   8  -6  181.66    6.58
  -6   8   6  187.09    7.43
   6   8  -6  188.15    7.41
  -6   8   6  183.60    7.47
  -6   8   6  199.78    8.03
  -6   8   6  201.41    7.25
   5  -8  -6   10.38    1.07
   5  -8  -6   12.76    1.30
   5  -8  -6   13.48    1.00
  -5   8   6   15.31    0.93
  -5   8   6   13.64    0.90
  -5   8   6   15.53    0.95
   5   8  -6   13.78    0.73
  -5   8   6   14.20    1.00
   5   8  -6   14.13    0.83
  -5   8   6   13.66    0.95
   4  -8  -6   96.43    5.28
   4  -8  -6  112.29    5.77
  -4   8   6  111.02    4.54
   4   8  -6  115.03    4.66
  -4   8   6  119.86    4.83
   4   8  -6  111.64    4.15
  -4   8   6  119.03    4.84
  -4   8   6  112.05    4.80
  -4   8   6  114.94    5.06
   3  -8  -6   51.32    2.87
  -3   8   6   54.16    2.51
  -3   8   6   51.80    2.42
   3   8  -6   52.31    2.30
  -3   8   6   51.12    2.54
  -3   8   6   48.22    2.64
  -3   8   6   54.53    2.49
  -3   8   6   51.26    2.27
   3   8  -6   52.59    2.06
  -2  -8   6    0.25    0.23
  -2   8   6    0.57    0.30
  -2   8   6    0.28    0.21
  -2   8   6    1.12    0.37
   2   8  -6    0.50    0.19
  -2   8   6    0.49    0.27
  -1  -8   6   50.12    2.06
  -1  -8   6   49.30    2.23
  -1  -8   6   53.03    2.50
  -1  -8   6   51.73    1.96
  -1   8   6   48.64    2.35
   1   8  -6   50.87    2.29
  -1   8   6   51.63    2.67
  -1   8   6   47.71    2.29
  -1   8   6   51.96    2.45
   0  -8   6   87.33    3.88
   0  -8   6   81.18    3.18
   0  -8   6   82.67    3.47
   0  -8   6   81.48    3.02
   0   8   6   80.13    3.54
   0   8   6   86.92    3.74
   0   8   6   80.91    3.59
   0   8  -6   88.30    3.60
   0   8   6   82.51    4.01
   1  -8   6    9.60    0.54
   1  -8   6   10.02    0.77
   1  -8   6    9.94    0.58
   1  -8   6    9.71    0.62
   1  -8   6    9.02    0.60
   1   8   6    8.45    0.67
   1   8   6   10.43    0.62
   1   8   6    9.82    0.81
  -1   8  -6   10.75    0.70
   1   8   6    8.84    0.83
   2  -8   6  138.22    4.97
   2  -8   6  136.24    6.31
   2  -8   6  138.27    5.13
   2  -8   6  136.36    5.18
   2  -8   6  141.18    5.70
  -2   8  -6  148.33    4.87
   2   8   6  149.03    5.79
   2   8   6  147.29    6.04
  -2   8  -6  148.32    5.84
  -2   8  -6  134.82    5.85
  -2   8  -6  150.44    5.59
   3  -8   6    1.29    0.23
   3  -8   6    2.18    0.37
   3  -8   6    1.57    0.23
   3  -8   6    1.50    0.25
   3  -8   6    1.41    0.20
  -3   8  -6    1.94    0.32
  -3   8  -6    2.21    0.23
   3   8   6    1.96    0.42
  -3   8  -6    1.67    0.31
   3   8   6    2.00    0.25
  -3   8  -6    2.20    0.20
   4  -8   6   61.57    2.51
   4  -8   6   58.21    2.84
   4  -8   6   61.64    2.19
   4  -8   6   61.69    2.27
   4  -8   6   60.04    2.33
   4   8   6   62.02    2.81
  -4   8  -6   61.16    2.67
  -4   8  -6   61.66    2.46
  -4   8  -6   62.01    2.65
   4   8   6   58.44    2.53
  -4   8  -6   60.48    2.14
   5  -8   6   36.22    1.36
   5  -8   6   36.03    1.44
   5  -8   6   34.68    1.49
   5  -8   6   35.30    1.30
   5  -8   6   33.41    1.74
  -5   8  -6   34.65    1.63
  -5   8  -6   36.14    1.48
  -5   8  -6   36.20    1.66
   5   8   6   33.56    1.50
  -5   8  -6   35.85    1.28
   6  -8   6    0.52    0.10
   6  -8   6    0.40    0.11
   6  -8   6    0.44    0.16
   6  -8   6    0.55    0.12
   6  -8   6    0.42    0.20
  -6   8  -6    0.25    0.09
  -6   8  -6    1.27    0.24
  -6   8  -6    0.21    0.17
  -6   8  -6    0.27    0.15
   6   8   6    0.58    0.13
  -6   8  -6    0.32    0.12
  -6   8  -6    0.20    0.16
   7  -8   6   43.17    1.69
   7  -8   6   43.04    1.57
  -7   8  -6   45.36    1.84
  -7   8  -6   43.60    1.77
  -7   8  -6   46.28    1.95
  -7   8  -6   44.31    2.04
  -7   8  -6   44.10    1.54
  -7   8  -6   45.05    1.94
   8  -8   6   48.04    1.78
  -8   8  -6   46.89    2.03
  -8   8  -6   45.83    2.14
  -8   8  -6   49.89    2.04
  -8   8  -6   48.38    1.93
   9  -8   6   15.32    0.62
  -9   8  -6   15.50    0.73
  -9   8  -6   15.42    0.70
   9   8   6   14.80    0.67
   9   9  -6    5.78    0.33
  -8  -9   6   36.58    1.36
  -8   9   6   32.86    1.49
  -8   9   6   37.81    1.58
   8   9  -6   35.46    1.54
  -8   9   6   37.50    1.59
  -7  -9   6  105.52    3.57
  -7   9   6   92.74    4.35
  -7   9   6   95.57    3.92
  -7   9   6   98.13    4.12
   7   9  -6  103.26    4.10
  -7   9   6  106.92    4.16
  -7   9   6  103.66    4.14
  -6  -9   6    1.62    0.23
  -6   9   6    1.22    0.25
   6   9  -6    1.77    0.22
  -6   9   6    1.32    0.29
  -6   9   6    2.72    0.35
  -6   9   6    2.01    0.32
  -6   9   6    1.57    0.28
   6   9  -6    1.55    0.24
  -5  -9   6  153.18    5.19
   5   9  -6  151.02    5.32
  -5   9   6  131.63    5.69
  -5   9   6  151.23    6.09
   5   9  -6  151.35    5.97
  -5   9   6  162.12    6.11
  -5   9   6  128.51    6.32
  -5   9   6  157.12    6.11
  -4  -9   6   40.04    1.52
   4  -9  -6   33.10    2.06
  -4   9   6   31.86    1.82
   4   9  -6   39.35    1.70
  -4   9   6   39.04    1.86
  -4   9   6   42.80    1.93
  -4   9   6   39.59    1.86
   3  -9  -6   26.55    1.83
  -3  -9   6   32.69    1.29
  -3  -9   6   30.40    1.36
  -3   9   6   33.50    1.68
   3   9  -6   31.52    1.45
  -3   9   6   32.08    1.61
  -3   9   6   33.41    1.65
  -2  -9   6   58.29    2.51
  -2  -9   6   56.85    2.30
  -2  -9   6   59.87    2.19
   2  -9  -6   53.70    3.05
  -2   9   6   57.91    2.63
  -2   9   6   64.12    2.74
  -2   9   6   59.66    2.70
  -1  -9   6   16.72    0.91
  -1  -9   6   17.33    0.79
  -1  -9   6   17.78    0.87
  -1  -9   6   18.20    1.06
   1  -9  -6   15.67    1.33
  -1   9   6   17.06    1.03
  -1   9   6   17.70    1.00
  -1   9   6   18.87    1.13
   0  -9   6   26.49    1.11
   0  -9   6   24.28    1.13
   0  -9   6   25.66    1.05
   0  -9   6   25.90    1.40
   0  -9  -6   23.50    1.67
   0  -9   6   26.47    1.22
   0   9  -6   26.99    1.28
   0   9   6   24.67    1.33
   0   9   6   25.75    1.44
   1  -9   6  172.94    7.03
   1  -9   6  178.17    7.73
   1  -9   6  177.38    6.13
   1  -9   6  175.70    6.32
   1  -9   6  175.17    6.38
  -1   9  -6  184.24    7.19
   1   9   6  182.24    7.38
   2  -9   6    3.11    0.32
   2  -9   6    3.65    0.31
   2  -9   6    3.24    0.28
   2  -9   6    3.14    0.32
   2  -9   6    3.56    0.42
   2   9   6    2.74    0.46
  -2   9  -6    3.56    0.36
  -2   9  -6    3.12    0.37
   3  -9   6  154.16    5.28
   3  -9   6  153.23    5.44
   3  -9   6  149.95    5.50
   3  -9   6  144.36    6.04
  -3   9  -6  158.22    6.22
   3   9   6  159.95    6.43
  -3   9  -6  155.68    6.16
   4  -9   6   17.54    0.85
   4  -9   6   18.07    0.82
   4  -9   6   17.86    0.74
   4  -9   6   18.54    0.78
  -4   9  -6   19.72    0.97
   4   9   6   17.91    0.87
  -4   9  -6   19.86    0.96
   4   9   6   19.38    1.08
   5  -9   6    9.06    0.47
   5  -9   6    9.18    0.40
   5  -9   6    9.80    0.44
   5  -9   6    9.17    0.49
  -5   9  -6   10.28    0.59
   5   9   6    9.28    0.49
  -5   9  -6    9.76    0.57
   6  -9   6   43.60    1.63
   6  -9   6   41.59    1.54
  -6   9  -6   44.07    1.86
  -6   9  -6   43.03    1.84
   7  -9   6   32.80    1.25
  -7   9  -6   34.01    1.45
  -7   9  -6   33.16    1.44
  -8   9  -6   47.06    1.93
   7  10  -6    0.40    0.10
  -6 -10   6    7.18    0.36
  -6 -10   6    7.14    0.39
  -6  10   6    6.18    0.42
  -6  10   6    6.27    0.43
  -6  10   6    6.53    0.41
   6  10  -6    6.54    0.38
  -5 -10   6    4.37    0.29
  -5 -10   6    4.30    0.34
  -5  10   6    4.61    0.39
  -5  10   6    4.21    0.36
   5  10  -6    3.94    0.30
  -5  10   6    4.69    0.36
  -4 -10   6    0.17    0.15
  -4 -10   6    0.94    0.16
  -4  10   6    0.18    0.19
  -4  10   6    0.74    0.21
   4  10  -6    0.50    0.14
  -4  10   6    0.49    0.19
  -3 -10   6    3.62    0.33
  -3 -10   6    3.66    0.30
  -3 -10   6    3.25    0.27
  -3  10   6    4.45    0.47
  -3  10   6    3.62    0.39
  -3  10   6    3.88    0.37
  -2 -10   6    2.77    0.25
  -2 -10   6    3.35    0.28
  -2 -10   6    2.79    0.29
  -2 -10   6    2.89    0.30
  -2  10   6    2.66    0.37
  -2  10   6    2.47    0.34
  -2  10   6    2.29    0.30
  -1 -10   6    0.25    0.16
  -1 -10   6    0.74    0.18
  -1 -10   6    0.44    0.15
  -1 -10   6    0.47    0.13
  -1  10   6    0.60    0.23
  -1  10   6    0.46    0.21
   0 -10   6    3.51    0.30
   0 -10   6    3.32    0.31
   0 -10   6    3.72    0.29
   0 -10   6    3.57    0.26
   0  10  -6    3.22    0.31
   0  10   6    3.35    0.42
   0  10   6    2.64    0.34
   1 -10   6    0.10    0.13
   1 -10   6    0.03    0.10
   1 -10   6    0.32    0.13
   1 -10   6    0.21    0.13
  -1  10  -6    0.40    0.17
   1  10   6    0.15    0.20
   2 -10   6    0.76    0.16
   2 -10   6    0.72    0.13
   2 -10   6    0.76    0.16
   2 -10   6    0.80    0.14
   2  10   6    0.60    0.26
  -2  10  -6    0.98    0.20
   3 -10   6    0.12    0.10
   3 -10   6    0.60    0.14
   3 -10   6    0.09    0.09
   3 -10   6    0.09    0.11
  -3  10  -6    0.40    0.14
  -3  10  -6    0.31    0.14
   3  10   6    0.19    0.19
   4 -10   6    1.32    0.13
   4 -10   6    1.29    0.16
   4 -10   6    1.27    0.12
   4  10   6    1.14    0.23
  -4  10  -6    1.29    0.19
  -4  10  -6    1.46    0.19
   5 -10   6    0.93    0.13
   5 -10   6    0.50    0.07
  -5  10  -6    0.62    0.13
  -5  10  -6    0.62    0.14
  -6  10  -6    0.06    0.09
  -3 -11   6   13.27    0.53
  -3 -11   6   12.86    0.51
  -3 -11   6   12.93    0.55
  -3  11   6   11.98    0.62
  -3  11   6   12.13    0.63
  -2 -11   6   68.44    2.26
  -2 -11   6   67.92    2.33
  -2 -11   6   65.83    2.36
  -2  11   6   61.67    2.67
  -2  11   6   60.71    2.65
  -1 -11   6    0.83    0.13
  -1 -11   6    0.77    0.10
  -1 -11   6    0.56    0.11
  -1  11   6    0.68    0.16
   0 -11   6   60.33    2.10
   0 -11   6   59.10    2.03
   0 -11   6   60.40    2.13
   0  11   6   53.46    2.43
   1 -11   6   47.27    1.63
   1 -11   6   47.58    1.72
   1 -11   6   48.44    1.69
   1  11   6   44.52    1.99
   2 -11   6    1.16    0.09
   2 -11   6    1.05    0.12
   2 -11   6    1.21    0.11
   2  11   6    0.96    0.17
  -2  11  -6    0.96    0.14
 -14   0   7    0.10    0.13
 -14   0   7    0.03    0.12
 -13   0   7    0.20    0.18
 -13   0   7   -0.04    0.17
  12   0  -7    0.53    0.14
  12   0  -7    1.30    0.31
  12   0  -7    0.46    0.11
 -12   0   7    0.35    0.15
 -12   0   7    0.65    0.14
 -12   0   7    0.74    0.26
 -12   0   7    1.08    0.29
  12   0  -7    0.46    0.14
 -11   0   7    0.23    0.14
  11   0  -7    0.26    0.15
  11   0  -7    1.04    0.20
 -11   0   7    0.54    0.19
  11   0  -7    0.29    0.18
 -11   0   7    0.48    0.27
 -11   0   7    0.11    0.23
  11   0  -7    0.05    0.25
  10   0  -7    0.49    0.22
 -10   0   7    0.32    0.26
 -10   0   7    0.78    0.23
  10   0  -7    0.27    0.16
 -10   0   7    0.44    0.18
  10   0  -7    0.90    0.21
  10   0  -7    0.20    0.27
 -10   0   7    0.38    0.27
  -9   0   7    0.40    0.22
  -9   0   7    1.33    0.37
  -9   0   7    0.22    0.26
  -9   0   7    0.73    0.21
   9   0  -7    0.98    0.22
   9   0  -7    1.07    0.26
   9   0  -7    0.98    0.35
   9   0  -7    0.82    0.23
  -8   0   7    0.44    0.22
  -8   0   7    0.58    0.20
   8   0  -7    0.16    0.21
  -8   0   7    0.25    0.29
   7   0  -7    0.22    0.29
  -7   0   7    0.48    0.20
   6   0  -7    0.24    0.26
  -6   0   7    0.46    0.17
   5   0  -7    0.43    0.25
  -5   0   7    0.22    0.22
  -5   0   7    0.46    0.16
  -5   0   7    0.97    0.27
  -5   0   7    0.77    0.22
  -4   0   7    0.98    0.17
   4   0  -7    0.61    0.25
  -4   0   7    1.51    0.26
  -3   0   7    2.28    0.29
   3   0  -7    1.57    0.32
  -2   0   7    0.77    0.25
   2   0  -7    0.56    0.23
  -2   0   7    0.57    0.19
  -2   0   7    0.76    0.25
  -1   0   7    0.90    0.25
   1   0  -7    0.46    0.22
  -1   0   7    0.61    0.23
  -1   0   7    0.81    0.21
   0   0   7    0.55    0.22
   0   0   7    0.65    0.25
   0   0  -7    0.46    0.21
   0   0   7    0.32    0.18
  -1   0  -7    2.17    0.79
   2   0   7    0.44    0.24
   2   0   7    0.15    0.22
  -2   0  -7    0.47    0.59
   2   0   7    0.41    0.21
   3   0   7    1.22    0.35
  -3   0  -7    0.91    0.79
  -4   0  -7    2.22    1.18
   4   0   7    0.66    0.22
   4   0   7    0.76    0.32
   4   0   7    0.33    0.25
   5   0   7    0.50    0.32
   5   0   7    0.30    0.25
  -5   0  -7    1.40    1.20
   5   0   7    0.26    0.20
   6   0   7    0.14    0.28
   6   0   7    0.33    0.22
   7   0   7    0.18    0.20
   7   0   7    0.19    0.20
  -7   0  -7   -0.05    0.51
   7   0   7    0.19    0.22
   7   0   7    0.21    0.28
  -8   0  -7   -0.04    0.45
   8   0   7    0.24    0.21
   8   0   7    0.47    0.23
   8   0   7    0.05    0.16
   8   0   7    0.20    0.19
   8   0   7    0.11    0.24
   8   0   7    0.25    0.21
   9   0   7    0.55    0.21
   9   0   7    0.07    0.10
   9   0   7    0.36    0.20
   9   0   7    0.35    0.18
   9   0   7    0.32    0.25
   9   0   7    0.44    0.17
  -9   0  -7    0.20    0.44
  10   0   7    0.57    0.18
  10   0   7    0.09    0.10
 -10   0  -7    0.20    0.40
  10   0   7    0.69    0.22
  10   0   7    0.18    0.22
  10   0   7    0.27    0.18
  11   0   7    0.16    0.16
  11   0   7    0.12    0.10
  11   0   7    0.10    0.13
  11   0   7    0.08    0.15
  12   0   7    0.30    0.14
  12   0   7    0.24    0.09
  12   0   7    0.16    0.12
  12   0   7    0.39    0.15
  13   0   7    0.29    0.10
  13   0   7    0.04    0.11
  13   0   7    0.02    0.11
  13   0   7    0.14    0.08
 -14  -1   7   62.31    2.73
 -14   1   7   64.57    2.74
 -14   1   7   64.59    2.64
 -13  -1   7   83.08    3.57
 -13  -1   7   85.69    3.11
 -13  -1   7   89.88    3.88
 -13   1   7   93.09    3.76
 -13   1   7   92.82    3.89
  13   1  -7   98.74    3.76
  12  -1  -7    0.14    0.24
 -12  -1   7    0.59    0.19
 -12  -1   7    0.21    0.21
  12  -1  -7    0.55    0.16
 -12  -1   7    0.74    0.16
 -12  -1   7   -0.06    0.20
  12  -1  -7    0.13    0.15
  12  -1  -7    0.20    0.12
 -12   1   7    0.06    0.21
 -12   1   7    0.19    0.22
  12   1  -7    0.11    0.22
  11  -1  -7  120.84    4.88
 -11  -1   7  109.79    4.75
 -11  -1   7  109.19    4.63
  11  -1  -7  115.89    4.03
 -11  -1   7  111.07    4.04
  11  -1  -7  113.41    4.15
 -11  -1   7  113.13    4.95
  11  -1  -7  117.98    4.63
  11   1  -7  115.65    4.12
  11   1  -7  123.23    4.89
 -11   1   7  110.04    4.97
 -11   1   7  113.77    4.80
 -11   1   7  107.35    4.53
 -11   1   7  109.73    3.96
  11   1  -7  117.57    3.98
  11   1  -7  121.26    4.58
  10  -1  -7   62.58    2.29
 -10  -1   7   59.01    2.75
  10  -1  -7   63.30    2.85
  10  -1  -7   60.01    2.37
 -10  -1   7   59.87    2.88
  10  -1  -7   62.84    2.64
 -10  -1   7   60.75    2.64
 -10  -1   7   61.11    2.31
  10   1  -7   61.63    2.27
 -10   1   7   59.80    2.23
 -10   1   7   59.47    2.56
  10   1  -7   64.50    2.62
 -10   1   7   60.13    2.91
 -10   1   7   61.15    2.80
  10   1  -7   61.89    2.34
  10   1  -7   62.94    2.85
   9  -1  -7    6.25    0.46
  -9  -1   7    5.17    0.59
   9  -1  -7    5.39    0.50
  -9  -1   7    6.79    0.47
  -9  -1   7    6.77    0.67
  -9  -1   7    6.89    0.55
   9   1  -7    5.29    0.49
  -9   1   7    5.74    0.63
   9   1  -7    5.26    0.42
  -9   1   7    6.17    0.48
   9   1  -7    5.12    0.44
  -9   1   7    6.32    0.42
  -9   1   7    5.72    0.67
   9   1  -7    4.95    0.63
  -8  -1   7  267.24    9.16
  -8  -1   7  276.91   10.51
  -8  -1   7  267.97   11.02
   8   1  -7  243.62    9.12
  -8   1   7  273.29   10.44
   8   1  -7  259.61   10.48
  -8   1   7  271.26   11.09
  -8   1   7  266.48    9.10
  -7  -1   7   23.16    1.15
   7  -1  -7   23.17    1.48
   7  -1  -7   21.70    1.93
   7   1  -7   21.51    1.16
  -7   1   7   23.58    1.09
   6  -1  -7  135.50    6.75
  -6  -1   7  129.22    5.32
  -6   1   7  134.32    5.27
   6   1  -7  145.95    6.85
  -6   1   7  134.41    7.24
   6   1  -7  117.91    5.36
   5  -1  -7  197.00    9.71
  -5  -1   7  196.88    7.70
  -5  -1   7  183.52   13.00
  -5   1   7  196.44    7.61
  -5   1   7  200.69   10.37
  -5   1   7  190.32    8.37
   5   1  -7  203.15    9.78
  -5   1   7  193.71    9.82
  -4  -1   7    9.26    0.53
  -4  -1   7   10.28    0.72
  -4  -1   7    8.37    1.12
  -4  -1   7    8.38    0.59
  -4   1   7    8.10    0.59
   4   1  -7    8.11    0.75
  -4   1   7    8.58    0.69
  -4   1   7    8.60    0.75
   4   1  -7    9.51    1.40
   3  -1  -7  264.09   13.21
  -3  -1   7  271.21   14.06
  -3  -1   7  266.85   11.45
  -3  -1   7  265.62   13.42
  -3  -1   7  256.93   17.72
   3   1  -7  285.36   22.17
  -3   1   7  273.25   13.42
   3   1  -7  262.22   13.28
  -3   1   7  276.43   11.45
  -3   1   7  273.77   14.07
  -2  -1   7  452.17   22.85
  -2  -1   7  449.59   21.84
  -2  -1   7  434.35   28.66
   2  -1  -7  419.34   21.42
  -2  -1   7  431.65   18.61
   2   1  -7  455.41   35.78
  -2   1   7  437.25   22.83
  -2   1   7  449.07   21.82
   2   1  -7  452.04   21.55
  -2   1   7  437.86   18.59
  -1  -1   7   76.04    3.60
  -1  -1   7   76.86    5.70
  -1  -1   7   81.00    4.39
  -1  -1   7   80.29    4.22
   1   1  -7   83.32    7.12
  -1   1   7   77.42    4.35
  -1   1   7   83.73    4.19
  -1   1   7   79.75    3.57
   1   1  -7   79.68    4.15
   0  -1   7  369.08   18.97
   0  -1   7  370.06   18.16
   0  -1   7  358.44   15.48
   0  -1   7  362.51   23.64
   0   1   7  358.91   15.42
   0   1   7  364.92   18.93
   0   1  -7  382.98   29.79
   0   1  -7  347.75   17.81
   0   1   7  371.70   18.10
   1  -1   7   19.88    1.37
   1  -1   7   19.79    1.18
   1  -1   7   20.07    1.38
   1  -1   7   21.06    1.76
   1   1   7   19.45    1.11
   1   1   7   20.80    1.35
  -1   1  -7   22.15    2.54
  -1   1  -7   19.07    1.27
   1   1   7   20.81    1.30
   2  -1   7  100.26    5.73
   2  -1   7  103.89    4.74
  -2  -1  -7  112.63    9.09
   2  -1   7  104.77    5.55
   2   1   7  105.68    5.45
  -2   1  -7  109.93    9.41
   2   1   7  102.59    5.69
  -2   1  -7   97.66    5.36
   2   1   7  106.77    4.66
   3  -1   7  291.02   14.89
   3  -1   7  297.14   15.53
   3  -1   7  278.36   12.62
  -3  -1  -7  338.25   24.43
  -3   1  -7  288.48   24.71
   3   1   7  292.29   12.57
   3   1   7  297.91   14.79
  -3   1  -7  284.67   14.66
   3   1   7  297.52   15.51
   4  -1   7    0.73    0.24
   4  -1   7    1.03    0.35
   4  -1   7    1.02    0.34
  -4  -1  -7    1.04    0.81
   4  -1   7    1.64    0.31
   4   1   7    0.34    0.27
   4   1   7    0.90    0.28
  -4   1  -7    0.68    0.53
   4   1   7    1.14    0.25
  -4   1  -7    0.85    1.06
   5  -1   7  133.75    5.78
   5  -1   7  143.83    7.32
   5  -1   7  135.34    6.92
   5   1   7  139.30    7.36
   5   1   7  140.78    5.84
  -5   1  -7  111.39    7.01
   6  -1   7   84.00    4.49
   6  -1   7   78.36    3.52
   6   1   7   77.89    4.53
   6   1   7   81.12    3.57
  -6   1  -7   70.47    4.36
   7  -1   7   10.13    0.70
   7  -1   7   10.46    0.73
   7  -1   7   10.09    0.66
   7  -1   7   11.06    0.93
  -7   1  -7   11.28    1.13
   7   1   7   10.47    0.98
   7   1   7   10.13    0.68
   7   1   7    8.74    0.71
   7   1   7   10.69    0.72
   8  -1   7  102.25    3.63
   8  -1   7   97.60    3.86
   8  -1   7  100.81    4.18
   8  -1   7  100.51    5.39
   8  -1   7   95.90    4.05
  -8   1  -7   92.48    5.26
   8   1   7   99.81    5.45
   8   1   7   93.75    4.19
  -8   1  -7   92.76    4.68
   8   1   7   94.42    4.08
   8   1   7  103.45    3.64
   9  -1   7   38.88    1.46
   9  -1   7   38.27    1.62
   9  -1   7   37.39    1.50
   9  -1   7   38.65    1.75
   9  -1   7   37.85    2.25
   9  -1   7   37.73    1.70
   9   1   7   36.39    1.45
   9   1   7   35.96    1.76
   9   1   7   36.17    1.71
  -9   1  -7   32.21    2.26
  -9   1  -7   32.21    2.07
   9   1   7   38.72    1.53
  10  -1   7   50.21    2.17
  10  -1   7   50.03    2.10
  10  -1   7   50.15    1.84
 -10  -1  -7   43.08    2.83
  10  -1   7   49.25    1.88
  10  -1   7   49.96    2.79
 -10   1  -7   45.66    2.25
  10   1   7   46.92    1.82
 -10   1  -7   45.10    2.78
  10   1   7   50.59    1.90
  10   1   7   46.16    2.10
  10   1   7   48.84    2.18
 -10   1  -7   46.98    2.49
  11  -1   7   53.71    3.05
  11  -1   7   54.88    2.04
  11  -1   7   55.69    2.32
  11  -1   7   55.65    2.07
  11  -1   7   56.21    2.38
  11   1   7   53.00    2.39
  11   1   7   56.05    2.09
  11   1   7   53.58    2.03
  11   1   7   51.17    2.31
  12  -1   7   10.36    0.57
  12  -1   7   10.10    0.58
  12  -1   7    9.78    0.46
  12  -1   7    9.76    0.50
  12   1   7   10.05    0.46
  12   1   7   10.14    0.59
  12   1   7   10.41    0.52
  12   1   7   10.14    0.56
  13  -1   7   35.44    1.48
  13  -1   7   34.78    1.32
  13  -1   7   36.16    1.52
  13   1   7   33.41    1.32
  13   1   7   34.86    1.47
  13   1   7   34.76    1.30
  13   1   7   34.63    1.53
 -14  -2   7   24.93    1.17
 -14   2   7   25.07    1.14
 -13  -2   7   14.91    0.86
 -13  -2   7   14.06    0.72
  13  -2  -7   16.05    0.62
 -13  -2   7   15.48    0.63
  13   2  -7   16.27    0.81
 -13   2   7   15.08    0.87
 -13   2   7   14.66    0.83
  12  -2  -7  115.83    4.05
  12  -2  -7  115.98    4.51
 -12  -2   7  106.25    4.53
 -12  -2   7  111.22    4.82
  12  -2  -7  118.19    3.92
 -12  -2   7  112.37    3.96
  12  -2  -7  116.39    4.72
  12   2  -7  112.63    4.67
 -12   2   7  107.41    4.83
 -12   2   7  109.96    4.67
 -11  -2   7   10.08    0.67
  11  -2  -7   10.63    0.60
  11  -2  -7   11.33    0.67
 -11  -2   7   10.35    0.79
 -11  -2   7   11.10    0.60
  11  -2  -7   12.26    0.83
  11  -2  -7   10.81    0.57
  11   2  -7   10.53    0.50
 -11   2   7   10.90    0.79
  11   2  -7   10.69    0.78
 -11   2   7   11.17    0.84
 -10  -2   7   85.80    3.08
  10  -2  -7   85.61    3.52
 -10  -2   7   83.88    3.53
  10  -2  -7   87.55    3.73
  10  -2  -7   82.20    3.05
 -10  -2   7   83.60    3.76
  10  -2  -7   83.36    3.15
  10   2  -7   86.31    3.43
 -10   2   7   78.89    3.81
 -10   2   7   78.89    3.66
  10   2  -7   85.04    3.70
  10   2  -7   84.24    2.98
  10   2  -7   82.97    3.10
  -9  -2   7  100.42    4.37
  -9  -2   7   99.57    3.58
   9  -2  -7   99.16    4.09
   9  -2  -7  102.06    5.99
  -9  -2   7  103.25    4.12
  -9   2   7  101.14    4.50
  -9   2   7   92.33    4.24
  -9   2   7   97.31    4.28
   9   2  -7  100.95    4.04
   9   2  -7   93.76    4.27
   9   2  -7   91.98    3.61
   9   2  -7   95.84    3.51
  -8  -2   7    4.47    0.57
   8  -2  -7    4.67    1.04
  -8  -2   7    3.97    0.42
   8  -2  -7    4.78    0.59
  -8  -2   7    4.21    0.48
   8   2  -7    4.39    0.43
  -8   2   7    5.88    0.71
  -8   2   7    3.93    0.52
   8   2  -7    4.48    0.40
   8   2  -7    4.78    0.59
  -8   2   7    3.90    0.54
   8   2  -7    3.96    0.44
  -7  -2   7  169.19    7.01
  -7  -2   7  170.32    6.67
   7  -2  -7  153.28    9.33
   7  -2  -7  162.60    8.35
  -7   2   7  165.14    6.42
  -7   2   7  165.24    7.10
   7   2  -7  161.03    6.66
   7   2  -7  178.66    9.23
   6  -2  -7  202.27   10.04
  -6  -2   7  203.67    7.99
  -6   2   7  198.21   10.19
   6   2  -7  217.28   11.16
   6   2  -7  189.02    8.02
  -6   2   7  198.08   10.75
  -6   2   7  200.93    8.53
  -6   2   7  201.24    8.68
  -5  -2   7   20.86    1.01
   5  -2  -7   21.16    1.31
   5   2  -7   21.65    1.51
   5   2  -7   18.59    1.07
  -5   2   7   19.29    1.29
  -5   2   7   19.59    1.10
  -5   2   7   19.15    1.10
  -5   2   7   19.14    1.39
   5   2  -7   19.30    1.53
  -4  -2   7  191.67   14.04
   4  -2  -7  211.22   10.43
  -4  -2   7  213.07   10.58
  -4  -2   7  216.36    8.31
  -4  -2   7  212.32    9.04
  -4   2   7  215.22    8.85
  -4   2   7  208.88   10.60
  -4   2   7  209.79    9.03
   4   2  -7  218.17   10.65
  -4   2   7  212.03   11.13
  -3  -2   7   32.35    1.84
  -3  -2   7   28.53    2.65
   3  -2  -7   31.67    1.76
  -3  -2   7   31.07    1.59
  -3  -2   7   31.76    1.39
   3   2  -7   32.44    1.99
  -3   2   7   31.57    1.92
   3   2  -7   30.57    3.46
  -3   2   7   31.36    1.83
  -3   2   7   31.27    1.57
  -2  -2   7   68.94    3.13
  -2  -2   7   64.07    4.99
  -2  -2   7   69.81    3.64
  -2   2   7   68.53    3.59
  -2   2   7   65.95    3.06
  -2   2   7   65.49    3.73
   2   2  -7   69.22    3.74
   2   2  -7   67.23    6.40
  -1  -2   7  195.99    9.55
  -1  -2   7  190.41    8.16
  -1  -2   7  190.09    9.90
  -1  -2   7  183.79   12.62
   1   2  -7  183.74   15.93
  -1   2   7  183.78    8.06
  -1   2   7  187.87    9.87
   1   2  -7  186.77    9.48
  -1   2   7  186.36    9.44
   0  -2   7    5.37    0.65
   0  -2   7    5.70    0.56
   0  -2   7    6.38    0.96
   0  -2   7    7.73    0.67
   0   2  -7    5.71    1.49
   0   2   7    7.29    0.52
   0   2  -7    7.20    0.81
   0   2   7    6.87    0.60
   0   2   7    6.14    0.58
   0   2  -7    5.43    0.79
   1  -2   7  321.38   16.95
   1  -2   7  338.48   21.11
   1  -2   7  324.58   13.91
   1  -2   7  346.81   16.34
   1   2   7  332.01   16.92
   1   2   7  326.48   13.80
  -1   2  -7  317.86   17.73
  -1   2  -7  303.15   26.97
  -1   2  -7  320.30   16.15
   1   2   7  322.42   16.17
   2  -2   7  182.18    8.62
   2  -2   7  163.36    8.84
   2  -2   7  175.72    7.34
  -2   2  -7  144.70   14.38
   2   2   7  166.94    7.19
   2   2   7  168.79    8.81
  -2   2  -7  165.28    8.60
  -2   2  -7  158.99    9.35
   2   2   7  167.86    8.44
   3  -2   7   29.75    1.80
   3  -2   7   27.92    1.47
   3  -2   7   24.93    1.69
   3   2   7   28.05    1.71
   3   2   7   25.20    1.35
  -3   2  -7   23.39    1.85
   3   2   7   25.71    1.60
   4  -2   7  184.97    9.35
   4  -2   7  185.35    7.94
  -4  -2  -7  208.36   15.60
   4  -2   7  176.89    7.75
   4  -2   7  182.87    9.73
   4   2   7  181.04    7.80
   4   2   7  181.99    9.24
   4   2   7  186.16    9.75
  -4   2  -7  160.81    9.36
   5  -2   7   32.17    1.67
   5  -2   7   34.08    2.02
   5  -2   7   34.39    1.69
   5  -2   7   34.52    2.12
  -5   2  -7   30.37    2.18
   5   2   7   33.92    1.75
   5   2   7   34.81    2.16
   6  -2   7   59.29    2.52
   6  -2   7   59.84    2.80
   6  -2   7   65.40    3.37
   6  -2   7   64.24    3.56
  -6   2  -7   62.11    3.55
   6   2   7   60.35    3.61
  -6   2  -7   56.70    6.10
   7  -2   7  117.24    6.21
   7  -2   7  112.73    4.44
   7  -2   7  115.71    4.94
   7  -2   7  116.62    4.80
   7   2   7  112.27    6.29
   7   2   7  109.29    4.84
  -7   2  -7  111.43    6.01
   8  -2   7    5.74    0.61
   8  -2   7    6.04    0.49
   8  -2   7    5.89    0.42
   8  -2   7    5.38    0.44
   8  -2   7    5.71    0.48
   8   2   7    5.61    0.53
   8   2   7    5.55    0.53
  -8   2  -7    4.72    0.70
  -8   2  -7    5.41    0.75
   8   2   7    5.85    0.44
   9  -2   7   73.06    2.69
   9  -2   7   76.44    3.10
   9  -2   7   68.53    3.97
   9  -2   7   73.30    2.66
   9  -2   7   72.25    3.00
   9   2   7   69.60    2.63
   9   2   7   75.21    2.73
   9   2   7   66.20    3.02
  -9   2  -7   71.45    3.14
  -9   2  -7   68.66    3.47
  -9   2  -7   70.73    3.91
   9   2   7   69.80    3.13
  10  -2   7   80.95    2.92
  10  -2   7   78.65    4.31
  10  -2   7   80.53    3.25
  10  -2   7   85.80    3.36
  10  -2   7   81.91    2.90
 -10   2  -7   72.77    3.30
  10   2   7   74.21    3.26
  10   2   7   73.63    3.36
  10   2   7   77.00    2.87
 -10   2  -7   73.75    3.66
  10   2   7   81.53    2.95
  11  -2   7    9.07    0.54
  11  -2   7    8.84    0.43
  11  -2   7    7.78    0.66
  11  -2   7    8.48    0.47
  11  -2   7    8.43    0.53
  11   2   7    9.00    0.50
 -11   2  -7    7.84    0.63
  11   2   7    8.03    0.53
 -11   2  -7    7.78    0.69
  11   2   7    8.64    0.42
  11   2   7    8.65    0.55
  12  -2   7   83.44    3.08
  12  -2   7   91.43    3.55
  12  -2   7   89.59    3.45
  12   2   7   81.30    3.44
  12   2   7   85.26    3.08
  12   2   7   85.11    3.11
  12   2   7   81.11    3.55
  13  -2   7    9.26    0.43
  13  -2   7   10.36    0.50
  13  -2   7   10.44    0.51
  13   2   7    9.00    0.51
  13   2   7    9.86    0.42
  13   2   7    9.30    0.45
  13   2   7    9.69    0.48
 -14   3   7    0.25    0.12
  13  -3  -7    4.98    0.27
 -13  -3   7    3.81    0.38
 -13  -3   7    4.28    0.27
  13   3  -7    5.48    0.38
 -13   3   7    5.29    0.42
 -12  -3   7    0.99    0.22
  12  -3  -7    1.38    0.20
  12  -3  -7    1.18    0.18
  12  -3  -7    1.16    0.21
 -12  -3   7    1.45    0.28
 -12  -3   7    1.46    0.21
  12   3  -7    1.38    0.27
 -12   3   7    1.15    0.26
 -12   3   7    1.54    0.30
  11  -3  -7    0.77    0.23
  11  -3  -7    0.37    0.26
 -11  -3   7    0.95    0.21
 -11  -3   7    0.46    0.24
  11  -3  -7    0.71    0.18
 -11  -3   7    0.53    0.22
  11  -3  -7    0.39    0.19
 -11   3   7    0.23    0.24
 -11   3   7    0.27    0.23
  11   3  -7    0.36    0.24
 -10  -3   7    5.13    0.57
  10  -3  -7    4.98    0.41
  10  -3  -7    5.05    0.92
  10  -3  -7    5.42    0.50
 -10  -3   7    5.00    0.43
 -10  -3   7    4.63    0.49
 -10   3   7    5.26    0.59
  10   3  -7    4.75    0.32
  10   3  -7    5.27    0.55
 -10   3   7    5.68    0.69
 -10   3   7    5.19    0.59
  -9  -3   7    2.57    0.33
  -9  -3   7    2.17    0.36
  -9  -3   7    1.54    0.37
   9  -3  -7    1.67    0.72
   9   3  -7    1.81    0.22
  -9   3   7    1.49    0.38
  -9   3   7    1.91    0.51
  -9   3   7    2.23    0.34
  -9   3   7    3.20    0.42
   9   3  -7    1.35    0.26
   9   3  -7    1.57    0.24
  -9   3   7    1.33    0.39
   9   3  -7    1.68    0.39
   8  -3  -7    3.03    0.51
  -8  -3   7    2.99    0.45
  -8  -3   7    4.49    0.43
  -8  -3   7    3.18    0.42
   8  -3  -7    2.24    0.82
   8   3  -7    2.81    0.49
  -8   3   7    4.07    0.47
  -8   3   7    4.00    0.55
  -8   3   7    3.27    0.49
   8   3  -7    2.96    0.34
  -8   3   7    3.38    0.40
   8   3  -7    3.30    0.35
  -8   3   7    3.52    0.63
   8   3  -7    3.72    0.42
   7  -3  -7   11.91    1.43
  -7  -3   7   11.38    0.88
   7  -3  -7   12.33    0.99
  -7  -3   7   13.07    0.82
  -7   3   7   13.33    0.88
  -7   3   7   15.38    1.15
   7   3  -7   12.43    0.70
  -7   3   7   12.42    0.80
   7   3  -7   13.56    0.83
   6  -3  -7   14.49    1.56
  -6  -3   7   16.46    0.94
   6  -3  -7   16.29    1.18
  -6   3   7   17.56    1.24
   6   3  -7   15.72    0.98
  -6   3   7   17.65    0.95
  -6   3   7   17.04    1.03
  -6   3   7   17.60    1.04
   5  -3  -7    0.58    0.28
  -5  -3   7    1.01    0.25
  -5   3   7    0.66    0.28
  -5   3   7    0.94    0.25
   5   3  -7    0.30    0.44
  -5   3   7    0.41    0.21
   5   3  -7    0.30    0.27
  -5   3   7    0.61    0.29
   4  -3  -7    8.02    0.69
  -4  -3   7    8.95    0.57
  -4  -3   7    9.43    0.66
  -4   3   7    8.13    0.73
  -4   3   7    7.96    0.75
   4   3  -7    8.69    1.00
  -4   3   7    8.06    0.60
  -4   3   7    8.32    0.61
   4   3  -7    7.98    0.67
  -3  -3   7    2.53    0.40
  -3  -3   7    2.55    0.45
  -3  -3   7    1.61    0.67
  -3  -3   7    3.19    0.34
   3  -3  -7    2.78    0.39
  -3   3   7    3.87    0.38
   3   3  -7    2.64    0.42
   3   3  -7    3.52    0.73
  -3   3   7    3.78    0.45
  -3   3   7    2.99    0.42
   3   3  -7    3.60    0.70
  -3   3   7    2.89    0.32
  -2  -3   7   10.17    1.31
  -2  -3   7    9.38    0.60
  -2  -3   7   11.10    0.89
  -2  -3   7   10.30    0.77
   2   3  -7   10.24    1.16
   2   3  -7    8.64    1.92
  -2   3   7   10.57    0.71
  -2   3   7   11.77    0.84
   2   3  -7   10.70    1.16
  -2   3   7   11.05    0.68
  -2   3   7   11.96    0.86
  -1  -3   7   10.92    1.33
  -1  -3   7   10.35    0.59
  -1  -3   7   11.14    0.90
  -1  -3   7    9.79    0.76
   1   3  -7    7.37    1.86
   1   3  -7   10.04    1.12
   1   3  -7    9.69    1.13
  -1   3   7   10.96    0.81
  -1   3   7   10.16    0.80
  -1   3   7   10.96    0.70
   0  -3   7   48.84    2.02
   0  -3   7   46.66    3.67
   0  -3   7   47.14    2.38
   0  -3   7   47.97    2.77
   0  -3   7   44.55    2.77
   0   3   7   50.76    2.70
   0   3   7   49.91    2.77
   0   3   7   50.51    2.32
   0   3  -7   49.65    3.16
   0   3  -7   46.99    2.94
   1  -3   7    3.76    0.30
   1  -3   7    3.85    0.49
   1  -3   7    3.70    0.71
   1  -3   7    3.89    0.54
   1  -3   7    4.77    0.50
   1   3   7    4.26    0.49
   1   3   7    4.36    0.47
   1   3   7    3.93    0.42
  -1   3  -7    4.91    0.79
  -1   3  -7    3.89    0.76
  -1   3  -7    3.60    1.36
   2  -3   7    7.90    0.66
   2  -3   7    7.59    0.40
   2  -3   7    7.30    0.67
   2  -3   7    8.39    0.77
  -2   3  -7    6.49    0.94
  -2   3  -7    6.92    0.93
   2   3   7    6.93    0.65
  -2   3  -7    4.60    1.48
   2   3   7    6.76    0.64
   2   3   7    6.74    0.54
   3  -3   7    3.81    0.45
   3  -3   7    4.09    0.26
   3  -3   7    4.63    0.53
   3  -3   7    3.94    0.44
   3  -3   7    3.62    0.54
[truncated: 336,865 more chars]
