# Supplementary material for: Crystallographic workshops – a primer and perspective from Whitworth University’s Summer Crystallography Institute
Source: Acta Crystallogr E Crystallogr Commun. 2026 Feb 3;82(Pt 3):313–9. doi: 10.1107/S2056989026000939 (PMC12961664; doi:10.1107/S2056989026000939)
Supplement: Supplementary file 1 [file e-82-00313-sup2.zip › Practice Data Sets/SCI02/SCI02.ins]

TITL SCI02 P2(1)/c
REM R. Semeniuc Eastern Illinois Univ. USA
CELL 1.54178 12.8359 9.8344 13.2271 90.000 92.596 90.000
ZERR 1.0000 0.0004 0.0003 0.0004 0.000 0.001 0.000
LATT 1
SYMM -X, 0.5+Y, 0.5-Z
SFAC C H N O S CD RE
UNIT 60 44 8 16 8 0 4
TREF 100
HKLF 4
