# Supplementary material for: Crystallographic workshops – a primer and perspective from Whitworth University’s Summer Crystallography Institute
Source: Acta Crystallogr E Crystallogr Commun. 2026 Feb 3;82(Pt 3):313–9. doi: 10.1107/S2056989026000939 (PMC12961664; doi:10.1107/S2056989026000939)
Supplement: Supplementary file 1 [file e-82-00313-sup2.zip › Practice Data Sets/SCI03/SCI03.hkl]

   1   0   0    0.67    0.26
  -1   0   0   -0.15    0.17
  -1   0   0   -0.17    0.18
  -2   0   0   37.94    3.01
   2   0   0   41.05    3.75
  -2   0   0   39.57    2.93
  -3   0   0   -0.08    0.24
   3   0   0   -0.36    0.37
   4   0   0  119.59   10.77
  -4   0   0  117.36    9.16
   4   0   0  111.52    7.56
  -4   0   0  115.08    7.34
  -4   0   0  116.77    7.73
   4   0   0  116.36    8.70
  -4   0   0  116.61    8.43
   5   0   0    0.85    0.50
  -5   0   0   -0.02    0.59
  -5   0   0   -1.21    0.50
  -5   0   0   -0.42    0.49
  -5   0   0   -0.38    0.44
  -5   0   0    0.29    0.57
  -6   0   0    0.68    0.47
   6   0   0    0.93    0.63
   6   0   0    1.35    0.58
  -6   0   0    1.37    0.48
   0  -1   0   -0.11    0.06
   0  -1   0   -0.04    0.07
   0  -1   0   -0.01    0.07
   0   1   0   -0.08    0.08
  -1   1   0  219.08   16.76
   1   1   0  233.84   20.74
   1  -1   0  214.11   19.27
  -1  -1   0  241.01   19.30
   1  -1   0  244.08   20.78
  -1  -1   0  218.68   16.77
  -1   1   0  239.45   16.28
  -1  -1   0  230.49   16.27
   2   1   0    2.45    0.43
  -2  -1   0    2.19    0.32
  -2   1   0    3.02    0.37
   2  -1   0    3.15    0.51
  -2  -1   0    2.59    0.36
  -2   1   0    2.47    0.36
  -3  -1   0    0.34    0.28
  -3   1   0    0.22    0.29
  -3  -1   0    0.16    0.31
   3   1   0    0.40    0.44
   3   1   0    0.08    0.38
   3  -1   0   -0.02    0.38
  -3   1   0    0.09    0.26
   4  -1   0   11.21    1.35
  -4   1   0   11.55    1.04
   4  -1   0   10.44    0.94
  -4  -1   0   10.74    1.10
  -4  -1   0   10.51    0.88
   4   1   0   10.49    1.32
  -4  -1   0    9.29    0.99
   4  -1   0   12.17    1.13
  -4  -1   0   10.41    0.96
  -4   1   0   10.82    1.10
  -4   1   0   11.16    0.95
  -4   1   0   10.58    0.91
   4   1   0    9.98    1.08
   4   1   0   10.36    0.91
  -5   1   0   12.80    1.28
  -5   1   0   12.99    1.15
  -5  -1   0   10.95    1.02
  -5  -1   0   11.74    1.27
  -5   1   0   12.11    1.28
  -5   1   0   13.27    1.30
  -5  -1   0   11.68    1.22
  -5   1   0   12.91    1.05
  -5  -1   0   12.75    1.08
  -5  -1   0   12.05    1.25
  -5  -1   0   11.37    1.12
   5  -1   0   12.56    1.09
  -6  -1   0    4.96    0.57
  -6   1   0    3.75    0.71
  -6   1   0    3.66    0.58
  -6   1   0    4.58    0.62
   6   1   0    3.84    0.69
  -6  -1   0    4.17    0.61
   6   1   0    4.31    0.80
   0  -2   0   21.22    2.51
   0   2   0   23.63    2.06
   0  -2   0   27.27    1.99
   0  -2   0   21.05    2.36
   1  -2   0    5.20    0.53
  -1  -2   0    6.45    0.58
  -1  -2   0    5.91    0.49
  -1   2   0    4.80    0.49
   1   2   0    5.06    0.53
  -1   2   0    6.14    0.50
   1  -2   0    6.42    0.68
   1   2   0    5.40    0.58
  -2  -2   0    0.35    0.24
  -2  -2   0    0.56    0.18
   2   2   0    0.54    0.29
   2   2   0    0.67    0.32
  -2   2   0    0.65    0.27
   2  -2   0    0.51    0.40
  -2   2   0    0.33    0.22
   3  -2   0    2.82    0.59
   3  -2   0    2.52    0.48
  -3  -2   0    3.02    0.44
  -3  -2   0    2.31    0.41
   3   2   0    2.56    0.46
  -3   2   0    2.65    0.40
  -3  -2   0    1.69    0.37
  -3   2   0    3.55    0.44
   3   2   0    2.40    0.49
  -4  -2   0    1.13    0.38
  -4  -2   0    0.58    0.42
   4  -2   0    0.19    0.56
  -4   2   0    1.43    0.50
  -4   2   0    1.49    0.45
  -4  -2   0    1.30    0.39
  -4   2   0    0.85    0.44
   4   2   0    1.42    0.53
  -4   2   0    1.32    0.45
  -4  -2   0    0.62    0.48
   4  -2   0    1.20    0.45
  -5   2   0   15.51    1.33
  -5  -2   0   15.88    1.25
  -5  -2   0   15.40    1.31
  -5   2   0   15.51    1.50
  -5   2   0   14.84    1.51
  -5   2   0   16.13    1.25
  -5  -2   0   14.89    1.50
  -5  -2   0   14.33    1.42
  -5  -2   0   14.37    1.43
  -5   2   0   16.19    1.48
  -5  -2   0   15.77    1.21
   5  -2   0   15.45    1.32
   6   2   0    3.84    0.63
  -6   2   0    3.30    0.65
  -6  -2   0    2.62    0.52
   6  -2   0    2.87    0.62
  -6   2   0    3.16    0.57
  -6   2   0    2.35    0.54
  -6  -2   0    3.25    0.56
   6   2   0    2.66    0.74
   0  -3   0   -0.04    0.18
   0  -3   0   -0.17    0.25
   0  -3   0   -0.07    0.17
   0   3   0   -0.03    0.27
   1  -3   0  538.10   42.81
  -1  -3   0  461.73   33.51
   1   3   0  462.20   42.68
   1  -3   0  478.03   39.78
  -1  -3   0  484.57   39.81
   1   3   0  464.18   34.57
  -1   3   0  432.92   34.53
  -2  -3   0  116.66    9.20
   2   3   0  104.23    8.04
  -2   3   0   97.82    7.99
  -2  -3   0  107.51    7.78
   2   3   0  105.65    9.88
  -2   3   0  113.34    7.80
   2  -3   0  116.12    9.99
  -3  -3   0   40.32    2.89
  -3  -3   0   38.24    2.65
  -3   3   0   39.82    2.89
  -3   3   0   37.34    2.52
  -3   3   0   36.91    2.92
   3  -3   0   36.86    2.62
  -3   3   0   35.67    3.12
  -3  -3   0   38.30    2.52
   3  -3   0   39.98    3.73
  -3  -3   0   37.25    3.12
   3   3   0   40.04    3.00
  -4   3   0    0.54    0.46
  -4   3   0   -0.55    0.47
  -4  -3   0   -0.33    0.40
   4  -3   0   -0.55    0.55
   4  -3   0    0.01    0.52
  -4   3   0    0.76    0.43
  -4  -3   0    0.08    0.31
  -4   3   0   -0.03    0.39
   4   3   0    0.36    0.53
  -4  -3   0    0.08    0.39
  -4  -3   0    0.03    0.43
  -5  -3   0    2.10    0.64
   5   3   0    2.53    0.77
  -5   3   0    2.02    0.64
  -5  -3   0    3.80    0.56
  -5  -3   0    2.64    0.75
  -5   3   0    2.35    0.75
  -5   3   0    2.65    0.57
  -5  -3   0    2.08    0.61
  -5   3   0    2.88    0.79
  -5  -3   0    2.45    0.64
   5  -3   0    3.12    0.70
  -6  -3   0    0.79    0.46
  -6   3   0    1.01    0.48
   6  -3   0    1.07    0.66
   6   3   0    0.93    0.65
  -6   3   0    0.52    0.50
  -6  -3   0    0.59    0.45
   6   3   0    1.65    0.48
  -6  -3   0    0.69    0.47
  -6   3   0    0.66    0.57
   0  -4   0 1000.00   62.52
   0  -4   0  805.84   74.19
   0   4   0  890.10   64.44
   0  -4   0  845.27   79.63
   1  -4   0  286.77   24.66
   1   4   0  298.09   21.44
  -1   4   0  315.74   20.79
  -1  -4   0  307.33   20.78
   1  -4   0  272.36   26.51
  -1   4   0  280.91   21.40
  -2   4   0   14.25    1.24
  -2   4   0   16.42    1.25
   2  -4   0   17.08    1.66
   2   4   0   15.38    1.30
  -2  -4   0   15.31    1.42
  -2  -4   0   14.76    1.23
  -3   4   0    6.61    0.81
   3  -4   0    6.29    0.73
  -3   4   0    6.68    0.69
   3  -4   0    7.12    0.96
  -3  -4   0    6.53    0.72
  -3  -4   0    6.56    0.63
  -3  -4   0    6.91    0.67
  -3   4   0    6.32    0.65
   3   4   0    7.30    0.78
  -3   4   0    7.05    0.71
  -3  -4   0    6.40    0.73
   4   4   0    3.45    0.74
  -4  -4   0    2.86    0.48
  -4   4   0    3.38    0.51
   4  -4   0    3.96    0.71
  -4  -4   0    3.67    0.61
  -4  -4   0    2.39    0.55
  -4   4   0    2.50    0.57
  -4  -4   0    2.89    0.56
  -4   4   0    2.50    0.65
   4  -4   0    2.56    0.82
  -5  -4   0    1.01    0.60
   5   4   0    2.17    0.76
  -5   4   0    2.27    0.82
  -5  -4   0    0.80    0.71
  -5  -4   0    1.22    0.49
  -5   4   0    1.36    0.57
  -5  -4   0    1.96    1.12
  -5  -4   0    1.83    0.58
  -5   4   0    2.92    0.84
   5  -4   0    1.97    0.77
  -5   4   0    1.74    0.67
  -5  -4   0    2.31    0.63
   6  -4   0    0.16    0.58
  -6  -4   0    0.80    0.51
   6  -4   0    0.53    0.62
  -6  -4   0    0.07    0.41
   6   4   0    0.37    0.50
  -6  -4   0   -0.51    0.45
   6   4   0    0.18    0.67
  -6   4   0   -0.01    0.43
   0  -5   0    0.17    0.22
   0  -5   0    0.69    0.32
   0   5   0    0.13    0.32
   0   5   0    0.46    0.30
   1  -5   0   27.21    2.23
   1   5   0   25.58    1.96
  -1  -5   0   22.86    2.23
   1  -5   0   23.52    2.41
  -1  -5   0   25.43    1.87
  -1   5   0   25.62    1.89
  -1   5   0   24.46    1.92
  -2   5   0    0.87    0.29
   2   5   0    1.30    0.38
  -2   5   0    1.02    0.34
  -2  -5   0    1.03    0.33
   2  -5   0    1.33    0.52
  -2  -5   0    1.21    0.39
  -3  -5   0    1.93    0.48
  -3  -5   0    1.04    0.42
  -3  -5   0    1.44    0.47
   3  -5   0    1.73    0.49
  -3   5   0    1.90    0.45
  -3   5   0    1.68    0.42
  -3   5   0    1.82    0.57
  -3   5   0    2.08    0.46
  -3  -5   0    2.28    0.39
   3  -5   0    2.07    0.61
  -3  -5   0    1.83    0.43
   3   5   0    1.70    0.49
  -4  -5   0   -0.77    0.62
  -4  -5   0   -0.60    0.37
   4   5   0   -0.69    0.61
   4  -5   0    0.05    0.58
  -4   5   0   -0.05    0.47
  -4   5   0   -0.33    0.51
  -4   5   0   -0.31    0.76
  -4   5   0   -0.15    0.55
  -4  -5   0    0.49    0.44
  -5   5   0    3.42    0.84
   5   5   0    3.89    0.90
  -5  -5   0    3.96    0.68
  -5  -5   0    5.00    0.76
  -5   5   0    4.70    0.84
  -5   5   0    3.04    0.62
   5   5   0    1.79    0.82
  -5  -5   0    4.77    1.09
  -5  -5   0    3.66    0.67
   5  -5   0    4.06    0.83
  -5  -5   0    3.66    0.76
  -5   5   0    3.01    0.84
   6  -5   0    0.16    0.47
   6   5   0    0.12    0.52
  -6   5   0    0.79    0.45
   6   5   0   -0.48    0.60
  -6  -5   0    0.42    0.40
  -6  -5   0   -0.19    0.42
  -6  -5   0   -0.11    0.47
   0   6   0   17.80    1.38
   0  -6   0   16.31    1.62
   0   6   0   17.75    1.40
  -1  -6   0    7.07    0.63
  -1   6   0    5.65    0.64
   1  -6   0    7.14    0.84
   1   6   0    7.65    0.71
  -1   6   0    6.10    0.65
  -1  -6   0    6.29    0.77
   1  -6   0    6.28    0.74
   2   6   0    0.68    0.44
  -2   6   0    0.37    0.36
  -2  -6   0    0.47    0.33
  -2  -6   0   -0.49    0.38
   2  -6   0    0.19    0.46
  -2   6   0    0.36    0.35
   3  -6   0    9.59    1.27
  -3  -6   0    9.88    0.96
  -3   6   0    9.58    1.06
  -3  -6   0   10.07    0.82
   3   6   0    8.30    0.94
  -3  -6   0    9.58    0.96
  -3   6   0    9.60    0.87
   3   6   0    9.58    1.02
   3  -6   0    8.17    0.86
  -3  -6   0    9.38    0.94
  -3   6   0    8.18    0.91
   4  -6   0   11.86    1.59
  -4  -6   0   13.96    1.35
  -4   6   0   14.16    1.41
   4   6   0   12.79    1.27
  -4   6   0   13.18    1.55
  -4   6   0   13.41    1.14
   4  -6   0   13.76    1.28
  -4  -6   0   12.11    1.32
  -4  -6   0   15.53    1.28
  -4  -6   0   13.93    1.69
  -4  -6   0   14.32    1.12
  -5  -6   0    1.76    0.78
  -5   6   0    2.54    0.74
  -5   6   0    3.49    0.83
  -5  -6   0    2.07    0.58
  -5  -6   0    2.94    0.62
   5   6   0    2.73    0.83
   5  -6   0    2.66    0.78
  -5   6   0    1.98    0.77
  -5  -6   0    1.99    0.72
  -5  -6   0   -0.19    1.10
   6  -6   0    2.08    0.52
  -6   6   0    1.02    0.48
  -6  -6   0    0.61    0.46
  -6  -6   0    1.81    0.45
   0   7   0    0.02    0.30
   0   7   0    0.21    0.33
   0  -7   0   -0.30    0.38
  -1  -7   0   29.95    2.45
  -1   7   0   25.12    2.02
   1  -7   0   25.93    2.56
   1   7   0   26.39    2.11
  -1  -7   0   24.45    1.99
   1  -7   0   26.64    2.39
  -2   7   0    8.76    0.81
  -2   7   0    9.02    0.83
   2  -7   0    7.08    1.00
  -2  -7   0    6.91    0.82
  -2  -7   0    7.02    0.79
  -2  -7   0    7.72    0.67
   2  -7   0    5.75    0.99
  -2  -7   0    7.24    0.76
  -2  -7   0    7.04    0.90
   2   7   0    7.96    0.88
   3   7   0   10.00    0.96
   3  -7   0    8.85    1.27
   3  -7   0   10.48    0.96
   3   7   0    9.48    1.06
  -3   7   0    7.28    0.92
  -3   7   0    8.33    0.89
  -3  -7   0    9.25    0.96
  -3  -7   0    9.57    0.99
  -3  -7   0   10.53    0.98
  -3  -7   0    9.89    0.84
  -3   7   0    8.91    1.10
  -4   7   0    2.15    0.81
  -4  -7   0   -0.21    0.95
   4  -7   0    0.04    0.94
   4  -7   0    1.47    0.75
  -4   7   0    0.82    1.02
  -4  -7   0    0.23    0.54
  -4  -7   0    2.47    1.13
   4   7   0    2.43    0.83
  -4  -7   0    1.08    0.69
  -4  -7   0    1.07    0.68
  -5  -7   0    3.28    0.63
   5  -7   0    3.80    0.74
  -5   7   0    4.90    0.91
   5  -7   0    3.67    0.88
   5   7   0    3.11    0.81
  -5  -7   0    4.37    0.74
  -5  -7   0    3.45    0.84
  -5  -7   0    3.71    0.89
  -5  -7   0    3.54    0.88
  -5   7   0    4.05    0.88
  -6  -7   0    5.42    0.76
  -6  -7   0    5.53    0.59
  -6   7   0    4.31    0.63
  -6  -7   0    5.13    0.66
   0   8   0    0.46    0.38
   0   8   0    1.04    0.37
   0  -8   0    0.32    0.44
  -1  -8   0  109.29    9.11
   1  -8   0  107.92    9.08
  -1   8   0  107.22    7.65
  -1  -8   0  100.30    7.61
   1   8   0  104.99    7.90
  -2  -8   0    0.51    0.42
   2  -8   0   -0.22    0.60
  -2  -8   0    0.70    0.43
   2   8   0    0.76    0.55
  -2   8   0    0.32    0.46
   2   8   0    0.49    0.53
  -2   8   0    0.01    0.46
  -2  -8   0    0.55    0.38
   2  -8   0    0.06    0.62
   2  -8   0    0.77    0.49
  -2  -8   0    0.61    0.40
   3  -8   0    0.08    0.53
  -3  -8   0   -0.09    0.51
  -3  -8   0    0.55    0.50
   3  -8   0   -0.13    0.69
   3   8   0    0.48    0.63
  -3   8   0    1.07    0.74
   3   8   0    0.27    0.58
  -3  -8   0   -0.36    0.53
   3  -8   0   -0.20    0.70
  -3  -8   0    1.02    0.42
  -4  -8   0   -0.38    0.67
   4  -8   0    0.34    0.59
  -4   8   0    2.18    1.00
  -4  -8   0    0.13    0.68
   4   8   0    0.18    0.70
  -4   8   0    0.56    0.76
  -4  -8   0   -0.48    1.09
  -4  -8   0    0.59    0.88
   4  -8   0   -1.18    0.83
  -4  -8   0    1.39    0.52
   5  -8   0    3.15    0.87
  -5  -8   0    3.61    0.68
   5   8   0    3.49    0.83
  -5  -8   0    3.31    0.85
  -5  -8   0    2.85    0.55
  -5  -8   0    3.71    0.78
  -5   8   0    3.01    0.80
  -5  -8   0    3.41    0.79
  -5   8   0    3.94    0.82
   5  -8   0    4.89    0.68
   0   9   0   -0.11    0.39
   0   9   0    1.50    0.58
   0   9   0    0.24    0.36
   0  -9   0    0.19    0.56
   0  -9   0   -0.49    0.43
  -1   9   0    6.65    0.73
  -1   9   0    7.55    0.72
  -1  -9   0    4.55    0.63
  -1  -9   0    5.02    0.61
   1  -9   0    5.16    0.77
   1  -9   0    3.84    0.77
  -1  -9   0    4.76    0.59
   1   9   0    5.86    0.75
  -1  -9   0    3.59    0.73
  -1  -9   0    5.13    0.74
   2   9   0    3.39    0.69
  -2  -9   0    0.94    0.42
  -2  -9   0    0.24    0.51
  -2  -9   0    0.80    0.49
   3  -9   0    1.19    0.68
  -3  -9   0    2.70    0.55
   3  -9   0   -0.30    0.69
  -3  -9   0   -0.33    0.81
   3  -9   0    1.76    0.83
   3   9   0    0.76    0.72
  -3   9   0    1.90    0.83
  -3  -9   0   -0.14    0.59
  -3  -9   0   -0.56    0.42
  -4  -9   0    5.74    1.18
   4   9   0    5.18    1.00
  -4  -9   0    5.71    1.00
  -4  -9   0    6.95    0.97
  -4  -9   0    7.86    1.00
  -4  -9   0    5.89    0.74
  -4   9   0    5.08    1.07
   4  -9   0    5.86    0.87
   4  -9   0    5.81    1.08
  -4   9   0    4.96    1.10
  -4  -9   0    5.76    0.77
  -5   9   0    1.18    0.64
  -5  -9   0   -0.04    0.44
  -5  -9   0   -0.61    0.65
  -5  -9   0    0.50    0.68
  -5  -9   0    1.06    0.58
   5  -9   0    0.36    0.52
   5  -9   0    0.29    0.68
   5   9   0    1.44    0.68
  -5  -9   0    0.17    0.70
   0 -10   0    3.41    0.81
   0  10   0    4.58    0.65
   0  10   0    4.79    0.60
   0 -10   0    4.66    0.77
   0 -10   0    4.20    0.63
   0  10   0    4.22    0.82
  -1 -10   0    0.87    0.54
  -1  10   0    1.60    0.56
  -1 -10   0    1.47    0.55
  -1 -10   0   -0.16    0.43
  -1  10   0    2.80    0.67
   1 -10   0    0.85    0.58
  -1 -10   0    0.93    0.52
   1  10   0    0.48    0.42
   1 -10   0    0.57    0.46
   1  10   0    1.77    0.61
   1  10   0    0.54    0.53
  -2 -10   0    6.63    0.98
  -2 -10   0    5.36    0.92
   2  10   0    4.38    0.95
   2 -10   0    8.45    1.02
  -3 -10   0    1.08    0.84
  -3 -10   0    3.66    1.15
  -3 -10   0    4.02    0.86
  -3 -10   0    2.71    1.05
  -4 -10   0    0.78    0.57
  -4 -10   0    1.10    0.79
  -4  10   0    1.74    0.90
  -4 -10   0   -0.10    0.74
   4 -10   0   -0.61    0.67
  -4  10   0    1.20    0.91
   4  10   0    2.38    0.91
  -4 -10   0    0.27    0.72
   4 -10   0    1.11    0.68
  -4 -10   0   -0.96    0.79
  -4 -10   0    0.08    0.50
  -5 -10   0    1.27    0.59
  -5 -10   0    0.80    0.67
  -5 -10   0    1.75    0.50
   5 -10   0    0.40    0.66
  -5  10   0    1.72    0.58
  -5 -10   0    0.63    0.54
   5 -10   0    0.79    0.61
   5  10   0    1.05    0.76
   0 -11   0    0.83    0.57
   0 -11   0    0.01    0.65
   0  11   0   -0.31    0.60
   0 -11   0   -0.57    0.48
   0  11   0   -0.31    0.50
   1  11   0    7.91    1.17
   1 -11   0    9.16    1.18
  -1 -11   0   12.08    1.00
  -1 -11   0   11.52    1.28
  -1  11   0    9.76    1.18
   1  11   0    9.69    1.10
   1 -11   0    8.13    1.17
  -2 -11   0   26.25    1.97
  -2 -11   0   25.66    2.77
  -2  11   0   33.67    2.63
  -2 -11   0   28.88    2.54
   2 -11   0   30.29    2.70
  -2 -11   0   28.00    2.29
  -3 -11   0   28.38    2.62
  -3 -11   0   22.91    1.97
  -3 -11   0   24.42    1.81
  -3  11   0   25.01    2.43
  -3  11   0   24.95    2.26
  -3 -11   0   23.58    2.31
   3 -11   0   26.65    2.38
  -3 -11   0   25.13    2.04
   3 -11   0   26.16    2.52
  -3 -11   0   23.45    2.26
  -4 -11   0    0.58    0.46
   4  11   0    0.25    0.83
  -4 -11   0   -1.27    0.92
  -4 -11   0   -0.54    0.65
  -4 -11   0    0.20    0.78
  -4  11   0    0.09    0.93
   4 -11   0    0.05    0.65
  -4 -11   0    0.88    0.78
  -4  11   0    1.11    0.76
  -4 -11   0   -0.46    0.55
   4 -11   0    0.79    0.63
  -5  11   0    3.63    0.65
  -5 -11   0    4.11    0.60
  -5 -11   0    3.64    0.69
   5 -11   0    4.15    0.61
   0 -12   0    3.44    0.83
   0 -12   0    3.33    0.66
   0  12   0    4.66    0.80
   0  12   0    4.35    0.72
   0 -12   0    4.37    0.86
   1 -12   0   10.79    1.24
  -1  12   0    9.65    1.17
  -1 -12   0    7.14    0.99
   1  12   0   10.79    1.19
  -2 -12   0    1.52    0.60
   2 -12   0    3.78    0.90
  -2  12   0    3.36    1.05
   2  12   0    4.81    1.01
  -2 -12   0    1.56    1.20
  -2 -12   0    3.49    1.04
  -2 -12   0    3.24    0.63
  -2 -12   0    3.03    0.88
  -2  12   0    2.88    0.96
   2 -12   0    1.74    1.07
  -3 -12   0    0.92    0.89
  -3 -12   0    3.87    0.61
  -3  12   0    1.94    0.89
   3 -12   0    2.48    0.87
   3 -12   0    4.67    1.06
  -3 -12   0    1.87    0.80
  -3 -12   0    1.50    0.55
  -3 -12   0    1.55    1.06
  -3 -12   0    3.38    0.88
  -3  12   0    2.84    1.06
  -4 -12   0    2.21    0.50
  -4 -12   0    3.14    0.78
  -4 -12   0    0.94    0.72
  -4 -12   0    1.67    0.67
  -4 -12   0    1.48    0.49
  -4  12   0    1.72    0.80
  -4 -12   0    2.55    0.74
   4 -12   0    2.16    0.65
  -4  12   0    1.60    0.73
  -5  12   0    0.12    0.41
   5 -12   0    0.06    0.43
  -5 -12   0    0.40    0.38
  -5 -12   0   -0.05    0.44
   0 -13   0    0.19    1.05
   0 -13   0   -0.39    0.77
   0  13   0   -0.36    0.79
   0 -13   0   -0.38    0.90
   0 -13   0   -0.09    0.47
  -1  13   0    8.46    1.17
  -1 -13   0    7.84    0.92
   1 -13   0    6.00    1.35
  -1 -13   0    5.82    1.32
   1  13   0    7.83    1.22
   1 -13   0    9.46    1.43
   1  13   0    9.84    1.16
   1 -13   0    7.95    1.25
  -1 -13   0   10.16    1.50
   2  13   0    1.54    0.91
  -2 -13   0    0.76    0.55
  -2 -13   0   -0.12    0.86
   2 -13   0   -0.83    0.89
   2 -13   0    0.50    0.93
  -2  13   0    0.75    0.92
  -2 -13   0    1.33    1.11
  -2 -13   0    1.64    0.94
  -2 -13   0    1.26    0.87
  -2  13   0    0.19    0.77
   3 -13   0    7.49    1.07
  -3  13   0    6.73    1.18
  -3 -13   0    8.36    0.99
   3 -13   0    6.19    1.18
   3  13   0    8.63    1.29
  -3 -13   0    6.81    1.06
  -3 -13   0    7.90    0.85
  -3  13   0    6.61    1.08
  -3 -13   0    6.83    0.89
  -3 -13   0    9.15    1.29
   4  13   0    0.97    0.84
   4 -13   0    1.04    0.52
  -4 -13   0    1.28    0.69
  -4  13   0    0.09    0.54
  -4  13   0    1.14    0.73
  -4 -13   0    0.75    0.53
  -4 -13   0    1.18    0.38
   0 -14   0    3.76    1.15
   0 -14   0    2.88    0.94
   0 -14   0    1.65    0.60
   0 -14   0    0.69    0.88
   0  14   0    2.92    0.84
  -1 -14   0    4.65    1.14
  -1  14   0    3.92    0.94
   1 -14   0    5.89    1.13
   1  14   0    4.92    1.03
   1 -14   0    5.31    1.14
  -1 -14   0    2.94    0.65
   1  14   0    2.95    0.81
  -2 -14   0   -0.30    0.68
  -2  14   0    1.81    0.94
   2 -14   0    0.40    1.05
   2  14   0    2.62    0.78
   2  14   0    3.29    1.01
  -2  14   0    1.46    0.85
   2 -14   0    1.30    0.84
  -2 -14   0    1.39    0.89
  -2 -14   0    0.69    0.54
  -2 -14   0   -0.88    1.08
   3  14   0    3.61    0.93
  -3  14   0    4.30    0.73
  -3  14   0    2.77    0.88
  -3 -14   0    1.85    0.53
   3 -14   0    2.69    0.71
   3  14   0    3.51    0.70
  -3 -14   0    1.54    0.95
  -3 -14   0    2.73    0.80
   3 -14   0    4.13    0.92
   4 -14   0   11.14    1.07
  -4  14   0   10.97    0.99
  -4 -14   0   11.44    1.21
   4  14   0    8.58    0.91
   0 -15   0   -0.16    0.73
   0  15   0    0.14    0.87
   0 -15   0    0.38    0.97
   0 -15   0   -0.34    0.79
  -1 -15   0    0.78    0.51
  -1  15   0    0.72    0.92
   1  15   0    1.50    0.89
   1  15   0    1.54    0.64
  -1 -15   0    0.57    0.72
  -1  15   0    1.71    0.85
   1 -15   0    0.85    0.96
   1 -15   0   -0.26    0.69
  -1 -15   0    0.89    0.93
   2 -15   0    4.06    0.96
  -2 -15   0    4.09    1.12
  -2  15   0    2.57    0.83
   2  15   0    4.01    0.94
  -2 -15   0    4.23    0.95
  -2 -15   0    4.01    0.60
  -2  15   0    2.80    0.93
   2  15   0    3.17    0.72
  -2 -15   0    4.31    0.87
  -3 -15   0    2.95    0.53
   3  15   0    4.06    0.89
  -3  15   0    3.58    0.80
  -3  15   0    3.15    0.63
   3 -15   0    3.29    0.68
   3  15   0    3.41    0.63
  -3 -15   0    3.28    0.87
   3 -15   0    3.14    1.03
  -4  15   0    0.76    0.39
   4 -15   0    0.72    0.35
   4  15   0    0.03    0.33
  -4 -15   0   -0.30    0.44
   0 -16   0    3.21    0.96
   0 -16   0    4.88    0.93
   0  16   0    4.79    0.99
  -1 -16   0    2.14    0.57
  -1  16   0    2.73    0.78
  -1 -16   0    1.15    0.65
   1  16   0    2.42    0.59
  -1  16   0    2.09    0.78
  -1 -16   0    2.15    0.89
   1 -16   0    1.51    0.73
   1 -16   0    3.07    0.88
   1  16   0    3.18    0.83
  -2  16   0    1.12    0.79
  -2 -16   0    0.46    0.46
   2 -16   0    1.48    0.84
   2  16   0    0.71    0.70
  -2  16   0    1.12    0.59
  -2 -16   0    0.59    0.49
   2  16   0    0.74    0.49
  -3  16   0    1.87    0.54
   3  16   0    1.77    0.42
   3 -16   0    1.94    0.55
   0  17   0    0.41    0.80
   0  17   0   -0.09    0.65
   0 -17   0    0.09    0.54
  -1 -17   0    0.13    0.49
   1  17   0   -0.15    0.83
  -1 -17   0    0.10    0.54
  -1  17   0    0.17    0.58
  -1  17   0    0.99    0.70
   1 -17   0    0.16    0.54
   1 -17   0   -0.12    0.83
  -2 -17   0   -0.21    0.40
   2  17   0    0.19    0.35
  -2  17   0    0.01    0.49
   0 -18   0    1.01    0.51
  -1 -18   0    1.97    0.52
   1 -18   0    1.31    0.52
  -2 -18   0    0.56    0.37
   0   0   1   -0.02    0.04
   0   0   1    0.01    0.04
   0   0   1   -0.02    0.03
   1   0   1   35.18    3.18
  -1   0   1   33.24    2.56
  -1   0  -1   33.51    2.55
   1   0  -1   37.78    3.19
  -1   0  -1   36.71    2.49
  -1   0  -1   31.34    2.91
  -1   0   1   34.26    2.48
  -2   0  -1   54.56    3.97
  -2   0   1   52.32    4.08
  -2   0   1   54.86    3.97
   2   0   1   54.99    5.07
  -2   0  -1   54.07    4.08
   2   0  -1   57.88    5.09
   3   0   1    2.18    0.48
  -3   0  -1    2.65    0.39
   3   0   1    2.07    0.49
  -3   0   1    2.37    0.40
  -3   0   1    2.62    0.40
   3   0  -1    1.96    0.51
  -4   0   1   22.12    1.87
  -4   0  -1   21.32    1.85
  -4   0  -1   20.75    1.57
   4   0  -1   21.15    2.22
  -4   0   1   21.99    1.73
   4   0   1   19.71    1.77
  -4   0  -1   20.24    1.70
   4   0   1   18.78    1.52
  -4   0   1   20.28    1.50
   4   0  -1   19.99    1.56
  -4   0   1   21.70    1.59
   4   0  -1   21.08    1.82
   4   0   1   21.61    2.23
  -4   0  -1   20.73    1.49
  -5   0   1    3.49    0.70
   5   0  -1    3.11    0.64
  -5   0   1    5.22    0.70
  -5   0   1    3.80    0.60
  -5   0   1    4.12    0.82
  -5   0  -1    3.56    0.58
  -5   0  -1    4.66    0.77
  -5   0  -1    4.17    0.68
  -5   0   1    4.30    0.73
  -5   0   1    5.02    0.65
  -5   0  -1    4.68    0.79
  -5   0  -1    3.42    0.73
   5   0   1    3.97    0.65
   6   0  -1    3.40    0.72
  -6   0   1    3.09    0.56
  -6   0   1    3.13    0.51
  -6   0   1    3.32    0.63
  -6   0  -1    2.97    0.56
  -6   0  -1    3.70    0.54
   6   0   1    2.40    0.75
   6   0   1    3.22    0.68
   0   1   1   -0.14    0.11
   0  -1  -1   -0.07    0.05
   0   1   1    0.01    0.10
   0  -1  -1   -0.08    0.09
   0  -1   1   -0.11    0.08
   0  -1   1   -0.15    0.08
   0  -1   1    0.00    0.08
   0   1  -1   -0.07    0.06
  -1  -1  -1  368.26   26.11
  -1   1   1  335.82   26.91
   1  -1   1  368.14   33.31
   1  -1   1  352.39   30.97
   1   1  -1  404.39   33.31
  -1  -1  -1  391.66   31.00
  -1   1  -1  358.17   26.90
  -1  -1   1  364.52   26.11
   1   1   1  375.37   33.29
   1   1   1  345.52   26.91
  -1  -1   1  340.84   26.91
  -1  -1   1  367.30   30.97
   1  -1  -1  407.37   33.34
  -1   1  -1  392.24   26.13
   2   1  -1   22.97    2.05
  -2  -1  -1   21.90    1.61
   2  -1   1   22.29    2.07
  -2   1   1   20.44    1.64
  -2   1   1   21.77    1.61
  -2   1  -1   19.23    1.62
   2   1   1   20.13    1.66
   2   1   1   21.05    2.04
  -2  -1   1   19.96    1.64
  -2   1  -1   20.58    1.60
  -2  -1   1   20.68    1.60
   2  -1  -1   22.38    2.09
  -3  -1  -1    0.61    0.30
   3   1  -1    0.80    0.41
  -3   1   1    1.41    0.33
  -3   1   1    1.04    0.35
   3  -1   1    1.08    0.45
   3   1  -1    0.92    0.49
  -3  -1  -1    0.79    0.33
   3   1   1    1.07    0.39
   3   1   1    0.92    0.35
  -3   1  -1    1.29    0.30
  -3  -1   1    0.94    0.40
  -3  -1   1    1.36    0.34
  -3   1  -1    1.16    0.34
   3  -1  -1    0.81    0.43
  -4   1   1   24.86    2.13
   4   1  -1   24.36    2.06
  -4   1   1   24.87    1.83
   4   1  -1   24.22    1.76
  -4   1   1   23.63    1.97
  -4  -1  -1   23.66    1.96
  -4   1   1   24.20    1.72
  -4  -1  -1   25.17    1.81
   4   1  -1   23.91    2.51
  -4  -1  -1   23.54    1.70
   4  -1   1   23.96    1.77
   4  -1   1   25.49    2.57
  -4  -1  -1   24.91    2.13
   4   1   1   25.65    2.54
  -4  -1   1   25.76    1.82
  -4   1  -1   22.78    1.78
  -4  -1   1   24.45    1.71
  -4   1  -1   23.63    1.71
  -4   1  -1   24.74    2.13
  -4  -1   1   25.17    1.98
   4  -1  -1   25.48    2.10
  -4   1  -1   24.40    1.97
  -4  -1   1   26.41    2.13
   4  -1  -1   23.73    1.79
   4  -1  -1   22.70    2.53
   4   1   1   24.15    2.05
   4   1   1   22.23    1.74
  -5  -1  -1   29.04    2.26
   5  -1   1   28.14    2.20
  -5  -1  -1   30.16    2.13
  -5   1   1   29.18    2.64
  -5   1   1   30.50    2.16
  -5   1   1   29.67    2.49
  -5  -1  -1   29.53    2.46
  -5  -1  -1   30.06    2.47
  -5  -1  -1   29.78    2.64
  -5   1   1   30.93    2.49
  -5   1   1   30.07    2.26
  -5  -1   1   31.92    2.48
   5   1   1   32.03    2.33
  -5  -1   1   35.63    2.17
  -5  -1   1   32.55    2.27
  -5   1  -1   31.88    2.16
  -5   1  -1   33.46    2.29
  -5  -1   1   31.12    2.47
  -5   1  -1   28.76    2.48
  -5  -1   1   30.80    2.13
   5  -1  -1   30.22    2.22
  -5   1  -1   29.64    2.47
  -5  -1   1   32.41    2.66
  -5   1  -1   31.39    2.66
   6  -1   1    4.76    0.78
  -6   1   1    4.13    0.73
  -6   1   1    4.39    0.62
  -6  -1  -1    5.04    0.64
  -6   1   1    5.78    0.68
  -6  -1  -1    5.09    0.62
   6   1  -1    4.41    0.83
  -6   1  -1    4.71    0.66
  -6  -1   1    4.97    0.64
   6   1   1    6.77    0.78
   6  -1  -1    4.97    0.84
  -6  -1   1    4.17    0.62
  -6   1  -1    5.12    0.65
   6   1   1    4.37    0.81
   0   2  -1   84.29    6.23
   0   2   1   82.67    6.24
   0  -2   1   76.48    7.68
   0   2   1   94.45    7.70
   0  -2   1   92.20    6.05
   0  -2  -1   75.87    7.18
   0  -2  -1   96.75    6.04
   0  -2   1   72.88    7.17
   1  -2   1  224.90   18.86
   1   2  -1  206.39   18.81
  -1  -2  -1  216.88   14.77
  -1  -2  -1  194.05   17.53
  -1   2   1  191.53   15.21
   1   2  -1  205.36   15.23
   1  -2   1  202.89   17.51
  -1   2   1  188.80   14.76
   1   2   1  203.72   15.23
  -1  -2   1  214.84   17.52
  -1   2  -1  224.95   14.78
  -1  -2   1  212.70   14.77
   1   2   1  217.87   18.82
   1  -2  -1  226.69   17.52
  -1   2  -1  196.43   15.20
  -2   2   1   92.59    7.30
  -2  -2  -1  106.32    8.38
   2  -2   1  100.11    9.09
   2   2  -1  101.47    9.04
   2   2  -1   92.78    7.33
  -2  -2  -1   98.37    7.11
  -2   2   1   98.10    7.10
  -2   2  -1  100.71    7.11
   2   2   1  101.95    9.05
   2  -2  -1  108.90    9.13
  -2   2  -1   91.57    7.29
   2   2   1   95.67    7.33
  -2  -2   1  101.11    7.11
  -3   2   1   43.74    3.07
  -3  -2  -1   44.82    2.84
  -3   2   1   41.64    3.13
   3  -2   1   38.08    2.76
  -3  -2  -1   43.37    3.07
   3   2  -1   45.06    3.91
  -3  -2  -1   39.98    2.67
   3   2  -1   42.59    3.19
   3  -2   1   46.45    3.97
   3   2   1   43.12    3.91
  -3   2  -1   37.70    3.11
  -3  -2   1   39.16    2.82
  -3  -2   1   39.64    3.06
   3  -2  -1   40.63    3.95
  -3   2  -1   38.48    2.67
  -3  -2   1   37.71    2.67
   3   2   1   39.87    3.17
  -3   2  -1   40.08    3.06
   3  -2  -1   37.01    2.79
   4  -2   1   11.26    0.97
   4   2  -1   10.44    1.12
  -4   2   1   12.82    1.00
  -4   2   1   12.14    1.15
  -4   2   1   12.08    1.07
  -4  -2  -1   11.66    1.13
   4  -2   1   11.60    1.41
  -4  -2  -1   10.63    0.89
  -4   2   1   11.56    0.95
  -4  -2  -1   11.53    0.96
  -4  -2  -1   10.14    1.03
  -4  -2   1   11.22    1.12
  -4   2  -1    9.21    1.01
  -4  -2   1    9.49    1.02
  -4   2  -1    9.54    0.90
  -4  -2   1   10.69    0.90
  -4   2  -1   10.51    0.94
  -4  -2   1    9.85    0.95
   4   2   1   10.64    1.13
   4  -2  -1   11.44    0.99
   4  -2  -1   10.19    1.42
  -4   2  -1   10.21    1.11
  -5   2   1    6.72    0.87
  -5  -2  -1    6.36    0.69
  -5   2   1    6.37    0.73
  -5  -2  -1    6.62    0.90
  -5   2   1    5.79    0.80
  -5   2   1    6.24    0.91
   5  -2   1    5.71    0.79
  -5  -2  -1    6.46    0.91
  -5  -2  -1    6.93    0.89
  -5   2   1    6.93    0.99
  -5  -2  -1    6.67    0.81
  -5  -2   1    6.08    0.86
  -5   2  -1    6.56    0.73
  -5  -2   1    6.82    0.75
  -5  -2   1    5.90    0.86
   5  -2  -1    6.75    0.84
  -5  -2   1    6.42    0.79
   5   2   1    6.22    0.89
  -5   2  -1    4.52    0.94
  -5  -2   1    7.13    0.87
  -5  -2   1    5.13    0.67
  -5   2  -1    5.67    0.83
  -5   2  -1    6.91    0.93
  -6  -2  -1   10.41    0.91
   6   2  -1   10.80    1.09
   6  -2   1   10.38    1.10
  -6   2   1   10.28    0.92
  -6   2   1   10.06    1.04
   6   2  -1    9.57    1.02
  -6   2   1   13.00    1.14
   6  -2   1   10.08    0.97
  -6  -2  -1   10.03    1.00
  -6  -2   1    9.87    0.99
  -6  -2   1    9.97    0.92
   6  -2  -1   10.72    0.96
   6   2   1   10.51    1.02
  -6  -2   1   12.13    0.92
  -6   2  -1   11.33    0.93
   6   2   1   10.10    1.09
  -6   2  -1   11.26    1.04
   0  -3  -1    7.31    0.82
   0  -3  -1    8.01    0.83
   0   3   1    9.35    0.73
   0  -3   1    7.18    0.79
   0  -3   1    7.49    0.79
   0  -3  -1    9.86    0.65
   0  -3   1    9.35    0.68
   0   3  -1    8.35    0.71
  -1   3   1  176.65   13.92
   1  -3   1  176.74   16.02
  -1  -3  -1  191.71   13.51
   1  -3   1  187.04   17.25
   1   3  -1  188.67   13.94
  -1   3   1  208.48   13.52
  -1  -3  -1  161.25   16.04
   1   3   1  185.23   13.94
  -1   3  -1  213.86   13.54
   1  -3  -1  214.84   17.29
  -1  -3   1  184.21   16.04
  -1  -3   1  190.99   13.51
   1   3   1  193.95   17.19
  -1   3  -1  180.26   13.91
   1  -3  -1  207.07   16.04
  -2   3   1   71.79    5.87
  -2  -3  -1   87.98    6.77
  -2   3   1   77.03    5.72
   2   3  -1   77.38    5.92
   2   3  -1   72.27    7.25
  -2  -3  -1   78.80    5.72
   2  -3   1   81.88    7.34
  -2  -3   1   81.88    6.74
   2  -3  -1   88.53    7.38
  -2  -3   1   79.46    5.73
  -2   3  -1   75.24    5.87
   2   3   1   78.06    7.27
  -2   3  -1   85.17    5.75
   2   3   1   79.02    5.92
  -3   3   1    5.43    0.57
  -3   3   1    4.92    0.54
  -3  -3  -1    5.35    0.54
  -3  -3  -1    4.57    0.50
   3  -3   1    3.81    0.54
   3   3  -1    4.60    0.61
  -3   3   1    4.47    0.65
   3  -3   1    5.30    0.81
  -3  -3  -1    4.67    0.55
  -3  -3   1    3.89    0.48
  -3   3  -1    4.37    0.52
  -3   3  -1    4.17    0.51
   3   3   1    3.51    0.65
  -3   3  -1    4.64    0.57
   3  -3  -1    4.47    0.77
   3   3   1    4.13    0.60
  -3  -3   1    4.01    0.55
   3  -3  -1    3.39    0.67
  -3  -3   1    3.96    0.61
  -3  -3   1    4.26    0.53
   4  -3   1   10.37    0.95
   4  -3   1    8.73    1.29
  -4  -3  -1    9.19    0.96
  -4   3   1   11.66    0.96
  -4  -3  -1    9.01    0.83
  -4   3   1   10.49    0.88
  -4   3   1   10.47    1.05
  -4  -3  -1    9.92    0.91
  -4  -3  -1   10.46    1.03
  -4   3   1    8.29    0.96
  -4   3   1    9.71    0.98
   4   3  -1   11.17    1.10
  -4  -3   1    9.50    1.01
  -4  -3   1    8.19    0.80
   4  -3  -1    9.85    1.38
   4   3   1   10.51    1.10
  -4   3  -1    7.31    0.93
   4  -3  -1    9.73    0.96
  -4  -3   1    9.91    0.90
  -4   3  -1    8.71    0.90
  -4   3  -1    9.43    1.05
  -4   3  -1    9.19    0.85
  -4  -3   1    8.88    0.96
  -5   3   1    4.50    0.68
  -5  -3  -1    4.78    0.90
  -5   3   1    5.19    0.91
  -5   3   1    4.66    0.82
  -5   3   1    4.47    0.72
  -5  -3  -1    5.36    0.84
  -5  -3  -1    5.76    1.19
  -5  -3  -1    5.30    0.66
  -5  -3  -1    5.97    0.77
  -5   3   1    6.71    0.97
  -5  -3  -1    4.19    0.81
   5  -3   1    4.41    0.77
  -5   3  -1    6.13    0.88
  -5   3  -1    6.25    0.93
   5  -3  -1    7.49    0.85
  -5  -3   1    6.24    0.73
  -5  -3   1    5.78    0.83
  -5   3  -1    5.49    0.70
  -5  -3   1    6.28    0.90
  -5  -3   1    5.85    0.84
  -5  -3   1    5.72    0.71
   5   3   1    6.43    0.86
  -5  -3   1    5.14    0.79
   6  -3   1    1.50    0.63
  -6  -3  -1    1.29    0.48
  -6   3   1    1.54    0.48
   6   3  -1    1.93    0.52
   6   3  -1    1.57    0.74
  -6  -3  -1    1.11    0.49
  -6   3   1    2.03    0.63
   6  -3   1    2.36    0.66
  -6  -3   1    1.27    0.49
  -6  -3   1    1.53    0.49
   6  -3  -1    1.20    0.64
   6   3   1    1.30    0.55
  -6   3  -1    1.29    0.49
  -6   3  -1    1.41    0.48
  -6  -3   1    1.38    0.41
   6   3   1    1.11    0.72
   0  -4   1    0.96    0.32
   0  -4  -1    1.25    0.38
   0   4  -1    1.19    0.34
   0  -4  -1    1.58    0.32
   0  -4  -1    1.58    0.25
   0   4   1    1.60    0.36
   0   4  -1    1.56    0.37
   1   4  -1  157.88   11.44
  -1  -4  -1  159.41   11.08
  -1   4   1  140.44   11.07
   1  -4   1  152.32   13.14
  -1  -4  -1  135.79   13.16
  -1   4   1  148.87   11.41
  -1  -4   1  163.49   11.09
  -1   4  -1  170.78   11.11
  -1   4  -1  152.17   11.40
   1   4   1  161.77   11.45
   1  -4  -1  163.80   13.16
   1  -4  -1  165.86   14.18
   2  -4   1    5.20    0.64
   2  -4   1    5.37    0.82
  -2  -4  -1    4.76    0.60
   2   4  -1    5.99    0.66
  -2   4   1    5.86    0.63
  -2  -4  -1    6.01    0.70
  -2   4   1    5.52    0.60
  -2  -4   1    7.51    0.68
  -2   4  -1    7.15    0.64
   2   4   1    7.12    0.70
   2  -4  -1    7.93    0.92
  -2   4  -1    6.93    0.60
   2   4   1    6.41    0.70
  -2  -4   1    7.11    0.63
  -3   4   1   31.79    2.77
  -3   4   1   33.03    2.24
  -3  -4  -1   32.69    2.22
   3  -4   1   36.02    3.33
  -3  -4  -1   31.03    2.35
  -3  -4  -1   33.77    2.55
  -3  -4  -1   30.70    2.74
   3   4  -1   34.81    2.67
  -3   4   1   35.09    2.56
  -3   4   1   31.17    2.58
   3  -4   1   31.33    2.32
  -3  -4   1   33.20    2.75
  -3   4  -1   33.04    2.24
   3  -4  -1   35.45    3.33
  -3   4  -1   34.77    2.56
   3  -4  -1   32.13    2.35
  -3   4  -1   32.23    2.57
  -3   4  -1   33.02    2.77
  -3  -4   1   32.98    2.34
   3   4   1   38.28    2.70
  -3  -4   1   33.55    2.22
  -3  -4   1   35.05    2.56
   4  -4   1    6.78    0.85
  -4  -4  -1    6.54    0.76
  -4   4   1    7.16    0.75
  -4   4   1    4.18    0.75
   4  -4   1    5.42    1.08
  -4  -4  -1    6.22    0.82
  -4   4   1    6.81    0.78
  -4  -4  -1    6.51    0.68
  -4  -4  -1    6.42    0.81
   4   4  -1    6.28    0.92
  -4   4   1    6.07    0.86
   4   4   1    6.82    0.91
  -4  -4   1    7.43    0.68
  -4  -4   1    6.03    0.78
  -4  -4   1    7.08    0.74
   4  -4  -1    7.10    1.20
   4  -4  -1    8.58    0.91
  -4   4  -1    7.34    0.73
  -4  -4   1    7.21    0.82
  -4   4  -1    6.90    0.88
  -4   4  -1    6.35    0.79
  -5   4   1    3.53    0.87
  -5  -4  -1    1.29    0.64
  -5  -4  -1    1.27    0.64
  -5   4   1    1.37    0.54
  -5  -4  -1    1.21    0.58
  -5   4   1    1.58    0.68
   5   4  -1    1.38    0.78
   5  -4   1    2.07    0.73
  -5  -4  -1    1.25    0.55
  -5  -4  -1    2.72    1.01
  -5   4   1    2.40    0.76
  -5  -4   1    1.26    0.60
   5  -4  -1    1.23    0.74
  -5  -4   1    2.14    0.52
  -5  -4   1    3.36    1.25
   5   4   1    1.18    0.70
   5   4   1    0.52    0.74
  -5  -4   1    1.27    0.62
  -5   4  -1    2.22    0.73
  -5   4  -1    0.92    0.55
  -5   4  -1    1.38    0.77
  -5  -4   1    1.95    0.65
  -5  -4   1    1.58    0.55
  -6  -4  -1    1.49    0.54
   6   4  -1    1.13    0.66
   6  -4   1    1.46    0.64
  -6   4   1    1.82    0.51
   6   4  -1    1.31    0.55
  -6   4   1    1.64    0.59
   6  -4   1    1.53    0.57
  -6  -4  -1    1.57    0.54
  -6   4  -1    1.37    0.51
  -6  -4   1    1.39    0.52
   6   4   1    1.93    0.53
   6   4   1    0.31    0.67
  -6  -4   1    2.68    0.47
  -6  -4   1    1.96    0.53
   6  -4  -1    1.35    0.61
   0   5   1   63.85    4.68
   0  -5  -1   60.67    5.91
   0   5  -1   70.17    4.72
   0   5   1   69.41    4.84
   0   5  -1   65.55    4.82
   0  -5  -1   60.74    5.57
  -1  -5  -1    5.36    0.53
  -1   5   1    5.43    0.60
  -1  -5  -1    4.99    0.69
   1  -5   1    4.38    0.70
  -1   5   1    4.87    0.55
   1   5  -1    4.96    0.59
   1  -5   1    4.99    0.63
   1   5   1    7.59    0.66
  -1   5  -1    6.90    0.58
  -1   5  -1    6.86    0.61
   1  -5  -1    6.93    0.76
  -1  -5   1    6.80    0.68
  -1  -5   1    6.34    0.56
   2  -5   1    1.60    0.34
  -2  -5  -1    1.54    0.41
  -2   5   1    1.95    0.37
  -2   5   1    1.82    0.39
  -2  -5  -1    1.47    0.35
   2   5  -1    1.53    0.42
   2  -5   1    1.72    0.52
  -2  -5   1    1.56    0.38
  -2  -5   1    1.31    0.35
   2   5   1    1.25    0.39
  -2   5  -1    1.04    0.39
   2  -5  -1    1.61    0.53
  -2   5  -1    1.28    0.35
  -3   5   1    4.35    0.66
   3  -5   1    4.56    0.62
  -3  -5  -1    3.80    0.58
  -3  -5  -1    4.80    0.53
  -3   5   1    3.76    0.58
   3  -5   1    5.43    0.83
  -3   5   1    2.72    0.52
  -3   5   1    4.18    0.57
  -3  -5  -1    3.56    0.55
   3   5  -1    4.50    0.65
  -3  -5  -1    3.68    0.63
  -3  -5  -1    3.40    0.54
   3  -5  -1    4.54    0.80
  -3  -5   1    4.21    0.56
  -3   5  -1    5.41    0.60
   3   5   1    4.88    0.66
  -3  -5   1    4.24    0.51
  -3  -5   1    4.57    0.61
  -3   5  -1    6.29    0.70
  -3  -5   1    4.12    0.59
  -3   5  -1    4.26    0.57
   3  -5  -1    3.46    0.62
  -4   5   1    0.86    0.76
   4  -5   1    1.66    0.61
  -4  -5  -1    1.61    0.46
  -4   5   1    1.26    0.61
  -4  -5  -1    1.54    0.51
  -4   5   1    2.13    0.51
  -4   5  -1    0.78    0.63
  -4   5  -1    0.98    0.47
   4   5   1    0.42    0.61
  -4   5  -1   -0.61    0.77
  -4  -5   1    1.05    0.51
  -4  -5   1    1.65    0.55
   4  -5  -1    0.95    0.65
  -4  -5   1    0.92    0.46
  -4   5  -1    1.31    0.53
  -4  -5   1    0.28    0.76
  -4  -5   1    0.83    0.48
  -5  -5  -1    3.45    0.71
  -5  -5  -1    2.81    0.99
   5  -5   1    2.32    0.70
   5   5  -1    2.69    0.82
  -5   5   1    2.72    0.79
  -5  -5  -1    2.48    0.74
  -5   5   1    2.28    0.57
  -5  -5  -1    2.05    0.60
  -5  -5  -1    3.59    0.65
   5   5  -1    2.72    0.78
  -5   5   1    2.62    0.81
  -5   5   1    2.17    0.82
  -5  -5   1    4.16    0.68
  -5  -5   1    3.54    0.75
  -5  -5   1    2.97    0.61
   5  -5  -1    2.87    0.81
  -5  -5   1    2.88    0.62
   5   5   1    4.08    0.82
   5   5   1    3.28    0.85
  -5   5  -1    0.79    0.76
  -5   5  -1    3.86    0.64
  -5  -5   1    1.86    1.31
  -5   5  -1    2.73    0.74
  -6  -5  -1    1.06    0.51
  -6   5   1    1.27    0.48
   6   5  -1    0.90    0.53
  -6  -5  -1    1.93    0.50
  -6  -5  -1    0.10    0.43
  -6   5   1    0.15    0.46
   6  -5   1    2.34    0.54
  -6  -5   1    1.17    0.48
  -6  -5   1    0.63    0.44
   6   5   1    0.99    0.53
  -6  -5   1    1.22    0.44
  -6   5  -1    1.36    0.49
   0   6   1   26.87    1.93
   0   6   1   28.12    2.00
   0   6  -1   25.23    1.95
   0  -6   1   22.57    2.28
   0   6  -1   27.55    1.99
   0  -6  -1   22.97    2.37
   0  -6  -1   25.14    2.30
   1   6  -1   29.07    2.24
  -1   6   1   29.21    2.15
  -1  -6  -1   29.11    2.14
   1  -6   1   33.36    2.56
   1  -6   1   27.38    2.74
  -1  -6  -1   28.50    2.58
  -1   6   1   30.05    2.23
   1  -6  -1   31.18    2.79
  -1  -6   1   26.21    2.14
   1   6   1   26.33    2.25
   1  -6  -1   27.91    2.55
  -1   6  -1   27.61    2.20
  -1  -6   1   26.09    2.56
   2  -6   1  161.97   13.87
  -2   6   1  172.10   12.07
   2   6  -1  156.78   12.10
  -2  -6  -1  161.23   11.71
  -2   6   1  155.96   11.72
   2  -6   1  165.04   14.99
  -2  -6  -1  159.52   13.91
  -2  -6   1  158.73   11.71
  -2   6  -1  170.08   11.75
  -2  -6   1  169.31   13.90
  -2   6  -1  168.66   12.04
   2  -6  -1  160.48   15.00
   2   6   1  171.21   12.13
   3   6  -1    0.34    0.45
   3  -6   1   -0.05    0.60
  -3   6   1    0.68    0.43
  -3   6   1    0.17    0.53
  -3  -6  -1   -0.37    0.37
  -3  -6  -1   -0.26    0.42
   3  -6   1    0.40    0.44
  -3   6   1   -0.24    0.45
  -3  -6  -1    0.44    0.42
  -3  -6  -1    0.48    0.40
  -3  -6   1    0.06    0.39
  -3  -6   1    0.06    0.38
  -3   6  -1    0.15    0.56
  -3   6  -1    0.27    0.41
   3  -6  -1    0.41    0.56
   3  -6  -1   -0.21    0.51
  -3  -6   1    0.76    0.35
   3   6   1    1.44    0.50
  -3  -6   1    0.62    0.40
  -3  -6   1   -0.27    0.46
   3   6   1    0.10    0.49
  -3   6  -1    0.33    0.42
  -4  -6  -1    3.58    0.82
  -4  -6  -1    1.46    1.04
   4  -6   1    0.91    0.99
  -4  -6  -1    1.10    0.70
   4   6  -1    2.50    0.82
  -4  -6  -1    1.97    0.52
  -4   6   1    1.19    0.83
  -4   6   1    0.68    0.98
  -4   6   1    2.48    0.71
  -4  -6  -1    1.62    0.59
   4  -6   1    1.20    0.67
  -4  -6   1    1.74    0.61
   4  -6  -1   -2.86    1.05
  -4  -6   1    2.88    0.79
  -4   6  -1    1.87    0.66
  -4   6  -1    1.32    0.54
  -4  -6   1    1.68    0.56
   4  -6  -1    1.54    0.79
  -4   6  -1    1.52    0.94
  -4  -6   1    0.26    1.13
  -4  -6   1    1.30    0.62
  -5  -6  -1   -0.82    0.50
  -5   6   1   -0.62    0.66
  -5   6   1    0.66    0.76
  -5  -6  -1   -0.19    0.73
  -5  -6  -1    0.82    0.58
  -5   6   1    0.58    0.76
   5  -6   1    0.38    0.68
  -5  -6  -1    0.42    0.88
   5   6  -1   -0.42    0.80
  -5   6  -1    0.25    0.52
  -5  -6   1    0.19    0.71
  -5   6  -1    0.82    0.76
  -5  -6   1    0.03    0.47
  -5   6  -1   -0.10    0.71
  -5  -6   1   -0.63    0.55
   5   6   1    0.26    0.81
   5   6   1   -0.59    0.82
  -5  -6   1   -0.10    0.92
   5  -6  -1    0.86    0.79
  -5  -6   1   -0.51    0.68
  -6  -6  -1    0.96    0.45
  -6   6   1    1.49    0.47
  -6  -6  -1    0.69    0.61
  -6  -6  -1    1.44    0.47
   6  -6   1    2.07    0.51
  -6   6  -1    1.75    0.47
   6  -6  -1    0.45    0.46
  -6  -6   1    1.36    0.47
  -6  -6   1    0.99    0.42
   0   7  -1   12.98    1.02
   0   7  -1   11.89    1.00
   0  -7  -1   10.23    1.18
   0   7   1   11.03    1.02
   0  -7   1   10.88    1.17
   0   7   1   11.25    0.98
  -1  -7  -1    9.52    1.08
   1  -7   1   10.06    1.12
  -1   7   1   10.24    0.89
  -1  -7  -1   10.01    0.87
   1   7  -1    9.42    0.95
  -1   7   1    7.76    0.91
   1  -7   1   11.27    1.06
  -1   7  -1    9.20    0.89
  -1  -7   1   11.08    0.89
   1  -7  -1   12.10    1.09
  -1  -7   1   10.84    1.10
   1   7   1   11.30    0.98
   1  -7  -1    9.82    1.13
  -1   7  -1    7.27    0.89
  -2  -7  -1   70.12    5.25
  -2   7   1   65.02    5.74
  -2   7   1   69.07    5.26
  -2  -7  -1   75.41    5.37
  -2  -7  -1   70.37    5.71
   2  -7   1   63.35    6.05
  -2  -7  -1   82.60    6.29
   2  -7   1   82.42    6.79
   2   7  -1   70.24    5.46
  -2   7   1   72.72    5.42
  -2   7  -1   78.05    5.40
  -2   7  -1   71.80    5.77
   2  -7  -1   67.06    6.07
  -2  -7   1   73.07    5.71
   2   7   1   76.56    5.49
   2   7   1   73.00    4.91
  -2  -7   1   70.66    5.26
  -2  -7   1   73.02    4.58
  -2  -7   1   84.72    6.28
  -2  -7   1   69.01    5.33
   2  -7  -1   69.08    6.75
  -2   7  -1   59.06    5.26
   3  -7   1   10.85    1.51
   3  -7   1   12.87    1.16
  -3  -7  -1   13.82    1.20
  -3  -7  -1   13.75    1.27
   3   7  -1   12.84    1.15
   3   7  -1   12.47    1.28
  -3   7   1   13.49    1.34
  -3  -7  -1   15.00    1.04
  -3  -7  -1   12.82    1.16
  -3  -7   1   13.58    1.04
   3  -7  -1   11.13    1.09
  -3  -7   1   12.14    1.24
  -3   7  -1   13.56    1.08
  -3  -7   1   11.68    1.19
  -3  -7   1   10.66    1.15
   3   7   1   13.57    1.18
  -3   7  -1   12.69    1.34
  -3   7  -1   12.43    1.19
   3   7   1   13.53    1.32
   3  -7  -1   11.91    1.56
  -4  -7  -1    5.47    1.15
  -4  -7  -1    2.60    1.03
  -4  -7  -1    4.56    0.82
  -4  -7  -1    6.40    0.82
   4  -7   1    3.96    1.09
   4  -7   1    5.61    0.83
  -4   7   1    5.17    0.93
   4   7  -1    4.91    0.92
  -4   7   1    3.63    1.08
  -4  -7  -1    4.31    0.68
  -4  -7   1    3.83    1.02
  -4   7  -1    5.18    0.94
  -4  -7   1    4.10    0.76
  -4   7  -1    4.90    0.73
   4  -7  -1    4.42    0.89
  -4  -7   1    4.86    1.25
  -4  -7   1    4.49    0.71
   4   7   1    4.33    0.95
  -4   7  -1    3.33    1.11
  -4  -7   1    4.87    0.81
   4  -7  -1    4.85    1.16
  -5  -7  -1    0.67    0.61
  -5   7   1    0.25    0.75
  -5  -7  -1    0.35    0.73
  -5   7   1    1.78    0.60
   5   7  -1    0.29    0.69
   5  -7   1    0.66    0.77
  -5  -7  -1    1.15    0.56
   5  -7   1    0.82    0.58
  -5   7   1    1.34    0.78
  -5  -7  -1   -1.13    0.72
  -5   7  -1    0.34    0.75
  -5  -7   1    0.67    0.78
   5   7   1    0.69    0.82
  -5  -7   1    1.67    0.61
  -5  -7   1    0.18    0.78
  -5  -7   1    0.42    0.69
   5  -7  -1    1.18    0.66
   5  -7  -1    0.85    0.75
  -5  -7   1    0.66    0.54
  -6   7   1    0.33    0.41
  -6  -7  -1    0.73    0.51
  -6  -7  -1    0.56    0.42
  -6  -7   1    0.88    0.49
  -6   7  -1    0.31    0.39
  -6  -7   1    0.20    0.40
   0  -8  -1    2.31    0.55
   0   8  -1    2.79    0.44
   0   8  -1    2.10    0.47
   0  -8   1    2.49    0.53
   0   8   1    2.29    0.41
   0   8   1    2.39    0.46
   1   8  -1   26.75    2.31
  -1  -8  -1   25.60    2.18
  -1  -8  -1   29.73    2.68
  -1   8   1   23.39    2.26
   1  -8   1   30.40    2.65
   1   8   1   30.77    2.34
  -1  -8   1   33.33    2.71
   1  -8  -1   30.67    2.84
  -1  -8   1   28.98    2.21
   1  -8  -1   31.03    2.66
  -2  -8  -1   16.71    1.44
   2  -8   1   14.20    1.67
  -2  -8  -1   17.82    1.25
  -2   8   1   15.97    1.48
   2  -8   1   14.52    1.35
  -2  -8  -1   19.21    1.49
  -2  -8  -1   17.48    1.57
   2   8  -1   16.30    1.38
   2   8  -1   17.28    1.57
  -2   8   1   16.03    1.64
   2  -8   1   15.01    1.85
   2  -8  -1   16.69    1.71
   2  -8  -1   17.67    1.42
  -2   8  -1   17.36    1.70
  -2  -8   1   18.67    1.47
  -2  -8   1   19.74    1.74
   2   8   1   15.65    1.40
  -2   8  -1   18.49    1.33
  -2  -8   1   18.37    1.26
   2   8   1   17.75    1.60
  -2  -8   1   19.80    1.60
  -2  -8   1   18.22    1.47
  -3  -8  -1    5.57    0.84
   3   8  -1    6.56    0.98
   3  -8   1    7.25    0.82
   3   8  -1    6.18    0.86
  -3  -8  -1    8.09    0.72
   3  -8   1    6.86    1.07
  -3   8   1    7.10    0.99
  -3  -8  -1    6.80    0.78
  -3  -8  -1    6.01    0.84
   3  -8   1    5.61    1.07
   3  -8  -1    7.08    1.14
  -3   8  -1    6.57    0.76
  -3  -8   1    7.77    0.71
   3  -8  -1    7.39    0.81
  -3  -8   1    7.54    0.80
  -3  -8   1    7.54    0.86
   3  -8  -1    5.68    0.96
   3   8   1    6.37    0.80
  -3  -8   1    7.30    0.88
  -3   8  -1    6.88    1.03
   3   8   1    6.81    0.98
  -4  -8  -1    1.29    1.01
  -4  -8  -1    0.08    0.51
  -4   8   1    0.80    0.98
  -4  -8  -1    0.24    0.81
  -4  -8  -1   -0.80    0.67
   4  -8   1    1.03    0.65
  -4  -8  -1   -0.39    0.71
  -4   8   1    0.13    0.75
   4  -8   1   -1.35    0.85
   4   8   1   -0.44    0.78
  -4   8  -1    2.07    0.82
  -4  -8   1    0.73    0.85
   4  -8  -1    0.77    0.70
  -4  -8   1    0.84    0.48
  -4  -8   1   -1.72    0.96
  -4   8  -1    0.36    0.98
   4  -8  -1   -0.41    0.92
  -4  -8   1    0.63    0.58
  -4  -8   1   -0.32    0.63
  -5  -8  -1    1.41    0.77
   5   8  -1    0.47    0.76
  -5   8   1    0.23    0.67
  -5  -8  -1    0.93    0.62
   5  -8   1    2.14    0.62
  -5  -8  -1    1.04    0.49
   5  -8   1    1.33    0.74
  -5   8   1    0.99    0.72
  -5  -8  -1    2.84    0.70
  -5  -8   1    1.51    0.48
   5  -8  -1    1.32    0.77
  -5  -8   1    1.71    0.59
  -5  -8   1    1.43    0.64
   5   8   1    2.18    0.71
  -5   8  -1    2.00    0.75
  -5  -8   1    1.17    0.68
  -5  -8   1    1.59    0.87
   5  -8  -1    1.36    0.60
   0  -9  -1    2.45    0.73
   0   9  -1    4.88    0.52
   0  -9  -1    3.50    0.67
   0   9  -1    5.94    0.76
   0   9   1    2.59    0.53
   0  -9   1    2.39    0.72
   0  -9   1    3.26    0.66
   0   9  -1    4.06    0.56
   0   9   1    2.79    0.49
   0   9   1    3.17    0.66
   1   9  -1   14.99    1.29
  -1  -9  -1   15.15    1.46
   1  -9   1   12.43    1.43
  -1  -9  -1   12.72    1.28
   1  -9   1   12.24    1.39
  -1   9   1   15.98    1.26
  -1  -9  -1   13.27    1.18
  -1  -9  -1   13.68    1.15
  -1   9   1   13.94    1.38
  -1  -9   1   13.18    1.16
  -1  -9   1   13.59    1.44
  -1  -9   1   10.69    1.16
   1   9   1   13.62    1.26
  -1  -9   1   13.33    1.02
  -1   9  -1   16.94    1.40
  -1  -9   1   14.02    1.31
   1  -9  -1   12.51    1.40
  -1   9  -1   14.85    1.24
   1  -9  -1   10.25    1.38
  -1   9  -1   14.90    1.22
  -2   9   1   32.69    3.16
   2  -9   1   33.26    3.29
  -2  -9  -1   36.50    2.48
   2   9  -1   33.55    3.02
  -2  -9  -1   41.28    3.45
  -2  -9  -1   36.99    3.12
  -2  -9  -1   39.20    2.90
  -2  -9  -1   38.57    2.88
   2   9   1   37.90    2.70
  -2  -9   1   40.53    3.15
  -2  -9   1   36.35    2.88
   2  -9  -1   37.82    3.31
  -2   9  -1   32.43    3.15
  -2  -9   1   39.09    2.49
  -2   9  -1   39.09    2.92
   2  -9  -1   36.28    3.72
  -2  -9   1   35.18    3.41
  -2  -9   1   43.71    2.92
   2   9   1   38.11    3.07
   3  -9   1    7.25    1.25
  -3   9   1    6.80    1.16
  -3  -9  -1    7.11    0.78
  -3  -9  -1    8.38    0.88
  -3  -9  -1    8.21    1.04
   3   9  -1   10.02    1.03
   3  -9   1    8.79    0.94
  -3  -9  -1    8.08    1.00
   3  -9   1    7.95    1.22
  -3  -9  -1    8.18    1.09
  -3   9  -1   10.58    1.20
  -3  -9   1    8.20    0.99
  -3  -9   1    9.48    0.80
  -3  -9   1    7.81    0.87
   3  -9  -1    4.86    1.39
  -3  -9   1    8.32    0.97
   3  -9  -1    9.21    0.93
   3  -9  -1    7.31    1.11
   3   9   1    6.00    0.92
   3  -9  -1    6.19    1.26
  -4   9   1    0.99    0.92
  -4  -9  -1    1.90    0.51
   4  -9   1   -1.33    0.78
   4  -9   1    1.17    0.68
   4   9  -1    0.35    0.87
  -4  -9  -1   -0.16    0.51
  -4  -9  -1    0.00    0.75
  -4  -9  -1   -0.96    0.94
  -4  -9  -1    1.26    0.80
  -4   9   1    1.06    0.85
  -4  -9  -1    2.28    0.83
   4  -9  -1    0.33    0.84
  -4  -9   1    0.88    0.72
  -4  -9   1    0.45    0.71
   4  -9  -1    0.51    0.70
  -4   9  -1    1.19    0.79
  -4  -9   1    0.24    0.73
  -4  -9   1    1.31    0.55
  -4  -9   1    1.34    0.93
  -4   9  -1   -0.34    0.91
  -5  -9  -1   -0.10    0.57
  -5   9   1    0.89    0.63
  -5  -9  -1    0.13    0.45
  -5  -9  -1   -0.62    0.69
   5   9  -1    2.02    0.68
   5  -9   1   -0.17    0.53
  -5  -9  -1    1.26    0.70
   5  -9   1    0.05    0.63
  -5   9   1    0.21    0.66
  -5  -9   1   -0.11    0.63
  -5  -9   1   -0.02    0.52
   5  -9  -1    0.39    0.52
   5  -9  -1   -0.48    0.65
  -5  -9   1    0.45    0.70
   5   9   1    0.43    0.64
  -5   9  -1    0.17    0.64
  -5  -9   1    0.48    0.43
  -5  -9   1   -0.99    0.63
   0 -10  -1    1.56    0.59
   0  10  -1    0.63    0.45
   0  10  -1    0.15    0.35
   0 -10  -1    0.06    0.51
   0  10  -1    3.42    0.65
   0 -10  -1    1.11    0.46
   0  10   1    2.27    0.64
   0 -10   1    0.43    0.51
   0 -10   1    0.32    0.53
   0  10   1    1.03    0.48
   0 -10   1    1.09    0.65
   0 -10   1   -0.69    0.44
   1 -10   1    4.91    0.83
  -1  10   1    5.96    0.71
   1 -10   1    3.80    0.73
  -1 -10  -1    4.39    0.63
  -1  10   1    3.53    0.77
   1  10  -1    4.77    0.66
  -1 -10  -1    5.14    0.83
   1  10  -1    4.50    0.71
  -1 -10   1    5.08    0.81
   1  10   1    4.68    0.72
   1  10   1    3.60    0.74
  -1 -10   1    5.54    0.70
   1 -10  -1    3.50    0.77
   1  10   1    4.20    0.65
   1 -10  -1    3.57    0.74
  -1 -10   1    3.30    0.57
  -1  10  -1    4.38    0.69
  -1 -10   1    4.55    0.63
  -1  10  -1    5.38    0.82
  -2 -10  -1   28.86    2.41
  -2 -10  -1   30.37    2.19
   2  10  -1   26.37    2.34
  -2 -10  -1   23.85    2.15
  -2  10   1   25.98    2.42
  -2 -10  -1   27.72    1.87
   2 -10   1   24.20    2.50
  -2 -10  -1   30.62    2.64
  -2 -10   1   28.82    2.63
  -2 -10   1   25.92    2.18
  -2 -10   1   26.67    2.37
  -2 -10   1   26.44    2.16
  -2 -10   1   28.14    1.87
  -2  10  -1   25.47    2.44
   2  10   1   25.14    2.34
   2 -10  -1   24.88    2.51
   3 -10   1   32.78    2.53
  -3  10   1   24.74    2.38
  -3 -10  -1   23.63    2.03
  -3 -10  -1   26.96    2.68
  -3 -10  -1   24.86    1.87
  -3  10   1   24.29    2.49
  -3 -10  -1   23.44    2.39
  -3 -10  -1   24.41    2.13
   3 -10  -1   27.34    2.02
  -3  10  -1   34.98    2.45
  -3 -10   1   24.03    2.04
  -3 -10   1   31.04    2.44
  -3 -10   1   29.13    1.91
  -3 -10   1   32.84    2.73
   3 -10  -1   23.76    2.54
  -3 -10   1   24.57    2.31
   3 -10  -1   24.28    2.49
   3  10   1   23.84    2.10
  -4 -10  -1    3.61    0.61
   4  10  -1    4.51    0.96
  -4 -10  -1    3.39    0.85
  -4  10   1    3.24    1.03
  -4 -10  -1    4.10    0.65
  -4 -10  -1    2.54    0.93
  -4 -10  -1    1.89    0.95
   4 -10   1    3.62    0.85
  -4 -10  -1    4.12    0.98
   4 -10   1    4.13    0.76
  -4  10   1    3.46    0.91
  -4  10  -1    3.52    1.00
  -4 -10   1    2.37    0.86
  -4 -10   1    2.98    0.65
   4  10   1    2.77    0.93
  -4 -10   1    2.94    0.61
  -4  10  -1    3.24    0.98
  -4 -10   1    3.45    0.94
  -4 -10   1    2.67    1.05
   4 -10  -1    2.63    0.76
  -4 -10   1    2.71    0.78
   4 -10  -1    2.55    0.88
  -5  10   1    0.67    0.76
   5 -10   1    0.39    0.61
  -5 -10  -1    1.34    0.52
  -5  10   1    1.09    0.58
  -5 -10  -1    0.90    0.59
  -5 -10  -1    0.71    0.49
   5  10  -1    0.40    0.79
   5 -10   1    1.85    0.53
  -5 -10   1    1.10    0.65
  -5 -10   1    0.64    0.49
   5  10   1    0.39    0.81
   5 -10  -1    2.03    0.68
   5 -10  -1    0.90    0.55
  -5 -10   1    1.16    0.70
  -5 -10   1    0.37    0.48
  -5  10  -1    1.45    0.58
  -5 -10   1    0.49    0.55
   0  11   1    1.21    0.57
   0  11   1   -0.13    0.61
   0 -11   1    3.70    0.77
   0  11  -1    2.30    0.59
   0 -11  -1    0.17    0.52
   0 -11  -1   -0.14    0.59
   0 -11   1    1.92    0.54
   0 -11   1    4.03    0.75
  -1  11   1    3.82    0.75
  -1  11   1    5.28    0.80
  -1 -11  -1    5.37    0.67
   1  11  -1    3.21    0.76
   1 -11   1    2.56    0.78
   1  11  -1    4.04    0.67
   1  11  -1    2.09    0.70
  -1 -11  -1    4.17    0.78
   1 -11   1    2.82    0.79
   1 -11  -1    2.70    0.76
  -1  11  -1    3.48    0.82
  -1 -11   1    1.96    0.68
   1  11   1    6.39    0.89
  -1 -11   1    3.17    0.53
   1  11   1    3.08    0.73
  -1 -11   1    3.90    0.68
   1 -11  -1    5.64    0.87
  -2 -11  -1   35.21    2.63
  -2  11   1   34.78    2.92
  -2 -11  -1   29.52    2.26
   2 -11   1   35.69    3.07
  -2 -11  -1   32.76    2.85
   2 -11  -1   35.01    3.04
  -2 -11   1   28.83    3.14
  -2 -11   1   31.19    2.88
  -2 -11   1   33.45    2.61
  -2 -11   1   31.41    2.24
  -2  11  -1   35.78    2.95
  -3  11   1   15.12    1.48
   3 -11   1   11.69    1.51
   3 -11   1    8.45    1.35
  -3  11   1   16.49    1.60
  -3 -11  -1   11.51    1.58
  -3 -11  -1   12.13    1.02
  -3 -11  -1   12.85    1.11
  -3 -11  -1   11.01    1.25
  -3 -11  -1   14.22    1.43
   3  11   1   15.39    1.28
  -3 -11   1    9.06    1.00
  -3 -11   1    9.47    1.20
   3 -11  -1   15.60    1.49
  -3 -11   1    7.35    1.37
  -3  11  -1   10.08    1.48
  -3 -11   1    9.11    1.09
  -3 -11   1   10.35    1.37
  -3 -11   1    8.96    1.60
  -3  11  -1   10.91    1.37
  -4 -11  -1    1.36    0.57
   4 -11   1    0.51    0.63
   4 -11   1    1.70    0.69
   4  11  -1    1.53    0.89
  -4 -11  -1    0.87    0.65
  -4 -11  -1    0.33    0.89
  -4  11   1    0.72    0.88
  -4 -11  -1    0.05    0.45
  -4  11   1    1.42    0.82
  -4 -11  -1    0.87    0.90
  -4  11  -1    0.24    0.93
  -4 -11   1    0.29    0.48
   4  11   1   -0.07    0.88
  -4 -11   1    1.55    0.60
  -4 -11   1    0.97    0.77
   4 -11  -1    0.69    0.65
  -4 -11   1    1.53    0.86
  -4 -11   1    0.72    0.81
  -4 -11   1    0.86    0.63
  -4  11  -1    0.33    0.81
   4 -11  -1    1.41    0.66
   5 -11   1    0.39    0.48
  -5 -11  -1    0.74    0.44
  -5 -11  -1    0.45    0.49
  -5  11   1    0.92    0.50
   5 -11  -1    0.71    0.50
  -5 -11   1   -0.47    0.53
  -5 -11   1    0.65    0.46
  -5  11  -1    0.91    0.49
  -5 -11   1    1.00    0.54
   0  12   1    3.40    0.76
   0 -12  -1    0.45    0.72
   0 -12   1    3.66    0.60
   0 -12   1    3.91    0.84
   0 -12   1    3.21    0.88
   0 -12  -1    2.37    0.76
   0 -12  -1    2.21    0.58
   0  12  -1    3.46    0.78
   0  12   1    1.75    0.65
   1  12  -1   16.24    1.74
   1 -12   1   12.15    1.82
  -1  12   1   16.18    1.69
   1 -12   1   19.91    1.85
  -1 -12  -1   18.98    1.52
   1  12  -1   14.73    1.60
   1  12   1   17.16    1.67
  -1  12  -1   17.96    1.72
   1 -12  -1   18.68    1.82
  -1 -12   1   20.77    1.55
   1  12   1   16.11    1.67
  -2 -12  -1    6.71    1.10
   2 -12   1    9.46    1.39
  -2 -12  -1    6.85    1.48
   2  12  -1   10.66    1.24
  -2  12   1    7.31    1.29
   2 -12   1   10.33    1.36
  -2  12   1    6.72    1.23
  -2 -12  -1    7.86    0.94
  -2 -12  -1    6.66    1.43
  -2 -12   1    9.84    1.23
   2 -12  -1    8.03    1.45
  -2 -12   1   10.74    1.36
  -2 -12   1    8.99    0.89
  -2  12  -1   10.27    1.33
  -2  12  -1   10.33    1.28
  -2 -12   1   11.29    1.55
  -2 -12   1   10.59    1.01
  -2 -12   1   11.05    1.23
   2 -12  -1    8.10    1.26
   2  12   1    6.06    1.21
  -2 -12   1    8.30    1.56
  -3 -12  -1    7.57    0.81
  -3  12   1    7.65    1.27
   3 -12   1    7.34    1.06
  -3  12   1    7.72    1.10
  -3 -12  -1    7.86    1.11
  -3 -12  -1    7.99    1.38
  -3 -12  -1    7.89    0.80
  -3 -12  -1    9.08    1.06
   3 -12   1    6.98    1.23
  -3  12  -1    6.13    1.11
  -3 -12   1    6.79    1.31
  -3  12  -1    7.03    1.27
  -3 -12   1    6.43    1.10
   3 -12  -1    5.56    1.20
  -3 -12   1    3.79    1.05
  -3 -12   1    5.77    0.80
  -3 -12   1    7.31    0.80
  -3 -12   1    6.05    0.97
   3 -12  -1    6.06    1.07
  -4 -12  -1    2.63    0.70
  -4 -12  -1    3.26    0.57
   4 -12   1    3.33    0.76
  -4  12   1    2.76    0.83
  -4 -12  -1    2.94    0.56
  -4  12   1    2.90    0.74
   4  12   1    4.19    0.90
  -4 -12   1    3.10    0.87
  -4 -12   1    3.78    0.55
  -4  12  -1    3.81    0.78
  -4 -12   1    3.56    0.83
  -4 -12   1    4.04    0.80
  -4 -12   1    4.42    0.61
  -4  12  -1    3.01    0.86
   4 -12  -1    3.64    0.74
  -4 -12   1    2.56    0.67
  -5 -12  -1    1.94    0.43
  -5  12   1    1.41    0.45
   5 -12   1    2.02    0.47
  -5 -12  -1    2.03    0.52
  -5  12  -1    1.62    0.48
   5  12   1    1.37    0.38
  -5 -12   1    0.93    0.42
   5 -12  -1    2.40    0.43
  -5 -12   1    1.45    0.53
   0  13   1   -0.56    0.63
   0 -13   1    0.54    1.06
   0  13   1   -1.12    0.68
   0  13  -1    0.04    0.73
   0 -13  -1    0.18    1.03
   0 -13   1   -0.33    0.88
   0 -13  -1   -0.59    0.73
   0 -13   1   -0.52    0.50
   0 -13   1    0.11    0.86
   0 -13  -1    0.34    0.92
   0 -13  -1    0.45    0.55
  -1 -13  -1    3.91    0.79
   1  13  -1   10.02    1.12
   1 -13   1   10.13    1.26
  -1  13   1    5.14    1.02
   1 -13  -1    5.34    1.06
   1 -13  -1    4.89    1.20
  -1 -13   1    7.09    0.83
  -1 -13   1   10.70    1.29
   1  13   1    4.51    1.00
   1  13   1    5.65    1.07
  -2 -13  -1    2.90    1.12
   2 -13   1    2.40    0.90
  -2 -13  -1    1.57    0.62
  -2  13   1    1.00    0.89
  -2  13   1    2.56    1.01
   2 -13   1    3.11    1.08
   2  13  -1    3.80    1.04
  -2 -13  -1    2.68    0.98
  -2  13  -1    3.67    0.96
   2 -13  -1    1.75    0.96
  -2 -13   1    3.03    0.64
   2 -13  -1    2.21    0.96
  -2 -13   1    1.65    1.22
   2  13   1    1.67    0.90
   2  13   1    1.64    0.75
  -2 -13   1    1.82    1.00
  -2 -13   1    2.41    0.90
  -2 -13   1    5.30    1.06
  -2 -13   1    3.13    0.64
  -2  13  -1    2.34    0.90
   3 -13   1    1.83    0.71
  -3  13   1    3.96    0.85
  -3 -13  -1    1.51    0.98
  -3 -13  -1    3.37    0.55
  -3  13   1    4.29    1.08
   3  13  -1    3.55    1.00
   3 -13   1    3.87    0.98
  -3 -13  -1    3.25    0.78
  -3 -13   1    3.78    1.01
  -3  13  -1    2.50    0.84
  -3 -13   1    2.14    0.65
   3  13   1    4.65    1.09
  -3 -13   1    2.76    0.85
  -3  13  -1    2.06    1.01
   3 -13  -1    4.88    0.99
  -3 -13   1    2.14    0.71
  -3 -13   1    1.69    0.58
   3 -13  -1    3.00    0.80
  -4 -13  -1    0.53    0.54
  -4 -13  -1    1.58    0.43
  -4 -13  -1    1.44    0.66
  -4  13   1    0.73    0.54
  -4  13   1    1.57    0.70
   4 -13  -1    1.39    0.54
   4  13   1   -0.41    0.86
  -4 -13   1    4.46    0.80
  -4 -13   1    2.61    0.50
  -4 -13   1    3.73    0.51
   0  14   1    2.78    0.92
   0 -14  -1    2.07    0.89
   0 -14   1    5.58    0.70
   0 -14  -1    1.03    1.19
   0  14   1    3.49    0.72
   0 -14  -1    3.59    0.99
   1 -14   1    8.89    1.41
  -1  14   1    8.79    1.21
  -1  14   1    8.74    1.24
   1 -14   1    9.84    1.40
   1  14  -1    8.83    1.04
  -1 -14  -1    8.47    0.97
  -1 -14  -1   10.72    1.50
   1 -14   1    9.18    1.30
   1  14  -1    9.10    1.25
   1 -14  -1    8.20    1.31
   1  14   1    9.26    1.02
   1 -14  -1    8.78    1.39
  -1 -14   1    8.87    1.38
  -1 -14   1    8.29    0.93
  -1 -14   1    8.18    1.36
  -1  14  -1    8.93    1.21
   1  14   1    7.78    1.19
   2  14  -1    2.02    0.79
  -2  14   1    1.87    0.95
   2 -14   1    2.41    0.95
  -2 -14  -1    2.71    0.86
   2 -14   1    2.92    0.84
  -2 -14  -1    2.84    0.61
  -2  14   1    1.84    0.93
   2  14  -1    3.56    0.96
   2 -14  -1    2.82    1.12
   2  14   1    2.32    1.02
  -2 -14   1    3.30    0.90
  -2 -14   1    1.86    0.89
  -2  14  -1    4.15    0.97
  -2 -14   1    2.03    1.15
  -2  14  -1    3.07    0.91
  -2 -14   1    2.22    0.60
   2  14   1    3.05    0.81
   2 -14  -1    1.94    0.84
  -3 -14  -1    5.81    0.79
  -3 -14  -1    6.58    1.22
   3  14  -1    8.60    1.13
   3  14  -1    7.84    0.90
  -3  14   1    6.63    1.08
   3 -14   1    9.31    1.23
  -3  14   1    6.39    0.96
   3 -14   1    8.01    1.03
   3 -14  -1    7.43    1.13
   3  14   1    8.75    1.14
  -3 -14   1    7.63    0.80
  -3  14  -1    7.84    1.12
   3 -14  -1    6.06    0.93
  -3 -14   1    6.95    1.01
  -3 -14   1    7.25    1.22
   3  14   1    5.79    0.84
  -3  14  -1    8.30    0.98
   4 -14   1    3.89    0.60
  -4 -14  -1    5.57    0.78
   4  14  -1    3.19    0.56
  -4 -14   1    3.31    0.73
  -4  14  -1    2.76    0.56
   0 -15   1    5.98    1.13
   0  15   1    0.54    0.90
   0 -15  -1   -1.04    0.86
   0 -15  -1    1.17    1.00
   0  15   1    0.85    0.62
   0 -15  -1    0.79    0.76
   1 -15   1    3.06    0.99
  -1 -15  -1    2.74    0.82
  -1 -15  -1    1.41    0.53
  -1  15   1    1.57    0.98
   1 -15   1    2.42    0.82
  -1  15   1    1.03    0.84
   1  15  -1    2.81    0.92
   1  15  -1    2.14    0.67
  -1  15  -1    1.29    0.80
  -1  15  -1    1.32    0.93
   1  15   1    1.72    0.66
  -1 -15   1    0.51    0.54
   1 -15  -1    3.13    1.06
   1  15   1    1.61    0.97
  -1 -15   1    1.15    0.97
  -1 -15   1    2.36    0.82
   1 -15  -1    1.57    0.81
   2  15  -1    1.11    0.61
   2 -15   1    2.98    0.85
  -2  15   1    1.40    0.81
  -2  15   1    3.25    0.82
  -2 -15  -1    1.66    0.54
  -2 -15  -1    1.58    0.70
   2  15  -1    2.41    0.92
  -2 -15   1    1.12    0.81
   2  15   1    4.03    0.88
   2 -15  -1    2.88    0.89
  -2  15  -1    2.23    0.81
   2  15   1    1.83    0.62
  -2  15  -1   -0.01    0.76
  -2 -15   1    1.54    1.03
  -2 -15   1    1.88    0.49
  -2 -15   1    1.24    0.69
  -3  15   1    3.15    0.68
   3  15  -1    2.83    0.84
   3 -15   1    3.21    0.61
  -3 -15  -1    2.93    0.49
   3  15  -1    2.74    0.61
  -3  15   1    3.59    0.80
  -3 -15  -1    2.44    0.83
   3 -15   1    3.13    1.01
  -3 -15   1    2.52    0.54
   3  15   1    3.90    0.86
  -3  15  -1    4.20    0.83
   3  15   1    2.65    0.59
  -3  15  -1    2.47    0.61
   3 -15  -1    2.69    0.62
  -3 -15   1    2.77    0.72
  -3 -15   1    3.86    0.84
   3 -15  -1    4.52    1.02
   4  15  -1    1.18    0.37
  -4  15   1    0.05    0.39
   4 -15   1    2.21    0.46
   4  15   1    0.27    0.35
  -4  15  -1    2.07    0.40
   4 -15  -1    0.54    0.39
   0  16  -1    0.65    0.83
   0 -16  -1   -0.03    0.67
   0 -16  -1    0.38    0.62
   0 -16   1    2.77    0.89
   0 -16   1   -0.56    0.70
   0  16   1    3.09    0.85
   0 -16  -1    2.57    0.87
   0 -16   1    0.23    0.58
  -1 -16  -1    1.40    0.68
  -1 -16  -1    1.66    0.56
  -1  16   1    2.03    0.81
  -1  16   1    1.45    0.78
   1  16  -1    2.98    0.79
   1 -16   1    3.59    0.93
   1 -16   1    1.49    0.73
  -1 -16   1    2.62    0.73
   1  16   1    2.33    0.58
  -1 -16   1    2.94    0.88
  -1  16  -1    1.87    0.75
   1 -16  -1    1.89    0.74
  -1  16  -1    2.27    0.83
  -1 -16   1    1.82    0.52
   1  16   1    3.32    0.82
   1 -16  -1    3.51    0.89
  -2 -16  -1    1.54    0.47
  -2 -16  -1    1.62    0.57
   2  16  -1    2.78    0.75
  -2  16   1    1.91    0.79
   2  16  -1    2.95    0.57
  -2  16   1    1.18    0.63
   2 -16   1    2.76    0.92
   2 -16  -1    2.55    0.87
  -2  16  -1    2.76    0.83
  -2 -16   1    1.53    0.73
  -2 -16   1    1.52    0.61
  -2  16  -1    1.65    0.65
   2  16   1    1.07    0.52
  -2 -16   1    1.46    0.49
   2  16   1    2.00    0.74
   3 -16   1    2.26    0.54
  -3  16   1    1.54    0.47
   3  16  -1    0.91    0.43
   3  16   1    0.70    0.38
  -3  16  -1    0.92    0.51
   3 -16  -1    2.57    0.49
   0  17  -1    0.50    0.62
   0 -17   1    0.87    0.59
   0  17   1    1.01    0.67
   0 -17  -1    0.51    0.55
   0  17  -1    0.79    0.70
   0 -17   1    0.01    0.76
  -1 -17  -1    0.76    0.53
   1 -17   1    1.92    0.63
   1 -17   1    3.49    0.92
   1  17  -1    3.06    0.82
  -1 -17  -1    0.18    0.48
  -1  17   1    1.11    0.73
  -1  17  -1    2.26    0.70
   1  17   1    0.63    0.41
  -1 -17   1    3.04    0.74
  -1 -17   1    1.51    0.59
   1 -17  -1    1.03    0.88
   1  17   1    0.39    0.76
  -1  17  -1    2.52    0.67
  -1 -17   1    1.28    0.52
   1 -17  -1    0.94    0.56
   2  17  -1    0.72    0.39
  -2  17   1   -0.44    0.49
  -2 -17  -1   -0.04    0.44
  -2  17  -1    0.12    0.49
  -2 -17   1   -0.22    0.39
   2  17   1    0.02    0.36
   0 -18  -1    0.19    0.46
   0  18  -1    2.80    0.58
   1 -18   1    0.71    0.45
  -1 -18  -1    0.50    0.44
  -1 -18   1    0.51    0.41
   1 -18  -1    0.46    0.48
  -1  18  -1    0.00    0.52
  -2 -18  -1    1.15    0.41
  -2  18  -1    1.69    0.45
  -2 -18   1    1.01    0.41
   2  18   1    0.97    0.31
   0   0   2   -0.04    0.11
   0   0  -2    0.28    0.10
   0   0   2    0.20    0.16
   0   0   2    0.06    0.10
   1   0  -2   18.02    1.55
  -1   0   2   14.77    1.22
   1   0   2   16.01    1.52
   1   0   2   14.62    1.22
  -1   0  -2   15.99    1.19
   2   0  -2    1.91    0.41
  -2   0  -2    1.73    0.24
  -2   0  -2    1.49    0.30
  -2   0   2    1.48    0.31
  -2   0   2    1.61    0.29
   2   0   2    1.74    0.37
  -3   0   2   23.01    1.69
  -3   0   2   22.80    1.83
  -3   0  -2   22.70    1.78
   3   0   2   21.90    1.84
   3   0   2   24.38    2.30
  -3   0  -2   20.32    1.55
  -3   0   2   23.46    1.79
   3   0  -2   24.22    2.31
  -4   0   2   25.40    2.05
   4   0   2   28.07    2.65
  -4   0  -2   23.91    1.75
  -4   0  -2   25.15    1.85
  -4   0   2   24.79    1.77
   4   0   2   24.02    1.80
  -4   0  -2   26.37    2.19
  -4   0  -2   23.49    2.01
  -4   0   2   26.84    2.22
  -4   0   2   25.69    1.88
   4   0  -2   25.11    2.63
   4   0  -2   25.31    1.83
   4   0  -2   24.89    2.16
   5   0   2   12.81    1.23
  -5   0  -2   13.34    1.31
   5   0   2   11.13    1.07
  -5   0   2   11.53    1.24
  -5   0   2   12.12    1.08
  -5   0  -2   12.00    1.24
   5   0  -2   12.19    1.11
  -5   0   2   11.92    1.27
  -5   0  -2   14.83    1.07
  -5   0   2   11.65    1.04
  -5   0   2   12.99    1.31
  -5   0   2   13.24    1.14
  -6   0  -2    0.29    0.44
  -6   0   2   -0.18    0.42
   6   0  -2    0.79    0.62
   6   0   2    1.62    0.60
  -6   0   2    0.03    0.46
  -6   0   2    1.17    0.56
  -6   0   2    0.45    0.51
  -6   0  -2    0.46    0.46
   0  -1  -2    0.98    0.16
   0   1   2    0.89    0.14
   0  -1   2    1.50    0.20
   0   1   2    1.61    0.22
   0  -1   2    1.05    0.18
   0   1  -2    1.59    0.20
   1  -1   2   34.62    3.08
  -1   1   2   30.84    2.69
  -1  -1  -2   34.95    3.08
   1  -1   2   35.70    3.35
   1   1  -2   38.62    3.34
  -1   1   2   35.14    2.60
  -1  -1  -2   35.90    2.61
  -1  -1   2   35.18    3.07
   1   1   2   37.74    3.34
   1  -1  -2   41.37    3.38
  -1  -1   2   35.05    2.61
  -1   1  -2   38.52    2.63
  -1   1  -2   36.01    2.67
  -1  -1   2   34.86    2.69
   1  -1  -2   39.03    3.07
  -2   1   2    7.65    0.75
  -2   1   2    8.48    0.73
  -2  -1  -2    8.33    0.81
   2   1  -2    9.63    0.95
   2  -1   2    7.69    0.96
  -2  -1  -2    8.35    0.73
   2  -1  -2    9.99    1.01
  -2   1  -2    7.73    0.77
  -2   1  -2    9.40    0.75
  -2   1  -2    9.11    0.74
  -2  -1   2    9.12    0.75
   2   1   2    9.52    0.96
  -2  -1   2    9.25    0.77
  -3   1   2   13.90    1.25
   3  -1   2   14.39    1.60
   3  -1   2   15.29    1.29
  -3  -1  -2   14.84    1.09
  -3  -1  -2   15.26    1.24
   3   1  -2   15.50    1.58
  -3   1   2   12.98    1.36
  -3   1   2   15.43    1.24
   3  -1  -2   16.08    1.64
  -3   1  -2   13.76    1.09
  -3  -1   2   15.46    1.16
   3   1   2   16.50    1.60
  -3  -1   2   14.32    1.36
  -3   1  -2   14.83    1.23
  -3  -1   2   15.73    1.24
   3   1   2   15.22    1.29
  -4   1   2    0.71    0.39
   4   1  -2    0.21    0.54
   4  -1   2    0.76    0.42
  -4   1   2    0.53    0.43
  -4  -1  -2   -0.34    0.36
  -4  -1  -2    0.37    0.45
  -4   1   2    0.88    0.47
  -4  -1  -2    0.36    0.39
   4  -1   2    0.41    0.57
  -4   1   2    0.56    0.48
   4   1  -2    0.33    0.46
   4   1  -2    0.92    0.51
  -4  -1  -2    0.86    0.33
   4  -1  -2    1.22    0.64
  -4  -1   2   -0.10    0.37
  -4  -1   2    0.56    0.39
   4  -1  -2   -0.05    0.61
  -4   1  -2    0.49    0.51
  -4   1  -2   -0.13    0.36
   4   1   2    0.67    0.40
  -4   1  -2    0.87    0.35
  -4  -1   2   -0.19    0.42
   4  -1  -2    1.60    0.51
   4   1   2    0.32    0.46
  -4   1  -2    0.36    0.36
  -4  -1   2    0.12    0.34
   4   1   2    0.64    0.54
  -5   1   2   -0.07    0.45
  -5   1   2    1.61    0.63
  -5  -1  -2    0.57    0.63
  -5  -1  -2    0.60    0.67
  -5   1   2    0.55    0.53
   5  -1   2    1.11    0.55
  -5   1   2    0.68    0.71
   5  -1   2    0.01    0.69
  -5   1   2   -0.37    0.53
  -5   1   2   -0.04    0.55
  -5  -1  -2    0.30    0.42
  -5  -1   2    0.52    0.47
  -5  -1   2    0.89    0.44
   5  -1  -2    0.75    0.55
  -5  -1   2    0.44    0.55
   5   1   2    0.83    0.64
  -5   1  -2    1.24    0.48
  -5  -1   2   -0.06    0.61
  -5  -1   2    0.09    0.55
  -5  -1   2   -0.04    0.54
  -5   1  -2    0.79    0.73
  -5   1  -2    0.79    0.68
   6  -1   2    1.39    0.60
  -6  -1  -2    0.53    0.42
  -6  -1  -2   -0.46    0.45
  -6   1   2    0.54    0.55
   6   1  -2    0.20    0.64
  -6   1   2    0.44    0.52
  -6   1   2    0.87    0.45
  -6   1   2    0.71    0.45
  -6   1  -2    0.61    0.43
  -6  -1   2    0.11    0.40
   6   1   2   -0.87    0.68
   6   1   2    1.82    0.58
  -6   1  -2    0.91    0.47
  -6  -1   2   -0.07    0.49
  -6  -1   2   -0.05    0.49
  -6  -1   2    0.44    0.40
   6  -1  -2   -0.27    0.64
  -6  -1   2    1.51    0.51
   0  -2  -2   44.37    4.18
   0   2  -2   45.97    3.61
   0  -2   2   41.49    4.17
   0   2   2   54.73    4.49
   0   2   2   44.62    3.63
   0  -2  -2   53.30    3.50
   0  -2   2   52.42    3.53
   0  -2   2   57.05    4.47
   1   2  -2  229.19   20.94
  -1  -2  -2  204.77   19.51
  -1   2   2  211.72   16.94
  -1   2   2  238.21   16.43
   1  -2   2  240.97   20.99
  -1  -2  -2  243.46   16.44
   1  -2   2  231.03   19.50
  -1  -2   2  229.91   16.44
  -1   2  -2  222.38   16.92
  -1   2  -2  244.83   16.46
  -1  -2   2  227.26   19.50
   1  -2  -2  265.29   21.03
   1   2   2  227.38   16.96
   1  -2  -2  228.16   19.50
   1   2   2  235.79   20.95
   2  -2   2   38.01    3.54
  -2  -2  -2   39.51    3.23
   2   2  -2   38.61    3.49
  -2  -2  -2   36.30    2.75
  -2   2   2   33.44    2.82
  -2   2  -2   36.93    2.80
  -2  -2   2   37.65    2.75
   2   2   2   36.84    2.85
   2   2   2   36.83    3.50
   2  -2  -2   37.33    3.57
  -2   2  -2   39.07    2.77
  -3  -2  -2   16.28    1.20
  -3   2   2   17.19    1.51
  -3  -2  -2   17.45    1.28
   3   2  -2   18.84    1.49
  -3  -2  -2   16.98    1.38
   3  -2   2   15.71    1.26
   3   2  -2   18.88    1.75
  -3   2   2   18.32    1.39
  -3   2   2   17.01    1.40
  -3   2   2   15.92    1.30
   3  -2   2   17.22    1.79
   3   2   2   17.62    1.76
  -3   2  -2   16.41    1.38
  -3   2  -2   15.40    1.21
  -3  -2   2   15.93    1.49
  -3  -2   2   17.17    1.39
  -3  -2   2   15.31    1.20
  -3  -2   2   16.86    1.29
   3  -2  -2   16.55    1.81
  -3   2  -2   15.74    1.36
   3   2   2   17.61    1.45
  -4   2   2   11.65    1.13
  -4   2   2   11.83    0.99
   4  -2   2   10.68    1.00
  -4  -2  -2   10.32    1.09
   4   2  -2   10.94    1.18
  -4   2   2   11.34    1.19
  -4  -2  -2   11.98    1.02
  -4   2   2   10.81    1.12
   4  -2   2   10.87    1.47
  -4  -2  -2   11.42    1.18
  -4  -2  -2   10.87    0.96
  -4   2   2   11.54    1.04
  -4  -2   2   13.02    0.99
  -4   2  -2   11.56    0.97
  -4   2  -2   11.52    1.10
  -4  -2   2   12.18    1.13
   4   2   2   13.05    1.22
  -4   2  -2   11.90    1.01
  -4  -2   2   13.11    1.05
  -4  -2   2   13.29    1.20
  -4   2  -2   12.52    1.20
   4  -2  -2   14.92    1.09
   4  -2  -2   12.77    1.54
  -5  -2  -2    7.49    1.02
  -5  -2  -2    7.58    1.00
  -5   2   2    7.74    0.83
  -5  -2  -2    9.08    1.56
  -5   2   2    8.08    0.99
  -5   2   2    8.78    1.10
  -5  -2  -2    8.50    0.82
  -5   2   2    7.46    1.06
  -5   2   2    8.89    0.94
  -5   2   2    8.15    0.88
   5  -2   2    9.15    0.91
  -5   2  -2    8.32    1.10
  -5  -2   2    8.29    0.99
  -5  -2   2    8.98    0.86
  -5   2  -2    7.46    1.06
   5  -2  -2    8.28    0.93
  -5  -2   2    7.64    0.95
  -5  -2   2    7.45    0.97
  -5   2  -2    8.18    0.83
  -5  -2   2    7.31    0.78
  -5  -2   2    8.70    0.93
   5   2   2    8.24    0.93
  -6  -2  -2    0.86    0.43
   6   2  -2    0.71    0.64
  -6  -2  -2    0.79    0.42
   6  -2   2   -0.27    0.52
  -6   2   2    1.05    0.46
  -6   2   2    0.56    0.47
  -6   2   2    0.38    0.52
   6   2  -2    0.51    0.49
   6  -2   2    1.17    0.53
  -6   2  -2    0.08    0.44
  -6  -2   2    1.12    0.49
   6   2   2    0.20    0.50
  -6  -2   2    0.86    0.41
  -6  -2   2    0.64    0.48
   6   2   2    0.22    0.71
   6  -2  -2    0.15    0.52
  -6  -2   2   -0.01    0.40
  -6   2  -2    0.98    0.46
   0   3   2    2.18    0.38
   0   3   2    2.79    0.40
   0  -3   2    2.79    0.33
   0  -3  -2    1.92    0.38
   0   3  -2    2.68    0.32
   0  -3  -2    2.26    0.25
   0  -3   2    2.28    0.35
   1  -3   2   41.62    4.03
   1  -3   2   39.95    3.72
  -1   3   2   39.90    3.24
   1   3  -2   44.31    3.26
  -1  -3  -2   44.46    3.14
  -1   3   2   38.86    3.13
   1  -3  -2   41.01    3.73
  -1  -3   2   45.01    3.73
   1   3   2   47.71    3.99
  -1   3  -2   40.75    3.21
  -1   3  -2   49.39    3.18
   1   3   2   42.72    3.26
  -1  -3   2   46.90    3.16
   1  -3  -2   49.47    4.08
   2   3  -2   11.56    1.02
  -2  -3  -2   11.85    0.97
   2  -3   2   11.02    1.06
   2  -3   2   12.41    1.28
   2   3  -2   12.22    1.19
  -2  -3  -2   13.64    1.14
  -2   3   2   11.42    0.99
  -2   3   2   13.63    0.97
  -2   3  -2   11.41    0.95
   2  -3  -2   11.37    1.30
   2   3   2   10.54    1.19
   2   3   2   11.82    1.02
  -2  -3   2   11.98    1.08
  -2   3  -2   11.93    0.99
  -2  -3   2   10.69    0.96
  -3   3   2   29.09    2.43
  -3   3   2   31.80    2.23
  -3  -3  -2   28.64    2.06
   3  -3   2   31.12    2.90
  -3   3   2   27.44    2.04
  -3   3   2   28.59    2.05
  -3  -3  -2   28.56    1.95
   3  -3   2   27.51    2.02
   3   3  -2   30.17    2.34
  -3  -3  -2   28.60    2.22
  -3   3   2   27.69    2.26
  -3   3  -2   27.88    1.95
  -3   3  -2   29.11    2.23
  -3  -3   2   28.45    2.22
  -3  -3   2   28.78    2.06
   3  -3  -2   28.14    2.91
  -3   3  -2   28.61    2.24
  -3  -3   2   28.76    1.95
   3   3   2   29.28    2.82
   3   3   2   29.05    2.33
  -3  -3   2   29.29    2.42
   4  -3   2    2.95    0.56
  -4  -3  -2    2.19    0.55
  -4   3   2    2.80    0.59
  -4  -3  -2    2.64    0.60
   4  -3   2    2.91    0.81
  -4   3   2    3.60    0.67
   4   3  -2    3.07    0.64
  -4  -3  -2    2.47    0.53
  -4   3   2    2.53    0.59
  -4   3   2    3.15    0.55
  -4   3   2    2.97    0.53
  -4  -3  -2    2.87    0.48
   4  -3  -2    3.02    0.65
   4  -3  -2    2.40    0.83
  -4   3  -2    2.55    0.50
  -4  -3   2    2.24    0.55
  -4  -3   2    3.65    0.60
  -4   3  -2    4.00    0.65
  -4  -3   2    2.65    0.45
   4   3   2    2.07    0.66
  -4  -3   2    2.78    0.50
  -4   3  -2    2.80    0.56
  -5  -3  -2    0.26    0.62
  -5  -3  -2    0.53    0.45
  -5   3   2    0.07    0.73
  -5   3   2    0.36    0.76
  -5  -3  -2   -0.72    0.60
  -5  -3  -2   -1.13    1.00
  -5   3   2    0.52    0.60
  -5   3   2   -0.03    0.47
  -5   3   2   -0.52    0.56
   5  -3   2    0.05    0.61
  -5  -3  -2   -0.06    0.67
   5   3   2    0.85    0.62
  -5  -3   2    0.41    0.53
   5  -3  -2    1.10    0.67
  -5  -3   2    0.63    0.58
  -5   3  -2    0.79    0.50
  -5  -3   2    0.30    0.62
  -5  -3   2    0.41    0.47
  -5   3  -2    0.76    0.78
  -5  -3   2    0.22    0.59
  -5   3  -2    1.14    0.73
  -5  -3   2    0.35    0.46
  -6  -3  -2    6.96    0.78
   6  -3   2    6.96    0.87
  -6   3   2    7.02    0.84
  -6  -3  -2    6.27    0.73
   6  -3   2    7.74    0.87
   6   3  -2    8.31    0.93
   6   3  -2    7.25    0.79
  -6   3   2    7.31    0.84
   6  -3  -2    6.42    0.84
  -6  -3   2    7.38    0.69
   6   3   2    7.28    0.82
   6   3   2    5.81    0.90
  -6  -3   2    7.18    0.73
  -6   3  -2    8.07    0.81
  -6  -3   2    6.39    0.77
  -6   3  -2    6.04    0.71
   0  -4  -2  142.54   12.94
   0  -4   2  142.51   13.82
   0   4  -2  169.29   10.94
   0  -4  -2  153.10   10.86
   0   4  -2  153.15   11.22
   0   4   2  160.02   11.24
  -1   4   2  117.07    9.12
   1   4  -2  131.30    9.44
  -1   4   2  124.23    9.43
  -1  -4  -2  134.28    9.14
  -1  -4  -2  133.00   10.90
   1  -4   2  132.29   10.85
  -1   4  -2  117.99    9.39
   1  -4  -2  121.18   10.85
   1   4   2  133.42   11.62
   1   4   2  124.89    9.45
   1  -4  -2  143.34   11.73
  -1   4  -2  129.88    9.17
  -1  -4   2  128.26    9.15
  -2  -4  -2   22.73    1.99
   2   4  -2   22.38    1.77
   2  -4   2   19.74    1.92
  -2  -4  -2   21.38    1.68
  -2   4   2   23.03    1.68
   2  -4   2   23.43    2.20
  -2   4   2   20.33    1.72
  -2   4  -2   23.97    1.73
   2  -4  -2   22.60    2.23
   2   4   2   20.69    2.08
  -2  -4   2   22.15    1.95
   2   4   2   22.55    1.77
  -2   4  -2   20.93    1.68
  -2  -4   2   21.92    1.69
  -3  -4  -2   17.94    1.32
  -3   4   2   16.98    1.25
  -3   4   2   15.14    1.30
  -3   4   2   16.52    1.41
  -3  -4  -2   17.24    1.22
  -3   4   2   16.28    1.52
   3  -4   2   15.85    1.28
  -3  -4  -2   16.18    1.38
   3  -4   2   16.81    1.82
  -3  -4  -2   15.63    1.48
   3   4  -2   18.49    1.49
  -3   4   2   17.53    1.32
  -3  -4   2   17.67    1.40
  -3  -4   2   16.57    1.49
   3  -4  -2   17.52    1.88
  -3   4  -2   16.55    1.40
  -3  -4   2   16.78    1.21
   3   4   2   17.89    1.48
  -3  -4   2   13.92    1.26
  -3   4  -2   16.35    1.51
  -3   4  -2   17.70    1.24
  -4  -4  -2   11.59    1.02
   4   4  -2   14.44    1.34
   4  -4   2   10.11    1.59
  -4   4   2   11.00    1.22
  -4   4   2   12.75    1.12
  -4  -4  -2   12.24    1.20
   4  -4   2   13.46    1.16
  -4  -4  -2   12.01    1.24
  -4   4   2   13.16    1.10
  -4   4   2   12.51    1.29
   4   4   2   12.75    1.16
   4  -4  -2   14.25    1.23
  -4  -4   2   11.87    1.18
  -4  -4   2   13.26    1.26
  -4   4  -2   11.12    1.16
   4  -4  -2   10.44    1.61
  -4   4  -2   13.64    1.08
  -4   4  -2   12.51    1.30
  -4  -4   2   14.27    1.10
   4   4   2   15.25    1.36
  -4  -4   2   13.81    1.03
  -5  -4  -2   13.66    1.08
  -5   4   2   11.19    1.24
  -5   4   2   10.15    1.20
  -5  -4  -2   10.48    1.15
  -5  -4  -2    9.79    1.46
  -5   4   2   11.97    1.24
  -5   4   2   11.16    1.00
  -5  -4  -2   10.61    0.97
   5  -4   2   10.35    1.12
   5   4  -2    9.12    1.16
  -5  -4   2   11.62    1.02
  -5   4  -2    9.86    1.21
  -5  -4   2    9.92    1.11
  -5  -4   2   10.57    1.16
   5   4   2   11.32    1.18
  -5   4  -2   10.78    1.23
  -5   4  -2   10.93    1.00
  -5  -4   2    9.44    0.97
   5  -4  -2   11.13    1.16
  -5  -4   2   10.35    1.16
  -6   4   2    3.82    0.60
   6  -4   2    2.87    0.65
   6   4  -2    2.90    0.58
  -6  -4  -2    2.20    0.56
   6  -4   2    3.90    0.63
  -6   4   2    2.75    0.55
   6   4  -2    2.51    0.67
  -6  -4  -2    2.02    0.55
   6   4   2    2.40    0.66
   6   4   2    2.36    0.62
  -6  -4   2    3.07    0.48
  -6  -4   2    2.74    0.58
  -6   4  -2    2.89    0.57
  -6  -4   2    2.40    0.54
   6  -4  -2    2.70    0.66
   0  -5  -2    2.16    0.47
   0  -5  -2    2.58    0.41
   0  -5   2    1.49    0.37
   0   5   2    2.40    0.41
   0   5  -2    2.61    0.42
   0   5   2    2.93    0.36
   0   5  -2    2.79    0.40
  -1   5   2    4.87    0.49
   1   5  -2    5.66    0.55
  -1  -5  -2    4.96    0.65
   1  -5   2    5.31    0.67
   1  -5   2    4.59    0.57
  -1  -5  -2    5.53    0.50
  -1   5   2    4.99    0.57
  -1  -5   2    5.09    0.52
  -1   5  -2    5.01    0.52
   1  -5  -2    5.23    0.62
  -1  -5   2    5.21    0.61
  -1   5  -2    4.28    0.56
   1   5   2    5.26    0.60
   2  -5   2   16.71    1.62
  -2  -5  -2   18.51    1.71
  -2   5   2   17.15    1.47
  -2  -5  -2   16.44    1.42
   2  -5   2   16.73    1.86
   2   5  -2   16.51    1.50
  -2   5   2   18.85    1.44
  -2   5  -2   20.05    1.48
  -2  -5   2   19.17    1.67
   2   5   2   19.91    1.54
  -2   5  -2   17.76    1.42
  -2  -5   2   17.73    1.44
   2  -5  -2   21.41    1.96
  -3   5   2    9.68    0.97
  -3  -5  -2   10.27    0.98
  -3  -5  -2   11.16    0.87
  -3  -5  -2   11.22    1.06
  -3   5   2   11.04    1.10
   3   5  -2   12.02    1.08
  -3  -5  -2   10.58    1.02
   3  -5   2   10.54    0.95
  -3   5   2   11.18    0.99
   3  -5   2   11.35    1.32
   3  -5  -2    9.49    1.01
  -3  -5   2   10.54    0.86
   3  -5  -2    9.40    1.32
  -3   5  -2   10.71    1.08
  -3   5  -2   10.55    1.00
   3   5   2   11.71    1.09
  -3  -5   2   10.22    0.99
  -3   5  -2   11.06    0.89
   3   5   2    8.23    0.97
  -3  -5   2   10.41    1.03
  -3  -5   2    9.27    0.89
  -4  -5  -2    2.83    0.63
  -4   5   2    4.49    0.90
  -4  -5  -2    2.18    1.06
  -4  -5  -2    3.87    0.83
  -4  -5  -2    2.32    0.51
   4  -5   2    3.07    0.65
  -4   5   2    3.20    0.70
  -4  -5   2    2.48    0.75
  -4  -5   2    3.36    0.64
   4  -5  -2    2.78    0.80
  -4  -5   2    1.83    0.51
  -4  -5   2    2.13    0.47
  -4  -5   2    2.59    0.59
  -4   5  -2    1.10    0.87
   4   5   2    2.81    0.69
  -4   5  -2    3.12    0.56
  -4   5  -2    2.58    0.72
   5   5  -2    2.35    0.82
   5  -5   2    1.31    0.71
  -5  -5  -2    1.50    0.49
  -5  -5  -2    1.01    0.91
  -5  -5  -2    2.27    0.73
  -5  -5  -2    0.54    0.62
  -5   5   2    1.49    0.77
  -5   5   2    1.95    0.81
  -5   5   2    1.29    0.74
  -5  -5   2    2.82    0.67
   5  -5  -2    1.35    0.77
   5   5   2    0.96    0.72
  -5  -5   2    1.49    0.54
  -5   5  -2    0.89    0.79
  -5   5  -2    0.43    0.60
  -5  -5   2   -0.67    1.03
  -5   5  -2    0.90    0.77
  -5  -5   2    0.37    0.71
  -5  -5   2    0.64    0.67
  -5  -5   2    1.45    0.56
   5   5   2    2.42    0.80
  -6  -5  -2    1.15    0.63
  -6  -5  -2   -0.47    0.48
   6   5  -2    0.63    0.46
   6  -5   2    0.91    0.56
  -6   5   2    0.23    0.42
  -6   5   2    0.05    0.49
  -6   5  -2    0.77    0.47
   6   5   2    1.21    0.49
  -6  -5   2    0.16    0.43
  -6  -5   2    0.51    0.39
   0  -6  -2    7.75    0.83
   0  -6  -2    6.82    0.84
   0   6  -2    7.73    0.71
   0   6   2    7.95    0.74
   0   6   2    7.30    0.68
   0  -6   2    6.90    0.81
   0   6  -2    8.11    0.74
  -1   6   2    3.53    0.52
   1   6  -2    3.61    0.51
  -1  -6  -2    2.93    0.41
   1  -6   2    3.04    0.57
  -1   6   2    3.02    0.42
  -1  -6  -2    3.30    0.58
   1  -6   2    3.87    0.52
   1  -6  -2    3.46    0.59
   1   6   2    3.42    0.55
  -1   6  -2    3.27    0.49
   1  -6  -2    3.38    0.53
  -1   6  -2    3.88    0.47
  -1  -6   2    4.13    0.46
  -1  -6   2    3.67    0.53
  -2   6   2    8.04    0.77
  -2   6   2    8.39    0.82
  -2  -6  -2    9.10    0.95
  -2  -6  -2    7.92    0.77
   2  -6   2    8.58    1.06
   2   6  -2    8.08    0.84
   2  -6   2    8.84    0.87
   2   6   2    8.47    0.89
  -2   6  -2    8.14    0.84
   2  -6  -2    6.86    1.04
  -2  -6   2    8.89    0.91
  -2  -6   2    7.85    0.80
   3  -6   2    7.97    0.90
  -3   6   2    9.04    1.06
  -3   6   2    8.33    0.98
   3   6  -2    8.03    1.00
   3  -6   2    8.11    1.23
  -3  -6  -2    8.89    0.81
  -3  -6  -2    8.45    0.98
  -3  -6  -2    7.14    0.95
  -3  -6  -2    8.92    0.93
  -3   6  -2   10.17    1.08
   3  -6  -2   10.37    1.03
   3  -6  -2   10.93    1.34
  -3  -6   2   10.50    0.97
  -3  -6   2   11.20    0.86
  -3   6  -2   10.84    1.00
   3   6   2   10.85    0.96
  -3  -6   2   10.83    0.99
  -3   6  -2   11.28    0.89
  -3  -6   2   10.57    0.96
  -3  -6   2   11.09    0.89
   3   6   2   11.14    1.11
   4  -6   2    7.76    0.92
  -4  -6  -2    5.99    1.26
  -4  -6  -2    8.46    1.07
   4  -6   2    4.27    1.19
  -4  -6  -2    6.76    0.94
  -4  -6  -2    7.14    0.97
  -4   6   2    7.67    1.04
   4   6  -2    8.22    1.03
  -4   6   2    5.67    1.10
  -4  -6  -2    6.56    0.78
  -4   6   2    7.13    1.06
   4   6   2    8.14    1.02
  -4  -6   2    9.26    1.00
  -4  -6   2    8.10    0.95
   4  -6  -2    6.63    1.37
  -4   6  -2    8.33    1.16
  -4   6  -2    8.45    1.01
  -4   6  -2    8.14    0.83
  -4  -6   2    6.90    0.81
   4  -6  -2    8.73    0.99
  -4  -6   2    7.16    0.90
  -4  -6   2    8.46    1.45
   5   6  -2    0.62    0.84
  -5   6   2    1.31    0.74
  -5  -6  -2   -0.78    0.74
  -5   6   2    1.08    0.75
  -5  -6  -2    1.54    0.68
  -5  -6  -2    0.36    0.50
   5  -6   2   -0.05    0.69
  -5   6   2    1.41    0.78
  -5  -6  -2    1.75    0.93
  -5  -6   2   -0.51    0.82
   5  -6  -2    0.40    0.70
  -5  -6   2    0.73    0.66
  -5   6  -2    0.40    0.60
  -5   6  -2    0.11    0.72
  -5  -6   2    0.32    0.64
   5   6   2   -0.30    0.84
  -5  -6   2    1.10    0.49
   5   6   2    1.65    0.80
  -5  -6   2    0.54    0.50
  -5   6  -2    1.19    0.74
  -6  -6  -2    1.19    0.64
  -6   6   2    0.44    0.43
  -6   6   2    1.73    0.48
   6  -6  -2    2.17    0.49
  -6  -6   2    2.00    0.45
  -6   6  -2    2.10    0.48
  -6  -6   2    1.32    0.47
   0   7   2    6.28    0.63
   0  -7  -2    6.13    0.80
   0   7  -2    6.17    0.68
   0   7  -2    7.17    0.67
   0  -7   2    6.16    0.77
   0   7   2    7.00    0.69
   1  -7   2   42.10    4.27
   1  -7   2   45.59    4.00
   1   7  -2   42.22    3.48
  -1   7   2   46.44    3.48
  -1  -7  -2   47.90    3.35
  -1   7   2   44.27    3.34
  -1  -7  -2   47.58    4.05
   1   7   2   49.76    3.53
  -1  -7   2   48.84    4.03
  -1   7  -2   39.39    3.39
  -1   7  -2   46.70    3.45
   1  -7  -2   45.71    4.01
   1  -7  -2   45.55    4.32
  -1  -7   2   46.76    3.37
  -2  -7  -2   10.53    1.02
  -2  -7  -2   10.03    0.94
  -2  -7  -2    9.94    1.05
   2  -7   2    9.01    1.23
  -2   7   2   10.80    1.00
  -2  -7  -2   10.87    1.15
   2   7  -2   10.18    1.04
   2  -7   2   11.18    1.10
   2  -7  -2    7.01    1.13
  -2   7  -2   12.22    1.22
   2   7   2   10.59    1.07
  -2  -7   2    9.65    0.98
  -2  -7   2   11.68    1.06
  -2  -7   2   14.23    1.20
  -2   7  -2    9.97    1.00
   2  -7  -2   11.24    1.29
  -2  -7   2   10.95    0.84
  -2  -7   2   10.45    0.97
  -3  -7  -2    1.35    0.44
  -3  -7  -2    1.18    0.49
  -3   7   2    1.19    0.56
  -3  -7  -2    1.98    0.51
   3  -7   2    1.26    0.64
   3  -7   2    1.53    0.58
   3   7  -2    2.33    0.62
  -3  -7  -2    1.65    0.54
   3   7  -2    2.10    0.63
  -3   7   2    2.74    0.73
  -3  -7   2    0.75    0.53
  -3  -7   2    2.10    0.48
   3   7   2    1.81    0.59
  -3   7  -2    1.54    0.71
  -3  -7   2    1.33    0.45
   3   7   2    1.78    0.68
  -3   7  -2    2.17    0.53
  -3  -7   2    1.49    0.56
   3  -7  -2    1.29    0.66
   3  -7  -2    0.85    0.60
  -3   7  -2    1.34    0.52
  -4  -7  -2    2.93    0.80
   4  -7   2    3.19    0.73
   4   7  -2    4.14    0.83
  -4   7   2    2.98    0.82
  -4  -7  -2    2.00    0.60
  -4  -7  -2    4.16    1.01
  -4   7   2    2.77    0.95
  -4  -7  -2    4.25    0.86
   4  -7   2    1.09    0.96
  -4   7  -2    3.41    0.83
  -4  -7   2    3.26    0.63
  -4  -7   2    1.49    0.92
   4   7   2    2.83    0.92
  -4  -7   2    0.68    1.19
  -4   7  -2    2.29    1.07
  -4  -7   2    3.97    0.74
   4  -7  -2    3.53    0.84
  -4   7  -2    2.24    0.62
   4  -7  -2    1.45    1.21
  -4  -7   2    3.23    0.68
   5   7  -2    1.15    0.71
  -5   7   2    1.68    0.74
  -5   7   2    1.23    0.79
  -5  -7  -2    1.15    0.75
  -5  -7  -2    2.79    0.71
  -5   7   2    1.13    0.77
  -5  -7  -2    2.06    0.54
  -5  -7  -2    0.73    0.86
   5  -7   2    2.59    0.63
   5  -7   2    3.07    0.75
  -5  -7   2    1.86    0.80
  -5  -7   2    2.56    0.99
   5   7   2    2.35    0.75
  -5   7  -2    1.72    0.67
  -5   7  -2    2.43    0.82
   5  -7  -2    1.61    0.84
   5  -7  -2    3.69    0.73
  -5  -7   2    3.65    0.64
  -5  -7   2    1.86    0.56
  -5  -7   2    0.77    0.69
  -6  -7  -2    3.94    0.52
  -6  -7  -2    3.64    0.62
  -6  -7   2    4.24    0.52
  -6  -7   2    4.24    0.60
  -6   7  -2    3.59    0.56
   0   8   2    4.33    0.57
   0   8  -2    4.41    0.56
   0  -8  -2    3.60    0.67
   0  -8   2    4.70    0.69
   0   8   2    3.91    0.50
  -1   8   2   10.03    0.95
   1   8  -2    9.08    0.94
   1  -8   2    8.48    1.01
  -1  -8  -2    9.25    1.07
  -1  -8  -2    8.06    0.82
   1  -8  -2    9.37    1.04
  -1  -8   2    9.90    0.86
   1   8   2   10.58    0.98
  -1  -8   2    9.03    1.05
  -1   8  -2    9.11    0.91
  -1   8  -2    8.80    0.91
   1  -8  -2    9.55    1.11
   2   8  -2    9.64    0.95
  -2  -8  -2    9.49    0.73
   2  -8   2    7.73    0.88
  -2  -8  -2    9.01    0.83
  -2   8   2    7.69    0.85
  -2   8   2    9.55    0.85
   2  -8   2    8.50    1.06
  -2  -8  -2    9.24    0.91
  -2  -8  -2    6.78    0.93
   2  -8   2    7.10    1.00
  -2  -8  -2   10.61    0.89
   2   8   2    9.62    0.86
  -2  -8   2    8.22    0.96
  -2   8  -2    6.17    0.84
   2  -8  -2    4.96    1.00
  -2  -8   2    6.50    0.81
   2   8   2    7.37    0.93
  -2  -8   2    8.05    0.70
  -2  -8   2    6.31    0.88
  -2   8  -2    6.76    0.77
  -2  -8   2    6.86    0.82
  -2   8  -2    6.16    1.00
   2  -8  -2    9.99    1.06
   3   8  -2    5.90    0.78
   3  -8   2    6.48    0.78
  -3  -8  -2    6.14    0.74
   3  -8   2    6.05    0.99
  -3  -8  -2    5.40    0.84
  -3  -8  -2    5.53    0.65
   3   8  -2    6.00    0.93
  -3   8   2    8.12    1.05
  -3  -8  -2    4.21    0.77
   3  -8   2    4.80    1.02
   3   8   2    7.95    0.93
   3   8   2    5.00    0.94
   3  -8  -2    6.70    0.79
   3  -8  -2    7.50    0.99
  -3   8  -2    6.15    0.75
  -3  -8   2    5.47    0.83
  -3  -8   2    5.83    0.73
  -3  -8   2    5.90    0.82
   3  -8  -2    4.76    0.99
  -3  -8   2    6.16    0.67
  -3   8  -2    5.79    0.96
  -4  -8  -2   15.43    1.29
  -4  -8  -2   15.83    1.67
   4   8  -2   15.31    1.52
   4  -8   2   15.71    1.72
  -4  -8  -2   17.99    1.53
  -4  -8  -2   14.66    1.84
   4  -8   2   19.16    1.45
  -4   8   2   13.41    1.67
  -4  -8  -2   16.64    1.44
  -4   8   2   16.97    1.74
  -4  -8   2   16.49    1.29
   4   8   2   13.36    1.50
  -4  -8   2   17.72    1.39
  -4   8  -2   17.34    1.71
  -4  -8   2   14.88    1.62
  -4   8  -2   17.51    1.37
  -4  -8   2   16.35    1.63
  -4   8  -2   14.82    1.71
  -4  -8   2   16.46    1.87
   4  -8  -2   14.64    1.78
   4  -8  -2   21.34    1.50
  -5  -8  -2   -0.11    0.44
   5   8  -2   -0.60    0.69
  -5   8   2   -0.38    0.63
  -5   8   2    0.09    0.69
  -5  -8  -2    0.44    0.59
  -5  -8  -2   -0.39    0.65
   5  -8   2    0.05    0.60
   5  -8   2    0.05    0.59
   5  -8  -2   -0.02    0.73
  -5  -8   2   -0.26    0.50
   5   8   2    0.60    0.74
  -5  -8   2   -0.80    0.82
  -5   8  -2    0.00    0.73
  -5  -8   2    0.74    0.47
  -5  -8   2   -0.64    0.64
   5  -8  -2    0.11    0.60
  -5  -8   2   -0.36    0.60
   0   9  -2   12.81    1.10
   0   9  -2   12.40    1.27
   0  -9   2   12.64    1.33
   0  -9   2   11.05    1.09
   0   9   2   12.40    1.11
   0   9  -2   12.05    1.10
   0   9   2   11.21    1.25
   0  -9  -2   13.38    1.35
   0  -9  -2   11.23    1.37
   1  -9   2    7.66    1.19
  -1  -9  -2   12.16    1.27
  -1  -9  -2   11.89    1.04
   1   9  -2   10.64    1.11
   1  -9   2    9.39    0.90
  -1   9   2   13.16    1.12
  -1   9   2   13.91    1.24
   1  -9   2   11.92    1.25
  -1  -9  -2   10.91    1.11
  -1  -9  -2   10.77    0.98
  -1  -9   2   11.85    0.89
  -1   9  -2   12.76    1.23
  -1   9  -2   12.50    1.10
   1   9   2   11.38    1.11
   1  -9  -2   12.63    1.29
  -1  -9   2    9.71    1.01
  -1  -9   2    9.99    1.02
   1  -9  -2   10.74    1.22
  -1  -9   2   10.16    1.13
  -1  -9   2   13.20    1.30
  -2  -9  -2    1.73    0.46
  -2   9   2    0.92    0.53
  -2  -9  -2    1.90    0.61
  -2  -9  -2    1.91    0.54
   2  -9   2    1.70    0.68
   2   9  -2    1.08    0.65
  -2   9  -2    1.63    0.54
  -2  -9   2    1.23    0.48
  -2  -9   2    1.22    0.56
  -2   9  -2    1.13    0.55
  -2  -9   2    0.59    0.56
  -2  -9   2    1.36    0.41
   2  -9  -2    0.48    0.62
   2   9   2    4.26    0.76
  -2   9  -2    0.72    0.77
  -2  -9   2    1.07    0.50
  -3   9   2   13.78    1.49
  -3  -9  -2   11.79    1.67
  -3  -9  -2   11.80    1.30
   3   9  -2   11.38    1.16
   3  -9   2   10.54    1.47
  -3  -9  -2   14.60    1.18
  -3  -9  -2   12.11    1.00
  -3  -9  -2   12.44    1.31
   3  -9   2   12.21    1.11
  -3  -9  -2   10.40    1.26
   3  -9   2   13.51    1.52
   3  -9   2    8.96    1.52
  -3  -9   2   10.19    1.27
   3  -9  -2   13.06    1.42
   3  -9  -2   10.89    1.62
   3  -9  -2   13.36    1.12
  -3  -9   2   12.07    1.14
   3  -9  -2    9.79    1.55
  -3  -9   2   12.67    1.03
  -3  -9   2   12.79    1.59
   3   9   2   13.74    1.19
  -3   9  -2   10.57    1.48
  -3   9  -2   11.47    1.40
  -3   9  -2   11.23    1.07
  -3  -9   2   12.72    1.18
  -4   9   2    5.79    1.11
  -4  -9  -2    3.70    1.19
  -4  -9  -2    4.13    0.93
  -4  -9  -2    5.06    0.71
  -4  -9  -2    4.75    1.00
   4  -9   2    5.70    0.81
   4   9  -2    5.62    0.97
  -4   9   2    5.64    1.06
  -4  -9  -2    4.56    0.66
   4  -9   2    4.48    0.97
  -4  -9   2    4.36    1.10
  -4   9  -2    6.06    1.00
   4  -9  -2    5.22    0.87
  -4  -9   2    4.45    0.91
   4  -9  -2    4.58    1.05
  -4  -9   2    4.65    0.91
  -4  -9   2    5.29    0.72
  -4  -9   2    4.54    0.83
   4   9   2    5.18    0.91
  -4   9  -2    4.15    1.11
   5  -9   2    3.07    0.61
  -5  -9  -2    2.10    0.63
  -5   9   2    2.49    0.78
  -5  -9  -2    3.07    0.54
   5   9  -2    3.13    0.77
  -5   9   2    3.86    0.76
  -5  -9  -2    2.85    0.71
   5  -9   2    3.63    0.73
   5  -9  -2    3.37    0.64
  -5  -9   2    3.50    0.76
   5   9   2    3.74    0.75
  -5  -9   2    3.23    0.77
  -5  -9   2    2.97    0.64
  -5  -9   2    3.55    0.77
  -5  -9   2    3.14    0.54
  -5   9  -2    2.00    0.79
   5  -9  -2    3.71    0.79
   0  10  -2    4.22    0.59
   0 -10   2    4.13    0.57
   0  10  -2    4.15    0.61
   0  10  -2    5.39    0.76
   0 -10  -2    3.88    0.80
   0 -10   2    2.97    0.81
   0 -10   2    4.57    0.76
   0 -10   2    4.50    0.64
   0  10   2    4.00    0.72
   0 -10  -2    5.17    0.82
   0 -10  -2    4.26    0.61
   0  10   2    4.99    0.67
  -1 -10  -2    6.40    0.71
   1 -10   2    6.16    0.90
  -1  10   2    6.52    0.80
  -1 -10  -2    5.20    0.86
   1 -10   2    4.58    0.82
  -1  10   2    5.23    0.87
   1 -10   2    5.06    0.61
   1  10  -2    5.40    0.78
  -1 -10   2    7.04    0.80
  -1 -10   2    5.83    0.63
   1  10   2    4.74    0.87
  -1 -10   2    7.54    0.94
   1 -10  -2    5.60    0.90
   1 -10  -2    3.33    0.79
  -1 -10   2    6.53    0.75
   1  10   2    5.25    0.79
  -2  10   2    2.80    0.76
   2  10  -2    2.55    0.84
  -2 -10  -2    2.92    0.78
   2 -10   2    4.06    0.88
  -2 -10   2    5.33    0.60
  -2 -10   2    4.48    0.78
  -2  10  -2    5.05    0.70
  -2 -10   2    2.98    0.68
   2  10   2    8.15    0.97
  -2  10  -2    5.98    0.94
  -2 -10   2    4.60    0.65
  -2 -10   2    3.42    0.80
  -3 -10  -2   39.68    4.08
  -3 -10  -2   44.45    3.22
  -3  10   2   46.97    3.91
  -3 -10  -2   46.34    3.83
  -3  10   2   46.89    3.65
   3 -10   2   47.91    3.18
   3 -10   2   40.97    4.03
   3 -10   2   42.79    3.84
  -3 -10  -2   46.59    3.49
  -3 -10  -2   42.36    3.01
  -3 -10   2   45.13    4.11
  -3 -10   2   44.16    3.63
  -3  10  -2   42.87    3.63
  -3 -10   2   43.36    3.50
  -3 -10   2   43.16    3.82
  -3 -10   2   41.19    3.11
   3 -10  -2   50.31    4.06
   3 -10  -2   51.63    3.20
   3 -10  -2   53.98    3.99
  -3 -10   2   43.72    3.03
  -3  10  -2   42.45    3.87
   3  10   2   52.14    3.34
   4 -10   2    2.95    0.74
  -4  10   2    3.39    1.02
  -4 -10  -2    3.86    0.95
   4  10  -2    2.77    0.83
   4 -10   2    3.12    0.70
  -4 -10  -2    3.73    0.58
  -4 -10  -2    2.26    0.90
  -4  10   2    1.94    0.87
  -4 -10  -2    2.51    0.61
  -4 -10  -2    2.76    0.79
   4 -10  -2    2.30    0.85
   4  10   2    2.59    0.95
  -4  10  -2    2.64    0.98
  -4 -10   2    2.17    0.71
  -4  10  -2    2.88    0.95
  -4 -10   2    2.74    0.90
  -4 -10   2    1.36    1.04
   4 -10  -2    2.27    0.75
  -4 -10   2    2.16    0.93
  -4 -10   2    3.02    0.62
  -5  10   2    0.66    0.68
  -5 -10  -2   -0.16    0.62
  -5 -10  -2   -0.02    0.49
   5  10  -2    0.53    0.68
  -5 -10  -2    0.93    0.51
  -5  10   2    0.42    0.55
   5 -10   2    0.82    0.59
   5 -10   2    0.23    0.61
   5  10   2   -0.01    0.84
  -5 -10   2   -0.06    0.57
  -5 -10   2    0.33    0.51
   5 -10  -2    0.63    0.60
  -5 -10   2    0.15    0.49
  -5  10  -2    0.02    0.59
   5 -10  -2    0.25    0.62
  -5 -10   2    0.45    0.74
  -5 -10   2   -0.71    0.51
   0 -11  -2   16.08    1.59
   0  11  -2   13.68    1.33
   0  11  -2   14.59    1.49
   0 -11   2   16.18    1.32
   0 -11   2   16.09    1.62
   0 -11  -2   14.22    1.63
   0 -11  -2   15.65    1.30
   0  11   2   14.56    1.39
   0  11   2   14.69    1.49
   0 -11   2   14.21    1.65
   1 -11   2    3.81    0.83
   1  11  -2    4.67    0.70
   1 -11   2    5.65    0.65
   1  11  -2    4.32    0.90
  -1  11   2    4.92    0.83
  -1 -11  -2    4.92    0.65
   1 -11   2    5.30    0.88
   1  11  -2    4.49    0.78
  -1  11   2    4.50    0.83
  -1 -11  -2    3.84    0.81
   1 -11  -2    6.31    0.90
   1  11   2    4.39    0.81
   1 -11  -2    2.87    0.78
  -1 -11   2    4.34    0.68
   1  11   2    4.13    0.81
  -1 -11   2    4.50    0.58
  -1  11  -2    4.01    0.86
  -1 -11   2    4.67    0.85
  -1  11  -2    3.14    0.75
  -2 -11  -2   29.35    2.43
  -2  11   2   32.04    2.74
  -2 -11  -2   27.23    2.32
  -2 -11  -2   31.88    2.71
   2 -11   2   33.46    2.91
  -2 -11   2   29.76    2.68
  -2 -11   2   23.13    2.90
  -2 -11   2   30.00    2.10
  -2 -11   2   27.90    2.44
  -2  11  -2   34.04    2.70
  -2  11  -2   36.64    2.80
   2 -11  -2   35.04    2.88
  -3 -11  -2    8.93    0.94
  -3 -11  -2    8.54    1.22
   3 -11   2    7.54    1.22
   3 -11   2   12.78    1.42
  -3  11   2   11.28    1.44
  -3 -11  -2    8.82    0.89
  -3  11   2    8.83    1.24
  -3 -11  -2    9.05    1.17
  -3 -11  -2    8.90    1.41
  -3 -11   2   10.13    0.93
  -3 -11   2    7.19    1.05
  -3 -11   2    9.92    1.00
   3  11   2   10.03    1.12
  -3  11  -2    9.15    1.38
  -3 -11   2    9.84    1.26
   3 -11  -2   10.14    1.28
  -3  11  -2   10.04    1.31
   3 -11  -2    9.12    1.35
  -3 -11   2    7.45    1.26
  -3 -11   2    7.38    1.36
  -4 -11  -2    2.40    0.91
  -4  11   2    2.07    0.85
  -4 -11  -2    1.59    0.53
  -4 -11  -2    2.17    0.59
  -4 -11  -2    2.33    0.74
   4 -11   2    2.48    0.74
  -4  11   2    2.34    0.96
  -4 -11  -2    2.71    0.85
   4 -11   2    2.26    0.69
  -4 -11   2    1.86    0.53
   4 -11  -2    2.64    0.77
  -4  11  -2    2.36    0.86
  -4 -11   2    2.56    0.83
  -4 -11   2    1.50    0.60
  -4 -11   2    2.99    0.76
   4 -11  -2    4.03    0.70
   4  11   2    2.36    0.91
  -4 -11   2    1.90    0.82
  -4 -11   2    3.36    0.88
   5 -11   2    1.08    0.49
  -5 -11  -2    0.88    0.49
  -5 -11  -2    0.38    0.44
  -5  11   2    1.29    0.48
  -5 -11   2    0.33    0.42
   5 -11  -2    0.80    0.47
  -5 -11   2    0.19    0.54
  -5 -11   2   -0.20    0.50
  -5  11  -2    1.49    0.49
   0 -12  -2    6.89    1.03
   0  12   2    6.80    0.97
   0  12   2    6.69    0.88
   0  12  -2    6.49    0.98
   0 -12  -2    7.50    0.83
   0 -12   2    5.93    0.74
   0 -12   2    7.41    0.80
   0 -12  -2    6.81    1.11
   0 -12   2    5.59    1.07
   0 -12   2    6.56    1.10
   1  12  -2    3.04    0.69
   1 -12   2    2.10    0.92
  -1 -12  -2    5.07    0.65
   1  12  -2    1.55    0.75
   1 -12   2    2.23    0.88
  -1  12   2    5.48    0.84
   1  12  -2    1.05    0.82
   1 -12  -2    1.40    0.77
  -1  12  -2    1.38    0.78
  -1 -12   2    2.48    0.61
  -1 -12   2    2.46    0.55
  -2 -12  -2    9.46    1.18
   2 -12   2   10.37    1.41
   2 -12   2    5.59    1.27
  -2  12   2   10.49    1.40
  -2 -12  -2    9.67    0.99
  -2 -12  -2    8.90    1.46
  -2  12   2   11.41    1.31
  -2 -12  -2    6.27    1.53
  -2 -12   2    8.33    1.44
   2  12   2   10.09    1.26
  -2 -12   2    8.49    1.23
   2 -12  -2    9.91    1.51
  -2  12  -2    8.40    1.29
  -2 -12   2    7.23    1.45
   2 -12  -2   11.49    1.32
  -2  12  -2    7.30    1.18
  -2 -12   2    8.21    0.89
  -2 -12   2    8.79    1.18
  -2 -12   2    7.30    1.28
  -2 -12   2    9.18    1.01
  -3 -12  -2    3.91    0.59
  -3 -12  -2    2.34    1.21
  -3  12   2    3.83    0.91
   3 -12   2    2.10    0.83
  -3 -12  -2    3.15    0.86
  -3  12   2    5.15    1.13
   3 -12   2    5.48    1.11
  -3 -12   2    2.45    0.60
  -3 -12   2    3.34    0.95
  -3 -12   2    1.77    0.74
   3 -12  -2    3.22    0.90
  -3 -12   2    2.77    1.12
  -3  12  -2    3.75    1.09
   3  12   2    4.94    1.04
  -3 -12   2    4.02    0.67
   3 -12  -2    4.42    1.08
  -3 -12   2    2.80    0.95
  -3  12  -2    4.34    0.96
  -4 -12  -2    2.68    0.71
   4 -12   2    1.75    0.67
  -4 -12  -2    2.13    0.48
  -4 -12  -2    2.05    0.85
  -4  12   2    1.43    0.70
  -4  12   2    2.53    0.82
  -4  12  -2    2.06    0.73
  -4 -12   2    0.70    0.48
  -4 -12   2    2.30    0.55
  -4 -12   2    1.66    0.77
   4  12   2    2.87    0.95
   4  12   2    2.35    0.74
  -4 -12   2    1.57    0.64
   4 -12  -2    2.47    0.67
  -4 -12   2    0.80    0.70
  -4 -12   2    1.84    0.68
  -5  12   2    0.96    0.41
  -5 -12  -2    1.12    0.45
   5 -12   2    0.29    0.45
   5  12   2    1.00    0.38
  -5 -12   2    0.33    0.37
   5 -12  -2    1.33    0.40
  -5 -12   2    0.37    0.43
  -5  12  -2    0.75    0.43
  -5 -12   2    0.41    0.44
   0 -13  -2   -0.37    0.89
   0 -13   2    1.82    0.58
   0 -13   2    2.18    1.06
   0  13   2    0.36    0.72
   0  13  -2    3.54    0.86
   0 -13   2   -0.78    0.84
   0  13   2    0.76    0.72
   0 -13  -2    0.86    0.76
   0 -13  -2    0.61    0.57
   0 -13   2    1.72    0.93
  -1 -13  -2   22.32    1.92
   1 -13   2   23.54    2.61
   1  13  -2   21.34    2.19
   1 -13   2   24.69    2.38
   1 -13   2   22.43    2.15
  -1  13   2   20.50    2.14
  -1 -13  -2   24.34    2.65
  -1  13  -2   22.02    2.13
  -1 -13   2   22.93    1.69
   1 -13  -2   24.93    2.30
   1 -13  -2   21.26    2.60
   1  13   2   20.52    2.18
  -1 -13   2   23.92    1.93
   1 -13  -2   20.08    2.18
  -1 -13   2   24.34    2.15
  -1 -13   2   27.95    2.70
   1  13   2   23.24    1.89
  -2  13   2    4.65    1.08
  -2  13   2    3.41    0.96
   2 -13   2    4.12    0.96
  -2 -13  -2    5.05    0.69
   2 -13   2    4.40    1.10
  -2 -13  -2    3.84    1.19
   2  13  -2    3.85    1.09
  -2 -13  -2    4.33    1.06
  -2 -13   2    3.88    0.95
   2 -13  -2    4.96    1.10
  -2 -13   2    1.52    1.18
   2 -13  -2    5.10    1.04
  -2 -13   2    3.18    0.70
  -2  13  -2    2.77    0.94
  -2  13  -2    4.10    0.98
   2  13   2    4.43    0.87
  -2 -13   2    2.77    0.99
  -2 -13   2    4.47    0.72
  -2 -13   2    4.31    1.01
   2  13   2    4.53    1.01
   3  13  -2    5.49    1.16
  -3  13   2    4.76    1.07
   3 -13   2    3.86    0.99
  -3 -13  -2    5.42    0.84
  -3 -13  -2    4.33    0.67
  -3  13   2    5.42    0.94
  -3 -13  -2    4.34    1.06
   3 -13   2    4.72    0.92
  -3  13  -2    4.06    1.12
   3 -13  -2    5.23    0.95
  -3 -13   2    4.01    0.73
  -3  13  -2    5.36    0.96
  -3 -13   2    5.89    0.91
  -3 -13   2    4.45    0.84
   3 -13  -2    2.42    1.01
  -3 -13   2    4.56    0.64
  -3 -13   2    5.33    1.08
   3  13   2    3.22    0.99
   4  13  -2   12.32    1.38
   4 -13   2   11.42    1.15
  -4  13   2   10.97    1.26
  -4 -13  -2   11.32    1.29
  -4 -13  -2   10.79    1.03
  -4 -13  -2   12.98    1.10
  -4  13   2   12.63    1.11
  -4 -13   2   11.30    1.06
  -4  13  -2   12.10    1.16
  -4 -13   2   11.66    1.33
   4 -13  -2   12.96    1.22
  -4 -13   2   10.99    1.16
  -4 -13   2   11.15    1.02
  -4 -13   2   10.14    0.98
   0 -14   2   16.49    1.44
   0 -14  -2   17.96    2.11
   0  14   2   12.76    1.34
   0  14   2   13.68    1.66
   0 -14   2   19.82    2.07
   0 -14  -2   13.39    1.73
   0  14  -2   21.03    1.74
   1  14  -2    5.11    1.03
   1 -14   2    3.32    0.96
   1 -14   2    3.49    1.01
  -1  14   2    7.43    1.18
  -1 -14  -2    4.94    0.69
  -1  14   2    6.50    1.01
  -1 -14  -2    3.12    1.04
   1 -14   2    3.36    1.08
   1 -14  -2    2.40    0.92
   1 -14  -2    7.73    1.10
  -1  14  -2    4.13    0.87
  -1 -14   2    3.10    0.64
   1  14   2    6.42    1.02
  -1 -14   2    2.48    1.06
  -1 -14   2    3.10    0.99
   1  14   2    4.57    0.84
   2  14  -2    4.06    1.02
  -2  14   2    0.19    0.89
  -2 -14  -2    1.07    0.75
   2 -14   2    5.07    1.11
  -2  14   2    1.86    0.98
   2  14  -2    1.53    0.77
  -2 -14  -2    1.95    0.57
   2 -14   2    2.50    0.91
  -2 -14   2    3.48    0.67
  -2 -14   2    3.18    0.91
  -2 -14   2    4.01    0.64
  -2 -14   2    2.15    0.86
   2 -14  -2    1.29    0.86
   2 -14  -2    3.58    1.05
  -2 -14   2    2.85    1.12
  -2  14  -2    3.53    0.86
  -2  14  -2    3.93    0.96
   2  14   2    3.02    0.81
   2  14   2    2.63    0.99
  -3 -14  -2    5.58    1.11
  -3 -14  -2    4.28    0.61
  -3  14   2    6.19    0.99
   3  14  -2    5.49    1.00
  -3  14   2    5.59    0.81
   3 -14   2    3.79    0.76
   3 -14   2    5.47    0.99
   3 -14  -2    4.91    0.83
  -3 -14   2    3.95    0.63
  -3  14  -2    4.73    0.82
  -3 -14   2    4.62    1.06
  -3 -14   2    4.30    0.85
  -3  14  -2    4.19    0.95
  -3 -14   2    5.15    0.70
   3  14   2    6.27    0.99
   3  14   2    5.54    0.78
   3 -14  -2    5.31    0.97
  -3 -14   2    4.81    0.79
  -4  14   2    2.03    0.50
   4  14  -2    1.48    0.45
   4 -14   2    2.49    0.54
  -4 -14  -2    1.20    0.61
  -4 -14   2    2.05    0.57
  -4 -14   2    2.35    0.61
   4  14   2    1.97    0.50
   4 -14  -2    1.08    0.50
  -4  14  -2    1.12    0.51
   0 -15  -2   15.31    1.67
   0  15   2   13.39    1.21
   0 -15  -2   15.75    1.86
   0 -15   2   13.08    1.56
   0  15  -2   13.05    1.59
   0 -15   2   12.72    1.32
   0 -15   2   17.46    1.90
   0 -15   2   16.01    1.70
   0  15   2   13.24    1.56
   1 -15   2    0.94    0.93
  -1  15   2    0.65    0.99
  -1 -15  -2    0.52    0.70
   1 -15   2    1.47    0.79
   1 -15   2    1.28    0.93
  -1 -15  -2    0.85    0.52
  -1  15   2    1.86    0.95
   1  15  -2    1.01    0.90
   1 -15  -2    0.51    0.76
  -1 -15   2    1.27    0.74
  -1  15  -2    2.57    0.89
  -1 -15   2    1.91    0.54
   1 -15  -2    1.28    0.97
   1  15   2    0.38    0.61
   1  15   2    1.38    0.92
  -1 -15   2    0.93    0.91
  -2 -15  -2    1.86    0.57
  -2  15   2    2.97    0.80
  -2 -15  -2    1.79    0.77
   2  15  -2    3.60    0.74
  -2  15   2    2.89    0.84
   2 -15   2    2.93    0.88
   2  15  -2    5.98    1.00
   2 -15  -2    1.21    0.92
  -2 -15   2    3.12    0.58
  -2  15  -2    3.29    0.84
   2  15   2    2.70    0.85
  -2 -15   2    4.96    1.13
  -2 -15   2    4.34    0.92
   2  15   2    2.01    0.59
  -2 -15   2    2.18    0.76
  -2  15  -2    2.98    0.78
   3  15  -2    2.42    0.91
   3 -15   2    2.08    0.96
  -3 -15  -2    2.41    0.48
   3 -15   2    2.82    0.60
  -3  15   2    4.36    0.83
   3  15  -2    2.54    0.58
  -3  15   2    2.53    0.62
   3  15   2    2.28    0.55
  -3  15  -2    1.41    0.58
   3 -15  -2    4.17    0.89
  -3 -15   2    2.05    0.49
  -3 -15   2    2.56    0.81
  -3  15  -2    3.69    0.75
   3 -15  -2    2.63    0.63
  -3 -15   2    2.54    0.69
   3  15   2    4.07    0.88
   4  15  -2    3.12    0.43
   4  15   2    2.34    0.42
   0 -16   2    3.00    0.85
   0  16   2    2.39    0.84
   0 -16   2    2.71    0.87
   0  16   2    3.66    0.57
   0 -16  -2    3.67    0.88
   0 -16  -2    0.27    0.69
   0  16  -2    1.91    0.80
   1  16  -2    1.54    0.81
   1 -16   2    1.40    0.70
   1 -16   2    0.38    0.79
  -1 -16  -2    1.67    0.68
  -1 -16  -2    1.03    0.53
  -1  16   2    2.43    0.83
  -1  16  -2    1.52    0.67
  -1  16  -2    0.97    0.77
  -1 -16   2    1.29    0.69
   1  16   2    2.47    0.82
   1  16   2    1.57    0.54
  -1 -16   2    1.47    0.49
   1 -16  -2    2.58    0.88
  -1 -16   2    2.13    0.82
   1 -16  -2    0.45    0.66
   2 -16   2    2.51    0.95
   2  16  -2    2.53    0.56
   2  16  -2    2.45    0.90
  -2  16   2    2.59    0.68
  -2  16   2    2.59    0.81
  -2 -16  -2    1.21    0.56
  -2 -16  -2    2.29    0.48
  -2 -16   2    1.61    0.46
   2  16   2    1.24    0.51
  -2 -16   2    1.30    0.60
  -2  16  -2    0.85    0.66
   2 -16  -2    2.83    0.92
   2  16   2    2.21    0.74
  -2  16  -2    2.85    0.82
  -2 -16   2    1.75    0.68
   3 -16   2    0.31    0.50
  -3  16   2    0.42    0.47
   3  16  -2    0.43    0.40
  -3 -16   2    0.38    0.52
  -3  16  -2    1.07    0.48
  -3 -16   2    0.30    0.57
   3 -16  -2    0.94    0.46
   3  16   2    1.23    0.40
   0 -17  -2    0.42    0.53
   0  17   2    0.72    1.13
   0  17  -2    0.87    0.66
   0 -17   2    0.68    0.57
   0 -17   2    2.39    0.74
   1  17  -2    3.75    0.91
   1 -17   2    3.80    0.79
  -1  17   2    4.48    0.84
  -1 -17  -2    3.93    0.77
   1 -17   2    4.99    1.13
  -1 -17  -2    2.70    0.64
   1  17   2    4.39    0.58
   1 -17  -2    4.31    0.81
  -1  17  -2    3.45    0.78
   1 -17  -2    6.04    1.00
  -1  17  -2    4.51    0.73
   1  17   2    4.81    0.85
  -1 -17   2    4.35    0.80
  -1 -17   2    4.23    0.79
  -1 -17   2    2.57    0.58
  -2 -17  -2    0.26    0.41
  -2 -17   2   -0.38    0.60
   2  17   2    0.36    0.37
  -2 -17   2    0.45    0.44
  -2  17  -2    1.04    0.48
   0 -18   2    4.24    0.76
   0 -18  -2    3.30    0.71
   0  18  -2    6.10    0.70
  -1 -18  -2    0.56    0.42
   1 -18   2    0.63    0.45
   1 -18  -2    0.49    0.46
   1  18   2    0.36    0.35
  -1 -18   2    0.52    0.40
  -1 -18   2    0.99    0.55
  -1  18  -2    0.68    0.49
  -2 -18  -2    0.35    0.35
  -2 -18   2    0.64    0.36
   0   0   3   -0.44    0.20
   0   0   3   -0.50    0.15
   0   0  -3   -0.67    0.11
   0   0   3   -0.61    0.12
  -1   0   3   21.29    1.69
   1   0   3   21.18    1.67
   1   0  -3   24.52    2.15
  -1   0  -3   20.27    1.91
   1   0   3   22.98    2.10
  -1   0  -3   22.13    1.64
  -1   0   3   22.70    1.63
   2   0   3    3.32    0.52
  -2   0   3    2.89    0.37
   2   0   3    3.03    0.38
  -2   0  -3    2.98    0.35
  -2   0   3    3.10    0.40
  -2   0  -3    2.53    0.38
   2   0  -3    3.56    0.54
  -3   0   3   22.58    1.96
   3   0   3   22.51    1.84
  -3   0  -3   21.82    1.78
  -3   0   3   23.60    1.68
  -3   0   3   23.57    1.85
  -3   0  -3   21.71    1.57
  -3   0   3   24.68    1.81
   3   0  -3   21.86    2.31
   3   0   3   24.47    2.32
   4   0   3    2.58    0.67
  -4   0   3    1.86    0.55
  -4   0   3    2.86    0.56
  -4   0  -3    2.20    0.49
  -4   0   3    2.43    0.46
  -4   0  -3    1.93    0.47
   4   0  -3    2.05    0.66
  -4   0  -3    2.34    0.45
   4   0  -3    2.82    0.70
   4   0   3    3.01    0.49
   4   0  -3    3.49    0.56
  -4   0   3    2.82    0.49
  -5   0   3    0.58    0.52
  -5   0  -3    0.78    0.63
  -5   0   3    0.98    0.64
  -5   0   3   -0.27    0.50
   5   0  -3    0.26    0.58
   5   0   3    0.30    0.50
  -5   0   3   -0.49    0.43
  -5   0  -3    0.02    0.71
  -5   0   3   -0.95    0.52
   5   0   3    0.41    0.60
  -5   0  -3    0.43    0.44
  -5   0   3    0.71    0.68
  -6   0   3    2.33    0.60
  -6   0   3    5.10    0.68
   6   0   3    5.41    0.73
  -6   0   3    4.59    0.64
  -6   0   3    3.51    0.55
  -6   0   3    4.73    0.72
  -6   0  -3    4.84    0.60
   6   0  -3    3.46    0.81
  -6   0  -3    4.10    0.62
   0  -1  -3   12.84    1.14
   0  -1   3   12.33    0.96
   0  -1   3   13.34    1.15
   1   1  -3    6.49    0.71
  -1  -1  -3    6.92    0.54
   1  -1   3    6.65    0.60
  -1  -1  -3    6.74    0.60
  -1   1   3    5.70    0.56
  -1   1   3    6.08    0.50
   1  -1   3    6.78    0.70
   1  -1  -3    5.46    0.57
  -1  -1   3    5.82    0.54
  -1  -1   3    6.16    0.52
   1   1   3    5.73    0.54
  -1   1  -3    6.66    0.55
   1   1   3    5.96    0.67
   1  -1  -3    6.47    0.77
  -1  -1   3    5.58    0.58
   2  -1   3   15.22    1.50
  -2  -1  -3   15.39    1.16
  -2   1   3   14.66    1.19
   2   1  -3   14.43    1.48
  -2  -1  -3   16.29    1.32
  -2  -1   3   14.77    1.16
   2   1   3   13.11    1.18
   2  -1  -3   15.25    1.53
  -2  -1   3   13.15    1.18
  -2   1  -3   13.84    1.16
   2   1   3   14.23    1.48
  -3  -1  -3    0.58    0.29
  -3  -1  -3    0.18    0.35
  -3   1   3    0.17    0.28
   3  -1   3    0.05    0.34
   3  -1   3   -0.37    0.38
  -3   1   3    0.03    0.36
  -3   1   3   -0.24    0.30
  -3  -1  -3   -0.10    0.26
   3   1  -3   -0.14    0.36
  -3   1   3    0.07    0.34
   3  -1   3   -0.01    0.35
  -3  -1   3   -0.20    0.31
  -3  -1   3    0.27    0.36
   3   1   3    0.26    0.37
   3   1   3    0.15    0.34
   3  -1  -3   -0.13    0.44
  -3  -1   3    0.11    0.29
  -3   1  -3    0.33    0.34
  -3   1  -3    0.01    0.32
  -3  -1   3    0.05    0.31
  -3  -1   3   -0.24    0.28
   4  -1   3    0.83    0.41
  -4   1   3    0.17    0.39
  -4   1   3    0.34    0.40
  -4   1   3   -0.25    0.43
  -4   1   3    0.43    0.42
   4  -1   3    0.06    0.56
  -4   1   3   -0.25    0.45
  -4  -1  -3    0.06    0.36
   4   1  -3   -0.04    0.51
  -4  -1  -3    0.38    0.31
  -4  -1  -3   -0.01    0.43
   4   1   3    0.80    0.54
   4  -1  -3    0.95    0.54
  -4  -1   3    0.58    0.42
  -4  -1   3    0.19    0.37
  -4   1  -3    0.16    0.37
  -4   1  -3    0.33    0.34
  -4  -1   3    0.12    0.44
  -4   1  -3    0.10    0.38
   4  -1  -3   -0.01    0.58
  -4  -1   3    0.74    0.42
   4   1   3    0.80    0.40
  -5   1   3   13.60    1.10
  -5  -1  -3   11.71    1.23
   5  -1   3   10.87    1.08
  -5   1   3   11.58    1.04
  -5   1   3   12.80    1.15
  -5   1   3   13.55    1.24
  -5   1   3   12.04    1.29
  -5   1   3   12.33    1.30
  -5  -1  -3   10.97    1.24
   5  -1   3   14.07    1.24
  -5  -1  -3   12.73    1.04
  -5  -1   3   12.67    1.28
  -5   1  -3   12.08    1.27
  -5  -1   3   11.71    1.12
  -5   1  -3   12.32    1.05
  -5   1  -3   12.07    1.30
  -5  -1   3   10.07    1.24
   5  -1  -3   12.08    1.12
  -5  -1   3   13.56    1.08
   5   1   3   12.68    1.18
  -5  -1   3   11.06    1.23
  -5  -1   3   12.01    1.04
  -6  -1  -3    5.29    0.69
  -6  -1  -3    5.64    0.66
  -6   1   3    5.52    0.77
  -6   1   3    5.55    0.79
  -6   1   3    6.24    0.74
   6   1  -3    5.84    0.84
  -6   1   3    5.63    0.63
   6  -1   3    6.45    0.80
  -6   1  -3    5.98    0.70
  -6  -1   3    5.75    0.63
  -6  -1   3    5.60    0.68
   6  -1  -3    5.50    0.92
   6   1   3    5.13    0.79
  -6   1  -3    6.71    0.67
   6   1   3    4.78    0.89
  -6  -1   3    5.79    0.75
  -6  -1   3    6.55    0.69
  -6  -1   3    5.65    0.73
   0  -2  -3    0.29    0.24
   0   2  -3   -0.02    0.14
   0  -2   3   -0.04    0.23
   0   2   3    0.21    0.27
   0  -2   3    0.29    0.22
   0   2   3    0.23    0.23
   0   2  -3    0.07    0.28
  -1  -2  -3  103.27    8.61
  -1   2   3   99.43    7.47
   1  -2   3  101.97    8.59
  -1   2   3   94.47    7.22
  -1  -2  -3   97.33    7.24
   1   2  -3  102.04    9.23
   1  -2   3  107.60    9.27
  -1  -2   3   99.65    7.25
   1  -2  -3  112.65    9.31
   1   2   3  107.12    9.24
  -1  -2   3   99.52    7.46
   1  -2  -3   99.74    8.59
  -1  -2   3   89.18    8.58
  -1   2  -3  111.41    7.27
  -2   2   3    2.46    0.42
   2  -2   3    2.80    0.52
  -2  -2  -3    2.82    0.43
  -2   2   3    3.24    0.38
   2  -2   3    2.81    0.37
   2   2  -3    2.84    0.48
  -2  -2  -3    3.16    0.40
   2   2   3    3.19    0.42
   2  -2  -3    3.90    0.63
  -2   2  -3    3.85    0.37
  -2   2  -3    4.35    0.44
  -2  -2   3    3.94    0.42
  -2  -2   3    3.87    0.42
   2   2   3    4.13    0.53
  -3  -2  -3   13.25    1.00
  -3   2   3   13.14    1.15
  -3   2   3   14.12    1.13
   3   2  -3   14.94    1.26
  -3   2   3   13.06    1.09
   3  -2   3   12.80    1.05
   3   2  -3   13.07    1.42
   3  -2   3   14.41    1.49
  -3  -2  -3   14.05    1.07
  -3   2   3   12.59    1.06
  -3  -2  -3   13.33    1.13
  -3   2   3   13.04    1.23
   3  -2  -3   12.55    1.51
  -3  -2   3   12.64    1.00
  -3  -2   3   12.86    1.06
  -3  -2   3   12.89    1.22
  -3  -2   3   13.58    1.13
   3   2   3   12.65    1.17
  -3   2  -3   12.83    1.12
  -3   2  -3   12.14    0.98
   3   2   3   13.47    1.44
  -4  -2  -3    2.75    0.54
  -4   2   3    3.13    0.57
  -4   2   3    3.24    0.56
   4  -2   3    2.64    0.53
  -4   2   3    2.82    0.56
  -4   2   3    3.18    0.50
  -4  -2  -3    2.77    0.48
   4   2  -3    2.92    0.63
  -4   2   3    2.99    0.62
  -4  -2  -3    3.32    0.57
   4  -2   3    2.59    0.73
  -4  -2   3    2.49    0.46
  -4   2  -3    2.66    0.51
  -4  -2   3    3.12    0.57
   4  -2  -3    2.96    0.61
  -4  -2   3    3.11    0.60
  -4  -2   3    2.74    0.52
   4  -2  -3    2.03    0.78
  -4   2  -3    2.63    0.46
  -5   2   3    1.02    0.52
  -5   2   3    0.66    0.73
  -5   2   3    1.14    0.61
  -5  -2  -3    0.41    0.62
  -5  -2  -3   -0.21    0.62
  -5  -2  -3   -2.28    1.10
  -5   2   3    0.33    0.48
  -5  -2  -3    1.07    0.44
   5  -2   3    1.07    0.56
  -5   2   3   -0.11    0.49
  -5   2   3   -0.01    0.63
  -5  -2   3    0.46    0.57
  -5   2  -3    0.66    0.73
  -5  -2   3    0.45    0.47
  -5  -2   3    0.53    0.52
  -5  -2   3   -0.28    0.46
  -5  -2   3    0.95    0.46
   5   2   3    0.28    0.62
  -5  -2   3   -0.67    0.65
   5   2   3    0.94    0.60
  -5   2  -3    1.91    0.78
   5  -2  -3    0.14    0.63
  -5   2  -3    0.92    0.48
  -6   2   3    1.59    0.51
   6   2  -3    0.95    0.65
  -6   2   3    0.64    0.58
  -6  -2  -3    1.33    0.43
  -6   2   3    0.92    0.46
   6  -2   3    1.44    0.60
   6  -2   3    1.35    0.51
  -6  -2  -3    1.32    0.45
   6   2   3    1.41    0.70
  -6  -2   3    1.41    0.54
   6  -2  -3   -0.11    0.75
  -6  -2   3    0.78    0.39
  -6  -2   3    2.07    0.53
  -6  -2   3    1.04    0.38
   6   2   3    1.37    0.53
  -6  -2   3    0.34    0.45
  -6   2  -3   -0.01    0.45
  -6   2  -3    0.61    0.46
   0  -3   3    8.33    0.73
   0   3  -3    7.91    0.68
   0   3   3    5.96    0.63
   0   3   3    7.61    0.77
   0  -3   3    5.35    0.68
   0   3  -3    6.59    0.59
   0  -3  -3    6.64    0.71
   0  -3  -3    6.89    0.53
   1   3  -3   10.50    0.91
   1  -3   3   11.42    1.13
   1   3  -3   10.54    1.06
  -1   3   3    9.14    0.84
  -1  -3  -3   10.55    0.85
  -1  -3  -3    9.48    1.03
  -1   3   3   10.45    0.91
   1  -3   3   10.37    1.01
  -1   3  -3   10.69    0.84
   1  -3  -3   13.65    1.22
  -1  -3   3   11.33    1.02
   1  -3  -3   10.97    1.03
   1   3   3   11.70    0.93
  -1  -3   3   11.77    0.88
  -1   3  -3   12.16    0.91
   1   3   3   12.85    1.10
  -2  -3  -3   57.48    3.94
  -2   3   3   53.43    3.92
  -2   3   3   50.86    4.04
   2   3  -3   54.49    4.98
   2  -3   3   56.21    5.06
   2   3  -3   57.42    4.09
   2  -3   3   51.22    4.60
  -2  -3  -3   59.10    4.67
  -2  -3   3   52.36    3.93
  -2   3  -3   52.74    3.95
   2   3   3   51.21    4.07
  -2   3  -3   52.49    4.00
  -2  -3   3   53.31    4.60
   2  -3  -3   55.96    5.10
   2   3   3   52.44    4.99
   3  -3   3   22.75    1.75
  -3  -3  -3   24.38    1.91
  -3   3   3   21.65    2.07
  -3   3   3   25.91    1.92
  -3  -3  -3   23.99    1.67
   3  -3   3   24.07    2.48
   3   3  -3   25.11    2.02
  -3   3   3   21.60    1.76
  -3  -3  -3   25.10    1.79
  -3   3   3   22.00    1.94
  -3   3   3   24.05    1.78
   3   3   3   27.47    2.04
   3   3   3   26.05    2.44
  -3   3  -3   23.36    1.67
  -3  -3   3   25.99    2.10
  -3  -3   3   25.78    1.93
  -3   3  -3   25.49    1.92
   3  -3  -3   24.33    2.54
  -3  -3   3   22.41    1.77
  -3  -3   3   27.01    1.69
  -4   3   3    0.76    0.54
  -4  -3  -3    1.00    0.37
   4  -3   3    0.49    0.47
  -4   3   3    0.87    0.53
  -4   3   3    1.20    0.51
   4   3  -3    0.90    0.56
  -4   3   3   -0.34    0.52
  -4   3   3    0.89    0.43
  -4  -3  -3   -0.16    0.49
   4  -3   3    1.25    0.69
  -4  -3   3    0.68    0.37
   4   3   3    0.18    0.50
  -4  -3   3    0.29    0.40
   4  -3  -3    0.69    0.72
  -4  -3   3    0.31    0.42
  -4   3  -3    0.85    0.42
  -4  -3   3    1.01    0.48
  -4   3  -3    0.89    0.41
   4  -3  -3    1.29    0.62
   4   3   3    1.53    0.62
  -5   3   3    2.34    0.66
   5  -3   3    2.33    0.69
  -5   3   3    3.83    0.80
  -5   3   3    3.12    0.73
  -5  -3  -3    1.26    0.71
  -5   3   3    2.43    0.57
  -5  -3  -3    2.93    1.11
  -5   3   3    1.65    0.83
  -5  -3  -3    1.87    0.48
  -5   3   3    2.11    0.60
  -5  -3   3    2.96    0.69
  -5   3  -3    3.04    0.81
   5  -3  -3    2.02    0.80
  -5  -3   3    3.92    0.57
  -5  -3   3    1.37    0.65
  -5   3  -3    4.27    0.87
   5   3   3    2.70    0.79
  -5  -3   3    2.73    0.68
  -5  -3   3    2.74    0.68
   5   3   3    2.27    0.70
  -5   3  -3    3.52    0.59
  -5  -3   3    2.88    0.56
   6  -3   3   -0.28    0.59
  -6  -3  -3    0.76    0.54
  -6  -3  -3    0.61    0.52
  -6   3   3   -0.10    0.45
  -6   3   3    0.34    0.55
   6   3  -3    0.10    0.47
   6   3  -3    1.17    0.70
  -6  -3   3   -0.35    0.49
   6   3   3    1.21    0.73
  -6  -3   3    0.76    0.54
  -6  -3   3    0.86    0.45
  -6   3  -3   -0.23    0.48
   6  -3  -3    0.65    0.69
   6   3   3   -0.06    0.49
  -6  -3   3   -0.02    0.35
  -6   3  -3    0.68    0.46
   0   4  -3   98.26    7.39
   0   4   3  102.08    7.42
   0   4  -3   99.34    7.22
   0   4   3  109.81    9.15
   0  -4   3   90.84    8.52
   0  -4   3  115.79    9.13
   0  -4  -3   86.94    8.54
   1   4  -3   20.14    1.60
  -1   4   3   19.15    1.59
  -1  -4  -3   17.38    1.85
  -1   4   3   17.36    1.51
  -1  -4  -3   21.11    1.52
   1  -4   3   18.85    1.81
  -1  -4   3   23.24    1.56
   1  -4  -3   22.64    1.85
  -1   4  -3   20.99    1.54
   1   4   3   21.80    1.63
  -1   4  -3   23.10    1.59
  -2   4   3    7.86    0.72
  -2  -4  -3    7.94    0.83
   2  -4   3    7.74    0.73
  -2   4   3    8.51    0.68
   2   4  -3    7.33    0.74
   2  -4   3    7.98    0.91
  -2  -4  -3    8.80    0.70
   2  -4  -3    5.37    0.90
  -2  -4   3    6.59    0.74
  -2   4  -3    7.60    0.73
   2   4   3    6.67    0.82
  -2  -4   3    6.31    0.68
  -2   4  -3    6.72    0.62
   2   4   3    7.59    0.76
  -3   4   3   17.39    1.36
  -3  -4  -3   17.65    1.45
   3  -4   3   17.08    1.90
  -3   4   3   17.11    1.59
  -3   4   3   19.48    1.45
   3  -4   3   18.57    1.36
   3   4  -3   19.86    1.56
  -3   4   3   17.69    1.48
  -3  -4  -3   18.54    1.53
  -3  -4  -3   15.59    1.54
  -3   4   3   17.22    1.38
  -3  -4  -3   19.58    1.29
   3   4   3   18.20    1.56
  -3   4  -3   16.46    1.46
  -3  -4   3   18.12    1.47
  -3   4  -3   17.84    1.28
  -3  -4   3   16.93    1.56
   3  -4  -3   15.33    1.92
   3   4   3   17.22    1.40
  -3  -4   3   17.61    1.26
  -3  -4   3   16.89    1.34
  -4   4   3    5.06    0.82
  -4   4   3    5.35    0.80
  -4  -4  -3    5.97    0.80
  -4  -4  -3    5.53    0.64
   4   4  -3    5.96    0.91
   4  -4   3    6.02    0.74
  -4   4   3    6.37    0.75
   4  -4  -3    5.84    1.20
   4   4   3    6.10    0.76
  -4  -4   3    7.58    0.70
  -4   4  -3    7.10    0.70
  -4  -4   3    5.90    0.80
  -4  -4   3    6.32    0.66
   4  -4  -3    7.45    0.86
  -4  -4   3    6.45    0.79
   4   4   3    6.08    0.94
  -4   4  -3    5.69    0.77
   5  -4   3    2.80    0.70
  -5  -4  -3    2.00    0.95
  -5   4   3    2.84    0.90
  -5  -4  -3    3.15    0.58
  -5   4   3    1.83    0.80
  -5   4   3    2.44    0.72
  -5   4   3    2.82    0.79
  -5  -4  -3    2.75    0.77
  -5  -4   3    4.21    0.63
  -5  -4   3    3.06    0.67
  -5  -4   3    2.93    0.71
  -5   4  -3    3.71    0.84
   5   4   3    3.93    0.82
   5   4   3    2.78    0.79
  -5   4  -3    4.17    0.88
  -5  -4   3    3.36    0.69
  -5  -4   3    3.62    0.74
   5  -4  -3    3.25    0.88
  -5   4  -3    2.33    0.64
  -5  -4   3    3.57    0.64
   6   4  -3    0.77    0.56
  -6   4   3    1.14    0.55
   6  -4   3    0.80    0.56
  -6  -4  -3    1.18    0.70
   6   4  -3    1.74    0.49
  -6   4   3    1.11    0.48
  -6  -4  -3   -0.01    0.46
   6   4   3    1.08    0.60
   6   4   3    0.90    0.53
  -6  -4   3   -0.13    0.50
  -6   4  -3    0.74    0.45
  -6  -4   3    1.09    0.38
  -6  -4   3    0.36    0.45
   0   5   3    1.76    0.31
   0  -5   3    1.91    0.39
   0   5   3    2.38    0.40
   0  -5  -3    2.10    0.49
   0   5  -3    2.53    0.44
   0   5  -3    2.29    0.37
   0  -5   3    2.35    0.34
   1  -5   3   22.91    2.16
   1  -5   3   24.27    2.35
  -1  -5  -3   27.22    1.82
  -1   5   3   25.07    1.91
   1   5  -3   26.42    1.91
  -1   5   3   22.47    1.80
  -1  -5  -3   27.27    2.24
   1   5   3   24.63    1.93
  -1  -5   3   24.94    2.18
   1  -5  -3   25.31    2.19
   1  -5  -3   25.05    2.39
  -1   5  -3   21.32    1.87
  -1   5  -3   21.61    1.84
  -1  -5   3   23.93    1.84
  -2  -5  -3   40.29    3.15
  -2   5   3   33.46    2.60
   2   5  -3   35.10    2.73
  -2  -5  -3   36.90    2.62
   2  -5   3   34.40    3.05
   2  -5   3   36.03    3.40
  -2   5   3   36.23    2.71
   2  -5  -3   30.36    3.40
  -2  -5   3   37.61    3.09
  -2   5  -3   32.31    2.65
   2   5   3   35.64    2.76
  -2  -5   3   32.40    2.62
  -3   5   3    4.90    0.67
   3   5  -3    5.41    0.72
  -3   5   3    5.42    0.67
  -3   5   3    6.21    0.62
  -3  -5  -3    5.88    0.65
  -3  -5  -3    6.99    0.61
   3  -5   3    4.72    0.62
   3  -5   3    5.60    0.87
  -3  -5  -3    4.85    0.67
  -3  -5  -3    6.23    0.74
  -3   5   3    5.79    0.73
  -3  -5   3    4.46    0.57
   3   5   3    5.71    0.71
   3  -5  -3    5.02    0.89
  -3   5  -3    4.49    0.65
  -3   5  -3    5.89    0.78
  -3  -5   3    3.81    0.62
  -3  -5   3    5.29    0.57
  -3   5  -3    4.79    0.60
  -3  -5   3    4.58    0.64
   3   5   3    5.66    0.77
  -4  -5  -3    2.66    0.52
   4  -5   3    2.50    0.63
  -4   5   3    1.21    0.96
  -4   5   3    2.85    0.74
  -4   5   3    2.45    0.60
  -4  -5  -3    3.28    0.77
  -4  -5  -3    1.79    1.13
  -4   5   3    2.49    0.89
   4   5   3    1.81    0.88
  -4   5  -3    2.45    0.98
   4   5   3    2.00    0.62
  -4  -5   3    2.52    0.63
  -4  -5   3    2.31    0.57
  -4  -5   3    1.56    0.53
  -4  -5   3    2.32    0.75
   4  -5  -3    2.45    0.74
  -4   5  -3    2.26    0.54
  -4  -5   3    1.66    0.47
  -5  -5  -3    4.28    0.94
  -5  -5  -3    5.31    0.68
  -5   5   3    4.20    0.92
  -5  -5  -3    5.34    0.96
  -5   5   3    4.19    0.89
  -5   5   3    5.32    0.95
   5  -5   3    5.17    0.84
  -5  -5  -3    5.10    0.81
   5   5  -3    5.06    0.96
   5   5   3    3.80    0.89
  -5   5  -3    4.22    0.92
   5  -5  -3    4.79    0.88
  -5  -5   3    4.72    0.83
  -5  -5   3    5.63    0.72
  -5   5  -3    4.16    0.76
  -5  -5   3    5.51    0.93
  -5  -5   3    5.12    0.71
   5   5   3    3.25    0.92
  -5   5  -3    4.83    0.94
  -5  -5   3    5.37    0.83
  -6   5   3    4.14    0.60
   6  -5   3    3.92    0.65
  -6   5   3    3.91    0.61
  -6  -5  -3    3.38    0.71
   6   5   3    3.55    0.62
  -6   5  -3    2.93    0.58
  -6  -5   3    2.60    0.57
  -6  -5   3    3.67    0.50
   0   6   3    2.24    0.43
   0  -6  -3    2.17    0.50
   0   6   3    1.77    0.32
   0  -6   3    1.91    0.42
   0   6  -3    2.34    0.38
   0   6  -3    2.00    0.43
   0  -6  -3    2.27    0.43
  -1   6   3    6.41    0.65
   1  -6   3    8.25    0.84
   1   6  -3    8.08    0.75
  -1  -6  -3    8.42    0.90
  -1  -6  -3    8.05    0.67
  -1   6   3    8.41    0.79
   1  -6   3    7.74    0.89
   1  -6  -3    7.94    0.95
   1   6   3    7.30    0.79
  -1   6  -3    7.03    0.69
  -1   6  -3    6.05    0.74
  -1  -6   3    8.43    0.84
  -1  -6   3    7.73    0.71
   1  -6  -3    7.08    0.83
   2  -6   3    0.45    0.32
  -2   6   3    0.45    0.38
  -2  -6  -3    0.77    0.44
  -2  -6  -3    0.19    0.31
   2   6  -3    0.40    0.38
   2  -6   3    0.00    0.38
  -2   6  -3    0.04    0.35
   2   6   3    0.25    0.44
   2  -6  -3    0.14    0.44
  -2  -6   3   -0.33    0.35
  -2  -6   3   -0.24    0.33
   3   6  -3    2.26    0.62
  -3   6   3    2.97    0.61
  -3   6   3    1.62    0.55
  -3   6   3    2.96    0.62
  -3  -6  -3    2.15    0.51
  -3  -6  -3    2.85    0.57
   3  -6   3    2.01    0.67
  -3  -6  -3    2.40    0.44
   3  -6   3    1.65    0.55
  -3  -6  -3    2.96    0.61
  -3  -6   3    2.09    0.46
  -3   6  -3    1.71    0.54
  -3   6  -3    2.54    0.53
  -3   6  -3    1.84    0.61
   3  -6  -3    2.69    0.72
  -3  -6   3    1.92    0.48
  -3  -6   3    2.94    0.61
  -3  -6   3    1.90    0.44
   3   6   3    3.10    0.67
   3   6   3    1.97    0.57
  -3  -6   3    2.27    0.55
  -4  -6  -3    4.62    1.16
  -4  -6  -3    8.11    0.98
   4  -6   3    5.88    0.83
  -4   6   3    6.75    1.09
  -4   6   3    5.60    1.12
   4  -6   3    3.08    1.01
  -4  -6  -3    5.05    0.69
  -4   6   3    6.50    0.91
  -4   6  -3    5.93    0.76
   4   6   3    6.43    0.90
  -4  -6   3    5.33    0.68
  -4  -6   3    5.32    0.72
  -4   6  -3    7.31    1.16
   4  -6  -3    1.93    1.34
  -4  -6   3    1.98    1.32
  -4  -6   3    7.61    1.01
  -4  -6   3    5.53    0.81
  -4  -6   3    5.34    0.78
   4  -6  -3    6.38    0.94
  -5   6   3    4.40    0.90
  -5   6   3    3.83    0.87
  -5  -6  -3    3.20    0.65
  -5   6   3    4.85    0.86
   5   6  -3    4.47    0.94
  -5  -6  -3    3.77    0.96
   5  -6   3    4.84    0.76
  -5  -6  -3    4.66    0.84
  -5   6  -3    4.14    0.73
  -5   6  -3    5.31    0.86
  -5   6  -3    3.26    0.84
  -5  -6   3    4.88    0.67
  -5  -6   3    4.56    0.84
  -5  -6   3    3.60    0.66
   5  -6  -3    5.24    0.87
  -5  -6   3    5.30    0.84
   5   6   3    2.13    0.91
  -5  -6   3    4.84    1.12
   5   6   3    2.81    0.95
  -6   6   3    0.54    0.47
  -6  -6  -3    1.40    0.53
  -6   6   3    0.38    0.41
   6   6   3    1.25    0.52
  -6   6  -3    0.41    0.42
  -6  -6   3    0.71    0.41
  -6  -6   3    0.68    0.37
   0  -7   3   87.64    7.56
   0  -7  -3   88.90    7.58
   0   7  -3   86.70    6.53
   0   7  -3   85.69    6.39
   0   7   3   95.74    6.57
   0   7   3   83.95    6.32
   1  -7   3    7.56    0.94
   1   7  -3    9.63    0.85
  -1  -7  -3   10.09    0.99
  -1   7   3    9.32    0.85
   1  -7   3    9.31    0.91
  -1  -7  -3    8.38    0.74
   1  -7  -3    6.85    0.96
  -1  -7   3    7.93    0.90
  -1   7  -3    7.54    0.76
  -1  -7   3    7.36    0.76
   1   7   3    8.48    0.87
  -1   7  -3    6.24    0.80
   1  -7  -3    7.99    0.92
  -2   7   3   10.35    1.14
   2   7  -3   10.58    1.04
   2  -7   3   11.96    1.12
  -2   7   3    8.77    0.95
  -2  -7  -3    9.78    1.07
   2  -7   3    8.92    1.16
   2  -7   3    9.85    1.25
  -2   7   3    8.58    0.98
  -2  -7  -3    9.75    1.00
  -2  -7  -3   10.23    0.94
  -2  -7   3   10.85    0.98
   2   7   3   12.39    1.12
  -2  -7   3   11.54    0.99
  -2  -7   3   11.56    1.04
  -2   7  -3   10.76    0.92
   2  -7  -3   11.43    1.33
   2   7   3    9.59    0.98
  -2   7  -3   10.56    1.02
   2  -7  -3    9.00    1.20
  -2  -7   3   12.38    1.16
  -2  -7   3   11.25    0.86
   3   7  -3   16.04    1.52
  -3  -7  -3   18.04    1.58
   3   7  -3   18.93    1.70
  -3   7   3   18.83    1.78
   3  -7   3   18.90    1.48
  -3  -7  -3   20.33    1.38
  -3   7   3   18.85    1.67
   3  -7   3   17.08    2.09
  -3  -7  -3   18.98    1.71
  -3  -7  -3   19.15    1.61
  -3   7  -3   17.86    1.41
  -3   7  -3   19.51    1.78
   3   7   3   19.60    1.77
  -3  -7   3   18.07    1.61
   3   7   3   21.01    1.56
  -3   7  -3   16.53    1.63
   3  -7  -3   16.96    2.10
  -3  -7   3   19.05    1.45
  -3  -7   3   19.24    1.58
  -3  -7   3   20.94    1.40
  -3  -7   3   19.78    1.67
   3  -7  -3   19.55    1.54
  -4   7   3    7.03    1.10
   4  -7   3    6.50    0.91
  -4   7   3    6.14    1.02
  -4  -7  -3    6.20    1.02
  -4  -7  -3    4.35    1.17
   4  -7   3    4.69    1.07
  -4  -7  -3    6.10    0.76
  -4  -7  -3    5.62    0.76
   4   7  -3    6.54    0.99
  -4  -7   3    6.69    0.75
  -4  -7   3    4.66    1.29
   4  -7  -3    7.35    0.96
  -4  -7   3    5.94    0.81
  -4  -7   3    7.10    0.89
  -4   7  -3    6.25    0.81
   4  -7  -3    4.76    1.26
   4   7   3    6.83    1.06
  -4   7  -3    7.14    1.18
  -4  -7   3    6.97    1.09
  -5  -7  -3    2.54    0.83
  -5   7   3    0.04    0.71
  -5  -7  -3    1.72    0.55
  -5   7   3    2.03    0.74
   5  -7   3    1.80    0.69
   5   7  -3    1.18    0.77
  -5   7   3    2.54    0.75
   5  -7   3    2.64    0.66
  -5  -7  -3    1.77    0.68
  -5  -7   3    2.38    0.73
  -5   7  -3    2.17    0.76
  -5  -7   3    3.23    0.71
   5  -7  -3    1.88    0.87
   5   7   3    2.04    0.69
  -5  -7   3    1.44    0.54
  -5  -7   3    2.28    0.57
   5  -7  -3    1.76    0.65
  -5   7  -3    1.78    0.67
  -5  -7   3    0.21    0.95
  -6  -7  -3   -0.79    0.54
  -6   7   3    0.37    0.36
  -6  -7   3    0.03    0.35
  -6  -7   3    0.33    0.43
  -6   7  -3   -0.16    0.36
   0   8   3   37.73    2.84
   0  -8   3   37.07    3.30
   0   8  -3   33.85    2.78
   0  -8  -3   36.25    3.31
   0   8  -3   37.94    2.82
  -1  -8  -3   10.89    1.12
   1  -8   3   12.27    1.27
  -1   8   3   13.07    1.25
  -1   8   3   14.36    1.16
  -1  -8  -3   14.60    1.35
   1  -8   3    9.24    1.27
   1   8  -3   12.97    1.16
  -1  -8  -3   11.64    1.02
  -1  -8   3   13.53    1.21
  -1  -8   3   12.04    1.07
   1  -8  -3   10.84    1.31
   1   8   3   12.52    1.16
  -1  -8   3   10.66    1.08
  -1  -8   3   14.50    1.34
  -1   8  -3   12.03    1.13
   1  -8  -3   11.95    1.27
   1  -8  -3   12.43    1.38
  -2  -8  -3    0.86    0.43
  -2  -8  -3    1.17    0.52
   2  -8   3    0.55    0.64
  -2   8   3    1.10    0.51
   2  -8   3    0.57    0.55
  -2  -8  -3    1.47    0.44
  -2   8   3    2.05    0.54
  -2  -8  -3    2.32    0.53
  -2  -8  -3    1.52    0.60
  -2   8   3    3.49    0.71
   2   8  -3    1.61    0.56
   2   8   3    1.23    0.59
   2  -8  -3    0.34    0.66
  -2  -8   3    0.65    0.48
  -2  -8   3    1.28    0.47
   2   8   3    1.93    0.51
  -2   8  -3    2.11    0.77
   2  -8  -3    0.80    0.58
  -2  -8   3    1.34    0.47
  -2   8  -3    1.01    0.48
  -2   8  -3    1.04    0.49
  -2  -8   3    0.99    0.46
  -2  -8   3    0.42    0.41
   3   8  -3    1.97    0.76
  -3   8   3    2.85    0.72
  -3  -8  -3    1.75    0.64
   3  -8   3    1.46    0.76
   3  -8   3    3.40    0.83
   3   8  -3    2.39    0.60
  -3   8   3    2.97    0.83
  -3  -8  -3    2.28    0.49
  -3  -8  -3    2.39    0.61
   3  -8   3    3.09    0.62
  -3  -8  -3    2.41    0.54
   3  -8  -3    2.46    0.68
  -3  -8   3    2.97    0.62
   3   8   3    3.58    0.77
  -3   8  -3    0.62    0.74
  -3  -8   3    2.92    0.64
   3  -8  -3    3.00    0.80
  -3  -8   3    2.11    0.51
  -3  -8   3    3.06    0.67
   3  -8  -3    2.36    0.78
  -3   8  -3    1.62    0.61
  -3   8  -3    2.02    0.58
   3   8   3    2.73    0.79
  -4   8   3    1.69    0.87
  -4  -8  -3    0.49    0.55
  -4  -8  -3    2.02    0.95
  -4  -8  -3    0.53    0.84
  -4  -8  -3    0.55    0.48
  -4   8   3    0.41    0.90
   4  -8   3   -0.54    0.79
   4  -8   3    0.60    0.64
  -4  -8   3    0.79    0.60
  -4   8  -3    0.48    0.59
  -4  -8   3    1.06    0.56
  -4  -8   3    1.99    1.02
  -4  -8   3    1.08    0.85
  -4  -8   3    0.41    0.67
   4  -8  -3    0.86    1.04
  -4   8  -3    1.94    1.02
   5   8  -3    1.45    0.79
  -5  -8  -3    1.63    0.50
  -5   8   3    1.93    0.72
  -5  -8  -3    1.15    0.80
  -5   8   3    2.70    0.75
  -5  -8  -3    2.81    0.72
   5  -8   3    2.46    0.75
   5  -8   3    2.83    0.62
  -5  -8   3    1.68    0.70
  -5   8  -3    1.97    0.61
  -5  -8   3    3.08    0.84
  -5  -8   3    2.67    0.66
   5  -8  -3    2.77    0.80
   5  -8  -3    2.57    0.66
  -5  -8   3    3.86    0.67
  -5   8  -3    2.43    0.76
   5   8   3    2.02    0.72
  -5  -8   3    3.22    0.55
   0   9  -3   12.75    1.00
   0  -9   3    8.48    1.15
   0   9  -3    8.90    0.92
   0  -9  -3    9.63    1.19
   0  -9   3    9.01    1.12
   0   9   3   12.29    1.14
   0  -9   3    8.21    0.93
   0   9  -3   10.55    1.12
   0   9   3    9.71    0.97
   0  -9  -3    9.95    1.17
   1  -9   3    3.80    0.82
   1   9  -3    4.04    0.71
  -1  -9  -3    4.97    0.66
   1  -9   3    5.27    0.78
  -1  -9  -3    4.97    0.79
  -1   9   3    7.99    0.84
  -1   9   3    5.96    0.73
   1  -9   3    4.25    0.60
   1   9  -3    4.46    0.67
   1   9   3    5.40    0.64
   1   9   3    4.29    0.72
   1   9   3    7.49    0.90
   1  -9  -3    4.68    0.77
  -1   9  -3    7.94    0.92
  -1  -9   3    4.36    0.69
  -1   9  -3    5.90    0.71
  -1  -9   3    4.91    0.57
  -1  -9   3    6.01    0.75
   1  -9  -3    7.23    0.91
  -1  -9   3    5.89    0.83
  -2  -9  -3    0.65    0.47
  -2   9   3    0.13    0.53
   2  -9   3   -0.45    0.65
  -2   9   3    0.88    0.60
  -2  -9  -3   -0.03    0.53
  -2  -9  -3    0.12    0.50
  -2  -9  -3    0.85    0.55
   2   9  -3   -0.16    0.60
  -2  -9   3   -0.02    0.48
   2  -9  -3    0.28    0.63
  -2   9  -3    0.76    0.50
  -2  -9   3    0.00    0.45
   2  -9  -3    0.42    0.59
  -2   9  -3    0.64    0.52
   2   9   3    0.34    0.57
  -2   9  -3   -0.34    0.73
  -2  -9   3   -0.57    0.44
  -2  -9   3    0.55    0.47
   2   9   3    0.39    0.59
  -2  -9   3    0.46    0.41
  -3  -9  -3    4.47    0.96
   3  -9   3    1.99    1.00
  -3  -9  -3    3.68    1.14
  -3   9   3    3.64    1.06
  -3  -9  -3    2.29    0.77
   3  -9   3    2.86    0.64
  -3  -9  -3    2.71    0.52
  -3   9   3    3.27    1.11
  -3   9   3    5.80    1.05
   3   9  -3    1.31    0.68
  -3  -9  -3    3.80    0.60
   3  -9   3    3.34    0.86
  -3   9  -3    3.91    1.17
  -3  -9   3    2.09    0.72
  -3  -9   3    2.46    0.76
  -3  -9   3    3.71    0.93
   3  -9  -3    3.35    0.70
  -3  -9   3    2.20    0.64
  -3   9  -3    3.50    0.64
  -3  -9   3    4.48    1.14
   3  -9  -3    4.77    0.92
   3   9   3    4.86    0.81
  -3   9  -3    2.18    0.87
  -3  -9   3    2.59    0.60
  -4   9   3    0.73    0.91
   4   9  -3    1.14    0.77
  -4  -9  -3    1.39    0.82
  -4  -9  -3    1.16    0.45
  -4  -9  -3    0.78    0.53
  -4   9   3    1.28    0.87
  -4  -9  -3    2.01    0.94
   4  -9   3    1.17    0.64
   4  -9   3    1.13    0.80
  -4  -9   3    0.05    0.69
  -4  -9   3    1.65    0.59
  -4  -9   3    1.36    0.62
  -4   9  -3    1.20    0.63
   4  -9  -3   -0.23    0.97
  -4  -9   3    1.89    1.10
   4  -9  -3    1.48    0.76
   4   9   3    1.35    0.81
  -4   9  -3    3.12    0.95
  -4  -9   3    2.03    0.77
  -5   9   3    0.60    0.69
  -5  -9  -3    0.55    0.47
   5   9  -3    0.64    0.67
   5  -9   3    1.48    0.58
  -5   9   3    0.17    0.60
   5  -9   3   -0.02    0.63
  -5  -9  -3    0.04    0.60
  -5  -9  -3    1.31    0.56
  -5  -9   3    0.80    0.53
  -5  -9   3    0.69    0.62
   5   9   3   -0.33    0.76
  -5   9  -3    0.05    0.65
   5  -9  -3    0.16    0.63
  -5  -9   3    0.64    0.44
  -5  -9   3   -0.25    0.67
   5  -9  -3    0.78    0.58
  -5  -9   3    1.19    0.64
   0 -10   3    0.23    0.65
   0 -10   3   -0.13    0.44
   0  10  -3    0.58    0.40
   0 -10  -3    2.96    0.75
   0  10   3    2.38    0.66
   0 -10   3    0.32    0.53
   0  10  -3    2.20    0.61
   0 -10   3   -0.01    0.45
   0 -10  -3    0.50    0.44
   0 -10  -3   -0.19    0.51
   0  10   3    0.50    0.49
   1  10  -3   25.23    2.10
   1  10  -3   23.39    2.05
   1 -10   3   24.06    2.42
  -1 -10  -3   27.32    2.46
  -1  10   3   27.65    2.25
  -1 -10  -3   28.51    2.03
   1 -10   3   25.56    1.76
  -1  10   3   27.93    2.13
   1 -10   3   22.76    2.34
  -1 -10   3   27.53    2.48
   1 -10  -3   22.47    2.39
  -1 -10   3   27.04    2.05
  -1 -10   3   24.34    2.20
  -1 -10   3   25.55    1.76
   1  10   3   22.62    2.09
  -1  10  -3   22.85    2.23
  -1  10  -3   24.66    2.07
   1  10   3   24.07    2.25
   1 -10  -3   25.40    2.38
  -2 -10  -3    7.29    1.09
  -2  10   3   10.16    1.13
   2 -10   3    8.63    1.20
   2  10  -3    7.18    1.10
  -2 -10  -3   10.27    0.93
  -2 -10  -3    8.33    1.07
  -2 -10   3    7.62    1.02
  -2 -10   3    9.50    0.81
   2 -10  -3    9.25    1.13
   2  10   3    7.57    1.05
  -2 -10   3    8.30    0.94
   2  10   3    8.97    0.97
  -2  10  -3    8.85    0.87
  -2  10  -3    8.79    1.20
  -2 -10   3    7.60    0.96
  -2  10  -3    7.59    0.97
  -2 -10   3   10.04    1.21
   3 -10   3    5.94    1.02
  -3 -10  -3    4.49    1.35
   3 -10   3    3.02    0.77
  -3 -10  -3    3.54    0.59
   3 -10   3    1.36    0.91
  -3 -10   3    3.55    0.65
  -3 -10   3    2.73    0.83
  -3  10  -3    2.24    1.07
  -3 -10   3    3.40    0.85
  -3 -10   3    2.57    1.23
  -3  10  -3    1.78    0.96
  -3  10  -3    1.94    0.65
  -3 -10   3    2.02    0.63
  -3 -10   3    1.76    1.10
   4 -10   3    2.48    0.71
  -4 -10  -3    1.63    0.78
  -4 -10  -3    2.90    0.63
  -4 -10  -3    2.92    0.56
  -4  10   3    2.62    0.92
  -4  10   3    4.64    1.05
   4 -10   3    3.39    0.85
   4  10  -3    3.83    0.87
  -4 -10  -3    3.96    0.96
  -4 -10   3    4.15    0.68
   4 -10  -3    4.19    0.87
  -4 -10   3    1.91    0.93
  -4  10  -3    3.43    0.96
  -4 -10   3    3.66    0.90
  -4 -10   3    3.86    0.79
  -4 -10   3    3.77    0.95
   4 -10  -3    3.49    0.79
   4  10   3    3.46    0.91
  -5  10   3    1.28    0.72
  -5  10   3    0.97    0.52
   5 -10   3    1.10    0.58
  -5 -10  -3    0.60    0.60
  -5 -10  -3    0.20    0.49
   5 -10   3    0.06    0.58
  -5 -10   3    0.66    0.56
   5 -10  -3    0.15    0.54
  -5 -10   3    0.77    0.58
  -5 -10   3    1.16    0.64
  -5 -10   3    0.81    0.77
   5  10   3    1.46    0.82
  -5 -10   3    0.11    0.46
   5 -10  -3    0.81    0.54
  -5  10  -3   -0.79    0.60
   0 -11   3    2.63    0.54
   0 -11   3    2.40    0.54
   0  11   3    2.95    0.66
   0 -11   3    3.35    0.75
   0  11  -3    3.96    0.59
   0 -11  -3    3.61    0.57
   0 -11  -3    1.74    0.74
   1 -11   3    4.58    0.59
   1  11  -3    3.32    0.83
   1  11  -3    3.93    0.67
  -1  11   3    5.28    0.76
  -1  11   3    4.96    0.82
  -1 -11  -3    5.04    0.68
   1 -11   3    3.98    0.86
   1 -11   3    3.30    0.85
  -1 -11  -3    3.47    0.78
   1  11  -3    2.80    0.71
   1 -11  -3    5.55    0.87
   1  11   3    5.46    0.85
  -1 -11   3    3.34    0.53
   1 -11  -3    2.74    0.75
  -1 -11   3    3.79    0.66
  -1  11  -3    3.33    0.72
  -1 -11   3    3.38    0.81
  -1  11  -3    3.12    0.83
   1  11   3    3.30    0.73
   2 -11   3   39.27    3.92
  -2  11   3   46.49    3.73
  -2 -11  -3   42.64    3.37
  -2 -11  -3   48.93    3.13
  -2 -11   3   42.51    3.52
  -2  11  -3   39.14    2.92
   2 -11  -3   51.63    3.93
  -2  11  -3   41.20    3.71
  -2 -11   3   46.88    3.40
  -2 -11   3   43.07    3.94
  -2 -11   3   42.41    2.90
  -2 -11   3   41.02    3.67
  -2 -11   3   42.79    4.13
  -2  11  -3   38.26    3.46
   2  11   3   44.87    3.73
   2  11   3   48.59    3.16
  -3 -11  -3   14.96    1.40
  -3  11   3   12.80    1.44
   3 -11   3   10.82    1.43
  -3 -11  -3   13.98    1.18
   3 -11   3   15.11    1.66
  -3  11   3   12.87    1.58
  -3 -11  -3   12.98    1.63
  -3 -11  -3   12.54    1.40
  -3  11  -3   11.13    1.50
  -3 -11   3   10.43    1.11
  -3  11  -3   11.46    1.56
  -3 -11   3   11.15    1.27
   3  11   3   14.53    1.34
  -3 -11   3   13.03    1.68
  -3 -11   3   12.03    1.20
   3 -11  -3   12.16    1.56
  -3 -11   3   11.77    1.46
  -3 -11   3   10.58    1.42
   3 -11  -3   12.63    1.50
  -4  11   3    0.86    0.76
   4 -11   3    1.31    0.68
  -4 -11  -3    1.11    0.83
  -4  11   3    1.33    0.88
  -4 -11  -3    1.16    0.74
   4 -11   3    1.03    0.74
  -4 -11  -3    0.69    0.43
  -4  11  -3    0.57    0.87
  -4 -11   3    0.46    0.63
   4 -11  -3    0.65    0.71
  -4 -11   3    0.59    0.59
   4  11   3    2.09    0.84
  -4 -11   3    0.45    0.71
   4 -11  -3    1.27    0.61
  -4 -11   3    0.53    0.77
  -4 -11   3    0.23    0.74
  -5 -11  -3   -0.42    0.41
  -5  11   3   -0.17    0.45
  -5 -11  -3    0.90    0.48
   5 -11   3   -0.02    0.51
   5 -11  -3   -0.67    0.42
  -5  11  -3    0.00    0.52
  -5 -11   3   -0.95    0.51
  -5 -11   3   -0.70    0.48
  -5 -11   3   -0.02    0.39
   0 -12   3    0.10    0.72
   0 -12  -3    0.06    0.66
   0 -12   3    0.07    0.50
   0  12  -3    0.90    0.67
   0 -12   3    0.10    0.48
   0 -12   3   -0.91    0.76
   0  12  -3    1.00    0.55
   0 -12  -3    1.44    0.56
   0  12   3    1.51    0.68
   1  12  -3    0.31    0.58
   1 -12   3   -0.02    0.49
   1 -12   3   -1.15    0.86
   1 -12   3   -1.50    0.93
  -1 -12  -3    1.12    0.52
  -1  12   3    1.52    0.62
  -1 -12  -3    1.28    0.93
   1  12  -3    0.57    0.84
  -1  12   3    0.97    0.79
  -1  12  -3   -0.16    0.75
   1  12   3    1.62    0.87
  -1 -12   3    0.55    0.98
   1 -12  -3    1.59    0.78
  -1 -12   3    0.60    0.48
   1  12   3    2.01    0.77
  -1 -12   3   -0.67    0.79
  -1 -12   3    0.37    0.53
   2 -12   3    5.32    1.01
  -2  12   3    6.58    1.03
   2 -12   3    3.64    1.03
  -2 -12  -3    5.78    0.96
  -2 -12  -3    4.12    0.67
  -2  12   3    3.26    1.23
  -2 -12  -3    3.48    1.00
  -2 -12  -3   -0.06    1.32
   2 -12  -3    3.09    1.31
  -2  12  -3    7.59    1.06
  -2 -12   3    4.63    1.07
  -2 -12   3    4.59    1.02
   2 -12  -3    6.96    1.08
   2  12   3    4.87    1.05
  -2  12  -3    6.00    1.05
  -2 -12   3    2.88    0.69
  -2 -12   3    4.16    1.15
  -3  12   3    6.12    1.28
   3 -12   3    8.59    1.14
  -3 -12  -3    7.91    1.02
  -3  12   3    7.49    1.16
  -3 -12  -3    8.14    1.34
  -3 -12  -3    6.75    0.81
   3 -12   3    9.35    1.38
   3 -12  -3    8.99    1.23
   3  12   3    6.85    1.24
  -3 -12   3   10.03    1.35
  -3 -12   3    8.27    0.89
  -3 -12   3    7.91    0.87
   3 -12  -3    6.75    1.20
  -3  12  -3    9.73    1.21
  -3 -12   3    9.38    1.22
  -3  12  -3    7.73    1.25
  -3 -12   3    7.97    1.12
   3  12   3    6.32    1.00
  -3 -12   3    5.68    1.01
  -4 -12  -3    1.10    0.62
  -4 -12  -3   -0.25    0.39
  -4 -12  -3   -0.20    0.72
  -4  12   3    0.49    0.74
  -4  12   3    1.29    0.57
   4 -12   3    0.62    0.57
  -4 -12   3   -0.02    0.65
  -4  12  -3    0.04    0.65
  -4 -12   3    0.18    0.45
   4 -12  -3    0.07    0.56
  -4 -12   3    0.21    0.64
  -4 -12   3    1.43    0.80
  -4 -12   3   -0.34    0.54
   4  12   3    0.47    0.69
  -4 -12   3    0.45    0.49
  -5  12   3    0.95    0.39
   5 -12   3    0.06    0.41
  -5 -12  -3    0.28    0.46
  -5 -12   3   -0.40    0.34
   5 -12  -3    0.05    0.37
   5  12   3    0.02    0.35
  -5  12  -3   -0.21    0.39
  -5 -12   3    1.20    0.42
  -5 -12   3    0.34    0.45
   0  13  -3    7.79    1.14
   0  13   3    6.76    0.95
   0 -13   3    9.34    1.37
   0 -13   3    7.44    1.24
   0 -13   3   10.16    1.29
   0 -13  -3    7.61    1.16
   0 -13   3    7.03    0.85
   0 -13   3    6.35    0.78
   0  13   3    6.75    1.01
   0 -13  -3    8.61    1.39
  -1 -13  -3    9.56    0.89
   1 -13   3    7.11    1.16
   1  13  -3    6.21    1.16
  -1  13   3    7.85    0.89
  -1 -13  -3    6.41    1.26
   1 -13   3    5.99    1.23
   1 -13   3    5.37    1.19
  -1 -13   3    6.13    1.17
   1 -13  -3    5.06    1.31
  -1 -13   3    4.70    1.37
  -1 -13   3    6.55    0.82
  -1 -13   3    5.37    1.23
   1  13   3   10.04    1.02
  -1  13  -3    4.90    1.04
  -1 -13   3    5.27    0.80
  -2 -13  -3    2.00    0.53
  -2  13   3    1.94    0.91
  -2 -13  -3    0.50    0.81
   2 -13   3    1.11    0.89
   2 -13   3    1.99    0.98
   2  13  -3    1.80    1.04
  -2  13   3    0.70    1.01
   2  13   3    2.81    0.90
  -2 -13   3    1.05    1.12
   2 -13  -3    1.80    0.91
  -2 -13   3    1.55    0.52
  -2  13  -3    1.94    0.90
  -2 -13   3    0.87    0.86
  -2 -13   3    1.19    0.84
   2 -13  -3   -0.15    1.11
  -2  13  -3    0.79    0.84
   2  13   3    1.32    0.74
  -2 -13   3    1.03    0.85
  -3  13   3    2.49    0.80
   3  13  -3    3.65    1.10
  -3 -13  -3    2.07    0.53
  -3  13   3    3.75    1.08
   3 -13   3    1.98    0.71
   3 -13   3    2.67    1.01
   3  13   3    2.90    0.98
   3 -13  -3    1.97    0.81
   3  13   3    1.93    0.69
  -3  13  -3    3.28    0.85
   3 -13  -3    3.26    0.89
  -3 -13   3    1.48    0.63
  -3 -13   3    3.17    0.81
  -3  13  -3    1.44    0.99
  -3 -13   3    1.46    0.71
  -3 -13   3    2.21    0.52
  -3 -13   3    1.95    1.06
   4  13  -3    3.34    0.94
  -4 -13  -3    2.01    0.73
   4 -13   3    3.08    0.61
  -4 -13  -3    2.50    0.49
  -4  13   3    3.57    0.79
  -4  13  -3    2.00    0.61
  -4 -13   3    1.87    0.51
  -4 -13   3    1.05    0.74
  -4 -13   3    1.33    0.56
  -4 -13   3    2.37    0.63
   0 -14   3   28.86    2.49
   0 -14   3   24.80    2.24
   0 -14   3   23.23    2.73
   0  14   3   23.33    1.87
   0  14   3   27.39    2.35
   0 -14   3   22.18    2.05
   0 -14  -3   30.41    2.45
   0  14  -3   21.37    2.29
   0 -14  -3   23.26    2.78
  -1 -14  -3    2.95    0.64
   1 -14   3    3.85    1.02
   1 -14   3    2.67    1.04
  -1 -14  -3    3.33    1.00
  -1  14   3    4.34    0.72
  -1  14   3    2.82    0.91
   1 -14   3    4.18    1.02
   1  14  -3    3.92    1.04
  -1 -14   3    3.24    0.97
  -1  14  -3    2.51    0.86
   1  14   3    1.65    0.72
  -1 -14   3    2.44    0.61
   1 -14  -3    5.06    0.99
   1 -14  -3    2.50    0.95
  -1 -14   3    1.93    1.17
  -1 -14   3    2.45    1.01
   1  14   3    4.64    0.89
  -1 -14   3    3.43    0.70
   2 -14   3    6.81    1.08
  -2  14   3    6.69    1.14
   2  14  -3    4.84    1.19
   2 -14   3    7.75    1.29
   2  14  -3    6.76    0.98
  -2 -14  -3    6.31    0.82
  -2  14   3    5.88    1.13
  -2 -14  -3    6.27    1.16
   2  14   3    6.71    0.93
   2 -14  -3    7.36    1.11
  -2 -14   3    8.28    1.28
  -2  14  -3    7.18    1.14
   2 -14  -3    7.67    1.22
   2  14   3    6.57    1.12
  -2  14  -3    6.88    1.03
  -2 -14   3    6.82    0.83
  -2 -14   3    6.09    0.85
  -2 -14   3    7.95    1.11
  -2 -14   3    5.71    1.16
  -3  14   3    6.03    0.94
  -3 -14  -3    4.69    0.68
  -3 -14  -3    6.28    1.04
   3 -14   3    5.68    0.83
   3  14  -3    4.87    1.01
  -3  14   3    6.40    0.87
   3 -14   3    3.42    1.06
  -3 -14   3    5.25    0.80
   3  14   3    5.72    0.96
  -3  14  -3    3.21    0.95
  -3 -14   3    4.45    0.67
   3 -14  -3    5.31    0.94
  -3  14  -3    5.05    0.84
   3  14   3    5.52    0.79
  -3 -14   3    4.98    0.68
  -3 -14   3    5.52    1.06
   3 -14  -3    6.44    0.90
  -3 -14   3    4.68    0.87
  -4 -14  -3    4.46    0.74
  -4  14   3    2.75    0.60
   4  14  -3    4.12    0.58
   4 -14   3    5.27    0.65
  -4  14  -3    4.56    0.63
  -4 -14   3    4.80    0.76
   4 -14  -3    5.18    0.66
   4  14   3    4.22    0.60
  -4 -14   3    4.20    0.69
   0  15  -3    0.90    0.85
   0 -15   3    1.47    0.81
   0 -15   3    1.48    0.91
   0 -15  -3    1.89    0.89
   0 -15   3    2.28    0.53
   0 -15   3    0.09    0.91
  -1 -15  -3    1.53    0.78
   1 -15   3    1.92    0.81
  -1 -15  -3    1.25    0.59
   1 -15   3    5.29    1.00
   1  15  -3    5.65    1.06
  -1  15   3    0.17    0.63
  -1  15   3    1.18    0.93
   1 -15   3    5.13    1.07
   1  15   3    2.27    0.66
  -1 -15   3    5.35    0.97
   1  15   3    2.80    0.94
   1 -15  -3    2.57    0.95
  -1 -15   3    3.68    0.59
  -1  15  -3    4.10    0.94
   1 -15  -3    2.36    0.85
  -1 -15   3    3.13    0.83
  -2 -15  -3    4.78    0.72
   2 -15   3    6.24    1.12
   2  15  -3    6.08    1.04
   2  15  -3    4.48    0.81
  -2 -15  -3    4.15    0.91
  -2  15   3    5.51    0.95
   2  15   3    5.83    0.79
   2  15   3    5.81    1.04
  -2 -15   3    3.90    0.93
  -2 -15   3    6.20    0.98
  -2 -15   3    4.98    1.15
  -2  15  -3    5.65    0.99
   2 -15  -3    5.97    1.03
  -2 -15   3    4.96    0.72
  -2  15  -3    8.00    0.93
  -3 -15  -3    0.06    0.39
  -3 -15  -3   -0.05    0.78
   3 -15   3    0.58    0.79
  -3  15   3    1.38    0.77
   3  15  -3    0.90    0.52
  -3  15   3    0.84    0.61
   3 -15   3    1.05    0.58
   3  15  -3    0.14    0.80
  -3  15  -3   -0.33    0.49
   3 -15  -3    1.99    0.86
  -3 -15   3   -0.17    0.37
  -3 -15   3    0.04    0.58
   3 -15  -3    0.84    0.57
   3  15   3    1.38    0.80
   3  15   3    1.30    0.49
   0  16   3    0.72    0.77
   0 -16   3   -0.92    0.72
   0  16  -3    0.20    0.79
   0 -16   3   -1.03    0.57
   0 -16  -3   -0.02    0.64
   0 -16  -3    0.29    0.67
   0 -16   3    1.17    0.76
   0  16   3    1.11    0.50
  -1 -16  -3    1.15    0.65
   1 -16   3    1.40    0.69
   1 -16   3    3.58    0.93
  -1  16   3    0.96    0.69
  -1 -16  -3    1.47    0.54
   1  16  -3    2.42    0.77
   1 -16  -3    2.02    0.84
  -1  16  -3    2.31    0.80
   1  16   3    1.64    0.84
  -1 -16   3    3.17    0.81
   1 -16  -3    1.02    0.69
  -1 -16   3    2.17    0.70
  -1  16  -3    2.97    0.74
   1  16   3    2.47    0.57
  -1 -16   3    2.27    0.52
  -2  16   3    1.46    0.84
  -2 -16  -3    0.18    0.38
  -2 -16  -3    0.53    0.52
   2  16  -3   -0.11    0.73
   2 -16   3   -0.77    0.98
  -2  16  -3    0.95    0.63
  -2 -16   3    0.29    0.55
   2  16   3    0.50    0.45
  -2 -16   3    0.06    0.43
   2  16   3    2.38    0.77
  -2 -16   3    0.51    0.65
  -2  16  -3    0.01    0.76
   2 -16  -3    0.20    0.82
   3 -16   3    0.59    0.50
   3  16  -3   -0.01    0.40
   3  16   3    0.14    0.35
  -3 -16   3    0.39    0.48
   3 -16  -3   -0.41    0.43
  -3  16  -3    1.43    0.44
  -3 -16   3    0.75    0.55
   0 -17   3    3.37    0.75
   0  17   3    2.02    0.78
   0 -17  -3    2.13    0.67
   0 -17   3    2.65    0.69
   0  17  -3    2.81    0.74
   0  17   3    2.04    0.49
  -1 -17  -3    1.67    0.61
   1  17  -3    2.58    0.82
   1 -17   3    1.19    0.58
   1 -17   3    3.47    0.87
  -1  17   3    3.31    0.80
  -1  17  -3    4.03    0.64
   1 -17  -3    0.97    0.59
  -1 -17   3    2.53    0.53
  -1 -17   3    2.24    0.72
  -1 -17   3    1.42    0.58
   1 -17  -3    2.25    0.81
   1  17   3    3.83    0.82
  -1  17  -3    2.25    0.69
   1  17   3    2.63    0.49
  -2 -17  -3    0.41    0.43
   2  17   3    0.04    0.32
  -2 -17   3    0.68    0.43
  -2 -17   3    2.50    0.61
  -2  17  -3    2.27    0.53
   0 -18   3    4.50    0.77
   0  18  -3    4.57    0.66
   0 -18  -3    4.99    0.77
  -1 -18  -3    1.58    0.49
   1 -18   3    1.31    0.50
  -1  18  -3    1.48    0.55
   1 -18  -3    1.18    0.50
  -1 -18   3    1.91    0.51
   1  18   3    1.63    0.39
  -1 -18   3    2.25    0.59
   0   0  -4  102.43    6.09
   0   0   4   78.63    7.23
   0   0   4   74.87    6.25
  -1   0   4   59.05    5.14
  -1   0  -4   48.60    4.71
  -1   0   4   55.15    4.12
   1   0   4   54.59    4.09
   1   0   4   60.19    5.12
  -1   0   4   58.41    3.98
  -1   0  -4   54.50    4.00
  -2   0  -4   19.81    1.84
   2   0  -4   22.73    2.11
   2   0   4   22.33    2.08
  -2   0   4   19.95    1.59
  -2   0   4   21.63    1.66
   2   0   4   19.88    1.63
  -2   0  -4   22.11    1.62
  -3   0   4   12.54    1.01
  -3   0  -4   13.75    1.09
  -3   0  -4   11.28    0.93
  -3   0   4   13.89    1.09
   3   0  -4   11.52    1.39
  -3   0   4   12.18    1.10
  -3   0   4   11.69    1.16
   3   0   4   12.23    0.98
   3   0   4   12.62    1.38
   3   0   4   12.39    1.09
   4   0  -4   -0.48    0.53
   4   0  -4    0.11    0.61
   4   0   4   -0.08    0.53
  -4   0  -4    0.09    0.41
   4   0   4   -0.20    0.37
  -4   0   4    0.14    0.47
  -4   0   4   -0.16    0.44
  -4   0   4    0.12    0.42
  -4   0  -4    0.47    0.38
  -4   0  -4    0.24    0.36
  -4   0   4   -0.11    0.36
   4   0  -4    0.92    0.59
   5   0   4    7.03    0.83
  -5   0  -4    7.75    0.98
  -5   0   4    8.02    1.07
  -5   0   4    9.00    0.86
  -5   0   4    7.84    0.97
  -5   0   4    8.21    1.01
  -5   0   4    8.84    0.92
  -5   0  -4    8.49    0.81
   5   0   4    8.52    0.98
  -5   0   4    7.79    0.83
  -5   0  -4    7.63    1.01
  -6   0  -4    3.60    0.53
  -6   0   4    2.80    0.55
   6   0   4    3.41    0.65
  -6   0   4    3.70    0.63
  -6   0   4    3.03    0.47
  -6   0  -4    2.98    0.55
   6   0  -4    2.41    0.82
  -6   0   4    3.10    0.60
   0   1   4    1.52    0.34
   0  -1  -4    1.43    0.21
   0  -1  -4    0.95    0.15
   0   1  -4    1.80    0.26
   0  -1   4    1.20    0.16
   0   1   4    1.10    0.21
   0  -1   4    1.68    0.32
   0  -1   4    1.19    0.23
  -1   1   4   32.70    2.57
  -1   1   4   34.71    3.24
   1  -1   4   36.69    3.21
  -1   1   4   34.55    2.47
  -1  -1  -4   30.52    2.94
  -1  -1  -4   34.24    2.49
   1  -1   4   34.82    2.96
  -1  -1   4   31.27    2.94
  -1  -1   4   34.00    2.57
  -1   1  -4   36.90    2.51
   1  -1  -4   32.70    2.94
   1   1   4   34.58    2.57
  -1  -1   4   38.58    3.23
   1   1   4   37.03    3.20
   2   1  -4    5.43    0.69
   2  -1   4    5.67    0.70
  -2  -1  -4    5.89    0.57
   2  -1   4    4.80    0.49
  -2   1   4    5.85    0.55
  -2  -1  -4    6.39    0.55
  -2   1   4    6.10    0.52
  -2  -1   4    4.81    0.53
   2   1   4    5.49    0.54
  -2  -1   4    4.73    0.53
  -2   1  -4    4.24    0.50
   2   1   4    5.56    0.68
   2  -1  -4    4.40    0.74
  -2   1  -4    5.24    0.54
   3  -1   4    0.83    0.45
   3  -1   4    0.71    0.38
  -3  -1  -4    0.81    0.37
  -3  -1  -4    1.46    0.32
  -3  -1  -4    0.95    0.33
  -3   1   4    1.32    0.38
  -3   1   4    0.34    0.38
  -3   1   4    1.15    0.36
  -3   1   4    0.52    0.54
  -3   1   4    1.20    0.40
   3   1  -4    1.39    0.48
  -3  -1   4    0.63    0.35
   3   1   4    0.42    0.41
  -3   1  -4    0.71    0.36
  -3  -1   4    0.55    0.37
  -3   1  -4    0.63    0.34
   3  -1  -4    0.71    0.49
  -3  -1   4    0.72    0.37
   3   1   4    0.63    0.37
  -3  -1   4    0.38    0.36
  -3  -1   4    1.32    0.42
   4   1  -4   -0.14    0.57
  -4   1   4    0.45    0.48
  -4   1   4    0.26    0.49
   4  -1   4   -0.09    0.36
  -4   1   4    0.23    0.44
   4  -1   4    0.47    0.58
  -4  -1  -4   -0.52    0.36
  -4  -1  -4   -0.57    0.38
  -4   1   4   -0.60    0.48
  -4   1   4    0.23    0.40
   4  -1  -4   -1.37    0.52
   4   1   4   -0.40    0.52
  -4   1  -4   -0.10    0.36
  -4  -1   4   -0.08    0.48
  -4   1  -4   -0.47    0.44
  -4   1  -4    0.45    0.36
   4   1   4    0.54    0.42
  -4  -1   4    0.67    0.44
   4  -1  -4    0.78    0.64
   4   1   4    0.06    0.59
  -4  -1   4    0.43    0.39
  -4  -1   4    0.32    0.45
  -5   1   4   11.82    1.27
  -5   1   4   11.74    1.23
  -5   1   4   10.85    1.04
  -5  -1  -4   12.44    1.24
  -5  -1  -4   12.16    1.68
  -5   1   4   14.01    1.17
   5  -1   4   11.71    1.07
  -5  -1  -4   11.70    1.01
  -5   1   4   12.79    1.35
  -5   1   4   11.41    1.03
   5  -1  -4   11.17    1.12
  -5   1  -4   11.98    1.03
  -5  -1   4   10.70    1.24
  -5   1  -4   11.70    1.23
  -5  -1   4   13.33    1.12
  -5  -1   4   11.78    1.04
  -5  -1   4   11.80    1.24
  -5   1  -4   10.76    1.24
  -5  -1   4   12.45    1.05
  -5  -1   4   10.54    1.18
   5   1   4   11.47    1.15
  -6  -1  -4    2.52    0.52
  -6  -1  -4    2.65    0.53
  -6   1   4    1.68    0.43
  -6   1   4    2.45    0.61
  -6   1   4    2.82    0.55
   6  -1   4    3.23    0.64
  -6   1   4    2.89    0.59
  -6   1   4    2.24    0.60
   6   1  -4    2.45    0.77
  -6  -1   4    3.60    0.56
  -6  -1   4    2.87    0.64
  -6  -1   4    3.21    0.49
   6   1   4    3.50    0.64
  -6   1  -4    2.84    0.52
   6  -1  -4    4.01    0.84
  -6  -1   4    2.58    0.59
  -6   1  -4    3.35    0.56
  -6  -1   4    2.45    0.53
   0   2  -4    0.07    0.14
   0   2  -4    0.10    0.29
   0  -2   4   -0.03    0.30
   0   2   4   -0.24    0.30
   0  -2  -4    0.02    0.25
   0   2   4   -0.19    0.26
   0  -2   4    0.10    0.24
  -1   2   4   87.85    6.60
  -1   2   4   90.58    6.84
   1  -2   4   92.00    7.87
  -1  -2  -4   96.04    6.63
   1  -2   4  100.22    8.49
  -1  -2   4   84.07    7.86
  -1  -2   4  105.63    8.48
  -1  -2   4   87.53    6.83
   1   2   4   89.39    6.84
  -1   2  -4   99.10    6.65
  -1  -2   4   92.30    6.64
   1  -2  -4   85.91    7.86
   1   2   4   98.44    8.47
   1  -2  -4   94.69    8.53
  -2   2   4   11.61    0.88
  -2   2   4   10.71    0.92
   2   2  -4   11.14    1.14
   2  -2   4   10.25    1.17
  -2  -2  -4   11.78    0.90
  -2  -2  -4   12.35    1.05
   2  -2   4   10.84    1.00
  -2   2  -4   10.81    0.92
  -2  -2   4   10.57    0.91
   2  -2  -4    8.82    1.20
   2   2   4   10.47    1.15
  -2  -2   4    9.72    0.89
   2   2   4    9.80    0.93
  -3  -2  -4    9.34    0.79
   3  -2   4    9.97    1.19
  -3  -2  -4    9.67    0.89
   3  -2   4    9.25    0.84
  -3   2   4    9.46    0.86
  -3  -2  -4   10.43    0.87
  -3   2   4    9.29    0.91
  -3   2   4    8.74    0.99
   3   2  -4    9.34    1.12
  -3   2   4    9.19    0.92
  -3   2   4   10.20    0.90
   3   2  -4   10.15    1.02
   3   2   4   10.48    0.97
  -3   2  -4   10.12    0.91
   3  -2  -4    9.28    1.24
  -3   2  -4    9.74    0.79
  -3  -2   4   10.12    0.80
   3   2   4    9.82    1.16
  -3  -2   4   10.43    0.99
  -3  -2   4   11.35    0.93
  -3  -2   4    9.84    0.86
  -4   2   4    1.93    0.54
  -4  -2  -4    1.74    0.39
   4  -2   4    1.21    0.65
   4  -2   4    2.15    0.46
  -4   2   4    2.08    0.47
  -4  -2  -4    1.76    0.49
  -4   2   4    0.87    0.57
   4   2  -4    1.45    0.57
  -4   2   4    2.15    0.51
  -4   2   4    2.43    0.56
   4  -2  -4    0.81    0.72
  -4  -2   4    1.77    0.44
  -4   2  -4    0.93    0.41
  -4  -2   4    1.52    0.41
  -4  -2   4    1.16    0.46
   4   2   4    0.99    0.51
  -4  -2   4    1.47    0.52
  -4   2  -4    0.93    0.41
   4  -2  -4    0.32    0.65
  -5   2   4    4.91    0.80
  -5   2   4    7.02    0.86
  -5   2   4    7.14    1.07
  -5   2   4    6.72    0.85
   5  -2   4    5.07    0.77
  -5  -2  -4    5.87    1.33
  -5   2   4    6.91    0.73
  -5  -2  -4    6.09    0.70
  -5  -2  -4    6.75    0.89
  -5   2   4    5.62    0.74
  -5  -2   4    5.49    0.85
  -5  -2   4    6.29    0.72
  -5  -2   4    5.65    0.78
  -5  -2   4    7.53    0.75
  -5   2  -4    5.75    0.95
  -5  -2   4    4.97    0.87
   5   2   4    4.70    0.94
  -5   2  -4    7.02    0.72
   5  -2  -4    6.72    0.90
  -5  -2   4    5.67    0.86
  -5   2  -4    6.48    1.03
   5   2   4    5.32    0.83
  -6   2   4    3.74    0.68
  -6   2   4    3.76    0.71
  -6   2   4    4.99    0.62
  -6  -2  -4    2.35    0.56
  -6   2   4    2.69    0.70
   6  -2   4    3.28    0.67
   6  -2   4    3.60    0.69
  -6   2   4    3.02    0.50
   6   2  -4    5.33    0.78
  -6  -2   4    3.79    0.63
   6   2   4    3.50    0.65
  -6  -2   4    3.56    0.50
  -6  -2   4    3.81    0.55
  -6  -2   4    3.22    0.59
  -6   2  -4    3.84    0.62
  -6   2  -4    3.62    0.59
   6   2   4    3.37    0.77
  -6  -2   4    3.35    0.63
   0  -3   4    1.33    0.33
   0   3  -4    0.75    0.22
   0   3  -4    0.89    0.36
   0   3   4    1.32    0.36
   0   3   4    0.86    0.31
   0  -3  -4    1.15    0.33
   0  -3   4    1.15    0.30
   1  -3   4   20.59    2.08
  -1   3   4   19.48    1.67
  -1  -3  -4   20.08    1.59
  -1  -3  -4   17.58    1.92
   1   3  -4   21.38    1.68
   1  -3   4   20.60    1.91
   1  -3  -4   22.54    1.92
   1  -3  -4   25.41    2.16
  -1  -3   4   23.50    1.92
  -1   3  -4   24.35    1.66
   1   3   4   22.42    1.70
  -1  -3   4   23.96    1.64
  -2  -3  -4   36.62    3.08
  -2   3   4   36.28    2.57
   2   3  -4   36.08    2.72
   2   3  -4   31.87    3.26
  -2  -3  -4   35.50    2.59
   2  -3   4   33.87    3.02
  -2   3   4   32.54    2.66
   2  -3   4   33.46    3.34
   2   3   4   35.72    3.30
   2   3   4   35.10    2.70
   2  -3  -4   32.54    3.38
  -2  -3   4   35.54    2.60
  -2   3  -4   36.66    2.63
  -2  -3   4   36.98    3.02
   3   3  -4    2.46    0.50
  -3   3   4    1.64    0.40
  -3   3   4    2.59    0.46
  -3   3   4    2.34    0.44
   3  -3   4    2.11    0.46
  -3  -3  -4    2.11    0.40
  -3  -3  -4    2.37    0.39
   3  -3   4    2.16    0.59
  -3   3   4    2.57    0.50
  -3   3   4    2.29    0.56
  -3  -3   4    1.45    0.42
  -3  -3   4    1.69    0.44
   3   3   4    1.41    0.46
   3  -3  -4    2.24    0.71
   3   3   4    1.90    0.55
  -3   3  -4    1.81    0.39
  -3   3  -4    2.19    0.42
  -3  -3   4    2.24    0.38
   3   3   4    1.36    0.52
  -3  -3   4    2.07    0.44
   4  -3   4    5.61    0.69
   4  -3   4    5.53    1.00
  -4   3   4    5.70    0.78
  -4  -3  -4    5.74    0.61
  -4   3   4    4.81    0.75
   4   3  -4    5.97    0.82
  -4   3   4    7.16    0.76
  -4  -3  -4    3.91    0.71
  -4   3  -4    5.87    0.65
   4  -3  -4    5.14    1.06
  -4  -3   4    4.90    0.63
  -4  -3   4    5.60    0.65
  -4  -3   4    5.38    0.77
   4   3   4    5.64    0.75
  -4   3  -4    4.81    0.67
   4  -3  -4    5.10    0.91
  -4  -3   4    5.99    0.77
  -5   3   4    1.07    0.77
  -5   3   4    0.29    0.57
   5  -3   4    0.46    0.62
  -5   3   4   -0.16    0.68
  -5  -3  -4   -1.57    0.97
  -5   3   4    0.60    0.64
  -5   3   4    0.26    0.51
  -5  -3  -4    0.37    0.46
  -5   3  -4   -0.30    0.67
  -5  -3   4   -0.03    0.58
  -5  -3   4    0.52    0.41
  -5   3  -4    0.33    0.53
  -5  -3   4   -0.20    0.59
  -5  -3   4   -0.95    0.55
  -5  -3   4   -0.18    0.61
   5  -3  -4   -0.15    0.76
  -5   3  -4   -0.06    0.77
   5   3   4   -0.50    0.67
  -5  -3   4   -0.37    0.50
   5   3   4    0.73    0.76
   6   3  -4    2.35    0.68
   6  -3   4    1.27    0.59
   6   3  -4    1.86    0.55
  -6  -3  -4    1.95    0.55
  -6   3   4    1.61    0.50
   6  -3   4    0.95    0.55
  -6   3   4    2.13    0.60
  -6  -3   4    1.26    0.58
  -6   3  -4    1.03    0.55
  -6  -3   4    1.76    0.40
  -6  -3   4    2.05    0.61
   6   3   4    1.38    0.55
  -6   3  -4    1.44    0.48
  -6  -3   4    2.07    0.52
   0   4   4    6.33    0.68
   0   4  -4    5.15    0.59
   0  -4   4    6.48    0.64
   0   4  -4    5.56    0.51
   0  -4  -4    4.74    0.63
   0   4   4    4.60    0.45
   0   4   4    5.38    0.56
   0  -4   4    5.16    0.60
  -1   4   4   47.80    3.92
   1  -4   4   48.63    5.06
   1  -4   4   56.06    4.71
  -1   4   4   54.66    4.10
   1   4  -4   58.75    4.10
  -1  -4  -4   56.17    4.75
  -1  -4  -4   56.68    3.94
   1   4   4   62.23    5.06
   1  -4  -4   52.67    4.72
   1  -4  -4   58.29    5.14
   1   4   4   55.16    4.12
  -1   4  -4   51.82    4.00
  -1  -4   4   55.60    3.98
  -2   4   4   72.13    5.51
   2   4  -4   74.91    5.54
   2  -4   4   68.20    6.30
  -2  -4  -4   77.72    5.35
   2  -4   4   77.12    6.88
  -2   4   4   67.60    5.32
  -2  -4  -4   77.14    6.37
   2   4   4   76.47    6.81
  -2  -4   4   74.20    5.36
   2   4   4   75.62    5.56
  -2  -4   4   80.03    6.32
  -2   4  -4   73.21    5.39
   2  -4  -4   68.33    6.90
  -3   4   4    8.83    0.76
   3   4  -4    8.45    0.89
  -3   4   4    7.07    0.85
  -3   4   4    8.76    0.90
  -3  -4  -4    9.53    0.72
   3  -4   4    8.88    1.08
  -3  -4  -4    7.68    0.87
   3  -4   4    8.34    0.75
  -3  -4  -4    7.82    0.79
  -3   4   4    7.58    0.80
  -3   4  -4    7.23    0.69
   3   4   4    7.26    0.86
  -3   4  -4    6.89    0.78
   3   4   4    7.59    0.80
  -3  -4   4    6.70    0.68
  -3  -4   4    7.96    0.80
   3  -4  -4    5.83    1.08
  -3  -4   4    6.96    0.73
  -3  -4   4    7.38    0.86
  -4   4   4   11.64    1.38
  -4   4   4   14.66    1.28
  -4  -4  -4   14.11    1.16
  -4   4   4   15.69    1.50
   4  -4   4   15.64    1.27
  -4  -4   4   15.30    1.25
  -4  -4   4   16.68    1.46
  -4  -4   4   16.63    1.26
   4   4   4   15.32    1.31
  -4  -4   4   12.77    1.45
  -4  -4   4   15.52    1.17
  -4   4  -4   15.32    1.21
   4  -4  -4   14.93    1.41
  -5  -4  -4    3.78    1.02
  -5   4   4    2.85    0.79
   5  -4   4    3.03    0.76
  -5   4   4    2.84    0.63
  -5  -4  -4    3.08    0.59
  -5   4   4    3.92    0.86
  -5   4   4    3.83    0.85
  -5   4   4    4.76    1.00
  -5   4  -4    5.00    0.71
  -5  -4   4    4.93    0.76
  -5  -4   4    3.99    0.75
   5   4   4    3.93    0.85
   5  -4  -4    3.95    0.93
  -5  -4   4    4.41    0.69
  -5  -4   4    4.65    0.79
  -5   4  -4    4.19    0.84
  -5  -4   4    4.48    0.61
  -5   4  -4    3.34    0.87
   5   4   4    4.07    0.90
  -5  -4   4    4.10    0.66
  -6   4   4    1.21    0.54
   6   4  -4    0.82    0.54
  -6  -4  -4    0.67    0.45
  -6   4   4    0.77    0.47
   6   4  -4    2.41    0.52
  -6  -4  -4   -0.24    0.73
   6  -4   4    1.27    0.55
  -6  -4   4    1.00    0.44
  -6  -4   4    1.39    0.38
   6   4   4    0.84    0.49
  -6   4  -4    1.33    0.46
   0   5  -4   24.63    1.94
   0  -5   4   23.85    2.23
   0  -5   4   28.66    2.36
   0   5   4   21.25    1.82
   0   5   4   25.58    1.95
   0   5  -4   23.03    1.91
   0  -5  -4   25.33    2.28
   0   5   4   28.34    2.39
  -1   5   4    8.01    0.78
   1   5  -4    9.85    0.89
  -1   5   4    9.64    0.93
   1  -5   4    9.56    1.08
  -1  -5  -4   10.07    0.81
  -1  -5  -4    8.80    1.05
   1  -5   4    8.76    0.98
   1  -5  -4   10.74    1.04
  -1  -5   4   11.77    1.03
   1   5   4   11.66    1.06
  -1   5  -4   10.67    0.92
   1   5   4   10.77    0.94
  -1  -5   4   10.74    0.88
   1  -5  -4   11.21    1.16
  -1   5  -4   10.42    0.81
   2  -5   4   18.70    1.89
  -2  -5  -4   18.25    1.73
  -2   5   4   18.40    1.50
   2   5  -4   19.76    1.53
  -2  -5  -4   19.91    1.44
   2  -5   4   19.68    1.66
  -2  -5   4   16.21    1.44
  -2  -5   4   17.83    1.67
   2  -5  -4   16.13    1.92
  -2   5  -4   15.22    1.47
   2   5   4   18.21    1.54
   3   5  -4   11.21    1.06
   3  -5   4   11.10    1.29
   3  -5   4   11.20    0.92
  -3  -5  -4   10.50    0.94
  -3   5   4    9.94    0.90
  -3   5   4   10.08    1.01
  -3  -5  -4   10.68    1.02
  -3   5   4    9.95    1.06
  -3   5   4   10.16    0.95
  -3  -5  -4   11.21    0.85
  -3   5  -4    8.73    0.97
  -3  -5   4    8.96    0.94
   3   5   4    9.89    0.95
   3   5   4   10.22    1.07
  -3  -5   4    9.42    0.82
  -3  -5   4    9.89    1.01
   3  -5  -4    8.21    1.32
  -3   5  -4   10.12    0.88
  -3  -5   4    7.71    0.84
  -4   5   4    7.63    1.17
   4  -5   4    6.00    1.10
  -4   5   4    8.09    0.95
  -4   5   4    6.77    1.19
  -4   5   4    6.41    0.96
   4  -5   4    7.63    0.86
  -4  -5  -4    9.00    1.42
  -4  -5  -4    8.39    0.77
  -4  -5  -4    9.09    1.01
  -4   5   4    9.15    1.04
   4  -5  -4    8.90    1.09
  -4  -5   4    7.00    0.97
   4   5   4    8.20    1.17
  -4   5  -4    7.81    1.19
  -4   5  -4    9.04    0.85
  -4  -5   4    7.64    0.81
  -4  -5   4    8.18    0.96
  -4  -5   4    8.44    0.86
  -4  -5   4    7.99    0.79
   4   5   4    7.50    0.93
  -4  -5   4    6.33    1.53
  -5   5   4    4.64    0.88
  -5   5   4    3.46    0.79
   5   5  -4    3.47    0.89
   5  -5   4    3.13    0.75
  -5  -5  -4    2.32    0.90
   5  -5   4    4.96    0.93
  -5   5   4    4.07    0.93
  -5   5   4    1.96    0.67
  -5  -5  -4    2.68    0.58
   5   5   4    3.26    0.81
   5  -5  -4    3.33    0.95
  -5  -5   4    4.07    0.66
  -5  -5   4    3.68    0.78
  -5  -5   4    3.95    0.77
  -5  -5   4    2.89    0.62
   5   5   4    3.09    0.80
  -5   5  -4    2.54    0.71
  -5   5  -4    3.44    0.85
  -6  -5  -4    0.64    0.57
  -6   5   4    0.80    0.47
  -6   5   4    0.85    0.43
   6  -5   4    0.15    0.52
  -6  -5   4    0.54    0.45
  -6   5  -4    0.44    0.45
  -6  -5   4    1.43    0.37
   6   5   4    1.64    0.51
   0   6   4    9.85    0.86
   0  -6  -4   11.11    1.16
   0   6   4   11.27    0.97
   0   6  -4   11.71    0.94
   0  -6  -4   10.16    1.13
   0   6  -4   10.84    0.98
   0  -6   4   10.96    1.09
  -1  -6  -4   40.31    2.74
  -1  -6  -4   38.19    3.34
   1   6  -4   40.48    2.87
   1  -6   4   36.23    3.53
  -1   6   4   40.34    2.89
   1  -6   4   36.39    3.28
  -1  -6   4   35.11    3.29
   1   6   4   37.81    2.90
   1  -6  -4   34.72    3.29
  -1  -6   4   33.79    2.77
  -2  -6  -4    1.19    0.42
  -2   6   4    0.69    0.40
  -2  -6  -4    0.55    0.46
   2  -6   4    1.18    0.48
   2  -6   4    1.18    0.36
  -2   6   4    0.77    0.51
  -2  -6  -4    0.80    0.33
   2   6  -4    0.70    0.41
  -2  -6   4    0.93    0.37
  -2   6  -4    0.92    0.42
  -2  -6   4    0.53    0.37
  -2  -6   4    0.67    0.35
  -2  -6   4    0.76    0.35
   2   6   4    0.16    0.46
   2  -6  -4    1.06    0.48
   2   6   4    0.70    0.50
   3  -6   4    5.14    0.67
  -3  -6  -4    4.89    0.73
  -3  -6  -4    5.50    0.68
   3  -6   4    4.23    0.89
  -3   6   4    4.82    0.74
  -3   6   4    5.43    0.72
  -3  -6  -4    5.79    0.58
  -3   6   4    5.88    0.72
   3   6  -4    4.20    0.74
  -3   6   4    4.98    0.78
  -3  -6   4    5.99    0.70
  -3  -6   4    6.36    0.61
   3  -6  -4    4.98    0.96
  -3  -6   4    5.61    0.71
  -3   6  -4    5.64    0.74
  -3  -6   4    6.51    0.66
  -3   6  -4    7.06    0.69
   3   6   4    5.75    0.73
   3   6   4    7.60    0.89
  -4   6   4    3.07    0.99
   4  -6   4    2.26    0.65
  -4   6   4    3.22    0.77
  -4   6   4    2.70    0.92
   4  -6   4    0.40    0.87
  -4  -6  -4    1.70    0.86
  -4  -6  -4    1.73    0.93
  -4  -6  -4    2.22    0.52
  -4   6   4    2.07    0.75
  -4  -6   4    2.69    0.63
   4   6   4    2.56    0.80
  -4  -6   4    3.06    0.88
  -4  -6   4    2.69    0.65
   4  -6  -4    2.41    0.90
  -4  -6   4    2.55    0.56
  -4   6  -4    1.67    1.01
  -4  -6   4    0.21    1.11
  -4  -6   4    2.17    0.58
   4  -6  -4   -1.99    1.11
  -4   6  -4    2.07    0.59
   4   6   4    1.01    1.04
   5  -6   4    6.02    0.79
  -5   6   4    6.02    0.94
  -5  -6  -4    4.86    0.72
   5   6  -4    5.04    0.93
  -5   6   4    6.89    0.92
  -5   6   4    6.57    1.05
  -5  -6  -4    5.19    0.91
  -5  -6  -4    6.80    1.00
  -5  -6   4    6.59    0.94
  -5   6  -4    5.65    0.84
  -5  -6   4    4.62    0.72
   5  -6  -4    6.93    0.99
   5   6   4    5.79    0.95
  -5   6  -4    7.06    0.96
  -5  -6   4    7.22    0.78
  -5  -6   4    5.45    0.90
  -5  -6   4    4.66    1.16
   5   6   4    4.90    1.02
  -6   6   4    1.65    0.45
  -6  -6  -4    1.80    0.55
  -6   6   4    1.62    0.48
  -6  -6   4    1.17    0.42
  -6  -6   4    1.94    0.42
   6   6   4    1.76    0.50
  -6   6  -4    1.42    0.46
   0  -7  -4   12.81    1.31
   0  -7   4   12.26    1.26
   0   7   4   12.73    1.11
   0   7  -4   11.78    1.06
   0   7  -4   11.73    1.10
   0  -7  -4   13.52    1.37
  -1   7   4   30.24    2.34
   1   7  -4   29.62    2.33
   1  -7   4   28.99    2.85
  -1  -7  -4   29.82    2.21
   1  -7   4   33.89    2.69
  -1  -7  -4   31.26    2.73
  -1  -7   4   27.85    2.25
  -1  -7   4   30.41    2.69
   1  -7  -4   28.97    2.68
  -1   7  -4   24.44    2.28
   1   7   4   27.72    2.34
   1  -7  -4   31.21    2.91
   2  -7   4    7.22    0.98
   2  -7   4    7.50    0.75
  -2  -7  -4    7.07    0.79
   2  -7   4    5.73    0.94
  -2   7   4    6.66    0.77
  -2   7   4    7.57    0.90
  -2  -7  -4    6.96    0.78
   2  -7   4    7.44    0.82
  -2  -7  -4    8.19    0.71
  -2   7   4    6.12    0.77
   2   7  -4    7.26    0.80
  -2  -7   4    7.54    0.79
  -2  -7   4    7.64    0.78
  -2  -7   4    6.10    0.74
  -2   7  -4    5.95    0.74
   2   7   4    8.30    0.88
   2  -7  -4    5.75    0.93
  -2  -7   4    6.78    0.63
   2   7   4    5.90    0.74
  -2   7  -4    5.76    0.78
  -2  -7   4    7.74    0.85
   2  -7  -4    4.34    0.90
  -3   7   4    8.43    0.84
   3  -7   4    6.36    1.10
  -3  -7  -4    7.93    0.71
   3  -7   4    8.81    0.83
  -3   7   4    6.14    0.88
  -3   7   4    7.80    0.97
  -3  -7  -4    8.15    0.87
  -3  -7  -4    5.90    0.78
   3   7  -4    7.42    0.92
   3   7   4    7.13    0.87
  -3  -7   4    7.71    0.83
  -3  -7   4    6.69    0.75
  -3   7  -4    5.09    0.85
  -3  -7   4    6.87    0.85
   3  -7  -4    6.19    1.10
  -3   7  -4    6.40    0.75
  -3  -7   4    7.52    0.72
   3   7   4    6.62    0.99
  -3  -7   4    5.96    0.84
   4  -7   4    0.20    0.84
  -4   7   4    0.27    0.92
  -4  -7  -4    2.41    0.57
  -4   7   4    4.26    0.99
  -4  -7  -4    1.60    0.97
   4  -7   4    1.94    0.71
   4   7  -4    3.23    0.85
  -4  -7  -4    2.49    0.93
  -4   7   4    2.09    0.87
  -4  -7  -4    1.59    0.57
  -4  -7   4    2.05    0.64
   4   7   4    1.17    0.83
   4  -7  -4    3.26    0.84
  -4   7  -4    2.34    0.69
  -4  -7   4    1.71    0.57
   4  -7  -4    0.28    1.14
  -4  -7   4    2.31    0.70
  -4   7  -4    2.31    1.02
  -4  -7   4    0.09    0.81
  -4  -7   4    1.38    1.07
   5   7  -4    0.31    0.72
  -5  -7  -4    0.26    0.67
  -5  -7  -4    0.95    0.52
  -5   7   4    1.56    0.71
  -5   7   4    1.13    0.68
  -5   7   4    1.60    0.74
   5  -7   4    1.75    0.66
  -5  -7  -4    1.07    0.79
   5  -7   4    0.56    0.61
  -5  -7   4    1.28    0.48
  -5  -7   4    0.63    0.58
  -5   7  -4    0.45    0.67
   5  -7  -4    0.24    0.70
  -5  -7   4    0.49    0.50
   5   7   4    0.27    0.65
  -5   7  -4    0.81    0.58
   5  -7  -4    0.64    0.82
  -5  -7   4    1.20    0.64
  -5  -7   4    0.97    0.86
  -6   7   4    1.05    0.41
  -6  -7  -4    0.00    0.53
  -6  -7   4    0.12    0.34
   6  -7  -4    0.42    0.40
  -6   7  -4    0.41    0.39
  -6  -7   4    0.34    0.42
   0  -8   4    1.12    0.45
   0   8  -4    1.34    0.43
   0   8   4    2.16    0.48
   0   8  -4    0.93    0.41
   1  -8   4    3.35    0.52
   1  -8   4    2.93    0.58
   1   8  -4    2.10    0.56
  -1   8   4    3.09    0.59
  -1  -8  -4    2.73    0.62
  -1  -8  -4    3.23    0.56
   1  -8   4    2.04    0.63
   1   8   4    3.19    0.55
  -1  -8   4    2.93    0.51
   1  -8  -4    2.80    0.66
  -1  -8   4    3.05    0.49
  -1  -8   4    3.90    0.61
   1  -8  -4    3.38    0.57
  -1  -8   4    2.94    0.47
  -1  -8   4    4.13    0.59
   1  -8  -4    3.41    0.62
  -1   8  -4    3.90    0.56
   2  -8   4    8.75    1.03
  -2  -8  -4    8.25    1.00
   2   8  -4    8.20    0.97
  -2  -8  -4    8.62    0.87
  -2  -8  -4    8.41    1.03
  -2   8   4    7.01    0.87
  -2   8   4    7.84    1.04
  -2  -8  -4    8.94    0.92
  -2   8   4    6.00    0.89
   2  -8   4    7.24    1.10
   2  -8   4    7.53    1.12
  -2  -8   4    9.34    0.91
  -2  -8   4    9.73    0.95
   2   8   4    9.04    0.87
   2   8   4    9.66    1.02
  -2  -8   4    9.21    0.76
  -2   8  -4    8.10    1.08
  -2   8  -4    9.12    0.95
   2  -8  -4    8.30    1.16
  -2  -8   4    8.38    0.89
   2  -8  -4    8.28    1.11
  -2   8  -4    8.46    0.85
  -2  -8   4   12.13    1.10
  -3  -8  -4    0.97    0.45
  -3   8   4    1.64    0.71
   3   8  -4    1.47    0.73
  -3   8   4    1.57    0.68
   3  -8   4    2.30    0.59
  -3  -8  -4    1.59    0.54
   3  -8   4    2.69    0.78
  -3  -8  -4    0.39    0.56
   3   8  -4    1.45    0.57
   3  -8   4    0.94    0.74
  -3  -8  -4    1.08    0.63
  -3  -8   4    1.34    0.64
   3   8   4    1.27    0.57
   3  -8  -4    1.35    0.67
   3  -8  -4    2.18    0.74
  -3  -8   4    2.43    0.48
   3  -8  -4    0.41    0.73
  -3   8  -4    1.52    0.52
  -3   8  -4    0.16    0.57
  -3  -8   4    0.90    0.60
   3   8   4    1.57    0.77
  -3  -8   4    1.58    0.58
   4  -8   4    8.13    0.98
  -4   8   4    7.79    1.18
  -4  -8  -4    9.10    1.30
  -4  -8  -4    7.29    0.84
  -4  -8  -4    7.34    0.91
   4  -8   4    8.18    1.19
   4   8  -4    7.35    1.06
  -4  -8  -4    7.88    1.13
  -4   8   4    9.53    1.24
  -4   8  -4    8.60    0.96
  -4  -8   4    9.42    1.09
   4  -8  -4    6.68    1.34
   4  -8  -4   11.89    1.09
  -4  -8   4    8.78    1.49
  -4  -8   4    9.00    0.92
  -4   8  -4    8.85    1.30
  -4  -8   4    8.76    1.16
  -4  -8   4    9.11    0.90
   4   8   4   10.11    1.08
  -5  -8  -4    1.49    0.47
   5   8  -4   -0.30    0.73
  -5  -8  -4    1.47    0.64
  -5   8   4    0.29    0.63
  -5   8   4    1.18    0.67
   5  -8   4    1.27    0.56
  -5  -8  -4    1.13    0.77
   5  -8   4    2.58    0.72
  -5   8  -4    0.91    0.72
   5   8   4    0.92    0.70
   5  -8  -4    1.43    0.78
  -5  -8   4    1.42    0.67
   5  -8  -4    1.62    0.64
  -5   8  -4    0.57    0.57
  -5  -8   4    0.95    0.77
  -5  -8   4    2.28    0.61
  -5  -8   4    2.04    0.63
  -5  -8   4    2.06    0.48
   0  -9   4   23.79    1.62
   0  -9  -4   23.73    2.23
   0   9   4   23.22    2.04
   0  -9   4   21.76    2.17
   0  -9   4   23.21    2.22
   0   9  -4   22.63    1.87
   0  -9  -4   23.80    2.18
   0   9   4   24.26    1.90
   0   9  -4   19.91    2.04
   0  -9   4   23.40    1.84
  -1  -9  -4    9.85    1.00
  -1  -9  -4   10.14    1.19
  -1   9   4   11.30    1.08
  -1   9   4   10.72    1.13
   1   9  -4   10.38    1.04
   1   9  -4    9.64    1.05
   1  -9   4   10.79    0.89
   1  -9   4    7.89    1.20
   1  -9   4    9.68    1.02
   1  -9   4   10.70    1.18
  -1  -9   4   10.75    0.86
  -1   9  -4   10.89    1.06
  -1  -9   4   10.90    1.02
   1  -9  -4   10.66    1.18
  -1  -9   4   12.51    1.24
   1   9   4    9.51    1.14
   1   9   4   11.15    1.07
   1  -9  -4    8.80    1.19
  -1   9  -4   11.73    1.18
  -1  -9   4   10.59    1.09
   1   9   4   10.12    0.96
  -2  -9  -4    3.49    0.68
  -2  -9  -4    3.57    0.73
   2   9  -4    3.25    0.74
  -2  -9  -4    3.85    0.60
   2  -9   4    3.27    0.79
  -2   9   4    2.65    0.70
  -2   9   4    2.62    0.66
  -2  -9   4    2.84    0.60
   2   9   4    3.41    0.68
  -2   9  -4    2.23    0.59
  -2   9  -4    2.80    0.64
   2  -9  -4    2.39    0.74
  -2  -9   4    2.61    0.50
  -2   9  -4    2.20    0.83
  -2  -9   4    1.62    0.60
   2  -9  -4    2.78    0.73
  -2  -9   4    3.18    0.63
   2   9   4    3.12    0.74
  -2  -9   4    3.00    0.60
  -3   9   4    5.68    1.20
  -3   9   4    6.78    1.13
   3  -9   4    7.11    1.08
  -3  -9  -4    8.43    1.22
  -3  -9  -4    5.61    0.72
  -3  -9  -4    5.79    0.93
  -3   9   4    4.67    1.05
  -3  -9  -4    5.23    0.65
  -3  -9  -4    7.64    1.08
   3  -9   4    5.63    1.08
   3  -9   4    6.66    0.81
  -3   9  -4    5.29    1.29
  -3  -9   4    7.09    1.11
  -3  -9   4    6.34    0.72
   3   9   4    6.31    0.91
   3  -9  -4    5.19    1.03
  -3  -9   4    5.44    0.79
  -3  -9   4    6.81    0.87
  -3  -9   4    4.72    1.31
  -3   9  -4    5.80    0.74
  -3  -9   4    5.01    0.84
   3  -9  -4    5.53    0.84
  -4   9   4   10.43    1.21
  -4  -9  -4    8.07    1.29
   4   9  -4    8.78    1.10
   4  -9   4    8.60    1.18
  -4   9   4    8.58    1.27
  -4  -9  -4    8.44    0.85
   4  -9   4    9.12    1.01
  -4  -9  -4    8.27    1.13
  -4  -9  -4    9.08    0.90
  -4  -9   4    9.49    1.39
  -4  -9   4   10.00    1.17
   4   9   4    7.40    1.19
  -4   9  -4    9.10    0.97
  -4   9  -4    7.07    1.29
  -4  -9   4    9.31    0.98
   4  -9  -4    8.25    1.32
   4  -9  -4   10.39    1.09
  -4  -9   4    8.31    0.91
  -4  -9   4    8.56    1.10
  -5  -9  -4   -0.30    0.55
  -5   9   4    0.13    0.59
  -5   9   4   -0.37    0.55
   5  -9   4   -0.10    0.55
  -5  -9  -4   -0.26    0.45
   5   9  -4   -0.06    0.65
  -5  -9  -4   -0.30    0.55
   5  -9   4    0.05    0.62
  -5   9  -4   -0.39    0.62
  -5  -9   4   -0.14    0.64
  -5  -9   4    0.06    0.48
   5   9   4    1.43    0.71
  -5  -9   4   -0.09    0.47
   5  -9  -4    0.71    0.58
  -5  -9   4   -0.52    0.57
   5  -9  -4    0.73    0.68
  -5  -9   4    1.55    0.70
   0  10  -4    3.48    0.57
   0  10   4    3.58    0.63
   0  10  -4    4.18    0.73
   0 -10  -4    2.22    0.75
   0 -10  -4    3.40    0.71
   0 -10   4    3.12    0.58
   0 -10   4    4.12    0.78
   0 -10  -4    2.05    0.56
   0 -10   4    2.21    0.82
   0  10   4    3.43    0.68
   0 -10   4    3.53    0.54
  -1 -10  -4    1.14    0.55
   1 -10   4    0.62    0.45
   1 -10   4    1.96    0.64
  -1  10   4    1.87    0.64
   1 -10   4    0.97    0.73
   1  10  -4    1.30    0.54
   1  10  -4    1.77    0.51
   1  10   4    2.38    0.64
  -1 -10   4    0.30    0.53
  -1 -10   4    0.71    0.55
  -1 -10   4    1.41    0.44
  -1 -10   4    0.32    0.52
  -1  10  -4    1.65    0.53
   1 -10  -4    0.11    0.56
  -1  10  -4    4.14    0.76
  -2  10   4    2.91    0.82
   2  10  -4    5.37    0.95
   2 -10   4    4.46    0.99
  -2 -10  -4    5.24    0.90
  -2  10   4    8.21    0.96
  -2 -10  -4    5.76    0.75
  -2 -10  -4    7.04    0.90
   2  10   4    5.80    0.90
   2  10   4    7.06    0.99
  -2 -10   4    5.73    0.96
   2 -10  -4    8.73    1.03
  -2 -10   4    6.41    0.78
  -2  10  -4    5.21    1.03
  -2  10  -4    6.79    0.87
  -2 -10   4    5.12    0.85
  -2 -10   4    5.12    0.68
  -2 -10   4    5.26    0.82
  -2  10  -4    6.05    0.73
   2  10   4    6.72    0.79
  -3 -10  -4    2.05    1.19
   3 -10   4    0.69    0.98
  -3 -10  -4    1.60    0.89
  -3 -10  -4    1.07    0.87
  -3 -10  -4    1.43    0.47
   3 -10   4    1.41    0.87
  -3  10   4    1.28    1.08
  -3  10   4    1.16    0.99
   3  10   4    2.36    0.80
  -3 -10   4    1.81    1.12
  -3 -10   4    0.63    0.55
  -3 -10   4    0.40    0.92
   3 -10  -4    2.04    0.75
   3 -10  -4   -0.31    1.00
  -3 -10   4    0.98    0.57
   3 -10  -4    2.40    0.89
  -3 -10   4    1.30    0.70
  -3  10  -4    0.75    0.58
  -3  10  -4    0.96    1.14
  -3 -10   4    2.07    0.79
  -4  10   4   -0.36    0.80
  -4 -10  -4    0.73    0.43
   4 -10   4    0.97    0.64
  -4 -10  -4    0.16    0.58
  -4 -10  -4    0.33    0.68
  -4  10   4    2.24    0.83
   4 -10   4    0.59    0.73
  -4 -10  -4   -0.72    0.91
  -4  10  -4    0.58    0.96
  -4 -10   4    0.70    0.55
   4 -10  -4   -0.96    0.81
   4 -10  -4    0.60    0.65
  -4 -10   4   -0.64    0.85
  -4 -10   4    0.41    0.71
  -4 -10   4    0.81    0.63
   4  10   4    1.40    0.89
  -4  10  -4    0.46    0.61
  -4 -10   4   -0.09    0.74
  -5  10   4    0.24    0.51
   5 -10   4    0.98    0.61
  -5  10   4    0.19    0.74
  -5 -10  -4    0.87    0.50
  -5 -10  -4    1.41    0.58
   5 -10  -4    0.82    0.55
   5 -10  -4    0.55    0.54
  -5 -10   4    0.12    0.58
  -5 -10   4    0.38    0.58
  -5 -10   4    0.76    0.47
  -5 -10   4    1.13    0.57
   5  10   4    0.35    0.78
  -5  10  -4    0.54    0.58
  -5 -10   4   -0.19    0.79
   0  11   4   18.17    1.60
   0 -11  -4   17.88    1.52
   0  11  -4   14.92    1.53
   0 -11   4   19.80    1.56
   0  11  -4   16.82    1.71
   0 -11   4   18.91    1.93
   0 -11  -4   17.14    1.88
   0 -11   4   18.40    1.36
   0 -11  -4   20.35    1.86
   0  11   4   17.16    1.69
   0 -11   4   19.60    1.87
  -1 -11  -4    1.34    0.68
   1  11  -4    2.24    0.58
  -1 -11  -4    1.90    0.51
   1 -11   4    1.13    0.75
  -1  11   4    3.48    0.66
   1  11  -4    2.15    0.74
   1 -11   4    1.25    0.48
  -1  11   4    1.92    0.75
   1 -11   4    1.76    0.80
  -1 -11   4    1.83    0.73
   1 -11  -4    1.09    0.68
  -1  11  -4    0.49    0.60
  -1 -11   4    2.03    0.49
   1  11   4    3.27    0.76
  -1  11  -4    2.23    0.75
   1  11   4    2.48    0.69
   1 -11  -4    3.54    0.74
  -1 -11   4    2.12    0.56
   2 -11   4    6.42    1.11
  -2 -11  -4    6.39    1.17
   2 -11   4    4.64    1.09
  -2  11   4    5.96    0.93
  -2 -11   4    3.80    1.00
  -2  11  -4    5.61    0.74
  -2 -11   4    5.70    0.73
  -2 -11   4    4.99    1.21
  -2  11  -4    3.68    1.00
  -2  11  -4    4.99    1.19
  -2 -11   4    5.73    0.90
  -2 -11   4    7.51    1.27
  -2 -11   4    5.28    0.76
  -3 -11  -4    4.23    0.64
  -3 -11  -4    4.88    1.17
  -3  11   4    5.82    1.15
  -3 -11  -4    5.98    0.97
   3 -11   4    2.00    1.07
   3 -11   4    2.19    0.88
  -3  11   4    4.64    1.04
  -3 -11   4    3.62    0.87
  -3 -11   4    3.64    0.98
   3  11   4    7.77    1.10
  -3 -11   4    3.18    0.69
  -3  11  -4    4.41    1.15
  -3 -11   4    2.58    0.85
  -3 -11   4    3.20    0.65
  -3  11  -4    3.19    0.72
   3 -11  -4    4.11    1.14
   3  11   4    6.93    0.96
  -3 -11   4    2.91    1.22
  -4 -11  -4    0.99    0.68
  -4 -11  -4    0.48    0.39
  -4  11   4    0.31    0.79
   4 -11   4    0.03    0.65
  -4  11   4    0.85    0.72
  -4 -11  -4    0.40    0.79
  -4 -11   4   -0.65    0.67
   4 -11  -4    0.25    0.59
  -4 -11   4    0.18    0.68
  -4 -11   4    0.39    0.59
   4  11   4    0.63    0.75
   4 -11  -4    0.99    0.71
  -4  11  -4    0.98    0.83
  -4 -11   4    0.99    0.80
  -4 -11   4    0.24    0.57
   5 -11   4   -0.38    0.44
  -5  11   4    0.75    0.44
  -5 -11  -4    0.27    0.51
  -5 -11   4    0.15    0.55
  -5  11  -4    0.67    0.50
   5  11   4    0.64    0.39
  -5 -11   4   -0.40    0.47
   5 -11  -4    0.16    0.51
  -5 -11   4   -0.24    0.37
   0  12  -4    2.67    0.78
   0 -12   4    1.45    0.89
   0 -12   4    1.92    0.55
   0 -12  -4    1.29    0.73
   0  12   4    2.47    0.68
   0 -12   4    0.62    0.50
   0  12   4    1.60    0.68
   0  12  -4    1.12    0.56
  -1 -12  -4    1.96    0.58
   1 -12   4    1.42    1.05
   1 -12   4    1.12    0.83
  -1  12   4    1.74    0.70
  -1  12   4    2.64    0.69
  -1 -12  -4    1.41    0.86
   1 -12   4    1.67    0.93
   1  12  -4    2.11    0.87
   1 -12   4    2.37    0.54
   1 -12  -4    1.50    0.98
  -1 -12   4    4.03    1.16
   1  12   4    2.46    0.88
  -1 -12   4    1.76    0.98
  -1 -12   4    2.13    0.58
   1  12   4    0.90    0.79
  -1  12  -4    1.24    0.82
  -1 -12   4    2.66    1.02
  -1 -12   4    1.86    0.53
   1 -12  -4    2.23    0.82
  -2 -12  -4   12.51    1.24
  -2 -12  -4   14.17    1.87
  -2  12   4   12.54    1.52
   2 -12   4   15.66    1.66
  -2  12   4   12.58    1.25
   2 -12   4   15.13    1.58
  -2 -12   4   13.60    1.16
  -2  12  -4   13.94    1.17
  -2 -12   4   13.06    1.27
   2  12   4   11.84    1.51
  -2  12  -4   13.97    1.54
  -2 -12   4   12.64    1.52
  -2 -12   4   15.84    1.86
   2 -12  -4   13.20    1.78
  -2  12  -4   12.17    1.51
   2 -12  -4   12.57    1.55
  -2 -12   4   15.52    1.52
  -2 -12   4   10.81    1.76
  -2 -12   4   12.19    1.41
  -3 -12  -4    9.31    1.13
  -3 -12  -4    6.84    0.82
   3 -12   4    5.31    1.05
  -3  12   4    7.31    1.13
  -3  12   4    8.42    1.32
   3 -12   4    8.07    1.31
  -3 -12   4    6.53    1.09
   3  12   4    8.44    1.27
  -3 -12   4    7.82    0.87
  -3 -12   4    7.37    0.88
  -3 -12   4    6.11    1.00
  -3 -12   4    7.42    1.35
  -3  12  -4    6.75    1.15
   3 -12  -4    8.23    1.19
  -3 -12   4    6.68    1.16
   3 -12  -4    9.71    1.25
   3  12   4    9.63    1.07
   4 -12   4    2.77    0.62
  -4  12   4    1.49    0.78
  -4 -12  -4    1.72    0.67
  -4 -12  -4    1.82    0.85
  -4 -12  -4    1.10    0.46
  -4  12   4    2.41    0.63
  -4  12  -4    3.88    0.79
  -4 -12   4    1.99    0.57
  -4 -12   4    1.16    0.73
   4  12   4    2.18    0.73
  -4 -12   4    1.57    0.57
  -4 -12   4    1.84    0.75
  -4 -12   4    2.07    0.67
   4 -12  -4    1.57    0.65
  -5  12   4   -0.67    0.34
   5 -12   4    0.20    0.34
  -5 -12   4    0.26    0.33
   5  12   4    0.68    0.36
   5 -12  -4   -0.11    0.35
  -5 -12   4    1.38    0.44
  -5  12  -4    0.33    0.38
   0  13   4    5.27    0.92
   0 -13  -4    4.66    0.93
   0 -13   4    2.39    0.98
   0  13  -4    3.53    0.88
   0 -13   4    2.22    0.58
   0 -13   4    3.43    1.04
   0 -13   4    2.41    0.59
   0  13   4    2.77    0.73
   0 -13  -4    3.69    1.18
   0 -13   4    3.52    1.02
   1 -13   4    2.46    0.68
   1 -13   4    3.57    1.04
   1  13  -4    3.83    1.03
  -1 -13  -4    2.20    1.00
  -1  13   4    4.43    0.79
  -1 -13  -4    3.77    0.62
   1 -13   4    4.04    1.01
   1 -13   4    3.00    0.96
  -1  13   4    6.62    1.00
   1  13   4    2.70    0.78
  -1 -13   4    2.22    1.03
  -1  13  -4    2.21    0.80
  -1 -13   4    2.70    1.25
   1 -13  -4    4.44    0.94
  -1 -13   4    1.88    0.66
   1  13   4    4.07    0.92
  -1 -13   4    2.19    0.62
  -1 -13   4    3.02    0.99
   1 -13  -4    1.43    1.07
  -2 -13  -4    4.18    1.00
   2 -13   4    3.42    0.97
  -2 -13  -4    3.48    0.67
   2 -13   4    5.41    1.18
   2  13  -4    3.77    1.05
  -2  13   4    4.19    0.95
  -2  13   4    2.55    0.74
  -2  13  -4    4.04    0.97
  -2 -13   4    4.72    0.69
  -2 -13   4    4.33    0.97
   2  13   4    2.90    0.90
  -2 -13   4    3.66    1.06
  -2  13  -4    4.54    0.90
   2  13   4    4.08    1.00
  -2 -13   4    3.41    1.20
   2 -13  -4    4.83    1.03
  -2 -13   4    3.72    0.97
  -2 -13   4    5.53    0.75
   2 -13  -4    3.78    1.23
  -3  13   4    3.45    0.89
   3 -13   4    2.82    0.77
  -3 -13  -4    2.71    0.99
  -3  13   4    3.25    0.99
   3 -13   4    2.12    1.02
   3  13  -4    4.37    1.09
  -3 -13  -4    4.35    0.57
   3 -13  -4    3.78    0.82
  -3 -13   4    2.91    0.62
  -3 -13   4    4.17    0.73
   3  13   4    1.97    0.73
   3 -13  -4    3.21    0.92
  -3 -13   4    3.55    0.81
   3  13   4    4.34    1.00
  -3 -13   4    3.91    0.76
  -3 -13   4    3.47    1.13
  -3  13  -4    3.29    0.87
  -3 -13   4    5.17    0.95
  -4  13   4    2.01    0.61
  -4 -13  -4    3.02    0.70
  -4 -13  -4    2.13    0.46
   4 -13   4    3.35    0.59
  -4  13   4    2.39    0.85
   4  13  -4    3.73    0.98
   4 -13  -4    2.64    0.58
  -4  13  -4    2.74    0.67
  -4 -13   4    2.57    0.75
  -4 -13   4    2.94    0.60
  -4 -13   4    2.29    0.53
   4  13   4    2.51    0.57
  -4 -13   4    2.81    0.63
   0 -14   4    1.84    0.54
   0 -14  -4    2.16    0.93
   0 -14   4    1.39    0.85
   0 -14   4    2.07    0.61
   0  14  -4    0.27    0.80
   0 -14   4   -0.43    0.91
   0 -14   4    1.23    0.83
   1  14  -4    4.31    1.01
   1 -14   4    3.61    0.97
  -1  14   4    2.38    0.92
   1 -14   4    0.20    0.83
   1 -14   4    2.93    1.01
  -1 -14  -4    2.28    0.61
  -1 -14  -4    1.79    0.85
  -1  14   4    1.39    0.61
  -1 -14   4    0.79    0.79
  -1 -14   4    1.28    1.15
   1  14   4    0.92    0.66
  -1  14  -4    3.32    0.79
   1 -14  -4    0.13    0.89
   1 -14  -4    2.60    0.84
   1  14   4    2.25    0.87
  -1 -14   4    1.85    0.56
  -1 -14   4    3.61    1.03
  -2 -14  -4    0.64    0.74
   2  14  -4   -0.11    0.75
  -2  14   4    4.10    1.02
   2  14  -4    0.96    1.08
   2 -14   4    0.60    0.92
  -2 -14  -4    2.79    0.57
   2 -14   4    3.81    0.83
   2 -14  -4    5.14    0.92
  -2 -14   4    0.80    0.82
  -2  14  -4    1.22    0.90
   2 -14  -4    3.14    0.97
  -2 -14   4    1.73    0.68
   2  14   4    6.08    1.03
  -2 -14   4    1.48    1.06
  -2  14  -4    1.40    0.80
   2  14   4    2.72    0.72
  -2 -14   4    0.38    0.78
  -2 -14   4    2.62    0.58
  -3 -14  -4    1.26    0.51
  -3  14   4    2.85    0.83
  -3 -14  -4    1.30    0.80
   3 -14   4    2.04    0.61
   3 -14   4    2.24    0.84
  -3  14   4    3.25    0.77
   3  14  -4    2.29    0.93
  -3 -14   4    1.08    0.60
  -3 -14   4    1.34    0.83
   3  14   4    2.58    0.68
   3 -14  -4    1.31    0.85
  -3 -14   4    1.93    0.69
  -3 -14   4    2.12    0.57
  -3 -14   4    0.76    0.44
  -3  14  -4    2.76    0.72
   3  14   4    3.33    0.92
   3 -14  -4    1.20    0.67
   4  14  -4    0.06    0.40
   4 -14   4    0.05    0.48
  -4 -14  -4   -0.12    0.56
  -4  14   4    1.31    0.48
  -4  14  -4    0.30    0.45
  -4 -14   4    0.84    0.63
   4  14   4    1.59    0.46
  -4 -14   4   -0.42    0.48
   0 -15   4   -0.25    0.61
   0 -15  -4    0.24    0.72
   0 -15   4    0.01    0.53
   0 -15   4    1.92    0.95
   0 -15  -4    1.39    0.81
   0  15  -4    1.04    0.81
   0  15   4    2.70    0.88
   0  15   4    2.00    0.60
   0 -15   4    1.38    0.94
  -1 -15  -4    5.22    1.07
   1 -15   4    7.66    1.18
  -1 -15  -4    5.23    0.75
  -1  15   4    4.62    0.73
   1  15  -4    4.94    1.03
   1 -15   4    7.61    1.09
   1 -15   4    5.41    1.04
  -1  15   4    5.38    1.09
  -1 -15   4    5.04    1.00
  -1 -15   4    4.36    0.81
   1 -15  -4    5.56    1.05
  -1  15  -4    5.23    1.02
  -1 -15   4    3.95    0.73
   1  15   4    6.52    0.82
  -1 -15   4    5.03    0.96
  -1 -15   4    6.83    1.21
   1  15   4    7.40    1.11
   1 -15  -4    7.86    1.06
  -2 -15  -4    4.52    0.95
  -2  15   4    5.97    0.99
   2  15  -4    7.30    1.11
   2 -15   4    9.05    1.18
  -2 -15  -4    4.64    0.72
   2 -15  -4    7.11    1.09
  -2 -15   4    4.94    1.08
  -2 -15   4    7.03    0.98
  -2 -15   4    3.74    0.92
  -2 -15   4    4.22    0.69
  -2  15  -4    7.86    0.92
   2  15   4    5.85    0.79
  -2  15  -4    6.32    0.97
  -2 -15   4    6.88    0.78
   2  15   4    5.28    1.02
   3  15  -4    0.60    0.53
  -3  15   4    0.78    0.78
   3 -15   4   -0.63    0.77
   3  15  -4    1.00    0.86
   3 -15   4    0.43    0.57
  -3 -15  -4   -0.14    0.38
   3 -15  -4   -0.35    0.54
   3  15   4    0.01    0.44
  -3 -15   4    0.13    0.63
  -3 -15   4   -0.71    0.55
   3 -15  -4    0.68    0.71
  -3  15  -4    0.47    0.50
  -3 -15   4    0.81    0.42
  -3 -15   4   -0.03    0.55
   0 -16  -4   -0.32    0.72
   0  16   4    0.80    0.48
   0 -16   4    1.94    0.47
   0  16  -4    0.74    0.76
   0 -16  -4    0.30    0.63
   0 -16   4    0.50    0.63
   0  16   4    0.36    0.79
   0 -16   4    0.44    0.73
   0 -16   4    0.80    0.74
   1 -16   4    2.96    0.99
  -1 -16  -4    3.34    0.77
  -1  16   4    2.93    0.77
   1 -16   4    3.85    0.86
   1  16  -4    3.12    0.88
  -1  16   4    2.54    0.54
  -1 -16  -4    3.11    0.59
   1 -16  -4    3.32    0.79
  -1 -16   4    3.87    0.84
   1  16   4    3.83    0.59
  -1 -16   4    3.58    0.81
   1 -16  -4    4.69    0.97
  -1 -16   4    2.99    0.55
  -1  16  -4    3.95    0.74
  -1  16  -4    2.81    0.86
   1  16   4    4.11    0.90
   2  16  -4    1.82    0.82
  -2 -16  -4   -0.15    0.40
   2 -16   4    1.24    0.96
  -2  16   4   -0.93    0.71
  -2 -16  -4    0.63    0.48
   2  16   4    0.99    0.75
   2 -16  -4    0.07    0.90
   2  16   4    0.37    0.44
  -2 -16   4    1.69    0.62
  -2 -16   4    0.37    0.56
  -2  16  -4    1.69    0.61
  -2  16  -4    0.86    0.78
  -2 -16   4    0.65    0.47
   3  16  -4    1.07    0.43
   3 -16   4    1.28    0.49
   3 -16  -4    1.41    0.48
   3  16   4    1.26    0.39
  -3  16  -4    2.20    0.47
  -3 -16   4    1.19    0.52
   0 -17  -4    2.64    0.70
   0  17   4    3.79    0.84
   0  17   4    2.96    0.52
   0  17  -4    3.26    0.78
   0 -17   4    2.51    0.69
   0 -17   4    4.18    0.77
   1 -17   4    5.22    0.96
  -1  17   4    3.98    0.87
   1  17  -4    2.81    0.89
  -1 -17  -4    2.93    0.69
   1 -17   4    1.62    0.67
   1 -17  -4    4.10    0.76
  -1 -17   4    4.24    0.79
  -1 -17   4    4.05    0.76
   1  17   4    3.83    0.54
   1 -17  -4    4.72    0.86
  -1  17  -4    3.45    0.76
  -1  17  -4    4.23    0.67
   1  17   4    5.16    0.87
  -2 -17  -4    3.25    0.65
   2  17   4    3.85    0.50
  -2 -17   4    3.75    0.67
  -2 -17   4    5.20    0.69
  -2  17  -4    5.49    0.64
   0  18  -4    1.07    0.46
   0  18   4    0.77    0.35
   0 -18  -4    1.25    0.49
   0 -18   4    0.18    0.43
  -1 -18  -4    1.57    0.47
   1 -18   4    0.35    0.41
   1  18   4    1.14    0.33
  -1 -18   4    1.02    0.55
  -1  18  -4    0.22    0.50
  -1 -18   4    0.77    0.44
   1 -18  -4    1.21    0.48
   0   0   5    0.03    0.20
   0   0   5   -0.03    0.19
   0   0   5   -0.12    0.31
   0   0  -5   -0.31    0.14
  -1   0  -5   19.13    1.38
  -1   0   5   17.14    1.40
  -1   0   5   18.55    1.82
   1   0   5   17.55    1.39
   1   0   5   18.41    1.77
  -1   0   5   18.28    1.35
   2   0   5   32.87    3.17
  -2   0  -5   35.47    2.48
  -2   0   5   35.91    2.47
  -2   0  -5   30.77    2.87
  -2   0   5   34.50    2.55
   2   0  -5   33.44    3.21
   2   0   5   30.96    2.51
  -3   0   5    3.72    0.55
   3   0   5    2.97    0.59
   3   0  -5    2.55    0.60
  -3   0   5    2.92    0.48
  -3   0   5    3.37    0.50
   3   0   5    3.46    0.47
  -3   0  -5    3.22    0.46
  -3   0   5    2.76    0.49
  -3   0  -5    3.34    0.44
  -3   0   5    2.53    0.49
   4   0   5   -0.21    0.41
  -4   0   5    0.41    0.44
  -4   0  -5    0.33    0.38
  -4   0   5    0.32    0.42
  -4   0  -5    0.01    0.40
  -4   0   5    0.30    0.53
   4   0   5   -0.65    0.50
  -4   0   5    0.31    0.41
   4   0  -5    0.32    0.62
   4   0   5   -0.41    0.59
   4   0  -5   -2.26    0.51
  -5   0   5    7.09    0.82
  -5   0   5    5.46    0.70
   5   0   5    4.06    0.88
  -5   0   5    4.18    0.87
  -5   0   5    5.11    0.70
   5   0   5    4.08    0.68
  -5   0  -5    5.97    0.68
  -5   0   5    5.42    0.81
  -5   0  -5    5.05    0.83
   5   0   5    3.92    0.87
  -5   0  -5    5.98    1.13
  -5   0   5    5.84    0.82
  -6   0  -5    0.03    0.51
  -6   0   5    0.88    0.52
  -6   0   5    0.41    0.65
  -6   0  -5    1.24    0.48
  -6   0   5    0.75    0.43
   6   0  -5    2.14    0.83
  -6   0   5    0.99    0.35
  -6   0   5    1.41    0.50
   6   0   5    0.74    0.57
   0  -1  -5    4.09    0.37
   0  -1  -5    4.42    0.48
   0  -1   5    6.11    0.62
   0  -1   5    3.97    0.50
   0   1  -5    5.83    0.46
   0  -1   5    4.84    0.39
   0   1   5    4.39    0.43
   1  -1   5    7.74    0.86
  -1   1   5    6.85    0.67
  -1  -1  -5    7.72    0.64
  -1   1   5    7.41    0.61
   1  -1   5    6.89    0.75
  -1   1   5    7.22    0.92
  -1  -1  -5    8.01    0.75
   1  -1  -5    6.97    0.72
   1   1   5    8.41    0.86
  -1  -1   5    8.73    0.65
  -1  -1   5    6.97    0.73
   1   1   5    8.35    0.69
  -1  -1   5    8.51    0.67
  -1   1  -5    8.64    0.67
   2  -1   5    5.42    0.74
  -2  -1  -5    5.23    0.54
   2   1  -5    5.41    0.74
  -2   1   5    5.35    0.59
  -2   1   5    5.30    0.52
   2  -1   5    4.74    0.51
  -2  -1  -5    5.77    0.60
   2   1   5    6.01    0.74
   2   1   5    5.50    0.56
   2  -1  -5    5.92    0.80
  -2  -1   5    6.29    0.58
  -2   1  -5    4.74    0.54
  -2   1  -5    6.54    0.59
  -2  -1   5    6.96    0.57
   3  -1   5   11.23    0.96
   3   1  -5    9.99    1.32
  -3   1   5   11.21    1.01
  -3  -1  -5   11.57    0.92
  -3   1   5   12.32    1.07
  -3   1   5   12.40    1.16
  -3  -1  -5   11.09    1.02
  -3   1   5   11.26    1.04
   3  -1   5   11.99    1.36
  -3   1   5   11.88    1.00
   3   1   5   12.73    1.06
   3   1   5   12.14    1.35
  -3  -1   5   12.64    1.06
  -3   1  -5   11.98    0.94
  -3   1  -5   12.97    1.06
   3  -1  -5   10.59    1.38
  -3  -1   5   12.07    1.14
  -3  -1   5   13.28    1.09
   3   1   5   11.19    0.95
  -3  -1   5   12.74    0.95
  -3  -1   5   12.61    0.99
  -4   1   5    1.78    0.59
   4  -1   5    1.20    0.45
  -4  -1  -5    1.32    0.38
  -4   1   5    1.18    0.46
   4   1  -5    1.68    0.69
  -4   1   5    1.86    0.54
  -4   1   5    1.85    0.47
  -4  -1  -5    0.79    0.46
  -4   1   5    0.74    0.43
   4  -1   5    0.73    0.68
  -4   1  -5    1.39    0.44
   4   1   5    1.74    0.69
  -4   1  -5    1.42    0.40
   4   1   5    1.38    0.55
  -4  -1   5    2.23    0.46
   4  -1  -5    1.21    0.71
   4   1   5    2.01    0.46
  -4  -1   5    1.40    0.54
  -4  -1   5    1.35    0.47
   4  -1  -5   -0.14    0.66
  -4  -1   5    1.49    0.45
   5  -1   5    1.96    0.62
  -5   1   5    2.99    0.69
  -5   1   5    2.55    0.59
  -5   1   5    3.71    0.87
  -5   1   5    2.68    0.67
  -5   1   5    3.18    0.60
  -5   1   5    3.29    0.67
   5  -1   5    3.29    0.81
  -5  -1  -5    2.86    0.52
  -5  -1  -5    5.28    1.16
   5   1   5    2.04    0.73
  -5   1  -5    2.22    0.72
   5   1   5    2.65    0.79
  -5  -1   5    3.33    0.59
  -5  -1   5    3.36    0.60
  -5  -1   5    2.86    0.68
   5  -1  -5    2.90    0.74
  -5  -1   5    3.56    0.69
  -5  -1   5    2.94    0.84
  -5   1  -5    2.76    0.52
  -5  -1   5    2.63    0.64
  -6   1   5    2.60    0.68
  -6   1   5    3.88    0.67
  -6   1   5    2.72    0.46
  -6   1   5    3.64    0.65
  -6  -1  -5    2.99    0.61
   6   1  -5    3.06    0.83
   6  -1   5    4.20    0.69
  -6   1   5    2.92    0.55
  -6   1  -5    3.01    0.56
  -6  -1   5    2.84    0.63
  -6  -1   5    2.97    0.58
  -6  -1   5    2.27    0.46
   6   1   5    2.11    0.64
  -6   1  -5    2.51    0.55
  -6  -1   5    2.80    0.53
   0  -2  -5   50.65    5.10
   0   2   5   68.89    5.53
   0  -2   5   54.59    5.11
   0  -2   5   66.90    5.52
  -1   2   5   58.16    4.35
   1  -2   5   66.67    5.23
  -1  -2  -5   52.02    5.20
  -1   2   5   58.54    5.65
  -1  -2  -5   61.56    4.38
  -1   2   5   61.93    4.53
   1  -2   5   64.32    5.63
  -1  -2   5   62.96    4.40
   1   2   5   66.98    5.63
  -1  -2   5   63.69    4.52
  -1  -2   5   60.21    5.21
   1   2   5   62.46    4.54
   1  -2  -5   57.60    5.20
  -1   2  -5   58.87    4.40
   2   2  -5    9.88    1.12
  -2  -2  -5   10.53    0.87
  -2   2   5   10.46    0.92
  -2   2   5    9.98    0.87
   2  -2   5   10.27    1.17
  -2  -2  -5   11.24    1.04
   2   2   5   11.24    0.95
  -2  -2   5   11.15    0.92
   2   2   5   11.13    1.15
   2  -2  -5    9.84    1.23
  -2  -2   5   10.59    0.90
  -2   2  -5   10.89    0.91
  -3   2   5   47.59    3.42
  -3   2   5   46.35    3.73
  -3  -2  -5   44.84    2.98
   3  -2   5   44.00    4.40
  -3   2   5   46.93    3.16
  -3   2   5   44.72    3.52
  -3   2   5   44.19    3.13
  -3  -2  -5   47.25    3.42
   3  -2   5   42.93    3.08
   3   2  -5   40.81    4.34
  -3   2  -5   45.93    2.99
   3   2   5   48.45    3.55
  -3  -2   5   48.89    3.17
  -3  -2   5   45.33    3.72
   3   2   5   47.58    3.19
  -3  -2   5   48.65    3.44
   3   2   5   43.74    3.08
  -3  -2   5   46.32    2.99
   3   2   5   48.92    4.40
   3  -2  -5   44.30    4.46
  -3   2  -5   46.87    3.43
  -4   2   5    2.79    0.56
   4  -2   5    2.71    0.75
  -4   2   5    2.46    0.59
  -4   2   5    2.36    0.59
  -4  -2  -5    2.33    0.44
   4   2  -5    3.03    0.65
  -4  -2  -5    1.81    0.56
   4  -2   5    2.51    0.56
  -4   2  -5    2.44    0.50
  -4  -2   5    2.41    0.49
   4  -2  -5    1.98    0.85
   4   2   5    2.42    0.56
   4  -2  -5    1.24    0.76
  -4   2  -5    2.44    0.49
  -4  -2   5    2.05    0.53
  -4  -2   5    3.18    0.61
  -4  -2   5    2.55    0.50
  -5   2   5    2.36    0.84
  -5  -2  -5    1.59    0.52
   5  -2   5    1.32    0.83
  -5   2   5    1.91    0.62
  -5   2   5    1.30    0.50
  -5   2   5    1.85    0.67
  -5   2   5    2.32    0.71
   5  -2   5    1.00    0.62
  -5  -2  -5    2.34    1.12
  -5  -2   5    3.08    0.62
  -5  -2   5    2.44    0.50
  -5  -2   5    2.26    0.65
   5  -2  -5    1.30    0.76
  -5  -2   5    2.49    0.60
  -5   2  -5    2.14    0.79
  -5   2  -5    2.33    0.56
  -5  -2   5    1.67    0.58
   5   2   5    1.34    0.72
   5   2   5    3.35    0.77
  -5  -2   5    2.69    0.70
  -6   2   5    1.81    0.55
   6  -2   5    1.65    0.60
  -6   2   5    2.07    0.52
  -6  -2  -5    1.55    0.55
  -6   2   5    1.12    0.62
  -6   2   5    1.33    0.41
   6   2  -5    2.02    0.68
  -6  -2   5    2.19    0.61
   6   2   5    1.88    0.61
  -6  -2   5    1.84    0.48
  -6  -2   5    1.86    0.41
  -6   2  -5    1.13    0.48
  -6   2  -5    1.89    0.57
  -6  -2   5    1.36    0.49
   0  -3   5   15.51    1.44
   0   3   5   15.06    1.26
   0  -3  -5   14.40    1.45
   0   3   5   17.31    1.57
   0   3  -5   17.08    1.27
   1  -3   5   37.78    3.53
  -1  -3  -5   41.31    2.95
  -1   3   5   34.18    2.91
  -1  -3  -5   37.13    3.54
   1  -3   5   45.08    3.83
  -1   3   5   42.41    3.08
   1   3  -5   44.14    3.08
   1   3   5   47.07    3.83
   1  -3  -5   37.22    3.52
   1  -3  -5   39.34    3.87
  -1  -3   5   45.76    3.80
  -1   3  -5   42.58    3.01
  -1  -3   5   41.67    2.99
  -1  -3   5   39.12    3.53
  -2  -3  -5   15.39    1.39
  -2  -3  -5   15.80    1.17
   2   3  -5   13.78    1.45
   2  -3   5   15.12    1.34
   2  -3   5   14.73    1.53
  -2   3   5   14.97    1.23
   2   3  -5   15.27    1.27
  -2   3   5   14.42    1.13
  -2  -3   5   13.97    1.18
   2   3   5   13.53    1.48
  -2   3  -5   15.76    1.22
   2  -3  -5   12.02    1.56
  -2  -3   5   13.81    1.32
  -3  -3  -5   29.69    1.90
  -3   3   5   30.25    2.02
  -3   3   5   30.00    2.03
   3  -3   5   28.79    2.83
  -3   3   5   27.81    2.23
  -3  -3  -5   30.05    2.17
   3   3  -5   30.01    2.30
   3  -3   5   28.60    1.97
  -3   3   5   29.84    2.38
  -3  -3  -5   29.10    2.24
  -3  -3   5   27.70    2.19
  -3  -3   5   28.02    1.91
   3   3   5   27.34    2.27
  -3  -3   5   24.63    1.99
  -3   3  -5   26.00    2.17
   3  -3  -5   24.33    2.85
  -3   3  -5   27.39    1.90
   3   3   5   27.57    2.04
  -3  -3   5   24.74    2.34
   3   3   5   28.14    2.78
  -4   3   5    0.05    0.50
  -4  -3  -5    0.24    0.53
  -4   3   5    0.16    0.49
   4  -3   5    0.85    0.50
  -4  -3  -5    0.67    0.39
  -4   3   5    0.69    0.56
   4   3   5   -0.14    0.47
  -4  -3   5    0.54    0.40
  -4  -3   5    0.01    0.37
  -4  -3   5    0.62    0.47
   4  -3  -5   -0.39    0.78
  -4  -3   5    0.41    0.53
  -4   3  -5    0.77    0.41
  -5   3   5    1.08    0.67
  -5   3   5    2.46    0.66
  -5   3   5    0.80    0.52
  -5   3   5    1.49    0.85
  -5  -3  -5    1.37    0.50
   5  -3   5    0.94    0.79
  -5   3   5    1.19    0.72
  -5  -3  -5    0.95    1.01
   5  -3   5    1.67    0.64
  -5  -3   5    1.20    0.53
  -5   3  -5    1.98    0.75
   5  -3  -5    2.34    0.85
  -5  -3   5    1.24    0.63
  -5  -3   5    1.78    0.61
  -5  -3   5    1.72    0.60
  -5  -3   5    1.53    0.50
  -5   3  -5    0.75    0.61
   5   3   5    1.59    0.75
   5   3   5   -0.01    0.72
  -5  -3   5    1.92    0.65
  -6   3   5   10.23    0.99
  -6  -3  -5    9.00    0.84
  -6  -3  -5   10.52    1.15
   6  -3   5   11.22    1.05
  -6   3   5   10.52    0.97
  -6   3   5    7.28    0.80
   6   3  -5   10.57    0.97
  -6   3  -5    8.66    0.93
  -6  -3   5    9.52    0.80
  -6  -3   5   10.85    0.98
   6   3   5    9.33    0.98
  -6   3  -5    9.53    0.88
   0   4  -5    4.73    0.45
   0   4  -5    4.06    0.56
   0   4   5    5.64    0.64
   0  -4   5    6.13    0.63
   0  -4  -5    3.49    0.58
   0  -4   5    4.09    0.55
   0   4   5    4.45    0.53
   1   4  -5    7.20    0.64
  -1  -4  -5    6.65    0.75
   1  -4   5    7.43    0.74
   1  -4   5    7.78    0.81
  -1   4   5    7.28    0.67
  -1  -4  -5    7.34    0.58
   1  -4  -5    6.24    0.74
  -1  -4   5    6.42    0.63
  -1  -4   5    5.68    0.70
  -1  -4   5    5.78    0.71
   1   4   5    6.51    0.70
   1  -4  -5    6.48    0.88
   1   4   5    7.38    0.79
  -1   4  -5    6.35    0.67
  -2   4   5   33.28    2.51
   2  -4   5   30.47    3.13
  -2  -4  -5   34.12    2.42
   2  -4   5   33.34    2.84
   2   4  -5   34.87    2.54
  -2  -4  -5   31.71    2.89
  -2  -4   5   30.80    2.83
   2   4   5   32.69    2.54
   2   4   5   35.31    3.10
   2  -4  -5   30.51    3.18
  -2  -4   5   30.26    2.43
  -2   4  -5   30.76    2.47
   3   4  -5    5.04    0.68
  -3   4   5    4.89    0.69
  -3  -4  -5    4.29    0.50
   3  -4   5    4.92    0.61
  -3   4   5    3.61    0.59
  -3  -4  -5    5.08    0.70
   3  -4   5    4.91    0.80
  -3   4   5    4.16    0.64
  -3  -4  -5    5.17    0.57
  -3   4   5    5.59    0.62
  -3   4  -5    4.31    0.61
  -3  -4   5    5.30    0.62
  -3  -4   5    4.74    0.63
  -3  -4   5    3.78    0.55
  -3  -4   5    4.18    0.51
   3  -4  -5    2.78    0.79
   3   4   5    4.43    0.69
   3   4   5    3.61    0.59
  -3   4  -5    5.13    0.56
  -4   4   5    2.31    0.69
   4  -4   5    2.13    0.60
  -4   4   5    1.18    0.91
  -4   4   5    1.84    0.89
  -4   4   5    1.80    0.66
  -4   4   5    2.55    0.63
  -4  -4  -5    3.97    1.00
  -4  -4  -5    1.54    0.49
  -4  -4   5    1.70    0.70
  -4  -4   5    2.12    0.58
   4   4   5    0.88    0.54
   4  -4  -5    0.70    0.95
  -4   4  -5    0.79    0.46
  -4  -4   5    1.45    0.49
  -4   4  -5    1.10    0.83
  -4  -4   5    1.09    0.48
  -4  -4   5    2.14    0.58
   4   4   5    3.90    0.88
   5  -4   5    0.38    0.77
  -5  -4  -5   -0.50    0.87
  -5   4   5    1.11    0.80
  -5   4   5    0.99    0.62
  -5  -4  -5    1.09    0.51
   5  -4   5    1.15    0.67
  -5   4   5    1.23    0.75
  -5   4   5    0.99    0.69
  -5   4   5    0.40    0.73
  -5  -4   5    1.97    0.61
  -5  -4   5    1.05    0.47
  -5  -4   5    1.72    0.58
  -5  -4   5    0.91    0.59
   5   4   5    0.79    0.71
  -5  -4   5    0.65    0.60
   5   4   5    1.61    0.80
  -5  -4   5    1.76    0.55
  -5   4  -5    1.14    0.76
   5  -4  -5    1.44    0.86
  -5   4  -5    1.47    0.65
   6   4  -5    1.18    0.47
   6  -4   5   -0.96    0.51
  -6   4   5   -0.14    0.42
  -6  -4  -5   -0.47    0.66
  -6   4   5    0.79    0.51
  -6  -4   5    0.60    0.33
   6   4   5    0.42    0.49
  -6  -4   5    0.46    0.44
  -6   4  -5    0.61    0.41
   0  -5   5    0.07    0.32
   0   5   5    0.09    0.34
   0   5   5   -0.48    0.32
   0  -5  -5   -0.16    0.35
   0   5  -5    0.59    0.27
   0  -5   5    0.26    0.29
   0   5  -5   -0.09    0.33
  -1  -5  -5   14.31    1.58
  -1   5   5   16.00    1.37
   1   5  -5   16.48    1.35
   1  -5   5   16.58    1.55
  -1  -5  -5   16.04    1.26
   1  -5   5   14.88    1.67
   1  -5  -5   16.99    1.58
   1  -5  -5   18.67    1.76
   1   5   5   17.37    1.40
  -1   5  -5   15.93    1.37
  -1  -5   5   17.63    1.56
   1   5   5   19.21    1.67
  -1  -5   5   16.40    1.33
  -2  -5  -5   19.35    1.80
   2  -5   5   18.37    1.95
   2   5  -5   17.83    1.56
   2  -5   5   15.84    1.70
  -2   5   5   18.62    1.55
  -2  -5  -5   19.48    1.48
  -2  -5   5   21.26    1.75
   2   5   5   20.33    1.61
  -2  -5   5   17.90    1.50
   2  -5  -5   20.00    2.01
  -2   5  -5   18.51    1.55
  -3   5   5    9.78    0.91
   3  -5   5   10.50    0.92
  -3  -5  -5   11.16    0.86
  -3   5   5    9.86    1.01
  -3  -5  -5    9.91    0.96
  -3   5   5   10.84    1.10
  -3   5   5    9.93    1.04
   3   5  -5   10.61    1.06
   3  -5   5   10.29    1.31
  -3  -5  -5    9.65    1.04
   3   5   5   12.23    1.16
  -3   5  -5    8.77    1.00
   3  -5  -5    8.07    1.31
  -3  -5   5   10.92    0.87
  -3  -5   5   11.12    1.06
  -3  -5   5   10.18    0.92
   3   5   5   11.00    1.00
  -3   5  -5   10.67    0.90
  -3  -5   5   10.34    1.02
  -4   5   5    1.52    0.71
  -4   5   5    3.04    0.67
  -4   5   5    0.54    0.89
  -4   5   5   -0.16    1.17
   4  -5   5    1.43    0.63
   4  -5   5    1.28    0.86
  -4  -5  -5    1.58    0.48
  -4   5   5    2.33    0.97
  -4  -5  -5    2.23    1.10
  -4   5   5    2.73    0.74
  -4  -5   5    3.02    0.80
   4   5   5    1.56    0.66
  -4   5  -5    1.42    0.94
  -4  -5   5    2.88    0.64
   4   5   5    0.77    0.93
  -4   5  -5    2.15    0.57
  -4  -5   5    1.67    0.51
   4  -5  -5    1.73    0.98
  -4  -5   5    1.97    0.49
  -4  -5   5    2.92    0.60
  -5  -5  -5    5.26    1.09
  -5   5   5    8.11    1.03
  -5  -5  -5    6.53    0.77
   5  -5   5    8.05    0.95
  -5   5   5    7.24    1.03
   5  -5   5    7.51    1.05
  -5   5   5    6.89    0.94
  -5   5   5    5.57    0.85
  -5   5   5    7.46    1.02
   5   5  -5    5.90    1.02
  -5  -5   5    7.53    0.98
  -5  -5   5    6.89    0.90
  -5   5  -5    6.64    1.00
   5   5   5    6.34    1.00
  -5  -5   5    7.69    0.87
   5   5   5    5.30    1.04
   5  -5  -5    7.04    1.04
  -5  -5   5    7.35    0.80
  -5   5  -5    8.10    0.86
  -5  -5   5    6.65    0.76
  -6  -5  -5    0.94    0.61
   6  -5   5    1.74    0.54
  -6   5   5    0.76    0.47
  -6   5   5    2.11    0.48
  -6  -5   5    1.95    0.47
  -6  -5   5    2.18    0.39
  -6   5  -5    1.23    0.46
   6   5   5    1.83    0.55
   0   6  -5  152.99   11.62
   0   6   5  171.18   11.95
   0  -6  -5  160.07   13.78
   0  -6   5  156.19   13.74
   0   6   5  170.60   14.74
   1   6  -5   16.01    1.26
  -1   6   5   16.39    1.31
  -1  -6  -5   15.65    1.51
   1  -6   5   15.01    1.42
   1  -6   5   15.76    1.56
  -1  -6  -5   13.80    1.15
   1  -6  -5   14.14    1.46
  -1  -6   5   16.75    1.46
  -1  -6   5   13.59    1.22
  -1   6  -5   13.09    1.27
   1   6   5   14.40    1.29
  -2   6   5   10.44    1.25
   2  -6   5   13.62    1.49
  -2  -6  -5   13.52    1.10
  -2   6   5   13.16    1.19
  -2  -6  -5   12.30    1.19
   2   6  -5   12.79    1.18
  -2   6   5   11.39    1.03
   2  -6   5   14.27    1.30
  -2  -6   5   13.07    1.14
  -2  -6   5   12.92    0.99
  -2  -6   5   13.88    1.20
  -2  -6   5   15.14    1.32
   2   6   5   12.85    1.10
  -2   6  -5   13.41    1.04
  -2   6  -5   12.11    1.18
   2  -6  -5   13.06    1.52
   2   6   5   13.87    1.25
  -3  -6  -5    1.03    0.43
  -3   6   5    0.95    0.54
   3  -6   5    0.65    0.57
   3  -6   5    1.15    0.51
   3   6  -5    0.40    0.54
  -3   6   5    0.64    0.49
  -3   6   5    0.41    0.53
  -3  -6  -5    0.04    0.50
  -3  -6  -5    1.43    0.39
  -3   6   5    0.85    0.52
  -3   6  -5    0.49    0.47
  -3  -6   5    0.89    0.45
  -3  -6   5    1.17    0.39
   3   6   5    0.58    0.62
  -3   6  -5    1.20    0.46
   3   6   5    0.49    0.56
  -3  -6   5    1.00    0.39
  -3  -6   5    1.26    0.38
   3  -6  -5    1.19    0.69
  -4   6   5   14.39    1.40
  -4   6   5   12.56    1.63
   4  -6   5   12.58    1.15
  -4   6   5   12.31    1.16
  -4   6   5   11.98    1.40
  -4  -6  -5   12.23    1.16
  -4  -6  -5    9.18    1.56
  -4  -6  -5   11.68    1.00
  -4   6   5   12.75    1.18
   4  -6   5    9.90    1.35
  -4  -6  -5   10.67    1.31
  -4   6   5   12.32    1.42
  -4  -6   5   10.78    1.32
  -4  -6   5   11.95    1.07
  -4  -6   5   10.84    1.07
  -4  -6   5   10.37    1.17
   4   6   5   11.73    1.23
  -4   6  -5   10.85    1.07
  -4  -6   5   12.26    1.65
  -4  -6   5   10.88    1.01
  -4   6  -5   10.93    1.41
   4   6   5   10.27    1.46
   4  -6  -5   12.27    1.29
  -5   6   5    0.18    0.55
  -5   6   5    0.96    0.79
  -5  -6  -5   -0.10    0.56
   5   6  -5    0.17    0.74
   5  -6   5    0.64    0.60
  -5   6   5    0.27    0.72
  -5  -6  -5    0.51    0.67
  -5   6   5   -0.43    0.71
  -5  -6   5   -0.09    0.51
   5   6   5    1.16    0.80
   5   6   5    0.33    0.65
  -5  -6   5   -0.04    0.62
  -5  -6   5    0.59    0.60
  -5   6  -5    0.75    0.69
   5  -6  -5    0.17    0.74
  -5   6  -5   -0.45    0.68
  -5  -6   5    0.39    0.48
  -6   6   5   -0.37    0.37
  -6   6   5    0.25    0.39
  -6  -6  -5    1.02    0.49
  -6  -6   5    0.68    0.37
   6   6   5    0.78    0.43
  -6   6  -5    0.01    0.41
  -6  -6   5    0.29    0.35
   0   7  -5    4.29    0.52
   0   7   5    4.99    0.61
   0  -7  -5    4.77    0.71
   0  -7  -5    4.01    0.65
   0  -7   5    4.46    0.64
   0   7  -5    4.52    0.60
  -1  -7  -5    4.27    0.72
  -1   7   5    4.87    0.70
   1  -7   5    4.29    0.72
   1  -7   5    4.70    0.67
   1   7  -5    4.74    0.63
   1  -7  -5    6.15    0.79
   1   7   5    6.43    0.68
  -1  -7   5    5.92    0.73
  -1  -7   5    5.13    0.61
  -1   7  -5    5.23    0.67
   1  -7  -5    5.77    0.72
  -2  -7  -5   14.17    1.36
   2  -7   5   15.02    1.09
   2   7  -5   13.19    1.19
  -2   7   5   13.08    1.07
  -2   7   5   13.78    1.22
   2  -7   5   13.16    1.48
  -2   7   5   12.63    1.32
  -2  -7  -5   13.64    1.10
  -2  -7  -5   13.18    1.19
  -2   7   5   13.20    1.07
   2  -7   5   15.96    1.34
   2  -7   5   13.24    1.35
  -2   7  -5   11.06    1.06
   2  -7  -5   12.08    1.35
  -2  -7   5   13.69    1.33
   2   7   5   10.96    1.09
  -2  -7   5   10.59    1.13
  -2  -7   5   11.88    1.15
   2   7   5   12.75    1.25
  -2  -7   5   12.45    0.99
  -2   7  -5   10.54    1.17
  -2  -7   5   12.89    1.19
   2  -7  -5   10.38    1.46
   3   7  -5    7.54    0.93
   3  -7   5    6.74    1.11
   3  -7   5    7.08    0.78
  -3   7   5    9.15    0.83
  -3  -7  -5    6.90    0.81
  -3  -7  -5    7.13    0.68
  -3  -7  -5    6.93    0.79
  -3   7   5    7.57    0.96
  -3   7   5    6.41    0.79
  -3   7   5    5.79    0.88
  -3   7  -5    7.59    0.76
   3  -7  -5    5.86    1.08
  -3  -7   5    6.61    0.74
   3   7   5    5.99    0.79
  -3   7  -5    4.27    0.82
  -3  -7   5    6.51    0.78
   3   7   5    6.96    1.03
  -3  -7   5    7.55    0.85
  -3  -7   5    6.03    0.69
  -3  -7   5    7.84    0.86
  -4   7   5    3.38    0.86
  -4  -7  -5    1.53    0.92
   4  -7   5    2.84    0.90
   4  -7   5    3.19    0.69
  -4  -7  -5    2.38    1.02
  -4   7   5    2.32    0.76
  -4  -7  -5    2.93    0.61
   4   7  -5    1.72    0.87
  -4   7   5    3.50    1.08
  -4   7   5    2.99    0.96
  -4  -7  -5    2.23    0.55
  -4  -7   5    1.42    1.26
  -4  -7   5    3.33    0.90
  -4  -7   5    2.35    0.64
  -4  -7   5    2.05    0.63
   4   7   5    2.51    0.85
  -4   7  -5    2.78    1.04
  -4  -7   5    2.88    0.60
  -4   7  -5    2.16    0.66
   4  -7  -5    3.89    0.77
   4  -7  -5    0.67    1.12
  -5  -7  -5    0.06    0.64
   5   7  -5   -1.15    0.68
  -5   7   5   -0.74    0.64
   5  -7   5   -0.30    0.67
  -5   7   5    0.43    0.59
  -5  -7  -5   -0.09    0.49
   5  -7   5    0.51    0.57
  -5  -7  -5    0.27    0.66
  -5   7   5   -0.14    0.64
   5  -7  -5   -1.06    0.76
  -5  -7   5   -1.03    0.81
   5   7   5    0.78    0.70
   5  -7  -5   -0.03    0.69
  -5  -7   5    0.61    0.49
  -5   7  -5    0.42    0.70
   5   7   5    1.54    0.81
  -5   7  -5   -0.17    0.56
  -5  -7   5    0.19    0.47
  -5  -7   5   -0.13    0.57
  -5  -7   5    0.42    0.61
  -6   7   5    0.87    0.38
  -6   7   5    1.14    0.40
  -6  -7  -5    2.14    0.48
  -6  -7   5    1.31    0.38
  -6   7  -5    1.36    0.44
  -6  -7   5    1.34    0.45
   0   8   5   -0.29    0.42
   0   8  -5    0.61    0.39
   0  -8  -5    0.39    0.49
   0  -8   5    0.38    0.44
   1   8  -5   14.40    1.36
   1  -8   5   16.18    1.18
  -1  -8  -5   18.20    1.63
   1  -8   5   17.17    1.57
   1  -8   5   11.60    1.50
  -1  -8  -5   16.03    1.36
  -1   8   5   17.34    1.41
  -1   8   5   15.35    1.47
   1  -8  -5   16.32    1.70
  -1  -8   5   15.63    1.32
  -1  -8   5   18.69    1.61
  -1  -8   5   15.72    1.33
   1  -8  -5   16.32    1.58
  -1   8  -5   15.30    1.38
   1   8   5   15.16    1.37
  -1  -8   5   14.21    1.40
  -1  -8   5   15.79    1.13
   1   8   5   12.70    1.20
   1  -8  -5   13.44    1.52
  -2   8   5    0.22    0.52
   2  -8   5   -0.56    0.58
   2  -8   5    0.55    0.56
  -2  -8  -5   -0.03    0.46
  -2   8   5    2.17    0.62
   2  -8   5   -0.07    0.49
  -2  -8  -5   -0.24    0.52
  -2  -8  -5   -0.33    0.45
   2   8  -5   -0.26    0.49
  -2   8   5    0.79    0.51
  -2   8  -5    0.69    0.49
  -2  -8   5   -0.01    0.46
   2  -8  -5   -0.59    0.60
  -2  -8   5   -0.57    0.46
  -2   8  -5   -0.92    0.50
   2   8   5   -0.30    0.49
   2   8   5   -0.41    0.55
   2  -8  -5   -0.15    0.48
  -2  -8   5    0.58    0.36
  -2  -8   5    0.01    0.41
  -2  -8   5    0.45    0.46
   3  -8   5    9.79    0.91
  -3   8   5    7.80    1.09
   3   8  -5    7.06    1.03
  -3  -8  -5    8.18    0.89
  -3   8   5    5.69    1.01
  -3   8   5    8.87    0.94
   3  -8   5    7.38    1.22
   3  -8   5    8.16    1.15
   3   8   5    7.83    1.01
  -3  -8   5    7.46    0.96
   3   8   5    7.57    1.11
  -3  -8   5    8.31    0.80
   3  -8  -5    8.48    1.28
   3  -8  -5    7.23    1.18
  -3   8  -5    6.32    0.79
  -3   8  -5    6.74    0.98
  -3  -8   5    7.37    0.91
  -3  -8   5    8.83    0.93
  -4  -8  -5    9.57    1.23
   4  -8   5   10.97    1.30
  -4  -8  -5    9.76    1.39
  -4   8   5   11.57    1.38
  -4   8   5   10.61    1.33
  -4  -8  -5   11.56    1.03
   4  -8   5   11.19    1.11
  -4   8   5    9.14    1.12
   4   8  -5   10.55    1.19
  -4  -8  -5    9.04    0.96
   4   8   5   12.53    1.29
  -4   8  -5   11.37    1.41
  -4   8  -5   10.78    1.04
  -4  -8   5   10.45    1.00
  -4  -8   5    9.17    1.53
  -4  -8   5   11.17    1.04
   4  -8  -5   11.16    1.14
   4  -8  -5    7.92    1.42
  -4  -8   5   10.96    1.27
  -4  -8   5    9.96    1.16
  -5   8   5    0.83    0.58
  -5   8   5    0.87    0.64
   5  -8   5    0.50    0.58
  -5  -8  -5    1.86    0.70
  -5  -8  -5    0.71    0.44
  -5  -8  -5    0.16    0.61
   5  -8   5    0.14    0.69
   5   8  -5    0.50    0.70
  -5   8   5    2.09    0.61
  -5  -8   5    1.39    0.79
  -5  -8   5    0.95    0.50
   5   8   5   -0.32    0.67
  -5  -8   5    0.13    0.45
   5  -8  -5    0.60    0.98
  -5  -8   5    1.57    0.57
  -5   8  -5    1.21    0.69
   5  -8  -5    1.08    0.75
  -5   8  -5    0.11    0.54
  -5  -8   5    0.23    0.58
   0  -9  -5    3.68    0.69
   0  -9  -5    4.10    0.73
   0   9   5    3.24    0.59
   0  -9   5    3.80    0.69
   0   9   5    2.44    0.51
   0  -9   5    2.93    0.73
   0   9  -5    3.69    0.78
   0  -9   5    2.83    0.54
   0   9  -5    3.13    0.55
   0  -9  -5    2.34    0.51
   0  -9   5    2.91    0.54
   1   9  -5   10.40    1.13
   1   9  -5   10.08    1.09
  -1  -9  -5    9.87    1.09
   1  -9   5    9.58    1.06
  -1   9   5   13.31    1.20
  -1   9   5   13.96    1.24
  -1  -9  -5   11.34    1.31
   1  -9   5    8.63    1.24
   1  -9   5   12.23    1.30
   1  -9   5   12.70    0.98
   1   9   5   12.69    1.15
  -1   9  -5   12.15    1.15
   1  -9  -5   10.70    1.29
  -1  -9   5   12.83    0.95
   1   9   5   12.27    1.26
  -1  -9   5   12.32    1.20
  -1  -9   5   14.45    1.34
  -1  -9   5   13.14    1.11
  -1   9  -5   10.83    1.27
   1  -9  -5   12.53    1.31
   1   9   5   11.57    1.02
   2   9  -5    1.88    0.67
  -2   9   5    1.97    0.66
  -2   9   5    1.45    0.62
  -2  -9  -5    1.10    0.60
  -2  -9  -5    1.15    0.51
   2  -9   5    0.53    0.64
  -2  -9  -5    1.43    0.58
  -2   9   5    0.96    0.57
   2  -9  -5    0.56    0.68
  -2   9  -5    0.40    0.53
  -2   9  -5    1.46    0.58
  -2  -9   5    0.61    0.56
  -2  -9   5    1.74    0.42
   2   9   5    1.40    0.55
  -2  -9   5    1.97    0.54
  -2  -9   5    0.74    0.55
   2  -9  -5   -0.26    0.58
   2   9   5    0.89    0.61
  -2  -9   5    0.93    0.48
  -3   9   5    7.20    1.35
  -3  -9  -5    8.97    1.32
  -3  -9  -5    7.25    1.17
  -3   9   5    8.93    1.05
   3  -9   5    8.10    1.27
  -3   9   5    8.71    1.25
  -3  -9  -5    7.04    0.89
   3  -9   5    9.10    1.25
  -3   9   5    7.33    1.23
   3  -9   5    8.37    0.94
   3  -9  -5    9.13    1.06
  -3  -9   5    9.80    1.01
  -3  -9   5    9.00    0.96
   3   9   5    8.22    1.03
  -3  -9   5   10.77    1.49
   3  -9  -5   10.05    1.27
  -3  -9   5   11.62    1.30
  -3   9  -5    6.39    1.33
  -3  -9   5    9.02    1.06
  -3   9  -5    9.34    0.91
  -3  -9   5    8.92    0.88
  -4  -9  -5    2.33    0.80
   4  -9   5    0.95    0.74
   4   9  -5    1.70    0.79
   4  -9   5    1.82    0.71
  -4  -9  -5    0.83    0.95
  -4   9   5    1.73    0.89
  -4  -9  -5    1.21    0.53
  -4   9   5    0.56    0.71
  -4  -9  -5    1.31    0.47
  -4   9   5    1.36    0.89
   4   9   5    3.14    0.98
  -4  -9   5    0.22    0.77
   4  -9  -5    0.39    0.93
  -4   9  -5    1.26    0.61
  -4  -9   5    2.07    0.83
  -4  -9   5    0.87    0.60
  -4   9  -5    0.38    0.97
  -4  -9   5    1.95    0.64
   4  -9  -5    3.87    0.82
  -4  -9   5    1.90    1.01
   5   9  -5    1.68    0.69
   5  -9   5    1.39    0.56
   5  -9   5    0.50    0.65
  -5  -9  -5    0.46    0.61
  -5   9   5    1.97    0.58
  -5   9   5    0.97    0.73
  -5  -9  -5    2.31    0.59
   5   9   5    1.65    0.73
  -5   9  -5    0.79    0.64
  -5  -9   5    1.20    0.49
  -5  -9   5    1.04    0.76
  -5  -9   5    1.55    0.68
  -5   9  -5    1.82    0.54
  -5  -9   5    1.49    0.51
   5  -9  -5    1.73    0.63
   5  -9  -5    1.47    0.70
  -5  -9   5    0.58    0.61
   0  10  -5    2.87    0.54
   0 -10  -5    2.21    0.77
   0 -10   5    3.85    0.58
   0 -10   5    2.93    0.69
   0  10  -5    3.56    0.71
   0 -10   5    1.66    0.52
   0 -10  -5    3.14    0.70
   0  10   5    2.98    0.66
   0 -10  -5    3.24    0.56
   0 -10   5    3.41    0.78
   0  10   5    3.51    0.60
   1 -10   5    5.63    0.74
  -1  10   5    6.36    0.87
   1 -10   5    5.51    0.91
   1 -10   5    5.75    0.67
  -1 -10  -5    5.55    0.72
  -1 -10  -5    5.03    0.86
   1 -10   5    6.33    0.95
  -1  10   5    5.25    0.81
   1  10  -5    5.13    0.73
   1  10   5    5.58    0.66
  -1 -10   5    4.25    0.78
  -1 -10   5    5.26    0.72
   1  10   5    4.83    0.87
  -1  10  -5    5.84    0.79
  -1  10  -5    6.91    0.93
   1 -10  -5    5.32    0.89
   1  10   5    5.44    0.80
   1 -10  -5    4.96    0.87
  -1 -10   5    6.76    0.93
  -1 -10   5    6.52    0.63
  -2  10   5    1.44    0.69
   2 -10   5    2.14    0.75
  -2 -10  -5    0.91    0.64
   2  10  -5    0.48    0.74
  -2  10   5    2.57    0.73
  -2 -10  -5    1.26    0.49
  -2 -10   5    0.55    0.53
  -2 -10   5    0.33    0.73
   2 -10  -5    1.41    0.75
  -2  10  -5    1.68    0.67
   2  10   5    1.28    0.79
  -2  10  -5    0.28    0.79
  -2 -10   5    1.71    0.45
  -2 -10   5    0.88    0.59
  -2 -10   5    1.23    0.58
   2  10   5    2.55    0.68
  -2  10  -5    0.18    0.54
   2  10   5    2.45    0.70
   3 -10   5   -0.82    0.81
  -3  10   5   -0.81    0.95
  -3  10   5    1.23    0.72
  -3 -10  -5    0.73    0.92
   3 -10   5    1.02    0.98
  -3  10   5   -0.45    1.05
  -3 -10  -5    0.39    0.46
  -3 -10  -5    2.80    1.26
  -3  10   5    1.13    0.87
  -3 -10   5   -0.58    1.02
  -3  10  -5    1.01    0.61
  -3 -10   5   -0.47    0.73
  -3 -10   5    0.79    0.55
   3 -10  -5    1.28    0.81
  -3 -10   5    0.96    0.73
  -3 -10   5    0.88    0.59
  -3 -10   5   -0.39    0.92
   3  10   5    0.98    0.76
   3 -10  -5    0.02    0.70
  -3  10  -5   -0.85    1.08
   4 -10   5    4.76    0.87
  -4  10   5    5.26    1.00
  -4 -10  -5    5.19    0.65
  -4  10   5    5.04    1.04
  -4 -10  -5    4.65    1.17
  -4 -10  -5    5.47    0.93
   4 -10   5    4.93    0.80
   4  10   5    5.42    1.05
  -4 -10   5    4.95    0.83
   4 -10  -5    5.87    0.99
  -4 -10   5    5.56    1.02
  -4  10  -5    6.06    0.79
  -4 -10   5    6.28    0.76
   4 -10  -5    5.00    0.91
  -4  10  -5    5.64    1.10
  -4 -10   5    5.33    1.01
  -4 -10   5    5.84    0.98
  -5 -10  -5   -0.58    0.45
  -5  10   5   -0.17    0.50
  -5  10   5   -0.27    0.64
  -5 -10  -5   -0.62    0.52
   5 -10   5    0.10    0.54
  -5 -10   5    0.45    0.47
   5  10   5    0.63    0.60
  -5 -10   5   -0.14    0.58
   5 -10  -5    0.39    0.55
  -5 -10   5   -0.08    0.61
  -5 -10   5    0.89    0.54
  -5 -10   5   -0.27    0.41
  -5  10  -5    0.08    0.58
   0 -11   5    0.72    0.49
   0 -11   5    1.19    0.69
   0 -11   5    0.35    0.49
   0  11  -5    0.76    0.49
   0 -11  -5    0.39    0.65
   0  11   5    1.12    0.59
   0  11  -5    0.77    0.69
   0 -11   5    0.48    0.61
   1  11  -5    1.75    0.82
   1 -11   5    2.15    0.76
   1 -11   5    2.26    0.51
  -1 -11  -5    2.15    0.69
  -1  11   5    2.08    0.72
  -1  11   5    2.92    0.71
   1 -11   5    3.34    0.60
   1  11  -5    2.58    0.62
   1 -11   5    3.47    0.81
  -1 -11  -5    2.64    0.55
  -1  11  -5    2.29    0.69
   1 -11  -5    2.17    0.79
   1 -11  -5    1.22    0.73
   1  11   5    3.23    0.58
  -1 -11   5    1.98    0.58
  -1  11  -5    2.45    0.79
   1  11   5    2.66    0.69
  -1 -11   5    3.10    0.77
  -1 -11   5    2.97    0.54
   1  11   5    2.63    0.77
  -2  11   5    1.75    0.96
  -2  11   5    1.91    0.76
   2 -11   5    1.70    0.91
  -2 -11  -5    1.60    0.53
   2 -11   5    0.44    0.94
  -2 -11  -5    0.25    0.87
  -2 -11  -5    1.94    0.85
  -2  11   5    3.95    0.88
  -2  11  -5    1.11    0.85
  -2 -11   5    1.81    0.57
   2  11   5    3.13    0.89
  -2 -11   5    1.83    1.07
  -2  11  -5    2.18    0.55
   2  11   5    2.78    0.71
   2 -11  -5    2.72    0.91
  -2 -11   5    1.72    0.95
  -2  11  -5    0.54    0.95
  -2 -11   5    1.82    0.57
  -2 -11   5    1.72    1.17
  -2 -11   5    1.53    0.69
  -2 -11   5    0.87    0.95
   3 -11   5    1.37    1.06
  -3  11   5    0.44    1.04
  -3 -11  -5    0.18    1.01
   3 -11   5    0.73    0.78
  -3 -11  -5    0.92    0.47
  -3  11   5    2.14    0.95
  -3  11   5    2.61    0.72
  -3 -11  -5    2.80    0.79
  -3 -11   5    2.26    0.62
  -3  11  -5    2.52    1.06
  -3 -11   5    1.43    0.96
  -3 -11   5    0.87    0.80
   3 -11  -5   -0.26    0.94
   3 -11  -5    1.61    0.84
  -3 -11   5    1.48    1.00
  -3 -11   5    0.97    0.53
  -3 -11   5    1.36    0.77
  -3  11  -5    2.76    0.64
   3  11   5    1.63    0.81
  -4 -11  -5   -0.52    0.40
  -4  11   5    0.35    0.74
  -4 -11  -5   -0.20    0.75
  -4  11   5    0.21    0.72
   4 -11   5    0.49    0.56
  -4 -11  -5    0.53    0.62
  -4  11  -5    0.71    0.58
  -4 -11   5   -0.53    0.63
  -4 -11   5   -0.33    0.73
   4  11   5    0.03    0.70
  -4  11  -5    0.98    0.78
  -4 -11   5    0.10    0.56
   4 -11  -5    0.01    0.62
  -4 -11   5   -0.07    0.72
   4 -11  -5    0.38    0.63
  -4 -11   5    0.96    0.53
   5 -11   5    0.70    0.46
  -5  11   5   -0.48    0.42
  -5 -11  -5   -0.56    0.46
   5 -11  -5    0.06    0.42
  -5 -11   5    0.86    0.50
  -5  11  -5    0.68    0.46
   5  11   5    0.33    0.40
  -5 -11   5    0.56    0.38
  -5 -11   5   -0.05    0.43
   0 -12  -5    0.46    0.70
   0  12  -5    0.54    0.51
   0 -12   5    2.56    0.83
   0 -12  -5    0.95    0.97
   0  12   5    1.27    0.70
   0 -12   5    2.67    0.94
   0 -12   5   -0.41    0.48
   0  12  -5    1.88    0.77
   0  12   5   -0.03    0.69
   0 -12   5    0.19    0.49
   0 -12   5    1.69    0.93
  -1  12   5    2.58    0.69
   1 -12   5    2.55    0.62
   1 -12   5    1.51    0.90
  -1 -12  -5    1.98    0.95
  -1 -12  -5    2.39    0.57
   1  12  -5    1.35    0.91
   1 -12   5    1.41    1.00
   1 -12   5    2.47    1.00
  -1  12   5    3.17    0.71
   1 -12  -5    1.55    0.87
  -1 -12   5    3.90    1.05
  -1 -12   5    1.64    0.57
   1  12   5    3.03    0.80
   1 -12  -5    2.18    1.08
  -1 -12   5    1.98    1.15
  -1 -12   5    2.42    0.59
  -1 -12   5    2.89    0.99
   1  12   5    0.50    0.79
  -1  12  -5    0.21    0.79
  -2  12   5    5.74    0.94
   2 -12   5    6.97    1.18
  -2  12   5   10.99    1.24
  -2 -12  -5    9.03    0.93
  -2 -12  -5    6.87    1.33
  -2  12   5   11.17    1.51
   2 -12   5    8.40    1.35
  -2 -12   5    7.70    0.91
  -2 -12   5    6.55    1.37
   2  12   5    8.25    1.12
  -2  12  -5    6.57    0.89
   2  12   5   12.09    1.03
  -2 -12   5    8.14    0.94
  -2  12  -5    6.10    1.16
  -2  12  -5    6.78    1.16
   2  12   5   12.12    1.30
   2 -12  -5   12.02    1.31
  -2 -12   5    5.78    1.22
  -2 -12   5    8.17    1.17
  -2 -12   5    6.82    1.47
   3 -12   5    0.21    1.00
   3 -12   5   -0.22    0.70
  -3 -12  -5    1.29    0.42
  -3 -12  -5    2.43    0.96
  -3 -12   5   -0.53    0.49
  -3 -12   5   -0.09    0.71
  -3 -12   5   -0.56    0.93
  -3 -12   5   -0.46    0.59
   3 -12  -5    0.83    0.83
  -3 -12   5    0.05    0.83
  -3 -12   5    0.88    0.83
  -3  12  -5    0.84    0.95
  -3  12  -5   -0.74    0.58
   3 -12  -5    1.39    0.85
  -4  12   5    2.15    0.72
   4 -12   5    3.52    0.70
  -4 -12  -5    3.76    0.51
  -4  12   5    3.29    0.81
  -4 -12   5    3.10    0.66
  -4 -12   5    2.76    0.59
  -4 -12   5    2.94    0.72
   4 -12  -5    3.55    0.73
   4  12   5    3.86    0.67
  -4 -12   5    3.04    0.83
   4  12   5    3.87    0.77
  -4 -12   5    2.36    0.77
  -4  12  -5    4.76    0.81
   0 -13   5    0.67    0.58
   0  13   5    0.11    0.75
   0 -13  -5    0.74    0.97
   0 -13   5    0.14    0.90
   0  13  -5   -0.11    0.78
   0  13   5    0.62    0.64
   0 -13   5    1.10    0.55
   0 -13   5   -1.41    0.87
   0 -13  -5    1.31    0.78
   0 -13   5    0.38    0.86
   1 -13   5    2.47    1.01
   1  13  -5    3.44    1.02
  -1  13   5    2.73    0.72
   1 -13   5    2.41    0.67
  -1 -13  -5    2.56    0.93
  -1 -13  -5    1.90    0.58
   1 -13   5    3.12    1.02
  -1  13   5    3.44    0.92
   1 -13   5    2.30    0.97
  -1 -13   5    1.68    0.66
   1  13   5    2.08    0.91
  -1 -13   5    3.79    0.65
   1 -13  -5    2.84    1.08
  -1 -13   5    0.93    1.15
  -1  13  -5    2.09    0.87
  -1 -13   5    2.60    0.97
   1  13   5    2.52    0.71
   1 -13  -5    3.32    0.92
  -1 -13   5    2.26    1.03
   2 -13   5    1.51    0.78
  -2 -13  -5    1.36    0.78
  -2  13   5    0.71    0.58
   2 -13   5    0.45    1.01
  -2 -13  -5    0.92    0.50
   2  13  -5    1.64    1.04
  -2  13   5    2.81    0.90
  -2  13  -5    0.38    0.59
  -2  13  -5   -0.37    0.81
   2 -13  -5    2.38    0.91
  -2 -13   5    0.59    0.90
  -2 -13   5    0.46    0.84
   2  13   5    1.30    0.88
  -2 -13   5    1.04    0.47
   2 -13  -5    0.13    1.07
   2  13   5    1.09    0.78
  -2  13  -5    1.43    0.85
  -2 -13   5    0.54    0.60
  -2 -13   5    0.28    0.86
  -3  13   5    3.19    0.94
  -3 -13  -5    0.79    0.93
   3  13  -5    1.52    0.94
   3 -13   5    1.15    0.92
   3 -13   5    1.11    0.64
  -3 -13  -5    1.75    0.44
  -3 -13   5    0.51    0.97
   3  13   5    4.28    0.80
  -3 -13   5    2.06    0.62
  -3 -13   5    1.31    0.51
   3  13   5    2.40    0.73
  -3 -13   5    2.50    0.75
   3 -13  -5    1.49    0.73
  -3  13  -5    1.44    0.84
  -3 -13   5    2.66    0.83
  -3 -13   5    1.78    0.73
   3 -13  -5    1.15    0.82
   4  13  -5    2.51    0.98
  -4  13   5    1.81    0.74
  -4 -13  -5    1.28    0.38
  -4  13   5    1.26    0.56
  -4 -13  -5    1.33    0.67
   4 -13   5    1.21    0.56
  -4 -13   5    1.37    0.61
  -4 -13   5    1.32    0.64
  -4 -13   5    0.89    0.47
  -4  13  -5    1.04    0.59
  -4 -13   5    1.35    0.55
   4 -13  -5    0.64    0.53
   4  13   5    2.19    0.53
   0 -14   5    0.22    0.79
   0 -14   5    0.49    0.90
   0 -14  -5    1.00    0.88
   0 -14   5    1.48    0.59
   0  14   5   -0.33    0.52
   0  14  -5    0.12    0.78
   0 -14  -5    0.61    0.76
   0 -14   5    0.17    0.93
   0 -14   5   -0.09    0.49
   0  14   5    0.28    0.75
  -1  14   5    6.10    1.04
  -1  14   5    4.98    0.77
   1 -14   5    5.18    1.11
  -1 -14  -5    5.00    1.06
  -1 -14  -5    5.46    0.77
   1 -14   5    5.84    1.13
   1 -14   5    5.82    1.10
   1  14  -5    6.21    1.11
  -1 -14   5    5.85    0.80
  -1 -14   5    4.69    1.17
   1  14   5    5.33    0.87
  -1 -14   5    5.83    1.14
  -1 -14   5    4.53    0.74
   1  14   5    5.94    1.02
  -1  14  -5    5.17    0.98
  -1  14  -5    5.25    0.77
  -1 -14   5    5.95    1.15
   1 -14  -5    6.66    1.11
   1 -14  -5    5.02    1.16
  -2  14   5    0.69    0.87
  -2 -14  -5   -0.02    0.66
  -2 -14  -5    0.90    0.47
  -2  14   5    1.15    0.51
   2  14  -5    0.63    1.02
   2 -14   5    0.22    0.73
   2 -14   5    0.56    0.87
  -2 -14   5   -0.15    0.88
   2 -14  -5   -0.15    0.88
   2  14   5    1.02    0.67
   2  14   5    0.12    0.85
  -2 -14   5    0.46    0.50
  -2  14  -5    0.01    0.69
   2 -14  -5   -0.12    0.79
  -2 -14   5   -0.61    0.74
  -2 -14   5    0.28    0.69
  -2  14  -5   -0.66    0.86
  -2 -14   5   -0.38    0.65
   3  14  -5    2.93    1.00
   3 -14   5    5.25    0.76
  -3  14   5    4.44    0.86
   3 -14   5    3.91    0.97
  -3 -14  -5    3.98    0.88
  -3 -14  -5    3.07    0.58
   3 -14  -5    3.65    0.97
   3  14   5    4.47    0.72
   3 -14  -5    4.30    0.76
  -3 -14   5    3.13    0.71
  -3 -14   5    4.68    0.80
  -3 -14   5    5.30    0.70
  -3 -14   5    4.23    1.00
  -3  14  -5    3.70    0.78
  -3 -14   5    4.21    0.60
   4  14  -5    0.74    0.41
   4 -14   5    0.26    0.40
  -4 -14  -5    0.14    0.52
  -4 -14   5   -0.24    0.46
   4 -14  -5    0.32    0.44
  -4  14  -5    0.14    0.44
  -4 -14   5   -0.34    0.49
   4  14   5   -0.06    0.35
   0 -15  -5   -0.43    0.77
   0 -15   5    0.26    0.62
   0 -15   5    1.18    0.46
   0  15  -5    0.18    0.85
   0  15   5    0.21    0.75
   0 -15   5    0.15    0.74
   0  15   5   -0.15    0.47
   0 -15   5    0.56    0.94
   0 -15  -5   -0.28    0.80
   0 -15   5   -0.40    0.84
   1 -15   5   -0.71    0.70
  -1 -15  -5   -0.02    0.65
   1 -15   5   -0.92    0.79
   1  15  -5   -0.38    0.87
  -1 -15  -5    0.69    0.52
  -1  15   5   -0.60    0.47
   1 -15   5   -1.11    0.95
  -1 -15   5    0.76    0.50
  -1  15  -5    0.09    0.81
  -1 -15   5    0.19    0.69
  -1 -15   5    0.63    1.01
   1  15   5    3.33    0.93
   1  15   5    1.32    0.57
  -1 -15   5    0.95    0.63
   1 -15  -5    0.09    0.69
  -1 -15   5   -0.43    0.74
   2 -15   5    8.23    1.16
  -2  15   5    8.02    1.13
   2  15  -5    8.26    1.16
  -2  15   5    4.73    0.73
  -2 -15  -5    5.91    1.04
  -2 -15  -5    6.09    0.77
  -2 -15   5    5.95    1.06
  -2  15  -5    6.52    0.93
   2  15   5    9.45    1.09
  -2 -15   5    7.03    1.17
   2 -15  -5    8.29    1.12
   2  15   5    7.24    0.84
  -2 -15   5    5.77    0.78
  -2 -15   5    7.11    0.80
  -2 -15   5    6.46    0.99
   3 -15   5    0.87    0.55
   3 -15   5   -0.03    0.70
  -3 -15  -5    0.08    0.40
  -3  15   5    0.75    0.78
   3  15  -5    0.52    0.87
   3  15  -5   -0.86    0.46
   3  15   5   -0.08    0.43
  -3 -15   5    0.57    0.64
   3 -15  -5   -0.34    0.66
  -3 -15   5    0.20    0.35
   3 -15  -5   -0.06    0.53
  -3  15  -5    0.71    0.52
  -3 -15   5   -0.24    0.59
  -3 -15   5    0.37    0.53
   0  16  -5    1.72    0.75
   0 -16  -5    1.64    0.76
   0 -16   5    1.12    0.50
   0 -16   5    2.48    0.79
   0 -16   5    1.77    0.74
   0  16   5    2.60    0.53
   0  16   5    1.77    0.79
   0 -16  -5    0.10    0.68
  -1 -16  -5    0.06    0.46
  -1  16   5    0.67    0.45
  -1 -16  -5    0.75    0.65
   1 -16   5    1.82    0.81
   1  16  -5    0.33    0.68
  -1  16   5    0.43    0.65
   1 -16   5    0.31    0.61
  -1 -16   5    0.30    0.62
   1 -16  -5    0.35    0.58
  -1 -16   5   -0.03    0.42
   1  16   5    1.02    0.46
   1  16   5    2.14    0.77
  -1  16  -5    0.65    0.65
   1 -16  -5    0.94    0.79
  -1 -16   5    1.05    0.73
  -1  16  -5    0.27    0.75
  -2 -16  -5    0.61    0.50
   2 -16   5    1.22    0.88
  -2 -16  -5    1.77    0.58
  -2  16   5    3.22    0.80
   2  16  -5    1.97    0.81
  -2 -16   5    2.34    0.66
   2 -16  -5    1.38    0.87
  -2 -16   5    1.28    0.42
  -2 -16   5    1.98    0.64
  -2 -16   5    1.46    0.56
  -2  16  -5    1.20    0.62
   2  16   5    1.96    0.49
   2  16   5    0.00    0.72
   3 -16   5    0.30    0.44
   3 -16  -5    1.45    0.49
   3  16   5    0.28    0.33
  -3  16  -5    1.14    0.44
  -3 -16   5    0.62    0.48
   0  17  -5    2.31    0.75
   0  17   5    2.21    0.79
   0 -17   5    1.23    0.59
   0 -17   5    1.99    0.68
   0 -17  -5    1.61    0.62
   0  17   5    1.81    0.45
  -1  17   5    0.98    0.38
   1 -17   5    0.92    0.67
  -1 -17  -5    0.61    0.52
   1 -17   5    0.83    0.55
   1  17  -5    0.75    0.85
  -1  17   5    2.11    0.81
   1  17   5    1.13    0.41
  -1 -17   5    0.55    0.61
   1 -17  -5    2.14    0.76
   1 -17  -5    0.77    0.56
  -1  17  -5    2.13    0.56
  -1 -17   5    0.41    0.52
   1  17   5    2.99    0.81
  -2 -17  -5    2.57    0.57
  -2 -17   5    2.74    0.58
   2  17   5    3.91    0.46
  -2  17  -5    3.39    0.56
  -2 -17   5    3.65    0.60
   0 -18  -5    1.96    0.52
   0  18  -5    1.19    0.47
   0 -18   5    1.13    0.46
   0  18   5    1.01    0.35
   1 -18   5    0.72    0.42
  -1 -18  -5    0.76    0.40
  -1 -18   5    0.63    0.42
   1  18   5    1.13    0.34
  -1  18  -5    1.73    0.49
   1 -18  -5    0.76    0.46
  -1 -18   5    2.27    0.54
   0   0   6  160.72   13.11
   0   0  -6  157.92   10.22
   0   0   6  122.41   12.14
   0   0   6  136.42   10.52
  -1   0  -6    5.32    0.51
  -1   0   6    5.48    0.76
  -1   0   6    5.54    0.48
  -1   0  -6    5.23    0.55
   1   0   6    4.62    0.48
  -1   0   6    5.19    0.51
   1   0   6    6.07    0.69
   2   0   6   46.69    4.33
  -2   0   6   44.36    3.35
  -2   0  -6   49.74    3.38
  -2   0  -6   42.98    3.95
   2   0   6   47.34    3.45
   2   0  -6   43.60    4.35
  -2   0   6   47.42    3.48
  -3   0   6   -0.15    0.36
  -3   0   6    0.10    0.36
  -3   0  -6   -0.19    0.35
  -3   0   6   -0.08    0.32
   3   0   6    0.23    0.39
  -3   0   6   -0.17    0.35
  -3   0  -6    0.47    0.35
  -3   0   6    0.59    0.51
   3   0  -6    0.45    0.46
   3   0   6    0.22    0.46
   3   0   6    0.17    0.41
  -3   0   6    0.29    0.31
   4   0   6    2.76    0.64
  -4   0   6    2.39    0.55
  -4   0   6    2.76    0.56
  -4   0  -6    1.92    0.51
   4   0   6    2.55    0.79
  -4   0   6    2.44    0.49
  -4   0   6    1.91    0.56
   4   0  -6    1.86    0.79
   4   0   6    2.07    0.50
   4   0  -6    0.91    0.67
  -4   0  -6    2.03    0.48
  -5   0   6    0.01    0.43
   5   0   6    1.51    0.71
  -5   0   6   -0.26    0.56
  -5   0   6   -0.20    0.62
  -5   0  -6   -0.87    0.94
  -5   0   6   -0.46    0.61
  -5   0   6    0.18    0.54
  -5   0   6    0.03    0.69
   5   0   6   -0.09    0.52
  -5   0  -6    0.03    0.43
  -6   0   6    6.96    0.85
  -6   0   6    6.77    0.74
   6   0   6    5.34    0.84
  -6   0   6    6.30    0.75
  -6   0   6    6.14    0.79
  -6   0  -6    6.84    0.71
  -6   0   6    5.96    0.61
   0  -1   6   16.52    1.51
   0  -1   6   21.24    1.69
   0  -1  -6   16.91    1.49
   0   1   6   16.14    1.29
   0  -1  -6   14.62    1.22
   0  -1   6   16.88    1.27
  -1   1   6   10.51    1.15
  -1   1   6   10.80    0.84
   1  -1   6   10.16    1.07
  -1  -1  -6    8.51    0.92
  -1   1   6   10.41    0.77
   1  -1   6   11.56    0.99
  -1  -1  -6   10.01    0.80
  -1   1  -6    9.85    0.81
  -1  -1   6   10.26    0.81
   1  -1  -6    8.96    0.91
   1   1   6    9.46    0.83
  -1  -1   6    9.61    1.10
  -1  -1   6   10.31    0.81
   1   1   6   11.13    1.07
  -1  -1   6    8.65    0.93
   2  -1   6   11.82    1.26
  -2  -1  -6   12.96    0.96
  -2   1   6   13.59    1.01
  -2   1   6   12.55    0.93
  -2  -1  -6   12.41    1.09
   2   1  -6   11.71    1.26
   2  -1  -6    9.46    1.27
  -2   1  -6    8.94    1.03
   2   1   6    9.98    0.96
   2   1   6   10.19    1.23
  -2  -1   6   11.60    0.98
  -2   1  -6   11.51    0.97
   3  -1   6    6.99    1.03
  -3  -1  -6    7.87    0.78
  -3   1   6    7.01    0.85
   3   1  -6    6.22    1.00
  -3   1   6    7.74    0.80
  -3  -1  -6    8.33    0.72
  -3   1   6    7.91    0.82
  -3   1   6    7.80    0.78
   3  -1   6    7.49    0.75
  -3   1   6    8.34    0.86
  -3  -1   6    7.54    0.75
  -3   1  -6    9.21    0.84
   3   1   6    9.70    0.78
   3   1   6    9.90    0.83
  -3   1  -6    8.58    0.73
   3  -1  -6    7.21    1.08
  -3  -1   6    9.12    0.84
  -3  -1   6    9.13    0.73
   3   1   6    9.66    1.09
  -3  -1   6    9.73    0.84
  -3  -1   6    8.80    0.84
  -3  -1   6    8.93    0.88
  -4  -1  -6    7.00    0.81
   4   1  -6    6.15    0.97
  -4   1   6    7.31    0.88
   4  -1   6    7.46    0.78
  -4   1   6    8.29    0.84
  -4   1   6    7.19    0.85
  -4  -1  -6    7.39    0.70
   4  -1   6    6.50    1.10
  -4  -1   6    6.97    0.73
   4  -1  -6    5.18    1.16
   4  -1  -6    6.97    0.92
   4   1   6    6.71    1.10
   4   1   6    7.12    0.80
  -4  -1   6    5.81    0.86
  -4   1  -6    5.69    0.79
  -4   1  -6    7.73    0.72
  -4  -1   6    7.78    0.88
  -4  -1   6    7.72    0.76
   4   1   6    6.93    0.72
  -5   1   6    0.91    0.68
  -5  -1  -6   -0.03    0.46
  -5   1   6    0.99    0.62
  -5   1   6    0.57    0.56
   5  -1   6    1.41    0.75
  -5   1   6    0.80    0.76
  -5  -1  -6    2.64    0.93
  -5   1   6    1.33    0.47
   5  -1   6    0.82    0.57
   5   1   6    1.62    0.75
  -5   1  -6    1.71    0.66
  -5  -1   6    0.81    0.46
  -5  -1   6    1.34    0.60
   5  -1  -6    0.13    0.69
  -5  -1   6    1.29    0.61
   5   1   6    0.95    0.74
  -5  -1   6    1.06    0.78
  -5  -1   6    0.49    0.55
  -5   1  -6    1.52    0.51
  -5  -1   6    0.93    0.62
   6   1  -6    3.74    0.78
  -6   1   6    1.64    0.61
  -6   1   6    1.75    0.48
  -6   1   6    2.46    0.51
  -6   1   6    1.84    0.65
   6  -1   6    1.51    0.61
  -6  -1  -6    2.22    0.56
  -6   1   6    1.65    0.39
  -6  -1   6    2.49    0.47
  -6   1  -6    1.62    0.52
  -6  -1   6    1.64    0.60
  -6  -1   6    1.77    0.55
   6   1   6    1.94    0.58
  -6  -1   6    2.69    0.54
  -6  -1   6    1.84    0.39
   0   2   6   49.07    4.03
   0  -2  -6   41.67    3.70
   0  -2   6   35.23    3.97
   0  -2   6   40.07    3.70
   0   2  -6   50.20    3.16
  -1   2   6    8.44    1.07
  -1   2   6    7.74    0.69
  -1  -2  -6    7.65    0.73
  -1   2   6    8.56    0.78
  -1  -2  -6    8.10    0.89
   1  -2   6    8.07    0.99
   1  -2   6    8.05    0.89
  -1  -2   6   10.62    0.90
   1   2   6   10.87    0.84
   1  -2  -6   10.36    0.90
  -1  -2   6    9.36    0.76
  -1  -2   6   11.21    1.08
  -1   2  -6    9.89    0.79
  -1  -2   6    9.22    0.76
   1   2   6   11.40    1.03
  -2   2   6    2.29    0.35
  -2  -2  -6    2.96    0.45
  -2   2   6    2.69    0.40
   2  -2   6    2.54    0.51
  -2  -2  -6    2.48    0.35
   2   2  -6    3.30    0.52
   2  -2  -6    2.72    0.63
  -2   2  -6    2.21    0.39
  -2  -2   6    2.52    0.38
  -2  -2   6    2.50    0.40
   2   2   6    2.39    0.50
   2   2   6    2.78    0.45
  -3   2   6   14.91    1.13
  -3  -2  -6   15.14    1.26
  -3  -2  -6   15.03    1.20
  -3   2   6   14.36    1.17
   3  -2   6   14.89    1.58
   3  -2   6   13.95    1.09
  -3   2   6   14.46    1.24
  -3   2   6   12.01    1.28
   3   2  -6   12.54    1.51
  -3  -2  -6   14.93    1.07
  -3  -2   6   12.31    1.11
  -3  -2   6   14.68    1.23
  -3  -2   6   14.76    1.31
   3  -2  -6   11.51    1.60
  -3  -2   6   14.52    1.23
   3   2   6   13.97    1.09
   3   2   6   15.27    1.59
  -3  -2   6   14.74    1.08
   3   2   6   13.81    1.17
  -3   2  -6   13.69    1.06
  -3   2  -6   14.30    1.22
  -4   2   6    9.84    1.15
   4  -2   6   11.38    1.00
  -4   2   6   10.52    1.13
  -4  -2  -6    9.35    1.07
   4  -2   6   12.89    1.60
  -4  -2  -6   11.22    0.92
  -4   2   6   12.59    1.07
   4  -2  -6   12.20    1.19
  -4  -2   6   10.23    0.96
  -4   2  -6   10.50    0.92
   4   2   6   10.48    0.93
   4  -2  -6    8.62    1.49
  -4  -2   6   12.04    1.16
   4   2   6   10.25    1.03
  -4  -2   6    9.70    1.11
  -4  -2   6   11.21    0.94
  -5   2   6    1.09    0.67
  -5   2   6    1.97    0.84
  -5  -2  -6    1.21    0.47
  -5   2   6    1.46    0.62
   5  -2   6    1.97    0.78
  -5   2   6    1.89    0.52
  -5   2   6    1.97    0.69
   5  -2   6    1.29    0.62
  -5  -2  -6    2.98    0.99
   5   2   6    1.02    0.77
   5   2   6    2.10    0.76
  -5  -2   6   -0.09    0.65
   5  -2  -6    1.02    0.81
  -5   2  -6    0.76    0.75
  -5  -2   6    1.22    0.55
  -5  -2   6    0.79    0.46
  -5  -2   6    2.30    0.57
  -5  -2   6    1.54    0.60
  -5  -2   6    1.77    0.63
  -5   2  -6    2.21    0.58
  -6   2   6    3.45    0.51
  -6  -2  -6    3.58    0.57
  -6  -2  -6    4.21    0.79
   6  -2   6    4.02    0.73
  -6   2   6    4.07    0.72
  -6   2   6    4.14    0.61
  -6   2   6    4.13    0.62
   6   2  -6    3.87    0.68
  -6   2  -6    4.83    0.59
  -6  -2   6    3.61    0.49
  -6  -2   6    4.45    0.58
   6   2   6    4.23    0.65
  -6  -2   6    3.74    0.66
  -6  -2   6    4.48    0.61
   0   3   6   19.09    1.72
   0   3  -6   17.28    1.37
   0   3   6   15.60    1.35
   0  -3   6   15.79    1.56
   0  -3  -6   15.16    1.56
   0  -3   6   20.18    1.72
  -1  -3  -6    2.82    0.32
  -1   3   6    2.80    0.59
  -1   3   6    3.13    0.42
   1  -3   6    3.00    0.52
  -1  -3  -6    3.06    0.49
   1  -3   6    2.96    0.42
  -1  -3   6    3.11    0.42
   1  -3  -6    3.19    0.45
  -1   3  -6    2.77    0.43
   1   3   6    3.86    0.52
  -1  -3   6    3.31    0.54
  -2  -3  -6   22.34    1.70
  -2   3   6   20.03    1.76
   2  -3   6   22.18    2.22
  -2  -3  -6   23.80    2.03
   2  -3   6   22.96    2.00
   2   3  -6   17.91    2.13
   2   3   6   23.63    2.20
   2  -3  -6   22.19    2.31
  -2   3  -6   22.98    1.76
  -2  -3   6   23.54    1.73
   2   3   6   23.36    1.79
   3   3  -6    3.31    0.65
   3  -3   6    3.50    0.69
  -3  -3  -6    3.49    0.60
  -3  -3  -6    3.08    0.48
  -3   3   6    3.09    0.60
  -3   3   6    2.98    0.52
  -3   3   6    3.22    0.51
  -3  -3  -6    3.22    0.45
  -3   3   6    3.31    0.54
   3  -3   6    3.40    0.50
  -3   3  -6    2.96    0.47
  -3  -3   6    2.75    0.51
  -3  -3   6    3.24    0.47
   3   3   6    2.65    0.59
   3  -3  -6    2.02    0.70
  -3  -3   6    2.96    0.51
  -3   3  -6    3.08    0.51
  -3  -3   6    2.55    0.48
   3   3   6    2.90    0.58
   3   3   6    2.69    0.65
  -4   3   6   15.17    1.44
  -4  -3  -6   14.95    1.14
  -4   3   6   12.55    1.19
   4  -3   6   14.77    1.23
  -4   3   6   15.47    1.28
  -4  -3  -6   11.81    1.71
  -4   3   6   15.24    1.60
  -4   3   6   14.08    1.53
   4   3   6   13.22    1.43
  -4   3  -6   14.76    1.16
  -4  -3   6   13.65    1.38
   4   3   6   14.75    1.29
  -4  -3   6   13.85    1.15
  -4  -3   6   14.63    1.20
  -4  -3   6   13.30    1.18
  -4  -3   6   14.91    1.41
   4  -3  -6   15.46    1.42
  -5   3   6    3.67    0.74
  -5  -3  -6    2.88    0.58
  -5   3   6    2.99    0.74
  -5   3   6    3.03    0.97
  -5  -3  -6    4.40    1.07
   5  -3   6    3.98    0.94
  -5   3   6    4.14    0.77
   5  -3   6    3.30    0.70
  -5   3   6    2.66    0.59
  -5  -3   6    4.01    0.58
   5  -3  -6    3.77    0.94
  -5  -3   6    2.92    0.62
  -5  -3   6    3.21    0.65
  -5   3  -6    3.65    0.67
  -5  -3   6    2.73    0.72
   5   3   6    3.02    0.78
  -5  -3   6    2.56    0.64
   5   3   6    2.21    0.80
  -5  -3   6    2.67    0.72
  -5   3  -6    3.25    0.80
  -6  -3  -6    0.62    0.61
   6  -3   6   -0.47    0.52
   6   3  -6    0.86    0.59
  -6   3   6    0.05    0.35
  -6   3   6   -0.10    0.44
  -6   3   6    0.68    0.45
   6   3   6    0.31    0.46
  -6  -3   6   -0.11    0.41
  -6  -3   6   -0.47    0.41
  -6   3  -6   -0.14    0.45
  -6  -3   6    0.12    0.29
   0   4  -6   13.11    1.17
   0   4   6   14.71    1.44
   0  -4  -6   13.19    1.34
   0  -4   6   15.30    1.43
   0   4   6   13.51    1.16
  -1  -4  -6   45.35    4.20
   1   4  -6   51.34    3.63
  -1  -4  -6   49.75    3.48
  -1   4   6   50.78    3.65
   1  -4   6   53.90    4.20
   1  -4   6   48.71    4.51
  -1  -4   6   46.87    3.54
  -1  -4   6   50.20    4.19
  -1   4  -6   42.72    3.55
  -1  -4   6   45.89    4.46
   1   4   6   52.93    4.51
   1   4   6   46.73    3.65
   1  -4  -6   45.91    4.18
   1  -4  -6   44.95    4.56
  -2  -4  -6   28.90    2.06
  -2   4   6   28.37    2.15
   2   4  -6   28.91    2.17
   2  -4   6   25.86    2.68
  -2  -4  -6   28.57    2.48
   2  -4   6   28.72    2.43
  -2   4  -6   24.13    2.11
  -2  -4   6   25.24    2.08
  -2  -4   6   26.87    2.42
   2  -4  -6   24.72    2.73
   2   4   6   28.28    2.65
  -3  -4  -6    3.81    0.52
  -3  -4  -6    3.59    0.62
   3  -4   6    3.25    0.50
   3   4  -6    4.10    0.63
  -3   4   6    3.33    0.55
  -3   4   6    3.84    0.53
   3  -4   6    3.61    0.73
  -3  -4  -6    3.67    0.51
  -3   4   6    3.58    0.59
  -3   4   6    3.62    0.62
   3   4   6    2.58    0.62
   3   4   6    3.38    0.60
  -3  -4   6    3.69    0.55
  -3   4  -6    3.12    0.55
  -3  -4   6    2.91    0.49
   3  -4  -6    2.96    0.80
  -3   4  -6    3.30    0.50
  -3  -4   6    4.01    0.58
  -3  -4   6    3.78    0.54
  -4   4   6    3.00    0.63
   4  -4   6    2.99    0.65
  -4   4   6    1.77    0.68
  -4  -4  -6    1.65    0.96
  -4   4   6    3.27    0.69
  -4   4   6    1.99    0.95
  -4   4   6    2.39    1.01
  -4  -4  -6    2.59    0.50
  -4  -4   6    2.49    0.71
  -4  -4   6    2.40    0.60
   4   4   6    2.56    0.90
  -4   4  -6    1.84    0.93
   4  -4  -6    1.15    0.90
  -4  -4   6    1.95    0.51
  -4  -4   6    1.60    0.57
  -4   4  -6    1.36    0.54
   4   4   6    2.69    0.71
  -4   4  -6    3.33    0.95
  -4  -4   6    2.20    0.54
  -5   4   6    2.05    0.76
   5  -4   6    1.90    0.72
  -5  -4  -6    1.82    0.50
  -5   4   6    1.93    0.60
  -5  -4  -6    0.96    0.88
  -5   4   6    1.57    0.73
   5  -4   6    2.76    0.91
  -5   4   6    1.61    0.86
  -5   4   6    1.97    0.79
  -5  -4   6    2.08    0.51
  -5   4  -6    2.14    0.77
  -5  -4   6    3.82    0.65
  -5  -4   6    1.45    0.70
   5   4   6    2.70    0.74
  -5  -4   6    0.94    0.59
  -5  -4   6    1.48    0.61
  -5   4  -6    2.25    0.67
   5  -4  -6    2.58    0.97
   5   4   6    1.34    0.82
  -5  -4   6    2.26    0.60
  -6   4   6    4.77    0.56
  -6  -4  -6    7.01    0.87
  -6   4   6    6.46    0.71
  -6   4   6    6.60    0.70
   6  -4   6    6.34    0.76
  -6   4  -6    5.70    0.66
  -6  -4   6    4.72    0.56
  -6  -4   6    5.72    0.71
   6   4   6    5.28    0.69
   0   5  -6    1.51    0.34
   0   5   6    2.51    0.43
   0  -5   6    2.21    0.41
   0   5  -6    2.08    0.44
   0  -5   6    2.55    0.46
   0  -5  -6    2.07    0.45
   0   5   6    2.36    0.50
   1  -5   6   10.27    1.18
  -1   5   6   10.23    0.96
   1  -5   6   10.91    1.08
  -1  -5  -6    8.51    1.09
   1   5  -6   11.04    0.93
  -1  -5  -6   10.11    0.84
   1  -5  -6   10.83    1.12
  -1  -5   6   12.15    1.09
   1  -5  -6   10.55    1.23
  -1  -5   6   10.75    0.93
   1   5   6   10.31    0.97
  -1   5  -6   10.77    0.98
   1   5   6   10.83    1.15
   2  -5   6    7.08    0.92
  -2  -5  -6    7.09    0.77
   2   5  -6    7.35    0.73
   2  -5   6    6.29    0.74
  -2   5   6    7.16    0.75
  -2  -5  -6    6.70    0.82
  -2  -5  -6    7.01    0.65
  -2   5  -6    7.18    0.66
  -2  -5   6    6.92    0.76
   2   5   6    5.88    0.76
  -2  -5   6    6.27    0.69
   2  -5  -6    5.39    0.91
   2   5   6    5.80    0.69
  -2   5  -6    5.36    0.71
  -3  -5  -6    0.21    0.49
  -3   5   6   -0.29    0.42
   3   5  -6   -0.01    0.51
   3  -5   6    0.06    0.40
  -3  -5  -6    0.15    0.39
  -3   5   6    0.29    0.48
  -3   5   6   -0.25    0.48
  -3  -5  -6   -0.22    0.39
  -3   5   6   -0.01    0.51
   3  -5   6   -0.33    0.49
  -3   5  -6    0.13    0.40
  -3  -5   6    0.28    0.36
   3   5   6   -0.21    0.47
   3   5   6    0.35    0.59
  -3  -5   6    0.13    0.37
   3  -5  -6   -0.02    0.54
  -3  -5   6    0.29    0.37
  -3   5  -6   -0.15    0.41
  -3  -5   6   -0.08    0.43
  -4  -5  -6    0.13    0.44
  -4   5   6    0.62    0.61
   4  -5   6    1.40    0.60
  -4   5   6    1.70    0.67
  -4  -5  -6    0.82    0.91
  -4   5   6    1.76    0.61
  -4   5   6    0.90    0.99
  -4   5   6    0.57    1.07
  -4   5   6    0.86    0.92
   4  -5   6    1.43    0.79
  -4   5  -6    1.86    0.57
  -4  -5   6    0.19    0.52
  -4  -5   6    1.41    0.56
   4  -5  -6   -0.11    0.96
  -4  -5   6    1.66    0.50
  -4  -5   6    1.02    0.46
  -4  -5   6    2.05    0.71
  -4   5  -6    0.54    0.95
   4   5   6    2.38    0.91
   4   5   6    0.55    0.68
  -5   5   6    1.40    0.72
  -5   5   6    1.45    0.75
  -5  -5  -6    0.36    0.50
  -5  -5  -6    1.61    0.82
   5  -5   6    3.48    0.92
  -5   5   6    1.73    0.81
  -5   5   6    0.54    0.78
  -5   5   6    1.12    0.57
   5  -5   6    2.01    0.68
  -5  -5   6   -0.31    0.53
  -5   5  -6   -0.21    0.74
  -5  -5   6    0.93    0.67
  -5   5  -6    1.72    0.65
   5   5   6    0.90    0.76
  -5  -5   6    0.54    0.48
   5   5   6    0.77    0.78
  -5  -5   6    0.89    0.61
   5  -5  -6    0.75    0.79
  -5  -5   6   -0.08    0.59
  -6   5   6    1.09    0.43
  -6  -5  -6   -0.67    0.60
  -6   5   6    0.95    0.40
  -6   5  -6    1.01    0.44
  -6  -5   6    0.63    0.31
  -6  -5   6    0.29    0.40
   6   5   6    1.08    0.46
   0   6  -6   17.69    1.57
   0   6   6   20.00    1.92
   0  -6  -6   19.61    1.86
   0   6   6   20.04    1.58
   0  -6   6   18.67    1.79
  -1  -6  -6    2.22    0.56
   1   6  -6    2.70    0.43
   1  -6   6    3.01    0.50
   1  -6   6    2.38    0.53
  -1   6   6    2.35    0.51
   1  -6  -6    3.50    0.62
  -1  -6   6    2.72    0.45
   1   6   6    3.38    0.51
  -1  -6   6    3.64    0.51
  -1   6  -6    2.13    0.50
   1  -6  -6    3.61    0.57
   2   6  -6    2.32    0.48
  -2   6   6    1.79    0.46
  -2   6   6    2.32    0.59
  -2  -6  -6    1.43    0.48
   2  -6   6    0.96    0.37
  -2  -6  -6    2.20    0.40
   2  -6   6    1.36    0.48
  -2   6   6    2.20    0.52
   2  -6   6    0.29    0.58
   2  -6   6    1.81    0.57
  -2  -6  -6    1.64    0.54
  -2   6   6    2.26    0.50
  -2   6  -6    2.36    0.51
  -2  -6   6    2.88    0.46
  -2  -6   6    3.11    0.48
   2   6   6    2.92    0.57
   2   6   6    3.23    0.58
  -2   6  -6    2.12    0.49
  -2  -6   6    2.36    0.49
   2  -6  -6    2.63    0.62
   2  -6  -6    0.52    0.68
  -2  -6   6    3.12    0.41
  -2  -6   6    2.89    0.53
  -3  -6  -6    0.94    0.40
   3   6  -6   -0.02    0.54
  -3   6   6    0.21    0.46
  -3   6   6   -0.13    0.49
  -3   6   6    0.34    0.54
   3  -6   6    0.17    0.46
  -3   6   6   -0.03    0.52
  -3  -6  -6    0.52    0.43
  -3  -6  -6    0.09    0.49
   3  -6   6    0.61    0.59
  -3  -6   6    0.22    0.48
   3  -6  -6   -0.17    0.62
  -3   6  -6   -0.29    0.45
  -3   6  -6    0.86    0.45
  -3  -6   6   -0.05    0.38
   3   6   6    0.33    0.52
  -3  -6   6    0.40    0.40
   3   6   6   -0.28    0.61
  -3  -6   6    0.88    0.43
   4  -6   6   16.07    1.66
  -4   6   6   15.79    1.43
  -4  -6  -6   14.20    1.84
  -4   6   6   14.80    1.42
  -4  -6  -6   17.31    1.50
   4  -6   6   17.79    1.43
  -4   6   6   17.44    1.69
  -4   6   6   16.27    1.69
  -4   6   6   19.45    1.92
  -4   6   6   17.58    1.71
  -4  -6  -6   17.31    1.28
   4   6   6   16.49    1.72
  -4   6  -6   17.17    1.39
  -4  -6   6   15.31    2.09
   4   6   6   16.42    1.47
  -4  -6   6   16.86    1.33
  -4  -6   6   15.22    1.30
  -4  -6   6   14.93    1.63
   4  -6  -6   19.92    1.60
  -4   6  -6   16.10    1.69
  -4  -6   6   15.86    1.36
  -4  -6   6   16.33    1.58
  -5   6   6    2.07    0.61
  -5  -6  -6    0.48    0.57
  -5  -6  -6    0.74    0.74
   5  -6   6    2.58    0.65
   5   6  -6    1.68    0.76
  -5   6   6    1.90    0.77
  -5   6   6    1.16    0.73
  -5   6   6    1.75    0.77
  -5  -6   6    1.82    0.53
   5  -6  -6    0.38    0.78
  -5  -6   6    1.74    0.57
  -5   6  -6    1.12    0.69
  -5  -6   6    1.72    0.55
   5   6   6    0.00    0.67
  -5  -6   6    1.29    0.67
  -5   6  -6    1.60    0.65
   5   6   6    1.42    0.73
  -6   6   6    0.60    0.39
  -6  -6  -6    0.65    0.52
  -6   6   6    0.49    0.38
  -6  -6   6    1.17    0.41
  -6  -6   6    0.67    0.33
   6   6   6    0.34    0.45
  -6   6  -6    0.45    0.41
   0  -7   6   12.32    1.33
   0   7   6   14.46    1.20
   0  -7  -6   12.32    1.43
   0   7  -6   13.64    1.20
   0  -7  -6   14.62    1.42
   1  -7   6    2.98    0.63
   1  -7   6    3.49    0.57
  -1  -7  -6    3.90    0.66
   1   7  -6    4.22    0.56
   1  -7   6    3.35    0.71
  -1   7   6    3.60    0.66
   1   7   6    3.98    0.57
  -1   7  -6    3.23    0.58
  -1  -7   6    3.65    0.52
   1  -7  -6    3.65    0.62
  -1  -7   6    4.13    0.49
  -1  -7   6    3.73    0.59
   1  -7  -6    3.34    0.65
   2  -7   6   -0.07    0.48
   2  -7   6    0.71    0.41
   2   7  -6    0.38    0.44
   2  -7   6    0.43    0.56
  -2  -7  -6    0.43    0.48
  -2  -7  -6    0.09    0.47
  -2   7   6    0.79    0.47
  -2   7   6    2.81    0.61
  -2   7   6    0.45    0.41
   2  -7   6   -0.20    0.55
  -2   7   6    1.12    0.50
  -2  -7   6    0.99    0.41
   2  -7  -6    0.85    0.60
  -2  -7   6    0.71    0.47
  -2  -7   6    0.34    0.39
   2  -7  -6    0.81    0.59
  -2   7  -6    0.92    0.47
  -2   7  -6    0.27    0.50
   2   7   6    0.62    0.55
  -2  -7   6   -0.06    0.45
  -2  -7   6    0.81    0.35
   2   7   6    0.97    0.50
  -3   7   6    4.73    0.72
   3  -7   6    4.73    0.69
  -3  -7  -6    5.15    0.69
  -3   7   6    4.90    0.77
   3  -7   6    3.57    0.90
   3   7  -6    4.93    0.79
  -3   7   6    4.26    0.79
  -3   7   6    4.41    0.68
   3   7   6    4.76    0.88
  -3  -7   6    5.07    0.65
  -3  -7   6    4.67    0.74
   3   7   6    6.00    0.77
  -3   7  -6    3.49    0.75
  -3  -7   6    3.41    0.63
   3  -7  -6    3.47    0.91
  -3  -7   6    4.25    0.56
  -3   7  -6    4.67    0.63
   4   7  -6    7.08    1.00
  -4   7   6    6.70    1.24
  -4   7   6    8.42    1.11
  -4   7   6    5.14    0.85
  -4  -7  -6    3.49    1.16
  -4  -7  -6    5.88    1.05
   4  -7   6    7.51    0.87
  -4  -7  -6    5.44    0.74
  -4  -7  -6    5.45    0.71
  -4   7   6    5.66    0.87
  -4   7   6    6.53    1.06
  -4   7   6    7.48    1.18
   4  -7   6    6.53    0.96
   4   7   6    4.82    0.89
  -4  -7   6    5.81    0.84
  -4   7  -6    4.56    0.77
  -4  -7   6    5.25    1.02
  -4  -7   6    7.44    1.36
  -4   7  -6    5.33    1.11
  -4  -7   6    6.46    0.72
  -4  -7   6    5.20    0.74
  -4  -7   6    5.38    0.79
   4  -7  -6    5.66    0.99
   4   7   6    4.91    1.16
  -5  -7  -6   12.08    1.33
   5  -7   6   11.52    1.23
  -5   7   6   12.90    1.32
  -5   7   6   11.83    1.25
  -5  -7  -6   10.51    0.98
  -5   7   6   11.33    1.21
   5   7  -6   10.16    1.18
  -5   7   6   10.99    1.04
   5  -7   6   11.00    1.05
  -5  -7   6   10.69    0.98
  -5   7  -6   13.03    1.25
  -5  -7   6   11.01    1.19
   5   7   6   11.89    1.29
  -5  -7   6   13.36    1.04
  -5   7  -6   12.69    1.07
   5   7   6   10.34    1.17
   5  -7  -6   12.52    1.18
  -5  -7   6   11.93    1.23
   5  -7  -6   10.63    1.35
   0  -8   6   31.22    2.09
   0   8  -6   28.60    2.41
   0  -8   6   33.98    2.84
   0  -8   6   30.45    2.38
   0  -8   6   27.37    2.71
   0  -8  -6   30.03    2.86
   0   8   6   36.03    2.47
   0  -8  -6   28.71    2.77
  -1   8   6   67.40    4.36
   1  -8   6   50.01    4.76
   1  -8   6   57.59    3.65
  -1  -8  -6   57.65    4.99
  -1   8   6   56.53    4.56
   1  -8   6   59.83    4.19
  -1  -8  -6   54.29    4.23
   1  -8   6   59.37    4.95
  -1   8   6   55.79    3.83
   1   8  -6   49.98    4.27
   1   8  -6   50.33    4.19
  -1  -8   6   56.74    4.20
   1   8   6   55.37    3.83
  -1  -8   6   53.79    4.51
   1   8   6   57.87    4.31
   1  -8  -6   51.04    4.80
   1  -8  -6   59.06    5.34
   1  -8  -6   59.43    4.96
  -1  -8   6   57.01    3.62
  -1   8  -6   55.39    4.24
   2  -8   6    1.82    0.49
   2  -8   6    1.60    0.59
   2  -8   6    0.83    0.65
   2   8  -6    1.27    0.57
  -2   8   6    1.42    0.51
  -2  -8  -6    0.90    0.52
  -2   8   6    1.36    0.49
  -2  -8  -6    1.52    0.54
  -2   8   6    1.70    0.68
  -2   8   6    1.03    0.57
   2   8   6    1.20    0.54
   2   8   6    1.38    0.58
  -2   8  -6    1.49    0.58
   2  -8  -6    0.87    0.62
  -2   8  -6    1.14    0.55
  -2  -8   6    0.97    0.54
   2  -8  -6    1.10    0.55
  -2  -8   6    0.65    0.50
  -2  -8   6    0.93    0.48
  -2  -8   6    1.08    0.43
  -2  -8   6    1.12    0.48
  -3   8   6    1.81    0.93
  -3  -8  -6    0.76    0.54
   3  -8   6    1.40    0.89
   3  -8   6    1.26    0.58
  -3   8   6    3.36    0.77
  -3   8   6    2.12    0.61
   3  -8   6    1.41    0.74
   3  -8   6    0.95    0.87
   3   8   6    0.99    0.65
  -3  -8   6    1.96    0.59
  -3   8  -6    1.69    0.51
  -3  -8   6    0.91    0.47
   3  -8  -6    1.49    0.73
  -3  -8   6    2.90    0.60
  -3  -8   6    0.96    0.85
  -4  -8  -6    0.28    0.92
   4   8  -6   -0.19    0.77
  -4  -8  -6    1.38    0.54
   4  -8   6    1.52    0.67
  -4  -8  -6    1.40    0.47
  -4  -8  -6    0.95    0.81
   4  -8   6    1.51    0.71
  -4   8   6    1.94    0.97
  -4   8   6    0.87    0.65
  -4   8   6    2.12    0.82
  -4   8  -6    1.39    0.58
  -4   8  -6    1.40    0.99
  -4  -8   6    0.81    1.02
  -4  -8   6    0.93    0.59
   4  -8  -6    2.32    0.84
  -4  -8   6    1.53    0.57
  -4  -8   6    1.46    0.65
   4   8   6    0.93    0.81
  -4  -8   6    2.15    0.76
   4  -8  -6   -0.41    0.98
  -5   8   6    9.08    1.11
  -5   8   6    9.15    0.97
   5   8  -6    8.59    1.04
  -5   8   6   11.01    1.08
   5  -8   6    9.49    0.94
   5  -8   6    8.77    1.07
  -5  -8  -6    9.59    1.14
  -5  -8  -6    8.75    0.94
  -5  -8  -6    9.02    0.86
  -5  -8   6    9.15    1.02
  -5  -8   6    9.42    0.88
   5  -8  -6    9.95    1.37
  -5   8  -6   10.06    0.94
  -5  -8   6    9.18    1.23
   5   8   6   10.57    1.00
  -5  -8   6    9.58    0.86
  -5   8  -6    8.57    1.04
  -5  -8   6    8.33    1.05
   5  -8  -6   10.75    1.18
   0  -9  -6    0.06    0.52
   0   9  -6   -0.05    0.38
   0  -9  -6    1.12    0.60
   0   9   6    0.65    0.51
   0   9   6    0.99    0.61
   0   9  -6    0.34    0.67
   0   9   6    0.53    0.49
   0  -9   6    0.03    0.42
   0  -9   6   -0.01    0.40
   0  -9   6    1.18    0.61
   0  -9   6    0.69    0.50
   1  -9   6    1.05    0.54
  -1   9   6    1.49    0.60
   1  -9   6    1.53    0.57
  -1   9   6    2.28    0.51
  -1  -9  -6    1.92    0.58
   1   9  -6    1.11    0.47
  -1  -9  -6    1.74    0.54
   1  -9   6    1.62    0.49
   1  -9   6    1.53    0.48
  -1   9  -6    1.03    0.50
  -1  -9   6    0.98    0.44
  -1   9  -6    2.96    0.74
   1   9   6    2.05    0.62
   1  -9  -6    1.60    0.59
  -1  -9   6    1.47    0.49
  -1  -9   6    1.09    0.54
   1   9   6    0.99    0.48
   1  -9  -6    0.92    0.55
  -1  -9   6    1.76    0.57
   1   9   6    1.68    0.52
   2   9  -6    2.13    0.71
  -2  -9  -6    1.88    0.57
  -2   9   6    1.77    0.72
  -2  -9  -6    1.52    0.56
  -2   9   6    1.32    0.58
  -2   9   6    1.59    0.66
   2  -9   6    1.35    0.69
  -2  -9   6    1.07    0.62
   2   9   6    2.07    0.65
  -2  -9   6    1.96    0.54
  -2  -9   6    2.04    0.55
  -2   9  -6    1.82    0.62
   2  -9  -6    0.67    0.68
   2  -9  -6    1.47    0.70
  -2   9  -6    1.71    0.60
  -2  -9   6    1.54    0.48
  -2  -9   6    1.97    0.56
   2   9   6    1.13    0.55
  -3   9   6    2.53    0.82
   3  -9   6    1.89    0.68
  -3  -9  -6    3.42    0.98
  -3  -9  -6    2.28    0.55
  -3   9   6    1.84    0.76
  -3   9   6    1.72    0.92
   3  -9   6    0.68    0.87
   3  -9   6    1.53    0.95
  -3   9   6    2.42    0.73
  -3  -9  -6    1.70    1.14
   3   9   6    2.79    0.84
  -3  -9   6    2.87    0.70
  -3  -9   6    2.44    0.58
  -3   9  -6    1.75    1.18
   3  -9  -6    2.02    0.87
  -3  -9   6    2.76    0.64
  -3  -9   6    1.17    1.12
  -3   9  -6    2.08    0.56
  -3  -9   6    5.34    1.07
  -3  -9   6    2.49    0.71
  -4   9   6    0.38    0.89
  -4  -9  -6    1.24    0.44
   4  -9   6    0.15    0.65
  -4  -9  -6    1.28    0.81
  -4  -9  -6    1.87    0.97
  -4   9   6    0.87    0.62
   4  -9   6    1.27    0.71
  -4   9   6    1.33    0.85
   4  -9  -6   -1.16    0.84
  -4  -9   6    0.73    0.56
   4  -9  -6    1.44    0.76
  -4  -9   6    1.20    0.79
  -4  -9   6    2.20    0.84
   4   9   6    1.92    0.86
  -4  -9   6    0.87    0.90
  -4   9  -6    1.03    0.96
  -4  -9   6    1.05    0.58
  -4   9  -6    0.64    0.62
   5  -9   6    0.70    0.61
  -5   9   6    0.47    0.57
  -5   9   6    1.13    0.67
   5  -9   6    0.67    0.59
  -5  -9  -6    0.08    0.51
  -5  -9  -6    0.04    0.63
  -5  -9   6    1.52    0.64
   5  -9  -6    0.66    0.69
  -5  -9   6   -0.08    0.53
  -5  -9   6    0.91    0.49
  -5  -9   6    0.10    0.48
  -5   9  -6    0.51    0.60
   5   9   6    0.65    0.76
   5  -9  -6    1.10    0.62
  -5  -9   6   -0.38    0.65
  -5   9  -6    0.42    0.57
   0 -10   6    8.92    1.17
   0 -10  -6    9.12    1.17
   0  10   6    7.29    0.84
   0  10  -6    8.15    1.07
   0 -10  -6    9.24    1.15
   0 -10   6    9.88    0.95
   0 -10   6    9.55    1.17
   0  10   6   10.00    1.04
   0  10  -6    8.40    0.93
   0 -10   6    9.54    0.85
   0  10   6    9.38    0.98
   1 -10   6    1.31    0.47
  -1 -10  -6    0.79    0.55
   1 -10   6    0.31    0.66
  -1 -10  -6    0.75    0.53
  -1  10   6    2.33    0.66
  -1  10   6    0.83    0.62
   1 -10   6    0.21    0.49
   1 -10   6    1.16    0.62
   1  10  -6    0.69    0.47
   1 -10  -6    0.48    0.67
  -1 -10   6   -0.17    0.56
  -1  10  -6    0.81    0.53
   1  10   6    1.79    0.46
  -1 -10   6    0.35    0.56
  -1 -10   6   -0.42    0.47
   1  10   6    1.16    0.63
  -1  10  -6    2.80    0.76
   1 -10  -6    1.12    0.55
   1  10   6    0.52    0.50
  -1 -10   6    0.77    0.41
  -2 -10  -6    1.06    0.60
  -2  10   6    1.10    0.71
  -2  10   6    0.97    0.73
   2 -10   6    1.04    0.84
   2  10  -6    0.26    0.77
  -2 -10  -6    0.20    0.52
  -2  10  -6    0.93    0.57
  -2  10  -6    0.84    0.64
  -2 -10   6    2.14    0.49
   2  10   6   -0.02    0.86
  -2 -10   6    1.10    0.51
   2 -10  -6   -0.18    0.74
  -2 -10   6    1.28    0.58
  -2 -10   6    0.49    0.57
   2  10   6    1.51    0.63
   2  10   6    0.99    0.70
   3 -10   6   -0.68    0.76
  -3 -10  -6   -0.04    0.88
  -3  10   6   -0.70    0.86
  -3  10   6    0.55    0.68
  -3 -10  -6   -0.63    0.40
   3 -10   6   -0.19    0.86
  -3 -10  -6   -1.04    1.12
  -3  10   6   -1.33    0.75
  -3 -10   6   -0.04    0.56
  -3 -10   6   -0.23    0.60
  -3 -10   6    0.33    0.70
  -3  10  -6    1.11    0.62
  -3 -10   6    0.67    0.75
  -3  10  -6    0.32    1.12
   3 -10  -6   -1.10    0.73
  -3 -10   6    1.04    0.90
   3  10   6   -0.74    0.70
   3 -10  -6    0.54    0.81
  -3 -10   6   -0.50    0.95
  -4 -10  -6    4.55    1.08
  -4  10   6    3.15    0.94
   4 -10   6    3.88    0.82
  -4 -10  -6    4.25    0.81
  -4 -10  -6    4.09    0.60
  -4  10   6    4.48    1.06
  -4  10   6    3.86    0.75
   4 -10   6    4.60    0.75
   4  10   6    4.38    1.00
  -4  10  -6    5.28    1.06
  -4 -10   6    3.66    0.75
  -4 -10   6    2.30    0.74
  -4 -10   6    3.85    0.94
   4 -10  -6    5.25    0.98
  -4  10  -6    4.19    0.71
  -4 -10   6    4.51    0.95
   4 -10  -6    4.13    0.78
  -4 -10   6    3.80    0.95
  -5 -10  -6    0.99    0.56
  -5  10   6    1.16    0.50
   5 -10   6    0.49    0.52
  -5 -10   6    0.56    0.42
  -5 -10   6    0.91    0.60
  -5  10  -6    0.72    0.55
   5 -10  -6    1.07    0.53
   5  10   6    0.97    0.44
  -5 -10   6    1.13    0.54
   0  11  -6    2.46    0.75
   0  11   6    3.57    0.76
   0 -11   6    2.68    0.55
   0 -11   6    2.08    0.83
   0 -11   6    2.85    0.76
   0 -11  -6    2.73    0.80
   0 -11  -6    2.31    0.78
   0  11   6    3.10    0.68
   0 -11   6    2.59    0.57
   0  11  -6    2.20    0.60
  -1  11   6    2.35    0.70
   1 -11   6    1.23    0.75
   1 -11   6    0.52    0.46
   1 -11   6    0.82    0.46
  -1 -11  -6    1.01    0.53
   1 -11   6    1.31    0.77
   1  11  -6    0.69    0.74
  -1  11   6    1.99    0.70
   1  11  -6    1.03    0.51
  -1 -11  -6    0.83    0.62
   1 -11  -6    0.79    0.71
  -1 -11   6    1.10    0.53
  -1 -11   6    1.52    0.48
  -1 -11   6    0.11    0.66
  -1  11  -6    0.00    0.60
  -1  11  -6    0.46    0.73
   1 -11  -6   -0.14    0.73
   1  11   6    0.79    0.61
   1  11   6    2.08    0.73
   1  11   6    1.38    0.50
   2 -11   6    4.83    1.12
  -2  11   6    3.46    0.83
  -2  11   6    3.47    1.12
  -2 -11  -6    4.59    1.14
  -2  11   6    4.83    0.90
  -2 -11  -6    4.76    0.68
   2 -11   6    4.08    1.01
  -2 -11   6    3.06    1.26
  -2 -11   6    4.67    0.71
   2  11   6    4.63    0.85
  -2  11  -6    5.05    0.71
   2  11   6    4.54    0.84
  -2 -11   6    4.75    0.84
  -2  11  -6    3.37    1.06
  -2 -11   6    4.17    1.28
  -2 -11   6    4.18    1.07
   2 -11  -6    5.18    1.00
   2  11   6    5.47    1.02
  -2 -11   6    5.37    0.72
  -3  11   6    2.83    0.91
  -3  11   6    2.90    0.72
  -3 -11  -6    2.54    0.50
  -3 -11  -6    1.07    1.28
  -3 -11  -6    2.02    0.87
   3 -11   6    3.29    1.09
   3 -11   6    2.73    0.79
  -3  11   6    2.24    0.95
  -3  11  -6    0.80    0.96
   3  11   6    2.16    0.78
  -3 -11   6    0.88    0.93
  -3 -11   6    2.43    0.88
  -3  11  -6    2.44    0.65
  -3 -11   6    2.66    1.11
  -3 -11   6    2.32    0.65
   3 -11  -6    1.29    0.93
   3 -11  -6    1.74    0.83
  -3 -11   6    1.21    0.79
  -3 -11   6    1.05    0.56
  -4 -11  -6    0.40    0.65
  -4 -11  -6    0.95    0.41
   4 -11   6    1.65    0.62
  -4  11   6    0.82    0.73
  -4 -11  -6    1.13    0.73
  -4  11   6    0.56    0.70
  -4 -11   6    1.29    0.75
  -4 -11   6    1.60    0.53
  -4 -11   6    0.56    0.59
  -4 -11   6    0.07    0.89
  -4  11  -6    0.82    0.82
   4 -11  -6    0.44    0.65
   4  11   6   -0.11    0.69
  -4  11  -6    0.30    0.54
   4 -11  -6   -0.09    0.75
  -4 -11   6    0.95    0.69
   5 -11   6    2.23    0.51
  -5 -11  -6    1.90    0.55
  -5  11   6    1.78    0.45
   5 -11  -6    2.45    0.50
  -5 -11   6    2.30    0.50
  -5  11  -6    2.23    0.51
  -5 -11   6    1.97    0.45
  -5 -11   6    1.98    0.61
   5  11   6    1.76    0.44
   0  12   6    8.41    1.22
   0 -12  -6   13.04    1.39
   0 -12   6   11.88    1.09
   0 -12  -6    8.54    1.65
   0 -12   6   12.07    1.63
   0 -12   6   13.44    1.47
   0  12  -6    9.12    1.23
   0  12   6   10.95    1.14
   0 -12   6   10.82    1.41
   0 -12   6   10.12    1.01
  -1  12   6    2.88    0.71
   1 -12   6    2.18    0.96
   1 -12   6    1.03    0.59
   1 -12   6    1.44    0.97
   1 -12   6    0.67    0.57
   1 -12   6    1.38    0.91
  -1  12   6    1.09    0.73
  -1 -12  -6    1.35    0.91
   1  12  -6    1.18    0.90
  -1 -12  -6    1.56    0.56
   1 -12  -6    3.22    1.10
  -1 -12   6    1.02    1.09
  -1 -12   6    2.20    0.62
  -1 -12   6    1.92    0.94
   1 -12  -6    0.90    0.80
  -1  12  -6    0.29    0.75
  -1 -12   6    1.22    0.96
   1  12   6    0.96    0.76
   1  12   6    2.09    0.78
  -1 -12   6    1.69    0.60
  -2 -12  -6    1.52    0.52
  -2 -12  -6    1.09    0.77
   2 -12   6    2.99    0.90
   2 -12   6    1.23    0.87
  -2  12   6    2.45    1.06
  -2  12   6    0.94    0.69
  -2  12   6    3.72    0.91
  -2 -12   6    0.92    0.52
  -2 -12   6    0.01    1.05
   2  12   6    2.83    0.75
   2 -12  -6    1.09    0.78
  -2 -12   6    1.31    0.74
  -2 -12   6    1.76    0.60
  -2  12  -6    1.03    0.61
   2  12   6    3.75    1.07
  -2 -12   6   -0.34    0.84
  -2  12  -6   -0.40    0.81
   2  12   6    1.87    0.76
  -2 -12   6   -0.42    0.91
   3 -12   6    1.33    1.03
  -3 -12  -6    1.80    0.49
  -3 -12  -6    2.59    0.98
  -3  12   6    0.81    0.61
   3 -12   6    2.09    0.74
  -3  12   6    2.39    0.97
  -3 -12   6    1.84    0.79
   3  12   6    1.67    0.81
  -3  12  -6    2.23    0.96
  -3 -12   6    1.69    0.54
   3 -12  -6    1.97    0.88
  -3 -12   6    2.22    0.67
  -3 -12   6    1.66    0.88
  -3  12  -6    0.92    0.60
   3 -12  -6   -0.71    0.89
  -3 -12   6    1.34    1.04
   3  12   6    2.36    0.76
  -3 -12   6    1.16    0.81
  -4 -12  -6    1.77    0.40
  -4 -12  -6    1.74    0.73
  -4  12   6    1.64    0.71
   4 -12   6    1.21    0.65
   4  12   6    1.61    0.67
  -4  12  -6    1.11    0.66
   4 -12  -6    0.74    0.57
  -4 -12   6    1.74    0.58
  -4 -12   6    0.25    0.66
  -4 -12   6    1.15    0.75
  -4 -12   6    1.07    0.61
   4  12   6    0.86    0.55
  -4 -12   6    0.58    0.53
   0 -13  -6    0.89    0.92
   0  13   6   -0.09    0.76
   0  13  -6   -0.07    0.68
   0 -13   6   -0.30    1.04
   0 -13   6   -0.10    0.90
   0 -13   6    0.48    0.54
   0 -13   6   -0.82    0.82
   0 -13   6   -0.61    0.93
   0 -13  -6   -0.28    0.73
   0  13   6   -0.02    0.60
   0 -13   6   -0.39    0.45
   1 -13   6    1.88    0.63
   1 -13   6    1.33    0.92
   1 -13   6    0.63    0.90
   1 -13   6    0.13    0.91
  -1  13   6    1.17    0.81
  -1 -13  -6    1.58    0.85
  -1 -13  -6    0.73    0.52
   1  13  -6    1.39    0.81
  -1  13   6    1.02    0.63
  -1 -13   6    0.86    0.93
   1  13   6    0.91    0.69
  -1 -13   6    0.27    0.59
   1 -13  -6   -0.26    0.76
  -1 -13   6    0.68    0.87
   1 -13  -6    1.07    0.94
  -1 -13   6    0.10    0.50
   1  13   6    0.97    0.75
  -1  13  -6   -0.17    0.77
  -1 -13   6   -0.44    1.00
   2  13  -6    1.56    1.02
  -2 -13  -6    0.94    0.77
   2 -13   6    1.34    1.11
  -2  13   6    1.48    0.78
  -2 -13  -6    0.40    0.46
  -2  13   6    0.02    0.55
   2 -13   6    0.88    0.83
  -2  13  -6    1.22    0.58
   2  13   6    0.37    0.76
   2 -13  -6    1.27    0.89
   2 -13  -6   -0.60    1.08
  -2 -13   6    1.21    0.64
  -2 -13   6    1.02    0.87
  -2 -13   6    1.01    0.52
  -2 -13   6    0.30    0.87
  -2 -13   6    0.86    1.06
   2  13   6    1.75    0.74
  -2  13  -6    0.92    0.86
   2  13   6    1.33    0.93
   3 -13   6    0.69    0.63
  -3  13   6    0.91    0.78
  -3 -13  -6    0.45    0.41
   3 -13   6    0.64    0.93
  -3 -13  -6   -0.67    0.86
   3  13  -6    1.40    0.88
  -3  13   6   -0.25    0.47
   3  13   6    1.02    0.67
  -3 -13   6    1.61    0.70
  -3  13  -6    0.88    0.79
  -3 -13   6    0.08    0.47
  -3 -13   6    1.10    0.69
  -3  13  -6   -0.11    0.55
  -3 -13   6    0.98    0.60
  -3 -13   6    0.65    0.91
   3 -13  -6    0.03    0.76
  -3 -13   6    1.95    0.75
   3 -13  -6    0.60    0.68
  -4 -13  -6    0.46    0.57
   4 -13   6    0.05    0.55
   4  13  -6   -0.01    0.79
  -4  13   6    0.22    0.59
  -4 -13   6    0.38    0.42
  -4  13  -6    0.96    0.55
   4  13   6    0.46    0.49
  -4 -13   6    0.26    0.51
   4 -13  -6    0.32    0.48
  -4 -13   6    0.13    0.50
  -4 -13   6    0.08    0.60
   0 -14  -6    1.65    0.87
   0  14  -6    0.80    0.77
   0 -14   6    0.57    0.56
   0 -14   6    0.80    0.94
   0  14   6    0.99    0.76
   0 -14  -6    1.10    0.78
   0  14   6    0.81    0.56
   0 -14   6    0.03    0.45
   0 -14   6   -0.34    0.68
   0 -14   6    0.20    0.84
  -1  14   6    4.85    0.98
  -1 -14  -6    3.91    0.62
   1  14  -6    2.98    0.98
   1 -14   6    3.05    0.99
   1 -14   6    3.62    0.99
  -1 -14  -6    3.16    0.97
   1 -14   6    3.21    1.20
  -1  14   6    3.01    0.64
   1 -14  -6    1.54    0.92
  -1 -14   6    3.19    1.06
  -1  14  -6    2.90    0.89
   1 -14  -6    3.95    0.91
  -1 -14   6    2.81    0.64
  -1 -14   6    4.58    1.03
   1  14   6    3.82    0.93
  -1 -14   6    3.60    0.73
   1  14   6    3.03    0.72
  -1  14  -6    2.89    0.67
  -1 -14   6    2.82    0.92
  -2 -14  -6    0.40    0.63
  -2  14   6   -0.58    0.97
   2 -14   6    0.60    0.81
   2 -14   6    0.75    0.85
  -2  14   6    1.57    0.50
   2  14  -6   -0.06    1.03
  -2 -14  -6    0.62    0.43
  -2  14  -6   -0.63    0.51
   2 -14  -6   -1.02    0.92
  -2 -14   6    0.37    0.83
  -2 -14   6    0.10    0.72
   2  14   6    0.06    0.59
  -2 -14   6    0.21    0.61
  -2 -14   6   -0.22    0.47
   2 -14  -6    1.52    0.78
  -2 -14   6   -0.68    0.88
  -2  14  -6    1.28    0.74
   2  14   6    0.21    0.91
  -3 -14  -6    0.26    0.42
   3 -14   6   -0.20    0.79
   3 -14   6    0.99    0.63
   3  14  -6    0.03    0.57
   3  14  -6    0.67    0.89
  -3  14   6    1.14    0.67
  -3 -14   6    0.14    0.50
   3 -14  -6    0.47    0.60
  -3 -14   6    0.94    0.64
  -3 -14   6    0.98    0.83
   3 -14  -6    0.87    0.80
  -3  14  -6    1.06    0.67
   3  14   6    0.49    0.54
  -3 -14   6    0.45    0.40
   4 -14   6    0.13    0.38
  -4 -14  -6   -0.77    0.52
   4  14  -6    0.77    0.43
  -4 -14   6    0.23    0.43
   4  14   6   -0.41    0.33
   4 -14  -6    0.34    0.40
  -4  14  -6   -0.28    0.40
  -4 -14   6   -0.90    0.45
   0 -15  -6   -0.05    0.75
   0 -15   6    0.95    0.45
   0  15   6    0.39    0.80
   0 -15   6    0.75    0.83
   0 -15   6    0.34    0.58
   0 -15  -6    0.57    0.81
   0 -15   6   -0.31    0.92
   0 -15   6    0.22    0.75
   0  15  -6    0.30    0.74
   0  15   6    0.65    0.51
  -1 -15  -6    0.31    0.49
   1 -15   6    0.43    0.72
   1 -15   6    0.25    0.79
   1  15  -6    1.00    0.92
   1 -15   6    2.87    0.95
  -1  15   6    0.63    0.76
  -1  15   6    1.05    0.47
  -1 -15  -6    1.04    0.68
   1 -15  -6    1.03    0.79
  -1 -15   6    0.37    0.49
   1 -15  -6    0.73    0.69
   1  15   6    0.53    0.86
  -1  15  -6    0.32    0.58
  -1 -15   6    1.41    0.76
  -1  15  -6    0.32    0.82
  -1 -15   6    0.87    0.58
  -1 -15   6   -0.24    0.62
   1  15   6   -0.01    0.49
  -2 -15  -6   -0.14    0.57
   2  15  -6    0.36    0.79
   2 -15   6    0.37    0.82
  -2  15   6    0.47    0.43
  -2 -15  -6   -0.11    0.46
  -2 -15   6    0.51    0.62
  -2 -15   6    0.62    0.40
  -2 -15   6    2.17    0.62
  -2  15  -6    0.75    0.65
   2  15   6    0.63    0.53
  -2 -15   6   -0.19    0.71
  -3  15   6    2.06    0.69
   3 -15   6    2.15    0.58
   3  15  -6    2.17    0.85
  -3 -15  -6    1.63    0.44
  -3 -15   6    1.57    0.44
  -3 -15   6    1.95    0.65
  -3 -15   6    2.32    0.62
   3  15   6    2.20    0.47
  -3  15  -6    2.85    0.57
   3 -15  -6    2.45    0.58
   0 -16   6    1.14    0.60
   0 -16  -6    0.02    0.61
   0 -16   6    1.75    0.71
   0 -16   6    1.23    0.47
   0  16   6    0.68    0.46
   0 -16   6    0.68    0.69
   0  16  -6    0.74    0.70
   0  16   6    1.10    0.76
   1 -16   6    0.24    0.89
   1  16  -6    1.31    0.77
   1 -16   6    0.99    0.60
  -1  16   6    0.89    0.74
  -1 -16  -6    1.72    0.63
  -1  16   6    0.63    0.41
  -1 -16   6    1.28    0.44
   1  16   6    2.40    0.78
   1 -16  -6    1.58    0.83
  -1  16  -6    0.32    0.55
   1  16   6    1.31    0.44
  -1 -16   6    0.56    0.57
  -1 -16   6    1.25    0.64
  -1  16  -6    1.06    0.72
  -1 -16   6    2.29    0.71
   1 -16  -6    1.04    0.65
  -2  16   6    0.99    0.79
  -2 -16  -6    0.30    0.43
   2 -16   6    0.18    0.72
  -2  16   6    0.16    0.37
   2  16  -6    0.71    0.87
  -2 -16  -6    0.30    0.45
  -2  16  -6    0.07    0.53
  -2 -16   6    0.25    0.58
  -2 -16   6    0.35    0.44
   2 -16  -6    0.22    0.73
  -2 -16   6    0.27    0.55
  -2 -16   6    0.81    0.54
   2  16   6    0.57    0.41
   3 -16   6    0.45    0.43
  -3 -16   6    0.59    0.45
  -3  16  -6    1.09    0.42
   3  16   6    0.81    0.33
   3 -16  -6    0.87    0.41
   0 -17  -6   -0.14    0.49
   0  17  -6    0.37    0.71
   0 -17   6    0.01    0.54
   0  17   6   -0.38    0.35
   0 -17   6   -0.06    0.60
   0  17   6    0.34    0.70
  -1 -17  -6    2.21    0.63
   1 -17   6    1.94    0.57
   1  17  -6   -0.29    0.94
  -1  17   6    3.17    0.84
  -1  17   6    1.79    0.39
   1 -17   6    1.64    0.70
  -1 -17   6    1.45    0.55
  -1  17  -6    2.55    0.56
   1 -17  -6    1.34    0.73
   1  17   6    2.13    0.40
  -1 -17   6    1.35    0.65
   1 -17  -6    1.79    0.57
  -2 -17  -6    1.16    0.44
   2  17   6    1.57    0.37
  -2  17  -6    1.50    0.45
  -2 -17   6    1.23    0.45
  -2 -17   6    1.58    0.49
   0  18  -6    1.88    0.49
   0 -18   6    1.34    0.50
   0  18   6    1.48    0.35
   0 -18  -6    1.51    0.48
  -1 -18  -6    1.39    0.43
   1 -18   6    1.24    0.44
   1  18   6    0.99    0.31
   1 -18  -6    1.72    0.49
  -1  18  -6    1.34    0.47
  -1 -18   6    1.22    0.51
  -1 -18   6    1.41    0.45
   0   0   7   -0.23    0.33
   0   0  -7   -0.32    0.21
   0   0   7    0.19    0.19
   0   0  -7   -0.01    0.16
  -1   0   7   21.23    1.61
   1   0   7   21.63    2.12
  -1   0   7   20.92    2.18
  -1   0  -7   21.43    1.92
  -1   0   7   22.17    1.68
  -1   0  -7   22.82    1.64
   2   0  -7   61.64    6.22
  -2   0  -7   63.66    5.68
  -2   0   7   70.21    4.98
  -2   0   7   69.45    4.81
  -2   0  -7   71.00    4.84
   2   0   7   62.92    6.18
  -3   0   7    1.67    0.46
  -3   0   7    1.92    0.53
  -3   0   7    1.89    0.40
   3   0  -7    1.04    0.50
  -3   0  -7    0.73    0.40
   3   0   7    1.39    0.38
   3   0   7    1.80    0.57
  -3   0   7    1.16    0.42
  -3   0  -7    1.64    0.40
  -3   0   7    1.70    0.44
   4   0   7   -0.01    0.75
  -4   0   7   -0.15    0.43
  -4   0   7    0.97    0.56
  -4   0  -7    0.86    0.42
   4   0  -7   -0.43    0.65
   4   0  -7    0.25    0.77
  -4   0   7    0.51    0.44
   4   0   7    0.21    0.78
   4   0   7    0.59    0.46
  -5   0   7    3.91    0.60
  -5   0   7    3.42    0.84
  -5   0   7    3.71    0.76
  -5   0   7    4.71    0.73
   5   0   7    3.57    0.86
  -5   0  -7    4.22    0.63
  -5   0   7    3.88    0.73
  -5   0  -7    2.64    1.02
   5   0   7    3.42    0.65
  -6   0  -7    3.22    0.50
   6   0   7    3.47    0.67
  -6   0   7    2.40    0.56
  -6   0   7    2.61    0.42
  -6   0   7    4.21    0.54
  -6   0   7    2.94    0.53
   0   1   7   34.31    2.93
   0  -1  -7   30.13    2.64
   0   1   7   28.84    2.28
   0   1  -7   35.38    2.25
   0  -1  -7   26.07    2.19
   0  -1   7   33.15    2.91
   0  -1   7   27.27    2.66
   0  -1   7   30.84    2.26
  -1  -1  -7   14.88    1.40
   1  -1   7   14.85    1.43
   1  -1   7   15.66    1.57
  -1  -1  -7   15.25    1.18
  -1   1   7   16.25    1.23
  -1   1   7   14.40    1.14
  -1   1   7   16.29    1.64
   1   1   7   12.98    1.20
   1  -1  -7   15.65    1.39
  -1   1  -7   16.98    1.21
  -1  -1   7   15.70    1.63
  -1  -1   7   16.86    1.20
   1   1   7   15.89    1.57
  -1  -1   7   14.81    1.40
   2   1  -7   29.15    2.81
  -2   1   7   32.03    2.23
  -2   1   7   29.56    2.11
   2  -1   7   28.90    2.78
  -2  -1  -7   30.71    2.14
  -2  -1  -7   29.20    2.51
   2  -1  -7   23.34    2.80
  -2   1  -7   26.77    2.15
  -2  -1   7   27.93    2.13
   2   1   7   27.67    2.23
  -2  -1   7   28.59    2.21
   2   1   7   25.89    2.75
   3  -1   7    4.66    0.78
   3   1  -7    4.18    0.76
  -3   1   7    4.93    0.55
  -3  -1  -7    5.58    0.57
  -3   1   7    5.68    0.70
  -3  -1  -7    4.44    0.66
   3  -1   7    4.69    0.55
  -3   1   7    5.14    0.65
  -3  -1  -7    5.58    0.55
  -3   1   7    5.65    0.62
  -3  -1   7    3.68    0.59
  -3   1  -7    4.97    0.55
   3   1   7    4.60    0.81
  -3  -1   7    5.25    0.59
  -3  -1   7    4.12    0.57
   3  -1  -7    3.65    0.78
   3   1   7    4.86    0.67
  -3  -1   7    6.11    0.68
   3   1   7    3.50    0.55
  -3  -1   7    3.18    0.53
  -3   1  -7    3.98    0.57
  -4   1   7    2.02    0.76
  -4   1   7    1.52    0.66
  -4   1   7    0.96    0.50
   4  -1   7    0.90    0.48
  -4  -1  -7    0.89    0.44
  -4   1   7    0.28    0.55
   4  -1   7    0.21    0.84
  -4   1   7    1.09    0.55
   4   1   7    0.56    0.60
  -4  -1   7    1.29    0.46
  -4   1  -7    1.87    0.44
   4   1   7    1.07    0.75
  -4  -1   7    1.56    0.54
  -4  -1   7    0.89    0.46
  -4  -1   7    1.24    0.49
   4   1   7    0.82    0.73
   4   1   7    1.01    0.49
  -5   1   7    2.62    0.87
  -5   1   7    2.93    0.54
  -5  -1  -7    1.94    0.87
  -5  -1  -7    2.20    0.55
  -5   1   7    2.40    0.70
  -5   1   7    2.72    0.70
   5  -1   7    3.27    0.88
  -5   1   7    2.82    0.72
   5  -1   7    2.13    0.60
  -5  -1   7    2.54    0.55
  -5  -1   7    2.93    0.66
  -5  -1   7    2.53    0.73
   5   1   7    2.29    0.59
   5  -1  -7    1.10    0.81
  -5  -1   7    1.33    0.64
  -5   1  -7    2.93    0.61
   5   1   7    1.82    0.74
  -5  -1   7    2.26    0.67
  -5   1  -7    1.97    1.06
  -5  -1   7    2.53    0.66
   6  -1   7    1.15    0.55
  -6   1   7    1.64    0.46
  -6   1   7    1.87    0.45
  -6  -1  -7    1.00    0.47
  -6   1   7    1.15    0.36
  -6  -1   7    2.08    0.46
  -6  -1   7    0.72    0.46
  -6  -1   7    1.09    0.48
  -6   1  -7    1.16    0.45
  -6  -1   7    1.04    0.34
   6   1   7    0.75    0.53
   0   2  -7    0.15    0.26
   0   2   7    0.24    0.23
   0  -2   7   -0.07    0.26
   0  -2   7   -0.18    0.32
   0   2   7    0.11    0.34
   0  -2  -7    0.06    0.22
   1  -2   7   10.29    1.03
  -1   2   7   11.77    0.90
  -1  -2  -7   11.51    1.04
  -1  -2  -7    9.80    0.83
   1  -2   7   11.43    1.16
  -1   2   7   12.39    1.24
   1   2   7   10.56    1.15
   1  -2  -7    9.20    1.01
  -1  -2   7   11.74    1.21
  -1  -2   7   10.83    0.87
  -1   2  -7   10.88    0.89
   1   2   7    9.55    0.90
  -1  -2   7    9.16    1.01
   2   2  -7   15.52    1.68
  -2  -2  -7   17.28    1.53
   2  -2   7   15.49    1.70
  -2  -2  -7   17.45    1.30
  -2   2   7   16.21    1.34
  -2   2  -7   14.91    1.31
   2   2   7   17.22    1.71
  -2  -2   7   17.11    1.32
  -2   2  -7   13.89    1.47
   2   2   7   17.00    1.37
  -2  -2   7   18.64    1.35
   2  -2  -7   15.36    1.79
  -3   2   7   38.93    2.53
  -3   2   7   36.97    2.51
  -3  -2  -7   36.72    2.72
  -3  -2  -7   37.72    2.38
  -3   2   7   33.00    2.95
   3  -2   7   34.95    2.46
   3  -2   7   33.71    3.51
  -3   2   7   37.05    2.81
   3   2  -7   31.48    3.47
  -3  -2  -7   37.20    2.78
   3   2   7   36.09    3.53
  -3  -2   7   36.59    2.75
  -3   2  -7   37.94    2.39
   3   2   7   33.98    2.44
  -3   2  -7   35.55    2.73
  -3  -2   7   37.75    2.98
   3   2   7   37.13    2.56
  -3  -2   7   41.07    2.83
   3  -2  -7   28.17    3.54
  -3  -2   7   37.91    2.39
  -3  -2   7   32.46    2.50
  -4   2   7    5.84    0.76
  -4   2   7    6.67    0.88
  -4  -2  -7    3.80    1.15
  -4   2   7    4.98    0.71
   4  -2   7    3.32    0.99
  -4   2   7    5.56    0.99
  -4  -2  -7    5.87    0.65
   4  -2   7    4.93    0.70
  -4   2   7    6.07    1.01
  -4   2   7    5.42    0.75
  -4  -2   7    4.71    0.73
   4   2   7    4.59    0.96
  -4  -2   7    3.65    0.85
   4   2   7    4.93    0.63
  -4   2  -7    4.76    0.65
  -4  -2   7    3.60    0.88
  -4  -2   7    4.98    0.65
   4   2   7    3.83    0.75
  -4  -2   7    5.96    0.68
  -4  -2   7    5.83    0.72
  -5   2   7    1.48    0.67
  -5   2   7    1.79    0.74
   5  -2   7    1.13    0.59
   5  -2   7    0.65    0.87
  -5  -2  -7    1.82    0.85
  -5  -2  -7    1.92    0.54
  -5   2   7    1.60    0.71
  -5   2   7    1.11    0.47
  -5   2   7    0.32    0.83
  -5  -2   7    1.59    0.43
  -5  -2   7    1.00    0.57
  -5   2  -7    1.88    0.58
   5   2   7    1.09    0.70
   5   2   7    1.95    0.73
  -5  -2   7    1.48    0.64
  -5  -2   7    2.40    0.60
  -5  -2   7    0.99    0.72
   5  -2  -7    1.27    0.85
  -5  -2   7    1.10    0.59
   6  -2   7   -0.11    0.51
  -6   2   7    1.02    0.45
  -6   2   7    0.32    0.34
  -6   2   7    0.67    0.44
  -6  -2  -7    1.73    0.62
   6   2   7    1.50    0.50
  -6  -2   7    0.94    0.34
  -6  -2   7    1.24    0.47
  -6  -2   7    0.82    0.40
   0  -3  -7    0.42    0.30
   0   3  -7    0.23    0.33
   0  -3   7    0.37    0.28
   0   3   7    0.33    0.27
   0   3   7   -0.03    0.36
   0  -3   7    0.24    0.36
  -1  -3  -7    9.32    0.79
  -1   3   7   10.05    0.88
   1  -3   7    9.41    1.10
  -1  -3  -7   10.36    1.03
   1  -3   7    9.84    1.00
  -1   3   7   10.00    1.17
   1  -3  -7    9.18    1.00
  -1  -3   7    9.46    1.00
  -1   3  -7   10.69    0.89
   1   3   7   10.67    1.12
  -1  -3   7   10.90    1.15
  -1  -3   7   10.14    0.87
   1   3   7   10.45    0.91
  -2   3   7    0.57    0.32
  -2  -3  -7    0.38    0.38
   2  -3   7    0.72    0.33
   2  -3   7    0.57    0.43
  -2  -3  -7    0.49    0.24
   2   3  -7    0.65    0.36
  -2  -3   7    0.09    0.31
   2  -3  -7    0.03    0.50
   2   3   7    0.08    0.40
   2   3   7    0.53    0.40
  -2   3  -7    0.22    0.35
  -3  -3  -7    1.65    0.43
   3  -3   7    1.49    0.60
  -3  -3  -7    1.99    0.43
   3   3  -7    2.02    0.59
  -3   3   7    1.60    0.44
  -3   3   7    1.83    0.47
   3  -3   7    2.21    0.46
  -3   3   7    2.22    0.51
  -3   3   7    2.83    0.59
  -3  -3  -7    2.85    0.55
  -3   3  -7    3.06    0.53
  -3  -3   7    2.09    0.49
  -3  -3   7    2.13    0.47
  -3  -3   7    1.94    0.44
   3   3   7    0.37    0.49
  -3   3  -7    2.69    0.46
   3  -3  -7    2.07    0.67
   3   3   7    2.65    0.62
  -3  -3   7    2.55    0.51
   4  -3   7    0.02    0.97
  -4   3   7    0.77    0.82
  -4   3   7    1.42    0.76
  -4   3   7    0.81    0.60
  -4   3   7    1.15    0.94
  -4  -3  -7    1.04    0.44
   4  -3   7    0.41    0.49
  -4   3   7    0.39    0.47
  -4  -3  -7   -0.49    1.04
  -4   3   7    1.02    0.59
  -4  -3   7    0.63    0.48
  -4  -3   7    0.34    0.49
  -4  -3   7    0.16    0.68
  -4  -3   7    1.07    0.47
   4   3   7    0.51    0.61
   4   3   7   -0.82    0.81
  -4   3  -7    2.66    1.27
  -4   3  -7    0.73    0.47
  -4  -3   7    1.30    0.81
  -4  -3   7    0.53    0.51
  -5   3   7   -1.54    0.76
   5  -3   7    0.24    0.62
  -5  -3  -7    1.26    0.92
  -5   3   7    0.87    0.66
  -5  -3  -7    0.18    0.45
  -5   3   7    0.43    0.65
   5  -3   7    0.78    0.79
  -5   3   7    0.24    0.48
  -5   3   7    0.43    0.60
  -5  -3   7    0.80    0.61
  -5   3  -7    0.01    0.74
  -5  -3   7    0.73    0.49
   5   3   7   -0.65    0.77
   5  -3  -7    2.67    0.90
   5   3   7    0.79    0.71
  -5  -3   7    0.38    0.55
  -5  -3   7    0.65    0.66
  -5   3  -7    0.80    0.61
  -5  -3   7    0.41    0.57
  -5  -3   7    0.39    0.41
  -6  -3  -7    1.34    0.58
  -6   3   7    1.11    0.44
   6  -3   7    1.01    0.53
  -6   3   7    0.71    0.35
  -6   3   7    1.21    0.46
  -6  -3   7    0.31    0.39
  -6  -3   7    0.96    0.43
   6   3   7    0.39    0.45
  -6  -3   7    0.94    0.32
   0   4   7    0.26    0.39
   0  -4   7    0.56    0.38
   0  -4  -7    0.42    0.37
   0   4   7    0.24    0.30
   0   4  -7    0.43    0.35
   0  -4   7    0.25    0.31
  -1  -4  -7   13.78    1.14
  -1  -4  -7   14.05    1.44
  -1   4   7   14.14    1.59
   1   4  -7   14.64    1.22
  -1   4   7   14.55    1.25
   1  -4   7   13.02    1.54
   1  -4   7   14.51    1.42
   1  -4  -7   15.20    1.43
  -1  -4   7   15.75    1.54
  -1  -4   7   15.85    1.23
  -1   4  -7   16.13    1.26
   1   4   7   18.94    1.60
  -1  -4   7   17.14    1.45
   1   4   7   13.56    1.25
  -2  -4  -7   12.77    1.05
   2  -4   7   13.43    1.24
   2   4  -7   12.91    1.12
  -2   4   7   13.92    1.14
   2  -4   7   11.68    1.41
  -2  -4  -7   11.82    1.27
   2   4   7   11.66    1.15
   2  -4  -7   11.41    1.46
   2   4   7   13.80    1.41
  -2   4  -7   11.31    1.12
  -2  -4   7   14.02    1.24
  -2  -4   7   12.23    1.09
   3  -4   7    2.24    0.68
   3  -4   7    2.48    0.46
  -3   4   7    2.46    0.49
  -3  -4  -7    2.49    0.43
  -3  -4  -7    3.01    0.47
  -3   4   7    1.98    0.49
  -3   4   7    2.89    0.57
   3   4  -7    3.43    0.64
  -3  -4  -7    2.95    0.57
  -3   4   7    3.19    0.55
  -3  -4   7    2.55    0.47
  -3   4  -7    3.06    0.58
  -3  -4   7    2.83    0.57
   3   4   7    3.23    0.65
  -3   4  -7    2.36    0.50
   3  -4  -7    2.18    0.74
  -3  -4   7    2.82    0.48
  -3  -4   7    3.11    0.55
   4  -4   7   -0.07    0.58
  -4   4   7   -0.31    0.54
  -4   4   7    0.40    0.84
   4  -4   7   -0.88    1.00
  -4  -4  -7   -0.12    0.45
  -4   4   7   -0.61    0.49
  -4   4   7    0.22    0.80
  -4   4   7    0.24    0.58
  -4  -4  -7   -0.40    0.89
  -4   4   7    1.17    0.95
  -4   4  -7    0.58    0.90
  -4   4  -7    0.84    0.47
  -4  -4   7   -0.11    0.48
  -4  -4   7   -0.59    0.66
   4   4   7    0.74    0.91
  -4  -4   7    0.27    0.42
  -4  -4   7    0.17    0.46
  -4  -4   7   -0.11    0.49
   4   4   7    0.19    0.58
  -5   4   7    0.01    0.70
  -5   4   7   -0.31    0.47
  -5   4   7    0.33    0.71
   5  -4   7   -0.41    0.85
  -5   4   7   -1.40    0.76
  -5   4   7   -0.19    0.63
  -5  -4  -7   -0.05    0.91
  -5  -4  -7    0.47    0.47
   5  -4   7   -0.23    0.58
  -5  -4   7   -0.11    0.38
   5   4   7   -0.62    0.70
   5   4   7   -0.48    0.68
  -5   4  -7    0.59    0.75
  -5  -4   7    0.16    0.53
  -5  -4   7    0.04    0.69
  -5  -4   7    0.55    0.62
  -5   4  -7    0.08    0.56
  -5  -4   7    0.24    0.65
   5  -4  -7   -0.15    0.89
  -5  -4   7    0.40    0.63
  -6   4   7    1.54    0.45
  -6   4   7    1.34    0.43
   6  -4   7    1.43    0.54
  -6   4   7    0.66    0.34
  -6  -4  -7    1.65    0.56
  -6  -4   7    1.01    0.31
   6   4   7    0.61    0.47
  -6  -4   7    1.06    0.45
   0  -5   7   10.50    1.20
   0   5   7   12.64    1.26
   0  -5   7   11.50    1.13
   0   5  -7   10.55    1.02
   0  -5  -7   10.58    1.15
   0   5   7   12.03    1.01
  -1   5   7   13.74    1.03
   1  -5   7    8.19    1.17
   1   5  -7   12.29    0.95
  -1  -5  -7   12.21    1.16
   1  -5   7   12.28    1.12
  -1   5  -7    9.46    0.98
  -1  -5   7    9.77    0.94
   1  -5  -7   11.07    1.14
   1  -5  -7    9.95    1.25
   1   5   7   12.03    1.22
   1   5   7   10.52    0.99
  -1  -5   7    9.54    1.08
  -2   5   7   15.97    1.18
  -2   5   7   16.69    1.32
   2  -5   7   16.12    1.15
   2  -5   7   15.77    1.42
  -2  -5  -7   13.83    1.26
  -2  -5  -7   15.66    1.19
   2   5  -7   17.44    1.31
   2  -5   7   14.10    1.61
  -2   5   7   13.16    1.12
   2   5   7   12.49    1.16
   2  -5  -7   12.71    1.64
  -2  -5   7   14.21    1.31
  -2   5  -7   12.19    1.26
  -2   5  -7   14.28    1.12
  -2  -5   7   14.38    1.24
   2   5   7   14.19    1.32
  -2  -5   7   15.00    1.42
  -2  -5   7   13.75    1.07
  -3   5   7    4.32    0.61
  -3   5   7    4.33    0.70
  -3   5   7    3.54    0.69
   3  -5   7    4.30    0.56
  -3  -5  -7    4.17    0.52
  -3  -5  -7    4.10    0.58
   3  -5   7    4.27    0.87
   3   5  -7    4.17    0.72
  -3  -5  -7    3.98    0.66
  -3   5   7    3.89    0.71
   3   5   7    2.45    0.72
  -3  -5   7    3.71    0.59
   3   5   7    4.46    0.63
  -3   5  -7    4.27    0.66
  -3  -5   7    4.39    0.58
  -3  -5   7    4.04    0.55
  -3  -5   7    4.25    0.65
   3  -5  -7    3.16    0.82
  -3   5  -7    5.01    0.58
  -4   5   7    2.21    0.85
  -4   5   7    0.56    0.84
  -4   5   7    1.44    0.70
  -4   5   7    0.52    0.95
  -4  -5  -7    1.28    0.59
   4  -5   7    1.91    0.64
  -4   5   7    1.41    0.63
   4  -5   7    1.88    0.82
  -4  -5  -7    3.31    0.94
  -4   5   7    0.82    1.24
  -4  -5  -7    1.36    0.48
  -4   5   7    0.73    0.64
  -4  -5   7    0.35    0.49
  -4  -5   7    3.21    0.79
   4   5   7    0.85    0.70
  -4  -5   7    1.05    0.48
  -4   5  -7    1.59    0.60
  -4  -5   7    1.11    0.53
  -4   5  -7   -0.09    0.98
   4   5   7    0.83    0.92
  -4  -5   7    2.01    0.54
   5  -5   7    2.46    0.60
  -5   5   7    3.24    0.64
  -5   5   7    3.32    0.83
   5  -5   7    3.20    0.95
  -5   5   7    3.24    0.79
  -5  -5  -7    2.30    0.61
  -5   5   7    2.72    0.86
  -5  -5  -7    3.02    0.86
  -5   5   7    2.23    0.71
  -5  -5   7    2.26    0.69
   5  -5  -7    3.06    0.82
  -5  -5   7    2.37    0.68
  -5   5  -7    2.61    0.66
  -5  -5   7    2.56    0.54
   5   5   7    2.20    0.82
   5   5   7    2.19    0.77
  -5  -5   7    2.40    0.64
  -5  -5   7    2.56    0.64
  -5   5  -7    1.91    0.76
  -6  -5  -7    0.60    0.55
  -6   5   7    1.16    0.40
  -6   5   7    0.14    0.30
  -6   5   7    0.03    0.42
  -6  -5   7    0.07    0.37
   6   5   7   -0.16    0.41
  -6  -5   7    0.58    0.29
   0   6   7   15.42    1.21
   0  -6   7   13.62    1.37
   0   6  -7   12.49    1.22
   0  -6  -7   14.30    1.44
   0   6   7   13.37    1.46
  -1   6   7    4.16    0.56
   1  -6   7    3.54    0.53
  -1  -6  -7    3.20    0.62
   1  -6   7    2.50    0.62
   1   6  -7    3.42    0.48
  -1  -6   7    2.87    0.47
   1   6   7    3.38    0.54
  -1  -6   7    3.00    0.52
   1  -6  -7    3.38    0.58
   1   6   7    3.77    0.59
  -1   6  -7    2.76    0.56
   1  -6  -7    3.12    0.65
   2  -6   7   15.42    1.55
   2  -6   7   16.23    1.26
  -2  -6  -7   16.88    1.65
  -2   6   7   16.59    1.44
   2   6  -7   18.54    1.44
   2  -6   7   15.97    1.77
   2  -6   7   14.08    1.59
  -2  -6  -7   15.39    1.41
  -2   6   7   12.86    1.50
  -2   6   7   13.78    1.21
  -2   6   7   16.66    1.30
   2   6   7   14.74    1.30
   2  -6  -7   16.69    1.65
  -2   6  -7   14.16    1.40
  -2  -6   7   16.43    1.38
  -2  -6   7   19.90    1.62
  -2  -6   7   16.78    1.19
   2  -6  -7   17.62    1.87
  -2  -6   7   16.48    1.36
  -2  -6   7   18.01    1.46
  -2   6  -7   15.82    1.25
   2   6   7   16.55    1.47
   3  -6   7    3.22    0.55
  -3   6   7    3.71    0.59
  -3   6   7    3.59    0.70
  -3  -6  -7    3.21    0.65
   3   6  -7    2.74    0.69
  -3   6   7    3.21    0.64
  -3   6   7    3.03    0.60
   3  -6   7    4.06    0.86
  -3  -6   7    3.32    0.53
  -3   6  -7    2.20    0.61
  -3  -6   7    3.75    0.52
   3   6   7    2.99    0.76
  -3  -6   7    2.58    0.53
   3  -6  -7    2.96    0.81
  -3  -6   7    2.70    0.62
   3   6   7    4.20    0.64
  -3   6  -7    3.59    0.56
  -4   6   7    5.12    0.96
  -4   6   7    4.37    1.15
   4  -6   7    5.86    0.82
  -4   6   7    4.84    1.12
   4  -6   7    5.38    0.95
  -4   6   7    4.16    0.81
  -4  -6  -7    4.89    0.75
  -4  -6  -7    5.06    1.24
  -4  -6  -7    5.20    0.68
  -4   6   7    5.68    0.88
  -4   6   7    3.09    1.10
   4  -6  -7    5.51    1.12
  -4   6  -7    5.59    1.13
   4   6   7    5.79    1.11
  -4  -6   7    6.03    0.99
  -4  -6   7    7.23    0.77
  -4  -6   7    6.51    0.83
  -4  -6   7    4.75    0.71
   4   6   7    6.66    0.90
  -4  -6   7    5.90    0.76
  -4   6  -7    6.16    0.78
  -5   6   7    0.11    0.75
  -5   6   7   -0.06    0.62
  -5  -6  -7   -0.44    0.63
   5  -6   7    0.19    0.56
   5   6  -7    0.28    0.71
  -5   6   7    0.34    0.66
  -5   6   7    0.34    0.45
  -5   6   7    1.13    0.71
  -5  -6  -7    0.18    0.50
  -5   6  -7    0.43    0.52
   5  -6  -7    0.91    0.79
   5   6   7    1.52    0.76
   5   6   7   -0.76    0.66
  -5  -6   7    0.35    0.59
  -5  -6   7    0.57    0.51
  -5  -6   7   -0.03    0.56
  -5   6  -7   -0.04    0.70
  -5  -6   7    0.59    0.42
  -6   6   7    0.03    0.37
  -6  -6  -7   -0.55    0.46
  -6   6   7    0.53    0.35
  -6  -6   7    0.29    0.30
  -6  -6   7    0.55    0.40
   6   6   7   -0.24    0.37
  -6   6  -7    0.49    0.38
   0  -7  -7   39.52    3.73
   0  -7   7   42.64    3.69
   0   7  -7   37.44    3.15
   0   7   7   46.04    3.22
   1   7  -7    5.50    0.69
   1  -7   7    5.49    0.88
   1  -7   7    4.79    0.82
  -1  -7  -7    5.97    0.77
   1  -7   7    6.36    0.65
   1   7  -7    5.23    0.75
  -1   7   7    6.22    0.75
  -1   7   7    6.56    0.78
   1  -7   7    5.81    0.77
  -1  -7  -7    6.50    0.88
  -1  -7   7    7.79    0.62
   1  -7  -7    5.72    0.91
   1  -7  -7    6.83    0.85
  -1  -7   7    7.82    0.83
   1   7   7    8.05    0.77
   1   7   7    5.71    0.69
  -1  -7   7    7.23    0.71
  -1   7  -7    5.96    0.77
   2  -7   7    0.28    0.48
  -2   7   7    1.08    0.46
  -2  -7  -7    1.17    0.53
  -2   7   7    1.30    0.49
  -2  -7  -7    0.95    0.52
   2   7  -7    1.37    0.46
  -2   7   7    1.27    0.61
   2  -7   7    1.02    0.38
   2  -7   7    1.10    0.60
   2  -7   7    0.84    0.59
  -2   7   7    1.22    0.54
  -2  -7   7    1.50    0.43
   2   7   7    1.21    0.53
  -2   7  -7    1.54    0.52
  -2  -7   7    1.81    0.47
   2  -7  -7    0.52    0.61
  -2  -7   7    1.67    0.51
  -2  -7   7    1.30    0.46
  -2  -7   7    0.83    0.39
   2  -7  -7    1.15    0.58
  -2   7  -7    1.05    0.49
   2   7   7    1.17    0.56
  -3   7   7    3.85    0.81
  -3   7   7    4.06    0.80
  -3   7   7    4.66    0.69
   3  -7   7    4.41    0.66
  -3  -7  -7    4.33    0.68
   3  -7   7    3.63    0.95
  -3   7   7    4.97    0.80
   3   7  -7    4.20    0.79
  -3   7  -7    3.58    0.60
  -3  -7   7    4.41    0.76
  -3   7  -7    3.51    0.75
   3   7   7    4.03    0.92
  -3  -7   7    4.29    0.59
   3   7   7    4.20    0.72
   3  -7  -7    2.99    0.91
  -3  -7   7    4.32    0.68
  -4   7   7    5.34    0.88
  -4   7   7    6.50    1.14
  -4   7   7    7.09    1.10
  -4  -7  -7    3.67    1.03
  -4  -7  -7    6.31    0.78
   4  -7   7    5.75    0.82
   4  -7   7    5.18    0.93
  -4   7   7    6.08    1.00
  -4  -7  -7    4.52    0.68
  -4   7   7    5.64    0.85
  -4  -7  -7    5.39    1.11
  -4   7   7    5.30    1.03
   4  -7  -7    6.90    1.09
  -4  -7   7    5.60    0.74
  -4  -7   7    4.16    0.74
  -4   7  -7    6.10    1.13
  -4  -7   7    5.74    0.84
   4   7   7    4.85    0.89
  -4   7  -7    5.55    0.81
  -4  -7   7    4.73    1.24
  -4  -7   7    6.41    0.99
  -4  -7   7    4.75    0.72
   4   7   7    6.58    1.17
  -5   7   7    1.66    0.53
  -5  -7  -7    2.25    0.70
   5  -7   7    1.79    0.58
  -5   7   7    2.70    0.74
   5  -7   7    1.74    0.63
  -5  -7  -7    2.79    0.53
  -5   7   7    2.61    0.67
   5   7  -7    0.97    0.66
  -5   7   7    1.41    0.69
  -5   7  -7    1.73    0.70
  -5   7  -7    1.48    0.59
  -5  -7   7    1.52    0.52
   5   7   7    1.24    0.81
  -5  -7   7    1.18    0.44
  -5  -7   7    0.95    0.58
   5  -7  -7    0.49    0.78
  -5  -7   7    1.96    0.63
   5  -7  -7    1.15    0.75
   5   7   7    0.49    0.68
   0  -8  -7    4.96    0.84
   0  -8   7    5.98    0.77
   0  -8   7    4.98    0.65
   0  -8  -7    5.93    0.90
   0   8   7    5.10    0.67
   0  -8   7    5.14    0.65
   0   8   7    5.88    0.68
   0  -8   7    5.06    0.81
   0   8  -7    5.45    0.70
  -1  -8  -7    3.96    0.76
   1  -8   7    2.92    0.68
  -1   8   7    4.30    0.69
  -1   8   7    4.18    0.61
   1  -8   7    3.40    0.56
   1   8  -7    3.82    0.62
   1  -8   7    4.01    0.68
   1  -8   7    4.64    0.59
  -1  -8  -7    4.16    0.68
  -1  -8   7    5.37    0.72
  -1  -8   7    3.92    0.61
   1   8   7    5.15    0.62
   1  -8  -7    4.69    0.81
  -1  -8   7    4.70    0.55
   1  -8  -7    5.01    0.74
   1  -8  -7    3.79    0.74
   1   8   7    5.31    0.65
  -1   8  -7    4.90    0.70
  -1  -8   7    4.48    0.68
  -2   8   7    2.23    0.68
   2  -8   7    0.00    0.41
  -2   8   7    0.74    0.60
   2  -8   7    0.92    0.67
  -2   8   7    1.68    0.53
   2   8  -7    1.05    0.58
   2  -8   7    1.19    0.64
  -2  -8  -7    1.03    0.55
  -2  -8  -7    1.29    0.56
  -2   8   7    0.68    0.48
   2  -8  -7    0.57    0.54
  -2   8  -7    0.71    0.56
  -2  -8   7    1.67    0.43
   2  -8  -7    2.25    0.57
  -2  -8   7    1.37    0.50
  -2  -8   7    0.83    0.48
  -2  -8   7    1.60    0.56
   2   8   7    1.29    0.51
  -2  -8   7    0.80    0.45
   2   8   7    1.02    0.57
  -2   8  -7    0.76    0.57
  -3   8   7    2.81    0.92
   3  -8   7    2.94    0.81
  -3   8   7    2.62    0.61
  -3  -8  -7    2.56    0.59
  -3   8   7    3.86    0.80
   3  -8   7    2.55    0.65
   3  -8   7    2.50    0.90
  -3   8   7    3.94    0.72
  -3  -8  -7    2.97    1.14
  -3  -8  -7    3.08    0.98
  -3   8   7    5.41    0.77
  -3  -8   7    3.00    0.65
  -3  -8   7    2.92    0.97
  -3  -8   7    2.76    0.54
  -3  -8   7    2.80    1.23
  -3  -8   7    3.37    0.66
  -3   8  -7    2.62    0.59
  -3   8  -7    3.14    1.16
  -3  -8   7    3.99    0.73
   3   8   7    2.86    0.76
   3  -8  -7    1.83    0.85
  -4  -8  -7   -0.16    0.82
   4  -8   7    0.40    0.70
   4   8  -7    0.45    0.77
  -4  -8  -7    0.56    0.43
  -4   8   7    0.06    0.86
  -4   8   7    0.46    0.77
  -4   8   7    0.36    0.65
   4  -8   7    0.97    0.67
  -4  -8  -7    0.50    0.90
  -4   8   7    1.42    0.81
  -4   8   7    0.32    0.91
  -4   8  -7    0.89    0.93
  -4  -8   7    0.19    0.64
  -4  -8   7   -0.11    0.53
  -4  -8   7    0.76    0.96
   4  -8  -7    0.70    0.85
  -4  -8   7    0.50    0.54
  -4  -8   7    0.17    0.77
   4   8   7    1.37    0.92
  -4   8  -7    0.51    0.59
  -5  -8  -7    2.04    0.70
  -5   8   7   -0.31    0.55
   5  -8   7    1.21    0.58
  -5   8   7    0.39    0.44
  -5   8   7    1.50    0.67
  -5   8   7    1.48    0.60
   5   8  -7   -0.59    0.66
   5  -8   7    1.16    0.60
  -5   8  -7    1.03    0.65
   5   8   7    1.07    0.70
  -5  -8   7    1.40    0.59
  -5   8  -7    0.96    0.53
  -5  -8   7    1.71    0.50
  -5  -8   7   -0.12    0.60
   5  -8  -7    1.34    0.69
   5  -8  -7    0.72    0.70
  -5  -8   7    1.90    0.46
   0  -9   7    2.07    0.67
   0   9  -7    1.41    0.73
   0  -9   7    2.59    0.52
   0  -9  -7    2.52    0.65
   0  -9  -7    1.86    0.72
   0   9   7    2.74    0.63
   0  -9   7    2.09    0.51
   0  -9   7    3.18    0.64
   0   9  -7    2.26    0.51
   0   9   7    2.52    0.49
   0   9   7    3.18    0.55
   1   9  -7    3.77    0.62
  -1   9   7    5.40    0.60
   1  -9   7    4.48    0.59
  -1  -9  -7    4.41    0.77
  -1   9   7    4.57    0.73
  -1  -9  -7    5.04    0.68
  -1   9   7    4.31    0.75
   1  -9   7    4.79    0.76
   1  -9   7    4.16    0.59
   1  -9   7    3.53    0.73
  -1  -9   7    3.64    0.54
  -1  -9   7    2.81    0.69
  -1  -9   7    3.81    0.72
   1  -9  -7    3.72    0.75
   1   9   7    4.04    0.65
   1   9   7    3.09    0.80
   1  -9  -7    3.57    0.78
  -1   9  -7    2.79    0.63
  -1  -9   7    3.67    0.60
   1   9   7    4.15    0.57
  -2   9   7    2.94    0.58
   2  -9   7    2.40    0.76
  -2  -9  -7    2.29    0.67
  -2   9   7    2.20    0.76
  -2  -9  -7    3.44    0.66
   2   9  -7    2.75    0.77
  -2   9   7    2.21    0.56
  -2   9   7    4.05    0.79
   2   9   7    2.74    0.59
  -2  -9   7    2.11    0.59
  -2  -9   7    2.37    0.51
   2  -9  -7    1.83    0.76
   2   9   7    1.65    0.65
  -2  -9   7    2.25    0.63
  -2   9  -7    3.06    0.70
  -2  -9   7    2.52    0.59
   2  -9  -7    2.83    0.76
  -2   9  -7    2.54    0.64
  -3  -9  -7    3.14    0.62
   3  -9   7    3.91    1.00
  -3  -9  -7    2.92    1.03
  -3   9   7    4.95    0.82
  -3   9   7    3.76    0.90
  -3  -9  -7    2.07    1.22
   3  -9   7    4.22    0.75
  -3   9   7    3.66    0.91
  -3   9   7    3.52    0.78
   3  -9   7    2.30    0.85
  -3  -9   7    3.56    0.63
  -3  -9   7    4.37    1.10
  -3  -9   7    2.29    0.66
  -3  -9   7    3.99    1.12
  -3  -9   7    3.10    0.76
   3   9   7    3.51    0.91
  -3   9  -7    2.61    0.66
   3  -9  -7    3.66    0.91
  -3   9  -7    1.13    1.19
  -3  -9   7    2.48    0.70
  -4  -9  -7   -0.41    0.71
  -4  -9  -7    0.41    0.40
  -4   9   7   -0.73    0.58
   4  -9   7    0.13    0.64
  -4   9   7    0.87    0.86
  -4   9   7    0.04    0.84
   4  -9   7    0.92    0.74
  -4  -9  -7    1.44    0.89
  -4   9  -7    0.98    0.93
  -4  -9   7    0.17    0.49
  -4  -9   7    0.59    0.79
   4  -9  -7   -1.04    0.80
  -4  -9   7   -0.99    0.91
  -4   9  -7   -0.93    0.61
   4  -9  -7    0.51    0.76
  -4  -9   7    0.44    0.60
   4   9   7    0.32    0.77
  -4  -9   7   -0.40    0.65
   5  -9   7    1.08    0.56
  -5   9   7    0.52    0.54
   5  -9   7    0.69    0.57
  -5   9   7    1.39    0.78
  -5   9   7    1.06    0.47
  -5  -9  -7    0.55    0.61
  -5   9  -7    0.59    0.56
  -5  -9   7    0.19    0.43
  -5  -9   7    0.47    0.75
  -5   9  -7    0.55    0.55
  -5  -9   7    1.05    0.69
   5  -9  -7    0.62    0.60
   5  -9  -7    0.30    0.60
   5   9   7    0.50    0.69
  -5  -9   7    0.86    0.55
  -5  -9   7    0.34    0.56
   0 -10   7    3.18    0.79
   0  10  -7    3.21    0.58
   0  10  -7    2.67    0.69
   0 -10  -7    3.62    0.76
   0 -10  -7    3.16    0.78
   0 -10   7    3.33    0.84
   0 -10   7    3.65    0.54
   0  10   7    3.07    0.58
   0 -10   7    3.79    0.63
   0  10   7    3.08    0.66
   0  10   7    3.21    0.70
  -1  10   7    5.51    0.87
   1 -10   7    3.88    0.82
  -1 -10  -7    4.39    0.84
   1  10  -7    4.10    0.69
  -1  10   7    5.28    0.65
   1 -10   7    4.76    0.88
  -1  10   7    5.91    0.82
  -1 -10  -7    4.08    0.69
   1 -10   7    3.90    0.64
   1 -10   7    4.04    0.66
   1  10   7    5.30    0.76
  -1 -10   7    5.64    0.62
   1  10   7    4.41    0.67
   1 -10  -7    5.47    0.91
  -1 -10   7    5.03    0.89
  -1 -10   7    4.85    0.70
   1  10   7    6.28    0.92
  -1  10  -7    5.60    0.78
   1 -10  -7    4.90    0.83
  -1 -10   7    3.77    0.77
   2 -10   7    4.95    1.03
  -2 -10  -7    4.00    0.72
  -2  10   7    5.03    0.85
  -2  10   7    4.29    0.83
  -2 -10  -7    4.11    0.95
  -2  10  -7    5.44    0.75
  -2 -10   7    4.09    0.81
  -2 -10   7    4.25    0.63
  -2 -10   7    4.08    0.71
   2 -10  -7    4.99    0.97
  -2 -10   7    5.65    1.15
  -2 -10   7    4.58    1.25
   2  10   7    4.41    0.81
  -2  10  -7    2.49    1.17
  -3 -10  -7    8.38    1.41
  -3 -10  -7    7.97    0.87
   3 -10   7    8.65    1.12
   3 -10   7    8.28    1.29
  -3  10   7    8.96    0.98
  -3 -10  -7    7.61    1.10
  -3  10   7   10.19    1.22
  -3  10   7    6.86    1.16
   3 -10  -7    7.59    1.05
  -3 -10   7    8.70    0.94
  -3  10  -7    8.75    0.92
   3  10   7    8.59    1.03
  -3 -10   7    6.90    1.03
  -3  10  -7    6.61    1.35
   3 -10  -7    8.81    1.22
  -3 -10   7    8.86    1.34
  -3 -10   7    6.32    1.25
  -3 -10   7    7.99    1.04
  -3 -10   7    9.50    0.93
   4 -10   7    2.46    0.75
  -4 -10  -7    1.04    0.44
  -4  10   7    1.54    0.83
  -4 -10  -7    2.76    0.90
  -4  10   7    1.34    0.59
  -4 -10  -7    2.38    0.76
   4 -10   7    1.97    0.66
  -4 -10   7    2.65    0.73
  -4  10  -7    1.77    0.66
  -4 -10   7    1.74    0.63
  -4  10  -7    1.93    0.91
  -4 -10   7    1.35    0.78
  -4 -10   7    2.21    0.63
   4  10   7    1.19    0.79
  -4 -10   7    1.13    0.89
   4 -10  -7    2.50    0.65
   4 -10  -7    1.69    0.83
  -5  10   7    0.30    0.41
   5 -10   7    0.27    0.48
  -5 -10  -7   -0.21    0.46
  -5 -10   7    0.89    0.54
   5 -10  -7   -0.15    0.47
  -5  10  -7   -0.15    0.52
   5  10   7    0.29    0.43
  -5 -10   7    0.22    0.39
  -5 -10   7    0.05    0.50
   0 -11  -7    0.23    0.68
   0 -11   7   -0.04    0.79
   0 -11   7    0.06    0.64
   0  11   7    0.10    0.65
   0  11   7    0.05    0.62
   0 -11  -7   -0.63    0.70
   0 -11   7    0.88    0.52
   0 -11   7   -0.23    0.49
   0  11   7    0.31    0.45
   0  11  -7    0.85    0.67
   0  11  -7   -0.13    0.50
   1 -11   7    2.06    0.90
  -1  11   7    2.65    0.71
   1 -11   7    3.64    0.59
   1 -11   7    3.06    0.59
  -1 -11  -7    3.50    0.63
   1  11  -7    2.89    0.82
   1 -11  -7    2.35    0.82
  -1  11  -7    2.54    0.90
   1  11   7    2.98    0.79
   1  11   7    4.18    0.60
  -1 -11   7    3.05    0.63
  -1  11  -7    2.61    0.75
  -1 -11   7    4.14    0.58
   1 -11  -7    2.90    0.83
  -2 -11  -7    0.59    0.88
  -2  11   7    3.40    0.77
  -2  11   7    1.62    0.92
  -2 -11  -7    2.09    0.56
   2 -11   7    3.39    1.11
  -2  11   7    3.69    0.90
   2 -11   7    4.71    0.97
  -2  11  -7    2.14    1.09
   2 -11  -7    3.55    0.93
  -2 -11   7    1.36    0.58
  -2 -11   7    1.46    1.17
  -2 -11   7    2.80    0.64
  -2 -11   7    2.20    1.15
   2  11   7    2.39    0.88
  -2  11  -7    2.15    0.63
  -2 -11   7    1.19    0.99
  -2 -11   7    2.28    0.80
   2  11   7    3.65    0.75
  -3 -11  -7   -1.42    1.18
   3 -11   7    1.65    0.74
   3 -11   7   -0.01    0.97
  -3  11   7    1.31    0.65
  -3  11   7    1.26    0.79
  -3  11   7    1.76    0.81
  -3 -11  -7    0.63    0.40
  -3  11  -7    1.47    0.61
  -3 -11   7    0.14    0.62
  -3  11  -7    1.63    1.05
  -3 -11   7    1.87    0.83
   3 -11  -7    1.30    0.73
  -3 -11   7   -0.24    1.01
  -3 -11   7    0.12    0.92
  -3 -11   7    0.98    0.73
   3 -11  -7    1.34    0.86
   3  11   7    1.15    0.74
   3  11   7    0.79    0.70
  -3 -11   7    0.20    0.51
  -4 -11  -7    1.51    0.72
  -4 -11  -7    1.17    0.41
  -4  11   7    1.36    0.72
  -4  11   7    1.46    0.52
   4 -11   7    1.07    0.67
  -4 -11   7   -0.16    0.55
   4 -11  -7    0.68    0.68
  -4  11  -7    0.59    0.55
   4  11   7    0.84    0.53
  -4 -11   7    1.24    0.67
   4 -11  -7    0.44    0.64
  -4 -11   7    0.92    0.54
  -4 -11   7   -0.12    0.65
   4  11   7    0.19    0.68
  -4  11  -7    0.00    0.72
  -4 -11   7    0.25    0.84
   5 -11   7    1.07    0.41
  -5 -11  -7   -0.22    0.43
   5 -11  -7    0.15    0.41
  -5 -11   7    0.23    0.34
  -5 -11   7    0.49    0.40
  -5 -11   7   -0.62    0.46
  -5  11  -7   -0.60    0.43
   5  11   7   -0.15    0.33
   0 -12   7   -1.05    0.86
   0  12   7    2.38    0.73
   0 -12  -7   -0.29    1.00
   0 -12   7   -0.76    0.85
   0 -12   7   -0.50    0.46
   0 -12   7    0.03    0.51
   0 -12  -7    0.50    0.80
   0  12   7   -0.20    0.62
   0 -12   7    1.88    1.00
   0 -12   7    0.02    1.06
   0  12  -7   -0.01    0.68
   1 -12   7    1.33    0.57
   1 -12   7    1.04    0.99
  -1 -12  -7    0.94    0.50
  -1 -12  -7    0.05    0.81
  -1  12   7   -0.16    0.66
   1 -12   7   -0.92    0.94
   1  12  -7    0.24    0.85
   1 -12   7    1.27    0.52
   1 -12   7   -0.94    0.89
  -1  12   7    0.82    0.73
  -1 -12   7    1.59    0.99
   1  12   7   -0.02    0.54
  -1  12  -7    0.09    0.79
  -1 -12   7   -1.23    1.00
  -1 -12   7    0.54    0.58
   1 -12  -7    1.25    1.00
   1  12   7    0.43    0.73
  -1 -12   7    0.90    0.91
  -1 -12   7    0.81    0.53
   1  12   7    0.49    0.74
   1 -12  -7    0.18    0.83
  -2  12   7    1.54    0.85
  -2 -12  -7    0.01    0.76
   2 -12   7    1.15    1.05
  -2  12   7    1.05    0.91
  -2  12   7    0.45    0.64
  -2 -12  -7    1.44    0.51
   2 -12   7    1.37    0.89
  -2  12  -7    1.54    0.91
  -2 -12   7    1.43    0.73
   2 -12  -7    1.33    0.90
  -2 -12   7    0.14    0.93
   2  12   7    1.03    0.72
  -2 -12   7    0.65    0.85
  -2  12  -7    1.31    0.60
  -2 -12   7    2.02    1.07
  -2 -12   7    1.43    0.61
  -2 -12   7    0.38    0.52
   2  12   7    1.12    0.81
  -3  12   7   -0.25    0.56
  -3 -12  -7    0.48    0.90
  -3 -12  -7    0.28    0.41
   3 -12   7    0.67    0.66
   3 -12   7   -1.07    0.91
  -3  12   7    0.68    0.84
  -3  12  -7    0.93    0.61
   3 -12  -7   -0.62    0.85
  -3 -12   7    0.96    0.76
   3 -12  -7    0.40    0.80
  -3  12  -7    0.90    0.81
  -3 -12   7   -0.53    0.47
  -3 -12   7   -0.33    0.76
  -3 -12   7    0.07    0.79
   3  12   7   -0.02    0.68
  -3 -12   7   -0.01    0.61
   3  12   7    0.62    0.64
  -3 -12   7    0.91    0.74
   4 -12   7   -0.27    0.57
  -4  12   7    0.81    0.66
  -4 -12  -7    0.68    0.37
  -4 -12  -7    0.99    0.67
  -4 -12   7    0.81    0.59
  -4  12  -7    1.56    0.53
   4  12   7    0.69    0.61
  -4 -12   7    0.43    0.48
   4  12   7    0.97    0.53
   4 -12  -7   -0.60    0.54
  -4  12  -7    0.75    0.61
  -4 -12   7    0.80    0.65
  -4 -12   7   -0.18    0.57
  -4 -12   7    0.60    0.70
   0  13  -7   -0.53    0.77
   0 -13   7   -0.02    0.82
   0  13   7   -0.21    0.58
   0  13   7    1.29    0.75
   0 -13   7    1.21    0.60
   0 -13   7   -0.54    0.45
   0 -13   7   -0.76    1.02
   0 -13  -7    0.37    0.96
   0 -13   7    1.55    0.90
   0 -13   7   -0.17    0.85
   0 -13  -7    0.41    0.77
  -1 -13  -7    0.50    0.48
   1 -13   7   -0.24    0.85
   1 -13   7    0.73    1.02
   1 -13   7    0.27    0.80
  -1  13   7    0.85    0.82
  -1 -13  -7    0.88    0.76
   1 -13   7    0.84    0.63
   1  13  -7    1.28    0.88
  -1  13   7    0.98    0.59
   1 -13  -7    0.31    0.92
   1  13   7    0.85    0.78
  -1 -13   7    0.81    0.93
  -1  13  -7    1.60    0.78
   1  13   7    0.23    0.68
  -1 -13   7    0.54    0.84
  -1 -13   7   -0.82    0.92
  -1 -13   7    0.15    0.52
   1 -13  -7   -0.24    0.83
  -1 -13   7    1.03    0.60
  -2 -13  -7    2.15    0.86
  -2 -13  -7    1.91    0.53
  -2  13   7    3.01    0.60
   2  13  -7    1.68    1.07
  -2  13   7    1.60    0.99
   2 -13   7    1.52    1.01
   2 -13   7    2.22    0.90
   2  13   7    2.52    0.76
  -2 -13   7    3.62    0.97
  -2 -13   7    3.52    0.97
  -2 -13   7    2.50    0.61
  -2 -13   7    2.68    0.67
   2  13   7    2.40    0.77
   2 -13  -7    1.39    1.11
  -2  13  -7    1.60    0.83
  -2  13  -7    2.18    0.64
   2 -13  -7    2.95    0.98
  -2 -13   7    1.70    1.07
  -3 -13  -7    2.63    0.53
  -3  13   7    5.30    0.89
   3 -13   7    3.25    0.77
   3 -13   7    3.62    0.92
  -3  13   7    2.65    0.58
   3  13  -7    3.44    1.01
  -3 -13   7    2.98    0.75
  -3 -13   7    3.07    0.77
   3 -13  -7    2.04    0.75
   3 -13  -7    3.03    0.83
  -3 -13   7    3.35    0.57
  -3 -13   7    3.94    0.81
  -3  13  -7    1.34    0.57
  -3 -13   7    2.66    0.91
  -3 -13   7    3.17    0.62
   3  13   7    3.23    0.73
   3  13   7    3.54    0.70
  -3  13  -7    2.63    0.79
  -4 -13  -7    0.51    0.53
   4 -13   7    1.01    0.49
  -4 -13   7    0.10    0.54
  -4 -13   7    0.54    0.51
   4 -13  -7    0.44    0.51
  -4  13  -7    1.31    0.53
   4  13   7    0.87    0.42
  -4 -13   7    0.95    0.43
   0 -14   7    2.70    0.96
   0 -14   7    2.66    1.05
   0  14   7    1.88    0.63
   0 -14   7    4.17    1.06
   0 -14   7    2.63    0.92
   0 -14   7    2.97    0.57
   0 -14  -7    2.98    1.03
   0  14  -7    2.26    0.84
   0 -14   7    1.06    0.63
   0  14   7    3.00    0.89
   0 -14  -7    3.60    0.91
   1 -14   7    1.64    0.92
   1 -14   7    2.61    0.90
   1 -14   7    4.47    1.20
  -1 -14  -7    2.36    0.94
  -1  14   7    3.23    0.88
  -1  14   7    2.74    0.63
  -1 -14  -7    2.74    0.60
   1  14  -7    4.38    1.02
  -1 -14   7    2.68    0.59
   1  14   7    2.53    0.94
  -1 -14   7    3.32    0.74
   1 -14  -7    4.64    1.07
  -1 -14   7    3.00    0.97
  -1 -14   7    3.93    1.01
   1 -14  -7    3.69    1.00
   1  14   7    3.31    0.72
  -1  14  -7    4.15    0.96
  -1  14  -7    3.09    0.67
  -1 -14   7    3.50    1.09
  -2 -14  -7    0.47    0.46
  -2  14   7   -0.73    0.94
  -2  14   7    1.37    0.50
  -2 -14  -7    0.82    0.68
   2 -14   7    0.38    0.91
   2  14  -7    1.60    1.03
   2 -14   7    0.11    0.79
  -2  14  -7    0.45    0.73
  -2 -14   7    0.63    0.49
  -2 -14   7    0.73    0.89
   2 -14  -7    1.12    0.82
  -2 -14   7    0.01    0.76
   2  14   7   -0.23    0.56
  -2 -14   7    0.20    0.72
  -2  14  -7    0.41    0.52
  -2 -14   7   -0.03    0.67
   2 -14  -7    0.62    0.89
   3 -14   7    3.74    0.86
   3 -14   7    3.16    0.68
  -3 -14  -7    3.03    0.49
   3  14  -7    2.27    0.93
  -3  14   7    2.52    0.50
  -3  14   7    3.79    1.10
   3 -14  -7    2.75    0.70
   3 -14  -7    2.86    0.83
  -3 -14   7    2.25    0.51
  -3  14  -7    3.80    0.70
  -3 -14   7    2.26    0.57
  -3 -14   7    2.38    0.79
   3  14   7    1.86    0.57
  -3 -14   7    3.16    0.73
   4  14  -7    0.72    0.43
   4 -14   7    1.08    0.42
  -4 -14   7    1.42    0.48
  -4  14  -7    1.18    0.41
   4 -14  -7    1.39    0.47
  -4 -14   7    0.90    0.46
   4  14   7    1.04    0.35
   0  15   7   -0.12    0.83
   0  15  -7    0.66    0.81
   0 -15   7   -0.23    0.67
   0 -15   7   -0.52    0.73
   0 -15  -7    0.28    0.71
   0 -15   7    0.26    0.40
   0 -15  -7    0.74    0.80
   0 -15   7    0.21    0.58
   0 -15   7    0.42    0.83
   0  15   7    0.56    0.49
   1 -15   7    0.65    0.98
  -1  15   7    0.42    0.46
   1 -15   7    0.94    0.74
  -1  15   7    0.79    0.77
   1 -15   7    2.04    0.83
   1  15  -7    1.91    0.88
  -1 -15  -7    0.61    0.52
  -1 -15  -7    1.23    0.75
   1  15   7    1.92    0.60
  -1 -15   7    1.44    0.72
  -1 -15   7    1.10    0.45
  -1  15  -7    0.53    0.63
   1  15   7    3.27    0.88
   1 -15  -7    1.36    0.76
   1 -15  -7    2.37    0.84
  -1 -15   7    2.10    0.62
  -1 -15   7    1.25    0.81
  -2 -15  -7    0.79    0.45
   2 -15   7   -0.75    0.79
  -2 -15  -7    0.13    0.59
   2  15  -7    0.53    0.84
  -2  15   7    0.32    0.77
  -2  15   7    0.31    0.44
  -2 -15   7    0.03    0.65
  -2 -15   7    0.72    0.55
   2 -15  -7    0.06    0.75
  -2 -15   7    0.15    0.42
   2  15   7    0.47    0.50
  -2  15  -7    0.77    0.64
  -2 -15   7    1.28    0.73
  -2 -15   7    0.75    0.61
   3 -15   7    0.03    0.52
  -3 -15   7    0.30    0.58
   3  15   7   -0.20    0.36
   3 -15  -7   -0.29    0.46
  -3 -15   7   -0.02    0.51
  -3  15  -7    0.34    0.48
   0  16   7   -0.39    0.74
   0 -16   7   -0.49    0.58
   0 -16   7    0.10    0.71
   0  16   7    0.45    0.41
   0  16  -7    1.03    0.68
   0 -16  -7   -0.21    0.64
   0 -16   7   -0.37    0.55
   0 -16   7    0.09    0.43
   1 -16   7    1.15    0.76
  -1 -16  -7    0.64    0.63
  -1  16   7    1.28    0.74
   1  16  -7    1.73    0.75
   1 -16   7    0.34    0.59
  -1  16   7    0.86    0.41
   1  16   7    0.92    0.78
   1  16   7    0.34    0.41
   1 -16  -7    0.94    0.61
  -1  16  -7    0.64    0.57
  -1 -16   7    1.24    0.67
  -1 -16   7    0.81    0.63
  -1 -16   7    0.80    0.40
  -1 -16   7    0.22    0.55
   1 -16  -7    0.45    0.74
  -2  16   7    0.63    0.35
   2  16  -7    0.96    0.88
  -2  16   7    0.40    0.76
  -2 -16  -7    0.36    0.46
   2 -16   7    1.09    0.68
  -2  16  -7    0.11    0.54
   2  16   7    0.26    0.39
  -2 -16   7    0.29    0.53
   2 -16  -7    0.34    0.71
  -2 -16   7    0.46    0.49
  -3 -16   7    0.38    0.43
  -3  16  -7    0.71    0.38
   3 -16  -7    0.68    0.42
   3  16   7    0.66    0.30
   0 -17   7    0.40    0.59
   0 -17  -7    0.54    0.51
   0  17   7    0.19    0.35
   0 -17   7   -0.50    0.46
  -1 -17  -7    0.24    0.50
   1 -17   7    0.19    0.42
  -1  17   7    0.34    0.32
   1 -17  -7    0.88    0.50
  -1 -17   7    0.94    0.50
  -1 -17   7    0.76    0.56
   1  17   7    1.17    0.37
  -1  17  -7    1.03    0.49
  -2 -17  -7    0.74    0.42
  -2  17  -7    0.64    0.41
   2  17   7    1.48    0.34
  -2 -17   7    1.19    0.50
  -2 -17   7    1.17    0.43
   0 -18  -7    2.30    0.50
   0  18  -7    2.57    0.50
   0 -18   7    2.13    0.52
   0  18   7    2.31    0.36
  -1 -18  -7    0.43    0.35
   1 -18   7    0.59    0.37
  -1  18   7    0.06    0.27
   1 -18  -7    0.76    0.40
  -1 -18   7    0.99    0.46
   1  18   7    0.01    0.27
  -1  18  -7    0.63    0.40
  -1 -18   7    0.71    0.38
   0   0   8   90.10    7.13
   0   0   8   98.03    8.94
   0   0  -8  100.03    6.94
   0   0  -8  101.81    8.27
  -1   0  -8    2.32    0.33
   1   0  -8    1.56    0.31
  -1   0  -8    3.09    0.37
  -1   0   8    2.95    0.62
  -1   0   8    2.69    0.30
   1   0   8    2.50    0.50
  -2   0  -8    0.02    0.24
  -2   0   8    0.25    0.29
  -2   0   8    0.43    0.28
   2   0   8    0.24    0.42
   2   0  -8    0.15    0.52
  -2   0  -8   -0.03    0.27
   3   0   8   17.81    1.95
   3   0  -8   16.94    1.98
  -3   0   8   15.96    1.60
  -3   0   8   19.91    1.53
  -3   0   8   16.53    1.38
  -3   0  -8   17.60    1.51
  -3   0  -8   20.71    1.52
  -3   0  -8   18.78    1.32
   3   0   8   17.77    1.34
  -4   0   8    6.21    0.99
  -4   0   8    4.70    0.69
  -4   0   8    4.67    0.89
  -4   0  -8    6.11    1.33
  -4   0   8    4.70    0.68
  -4   0  -8    4.29    0.62
  -4   0   8    4.39    0.79
   4   0   8    5.76    1.03
   4   0   8    3.71    0.65
  -4   0   8    4.72    0.69
   5   0   8    8.18    1.07
   5   0   8    5.50    0.80
  -5   0   8    8.62    0.91
  -5   0   8    6.94    0.76
  -5   0   8    8.63    0.99
  -5   0   8    7.83    1.02
  -5   0  -8    7.97    1.24
  -5   0   8    6.81    0.98
  -5   0  -8    7.54    0.81
   6   0   8    1.58    0.53
  -6   0   8    2.03    0.37
  -6   0   8    2.46    0.47
  -6   0   8    2.23    0.46
   0  -1   8   33.01    2.36
   0   1  -8   35.72    2.34
   0  -1   8   29.00    2.78
   0   1   8   32.05    2.39
   0  -1  -8   31.55    2.78
   0  -1  -8   27.74    2.29
   0  -1   8   34.97    3.06
   0   1   8   31.33    3.05
   1  -1   8   30.79    2.67
  -1   1   8   27.13    2.17
   1  -1   8   30.59    2.89
  -1  -1  -8   32.50    2.65
  -1  -1  -8   29.38    2.21
  -1   1   8   34.67    2.98
  -1   1   8   35.76    2.31
  -1  -1   8   30.65    2.28
  -1   1  -8   33.30    2.24
  -1  -1   8   26.38    2.63
  -1  -1   8   29.49    2.22
   1   1   8   29.39    2.89
   1  -1  -8   28.79    2.62
  -1  -1   8   28.54    2.94
   1   1   8   25.72    2.25
  -2  -1  -8    3.70    0.44
  -2  -1  -8    4.14    0.48
   2   1  -8    2.70    0.67
  -2   1   8    3.61    0.48
   2  -1   8    3.36    0.61
   2   1   8    2.91    0.60
  -2  -1   8    2.51    0.42
  -2  -1   8    3.32    0.44
   2  -1  -8    2.62    0.70
  -2   1  -8    2.61    0.40
  -2   1  -8    2.51    0.43
   3   1  -8    3.40    0.75
   3  -1   8    4.36    0.58
  -3   1   8    4.36    0.59
  -3   1   8    4.59    0.56
  -3  -1  -8    4.85    0.56
   3  -1   8    4.29    0.80
  -3   1   8    4.60    0.65
  -3  -1  -8    3.60    0.63
  -3  -1  -8    4.66    0.55
  -3   1   8    5.02    0.65
  -3  -1   8    4.47    0.68
  -3  -1   8    5.09    0.60
   3   1   8    5.17    0.57
   3  -1  -8    4.26    0.91
   3   1   8    3.13    0.69
  -3  -1   8    5.99    0.64
  -3   1  -8    4.50    0.59
  -3   1  -8    5.59    0.56
   3   1   8    4.54    0.82
  -3  -1   8    5.03    0.59
  -3  -1   8    5.28    0.67
   4  -1   8    8.18    1.17
  -4  -1  -8    7.58    0.78
  -4   1   8    9.82    0.98
  -4   1   8    7.62    0.86
  -4  -1  -8    6.45    1.38
  -4   1   8    6.42    0.89
   4  -1   8    8.35    0.81
  -4   1   8    9.68    1.10
  -4   1   8    7.90    1.12
  -4   1   8    9.35    0.88
  -4  -1   8    7.91    0.94
  -4  -1   8    6.69    1.03
  -4   1  -8    8.95    0.80
  -4  -1   8    7.38    0.83
   4   1   8    7.67    0.80
   4   1   8    8.33    1.12
  -4   1  -8    9.44    1.33
  -4  -1   8    7.61    1.12
  -4  -1   8    8.15    0.87
   4   1   8    5.96    0.95
  -5  -1  -8   -0.08    0.49
  -5   1   8   -0.17    0.71
   5  -1   8    1.92    0.75
  -5   1   8    1.16    0.65
  -5   1   8   -0.16    0.60
   5  -1   8    0.77    0.54
  -5   1   8    0.29    0.57
  -5  -1  -8    0.33    0.79
  -5   1   8   -0.07    0.41
  -5  -1   8    0.36    0.54
  -5  -1   8    0.75    0.61
  -5  -1   8    1.61    0.71
  -5   1  -8   -1.66    1.01
  -5   1  -8    1.07    0.54
   5   1   8    0.45    0.53
  -5  -1   8    0.48    0.41
   5   1   8   -0.58    0.70
   5  -1  -8    0.53    0.78
  -5  -1   8    0.83    0.55
  -6   1   8    0.86    0.40
  -6   1   8    0.60    0.32
  -6   1   8    0.94    0.41
  -6  -1  -8    1.02    0.64
   6  -1   8    2.23    0.54
  -6  -1   8    1.39    0.32
   6   1   8    1.31    0.50
  -6  -1   8    1.30    0.49
  -6  -1   8    1.32    0.44
   0   2   8    8.33    0.97
   0  -2   8    8.72    0.97
   0   2   8    7.97    0.72
   0  -2   8    7.83    0.84
   0  -2  -8    7.40    0.82
   0   2  -8    9.06    0.73
  -1   2   8    7.60    0.63
   1  -2   8    6.82    0.81
   1  -2   8    6.88    0.73
  -1   2   8    6.49    0.85
  -1  -2  -8    6.43    0.69
  -1  -2  -8    6.65    0.55
  -1  -2   8    5.26    0.87
  -1  -2   8    7.06    0.59
  -1  -2   8    6.54    0.60
   1   2   8    5.68    0.81
  -1   2  -8    6.61    0.61
   1   2   8    5.50    0.61
   1  -2  -8    4.77    0.65
  -2   2   8    1.53    0.36
  -2  -2  -8    1.77    0.33
   2  -2   8    1.20    0.49
  -2  -2  -8    1.48    0.38
   2   2  -8    0.77    0.46
   2   2   8    1.33    0.46
  -2   2  -8    1.05    0.28
   2  -2  -8    0.90    0.64
  -2  -2   8    0.84    0.31
  -2  -2   8    1.81    0.35
  -2   2  -8    1.59    0.35
  -3   2   8    5.74    0.71
  -3   2   8    6.45    0.70
  -3   2   8    6.86    0.64
  -3   2   8    5.68    0.69
  -3  -2  -8    5.57    0.71
  -3  -2  -8    6.19    0.60
  -3  -2  -8    6.25    0.66
   3  -2   8    6.98    0.62
   3  -2   8    5.03    0.91
  -3  -2   8    6.25    0.68
  -3   2  -8    5.88    0.70
  -3  -2   8    5.08    0.67
   3   2   8    4.97    0.89
  -3  -2   8    4.69    0.67
  -3  -2   8    3.98    0.60
  -3  -2   8    4.99    0.62
   3   2   8    5.64    0.62
   3  -2  -8    4.13    1.00
   3   2   8    5.85    0.73
  -3   2  -8    5.29    0.61
  -4   2   8    0.70    0.54
  -4  -2  -8    0.27    0.97
   4  -2   8    2.02    0.88
  -4   2   8    0.72    0.50
  -4   2   8    0.60    0.79
  -4   2   8    0.75    0.72
  -4   2   8    0.80    0.49
  -4   2   8    0.90    0.89
  -4  -2  -8    1.08    0.46
   4  -2   8    1.21    0.53
  -4  -2   8    1.32    0.77
   4   2   8    0.59    0.62
   4   2   8    0.62    0.50
  -4  -2   8    0.99    0.70
  -4  -2   8    0.56    0.51
  -4  -2   8    0.78    0.47
  -4  -2   8    0.31    0.50
  -4   2  -8    1.27    0.51
   4   2   8   -0.12    0.83
  -4  -2   8    1.02    0.48
  -4   2  -8    1.00    1.07
  -5   2   8    3.66    0.78
  -5   2   8    2.57    0.55
   5  -2   8    3.14    0.68
   5  -2   8    4.22    0.86
  -5  -2  -8    2.79    0.59
  -5   2   8    3.70    0.73
  -5   2   8    4.03    0.92
  -5   2   8    2.91    0.73
  -5  -2  -8    5.13    0.93
  -5  -2   8    3.09    0.71
  -5  -2   8    2.11    0.73
  -5  -2   8    3.48    0.67
   5  -2  -8    5.55    0.86
  -5   2  -8    3.90    0.64
   5   2   8    3.44    0.81
  -5  -2   8    2.37    0.53
  -5  -2   8    5.06    0.71
   5   2   8    3.31    0.85
  -5   2  -8    2.16    1.21
  -6  -2  -8    2.04    0.56
  -6   2   8    0.46    0.42
  -6   2   8    0.46    0.45
  -6   2   8    0.33    0.31
   6  -2   8    0.56    0.51
  -6  -2   8    0.84    0.41
   6   2   8    0.65    0.50
  -6  -2   8    0.30    0.43
  -6  -2   8   -0.18    0.29
   0   3  -8   14.04    1.14
   0  -3  -8   12.91    1.32
   0   3   8   14.41    1.47
   0  -3   8   14.00    1.33
  -1   3   8    3.23    0.67
   1  -3   8    3.45    0.61
   1  -3   8    3.99    0.54
  -1   3   8    3.71    0.48
  -1  -3  -8    3.17    0.36
  -1  -3  -8    3.94    0.55
  -1  -3   8    4.20    0.68
   1   3   8    3.73    0.51
  -1  -3   8    4.37    0.54
   1   3   8    4.49    0.64
   1  -3  -8    4.03    0.54
  -1  -3   8    4.09    0.47
  -1   3  -8    3.63    0.50
  -2  -3  -8    0.42    0.26
   2   3  -8    0.62    0.44
   2  -3   8    0.70    0.48
  -2   3   8    0.96    0.34
  -2  -3  -8    0.59    0.38
   2  -3   8    0.83    0.36
   2  -3  -8    0.07    0.57
   2   3   8    0.68    0.42
  -2  -3   8    1.03    0.36
  -2   3  -8    0.52    0.37
  -2  -3   8    0.41    0.27
   2   3   8    0.15    0.44
   3  -3   8    0.85    0.37
  -3   3   8    0.26    0.48
   3  -3   8    0.45    0.52
  -3  -3  -8    0.47    0.35
  -3   3   8    1.14    0.43
  -3   3   8    0.47    0.45
  -3  -3  -8    0.46    0.35
  -3   3   8    0.48    0.41
   3   3  -8    0.67    0.62
  -3  -3  -8    0.12    0.43
   3   3   8    0.03    0.42
   3   3   8    0.64    0.49
  -3  -3   8    0.09    0.37
   3   3   8    0.36    0.54
  -3   3  -8    0.24    0.36
  -3  -3   8    0.04    0.41
  -3  -3   8   -0.03    0.37
  -3   3  -8    0.19    0.35
   3  -3  -8    0.08    0.66
  -3  -3   8   -0.24    0.43
  -4   3   8    0.30    0.89
  -4  -3  -8   -0.80    0.43
   4  -3   8    2.07    1.04
  -4   3   8    0.49    0.76
  -4  -3  -8   -1.01    0.87
  -4   3   8   -1.06    0.51
  -4   3   8   -0.15    0.49
  -4   3   8    0.65    0.58
  -4   3   8    0.38    0.80
   4  -3   8    0.45    0.59
  -4  -3   8    0.09    0.46
  -4  -3   8    0.38    0.43
  -4   3  -8    0.05    1.31
   4   3   8    2.26    0.82
  -4  -3   8    0.61    0.69
  -4  -3   8    1.08    0.51
  -4   3  -8   -0.12    0.50
  -4  -3   8   -0.12    0.44
   4   3   8    0.46    0.60
  -4  -3   8   -0.62    0.81
  -5   3   8    1.54    0.79
  -5  -3  -8    2.48    0.90
   5  -3   8    2.18    0.60
   5  -3   8    2.02    0.87
  -5   3   8    1.43    0.64
  -5   3   8    2.21    0.73
  -5  -3  -8    1.67    0.50
  -5   3   8    1.82    0.81
  -5   3   8    1.83    0.52
  -5  -3   8    1.63    0.46
   5   3   8    0.47    0.69
  -5   3  -8    1.43    0.61
  -5  -3   8    0.75    0.55
  -5  -3   8    1.65    0.67
  -5  -3   8    0.07    0.57
   5   3   8    1.22    0.78
   5  -3  -8    2.22    0.88
  -5  -3   8    1.19    0.68
  -5  -3   8    2.37    0.58
  -6   3   8    0.18    0.45
  -6   3   8    0.25    0.29
   6  -3   8    0.95    0.53
  -6   3   8    0.47    0.41
  -6  -3  -8    1.50    0.58
  -6  -3   8    0.43    0.28
  -6  -3   8    0.32    0.44
  -6  -3   8   -0.05    0.39
   6   3   8   -0.17    0.44
   0  -4  -8   10.27    1.10
   0   4  -8   10.67    0.96
   0  -4   8   10.41    1.08
   0   4   8   10.86    1.20
   0  -4   8   10.79    1.18
   0   4   8   11.24    0.94
   1  -4   8   29.89    2.45
  -1   4   8   28.68    2.12
  -1   4   8   25.87    2.66
  -1  -4  -8   26.43    2.45
   1   4  -8   28.04    2.09
   1  -4   8   26.01    2.64
  -1   4  -8   23.95    2.07
  -1  -4   8   28.55    2.45
   1  -4  -8   27.33    2.44
  -1  -4   8   25.29    2.62
  -1  -4   8   23.85    2.05
   1   4   8   29.80    2.66
  -2   4   8    6.49    0.68
   2  -4   8    4.86    0.82
  -2  -4  -8    4.58    0.68
  -2   4   8    5.45    0.62
   2   4  -8    6.19    0.69
   2  -4   8    6.09    0.71
  -2  -4  -8    5.82    0.58
  -2   4   8    5.52    0.63
   2  -4   8    6.31    0.63
   2   4   8    6.09    0.85
   2   4   8    5.74    0.72
  -2   4  -8    4.97    0.68
  -2  -4   8    5.79    0.65
   2   4   8    5.97    0.67
   2  -4  -8    5.62    0.92
  -2   4  -8    5.70    0.60
  -3   4   8    2.29    0.54
  -3   4   8    3.57    0.63
   3  -4   8    2.48    0.70
   3  -4   8    2.34    0.48
  -3  -4  -8    1.54    0.46
  -3  -4  -8    2.53    0.54
  -3   4   8    2.82    0.54
   3   4  -8    2.19    0.62
  -3   4   8    2.59    0.53
  -3  -4  -8    2.64    0.48
  -3   4  -8    3.70    0.53
  -3   4  -8    2.60    0.57
  -3  -4   8    3.68    0.61
   3  -4  -8    2.07    0.76
   3   4   8    4.20    0.60
  -3  -4   8    3.00    0.49
  -3  -4   8    3.38    0.50
  -3  -4   8    3.80    0.59
  -4  -4  -8    0.63    0.89
  -4   4   8    1.06    0.97
  -4   4   8    2.55    0.91
  -4   4   8    1.58    0.83
  -4   4   8    1.54    0.58
   4  -4   8    2.85    0.67
  -4  -4  -8    1.92    0.66
  -4   4   8    2.08    0.67
  -4  -4  -8    1.49    0.48
  -4   4   8    2.03    0.72
   4  -4   8    3.77    1.15
   4   4   8   -0.54    0.95
  -4  -4   8    1.32    0.56
  -4   4  -8    2.11    1.40
  -4  -4   8    1.48    0.52
   4   4   8    1.69    0.64
  -4  -4   8    1.58    0.69
  -4   4  -8    2.40    0.64
  -4  -4   8    1.29    0.58
  -4  -4   8    1.49    0.50
  -5  -4  -8    7.01    1.17
  -5   4   8    7.08    0.99
  -5  -4  -8    6.25    0.75
   5  -4   8    6.92    0.78
  -5   4   8    7.82    0.98
  -5   4   8    6.46    1.07
   5  -4   8    6.01    1.12
  -5   4   8    5.81    0.92
  -5   4   8    6.05    0.80
  -5  -4   8    5.98    0.90
  -5  -4   8    7.34    0.75
  -5  -4   8    6.94    0.82
   5   4   8    6.94    0.91
  -5  -4   8    7.79    0.95
   5  -4  -8    9.29    1.05
  -5  -4   8    6.55    0.83
   5   4   8    8.55    1.01
  -5   4  -8    8.86    0.90
  -6   4   8    0.88    0.33
  -6  -4  -8    1.37    0.50
  -6   4   8    0.57    0.39
  -6   4   8    0.48    0.39
   6  -4   8    0.81    0.55
  -6  -4   8    0.29    0.29
  -6  -4   8    1.10    0.43
   6   4   8    1.23    0.46
   0   5  -8   14.97    1.34
   0  -5   8   16.66    1.53
   0  -5   8   13.86    1.62
   0  -5  -8   16.68    1.57
   0   5   8   17.30    1.69
   0   5   8   15.94    1.32
  -1   5   8    2.27    0.47
   1  -5   8    1.33    0.39
   1  -5   8    0.43    0.35
  -1  -5  -8    1.58    0.47
   1   5  -8    1.50    0.35
  -1  -5   8    1.43    0.37
  -1  -5   8    1.11    0.39
   1   5   8    1.06    0.48
   1  -5  -8    1.25    0.46
  -1   5  -8    1.01    0.41
   1   5   8    1.42    0.42
   1  -5  -8    1.10    0.52
   2   5  -8    2.58    0.47
  -2   5   8    1.37    0.43
  -2  -5  -8    1.50    0.49
   2  -5   8    2.65    0.49
   2  -5   8    1.84    0.56
   2  -5   8    0.99    0.57
  -2  -5  -8    1.93    0.52
  -2   5   8    2.14    0.49
   2  -5   8    2.12    0.45
  -2   5   8    1.31    0.59
  -2   5   8    2.67    0.50
  -2   5  -8    1.52    0.46
   2  -5  -8    1.38    0.62
   2   5   8    1.11    0.60
  -2  -5   8    1.25    0.45
  -2  -5   8    0.98    0.39
   2   5   8    1.55    0.47
  -2  -5   8    1.17    0.44
   2  -5  -8    1.99    0.69
   2   5   8    1.22    0.45
  -2  -5   8    1.64    0.43
  -2   5  -8    1.40    0.49
   3  -5   8    1.72    0.49
  -3   5   8    1.97    0.54
   3   5  -8    1.82    0.62
  -3   5   8    2.43    0.50
  -3   5   8    0.61    0.59
  -3   5   8    1.84    0.62
   3  -5   8    1.62    0.67
  -3  -5  -8    2.18    0.59
  -3  -5   8    1.18    0.47
  -3  -5   8    1.72    0.58
  -3   5  -8    2.09    0.50
   3  -5  -8    1.84    0.69
  -3  -5   8    1.71    0.46
  -3   5  -8    0.99    0.54
  -3  -5   8    2.06    0.45
   3   5   8    2.83    0.58
  -4   5   8    2.07    0.91
  -4  -5  -8    1.77    0.91
  -4   5   8    1.64    0.62
  -4  -5  -8    2.36    0.53
  -4   5   8    1.72    0.86
   4  -5   8    1.11    0.83
  -4  -5  -8    2.30    0.58
   4  -5   8    2.57    0.69
  -4   5   8    2.43    1.26
  -4   5   8    1.52    1.02
  -4   5   8    0.79    0.74
  -4   5   8    2.47    0.74
  -4  -5   8    2.94    0.58
   4   5   8    1.99    0.72
  -4  -5   8    1.79    0.59
  -4   5  -8    3.05    0.69
  -4   5  -8    1.83    0.94
  -4  -5   8    2.11    0.56
   4   5   8    2.97    0.86
  -4  -5   8    2.49    0.81
  -4  -5   8    3.04    0.70
  -5   5   8    1.75    0.68
  -5  -5  -8    0.74    0.75
  -5   5   8    0.53    0.80
   5  -5   8    1.22    0.54
  -5  -5  -8    0.56    0.54
  -5   5   8    1.55    0.71
  -5   5   8    1.92    0.56
  -5   5   8    1.20    0.70
  -5  -5   8    1.44    0.63
  -5   5  -8    1.67    0.58
  -5   5  -8    1.03    0.69
  -5  -5   8    1.54    0.50
   5   5   8    2.49    0.70
  -5  -5   8    2.13    0.60
   5   5   8    1.32    0.70
  -5  -5   8    1.48    0.46
  -5  -5   8    1.87    0.56
   5  -5  -8    2.87    0.84
  -6   5   8    0.66    0.39
  -6   5   8    0.56    0.30
  -6   5   8    1.06    0.36
  -6  -5  -8    0.36    0.52
   6   5   8    0.23    0.43
  -6  -5   8    1.78    0.40
  -6  -5   8    0.58    0.28
   0  -6   8    9.21    1.03
   0   6  -8    8.90    0.94
   0   6   8   10.06    0.93
   0  -6  -8   10.27    1.12
   0   6   8   10.02    1.14
   1  -6   8    5.98    0.60
   1  -6   8    5.30    0.81
  -1  -6  -8    5.88    0.80
   1   6  -8    5.69    0.62
  -1   6   8    4.95    0.80
   1  -6   8    4.76    0.81
   1  -6   8    6.76    0.74
  -1   6   8    7.45    0.74
   1   6   8    5.76    0.68
  -1   6  -8    4.99    0.71
   1  -6  -8    4.74    0.84
  -1  -6   8    5.61    0.72
   1  -6  -8    5.78    0.80
   1   6   8    6.09    0.82
   1   6   8    4.67    0.64
  -2   6   8   -0.10    0.37
   2  -6   8    0.28    0.45
   2  -6   8    0.12    0.36
  -2  -6  -8    0.09    0.48
  -2   6   8   -0.22    0.50
   2  -6   8   -0.19    0.50
  -2  -6  -8    0.12    0.45
  -2   6   8   -0.15    0.55
   2   6  -8    0.33    0.42
  -2   6   8   -0.29    0.42
   2  -6   8    0.44    0.48
  -2  -6   8    0.49    0.42
  -2  -6   8    0.16    0.39
   2  -6  -8    0.15    0.54
   2  -6  -8    1.05    0.67
  -2   6  -8    0.04    0.47
  -2  -6   8    0.32    0.41
  -2  -6   8    0.48    0.42
   2   6   8    0.10    0.47
  -2  -6   8   -0.32    0.37
  -2   6  -8    0.07    0.46
   2   6   8   -0.29    0.44
   3   6  -8    4.62    0.78
  -3  -6  -8    4.87    0.68
  -3   6   8    4.35    0.66
  -3   6   8    5.01    0.73
  -3   6   8    3.58    0.76
   3  -6   8    3.24    0.88
   3  -6   8    5.23    0.64
  -3   6   8    4.68    0.74
   3  -6  -8    2.93    0.85
  -3  -6   8    3.05    0.57
  -3   6  -8    3.03    0.56
  -3  -6   8    2.97    0.55
  -3  -6   8    4.39    0.63
   3   6   8    3.78    0.64
  -3  -6   8    3.39    0.70
  -3   6  -8    2.76    0.64
   4  -6   8   10.44    1.03
  -4   6   8   10.65    1.20
  -4  -6  -8    9.92    1.04
  -4  -6  -8    9.23    1.46
  -4   6   8   10.10    1.04
  -4   6   8   11.72    1.28
  -4  -6  -8   10.91    0.95
  -4   6   8    8.77    1.48
  -4   6   8   10.05    1.13
  -4   6   8    9.57    1.29
  -4   6   8   10.64    1.39
   4  -6   8    9.48    1.23
  -4  -6   8    9.47    0.95
  -4   6  -8   10.84    1.03
   4   6   8    9.38    1.07
  -4   6  -8    8.96    1.30
  -4  -6   8   10.60    1.18
  -4  -6   8    8.57    0.95
   4   6   8   10.79    1.36
  -4  -6   8    9.10    0.96
  -4  -6   8   11.41    1.13
  -5   6   8    1.66    0.53
   5   6  -8    0.83    0.72
  -5   6   8    1.01    0.65
  -5  -6  -8   -1.00    0.48
  -5   6   8    0.50    0.68
  -5  -6  -8    1.09    0.65
  -5   6   8    1.40    0.61
   5  -6   8    0.48    0.51
  -5   6   8    0.98    0.66
  -5  -6   8    0.10    0.56
  -5   6  -8    1.39    0.58
  -5  -6   8    0.58    0.60
  -5   6  -8    0.37    0.67
   5   6   8    1.17    0.67
  -5  -6   8   -0.08    0.50
   5  -6  -8    0.82    0.72
  -5  -6   8    0.90    0.42
   5   6   8    1.00    0.73
   0   7  -8    4.16    0.61
   0  -7   8    5.12    0.64
   0   7   8    4.27    0.59
   0   7   8    4.42    0.69
   0  -7   8    3.63    0.55
   0  -7   8    3.92    0.69
   0   7   8    2.84    0.72
   0  -7  -8    3.46    0.71
   0   7   8    3.63    0.55
   0  -7   8    3.67    0.53
   1  -7   8    3.40    0.69
   1  -7   8    3.58    0.52
  -1   7   8    2.55    0.54
  -1   7   8    4.50    0.63
   1  -7   8    3.84    0.61
   1  -7   8    2.67    0.65
  -1   7   8    4.42    0.60
  -1   7   8    2.59    0.70
  -1  -7  -8    3.84    0.65
  -1  -7  -8    4.08    0.71
   1  -7   8    4.45    0.53
   1   7  -8    3.75    0.61
   1   7   8    2.85    0.55
   1   7   8    3.54    0.57
  -1   7  -8    3.00    0.59
   1  -7  -8    3.24    0.70
  -1  -7   8    3.57    0.50
   1  -7  -8    2.66    0.76
  -1  -7   8    3.44    0.53
   1  -7  -8    3.70    0.68
  -1  -7   8    3.92    0.59
  -1  -7   8    3.01    0.59
   2  -7   8    0.96    0.53
  -2   7   8    1.03    0.52
   2  -7   8    0.83    0.43
  -2   7   8    0.88    0.46
   2  -7   8    1.50    0.55
  -2   7   8    0.74    0.61
   2  -7   8    0.97    0.61
  -2  -7  -8    1.03    0.53
   2   7  -8    1.01    0.50
  -2   7   8    1.04    0.60
  -2  -7  -8    1.21    0.56
  -2  -7   8    1.49    0.47
  -2  -7   8    1.87    0.48
   2   7   8    1.63    0.53
  -2   7  -8    1.08    0.53
  -2   7  -8    1.10    0.50
   2   7   8    0.59    0.52
   2  -7  -8    0.70    0.60
  -2  -7   8    0.74    0.39
  -2  -7   8    1.40    0.46
   2  -7  -8    0.71    0.67
  -3   7   8    1.09    0.60
  -3   7   8    0.35    0.56
  -3   7   8   -0.34    0.56
   3  -7   8   -0.03    0.64
  -3  -7  -8   -0.03    0.48
   3   7  -8   -0.16    0.69
   3  -7   8    0.16    0.75
   3  -7   8    0.39    0.50
   3   7   8    0.39    0.79
  -3  -7   8    0.14    0.42
  -3  -7   8    0.50    0.41
   3   7   8   -0.29    0.56
  -3   7  -8    0.92    0.44
   4  -7   8    0.72    0.66
  -4   7   8    1.26    0.87
  -4  -7  -8    1.91    0.89
  -4  -7  -8    1.07    0.52
  -4   7   8    1.29    0.74
   4  -7   8    2.37    0.84
  -4   7   8    1.08    0.92
  -4   7   8    1.14    0.65
  -4   7   8    1.76    0.73
  -4   7   8    2.46    1.14
  -4  -7   8    2.20    0.62
   4   7   8    1.74    1.05
  -4   7  -8    0.88    0.65
  -4  -7   8    1.72    0.54
   4  -7  -8    1.58    1.01
  -4   7  -8    1.76    0.97
  -4  -7   8    1.23    0.58
  -4  -7   8    0.82    0.57
  -4  -7   8    1.35    1.15
   4   7   8    0.44    0.74
  -4  -7   8    2.12    0.80
   5  -7   8    1.73    0.58
   5  -7   8    2.95    0.65
  -5  -7  -8    2.00    0.66
   5   7  -8    1.68    0.70
  -5   7   8    2.98    0.72
  -5   7   8    2.47    0.60
  -5   7   8    1.97    0.51
  -5   7   8    2.54    0.78
  -5  -7   8    1.82    0.43
   5  -7  -8    0.02    0.83
  -5   7  -8    1.68    0.68
  -5  -7   8    1.37    0.57
   5   7   8    0.66    0.68
  -5  -7   8    2.14    0.51
  -5  -7   8    1.89    0.62
   5   7   8    2.30    0.75
  -5   7  -8    1.55    0.55
   5  -7  -8    1.69    0.78
   0  -8  -8    1.63    0.61
   0  -8  -8    2.45    0.70
   0   8  -8    0.86    0.42
   0   8   8    1.38    0.48
   0  -8   8    1.41    0.43
   0   8   8   -0.67    0.65
   0  -8   8    1.67    0.47
   0  -8   8    1.12    0.60
   0   8   8    1.05    0.46
   0  -8   8    1.67    0.44
   1   8  -8    2.93    0.59
   1  -8   8    3.32    0.75
  -1  -8  -8    2.34    0.67
   1  -8   8    3.62    0.52
   1  -8   8    3.36    0.64
  -1  -8  -8    2.23    0.66
  -1   8   8    3.49    0.66
   1  -8   8    3.38    0.56
  -1   8   8    3.52    0.54
  -1  -8  -8    3.60    0.75
  -1   8   8    1.83    0.72
   1   8   8    3.87    0.55
   1  -8  -8    3.71    0.71
   1  -8  -8    3.97    0.84
  -1   8  -8    3.62    0.66
   1  -8  -8    3.56    0.76
  -1  -8   8    3.69    0.63
  -1  -8   8    3.51    0.64
   1   8   8    3.09    0.60
  -1  -8   8    3.70    0.52
  -1  -8   8    4.05    0.57
  -2  -8  -8    9.33    1.12
   2  -8   8    8.43    1.07
  -2   8   8    7.17    1.00
  -2   8   8   10.00    0.86
   2  -8   8    7.11    1.00
  -2   8   8    9.86    0.89
   2   8  -8    8.48    1.00
  -2  -8  -8    7.65    0.93
  -2   8   8    9.13    1.15
  -2   8  -8    7.53    0.88
  -2  -8   8   10.39    0.92
   2  -8  -8    9.11    1.09
   2  -8  -8    7.46    1.21
   2   8   8    8.63    1.01
  -2  -8   8    8.55    0.78
   2   8   8    7.51    0.86
  -2  -8   8    8.91    0.95
  -2  -8   8    7.59    0.91
  -2   8  -8    7.02    0.99
  -3  -8  -8    1.37    1.20
  -3   8   8    1.25    0.68
  -3  -8  -8    1.15    0.52
   3  -8   8    0.20    0.71
  -3   8   8    1.17    0.79
  -3   8   8    1.15    0.59
   3  -8   8    1.48    0.61
  -3  -8  -8    1.04    0.96
  -3   8   8    2.15    0.72
   3  -8   8    1.40    0.78
  -3   8   8    1.82    0.65
  -3   8  -8    1.12    1.15
  -3  -8   8    1.38    0.65
  -3   8  -8    1.46    0.54
  -3  -8   8    0.64    0.89
  -3  -8   8    1.18    0.49
  -3  -8   8    0.92    0.60
  -3  -8   8    0.90    0.59
   3   8   8    0.98    0.79
   3  -8  -8   -0.69    0.80
  -3  -8   8    0.33    1.12
  -4   8   8    2.09    0.89
   4  -8   8    0.76    0.63
  -4  -8  -8    1.79    0.83
  -4  -8  -8    1.28    0.45
  -4   8   8    1.58    0.74
  -4   8   8    0.61    0.63
  -4   8   8    1.41    0.75
  -4   8   8    1.66    0.86
  -4  -8  -8    1.98    0.90
   4  -8   8    1.93    0.81
  -4  -8   8    1.28    0.67
  -4   8  -8    1.23    0.69
  -4  -8   8    2.46    0.63
  -4  -8   8    1.72    1.06
  -4  -8   8    1.07    0.77
   4   8   8    2.28    0.81
  -4   8  -8    0.78    0.92
   4  -8  -8    1.15    0.91
  -4  -8   8    1.39    0.58
  -5  -8  -8    0.86    0.65
   5  -8   8    0.33    0.59
  -5   8   8    0.89    0.44
  -5   8   8   -0.07    0.56
  -5   8   8    1.61    0.74
  -5   8   8    1.31    0.53
   5  -8   8    2.06    0.57
   5  -8  -8    0.31    0.65
  -5  -8   8    0.30    0.56
  -5   8  -8    0.77    0.61
  -5  -8   8    1.35    0.53
  -5  -8   8    1.71    0.43
   5   8   8    1.26    0.71
   5  -8  -8    0.65    0.73
  -5   8  -8    1.89    0.60
  -5  -8   8    1.40    0.60
   0   9  -8    1.77    0.47
   0  -9   8    1.44    0.66
   0   9   8    0.56    0.61
   0  -9  -8    2.12    0.69
   0  -9   8    1.32    0.46
   0   9   8    1.28    0.49
   0   9   8    1.53    0.50
   0  -9   8    1.69    0.54
   0  -9   8    1.64    0.50
   0   9  -8    0.50    0.70
   0  -9  -8    1.80    0.61
   1   9  -8    2.38    0.54
  -1   9   8    2.64    0.55
  -1   9   8    2.23    0.70
  -1  -9  -8    2.63    0.58
  -1  -9  -8    0.34    0.74
   1  -9   8    2.58    0.52
   1  -9   8    2.12    0.73
   1  -9   8    2.56    0.67
  -1   9   8    1.90    0.68
   1  -9   8    2.23    0.52
  -1  -9  -8    2.07    0.65
  -1   9  -8    2.88    0.63
  -1  -9   8    2.65    0.49
  -1  -9   8    2.19    0.54
  -1  -9   8    2.83    0.66
   1   9   8    2.07    0.60
  -1  -9   8    1.70    0.63
   1  -9  -8    1.99    0.67
   1  -9  -8    1.91    0.64
   1   9   8    3.30    0.52
  -2   9   8    1.50    0.53
   2  -9   8    0.62    0.68
  -2   9   8    0.49    0.52
  -2   9   8    1.57    0.75
  -2   9   8    1.60    0.78
  -2  -9  -8    1.00    0.61
  -2  -9  -8    1.22    0.53
  -2   9  -8    0.89    0.61
   2  -9  -8    0.44    0.68
   2  -9  -8    1.45    0.72
  -2   9  -8    0.62    0.58
  -2  -9   8    0.77    0.56
  -2  -9   8    1.66    0.54
   2   9   8    0.83    0.68
   2   9   8    0.89    0.54
  -2  -9   8    1.32    0.46
  -3   9   8   -0.03    0.76
  -3   9   8    0.40    0.86
  -3   9   8    0.28    0.63
   3  -9   8   -1.11    0.80
  -3  -9  -8    0.24    1.16
  -3  -9  -8   -0.35    0.48
  -3  -9  -8   -0.21    0.94
   3  -9   8    0.26    0.64
  -3   9   8   -0.14    0.65
  -3   9   8    0.45    0.62
   3  -9   8    0.07    0.76
   3   9   8   -0.29    0.70
  -3   9  -8    0.84    0.62
  -3  -9   8    1.43    0.97
  -3  -9   8    1.40    0.67
  -3   9  -8    1.18    1.11
  -3  -9   8   -1.19    1.09
   3  -9  -8    0.25    0.78
  -3  -9   8   -0.73    0.49
  -3  -9   8   -0.39    0.66
  -3  -9   8   -0.62    0.51
  -4   9   8    0.17    0.59
   4  -9   8    1.00    0.64
  -4   9   8   -0.03    0.83
  -4  -9  -8    0.36    0.41
  -4  -9  -8    0.09    0.80
   4  -9   8    0.71    0.71
  -4  -9  -8    2.65    0.88
  -4   9  -8    0.33    0.87
  -4  -9   8   -0.06    0.70
  -4  -9   8    0.22    0.54
   4   9   8   -0.01    0.91
  -4  -9   8    0.32    0.74
  -4  -9   8   -2.62    0.95
  -4  -9   8    1.24    0.53
   4  -9  -8    0.20    0.81
  -4   9  -8    0.61    0.61
   4  -9  -8   -0.96    0.82
   5  -9   8    2.21    0.53
  -5   9   8    0.88    0.68
  -5   9   8    2.38    0.47
  -5  -9  -8    0.54    0.66
  -5  -9   8    1.53    0.53
  -5  -9   8    2.15    0.59
   5   9   8    1.85    0.60
  -5  -9   8    1.66    0.46
  -5   9  -8    1.37    0.62
   5  -9  -8    1.42    0.59
  -5  -9   8    1.00    0.72
  -5  -9   8    2.28    0.61
   5  -9  -8    0.99    0.59
   0  10  -8    0.87    0.64
   0 -10  -8    0.76    0.66
   0  10   8    0.16    0.47
   0 -10   8    0.44    0.69
   0  10   8    1.01    0.53
   0 -10  -8    0.84    0.66
   0  10  -8    0.11    0.45
   0  10   8    0.58    0.67
   0 -10   8    0.13    0.48
   0 -10   8    1.05    0.60
   0 -10   8    1.33    0.49
  -1  10   8    3.85    0.80
  -1 -10  -8    2.21    0.58
   1  10  -8    3.37    0.63
   1 -10   8    2.16    0.78
   1 -10   8    3.18    0.57
  -1 -10  -8    3.21    0.78
  -1  10   8    3.71    0.61
  -1  10   8    3.80    0.78
   1 -10   8    2.49    0.57
   1 -10   8    2.28    0.81
  -1 -10   8    2.46    0.69
  -1  10  -8    1.85    0.64
  -1 -10   8    2.13    0.65
   1 -10  -8    3.71    0.76
  -1 -10   8    2.90    0.62
   1  10   8    3.34    0.53
  -1 -10   8    3.24    0.55
   1  10   8    2.31    0.67
   1 -10  -8    2.53    0.74
  -2 -10  -8    3.17    1.14
  -2 -10  -8    5.38    0.77
   2 -10   8    6.03    1.03
  -2  10   8    7.10    0.76
  -2  10   8    4.77    0.84
   2 -10   8    6.26    1.10
  -2  10   8    7.69    1.03
  -2  10   8    4.45    1.04
  -2  10  -8    4.08    1.24
  -2 -10   8    4.37    1.25
  -2 -10   8    4.84    0.74
  -2 -10   8    5.74    1.11
   2  10   8    5.26    0.98
  -2  10  -8    5.49    0.79
  -2 -10   8    5.65    0.70
  -2 -10   8    5.15    0.86
   2  10   8    6.28    0.86
   2 -10  -8    4.70    1.05
   3 -10   8    1.96    0.95
  -3  10   8    2.18    0.65
  -3 -10  -8    4.01    1.12
  -3 -10  -8    1.84    0.54
  -3  10   8    1.14    0.85
   3 -10   8    2.50    0.80
  -3  10   8    2.16    0.91
  -3 -10   8    2.28    0.97
  -3  10  -8    2.78    0.65
  -3 -10   8    1.51    0.75
   3  10   8    1.34    0.74
   3 -10  -8    1.54    0.89
  -3 -10   8    1.97    0.59
   3  10   8    0.73    0.77
  -3 -10   8    1.86    1.10
  -3 -10   8    2.74    0.82
  -3 -10   8    2.99    0.63
  -3  10  -8    3.90    1.13
  -4  10   8    3.29    0.81
   4 -10   8    1.36    0.58
  -4 -10  -8    1.34    0.43
   4 -10   8    0.12    0.71
  -4  10   8    2.09    0.62
  -4 -10  -8    2.79    0.85
   4  10   8    0.86    0.74
   4  10   8    1.09    0.61
   4 -10  -8    1.30    0.67
  -4 -10   8    1.20    0.62
  -4 -10   8    1.78    0.57
  -4  10  -8    0.93    0.57
   4 -10  -8    0.24    0.83
  -4 -10   8    0.49    0.91
  -4 -10   8    1.71    0.77
  -4 -10   8    1.84    0.71
  -4  10  -8    1.95    0.85
   5 -10   8    0.43    0.43
  -5 -10  -8    1.39    0.50
  -5 -10   8    1.03    0.56
   5 -10  -8    1.36    0.48
  -5 -10   8    1.27    0.53
  -5 -10   8    1.19    0.44
  -5  10  -8    0.74    0.54
   0 -11   8    5.35    0.73
   0  11   8    6.23    0.68
   0 -11  -8    6.28    1.01
   0 -11   8    6.02    1.04
   0  11   8    5.25    0.91
   0  11  -8    5.44    0.92
   0 -11   8    5.68    0.75
   0  11  -8    5.30    0.79
  -1 -11  -8    0.19    0.47
  -1  11   8   -0.11    0.65
   1  11  -8    1.23    0.78
   1 -11   8    1.47    1.03
   1 -11   8    0.33    0.90
   1 -11   8    0.01    0.83
   1 -11   8    0.95    0.58
  -1  11   8    0.72    0.74
  -1 -11  -8   -1.17    0.88
   1 -11   8    0.29    0.50
  -1 -11   8   -0.66    0.88
  -1 -11   8   -1.11    0.80
   1  11   8    0.33    0.69
   1 -11  -8    0.15    1.13
  -1 -11   8    0.98    0.54
  -1 -11   8    0.18    1.05
  -1 -11   8    0.07    0.57
   1  11   8    1.09    0.60
   1 -11  -8   -0.18    0.77
   2 -11   8    4.07    0.98
  -2  11   8    4.91    1.06
   2 -11   8    4.60    1.04
  -2 -11  -8    2.03    0.99
  -2  11   8    3.84    1.04
  -2 -11  -8    3.59    0.63
  -2  11   8    3.89    0.76
  -2 -11   8    3.32    0.85
   2  11   8    5.51    0.78
   2 -11  -8    2.59    0.92
  -2 -11   8    5.10    0.71
   2  11   8    3.04    0.92
  -2 -11   8    3.65    1.22
  -2 -11   8    3.11    0.99
  -2  11  -8    3.60    0.73
  -2  11  -8    4.68    1.10
  -2 -11   8    3.79    0.68
  -3 -11  -8    1.73    0.49
  -3  11   8    2.44    0.96
  -3  11   8    0.88    0.74
   3 -11   8    3.23    0.83
  -3 -11  -8    0.45    1.08
   3 -11   8    1.27    0.92
  -3  11   8    2.05    0.66
  -3  11  -8    2.08    0.65
  -3  11  -8    2.44    1.02
  -3 -11   8    2.19    1.03
  -3 -11   8    1.99    0.80
   3 -11  -8    2.31    0.86
  -3 -11   8    1.85    0.65
   3  11   8    2.53    0.78
  -3 -11   8    1.62    0.86
  -3 -11   8    1.17    0.86
   3  11   8    2.21    0.81
   3 -11  -8    1.58    0.77
  -3 -11   8    2.07    0.56
  -4 -11  -8    0.66    0.36
   4 -11   8   -0.54    0.59
  -4  11   8    0.22    0.61
  -4 -11  -8   -0.92    0.61
  -4  11   8   -0.09    0.44
  -4 -11   8    0.48    0.76
  -4 -11   8    0.20    0.67
  -4  11  -8    0.77    0.68
  -4  11  -8    0.04    0.49
  -4 -11   8    0.98    0.57
  -4 -11   8   -0.43    0.59
   4 -11  -8    0.57    0.67
  -4 -11   8    0.02    0.48
   4  11   8    0.13    0.66
   4 -11  -8   -0.29    0.58
   4  11   8    0.59    0.57
   5 -11   8    0.65    0.34
  -5 -11   8    0.41    0.38
  -5  11  -8    0.46    0.43
  -5 -11   8   -0.29    0.34
   5 -11  -8    0.76    0.39
   0 -12   8    7.06    1.22
   0 -12   8    7.96    1.36
   0  12  -8    7.31    1.07
   0 -12  -8    6.47    1.14
   0 -12   8    7.15    0.83
   0  12   8    6.76    0.85
   0 -12  -8    5.19    1.44
   0 -12   8    5.71    1.31
   0  12   8    8.58    1.03
   0 -12   8    8.04    0.83
   0  12   8    7.72    0.94
   0 -12   8    8.60    1.26
   1 -12   8    1.39    0.97
   1 -12   8    0.75    0.91
  -1  12   8    0.54    0.64
  -1 -12  -8    0.68    0.54
   1 -12   8    0.90    0.62
  -1  12   8    0.45    0.73
   1 -12   8   -0.83    0.93
   1  12  -8    0.09    0.89
  -1 -12  -8   -0.92    0.84
   1 -12   8    1.34    0.54
  -1 -12   8   -0.42    0.87
  -1 -12   8   -0.57    0.49
  -1 -12   8    0.16    0.92
   1  12   8    0.16    0.66
   1  12   8   -0.34    0.59
   1  12   8    0.64    0.80
   1 -12  -8   -1.04    0.72
  -1 -12   8   -0.01    1.01
   1 -12  -8    0.40    1.00
  -1 -12   8   -1.15    0.55
  -2 -12  -8    5.04    0.69
  -2  12   8    3.66    1.10
  -2 -12  -8    3.20    1.01
  -2  12   8    6.07    1.12
   2 -12   8    5.37    1.12
  -2  12   8    5.51    0.79
   2 -12   8    4.96    1.05
  -2  12  -8    5.00    0.74
   2  12   8    5.45    0.93
  -2 -12   8    5.49    1.16
  -2 -12   8    5.48    1.01
  -2 -12   8    6.87    0.78
  -2  12  -8    5.90    1.10
  -2 -12   8    6.29    0.78
  -2 -12   8    5.22    0.87
   2  12   8    5.56    0.81
   2 -12  -8    5.45    1.09
  -2 -12   8    3.83    1.15
  -3 -12  -8    1.76    0.88
  -3 -12  -8    0.60    0.44
  -3  12   8    2.18    0.98
   3 -12   8    0.48    0.82
  -3  12   8    1.57    0.56
   3 -12   8    0.72    0.77
  -3 -12   8    1.51    0.90
   3 -12  -8    2.09    0.84
   3 -12  -8    0.47    0.77
   3  12   8    2.29    0.76
  -3  12  -8    2.39    0.88
  -3 -12   8    1.91    0.96
  -3 -12   8    1.59    0.83
   3  12   8    0.66    0.74
  -3 -12   8    1.49    0.49
  -3 -12   8    3.35    0.72
  -3  12  -8    2.14    0.61
  -4 -12  -8   -0.06    0.36
   4 -12   8    0.20    0.53
  -4  12   8   -0.46    0.67
  -4  12   8    0.47    0.39
  -4 -12  -8    0.18    0.60
  -4  12  -8    0.69    0.58
  -4 -12   8    0.06    0.54
  -4 -12   8   -0.47    0.44
  -4 -12   8    0.77    0.63
   4 -12  -8   -0.65    0.54
  -4  12  -8   -0.06    0.51
  -4 -12   8    0.03    0.54
  -4 -12   8    0.06    0.69
   4  12   8    0.24    0.47
   4  12   8    0.41    0.67
   0 -13   8    2.02    0.49
   0  13   8    0.12    0.75
   0 -13   8    1.41    0.59
   0 -13  -8    1.22    1.03
   0  13   8    0.60    0.57
   0 -13   8   -0.35    0.81
   0  13  -8   -0.09    0.76
   0 -13  -8    0.13    0.72
   0 -13   8   -1.13    0.90
   0 -13   8    0.32    1.03
   0 -13   8    0.90    0.91
   1 -13   8    0.23    0.60
  -1  13   8    0.49    0.54
  -1  13   8    0.08    0.72
   1 -13   8    0.62    0.78
  -1 -13  -8    0.96    0.52
   1 -13   8    0.83    0.88
   1  13  -8    1.51    0.87
   1 -13   8    1.59    0.54
  -1 -13  -8    0.11    0.75
   1 -13   8    1.97    0.99
  -1 -13   8    0.90    0.85
  -1 -13   8    0.08    0.60
  -1 -13   8    0.13    0.84
   1  13   8   -0.55    0.60
   1  13   8    0.04    0.85
   1 -13  -8    0.44    0.89
   1 -13  -8   -0.39    0.80
   1  13   8    0.31    0.60
  -1 -13   8    0.52    0.94
  -1 -13   8    0.40    0.49
   2  13  -8    0.94    1.05
  -2  13   8    2.25    0.54
   2 -13   8    1.09    0.79
  -2 -13  -8    1.40    0.77
   2 -13   8   -0.03    0.82
  -2 -13  -8    1.33    0.50
   2 -13   8    1.36    1.09
  -2  13   8    1.90    0.96
  -2  13   8    0.89    1.06
  -2  13  -8    0.41    0.59
   2  13   8    1.49    0.69
   2  13   8    0.76    0.79
  -2  13  -8    1.04    0.81
  -2 -13   8    0.66    0.64
   2 -13  -8    1.04    0.91
  -2 -13   8    2.10    0.92
  -2 -13   8    1.01    0.97
  -2 -13   8    1.32    0.52
  -2 -13   8    1.09    0.83
  -3 -13  -8    3.23    0.50
   3  13  -8    3.81    1.00
  -3  13   8    3.14    0.81
  -3  13   8    3.00    0.55
   3 -13   8    2.83    0.83
   3 -13   8    2.67    0.73
   3  13   8    3.36    0.71
   3 -13  -8    1.95    0.83
  -3 -13   8    1.31    0.53
  -3 -13   8    2.37    0.59
   3  13   8    1.88    0.60
   3 -13  -8    3.41    0.86
  -3  13  -8    2.66    0.77
  -3  13  -8    1.41    0.56
  -3 -13   8    3.29    0.81
  -3 -13   8    2.67    0.90
  -4 -13  -8   -0.17    0.53
   4 -13   8    0.12    0.43
  -4  13  -8    0.29    0.50
  -4 -13   8   -0.31    0.46
   4  13   8    0.43    0.40
  -4 -13   8    0.31    0.56
  -4 -13   8    0.81    0.46
   4 -13  -8    0.35    0.44
   0 -14   8    1.15    0.76
   0  14  -8    0.56    0.76
   0 -14   8   -0.02    0.82
   0 -14  -8    0.91    0.89
   0 -14   8   -0.31    0.57
   0  14   8   -0.42    0.79
   0 -14  -8   -0.05    0.73
   0  14   8   -0.19    0.53
   0 -14   8    0.71    0.97
   0 -14   8   -0.83    0.77
   0 -14   8    0.07    0.43
   1 -14   8    0.62    0.75
   1 -14   8   -0.60    0.92
  -1  14   8    0.67    0.81
  -1  14   8    0.34    0.51
   1 -14   8    1.09    0.76
   1  14  -8   -0.47    0.88
  -1 -14  -8    0.19    0.48
  -1 -14  -8    0.23    0.73
  -1 -14   8    1.02    0.84
  -1 -14   8   -0.27    0.45
  -1 -14   8   -0.33    0.78
   1  14   8   -0.05    0.55
  -1  14  -8    0.63    0.61
  -1 -14   8    0.50    0.74
   1 -14  -8    0.59    0.80
  -1 -14   8    0.22    0.65
   1 -14  -8    0.58    0.80
  -2  14   8    0.30    0.78
   2  14  -8    1.14    0.91
  -2 -14  -8    1.85    0.68
   2 -14   8    0.79    0.87
   2 -14   8    0.58    0.66
   2 -14   8    0.80    0.75
  -2  14   8    1.52    0.47
  -2 -14  -8    0.38    0.44
  -2 -14   8    0.94    0.77
   2 -14  -8    0.21    0.85
  -2 -14   8    0.69    0.62
  -2  14  -8    0.38    0.49
  -2 -14   8    1.40    0.79
  -2 -14   8   -0.27    0.44
  -2  14  -8    1.37    0.71
  -2 -14   8    1.07    0.76
   2  14   8    1.03    0.55
   2 -14  -8    1.09    0.78
   3 -14   8    0.71    0.55
  -3  14   8    0.53    0.68
   3 -14   8    1.14    0.83
   3  14  -8    0.99    0.92
  -3  14   8    0.95    0.41
  -3 -14  -8    1.63    0.40
  -3  14  -8    1.16    0.49
   3 -14  -8    1.36    0.83
  -3 -14   8    1.42    0.41
   3  14   8    1.70    0.47
  -3  14  -8    1.10    0.57
  -3 -14   8    0.29    0.57
  -3 -14   8    0.74    0.67
  -3 -14   8    0.58    0.63
   3  14   8    0.60    0.61
   3 -14  -8    1.62    0.59
   4  14   8    0.19    0.33
   0 -15   8    4.45    0.71
   0  15  -8    2.02    0.87
   0 -15   8    5.01    0.96
   0 -15   8    3.27    0.88
   0 -15  -8    5.04    0.88
   0 -15   8    1.41    0.78
   0  15   8    2.33    0.95
   0  15   8    3.49    0.63
   0 -15  -8    4.03    0.93
   0 -15   8    2.12    0.57
   1 -15   8    1.36    0.76
  -1  15   8    1.19    0.79
  -1 -15  -8    1.99    0.76
   1 -15   8    1.48    0.76
   1  15  -8    1.50    0.82
   1 -15   8    2.51    0.89
  -1  15   8    2.02    0.48
  -1 -15   8    2.14    0.78
  -1 -15   8    2.13    0.80
   1  15   8    2.87    0.58
   1 -15  -8    2.27    0.86
  -1 -15   8    3.57    0.61
  -1 -15   8    2.52    0.48
  -1 -15   8    2.56    0.91
  -1  15  -8    2.26    0.57
   1 -15  -8    4.44    0.85
  -2  15   8   -0.50    0.70
  -2 -15  -8    0.45    0.44
  -2 -15  -8    0.10    0.53
   2 -15   8   -0.43    0.77
  -2  15   8   -0.09    0.41
   2  15  -8   -0.61    0.81
  -2  15  -8    0.34    0.59
  -2 -15   8    1.05    0.38
  -2 -15   8    0.63    0.61
  -2 -15   8   -0.56    0.69
  -2 -15   8   -0.02    0.58
  -2 -15   8   -0.36    0.65
   2  15   8    0.70    0.47
   2 -15  -8    0.75    0.74
  -2  15  -8    0.44    0.45
  -3  15   8    0.20    0.31
   3 -15   8   -0.20    0.47
   3 -15  -8   -0.01    0.47
  -3 -15   8    0.28    0.50
  -3 -15   8    0.28    0.57
   3  15   8    0.09    0.34
  -3  15  -8    0.71    0.45
   0 -16   8    1.83    0.58
   0  16   8    1.14    0.45
   0 -16   8    1.48    0.71
   0  16  -8    0.55    0.54
   0 -16  -8    1.52    0.72
   0  16   8    0.76    0.65
   0 -16   8    1.57    0.43
   0 -16   8    1.59    0.67
  -1  16   8    4.89    0.86
   1 -16   8    2.79    0.69
   1  16  -8    3.95    0.79
   1 -16   8    3.48    0.90
  -1  16   8    2.85    0.47
  -1 -16  -8    3.84    0.82
   1 -16  -8    2.87    0.87
   1  16   8    3.28    0.54
  -1 -16   8    3.00    0.74
  -1 -16   8    2.11    0.59
  -1  16  -8    2.48    0.56
  -1 -16   8    4.03    0.75
   1 -16  -8    3.27    0.76
  -1  16  -8    3.66    0.68
   2 -16   8    2.33    0.76
  -2  16   8    1.76    0.37
  -2 -16  -8    1.40    0.51
  -2 -16   8    2.04    0.56
   2 -16  -8    2.72    0.85
  -2 -16   8    1.62    0.41
   2  16   8    1.84    0.42
  -2  16  -8    0.93    0.55
  -2 -16   8    1.75    0.60
   0 -17   8    0.42    0.47
   0 -17   8    0.92    0.58
   0 -17  -8    0.62    0.53
   0  17   8    0.74    0.34
  -1 -17  -8    0.83    0.44
   1 -17   8    0.83    0.44
  -1  17   8    1.11    0.31
   1  17   8    0.41    0.34
   1 -17  -8    0.21    0.46
  -1  17  -8    0.79    0.47
  -1 -17   8    0.93    0.53
  -1 -17   8    0.73    0.45
  -2  17   8    2.46    0.38
  -2 -17  -8    3.60    0.60
  -2  17  -8    3.27    0.51
  -2 -17   8    2.03    0.50
  -2 -17   8    4.35    0.60
   2  17   8    2.99    0.39
   0 -18  -8   -0.15    0.40
   0  18  -8   -0.03    0.40
   0  18   8    0.10    0.25
   0 -18   8    0.12    0.41
   0   0   9    0.10    0.39
   0   0  -9   -0.16    0.18
   0   0  -9   -0.05    0.18
   0   0   9    0.11    0.20
  -1   0  -9    7.26    0.64
  -1   0   9    7.54    0.64
   1   0  -9    5.96    0.68
  -1   0  -9    6.41    0.69
  -1   0   9    6.75    0.94
   1   0   9    6.60    0.87
   2   0  -9    0.35    0.54
  -2   0   9   -0.07    0.29
  -2   0  -9   -0.23    0.26
  -2   0  -9   -0.18    0.29
   2   0   9   -0.09    0.43
   3   0   9   -0.91    0.53
   3   0  -9   -0.54    0.57
  -3   0  -9   -0.01    0.44
   3   0   9    0.17    0.36
  -3   0  -9   -0.44    0.41
  -3   0   9   -0.20    0.34
  -3   0   9    0.15    0.36
  -3   0  -9    0.46    0.39
  -3   0   9   -0.45    0.54
  -3   0   9    0.27    0.40
   4   0   9    0.21    0.50
  -4   0   9   -0.38    0.44
   4   0   9    1.47    0.80
  -4   0   9   -0.10    0.40
  -4   0   9   -0.42    0.83
  -4   0  -9    1.76    1.17
  -4   0   9   -1.26    0.74
  -4   0   9    1.70    0.68
  -4   0  -9   -0.19    0.47
  -4   0   9   -0.03    0.50
   5   0   9   -0.30    0.48
  -5   0  -9   -0.71    0.82
  -5   0   9   -0.33    0.73
  -5   0   9    0.31    0.61
   5   0   9   -0.98    0.70
  -5   0  -9    0.06    0.47
  -5   0   9   -0.27    0.36
  -5   0   9   -0.35    0.60
  -5   0   9   -0.32    0.57
  -6   0   9   -0.04    0.45
  -6   0   9    0.40    0.27
   6   0   9    0.14    0.48
  -6   0   9    0.70    0.38
  -6   0  -9   -0.66    0.64
   0  -1   9    6.46    0.85
   0   1   9    6.17    0.83
   0  -1   9    6.28    0.71
   0  -1   9    6.73    0.55
   0  -1  -9    6.22    0.67
   0   1  -9    6.83    0.57
   0  -1  -9    5.97    0.53
   0   1   9    6.75    0.59
  -1   1   9   49.08    3.48
  -1  -1  -9   42.38    3.35
  -1   1   9   42.25    4.40
   1  -1   9   40.11    4.34
  -1  -1  -9   46.46    4.01
   1   1   9   45.26    4.37
  -1   1  -9   52.01    3.39
  -1  -1   9   49.84    3.36
   1  -1  -9   42.35    3.98
  -1  -1   9   45.11    4.42
  -1  -1   9   53.77    3.48
  -1   1  -9   44.50    4.00
  -2   1   9   20.55    1.54
   2  -1   9   17.79    1.95
  -2  -1  -9   21.06    1.75
  -2  -1  -9   19.69    1.48
   2   1  -9   17.21    2.00
   2   1   9   16.44    1.93
  -2  -1   9   17.25    1.47
  -2   1  -9   20.08    1.51
  -2   1  -9   16.41    1.69
   2  -1  -9   17.00    2.04
  -2  -1   9   21.24    1.54
  -3   1   9    0.15    0.54
  -3   1   9   -0.31    0.39
   3  -1   9    0.39    0.52
  -3   1   9    0.39    0.36
  -3   1   9   -0.02    0.35
  -3  -1  -9    0.38    0.40
   3  -1   9    0.22    0.39
  -3  -1  -9    0.05    0.32
  -3  -1  -9   -0.52    0.47
   3   1  -9    0.61    0.61
  -3   1  -9   -0.21    0.35
  -3  -1   9   -0.28    0.36
   3   1   9    0.15    0.37
   3   1   9    0.18    0.49
   3  -1  -9    0.17    0.64
  -3   1  -9    0.00    0.34
  -3   1  -9   -0.47    0.49
   3   1   9    0.09    0.57
  -3  -1   9   -0.34    0.38
  -3  -1   9   -0.96    0.53
  -3  -1   9   -0.03    0.36
  -4   1   9    6.15    1.01
   4  -1   9    4.44    1.08
  -4  -1  -9    1.94    1.21
  -4  -1  -9    5.06    0.68
  -4   1   9    6.36    0.97
  -4   1   9    5.92    0.86
  -4   1   9    4.84    0.72
   4  -1   9    5.17    0.69
  -4   1   9    5.13    0.73
  -4   1   9    5.12    0.72
  -4  -1   9    5.17    0.92
  -4  -1   9    4.58    0.94
   4   1   9    4.00    0.65
  -4  -1   9    4.95    0.69
  -4  -1   9    3.23    0.65
  -4  -1   9    3.95    0.65
  -4   1  -9    4.94    1.12
  -4   1  -9    4.34    0.66
   4   1   9    5.33    0.94
  -5   1   9    2.18    0.47
   5  -1   9    0.52    0.85
  -5   1   9    2.48    0.71
  -5   1   9    2.74    0.74
   5  -1   9    1.98    0.58
  -5   1   9    2.76    0.70
  -5   1   9    2.44    0.82
  -5  -1  -9    1.96    0.50
  -5  -1  -9    2.25    0.86
   5  -1  -9    2.99    0.75
  -5  -1   9    0.79    0.64
  -5   1  -9    1.07    1.00
  -5   1  -9    2.10    0.58
  -5  -1   9    2.90    0.66
  -5  -1   9    2.62    0.75
   5   1   9    1.72    0.78
   5   1   9    2.22    0.60
  -5  -1   9    1.84    0.46
  -5  -1   9    1.75    0.65
  -6   1   9    1.12    0.43
  -6  -1  -9    0.95    0.61
   6  -1   9    0.42    0.52
  -6   1   9    0.93    0.40
  -6   1   9    0.64    0.30
  -6  -1   9    0.76    0.43
  -6  -1   9    0.51    0.46
   6   1   9    0.68    0.50
  -6  -1   9    1.01    0.30
   0   2  -9  111.78    7.49
   0  -2   9  108.24    9.61
   0  -2  -9   92.63    8.87
   0  -2   9  106.56    8.90
   0   2   9  103.64    9.60
  -1  -2  -9   14.37    1.31
  -1   2   9   14.37    1.12
  -1  -2  -9   13.33    1.04
  -1   2   9   12.47    1.49
   1  -2   9   13.21    1.31
   1  -2   9   12.70    1.44
  -1  -2   9   14.62    1.10
  -1  -2   9   14.20    1.09
  -1  -2   9   13.66    1.30
   1   2   9   11.75    1.09
   1   2   9   12.41    1.44
  -1   2  -9   14.35    1.11
   1  -2  -9   13.44    1.29
  -2  -2  -9    5.83    0.75
   2   2  -9    5.79    0.91
  -2  -2  -9    7.50    0.65
   2  -2   9    6.17    0.90
  -2   2   9    6.92    0.69
   2  -2   9    5.96    0.61
  -2   2   9    7.60    0.73
  -2   2   9    7.86    0.65
  -2  -2  -9    6.22    0.74
  -2  -2   9    7.88    0.69
  -2  -2   9    6.81    0.68
  -2   2  -9    6.27    0.67
   2  -2  -9    6.29    1.04
   2   2   9    6.22    0.89
  -2   2  -9    5.60    0.69
  -3  -2  -9    1.98    0.45
  -3   2   9    1.95    0.49
  -3   2   9    2.16    0.44
  -3  -2  -9    1.69    0.51
  -3  -2  -9    3.19    0.48
   3  -2   9    2.17    0.46
   3  -2   9    1.68    0.66
  -3   2   9    1.88    0.50
  -3   2   9    2.01    0.59
   3   2   9    2.22    0.46
  -3  -2   9    2.52    0.48
   3   2   9    3.48    0.56
  -3  -2   9    1.69    0.52
  -3   2  -9    1.89    0.46
  -3  -2   9    2.11    0.46
  -3  -2   9    1.96    0.46
   3  -2  -9    1.74    0.80
  -3  -2   9    1.56    0.43
  -3   2  -9    2.74    0.53
   3   2   9    1.54    0.65
   4  -2   9    8.18    0.89
   4  -2   9    7.51    1.27
  -4   2   9    7.72    0.96
  -4   2   9    8.91    1.08
  -4   2   9    7.62    0.86
  -4  -2  -9    8.33    0.82
  -4   2   9    9.68    0.94
  -4  -2  -9    7.47    1.26
  -4   2   9    8.86    1.15
  -4   2   9    6.85    1.15
   4   2   9    8.38    0.85
  -4  -2   9    7.98    1.08
   4   2   9    8.78    0.96
  -4  -2   9    8.25    0.89
  -4  -2   9    7.67    0.84
   4   2   9    6.86    1.16
  -4  -2   9    7.73    1.07
  -4   2  -9    8.77    1.39
  -4  -2   9    8.87    0.85
  -4  -2   9    8.15    0.98
  -4   2  -9    8.57    0.85
  -5   2   9    0.16    0.74
  -5   2   9   -0.09    0.40
  -5  -2  -9   -0.18    0.45
  -5   2   9    0.60    0.63
   5  -2   9   -0.68    0.81
   5  -2   9   -0.14    0.48
  -5   2   9   -0.47    0.62
  -5   2   9   -0.75    0.58
  -5  -2  -9    0.54    0.73
  -5   2  -9    0.06    0.54
  -5   2  -9   -1.76    0.98
  -5  -2   9    0.11    0.65
  -5  -2   9    0.78    0.61
   5  -2  -9    2.21    0.84
  -5  -2   9    0.06    0.51
  -5  -2   9   -0.58    0.48
   5   2   9    0.07    0.67
  -5  -2   9    0.31    0.40
  -6  -2  -9    1.09    0.52
   6  -2   9   -0.32    0.49
  -6   2   9   -0.42    0.39
  -6   2   9    1.14    0.41
  -6   2   9   -0.10    0.26
   6   2   9    0.01    0.45
  -6  -2   9    0.52    0.39
  -6  -2   9    0.32    0.45
  -6  -2   9    0.14    0.28
   0   3  -9   52.54    4.00
   0  -3  -9   53.95    4.74
   0  -3   9   56.58    4.75
   0   3   9   55.14    5.14
  -1   3   9    0.84    0.52
   1  -3   9    0.59    0.43
  -1  -3  -9    0.62    0.36
   1  -3   9    0.82    0.36
  -1   3   9    1.31    0.34
  -1  -3   9    0.75    0.36
   1   3   9    0.64    0.36
  -1   3  -9    0.96    0.34
   1  -3  -9    1.00    0.38
   1   3   9    1.24    0.46
  -1  -3   9    1.39    0.56
  -1  -3   9    0.40    0.25
   2   3  -9    9.32    1.16
  -2  -3  -9    9.46    0.83
  -2   3   9   10.29    0.86
  -2   3   9   10.46    0.92
   2  -3   9    8.31    1.15
  -2  -3  -9    7.92    0.90
   2  -3   9    9.09    0.81
  -2   3   9   10.54    0.84
   2   3   9    9.00    1.16
  -2   3  -9    9.98    0.80
  -2  -3   9   10.49    0.88
   2   3   9   10.22    0.90
  -2  -3   9    8.95    0.89
  -2   3  -9   10.90    0.95
   2  -3  -9    8.72    1.28
  -3   3   9    3.54    0.60
  -3  -3  -9    3.79    0.59
  -3  -3  -9    3.59    0.53
  -3   3   9    4.29    0.59
  -3   3   9    2.94    0.63
  -3   3   9    3.24    0.56
   3  -3   9    4.37    0.54
   3  -3   9    2.98    0.74
  -3  -3  -9    2.92    0.48
   3   3  -9    2.87    0.75
  -3  -3   9    3.41    0.61
   3   3   9    4.05    0.64
  -3   3  -9    3.85    0.52
  -3  -3   9    3.37    0.64
  -3   3  -9    2.97    0.57
  -3  -3   9    2.78    0.53
   3   3   9    2.54    0.51
   3   3   9    3.68    0.79
   3  -3  -9    2.12    0.88
  -3  -3   9    2.72    0.51
   4  -3   9    2.87    0.67
  -4   3   9    3.74    0.76
   4  -3   9    2.85    0.98
  -4  -3  -9    1.20    1.02
  -4   3   9    2.55    0.63
  -4   3   9    2.96    0.91
  -4   3   9    3.34    0.69
  -4  -3  -9    2.67    0.55
  -4   3   9    2.96    1.04
  -4   3   9    3.73    0.97
  -4  -3   9    2.10    0.81
  -4  -3   9    2.76    0.61
  -4  -3   9    2.30    0.55
  -4  -3   9    3.25    0.59
   4   3   9    2.81    0.74
   4   3   9    2.17    0.98
  -4  -3   9    3.79    0.88
  -4   3  -9    4.88    0.70
  -4  -3   9    2.92    0.62
  -4   3  -9    3.41    1.27
   5  -3   9    0.23    0.84
  -5  -3  -9    1.59    0.79
  -5  -3  -9    0.15    0.51
  -5   3   9    1.00    0.69
   5  -3   9    1.37    0.54
  -5   3   9    1.67    0.73
  -5   3   9    1.17    0.47
  -5   3   9    1.57    0.78
  -5   3   9    1.07    0.63
  -5  -3   9    0.54    0.53
  -5  -3   9    0.88    0.64
  -5   3  -9    1.50    0.59
  -5  -3   9    1.12    0.43
   5  -3  -9    2.16    0.82
  -5  -3   9    2.37    0.67
  -5  -3   9    1.33    0.57
   5   3   9    1.02    0.77
  -5   3  -9    0.15    1.04
   5   3   9    1.52    0.75
   6  -3   9    0.54    0.49
  -6   3   9    0.51    0.30
  -6   3   9   -0.44    0.41
  -6  -3  -9    1.44    0.50
  -6   3   9    1.42    0.41
   6   3   9    0.69    0.40
  -6  -3   9    0.77    0.28
  -6  -3   9    1.48    0.46
   0  -4   9    5.98    0.86
   0  -4  -9    6.39    0.80
   0   4   9    6.31    0.85
   0   4  -9    5.96    0.67
   0  -4   9    6.59    0.77
   0   4   9    7.50    0.68
   1  -4   9    1.38    0.40
   1   4  -9    1.12    0.33
  -1  -4  -9    1.61    0.46
   1  -4   9    1.19    0.51
  -1   4   9    1.42    0.41
  -1   4   9    1.30    0.55
  -1  -4   9    2.28    0.43
  -1  -4   9    1.84    0.40
   1  -4  -9    2.08    0.49
  -1   4  -9    1.89    0.43
   1   4   9    3.05    0.58
   1   4   9    2.47    0.44
  -1  -4   9    2.07    0.54
   2   4  -9    1.17    0.47
   2  -4   9    0.38    0.42
   2  -4   9    0.50    0.41
  -2   4   9    0.90    0.47
   2  -4   9    0.29    0.48
  -2   4   9    0.80    0.40
   2  -4   9    0.36    0.36
  -2   4   9    0.49    0.55
  -2   4   9    0.29    0.39
  -2  -4  -9    0.49    0.44
   2  -4   9    0.27    0.47
  -2  -4  -9    0.27    0.41
  -2   4   9    0.49    0.42
  -2   4  -9    0.12    0.39
   2   4   9   -0.47    0.44
   2   4   9    0.19    0.46
   2   4   9    0.26    0.47
  -2   4  -9   -0.06    0.41
  -2  -4   9    0.07    0.39
  -2  -4   9    0.91    0.42
   2  -4  -9    0.34    0.54
  -2  -4   9    0.29    0.36
  -3   4   9    0.29    0.42
  -3   4   9    0.31    0.45
  -3   4   9    0.45    0.43
  -3  -4  -9    1.13    0.45
  -3   4   9    0.88    0.55
   3  -4   9    0.39    0.43
   3  -4   9   -0.04    0.57
   3   4  -9   -0.17    0.54
  -3  -4   9    0.34    0.39
   3  -4  -9    0.05    0.69
  -3   4  -9   -0.40    0.46
   3   4   9    0.40    0.50
  -3   4  -9   -0.10    0.41
  -3  -4   9    0.35    0.38
  -3  -4   9    0.06    0.41
  -3  -4   9    0.47    0.49
  -4   4   9    1.16    0.97
  -4  -4  -9    0.37    0.59
  -4   4   9    0.42    0.85
  -4   4   9    0.21    0.70
   4  -4   9    0.20    0.59
  -4   4   9    1.00    0.88
  -4   4   9    0.23    0.52
  -4  -4  -9   -0.22    0.44
  -4   4   9    0.69    0.64
  -4  -4  -9   -0.79    0.82
  -4  -4   9    2.68    0.74
   4   4   9    0.42    0.81
  -4  -4   9    0.26    0.58
  -4   4  -9    1.28    1.30
  -4   4  -9    1.24    0.66
  -4  -4   9    0.94    0.47
   4   4   9    1.32    0.71
  -4  -4   9    0.42    0.50
  -4  -4   9    1.46    0.55
  -5   4   9    1.69    0.52
  -5   4   9    1.68    0.64
  -5   4   9    1.09    0.77
  -5  -4  -9    1.57    0.53
   5  -4   9    0.93    0.53
  -5   4   9    0.84    0.64
   5  -4   9    1.26    0.83
  -5   4   9    2.38    0.73
  -5  -4  -9    2.51    0.88
   5   4   9    1.64    0.69
  -5  -4   9    2.11    0.58
   5  -4  -9    3.20    0.83
  -5  -4   9    2.24    0.60
  -5  -4   9    1.43    0.53
  -5  -4   9    1.88    0.62
  -5   4  -9    1.77    0.61
   5   4   9    1.13    0.67
  -5  -4   9    0.94    0.40
  -6   4   9    0.21    0.40
  -6   4   9    0.20    0.37
  -6   4   9    0.02    0.28
  -6  -4  -9    1.43    0.52
  -6  -4   9    0.17    0.27
   6   4   9    0.77    0.41
  -6  -4   9    0.43    0.40
   0  -5  -9    1.69    0.50
   0   5  -9    1.44    0.42
   0  -5   9    1.76    0.43
   0  -5   9    1.18    0.50
   0   5   9    2.28    0.42
   0   5   9    1.92    0.54
  -1   5   9   10.80    1.29
   1  -5   9   11.46    1.15
  -1   5   9   12.21    1.04
  -1  -5  -9   12.33    1.21
   1   5  -9    9.09    1.02
   1   5  -9   10.28    0.95
   1  -5  -9   11.33    1.19
  -1   5  -9   10.07    1.01
  -1  -5   9   10.91    1.14
   1   5   9    9.84    0.99
   1   5   9   12.36    1.29
  -2  -5  -9   10.30    1.04
  -2  -5  -9   11.18    1.19
  -2   5   9    8.88    1.07
  -2   5   9   13.71    1.08
  -2   5   9   11.33    0.92
   2  -5   9    9.07    1.28
   2  -5   9   11.19    1.16
  -2   5   9   11.14    0.96
   2   5  -9   13.20    1.07
   2  -5   9   12.77    0.95
   2  -5   9   12.24    1.15
   2  -5  -9    9.65    1.24
  -2  -5   9   10.79    1.02
  -2  -5   9   10.56    1.05
   2   5   9    8.85    0.93
   2   5   9    9.28    1.04
  -2  -5   9   10.42    0.98
  -2  -5   9   10.23    0.87
  -2   5  -9    9.39    1.03
   2   5   9   11.13    1.34
   2  -5  -9    8.98    1.33
  -2   5  -9   10.69    0.92
   3  -5   9    2.68    0.55
  -3   5   9    3.09    0.64
   3  -5   9    1.36    0.75
  -3  -5  -9    3.95    0.66
  -3   5   9    2.24    0.70
  -3   5   9    3.49    0.65
  -3   5   9    4.08    0.57
   3   5  -9    3.23    0.71
  -3  -5   9    2.49    0.52
   3  -5  -9    1.62    0.71
  -3   5  -9    2.61    0.56
  -3  -5   9    2.64    0.57
   3   5   9    2.46    0.60
  -3  -5   9    2.84    0.67
  -3  -5   9    2.92    0.54
  -3   5  -9    1.24    0.62
   4  -5   9    2.31    0.59
  -4   5   9    2.74    0.65
  -4   5   9    1.85    0.87
  -4  -5  -9    2.35    0.56
  -4   5   9    2.52    0.73
  -4   5   9    4.53    0.86
  -4   5   9    2.96    0.79
   4  -5   9    2.36    0.78
  -4   5   9    3.64    1.19
  -4  -5  -9    2.63    0.92
  -4  -5  -9    2.73    0.53
  -4  -5   9    1.77    0.56
   4   5   9    3.82    0.91
  -4   5  -9    1.90    1.49
  -4  -5   9    2.72    0.58
  -4  -5   9    2.71    0.60
  -4  -5   9    1.53    0.85
   4   5   9    2.74    0.75
  -4  -5   9    2.08    0.62
  -4   5  -9    3.43    0.68
  -5   5   9   -0.14    0.57
   5  -5   9   -0.06    0.52
  -5   5   9    0.77    0.48
  -5   5   9   -0.06    0.70
  -5  -5  -9   -0.29    0.70
  -5  -5  -9    0.49    0.48
  -5   5   9   -0.15    0.67
  -5   5   9    0.63    0.58
   5  -5  -9    1.43    0.71
  -5  -5   9    0.34    0.49
   5   5   9    1.14    0.68
  -5  -5   9    0.34    0.39
  -5  -5   9    1.03    0.56
  -5  -5   9    0.31    0.58
  -5  -5   9    0.13    0.50
   5   5   9    0.53    0.64
  -5   5  -9   -0.33    0.52
   0   6   9    0.45    0.50
   0  -6   9    0.37    0.39
   0   6   9    0.52    0.39
   0  -6  -9    0.66    0.46
   0  -6   9    1.11    0.37
   0   6  -9    0.08    0.38
   0   6   9   -0.33    0.42
   1  -6   9   17.01    1.84
   1  -6   9   16.10    2.02
  -1  -6  -9   21.58    1.94
  -1  -6  -9   17.46    1.62
   1  -6   9   19.64    1.57
   1  -6   9   18.82    1.85
   1   6  -9   18.42    1.65
  -1   6   9   18.64    1.91
  -1   6   9   18.82    1.42
  -1   6   9   20.46    1.51
  -1   6   9   23.86    1.70
   1  -6   9   20.25    1.40
   1   6   9   21.90    2.07
  -1  -6   9   21.64    1.89
   1   6   9   21.09    1.65
  -1   6  -9   19.10    1.67
  -1  -6   9   19.31    1.39
  -1  -6   9   18.81    1.57
   1  -6  -9   21.67    1.95
   1  -6  -9   19.94    2.11
   1   6   9   18.29    1.46
  -2  -6  -9    4.96    0.69
  -2   6   9    4.69    0.61
   2  -6   9    5.25    0.64
   2  -6   9    4.64    0.64
   2  -6   9    5.44    0.74
  -2   6   9    6.31    0.77
   2  -6   9    4.20    0.86
  -2   6   9    5.38    0.69
  -2   6   9    3.60    0.72
   2   6  -9    4.57    0.69
   2  -6   9    4.65    0.76
  -2  -6  -9    4.74    0.77
  -2   6  -9    5.27    0.65
  -2  -6   9    5.34    0.57
  -2  -6   9    5.27    0.67
   2   6   9    4.10    0.69
  -2  -6   9    5.32    0.67
   2   6   9    5.57    0.64
   2  -6  -9    6.04    0.88
  -2  -6   9    5.32    0.68
  -2   6  -9    4.67    0.74
   2  -6  -9    5.05    0.92
   3   6  -9    1.78    0.72
   3  -6   9    2.17    0.57
  -3   6   9    1.46    0.67
  -3   6   9    1.35    0.69
  -3   6   9    2.96    0.62
   3  -6   9    1.00    0.78
  -3   6   9    2.00    0.64
  -3  -6  -9    1.94    0.61
  -3   6  -9    1.32    0.58
   3  -6  -9    1.39    0.72
  -3  -6   9    1.87    0.65
  -3  -6   9    2.47    0.51
  -3  -6   9    2.40    0.50
   3   6   9    1.13    0.57
  -3   6  -9    2.97    0.55
  -4   6   9    0.91    0.84
   4  -6   9   -1.19    0.69
  -4   6   9    0.23    0.79
  -4   6   9    0.31    0.67
  -4   6   9   -0.22    0.57
  -4  -6  -9    0.25    0.46
   4  -6   9   -0.17    0.59
  -4   6   9   -0.18    0.97
  -4   6   9    0.21    0.69
  -4  -6  -9    1.55    1.00
  -4  -6   9   -0.34    0.47
  -4  -6   9    1.09    0.54
  -4  -6   9    0.13    0.56
   4   6   9   -0.49    0.69
  -4  -6   9    0.68    0.80
  -4  -6   9    0.52    0.50
  -4   6  -9   -1.21    0.86
  -4   6  -9    0.60    0.59
   4   6   9    1.73    1.05
  -5  -6  -9   -0.58    0.65
   5  -6   9   -0.05    0.50
  -5   6   9   -0.20    0.66
  -5   6   9    0.72    0.45
  -5   6   9    0.28    0.64
  -5   6   9    0.29    0.59
  -5   6   9    0.45    0.57
   5   6  -9    0.78    0.66
   5   6   9    1.24    0.71
   5  -6  -9    2.27    0.75
  -5  -6   9    1.27    0.57
  -5  -6   9    0.79    0.53
  -5  -6   9    1.09    0.50
  -5   6  -9    0.55    0.55
  -5  -6   9    0.73    0.40
   5   6   9    0.51    0.56
   0  -7   9   13.08    1.19
   0  -7  -9   15.77    1.57
   0   7   9   13.50    1.16
   0  -7   9   14.20    1.10
   0  -7   9   14.83    1.45
   0   7   9   14.16    1.56
   0   7  -9   12.97    1.26
   0   7   9   15.96    1.29
   0  -7   9   12.73    1.42
   0   7   9   15.08    1.58
   1  -7   9    7.61    1.00
  -1  -7  -9    7.31    0.91
  -1   7   9    6.36    1.01
   1   7  -9    6.96    0.88
  -1   7   9    5.63    0.74
  -1   7   9    9.57    0.95
   1  -7   9    9.02    0.81
   1  -7   9    7.99    0.79
  -1  -7  -9    9.85    1.11
   1  -7   9    9.38    1.03
  -1   7   9    8.36    0.83
  -1  -7   9    9.62    0.85
   1   7   9    9.60    0.82
   1  -7  -9    9.15    1.17
  -1  -7   9    8.14    0.93
   1  -7  -9    7.02    1.05
   1  -7  -9    8.62    1.06
   1   7   9    8.34    1.14
   1   7   9    9.64    0.90
  -1  -7   9    6.85    0.96
  -1  -7   9   11.14    1.06
  -1   7  -9    8.71    0.96
  -1  -7   9    8.42    0.75
  -2   7   9    0.50    0.41
   2  -7   9   -0.36    0.51
  -2   7   9   -0.21    0.44
  -2  -7  -9   -0.06    0.54
   2  -7   9    0.41    0.48
  -2  -7  -9   -0.01    0.52
  -2   7   9   -0.34    0.61
   2  -7   9    0.51    0.48
   2   7  -9    0.70    0.52
   2  -7   9    0.31    0.48
  -2   7   9    0.37    0.58
   2  -7   9   -0.16    0.65
   2   7   9    0.21    0.50
  -2  -7   9   -0.39    0.39
  -2  -7   9    0.45    0.48
  -2   7  -9    0.68    0.55
   2  -7  -9   -0.11    0.58
  -2   7  -9    0.47    0.52
   2  -7  -9    0.91    0.70
   2   7   9   -0.53    0.51
  -2  -7   9   -0.26    0.44
  -2  -7   9    0.38    0.49
  -3  -7  -9    5.14    1.09
   3  -7   9    3.54    0.79
  -3   7   9    3.00    0.76
  -3  -7  -9    3.25    0.65
  -3   7   9    4.66    0.80
  -3   7   9    4.57    0.94
  -3   7   9    3.49    0.95
   3  -7   9    3.94    0.66
  -3   7   9    4.24    0.76
   3  -7   9    5.03    0.90
  -3   7   9    4.12    0.78
  -3  -7   9    4.68    0.71
  -3  -7   9    3.47    0.98
  -3   7  -9    2.43    1.08
  -3  -7   9    3.38    0.64
   3   7   9    2.31    1.10
   3   7   9    3.37    0.75
  -3  -7   9    3.03    0.57
  -3   7  -9    4.11    0.61
  -3  -7   9    3.62    1.30
  -4   7   9    0.93    0.78
  -4  -7  -9    0.20    0.97
  -4   7   9    0.81    0.84
   4  -7   9   -0.35    0.72
  -4  -7  -9    0.61    0.51
  -4   7   9    0.66    0.73
  -4   7   9    0.71    0.79
  -4   7   9    0.26    0.60
   4  -7   9    0.77    0.66
  -4  -7   9    0.18    0.74
   4  -7  -9    0.22    0.98
   4   7   9   -0.34    0.87
  -4  -7   9    0.92    0.55
  -4  -7   9    0.31    0.48
  -4   7  -9    0.45    0.87
[truncated: 412,149 more chars]
