# Supplementary material for: Crystallographic workshops – a primer and perspective from Whitworth University’s Summer Crystallography Institute
Source: Acta Crystallogr E Crystallogr Commun. 2026 Feb 3;82(Pt 3):313–9. doi: 10.1107/S2056989026000939 (PMC12961664; doi:10.1107/S2056989026000939)
Supplement: Supplementary file 1 [file e-82-00313-sup2.zip › Practice Data Sets/SCI03/SCI03.ins]

TITL SCI03 P2(1)2(1)2(1)
REM Chem.-Eur. J. 2015, 21, 7874. CCDC Ref. Code KUMJAF
CELL 1.54178 5.4832 15.7037 22.5368 90.000 90.000 90.000
ZERR 4.0000 0.0003 0.0009 0.0012 0.000 0.000 0.000
LATT -1
SYMM 0.5-X, -Y, 0.5+Z
SYMM 0.5+X, 0.5-Y, -Z
SYMM -X, 0.5+Y, 0.5-Z
SFAC C H N O CL
UNIT 88 100 8 8 4
HKLF 4
