# Supplementary material for: Crystallographic workshops – a primer and perspective from Whitworth University’s Summer Crystallography Institute
Source: Acta Crystallogr E Crystallogr Commun. 2026 Feb 3;82(Pt 3):313–9. doi: 10.1107/S2056989026000939 (PMC12961664; doi:10.1107/S2056989026000939)
Supplement: Supplementary file 1 [file e-82-00313-sup2.zip › Practice Data Sets/SCI04/SCI04.hkl]

   0   1   0   -0.16    0.44
   0   1   0    0.02    0.38
   0   1   0   -0.18    0.28
   0   1   0   -0.27    0.32
   0   2   0   19.20    1.54
   0   2   0   25.47    1.79
   0   2   0   19.15    1.44
   0   2   0   22.67    1.35
   0  -3   0   -1.07    0.79
   0   3   0   -1.56    0.72
   0   3   0   -0.75    0.79
   0  -3   0   -0.46    0.54
   0   4   0    4.94    1.30
   0  -4   0   11.78    1.68
   0   4   0    5.90    1.30
   0   5   0   -2.36    1.01
   0   5   0    0.02    1.61
   0   5   0   -0.07    1.06
   0   5   0   -0.14    1.35
   0  -5   0    0.84    1.09
   0   6   0  314.35   15.04
   0   6   0  313.12   14.93
   0   6   0  314.41   15.31
   0   6   0  314.62   15.07
   0  -6   0  310.99   14.48
   0   7   0   -0.79    2.21
   0   7   0   -2.63    1.91
   0   7   0   -1.50    1.93
   0   7   0    1.82    1.84
   0   7   0    1.82    2.05
   0   8   0   16.92    3.16
   0   8   0   23.83    3.84
   0   8   0   17.36    3.27
   0   8   0   17.44    3.14
   0   9   0   -0.73    1.97
   0   9   0    1.33    1.91
   0   9   0   -0.61    2.06
   0   9   0   -0.29    1.70
   0  10   0    6.58    1.97
   1   0   0   -4.34    0.27
   1   0   0   -4.51    0.14
   1   0   0   -4.30    0.26
  -1   0   0   -4.22    0.28
   1   1   0   -0.33    0.47
  -1   1   0   -0.83    0.46
   1   1   0   -0.63    0.34
  -1   1   0   -0.55    0.41
   1  -1   0   -0.75    0.36
   1   1   0   -0.65    0.46
   1   1   0   -0.69    0.41
   1   2   0    2.31    0.86
   1  -2   0    0.13    0.68
   1  -2   0   -0.57    0.27
  -1   2   0   -0.75    0.63
   1   2   0    0.26    0.65
   1   2   0   -0.33    0.69
  -1   2   0    0.26    0.63
   1   2   0   -0.10    0.58
   1   3   0   -1.24    0.74
  -1   3   0   -2.75    0.73
  -1   3   0   -1.25    0.74
   1   3   0   -1.07    0.95
   1  -3   0   -1.90    0.78
   1  -3   0   -1.65    0.38
   1   3   0    0.52    0.91
   1   3   0   -0.98    0.73
  -1   4   0    0.37    0.88
   1   4   0    0.29    0.86
   1   4   0    1.25    0.99
   1  -4   0   -1.29    0.67
  -1   4   0   -0.70    0.87
  -1  -4   0    0.14    0.74
  -1  -4   0   -1.11    0.79
   1   5   0   -0.93    0.92
   1   5   0   -0.25    1.59
  -1  -5   0    1.17    1.15
   1   5   0   -0.42    1.29
   1  -5   0    0.70    1.10
  -1   5   0   -0.36    1.19
  -1   5   0   -1.01    1.27
  -1   5   0    0.50    1.41
  -1   5   0   -1.00    1.08
  -1   5   0    1.05    1.36
  -1   6   0   -0.28    1.52
  -1   6   0   -0.64    1.43
  -1   6   0   -1.38    1.47
   1   6   0   -0.70    1.46
   1   6   0    0.43    1.81
  -1  -6   0    0.34    1.32
   1  -6   0   -2.12    1.20
  -1   6   0   -1.89    1.56
   1   6   0    2.32    1.80
  -1   7   0   -0.37    2.37
  -1   7   0    1.63    1.84
  -1   7   0    1.12    2.21
  -1   7   0   -0.44    1.82
  -1   7   0    1.30    1.90
   1   7   0    4.96    2.63
   1   7   0    0.92    1.93
   1   7   0   -2.81    2.04
   1   7   0   -1.04    1.74
  -1   8   0    0.00    1.79
  -1   8   0   -1.53    1.92
  -1   8   0   -0.45    1.95
  -1   8   0    0.88    1.91
   1   8   0    1.53    2.03
   1   8   0   -1.35    2.01
   1   8   0    2.82    2.36
  -1   8   0   -1.65    1.87
   1   8   0   -0.42    2.05
   1   9   0   -0.97    1.72
   1   9   0    3.50    2.18
  -1   9   0   -1.59    1.83
  -1   9   0    1.33    2.22
   1   9   0   -1.11    1.97
  -1   9   0   -0.98    1.69
  -1   9   0   -0.46    1.41
   1  10   0   -0.48    1.44
  -1  10   0    0.64    1.30
  -1  10   0   -1.56    1.38
   2   0   0  968.33   39.29
  -2   0   0  947.68   39.27
   2   0   0  963.50   39.07
   2   0   0  956.33   39.26
  -2   1   0  175.78    7.55
  -2  -1   0  178.15    7.46
   2  -1   0  180.09    7.51
  -2   1   0  172.86    7.58
   2   1   0  178.01    7.34
   2   1   0  177.69    7.57
  -2   1   0  169.87    7.25
   2   1   0  168.25    7.62
  -2   2   0   81.95    4.04
   2  -2   0   86.87    3.91
   2   2   0   76.77    4.03
  -2   2   0   83.65    4.04
   2   2   0   71.63    4.00
   2   2   0   80.55    3.81
   2   2   0   79.58    3.90
   2   3   0    2.51    0.94
  -2   3   0    0.10    0.74
   2   3   0    1.44    0.85
   2   3   0    3.75    1.11
   2  -3   0    0.87    0.86
  -2   3   0    1.67    1.01
   2   3   0    3.39    1.08
  -2   4   0    4.51    1.16
  -2   4   0    4.13    1.36
   2   4   0    6.31    1.36
   2   4   0    3.89    1.12
   2   4   0    3.59    1.44
   2  -4   0    4.73    1.20
  -2  -4   0    3.50    1.16
  -2   5   0   20.35    2.66
   2  -5   0   23.38    2.32
   2   5   0   24.47    3.03
  -2   5   0   21.96    2.47
  -2  -5   0   26.58    2.60
  -2   5   0   20.97    2.94
   2   5   0   21.96    3.06
  -2   5   0   24.69    3.28
  -2   5   0   22.00    2.92
   2   5   0   21.37    2.57
   2   5   0   27.53    3.55
   2   6   0  281.11   16.47
   2   6   0  280.76   13.71
   2  -6   0  286.17   13.00
  -2   6   0  272.09   13.61
  -2   6   0  287.26   13.98
  -2  -6   0  256.27   12.99
  -2   6   0  268.96   13.47
   2   6   0  276.09   13.56
   2   7   0    3.91    2.35
  -2   7   0    2.10    2.16
  -2   7   0    4.56    2.09
   2   7   0    4.18    2.27
  -2   7   0    1.38    2.26
  -2   7   0   -0.04    1.99
  -2   7   0    4.66    1.99
   2   7   0    2.18    2.42
  -2   8   0   41.29    4.53
  -2   8   0   36.85    4.49
  -2   8   0   38.35    4.63
  -2   8   0   26.42    3.80
  -2   8   0   43.93    5.01
   2   8   0   35.11    4.78
   2   8   0   29.05    4.30
   2   8   0   41.64    4.56
  -2   9   0    5.88    1.96
  -2   9   0    8.68    2.50
  -2   9   0    9.38    2.53
  -2   9   0   14.16    2.88
   2   9   0    3.34    2.07
  -2  10   0    0.72    1.20
  -2  10   0    1.40    1.38
   3   0   0   -0.29    0.64
   3   0   0   -0.83    0.60
  -3   0   0   -0.28    0.62
   3   0   0   -0.68    0.33
  -3   1   0   -0.10    0.52
   3   1   0   -0.10    0.34
   3   1   0    1.19    0.85
   3  -1   0    0.27    0.65
  -3  -1   0   -0.18    0.64
  -3   1   0   -0.74    0.67
  -3   1   0   -0.13    0.63
   3   1   0   -0.40    0.68
   3   2   0   -0.23    0.77
   3   2   0   -0.50    0.52
  -3  -2   0   -1.41    0.58
  -3   2   0   -0.76    0.71
  -3   2   0    0.33    0.80
   3   2   0   -0.48    0.76
   3  -2   0   -0.37    0.77
  -3  -3   0   -0.53    0.58
   3  -3   0    1.03    0.78
  -3   3   0   -0.97    0.89
   3   3   0   -0.33    0.67
   3   3   0   -0.18    0.83
  -3   3   0   -0.07    0.76
   3   3   0   -0.56    0.90
  -3  -4   0   -1.03    0.92
   3  -4   0   -1.10    0.73
   3   4   0   -0.09    0.84
   3   4   0   -0.45    1.26
  -3  -4   0    0.04    0.69
  -3   4   0    0.08    0.94
  -3   4   0   -0.86    0.85
   3   5   0   -0.07    1.46
  -3   5   0    1.08    1.18
  -3   5   0   -0.60    1.24
   3   5   0    1.97    1.88
   3   5   0   -1.00    1.07
  -3   5   0    1.15    1.59
  -3   5   0    0.23    1.55
   3  -5   0    0.44    1.04
   3   5   0    2.04    1.78
  -3  -5   0    0.71    1.14
  -3   5   0   -0.49    1.09
  -3   6   0    0.71    1.76
  -3  -6   0    0.12    1.65
  -3   6   0   -0.58    1.46
  -3   6   0    0.63    1.76
  -3   6   0    1.20    1.86
  -3   6   0   -0.05    1.41
   3  -6   0    1.67    1.45
   3   6   0   -1.01    1.89
   3   6   0   -0.07    2.16
  -3   7   0    0.68    1.70
  -3   7   0    1.71    2.19
  -3   7   0   -1.82    1.87
   3   7   0    1.22    2.60
   3   7   0   -0.81    2.05
  -3   7   0   -0.80    2.12
  -3   7   0   -0.75    2.12
   3   8   0    1.39    2.22
  -3   8   0    0.84    1.82
  -3   8   0   -0.32    1.98
  -3   8   0   -1.94    1.63
  -3   8   0   -1.43    1.80
   3   8   0    0.08    2.43
  -3   8   0    2.87    2.25
  -3   9   0    0.29    1.99
   3  -9   0    0.49    1.51
  -3   9   0   -0.23    1.27
  -3   9   0   -1.43    1.88
  -3   9   0   -0.22    1.54
  -3  10   0    0.86    1.17
  -3  10   0    1.28    1.40
   4   0   0  323.26   13.91
   4   0   0  332.79   14.02
   4   0   0  309.50   13.48
  -4   0   0  342.33   13.99
   4   1   0   18.26    0.93
   4   1   0   19.28    1.63
  -4   1   0   15.79    1.33
  -4   1   0   18.23    1.76
   4   1   0   13.67    1.64
  -4  -1   0   18.43    1.57
   4  -1   0   17.65    1.55
   4  -1   0   19.22    1.33
  -4   2   0   23.87    2.00
  -4   2   0   22.77    1.95
   4   2   0   23.97    1.98
   4  -2   0   31.59    1.99
  -4  -2   0   22.78    1.71
   4   2   0   22.32    1.46
   4   2   0   23.97    2.10
  -4  -3   0    2.37    1.08
   4   3   0    2.11    1.09
   4  -3   0    0.98    0.88
  -4   3   0    2.49    1.05
  -4  -3   0    2.71    0.87
  -4   3   0    2.87    1.19
   4   3   0    0.87    0.74
   4   3   0    1.93    1.08
  -4   4   0    7.38    1.55
   4   4   0    7.67    1.82
   4  -4   0    7.07    1.50
  -4   4   0    9.66    1.85
  -4  -4   0    8.44    1.76
  -4   4   0    9.20    2.29
  -4   4   0    9.14    2.04
  -4  -5   0   23.14    2.55
   4  -5   0   18.49    2.44
  -4   5   0   21.79    2.70
  -4   5   0   16.32    2.62
   4   5   0   24.50    3.18
   4   5   0   18.19    2.79
  -4   5   0   20.49    3.13
   4   5   0   22.60    3.06
  -4   5   0   19.91    3.08
   4   5   0   24.77    3.13
  -4   6   0   53.55    4.73
  -4   6   0   59.06    4.63
  -4   6   0   46.15    4.51
   4  -6   0   56.29    4.42
   4  -6   0   55.08    4.14
   4   6   0   56.71    4.79
  -4   6   0   51.45    4.86
   4   6   0   54.61    5.02
  -4  -6   0   50.37    4.33
  -4   7   0    5.71    2.37
   4   7   0    7.60    2.87
  -4   7   0    6.84    2.74
   4   7   0    3.73    2.41
  -4   7   0    9.21    2.88
  -4   7   0   11.16    2.98
  -4   7   0    3.34    2.08
   4   7   0    0.59    3.48
  -4   7   0    7.58    4.71
  -4   8   0   -1.27    1.66
  -4   8   0   -0.70    1.87
  -4   8   0   -0.64    2.03
  -4   8   0    0.17    2.08
  -4   8   0   -0.64    1.54
  -4   9   0   73.73    5.30
  -4   9   0   77.89    5.99
  -4   9   0   69.99    5.28
   4  -9   0   74.61    4.92
  -4   9   0   67.94    5.37
  -5   0   0    0.26    0.80
  -5   0   0   -0.63    0.72
   5   0   0    0.16    0.84
  -5  -1   0    0.90    0.84
   5  -1   0   -0.45    0.54
  -5   1   0    0.83    0.65
   5   1   0   -0.43    0.78
  -5   1   0   -0.08    0.89
   5  -1   0    0.75    0.84
   5   1   0   -1.97    0.80
   5  -2   0    0.87    0.93
   5   2   0   -0.71    0.96
  -5  -2   0   -1.03    0.77
   5  -2   0   -0.02    0.63
  -5  -2   0    0.27    0.93
  -5   2   0    0.36    0.90
   5   2   0   -0.03    0.90
  -5   3   0   -0.61    0.89
  -5   3   0    0.68    1.02
   5   3   0    0.13    1.06
  -5  -3   0    0.31    0.94
   5  -3   0   -0.17    0.92
  -5  -3   0    0.54    0.83
  -5  -4   0   -0.44    1.17
  -5   4   0    0.37    1.18
  -5   4   0   -0.43    1.32
   5   4   0    1.74    1.52
  -5   4   0    0.89    1.64
   5   4   0    0.03    1.35
  -5   4   0   -0.13    0.96
  -5   4   0    0.53    1.57
   5  -4   0   -0.40    0.98
   5   4   0   -0.81    1.32
   5   4   0    1.19    1.70
   5   5   0    1.13    1.56
   5   5   0   -0.08    1.67
  -5   5   0   -0.14    1.78
   5  -5   0   -1.80    1.18
   5  -5   0   -0.78    1.22
  -5  -5   0   -0.05    1.39
  -5   5   0    0.72    1.58
   5   5   0    1.84    1.89
  -5   5   0   -0.81    1.34
   5   5   0   -0.07    1.80
  -5   5   0   -0.72    1.42
   5   6   0    1.84    2.06
  -5   6   0   -0.46    1.98
  -5   6   0    2.91    2.49
   5   6   0   -1.45    1.99
  -5   6   0    3.27    1.97
  -5   6   0   -0.66    1.61
  -5   6   0    2.72    2.06
   5   6   0   -2.04    1.94
   5  -6   0   -1.65    2.25
   5   6   0    1.77    2.32
   5  -6   0   -3.11    1.59
  -5   6   0    0.53    2.00
  -5   7   0   -1.98    1.42
  -5   7   0   -2.54    1.96
   5   7   0   -0.63    3.13
  -5   7   0    2.70    2.82
  -5   7   0   -0.21    1.90
  -5   7   0    1.14    1.95
  -5   7   0    1.13    2.05
  -5   7   0    0.64    2.18
   5   7   0    3.40    2.56
  -5   8   0    0.04    1.69
  -5   8   0   -1.27    1.48
  -5   8   0   -2.20    1.56
  -5   8   0   -2.09    2.02
   5  -8   0    1.77    1.69
  -5   9   0    2.45    1.67
  -5   9   0   -1.34    1.68
  -5   9   0    0.17    1.26
   5  -9   0    1.56    1.42
  -5   9   0   -1.99    1.59
   6   0   0   93.92    4.96
  -6   0   0   94.71    4.94
  -6   0   0   92.98    4.92
   6   1   0  103.60    5.18
  -6   1   0   94.50    5.13
  -6  -1   0   91.65    5.15
  -6  -1   0   95.66    5.05
  -6   1   0   93.93    4.75
   6  -1   0   99.67    5.10
  -6  -2   0   27.68    2.58
  -6  -2   0   25.82    2.26
  -6   2   0   22.97    2.45
   6  -2   0   25.64    2.23
   6  -2   0   29.69    2.07
   6   2   0   27.32    2.41
   6   3   0  238.23   11.62
   6   3   0  249.66   11.43
   6  -3   0  245.66   10.94
   6  -3   0  236.69   11.02
  -6  -3   0  239.48   11.37
  -6   3   0  228.85   11.43
   6  -3   0  234.42   11.18
  -6   3   0  243.14   11.37
   6   3   0  227.69   11.51
   6  -4   0   33.15    3.10
   6   4   0   32.36    3.31
   6  -4   0   36.22    2.98
  -6  -4   0   34.27    3.09
  -6   4   0   35.14    3.11
  -6   4   0   30.24    3.97
  -6   4   0   29.99    3.33
   6   4   0   37.17    3.56
   6  -4   0   33.89    2.93
   6   4   0   31.81    3.58
   6   4   0   39.41    3.44
   6   5   0  146.13    8.13
   6  -5   0  134.05    7.58
  -6   5   0  133.14    7.89
   6   5   0  139.43    8.03
  -6   5   0  143.87    8.36
  -6   5   0  149.62    8.20
   6   5   0  132.78    7.90
   6  -5   0  148.34    7.60
  -6   5   0  126.36    8.27
  -6  -5   0  133.48    7.74
   6  -5   0  140.79    7.60
   6   5   0  136.74    8.16
   6  -6   0   52.80    4.34
  -6   6   0   35.63    4.72
   6   6   0   42.13    4.73
  -6   6   0   39.80    4.40
  -6   6   0   41.20    4.69
   6   6   0   45.43    5.79
   6   6   0   46.15    5.36
  -6   6   0   42.10    4.20
  -6   6   0   42.76    5.45
   6   6   0   36.68    4.31
  -6   6   0   42.97    4.64
   6   6   0   30.91    4.07
   6   7   0    3.82    2.24
  -6   7   0    2.40    3.33
   6   7   0    8.69    3.25
   6  -7   0    4.07    1.99
  -6   7   0   -0.21    2.20
  -6   7   0    3.91    2.15
  -6   7   0    1.09    1.87
   6   7   0    2.30    2.62
  -6   7   0   -0.32    2.00
  -6   7   0   -0.74    1.98
  -6   8   0    8.09    2.44
  -6   8   0    7.86    2.57
  -6   8   0    5.00    2.02
  -6   8   0    2.67    1.71
   6  -8   0    6.20    1.85
  -6   9   0   33.89    3.39
  -6   9   0   42.86    4.01
  -7   0   0   -1.26    0.86
   7   0   0   -0.52    1.03
  -7   0   0    0.19    0.97
   7   1   0   -1.03    1.08
  -7   1   0   -1.25    1.04
  -7  -1   0    0.88    0.97
  -7  -1   0    0.17    1.01
  -7   1   0   -1.45    1.44
   7  -1   0    0.39    1.03
   7   1   0    1.94    1.61
  -7  -2   0    1.69    1.35
   7   2   0   -1.16    1.22
   7   2   0    1.79    1.40
  -7   2   0   -1.01    1.37
   7  -2   0   -0.32    1.00
  -7  -2   0   -0.60    1.01
   7   2   0    0.98    1.16
   7   2   0    2.79    1.54
  -7   2   0   -0.09    0.97
   7  -2   0    0.22    1.33
  -7   3   0   -0.24    1.27
   7   3   0    0.24    1.39
  -7   3   0   -1.18    1.33
   7   3   0    0.33    1.34
   7  -3   0    0.91    1.44
   7   3   0    0.84    1.84
   7   3   0   -0.28    1.65
  -7   3   0    2.09    1.33
   7   3   0   -0.75    1.33
   7  -3   0   -0.30    1.10
  -7  -3   0    0.08    1.16
   7   4   0   -1.27    1.78
   7  -4   0    0.29    1.30
  -7   4   0   -0.36    1.50
  -7   4   0   -1.12    1.18
   7  -4   0    0.26    1.31
   7   4   0   -0.76    1.40
  -7   4   0    0.44    1.61
  -7  -4   0    1.90    1.55
   7   4   0   -0.94    1.45
   7   4   0   -1.18    1.72
   7   4   0    0.26    1.61
  -7   5   0    3.14    2.56
  -7   5   0    0.05    2.15
   7   5   0   -0.80    2.58
  -7   5   0    0.58    1.58
   7   5   0    1.82    2.06
   7   5   0    0.52    1.68
   7   5   0   -0.71    1.93
   7   5   0   -2.00    2.14
  -7   5   0    0.08    2.34
   7  -5   0   -0.93    1.58
   7  -5   0   -0.07    1.77
  -7   6   0   -3.86    1.73
  -7   6   0    1.66    2.06
   7   6   0    1.57    2.20
   7   6   0   -1.14    2.06
  -7   6   0    0.15    2.16
   7  -6   0    2.24    1.80
   7   6   0   -1.76    1.86
   7   6   0   -3.11    2.77
  -7   6   0   -1.85    1.59
   7  -6   0    2.66    2.15
  -7   6   0    0.92    2.55
  -7   7   0   -2.04    1.79
   7   7   0    0.62    2.71
   7   7   0   -0.74    1.85
   7  -7   0   -0.35    2.02
  -7   7   0    1.18    2.51
   7   7   0    0.88    2.31
  -7   7   0    2.70    2.09
   7  -7   0    2.02    1.64
  -7   7   0    0.53    1.75
  -7   7   0   -1.80    1.57
   7  -8   0   -0.52    1.51
  -7   8   0    1.30    1.63
  -7   8   0   -1.72    1.26
  -7   8   0    2.66    1.97
  -7   8   0    0.57    1.50
  -7   8   0    3.11    2.09
  -7   9   0    0.10    1.40
  -7   9   0    0.58    1.10
   8   0   0  131.91    7.23
  -8   0   0  132.83    7.06
   8   0   0  135.33    7.47
   8   0   0  150.72    9.68
  -8   0   0  134.41    7.26
   8   0   0  141.23    7.19
  -8   0   0  126.98    6.87
   8   1   0   24.48    3.07
   8  -1   0   16.72    2.36
   8  -1   0   17.62    2.76
   8   1   0   19.84    3.06
   8   1   0   18.93    2.88
  -8   1   0   17.11    2.34
  -8  -1   0   16.01    2.32
  -8   1   0   13.63    2.21
  -8  -1   0   15.72    2.41
   8  -1   0   17.84    2.49
  -8  -1   0   13.57    2.07
   8   1   0   18.11    2.41
   8   2   0   10.44    2.18
   8   2   0    8.13    1.95
  -8   2   0   14.61    2.43
   8   2   0   11.46    2.57
   8  -2   0   12.66    2.48
  -8  -2   0   13.27    2.25
   8  -2   0   11.82    2.11
   8   2   0   12.53    2.55
  -8   2   0    9.51    1.97
   8   2   0   11.87    2.30
  -8   2   0   12.52    4.00
  -8  -3   0  341.10   15.50
   8   3   0  330.59   15.70
   8   3   0  324.42   15.52
   8   3   0  321.52   15.67
  -8   3   0  310.76   15.34
   8   3   0  337.70   15.62
  -8   3   0  310.53   15.12
   8  -3   0  326.96   15.27
  -8   3   0  331.23   15.43
   8   3   0  339.19   15.67
   8   4   0   -0.26    1.58
  -8   4   0    0.06    1.59
   8   4   0   -0.30    2.14
   8   4   0    0.57    1.57
   8  -4   0    1.75    1.81
   8   4   0    2.70    1.99
  -8   4   0    2.39    1.71
  -8  -4   0    3.97    1.82
   8  -4   0    2.05    1.82
  -8   4   0    2.63    1.55
   8   4   0    0.46    1.99
   8   5   0   89.10    6.76
  -8   5   0   80.02    6.06
   8  -5   0   77.31    5.74
   8   5   0   81.40    6.17
   8   5   0   83.90    6.26
   8  -5   0   81.62    6.82
   8   5   0   84.67    7.46
  -8   5   0   96.18    6.20
  -8   5   0   72.98    7.17
   8   5   0   79.72    6.08
   8   6   0   -0.45    2.69
   8  -6   0    0.71    1.89
  -8   6   0   -1.52    1.82
   8  -6   0    2.24    2.26
   8   6   0   -1.47    1.89
  -8   6   0    1.17    1.82
  -8   6   0   -1.48    2.43
   8   6   0   -3.27    1.59
   8   6   0    1.10    2.07
  -8   6   0    1.62    1.90
  -8   7   0    3.90    2.54
   8   7   0    5.40    2.87
   8   7   0    3.91    2.22
  -8   7   0    3.53    1.82
   8   7   0    0.66    1.71
  -8   7   0    3.50    1.89
   8  -7   0    5.76    1.99
   8   7   0    4.82    2.50
   8  -7   0    3.25    1.98
  -8   7   0    3.88    1.94
   8  -8   0    0.43    1.39
  -8   8   0   -1.05    1.40
   8   8   0    3.74    1.74
  -8   8   0    2.20    1.61
  -8   8   0    0.34    1.71
  -8   8   0    0.42    1.37
   9   0   0    0.67    1.67
   9   0   0    0.94    1.34
   9   0   0    3.12    1.80
  -9   0   0    1.45    1.58
  -9   0   0    0.02    1.28
   9  -1   0    0.46    1.34
  -9   1   0   -0.92    1.31
   9   1   0   -2.64    1.67
   9  -1   0   -0.60    1.58
   9   1   0    0.13    1.74
  -9  -1   0    0.52    1.37
  -9  -1   0   -1.61    1.48
  -9  -1   0    3.21    1.51
   9   1   0   -0.90    1.41
  -9   1   0    1.45    1.52
   9   1   0    0.43    1.54
   9  -1   0   -1.89    1.57
   9   2   0    0.63    1.45
   9  -2   0   -0.38    1.44
  -9  -2   0    0.41    1.75
  -9   2   0   -0.54    1.47
   9   2   0    2.21    1.57
  -9  -2   0    3.44    1.65
   9  -2   0    1.79    1.67
  -9   2   0    0.79    1.28
   9   2   0   -0.39    1.79
   9   2   0    0.68    1.39
   9   3   0   -0.46    1.65
  -9   3   0    0.14    1.70
  -9  -3   0   -0.02    1.56
  -9   3   0    1.14    1.65
  -9   3   0    0.81    1.70
   9  -3   0   -0.18    1.42
   9   3   0   -3.30    1.70
   9   3   0    0.29    1.65
  -9  -3   0    2.37    1.69
   9   3   0    3.23    1.92
   9  -3   0    0.07    1.56
   9   4   0   -0.20    1.94
   9   4   0   -2.12    1.65
   9   4   0   -1.23    1.39
  -9   4   0   -1.61    1.61
  -9  -4   0    0.63    1.88
   9  -4   0    2.32    1.74
   9  -4   0   -2.18    2.05
  -9   4   0    2.41    1.87
   9   4   0   -1.33    2.73
  -9   4   0   -4.45    1.74
   9   4   0    3.92    2.49
   9   5   0   -2.58    1.59
   9   5   0    0.86    2.14
   9   5   0   -0.46    1.94
  -9   5   0   -0.92    1.71
   9   5   0   -3.27    2.02
   9  -5   0    1.64    2.11
   9  -5   0    3.58    1.85
   9   5   0    3.33    2.65
  -9   5   0   -2.08    1.70
   9  -6   0   -1.65    1.61
   9   6   0    3.50    2.25
  -9   6   0   -0.39    2.38
   9   6   0    1.28    2.04
  -9   6   0   -0.75    1.57
   9  -6   0   -0.19    1.87
   9   6   0    3.40    2.30
   9   6   0    1.37    2.56
   9   6   0    2.66    2.00
  -9   6   0   -0.87    1.60
   9   7   0   -0.50    1.82
   9  -7   0   -1.72    1.41
   9  -7   0    2.00    1.82
  -9   7   0   -1.37    1.49
  -9   7   0    1.36    1.65
  -9   7   0    0.41    2.17
   9   7   0   -0.85    2.09
   9   7   0    2.17    2.13
   9   7   0   -1.26    1.43
  -9   8   0   -0.29    1.75
  -9   8   0   -0.01    1.26
  -9   8   0    2.28    1.40
   9   8   0   -0.65    1.33
  10   0   0   19.12    3.27
  10   0   0   15.92    2.72
 -10   0   0   18.41    2.89
  10   0   0   18.37    2.97
 -10   0   0   16.30    2.66
  10  -1   0    4.00    2.06
  10  -1   0    1.68    1.72
  10   1   0    0.82    2.06
  10   1   0    7.71    2.57
 -10  -1   0    2.19    1.83
 -10  -1   0    5.64    2.05
 -10   1   0    5.76    2.18
 -10   1   0    3.08    1.93
  10  -1   0    5.68    2.01
  10   1   0    7.16    2.33
  10   1   0    6.78    2.70
  10   2   0   10.89    3.06
  10   2   0    4.03    2.08
  10   2   0    3.36    2.26
  10   2   0    7.71    2.87
 -10  -2   0    8.53    2.22
  10   2   0    8.40    3.32
 -10   2   0    8.02    2.10
  10  -2   0    5.07    2.05
 -10   2   0    8.65    2.44
  10   2   0    7.31    2.49
  10  -2   0   10.25    2.79
 -10  -3   0   83.66    5.49
  10   3   0   66.59    5.58
 -10   3   0   72.32    5.25
  10   3   0   68.30    6.24
  10   3   0   70.14    5.75
  10  -3   0   77.43    5.48
  10   3   0   61.98    6.94
  10   3   0   76.12    5.86
  10  -3   0   63.48    6.31
 -10   3   0   77.85    5.45
  10   4   0   45.76    4.77
  10  -4   0   45.29    4.55
 -10  -4   0   51.98    4.36
 -10   4   0   47.02    4.60
  10   4   0   43.89    4.74
 -10   4   0   46.65    4.50
  10  -4   0   45.36    5.39
  10   4   0   46.81    4.82
 -10   4   0   52.98    4.61
  10   4   0   45.16    5.88
  10   4   0   44.10    5.06
 -10   5   0    1.27    1.69
  10   5   0    4.19    2.28
  10   5   0    6.12    2.36
  10  -5   0    4.84    2.53
  10   5   0    1.99    1.97
  10   5   0    3.48    2.20
  10   5   0    4.35    2.65
 -10   5   0    8.37    2.49
  10  -5   0    2.71    2.01
  10   6   0   16.99    3.04
  10  -6   0   14.46    2.98
  10   6   0   15.20    2.76
  10   6   0   11.05    3.13
 -10   6   0    8.83    2.14
  10   6   0    8.55    2.58
 -10   6   0   10.94    2.52
  10   6   0    8.25    2.30
  10  -6   0    8.62    2.25
  10   7   0    1.00    1.88
  10   7   0    2.39    2.31
 -10   7   0   -0.83    1.22
  10   7   0   -0.94    1.33
  10   7   0    1.62    1.97
  10  -7   0    2.72    1.64
  10  -7   0    1.59    1.72
 -10   7   0    1.44    1.52
  11   0   0    0.61    2.12
  11   0   0    2.49    2.62
 -11   0   0   -0.86    1.61
 -11   0   0   -0.28    1.83
  11   0   0   -1.51    1.85
  11   0   0   -2.30    2.17
  11   1   0    2.33    2.24
  11   1   0   -3.43    1.79
  11   1   0    0.21    1.62
  11   1   0   -2.08    2.20
 -11   1   0   -2.55    1.44
  11  -1   0    0.04    1.74
 -11  -1   0    1.93    1.79
  11   1   0    0.15    2.28
 -11   1   0    1.93    2.07
  11  -1   0   -0.81    2.06
  11  -1   0    0.70    2.10
 -11   2   0   -0.54    1.72
  11   2   0    1.24    2.28
  11   2   0   -0.99    2.15
  11   2   0   -0.22    2.02
 -11  -2   0    0.64    1.65
  11  -2   0    0.21    1.84
  11  -2   0   -1.01    1.94
  11   2   0    0.17    1.80
  11   2   0   -1.23    2.27
 -11   2   0    0.23    1.67
 -11   3   0    1.40    1.65
  11  -3   0   -0.73    1.83
  11   3   0   -0.60    1.76
 -11  -3   0   -1.18    1.51
  11   3   0   -1.54    2.32
  11   3   0    1.14    2.04
  11   3   0   -1.67    1.81
 -11   3   0   -1.59    1.71
  11  -3   0    0.41    1.92
  11   3   0    1.08    1.77
  11   4   0   -2.12    1.65
  11   4   0   -0.86    1.75
  11   4   0    0.27    1.99
 -11   4   0   -2.49    1.49
 -11  -4   0   -0.98    1.66
 -11   4   0    0.19    2.08
  11   4   0   -0.61    2.20
  11  -4   0    0.00    1.78
  11  -4   0    1.46    1.93
  11   4   0   -1.26    1.78
  11  -5   0    0.44    1.78
  11   5   0    0.35    1.66
  11   5   0    0.97    1.76
 -11   5   0   -0.16    1.49
  11   5   0    0.94    1.91
 -11   5   0    2.52    1.85
  11   5   0   -1.30    2.10
  11  -5   0    1.44    1.82
  11   5   0   -0.41    1.68
  11  -6   0   -1.85    1.44
  11   6   0    4.58    1.84
  11   6   0   -1.64    1.55
 -11   6   0    0.58    1.21
  11   6   0   -1.76    1.84
  11   6   0   -1.17    1.41
  11  -6   0    3.53    1.69
  11   6   0    0.09    1.89
 -11   6   0   -1.07    1.48
  11   7   0   -3.73    1.99
 -11   7   0    0.31    1.09
  11   7   0    0.61    1.21
  12   0   0   48.98    4.67
 -12   0   0   45.53    4.59
 -12   0   0   46.76    4.34
  12   0   0   43.41    4.93
  12   0   0   43.02    5.32
  12   0   0   48.90    5.33
  12   1   0   23.81    3.83
  12  -1   0   19.40    3.40
 -12   1   0   13.98    2.70
  12   1   0   18.99    3.37
  12   1   0    9.17    3.07
 -12  -1   0   19.12    3.14
 -12   1   0   15.03    2.78
  12  -1   0   10.44    2.84
  12  -2   0   19.12    3.15
  12   2   0   25.37    3.70
 -12   2   0   19.71    2.94
  12  -2   0   23.30    3.70
 -12  -2   0   24.11    3.55
  12   2   0   22.69    3.82
  12   2   0   22.15    3.42
  12   2   0   25.41    3.98
 -12   2   0   23.89    3.25
  12   2   0   26.00    3.50
 -12   3   0   15.07    2.73
 -12  -3   0   17.11    3.00
  12   3   0   17.41    3.35
  12   3   0    9.41    2.53
  12   3   0   15.83    3.26
  12  -3   0   13.99    2.81
  12   3   0   14.10    3.31
 -12   3   0   15.74    2.61
  12   3   0   11.84    2.70
  12  -3   0   14.36    3.20
  12   4   0    3.04    2.18
  12  -4   0   -0.33    1.76
  12   4   0    1.29    1.83
  12   4   0   -1.49    2.14
  12   4   0    0.74    1.75
  12  -4   0   -2.24    1.75
 -12   4   0    1.82    1.68
  12   4   0    2.82    1.89
 -12   4   0   -4.84    1.60
 -12  -4   0    2.21    2.10
  12   5   0   10.86    2.60
  12   5   0   16.23    2.77
  12   5   0   12.46    2.30
  12   5   0   13.28    2.57
  12  -5   0   11.90    2.60
  12  -5   0   11.61    2.43
  12   5   0   11.51    2.80
 -12   5   0   11.97    2.25
  12  -6   0   22.80    2.95
 -12   6   0   27.97    2.78
  12   6   0   25.58    3.54
  12   6   0   30.45    3.14
  12   6   0   28.56    2.98
  13   0   0   -1.14    2.11
  13   0   0    2.84    2.16
 -13   0   0   -0.63    1.64
  13   0   0   -1.82    2.15
  13   1   0    2.46    2.21
  13  -1   0    0.54    1.95
  13   1   0    3.16    2.22
 -13   1   0   -0.84    1.53
  13   1   0    3.64    2.13
 -13   1   0    2.23    1.77
 -13  -1   0   -0.33    1.45
  13  -1   0   -3.51    2.08
  13   2   0   -2.22    2.15
  13   2   0   -3.70    1.86
  13   2   0   -2.75    1.88
  13  -2   0   -0.53    1.99
 -13  -2   0    1.29    1.59
  13   2   0   -3.09    2.02
 -13   2   0    1.78    1.67
  13   2   0   -2.40    1.68
  13  -2   0   -1.07    2.07
 -13   2   0   -1.07    1.44
  13   3   0   -3.44    1.80
  13   3   0   -0.55    2.09
  13  -3   0    1.10    1.84
  13   3   0    0.42    1.96
  13  -3   0   -1.67    1.77
 -13   3   0   -0.82    1.37
 -13   3   0    1.54    1.72
  13   3   0   -2.06    1.66
 -13  -3   0   -0.31    1.54
  13   3   0    0.73    1.75
  13   4   0    0.99    1.79
 -13   4   0   -0.46    1.10
  13   4   0   -1.75    1.35
  13   4   0   -0.72    1.72
  13   4   0    0.39    1.54
  13   4   0   -0.11    1.66
  13  -4   0    0.90    1.69
  13  -4   0   -0.43    1.68
 -13   5   0   -1.54    0.91
  13  -5   0   -0.41    1.36
  13   5   0    1.72    1.37
  13   5   0   -1.69    1.19
  13   5   0    1.10    1.61
  14   0   0   99.17    6.90
  14   0   0   91.84    6.32
 -14   0   0   92.64    5.87
  14   1   0   15.60    2.64
 -14   1   0   11.50    2.00
 -14  -1   0   11.46    2.29
  14   1   0   11.42    2.76
  14   1   0    8.29    2.37
 -14   1   0    9.01    2.06
  14  -1   0   10.46    2.56
 -14   2   0   17.72    2.54
  14   2   0   18.64    2.94
 -14  -2   0   20.01    2.71
  14   2   0   19.49    3.21
 -14   2   0   18.64    2.57
  14  -2   0   17.02    2.92
  14   2   0   18.59    2.99
  14   3   0   12.75    2.19
 -14   3   0   10.66    1.76
  14   3   0    7.38    2.30
  14   3   0   14.96    2.55
  14  -3   0    9.80    2.22
  14  -4   0    1.36    1.39
  14   4   0   -0.90    1.18
 -14   4   0   -0.90    0.95
  14   4   0   -0.96    1.38
  14   4   0    0.40    1.31
  15   0   0    0.63    1.68
 -15  -1   0   -1.53    1.20
  15   1   0    0.48    1.58
  15  -1   0   -0.92    1.32
 -15   2   0    1.19    1.14
  15   2   0   -0.09    1.19
  15  -2   0   -1.55    1.25
  15   2   0   -1.11    1.34
   0   0  -1   -4.17    0.20
   0   0  -1   -4.54    0.13
   0   0   1   -4.60    0.19
   0   0   1   -4.18    0.19
   0  -1   1   -3.25    0.31
   0   1   1   -2.47    0.42
   0   1  -1   -3.33    0.58
   0   1   1   -2.95    0.42
   0   1  -1   -3.21    0.29
   0   1   1   -2.94    0.32
   0   1  -1   -3.59    0.38
   0   1   1   -3.60    0.45
   0   2   1   -0.27    0.65
   0   2  -1    0.86    0.56
   0   2   1    0.23    0.73
   0  -2   1    0.76    0.50
   0   2   1    0.26    0.54
   0   2  -1    0.76    0.87
   0   2  -1    0.63    0.71
   0  -2  -1    1.04    0.70
   0   3  -1   -0.26    0.68
   0  -3   1   -1.38    0.54
   0   3   1   -1.38    0.72
   0   3   1   -1.16    0.58
   0   3  -1   -1.56    0.71
   0  -3  -1   -1.84    0.62
   0   3   1   -0.60    0.93
   0  -3   1    0.19    0.92
   0   4   1  160.85    7.53
   0   4  -1  156.12    7.63
   0  -4  -1  156.57    7.30
   0   4   1  144.84    7.55
   0   4  -1  148.98    7.28
   0  -4   1  159.27    7.50
   0   5  -1   -0.63    0.94
   0   5   1   -0.18    1.50
   0   5  -1   -1.35    1.69
   0   5   1   -1.60    0.95
   0   5   1   -0.54    1.71
   0   5   1    0.16    1.27
   0  -5  -1    2.99    1.20
   0  -5   1   -1.04    0.98
   0   5  -1    1.47    1.66
   0   5   1   -1.79    1.50
   0   6  -1   67.56    5.12
   0   6   1   57.98    4.60
   0  -6   1   55.64    4.30
   0   6  -1   62.24    4.76
   0   6   1   55.09    4.57
   0   6  -1   64.75    4.95
   0   6  -1   63.22    4.68
   0  -6  -1   61.08    4.17
   0   6   1   68.97    4.92
   0   6   1   60.58    5.01
   0   7   1    0.22    1.90
   0   7  -1    0.38    1.79
   0   7   1   -2.02    1.92
   0   7  -1    1.65    1.93
   0   7  -1    2.17    3.34
   0   7  -1   -1.49    1.98
   0   7   1    0.36    1.89
   0   7   1   -4.08    2.22
   0   7  -1   -1.03    2.15
   0   7   1   -0.75    1.95
   0   8  -1   29.18    4.22
   0   8  -1   25.82    3.97
   0   8   1   31.93    4.05
   0   8  -1   21.21    3.65
   0   8   1   19.82    3.38
   0   8  -1   27.09    4.65
   0   8   1   34.58    4.58
   0   8  -1   24.13    3.70
   0   8   1   24.40    4.05
   0   9  -1    2.53    1.79
   0   9  -1    0.97    2.05
   0   9   1    1.09    1.86
   0   9   1   -2.25    1.71
   0   9  -1    0.98    1.68
   0   9   1   -1.62    2.45
   0   9   1   -2.23    1.49
   0   9  -1   -0.47    1.88
   0  10  -1    8.31    2.02
   0  10   1    7.90    1.80
   1   0  -1   -2.15    0.25
  -1   0   1   -2.07    0.24
  -1   0   1   -1.99    0.27
   1   0   1   -1.74    0.26
  -1   0  -1   -1.78    0.17
  -1   0  -1   -2.16    0.29
   1   0  -1   -2.20    0.24
   1   0   1   -2.00    0.25
   1  -1  -1  773.19   30.27
   1   1   1  716.86   30.44
   1   1   1  742.00   30.32
  -1  -1   1  735.09   30.36
  -1   1  -1  725.27   30.38
  -1   1  -1  747.00   30.34
   1   1   1  741.54   30.30
   1   1   1  769.94   30.41
   1   1  -1  756.47   30.42
   1  -1   1  739.82   30.35
   1   1  -1  724.79   30.19
  -1   1   1  730.64   30.44
  -1   1   1  730.68   30.41
   1   1  -1  747.37   30.34
   1  -1   1  736.49   30.14
  -1   1   1  738.98   30.17
  -1   2  -1   10.34    1.21
  -1  -2   1    8.92    1.10
  -1   2  -1    8.37    1.10
   1   2   1   11.06    1.30
   1   2   1    8.67    1.23
   1  -2  -1    8.74    0.96
   1   2   1    9.39    1.13
   1   2   1   10.51    1.16
   1   2  -1   10.53    1.05
   1   2  -1    9.14    1.18
   1  -2   1    9.76    0.66
  -1   2   1    8.64    0.71
  -1   2   1    8.49    1.11
   1   2  -1    9.49    1.31
  -1   2   1    9.83    1.21
   1  -2   1    9.04    1.11
  -1   3  -1    0.81    0.78
   1  -3  -1    0.92    0.80
   1   3   1    0.76    0.83
  -1   3  -1    1.09    0.99
   1   3   1    0.19    0.89
   1   3   1    0.83    0.93
   1   3   1   -0.30    0.90
  -1  -3   1    1.17    0.78
   1   3  -1    0.78    1.17
  -1   3   1   -0.55    0.83
  -1   3   1    0.19    0.79
  -1   3   1    1.15    0.53
   1  -3   1    0.11    0.81
   1   3  -1   -0.12    0.87
   1  -3   1   -0.08    0.44
   1   3  -1    0.44    0.81
   1   4   1   19.57    1.95
  -1  -4   1   18.63    1.68
  -1   4  -1   19.61    2.27
   1  -4  -1   21.49    1.90
  -1   4  -1   21.57    1.92
  -1  -4   1   17.86    2.12
   1   4   1   17.27    1.98
   1   4  -1   18.41    1.96
  -1   4   1   21.37    2.08
  -1   4   1   18.68    2.20
   1  -4   1   21.04    1.95
  -1  -4  -1   18.59    1.67
   1   4  -1   18.66    1.86
  -1  -4  -1   16.62    1.84
  -1   5  -1  106.36    5.68
  -1  -5   1  103.63    5.75
   1   5   1   93.16    6.11
  -1   5  -1   91.32    6.06
  -1   5  -1  107.60    6.08
   1   5   1   98.61    6.00
  -1   5  -1  103.57    6.09
  -1   5  -1   93.74    5.94
   1   5   1  107.16    5.90
   1   5   1  106.08    5.90
   1  -5  -1  107.50    5.43
   1   5  -1   90.67    5.92
   1   5  -1   94.49    6.21
  -1   5   1  101.12    5.94
  -1   5   1  100.42    6.00
  -1   5   1  102.82    6.29
  -1   5   1  106.55    5.85
  -1  -5  -1  103.92    5.53
   1  -5   1  107.35    5.70
  -1   5   1  115.88    6.24
   1   5  -1  105.04    5.92
  -1  -6   1    2.20    1.65
  -1   6  -1    7.29    2.04
   1   6   1    3.16    2.16
  -1   6  -1    3.38    1.96
   1   6   1    3.50    2.01
  -1   6  -1    2.81    2.03
   1   6   1    5.86    2.15
   1  -6  -1    1.60    1.41
  -1   6  -1    6.36    2.02
   1   6   1    5.61    1.89
   1   6  -1    8.03    2.36
  -1  -6  -1    2.23    1.48
  -1   6   1    3.53    1.83
  -1   6   1    6.76    2.34
  -1   6   1    3.76    1.83
   1  -6   1    5.54    1.93
   1   6  -1    4.05    2.01
   1   6  -1    3.86    2.35
   1   6  -1    3.47    1.70
  -1   6   1    6.47    2.01
  -1   7  -1   67.74    5.69
  -1   7  -1   78.46    5.81
   1   7   1   73.90    6.44
   1   7   1   70.81    5.82
  -1   7  -1   64.43    5.93
  -1   7  -1   66.34    7.32
   1   7   1   69.78    5.87
   1   7   1   70.17    5.63
  -1   7  -1   72.84    5.72
  -1   7  -1   85.33    5.67
   1   7  -1   74.57    5.75
  -1   7   1   73.84    6.38
  -1   7   1   65.13    5.50
  -1   7   1   71.53    5.57
  -1   7   1   69.74    5.76
   1   7  -1   58.46    5.28
   1   7  -1   67.17    6.87
   1   7  -1   77.26    6.31
   1   7  -1   61.98    5.87
  -1   7   1   62.34    5.62
  -1   8  -1    5.85    2.52
  -1   8  -1    8.43    2.69
  -1   8  -1    8.88    2.79
  -1   8  -1   10.77    2.80
   1   8   1    9.87    2.83
   1   8   1   10.27    2.84
   1   8   1    6.62    2.68
   1   8   1   11.21    2.86
  -1   8  -1    7.02    3.37
  -1   8   1    5.67    2.27
   1   8  -1    9.49    2.85
   1   8  -1    6.07    2.77
  -1   8   1    5.05    2.42
  -1   8   1    9.04    2.70
  -1   8   1    5.45    2.49
  -1   8   1    8.56    2.75
   1   8  -1   17.49    3.24
   1   8  -1    6.73    2.73
   1   8  -1    0.59    3.25
  -1   9  -1   27.48    3.58
  -1   9  -1   26.37    3.64
  -1   9  -1   24.35    3.50
   1   9   1   29.74    3.95
   1   9   1   20.20    3.28
  -1   9  -1   22.77    3.53
  -1   9   1   32.62    4.00
  -1   9   1   19.70    3.12
   1   9  -1   36.09    4.31
   1   9  -1   30.43    4.02
  -1   9   1   23.90    3.56
  -1   9   1   24.74    3.57
   1   9  -1   33.88    4.06
  -1  10  -1    5.21    1.85
   1  10   1    8.31    1.86
  -1  10  -1    7.83    1.69
  -1  10   1    4.01    1.52
   1  10  -1    7.36    1.96
  -1  10   1    9.40    2.12
   2   0   1   -0.17    0.47
  -2   0   1   -1.10    0.50
   2   0   1   -0.36    0.47
   2   0  -1   -0.86    0.33
  -2   0  -1   -0.71    0.21
  -2   0   1   -0.48    0.45
  -2   0  -1   -0.57    0.52
   2   0  -1    0.01    0.47
  -2   1  -1   11.56    1.13
  -2   1  -1   12.85    1.08
  -2  -1   1   12.48    1.17
  -2  -1   1   12.88    0.93
   2  -1  -1   12.63    1.00
   2   1   1   13.85    0.83
   2   1   1   11.81    1.20
   2   1   1   12.63    1.08
  -2   1   1   11.14    1.14
   2   1  -1   13.92    1.01
   2   1  -1   10.20    1.21
  -2   1   1   12.57    1.22
  -2  -1  -1   12.31    1.08
  -2   1   1   14.67    0.91
   2  -1   1   13.42    0.85
   2  -1   1   12.62    1.09
  -2  -2   1  129.61    5.87
  -2  -2   1  128.29    5.57
   2   2   1  129.98    5.89
   2  -2  -1  123.91    5.69
  -2   2  -1  130.71    5.88
   2   2   1  125.49    5.69
   2   2   1  132.96    5.95
   2   2   1  128.21    5.89
  -2   2  -1  126.25    5.90
   2   2  -1  126.32    5.76
  -2   2   1  131.18    5.99
   2  -2   1  133.02    5.82
  -2   2   1  117.62    5.87
   2   2  -1  119.65    5.96
   2   3   1    0.30    0.80
   2   3   1    0.64    0.91
   2   3   1    1.48    1.01
   2  -3  -1   -0.73    0.66
   2   3   1   -0.34    0.71
  -2   3  -1   -0.51    0.69
  -2  -3   1   -0.16    0.77
  -2   3  -1   -0.52    0.82
   2  -3   1    0.05    0.79
   2   3  -1    0.91    1.01
   2   3  -1    0.25    0.71
   2   3  -1   -1.30    0.60
  -2   3   1    0.79    0.80
  -2   3   1   -1.35    0.76
   2   4   1   10.85    1.65
  -2   4  -1    8.74    1.47
   2   4   1    9.48    1.75
   2   4   1   14.61    1.92
   2  -4  -1   11.88    1.55
  -2   4  -1   10.48    1.78
   2   4   1   11.96    1.69
  -2  -4   1   11.58    1.57
   2  -4   1   11.72    1.63
  -2   4   1    9.71    1.73
   2   4  -1    8.29    1.73
   2   4  -1   15.52    1.92
  -2   4   1    9.36    1.67
  -2   5  -1   -0.01    1.22
  -2   5  -1   -1.65    1.36
   2  -5  -1   -0.21    0.93
   2   5   1   -1.00    1.80
  -2  -5   1   -0.38    1.04
  -2   5  -1    1.56    1.28
  -2   5  -1    1.39    1.49
   2   5   1   -2.55    1.50
  -2   5  -1    0.50    1.11
   2   5   1    1.20    1.16
  -2   5   1    1.65    1.26
   2   5  -1    2.40    1.38
   2  -5   1    0.35    1.15
  -2   5   1    0.56    1.49
  -2   5   1    1.07    1.70
  -2  -5  -1    0.59    1.13
   2   5  -1    0.33    1.73
   2   5  -1   -2.08    1.53
   2   5  -1    1.01    1.51
  -2   5   1    2.49    1.59
  -2   5   1    2.13    1.42
  -2   6  -1    7.08    2.21
   2  -6  -1    5.98    1.78
  -2   6  -1    4.09    1.92
  -2   6  -1    6.15    2.30
  -2  -6   1    3.82    1.75
   2   6   1    3.89    2.16
  -2   6  -1    1.83    1.78
   2   6   1    4.15    1.90
   2   6   1    2.70    2.23
  -2  -6  -1    5.75    1.89
  -2   6   1    4.01    1.82
   2   6  -1    3.63    1.91
   2   6  -1    1.40    1.75
   2  -6   1    7.55    1.91
  -2   6   1    8.68    2.29
  -2   6   1    3.32    2.10
  -2   6   1    5.43    1.98
  -2   6   1    2.99    1.76
   2   6  -1    4.38    2.27
   2   6  -1    5.36    1.99
   2   7   1   -0.47    2.05
  -2   7  -1   -2.33    2.17
   2   7   1    2.28    2.48
  -2   7  -1    0.10    2.91
  -2   7  -1    4.80    2.13
   2   7   1    2.73    2.06
  -2   7  -1   -0.95    1.71
  -2   7  -1    3.66    2.03
  -2   7  -1    3.02    1.97
   2   7  -1    0.57    2.12
  -2   7   1    1.09    2.12
  -2   7   1    0.37    1.81
   2   7  -1    0.94    3.05
   2   7  -1    2.38    2.16
   2   7  -1    2.96    2.54
  -2   7   1    1.18    1.95
  -2   7   1    2.59    2.06
  -2   7   1    2.07    2.25
   2   8   1    9.45    2.94
  -2   8  -1   15.56    3.20
  -2   8  -1   13.30    2.98
  -2   8  -1    9.49    2.66
   2   8   1   11.37    2.95
  -2   8  -1   13.71    3.14
  -2   8  -1   12.93    3.42
  -2   8  -1   10.88    2.75
   2   8   1   13.37    3.13
   2   8  -1   13.88    3.01
  -2   8   1   12.34    3.03
  -2   8   1    8.14    2.81
  -2   8   1   13.54    3.14
   2   8  -1   11.76    3.05
  -2   8   1    8.89    2.66
   2   8  -1   18.98    3.89
  -2   8   1   10.33    2.65
   2   8  -1   16.15    3.22
  -2   9  -1   -1.38    1.77
  -2   9  -1   -0.59    1.78
  -2   9  -1   -3.17    1.79
  -2   9  -1   -0.61    1.51
   2   9   1    0.74    1.89
  -2   9   1   -0.43    1.56
   2   9  -1   -1.52    1.81
   2   9  -1    1.37    1.68
  -2   9   1    2.26    2.16
  -2   9   1   -1.10    1.83
  -2   9   1   -0.05    1.89
  -2   9   1    0.82    1.70
  -2  10  -1    3.82    1.68
  -2  10  -1   -0.57    1.15
  -2  10   1    3.88    1.63
  -2  10   1    1.58    1.32
   2  10  -1   -1.39    1.49
   3   0   1   -0.81    0.24
   3   0  -1   -0.90    0.62
  -3   0   1    0.30    0.73
   3   0   1   -0.04    0.72
  -3   0  -1   -0.13    0.80
   3   0  -1   -0.37    0.49
  -3   0   1   -0.79    0.64
   3   0   1   -1.02    0.64
   3   1   1   42.59    2.55
   3   1   1   45.38    2.49
  -3   1  -1   45.56    2.35
   3  -1  -1   49.19    2.37
  -3  -1   1   41.80    2.54
   3  -1  -1   47.44    2.41
  -3   1  -1   39.91    2.46
  -3  -1   1   43.36    2.30
  -3  -1  -1   44.62    2.46
  -3   1   1   41.23    2.53
   3  -1   1   43.86    2.23
   3   1  -1   41.80    2.16
   3   1  -1   46.89    2.50
   3  -1   1   44.01    2.42
  -3   1   1   43.82    2.21
   3   2   1   77.03    3.66
  -3  -2   1   74.73    3.65
  -3  -2   1   72.54    4.00
   3   2   1   82.61    4.09
  -3   2  -1   79.80    4.04
   3  -2  -1   78.64    3.85
   3   2   1   76.69    4.09
  -3   2  -1   83.18    4.04
   3   2  -1   76.79    3.78
   3   2  -1   74.02    4.05
  -3   2   1   79.17    4.14
  -3   2   1   77.58    4.07
  -3  -2  -1   83.05    3.95
   3  -2   1   88.43    4.05
   3   3   1    6.60    1.12
  -3  -3   1    5.28    1.31
   3   3   1    5.42    1.29
   3  -3  -1    4.02    1.07
  -3   3  -1    6.80    1.32
  -3   3  -1    4.74    1.16
  -3  -3   1    7.35    0.95
   3   3   1    6.17    1.28
   3  -3   1    5.29    1.13
   3   3  -1    5.20    1.30
  -3   3   1    5.60    1.16
  -3  -3  -1    6.08    1.15
  -3   3   1    4.89    1.26
   3   3  -1    5.91    1.14
  -3   4  -1   40.27    2.92
   3   4   1   39.33    2.99
  -3   4  -1   35.32    2.96
   3  -4  -1   36.73    2.63
   3   4   1   39.55    2.76
  -3  -4   1   42.95    2.87
   3   4   1   40.53    3.13
  -3   4   1   34.32    2.91
   3   4  -1   41.97    3.14
  -3  -4  -1   37.90    2.68
   3   4  -1   33.08    2.68
  -3   4   1   39.26    3.09
   3  -4   1   36.21    2.82
  -3   5  -1   64.68    4.69
  -3   5  -1   57.57    4.61
  -3   5  -1   60.79    4.31
  -3   5  -1   71.77    4.73
   3   5   1   69.95    5.08
  -3   5  -1   68.09    4.93
  -3  -5   1   69.63    4.25
   3   5   1   69.10    4.69
   3  -5  -1   61.20    4.02
   3   5   1   64.23    4.30
   3   5   1   66.89    4.58
  -3   5   1   63.69    4.72
  -3  -5  -1   65.21    4.18
   3   5  -1   58.81    4.96
   3   5  -1   62.63    4.26
   3   5  -1   65.96    4.93
   3  -5   1   59.05    4.09
   3   5  -1   71.63    4.86
  -3   5   1   75.86    5.08
  -3   5   1   66.91    5.04
   3   5  -1   65.10    4.74
  -3   5   1   71.87    4.52
  -3   5   1   71.86    4.81
   3  -6  -1   26.07    3.02
  -3   6  -1   28.07    3.50
  -3  -6   1   27.79    3.23
   3   6   1   25.64    3.43
  -3   6  -1   27.33    3.25
  -3   6  -1   21.38    3.29
   3  -6  -1   30.18    3.23
  -3   6  -1   24.40    3.25
  -3   6   1   31.16    3.50
   3   6  -1   33.88    4.12
  -3   6   1   26.43    3.69
  -3  -6  -1   29.51    3.17
  -3   6   1   29.82    3.54
  -3   6   1   29.66    3.34
   3  -6   1   32.87    3.11
   3   6  -1   25.33    3.56
  -3   6   1   23.93    3.49
   3   6  -1   30.20    3.86
  -3   7  -1   19.43    3.32
   3   7   1   16.72    3.13
  -3   7  -1   29.25    4.74
  -3   7  -1   21.39    3.58
  -3   7  -1   24.88    3.45
  -3   7  -1   23.94    3.94
  -3   7  -1   17.02    3.03
  -3   7   1   24.93    4.06
   3   7  -1   29.24    4.18
  -3   7   1   16.83    3.20
  -3   7   1   15.23    2.91
   3   7  -1   12.57    3.36
  -3   7   1   16.00    3.09
   3   7  -1   27.68    4.85
   3   7  -1   31.30    4.26
  -3   7   1   22.00    3.60
  -3   8  -1   20.49    3.27
  -3   8  -1   22.93    4.00
  -3   8  -1   16.27    3.11
  -3   8  -1   20.55    3.67
  -3   8  -1   16.80    3.44
  -3   8  -1   17.16    2.99
   3   8  -1   23.86    3.65
   3   8  -1   25.34    3.54
  -3   8   1   18.72    3.51
   3   8  -1   26.57    4.26
  -3   8   1   13.89    3.24
  -3   8   1   18.66    3.37
  -3   8   1   23.70    3.76
  -3   8   1   23.64    3.56
  -3   9  -1    9.76    2.58
  -3   9  -1    5.08    2.39
  -3   9  -1    9.18    2.24
  -3   9  -1    6.55    2.36
   3  -9  -1    9.21    2.18
  -3   9  -1    9.15    2.68
  -3   9   1    4.85    2.00
  -3   9   1    6.21    2.27
  -3   9   1    7.12    2.35
  -3   9   1    5.46    1.85
   3   9  -1    9.91    2.39
  -3  10  -1   10.46    2.06
  -3  10  -1   13.84    1.99
  -3  10   1    7.70    1.87
  -3  10   1    8.04    1.66
   4   0  -1   -0.32    0.54
  -4   0   1   -0.71    0.67
  -4   0   1    1.51    0.81
   4   0   1   -0.48    0.69
  -4   0  -1   -0.34    0.74
   4   0  -1   -0.76    0.69
   4   0   1   -0.01    0.80
  -4  -1   1   28.78    1.83
  -4   1  -1   27.90    2.08
   4   1   1   30.34    1.94
   4  -1  -1   24.66    1.83
  -4  -1   1   23.15    1.99
  -4   1  -1   28.65    1.74
   4   1   1   19.60    1.92
   4  -1  -1   23.51    1.67
  -4   1   1   24.87    2.01
  -4   1   1   28.62    1.70
   4  -1   1   28.68    1.94
  -4  -1  -1   24.83    1.94
   4   1  -1   24.81    1.44
   4  -1   1   26.06    1.74
   4   1  -1   23.92    1.93
  -4   2  -1    0.39    0.90
   4  -2  -1    0.36    0.64
  -4  -2   1    0.11    0.87
   4   2   1   -0.29    0.89
   4   2   1    1.33    0.87
  -4  -2   1    1.30    0.71
  -4   2  -1   -0.19    0.73
   4  -2  -1    0.62    0.82
   4   2   1    0.27    0.44
   4  -2   1    1.57    0.86
   4   2  -1   -0.06    0.87
   4   2  -1    1.37    0.60
  -4   2   1    0.42    0.89
  -4  -2  -1    0.29    0.74
   4   3   1   21.14    2.18
  -4   3  -1   20.78    2.05
   4   3   1   24.93    2.36
   4  -3  -1   22.68    1.81
  -4  -3   1   19.90    1.63
  -4  -3   1   21.15    2.17
  -4   3  -1   19.70    2.08
   4  -3   1   15.76    1.79
   4   3  -1   20.58    2.27
  -4  -3  -1   21.06    1.90
  -4   3   1   22.14    2.11
   4   3  -1   22.39    1.76
  -4   3   1   22.62    2.14
  -4   4  -1   15.43    2.64
   4   4   1   11.81    1.95
  -4   4  -1   12.51    2.09
  -4  -4   1   13.61    2.00
  -4   4  -1    7.76    1.68
  -4   4  -1    7.62    1.49
   4  -4  -1   11.04    1.59
   4   4  -1   10.71    1.66
   4   4  -1   11.61    2.11
  -4   4   1   12.26    2.08
   4  -4   1    9.05    1.61
  -4   4   1   12.80    1.95
  -4   4   1   15.10    2.11
  -4  -4  -1   11.62    1.84
  -4   4   1   13.64    2.40
  -4  -4  -1   12.50    1.70
   4   4  -1   12.10    2.53
  -4   5  -1    2.43    1.41
   4   5   1    1.02    1.66
  -4   5  -1    3.18    1.59
   4   5   1    3.02    1.87
  -4  -5   1    0.17    1.23
  -4   5  -1    0.78    1.56
   4  -5  -1    2.96    1.50
  -4   5  -1    2.34    1.76
   4  -5  -1    3.76    1.39
   4   5   1    2.60    1.75
   4   5   1    4.02    2.12
  -4   5  -1    3.52    1.76
  -4   5   1    3.26    1.77
  -4  -5  -1    5.04    1.61
  -4   5   1    3.05    1.84
   4   5  -1    4.30    1.88
  -4   5   1    2.21    1.46
  -4   5   1    3.39    1.68
   4   5  -1    1.56    1.80
   4   5  -1    2.22    1.80
   4  -5   1    3.63    1.36
   4   5  -1    8.70    2.35
  -4   5   1    2.21    1.58
   4   6   1    0.60    2.11
  -4   6  -1    2.33    1.96
  -4  -6   1    2.53    2.01
   4  -6  -1   -1.31    2.22
  -4   6  -1   -0.51    1.66
   4   6   1    0.12    2.17
  -4   6  -1   -0.60    1.73
  -4   6  -1   -1.33    1.40
   4  -6  -1   -0.89    1.32
   4   6  -1   -0.57    1.96
  -4  -6  -1    2.06    1.72
  -4   6   1    0.69    2.09
  -4   6   1    1.38    2.01
   4   6  -1    3.09    2.23
   4  -6   1    0.98    1.44
  -4   6   1   -1.43    1.64
  -4   6   1    0.08    1.50
  -4   7  -1   -1.06    2.21
  -4   7  -1    0.70    1.53
  -4   7  -1    2.83    1.89
  -4   7  -1   -3.27    1.86
  -4   7  -1    2.54    2.99
  -4   7  -1    0.62    2.10
  -4   7   1   -2.95    2.00
  -4   7   1    0.08    1.96
   4   7  -1    6.42    2.75
   4   7  -1   -2.79    3.12
  -4   7   1    2.29    2.07
  -4   7   1    1.53    2.18
  -4   7   1   -2.02    1.47
   4   7  -1   -1.22    1.91
  -4   7   1   -0.49    1.91
   4  -8  -1    8.01    2.09
  -4   8  -1    3.44    2.14
  -4   8  -1    3.23    2.50
  -4   8  -1    1.57    1.81
  -4   8  -1    2.15    1.93
  -4   8  -1    3.59    2.95
  -4   8  -1    3.01    2.50
   4   8  -1    2.77    2.15
  -4   8   1    4.79    2.49
   4   8  -1    6.34    2.80
  -4   8   1    0.01    1.65
  -4   8   1    2.25    2.19
  -4   8   1    4.48    2.02
  -4   8   1    2.56    2.26
  -4   9  -1    2.54    1.82
  -4   9  -1    2.83    1.72
  -4   9  -1    1.81    1.86
  -4   9  -1    0.70    1.37
   4  -9  -1   -3.41    1.43
  -4   9   1   -0.20    1.84
  -4   9   1   -0.46    1.88
  -4   9   1   -0.21    1.43
   4  -9   1    2.39    1.61
  -4   9   1    2.04    1.89
   5   0  -1    0.07    0.79
   5   0  -1    0.39    0.49
   5   0   1   -0.85    0.74
  -5   0  -1    0.27    0.95
  -5   0   1   -0.53    0.82
   5   0   1    0.36    0.87
  -5   0   1   -0.94    0.72
  -5   1  -1   25.01    2.09
  -5  -1   1   24.72    2.21
  -5  -1   1   24.28    2.00
  -5   1  -1   24.26    1.77
   5  -1  -1   26.07    1.80
   5   1   1   26.04    2.03
   5   1   1   23.16    2.14
   5  -1  -1   28.24    2.10
  -5   1   1   26.81    1.82
   5  -1   1   27.00    2.05
   5   1  -1   22.18    2.01
  -5  -1  -1   24.77    2.06
   5  -1   1   26.32    1.59
  -5   1   1   26.90    2.16
   5  -2  -1   78.84    4.27
  -5  -2   1   81.25    4.68
  -5   2  -1   79.72    4.55
   5   2   1   87.35    4.85
   5  -2  -1   80.60    4.36
   5   2   1   86.28    4.62
  -5   2  -1   85.13    4.38
  -5  -2   1   89.46    4.27
   5  -2   1   86.81    4.46
  -5  -2  -1   82.45    4.39
  -5   2   1   89.01    4.71
   5   2  -1   76.33    4.51
  -5   3  -1   27.87    2.36
  -5   3  -1   21.71    2.18
   5  -3  -1   16.55    1.82
  -5  -3   1   21.74    2.35
   5   3   1   23.09    2.53
   5   3   1   19.74    2.43
   5  -3  -1   20.10    2.02
   5  -3   1   19.92    2.00
  -5   3   1   19.31    2.19
   5   3  -1   27.34    2.43
  -5  -3  -1   22.38    2.08
  -5   4  -1  121.39    6.61
  -5   4  -1  121.62    6.78
   5   4   1  124.28    6.87
   5   4   1  117.15    6.77
   5  -4  -1  117.36    6.38
   5  -4  -1  117.41    6.27
  -5   4  -1  116.35    6.98
  -5   4  -1  130.38    6.72
  -5   4  -1  114.77    7.06
  -5  -4   1  127.49    6.62
   5   4   1  126.77    6.81
  -5   4   1  113.17    6.92
   5  -4   1  127.47    6.40
   5   4  -1  122.89    6.89
  -5   4   1  115.07    6.72
   5   4  -1  110.13    6.75
  -5   4   1  115.96    6.59
   5   4  -1  134.53    7.00
  -5   4   1  120.00    7.17
  -5  -4  -1  126.39    6.61
   5   4  -1  116.23    6.77
   5   5   1   34.68    3.92
  -5   5  -1   43.57    3.73
   5  -5  -1   43.54    3.66
   5   5   1   45.78    3.98
  -5   5  -1   39.08    4.08
   5   5   1   44.41    3.94
  -5   5  -1   39.93    4.10
  -5   5  -1   42.66    3.92
  -5  -5   1   40.96    3.60
  -5   5  -1   42.83    3.87
   5  -5  -1   43.94    3.47
  -5  -5  -1   50.46    3.76
   5   5  -1   40.60    4.09
  -5   5   1   40.98    4.11
  -5   5   1   42.52    3.82
   5   5  -1   39.55    3.94
   5   5  -1   39.78    3.94
   5  -5   1   41.87    3.42
   5   5  -1   51.44    4.24
  -5   5   1   34.02    4.05
  -5   5   1   40.57    3.68
   5   6   1   33.71    4.35
  -5   6  -1   30.90    4.44
  -5   6  -1   31.22    6.73
  -5   6  -1   28.17    3.91
   5   6   1   28.99    3.71
  -5   6  -1   29.79    3.72
  -5   6  -1   31.51    4.03
  -5   6  -1   24.56    3.69
  -5   6  -1   20.22    3.23
  -5   6   1   27.59    3.93
   5   6  -1   25.93    3.83
  -5   6   1   27.91    3.83
  -5   6   1   29.37    3.43
  -5   6   1   25.08    4.78
  -5   6   1   33.97    4.72
  -5   6   1   20.29    3.45
   5   6  -1   28.05    3.72
   5  -6   1   24.02    4.58
  -5   6   1   31.10    4.19
   5   6  -1   31.90    4.03
   5   6  -1   35.41    6.67
  -5   7  -1    8.30    3.17
   5  -7  -1   15.42    2.67
  -5   7  -1    4.48    2.56
  -5   7  -1    8.03    2.50
  -5   7  -1    2.17    3.08
  -5   7  -1   13.53    2.80
  -5   7  -1    5.16    2.54
  -5   7   1    8.00    2.50
  -5   7   1    6.42    2.57
  -5   7   1    5.27    2.83
   5   7  -1    3.53    2.51
  -5   7   1    6.74    2.62
   5   7  -1    7.44    2.88
   5   7  -1    3.35    3.28
  -5   7   1    7.62    2.37
  -5   7   1    8.68    2.83
  -5   8  -1   37.53    4.34
  -5   8  -1   39.18    5.67
  -5   8  -1   47.14    4.73
   5  -8  -1   45.58    4.09
  -5   8  -1   45.98    4.41
  -5   8  -1   51.94    5.50
   5  -8   1   50.86    4.20
  -5   8   1   45.46    4.60
  -5   8   1   43.77    4.38
  -5   8   1   44.68    5.27
   5   8  -1   32.40    4.60
  -5   8   1   44.06    4.46
  -5   9  -1    5.41    1.70
  -5   9  -1    4.66    1.96
   5  -9  -1    4.79    1.85
  -5   9  -1    7.40    2.23
  -5   9  -1    5.35    2.00
  -5   9   1    9.45    2.46
  -5   9   1    6.43    1.86
  -5   9   1    2.04    1.87
  -5   9   1    8.44    2.20
   5  -9   1    4.77    1.65
  -6   0   1    0.49    0.96
  -6   0  -1   -0.62    0.95
  -6   0   1   -1.65    0.73
   6   0  -1   -0.74    0.88
   6   0   1   -0.61    0.87
   6   0   1    0.13    0.98
  -6   1  -1   42.68    3.03
   6   1   1   47.91    3.10
   6  -1  -1   43.67    2.89
  -6  -1   1   43.22    3.07
  -6   1  -1   43.34    2.71
  -6  -1   1   45.44    2.85
   6   1   1   39.12    3.14
  -6   1   1   43.81    2.71
  -6   1   1   47.29    3.10
   6   1  -1   45.62    3.14
   6  -1   1   43.28    2.92
  -6  -1  -1   41.90    2.96
   6  -2  -1   -0.21    0.97
   6  -2  -1   -0.01    0.79
   6   2   1   -0.95    0.97
  -6  -2   1    1.15    1.01
  -6   2  -1    0.38    1.12
   6   2   1   -0.75    0.99
  -6  -2   1    1.04    1.12
   6   2  -1    0.90    1.08
  -6   2   1    0.62    0.93
  -6  -2  -1   -0.44    0.89
   6  -2   1    0.08    0.93
   6   3   1   16.24    2.50
   6   3   1   16.34    2.76
   6  -3  -1   13.85    2.20
  -6   3  -1   15.06    2.53
  -6  -3   1   11.00    1.92
   6  -3  -1   12.14    1.77
   6   3   1   15.01    2.55
   6   3   1   18.19    2.16
  -6   3  -1   13.21    2.14
   6  -3  -1   17.00    2.18
   6  -3   1   15.35    2.23
  -6  -3  -1   17.30    2.35
   6   3  -1   15.37    2.41
   6  -3   1   14.61    1.95
  -6  -3  -1   13.18    1.89
  -6   3   1   15.11    2.44
   6  -3   1   15.64    1.78
  -6   3   1   18.49    2.41
   6   3  -1   12.56    2.20
  -6   3   1   15.20    2.28
   6   3  -1   13.75    2.14
   6   3  -1   12.10    2.73
  -6  -4   1    0.67    1.23
   6   4   1   -0.10    1.66
   6   4   1    0.91    1.37
  -6   4  -1   -0.50    1.78
   6  -4  -1   -0.95    0.93
   6   4   1    0.52    1.58
   6  -4  -1    0.61    1.19
  -6   4  -1    0.63    1.41
  -6   4  -1    1.00    1.74
  -6   4  -1    0.59    1.36
   6   4   1    1.71    1.60
   6  -4  -1   -0.97    1.19
  -6   4   1    0.21    1.04
   6  -4   1   -0.17    1.20
   6   4  -1    0.32    1.41
   6  -4   1   -0.75    1.06
  -6   4   1    0.02    1.23
   6  -4   1    0.02    1.04
  -6   4   1   -0.21    1.48
  -6   4   1    0.45    1.86
   6   4  -1   -1.13    1.62
   6   4  -1    1.79    1.57
  -6  -4  -1   -1.90    1.21
   6   4  -1   -1.61    1.42
   6  -5  -1   23.18    3.09
   6   5   1   23.77    3.52
  -6   5  -1   23.60    3.17
   6   5   1   20.27    3.03
   6   5   1   18.33    3.17
   6  -5  -1   26.38    2.89
  -6   5  -1   17.27    3.09
   6  -5  -1   17.75    2.69
  -6  -5   1   22.56    3.21
  -6   5  -1   20.25    2.97
  -6   5  -1   25.82    3.82
  -6   5   1   18.41    3.40
   6  -5   1   19.19    2.72
   6   5  -1   23.24    3.42
   6   5  -1   21.72    3.34
  -6   5   1   16.65    2.89
   6   5  -1   23.72    3.41
  -6   5   1   21.86    3.15
  -6  -5  -1   18.72    2.83
   6  -5   1   15.40    2.45
   6   5  -1   22.57    3.43
   6   6   1   -1.98    3.26
  -6   6  -1    2.59    2.60
  -6   6  -1    0.25    1.73
  -6   6  -1   -3.74    1.82
   6   6   1   -0.53    1.89
  -6   6  -1   -2.75    2.06
   6   6   1    2.68    2.32
   6  -6  -1   -0.87    1.61
  -6   6  -1   -1.65    1.66
  -6   6  -1   -0.17    2.15
  -6   6  -1    3.65    2.99
   6   6   1    0.25    2.05
  -6   6   1   -0.27    2.36
  -6   6   1    0.92    2.15
  -6   6   1    0.00    1.96
   6   6  -1   -0.11    2.04
   6   6  -1   -0.18    3.05
   6  -6   1    0.80    1.67
   6   6  -1    2.30    2.14
  -6   6   1   -1.20    1.96
   6   6  -1    0.37    1.97
   6   6  -1   -0.30    2.05
  -6   6   1    0.34    1.53
  -6   7  -1    4.91    2.63
   6   7   1    4.78    2.48
  -6   7  -1    7.50    3.30
  -6   7  -1   11.67    3.36
  -6   7  -1   11.32    2.63
   6  -7  -1    4.99    2.05
  -6   7  -1    4.25    2.42
  -6   7  -1    7.16    2.49
   6   7   1    8.39    3.07
   6  -7   1    8.08    2.36
   6   7  -1    9.03    2.74
  -6   7   1    6.72    2.21
  -6   7   1   10.64    2.75
   6   7  -1   13.19    3.52
  -6   7   1    7.02    2.98
  -6   7   1    5.99    2.44
  -6   7   1    8.10    2.53
   6   7  -1   10.99    2.71
   6   7  -1   10.46    2.92
  -6   8  -1    0.56    1.63
  -6   8  -1    1.45    2.26
  -6   8  -1    4.59    2.18
   6  -8  -1    4.97    1.88
  -6   8  -1    1.57    1.74
   6   8  -1    1.68    2.50
   6  -8   1    4.55    2.25
  -6   8   1    2.79    2.26
   6  -8   1   -0.17    1.52
  -6   8   1   -1.34    2.03
  -6   8   1   -0.46    1.51
   6   8  -1    1.22    3.03
  -6   8   1    1.52    1.66
  -6   8   1    4.03    1.99
  -6   9  -1   -0.83    1.46
  -6   9  -1    0.76    1.24
  -6   9   1   -0.49    1.47
  -6   9   1    0.44    1.28
  -7   0   1   -0.21    0.84
  -7   0  -1    1.85    1.15
  -7   0  -1   -0.33    0.99
  -7   0   1   -1.85    1.00
   7   0  -1   -0.62    0.96
   7   0   1    0.20    1.22
  -7  -1   1   18.07    2.01
   7   1   1   14.13    2.27
   7   1   1   15.64    2.17
   7  -1  -1   21.20    2.21
  -7  -1   1   17.49    2.01
   7   1   1   18.04    2.47
  -7   1  -1   15.08    1.97
   7  -1   1   19.44    2.32
   7   1  -1   18.11    2.42
  -7  -1  -1   15.47    2.13
  -7   1   1   18.92    2.48
  -7   1   1   21.21    2.22
  -7  -1  -1   20.20    2.10
  -7   2  -1  206.62   10.12
   7  -2  -1  204.83   10.09
   7   2   1  210.61   10.43
  -7   2  -1  224.93   10.26
   7   2   1  205.47   10.36
   7   2   1  200.64   10.26
   7  -2  -1  208.89    9.87
  -7   2  -1  201.18   10.63
  -7  -2   1  213.11   10.11
  -7  -2  -1  226.25   10.24
  -7   2   1  210.03   10.15
   7   2  -1  221.24   10.18
   7   2  -1  201.79   10.26
   7  -2   1  205.49    9.90
   7  -2   1  209.98   10.07
   7   2  -1  198.08   10.33
   7   2  -1  203.62   10.31
  -7  -2  -1  212.35    9.85
  -7   2   1  197.33    9.98
   7   2  -1  194.44   10.34
   7  -3  -1   18.81    2.68
  -7  -3   1   21.12    2.75
   7   3   1   19.55    2.76
  -7   3  -1   15.14    2.37
   7   3   1   15.12    2.49
  -7   3  -1   18.39    2.55
   7   3   1   21.69    2.57
   7  -3  -1   14.89    2.15
   7   3   1   20.54    3.00
  -7   3  -1   23.72    3.12
   7  -3   1   22.43    2.77
   7  -3   1   20.77    2.42
   7   3  -1   23.53    3.31
   7   3  -1   14.63    2.36
   7   3  -1   22.05    2.99
   7   3  -1   21.52    3.06
  -7   3   1   18.95    2.69
  -7   3   1   15.56    2.66
   7   3  -1   20.58    2.93
  -7  -3  -1   20.98    2.62
  -7   3   1   19.40    2.41
  -7  -4   1  283.57   13.48
   7   4   1  285.23   13.63
   7   4   1  263.78   13.40
   7  -4  -1  265.13   12.89
  -7   4  -1  280.60   13.52
  -7   4  -1  271.95   13.44
   7   4   1  283.11   13.68
   7   4   1  284.23   13.69
   7  -4  -1  270.77   13.11
  -7   4   1  281.29   13.27
   7  -4   1  267.05   13.13
  -7  -4  -1  288.44   13.52
  -7   4   1  280.73   13.55
  -7   4   1  275.30   13.49
   7   4  -1  269.98   13.67
   7   4  -1  287.09   13.66
   7   4  -1  262.66   13.51
   7   4  -1  275.66   13.52
   7  -4   1  284.52   13.16
  -7   5  -1    2.91    1.88
   7   5   1    6.56    2.41
   7  -5  -1    3.29    1.91
  -7  -5   1   10.79    4.15
   7   5   1    2.44    2.48
  -7   5  -1   11.40    4.56
   7   5   1    8.02    2.34
  -7   5  -1    2.79    2.35
  -7   5  -1    7.26    3.14
   7   5   1    3.45    2.28
   7  -5  -1    3.87    1.92
  -7   5   1    4.97    2.43
   7  -5   1    4.10    2.05
   7   5  -1    2.27    2.12
   7   5  -1    6.40    4.06
  -7   5   1    6.78    2.32
   7   5  -1    2.46    1.96
   7   5  -1    5.95    3.50
   7   5  -1    3.18    2.10
  -7   5   1    7.93    3.87
   7  -5   1    2.93    2.50
   7   5  -1    6.93    2.54
  -7   5   1    3.38    2.05
  -7   6  -1   16.64    4.20
  -7   6  -1   28.23    3.71
  -7   6  -1   30.39    3.89
   7   6   1   26.68    3.80
   7  -6  -1   25.22    3.80
  -7   6  -1   30.57    4.33
   7   6   1   29.88    4.26
   7  -6  -1   28.13    3.40
   7   6   1   26.50    3.55
   7   6   1   18.37    4.19
  -7   6  -1   28.40    3.70
  -7   6  -1   28.50    4.22
   7   6  -1   28.28    4.23
   7   6  -1   26.85    3.64
  -7   6   1   21.23    3.50
   7  -6   1   24.19    3.48
  -7   6   1   18.62    3.05
  -7   6   1   23.65    3.77
  -7   6   1   24.13    3.58
  -7   6   1   32.71    4.54
   7   6  -1   34.10    5.07
   7   6  -1   22.51    3.51
   7   6  -1   25.90    3.73
  -7   7  -1    3.87    2.02
   7  -7  -1    2.45    2.02
  -7   7  -1    4.07    1.87
  -7   7  -1    3.58    2.27
   7   7   1    0.40    1.93
  -7   7  -1    9.05    2.91
   7   7   1    3.18    2.56
  -7   7  -1    2.33    1.99
  -7   7   1    3.92    2.55
  -7   7   1    0.60    1.91
   7  -7   1    3.57    1.89
  -7   7   1    2.75    2.02
  -7   7   1    1.07    1.75
   7  -7   1    2.27    2.22
   7   7  -1    6.75    3.09
  -7   7   1    1.95    2.56
   7   7  -1    4.54    2.48
   7   7  -1    1.11    1.93
   7  -8  -1   21.96    2.86
  -7   8  -1   22.10    3.25
  -7   8  -1   26.54    3.83
  -7   8  -1   16.43    2.69
  -7   8  -1   15.99    3.18
   7  -8   1   17.21    2.66
   7   8  -1   33.18    3.77
   7  -8   1   21.56    3.06
  -7   8   1   20.14    2.77
  -7   8   1   23.02    3.08
  -7   8   1   28.69    3.46
   7   8  -1   18.92    3.49
  -7   8   1   21.97    3.43
  -7   8   1   23.45    3.45
   7   8  -1   21.31    3.63
  -7   9  -1    0.69    1.52
  -7   9  -1    1.69    1.23
  -7   9   1    2.58    1.30
  -7   9   1    3.11    1.61
  -8   0  -1    1.16    1.23
  -8   0  -1    3.01    1.25
  -8   0  -1    0.43    1.25
   8   0   1    0.85    1.27
  -8   0   1    1.21    1.10
   8   0  -1   -1.68    1.66
   8   0  -1   -0.34    1.56
   8   0   1    0.38    1.31
   8   0  -1    0.71    1.14
  -8   0   1    0.29    1.17
  -8   0   1   -0.48    1.12
   8   0  -1   -1.17    1.38
   8   0   1   -2.55    1.59
   8   1   1   22.47    2.97
   8   1   1   23.49    3.12
  -8   1  -1   21.02    2.49
   8   1   1   14.68    2.43
   8  -1  -1   17.82    2.45
  -8   1  -1   18.44    2.50
   8   1   1   19.03    2.62
  -8  -1   1   20.92    2.50
   8   1   1   23.49    3.07
  -8  -1   1   17.05    2.39
  -8  -1   1   20.27    2.52
   8  -1  -1   19.14    2.79
   8  -1  -1   20.38    2.89
  -8  -1  -1   17.50    2.35
   8   1  -1   16.36    2.37
   8  -1   1   20.63    2.35
   8   1  -1   18.45    3.07
   8   1  -1   15.92    2.70
  -8  -1  -1   24.08    2.62
  -8   1   1   20.43    2.65
  -8   1   1   17.00    2.63
   8  -1   1   21.36    2.81
   8   1  -1   23.50    2.89
   8  -1   1   18.20    2.70
   8   2   1    5.06    1.81
   8  -2  -1    5.54    1.54
  -8  -2   1    5.18    1.72
  -8   2  -1    8.53    2.06
   8   2   1    2.89    1.55
  -8   2  -1    2.66    1.69
  -8  -2   1    6.45    1.77
   8   2   1    3.02    1.53
  -8   2  -1    4.65    1.64
   8   2   1    2.99    1.55
   8  -2  -1    3.64    1.68
   8   2  -1    4.14    1.81
   8   2  -1    3.94    2.01
  -8   2   1    4.22    1.72
   8   2  -1    7.35    2.01
   8  -2   1    5.60    1.59
   8  -2   1    5.77    1.89
   8   2  -1    2.40    1.66
  -8  -2  -1    8.04    1.98
  -8  -2  -1    5.89    1.72
   8  -2   1    5.91    1.76
  -8   2   1    5.65    1.76
   8  -3  -1    0.49    1.39
   8  -3  -1   -0.17    1.43
  -8  -3   1    2.57    1.75
   8   3   1    5.44    1.98
  -8   3  -1   -0.16    1.33
  -8  -3   1   -1.10    1.27
   8   3   1   -0.43    1.55
   8   3   1   -0.63    1.43
  -8   3  -1   -1.21    1.44
   8   3   1    0.64    1.73
  -8   3  -1   -0.17    1.45
   8   3  -1   -1.31    1.76
   8   3  -1    1.88    1.69
  -8   3   1   -0.81    1.66
  -8   3   1    1.36    1.51
   8  -3   1    0.78    1.56
  -8   3   1   -1.15    1.23
  -8  -3  -1    2.47    1.57
   8   3  -1    1.33    1.71
   8   3  -1    2.15    1.46
   8  -3   1   -0.19    1.33
   8   4   1    0.52    1.84
   8  -4  -1    5.34    2.09
   8  -4  -1    3.55    1.81
  -8   4  -1    2.74    1.86
   8   4   1    4.40    1.90
   8   4   1    3.80    1.98
  -8  -4   1    4.94    2.03
   8   4   1    2.25    1.77
  -8   4  -1   -1.50    1.52
   8   4  -1    2.07    1.97
   8  -4   1    3.60    1.95
  -8  -4  -1    4.60    1.76
   8   4  -1    3.19    2.11
   8  -4   1    4.34    1.74
  -8   4   1    5.33    1.97
  -8   4   1    1.32    1.64
   8   4  -1    3.08    2.24
  -8   4   1    2.55    1.68
   8   4  -1    2.84    1.94
   8   5   1   17.30    3.79
   8   5   1    4.02    2.47
   8   5   1    9.61    2.48
   8  -5  -1   11.76    2.96
   8   5   1   13.61    3.08
   8   5   1    7.21    2.22
  -8   5  -1    7.30    2.48
   8  -5  -1   12.17    2.62
  -8   5  -1   12.75    2.74
   8   5  -1   11.46    2.56
   8   5  -1   11.74    2.94
   8   5  -1    9.78    3.01
  -8   5   1   12.20    2.83
   8   5  -1   10.09    2.66
   8   5  -1    8.43    3.31
  -8   5   1   11.82    2.68
  -8   5   1    6.73    3.15
   8  -5   1   10.60    2.50
   8   5  -1    9.84    2.72
   8  -5   1    7.94    2.92
  -8   6  -1    0.17    2.66
   8   6   1    0.72    2.38
   8   6   1    0.20    2.18
  -8   6  -1   -1.75    1.70
   8   6   1   -4.18    2.57
   8   6   1   -1.67    1.73
   8   6   1   -0.50    1.90
  -8   6  -1   -0.59    1.84
  -8   6  -1   -1.50    1.60
   8  -6  -1   -0.04    1.64
   8  -6  -1   -1.58    1.93
   8   6  -1   -1.38    2.58
  -8   6   1   -1.21    1.55
   8   6  -1    1.58    1.82
   8   6  -1   -1.19    2.03
   8  -6   1   -1.15    1.77
   8   6  -1    0.68    2.14
  -8   6   1   -0.49    2.36
  -8   6   1    1.29    1.66
   8  -6   1   -2.94    2.04
  -8   6   1   -1.42    1.88
  -8   7  -1    8.77    2.28
   8   7   1    9.71    2.90
  -8   7  -1    9.99    2.96
  -8   7  -1    6.45    2.12
   8  -7  -1    7.35    2.06
   8   7   1    8.35    2.34
  -8   7  -1    4.72    2.10
   8   7   1   13.38    2.81
   8   7  -1    8.65    2.23
   8  -7   1    9.66    2.55
  -8   7   1    9.96    2.52
   8   7  -1   11.61    2.91
  -8   7   1   13.62    2.61
  -8   7   1   11.80    2.92
   8  -7   1   13.16    2.77
  -8   7   1    5.60    2.11
   8   7  -1    9.84    3.07
   8   7  -1    8.84    2.67
  -8   8  -1    1.11    1.39
  -8   8  -1    1.14    1.46
  -8   8  -1    0.05    1.84
   8  -8  -1   -0.14    1.30
  -8   8  -1    1.08    1.73
  -8   8   1    0.64    1.42
  -8   8   1   -0.66    1.29
   8  -8   1   -0.01    1.39
   8  -8   1    0.34    1.46
  -8   8   1    0.09    1.59
   8   8  -1   -2.86    1.89
   8   8  -1    0.49    1.57
  -8   8   1   -1.28    1.76
   9   0  -1    0.63    1.41
   9   0   1   -0.93    1.30
  -9   0  -1   -0.06    1.27
   9   0  -1    0.79    1.73
   9   0   1   -0.84    1.30
   9   0   1   -0.28    1.57
  -9   0   1   -0.92    1.32
   9   0  -1    0.41    1.44
  -9   0  -1    1.22    1.52
  -9   0   1    0.77    1.40
   9  -1  -1   33.05    3.52
  -9  -1   1   36.79    3.59
   9  -1  -1   29.51    3.28
   9   1   1   37.77    3.77
  -9   1  -1   35.77    3.45
   9  -1  -1   32.81    3.79
  -9  -1   1   38.70    3.42
   9   1   1   40.77    3.56
   9   1   1   35.80    3.67
   9   1   1   36.33    3.85
  -9   1  -1   39.91    3.49
   9  -1   1   35.26    3.54
   9   1  -1   35.89    3.92
   9  -1   1   34.35    3.74
  -9   1   1   29.10    3.18
  -9  -1  -1   41.79    3.46
   9   1  -1   37.90    3.89
   9   1  -1   36.99    3.55
   9   1  -1   36.77    3.89
  -9  -1  -1   31.81    3.37
   9  -1   1   30.55    3.36
  -9  -1  -1   35.34    3.24
  -9   1   1   35.93    3.43
  -9  -2   1   60.71    4.67
   9   2   1   69.55    5.11
  -9   2  -1   66.06    4.75
   9  -2  -1   60.69    4.59
  -9  -2   1   59.66    4.63
   9   2   1   68.37    5.02
   9  -2  -1   71.50    4.88
   9   2   1   60.13    4.71
  -9   2  -1   56.11    4.56
  -9   2   1   61.22    4.48
  -9  -2  -1   62.00    4.64
   9   2  -1   60.99    4.78
   9   2  -1   70.55    5.19
  -9   2   1   59.95    4.65
  -9  -2  -1   62.62    4.72
   9  -2   1   60.85    4.49
   9   2  -1   61.28    5.07
   9   2  -1   61.01    4.84
   9  -2   1   62.52    4.82
   9  -2   1   61.39    4.77
   9   3   1    1.17    2.04
   9  -3  -1    2.48    1.58
  -9   3  -1   -0.65    1.36
  -9   3  -1    2.21    1.39
  -9  -3   1    0.12    1.66
   9   3   1   -0.11    1.68
  -9  -3   1    2.48    1.86
   9  -3  -1   -0.33    1.52
   9   3   1   -0.22    1.64
   9   3   1    1.04    1.69
  -9   3  -1    1.63    1.79
   9   3  -1   -0.11    1.94
  -9   3   1    1.50    2.26
   9   3  -1    2.53    1.99
   9   3  -1   -1.30    1.75
   9  -3   1   -2.15    1.47
  -9  -3  -1    0.69    1.45
  -9   3   1   -1.69    1.53
  -9   3   1    0.54    1.56
   9  -3   1    2.62    1.72
   9   3  -1   -0.23    1.75
   9  -4  -1   74.14    5.98
   9   4   1   76.23    5.91
   9  -4  -1   87.14    5.62
   9   4   1   70.64    7.39
  -9   4  -1   69.27    5.62
   9   4   1   72.53    6.25
   9   4   1   78.21    5.79
   9   4   1   80.38    5.85
   9   4   1   84.33    5.92
  -9   4  -1   78.36    5.69
   9   4  -1   62.70    6.10
   9   4  -1   70.93    7.20
   9   4  -1   68.49    5.72
  -9   4   1   77.75    5.79
   9   4  -1   82.82    6.16
   9   4  -1   82.22    5.96
   9   4  -1   75.89    5.90
   9  -4   1   70.42    5.38
   9  -4   1   70.24    6.16
  -9   4   1   80.31    5.76
  -9   4   1   69.42    5.44
   9  -5  -1    3.18    2.31
   9   5   1    0.78    1.93
  -9   5  -1   -0.39    1.69
   9   5   1    3.48    2.24
   9   5   1   -0.32    2.70
   9   5   1   -1.48    1.80
  -9   5  -1    1.02    1.84
   9  -5  -1    0.93    1.77
   9   5   1    1.31    1.81
   9   5  -1    0.12    1.85
   9   5  -1   -0.90    2.16
   9   5  -1    4.91    2.80
  -9   5   1   -0.29    1.67
  -9   5   1    4.12    3.06
  -9   5   1    0.12    1.80
   9  -5   1    1.41    1.79
   9   5  -1    0.05    1.94
   9  -5   1    1.81    2.08
   9   5  -1    2.66    2.11
   9   6   1    9.71    2.61
   9   6   1    3.65    2.03
   9  -6  -1    6.79    2.37
   9   6   1    6.88    2.70
   9   6   1    2.81    2.83
  -9   6  -1    5.22    2.20
  -9   6  -1    9.10    2.44
   9  -6  -1    6.50    2.04
   9   6   1   10.41    2.80
   9  -6   1   12.14    2.75
   9   6  -1    9.04    2.64
   9   6  -1    7.59    2.67
   9   6  -1    6.64    2.84
   9   6  -1    4.75    2.19
  -9   6   1    5.69    2.02
  -9   6   1    1.41    2.73
  -9   6   1    7.96    2.31
   9  -6   1    7.74    2.24
   9   6  -1   13.77    2.75
   9  -7  -1   -0.24    1.58
   9   7   1    0.25    1.92
  -9   7  -1   -1.01    2.23
   9   7   1   -0.05    2.07
  -9   7  -1   -1.95    1.62
   9   7   1    0.58    1.64
  -9   7  -1    3.31    1.77
  -9   7  -1    0.20    1.56
   9   7  -1   -2.68    1.64
   9   7  -1   -1.23    1.38
  -9   7   1   -0.27    1.54
  -9   7   1   -2.55    1.90
  -9   7   1    1.21    1.45
   9  -7   1    4.45    1.86
   9   7  -1    1.02    1.80
   9   7  -1   -1.12    2.05
   9  -7   1    1.12    1.66
   9   8   1    9.69    1.78
  -9   8  -1   10.66    2.28
  -9   8  -1    9.54    1.78
  -9   8  -1    8.95    1.79
   9   8  -1    8.79    1.94
  -9   8   1    8.53    2.14
  -9   8   1    5.96    1.58
   9   8  -1    8.95    2.22
 -10   0   1   -0.15    1.76
  10   0  -1    0.26    1.63
 -10   0   1    0.10    1.62
  10   0   1   -1.53    1.42
  10   0   1   -2.26    1.59
 -10   0  -1    1.43    1.75
  10   0  -1    1.04    1.70
  10   0  -1    1.31    2.09
 -10   0  -1    0.20    1.41
  10   0   1   -1.00    1.83
  10  -1  -1    8.99    2.39
  10   1   1    8.20    2.22
 -10  -1   1   14.26    2.63
  10   1   1    3.48    2.00
 -10   1  -1   13.22    2.61
 -10  -1   1   10.68    2.39
 -10   1  -1    8.22    2.35
  10  -1  -1    3.41    2.07
  10   1   1    5.77    3.10
  10   1   1    9.68    2.47
  10  -1  -1    9.52    3.40
  10   1  -1    9.73    2.48
  10  -1   1    6.81    2.13
  10  -1   1    9.62    2.46
 -10   1   1    9.98    2.19
  10  -1   1    2.52    2.14
 -10  -1  -1    8.80    2.20
  10   1  -1   12.14    2.58
  10   1  -1    4.87    2.40
 -10  -1  -1   10.89    2.55
  10   1  -1    7.25    2.57
 -10   1   1    4.86    1.83
  10   2   1    4.31    2.47
  10   2   1    5.07    2.53
  10   2   1    0.39    1.71
  10  -2  -1    0.97    1.74
  10  -2  -1    2.25    2.23
  10   2   1    2.51    1.84
 -10  -2   1    0.86    1.76
 -10   2  -1    0.00    1.55
  10   2   1    0.27    2.55
 -10   2  -1    2.92    1.85
 -10   2   1   -0.18    1.71
  10   2  -1    3.06    2.39
  10  -2   1   -1.02    1.78
  10  -2   1    2.82    2.05
  10   2  -1    4.11    2.17
  10   2  -1    2.53    2.70
  10   2  -1   -1.33    2.27
 -10  -2  -1    2.38    1.82
  10  -2   1    0.99    2.28
  10   2  -1    1.22    2.05
  10   2  -1    0.38    2.04
 -10   2   1    2.44    1.77
  10   3   1   -0.14    1.82
 -10  -3   1   -2.34    1.65
  10   3   1    2.56    2.66
  10   3   1    6.78    2.37
  10   3   1   -1.76    2.23
  10  -3  -1   -0.36    2.11
 -10   3  -1    0.60    1.70
 -10   3  -1    3.71    2.08
 -10   3  -1    0.53    2.22
  10   3   1    0.65    1.86
  10  -3  -1    2.02    1.92
  10  -3   1   -2.30    2.40
 -10   3   1   -0.73    1.76
 -10  -3  -1    0.79    1.81
  10   3  -1   -1.99    1.88
  10   3  -1    4.00    2.33
  10   3  -1    3.58    2.14
 -10   3   1    3.23    1.84
  10   3  -1    0.40    2.49
  10   3  -1    1.12    2.06
  10  -3   1    2.60    2.00
  10   3  -1    1.60    1.94
  10  -4  -1    5.58    2.55
  10   4   1    6.34    3.08
 -10   4  -1    4.23    2.15
  10   4   1    8.22    2.77
  10   4   1    8.31    2.47
  10   4   1    5.56    2.23
  10   4   1    7.45    2.62
  10  -4  -1   -0.04    2.39
 -10   4  -1    2.69    2.09
  10   4  -1   10.54    3.20
  10  -4   1    6.93    2.59
  10   4  -1    4.79    2.43
 -10   4   1    5.34    2.04
 -10   4   1    4.39    2.14
  10   4  -1    5.41    2.26
  10   4  -1    5.84    2.40
  10   4  -1    2.73    1.98
 -10  -4  -1    3.78    2.05
 -10   4   1    2.69    2.32
  10  -4   1    4.28    2.13
 -10   5  -1    0.38    1.73
  10   5   1    0.71    2.05
  10  -5  -1   -0.98    2.32
  10   5   1    2.78    2.00
  10   5   1    2.60    2.48
 -10   5  -1    3.01    2.10
  10   5   1    0.43    2.13
  10  -5  -1   -2.66    1.48
  10   5   1    4.38    2.36
 -10   5   1    4.66    2.11
  10  -5   1    1.24    1.94
  10   5  -1    3.36    2.12
  10   5  -1   -1.31    1.88
 -10   5   1    2.15    1.76
  10   5  -1    0.13    1.82
  10  -5   1    3.34    2.30
  10   5  -1    1.12    2.35
  10   5  -1    2.73    2.15
  10  -6  -1    1.38    1.93
 -10   6  -1    1.12    1.53
  10   6   1    2.38    1.95
  10   6   1    1.22    1.69
  10   6   1    0.31    2.08
 -10   6  -1   -0.18    1.55
  10  -6  -1   -0.38    1.72
  10   6   1    2.61    1.97
  10   6   1   -1.33    2.41
  10   6  -1    0.31    2.01
  10  -6   1    2.25    2.14
  10   6  -1   -0.79    1.47
  10   6  -1   -1.07    1.69
 -10   6   1   -0.22    1.79
  10   6  -1   -0.66    2.28
 -10   6   1    0.74    1.46
  10   6  -1    0.63    1.85
 -10   6   1   -2.84    2.43
  10  -6   1   -0.03    1.74
  10   7   1    4.98    1.78
 -10   7  -1    9.45    2.00
 -10   7  -1    7.22    1.95
  10  -7  -1    7.67    1.95
  10   7  -1    7.43    3.13
 -10   7   1   10.38    2.36
  10   7  -1    5.46    1.81
  10   7  -1    8.74    2.29
 -10   7   1    4.98    2.69
  10  -7   1    7.91    2.19
  10   7  -1    7.64    2.31
  10  -7   1    6.93    1.93
 -10   7   1    5.61    1.63
  11   0  -1    1.80    2.10
  11   0   1    0.73    2.72
 -11   0   1    1.47    1.90
  11   0   1   -1.25    2.08
  11   0  -1    2.07    2.40
  11   0   1   -0.22    1.97
  11   0   1    1.76    2.21
  11   0  -1   -1.20    2.03
 -11   0  -1    1.16    2.12
  11   0  -1   -1.30    2.69
 -11   0  -1    0.80    1.85
  11   1   1   13.27    3.19
  11   1   1   13.88    3.40
  11   1   1    8.21    3.19
  11  -1  -1   13.98    2.99
  11   1   1   10.90    2.72
 -11  -1   1   21.44    3.32
  11  -1  -1   12.21    3.27
 -11   1  -1   12.19    2.69
 -11   1  -1   11.11    2.52
  11   1  -1   11.23    2.87
 -11   1   1   10.53    2.48
 -11   1   1   10.08    2.53
  11  -1   1   13.74    2.82
  11   1  -1   12.81    2.87
  11  -1   1    9.96    3.11
 -11  -1  -1   13.99    2.81
  11   1  -1   10.79    3.19
  11   1  -1   13.10    3.08
  11  -1   1   10.96    2.70
  11   1  -1   10.94    3.51
  11   2   1   10.57    2.95
 -11   2  -1    9.05    2.40
  11   2   1   10.77    2.77
  11   2   1   10.26    2.87
  11   2   1   10.38    3.13
  11  -2  -1    9.07    3.00
 -11  -2   1   11.62    2.57
 -11   2  -1    9.92    2.35
  11   2   1   11.49    2.99
  11  -2  -1   11.88    2.90
  11  -2   1   14.33    3.09
  11  -2   1    8.60    2.70
  11   2  -1    9.59    3.02
  11   2  -1   11.33    2.68
 -11   2   1   18.14    2.90
  11   2  -1    9.88    2.74
  11   2  -1    7.27    2.64
  11   2  -1    9.06    2.60
 -11  -2  -1   13.72    2.56
 -11   2   1   10.46    2.34
  11   2  -1   13.15    3.04
  11  -3  -1   -0.41    2.00
 -11   3  -1   -0.99    1.65
  11   3   1   -0.32    1.98
  11   3   1   -0.09    1.89
  11   3   1   -2.95    1.72
 -11  -3   1   -0.58    1.68
 -11   3  -1   -0.41    1.66
  11   3   1    1.31    2.09
  11  -3  -1   -0.11    1.99
  11   3   1    1.01    2.50
  11  -3   1    0.40    1.90
  11   3  -1    1.43    2.38
 -11  -3  -1    0.48    1.79
  11   3  -1   -3.06    1.71
  11   3  -1    2.79    2.16
 -11   3   1    3.03    2.05
  11   3  -1   -0.91    1.66
  11  -3   1    5.27    2.24
  11   3  -1    0.86    1.97
 -11   3   1   -0.06    1.63
  11   4   1    4.48    2.60
  11   4   1    0.62    2.02
  11  -4  -1    5.63    2.17
  11   4   1    2.20    2.20
 -11   4  -1    2.11    1.87
  11   4   1    2.75    1.92
  11  -4  -1    2.91    2.18
  11   4   1   -0.49    1.92
  11   4  -1    1.52    2.43
  11   4  -1    0.62    1.99
  11  -4   1    0.51    2.01
  11   4  -1    2.68    2.21
 -11   4   1    3.11    2.00
  11   4  -1    4.92    2.31
  11  -4   1    2.72    2.20
 -11  -4  -1    1.21    1.84
 -11   4   1    2.84    2.00
  11   4  -1    2.86    2.12
  11   5   1   22.80    3.08
  11  -5  -1   22.99    3.25
  11   5   1   24.44    3.63
 -11   5  -1   23.04    3.02
  11  -5  -1   23.20    3.35
  11   5   1   19.09    3.21
  11   5   1   22.37    3.50
  11   5   1   22.91    3.94
 -11   5  -1   37.82    3.72
  11   5  -1   23.57    3.52
  11   5  -1   15.46    3.17
  11   5  -1   18.20    3.02
  11  -5   1   25.00    3.41
  11  -5   1   24.61    3.51
  11   5  -1   20.67    3.73
 -11   5   1   21.20    2.96
  11   5  -1   30.91    3.87
  11   6   1   -1.40    1.82
  11  -6  -1   -1.01    1.57
  11  -6  -1    1.45    1.70
  11   6   1   -1.39    1.59
  11   6   1   -1.26    1.81
  11   6   1    2.25    1.61
 -11   6  -1    0.37    1.29
 -11   6  -1    0.81    1.57
  11   6   1   -0.28    1.62
  11   6  -1    2.08    1.73
  11   6  -1   -1.29    1.54
 -11   6   1   -0.09    1.27
  11   6  -1    0.35    1.87
  11  -6   1   -0.84    1.62
  11   6  -1   -2.62    1.63
  11   6  -1   -1.44    1.39
 -11   6   1   -0.66    1.61
  11  -6   1    1.49    1.60
 -11   7  -1   11.45    1.82
  11   7   1   24.86    2.63
  11   7  -1   13.11    2.49
  11  -7   1   16.64    2.22
  11   7  -1   15.61    2.13
 -11   7   1   20.69    2.26
  12   0   1    0.13    2.58
  12   0  -1    0.22    2.07
  12   0   1    1.82    2.32
  12   0  -1    1.64    2.42
 -12   0  -1    0.33    1.79
  12   0  -1   -1.46    2.32
  12   0   1   -1.22    1.76
 -12   0  -1    2.33    1.77
  12   0  -1    1.37    2.03
 -12   0   1    1.24    1.72
  12   1   1    2.74    2.14
 -12   1  -1    3.03    1.91
  12  -1  -1   -0.11    2.07
 -12   1  -1    0.20    1.66
  12  -1  -1    3.24    2.33
  12   1   1    3.66    2.61
  12   1   1    0.44    2.47
 -12  -1   1    3.51    2.00
  12   1  -1   -0.01    2.39
 -12   1   1    5.63    2.12
 -12   1   1    7.23    2.02
 -12  -1  -1    3.26    2.18
  12   1  -1    5.49    2.56
  12   1  -1    4.05    2.68
  12  -1   1    4.62    2.54
  12  -1   1    3.44    2.36
  12   1  -1    5.65    2.40
  12  -1   1    1.87    1.98
  12  -2  -1    7.03    2.33
  12   2   1    3.34    2.64
 -12  -2   1    4.98    2.27
  12   2   1    8.55    2.71
  12  -2  -1   11.30    3.03
  12   2   1    6.59    2.27
  12   2   1   10.30    2.71
  12   2   1    8.74    2.66
 -12   2  -1    8.74    2.29
 -12   2  -1    9.64    2.24
  12   2  -1    7.77    2.91
  12  -2   1    3.97    2.36
  12   2  -1    5.47    2.28
  12   2  -1    6.77    2.33
  12   2  -1    7.88    2.55
 -12   2   1    7.51    2.30
  12  -2   1    8.43    2.81
  12   2  -1   10.21    3.34
 -12   2   1    7.92    2.24
 -12  -2  -1   11.26    2.50
 -12   3  -1    0.02    1.70
  12   3   1    0.35    1.77
 -12   3  -1    1.32    1.97
  12  -3  -1    4.24    2.10
  12  -3  -1    2.95    2.04
 -12  -3   1    1.43    1.94
  12   3   1    5.03    2.35
  12   3   1    1.90    1.91
  12   3   1    5.16    2.52
  12   3   1    1.26    2.17
  12  -3   1    3.35    2.07
 -12   3   1    3.84    1.93
  12   3  -1    1.11    2.05
  12  -3   1    3.12    2.19
 -12  -3  -1   -0.55    1.64
  12   3  -1    2.07    2.53
 -12   3   1    0.56    1.64
  12   3  -1   -0.35    1.73
  12   3  -1   -0.92    1.88
  12   3  -1    0.77    2.13
  12   4   1    4.58    2.43
 -12   4  -1    9.09    2.17
  12   4   1    9.28    2.72
  12  -4  -1    9.39    2.50
  12   4   1    3.60    2.06
  12   4   1   10.15    2.51
  12  -4  -1    5.66    2.24
  12   4   1    6.96    2.19
  12   4  -1    8.69    2.50
 -12  -4  -1    8.21    2.40
  12  -4   1    8.61    2.39
 -12   4   1    6.62    2.30
  12   4  -1   10.46    2.65
  12   4  -1    3.69    2.10
  12  -4   1    5.06    2.52
 -12   4   1    8.68    2.09
  12   4  -1    4.25    2.17
  12   4  -1    7.81    2.81
  12  -5  -1    2.08    1.61
  12   5   1   -0.36    1.73
  12   5   1    0.23    1.86
  12   5   1    0.23    1.50
 -12   5  -1   -2.59    1.21
  12   5   1    0.17    1.47
  12  -5  -1   -1.77    1.54
  12   5   1    0.65    1.65
  12   5  -1   -1.65    1.56
  12   5  -1    1.45    1.99
  12   5  -1   -0.03    1.64
  12   5  -1    0.58    1.77
  12  -5   1    1.44    1.76
  12  -5   1    0.73    1.52
  12   5  -1   -0.15    1.53
 -12   5   1   -1.10    1.24
 -12   6  -1    0.21    1.10
  12  -6  -1    0.31    2.23
  12   6   1    0.42    1.72
  12   6   1    1.05    1.38
  12   6   1    0.45    1.37
  12   6  -1   -0.97    1.15
 -12   6   1    2.36    1.33
  12   6  -1    1.34    1.66
  12   6  -1   -0.37    1.45
  12  -6   1    0.47    1.38
  13   0   1    1.02    2.06
 -13   0  -1   -0.88    1.53
  13   0  -1   -0.40    2.12
  13   0   1    0.71    2.40
  13   0  -1   -3.26    1.92
  13   0  -1    2.57    2.20
  13   0   1   -0.43    2.15
 -13   0  -1    0.77    1.69
 -13   0   1    0.11    1.54
 -13   1  -1   58.51    4.81
 -13   1  -1   65.50    4.78
 -13  -1   1   68.90    4.93
  13   1   1   71.05    6.20
  13   1   1   60.97    5.80
  13  -1  -1   63.33    5.43
  13  -1  -1   67.27    5.96
  13   1   1   58.14    5.16
  13  -1   1   62.02    5.87
  13   1  -1   59.61    5.61
  13   1  -1   65.98    5.30
 -13  -1  -1   62.07    4.93
 -13   1   1   70.24    4.98
  13   1  -1   61.44    5.94
 -13   1   1   56.24    4.97
  13   2   1   18.60    3.72
  13   2   1   18.19    3.45
  13   2   1   14.89    3.08
 -13   2  -1    9.81    2.43
 -13   2  -1   17.65    2.70
 -13  -2   1   18.73    2.84
  13   2   1   14.74    2.76
  13  -2  -1   19.66    3.25
  13   2   1   16.47    2.80
  13  -2  -1   13.25    2.96
  13   2  -1   21.27    3.30
  13   2  -1   10.81    2.67
  13  -2   1   14.93    3.15
  13   2  -1   16.06    3.49
  13   2  -1   15.69    3.06
 -13   2   1   17.47    2.78
 -13  -2  -1   11.87    2.49
 -13   2   1   17.24    2.68
  13   3   1    2.85    2.37
  13  -3  -1    4.26    2.11
  13   3   1   -0.38    1.76
 -13  -3   1    3.74    1.82
 -13   3  -1    3.69    1.71
  13  -3  -1    3.11    2.10
 -13   3  -1    4.91    1.98
  13   3   1    2.72    1.98
  13   3   1    0.55    2.01
  13   3   1    0.89    1.76
  13   3  -1    5.06    2.20
 -13   3   1    5.69    1.84
  13   3  -1    3.27    2.23
  13   3  -1    5.31    2.03
  13   3  -1    3.16    1.88
  13  -3   1    5.53    2.42
  13  -3   1    0.54    2.01
 -13   3   1    4.82    1.96
  13   3  -1    3.87    2.20
 -13  -3  -1    4.58    2.01
  13   4   1    7.74    1.99
  13   4   1    6.87    2.27
 -13   4  -1    7.10    1.72
  13  -4  -1    6.29    1.98
  13   4   1    6.55    2.08
  13  -4  -1    7.17    2.09
  13   4   1    4.11    2.14
  13   4   1    4.74    1.96
  13   4  -1    6.15    1.90
  13  -4   1    3.66    1.95
  13   4  -1    5.27    2.06
  13   4  -1    6.26    2.25
  13   4  -1    5.46    2.07
 -13   4   1    1.10    2.61
 -13   4   1    8.53    1.92
  13   4  -1    4.48    1.92
  13  -4   1    3.87    2.00
  13  -5  -1   24.26    3.07
  13   5   1   23.84    2.74
  13   5   1   17.25    2.70
  13   5   1   17.52    2.43
 -13   5  -1   20.67    2.54
  13  -5   1   16.55    2.42
  13   5  -1   18.50    2.65
 -13   5   1   20.42    2.38
  13   5  -1   23.65    3.25
  13   5  -1   23.67    2.73
 -14   0  -1    2.85    1.59
  14   0  -1   -1.37    1.83
 -14   0   1    0.13    1.68
  14   0   1    0.62    1.80
 -14   0   1    1.15    1.52
  14   0   1   -3.48    2.33
  14   1   1    1.22    1.88
 -14  -1   1    0.50    1.43
 -14   1  -1    0.66    1.35
  14  -1  -1    0.14    1.86
  14   1   1   -1.63    1.78
  14  -1  -1   -0.13    3.16
 -14   1  -1   -1.04    1.45
  14   1   1    3.21    1.91
  14   1  -1   -1.84    1.91
  14  -1   1   -0.80    1.79
 -14  -1  -1    1.14    1.53
 -14   1   1   -1.29    1.21
  14   1  -1    0.82    1.75
  14  -2  -1    3.62    2.10
 -14   2  -1    3.93    1.60
  14   2   1    7.86    2.46
  14   2   1    9.06    2.24
 -14   2  -1    6.16    1.76
  14   2   1    6.91    2.19
 -14  -2   1    6.85    1.86
  14  -2  -1    5.48    2.39
  14   2  -1    7.09    2.16
 -14  -2  -1    6.10    1.85
  14   2  -1    8.87    2.22
  14   2  -1    6.47    2.50
 -14   2   1    7.98    1.99
  14  -2   1    3.50    1.89
 -14   2   1    7.24    1.79
 -14   3  -1   -0.56    1.18
  14   3   1    0.56    1.69
  14   3   1    0.24    1.47
  14  -3  -1   -0.26    1.44
  14   3   1    1.02    1.56
  14   3  -1    1.22    1.66
  14  -3   1    1.17    1.61
  14   3  -1   -1.05    1.66
 -14   3   1    0.41    1.20
  14   3  -1    0.59    1.46
  14   4   1    2.41    1.39
  14   4   1    0.42    1.25
  14   4   1    0.00    1.48
  14  -4  -1    0.84    1.44
 -14   4  -1    0.29    1.03
 -14   4   1    2.77    1.10
  14   4  -1    2.74    1.64
  14   4  -1    1.03    1.22
  14   4  -1   -0.55    1.19
  14  -4   1   -0.21    1.32
  15   0  -1   -1.48    1.54
  15   0   1    0.45    1.62
  15  -1  -1   53.13    4.49
 -15  -1   1   62.74    4.00
  15   1   1   64.22    4.67
 -15  -1  -1   56.03    3.89
  15  -1   1   63.05    4.69
  15   1  -1   58.71    4.79
  15   2   1    1.24    1.40
  15   2   1    1.82    1.50
  15  -2  -1    0.44    1.39
 -15  -2   1    3.86    1.42
 -15   2  -1    0.98    1.13
  15  -2   1    2.45    1.43
  15   2  -1    0.85    1.42
   0   0  -2 1000.00   40.44
   0   0   2  990.81   40.42
   0   0   2  982.26   40.45
   0   1  -2    0.47    0.63
   0   1   2   -0.45    0.42
   0  -1   2    0.84    0.47
   0   1  -2   -0.03    0.29
   0   1  -2   -0.11    0.47
   0  -1  -2   -0.12    0.40
   0   1   2   -0.35    0.53
   0  -1  -2    0.42    0.28
   0   2   2  648.07   27.87
   0   2  -2  686.11   27.89
   0  -2   2  675.83   27.61
   0   2  -2  677.11   27.57
   0   2   2  665.08   27.90
   0  -2  -2  672.26   27.60
   0   2   2  696.69   27.66
   0  -2   2  665.00   27.84
   0   2  -2  652.73   27.93
   0  -3   2    0.00    0.56
   0   3   2   -1.48    0.82
   0   3  -2    0.04    0.80
   0   3   2   -0.87    0.59
   0  -3  -2   -0.72    0.62
   0   3  -2   -0.27    0.56
   0   3   2    0.34    0.84
   0  -3   2   -0.92    0.83
   0   4   2   33.98    2.61
   0   4  -2   31.38    2.52
   0   4   2   29.57    2.61
   0   4  -2   31.13    2.25
   0  -4  -2   26.66    2.08
   0  -4   2   29.58    2.44
   0   5  -2   -1.14    1.25
   0   5   2   -2.00    1.43
   0   5  -2    1.04    1.53
   0   5   2    3.07    1.67
   0   5   2    0.21    1.49
   0   5   2    0.38    1.19
   0   5  -2    1.15    1.16
   0  -5   2   -2.37    0.90
   0  -5  -2    0.50    0.92
   0   5   2    0.28    1.23
   0  -6   2  224.00   11.29
   0   6  -2  236.86   11.77
   0   6   2  244.97   12.06
   0   6   2  214.07   11.57
   0   6  -2  255.53   12.21
   0   6  -2  229.27   11.89
   0   6   2  225.93   11.73
   0   6  -2  219.84   11.99
   0   7  -2    6.46    3.17
   0   7  -2    3.84    2.12
   0   7   2    0.57    2.01
   0   7  -2   -1.10    1.91
   0   7  -2    1.70    2.12
   0   7   2    1.77    1.98
   0   7   2   -0.42    2.09
   0   7   2   -1.77    2.17
   0   7   2   -0.88    1.69
   0   7  -2   -1.03    1.77
   0   8   2   15.09    3.09
   0   8  -2   11.43    2.96
   0   8   2   16.90    4.92
   0   8   2   13.67    2.83
   0   8   2   14.65    3.12
   0   8  -2   19.23    3.26
   0   8   2   11.16    2.95
   0   8  -2   17.10    3.29
   0   8  -2   13.81    3.68
   0   8  -2   15.02    3.23
   0   9  -2   -1.48    1.54
   0   9  -2    2.29    2.13
   0   9  -2   -1.76    2.11
   0   9  -2    0.91    2.06
   0   9  -2    1.72    1.77
   0   9   2   -0.56    1.60
   0   9   2    0.04    2.01
   0   9   2    0.21    1.79
   0  10   2    2.96    1.60
   0  10  -2   -0.25    1.41
   1   0  -2   83.41    3.71
   1   0   2   90.03    3.71
   1   0   2   85.25    3.81
  -1   0  -2   85.36    3.82
  -1   0   2   85.02    3.72
   1   0  -2   87.34    3.85
  -1   0   2   87.81    3.82
  -1   0  -2   87.04    3.73
   1   1   2   53.54    2.41
   1   1   2   51.23    2.56
   1   1   2   50.41    2.71
  -1   1  -2   49.97    2.52
   1  -1  -2   50.46    2.55
   1  -1  -2   52.02    2.34
  -1  -1   2   48.92    2.56
  -1   1  -2   53.43    2.51
  -1   1   2   50.19    2.62
   1  -1   2   51.45    2.40
   1   1  -2   51.65    2.61
   1  -1   2   53.70    2.54
  -1   1   2   49.65    2.43
  -1  -1  -2   52.45    2.42
   1   1  -2   51.74    2.54
  -1  -2   2  221.45    9.27
   1  -2  -2  209.97    9.09
   1   2   2  207.91    9.23
  -1   2  -2  218.71    9.42
  -1   2  -2  222.51    9.23
   1   2   2  208.02    9.29
   1   2   2  208.41    9.50
   1   2   2  212.54    9.34
  -1   2   2  201.45    9.44
  -1   2   2  217.03    9.04
   1  -2   2  213.41    8.99
   1   2  -2  218.18    9.39
   1   2  -2  208.18    9.46
   1  -2   2  220.26    9.37
  -1   2   2  218.23    9.43
   1   2  -2  221.10    9.03
   1   3   2   35.16    2.54
   1   3   2   31.88    2.31
   1   3   2   34.77    2.37
  -1  -3   2   34.85    2.16
   1  -3  -2   38.74    2.13
   1   3   2   32.35    2.18
  -1   3  -2   34.53    2.20
  -1   3  -2   32.77    2.41
  -1   3   2   33.37    1.86
   1   3  -2   28.67    2.61
   1  -3   2   29.87    2.26
   1  -3   2   34.41    1.79
  -1   3   2   26.96    2.36
   1   3  -2   34.64    2.36
   1   3  -2   35.57    2.07
  -1   3   2   37.96    2.40
  -1  -4   2   10.01    1.35
   1  -4  -2    8.69    1.26
  -1   4  -2    8.16    1.34
   1   4   2    7.85    1.54
  -1   4  -2    7.79    1.56
   1   4   2    8.07    1.61
  -1  -4   2    8.69    1.60
   1   4   2    7.78    1.36
   1   4  -2    9.26    1.62
   1  -4   2    7.75    1.52
  -1   4   2    9.55    1.68
  -1   4   2   11.05    1.71
  -1  -4  -2    7.28    1.31
  -1   5  -2  128.76    6.96
  -1   5  -2  122.22    7.33
   1   5   2  134.14    6.97
  -1  -5   2  132.54    6.83
   1  -5  -2  130.59    6.32
   1   5   2  124.42    7.13
  -1   5  -2  124.13    6.93
   1   5   2  116.23    6.81
  -1   5  -2  118.36    7.19
   1   5   2  135.03    7.36
   1   5  -2  141.18    7.00
   1  -5   2  126.82    6.67
  -1   5   2  130.77    7.03
  -1   5   2  122.43    7.18
   1   5  -2  117.31    7.19
   1   5  -2  123.86    7.13
  -1   5   2  140.96    7.03
   1   5  -2  127.90    7.26
  -1   5   2  108.84    6.86
  -1   5   2  111.71    6.93
  -1  -5  -2  125.11    6.40
  -1   6  -2   16.19    2.96
   1   6   2   12.75    2.67
  -1   6  -2   15.84    2.90
   1   6   2   12.63    2.58
   1   6   2   14.96    2.72
   1  -6  -2   15.07    2.50
  -1   6  -2   12.57    2.48
  -1   6  -2   16.56    2.72
   1   6   2   16.61    2.72
   1  -6   2   15.67    2.50
  -1   6   2   12.97    2.54
  -1   6   2   11.05    2.49
  -1   6   2   17.02    2.87
  -1   6   2   15.20    2.73
  -1   6   2   16.95    2.83
   1   7   2   -2.55    2.47
  -1   7  -2    2.19    1.93
   1   7   2    5.42    2.30
  -1   7  -2    2.80    2.33
   1   7   2   -0.91    2.08
  -1   7  -2    0.35    2.04
  -1   7  -2    2.71    2.11
  -1   7  -2    1.99    1.96
  -1   7  -2    0.83    3.20
   1   7   2    2.41    2.18
  -1   7   2    2.35    2.39
  -1   7   2    3.31    2.18
  -1   7   2    1.73    2.07
   1   7  -2    4.69    2.91
   1   7  -2    1.41    2.46
   1   7  -2    3.21    2.21
  -1   7   2    0.97    2.29
   1   7  -2    1.56    1.94
  -1   7   2    2.31    2.14
   1   8   2   -0.40    2.13
   1   8   2    2.71    2.39
  -1   8  -2    3.19    2.27
  -1   8  -2    0.91    1.82
  -1   8  -2    1.76    2.74
   1   8   2    2.41    2.19
  -1   8  -2   -2.86    1.63
  -1   8  -2    1.05    2.13
  -1   8   2   -2.37    1.94
  -1   8   2   -1.42    1.56
   1   8  -2    0.94    2.06
   1   8  -2   -0.84    3.00
  -1   8   2   -0.90    2.05
   1   8  -2    0.43    1.91
  -1   8   2    1.13    2.16
   1   8  -2   -2.01    1.99
  -1   8   2   -0.93    2.16
  -1   9  -2   33.17    4.31
  -1   9  -2   36.35    4.31
  -1   9  -2   45.37    4.54
  -1   9  -2   32.42    3.73
  -1   9  -2   27.75    3.99
   1   9   2   32.32    4.31
   1   9   2   40.74    4.69
   1   9  -2   43.35    4.49
  -1   9   2   31.05    4.11
  -1   9   2   29.92    3.77
   1   9  -2   37.01    4.93
   1   9  -2   39.06    4.29
   1   9  -2   38.20    4.03
  -1   9   2   38.65    4.27
  -1  10  -2    0.95    1.24
  -1  10  -2    0.61    1.58
  -1  10   2    2.25    1.55
   1  10  -2    1.20    1.48
  -1  10   2   -0.70    1.16
   2   0   2  440.98   18.37
  -2   0  -2  443.38   18.41
   2   0  -2  436.50   18.29
  -2   0  -2  449.31   18.11
   2   0   2  436.14   18.29
  -2   0   2  437.94   18.35
  -2   0   2  446.72   18.28
   2   0  -2  446.01   18.33
  -2   1  -2   90.03    4.15
   2   1   2   88.61    4.30
   2  -1  -2   90.30    4.21
  -2  -1   2   87.86    4.24
   2  -1  -2   91.02    4.06
  -2  -1   2   94.00    3.90
   2   1   2   91.61    4.13
  -2   1  -2   88.34    4.23
   2   1  -2   92.98    4.29
  -2  -1  -2   89.61    3.91
   2  -1   2   95.34    4.22
   2  -1   2   88.90    4.00
   2   1  -2   93.48    4.14
  -2   1   2   90.30    4.06
  -2   1   2   92.28    4.29
  -2  -1  -2   88.06    4.30
   2  -2  -2    3.19    0.74
   2   2   2    2.01    0.71
  -2   2  -2    1.69    0.76
   2   2   2    2.76    0.96
  -2   2  -2    2.49    0.92
   2   2   2    1.51    0.99
  -2  -2   2    1.92    0.81
  -2  -2   2    2.58    0.48
   2   2   2    2.20    0.82
   2  -2   2    1.86    0.82
  -2   2   2    2.81    0.97
  -2   2   2    2.51    0.48
  -2   2   2    0.56    0.90
   2   2  -2    1.83    0.72
   2  -2   2    2.35    0.41
   2   2  -2    1.52    0.96
   2   3   2   71.55    3.81
   2   3   2   64.82    3.69
  -2   3  -2   74.12    4.02
  -2  -3   2   69.83    3.74
  -2   3  -2   74.70    3.80
   2   3   2   66.52    3.97
   2  -3  -2   70.78    3.57
   2   3   2   67.65    3.79
   2  -3   2   75.20    3.83
  -2   3   2   71.18    4.04
   2   3  -2   71.24    3.83
  -2   3   2   66.64    3.93
   2   3  -2   66.50    3.98
   2   4   2   34.07    2.81
  -2   4  -2   35.12    2.57
   2  -4  -2   34.28    2.40
   2   4   2   37.38    2.72
   2   4   2   36.24    2.91
  -2   4  -2   36.27    2.96
   2   4   2   36.47    2.73
  -2  -4   2   35.28    2.54
   2  -4   2   39.10    2.78
   2   4  -2   36.35    3.01
  -2   4   2   33.97    3.00
  -2   4   2   38.97    2.87
   2   4  -2   36.14    2.68
   2   5   2   26.89    2.79
  -2   5  -2   33.14    2.77
  -2   5  -2   30.85    2.89
   2   5   2   24.44    2.88
   2   5   2   26.92    3.29
   2  -5  -2   22.17    2.28
  -2   5  -2   26.38    3.02
  -2   5  -2   24.04    3.22
   2   5   2   33.96    3.57
  -2   5  -2   27.16    3.38
  -2  -5   2   31.44    2.82
  -2   5   2   33.77    3.47
  -2  -5  -2   32.68    2.58
   2  -5   2   27.79    2.60
   2   5  -2   33.47    3.45
   2   5  -2   31.19    2.95
  -2   5   2   37.45    3.31
  -2   5   2   26.20    2.81
  -2   5   2   31.05    3.18
   2   5  -2   29.39    3.30
   2   5  -2   32.16    3.61
  -2   5   2   29.95    2.92
   2   6   2  122.10    7.91
   2   6   2  145.30    8.21
  -2   6  -2  135.51    8.25
   2  -6  -2  142.78    7.82
  -2   6  -2  140.16    8.01
  -2  -6   2  119.53    7.45
  -2   6  -2  141.72    8.12
   2   6   2  151.87    7.98
  -2   6  -2  127.79    7.75
   2   6  -2  148.09    8.06
   2   6  -2  160.78    8.56
  -2   6   2  151.07    8.13
  -2  -6  -2  136.31    7.51
  -2   6   2  127.34    8.29
  -2   6   2  132.23    7.99
  -2   6   2  143.99    8.00
   2  -6   2  138.55    7.51
   2   6  -2  131.00    8.00
   2   6  -2  141.01    8.20
   2   7   2    1.85    2.52
  -2   7  -2    3.47    3.15
  -2   7  -2    0.00    1.73
  -2   7  -2    1.18    1.83
  -2   7  -2    2.06    2.21
  -2   7  -2    1.78    2.16
  -2   7  -2   -0.87    1.95
  -2   7   2    0.98    2.15
  -2   7   2   -3.08    1.80
   2   7  -2   -2.19    1.90
   2   7  -2   -0.09    2.06
  -2   7   2   -0.66    1.71
  -2   7   2   -0.34    2.12
   2   7  -2   -1.28    3.01
  -2   7   2   -0.32    2.05
   2   7  -2   -0.88    2.36
   2   7  -2    3.28    2.78
  -2   8  -2    4.41    2.57
  -2   8  -2   -0.21    2.05
  -2   8  -2    8.08    3.01
  -2   8  -2    5.56    2.46
  -2   8  -2    2.71    2.19
  -2   8  -2    0.76    1.94
   2   8  -2    7.90    3.00
  -2   8   2    3.28    1.96
   2   8  -2    7.63    2.59
  -2   8   2    3.40    2.42
   2   8  -2    5.22    2.46
  -2   8   2    5.20    2.45
   2   8  -2    4.08    2.20
  -2   8   2    0.51    2.00
  -2   8   2    2.69    1.97
   2  -9  -2   12.44    2.32
  -2   9  -2    7.24    2.53
  -2   9  -2   11.00    2.67
  -2   9  -2    6.43    1.98
  -2   9  -2    8.86    2.53
  -2   9  -2    5.70    2.29
  -2   9   2    5.96    2.40
  -2   9   2   10.29    2.73
  -2   9   2    5.21    1.97
   2   9  -2    5.68    2.26
  -2   9   2    9.54    2.62
   2   9  -2    5.18    2.17
   2   9  -2    6.93    2.70
  -2  10  -2   11.76    1.96
  -2  10  -2    8.11    1.81
  -2  10   2    4.10    1.43
  -2  10   2    8.63    1.98
   2  10  -2   11.30    2.00
   3   0   2  444.66   18.33
   3   0  -2  440.43   18.33
  -3   0  -2  422.06   17.93
  -3   0  -2  434.17   18.44
  -3   0   2  430.40   18.35
  -3   0   2  451.76   18.31
   3   0   2  442.26   18.40
   3   0  -2  441.10   18.26
   3   1   2   12.96    1.53
   3   1   2   13.61    1.32
  -3   1  -2   11.55    1.06
  -3  -1   2   11.13    1.26
  -3   1  -2   13.93    1.51
  -3  -1   2   11.30    1.02
   3  -1  -2   11.02    1.20
   3  -1  -2   12.44    1.15
   3  -1   2   12.08    1.22
   3   1  -2   15.02    1.37
  -3   1   2    9.62    1.10
   3   1  -2   12.34    1.13
  -3  -1  -2   10.20    1.26
   3  -1   2   12.86    1.12
  -3   1   2   12.18    1.28
  -3  -2   2    5.63    1.22
  -3  -2   2    6.33    0.78
   3  -2  -2    5.43    1.06
  -3   2  -2    6.02    1.09
   3  -2  -2    7.76    1.02
   3   2   2    4.57    1.13
   3   2   2    7.05    0.87
  -3   2  -2    5.65    1.06
   3   2   2    4.98    1.09
  -3   2   2    4.44    1.12
   3  -2   2    6.84    1.13
  -3   2   2    6.06    0.69
  -3  -2  -2    5.01    1.13
   3  -2   2    5.61    0.61
   3   2  -2    6.03    0.93
   3   2  -2    5.62    1.23
   3  -3  -2   85.15    4.14
   3   3   2   88.92    4.56
  -3   3  -2   80.03    4.44
   3   3   2   76.64    4.36
   3   3   2   80.71    4.15
  -3   3  -2   85.08    4.39
   3  -3  -2   81.79    4.36
  -3  -3   2   84.88    4.40
   3   3  -2   72.90    4.48
  -3  -3  -2   86.27    4.45
   3  -3   2   77.87    4.32
  -3   3   2   79.86    4.61
  -3   3   2   78.63    4.44
   3   3  -2   81.32    4.26
   3   4   2    2.97    1.16
   3   4   2    3.21    1.26
   3   4   2    5.77    1.51
  -3   4  -2    2.08    1.27
   3  -4  -2    3.37    1.08
  -3  -4   2    3.82    1.19
  -3   4  -2    4.40    1.25
   3  -4   2    4.37    1.37
  -3   4   2    2.86    1.30
  -3   4   2    2.06    1.14
   3   4  -2    3.44    1.26
   3   4  -2    4.14    1.51
  -3  -4  -2    5.10    1.31
  -3  -5   2   18.49    2.37
   3   5   2   19.07    3.32
  -3   5  -2   13.14    2.15
   3  -5  -2   13.42    1.90
   3   5   2   14.21    2.22
   3   5   2   16.56    2.46
   3  -5  -2   16.23    2.32
  -3   5  -2   13.95    2.56
  -3   5  -2   17.13    2.59
  -3   5  -2   12.94    2.34
  -3   5  -2   15.20    2.61
  -3   5   2   14.86    2.75
  -3   5   2   16.37    2.69
   3   5  -2   13.82    2.59
  -3   5   2   14.34    2.56
  -3  -5  -2   13.91    1.98
  -3   5   2   11.82    2.07
   3   5  -2   15.11    2.87
   3   5  -2   16.19    2.83
   3  -5   2   10.38    1.95
   3   5  -2   16.45    2.44
   3   5  -2   17.08    2.65
  -3   6  -2   17.81    2.91
   3  -6  -2   18.13    2.83
  -3   6  -2   21.78    3.49
  -3   6  -2   14.44    2.78
  -3  -6   2   14.81    2.62
  -3   6  -2   13.31    2.62
   3   6  -2   17.87    3.19
   3   6  -2   23.02    3.34
  -3   6   2   11.36    2.51
   3  -6   2   15.72    2.57
  -3   6   2   18.58    3.07
  -3   6   2   20.91    3.46
  -3   6   2   13.58    3.02
   3   6  -2   15.93    3.05
   3   6  -2   12.95    2.88
  -3   7  -2    2.28    2.09
  -3   7  -2    1.66    2.13
  -3   7  -2   -0.58    1.96
  -3   7  -2   -2.28    2.62
  -3   7  -2   -1.29    2.26
  -3   7  -2    3.38    1.90
   3   7  -2    2.12    2.02
  -3   7   2    1.93    2.18
  -3   7   2    4.34    2.13
  -3   7   2   -2.03    1.86
  -3   7   2    2.64    2.47
  -3   7   2    0.20    1.69
   3   7  -2    3.07    3.08
   3   7  -2   -0.49    2.10
   3   7  -2    0.28    2.30
   3   7  -2    0.79    2.34
  -3   8  -2    4.80    2.61
  -3   8  -2    3.14    2.26
  -3   8  -2    1.17    2.74
  -3   8  -2    0.57    1.87
  -3   8  -2    2.37    2.21
  -3   8  -2    1.48    1.95
   3   8  -2    3.54    2.60
  -3   8   2   -1.37    1.64
   3   8  -2    0.48    2.16
   3   8  -2    2.82    2.16
  -3   8   2    0.85    2.01
  -3   8   2    3.08    2.37
  -3   8   2   -0.42    2.23
  -3   8   2    2.24    1.96
  -3   9  -2   17.56    3.03
  -3   9  -2   12.87    2.94
   3  -9  -2   16.12    2.43
  -3   9  -2   17.27    3.05
  -3   9  -2   16.50    2.74
  -3   9  -2   16.60    3.06
  -3   9   2   17.74    3.00
   3   9  -2   23.72    3.77
   3   9  -2   13.59    2.60
  -3   9   2   15.39    2.71
  -3   9   2   18.12    3.30
  -3   9   2   14.53    2.79
   3   9  -2   11.76    2.70
  -3  10  -2    2.39    1.43
  -3  10  -2    2.30    1.19
  -3  10   2    0.87    1.14
  -3  10   2    2.77    1.52
  -4   0   2  115.59    5.17
  -4   0  -2  107.82    5.28
   4   0  -2  108.73    5.02
   4   0  -2  104.05    5.16
   4   0   2  110.53    5.25
  -4   0   2  110.02    5.20
   4   0   2  113.62    5.21
   4  -1  -2   14.63    1.47
   4  -1  -2   15.28    1.37
   4   1   2   13.41    1.41
   4   1   2   15.55    1.62
  -4   1  -2   13.30    1.24
  -4   1  -2   15.10    1.68
  -4  -1   2   11.98    1.51
  -4  -1   2   12.06    1.24
  -4  -1  -2   16.49    1.57
   4   1  -2   14.43    1.19
   4  -1   2   16.72    1.61
   4  -1   2   14.57    1.33
   4   1  -2   11.97    1.44
  -4   1   2   11.70    1.41
  -4   1   2   13.49    1.24
   4  -2  -2    1.92    0.93
   4   2   2    2.33    0.96
  -4  -2   2    2.14    1.00
   4  -2  -2    2.44    0.85
   4   2   2    3.81    1.21
  -4   2  -2    2.66    0.90
  -4   2  -2    1.61    1.05
  -4  -2   2    3.99    0.77
  -4  -2  -2    2.35    0.92
  -4   2   2    2.72    1.00
   4   2  -2    2.35    0.72
   4   2  -2    3.14    1.09
  -4   2   2    3.77    0.71
   4  -2   2    2.89    0.95
   4  -3  -2   90.04    4.77
  -4   3  -2   88.58    4.85
   4   3   2   84.12    4.80
   4  -3  -2   90.61    4.60
  -4   3  -2   93.61    4.94
  -4  -3   2   94.25    4.92
   4   3   2   85.29    4.95
   4   3  -2   84.74    4.96
   4   3  -2   84.15    4.57
  -4  -3  -2   93.85    4.77
  -4   3   2   97.88    5.08
   4  -3   2   91.05    4.76
   4   4   2    3.88    1.37
  -4  -4   2    3.17    1.26
  -4   4  -2    6.32    1.96
   4   4   2    5.90    1.74
  -4   4  -2    3.49    1.36
   4  -4  -2    5.80    1.50
  -4   4  -2    5.89    1.61
   4  -4  -2    6.04    1.30
  -4   4  -2    8.57    2.08
  -4  -4  -2    5.06    1.27
  -4   4   2    5.43    1.91
   4  -4   2    3.87    1.32
   4   4  -2    8.78    2.06
  -4   4   2    8.90    2.02
   4   4  -2    7.30    1.87
   4   4  -2    6.46    1.74
  -4   4   2    6.37    1.57
   4   4  -2    4.88    1.26
  -4   4   2    4.10    1.80
   4  -5  -2    0.24    1.16
  -4   5  -2    2.07    1.40
  -4   5  -2    0.54    1.77
  -4  -5   2   -0.27    1.36
   4   5   2    0.94    1.89
  -4   5  -2    0.55    1.22
  -4   5  -2    1.82    1.62
   4  -5  -2    0.87    1.11
   4   5   2    0.60    1.51
   4   5   2    0.25    1.75
  -4   5  -2    1.93    1.64
  -4   5   2    0.57    1.86
   4   5  -2    3.17    1.84
   4   5  -2    2.24    1.67
  -4   5   2    1.21    1.54
   4   5  -2    2.71    1.89
  -4  -5  -2    0.57    1.30
   4  -5   2    0.28    1.39
   4   5  -2   -1.60    1.48
  -4   5   2    2.24    1.89
  -4   5   2    0.83    1.26
  -4   6  -2   50.47    4.41
  -4   6  -2   47.91    4.72
  -4   6  -2   43.43    4.55
  -4  -6   2   52.03    4.53
   4  -6  -2   55.56    4.41
  -4   6  -2   61.74    4.82
  -4   6   2   51.83    4.56
  -4   6   2   48.96    4.74
   4   6  -2   51.80    4.63
  -4   6   2   48.93    4.91
   4   6  -2   54.04    5.00
  -4   6   2   43.70    4.23
   4  -6   2   46.01    4.13
  -4   7  -2    1.25    2.17
  -4   7  -2    2.98    2.08
  -4   7  -2    0.40    2.06
  -4   7  -2   -3.29    2.73
  -4   7  -2    3.33    1.91
  -4   7  -2    4.27    2.22
   4   7  -2    1.58    2.21
   4   7  -2    2.99    2.51
  -4   7   2    2.16    1.94
   4   7  -2    0.92    2.22
  -4   7   2    0.36    1.84
   4   7  -2    3.47    3.38
  -4   7   2    6.76    2.69
  -4   7   2    2.76    2.29
  -4   7   2    3.32    2.24
  -4   7   2    2.81    1.94
  -4   8  -2    0.29    1.76
  -4   8  -2   -0.84    2.01
  -4   8  -2   -0.47    2.58
  -4   8  -2   -0.97    2.02
  -4   8  -2   -1.35    1.76
  -4   8  -2   -4.97    1.62
   4  -8  -2   -0.37    1.74
  -4   8   2   -0.08    1.77
   4   8  -2    0.19    2.13
  -4   8   2    1.65    2.22
   4   8  -2    0.29    2.13
  -4   8   2    1.52    1.76
  -4   8   2    1.90    1.97
   4   8  -2    0.35    3.79
   4   8  -2    0.95    2.56
   4  -9  -2   10.47    1.98
  -4   9  -2    5.31    2.16
  -4   9  -2    9.55    2.78
  -4   9  -2    3.72    1.98
  -4   9  -2    6.79    2.44
  -4   9  -2    6.24    1.93
  -4   9   2    4.58    2.21
   4   9  -2    6.27    2.65
  -4   9   2    6.65    2.00
   4  -9   2    7.96    2.05
  -4   9   2    6.77    2.13
  -4   9   2   11.23    2.50
   5   0  -2  713.49   29.20
   5   0  -2  679.96   28.82
  -5   0  -2  706.81   29.29
   5   0   2  687.17   29.16
  -5   0   2  691.89   29.16
   5   0   2  720.52   29.25
  -5   0   2  682.28   29.11
  -5  -1   2    5.66    1.22
  -5  -1   2    9.75    1.19
   5   1   2    8.75    1.55
   5  -1  -2    9.47    1.31
   5  -1  -2    7.51    1.11
   5   1   2    8.07    1.32
  -5   1  -2    5.97    1.25
  -5   1   2    8.93    1.19
  -5   1   2    8.36    1.44
   5  -1   2   11.03    1.47
  -5  -1  -2    8.53    1.39
   5  -1   2    9.46    1.27
   5   1  -2    7.65    1.29
   5   1  -2    8.61    0.98
   5  -2  -2   19.31    1.79
  -5   2  -2   18.08    1.99
   5  -2  -2   23.26    1.87
  -5  -2   2   17.68    1.69
   5   2   2   24.05    2.21
   5   2   2   19.60    1.92
  -5  -2   2   19.25    2.08
  -5   2  -2   20.42    1.78
   5   2  -2   20.26    2.05
   5  -2   2   25.01    2.02
  -5   2   2   19.96    2.01
  -5  -2  -2   23.30    2.06
  -5  -3   2    9.42    1.75
   5  -3  -2    8.74    1.56
   5  -3  -2    8.33    1.47
  -5   3  -2    7.98    1.62
  -5   3  -2    6.71    1.43
   5   3   2    6.47    1.65
   5   3   2    7.32    1.53
   5   3  -2    8.83    1.71
  -5  -3  -2    7.85    1.44
   5  -3   2    7.28    1.44
  -5   3   2    7.20    1.63
   5   4   2   26.67    3.29
   5  -4  -2   24.18    2.47
  -5   4  -2   27.90    3.50
  -5   4  -2   21.25    2.75
  -5   4  -2   23.94    3.14
   5   4   2   29.38    3.19
   5   4   2   27.38    2.88
   5   4   2   25.74    3.00
  -5   4  -2   25.81    3.06
   5   4   2   23.62    2.75
   5  -4  -2   27.77    2.41
  -5  -4   2   26.36    2.70
  -5   4  -2   27.72    2.74
   5   4  -2   29.64    3.19
   5   4  -2   24.54    2.90
   5   4  -2   25.12    2.87
   5  -4   2   26.08    2.57
  -5   4   2   22.66    2.88
   5   4  -2   28.81    3.53
  -5  -4  -2   22.54    2.43
  -5   4   2   25.87    3.35
  -5   4   2   22.40    2.86
  -5   4   2   28.65    2.78
  -5   4   2   24.79    3.35
   5   5   2    2.40    1.65
  -5   5  -2    1.50    1.86
   5   5   2    1.88    1.97
  -5  -5   2   -0.34    1.44
  -5   5  -2   -0.45    1.52
   5  -5  -2    0.31    1.37
   5   5   2    0.38    1.73
  -5   5  -2    2.11    1.42
  -5   5  -2    1.69    1.90
   5  -5  -2    2.43    1.54
  -5   5  -2    3.80    1.69
   5   5  -2    4.73    2.02
   5  -5   2    2.85    1.48
   5   5  -2    1.10    1.94
   5   5  -2    0.04    1.71
  -5   5   2   -0.71    1.41
  -5   5   2    1.46    1.84
  -5   5   2   -0.23    1.64
  -5  -5  -2    5.95    1.95
   5   5  -2    2.81    1.92
  -5   5   2    2.15    1.97
  -5   6  -2   51.04    6.03
  -5   6  -2   48.97    4.35
  -5   6  -2   37.61    5.23
   5  -6  -2   45.29    3.84
  -5   6  -2   43.39    4.82
  -5   6  -2   52.54    4.73
   5   6   2   47.16    4.87
  -5   6  -2   36.77    4.53
   5   6   2   51.51    4.39
  -5   6   2   48.61    4.57
   5   6  -2   44.83    4.59
   5   6  -2   34.86    4.30
  -5   6   2   40.49    4.16
  -5   6   2   42.14    4.41
  -5   6   2   41.96    4.70
   5   6  -2   50.00    4.53
  -5   6   2   38.02    4.85
  -5   6   2   44.72    4.76
   5   6  -2   50.22    6.27
   5   6  -2   40.94    4.97
  -5   7  -2    8.54    3.38
   5  -7  -2   10.57    2.55
  -5   7  -2    7.19    2.66
  -5   7  -2   13.96    2.87
  -5   7  -2    7.22    2.50
  -5   7  -2    5.21    2.74
  -5   7  -2    7.45    2.29
  -5   7   2   13.61    2.84
   5   7  -2    8.43    2.77
  -5   7   2    2.95    2.51
   5   7  -2    9.77    2.82
  -5   7   2    8.75    2.59
  -5   7   2   10.15    2.58
  -5   7   2    7.62    2.48
   5   7  -2    7.75    2.60
   5   7  -2    8.18    3.53
  -5   8  -2    7.68    2.58
  -5   8  -2    5.61    2.22
   5  -8  -2    6.17    2.08
  -5   8  -2    5.50    2.78
  -5   8  -2   10.72    2.98
  -5   8  -2   10.25    2.63
  -5   8   2    7.81    2.20
   5   8  -2    6.56    2.55
  -5   8   2    6.70    2.37
   5  -8   2    6.12    2.05
  -5   8   2    6.23    2.42
   5   8  -2    5.60    2.91
  -5   8   2    8.50    2.60
  -5   8   2    6.63    2.21
   5   8  -2    1.99    2.64
   5  -9  -2    2.76    2.31
  -5   9  -2   -0.42    1.07
  -5   9  -2   -0.03    1.65
  -5   9  -2   -3.27    2.17
  -5   9  -2    3.95    1.71
   5  -9   2    0.20    1.43
  -5   9   2    0.60    1.27
   5  -9   2    0.44    1.66
  -5   9   2   -0.94    1.56
   5   9  -2   -1.87    1.91
  -5   9   2   -2.33    1.56
  -5   9   2   -0.63    1.71
   6   0  -2  179.02    8.51
   6   0   2  182.03    8.61
  -6   0  -2  178.21    8.56
  -6   0   2  184.74    8.45
   6   0   2  181.30    8.48
  -6   0   2  178.53    8.44
   6  -1  -2    1.25    0.83
   6   1   2    1.80    1.10
  -6  -1   2    2.10    1.15
   6   1   2    2.17    1.07
   6  -1  -2    0.87    0.91
  -6   1  -2   -0.09    0.92
  -6  -1   2    2.64    0.99
  -6   1   2    1.55    0.90
   6   1  -2    1.23    0.98
   6  -1   2    2.42    0.99
  -6  -1  -2    1.88    1.15
  -6   1   2    3.51    1.10
   6  -1   2    1.06    1.01
   6   2   2    3.00    1.16
   6  -2  -2    3.08    1.07
  -6  -2   2    2.96    1.20
  -6   2  -2    0.50    1.01
   6  -2  -2    2.17    1.03
   6   2   2    2.51    1.33
  -6  -2  -2    1.37    1.07
  -6   2   2    1.43    1.17
   6   2  -2    1.36    1.12
   6  -2   2    2.32    1.28
   6  -3  -2  252.68   11.69
   6  -3  -2  260.55   11.69
   6   3   2  255.36   12.32
  -6   3  -2  253.42   12.07
   6  -3  -2  250.00   11.88
  -6   3  -2  249.17   12.09
  -6   3  -2  253.31   11.79
   6   3   2  269.55   12.09
   6   3   2  249.64   12.22
   6   3   2  255.58   12.28
  -6  -3   2  269.58   12.12
   6   3   2  252.78   12.20
   6   3  -2  280.06   12.27
  -6   3   2  247.15   11.91
   6  -3   2  245.68   11.88
   6   3  -2  233.94   12.26
  -6  -3  -2  273.38   11.85
  -6   3   2  245.87   12.02
  -6   3   2  269.50   12.22
   6   3  -2  243.82   12.25
   6  -3   2  266.29   11.85
   6   3  -2  244.07   12.18
  -6  -4   2   22.70    2.61
   6  -4  -2   21.86    2.41
  -6   4  -2   22.40    2.82
  -6   4  -2   29.17    3.39
  -6   4  -2   21.49    2.70
   6   4   2   24.81    2.94
   6   4   2   27.52    3.35
  -6   4  -2   24.47    3.10
   6  -4  -2   20.48    2.46
   6   4   2   19.39    2.82
   6   4   2   18.31    2.85
   6  -4  -2   21.80    2.61
   6   4  -2   22.14    3.06
  -6   4   2   21.10    3.31
   6   4  -2   22.85    3.18
  -6   4   2   24.97    2.92
  -6   4   2   24.12    2.75
  -6  -4  -2   27.36    2.82
   6  -4   2   19.96    2.43
   6   4  -2   26.52    3.37
   6   4  -2   21.56    3.01
  -6   4   2   23.94    3.03
   6  -5  -2   48.71    3.85
  -6   5  -2   52.08    4.37
   6  -5  -2   45.78    3.87
  -6   5  -2   53.03    4.33
  -6   5  -2   50.05    4.65
  -6   5  -2   43.30    4.12
  -6   5  -2   46.52    4.39
  -6  -5   2   49.83    4.20
   6   5   2   54.96    4.66
   6   5   2   50.19    4.57
   6  -5  -2   57.72    4.24
   6   5   2   55.56    4.40
   6   5  -2   48.88    4.50
  -6  -5  -2   42.77    4.08
   6  -5   2   44.96    4.02
   6   5  -2   48.47    4.34
  -6   5   2   40.64    4.51
  -6   5   2   48.97    4.14
   6   5  -2   45.05    4.29
  -6   5   2   47.75    4.42
  -6   6  -2    4.26    2.43
   6   6   2    9.50    2.45
  -6   6  -2    5.03    2.37
  -6   6  -2    3.56    2.06
   6  -6  -2   11.85    2.53
  -6   6  -2    8.25    3.36
   6   6   2    5.28    2.72
  -6   6  -2    5.58    2.46
  -6   6  -2    6.40    2.93
  -6   6  -2    8.99    3.00
   6   6   2    5.68    2.51
  -6   6   2   10.78    2.47
  -6   6   2    3.96    2.05
   6   6  -2    6.82    2.46
   6   6  -2    5.50    2.71
  -6   6   2    8.09    2.87
   6   6  -2    4.98    3.21
  -6   6   2    5.15    2.46
   6   6  -2    5.78    2.50
  -6   6   2    8.83    2.89
   6   6  -2    3.71    2.20
  -6   7  -2    0.36    2.67
  -6   7  -2    0.65    1.78
  -6   7  -2   -1.30    2.37
   6  -7  -2   -0.92    1.58
  -6   7  -2    2.83    1.84
  -6   7  -2    2.54    2.16
   6   7  -2    0.29    2.17
   6   7  -2    2.07    2.63
   6   7  -2   -1.72    2.27
  -6   7   2    4.70    2.53
  -6   7   2    0.34    2.03
  -6   7   2    0.68    1.74
  -6   7   2   -0.95    1.57
   6   7  -2    1.86    2.00
   6  -7   2   -0.15    1.94
  -6   7   2    1.30    1.79
  -6   8  -2    4.27    2.12
   6  -8  -2    5.23    1.96
  -6   8  -2    5.94    2.59
  -6   8  -2    7.21    2.18
  -6   8  -2    4.54    2.33
   6   8  -2    2.92    2.66
  -6   8   2    7.70    2.31
  -6   8   2    5.35    2.10
  -6   8   2    6.25    2.21
  -6   8   2    4.97    1.98
   6   8  -2    2.14    2.51
   6  -8   2    7.31    2.05
   6  -8   2    5.87    2.08
  -6   8   2    4.94    2.32
  -6   9  -2   28.17    3.61
  -6   9  -2   27.60    2.90
  -6   9   2   34.02    3.60
  -6   9   2   34.50    3.11
   6   9  -2   19.64    3.09
   7   0   2  220.57   10.58
  -7   0   2  225.24   10.47
   7   0  -2  234.85   10.54
  -7   0   2  226.71   10.46
  -7   0   2  197.45   11.81
   7   0   2  233.12   10.57
  -7   0  -2  233.03   10.64
   7   0   2  216.21   11.08
   7  -1  -2    0.67    1.48
  -7   1  -2    0.63    1.24
   7   1   2    0.49    1.12
   7   1   2   -1.70    1.52
   7  -1  -2    2.06    1.21
   7   1   2   -1.58    1.16
  -7  -1   2    0.13    0.98
  -7  -1   2    3.10    1.63
   7   1   2    0.92    1.19
  -7   1  -2   -0.53    1.31
  -7  -1   2    1.04    1.01
   7   1  -2    0.31    1.11
  -7   1   2    0.33    1.01
   7  -1   2    1.55    1.18
  -7  -1  -2    0.64    1.20
   7   1  -2   -0.87    2.70
  -7   1   2   -1.13    1.37
   7   2   2   17.53    2.32
   7   2   2   17.43    2.76
  -7  -2   2   28.19    3.02
  -7   2  -2   18.96    2.48
   7   2   2   18.77    2.63
   7   2   2   19.47    2.88
   7   2   2   20.68    2.87
  -7   2  -2   15.27    2.31
   7  -2  -2   20.58    2.33
  -7  -2   2   19.39    2.59
  -7   2  -2   23.65    2.82
   7  -2  -2   15.65    2.16
   7  -2   2   18.26    2.55
   7   2  -2   12.53    2.08
   7  -2   2   21.71    2.67
   7   2  -2   14.03    2.40
  -7   2   2   14.55    2.10
  -7   2   2   14.27    2.24
   7   2  -2   17.28    2.98
   7   2  -2   22.29    2.90
   7  -2   2   15.30    2.10
  -7  -2  -2   14.97    2.14
   7   3   2   37.72    3.42
   7  -3  -2   32.82    3.26
   7  -3  -2   36.30    2.93
  -7   3  -2   33.92    3.23
   7   3   2   45.04    3.79
  -7  -3   2   43.41    3.68
   7   3   2   36.45    3.49
  -7   3  -2   39.93    3.39
  -7  -3   2   41.92    3.51
  -7   3  -2   35.47    3.30
   7   3   2   34.51    3.57
   7  -3   2   37.23    3.38
  -7  -3  -2   39.82    3.35
   7   3  -2   34.18    3.41
   7   3  -2   37.63    3.89
   7  -3   2   42.86    3.32
   7  -3   2   34.26    2.99
  -7   3   2   32.43    3.27
  -7  -3  -2   43.74    3.31
   7   3  -2   40.26    3.82
   7   3  -2   32.90    3.22
  -7   3   2   40.34    3.55
  -7   3   2   41.23    3.47
   7   4   2    3.36    1.97
   7  -4  -2    3.45    1.63
  -7   4  -2    4.34    1.83
   7   4   2    4.79    2.16
   7   4   2    4.18    2.04
   7   4   2    4.38    2.02
  -7  -4   2    3.67    1.76
  -7   4  -2    1.39    1.63
   7  -4  -2    2.63    1.63
   7   4  -2    4.50    1.78
  -7   4   2    4.34    1.87
   7   4  -2    5.48    2.09
  -7  -4  -2    5.34    1.85
  -7   4   2    1.84    1.59
   7  -4   2    0.68    1.50
   7   4  -2    3.03    1.73
  -7   4   2    3.86    1.70
   7  -4   2    1.53    1.76
   7   4  -2    3.53    2.05
   7   5   2   -0.97    1.45
  -7   5  -2    1.30    1.80
  -7   5  -2    1.25    1.99
  -7   5  -2    0.08    2.83
   7  -5  -2    2.19    1.66
   7   5   2   -0.99    2.92
   7   5   2   -0.24    2.01
   7   5   2    0.64    1.76
  -7   5   2   -0.69    2.05
  -7   5   2    1.09    2.90
   7   5  -2   -2.64    1.62
  -7   5   2    4.89    2.01
   7   5  -2    2.32    2.82
   7   5  -2    1.11    2.02
   7   5  -2    2.94    2.20
   7   5  -2   -0.59    1.94
   7  -5   2    1.73    1.56
  -7   5   2   -0.54    1.68
  -7   6  -2  109.35    8.86
   7   6   2  105.34    7.43
  -7   6  -2  107.10    8.48
   7  -6  -2  124.19    7.14
   7   6   2   97.39   10.96
  -7   6  -2  116.27    7.40
   7   6   2  115.70    7.85
  -7   6  -2  112.21    7.35
   7   6   2   97.87    7.24
  -7   6  -2  109.89    7.83
  -7   6  -2  111.24    7.38
  -7   6   2  131.42    7.71
  -7   6   2  139.74    7.55
   7  -6   2  116.86    7.16
  -7   6   2  136.87    8.04
   7   6  -2   93.79    7.36
   7   6  -2  118.07    7.58
  -7   6   2  123.72    8.54
  -7   6   2  133.65    8.19
   7   6  -2  106.09    7.37
   7   6  -2  107.51    8.90
   7   6  -2  119.54    7.57
   7   7   2    1.07    2.58
   7   7   2    0.17    1.92
  -7   7  -2    2.58    1.92
  -7   7  -2    1.01    1.82
  -7   7  -2    0.25    1.86
  -7   7  -2   -3.79    1.89
  -7   7  -2    0.29    2.40
   7  -7  -2    1.28    1.76
   7   7  -2   -0.67    2.40
   7  -7   2    2.01    1.79
  -7   7   2   -0.89    1.53
  -7   7   2    0.45    1.69
  -7   7   2    1.69    2.09
  -7   7   2    1.94    2.56
  -7   7   2    0.57    1.65
   7  -7   2    3.00    2.09
   7   7  -2   -3.61    2.18
   7   7  -2    0.38    1.73
   7   7  -2    2.36    2.23
   7  -8  -2   12.12    2.27
  -7   8  -2   11.00    2.77
  -7   8  -2   11.33    2.74
  -7   8  -2    7.05    1.95
  -7   8  -2    7.89    2.12
   7   8  -2    8.73    2.99
  -7   8   2   12.67    2.71
  -7   8   2   10.56    2.81
   7  -8   2    6.83    2.22
   7   8  -2   10.32    2.49
   7   8  -2    6.54    2.55
   7  -8   2   10.94    2.36
  -7   8   2   11.47    2.43
  -7   8   2    5.97    2.06
  -7   8   2   10.80    2.44
  -7   9  -2   -0.48    1.08
  -7   9  -2   -0.89    1.37
  -7   9   2    2.32    1.28
  -7   9   2   -0.64    1.29
   8   0  -2    1.76    1.90
   8   0   2   15.80    2.54
   8   0  -2    3.76    1.80
   8   0  -2    4.21    2.12
   8   0   2   12.33    2.08
  -8   0  -2    7.39    1.74
   8   0   2    9.87    1.93
  -8   0   2    5.47    1.48
  -8   0  -2    5.98    1.50
   8   0  -2    3.00    1.40
  -8   0   2    3.06    1.32
  -8   0   2    3.71    1.52
  -8   1  -2   17.87    2.62
   8   1   2   19.19    2.77
  -8  -1   2   13.82    2.47
   8  -1  -2   13.61    2.20
   8  -1  -2   18.44    2.73
   8   1   2   11.70    2.14
   8   1   2   14.76    2.52
  -8   1  -2   14.48    2.22
  -8  -1   2    9.44    2.03
   8   1   2   15.78    2.79
   8   1  -2   13.65    2.60
  -8  -1  -2   20.55    2.31
   8   1  -2   12.40    2.33
   8  -1   2   15.00    2.41
  -8   1   2   12.96    2.21
   8   1  -2   12.08    2.03
   8  -1   2   14.72    2.49
   8   1  -2   17.01    2.90
   8  -1   2   13.08    2.10
  -8  -1  -2   18.40    2.47
  -8   1   2   11.96    2.20
   8  -2  -2   50.36    4.10
  -8  -2   2   50.55    4.07
   8   2   2   47.34    4.11
  -8   2  -2   48.39    3.89
  -8   2  -2   46.78    3.83
   8   2   2   52.56    4.35
   8   2   2   58.75    4.19
  -8   2  -2   51.16    4.22
  -8  -2   2   49.19    3.94
   8  -2  -2   52.24    3.79
   8   2   2   52.53    4.15
   8  -2   2   47.06    4.00
  -8  -2  -2   58.36    3.94
   8  -2   2   46.78    3.64
  -8   2   2   59.00    4.16
  -8  -2  -2   51.32    3.83
  -8   2   2   58.60    4.05
   8   2  -2   53.03    4.34
   8   2  -2   49.47    4.13
   8   2  -2   50.63    3.92
   8  -2   2   54.67    4.05
   8   2  -2   44.53    4.36
  -8   3  -2  173.35    9.22
  -8   3  -2  189.42    9.60
   8  -3  -2  177.60    9.08
   8   3   2  189.60    9.83
  -8  -3   2  181.02    9.29
   8   3   2  194.76    9.87
   8   3   2  183.80    9.59
   8   3   2  189.65    9.87
  -8   3  -2  179.81    9.46
   8  -3  -2  153.12    9.09
   8   3  -2  194.60    9.89
   8  -3   2  198.86    9.42
   8  -3   2  177.50    9.24
   8   3  -2  169.82    9.76
  -8   3   2  169.50    9.49
  -8   3   2  188.37    9.42
   8   3  -2  181.96    9.87
  -8   3   2  167.33    9.41
   8  -3   2  184.01    9.39
  -8  -3  -2  177.57    9.43
   8   4   2   -1.10    1.85
   8  -4  -2    2.65    1.61
   8  -4  -2    2.05    1.67
   8   4   2    2.53    2.16
   8   4   2    0.64    1.89
   8   4   2    3.78    1.97
  -8   4  -2    5.30    1.90
  -8   4  -2    1.20    2.02
  -8  -4   2   -0.06    1.86
  -8   4   2    1.75    1.88
  -8  -4  -2    3.21    1.95
   8   4  -2    6.07    2.29
   8  -4   2    1.89    1.67
   8   4  -2   -0.02    1.82
   8  -4   2    2.72    2.01
  -8   4   2    1.36    1.43
  -8   4   2   -0.24    1.53
   8   4  -2    0.93    1.93
   8   4  -2    0.90    1.62
   8   5   2   25.00    3.73
  -8   5  -2   34.58    4.09
   8   5   2   35.26    5.11
   8  -5  -2   32.26    4.28
   8  -5  -2   31.34    3.65
   8   5   2   39.11    5.24
  -8   5  -2   30.37    3.78
   8   5   2   28.88    4.00
   8   5   2   31.28    3.80
   8   5   2   30.90    3.81
   8   5  -2   28.45    3.96
   8   5  -2   18.50    3.20
  -8   5   2   22.49    4.06
   8   5  -2   27.50    4.39
   8   5  -2   33.37    4.16
   8   5  -2   23.48    3.96
  -8   5   2   27.40    3.90
  -8   5   2   28.82    3.63
   8   5  -2   33.18    4.35
  -8   5   2   28.62    3.88
   8  -5   2   32.63    3.67
   8  -5   2   28.21    4.12
  -8   6  -2    1.04    2.04
   8  -6  -2    4.38    2.04
   8   6   2    2.12    1.91
   8   6   2   -1.45    2.12
  -8   6  -2    1.94    2.79
  -8   6  -2    1.69    2.00
   8   6   2    1.13    2.04
  -8   6  -2    0.35    1.91
   8   6   2    0.56    2.31
  -8   6   2    1.84    2.01
   8  -6   2   -1.55    1.81
   8   6  -2    0.80    1.90
   8   6  -2    1.94    2.34
   8   6  -2    1.84    2.14
  -8   6   2    2.24    1.68
  -8   6   2    2.26    2.51
   8  -6   2    0.12    2.14
   8   6  -2    1.05    2.62
  -8   6   2    3.56    2.13
   8   6  -2    3.26    2.14
   8  -7  -2    1.46    1.65
  -8   7  -2    1.89    1.70
  -8   7  -2    3.20    1.72
  -8   7  -2    3.40    1.94
  -8   7  -2   -1.86    2.14
   8   7   2    1.90    2.10
   8   7   2    4.08    2.63
   8   7   2    2.02    1.80
   8   7  -2   -0.27    1.93
  -8   7   2    5.09    1.88
   8   7  -2   -0.09    1.89
  -8   7   2    5.52    2.35
  -8   7   2    3.30    2.00
  -8   7   2    5.00    2.58
  -8   7   2    3.04    1.84
   8  -7   2    3.16    2.03
   8  -7   2   -0.28    2.01
   8   7  -2    0.91    1.67
   8   7  -2    3.67    2.51
   8  -8  -2    0.00    1.53
  -8   8  -2    0.24    1.30
  -8   8  -2    0.03    1.52
  -8   8  -2    0.20    1.85
  -8   8   2    1.12    1.83
   8   8  -2   -2.03    1.94
   8  -8   2    0.19    1.45
   8   8  -2   -0.76    1.59
  -8   8   2   -1.95    1.28
  -8   8   2    0.94    1.43
   8  -8   2   -0.70    1.35
  -8   8   2    1.24    1.46
   9   0   2   60.82    4.61
   9   0  -2   53.70    4.33
  -9   0   2   54.26    4.26
  -9   0  -2   60.00    4.32
   9   0  -2   63.68    4.72
   9   0   2   55.79    4.64
  -9   0   2   58.38    4.18
   9   0  -2   53.28    4.25
   9   0   2   57.23    4.16
  -9   0  -2   52.55    4.18
  -9  -1   2   15.69    2.41
   9   1   2   15.17    2.81
   9  -1  -2   17.12    2.95
  -9   1  -2   15.13    2.53
   9  -1  -2   11.11    2.24
  -9   1  -2   10.86    2.32
   9   1   2   13.69    2.32
   9   1   2   14.83    2.64
  -9  -1   2   11.83    2.18
  -9   1   2   12.07    2.14
   9  -1   2   15.47    2.76
   9   1  -2   16.45    2.66
   9  -1   2   15.18    2.39
  -9  -1  -2    9.65    2.21
  -9  -1  -2    9.93    2.24
   9   1  -2   12.29    2.29
   9   1  -2   15.64    2.73
  -9  -1  -2   16.49    2.50
   9   1  -2   13.55    2.85
   9  -1   2   14.37    2.75
  -9   1   2   14.09    2.36
   9   2   2   49.44    4.33
   9   2   2   47.92    4.43
   9   2   2   41.58    4.16
  -9  -2   2   47.80    4.19
  -9   2  -2   46.64    4.12
   9  -2  -2   47.75    4.23
  -9  -2   2   44.68    3.99
   9  -2  -2   51.34    4.00
  -9   2  -2   44.75    4.03
  -9   2  -2   47.60    4.09
   9   2   2   55.92    4.43
  -9   2   2   53.98    4.27
  -9  -2  -2   50.98    4.29
   9  -2   2   47.70    4.08
   9   2  -2   46.39    4.02
   9  -2   2   51.12    4.37
   9   2  -2   49.89    4.75
   9  -2   2   49.06    3.98
   9   2  -2   48.78    4.46
  -9  -2  -2   52.77    4.27
  -9   2   2   44.10    4.03
   9   2  -2   41.85    4.36
  -9  -3   2   -1.81    1.69
   9  -3  -2    0.63    1.77
  -9  -3   2    0.13    1.72
   9   3   2    0.63    1.73
   9   3   2    1.43    1.66
   9   3   2    2.89    1.99
   9  -3  -2   -1.10    1.77
  -9   3  -2   -0.96    1.65
  -9   3  -2    1.85    1.71
  -9   3  -2    0.05    1.65
   9   3   2    2.81    2.19
   9  -3   2   -1.10    1.55
  -9   3   2   -0.09    1.53
   9   3  -2    2.65    2.10
  -9  -3  -2    1.16    1.70
   9   3  -2   -1.88    1.76
   9   3  -2    1.23    1.90
   9   3  -2   -0.23    1.80
   9  -3   2    1.22    1.69
  -9   3   2    1.52    1.66
   9   4   2    3.30    2.20
   9   4   2   -1.55    1.94
   9   4   2    2.74    1.95
   9   4   2    0.10    2.26
  -9   4  -2    0.90    1.86
   9  -4  -2    1.08    2.36
   9  -4  -2   -0.21    1.63
   9   4   2    1.89    1.81
  -9   4  -2   -0.71    1.65
   9   4   2   -2.91    2.93
  -9   4   2   -0.70    2.91
   9  -4   2   -0.93    1.85
  -9   4   2    2.22    1.96
   9   4  -2    3.48    2.12
   9   4  -2   -0.80    2.16
   9  -4   2    1.31    1.90
   9   4  -2   -2.17    1.76
  -9   4   2   -1.03    1.82
   9   4  -2   -0.77    1.66
  -9   4   2    1.51    1.85
   9   4  -2   -2.29    1.65
   9   4  -2    3.27    2.69
   9   5   2    4.23    2.22
   9  -5  -2    5.21    2.01
   9   5   2    4.13    3.62
   9   5   2    7.45    2.63
   9   5   2    3.92    2.01
   9   5   2    8.62    3.36
   9   5   2    0.76    2.01
   9  -5  -2    8.77    2.73
  -9   5  -2    5.04    2.15
  -9   5  -2    4.31    2.07
   9   5  -2    5.88    2.38
  -9   5   2    3.37    1.88
   9   5  -2    5.14    2.62
   9   5  -2    5.69    2.18
   9  -5   2    4.75    2.23
   9   5  -2   -0.57    2.04
   9   5  -2    4.41    2.21
  -9   5   2    4.63    2.97
  -9   5   2    6.71    2.22
   9   5  -2    2.96    2.34
   9  -5   2    3.63    2.21
  -9   5   2    7.63    2.62
   9  -6  -2   10.98    2.38
  -9   6  -2   12.58    2.89
  -9   6  -2   12.91    2.64
   9   6   2    7.42    2.33
   9   6   2    9.68    2.70
   9   6   2    9.39    3.06
   9   6   2   10.66    2.64
  -9   6   2   13.20    2.84
   9   6  -2    7.47    2.54
   9  -6   2   12.81    2.77
   9   6  -2   11.14    3.28
  -9   6   2   16.45    3.56
   9   6  -2    7.80    2.38
   9   6  -2    9.27    2.90
   9  -6   2   13.59    2.62
  -9   6   2   16.36    2.73
  -9   7  -2    1.35    1.50
   9   7   2    2.12    1.87
   9   7   2    1.20    1.59
   9   7   2   -1.61    2.16
   9  -7  -2   -2.67    1.39
  -9   7  -2   -2.89    1.34
  -9   7  -2    2.07    1.67
  -9   7   2   -1.05    1.48
   9   7  -2    1.25    2.22
  -9   7   2    1.04    1.49
   9   7  -2   -0.02    1.87
   9  -7   2    0.82    1.56
   9  -7   2   -0.72    1.52
   9   7  -2   -0.60    1.45
  -9   7   2    0.50    2.07
   9   7  -2   -2.18    1.72
  -9   8  -2    2.40    1.45
   9   8  -2    4.31    1.88
  -9   8   2    3.22    1.77
   9   8  -2    1.89    1.55
   9  -8   2    1.07    1.58
  -9   8   2    5.31    1.47
 -10   0  -2    3.36    1.91
  10   0  -2    6.83    2.05
 -10   0   2    5.36    2.12
  10   0  -2    1.39    1.84
  10   0   2    8.99    2.45
 -10   0  -2    2.93    1.82
  10   0   2    2.86    1.99
  10   0  -2    4.22    2.43
 -10   1  -2    5.02    1.94
 -10  -1   2    4.51    2.08
 -10  -1   2    4.52    2.17
 -10   1  -2    2.74    1.88
  10   1   2   10.40    2.52
  10  -1  -2    4.57    2.15
  10  -1  -2    6.47    2.25
  10   1   2    8.69    2.47
  10   1   2    6.12    2.23
  10  -1   2    9.62    4.04
  10  -1   2    5.84    2.26
  10   1  -2    9.74    2.65
  10  -1   2    1.23    1.73
 -10   1   2    5.45    2.03
 -10  -1  -2    6.80    2.02
  10   1  -2    6.37    2.36
  10   1  -2    6.31    4.83
  10   1  -2    2.09    1.71
  10  -1   2    3.82    2.21
 -10   1   2    7.97    2.06
  10   1  -2    4.37    2.43
 -10  -1  -2    6.77    2.19
 -10  -1  -2    5.97    2.23
  10   1  -2    7.17    3.42
  10  -2  -2    7.46    2.58
  10  -2  -2    9.85    3.00
  10   2   2    6.97    3.23
  10   2   2    9.49    3.24
  10   2   2    9.28    2.45
  10   2   2    7.14    2.47
  10   2   2    9.79    2.67
 -10   2  -2    5.36    1.97
 -10   2  -2    6.32    2.20
 -10  -2   2    7.46    2.12
  10   2  -2   10.91    2.65
  10   2  -2    8.57    2.65
  10   2  -2    8.72    2.80
  10  -2   2    6.01    2.35
  10   2  -2    5.57    2.41
  10   2  -2    7.16    2.54
  10  -2   2    8.11    2.21
 -10   2   2    8.75    2.40
 -10  -2  -2   12.62    2.57
  10   2  -2    7.00    3.07
  10  -2   2    4.00    2.47
 -10   2   2   11.64    2.53
  10  -3  -2   40.31    4.72
 -10   3  -2   44.25    4.09
  10   3   2   49.42    4.66
 -10  -3   2   43.00    4.09
  10   3   2   33.99    5.07
  10  -3  -2   41.40    4.27
  10   3   2   38.64    4.20
 -10   3  -2   39.37    4.25
  10   3   2   45.16    4.63
  10   3   2   43.73    5.03
 -10   3  -2   46.33    4.28
  10  -3   2   47.59    4.50
 -10   3   2   38.62    4.65
  10   3  -2   42.56    4.49
  10   3  -2   40.91    4.50
  10   3  -2   45.85    5.10
  10   3  -2   43.26    4.80
  10   3  -2   35.42    4.93
 -10   3   2   40.76    4.04
  10  -3   2   36.35    4.87
  10   3  -2   36.28    4.25
 -10  -3  -2   39.71    4.08
  10   4   2    6.86    2.57
  10   4   2    7.63    2.43
  10   4   2   11.86    2.78
 -10   4  -2    6.76    2.31
  10   4   2    7.55    3.14
 -10   4  -2   13.38    2.80
  10   4   2    6.38    2.32
  10  -4  -2   16.18    2.99
  10  -4  -2    8.03    2.75
  10  -4   2   16.99    3.26
 -10   4   2   12.73    2.79
  10   4  -2   12.03    2.95
  10  -4   2    9.49    2.66
  10   4  -2   15.38    3.22
  10   4  -2   17.70    3.60
  10   4  -2   12.27    3.09
  10   4  -2   12.24    2.87
 -10  -4  -2   11.07    2.71
 -10   4   2    5.39    2.23
  10   4  -2   14.22    3.26
 -10   5  -2    1.50    1.85
  10   5   2   -0.87    1.62
  10   5   2    0.34    1.90
  10   5   2    5.22    2.71
  10   5   2    2.58    1.95
  10  -5  -2    4.13    2.27
 -10   5  -2    2.91    1.94
  10   5   2    0.05    1.85
  10  -5  -2    0.39    1.98
  10   5  -2    3.94    2.34
 -10   5   2    7.89    2.52
  10   5  -2   -0.57    1.96
 -10   5   2   -0.26    1.57
  10  -5   2    1.63    1.98
  10   5  -2    7.41    2.29
  10   5  -2    1.93    2.50
 -10   5   2   -2.76    2.71
  10  -5   2    2.13    2.10
  10   5  -2    2.75    1.97
  10   6   2   20.43    3.41
  10   6   2   14.93    2.84
  10   6   2   10.92    3.60
  10  -6  -2   20.65    3.09
 -10   6  -2    9.19    2.31
  10   6   2   14.52    2.85
  10   6   2   21.82    3.08
 -10   6  -2   11.87    2.36
 -10   6   2   15.95    2.61
  10   6  -2   17.19    3.44
  10  -6   2   17.06    2.97
  10   6  -2   12.35    3.00
  10   6  -2   13.91    2.77
 -10   6   2   13.42    2.60
  10  -6   2   15.60    2.93
 -10   6   2   16.51    3.29
  10   6  -2   14.15    2.88
  10   6  -2   14.65    2.60
  10  -7  -2    0.72    1.47
 -10   7  -2   -1.07    1.30
  10   7   2    2.16    1.53
 -10   7  -2    0.54    1.57
  10   7  -2    2.16    1.93
  10   7  -2    2.03    2.00
 -10   7   2    1.01    1.34
  10  -7   2   -4.01    1.42
  10   7  -2   -0.48    1.32
 -10   7   2    1.35    1.94
  10  -7   2    0.08    1.69
  11   0  -2   -1.37    1.77
 -11   0  -2   -1.43    1.95
  11   0  -2    1.87    2.28
  11   0  -2    1.78    2.45
  11   0   2    3.20    2.04
  11   0   2    1.10    2.39
  11   0  -2   -0.71    1.90
 -11   0   2    0.23    1.77
  11   0   2   -0.59    2.35
 -11   0  -2    2.10    1.83
  11   1   2    2.04    2.50
  11   1   2    0.81    2.41
  11  -1  -2    0.15    1.96
  11  -1  -2    2.73    2.76
 -11   1  -2    0.92    1.83
  11  -1  -2    5.33    2.64
 -11   1  -2   -0.13    1.79
 -11  -1   2    1.79    2.12
  11   1   2    1.38    2.33
  11   1   2    2.82    2.08
  11   1   2   -1.26    1.94
  11   1  -2    0.29    2.31
 -11  -1  -2    1.28    1.97
  11   1  -2    1.68    2.10
  11  -1   2    4.07    2.37
  11  -1   2   -1.00    2.21
  11  -1   2    0.09    1.80
 -11   1   2    3.49    1.86
  11   1  -2    0.48    2.14
 -11   1   2    3.47    2.05
  11   1  -2    4.79    2.26
  11   1  -2   -0.15    2.45
 -11  -1  -2    0.21    2.36
  11   2   2    4.18    2.14
 -11   2  -2    1.95    1.82
  11  -2  -2    3.64    2.31
 -11  -2   2    2.09    2.03
  11  -2  -2    3.44    2.05
 -11   2  -2   -0.16    1.71
  11   2   2    1.70    2.39
  11   2   2    7.40    2.49
  11   2   2    3.42    2.29
  11   2   2    4.15    2.62
  11   2  -2    0.97    1.84
  11   2  -2    2.45    2.07
 -11   2   2    1.08    1.99
 -11   2   2    0.91    1.68
  11  -2   2    2.91    2.24
  11   2  -2   -0.75    2.14
  11  -2   2    2.37    2.32
  11   2  -2    0.29    2.26
  11  -2   2    2.69    2.37
  11   2  -2    5.47    2.41
  11   2  -2    1.47    2.23
 -11  -2  -2    3.37    1.97
  11   3   2   32.98    4.15
  11   3   2   23.14    3.79
 -11  -3   2   34.71    4.01
 -11   3  -2   32.37    3.64
  11   3   2   38.83    4.28
  11  -3  -2   22.45    3.69
  11   3   2   45.74    5.61
  11  -3  -2   26.99    3.64
  11   3   2   33.60    4.44
 -11   3  -2   35.71    3.76
  11  -3   2   23.06    3.53
  11   3  -2   21.75    3.39
 -11  -3  -2   30.44    3.62
  11   3  -2   33.94    3.96
  11   3  -2   41.27    4.38
 -11   3   2   30.10    3.50
  11   3  -2   27.26    4.02
  11  -3   2   34.08    4.60
  11   3  -2   31.54    4.57
 -11   3   2   33.51    4.01
  11   3  -2   28.83    4.01
 -11   4  -2    2.37    1.95
  11  -4  -2    5.42    2.25
  11   4   2    0.99    1.97
  11   4   2    0.69    2.35
  11   4   2    1.54    2.06
  11   4   2    1.44    1.81
 -11   4  -2    0.52    1.75
  11  -4  -2    0.45    1.94
  11   4   2    0.33    2.02
  11   4  -2    2.29    1.92
  11   4  -2    2.09    2.04
 -11   4   2   -0.83    1.65
  11   4  -2    1.09    2.24
 -11  -4  -2    2.47    1.83
 -11   4   2    2.82    1.94
  11   4  -2    1.66    1.87
  11  -4   2    0.39    1.91
  11   4  -2    1.31    2.00
  11  -4   2   -1.99    1.82
  11   4  -2    2.68    2.45
 -11   5  -2   -2.52    1.43
  11   5   2   -0.26    1.67
  11   5   2   -0.94    1.75
  11  -5  -2    1.07    1.94
 -11   5  -2    0.34    1.82
  11   5   2    2.14    1.82
  11   5   2   -0.78    2.40
  11   5   2   -1.48    1.53
  11  -5  -2    0.29    1.76
  11   5  -2   -0.44    1.88
  11  -5   2    0.98    2.96
  11   5  -2    3.13    2.06
 -11   5   2   -0.04    1.56
  11   5  -2   -0.26    1.63
  11   5  -2    2.06    1.97
  11  -5   2   -1.29    1.74
  11   5  -2   -0.09    2.25
 -11   6  -2   17.97    2.69
  11   6   2   10.16    2.29
  11   6   2   11.67    2.67
  11   6   2    8.50    2.04
  11  -6  -2   10.68    2.23
  11   6   2   16.06    2.55
 -11   6  -2   14.26    2.33
 -11   6   2   10.55    2.11
  11   6  -2   11.80    2.74
  11   6  -2   12.32    2.27
  11  -6   2   10.42    2.24
  11   6  -2   10.48    2.42
  11  -6   2   12.60    2.49
  11   6  -2   13.81    2.50
  11   6  -2   13.83    2.68
 -11   7  -2    1.53    1.15
  11   7   2   -2.32    1.01
  11   7  -2    2.30    1.30
 -11   7   2   -0.33    0.87
  11   7  -2   -2.42    1.61
  11  -7   2    1.33    1.27
 -12   0  -2   31.08    3.52
 -12   0   2   26.44    3.48
  12   0  -2   22.88    3.93
  12   0   2   26.70    3.78
  12   0   2   27.78    4.32
  12   0  -2   28.76    4.27
  12   0   2   28.68    4.17
 -12   0  -2   27.25    3.63
  12   0  -2   23.35    3.78
  12  -1  -2    2.75    2.32
  12  -1  -2    8.34    2.99
 -12   1  -2    5.38    2.12
 -12  -1   2    4.96    2.15
  12  -1  -2    7.63    2.68
  12   1   2   -0.93    2.48
 -12   1  -2    5.17    1.98
  12   1   2    5.91    2.60
  12   1   2    7.46    2.40
 -12  -1  -2    7.04    2.69
 -12  -1  -2   10.41    2.60
  12  -1   2    4.40    2.42
 -12   1   2    1.34    2.07
  12  -1   2    8.40    2.71
  12   1  -2    8.74    2.64
  12   1  -2    4.31    2.57
 -12   1   2    6.00    2.20
  12   1  -2    3.29    2.39
  12   1  -2   11.63    2.99
 -12   2  -2   12.51    2.48
 -12   2  -2    7.24    2.17
 -12  -2   2   14.84    2.75
  12   2   2    8.47    2.82
  12  -2  -2    6.53    2.45
  12   2   2   10.59    2.78
  12   2   2   13.54    3.29
  12   2   2   16.65    3.28
  12  -2  -2   12.08    2.91
  12   2   2    7.89    2.44
  12   2  -2   13.65    3.31
 -12   2   2    8.83    2.39
  12   2  -2   11.66    2.89
  12   2  -2   10.82    2.92
  12   2  -2   11.32    2.98
 -12   2   2   15.27    2.86
  12   2  -2    8.86    2.61
 -12  -2  -2   11.82    2.52
  12  -2   2    8.96    3.10
  12  -2   2    9.49    2.69
  12   2  -2   13.42    3.44
  12  -3  -2   22.42    3.25
 -12   3  -2   22.68    3.11
  12   3   2   27.66    3.74
  12  -3  -2   21.61    3.53
  12   3   2   28.88    3.52
  12   3   2   19.12    3.31
 -12  -3   2   26.80    3.47
  12   3   2   20.21    3.44
 -12   3  -2   28.71    3.57
  12   3   2   25.53    3.84
  12   3  -2   26.58    4.42
  12   3  -2   21.59    3.62
  12  -3   2   21.19    3.54
  12   3  -2   21.69    3.52
  12  -3   2   31.03    3.81
 -12   3   2   24.75    3.32
 -12  -3  -2   22.18    3.13
  12   3  -2   21.41    3.32
  12   3  -2   17.38    3.22
  12   3  -2   30.40    3.77
 -12   3   2   31.02    3.62
  12  -4  -2    6.87    2.37
  12   4   2    7.20    2.42
  12   4   2    4.32    2.60
  12   4   2    5.88    2.02
 -12   4  -2    3.05    1.86
  12   4   2    3.99    2.16
  12  -4  -2    6.06    2.16
  12   4   2    5.98    2.45
  12  -4   2    8.33    2.42
  12   4  -2    7.80    2.35
  12  -4   2    4.38    2.16
 -12   4   2    6.26    1.94
 -12   4   2    2.50    2.07
  12   4  -2    4.64    2.55
  12   4  -2    6.59    2.23
 -12  -4  -2    5.76    2.04
  12   4  -2    3.97    2.22
  12   4  -2    6.80    2.38
  12  -5  -2    2.55    1.73
  12  -5  -2    0.16    1.62
  12   5   2    1.40    1.76
  12   5   2    2.23    2.22
  12   5   2    0.75    1.59
 -12   5  -2    0.86    1.36
  12   5   2   -0.24    1.58
  12   5   2    0.22    1.51
  12  -5   2   -0.48    1.55
  12  -5   2    1.69    1.72
  12   5  -2    1.41    1.70
  12   5  -2    2.14    1.96
  12   5  -2    0.18    1.67
  12   5  -2   -0.07    1.94
 -12   5   2   -0.17    1.30
  12   5  -2   -2.01    1.29
  12   6   2   12.05    2.01
 -12   6  -2    9.04    1.62
  12   6   2    8.45    1.91
  12  -6   2    6.24    1.84
 -12   6   2    7.74    1.61
  12   6  -2    8.74    1.79
  12   6  -2    4.68    1.88
  12   6  -2    6.44    1.74
  13   0  -2    6.50    2.61
  13   0  -2   -0.71    2.01
  13   0   2    3.90    2.50
 -13   0   2    3.19    1.78
  13   0   2    1.76    1.93
 -13   0  -2    4.54    1.96
  13   0   2    1.85    2.36
  13   0  -2    2.85    2.26
 -13   0  -2    5.35    2.03
  13  -1  -2    6.44    2.70
 -13  -1   2    4.77    1.96
  13  -1  -2    6.41    2.53
 -13   1  -2    5.96    1.92
  13   1   2    8.20    2.53
  13   1   2    5.10    2.68
 -13   1  -2    7.46    2.17
  13   1   2    6.34    2.51
  13   1  -2   10.32    2.94
  13   1  -2    4.75    2.42
  13  -1   2    7.30    2.65
  13   1  -2    6.86    2.47
 -13  -1  -2    5.79    2.15
  13  -1   2    8.65    2.58
  13   1  -2    6.87    2.44
 -13   1   2    8.63    2.29
  13  -2  -2   -0.59    1.81
  13   2   2    1.31    1.93
  13  -2  -2   -3.94    1.83
  13   2   2   -4.04    2.03
 -13   2  -2    0.34    1.67
 -13  -2   2   -0.14    1.54
  13   2   2    0.17    1.88
 -13   2  -2    0.63    1.57
  13   2   2   -1.45    2.00
  13   2   2    0.40    1.76
 -13  -2  -2   -0.08    1.82
  13   2  -2   -3.38    1.79
  13   2  -2   -1.62    1.72
  13   2  -2    0.38    2.05
  13  -2   2    0.11    2.13
 -13   2   2   -0.21    1.55
  13   2  -2   -0.95    1.86
 -13   2   2   -0.51    1.34
  13   3   2   31.97    3.94
  13  -3  -2   31.60    4.28
 -13  -3   2   29.86    3.45
  13  -3  -2   39.18    4.03
  13   3   2   35.55    3.78
  13   3   2   27.91    3.68
  13   3   2   34.23    4.36
 -13   3  -2   35.23    3.63
 -13   3  -2   31.53    3.60
  13   3   2   34.24    4.03
 -13  -3  -2   29.61    3.67
  13  -3   2   29.10    3.94
  13   3  -2   32.79    4.48
  13   3  -2   32.32    3.79
 -13   3   2   33.69    3.55
 -13   3   2   27.35    3.21
  13   3  -2   33.64    3.94
  13   3  -2   33.29    4.12
  13   3  -2   37.95    4.08
  13   4   2    4.67    1.83
  13   4   2    4.14    1.87
  13   4   2    2.82    1.81
 -13   4  -2    6.51    1.76
  13   4   2    2.56    1.88
  13  -4  -2    4.30    1.96
  13   4   2    0.43    1.85
  13  -4  -2    1.73    1.70
  13   4  -2    5.54    2.01
 -13   4   2    2.41    1.46
  13   4  -2    5.60    2.09
  13  -4   2    2.86    1.89
 -13  -4  -2    4.57    2.75
  13   4  -2    2.31    1.97
  13   4  -2    2.79    1.78
  13   4  -2    3.94    2.09
 -13   4   2    4.81    2.10
  13  -5  -2   18.92    2.96
  13   5   2   16.32    2.51
  13   5   2   20.94    2.49
  13   5   2   16.15    2.49
 -13   5  -2   20.85    2.53
  13   5  -2   16.50    2.22
  13   5  -2   19.02    2.47
  13  -5   2   22.46    2.99
 -13   5   2   20.93    2.43
  13   5  -2   18.57    2.70
  14   0  -2   45.16    4.75
 -14   0   2   41.47    4.00
  14   0  -2   36.01    4.21
  14   0   2   45.62    4.25
 -14   0  -2   42.57    3.62
  14   0   2   37.86    4.61
 -14   0  -2   46.01    3.81
 -14   0   2   45.64    3.80
 -14   1  -2    2.45    1.69
 -14   1  -2    0.84    1.40
  14  -1  -2    2.62    1.96
 -14  -1   2    0.51    1.46
  14  -1  -2   -1.21    1.61
  14   1   2    0.07    2.01
  14   1   2    1.12    1.91
  14   1   2    1.41    1.67
  14  -1   2    0.88    1.96
 -14  -1  -2    0.38    1.42
  14   1  -2   -1.05    1.48
  14   1  -2    1.40    2.11
 -14   1   2    0.76    1.36
  14   2   2   22.77    3.31
  14   2   2   26.41    3.37
  14  -2  -2   21.92    3.24
 -14  -2   2   28.63    3.12
  14  -2  -2   27.17    3.70
  14   2   2   29.24    3.68
 -14   2  -2   28.19    3.13
 -14   2  -2   30.14    3.11
  14   2  -2   18.77    3.60
 -14   2   2   28.56    3.13
 -14  -2  -2   32.87    3.19
  14   2  -2   28.60    3.74
 -14   2   2   28.34    2.98
  14   2  -2   25.25    3.60
  14  -2   2   30.97    3.92
  14   3   2    3.83    1.89
  14   3   2    2.03    1.56
 -14   3  -2    1.79    1.33
  14   3   2   -0.35    1.43
  14  -3  -2    3.19    1.79
 -14   3   2    3.79    1.49
  14   3  -2    2.58    1.63
  14  -3   2    0.53    1.58
  14   3  -2    0.08    1.75
 -14   4  -2    2.02    1.16
  14  -4  -2   -0.29    1.42
  14   4   2    0.21    1.29
  14   4   2    0.64    1.26
  14   4   2    0.71    1.55
 -14   4   2    0.73    1.07
  14  -4   2    1.44    1.42
  14   4  -2    2.52    1.40
  14   4  -2    0.96    1.37
  14   4  -2    1.74    1.56
  15   0   2    1.27    1.57
  15   0  -2   -0.56    1.46
  15  -1  -2    9.16    2.14
 -15   1  -2    9.48    1.71
  15   1   2    9.50    1.85
  15   1   2    8.09    1.99
 -15  -1   2   11.31    1.77
  15  -1   2    8.03    2.03
  15   1  -2   12.69    2.41
  15   2   2    0.45    1.36
  15  -2  -2    0.72    1.41
 -15  -2   2    5.24    1.40
 -15   2  -2    4.16    1.21
  15   2   2    1.26    1.42
  15  -2   2    4.11    1.53
  15   2  -2   -0.90    1.30
   0   0   3   -2.38    0.29
   0   0   3   -3.35    0.48
   0   0   3   -2.29    0.50
   0   0  -3   -2.75    0.46
   0   1  -3   -0.99    0.38
   0   1   3   -1.80    0.49
   0   1   3   -0.59    0.72
   0  -1   3   -1.97    0.59
   0  -1  -3   -1.46    0.17
   0   1  -3   -0.60    0.69
   0   1  -3   -1.50    0.61
   0  -1  -3   -1.80    0.55
   0  -2   3  960.25   39.72
   0   2  -3  969.87   39.84
   0   2  -3  960.33   39.76
   0  -2   3  974.99   39.52
   0   2   3  937.78   39.80
   0  -2  -3  957.52   39.66
   0  -2  -3  967.41   39.35
   0   2   3  965.68   39.57
   0   2  -3  967.42   39.36
   0  -3  -3    0.17    0.55
   0  -3   3    0.77    0.66
   0   3  -3   -0.11    0.57
   0  -3   3    0.06    0.85
   0   3   3    1.66    0.95
   0   3   3   -0.53    0.65
   0   3  -3   -0.19    0.75
   0   3   3    0.14    0.99
   0   4  -3  415.00   18.58
   0   4   3  432.18   18.71
   0  -4  -3  423.52   18.03
   0  -4   3  441.82   18.58
   0   4   3  409.55   18.60
   0   5  -3   -0.24    1.79
   0   5   3    1.93    1.56
   0  -5   3    1.04    1.12
   0   5  -3    1.40    1.51
   0  -5  -3   -0.07    1.50
   0  -5  -3   -1.35    1.06
   0   5  -3   -1.34    1.28
   0   5   3    1.07    1.33
   0   5  -3   -0.05    1.05
   0   5   3    1.04    1.50
   0   5   3    0.45    1.16
   0  -6  -3   77.58    5.04
   0   6  -3   81.69    5.78
   0   6  -3   66.88    5.72
   0  -6   3   72.32    5.07
   0   6  -3   76.48    5.38
   0   6   3   70.61    5.33
   0   6   3   75.69    5.49
   0   6   3   72.72    5.51
   0   6  -3   83.21    5.83
   0   6   3   73.79    5.44
   0   7  -3    4.00    2.55
   0   7   3    0.42    1.98
   0   7   3    1.11    2.08
   0   7  -3    0.02    2.68
   0   7   3    3.08    2.07
   0   7   3    3.59    2.51
   0   7   3   -3.44    1.67
   0   7  -3   -3.96    2.36
   0   7  -3   -0.17    1.74
   0   7  -3    1.53    1.97
   0   7  -3    0.62    2.16
   0   8  -3   29.03    3.93
   0   8  -3   20.74    4.08
   0   8   3   21.77    3.64
   0   8   3   22.10    3.71
   0   8   3   16.77    3.33
   0   8   3   26.61    4.05
   0   8  -3   24.61    3.79
   0   8  -3   30.24    4.22
   0   8  -3   21.37    3.62
   0   9   3    1.93    2.11
   0   9  -3   -2.25    1.90
   0   9  -3   -1.27    1.68
   0   9  -3    1.21    1.99
   0   9   3   -0.13    1.62
   0   9  -3   -0.75    1.46
   0   9   3   -1.79    1.78
   0   9  -3   -4.21    2.05
   0  10  -3   56.49    4.33
   1   0   3   -0.94    0.46
   1   0  -3   -0.43    0.41
  -1   0   3   -0.34    0.44
  -1   0  -3   -0.37    0.47
   1   0  -3   -0.83    0.57
   1   0   3    0.12    0.39
  -1   0  -3   -1.14    0.57
  -1   0   3   -0.80    0.53
   1   1   3  117.84    5.50
   1   1   3  113.96    4.98
   1  -1  -3  114.11    5.25
  -1   1  -3  118.25    5.15
   1  -1  -3  118.76    4.93
  -1   1  -3  114.18    5.23
  -1  -1   3  116.47    5.27
   1   1   3  114.09    5.30
   1  -1   3  116.97    5.21
  -1   1   3  115.74    5.28
   1   1  -3  118.81    5.30
   1  -1   3  123.33    5.19
   1   1  -3  115.33    5.27
  -1  -1  -3  115.61    5.13
  -1   1   3  120.45    5.21
   1   2   3   52.11    2.87
  -1  -2   3   55.22    2.87
   1   2   3   54.49    3.12
  -1   2  -3   51.51    2.97
   1  -2  -3   50.82    2.52
   1   2   3   55.09    2.72
   1  -2  -3   53.96    2.96
  -1   2  -3   50.75    2.69
  -1  -2  -3   56.04    2.82
   1   2  -3   52.80    2.32
  -1   2   3   56.20    3.00
  -1   2   3   55.31    2.69
   1   2  -3   46.95    3.07
   1   2  -3   53.37    2.91
   1  -2   3   49.06    2.92
   1  -2   3   54.27    2.64
  -1   3  -3   95.86    4.45
   1  -3  -3   92.01    4.70
  -1   3  -3   86.82    4.76
   1   3   3   90.86    4.89
   1   3   3  102.93    4.66
   1  -3  -3   94.21    4.29
  -1  -3   3   91.17    4.51
   1   3   3   90.65    4.50
   1   3   3   87.09    4.67
  -1   3   3   93.19    4.30
   1   3  -3   83.26    4.66
   1  -3   3   87.54    4.19
   1  -3   3   98.15    4.75
  -1   3   3   91.49    4.86
  -1   3   3   91.77    4.78
   1   3  -3   89.77    4.18
   1   3  -3   94.29    4.94
  -1  -4   3   19.47    1.84
   1  -4  -3   20.64    1.72
   1   4   3   19.30    1.88
   1   4   3   22.77    2.38
   1   4   3   20.50    2.19
  -1   4  -3   20.73    2.12
  -1  -4   3   20.14    2.13
  -1   4  -3   17.40    1.77
  -1   4   3   16.05    2.09
  -1  -4  -3   17.20    1.74
  -1   4   3   21.87    2.27
   1   4  -3   21.43    2.20
   1  -4   3   20.45    2.07
   1   5   3  101.31    6.10
  -1   5  -3   96.16    5.87
  -1  -5   3  101.43    5.78
   1   5   3  103.79    6.09
  -1   5  -3   97.39    5.97
   1   5   3  100.84    6.26
   1  -5  -3  105.82    5.80
  -1   5  -3  105.52    6.41
  -1   5  -3  100.43    6.33
  -1   5  -3  103.71    6.49
   1   5   3  108.08    5.99
  -1   5   3   95.17    5.95
  -1   5   3   95.64    6.35
   1   5  -3  102.16    6.24
   1   5  -3  100.36    6.41
   1  -5   3  101.82    5.79
  -1  -5  -3  112.13    6.61
  -1  -5  -3  107.05    5.74
  -1   5   3  115.25    6.32
   1   5  -3  102.29    5.93
  -1   5   3   96.58    6.07
   1   5  -3   96.42    6.12
  -1  -6   3   -1.39    1.27
  -1   6  -3   -3.55    1.64
  -1   6  -3   -2.08    2.00
   1  -6  -3   -0.43    1.12
  -1   6  -3   -1.06    1.55
   1   6   3   -1.70    1.79
   1   6   3    0.16    1.71
  -1   6  -3    0.31    1.74
  -1   6  -3   -0.04    1.55
  -1  -6  -3   -0.42    1.29
   1   6  -3    0.86    1.67
  -1   6   3    0.18    1.95
  -1   6   3    0.18    1.76
   1   6  -3    0.30    1.56
   1  -6   3    1.57    1.44
  -1   6   3   -1.31    1.46
  -1   6   3    0.23    1.84
   1   6  -3   -1.50    1.42
   1   6  -3    2.46    2.38
   1   7   3   12.23    3.05
   1   7   3   10.31    3.06
  -1   7  -3    8.12    3.80
   1   7   3   12.60    2.90
  -1   7  -3    8.21    2.64
  -1   7  -3    6.95    2.35
   1   7   3    8.06    2.71
  -1   7  -3   10.90    3.13
  -1   7  -3    5.09    2.56
   1   7  -3    8.29    2.62
   1   7  -3   15.85    3.85
  -1   7   3   18.43    3.33
   1   7  -3   15.32    3.43
  -1   7   3   11.14    2.85
   1   7  -3   11.70    3.11
  -1   7   3   12.07    2.70
  -1   7   3   11.99    3.37
   1   7  -3   12.93    2.86
  -1   7   3    9.22    2.90
  -1   8  -3   -0.46    2.06
  -1   8  -3   -0.89    1.94
  -1   8  -3   -3.83    2.21
   1   8   3   -2.09    2.14
   1   8   3   -0.40    1.90
  -1   8  -3    0.67    2.03
   1   8   3    0.86    2.09
  -1   8  -3   -1.37    1.82
   1   8  -3    0.41    2.05
  -1   8   3    0.52    1.82
  -1   8   3    0.42    2.43
  -1   8   3    0.13    1.84
   1   8  -3   -1.67    1.86
  -1   8   3   -2.97    1.79
  -1   8   3   -1.21    2.15
   1   8  -3    1.09    2.86
   1   8  -3   -0.69    1.96
  -1   9  -3   12.41    3.01
  -1   9  -3   18.55    3.21
  -1   9  -3   18.41    3.37
   1   9   3   14.76    2.90
  -1   9  -3   15.47    3.06
   1   9   3   12.98    3.88
  -1   9  -3   14.64    2.68
   1   9  -3   13.97    3.13
  -1   9   3   12.20    2.80
  -1   9   3   19.56    2.99
   1   9  -3   23.39    3.81
  -1   9   3   18.87    3.44
   1   9  -3   21.11    3.20
   1   9  -3   10.64    2.60
  -1  10  -3    1.34    1.19
  -1  10  -3    0.54    1.49
  -1  10   3   -0.67    1.39
   1  10  -3   -1.36    1.36
  -1  10   3    1.76    1.28
  -2   0   3   -0.50    0.47
  -2   0   3    0.12    0.65
  -2   0  -3   -0.11    0.45
   2   0   3    0.04    0.66
  -2   0  -3   -0.68    0.68
   2   0  -3    0.64    0.63
   2   0  -3   -0.22    0.48
   2   0   3    0.24    0.48
   2   1   3   36.79    2.28
   2   1   3   38.02    2.03
   2  -1  -3   39.40    2.22
  -2  -1   3   39.81    1.76
  -2   1  -3   38.55    2.22
   2  -1  -3   41.74    2.00
  -2  -1   3   39.92    2.27
  -2   1  -3   37.94    2.13
   2  -1   3   40.90    2.11
  -2   1   3   42.68    2.33
  -2  -1  -3   38.46    1.94
   2   1  -3   38.71    2.25
   2   1  -3   36.89    2.17
  -2  -1  -3   32.56    2.27
   2  -1   3   40.13    2.19
  -2   1   3   40.34    2.18
   2   2   3   69.78    3.74
  -2   2  -3   74.52    3.71
  -2  -2   3   74.39    3.70
  -2   2  -3   74.75    3.59
   2  -2  -3   66.44    3.64
   2  -2  -3   67.94    3.33
   2   2   3   71.62    3.96
   2   2   3   67.91    3.50
   2   2  -3   72.24    3.81
  -2   2   3   74.05    3.34
   2   2  -3   67.63    3.63
  -2  -2  -3   73.41    3.43
   2  -2   3   67.56    3.60
   2  -2   3   71.14    3.26
  -2   2   3   76.49    3.82
  -2  -3   3   75.47    3.96
   2   3   3   71.58    3.91
   2   3   3   78.26    3.97
   2  -3  -3   76.72    4.07
  -2   3  -3   75.01    3.94
  -2   3  -3   74.19    4.11
   2   3   3   69.79    4.19
   2   3   3   67.77    3.96
   2  -3  -3   75.16    3.67
   2  -3   3   79.99    4.05
   2   3  -3   75.81    4.02
   2   3  -3   77.16    4.27
  -2   3   3   69.92    4.14
  -2  -3  -3   71.83    3.78
   2  -4  -3  164.54    8.28
  -2   4  -3  170.57    8.12
  -2   4  -3  179.28    8.49
   2   4   3  172.87    8.21
  -2  -4   3  171.11    8.07
   2   4   3  175.22    8.29
   2   4   3  177.44    8.61
   2  -4  -3  173.76    7.86
   2   4   3  172.21    8.16
   2  -4   3  170.56    8.22
  -2   4   3  160.26    8.34
   2   4  -3  173.56    8.59
   2   4  -3  170.77    8.33
   2   5   3    4.67    2.03
  -2   5  -3    3.11    1.40
  -2  -5   3    4.23    1.47
  -2   5  -3    5.21    2.21
  -2   5  -3    3.86    1.89
   2   5   3    3.32    1.94
   2  -5  -3    3.52    1.30
  -2   5  -3    7.31    2.45
  -2   5  -3    7.11    2.09
   2   5   3    1.51    1.50
  -2   5   3    5.13    1.96
   2   5  -3    4.68    1.51
   2   5  -3    5.08    1.86
   2  -5   3    2.74    1.48
  -2   5   3    2.40    1.82
   2   5  -3    5.19    2.10
   2   5  -3    5.39    2.10
  -2   5   3    3.12    1.45
  -2  -5  -3    3.88    1.42
  -2  -5  -3    4.20    2.01
  -2   5   3    3.27    1.90
  -2   6  -3   32.52    4.11
   2  -6  -3   42.90    3.56
  -2   6  -3   31.98    3.60
   2   6   3   35.59    4.37
  -2  -6   3   34.57    3.54
  -2   6  -3   32.86    3.84
  -2   6  -3   42.65    3.83
   2   6   3   39.36    4.86
   2  -6   3   40.06    3.55
   2  -6   3   32.72    3.99
  -2   6   3   35.42    3.85
  -2   6   3   34.72    3.81
   2   6  -3   37.23    4.12
   2   6  -3   31.84    4.23
  -2   6   3   42.71    4.20
  -2  -6  -3   36.30    3.32
   2   6  -3   39.29    3.77
  -2   6   3   32.52    4.47
   2   6  -3   37.45    3.98
  -2   7  -3   -0.01    2.78
   2   7   3    0.97    2.31
  -2   7  -3   -0.50    2.02
  -2   7  -3   -1.27    2.07
  -2   7  -3    0.99    1.67
  -2   7  -3   -0.84    2.11
  -2   7  -3   -1.05    1.74
  -2   7   3    1.14    2.32
   2   7  -3   -0.89    1.95
  -2   7   3   -0.79    2.07
   2   7  -3    2.30    2.39
  -2   7   3    1.52    1.98
   2   7  -3    1.73    2.57
  -2   7   3   -0.94    1.71
   2   7  -3    4.18    3.09
  -2   7   3   -1.18    1.84
   2   7  -3    0.37    1.80
  -2   8  -3   44.79    4.85
  -2   8  -3   54.09    4.99
  -2   8  -3   55.09    5.44
  -2   8  -3   43.60    5.76
  -2   8  -3   50.77    5.04
  -2   8   3   46.20    4.78
   2   8  -3   42.58    5.14
   2   8  -3   55.36    5.10
   2   8  -3   51.94    5.01
  -2   8   3   44.97    4.75
  -2   8   3   46.04    5.03
  -2   8   3   53.22    5.51
  -2   8   3   51.25    5.02
   2   8  -3   43.53    5.88
  -2   9  -3   -0.09    1.84
  -2   9  -3   -0.34    1.81
  -2   9  -3   -1.56    1.92
  -2   9  -3    1.16    2.18
  -2   9  -3    0.38    1.41
   2   9  -3   -1.66    2.16
   2   9  -3    0.42    1.93
  -2   9   3    0.66    1.87
  -2   9   3    0.64    1.48
  -2   9   3    0.92    1.87
  -2   9   3    1.67    1.90
   2   9  -3    0.55    2.22
   2   9  -3    1.16    2.07
  -2  10  -3   53.83    3.78
  -2  10   3   50.90    3.75
  -2  10   3   57.58    4.10
  -3   0   3    0.20    0.59
   3   0   3   -0.63    0.61
  -3   0  -3   -0.41    0.32
  -3   0  -3   -1.36    0.71
   3   0  -3    1.35    0.79
   3   0   3   -0.54    0.74
   3   0  -3   -0.38    0.59
  -3   0   3    0.41    0.75
  -3   1  -3   -0.12    0.57
   3  -1  -3   -0.29    0.73
   3   1   3    0.55    0.71
   3   1   3    0.65    0.94
  -3   1  -3   -0.47    0.82
  -3  -1   3    0.02    0.74
  -3  -1   3    0.43    0.46
   3  -1  -3   -0.03    0.61
  -3   1   3    0.39    0.78
   3  -1   3    0.65    0.72
   3   1  -3    0.33    0.68
  -3  -1  -3    0.90    0.38
  -3   1   3    0.28    0.65
   3  -1   3    0.75    0.61
  -3  -1  -3    0.53    0.82
   3   1  -3   -0.96    0.82
   3   2   3    1.07    0.80
   3  -2  -3    1.43    0.72
   3  -2  -3    0.89    0.75
   3   2   3    0.24    0.83
  -3   2  -3    1.10    0.86
  -3  -2   3    1.38    0.36
  -3   2  -3   -0.22    0.73
  -3  -2   3    1.25    0.93
  -3  -2  -3    0.35    0.50
   3   2  -3    0.08    0.63
  -3   2   3    1.00    0.54
  -3   2   3    1.10    0.86
   3  -2   3    1.28    0.82
  -3  -2  -3    0.47    0.84
   3   2  -3   -0.19    0.90
   3  -2   3   -0.02    0.47
  -3   3  -3    1.62    0.95
  -3   3  -3    1.91    0.91
  -3  -3   3    0.18    0.94
   3   3   3    3.29    1.20
   3   3   3    2.24    1.00
   3  -3  -3    2.85    1.01
   3  -3  -3    2.77    0.83
   3  -3   3    2.59    1.07
  -3  -3  -3    1.59    1.14
  -3   3   3    2.64    1.06
   3   3  -3    0.80    0.72
  -3  -3  -3    2.30    0.74
   3   3  -3    4.70    1.41
   3   4   3   77.37    4.47
   3  -4  -3   69.96    4.39
  -3   4  -3   73.29    4.39
   3   4   3   79.50    4.58
   3  -4  -3   75.46    4.04
  -3  -4   3   76.11    4.38
  -3   4  -3   72.02    4.54
   3   4  -3   77.80    4.74
   3  -4   3   74.82    4.44
  -3  -4  -3   72.44    4.48
   3   4  -3   83.33    4.53
  -3  -4  -3   76.69    4.15
  -3   4   3   78.35    4.62
  -3   5  -3   40.44    4.11
  -3  -5   3   50.36    3.61
  -3   5  -3   45.95    3.73
  -3   5  -3   60.40    4.41
  -3   5  -3   44.65    3.71
  -3   5  -3   50.33    3.86
   3   5   3   47.45    3.73
   3  -5  -3   52.15    3.77
  -3   5   3   41.02    3.70
   3   5  -3   54.46    4.12
   3   5  -3   47.47    3.66
  -3   5   3   60.77    4.16
   3   5  -3   48.76    4.24
  -3  -5  -3   49.24    3.60
  -3   5   3   48.34    4.30
  -3   5   3   43.28    4.23
   3  -5   3   45.14    3.64
   3   5  -3   47.71    4.27
   3   5  -3   49.60    4.22
   3  -5   3   50.07    3.92
  -3  -6   3    1.11    1.65
  -3   6  -3    0.10    1.46
  -3   6  -3    2.03    1.74
  -3   6  -3    2.28    2.04
  -3   6  -3    1.18    2.24
   3  -6  -3    1.06    1.39
   3   6  -3    2.17    2.08
  -3   6   3    3.41    2.31
  -3   6   3   -0.96    1.68
   3   6  -3    0.77    1.70
   3   6  -3    1.43    1.94
  -3   6   3   -1.41    1.75
   3   6  -3    4.32    2.06
   3  -6   3    2.16    1.78
  -3   6   3    1.70    1.78
  -3   7  -3    3.55    2.25
  -3   7  -3    2.00    3.01
  -3   7  -3    5.79    2.23
  -3   7  -3    0.78    2.32
  -3   7  -3    3.88    2.37
  -3   7  -3    2.30    2.05
   3   7  -3    3.97    2.59
   3   7  -3    7.83    2.60
  -3   7   3    2.12    1.97
   3   7  -3    8.46    3.58
  -3   7   3    3.58    2.38
  -3   7   3    3.83    2.37
  -3   7   3    3.28    2.56
   3   7  -3    2.67    2.30
  -3   7   3    1.66    2.19
   3   7  -3    4.53    2.24
  -3   7   3    3.42    2.00
  -3   8  -3   -0.96    2.07
  -3   8  -3   -1.27    1.58
  -3   8  -3    0.28    1.72
  -3   8  -3   -0.40    1.91
  -3   8  -3   -2.05    2.38
   3  -8  -3    2.49    1.72
  -3   8  -3    0.89    2.08
   3   8  -3    0.42    1.91
  -3   8   3   -0.10    2.18
  -3   8   3   -0.15    1.53
   3   8  -3   -0.32    2.09
   3   8  -3    0.86    2.33
   3   8  -3   -1.19    2.34
  -3   8   3    0.41    1.69
  -3   8   3   -0.68    1.86
  -3   9  -3    9.90    2.57
  -3   9  -3    9.02    2.16
  -3   9  -3    9.90    2.57
  -3   9  -3    6.79    2.53
  -3   9  -3    7.48    2.75
  -3   9   3    6.32    2.40
   3   9  -3    7.39    2.75
   3   9  -3    8.52    2.46
  -3   9   3    9.81    2.24
  -3   9   3   15.07    2.83
   3   9  -3    6.06    2.26
  -3   9   3    5.64    2.16
  -4   0  -3    0.19    0.84
   4   0  -3    0.85    0.82
  -4   0   3    0.86    0.71
   4   0   3    0.74    0.88
  -4   0   3   -0.13    0.63
   4   0   3   -1.44    0.62
   4   0  -3    0.36    0.75
   4   1   3   48.91    2.79
  -4   1  -3   49.30    3.04
  -4   1  -3   48.09    2.54
   4  -1  -3   48.22    2.77
   4  -1  -3   50.88    2.72
   4   1   3   51.88    3.10
  -4  -1   3   48.39    2.52
  -4  -1   3   53.67    3.02
   4  -1   3   43.47    2.76
   4   1  -3   49.83    2.67
  -4   1   3   47.07    2.66
   4   1  -3   47.66    2.93
  -4   1   3   46.86    2.88
  -4  -1  -3   50.74    3.02
   4  -1   3   48.05    2.69
   4   2   3   10.82    1.54
   4  -2  -3   12.33    1.53
   4   2   3   12.57    1.73
  -4   2  -3   13.69    1.69
  -4  -2   3   12.70    1.57
  -4   2  -3   13.94    1.48
   4  -2  -3   13.80    1.43
   4   2  -3   15.95    1.74
   4  -2   3   14.95    1.69
  -4   2   3   13.79    1.75
  -4  -2  -3   10.85    1.53
  -4   2   3   13.83    1.20
   4   2  -3   12.02    1.33
   4  -2   3   13.89    1.60
   4   3   3   11.25    1.63
  -4  -3   3   12.21    1.75
  -4   3  -3   10.33    1.62
   4  -3  -3    8.89    1.37
   4   3   3    9.86    1.73
  -4   3  -3    9.58    1.59
   4  -3  -3   12.52    1.74
  -4   3   3    8.33    1.65
   4   3  -3   10.37    1.48
   4   3  -3   10.30    1.75
  -4  -3  -3   13.70    1.78
   4  -3   3   11.19    1.63
   4  -4  -3   31.61    2.65
  -4   4  -3   24.41    2.76
   4  -4  -3   29.85    2.37
   4   4   3   32.33    2.78
  -4   4  -3   29.24    3.13
   4   4   3   32.57    2.82
  -4   4  -3   28.50    2.61
  -4   4  -3   30.48    2.70
  -4   4  -3   24.26    3.07
  -4  -4   3   32.30    2.77
   4   4   3   37.65    3.31
  -4   4   3   30.59    3.53
   4   4  -3   31.75    3.63
  -4   4   3   26.55    2.92
   4  -4   3   27.84    2.61
  -4   4   3   31.61    3.61
   4   4  -3   31.60    3.09
  -4  -4  -3   25.96    2.60
   4   4  -3   30.94    3.15
  -4   4   3   28.28    2.84
   4   4  -3   30.87    2.53
   4   4  -3   31.55    3.11
   4   5   3    3.83    2.23
   4   5   3    5.23    1.93
   4   5   3    6.88    2.12
  -4   5  -3   10.65    2.68
  -4   5  -3    6.97    2.20
   4   5   3    8.16    2.40
  -4   5  -3    6.83    2.04
  -4   5  -3    6.63    1.64
   4  -5  -3    6.07    1.78
  -4   5  -3    5.04    1.81
  -4  -5   3    5.89    1.58
   4   5  -3    5.39    2.16
  -4   5   3   10.72    2.19
  -4   5   3    8.02    2.36
   4   5  -3    2.12    2.05
   4  -5   3    4.49    1.99
  -4   5   3    6.81    2.16
   4   5  -3    4.10    1.95
   4  -5   3    5.49    1.61
   4   5  -3    5.46    2.13
  -4   5   3    7.59    2.46
  -4   5   3    6.00    1.98
  -4   6  -3   -1.11    1.93
  -4   6  -3    1.19    2.01
  -4   6  -3   -0.61    1.59
   4  -6  -3    2.21    1.60
  -4  -6   3   -0.07    1.66
  -4   6  -3    2.12    1.67
  -4   6   3    1.59    2.17
   4  -6   3   -1.99    1.52
   4   6  -3    0.05    1.87
  -4   6   3    0.91    1.83
   4   6  -3    0.41    2.05
  -4   6   3    0.93    2.18
  -4   6   3    0.84    1.47
  -4   7  -3   15.17    3.32
  -4   7  -3   11.22    2.83
  -4   7  -3   16.31    3.10
  -4   7  -3   22.46    3.80
   4  -7  -3   18.81    2.93
  -4   7  -3   24.04    3.89
  -4   7  -3   15.15    3.89
  -4   7   3   11.59    3.16
  -4   7   3   13.54    3.06
   4   7  -3   21.27    3.57
  -4   7   3   17.58    3.29
   4   7  -3   11.55    3.15
   4   7  -3   15.00    3.13
  -4   7   3   21.11    3.66
   4   7  -3   15.60    4.08
  -4   7   3   13.53    2.80
  -4   7   3   19.39    3.12
   4  -8  -3   -0.52    1.67
  -4   8  -3    3.81    2.42
  -4   8  -3    3.74    2.12
  -4   8  -3    0.27    2.45
  -4   8  -3    5.58    2.45
  -4   8  -3    1.54    1.97
  -4   8  -3    4.13    2.29
  -4   8   3    5.12    2.24
  -4   8   3    2.39    2.40
  -4   8   3    2.02    1.86
  -4   8   3    3.65    2.20
   4   8  -3    2.57    2.60
   4   8  -3    2.70    2.26
  -4   8   3    3.07    2.10
   4   8  -3    1.89    2.29
   4   8  -3    0.83    2.52
   4  -9  -3    3.60    1.83
  -4   9  -3    4.52    2.24
  -4   9  -3    4.75    2.04
  -4   9  -3    1.64    1.49
  -4   9  -3    0.41    3.23
  -4   9  -3    2.68    1.96
   4   9  -3    5.23    2.29
  -4   9   3    0.50    1.79
  -4   9   3    5.53    1.87
   4  -9   3    3.86    1.72
   4   9  -3    3.80    2.34
  -4   9   3    3.29    1.99
   4   9  -3    3.21    1.83
  -4   9   3    2.44    1.88
  -5   0  -3    0.16    0.89
   5   0  -3   -0.36    0.66
  -5   0   3   -0.89    0.77
   5   0  -3    0.39    0.78
  -5   0   3   -0.82    0.73
   5   0   3   -0.25    0.74
   5   0   3    0.36    0.88
  -5  -1   3   78.78    4.37
   5  -1  -3   83.49    4.20
   5  -1  -3   79.17    4.18
   5   1   3   77.79    4.46
  -5  -1   3   85.42    4.07
  -5   1  -3   81.58    4.47
   5   1   3   79.62    4.33
   5   1  -3   80.82    3.97
   5   1  -3   80.67    4.36
  -5  -1  -3   85.31    4.52
   5  -1   3   82.39    4.19
  -5   1   3   82.77    4.17
  -5   1   3   77.93    4.35
   5  -1   3   83.27    4.34
  -5   2  -3   30.86    2.51
  -5  -2   3   27.22    2.32
   5   2   3   24.93    2.14
  -5   2  -3   24.51    2.02
   5   2   3   25.56    2.45
   5  -2  -3   24.13    1.99
   5  -2  -3   29.56    2.21
   5   2  -3   27.96    1.92
  -5  -2  -3   27.50    2.36
  -5   2   3   25.62    2.28
   5   2  -3   26.65    2.27
   5  -2   3   29.23    2.28
   5   3   3    1.69    1.23
  -5  -3   3    1.83    1.05
  -5   3  -3   -0.82    0.89
   5  -3  -3   -1.07    0.85
   5   3   3    1.36    1.19
  -5   3  -3    0.09    1.04
   5  -3  -3    0.17    0.86
  -5  -3  -3   -0.32    0.92
   5  -3   3   -0.84    0.94
  -5   3   3   -0.88    0.85
   5   3  -3   -0.23    1.01
  -5   4  -3   19.75    2.39
  -5   4  -3   12.90    2.48
   5   4   3   15.65    2.42
  -5  -4   3   11.04    2.00
  -5   4  -3   13.37    2.19
   5  -4  -3    8.80    1.61
   5   4   3   16.26    2.51
   5   4   3   11.63    2.25
  -5   4  -3   13.53    2.38
   5  -4  -3   21.02    2.59
  -5   4  -3   15.16    2.87
   5   4   3    7.90    1.92
   5   4   3   18.96    2.52
   5  -4  -3   13.58    2.11
  -5   4   3   22.58    3.33
  -5   4   3   10.68    1.94
   5  -4   3   14.96    2.08
  -5  -4  -3   11.72    1.94
   5   4  -3   15.68    2.44
   5   4  -3   10.50    2.16
   5   4  -3   11.87    2.37
   5   4  -3   14.08    2.80
  -5   4   3   17.26    2.73
  -5   4   3   17.87    2.72
   5  -4   3   23.10    2.77
   5   5   3   -3.06    1.58
  -5   5  -3   -0.67    1.81
  -5  -5   3    0.09    1.34
   5  -5  -3   -2.61    1.37
  -5   5  -3    1.92    1.28
   5   5   3    0.88    1.77
  -5   5  -3    2.01    1.88
  -5   5  -3    3.69    1.79
  -5   5  -3    1.25    1.51
   5  -5  -3   -0.01    1.29
   5   5   3   -1.44    1.79
  -5   5   3    1.55    2.17
  -5   5   3   -0.48    1.25
  -5   5   3    0.87    1.52
   5   5  -3    0.80    1.82
   5   5  -3    0.90    1.90
   5  -5   3    1.02    1.39
  -5  -5  -3    3.24    1.53
   5   5  -3   -1.34    1.46
  -5   5   3   -0.78    1.69
   5   5  -3   -1.82    1.66
   5  -6  -3    3.87    1.98
  -5   6  -3    2.70    2.31
  -5   6  -3    1.65    2.48
  -5   6  -3    0.46    1.82
  -5   6  -3    4.90    3.05
  -5   6  -3   -0.67    2.03
  -5   6  -3    3.06    2.26
   5   6   3    4.40    2.17
   5   6  -3    3.04    2.02
   5   6  -3    1.44    2.04
  -5   6   3    0.85    2.39
   5   6  -3    1.18    2.18
  -5   6   3    0.53    1.97
   5   6  -3    4.42    2.76
  -5   6   3    0.45    1.98
   5   6  -3    0.59    2.18
  -5   6   3    2.29    2.04
   5   6  -3    2.33    3.18
  -5   6   3    1.31    1.84
  -5   7  -3   11.60    3.23
  -5   7  -3    3.77    2.40
  -5   7  -3    6.24    3.24
  -5   7  -3    6.18    2.39
   5  -7  -3    3.46    1.89
  -5   7  -3    5.52    2.44
  -5   7  -3    2.62    2.05
   5   7  -3    2.92    2.36
  -5   7   3   10.19    2.74
  -5   7   3    5.18    2.88
   5   7  -3    6.16    2.70
  -5   7   3    6.35    2.33
  -5   7   3    5.16    2.06
   5   7  -3    8.31    2.64
   5   7  -3   10.23    3.55
  -5   7   3    7.03    2.16
   5   7  -3    2.96    2.54
  -5   8  -3    2.45    2.34
  -5   8  -3   -1.61    1.50
  -5   8  -3    1.00    2.11
  -5   8  -3   -1.88    1.73
  -5   8  -3   -0.38    2.03
   5  -8  -3   -0.46    1.53
  -5   8  -3    0.54    1.73
   5   8  -3   -1.40    2.26
  -5   8   3    3.10    1.84
   5   8  -3   -3.01    2.05
  -5   8   3    1.90    1.93
  -5   8   3    1.23    1.89
   5   8  -3   -0.47    2.31
  -5   8   3   -1.56    1.52
  -5   8   3    2.63    2.35
  -5   9  -3    3.43    1.92
  -5   9  -3    2.24    1.39
  -5   9  -3    4.96    2.04
  -5   9   3    2.27    1.43
   5   9  -3    0.76    1.92
  -5   9   3    6.59    2.10
  -5   9   3    4.21    2.10
   5  -9   3    1.03    1.46
   5  -9   3    2.32    1.60
  -5   9   3    1.90    1.65
  -6   0   3   -1.11    0.81
  -6   0  -3   -0.55    1.14
   6   0   3   -0.97    0.83
   6   0   3   -2.35    0.79
  -6   0   3   -0.32    0.79
   6   0  -3   -0.61    1.01
   6   1   3  382.91   16.96
   6  -1  -3  400.74   16.76
   6   1   3  380.84   17.15
  -6   1  -3  398.53   17.17
   6  -1  -3  386.45   16.87
  -6  -1   3  379.74   17.06
  -6  -1   3  396.67   16.70
   6   1  -3  380.36   17.03
  -6   1   3  390.73   16.74
   6  -1   3  393.17   16.98
   6  -1   3  385.01   16.82
  -6   1   3  386.80   17.04
  -6  -1  -3  384.88   17.03
   6  -2  -3    6.96    1.34
   6   2   3    9.83    1.88
  -6  -2   3    5.15    1.50
  -6   2  -3    6.57    1.51
   6   2   3    6.48    1.39
   6  -2  -3    8.23    1.52
   6  -2   3    8.91    1.67
   6   2  -3    8.48    1.65
  -6  -2  -3    6.63    1.50
  -6   2   3    7.98    1.64
  -6  -3   3    0.86    1.18
  -6   3  -3    0.97    1.89
   6  -3  -3   -0.34    1.04
   6   3   3    1.70    1.43
  -6   3  -3   -0.73    1.44
   6  -3  -3    0.45    1.21
   6   3   3   -0.11    1.52
   6   3   3    1.73    1.56
  -6   3  -3    0.46    1.15
   6  -3  -3    1.34    1.14
   6   3   3   -0.50    1.36
   6   3   3    0.50    1.17
   6  -3   3    2.00    1.46
   6   3  -3   -2.52    1.62
  -6   3   3    1.45    1.41
  -6   3   3    2.56    1.26
  -6  -3  -3    0.09    1.10
  -6   3   3   -0.19    1.44
   6   3  -3    0.52    1.50
   6  -3   3    1.52    1.50
   6   3  -3    0.88    1.52
   6  -3   3    2.22    1.34
   6   3  -3    3.27    1.39
   6   4   3   21.19    3.08
   6   4   3   19.75    3.03
   6  -4  -3    9.74    1.84
  -6   4  -3   12.89    2.21
   6  -4  -3   19.00    2.58
  -6  -4   3   12.82    2.29
   6  -4  -3   19.73    2.65
  -6   4  -3   18.15    3.25
  -6   4  -3   21.71    2.98
   6   4   3   14.58    2.46
  -6   4  -3   15.56    2.46
   6   4   3   18.60    2.81
   6   4   3   15.08    2.67
   6  -4   3   14.10    2.27
   6   4  -3   17.63    2.82
  -6   4   3   15.63    2.44
  -6  -4  -3   13.43    2.44
  -6   4   3   17.64    2.58
   6  -4   3   11.77    2.37
   6   4  -3   14.46    2.63
  -6   4   3   19.89    2.86
  -6   4   3   20.83    3.11
   6   4  -3   17.68    2.73
   6   4  -3   17.99    2.78
   6   5   3   62.87    5.10
  -6   5  -3   58.15    4.76
   6  -5  -3   59.25    4.57
  -6   5  -3   58.78    4.86
   6   5   3   65.20    4.89
  -6   5  -3   56.34    4.71
   6   5   3   50.36    4.64
   6  -5  -3   69.10    4.74
  -6   5  -3   62.40    5.40
  -6  -5   3   63.59    4.73
  -6   5  -3   57.94    5.00
   6   5  -3   52.22    5.00
   6   5  -3   56.23    4.99
  -6   5   3   62.03    4.87
   6   5  -3   63.35    5.09
  -6  -5  -3   62.65    4.71
   6   5  -3   58.54    4.97
  -6   5   3   69.69    5.08
  -6   5   3   58.72    5.08
  -6   5   3   72.79    5.07
   6  -5   3   54.44    4.39
  -6   6  -3    3.26    2.63
  -6   6  -3    9.40    2.72
  -6   6  -3    6.45    2.77
  -6   6  -3    3.67    2.13
   6  -6  -3    4.07    1.93
  -6   6  -3    2.09    2.79
   6   6   3    4.37    2.40
   6   6   3    8.20    2.47
  -6   6  -3    6.76    2.40
   6   6   3   10.99    3.17
   6   6  -3    8.05    2.59
   6   6  -3    5.27    2.37
  -6   6   3    9.84    2.79
  -6   6   3    7.88    2.42
  -6   6   3    2.13    1.92
  -6   6   3    5.49    2.51
   6   6  -3    9.51    2.69
  -6   6   3    9.53    3.01
   6   6  -3    7.71    2.61
   6   6  -3    6.98    3.31
  -6   7  -3   31.52    3.77
  -6   7  -3   30.05    3.90
   6  -7  -3   28.84    3.44
  -6   7  -3   34.13    4.88
  -6   7  -3   34.82    4.73
  -6   7  -3   23.30    4.07
   6   7  -3   29.51    4.47
  -6   7   3   36.98    4.84
   6   7  -3   29.24    3.90
  -6   7   3   31.08    4.39
   6  -7   3   38.25    3.84
   6   7  -3   39.23    4.28
  -6   7   3   18.56    3.15
  -6   7   3   24.69    3.65
   6   7  -3   17.62    3.39
  -6   7   3   32.65    3.80
  -6   8  -3    2.21    2.23
  -6   8  -3    0.28    1.88
  -6   8  -3    0.85    1.58
  -6   8  -3   -1.65    2.32
  -6   8  -3    0.96    1.72
   6  -8  -3    1.39    1.65
  -6   8   3   -0.19    1.54
   6   8  -3   -0.26    2.23
   6   8  -3    1.32    2.29
  -6   8   3    2.78    2.14
  -6   8   3   -1.65    1.50
   6  -8   3    1.12    1.67
   6   8  -3   -0.33    2.36
   6   8  -3   -2.65    2.31
  -6   8   3    2.40    1.90
  -6   8   3    0.63    1.89
  -6   9  -3   20.29    2.91
  -6   9  -3   23.91    2.70
   6   9  -3   26.55    3.56
  -6   9   3   25.88    3.33
   6  -9   3   25.33    3.15
  -6   9   3   23.45    2.79
   7   0   3   -0.64    1.10
   7   0  -3   -0.15    1.04
  -7   0   3    0.97    1.47
  -7   0  -3   -2.21    1.01
   7   0   3    0.49    1.29
  -7   0   3    0.10    0.94
   7   0  -3    1.71    1.69
   7   0   3    2.38    1.35
   7   0   3   -0.21    1.04
  -7   0   3   -0.68    0.82
  -7   1  -3    2.21    1.25
   7   1   3    0.89    1.59
  -7   1  -3    0.20    1.22
   7  -1  -3    1.08    1.37
  -7  -1   3    2.65    1.34
  -7  -1   3    3.39    1.71
   7   1   3    1.44    1.61
   7   1   3    2.90    1.39
   7   1   3   -0.03    1.00
   7  -1  -3    1.57    1.12
  -7  -1   3    0.49    1.24
   7   1   3    1.95    1.56
   7   1  -3    1.75    1.58
   7  -1   3    3.89    1.45
  -7   1   3    1.97    1.24
   7  -1   3    1.04    1.32
   7   1  -3   -0.66    1.47
   7   1  -3    2.01    1.31
  -7  -1  -3    0.76    1.23
  -7   1   3    4.25    1.48
  -7   2  -3   60.98    4.33
   7  -2  -3   70.11    4.06
   7  -2  -3   66.43    4.31
   7   2   3   68.64    4.71
   7   2   3   68.90    4.83
   7   2   3   67.98    4.65
  -7   2  -3   76.79    4.49
  -7   2  -3   68.13    4.38
  -7  -2   3   62.31    4.26
   7   2   3   61.56    4.17
  -7  -2   3   57.01    4.28
   7   2   3   77.86    4.79
  -7   2   3   65.77    4.33
   7  -2   3   58.55    4.33
   7   2  -3   53.75    4.08
   7   2  -3   63.44    4.53
  -7  -2  -3   68.20    4.30
   7  -2   3   63.45    4.39
  -7   2   3   65.08    4.31
   7  -2   3   73.98    4.36
   7   2  -3   66.84    4.77
   7   2  -3   60.84    4.64
  -7   3  -3    0.11    1.69
   7  -3  -3   -0.20    1.30
   7   3   3    2.10    1.47
   7  -3  -3    0.54    1.22
   7   3   3   -1.66    1.16
   7   3   3    0.56    1.62
   7   3   3   -0.87    1.37
  -7   3  -3    0.67    1.24
   7   3   3   -0.65    1.43
  -7  -3   3    1.98    1.51
   7  -3   3    1.52    1.37
  -7  -3  -3    0.48    1.41
   7   3  -3   -0.67    1.57
   7   3  -3   -0.78    1.48
   7   3  -3    0.01    1.44
   7   3  -3    1.64    1.76
  -7   3   3    0.60    1.60
  -7   3   3    1.47    1.26
  -7   3   3    3.09    1.51
   7  -3   3    0.24    1.61
   7  -3   3    0.44    1.29
   7   4   3   48.01    4.40
  -7   4  -3   55.42    4.26
   7   4   3   53.77    4.33
  -7   4  -3   49.64    4.17
  -7  -4   3   49.16    4.12
   7  -4  -3   41.98    3.61
   7  -4  -3   52.74    3.96
   7   4   3   49.84    4.50
   7   4   3   47.03    4.34
   7  -4   3   49.97    4.14
  -7   4   3   60.29    4.99
   7   4  -3   52.07    4.59
   7   4  -3   46.49    4.27
   7  -4   3   46.97    4.24
  -7  -4  -3   46.88    3.97
  -7   4   3   44.24    4.20
  -7   4   3   46.65    3.94
   7   4  -3   51.00    4.42
   7   4  -3   44.65    4.52
   7  -4   3   40.20    3.68
  -7   4   3   49.88    4.06
   7  -5  -3    2.23    1.80
  -7   5  -3    2.45    2.18
  -7   5  -3    0.83    1.65
   7   5   3    1.24    2.32
   7   5   3   -3.01    1.89
  -7   5  -3    1.26    2.15
   7   5   3    0.33    1.94
  -7   5  -3    2.16    3.13
   7   5   3   -4.14    2.04
   7   5   3   -0.58    1.65
  -7   5   3    0.48    1.90
   7   5  -3   -1.51    1.52
  -7   5   3   -0.31    1.92
  -7   5   3    0.41    1.78
   7   5  -3   -2.24    1.96
  -7   5   3   -0.96    2.57
   7  -5   3    0.21    1.55
   7   5  -3   -2.56    2.49
  -7   5   3   -0.98    2.07
   7   5  -3    0.40    1.66
   7   5  -3   -1.33    1.61
   7   6   3   16.79    3.51
   7   6   3   21.47    3.15
   7   6   3   12.09    2.88
   7   6   3   15.94    3.02
  -7   6  -3   14.35    2.99
   7  -6  -3   12.96    2.69
  -7   6  -3   11.88    3.67
  -7   6  -3   20.02    4.05
  -7   6  -3   18.83    3.11
  -7   6  -3   11.58    2.63
  -7   6  -3   12.85    3.36
   7   6  -3   11.39    3.03
   7   6  -3   21.77    3.63
   7   6  -3   11.39    3.51
  -7   6   3   14.77    2.74
  -7   6   3   11.56    2.72
  -7   6   3   13.94    3.00
   7  -6   3   10.03    2.43
   7   6  -3   14.79    2.98
  -7   6   3   15.47    3.77
  -7   6   3   14.58    3.14
   7   6  -3   14.35    3.10
   7   7   3    0.05    1.83
  -7   7  -3   -0.18    1.71
  -7   7  -3   -0.19    2.37
  -7   7  -3    1.20    1.79
   7  -7  -3    1.42    1.73
  -7   7  -3    0.10    2.07
   7  -7   3    0.01    1.87
  -7   7   3   -1.16    1.40
   7   7  -3    4.70    2.38
   7  -7   3    6.40    2.27
  -7   7   3    2.50    1.93
  -7   7   3    0.26    2.23
   7   7  -3    2.15    1.99
  -7   7   3    0.69    2.16
   7   7  -3    0.70    2.42
  -7   7   3   -2.05    1.53
   7   7  -3   -0.98    1.66
   7  -8  -3   14.08    2.26
  -7   8  -3    5.28    1.90
  -7   8  -3    9.17    2.60
  -7   8  -3   10.17    2.50
  -7   8  -3   10.13    2.47
  -7   8   3    7.40    2.34
   7  -8   3    7.75    2.05
   7   8  -3    4.70    2.64
  -7   8   3   12.76    2.83
   7   8  -3    8.08    2.34
   7   8  -3   11.40    2.94
   7  -8   3    8.96    2.29
  -7   8   3   13.41    2.46
  -7   8   3    9.92    2.28
  -7   8   3   10.48    2.12
  -7   9  -3    3.34    1.57
  -7   9  -3    2.27    1.21
   7   9  -3   -0.94    1.57
   7  -9   3    0.97    1.28
  -7   9   3   -0.20    1.10
  -7   9   3    3.13    1.45
   8   0   3   -1.26    2.18
  -8   0   3   -1.38    1.02
   8   0   3   -1.13    1.38
  -8   0   3    1.67    1.59
   8   0   3    1.54    1.35
   8   0  -3   -2.01    1.70
   8   0  -3   -0.46    1.13
  -8   0   3   -0.91    0.95
   8   0   3   -1.40    1.25
   8   0  -3   -1.09    1.40
  -8   0  -3    0.30    1.16
   8   0   3   -1.38    1.54
  -8   0  -3    1.32    1.16
   8   0  -3   -1.36    1.53
   8  -1  -3  127.31    7.26
   8  -1  -3  122.77    6.89
  -8   1  -3  121.58    7.05
  -8  -1   3  132.19    7.07
  -8   1  -3  133.33    7.18
   8   1   3  128.96    7.04
   8   1   3  128.49    7.31
   8   1   3  127.92    7.23
  -8   1  -3  116.91    6.94
   8   1   3  131.48    7.26
   8   1   3  121.95    7.29
  -8  -1   3  138.87    7.11
   8   1  -3  132.90    7.13
   8  -1   3  136.16    7.28
  -8  -1  -3  135.57    7.18
  -8   1   3  138.12    7.12
   8   1  -3  128.81    7.57
   8   1  -3  119.98    7.22
   8   1  -3  134.74    7.57
   8  -1   3  129.03    7.03
   8  -1   3  139.39    7.04
  -8   1   3  131.87    7.12
  -8   2  -3    0.93    1.64
   8  -2  -3    1.14    1.55
  -8   2  -3   -0.47    1.50
   8   2   3   -0.46    1.57
  -8   2  -3    1.63    1.45
   8   2   3    0.52    1.50
   8  -2  -3   -2.24    1.17
  -8  -2   3   -0.59    1.46
  -8  -2   3   -1.02    1.25
   8   2   3    1.81    1.81
   8   2   3    0.79    1.41
   8   2   3    3.22    1.63
   8   2  -3    2.66    1.44
   8  -2   3   -0.98    1.20
   8  -2   3    1.90    1.60
   8  -2   3    0.59    1.53
  -8   2   3    0.89    1.49
  -8  -2  -3    0.68    1.32
  -8   2   3    1.05    1.32
   8   2  -3   -2.00    1.48
   8   2  -3    0.64    1.66
   8   2  -3    1.53    1.74
   8   3   3    2.94    1.73
   8   3   3    2.12    1.76
  -8   3  -3    1.93    1.56
  -8   3  -3    3.21    1.88
   8  -3  -3    3.75    1.50
  -8   3  -3   -0.19    1.26
   8   3   3   -0.01    1.71
   8  -3  -3    3.72    1.56
  -8  -3   3    2.13    1.68
   8   3   3    1.72    1.71
  -8  -3   3    2.86    2.12
   8   3  -3    5.16    2.35
  -8   3   3    1.83    1.57
  -8   3   3    2.11    1.46
   8  -3   3    1.98    1.62
   8  -3   3    4.13    1.87
   8  -3   3    1.69    1.65
  -8  -3  -3    4.11    1.69
   8   3  -3    7.96    2.24
   8  -4  -3    2.32    1.76
  -8   4  -3    0.49    1.76
  -8  -4   3    1.50    1.97
   8   4   3    0.88    1.84
  -8   4  -3    2.43    1.70
   8   4   3    1.83    2.25
   8   4   3   -0.51    1.80
   8   4   3    0.67    1.93
   8   4  -3   -0.13    1.93
   8  -4   3   -0.11    1.75
  -8   4   3    2.36    1.86
   8  -4   3    0.25    1.70
  -8   4   3    0.31    1.71
   8   4  -3   -0.29    1.84
   8   4  -3    2.54    3.45
   8   4  -3   -1.25    2.23
  -8   4   3    1.25    1.68
   8   4  -3    0.57    1.74
   8   4  -3    1.15    1.82
   8  -4   3   -0.63    3.18
  -8  -4  -3    4.20    2.19
  -8   4   3   -0.94    2.50
   8   5   3  113.62    7.07
   8   5   3  118.15    7.28
  -8   5  -3  107.74    7.07
  -8   5  -3  106.84    6.93
   8   5   3  104.54    7.02
   8  -5  -3  110.51    6.73
   8   5   3  101.49    7.13
   8   5   3   94.83    7.03
  -8   5   3   92.84    6.71
   8   5  -3  115.37    7.30
   8   5  -3  120.01    7.30
   8   5  -3   93.80    7.99
   8  -5   3  107.93    6.76
   8  -5   3   97.12    7.50
  -8   5   3   95.42    7.73
   8   5  -3   98.28    7.27
  -8   5   3  102.31    6.80
  -8   5   3  105.82    6.90
   8   5  -3  100.39    7.01
   8   5  -3  111.43    7.26
   8   6   3    3.97    2.57
  -8   6  -3    0.00    1.59
  -8   6  -3    3.69    1.97
   8   6   3    3.67    2.02
   8   6   3    1.43    1.97
   8   6   3   -1.55    2.11
   8  -6  -3    1.10    1.64
  -8   6  -3    3.96    1.89
  -8   6   3    2.83    2.61
  -8   6   3    4.37    2.13
   8  -6   3    0.18    1.80
   8   6  -3   -1.25    1.94
   8   6  -3    0.31    2.28
   8   6  -3    2.95    2.81
  -8   6   3    2.33    2.26
  -8   6   3    3.28    1.99
   8   6  -3    2.21    2.36
   8  -6   3    2.50    2.35
   8   6  -3    0.94    1.82
  -8   6   3    3.92    2.60
  -8   7  -3   46.55    4.36
  -8   7  -3   34.39    4.64
  -8   7  -3   36.79    4.14
   8   7   3   44.09    4.36
   8   7   3   47.57    4.65
  -8   7  -3   42.13    4.29
   8  -7  -3   42.81    3.93
  -8   7   3   51.75    4.94
   8   7  -3   43.03    5.41
  -8   7   3   31.17    4.89
   8   7  -3   44.24    4.45
  -8   7   3   42.67    4.22
  -8   7   3   37.03    4.01
   8  -7   3   41.04    4.86
   8   7  -3   41.34    4.72
   8   7  -3   37.83    4.19
  -8   7   3   50.22    4.51
   8  -7   3   47.00    4.35
   8   7  -3   46.04    4.60
   8  -8  -3    0.70    1.88
  -8   8  -3    0.64    1.48
  -8   8  -3    4.41    2.04
  -8   8  -3    2.49    1.45
  -8   8   3    0.30    1.69
  -8   8   3    2.29    1.34
  -8   8   3    0.95    1.45
   8   8  -3   -1.31    1.93
   8   8  -3    2.95    1.79
   8  -8   3    3.78    1.57
  -8   8   3    1.72    1.56
   8  -8   3    2.11    1.62
  -9   0  -3   -0.82    1.34
   9   0   3    1.23    1.46
  -9   0  -3    0.53    1.53
   9   0  -3    0.14    1.71
  -9   0   3    1.24    1.50
   9   0  -3   -1.57    1.51
   9   0   3    0.99    1.43
   9   0  -3    1.11    1.36
   9   1   3   14.71    2.72
  -9   1  -3   24.74    3.24
   9   1   3   19.11    2.79
  -9   1  -3   23.98    2.78
   9   1   3   20.71    3.06
   9  -1  -3   19.67    3.13
  -9  -1   3   21.90    3.17
  -9  -1   3   15.49    2.52
   9  -1  -3   18.38    2.78
   9   1   3   19.01    2.99
   9   1  -3   22.14    3.24
   9  -1   3   24.97    3.16
  -9   1   3   17.55    2.77
  -9  -1  -3   24.81    3.19
   9   1  -3   20.30    3.10
  -9  -1  -3   22.73    2.87
   9   1  -3   24.39    3.37
   9  -1   3   19.04    2.98
   9   1  -3   20.45    2.94
  -9   1   3   17.56    2.62
   9  -2  -3   32.42    3.32
  -9   2  -3   30.49    3.38
   9   2   3   28.85    3.66
  -9   2  -3   32.56    3.66
   9   2   3   34.23    3.73
  -9  -2   3   26.20    3.31
   9  -2  -3   33.19    3.68
  -9  -2   3   32.18    3.38
  -9   2  -3   28.12    3.37
   9   2   3   32.39    3.58
   9   2   3   32.46    3.73
   9  -2   3   30.59    3.38
   9  -2   3   29.55    3.38
  -9  -2  -3   26.31    3.26
   9   2  -3   29.07    3.77
  -9  -2  -3   30.03    3.41
   9   2  -3   36.14    4.22
  -9   2   3   27.72    3.54
   9   2  -3   30.67    3.76
  -9   2   3   31.12    3.39
   9   2  -3   33.54    3.51
   9  -2   3   28.27    3.67
  -9   3  -3    3.56    1.97
   9   3   3   12.53    2.90
   9   3   3    9.08    2.49
   9  -3  -3    3.97    2.18
   9   3   3    8.70    2.39
   9   3   3    3.18    2.26
  -9  -3   3    6.28    2.17
   9   3   3    7.28    2.14
  -9   3  -3    5.40    2.11
  -9   3  -3    6.04    2.22
   9   3   3    6.58    2.28
   9  -3  -3    3.89    1.94
   9   3  -3    6.26    2.51
   9   3  -3    6.85    2.87
   9  -3   3   11.91    2.86
  -9  -3  -3    6.44    3.12
   9   3  -3    7.74    2.65
  -9   3   3    4.55    2.33
   9   3  -3    7.21    2.44
   9  -3   3    6.70    2.03
   9  -3   3    7.71    2.27
  -9   3   3    4.41    1.65
   9   3  -3    6.89    2.93
  -9   3   3    6.73    3.38
   9  -4  -3    9.15    3.46
  -9   4  -3   15.92    2.70
  -9   4  -3   19.81    3.18
   9   4   3    9.50    2.37
   9   4   3    7.26    3.69
   9   4   3    8.31    2.39
   9   4   3   10.80    2.89
   9   4   3   14.25    3.07
   9  -4  -3    7.69    2.23
   9   4   3   17.96    3.38
   9   4  -3   13.30    3.21
   9  -4   3   16.19    3.23
   9   4  -3   14.02    2.93
  -9   4   3   16.67    3.92
   9  -4   3    6.81    2.29
  -9   4   3   11.03    2.78
  -9   4   3   16.10    2.81
   9   4  -3   14.11    3.05
   9   4  -3   15.81    3.37
   9   4  -3   15.41    3.16
  -9   4   3   10.51    2.48
   9   4  -3   15.74    3.00
   9   5   3    1.01    1.82
   9   5   3   -0.59    2.04
   9   5   3    3.48    2.09
   9   5   3    0.29    2.05
  -9   5  -3   -0.32    1.59
   9   5   3    2.87    2.00
  -9   5  -3   -0.60    1.73
   9  -5  -3   -0.78    1.62
   9   5  -3    0.60    2.15
   9   5  -3    0.30    1.91
   9   5  -3   -0.64    2.07
   9  -5   3    0.47    1.78
   9   5  -3    3.26    2.08
  -9   5   3    0.13    1.89
   9   5  -3    0.83    2.62
   9   5  -3   -1.07    2.04
  -9   5   3    1.96    2.61
  -9   5   3   -0.42    1.99
  -9   5   3    0.97    1.68
   9  -5   3   -1.09    2.05
  -9   6  -3    0.66    1.68
   9   6   3    1.45    2.04
   9   6   3    1.23    2.30
  -9   6  -3    1.68    1.82
   9  -6  -3    3.87    1.92
   9   6   3    0.33    1.95
   9   6   3    3.02    1.96
   9   6  -3    0.55    1.94
   9   6  -3    1.88    2.27
   9  -6   3    4.71    2.11
  -9   6   3    2.92    1.99
   9   6  -3   -1.11    2.20
  -9   6   3    1.49    1.67
  -9   6   3    2.26    2.49
   9  -6   3    3.20    2.12
   9   6  -3   -0.51    2.10
   9   6  -3    4.01    2.07
  -9   7  -3   11.95    2.26
  -9   7  -3   11.15    2.26
  -9   7  -3   12.63    2.31
   9   7   3    6.94    2.25
   9  -7  -3   10.43    2.34
   9   7   3   10.74    2.29
  -9   7   3    7.12    2.21
  -9   7   3   15.29    3.02
  -9   7   3   11.93    2.24
   9   7  -3   15.49    2.55
   9  -7   3   11.59    2.33
   9  -7   3   11.95    2.38
   9   7  -3   21.25    3.26
   9   7  -3   12.81    2.90
   9   7  -3   13.71    2.80
  -9   8  -3    1.59    1.39
   9  -8   3   -1.44    1.34
   9   8  -3    0.25    1.39
  -9   8   3   -0.30    1.43
  -9   8   3    1.18    1.14
   9   8  -3    1.34    1.62
 -10   0   3   -0.54    1.48
 -10   0  -3    0.77    1.74
  10   0  -3   -1.16    1.80
  10   0   3   -3.11    1.56
 -10   0  -3    0.14    1.65
  10   0   3   -0.82    1.68
  10   0  -3   -2.00    1.75
 -10   1  -3   35.05    4.05
  10   1   3   36.72    4.13
 -10  -1   3   26.14    3.63
  10   1   3   49.44    4.42
  10   1   3   36.02    5.43
  10   1   3   24.89    3.94
  10  -1  -3   43.80    5.57
 -10  -1   3   41.27    4.01
 -10   1  -3   38.78    3.80
  10  -1  -3   42.52    4.24
  10   1   3   36.67    5.99
  10  -1  -3   40.23    4.09
  10   1  -3   39.61    4.37
  10   1  -3   36.86    4.76
  10   1  -3   37.24    4.10
  10  -1   3   40.95    4.83
  10   1  -3   37.31    5.09
 -10   1   3   44.47    4.00
 -10   1   3   29.30    4.89
 -10  -1  -3   38.15    3.67
  10   1  -3   31.21    3.96
  10  -1   3   37.96    3.86
 -10  -1  -3   36.33    3.87
 -10  -2   3    4.65    2.20
  10   2   3    4.18    3.01
  10   2   3    6.83    2.19
  10   2   3    7.01    2.41
  10   2   3    3.48    2.31
  10   2   3    6.72    2.92
  10  -2  -3    6.18    2.21
  10  -2  -3    4.10    2.64
 -10   2  -3    4.28    1.95
 -10   2  -3    6.62    2.27
 -10   2   3    6.60    2.70
  10  -2   3    5.97    2.33
  10   2  -3   12.14    2.69
 -10   2   3    9.09    2.25
  10   2  -3    4.26    2.56
  10  -2   3    3.97    2.90
  10   2  -3    5.20    2.74
  10   2  -3    5.25    2.58
  10   2  -3    9.63    2.49
 -10  -2  -3    1.83    2.06
  10  -2   3    4.29    2.28
  10   2  -3    2.89    2.06
  10   3   3   14.36    3.68
  10   3   3   17.18    3.20
  10   3   3    9.44    3.06
 -10   3  -3   18.15    3.00
 -10  -3   3   18.72    3.15
  10  -3  -3   16.73    3.04
 -10   3  -3   15.56    2.74
  10   3   3   14.20    2.89
 -10   3  -3   17.24    2.97
  10   3   3    8.49    2.61
  10   3   3   13.34    2.83
  10  -3  -3   11.17    2.86
 -10   3   3   15.12    2.56
  10   3  -3    7.31    2.43
  10  -3   3    7.54    2.78
  10  -3   3   11.25    2.67
  10  -3   3   17.80    2.93
  10   3  -3   15.94    3.07
 -10   3   3   18.57    3.07
  10   3  -3   15.67    3.21
  10   3  -3   12.43    2.78
  10   3  -3   19.51    3.28
  10   3  -3    6.19    2.65
  10   4   3   15.52    2.78
 -10   4  -3    9.81    2.43
  10   4   3    8.30    3.36
  10   4   3    7.00    2.55
  10   4   3   12.06    2.75
  10   4   3    7.47    2.42
  10  -4  -3    9.32    2.45
  10   4   3    6.95    2.48
  10  -4  -3    9.45    2.65
 -10   4  -3   10.49    2.59
  10  -4   3   12.56    2.78
 -10   4   3   10.32    2.58
  10   4  -3   13.67    3.52
  10   4  -3   12.83    2.83
  10   4  -3   11.22    2.82
 -10   4   3    9.40    2.59
  10   4  -3    8.31    2.61
  10   4  -3    8.86    2.47
 -10   4   3   10.30    3.52
  10  -4   3    7.72    2.68
  10   4  -3    9.04    2.81
 -10   5  -3   21.15    3.17
 -10   5  -3   14.09    2.78
  10   5   3   14.19    2.89
  10   5   3   13.19    3.10
  10   5   3   22.90    4.25
  10   5   3   12.38    2.59
  10   5   3   18.63    3.30
  10  -5  -3   12.84    2.62
 -10   5   3   19.41    3.83
  10   5  -3   15.28    3.14
  10   5  -3   15.85    3.54
 -10   5   3   12.01    2.75
  10  -5   3   20.34    3.23
  10  -5   3   20.80    3.42
 -10   5   3   15.81    2.88
 -10  -5  -3   18.62    2.93
  10   5  -3    6.62    2.51
  10   5  -3   18.38    3.25
  10   5  -3   15.84    3.01
 -10   5   3   17.24    2.98
  10   5  -3   16.49    3.41
  10   6   3   -0.58    1.68
  10  -6  -3   -0.69    1.45
  10   6   3   -1.81    2.04
 -10   6  -3   -0.43    1.96
  10   6   3   -1.91    1.65
  10   6   3   -2.22    1.70
 -10   6  -3    0.28    1.55
  10   6  -3    1.30    1.65
  10  -6   3   -2.10    1.60
  10   6  -3   -2.42    1.68
  10   6  -3    1.42    2.31
  10   6  -3   -0.19    1.94
  10  -6   3    0.42    1.75
 -10   6   3   -0.78    2.14
 -10   6   3    2.16    1.59
 -10   6   3   -0.68    1.71
  10  -7  -3   12.37    2.44
  10   7   3   13.31    2.23
 -10   7  -3    9.34    2.00
 -10   7  -3   15.56    3.38
  10   7   3   15.78    2.45
 -10   7   3   11.20    2.51
  10   7  -3   13.23    2.68
  10   7  -3   16.28    2.96
  10  -7   3    9.78    2.27
 -10   7   3   10.28    1.88
  10   7  -3   16.56    2.51
  11   0  -3   -2.45    2.14
 -11   0  -3   -5.20    1.74
  11   0   3   -1.94    2.63
  11   0  -3   -4.39    1.90
 -11   0  -3   -1.96    1.48
  11   0   3   -0.74    2.32
  11   0   3   -0.18    1.69
 -11   0   3   -1.57    1.60
  11   0  -3   -2.69    1.72
 -11   1  -3    4.31    2.16
 -11   1  -3    2.19    1.92
  11  -1  -3    5.27    2.79
  11  -1  -3    8.98    2.99
  11   1   3    3.73    2.65
  11  -1  -3    6.40    2.31
  11   1   3    4.68    2.90
  11   1   3    3.87    2.39
 -11  -1   3    1.98    1.81
  11   1   3    0.76    1.89
  11   1   3    4.53    2.34
  11   1  -3    5.41    2.91
  11   1  -3    4.34    2.47
  11   1  -3    2.22    2.23
  11   1  -3    3.66    2.65
 -11  -1  -3    3.16    1.88
  11  -1   3    2.18    2.46
  11  -1   3    5.18    2.34
 -11  -1  -3    5.45    2.24
  11   1  -3    2.30    2.37
 -11   1   3    4.59    2.02
  11   2   3    3.84    2.08
  11   2   3    6.61    2.48
 -11  -2   3    4.41    2.19
 -11   2  -3    8.71    2.34
  11   2   3    2.65    2.72
  11  -2  -3    0.57    1.97
 -11   2  -3    4.45    1.90
  11   2   3    4.34    2.55
  11  -2  -3    5.36    2.76
  11   2   3    6.22    2.18
 -11   2   3    7.49    2.48
  11   2  -3    2.10    2.63
  11   2  -3    0.56    2.25
  11   2  -3    4.76    2.47
  11   2  -3    1.47    2.16
  11   2  -3    7.37    2.56
  11   2  -3    0.93    2.42
  11  -2   3    4.99    2.30
 -11  -2  -3    4.66    2.00
 -11   2   3    9.69    2.43
  11  -2   3    5.66    2.39
  11  -3  -3    4.84    2.29
 -11  -3   3    8.61    2.44
 -11   3  -3    4.94    1.98
  11   3   3    6.37    2.36
  11   3   3    1.21    2.81
  11   3   3    1.65    2.22
  11  -3  -3    6.52    2.55
  11   3   3    7.05    2.25
  11   3   3    6.85    2.54
 -11   3  -3    8.26    2.27
  11   3  -3    4.38    2.28
  11   3  -3    4.00    2.71
  11   3  -3    5.96    2.47
  11   3  -3    2.96    2.27
 -11  -3  -3    5.54    2.23
  11   3  -3    1.40    1.96
  11  -3   3    9.19    2.59
 -11   3   3    7.97    2.29
 -11   3   3    6.87    2.23
  11  -3   3    5.86    2.58
  11   3  -3    4.46    2.38
  11  -4  -3   -0.57    2.22
  11   4   3    7.05    2.75
  11  -4  -3    3.65    2.04
  11   4   3    6.43    2.24
  11   4   3    6.65    2.42
  11   4   3    3.82    2.31
 -11   4  -3    2.24    1.87
  11   4   3    2.25    2.12
 -11   4  -3    1.58    2.00
  11  -4   3    2.64    2.61
 -11   4   3    8.05    2.27
  11   4  -3   -0.35    2.10
  11   4  -3    7.46    2.42
 -11  -4  -3    9.01    2.35
  11   4  -3    4.64    2.31
  11   4  -3    3.32    2.04
 -11   4   3    6.65    2.29
  11   4  -3    3.37    2.17
  11   4  -3    4.85    2.74
  11  -4   3    2.65    2.12
  11   5   3    0.21    1.78
 -11   5  -3    1.72    1.70
 -11   5  -3    1.36    1.85
  11  -5  -3    5.32    2.00
  11   5   3    3.74    2.12
  11   5   3    1.11    1.68
  11   5   3    0.68    2.48
  11   5   3    1.93    2.03
  11   5  -3    1.19    1.92
 -11   5   3    3.27    1.74
  11   5  -3    0.68    1.81
  11   5  -3    0.99    1.80
 -11  -5  -3    3.71    1.93
  11  -5   3   -0.58    1.87
  11   5  -3    0.95    2.31
  11   5  -3    1.48    2.06
  11  -5   3   -2.91    1.89
 -11   5   3    1.63    2.10
  11  -6  -3   -1.85    1.38
  11   6   3    1.34    2.10
 -11   6  -3    0.77    1.39
  11   6   3   -0.26    1.53
 -11   6  -3    1.18    1.52
  11   6   3    1.17    1.47
  11  -6  -3   -1.16    1.88
  11   6   3    2.55    1.88
  11   6  -3    0.79    1.73
  11   6  -3    0.35    1.76
  11  -6   3    1.46    1.77
 -11   6   3   -1.19    1.31
  11   6  -3   -1.03    1.41
  11   6  -3    1.01    1.84
  11   6  -3    1.76    1.78
  11  -6   3    0.23    1.44
  11   7   3    4.44    1.47
 -11   7  -3    3.09    1.23
  11   7   3    3.97    1.86
 -11   7   3    4.99    1.22
  11  -7   3    5.38    1.47
  11   7  -3    5.60    1.59
  11   7  -3    2.66    1.84
  12   0  -3   -2.00    2.18
  12   0  -3   -2.54    2.10
 -12   0   3    3.42    1.91
  12   0   3   -0.35    1.68
 -12   0  -3    0.93    1.77
  12   0   3   -0.76    3.55
  12   0   3   -1.53    1.89
  12   0  -3   -1.40    2.13
 -12   0  -3    0.93    1.91
 -12   1  -3    3.58    1.97
  12   1   3    3.13    2.05
  12  -1  -3    6.65    2.58
  12  -1  -3    8.35    2.77
 -12  -1   3    3.17    2.07
 -12   1  -3    5.94    2.01
  12   1   3    0.60    2.51
  12   1   3    4.85    2.49
  12  -1  -3    2.52    2.32
  12   1   3    2.62    2.34
  12  -1   3    5.81    2.43
 -12   1   3   -0.23    1.63
  12   1  -3    1.52    2.08
  12  -1   3    1.71    2.44
  12   1  -3    4.56    2.73
  12   1  -3    2.08    2.19
 -12  -1  -3    6.15    2.07
  12   1  -3   -0.65    2.18
 -12  -1  -3   -1.34    1.80
  12   2   3   21.77    3.71
 -12   2  -3   14.71    2.84
  12   2   3   21.19    3.31
  12  -2  -3   17.75    3.45
  12   2   3   14.37    3.36
  12   2   3   12.59    3.00
 -12   2  -3   20.31    2.84
  12   2   3   22.97    3.76
 -12  -2   3   13.82    2.67
  12  -2  -3   23.36    3.76
  12  -2   3   12.67    3.09
  12  -2   3   15.78    3.15
  12   2  -3   12.38    2.96
 -12  -2  -3   18.55    2.96
 -12   2   3   11.95    2.56
  12   2  -3   12.86    3.48
 -12   2   3   14.89    2.57
  12   2  -3   18.79    3.21
  12   2  -3   17.44    3.17
  12   2  -3   14.55    3.17
 -12  -3   3    0.05    1.83
 -12   3  -3    4.27    2.03
 -12   3  -3    1.50    1.69
  12  -3  -3    4.47    2.38
  12   3   3    3.62    2.23
  12   3   3    3.63    2.07
  12   3   3    2.18    2.06
  12   3   3    5.82    2.48
  12  -3  -3    4.13    2.16
  12   3   3    5.25    2.56
  12   3  -3    0.98    2.15
  12  -3   3    5.18    2.38
  12   3  -3    0.35    1.92
 -12  -3  -3    5.07    2.13
  12   3  -3    4.97    2.20
 -12   3   3    1.12    1.69
  12   3  -3    1.98    2.61
 -12   3   3    3.62    1.93
  12   3  -3    2.76    1.99
  12   3  -3    7.44    2.53
  12  -4  -3   50.16    4.84
  12   4   3   44.56    5.41
 -12   4  -3   43.39    4.22
  12   4   3   54.09    4.84
  12   4   3   45.29    4.71
  12   4   3   54.40    4.88
  12  -4  -3   52.33    4.45
  12   4  -3   53.39    5.45
  12  -4   3   49.50    4.85
  12  -4   3   51.42    5.92
  12   4  -3   42.64    4.53
  12   4  -3   40.24    4.46
  12   4  -3   46.93    4.52
 -12  -4  -3   54.07    4.23
  12   4  -3   47.98    4.82
 -12   4   3   42.24    4.23
 -12   4   3   46.68    4.26
  12   5   3    6.16    3.51
  12   5   3   18.89    2.76
  12   5   3    9.19    2.23
  12   5   3   13.81    2.53
 -12   5  -3   14.57    2.23
  12  -5  -3   11.92    2.31
  12   5   3   14.58    2.67
  12  -5   3   13.22    2.51
  12   5  -3    9.46    2.31
  12   5  -3    9.58    2.16
  12   5  -3   14.88    3.09
 -12   5   3   16.06    2.26
  12   5  -3   13.21    2.66
  12  -5   3   11.42    2.51
  12   5  -3   13.01    2.54
  12   6   3    4.69    1.61
  12   6   3    5.01    1.49
 -12   6  -3    5.82    1.44
 -12   6   3    4.92    1.34
  12   6  -3    6.84    1.72
  12  -6   3    5.39    1.64
  12   6  -3    2.60    1.73
  12   6  -3    5.37    1.65
  13   0  -3    0.86    2.12
 -13   0  -3    1.91    1.52
 -13   0   3    0.86    1.65
  13   0   3    1.14    2.00
  13   0  -3   -0.65    1.99
 -13   0  -3    2.04    1.73
  13   0  -3    0.06    2.13
  13   0   3    0.50    1.65
 -13   1  -3   10.75    2.17
  13   1   3   13.07    3.12
  13  -1  -3    6.56    2.45
  13   1   3    9.30    2.42
  13   1   3   10.05    2.82
 -13   1  -3    9.04    2.39
  13  -1  -3   11.28    2.87
 -13  -1   3    9.41    2.19
 -13   1   3    5.38    1.90
 -13  -1  -3    9.23    2.06
  13   1  -3    8.18    2.47
  13  -1   3   15.26    3.17
 -13  -1  -3    6.74    2.30
  13   1  -3   11.81    2.83
  13  -1   3   10.97    2.75
 -13   1   3   11.39    2.53
  13   1  -3    7.04    2.71
  13   2   3    1.17    2.07
  13  -2  -3    1.58    2.12
  13   2   3   -0.44    2.14
  13   2   3    2.66    1.88
 -13   2  -3    1.12    1.68
  13  -2  -3    0.97    2.00
  13   2   3   -0.15    1.77
 -13  -2   3    2.26    1.72
 -13   2  -3    1.26    1.42
  13   2   3    4.67    2.40
 -13   2   3    1.98    1.62
  13   2  -3    0.97    2.09
  13   2  -3    5.22    2.46
  13  -2   3    3.08    1.98
  13   2  -3    2.59    2.06
 -13   2   3    2.56    1.67
 -13  -2  -3   -0.98    1.70
  13   2  -3   -0.84    1.95
  13   2  -3    0.80    2.19
  13   3   3    1.52    1.89
  13   3   3    1.80    1.95
 -13   3  -3    2.27    1.62
  13   3   3   -1.31    1.34
  13   3   3   -0.05    2.04
  13  -3  -3    3.77    2.04
  13   3   3    0.04    1.96
  13  -3  -3    0.93    1.71
  13  -3   3    4.25    2.25
  13   3  -3    0.97    2.09
  13   3  -3    1.62    2.01
 -13   3   3    0.02    1.60
  13   3  -3   -2.18    1.57
 -13  -3  -3   -0.08    1.77
  13   3  -3   -1.08    1.81
 -13   3   3    0.52    1.54
  13   3  -3    0.99    1.90
  13   4   3   12.97    2.43
 -13   4  -3   11.66    2.12
  13   4   3   14.39    2.61
  13  -4  -3   11.20    2.30
  13  -4  -3    7.03    2.25
  13   4   3   17.11    2.81
  13   4   3   14.27    2.71
  13   4   3    9.53    2.19
 -13   4   3   12.80    2.61
  13   4  -3   11.60    2.13
 -13  -4  -3    8.85    3.06
  13   4  -3    8.64    2.25
 -13   4   3   10.80    1.88
  13   4  -3   14.11    2.69
  13  -4   3    9.14    2.22
  13   4  -3   13.77    2.42
  13   4  -3   11.66    2.54
 -13   5  -3    1.46    1.14
  13   5   3    0.95    1.22
  13   5   3   -1.46    1.20
 -13   5   3    1.91    1.17
  13   5  -3    0.93    1.72
  13   5  -3    1.71    1.43
  13   5  -3    2.86    1.48
  13  -5   3    1.14    1.35
 -14   0  -3    2.58    1.42
  14   0   3   -1.62    1.73
  14   0  -3   -0.19    1.91
 -14   0  -3   -0.37    1.49
  14   0   3   -3.74    1.42
 -14   0   3    1.52    1.58
  14   0  -3    1.06    1.93
 -14   0   3   -0.55    1.25
  14  -1  -3    2.52    2.17
 -14  -1   3    2.26    1.56
  14  -1  -3    1.22    1.85
 -14   1  -3    3.16    1.69
 -14   1  -3    0.35    1.37
  14   1   3    3.82    1.98
  14   1   3    0.42    1.88
 -14  -1   3    2.00    1.58
  14   1   3    2.01    1.90
  14   1  -3    9.75    2.36
 -14  -1  -3    4.66    1.69
  14   1  -3    2.37    2.01
  14  -1   3    1.05    2.00
 -14   1   3    4.00    1.64
  14   2   3   20.83    3.05
  14   2   3   28.67    3.42
  14  -2  -3   20.54    3.06
 -14   2  -3   18.99    3.27
 -14   2  -3   28.86    3.10
  14  -2  -3   21.96    3.06
  14   2   3   24.47    3.24
  14   2   3   15.76    2.92
  14   2  -3   30.99    3.59
 -14  -2  -3   29.07    3.10
  14   2  -3   22.79    3.30
  14  -2   3   19.08    2.94
 -14   2   3   29.50    3.06
  14   3   3   -0.54    1.52
 -14   3  -3    0.06    1.06
  14   3   3   -0.01    1.74
  14  -3  -3   -0.32    1.44
  14   3   3    0.59    1.44
  14  -3   3   -0.49    1.46
 -14   3   3    2.03    1.19
  14   3  -3   -0.72    1.25
  14   3  -3   -0.47    1.46
  14   4   3   34.18    3.23
 -14  -4   3   37.23    2.78
  14   4   3   35.96    3.04
  14   4   3   29.48    3.38
 -14   4  -3   35.87    2.89
 -14   4   3   33.77    2.80
  14   4  -3   34.70    3.52
  14   4  -3   38.89    3.17
  14  -4   3   35.91    3.34
  14   4  -3   31.55    2.93
 -15   0   3   -2.43    1.08
  15   0  -3    1.13    1.46
  15   0   3   -0.54    1.47
 -15   1  -3   17.27    2.01
 -15  -1   3   17.46    2.13
  15   1   3   14.48    2.32
  15  -1  -3   16.15    2.49
  15   1  -3   16.27    2.40
  15  -1   3   16.91    2.41
  15  -2  -3   -0.40    1.47
  15   2   3   -0.63    1.37
  15   2   3    1.92    1.35
 -15  -2   3    3.19    1.22
 -15   2  -3    0.56    1.10
  15  -2   3    1.80    1.41
  15   2  -3   -0.21    1.25
   0   0   4   59.89    3.25
   0   0  -4   66.93    3.28
   0   0   4   67.74    3.27
   0   0   4   66.47    2.93
   0  -1   4   -2.35    0.72
   0   1  -4   -0.67    0.46
   0   1   4   -1.48    0.84
   0   1   4   -0.47    0.71
   0  -1  -4   -0.75    0.62
   0   1  -4   -0.74    0.81
   0  -1   4   -1.84    0.58
   0   2   4   -0.22    0.98
   0   2  -4    0.09    0.69
   0   2   4    0.56    0.70
   0  -2   4    1.72    0.77
   0   2  -4    0.62    0.43
   0  -2  -4    0.01    0.36
   0  -2   4    0.86    0.81
   0  -2  -4    1.07    0.75
   0  -3   4   -0.60    0.93
   0   3  -4   -0.44    0.80
   0  -3   4   -0.35    0.56
   0   3  -4    0.04    0.50
   0   3   4    0.05    0.76
   0  -3  -4    0.76    0.88
   0   3   4   -0.35    0.95
   0  -3  -4   -0.79    0.48
   0   4   4    5.81    1.18
   0   4  -4    4.27    1.42
   0   4   4    2.51    1.37
   0  -4   4    5.56    1.53
   0  -4  -4    4.38    1.17
   0  -4  -4    4.41    1.00
   0  -5  -4    0.38    1.14
   0   5  -4   -1.97    1.92
   0   5   4    0.50    1.78
   0   5  -4    2.18    1.75
   0   5  -4    0.63    1.27
   0  -5   4   -0.59    1.20
   0   5   4   -0.76    1.80
   0   5   4   -1.08    1.17
   0   5   4   -1.51    1.46
   0   5  -4    0.44    1.36
   0   6  -4    3.63    2.47
   0  -6  -4    9.35    2.13
   0   6  -4    6.44    2.18
   0   6  -4    2.45    1.98
   0   6   4    4.57    2.15
   0   6  -4    5.00    2.20
   0  -6   4    7.75    2.03
   0   6   4    8.44    2.38
   0   6   4    6.55    2.19
   0   7  -4    2.78    2.12
   0   7   4   -1.65    1.92
   0   7  -4   -1.79    2.30
   0   7  -4   -2.71    2.12
   0   7  -4    3.78    2.73
   0   7  -4   -2.49    1.71
   0   7   4   -0.44    1.89
   0   7   4   -1.39    1.98
   0   7   4   -1.51    2.38
   0   7  -4   -1.17    1.56
   0   8  -4   -0.70    1.63
   0   8  -4    1.53    2.25
   0   8  -4    1.23    2.09
   0   8   4   -1.66    1.66
   0   8   4    0.75    2.41
   0   8   4    2.05    2.02
   0   8   4    2.14    2.02
   0   8  -4    0.27    2.69
   0   8  -4    0.74    2.06
   0   9   4   -1.36    1.82
   0   9  -4   -2.09    1.57
   0   9   4    0.38    1.63
   0   9  -4   -2.66    1.62
   0   9   4    0.44    1.96
   0   9  -4   -4.43    1.80
   0   9  -4   -0.44    1.50
   0   9  -4    0.08    1.79
   0  10  -4   -0.32    1.33
   0  10   4    1.33    1.81
   0  10  -4   -1.21    1.50
  -1   0   4   94.59    4.48
  -1   0   4   95.24    4.32
   1   0   4   94.04    4.16
   1   0  -4   94.22    4.21
   1   0   4   96.46    4.46
  -1   0  -4   91.23    4.42
   1   0  -4   98.86    4.52
  -1   0  -4   95.60    4.41
   1   1   4   13.45    1.52
   1  -1  -4   14.21    0.83
   1  -1  -4   16.16    1.34
  -1  -1   4   13.78    1.43
  -1   1  -4   15.24    1.24
  -1   1  -4   11.03    1.25
   1   1   4   16.13    0.90
   1   1   4   11.88    1.33
  -1   1   4   12.71    1.24
  -1   1   4   13.18    1.44
   1   1  -4   12.33    1.36
  -1  -1  -4   16.44    1.27
   1   1  -4   15.47    0.76
   1   1  -4   12.90    1.39
   1  -1   4   11.09    1.21
   1  -1   4   14.16    1.31
  -1   2  -4    3.69    1.03
   1  -2  -4    4.47    1.00
  -1  -2   4    5.73    1.10
   1   2   4    4.25    1.01
   1   2   4    3.65    0.71
   1  -2  -4    4.38    0.58
  -1   2  -4    4.95    0.82
   1   2   4    3.45    1.23
   1   2  -4    5.22    1.21
   1  -2   4    4.28    1.04
  -1  -2  -4    4.38    0.86
  -1   2   4    4.05    0.84
   1   2  -4    3.33    0.89
  -1   2   4    3.81    1.06
   1  -2   4    4.19    0.83
  -1   3  -4  642.64   26.45
  -1   3  -4  642.89   26.90
  -1  -3   4  626.29   26.57
   1  -3  -4  623.59   26.22
   1   3   4  631.57   27.05
   1   3   4  633.55   26.70
   1  -3  -4  616.49   26.76
   1   3  -4  656.85   26.88
  -1   3   4  638.49   26.96
   1  -3   4  638.14   26.78
  -1  -3  -4  625.67   26.30
   1  -3   4  643.61   26.35
  -1  -3  -4  623.01   26.63
   1   3  -4  629.67   26.97
  -1   3   4  645.28   26.43
  -1  -4   4   29.99    2.28
   1   4   4   33.62    2.95
   1  -4  -4   30.14    2.06
  -1   4  -4   33.94    2.78
  -1  -4   4   28.49    2.55
   1   4   4   32.10    2.42
   1  -4  -4   32.27    2.53
  -1  -4  -4   30.23    2.43
  -1   4   4   31.31    2.82
   1   4  -4   31.86    2.64
   1  -4   4   31.53    2.57
  -1  -4  -4   27.55    2.13
  -1   5  -4   98.83    5.70
   1   5   4   94.52    6.11
  -1   5  -4   92.56    5.65
   1   5   4   88.93    5.76
   1   5   4   91.09    5.73
  -1  -5   4   90.65    5.42
  -1   5  -4   85.28    5.81
   1  -5  -4  100.23    5.52
   1   5   4   96.36    5.65
  -1   5  -4   85.53    6.05
  -1   5  -4   90.89    5.88
  -1   5   4   89.89    5.69
  -1   5   4   93.43    6.11
   1   5  -4  103.05    5.69
  -1   5   4   91.54    5.60
   1   5  -4   86.99    5.88
  -1  -5  -4   88.79    5.24
   1   5  -4   90.75    6.07
  -1   5   4   99.95    5.85
   1  -5   4   87.29    5.41
   1   5  -4   86.97    5.86
  -1   5   4   93.07    5.78
  -1   6  -4   29.87    4.09
   1   6   4   42.55    3.96
   1   6   4   48.41    4.31
  -1   6  -4   28.18    3.60
  -1   6  -4   28.36    3.28
  -1   6  -4   28.28    3.88
  -1   6  -4   28.09    3.97
  -1  -6   4   26.41    3.24
   1  -6  -4   29.31    3.10
   1   6  -4   26.39    3.83
  -1   6   4   28.13    3.70
  -1  -6  -4   46.75    3.47
   1  -6   4   24.90    2.91
   1   6  -4   26.05    3.34
   1   6  -4   24.34    3.96
  -1   6   4   26.70    3.55
  -1   6   4   29.67    3.67
  -1   6   4   35.07    4.05
   1   6  -4   20.36    3.30
  -1   7  -4    1.84    3.01
  -1   7  -4    3.13    2.12
  -1   7  -4    6.91    2.68
   1   7   4    0.92    1.98
   1   7   4    1.10    2.29
   1   7   4    0.26    2.11
  -1   7  -4    6.20    2.52
  -1   7  -4    2.60    2.38
  -1   7   4    3.48    1.96
   1   7  -4    2.77    2.39
   1   7  -4    1.67    2.46
  -1   7   4    7.12    2.45
   1   7  -4    3.02    1.94
  -1   7   4    2.98    2.30
   1   7  -4    6.25    2.87
   1   7  -4    4.05    2.29
  -1   7   4    4.41    2.69
  -1   7   4    0.49    3.12
   1  -7   4    3.51    2.30
   1   8   4    5.29    2.42
  -1   8  -4    6.77    3.00
  -1   8  -4    5.20    1.99
   1   8   4    8.37    2.75
  -1   8  -4    2.48    2.34
  -1   8  -4    6.13    2.45
  -1   8  -4    6.00    2.59
   1   8  -4    4.60    2.29
  -1   8   4    3.79    2.65
   1   8  -4    4.24    3.07
  -1   8   4    8.75    2.56
  -1   8   4    2.95    2.06
   1   8  -4    4.05    2.50
  -1   8   4    6.62    2.45
   1   8  -4   10.07    2.80
  -1   9  -4   68.10    5.59
  -1   9  -4   55.24    5.70
  -1   9  -4   61.68    5.26
  -1   9  -4   63.42    5.07
  -1   9  -4   66.40    5.41
   1   9   4   65.78    5.14
   1   9  -4   61.28    5.87
  -1   9   4   61.44    5.11
   1   9  -4   65.66    5.31
  -1   9   4   68.44    5.54
   1   9  -4   70.74    5.49
  -1   9   4   71.65    5.41
   1   9  -4   67.74    5.61
  -1   9   4   67.12    5.54
  -1  10  -4   -0.25    1.30
  -1  10  -4    2.66    1.66
  -1  10  -4    0.45    1.19
  -1  10   4   -0.86    1.60
  -1  10   4   -0.53    1.13
   1  10  -4   -0.20    1.24
   1  10  -4    0.58    1.55
  -2   0  -4    9.22    1.02
   2   0   4    9.40    1.00
  -2   0   4    9.21    1.03
  -2   0  -4    8.06    1.20
   2   0  -4    9.39    1.27
   2   0   4   10.51    1.32
   2   0  -4    8.12    1.00
  -2   0   4   11.26    1.26
  -2   1  -4   44.86    2.45
  -2   1  -4   51.23    2.61
  -2  -1   4   45.00    2.00
   2   1   4   44.35    2.60
   2  -1  -4   43.87    2.20
  -2  -1   4   45.42    2.61
   2  -1  -4   42.19    2.58
   2   1   4   43.91    2.26
  -2   1   4   43.85    2.49
   2   1  -4   44.28    2.58
  -2  -1  -4   42.46    2.69
  -2   1   4   48.12    2.62
   2   1  -4   47.49    2.61
  -2  -1  -4   43.49    2.30
   2  -1   4   43.55    2.42
   2  -1   4   45.15    2.44
   2   2   4  104.55    5.27
  -2   2  -4  111.35    5.24
   2  -2  -4  112.88    5.27
   2   2   4  108.30    4.95
   2   2   4  103.23    5.47
  -2   2  -4  107.07    5.10
  -2  -2   4  104.55    5.22
   2  -2  -4  107.96    4.80
   2   2  -4  104.97    5.23
  -2   2   4  108.81    5.36
  -2   2   4  113.76    4.99
   2  -2   4  108.23    4.90
   2   2  -4  105.41    5.38
  -2  -2  -4  106.94    4.96
   2  -2   4  110.17    5.17
  -2   3  -4  227.11   10.44
  -2  -3   4  238.93   10.60
  -2   3  -4  235.95   10.79
   2   3   4  228.06   10.92
   2   3   4  235.80   10.69
   2  -3  -4  231.90   10.68
   2   3   4  238.58   10.38
   2  -3  -4  239.85   10.16
   2   3  -4  230.93   10.84
  -2   3   4  236.15   10.14
  -2   3   4  245.14   10.85
  -2  -3  -4  241.60   10.45
   2   3  -4  248.36   10.74
   2  -3   4  227.28   10.58
  -2   4  -4   81.66    5.00
   2  -4  -4   88.76    4.41
   2   4   4   82.35    4.81
   2   4   4   90.35    4.74
   2   4   4   87.02    5.24
  -2   4  -4   81.59    4.63
   2  -4  -4   89.76    5.00
  -2  -4   4   96.90    4.85
   2  -4   4   91.88    4.92
  -2  -4  -4   85.51    4.66
   2   4  -4   90.93    5.26
   2   4  -4   83.95    4.95
  -2   4   4   86.46    5.14
   2   5   4   -0.94    1.69
   2   5   4   -0.30    1.64
  -2  -5   4    0.03    1.17
  -2   5  -4    0.80    1.28
  -2   5  -4    1.06    1.95
  -2   5  -4    0.45    1.54
  -2   5  -4   -2.10    1.41
   2   5   4    1.45    1.72
   2  -5  -4    0.73    1.16
   2   5   4   -1.15    1.24
  -2   5  -4   -0.50    1.49
  -2   5   4   -0.97    1.49
  -2   5   4   -1.63    1.78
  -2   5   4   -0.26    1.39
  -2   5   4    0.39    1.50
  -2  -5  -4   -0.31    0.99
   2   5  -4   -0.28    1.70
  -2   5   4   -0.74    1.21
   2   5  -4   -0.91    1.43
   2   5  -4   -0.38    1.12
   2   5  -4   -0.49    1.49
   2  -5   4   -0.87    0.98
  -2   6  -4   29.15    3.35
  -2   6  -4   21.06    3.12
   2   6   4   22.01    3.31
   2   6   4   26.07    3.76
   2  -6  -4   25.35    3.16
  -2   6  -4   27.73    3.87
  -2   6  -4   20.48    3.29
  -2  -6   4   28.66    3.11
  -2   6   4   21.10    3.15
   2  -6   4   21.73    3.27
   2   6  -4   21.28    3.54
  -2   6   4   22.47    3.55
   2  -6   4   24.42    3.11
  -2   6   4   27.08    3.75
  -2  -6  -4   20.49    3.13
   2   6  -4   24.50    3.05
   2   6  -4   28.15    3.77
   2   6  -4   20.42    3.41
  -2   6   4   23.88    3.64
  -2   7  -4   -0.71    1.96
   2   7   4   -3.33    3.23
  -2   7  -4   -1.02    1.89
  -2   7  -4   -1.58    1.88
  -2   7  -4   -0.25    1.93
  -2   7  -4    0.68    1.91
  -2   7  -4   -1.91    2.67
  -2   7   4   -1.01    2.41
  -2   7   4    0.06    1.88
  -2   7   4    0.85    2.19
   2   7  -4    1.48    1.99
  -2   7   4    1.43    1.91
   2   7  -4   -0.05    2.38
   2   7  -4    1.60    2.15
   2   7  -4    2.80    2.21
   2   7  -4    2.52    2.95
  -2   7   4   -0.74    2.10
  -2   7   4   -0.96    1.75
  -2   8  -4    0.91    2.10
  -2   8  -4   -1.18    2.00
  -2   8  -4    0.95    2.02
  -2   8  -4    4.18    1.91
  -2   8  -4   -1.79    2.36
   2   8  -4   -2.50    2.23
  -2   8   4   -0.83    1.82
   2   8  -4    5.56    2.63
   2   8  -4    1.81    2.00
   2   8  -4    0.43    1.98
  -2   8   4    0.71    1.84
  -2   8   4    1.09    1.99
  -2   8   4   -1.10    2.12
   2   8  -4    2.13    2.07
  -2   9  -4   -0.85    1.44
  -2   9  -4    2.19    2.13
  -2   9  -4   -1.56    1.94
  -2   9  -4    1.29    2.10
  -2   9  -4    0.10    1.80
   2   9  -4    0.89    2.28
  -2   9   4    0.54    1.57
   2   9  -4   -1.97    1.96
  -2   9   4   -0.61    1.80
   2   9  -4    3.38    2.13
  -2   9   4    3.09    2.19
   2   9  -4    0.01    1.88
  -2   9   4    0.21    1.72
  -2  10  -4   -0.31    1.37
  -2  10  -4   -0.04    1.66
  -2  10  -4   -0.78    1.13
  -2  10   4   -1.87    0.96
  -2  10   4   -1.63    1.54
   2  10  -4   -1.49    1.23
   2  10  -4   -1.36    1.41
  -3   0  -4  504.44   21.19
   3   0  -4  525.17   21.43
  -3   0   4  509.55   21.38
   3   0   4  508.05   21.42
   3   0  -4  518.18   21.58
  -3   0  -4  518.94   21.66
   3   0   4  514.23   21.59
  -3   0   4  519.03   21.58
  -3  -1   4    0.81    0.42
   3   1   4    1.00    0.92
   3   1   4    1.60    0.74
   3  -1  -4    0.16    0.63
   3  -1  -4    0.92    0.73
  -3  -1   4    1.00    0.86
  -3   1  -4    0.74    0.60
  -3   1  -4    0.22    0.78
  -3  -1  -4    1.24    0.95
   3  -1   4    0.58    0.71
  -3  -1  -4    1.45    0.54
  -3   1   4   -0.26    0.67
   3  -1   4    1.33    0.81
  -3   1   4    0.03    0.72
   3   1  -4   -0.11    0.75
   3   1  -4    1.19    0.86
   3  -2  -4   50.93    3.04
  -3   2  -4   52.29    2.99
   3   2   4   50.39    2.87
  -3  -2   4   58.34    3.19
   3  -2  -4   49.11    2.69
  -3   2  -4   48.43    3.00
   3   2   4   52.04    3.18
   3   2  -4   53.42    3.02
   3  -2   4   50.72    2.64
  -3  -2  -4   47.35    3.20
   3   2  -4   56.63    3.23
   3  -2   4   50.30    2.96
  -3  -2  -4   52.58    2.65
  -3   2   4   54.77    3.19
  -3   2   4   52.20    2.75
   3   3   4  170.99    7.70
   3  -3  -4  169.56    7.45
   3  -3  -4  167.27    7.93
  -3   3  -4  164.47    7.81
  -3  -3   4  163.52    7.86
  -3   3  -4  167.01    7.94
   3   3   4  162.54    7.98
  -3   3   4  169.44    8.10
  -3  -3  -4  169.29    7.50
  -3  -3  -4  152.53    7.95
   3   3  -4  173.48    8.13
   3   3  -4  159.68    7.79
   3  -3   4  163.05    7.88
   3  -4  -4   23.26    2.38
  -3  -4   4   27.17    2.48
  -3   4  -4   35.73    3.70
  -3   4  -4   24.76    2.52
   3   4   4   26.09    2.39
   3   4   4   21.33    2.40
   3  -4  -4   22.57    2.02
  -3   4  -4   26.71    2.41
  -3   4   4   27.13    2.69
   3   4  -4   21.73    2.33
  -3   4   4   29.45    2.77
   3   4  -4   27.83    3.06
   3  -4   4   28.09    2.41
   3   4  -4   27.33    3.09
  -3  -4  -4   26.34    2.18
   3   4  -4   29.35    2.85
  -3   4   4   27.84    3.37
  -3  -4  -4   26.74    2.61
   3   5   4   25.43    2.87
  -3   5  -4   30.80    3.10
  -3   5  -4   29.68    3.10
   3   5   4   26.48    3.28
  -3  -5   4   23.79    2.76
   3  -5  -4   23.93    2.80
  -3   5  -4   23.21    3.35
   3   5   4   23.78    3.28
  -3   5  -4   27.46    3.68
  -3   5   4   28.63    3.13
   3   5  -4   32.29    3.01
  -3   5   4   29.10    3.19
   3   5  -4   26.43    3.26
  -3   5   4   27.83    3.39
  -3   5   4   26.15    3.19
  -3   5   4   24.97    3.31
   3   5  -4   31.04    3.34
   3   5  -4   24.30    3.28
  -3  -5  -4   28.27    2.86
   3  -5   4   25.19    2.65
   3   5  -4   22.13    3.31
   3  -5   4   27.65    3.13
  -3   6  -4   11.93    2.58
  -3   6  -4   16.28    3.22
  -3   6  -4   15.40    2.82
   3  -6  -4   14.86    2.53
  -3  -6   4   12.55    2.46
  -3   6  -4   13.04    2.68
   3  -6   4   13.56    2.41
   3  -6   4   15.87    2.91
  -3   6   4   17.78    3.05
   3   6  -4   20.04    3.34
   3   6  -4   13.49    2.63
  -3   6   4   17.90    2.96
  -3   6   4   18.87    3.50
   3   6  -4   14.69    2.97
  -3   6   4   19.19    3.22
   3   6  -4   14.19    3.05
  -3   7  -4   -0.43    1.88
  -3   7  -4   -0.33    2.15
  -3   7  -4    1.12    1.96
  -3   7  -4    2.33    2.04
  -3   7  -4   -1.03    2.54
  -3   7  -4    0.88    1.80
   3   7  -4    1.67    2.36
   3   7  -4    1.31    2.98
   3   7  -4    2.47    2.43
  -3   7   4    2.60    2.17
  -3   7   4   -0.43    1.75
  -3   7   4   -2.64    1.68
  -3   7   4   -2.26    2.27
  -3   7   4   -0.50    2.18
   3   7  -4   -1.60    2.14
   3   7  -4    0.10    2.05
  -3   7   4   -0.69    1.96
  -3   8  -4    0.89    1.67
  -3   8  -4    3.50    1.81
   3  -8  -4    4.36    1.86
  -3   8  -4    3.76    2.26
  -3   8  -4    1.40    2.23
  -3   8  -4    1.39    2.18
  -3   8  -4   -1.13    2.29
   3   8  -4    1.74    2.34
  -3   8   4   -0.04    2.03
   3   8  -4    1.40    2.37
  -3   8   4    0.06    2.24
  -3   8   4    1.08    1.87
  -3   8   4    2.81    2.05
   3   8  -4    2.50    2.45
   3   8  -4    1.41    2.11
   3   8  -4    1.78    2.16
  -3   8   4    1.42    2.13
  -3   9  -4   36.15    4.03
  -3   9  -4   32.54    3.87
  -3   9  -4   32.16    3.59
  -3   9  -4   38.42    4.68
  -3   9  -4   19.00    3.11
   3   9  -4   31.97    3.99
  -3   9   4   32.42    4.19
   3   9  -4   35.33    3.87
  -3   9   4   31.44    3.72
  -3   9   4   32.79    3.66
   3   9  -4   32.67    4.67
  -3   9   4   30.80    4.03
   4   0   4  105.71    5.14
  -4   0   4  108.36    5.14
   4   0   4  105.56    5.01
  -4   0  -4  101.15    4.47
  -4   0   4  104.48    4.90
   4   0  -4  100.17    5.01
   4   0  -4  104.56    5.00
  -4   0  -4  100.60    5.19
  -4   1  -4   24.27    2.02
   4  -1  -4   24.48    1.92
  -4  -1   4   18.72    1.85
   4  -1  -4   23.99    1.72
  -4   1  -4   24.22    1.63
   4   1   4   22.76    2.05
   4   1   4   26.51    1.90
  -4  -1   4   24.79    1.56
   4  -1   4   25.67    2.00
  -4  -1  -4   24.95    2.08
   4   1  -4   27.65    1.97
  -4   1   4   26.18    2.04
  -4   1   4   27.91    1.88
   4  -1   4   23.37    1.82
   4   1  -4   29.18    2.13
  -4  -2   4   37.11    2.55
  -4   2  -4   33.98    2.57
   4   2   4   31.93    2.66
  -4   2  -4   32.38    2.28
   4  -2  -4   35.04    2.50
   4   2   4   33.71    2.35
   4  -2  -4   33.91    2.19
   4  -2   4   31.96    2.06
   4   2  -4   34.27    2.64
  -4  -2  -4   37.29    2.62
   4  -2   4   37.56    2.45
  -4   2   4   34.33    2.13
  -4   2   4   34.52    2.59
   4   2  -4   34.02    2.35
  -4   3  -4   -0.68    0.76
  -4   3  -4   -1.14    0.73
  -4  -3   4    0.37    0.90
   4   3   4   -0.54    0.80
   4   3   4    0.89    1.16
   4  -3  -4   -1.18    0.79
   4  -3  -4    0.43    0.97
  -4  -3  -4    0.23    1.05
   4  -3   4   -0.53    0.97
   4   3  -4   -0.92    0.78
  -4   3   4    0.82    0.99
   4   3  -4    0.35    1.02
   4   4   4   14.80    2.38
   4  -4  -4   12.58    2.02
   4  -4  -4   17.23    2.02
  -4   4  -4   15.50    2.38
   4   4   4   15.83    2.75
   4   4   4   19.17    2.19
  -4  -4   4   17.86    2.35
  -4   4  -4   13.58    1.99
   4   4   4   18.24    2.68
  -4   4  -4   16.25    2.71
   4  -4  -4   20.14    2.50
  -4   4  -4   18.27    2.18
  -4   4  -4   14.64    2.54
   4   4  -4   20.34    3.08
   4  -4   4   14.61    2.04
   4   4  -4   15.64    2.02
  -4   4   4   22.93    2.95
  -4  -4  -4   14.25    2.08
   4   4  -4   21.68    2.88
   4  -4   4   20.84    2.66
  -4   4   4   21.19    3.10
  -4   4   4   18.79    2.76
  -4   4   4   19.60    2.56
   4   4  -4   16.81    2.46
   4   4  -4   20.94    2.95
  -4   4   4   14.61    2.74
  -4  -5   4    1.18    1.42
  -4   5  -4    4.41    2.00
  -4   5  -4    0.08    1.44
   4   5   4    0.37    1.33
  -4   5  -4    1.62    1.79
   4   5   4    0.03    1.64
   4  -5  -4   -0.59    1.10
   4   5   4   -2.28    1.73
  -4   5  -4    0.88    1.55
  -4  -5  -4   -0.91    1.24
  -4   5   4   -0.57    1.37
   4   5  -4    2.26    1.73
  -4   5   4   -0.17    1.88
   4   5  -4    0.60    1.75
   4   5  -4    1.20    1.65
   4  -5   4    3.47    1.60
   4   5  -4    0.32    1.39
   4   5  -4    1.65    1.90
  -4   5   4   -1.89    1.79
  -4   5   4   -0.63    1.61
   4  -5   4    1.13    1.59
  -4   5   4    1.53    1.48
  -4   6  -4   12.93    2.82
   4  -6  -4   15.98    3.87
  -4   6  -4   14.34    4.82
   4  -6  -4   16.08    2.66
  -4   6  -4   15.17    3.05
  -4   6  -4   17.36    3.76
  -4  -6   4   23.29    4.33
  -4   6  -4   18.94    3.14
  -4   6  -4   13.84    3.23
   4   6  -4   13.37    3.05
   4   6  -4   20.06    5.52
  -4   6   4   13.57    3.15
  -4   6   4   13.50    2.88
   4   6  -4   12.75    2.79
   4  -6   4   24.70    4.83
  -4   6   4   12.59    2.86
   4  -6   4   13.70    2.95
  -4   6   4    9.98    2.96
  -4   6   4   12.35    3.50
  -4   6   4   17.51    3.35
  -4   7  -4    0.06    2.60
  -4   7  -4    4.81    2.57
  -4   7  -4    2.75    2.22
  -4   7  -4    0.33    1.88
  -4   7  -4    4.10    2.45
   4  -7  -4    3.92    2.02
  -4   7  -4    1.25    2.52
  -4   7   4    5.12    2.74
   4   7  -4    7.77    3.24
  -4   7   4    7.20    2.51
   4   7  -4    2.53    2.14
  -4   7   4    5.23    2.30
   4   7  -4    1.04    3.08
   4   7  -4    2.72    2.45
  -4   7   4    0.12    1.97
  -4   7   4    1.88    2.15
   4   7  -4    3.20    2.24
  -4   8  -4   -0.22    1.71
  -4   8  -4    2.39    1.65
   4  -8  -4   -0.13    1.63
  -4   8  -4    1.60    2.11
  -4   8  -4   -0.85    2.18
  -4   8  -4    0.06    1.98
  -4   8  -4   -2.27    1.61
  -4   8   4    1.82    1.85
   4   8  -4   -1.10    2.20
   4   8  -4   -1.31    2.05
   4   8  -4    0.02    2.19
   4   8  -4   -2.47    2.19
  -4   8   4    2.25    2.04
  -4   8   4   -0.09    2.08
  -4   8   4    4.29    2.19
  -4   8   4   -0.05    1.73
  -4   9  -4   -0.29    1.70
  -4   9  -4   -1.12    1.27
  -4   9  -4    1.03    1.85
  -4   9  -4    0.65    2.01
  -4   9   4    0.02    1.60
   4  -9   4    0.59    1.37
   4   9  -4   -1.77    1.87
  -4   9   4    0.36    1.76
  -4   9   4   -1.29    1.60
   4   9  -4    1.36    1.87
   4   9  -4   -2.66    1.63
  -4   9   4   -0.45    1.38
   5   0   4  503.82   21.38
  -5   0   4  499.10   21.15
  -5   0  -4  508.75   21.47
   5   0  -4  488.90   21.14
   5   0  -4  518.32   21.27
  -5   0   4  482.50   21.30
   5   0   4  502.00   21.25
  -5  -1   4    1.03    0.65
   5  -1  -4    1.05    0.84
   5   1   4    1.02    0.92
   5   1   4    1.80    1.02
  -5   1  -4    1.16    1.05
  -5  -1   4    0.34    0.88
   5  -1  -4    0.80    0.86
   5  -1   4    1.91    0.93
   5   1  -4    0.09    0.73
  -5  -1  -4    2.01    1.04
   5   1  -4    1.64    1.03
   5  -1   4    0.37    0.82
  -5   1   4    0.93    0.93
  -5   1   4    2.17    0.88
   5   2   4  114.67    5.54
  -5   2  -4  105.25    5.29
   5   2   4  112.25    5.83
   5  -2  -4  109.91    5.56
  -5  -2   4  103.76    5.58
  -5   2  -4  102.78    5.63
   5  -2  -4  106.15    5.26
   5  -2   4  106.85    5.55
  -5   2   4  102.53    5.60
   5   2  -4  106.68    5.22
   5   2  -4   99.70    5.55
  -5  -2  -4  101.93    5.54
   5  -3  -4   68.26    4.25
   5   3   4   77.64    4.65
   5  -3  -4   69.99    4.57
   5  -3  -4   68.50    3.90
   5   3   4   75.02    4.29
  -5   3  -4   66.26    4.52
   5   3   4   60.66    6.12
   5   3   4   71.62    4.69
  -5   3  -4   73.65    4.38
  -5   3  -4   70.49    4.18
  -5  -3   4   80.28    4.51
   5   3  -4   64.87    4.36
  -5   3   4   57.81    5.77
   5   3  -4   67.23    4.86
   5   3  -4   65.70    4.59
   5  -3   4   74.85    4.31
  -5  -3  -4   71.99    4.36
   5   3  -4   62.25    4.61
   5   3  -4   67.21    4.20
  -5   3   4   71.67    4.40
   5   4   4   10.02    2.09
  -5   4  -4   19.33    2.63
   5  -4  -4   16.83    2.40
   5   4   4   15.06    2.45
  -5   4  -4   16.71    3.15
   5   4   4   18.80    2.89
  -5   4  -4   18.63    2.89
  -5   4  -4   20.03    2.81
  -5   4  -4   13.40    2.16
   5  -4  -4   13.43    2.14
  -5  -4   4   16.33    2.36
   5   4   4   15.60    2.80
  -5  -4  -4   11.98    2.07
  -5   4   4   14.09    2.37
   5  -4   4   13.00    2.08
   5  -4   4   12.77    2.44
   5   4  -4   16.24    2.50
  -5   4   4   18.73    2.97
   5   4  -4   12.39    2.51
  -5   4   4   17.67    2.78
  -5   4   4   15.62    2.43
   5   4  -4   18.36    2.97
   5   4  -4   19.35    2.95
   5   5   4   -0.61    1.71
   5  -5  -4    2.06    1.65
  -5  -5   4    6.27    2.06
   5   5   4    3.61    2.12
   5   5   4    4.60    1.86
  -5   5  -4    1.86    1.73
   5   5   4    5.59    2.17
  -5   5  -4    2.03    2.27
  -5   5  -4    4.62    1.93
  -5   5  -4    4.53    2.08
   5  -5  -4    3.51    1.51
  -5   5  -4    0.79    1.66
   5  -5   4    4.52    2.10
   5  -5   4    1.22    1.37
   5   5  -4    2.31    2.15
  -5   5   4    2.04    1.45
   5   5  -4    2.44    1.93
  -5   5   4    2.24    1.67
   5   5  -4    2.48    2.01
  -5   5   4    3.44    2.16
  -5   5   4    1.52    1.99
   5   5  -4    4.59    2.07
   5   6   4  104.57    6.84
  -5   6  -4  105.60    8.39
  -5   6  -4  120.03    7.14
  -5   6  -4  108.16    7.18
  -5   6  -4   98.97    7.80
   5  -6  -4  109.98    6.54
  -5   6  -4   95.17    7.20
  -5   6  -4   96.73    7.26
  -5   6   4  105.26    7.37
  -5   6   4  103.21    7.02
   5   6  -4  114.14    8.45
   5   6  -4  111.12    7.21
   5   6  -4   98.07    7.23
   5   6  -4  109.02    7.17
  -5   6   4   98.39    7.78
   5   6  -4   96.49    7.09
  -5   6   4  109.07    7.08
  -5   6   4  112.34    7.48
   5   6  -4  127.78    8.32
  -5   7  -4   -1.36    2.51
  -5   7  -4   -1.50    2.12
  -5   7  -4   -0.84    1.84
  -5   7  -4    1.94    1.83
  -5   7  -4   -2.14    1.65
   5  -7  -4    2.43    1.75
  -5   7  -4    0.66    2.38
   5   7  -4   -0.27    2.08
  -5   7   4    0.01    1.76
   5   7  -4    1.17    2.07
   5   7  -4    0.92    2.26
  -5   7   4    2.20    2.36
  -5   7   4   -0.37    1.77
  -5   7   4    0.21    1.72
  -5   7   4   -0.91    2.18
   5   7  -4   -2.66    2.57
   5   7  -4    1.13    2.35
  -5   8  -4   11.85    3.03
  -5   8  -4   23.07    3.72
  -5   8  -4   20.81    3.27
  -5   8  -4   12.61    2.89
   5  -8  -4   17.37    2.77
  -5   8  -4   14.67    2.87
  -5   8  -4   22.21    3.87
   5   8  -4   20.02    3.44
   5   8  -4   19.22    3.60
  -5   8   4   31.38    3.92
  -5   8   4   16.92    2.69
   5   8  -4   12.23    2.89
  -5   8   4   16.41    3.34
   5   8  -4   23.93    3.84
  -5   8   4   21.55    3.61
  -5   8   4   22.25    3.36
  -5   9  -4   16.59    3.01
  -5   9  -4   18.68    2.66
  -5   9  -4   19.21    2.79
  -5   9   4   22.63    3.01
  -5   9   4   18.45    3.47
  -5   9   4   17.22    2.57
   5   9  -4   16.94    2.90
  -5   9   4   17.91    3.31
   5  -9   4   14.35    2.46
   6   0  -4  248.30   11.53
   6   0   4  261.97   11.70
  -6   0   4  262.61   11.47
  -6   0   4  251.49   11.61
   6   0   4  259.54   11.60
   6   0  -4  250.25   11.31
  -6   0  -4  250.47   11.74
   6  -1  -4   13.93    1.77
  -6  -1   4   15.47    2.06
  -6   1  -4   10.03    1.76
   6   1   4   14.42    2.18
   6   1   4   16.04    1.79
   6  -1  -4   13.27    1.76
   6  -1   4   11.03    1.63
  -6   1   4   16.83    1.78
  -6  -1  -4   15.36    2.12
  -6   1   4   13.48    1.67
   6  -1   4   16.61    2.07
   6   1  -4   14.30    1.94
   6   2   4   -1.25    2.25
   6   2   4    3.41    1.65
   6   2   4    1.50    1.21
  -6  -2   4    0.82    1.18
   6  -2  -4    1.71    1.09
   6   2   4    1.72    1.21
   6  -2  -4    0.46    0.98
   6  -2  -4    1.97    1.40
   6   2   4    0.84    1.20
  -6   2  -4    1.79    1.37
  -6   2   4    1.07    1.04
   6   2  -4    1.91    1.79
   6   2  -4    1.78    1.65
  -6   2   4    2.48    1.52
   6   2  -4    1.95    1.31
  -6  -2  -4    1.54    1.08
   6  -2   4    1.81    1.22
   6   3   4   14.01    2.18
  -6   3  -4   10.62    2.36
   6  -3  -4   12.07    2.00
   6  -3  -4   14.07    2.17
   6   3   4   14.60    2.52
  -6   3  -4    9.86    2.08
   6   3   4   12.53    2.16
  -6   3  -4   10.32    1.94
   6   3   4   13.89    2.41
   6   3   4   13.60    2.25
  -6  -3   4   11.29    1.93
   6  -3  -4   12.76    1.80
   6  -3   4   16.95    2.59
   6  -3   4   17.45    2.33
   6   3  -4    7.47    2.23
  -6   3   4   14.26    2.37
  -6   3   4   19.03    3.03
   6  -3   4   10.63    2.02
   6   3  -4   11.24    2.06
  -6   3   4   11.25    2.20
  -6   3   4   11.80    2.08
   6   3  -4   13.56    2.41
  -6  -3  -4   10.34    1.89
   6   3  -4   12.49    2.30
   6  -4  -4   -0.35    1.25
   6   4   4   -0.20    1.39
   6   4   4   -0.03    1.70
   6   4   4    1.74    1.82
   6   4   4    1.21    1.50
  -6   4  -4   -0.43    1.36
  -6  -4   4    0.95    1.23
  -6   4  -4   -3.23    1.74
  -6   4  -4   -1.05    1.27
   6  -4  -4   -0.79    1.24
   6   4  -4    0.87    1.52
  -6   4   4    3.45    1.54
  -6   4   4    1.12    1.64
   6   4  -4   -2.24    1.32
   6   4  -4    0.19    1.58
  -6   4   4   -0.94    1.53
   6   4  -4   -0.69    1.47
   6  -4   4   -0.74    1.24
   6  -4   4   -0.51    1.49
  -6  -4  -4    0.18    1.36
  -6   4   4   -1.63    1.82
   6   5   4    4.55    2.00
  -6   5  -4    1.91    2.07
   6   5   4    4.42    2.19
  -6   5  -4    4.75    2.13
   6   5   4    4.18    2.50
   6  -5  -4    0.63    1.72
   6  -5  -4    5.70    2.06
  -6   5  -4    3.19    2.17
  -6   5  -4    3.29    1.81
  -6  -5   4    6.15    2.25
  -6   5   4    5.72    2.29
   6   5  -4    5.57    2.21
   6   5  -4    6.43    2.42
   6   5  -4    3.83    2.03
  -6   5   4    5.52    1.97
   6  -5   4    5.42    1.83
   6   5  -4    3.75    2.11
  -6   5   4    5.92    2.29
  -6   5   4    4.23    2.53
   6  -5   4    4.70    2.29
  -6  -5  -4    4.36    1.72
   6   6   4   16.35    3.27
  -6   6  -4   15.77    3.14
  -6   6  -4    9.17    2.42
  -6   6  -4   12.00    3.74
  -6   6  -4   18.41    3.60
   6   6   4    8.21    2.53
  -6   6  -4   13.74    3.04
  -6   6  -4   12.98    3.43
   6   6   4   24.02    3.70
   6  -6  -4   12.22    2.42
  -6   6   4   14.36    3.25
   6   6  -4   13.00    3.22
   6   6  -4   11.79    3.08
  -6   6   4   13.95    3.00
   6   6  -4    4.14    2.53
   6   6  -4   14.03    3.51
  -6   6   4    8.98    2.57
  -6   6   4   17.22    3.39
  -6   6   4   16.15    3.34
   6   6  -4    9.76    2.59
  -6   7  -4   -0.24    1.86
  -6   7  -4    5.14    2.70
  -6   7  -4   -2.20    1.94
  -6   7  -4   -1.08    2.22
  -6   7  -4    0.08    2.33
  -6   7  -4    2.38    1.97
   6  -7  -4   -0.68    1.69
   6   7  -4   -0.86    1.89
   6   7  -4    2.06    2.58
  -6   7   4    0.13    1.63
   6   7  -4    0.59    2.05
  -6   7   4    0.57    1.87
  -6   7   4    1.23    1.93
   6   7  -4   -1.79    1.95
  -6   7   4   -2.65    1.86
  -6   7   4    0.60    2.26
   6  -7   4    3.74    1.96
  -6   8  -4    1.55    1.97
  -6   8  -4    1.03    1.71
  -6   8  -4   -0.21    2.03
  -6   8  -4   -0.71    2.24
   6  -8  -4    0.38    1.46
  -6   8  -4   -1.66    1.68
   6   8  -4    0.15    1.93
  -6   8   4    0.02    1.90
  -6   8   4    1.23    1.56
   6  -8   4   -2.08    1.44
  -6   8   4   -1.62    1.32
  -6   8   4   -0.33    1.90
   6   8  -4   -1.15    2.04
   6   8  -4   -1.95    2.03
   6   8  -4    2.62    2.04
  -6   8   4    1.99    1.63
  -6   9  -4    1.27    1.12
  -6   9  -4    4.49    1.71
  -6   9   4    2.12    1.42
  -6   9   4    3.33    1.64
   6  -9   4    2.03    1.55
   6   9  -4    1.59    1.74
  -6   9   4    2.05    1.41
   7   0   4  384.71   17.20
   7   0   4  377.43   17.46
  -7   0   4  376.18   17.16
  -7   0   4  392.88   17.05
  -7   0  -4  391.01   17.38
   7   0   4  385.12   17.66
   7   0  -4  395.60   17.21
   7   0  -4  376.94   17.47
  -7   0   4  392.83   17.40
   7   0   4  402.76   17.35
  -7   1  -4   32.15    2.87
   7   1   4   29.98    3.09
  -7  -1   4   33.84    3.11
   7  -1  -4   31.83    2.73
   7  -1  -4   25.44    2.90
   7   1   4   27.70    2.68
  -7   1  -4   31.28    3.10
   7   1   4   26.31    2.91
  -7  -1   4   32.32    2.83
   7   1   4   34.19    2.85
  -7   1  -4   33.88    3.13
   7   1   4   28.85    3.16
  -7   1   4   31.70    2.72
   7   1  -4   30.70    4.02
   7  -1   4   33.65    2.98
   7   1  -4   26.69    3.16
   7   1  -4   32.09    2.72
   7  -1   4   28.37    2.72
   7   1  -4   24.78    3.20
  -7  -1  -4   34.63    2.96
  -7   1   4   29.02    2.91
   7   2   4   56.02    4.29
   7   2   4   50.18    3.84
  -7   2  -4   55.03    4.06
   7  -2  -4   56.42    3.76
   7   2   4   54.97    4.14
   7  -2  -4   51.58    4.03
   7   2   4   54.16    4.26
  -7   2  -4   56.42    4.01
  -7  -2   4   55.27    3.95
  -7  -2   4   56.15    4.00
   7   2   4   55.59    4.27
  -7   2  -4   47.82    4.00
  -7  -2  -4   55.27    3.94
   7  -2   4   61.99    4.07
   7   2  -4   53.34    4.41
   7  -2   4   64.29    4.03
   7  -2   4   60.00    4.05
   7   2  -4   55.13    4.12
  -7   2   4   52.95    3.86
   7   2  -4   55.51    4.28
   7   2  -4   57.29    3.90
  -7   2   4   52.55    3.99
   7  -3  -4   20.68    2.50
  -7  -3   4   12.59    2.22
   7   3   4   12.25    2.36
   7   3   4    9.38    2.19
  -7   3  -4   17.81    2.94
  -7   3  -4   13.06    2.28
   7   3   4   13.88    2.40
   7  -3  -4   15.35    2.11
   7  -3  -4   17.00    3.46
   7   3   4   19.96    2.97
   7   3   4   13.99    2.52
   7   3  -4   16.82    2.61
   7   3  -4   14.23    2.48
   7  -3   4   16.40    2.55
  -7   3   4   20.66    2.93
  -7  -3  -4    9.65    2.09
   7  -3   4   17.08    2.40
   7   3  -4   12.40    2.65
  -7   3   4   12.36    2.19
   7  -3   4   14.48    2.50
  -7   3   4   10.32    2.06
   7   3  -4   16.15    2.75
  -7  -4   4   48.28    4.18
   7   4   4   49.79    4.58
  -7   4  -4   49.28    4.32
   7   4   4   43.97    4.30
   7  -4  -4   48.27    3.99
   7   4   4   44.18    4.36
   7  -4  -4   49.13    4.09
   7   4   4   49.56    4.43
  -7   4  -4   50.20    4.21
  -7   4   4   46.58    4.96
  -7   4   4   57.11    4.44
  -7   4   4   57.56    4.32
   7   4  -4   52.03    4.61
   7  -4   4   46.51    3.88
   7   4  -4   45.60    4.28
  -7   4   4   49.45    4.21
   7   4  -4   55.06    4.45
   7  -4   4   54.12    4.19
   7   4  -4   52.99    4.59
   7  -4   4   54.17    4.29
   7   5   4    4.71    2.48
  -7   5  -4    1.39    3.08
  -7   5  -4   -2.60    2.37
   7   5   4   -2.92    1.96
   7  -5  -4   -0.61    1.53
   7   5   4   -0.56    2.09
  -7   5  -4    0.06    2.32
  -7   5  -4    2.12    1.73
   7   5   4   -1.28    1.92
   7   5   4   -0.41    1.73
   7  -5   4   -0.35    1.68
  -7   5   4    0.57    1.78
   7   5  -4   -1.52    1.71
   7   5  -4    0.68    1.89
   7   5  -4    1.14    2.05
  -7   5   4    0.10    1.77
  -7   5   4    0.49    1.93
  -7   5   4    0.75    2.50
   7   5  -4   -0.09    2.17
   7   5  -4   -3.06    1.61
  -7   5   4    2.35    2.24
   7   6   4  103.18    7.29
   7  -6  -4  103.67    6.55
   7   6   4  110.36    7.16
  -7   6  -4  107.78    8.62
  -7   6  -4  111.18    7.15
  -7   6  -4  106.36    7.22
   7   6   4   96.43    7.31
  -7   6  -4  114.35    7.21
   7   6   4  106.10    7.11
   7   6  -4  105.98    7.41
   7   6  -4  105.69    7.20
  -7   6   4   96.77    7.73
  -7   6   4  104.59    7.57
  -7   6   4   96.47    6.91
   7   6  -4   99.34    8.26
   7  -6   4  111.29    6.75
  -7   6   4  116.79    7.50
  -7   6   4  100.53    6.95
   7   6  -4   96.02    7.06
   7   6  -4  106.78    7.16
  -7   7  -4    2.21    2.65
  -7   7  -4    0.40    2.50
  -7   7  -4    3.16    1.68
  -7   7  -4   -1.47    1.82
  -7   7  -4   -4.01    2.41
   7  -7  -4   -0.12    1.55
   7   7  -4    1.39    2.48
  -7   7   4    0.43    1.50
  -7   7   4   -0.60    1.61
   7   7  -4    0.65    2.00
  -7   7   4   -1.87    1.57
  -7   7   4    0.73    2.14
   7   7  -4   -1.99    1.84
   7   7  -4    0.22    1.67
   7  -7   4   -1.08    1.55
  -7   7   4   -3.04    1.95
  -7   8  -4   55.85    5.20
  -7   8  -4   65.44    4.89
  -7   8  -4   68.94    4.89
   7  -8  -4   68.24    4.55
  -7   8   4   59.38    4.51
  -7   8   4   66.53    5.59
   7  -8   4   55.66    4.96
   7  -8   4   53.55    4.48
  -7   8   4   60.65    5.29
   7   8  -4   66.28    4.89
   7   8  -4   65.93    5.20
   7   8  -4   62.23    5.32
  -7   8   4   66.31    4.90
   7   8  -4   53.08    5.49
   8   0   4    2.71    1.65
   8   0   4    0.88    1.44
   8   0   4   -0.15    1.37
   8   0   4    4.09    1.94
   8   0   4    0.68    1.84
  -8   0  -4    2.92    1.54
   8   1   4   22.30    3.11
  -8   1  -4   23.68    2.86
   8   1   4   28.76    3.47
   8   1   4   19.32    3.13
  -8  -1   4   21.15    2.94
   8  -1  -4   21.84    3.01
   8   1   4   22.42    2.99
  -8   1  -4   24.11    2.95
   8  -1  -4   21.23    2.51
  -8   1  -4   25.55    3.03
   8   1   4   24.69    3.02
  -8  -1   4   21.80    2.71
   8   1  -4   23.63    2.76
  -8   1   4   25.35    2.74
   8  -1   4   25.31    2.89
   8   1  -4   23.07    3.10
  -8   1   4   20.32    2.59
  -8  -1  -4   29.35    2.94
   8   1  -4   19.05    2.88
   8  -1   4   25.61    2.61
   8   1  -4   19.63    2.88
   8   2   4   25.69    3.04
  -8  -2   4   30.78    3.25
  -8   2  -4   37.88    3.38
  -8   2  -4   33.21    3.29
   8  -2  -4   27.43    3.13
   8   2   4   20.98    3.10
   8   2   4   32.46    3.93
   8  -2  -4   31.74    3.10
  -8   2  -4   30.50    3.18
  -8  -2   4   28.47    3.16
   8   2   4   30.30    3.30
   8   2   4   28.33    3.47
   8  -2   4   26.73    3.28
  -8   2   4   27.61    2.96
  -8  -2  -4   31.23    3.14
   8   2  -4   35.13    3.62
  -8   2   4   30.65    3.06
   8  -2   4   37.07    3.30
   8  -2   4   34.81    3.21
   8   2  -4   35.09    3.56
   8   2  -4   20.55    3.20
   8   2  -4   31.32    3.06
   8   3   4   10.29    2.44
  -8  -3   4    5.66    2.01
   8   3   4   10.87    2.62
   8  -3  -4   12.82    2.38
   8  -3  -4    6.79    2.05
  -8   3  -4   10.70    2.32
   8   3   4   10.57    2.35
   8   3   4    7.08    2.46
   8   3   4   11.34    2.63
  -8   3  -4   10.77    2.53
   8   3  -4   13.77    2.93
  -8  -3  -4    9.10    2.09
   8  -3   4   10.91    2.37
   8   3  -4    7.10    2.26
  -8   3   4   10.51    2.26
  -8   3   4    9.58    2.29
   8   3  -4    8.42    2.29
   8   3  -4   12.07    2.48
   8  -3   4   12.94    2.58
   8  -3   4   13.58    2.61
   8   4   4    0.58    1.84
   8   4   4    2.10    1.80
   8   4   4    1.60    2.23
  -8   4  -4    2.86    1.94
   8   4   4    1.15    2.09
  -8   4  -4    4.09    2.13
   8  -4  -4    2.28    1.80
   8   4   4    0.88    1.80
  -8   4   4    0.92    1.80
   8  -4   4    2.65    2.66
   8   4  -4    2.97    2.07
   8   4  -4    1.52    2.15
   8   4  -4    2.46    2.30
  -8   4   4    0.08    1.59
   8   4  -4    3.42    2.09
   8   4  -4   -0.52    1.88
  -8   4   4    0.39    1.73
   8   4  -4    2.44    2.87
   8  -4   4    1.23    1.98
   8  -4   4    2.09    1.76
  -8   4   4   -0.82    2.85
   8   5   4    2.66    2.23
  -8   5  -4    2.86    2.33
  -8   5  -4    2.66    1.83
   8  -5  -4    4.04    2.02
   8   5   4    0.11    1.74
   8   5   4    2.83    2.34
   8   5   4    2.49    2.39
   8   5   4    0.97    2.17
  -8   5   4    3.96    2.21
  -8   5   4    5.00    2.06
   8   5  -4    4.43    2.38
   8   5  -4    1.59    1.85
  -8   5   4    5.00    2.05
   8  -5   4    2.17    2.41
   8   5  -4    3.15    2.77
   8   5  -4    5.94    2.52
   8  -5   4    6.57    2.19
   8   5  -4    0.27    1.89
  -8   5   4    1.14    2.54
  -8   5   4    3.02    3.49
   8   6   4    5.00    2.63
  -8   6  -4    5.31    2.13
   8  -6  -4    5.00    1.84
  -8   6  -4    1.79    1.72
   8   6   4    4.01    2.05
   8   6   4    0.76    2.15
  -8   6  -4    3.99    2.02
   8   6   4    2.40    2.04
   8  -6   4    2.23    2.47
   8   6  -4    0.69    2.15
  -8   6   4    0.40    2.47
   8   6  -4    5.02    2.88
  -8   6   4    4.02    2.10
   8   6  -4    6.54    2.50
   8  -6   4    3.82    2.01
  -8   6   4    3.03    1.79
   8   6  -4    3.28    2.00
   8   6  -4   -0.60    2.00
  -8   6   4    4.38    2.63
   8  -7  -4   -0.09    1.79
   8   7   4    0.65    1.73
  -8  -7   4   -3.14    1.89
   8   7   4   -0.58    2.00
  -8   7  -4   -0.32    1.62
  -8   7  -4    2.40    1.84
   8   7  -4    1.35    2.12
  -8   7   4    1.03    1.34
   8   7  -4   -0.03    2.02
  -8   7   4    0.28    1.81
   8   7  -4   -0.61    1.87
  -8   7   4    1.30    1.81
   8  -7   4    1.75    2.35
  -8   7   4    2.32    2.32
   8  -7   4   -3.64    1.67
   8   7  -4   -1.73    1.63
  -8   7   4    0.06    2.30
  -8   8  -4   12.13    2.15
  -8   8  -4   12.67    2.90
  -8   8   4    6.79    1.89
   8   8  -4    6.93    2.33
   8  -8   4    6.72    1.85
   8   8  -4   12.90    2.21
  -8   8   4   11.38    2.45
  -8   8   4    9.09    1.82
  -9   0  -4  216.12   10.58
  -9   0  -4  205.54   10.49
   9   0   4  200.63   10.41
  -9   0   4  209.91   10.46
   9   0  -4  202.79   10.69
   9   0   4  199.03   10.58
   9   0  -4  204.29   10.42
  -9   1  -4    0.36    1.51
   9   1   4    0.04    1.71
  -9  -1   4   -1.37    1.43
  -9  -1   4   -1.82    1.49
  -9   1  -4    1.99    1.78
   9   1   4    0.99    1.57
  -9   1  -4    1.25    1.53
   9   1   4   -0.45    1.63
   9  -1  -4   -0.19    1.47
   9  -1  -4   -0.20    1.74
   9   1   4    0.27    1.76
   9  -1   4   -1.17    1.53
  -9  -1  -4    1.71    1.49
   9   1  -4   -0.34    1.72
   9   1  -4    2.37    1.95
  -9  -1  -4   -0.60    1.39
  -9   1   4   -1.08    1.37
   9   1  -4    0.89    1.83
   9  -1   4    0.41    1.39
   9   1  -4   -1.25    1.39
  -9   1   4   -1.29    1.24
   9   2   4   54.38    4.84
   9   2   4   59.86    4.79
  -9   2  -4   65.74    4.87
   9   2   4   67.77    5.13
  -9   2  -4   57.83    4.74
  -9   2  -4   62.99    4.69
   9  -2  -4   65.04    4.56
  -9  -2   4   62.98    4.83
   9  -2  -4   59.86    4.71
  -9  -2   4   62.52    4.81
   9   2   4   61.00    4.96
   9  -2   4   58.11    4.64
  -9   2   4   62.81    4.68
   9  -2   4   68.90    4.91
   9   2  -4   59.52    5.06
  -9  -2  -4   52.29    4.72
   9   2  -4   54.12    4.70
  -9   2   4   60.97    4.70
   9   2  -4   56.21    4.99
  -9  -2  -4   65.55    4.71
   9   2  -4   66.02    5.09
   9   3   4    1.67    1.95
  -9   3  -4   11.50    2.48
   9  -3  -4    4.71    2.12
   9   3   4    4.35    2.50
   9   3   4    8.55    3.21
   9   3   4   10.79    2.68
   9   3   4    7.79    2.48
  -9   3  -4    5.65    2.07
   9   3   4    5.31    2.03
   9  -3   4    9.65    2.39
  -9   3   4    9.12    2.57
   9   3  -4    8.69    2.99
   9   3  -4   13.17    3.23
   9   3  -4    8.92    2.59
   9   3  -4    4.39    2.49
   9  -3   4   11.87    2.99
  -9   3   4    4.70    1.92
  -9   3   4    4.98    3.61
   9   3  -4    6.96    2.62
   9  -3   4    4.98    2.18
   9   3  -4    8.04    2.49
   9   4   4   -0.43    1.98
   9   4   4    0.09    2.08
  -9   4  -4    1.72    1.84
   9  -4  -4   -0.63    1.88
  -9   4  -4   -0.19    1.65
   9   4   4   -1.58    1.59
   9   4   4    2.52    2.24
   9   4   4    0.38    1.72
  -9   4   4    0.33    2.94
  -9   4   4   -2.42    1.48
   9  -4   4   -0.72    2.06
   9  -4   4    1.62    1.91
  -9   4   4   -0.22    1.56
   9   4  -4    5.18    2.04
   9   4  -4    2.82    2.39
   9  -4   4    1.75    1.93
   9   4  -4    7.14    2.32
   9   4  -4    5.10    2.29
   9   5   4   -1.65    2.00
   9   5   4    2.87    2.00
  -9   5  -4    4.18    2.20
   9   5   4    2.23    1.91
   9  -5  -4   -0.71    1.81
   9   5   4   -1.37    1.62
  -9   5  -4    0.51    1.80
   9   5   4    2.46    2.28
   9   5  -4   -1.92    1.70
   9  -5   4    0.46    2.23
   9  -5   4    0.64    1.79
  -9   5   4    0.37    1.71
   9   5  -4    0.02    2.01
  -9   5   4   -0.19    2.52
   9   5  -4    0.41    1.89
  -9   5   4   -1.31    1.59
   9   5  -4    0.56    2.40
   9   5  -4   -2.01    1.71
  -9   5   4    2.52    2.10
   9   5  -4    1.16    2.26
   9   6   4   41.99    4.34
   9  -6  -4   35.85    3.95
  -9   6  -4   38.87    4.03
  -9   6  -4   43.27    4.21
   9   6   4   36.12    4.31
   9   6   4   36.13    4.34
   9   6   4   36.97    4.63
   9   6  -4   36.51    4.51
   9  -6   4   41.37    4.09
   9   6  -4   36.68    4.52
  -9   6   4   44.42    5.37
  -9   6   4   35.61    4.12
  -9   6   4   36.95    4.14
   9   6  -4   33.10    4.20
   9   6  -4   34.87    4.16
   9  -6   4   32.95    4.56
   9   6  -4   38.52    5.49
   9   7   4    1.26    2.02
   9   7   4    1.69    1.89
   9   7   4    2.89    1.74
  -9  -7   4   -1.60    1.67
  -9   7  -4    2.35    1.61
  -9   7  -4    5.23    1.88
  -9   7  -4    4.26    1.80
   9  -7  -4    3.28    1.85
  -9   7   4    4.30    1.57
   9   7  -4    9.03    2.52
  -9   7   4   -0.33    1.63
   9  -7   4    4.93    1.84
   9   7  -4    2.69    2.08
   9  -7   4    2.66    1.74
  -9   7   4    3.10    2.21
   9   7  -4    1.68    1.69
   9   7  -4   -1.54    2.27
  -9   8  -4    8.32    1.64
   9   8  -4   13.09    2.26
   9   8  -4   12.14    1.99
  -9   8   4   11.27    2.06
  -9   8   4   10.68    1.67
   9  -8   4   10.00    1.90
  10   0   4   10.78    2.46
 -10   0  -4   11.51    2.57
  10   0  -4    2.54    2.15
  10   0  -4   14.51    3.51
  10   0  -4   11.46    3.10
 -10   0  -4    7.17    2.12
 -10   0   4   14.42    2.72
  10   0   4    4.72    2.84
  10   1   4    0.22    2.11
 -10   1  -4   -0.84    1.47
  10   1   4    2.35    2.70
  10  -1  -4    1.22    2.44
  10   1   4    2.37    2.35
  10  -1  -4   -0.26    1.69
  10   1   4    0.26    1.77
 -10   1  -4    0.88    1.86
 -10  -1   4    1.78    3.16
  10   1   4    3.32    2.00
  10  -1  -4    1.64    2.63
  10   1   4   -1.13    2.45
 -10  -1   4    0.58    1.67
  10   1  -4   -0.99    1.89
 -10  -1  -4    0.24    1.83
  10   1  -4    0.31    2.73
  10   1  -4   -3.73    2.14
  10   1  -4    1.33    1.96
  10  -1   4    0.66    2.22
 -10   1   4    2.29    1.60
  10  -1   4   -3.93    1.57
  10   1  -4    1.25    2.10
  10   2   4   -3.36    2.54
 -10   2  -4    1.68    1.83
  10   2   4   -0.51    1.68
  10   2   4    1.66    2.42
 -10   2  -4    0.64    1.94
  10  -2  -4    1.95    1.96
  10   2   4    1.42    2.25
 -10  -2   4    0.60    1.73
  10  -2  -4    3.64    2.56
  10   2   4    0.75    1.68
  10   2   4   -0.95    1.63
  10   2   4   -2.18    2.37
 -10   2  -4    3.70    2.07
  10   2  -4   -0.47    2.30
  10  -2   4   -1.20    2.41
  10  -2   4   -2.43    1.57
  10   2  -4    0.10    1.89
 -10   2   4    1.70    1.65
  10   2  -4   -3.57    2.34
  10   2  -4   -1.37    2.01
 -10   2   4   -1.04    2.12
  10   2  -4    0.13    1.97
  10   2  -4   -0.10    2.45
  10   3   4    0.22    1.94
  10   3   4    1.41    3.05
  10  -3  -4    7.20    2.31
  10   3   4    0.69    2.42
 -10   3  -4    1.05    1.80
  10   3   4    1.57    1.75
 -10   3  -4    8.23    2.45
  10   3   4    3.43    2.07
  10  -3  -4    0.01    2.37
  10   3   4    3.32    2.28
  10   3  -4   -0.24    2.12
  10   3  -4   -2.29    2.01
  10   3  -4    4.99    2.22
 -10   3   4    3.90    2.04
  10  -3   4    4.85    2.21
  10  -3   4    5.65    2.39
  10   3  -4    2.24    2.25
  10   3  -4    6.08    2.45
  10  -3   4    6.12    2.30
 -10   3   4    3.18    2.14
  10   3  -4    1.98    2.77
 -10   3   4    2.74    3.19
  10  -4  -4    1.34    1.80
  10   4   4    0.68    2.13
  10   4   4   -0.10    1.82
 -10   4  -4    0.98    1.69
  10   4   4   -0.12    2.13
 -10   4  -4    2.72    1.81
  10   4   4    0.12    1.77
  10   4   4    0.17    1.92
  10  -4   4    0.24    2.04
  10   4  -4    3.37    2.21
  10  -4   4    0.45    1.94
 -10   4   4    0.05    2.82
 -10   4   4   -1.34    1.76
  10   4  -4    0.55    2.30
  10   4  -4   -0.08    2.00
  10   4  -4   -1.86    1.81
  10   4  -4    0.45    2.12
  10   4  -4   -3.44    1.72
 -10   4   4   -1.09    1.73
  10   5   4   -2.72    1.85
  10   5   4   -0.48    1.48
 -10   5  -4   -3.07    1.57
  10  -5  -4    0.24    1.75
 -10   5  -4    1.72    1.83
  10   5   4   -0.11    1.66
  10   5   4    0.16    2.08
  10  -5   4    4.36    2.04
  10   5  -4    4.40    2.21
  10  -5   4    3.68    2.20
  10   5  -4    0.80    2.12
 -10   5   4    4.19    1.86
  10   5  -4    1.60    2.17
  10   5  -4   -1.49    1.76
  10   5  -4    2.77    2.13
 -10   5   4    2.96    2.65
  10   5  -4    0.91    2.33
 -10   5   4    0.53    2.02
 -10   6  -4    0.69    1.65
  10   6   4    0.61    1.62
  10   6   4    1.74    1.91
  10   6   4   -0.59    1.65
  10   6   4   -1.15    2.19
  10  -6  -4    0.33    1.54
 -10   6  -4   -0.39    1.76
  10  -6   4    1.98    1.79
  10   6  -4   -1.42    1.89
  10   6  -4    2.72    2.12
 -10   6   4   -0.19    1.55
  10   6  -4    1.74    1.95
  10   6  -4   -0.85    1.51
  10   6  -4   -2.06    1.61
  10  -6   4   -1.59    1.65
 -10   6   4    0.75    1.92
 -10   6   4    1.87    2.35
  10   7   4    1.23    1.43
 -10   7  -4   -1.94    1.34
  10   7   4   -0.06    1.44
  10   7  -4    2.46    1.57
  10  -7   4   -0.01    1.52
 -10   7   4    1.65    1.16
 -10   7   4   -0.87    1.75
  10   7  -4    0.95    1.73
 -11   0  -4    1.84    2.06
  11   0  -4    2.53    2.22
  11   0   4    5.50    2.36
  11   0   4    2.06    2.50
  11   0  -4    5.36    2.77
 -11   0  -4    2.84    1.95
 -11   0   4    3.46    1.98
  11   0  -4   -0.93    2.42
  11   1   4    0.82    1.85
  11   1   4   -0.94    2.35
  11  -1  -4    0.93    1.95
  11   1   4    3.77    2.57
 -11   1  -4   -0.35    1.91
  11  -1  -4    2.48    2.70
  11   1   4    1.90    2.19
 -11   1  -4   -1.63    1.69
 -11  -1   4   -0.56    1.70
  11   1   4   -2.22    2.14
  11  -1  -4    1.34    2.25
  11   1  -4   -4.78    1.78
  11  -1   4   -0.58    1.74
  11   1  -4   -2.71    1.95
  11   1  -4   -1.01    2.11
  11  -1   4    0.24    2.43
  11   1  -4    1.19    2.23
  11   1  -4   -0.04    2.40
 -11  -1  -4    1.82    1.92
 -11  -1  -4   -1.51    1.74
 -11   1   4    2.15    1.86
  11   2   4    4.81    2.67
  11   2   4    4.43    2.09
  11  -2  -4    5.13    2.15
 -11   2  -4    5.55    2.00
  11   2   4    3.98    2.40
 -11  -2   4    3.44    1.91
  11  -2  -4    4.86    2.52
 -11   2  -4    6.77    2.09
  11   2   4    7.38    2.46
  11   2   4    5.55    2.74
  11   2   4    5.62    2.36
  11   2  -4    4.55    2.33
  11   2  -4    0.25    2.37
  11  -2   4    3.91    2.07
 -11  -2  -4    1.21    1.90
  11   2  -4    3.47    3.31
 -11   2   4    3.85    1.92
  11   2  -4    3.03    2.62
  11   2  -4    3.60    2.33
  11  -2   4    2.80    2.24
 -11   2   4    4.97    2.29
  11   2  -4    1.00    2.06
  11   3   4   38.62    4.34
 -11   3  -4   33.02    3.95
  11  -3  -4   31.07    3.95
  11   3   4   36.97    4.05
  11   3   4   28.15    3.66
  11   3   4   26.57    3.95
  11   3   4   27.38    4.50
  11  -3  -4   37.91    4.88
 -11   3  -4   39.03    3.99
  11   3  -4   34.45    4.49
  11   3  -4   28.77    3.81
 -11  -3  -4   34.42    3.93
 -11   3   4   32.59    3.98
  11  -3   4   28.43    4.16
  11   3  -4   28.95    4.03
  11  -3   4   36.24    3.95
  11   3  -4   34.35    4.35
  11   3  -4   34.23    4.80
  11   3  -4   33.77    4.22
 -11   3   4   32.96    3.71
  11   4   4    5.43    2.19
  11   4   4    4.15    2.44
  11   4   4    9.48    2.44
 -11   4  -4    4.48    2.14
  11  -4  -4    5.50    2.20
 -11   4  -4    6.07    2.19
  11   4   4    4.81    2.28
  11   4   4    5.18    2.80
  11   4  -4    2.56    2.20
  11   4  -4    2.73    2.23
  11   4  -4    3.48    2.31
  11  -4   4    5.68    2.37
  11   4  -4    5.09    2.58
 -11   4   4    3.95    2.09
 -11  -4  -4    6.07    2.11
 -11   4   4    3.78    1.94
  11   4  -4    3.06    2.16
  11  -4   4    4.76    2.66
  11   4  -4    4.08    2.28
 -11   5  -4   12.73    2.44
  11   5   4   12.81    2.85
 -11   5  -4   11.31    2.48
  11   5   4   14.78    3.07
  11  -5  -4   13.37    2.67
  11  -5  -4   14.94    2.80
  11   5   4   12.14    2.86
  11   5   4   11.62    2.39
  11   5  -4   13.09    2.82
 -11  -5  -4   14.96    2.56
  11   5  -4   14.17    2.75
 -11   5   4    7.75    2.39
  11   5  -4   12.81    2.55
  11   5  -4   13.50    2.92
  11  -5   4   13.26    2.61
  11   5  -4    9.84    2.58
 -11   5   4   14.56    2.33
  11  -5   4    8.93    2.79
  11   5  -4   13.07    3.04
  11   6   4   12.80    2.51
 -11   6  -4   17.86    2.52
 -11  -6   4   14.51    2.58
  11   6   4   16.52    2.59
  11  -6  -4   10.60    2.18
  11   6   4   18.21    2.57
  11   6   4   17.53    3.55
  11  -6  -4   12.74    2.27
 -11   6  -4   15.03    2.46
  11   6  -4   17.10    2.73
  11   6  -4   13.22    2.63
 -11   6   4   12.23    2.06
  11  -6   4   14.13    2.57
  11   6  -4   16.33    2.58
  11   7   4   -1.33    1.15
  11   7   4   -0.91    1.24
 -11   7  -4    1.13    1.11
  11  -7   4    2.30    1.28
  11   7  -4    0.73    1.27
 -11   7   4    0.75    1.05
  11   7  -4   -1.04    1.51
  12   0   4    8.21    2.91
  12   0   4    6.16    2.47
  12   0  -4    7.62    2.70
  12   0  -4    9.89    2.96
 -12   0  -4    7.69    2.52
 -12   0  -4    4.79    2.12
 -12   0   4   12.20    2.54
  12   0  -4    7.38    2.87
  12   1   4    5.04    2.34
  12  -1  -4    5.82    2.24
  12   1   4   10.65    2.65
  12   1   4    2.39    2.68
 -12  -1   4    5.07    2.06
 -12   1  -4    7.27    2.36
  12  -1  -4    1.20    2.48
 -12   1  -4   10.23    2.37
  12   1   4    5.36    2.71
 -12  -1  -4    5.80    2.36
 -12  -1  -4    7.43    2.15
  12   1  -4    5.31    2.32
  12   1  -4    6.52    2.52
  12   1  -4    7.90    2.99
 -12   1   4    3.45    1.89
  12  -1   4    8.41    2.91
  12  -1   4    5.00    2.25
 -12   1   4    4.00    2.45
  12   2   4    0.82    2.37
  12  -2  -4   -0.99    2.05
 -12   2  -4   -3.27    1.56
  12  -2  -4   -2.21    1.91
  12   2   4    0.31    2.12
  12   2   4   -0.09    1.96
 -12  -2   4    1.86    1.76
  12   2   4    3.72    2.17
 -12   2  -4    1.03    1.69
  12   2   4    2.31    2.04
 -12   2   4    0.70    1.58
 -12   2   4   -3.02    1.53
  12  -2   4    1.24    1.97
  12  -2   4   -0.78    2.14
  12   2  -4   -0.24    1.89
  12   2  -4   -0.60    2.13
  12   2  -4   -0.14    2.00
 -12  -2  -4    1.35    1.89
  12   2  -4   -0.74    1.90
  12   2  -4   -0.18    2.21
 -12  -2  -4   -0.65    2.08
 -12   3  -4    7.11    2.01
  12   3   4    5.55    2.49
  12   3   4    2.83    2.13
  12   3   4    8.81    2.29
  12   3   4    7.02    2.56
  12  -3  -4    4.12    2.40
  12  -3  -4    2.67    1.78
  12   3   4    4.95    2.24
 -12   3   4    5.74    2.14
  12   3  -4    2.96    2.16
  12   3  -4    4.47    2.13
  12   3  -4    4.29    2.38
 -12   3   4    4.77    2.06
 -12  -3  -4    3.90    2.07
  12   3  -4    5.04    2.57
  12   3  -4    5.39    2.32
  12  -3   4    2.53    2.08
  12   3  -4    6.83    2.47
 -12   4  -4    1.00    1.50
  12  -4  -4    1.66    1.72
  12   4   4   -0.33    2.27
  12   4   4   -0.49    1.47
  12   4   4   -0.98    1.85
  12   4   4    0.03    1.80
  12   4   4   -4.08    1.67
  12   4  -4    0.37    2.03
  12   4  -4    0.09    1.65
  12   4  -4    0.86    1.85
 -12   4   4   -0.97    1.59
  12   4  -4    3.07    1.84
  12   4  -4   -0.20    1.88
  12  -4   4   -0.99    1.62
 -12   4   4   -0.36    1.41
  12   4  -4   -2.44    1.70
 -12  -4  -4    1.46    1.64
 -12   5  -4    1.46    1.47
 -12  -5   4    2.08    1.78
  12   5   4    0.11    1.61
  12   5   4    4.07    1.92
  12   5   4    3.23    1.81
  12  -5  -4   -0.74    1.42
  12   5   4    3.26    1.70
 -12   5   4    1.66    1.34
  12   5  -4   -1.63    1.35
  12   5  -4    3.24    2.08
  12  -5   4    0.88    1.57
  12   5  -4    1.12    1.86
  12   5  -4    0.73    1.53
  12   6   4    0.77    1.26
  12   6   4   -0.44    1.27
 -12   6  -4    0.80    1.05
 -12   6   4    0.47    0.89
  12  -6   4   -0.53    1.27
  12   6  -4    2.15    1.35
  12   6  -4    0.87    1.64
 -13   0   4   -1.62    1.40
 -13   0   4    4.00    1.96
 -13   0  -4    4.03    1.76
  13   0   4   -0.11    1.85
 -13   0  -4    0.97    1.76
  13   0   4   -1.16    2.02
  13   0  -4    2.84    2.25
  13   0  -4   -0.48    2.09
  13   1   4    7.78    2.65
 -13   1  -4    9.03    2.45
 -13   1  -4    5.57    1.95
 -13  -1   4    7.81    2.12
  13  -1  -4    7.36    2.55
  13   1   4    3.12    2.47
  13  -1  -4    6.04    2.59
  13   1   4    6.51    2.37
  13   1   4    4.56    2.11
 -13  -1  -4    7.75    2.02
  13   1  -4    3.47    2.66
 -13   1   4    7.66    2.17
  13  -1   4    3.73    2.34
  13   1  -4    4.36    2.44
  13   1  -4    7.65    2.36
  13  -1   4    6.37    2.18
 -13  -1  -4    3.73    2.20
 -13   1   4    7.69    2.08
 -13  -2   4    4.35    2.16
  13   2   4    6.11    2.17
  13  -2  -4    6.32    2.25
  13  -2  -4    7.51    2.67
 -13   2  -4    7.92    2.19
 -13   2  -4   13.32    2.27
  13   2   4    6.88    2.85
  13   2   4    2.54    2.80
  13   2   4    8.31    2.22
 -13  -2   4    9.80    2.20
  13   2   4   10.40    2.70
  13   2  -4   15.15    3.40
  13  -2   4    8.13    2.56
  13   2  -4    9.37    3.32
  13   2  -4   11.05    2.69
  13   2  -4    5.95    2.32
 -13   2   4    9.97    2.27
 -13  -2  -4    7.51    2.16
  13  -2   4    5.25    2.42
  13   3   4  100.76    6.72
  13   3   4  112.29    7.31
 -13  -3   4  102.69    6.50
  13   3   4  113.62    7.07
  13  -3  -4  106.20    6.99
  13  -3  -4  105.35    6.69
 -13   3  -4  102.53    6.40
  13   3   4  112.18    6.90
  13   3   4  109.81    6.51
  13   3  -4  110.54    7.61
 -13   3   4  100.88    6.35
  13   3  -4   99.41    6.72
 -13  -3  -4  114.95    6.46
 -13   3   4   97.20    6.16
  13  -3   4  105.43    7.16
  13   3  -4   92.21    6.60
  13   3  -4  104.53    6.42
  13   3  -4  110.15    7.00
  13  -4  -4   -3.34    1.50
 -13  -4   4    2.34    1.62
  13   4   4   -1.31    1.58
 -13   4  -4    0.23    1.27
  13   4   4   -0.03    1.36
  13   4   4    1.31    1.68
  13   4   4    0.19    1.62
  13  -4   4    1.62    1.59
  13   4  -4    2.40    1.71
  13   4  -4    1.65    1.92
  13   4  -4    0.33    1.57
 -13   4   4   -0.48    1.18
 -13   5  -4    8.45    1.65
 -13  -5   4    6.63    1.46
  13   5   4    5.88    1.67
  13   5   4    5.23    1.49
 -13   5   4    7.77    1.45
  13   5  -4    5.47    1.80
  13  -5   4    4.84    1.60
  13   5  -4    8.32    1.63
  14   0   4    2.20    1.91
  14   0  -4    3.43    1.97
 -14   0   4    3.31    1.58
  14   0   4    1.32    1.91
 -14   0  -4    3.30    1.51
 -14   0  -4    0.72    1.55
  14   0  -4    2.81    2.11
 -14   0   4    2.20    1.52
 -14  -1   4   -0.53    1.40
  14   1   4   -1.39    1.70
 -14  -1   4    3.95    1.61
 -14   1  -4    1.74    1.32
 -14   1  -4    1.74    1.68
  14  -1  -4    0.09    1.76
  14   1   4    0.64    1.79
  14   1   4    2.02    1.85
  14  -1  -4   -1.43    1.87
  14  -1   4   -1.39    1.58
  14  -1   4   -0.17    1.73
  14   1  -4   -1.80    1.68
  14   1  -4   -1.00    1.71
 -14  -1  -4    0.16    1.30
 -14   1   4    0.88    1.45
 -14  -1  -4    1.79    1.44
  14   2   4   12.39    2.22
  14   2   4   10.10    2.46
  14  -2  -4   12.09    2.38
 -14   2  -4    8.25    1.84
  14  -2  -4   11.67    2.33
  14   2   4    6.34    1.93
 -14  -2   4   11.03    2.05
  14   2   4   11.23    2.50
  14  -2   4    8.50    2.27
  14   2  -4   15.53    2.69
 -14  -2  -4    9.80    2.16
 -14   2   4   10.79    2.19
  14   3   4    0.86    1.61
 -14   3  -4   -1.76    1.04
  14   3   4   -1.78    1.58
  14   3   4    1.05    1.49
  14  -3  -4   -0.42    1.51
 -14  -3   4    1.33    1.34
  14   3  -4    1.10    1.49
 -14   3   4   -0.01    1.20
  14  -3   4   -0.01    1.50
  14   4   4    2.28    1.30
  14   4  -4    1.58    1.73
  14   4  -4    0.99    1.46
  14  -4   4    2.06    1.40
  15   0  -4   -1.03    1.39
 -15   0  -4   -0.46    1.13
  15   0   4    2.09    1.57
 -15   0   4    1.05    1.13
 -15   1  -4    0.82    1.15
  15  -1  -4    3.73    1.56
 -15  -1   4    0.53    1.20
  15   1   4    2.02    1.61
  15  -1   4    1.26    1.42
  15   1  -4    4.63    1.63
   0   0  -5   -0.21    0.69
   0   0   5   -0.56    0.39
   0   0   5   -1.03    0.67
   0   0   5   -1.15    0.67
   0  -1   5   -1.19    0.58
   0  -1   5    0.67    0.72
   0   1   5    2.48    1.00
   0   1  -5    0.49    0.54
   0  -1  -5   -0.60    0.74
   0   1  -5   -0.78    0.76
   0  -2  -5  127.80    5.38
   0   2   5  132.56    6.12
   0  -2   5  126.61    6.03
   0  -2   5  131.00    6.08
   0   2  -5  132.10    5.61
   0   2  -5  125.87    6.18
   0   2   5  129.89    6.36
   0  -2  -5  138.72    6.14
   0   3   5    0.82    1.02
   0  -3   5    0.38    0.73
   0   3  -5    0.22    0.83
   0  -3  -5   -0.59    0.73
   0  -3   5    0.92    0.97
   0   3   5    0.24    0.72
   0  -4  -5  637.88   26.50
   0   4  -5  615.11   26.68
   0  -4   5  627.15   26.55
   0   4   5  603.07   26.81
   0   4   5  612.09   26.15
   0   5   5   -1.33    1.62
   0   5  -5    0.08    1.66
   0   5   5    0.76    1.45
   0   5  -5    1.88    2.25
   0  -5  -5    0.92    1.14
   0   5  -5   -0.75    1.21
   0   5   5    0.75    1.63
   0   5  -5   -0.51    1.23
   0   5   5    1.50    1.60
   0  -5   5    1.93    1.36
   0   6   5   37.87    4.03
   0  -6  -5   44.77    3.76
   0   6  -5   39.52    4.38
   0   6   5   31.89    3.99
   0   6  -5   40.23    4.20
   0  -6   5   31.19    3.49
   0   6   5   34.55    4.09
   0   6  -5   35.21    3.60
   0   6  -5   33.35    4.22
   0   7  -5    0.67    2.14
   0   7  -5   -2.69    2.12
   0   7   5    1.10    1.92
   0   7   5    1.79    1.83
   0   7   5   -1.22    1.93
   0   7  -5    3.63    2.91
   0   7  -5   -2.55    1.78
   0   7   5    0.21    2.56
   0   7  -5    0.42    2.10
   0   7   5   -3.00    2.60
   0   7  -5   -0.44    1.69
   0   8  -5   26.88    3.94
   0   8   5   17.35    3.35
   0   8  -5   29.73    4.24
   0   8   5   17.37    3.16
   0   8   5   19.41    3.56
   0   8  -5   26.04    3.55
   0   8  -5   16.44    3.65
   0  -8   5   23.92    3.71
   0   8   5   18.81    3.62
   0   8  -5   25.73    3.92
   0   9   5    0.22    1.60
   0   9  -5   -2.14    1.90
   0   9   5    1.90    2.23
   0   9  -5   -1.35    1.65
   0   9  -5   -0.64    1.63
   0   9  -5    0.58    1.83
   0   9  -5   -0.08    1.91
   0  10  -5   30.38    3.14
   0  10  -5   34.84    3.35
   0  10   5   26.93    3.66
   1   0   5   -1.09    0.67
  -1   0   5    0.77    0.69
   1   0   5   -0.49    0.42
   1   0  -5   -0.79    0.53
   1   0  -5   -1.01    0.70
  -1   0  -5   -0.74    0.74
  -1   0  -5    0.34    0.80
  -1   0   5   -0.87    0.71
   1   1   5    2.09    1.12
   1   1   5    1.65    0.88
  -1   1  -5    2.63    1.00
   1  -1  -5    2.92    0.39
  -1  -1   5    2.35    0.94
   1  -1  -5    2.15    0.82
  -1   1  -5    3.66    0.82
   1   1   5    3.51    0.46
   1   1  -5    3.20    0.51
  -1  -1  -5    1.78    0.82
   1  -1   5    3.67    0.81
   1   1  -5    3.04    1.00
  -1   1   5    3.87    1.09
   1   1  -5    5.21    1.04
   1  -1   5    4.13    0.98
  -1   1   5    1.51    0.81
   1   2   5   11.14    1.68
  -1   2  -5    8.90    1.34
   1  -2  -5    9.72    0.71
   1   2   5   15.44    1.60
   1  -2  -5   13.20    1.59
   1   2   5   10.89    0.86
  -1  -2   5    6.84    1.20
  -1   2  -5   11.18    1.17
   1  -2   5   10.33    1.27
   1   2  -5    9.93    1.51
   1  -2   5    8.63    1.24
   1   2  -5    9.00    1.37
  -1  -2  -5   10.32    1.30
  -1   2   5   10.36    1.51
  -1   2   5    9.28    1.24
   1   3   5    7.42    1.58
  -1   3  -5    6.91    1.04
  -1  -3   5    6.84    1.20
   1   3   5    9.39    1.39
   1  -3  -5   10.38    1.53
  -1   3  -5    8.46    1.44
   1  -3   5    9.21    1.46
   1   3  -5    5.92    1.40
  -1   3   5    7.79    1.19
   1  -3   5    8.93    1.20
  -1  -3  -5    9.24    1.36
  -1   3   5    7.62    1.46
   1   3  -5    5.57    1.45
   1   4   5   33.43    2.96
  -1   4  -5   32.03    2.71
  -1  -4   5   29.24    2.40
   1   4   5   33.57    2.58
   1  -4  -5   29.28    2.53
  -1  -4   5   30.24    2.60
   1  -4   5   27.30    2.52
   1   4  -5   29.10    2.63
  -1  -4  -5   31.17    2.53
  -1   4   5   31.98    3.00
  -1  -5   5    5.81    1.62
   1   5   5    5.86    2.22
   1   5   5    4.69    1.92
  -1   5  -5    3.01    1.59
  -1   5  -5    4.72    2.11
   1   5   5    5.97    2.00
  -1   5  -5    5.30    2.01
   1  -5  -5    3.96    1.34
  -1   5  -5    6.73    1.96
   1   5   5    7.13    2.19
  -1   5  -5    3.06    2.06
   1   5  -5    3.48    1.82
  -1   5   5    7.08    1.99
  -1   5   5    3.56    1.85
  -1   5   5    5.07    1.97
   1   5  -5    6.35    1.87
   1   5  -5    2.32    1.71
  -1   5   5    5.78    2.13
   1  -5   5    3.71    1.59
   1   5  -5    3.98    2.08
  -1  -5  -5    4.23    1.45
  -1  -6   5    9.86    2.32
   1   6   5    6.29    2.44
  -1   6  -5    5.63    2.10
  -1   6  -5    5.86    2.04
   1   6   5   12.65    2.82
  -1   6  -5    8.99    2.65
   1   6   5    9.59    2.61
   1  -6  -5    9.08    2.04
  -1   6  -5    3.14    2.28
  -1   6   5    4.48    2.38
   1   6  -5    5.77    2.20
   1   6  -5    8.19    2.36
  -1   6   5    7.98    2.40
   1   6  -5    5.48    2.34
  -1  -6  -5   10.43    2.20
   1  -6   5   13.05    2.37
   1   6  -5    7.43    2.45
  -1   6   5    6.34    2.25
  -1   7  -5    2.43    2.30
   1   7   5    5.31    2.55
   1   7   5    3.12    2.17
  -1   7  -5   -0.41    2.29
  -1   7  -5   -0.73    2.01
  -1   7  -5    1.89    3.18
   1   7   5    2.34    2.13
  -1   7  -5    1.10    1.79
  -1   7   5    0.17    2.11
   1   7  -5    1.79    2.25
  -1   7   5   -0.73    1.73
  -1   7   5   -0.86    1.67
   1   7  -5    3.82    2.53
   1  -7   5    1.84    2.13
   1   7  -5    0.59    1.83
  -1   7   5   -1.22    2.23
   1   7  -5   -0.86    2.37
  -1   7   5   -0.71    2.56
   1   7  -5    2.45    2.24
  -1   8  -5    0.22    2.35
   1   8   5    0.53    2.10
  -1   8  -5    1.49    2.26
   1   8   5    0.10    2.11
  -1   8  -5    1.83    2.14
   1   8   5    1.79    2.17
  -1   8  -5    1.63    1.80
  -1   8  -5    4.47    2.02
   1   8  -5   -1.72    2.50
  -1   8   5    2.14    1.88
  -1   8   5   -0.89    2.00
  -1   8   5    4.02    2.16
   1   8  -5    2.10    1.98
  -1   8   5   -2.60    2.30
   1   8  -5    0.26    1.99
   1   8  -5    1.19    2.16
   1   8  -5    0.38    2.53
  -1   9  -5   -2.16    1.78
  -1   9  -5    0.51    1.81
  -1   9  -5    0.81    1.77
  -1   9  -5    0.44    1.55
   1   9   5    2.03    1.76
  -1   9  -5    1.19    1.89
  -1   9   5    0.92    1.97
  -1   9   5    0.57    1.88
   1   9  -5    0.52    2.03
   1   9  -5   -0.86    1.82
  -1   9   5    1.07    2.21
   1   9  -5   -0.07    1.81
  -1   9   5   -1.51    1.50
   1   9  -5    1.80    1.92
  -1  10  -5    0.92    1.62
   1  10  -5    0.43    1.50
   2   0   5   -1.16    0.64
   2   0  -5    0.08    0.60
  -2   0   5    0.18    0.59
  -2   0   5   -0.43    0.77
  -2   0  -5   -0.66    0.67
   2   0  -5   -0.55    0.80
  -2   0  -5   -0.36    0.70
   2   0   5   -0.67    0.53
  -2   1  -5    1.16    0.78
   2  -1  -5    1.03    0.85
  -2  -1   5    1.51    0.44
  -2  -1   5    0.28    0.84
   2  -1  -5    0.63    0.51
   2   1   5    0.25    0.56
   2   1   5    2.66    1.06
  -2   1  -5   -0.33    0.79
  -2   1   5    2.09    0.91
  -2  -1  -5    0.03    0.99
  -2  -1  -5    0.88    0.74
   2   1  -5    1.27    0.93
  -2   1   5    0.77    0.77
   2  -1   5    0.37    0.78
   2   1  -5    1.34    0.88
   2  -1   5    0.37    0.73
  -2   2  -5  142.42    6.75
   2  -2  -5  148.79    6.80
  -2   2  -5  148.81    6.58
   2  -2  -5  138.55    6.16
  -2  -2   5  143.11    6.74
   2   2   5  146.30    7.10
   2   2   5  144.53    6.31
   2   2   5  137.69    6.79
   2  -2   5  141.72    6.46
  -2   2   5  140.79    6.81
  -2  -2  -5  137.92    6.49
   2   2  -5  151.75    6.89
  -2   2   5  141.65    6.52
   2   2  -5  144.44    6.75
   2  -2   5  142.78    6.65
   2   3   5   27.00    2.35
  -2  -3   5   26.15    2.14
   2  -3  -5   25.18    2.20
  -2   3  -5   25.44    2.01
   2   3   5   26.35    2.47
  -2   3  -5   25.50    2.20
   2   3   5   28.12    2.53
  -2  -3  -5   25.87    1.97
  -2   3   5   25.99    1.88
   2  -3   5   26.33    2.18
   2   3  -5   27.78    2.31
  -2   3   5   23.70    2.40
   2   3  -5   28.18    2.48
  -2   4  -5  253.75   11.83
   2   4   5  261.47   12.13
  -2  -4   5  251.37   11.50
   2  -4  -5  235.78   11.64
   2   4   5  267.20   11.74
   2   4  -5  252.94   11.77
   2  -4   5  264.73   11.73
  -2  -4  -5  258.59   11.46
  -2   4   5  244.99   12.38
  -2   4   5  250.55   12.05
   2   4  -5  254.53   11.96
   2   4  -5  238.66   12.10
  -2   4   5  248.57   11.92
   2   4  -5  244.79   12.25
  -2  -5   5   60.48    3.97
   2   5   5   44.72    3.96
  -2   5  -5   42.78    3.79
   2   5   5   49.98    4.03
  -2   5  -5   47.89    4.34
   2   5   5   47.51    4.17
  -2   5  -5   41.72    4.17
   2   5   5   44.33    4.68
  -2   5  -5   50.54    3.89
   2  -5  -5   50.50    3.74
  -2   5  -5   44.58    4.17
  -2   5   5   46.30    4.37
   2  -5   5   44.01    3.57
  -2  -5  -5   44.88    3.37
   2   5  -5   49.13    3.83
   2  -5   5   46.43    3.80
  -2   5   5   40.15    3.76
   2   5  -5   43.22    4.07
  -2   5   5   39.14    3.84
   2   5  -5   48.35    3.97
  -2   5   5   49.75    4.10
   2   5  -5   47.94    4.16
  -2   5   5   46.54    4.25
  -2  -6   5    2.97    1.60
  -2   6  -5    0.05    1.80
   2   6   5    0.64    2.07
   2   6   5   -0.20    2.06
  -2   6  -5    2.76    2.04
  -2   6  -5   -0.82    1.92
  -2   6  -5    0.64    2.02
   2  -6  -5    0.09    1.46
   2   6   5    0.88    2.32
  -2   6   5    1.84    1.73
   2   6  -5    3.60    2.28
   2   6  -5    1.59    1.69
  -2   6   5    0.90    1.78
  -2   6   5    1.17    2.21
   2  -6   5    1.29    1.85
   2   6  -5   -0.82    1.53
  -2   6   5    5.89    2.36
   2  -6   5    2.44    1.75
   2   6  -5    1.25    1.63
  -2   7  -5   11.84    3.07
   2   7   5   11.50    2.90
  -2   7  -5   13.02    3.26
  -2   7  -5   10.82    3.31
  -2   7  -5   13.05    3.84
  -2   7  -5    5.29    2.53
  -2   7  -5   12.29    2.97
   2   7  -5   15.03    3.74
  -2   7   5   14.31    2.89
   2   7  -5   10.44    3.08
   2   7  -5   12.24    2.97
  -2   7   5   11.73    2.92
   2  -7   5   12.42    2.74
   2   7  -5    4.12    2.39
   2   7  -5   15.89    3.09
  -2   7   5    7.02    2.59
  -2   7   5   16.33    3.17
  -2   7   5    7.41    3.05
  -2   8  -5   19.74    3.54
  -2   8  -5   14.99    3.09
  -2   8  -5   28.48    4.44
  -2   8  -5   18.00    3.91
  -2   8  -5   23.87    3.49
  -2   8   5   18.54    3.16
   2   8  -5   19.72    3.60
   2   8  -5   28.84    3.98
   2   8  -5   27.80    4.37
   2   8  -5   24.04    3.73
   2   8  -5   23.83    3.73
  -2   8   5   28.00    4.14
  -2   8   5   20.96    3.35
  -2   8   5   26.27    3.62
  -2   8   5   24.19    3.98
  -2   9  -5    2.35    1.72
  -2   9  -5    2.92    1.96
  -2   9  -5    2.01    2.14
  -2   9  -5    5.76    2.28
  -2   9  -5    6.82    2.56
   2   9  -5    2.85    1.97
  -2   9   5    3.46    1.78
  -2   9   5    4.81    2.23
  -2   9   5    5.71    2.42
   2   9  -5    0.56    2.03
  -2   9   5    1.10    2.02
   2   9  -5    3.03    2.13
   2   9  -5    3.25    2.03
  -3   0  -5    0.24    0.59
   3   0  -5    0.04    0.68
  -3   0   5    0.24    0.60
   3   0  -5    1.46    0.83
  -3   0  -5   -0.88    0.85
  -3   0   5   -0.68    0.83
   3   0   5    0.20    0.87
   3   0   5    1.17    0.72
  -3  -1   5   61.37    2.82
   3   1   5   61.01    3.14
   3  -1  -5   60.56    3.05
  -3  -1   5   61.20    3.46
  -3   1  -5   60.92    3.17
  -3   1  -5   60.83    3.45
   3   1   5   65.95    3.61
   3  -1  -5   58.32    3.36
  -3   1   5   65.87    3.38
   3  -1   5   61.18    3.28
   3   1  -5   64.28    3.40
  -3  -1  -5   59.93    3.00
  -3  -1  -5   64.56    3.62
  -3   1   5   57.01    3.31
   3  -1   5   58.89    3.20
   3   1  -5   60.73    3.46
  -3   2  -5   26.25    2.11
   3  -2  -5   29.41    1.76
  -3  -2   5   27.10    2.21
   3   2   5   24.50    2.22
   3   2   5   30.96    1.94
   3  -2  -5   26.17    2.16
  -3   2  -5   27.81    2.07
   3  -2   5   29.83    1.91
   3   2  -5   27.70    2.24
  -3  -2  -5   23.26    2.34
   3   2  -5   25.32    2.05
  -3  -2  -5   29.90    1.83
  -3   2   5   28.92    1.98
  -3   2   5   33.72    2.35
   3  -2   5   29.59    2.09
   3  -3  -5    3.04    0.93
   3   3   5    5.70    1.44
   3   3   5    5.01    1.15
   3  -3  -5    4.97    1.28
  -3   3  -5    4.37    1.14
  -3   3  -5    4.96    1.22
  -3  -3   5    3.70    1.19
   3   3  -5    2.30    0.99
   3   3  -5    4.88    1.42
  -3   3   5    4.78    1.39
   3  -3   5    6.48    1.34
  -3  -3  -5    6.56    1.08
  -3  -3  -5    4.56    1.43
  -3   4  -5   16.15    2.59
  -3  -4   5   16.14    2.13
   3   4   5   19.38    2.74
   3   4   5   17.45    2.18
  -3   4  -5   16.22    1.99
  -3   4  -5   17.02    2.50
  -3   4  -5   11.81    1.98
  -3   4  -5   18.46    2.73
   3  -4  -5   21.62    2.32
  -3  -4  -5   14.46    2.13
   3   4  -5   19.10    2.74
  -3   4   5   18.33    2.58
   3   4  -5   18.27    2.80
  -3   4   5   12.25    2.35
   3   4  -5   15.34    2.16
  -3   4   5   17.68    2.49
  -3   4   5   16.21    2.76
   3  -4   5   15.82    2.13
   3   4  -5   19.03    2.71
   3  -4   5   17.32    2.46
  -3   5  -5    4.49    2.09
   3   5   5    4.02    1.98
  -3   5  -5    3.15    1.62
  -3  -5   5    4.45    1.69
  -3  -5   5    2.08    1.45
  -3   5  -5    5.47    2.19
  -3   5  -5    0.79    1.54
   3   5   5    1.10    1.74
   3   5   5    3.51    1.67
   3   5   5    3.32    1.96
   3  -5  -5    7.47    1.82
   3   5  -5    5.07    1.91
   3   5  -5    3.27    1.77
  -3   5   5    2.10    1.67
  -3  -5  -5    5.71    1.77
   3   5  -5    2.96    1.74
  -3   5   5    2.71    1.70
  -3   5   5    3.21    1.74
   3  -5   5    4.23    1.90
   3  -5   5    2.28    1.28
  -3   5   5    4.28    2.34
   3   5  -5    3.77    2.03
   3   5  -5    2.66    1.51
  -3   5   5    2.98    1.65
  -3   6  -5    2.76    1.93
  -3   6  -5    2.60    1.76
   3   6   5    4.81    2.65
  -3   6  -5    2.44    2.38
   3   6   5    1.53    3.22
   3  -6  -5    1.02    1.79
  -3  -6   5    3.83    2.14
  -3   6  -5    3.91    2.18
   3   6  -5    3.81    2.22
  -3   6   5    0.14    2.26
  -3   6   5    5.63    2.47
  -3   6   5    1.09    1.82
   3   6  -5   -0.55    1.68
   3   6  -5    4.07    2.14
   3  -6   5    1.55    1.68
  -3   6   5    1.47    1.98
   3   6  -5    6.55    2.13
   3  -6   5    3.02    1.99
  -3   6   5    4.21    2.08
   3  -7  -5    0.23    1.89
  -3   7  -5    0.23    2.05
  -3   7  -5    2.27    2.24
  -3   7  -5    2.38    2.13
  -3   7  -5   -0.96    2.58
  -3   7  -5    0.12    2.18
  -3   7  -5   -0.89    1.85
   3   7  -5   -1.97    1.94
  -3   7   5    0.98    1.95
   3   7  -5    1.92    2.20
   3  -7   5    1.28    2.11
  -3   7   5   -1.07    1.73
  -3   7   5    0.29    1.91
   3   7  -5   -0.12    2.98
   3   7  -5   -1.34    2.23
  -3   7   5   -0.42    2.40
   3   7  -5   -1.18    1.97
  -3   7   5    2.00    1.99
  -3   8  -5    1.50    2.29
  -3   8  -5    3.06    2.65
  -3   8  -5   11.30    3.22
  -3   8  -5   10.79    2.61
  -3   8  -5    9.32    2.73
  -3   8   5   12.19    3.04
  -3   8   5    2.32    2.38
   3   8  -5    2.27    2.35
   3   8  -5    6.35    2.60
   3   8  -5    5.64    2.40
   3   8  -5    4.02    2.52
  -3   8   5    6.07    2.44
   3   8  -5    5.05    2.39
  -3   8   5    4.02    2.32
  -3   8   5    6.82    2.27
  -3   9  -5    0.00    1.91
  -3   9  -5   -2.80    1.61
  -3   9  -5   -2.01    1.85
  -3   9  -5    1.13    1.52
  -3   9  -5   -1.24    1.60
  -3   9   5   -1.15    1.74
  -3   9   5    1.95    1.84
  -3   9   5    1.82    1.93
   3   9  -5   -0.87    1.90
   3   9  -5    3.80    1.89
   3   9  -5   -1.06    1.39
  -3   9   5    0.21    1.51
  -4   0  -5    1.25    0.95
   4   0  -5   -0.69    0.70
  -4   0   5   -0.42    0.65
   4   0   5   -0.37    0.73
   4   0  -5    0.30    0.85
  -4   0  -5    0.32    0.47
  -4   0   5   -0.67    0.87
   4   0   5    0.14    0.86
  -4   1  -5  123.63    6.07
  -4  -1   5  122.57    5.41
  -4   1  -5  120.74    5.60
   4  -1  -5  127.52    5.70
   4   1   5  124.18    6.13
   4  -1  -5  116.34    5.90
  -4  -1   5  122.06    6.06
   4   1   5  119.63    5.74
  -4  -1  -5  122.72    6.13
  -4   1   5  126.91    5.94
   4   1  -5  115.76    5.87
   4   1  -5  114.42    5.84
   4  -1   5  115.57    5.80
   4  -1   5  127.28    5.86
  -4   1   5  126.96    5.90
   4  -2  -5  111.64    5.71
  -4   2  -5  110.19    5.63
  -4  -2   5  113.74    5.75
   4  -2  -5  114.79    5.26
   4   2   5  102.42    5.76
  -4   2  -5  110.01    5.48
   4   2   5  109.39    5.40
   4  -2   5  110.47    5.25
   4   2  -5  108.36    5.53
  -4  -2  -5  105.75    5.75
  -4   2   5  117.26    5.39
   4  -2   5  109.81    5.54
  -4   2   5  113.12    5.75
   4   2  -5  112.76    5.75
  -4   3  -5   24.66    2.27
   4  -3  -5   23.14    2.34
  -4   3  -5   22.58    2.24
   4  -3  -5   26.59    1.95
  -4  -3   5   24.07    2.29
   4   3   5   20.77    2.44
   4   3   5   27.15    2.19
   4   3  -5   26.14    2.25
  -4   3   5   21.24    2.28
   4  -3   5   22.27    2.31
   4   3  -5   23.98    2.76
  -4  -3  -5   17.83    2.16
  -4   4  -5   28.02    3.35
   4   4   5   31.82    2.98
  -4   4  -5   24.03    3.09
   4   4   5   32.32    3.88
   4   4   5   26.29    3.09
  -4   4  -5   31.44    2.73
  -4   4  -5   28.12    2.81
   4   4   5   26.86    3.06
  -4   4  -5   33.01    3.44
   4  -4  -5   32.78    2.84
  -4  -4   5   31.51    2.83
   4  -4  -5   31.34    2.96
   4   4  -5   24.95    3.44
   4   4  -5   29.04    2.68
   4   4  -5   23.01    2.93
  -4   4   5   30.67    3.20
  -4  -4  -5   34.19    3.01
   4  -4   5   28.24    2.64
  -4   4   5   27.44    2.87
  -4   4   5   26.38    3.17
   4   4  -5   26.72    2.98
  -4   4   5   30.12    2.94
   4   4  -5   31.96    3.32
   4  -4   5   27.76    2.91
   4   4  -5   29.62    3.44
  -4   5  -5   98.53    6.82
  -4  -5   5  104.07    6.21
   4   5   5  111.32    6.60
   4  -5  -5  100.72    6.21
   4  -5  -5  104.65    6.10
   4   5   5   93.98    6.34
  -4   5  -5   99.50    6.52
  -4   5  -5  111.69    6.57
  -4   5  -5  116.78    7.10
   4   5   5  111.92    6.67
   4   5  -5  108.57    6.71
   4   5  -5  104.82    6.71
   4  -5   5   97.35    6.14
   4   5  -5  112.10    6.37
  -4   5   5  110.89    6.67
  -4   5   5   95.68    6.49
  -4  -5  -5  111.57    6.42
  -4   5   5  109.89    6.57
   4   5  -5  111.79    6.84
  -4   5   5  107.54    7.01
   4  -5   5  106.04    6.37
   4   5  -5  108.84    6.86
   4   5  -5  109.68    6.85
  -4   6  -5    6.68    2.33
   4   6   5   11.63    2.91
  -4   6  -5    6.70    2.94
  -4   6  -5    8.29    2.57
  -4   6  -5    6.53    3.07
   4  -6  -5    9.77    2.26
  -4   6  -5    5.76    2.31
  -4   6  -5    7.10    2.43
  -4   6   5    9.57    2.78
   4  -6   5   12.26    2.66
   4   6  -5    7.57    2.36
   4   6  -5    6.10    2.53
   4   6  -5    7.36    2.55
  -4   6   5    9.54    3.21
  -4   6   5    7.09    2.33
  -4   6   5   12.82    2.64
   4   6  -5    8.77    2.87
  -4   6   5    8.60    2.51
   4   6  -5   11.61    2.89
  -4   6   5    9.67    2.59
   4   6  -5    6.41    3.38
  -4   7  -5   10.24    2.65
  -4   7  -5    6.84    2.38
  -4   7  -5    8.24    3.03
  -4   7  -5    3.20    2.81
  -4   7  -5    3.37    2.54
  -4   7  -5    2.31    2.05
   4  -7  -5    8.86    2.28
  -4   7   5    2.28    2.18
   4   7  -5    5.70    2.64
   4   7  -5    4.33    2.51
  -4   7   5    1.04    2.10
  -4   7   5    6.10    2.44
   4   7  -5    2.51    2.37
  -4   7   5    7.82    2.80
   4   7  -5   12.20    3.04
  -4   7   5   12.78    3.20
   4   7  -5    3.58    3.18
  -4   8  -5   10.10    2.88
  -4   8  -5   16.78    3.00
  -4   8  -5   11.38    2.77
  -4   8  -5    9.80    3.13
  -4   8  -5   15.16    3.11
  -4   8  -5   19.77    3.12
  -4   8   5   16.74    3.15
   4   8  -5   10.55    2.87
  -4   8   5   17.15    3.00
   4   8  -5   11.49    3.01
   4   8  -5   10.12    2.91
  -4   8   5   10.13    2.90
  -4   8   5   13.09    2.64
  -4   8   5   11.70    2.88
   4   8  -5   18.79    3.47
  -4   9  -5    4.12    2.07
  -4   9  -5    3.09    1.99
  -4   9  -5    5.95    1.90
  -4   9  -5    3.18    2.17
  -4   9   5    9.51    2.39
   4   9  -5    4.66    1.95
   4   9  -5    4.41    2.17
   4   9  -5    5.81    2.36
  -4   9   5    6.26    2.00
  -4   9   5   10.10    2.42
  -4   9   5    1.44    1.58
   4  -9   5    3.96    1.55
  -4   9   5    5.62    2.08
  -5   0   5   -0.92    0.95
   5   0   5    0.18    0.82
  -5   0  -5   -0.47    1.09
   5   0  -5   -0.36    0.75
   5   0   5    1.08    1.00
  -5   0   5    0.04    0.73
   5   0  -5    0.47    0.91
   5   1   5   50.56    2.99
  -5   1  -5   47.75    3.29
   5  -1  -5   43.95    2.84
   5   1   5   44.22    3.19
   5  -1  -5   44.20    3.03
  -5  -1   5   49.90    3.24
  -5  -1  -5   45.84    3.23
   5   1  -5   46.24    2.99
  -5   1   5   45.42    2.94
  -5   1   5   41.97    2.89
   5  -1   5   48.94    2.99
   5   1  -5   47.84    2.91
   5  -1   5   46.95    2.96
  -5  -2   5   21.69    2.22
  -5   2  -5   22.20    1.90
   5  -2  -5   21.02    1.89
   5  -2  -5   18.90    2.03
   5   2   5   27.33    2.21
   5   2   5   21.46    2.43
  -5   2  -5   21.76    2.33
  -5   2   5   24.44    2.18
   5  -2   5   22.59    2.16
   5   2  -5   23.54    2.39
  -5  -2  -5   23.86    2.46
   5   2  -5   24.65    2.05
  -5   3  -5   10.73    1.96
   5  -3  -5    9.69    1.49
   5  -3  -5   10.82    1.98
   5  -3  -5   16.94    2.04
   5   3   5   12.12    2.07
   5   3   5   13.63    2.36
   5   3   5   11.38    1.80
  -5   3  -5    8.99    1.66
  -5   3  -5   10.81    2.00
  -5  -3   5   12.75    2.12
   5   3   5   15.50    2.65
   5   3  -5   12.07    2.40
   5   3  -5   14.44    2.45
  -5  -3  -5   13.17    2.14
   5   3  -5   11.18    1.69
   5  -3   5   12.78    2.34
   5   3  -5   15.81    2.24
  -5   3   5   19.10    3.04
  -5   3   5   15.69    2.41
   5  -3   5   12.59    1.89
  -5   3   5   11.66    1.92
   5   3  -5   10.01    2.21
   5   4   5   40.81    3.74
   5   4   5   43.36    3.84
  -5   4  -5   41.79    3.48
   5  -4  -5   47.78    3.60
  -5   4  -5   39.78    3.93
   5  -4  -5   48.05    3.59
  -5  -4   5   41.87    3.53
  -5   4  -5   38.24    3.43
  -5   4  -5   42.05    3.67
   5   4   5   40.27    4.03
  -5   4  -5   44.91    4.11
   5   4   5   50.78    3.77
  -5   4   5   45.88    3.82
  -5   4   5   41.38    3.76
   5  -4   5   31.30    3.07
  -5   4   5   40.00    3.98
   5   4  -5   46.23    4.05
   5  -4   5   48.77    3.62
   5   4  -5   39.41    3.57
  -5   4   5   41.78    3.65
  -5  -4  -5   43.17    3.55
   5   4  -5   38.73    4.03
   5   4  -5   37.60    3.95
   5   5   5    1.93    1.98
  -5   5  -5   -3.69    1.74
   5   5   5    0.50    1.63
  -5   5  -5   -1.46    1.64
  -5  -5   5    0.77    1.73
  -5   5  -5    1.74    1.69
   5  -5  -5    1.22    1.50
  -5   5  -5    0.36    1.60
   5   5   5   -2.58    1.47
   5  -5  -5    0.25    1.48
  -5   5   5   -2.62    1.56
   5   5  -5    0.24    1.66
   5  -5   5    1.71    1.84
  -5   5   5    0.62    1.42
   5   5  -5   -0.71    1.97
   5  -5   5    0.05    1.46
  -5   5   5   -0.05    1.84
  -5  -5  -5   -0.13    1.61
  -5   5   5    2.42    1.90
   5   5  -5    1.99    2.04
   5   5  -5   -1.12    1.71
  -5   6  -5    4.41    2.15
   5  -6  -5    6.14    2.02
  -5   6  -5    6.22    2.80
  -5   6  -5    6.98    2.73
   5   6   5    5.23    2.26
  -5   6  -5    3.42    3.02
  -5   6  -5    7.83    3.08
   5   6   5    1.96    2.34
  -5   6  -5    8.72    2.72
  -5   6   5    6.25    2.27
  -5   6   5    2.77    2.08
   5   6  -5    5.67    2.45
  -5   6   5    3.01    2.54
   5   6  -5    6.82    3.40
   5   6  -5    7.10    3.26
  -5   6   5    3.61    2.20
  -5   6   5    6.29    2.99
   5  -6   5    6.50    2.47
   5   6  -5    2.33    1.90
  -5   6   5    5.09    2.15
   5   6  -5    6.42    2.38
   5   6  -5    7.32    2.74
  -5   7  -5   -1.94    2.58
  -5   7  -5   -2.68    1.97
   5  -7  -5   -1.54    1.74
  -5   7  -5   -0.87    1.93
  -5   7  -5    1.53    2.31
  -5   7  -5   -0.15    1.76
  -5   7  -5   -1.36    1.69
   5   7  -5    2.71    2.13
   5   7  -5   -5.67    2.51
   5   7  -5    1.83    2.12
   5   7  -5    0.24    2.17
  -5   7   5    3.20    2.18
  -5   7   5    0.46    1.71
  -5   7   5   -2.02    2.05
  -5   7   5    1.26    2.10
   5   7  -5    3.26    2.35
  -5   7   5   -0.11    1.76
  -5   8  -5    0.44    2.23
  -5   8  -5    1.19    1.59
   5  -8  -5    1.52    1.73
  -5   8  -5    3.16    2.37
  -5   8  -5   -1.31    1.77
  -5   8  -5    0.36    1.73
  -5   8  -5    1.65    2.16
   5   8  -5   -0.80    1.90
   5   8  -5    1.00    2.23
  -5   8   5    1.70    1.79
  -5   8   5    0.37    2.07
   5   8  -5    2.50    2.37
  -5   8   5    1.03    1.97
   5   8  -5    3.95    2.37
  -5   8   5    3.19    1.80
  -5   8   5    3.30    2.05
  -5   9  -5   -0.71    1.12
  -5   9  -5   -2.01    1.79
  -5   9  -5    3.17    1.78
   5   9  -5   -2.38    1.66
  -5   9   5   -1.85    1.50
  -5   9   5    4.15    1.63
  -5   9   5   -1.00    1.19
   5   9  -5   -1.06    1.55
  -6   0   5    1.09    1.15
   6   0  -5    0.24    0.89
  -6   0   5   -0.93    0.76
   6   0   5   -1.22    0.86
   6   0  -5   -0.13    0.83
   6   0   5   -0.12    0.81
  -6   0  -5    0.52    1.18
   6   1   5  228.67   11.05
   6  -1  -5  232.79   10.67
  -6   1  -5  232.69   11.05
   6  -1  -5  232.86   10.82
   6   1   5  227.09   10.77
   6  -1   5  227.30   10.70
  -6   1   5  239.04   10.72
  -6   1   5  256.38   10.94
  -6  -1  -5  243.61   11.11
   6   1  -5  233.84   10.90
   6  -1   5  226.78   10.77
  -6   2  -5   25.06    2.62
   6  -2  -5   28.64    2.82
   6  -2  -5   23.78    2.26
   6   2   5   18.89    2.47
   6   2   5   22.94    2.75
  -6  -2   5   29.64    2.59
   6  -2  -5   24.04    2.39
   6   2   5   24.81    2.95
   6   2   5   21.44    2.71
  -6   2  -5   21.49    2.54
   6   2   5   21.12    2.31
   6   2  -5   18.08    2.27
  -6  -2  -5   24.10    2.66
  -6   2   5   32.10    2.64
  -6   2   5   27.08    2.76
   6  -2   5   25.40    2.39
   6  -2   5   25.26    2.64
   6   2  -5   23.60    2.78
   6   2  -5   24.71    3.11
   6   2  -5   26.17    3.12
   6   3   5    7.77    2.05
   6   3   5    8.02    1.97
   6   3   5    5.01    1.76
  -6   3  -5    9.42    2.18
  -6   3  -5    8.10    2.49
   6  -3  -5    3.74    1.39
   6  -3  -5    5.92    1.86
   6   3   5   10.96    1.98
   6  -3  -5    8.84    1.81
   6   3   5   10.08    2.36
  -6  -3   5    7.00    1.72
  -6   3  -5    3.55    1.61
   6   3  -5    6.64    2.12
  -6  -3  -5   10.09    2.11
  -6   3   5    9.36    2.08
  -6   3   5    5.08    1.64
   6  -3   5    8.74    1.73
   6   3  -5    6.32    2.23
   6  -3   5    4.10    1.72
  -6   3   5    5.35    2.23
   6   3  -5    7.59    1.89
   6   3  -5   10.27    2.32
  -6   3   5   11.24    2.10
   6  -4  -5    0.06    1.52
  -6   4  -5    0.75    1.39
   6  -4  -5    1.22    1.50
   6   4   5   -0.92    1.24
  -6  -4   5   -0.36    1.42
   6   4   5    1.82    1.89
   6   4   5    1.08    1.83
   6   4   5    1.24    1.53
  -6   4  -5    0.29    1.72
  -6   4  -5    1.36    2.12
   6   4  -5    0.81    1.55
   6   4  -5    0.06    1.59
  -6   4   5   -1.16    1.46
  -6  -4  -5    0.42    1.61
   6  -4   5   -1.07    1.48
   6   4  -5    4.11    1.89
   6  -4   5   -2.46    1.32
  -6   4   5   -0.43    1.56
   6   4  -5    1.46    1.68
  -6   4   5    3.25    1.95
  -6   4   5   -1.14    1.29
  -6   5  -5   58.13    5.56
  -6   5  -5   67.19    5.30
   6   5   5   67.05    5.59
   6   5   5   71.12    5.50
   6   5   5   62.06    5.15
  -6   5  -5   71.23    5.46
  -6  -5   5   58.43    5.01
   6   5   5   66.81    5.25
   6  -5  -5   70.68    5.25
   6  -5  -5   65.59    4.95
   6   5  -5   75.77    5.58
  -6   5   5   74.21    5.88
  -6   5   5   77.01    5.34
   6   5  -5   65.21    5.37
   6   5  -5   71.15    5.62
   6   5  -5   66.51    5.53
  -6   5   5   67.32    5.28
  -6   5   5   74.32    5.48
   6   5  -5   71.25    9.36
   6  -5   5   80.23    5.28
   6  -5   5   64.96    5.02
  -6   6  -5   28.19    4.13
  -6   6  -5   19.28    3.96
   6   6   5   25.39    3.86
  -6   6  -5   21.19    3.44
   6  -6  -5   26.51    3.32
  -6   6  -5   22.40    3.91
   6   6   5   15.62    2.96
  -6   6  -5   21.39    3.71
   6   6   5   26.99    3.63
  -6   6  -5   22.26    3.95
   6   6  -5   14.26    3.47
   6   6  -5   17.00    3.25
  -6   6   5   32.59    3.72
   6   6  -5   17.74    3.18
  -6   6   5   23.74    3.54
  -6   6   5    9.71    3.21
  -6   6   5   20.35    3.21
   6   6  -5   30.27    4.18
   6   6  -5   31.14    4.32
   6   6  -5   19.17    3.24
  -6   6   5   27.39    3.55
  -6   6   5   35.54    4.66
  -6   7  -5   75.91    6.90
  -6   7  -5   80.12    7.23
  -6   7  -5   79.38    6.38
   6  -7  -5   81.36    5.53
  -6   7  -5   85.13    6.23
  -6   7  -5   78.48    6.11
  -6   7  -5   81.10    6.40
   6   7  -5   88.46    6.15
   6  -7   5   74.64    5.52
   6   7  -5   75.63    6.47
  -6   7   5   80.46    6.04
   6   7  -5   83.04    6.38
  -6   7   5   73.89    6.70
   6   7  -5   82.68    7.39
  -6   7   5   82.79    6.34
  -6   7   5   79.23    6.58
  -6   7   5   84.18    5.91
   6   7  -5   81.85    6.18
  -6   8  -5    7.04    2.21
  -6   8  -5    6.22    2.40
  -6   8  -5    7.01    2.73
  -6   8  -5    7.07    2.17
  -6   8  -5    2.58    2.18
   6  -8  -5    2.69    1.68
   6   8  -5    3.94    2.08
  -6   8   5    5.28    1.89
  -6   8   5    0.91    1.85
   6   8  -5    1.46    2.04
  -6   8   5    4.07    2.18
   6  -8   5    2.69    1.76
   6   8  -5    2.54    2.27
  -6   8   5    3.34    1.84
  -6   8   5    5.75    2.40
   6   8  -5    6.14    2.29
   6   8  -5    6.60    2.49
  -6   9  -5    7.23    1.67
  -6   9  -5   12.30    2.21
   6  -9   5    5.85    1.68
  -6   9   5    7.67    1.64
  -6   9   5    9.10    1.96
  -6   9   5    9.96    1.86
   6   9  -5   11.35    2.34
  -7   0  -5    0.76    1.34
   7   0   5   -0.49    1.04
   7   0   5    2.47    1.50
  -7   0  -5   -1.72    1.51
   7   0   5   -0.13    1.69
   7   0   5   -0.19    1.04
  -7   0   5   -1.43    1.25
   7   0  -5   -0.83    1.12
   7   0  -5    0.28    1.21
  -7   0   5    0.13    0.95
  -7   0   5   -0.72    1.18
   7   0  -5    0.09    1.63
   7   1   5    1.71    1.60
  -7  -1   5   -1.21    1.19
   7   1   5   -0.74    1.04
  -7  -1   5    1.46    1.52
   7  -1  -5   -0.56    1.05
   7   1   5   -0.58    1.39
   7   1   5    0.43    1.27
   7   1   5   -1.84    1.23
  -7   1  -5    1.52    1.60
   7  -1  -5   -2.20    1.32
  -7   1  -5    1.39    1.24
   7  -1   5   -1.64    1.24
  -7   1   5    1.30    1.09
   7   1  -5   -1.14    1.33
  -7  -1  -5    0.58    1.23
   7  -1   5   -0.60    1.56
   7   1  -5    1.81    1.54
   7   1  -5   -1.21    1.52
  -7   1   5   -0.68    1.24
   7  -1   5   -1.11    0.93
   7   1  -5    0.08    1.29
   7  -2  -5    1.64    1.67
  -7  -2   5    1.31    1.36
   7   2   5    3.47    1.79
   7   2   5    2.21    1.57
   7   2   5    0.86    1.65
  -7   2  -5    2.34    1.79
  -7   2  -5    3.25    1.38
   7   2   5    3.05    1.57
   7   2   5    4.58    1.59
   7  -2  -5    0.57    1.31
  -7   2  -5    1.91    1.45
  -7  -2   5    2.73    1.84
   7   2  -5    0.87    1.79
   7   2  -5    2.04    1.48
   7  -2   5    1.41    1.29
   7   2  -5    4.44    1.73
   7   2  -5    4.05    1.97
   7  -2   5    3.44    1.72
  -7  -2  -5    1.54    1.45
  -7   2   5    1.50    1.49
  -7   2   5    1.78    1.36
   7  -3  -5   13.96    2.25
  -7   3  -5   14.04    2.53
   7   3   5    8.34    2.12
   7   3   5    8.86    2.06
  -7   3  -5   13.02    2.41
   7   3   5   19.69    3.10
   7   3   5   14.14    2.68
  -7  -3   5    5.43    1.79
   7  -3  -5   13.82    2.22
   7   3  -5   12.23    2.46
   7  -3   5   14.00    2.45
  -7   3   5   13.66    2.25
  -7   3   5   14.81    2.57
   7   3  -5   13.44    2.52
  -7   3   5   14.38    3.06
   7   3  -5   10.19    2.70
   7  -3   5   15.52    2.55
   7  -3   5   13.07    2.24
  -7  -3  -5   14.08    2.47
   7   3  -5   13.08    2.32
   7   4   5   20.53    3.26
  -7   4  -5   15.46    2.85
  -7   4  -5   18.75    3.06
   7   4   5    7.46    2.39
   7  -4  -5    7.56    2.07
   7  -4  -5   14.58    2.56
   7   4   5   12.64    2.73
  -7  -4   5   13.03    2.58
   7   4   5   20.83    3.33
  -7  -4  -5   13.74    2.69
   7  -4   5   12.25    2.43
   7  -4   5   14.49    2.70
   7   4  -5   15.12    2.86
  -7   4   5   14.35    2.95
  -7   4   5   18.49    2.99
   7  -4   5   11.01    2.40
   7   4  -5   12.69    2.77
   7   4  -5   14.73    2.83
  -7   4   5   19.66    3.05
   7   4  -5   18.69    3.18
  -7   4   5   11.76    2.50
   7   5   5   -1.10    1.87
  -7   5  -5    0.15    2.34
   7   5   5   -1.78    2.04
   7   5   5    1.71    2.46
   7   5   5    0.60    2.19
  -7   5  -5   -0.40    1.70
  -7   5  -5    2.81    2.87
   7   5   5   -1.31    1.81
  -7   5  -5   -3.21    2.11
   7  -5  -5   -1.40    1.63
  -7   5   5   -0.11    1.78
   7   5  -5   -2.14    1.93
  -7   5   5    0.82    1.74
   7   5  -5    1.30    2.51
  -7   5   5    4.40    2.49
  -7   5   5    2.38    2.47
   7   5  -5   -2.35    1.68
   7  -5   5    2.84    2.06
   7   5  -5    2.70    2.09
   7   5  -5    0.74    1.85
   7  -5   5   -0.59    1.72
  -7   5   5   -1.49    1.59
   7   6   5   -2.37    2.13
  -7   6  -5    1.70    2.92
  -7   6  -5   -0.33    1.65
  -7   6  -5   -0.42    1.86
   7  -6  -5    0.39    1.61
   7   6   5   -0.67    1.80
   7   6   5   -1.99    2.03
   7   6   5   -0.67    1.80
  -7   6   5   -0.21    1.91
   7   6  -5    0.10    1.91
   7   6  -5   -1.96    2.10
  -7   6   5    2.24    1.90
   7   6  -5    1.22    2.18
  -7   6   5   -1.03    2.28
   7  -6   5    0.41    1.88
   7   6  -5   -1.60    2.13
  -7   6   5   -0.15    1.72
  -7   6   5    1.09    1.84
  -7   6   5    0.03    2.20
   7   6  -5    1.89    1.79
  -7   7  -5   10.66    2.83
  -7   7  -5    7.40    2.22
  -7   7  -5   14.60    3.32
   7  -7  -5    7.58    1.97
  -7   7  -5   10.88    3.45
   7  -7   5    5.56    2.12
   7   7  -5    5.93    2.36
  -7   7   5    8.25    2.46
  -7   7   5    7.82    2.66
  -7   7   5    5.41    2.30
   7   7  -5    8.37    2.67
  -7   7   5    5.55    2.39
  -7   7   5    2.41    1.63
   7   7  -5    6.51    2.83
   7   7  -5   15.29    2.83
  -7   8  -5    2.09    1.84
  -7   8  -5    5.24    2.13
   7  -8  -5   -2.65    1.63
  -7   8  -5    2.07    1.56
   7   8  -5    3.57    2.06
   7  -8   5   -0.03    1.65
  -7   8   5    0.94    1.52
   7   8  -5    0.55    1.99
  -7   8   5    3.06    1.82
   7   8  -5    2.42    2.00
  -7   8   5   -0.51    2.14
  -7   8   5    1.04    1.40
   7  -8   5    2.92    1.74
  -7   8   5    2.13    1.96
   7   8  -5    0.86    1.74
   8   0   5   -0.67    1.44
  -8   0  -5   -0.81    1.26
   8   0   5    0.97    1.70
   8   0  -5    2.67    1.57
  -8   0   5   -0.29    1.26
   8   0   5    0.65    1.25
   8   0   5   -0.88    1.35
  -8   0   5   -0.40    1.16
   8   0  -5    0.17    1.70
   8   0   5   -0.66    1.34
  -8   0  -5   -0.65    1.65
   8   0  -5   -0.29    1.55
   8   1   5  136.49    7.57
   8   1   5  124.30    7.18
   8   1   5  126.61    7.42
  -8   1  -5  137.18    7.42
   8  -1  -5  127.68    7.46
  -8  -1   5  140.15    7.49
   8  -1  -5  130.17    7.09
  -8   1  -5  136.79    7.39
   8   1   5  137.62    7.79
  -8  -1   5  133.04    7.37
  -8   1  -5  137.25    7.38
   8   1  -5  144.32    7.96
   8   1  -5  147.77    7.50
   8   1  -5  136.19    7.52
  -8   1   5  129.50    7.29
   8  -1   5  132.46    7.21
   8  -1   5  129.54    7.48
  -8  -1  -5  131.16    7.35
  -8   1   5  134.32    7.22
   8   1  -5  122.72    7.48
   8   2   5    0.63    1.58
  -8   2  -5    1.66    1.69
  -8   2  -5    0.49    1.48
   8   2   5    0.74    1.57
  -8  -2   5    0.77    1.74
   8   2   5    1.62    1.47
   8   2   5   -1.84    1.27
   8  -2  -5    1.70    1.41
  -8  -2   5    0.11    1.52
   8  -2  -5    1.10    1.40
   8   2   5    0.43    1.36
  -8   2  -5    0.97    1.66
  -8   2   5   -1.68    1.39
   8   2  -5   -0.66    1.70
   8   2  -5   -0.49    1.37
   8   2  -5    4.96    1.98
  -8  -2  -5   -0.80    1.51
   8   2  -5   -0.58    1.81
  -8   2   5   -0.80    1.29
   8  -2   5   -2.17    1.25
   8  -2   5   -1.44    1.33
   8  -3  -5    1.18    1.80
   8   3   5    0.59    1.72
   8   3   5    1.83    1.93
   8   3   5   -0.50    1.68
  -8   3  -5    2.79    1.87
  -8   3  -5    1.31    1.72
   8   3   5    0.86    1.71
  -8  -3   5   -0.20    1.42
   8  -3   5    1.40    1.78
   8   3  -5    0.06    1.79
   8  -3   5    2.16    1.58
   8   3  -5    1.05    1.70
  -8   3   5    1.74    1.63
   8   3  -5    2.11    1.85
   8  -3   5    0.18    1.79
  -8   3   5   -2.19    1.38
   8   3  -5    0.20    1.74
  -8  -3  -5    0.78    1.85
   8   4   5    7.14    2.42
  -8   4  -5    5.73    2.08
   8   4   5    8.99    2.64
   8   4   5    6.98    2.70
   8   4   5    4.24    2.39
   8  -4  -5    7.82    2.06
   8   4   5    8.52    2.53
  -8   4  -5    8.18    2.48
   8  -4   5    6.41    2.36
   8  -4   5    1.79    2.30
  -8   4   5    5.60    2.31
   8   4  -5    2.60    2.27
   8   4  -5    5.68    2.29
  -8   4   5    5.77    2.21
   8   4  -5    4.12    2.27
  -8   4   5    3.70    2.20
  -8   4   5    8.97    3.13
   8   4  -5    8.54    2.54
   8  -4   5    6.05    2.19
   8   4  -5    7.06    3.32
   8   4  -5    7.77    2.74
   8   5   5   36.72    4.48
   8  -5  -5   39.15    3.93
   8   5   5   35.04    4.31
  -8   5  -5   38.18    4.60
   8   5   5   43.00    4.67
   8   5   5   34.12    4.25
   8   5   5   31.37    4.13
  -8   5  -5   39.45    4.75
  -8   5  -5   37.76    4.07
   8   5  -5   49.20    4.74
  -8   5   5   37.29    4.19
  -8   5   5   39.65    4.91
   8  -5   5   40.04    5.06
  -8   5   5   37.85    4.31
   8  -5   5   46.43    4.19
   8  -5   5   47.33    4.42
  -8   5   5   34.25    4.11
   8   5  -5   40.55    4.60
  -8   5   5   31.61    4.59
   8   5  -5   37.46    4.48
   8   5  -5   42.05    4.40
   8   5  -5   32.83    4.84
  -8   6  -5    0.52    2.09
   8   6   5    1.63    2.00
   8   6   5    2.85    3.85
   8   6   5    1.59    2.02
  -8   6  -5   -1.59    1.78
   8   6   5    6.16    3.25
   8   6   5    1.51    1.92
  -8   6  -5    0.73    1.95
   8  -6  -5    2.79    1.89
   8   6  -5    1.24    2.33
  -8   6   5    2.07    2.47
  -8   6   5    0.03    2.53
   8   6  -5    1.09    1.99
   8  -6   5    1.66    2.27
   8  -6   5    2.85    2.00
  -8   6   5    2.50    1.83
   8   6  -5    0.63    2.24
   8   6  -5    1.34    1.91
  -8   6   5    0.19    1.88
  -8   6   5    2.20    1.98
   8   6  -5    1.32    2.05
   8   7   5  101.94    6.77
  -8   7  -5   84.34    6.24
   8   7   5   97.41    6.64
   8  -7  -5   91.65    6.10
  -8   7  -5  110.99    6.78
  -8  -7   5   97.39    6.10
   8   7   5   99.33    6.53
   8  -7   5  102.07    7.08
   8   7  -5   95.38    6.38
  -8   7   5   94.70    6.41
   8  -7   5  107.37    6.43
   8   7  -5   98.81    7.44
  -8   7   5   91.70    6.07
  -8   7   5   90.97    7.11
  -8   7   5   94.93    6.46
  -8   7   5  106.04    7.03
   8   7  -5   98.23    6.63
  -8   8  -5   -0.05    1.16
  -8   8   5    3.31    1.45
   8   8  -5    1.18    1.80
  -8   8   5    0.60    1.59
   8   8  -5    0.12    1.47
  -8   8   5    1.20    1.40
   8  -8   5    1.23    1.35
   9   0  -5    1.38    1.93
  -9   0  -5   -1.20    1.47
  -9   0   5   -0.34    1.57
   9   0   5   -0.92    1.47
   9   0  -5   -0.80    1.96
   9   0   5   -0.15    1.68
   9   0  -5    2.59    1.58
  -9   0  -5    3.73    1.67
   9  -1  -5   17.92    2.94
  -9  -1   5   17.72    2.78
  -9   1  -5   15.73    2.67
   9   1   5   17.92    3.09
  -9  -1   5   16.39    2.92
   9  -1  -5   20.96    2.95
   9   1   5   14.47    2.83
   9   1   5   19.42    2.92
   9   1   5   17.03    2.92
  -9   1  -5   14.02    2.59
   9   1   5   20.71    3.15
  -9   1  -5   18.61    2.82
  -9  -1  -5   11.02    2.48
   9   1  -5   13.97    2.66
   9   1  -5   19.38    3.09
   9   1  -5   19.05    3.30
   9  -1   5   19.18    3.10
   9  -1   5   18.20    2.98
   9   1  -5   17.48    2.94
  -9   1   5   12.90    2.65
  -9  -2   5    1.90    2.09
  -9   2  -5    0.31    1.80
  -9   2  -5    5.63    2.04
   9   2   5    0.98    1.80
   9   2   5    1.16    1.85
  -9  -2   5    2.25    1.74
   9  -2  -5    2.86    1.93
   9  -2  -5    0.09    1.60
   9   2   5    3.52    2.08
   9   2   5    1.20    1.83
   9   2   5    3.85    1.93
  -9   2  -5    3.37    1.94
  -9   2   5    2.86    1.63
   9   2  -5    1.10    1.74
   9   2  -5    3.31    2.19
  -9   2   5    4.45    1.91
  -9  -2  -5   -1.45    1.74
   9  -2   5    1.34    1.74
   9  -2   5    2.94    1.70
   9   2  -5    4.57    2.36
   9   2  -5    2.99    2.08
   9   3   5    0.79    1.74
   9   3   5    2.51    2.00
   9   3   5    1.24    2.19
   9   3   5    4.21    2.02
   9   3   5   -1.50    2.38
   9  -3  -5    1.96    1.87
  -9   3  -5    1.17    1.64
   9   3   5    2.87    2.17
  -9   3  -5    0.86    1.80
   9  -3   5   -0.59    1.53
   9   3  -5   -1.22    1.75
  -9   3   5    1.24    1.62
   9  -3   5    0.31    1.90
   9   3  -5   -4.00    2.62
  -9   3   5   -2.65    2.75
   9   3  -5   -0.77    1.68
   9   3  -5   -1.74    1.90
  -9   3   5   -1.69    1.91
   9   3  -5   -0.06    2.13
   9   3  -5    2.23    2.32
   9   4   5    7.84    2.57
   9   4   5    4.34    2.31
   9   4   5    6.36    2.50
   9   4   5    1.88    2.08
   9   4   5    0.70    2.40
  -9   4  -5    4.36    2.19
  -9   4  -5    3.73    1.95
   9  -4  -5    4.57    2.01
  -9   4   5    3.21    1.85
   9   4  -5    1.60    1.98
   9   4  -5    3.52    2.32
   9  -4   5    2.50    2.07
  -9   4   5    4.23    3.03
   9   4  -5    1.33    2.69
  -9   4   5    4.45    2.24
   9   4  -5    0.09    2.26
   9   4  -5    3.10    2.23
   9  -4   5    6.15    2.50
   9   4  -5    2.14    2.08
   9  -4   5   -1.36    1.76
   9   5   5    1.07    1.99
   9   5   5   -1.24    2.04
   9   5   5   -0.68    2.14
   9   5   5   -1.64    1.63
  -9   5  -5    0.62    1.82
   9  -5  -5    0.73    1.85
  -9   5  -5   -0.44    1.94
   9   5   5   -0.60    1.96
   9   5  -5   -0.83    1.81
   9   5  -5    2.29    2.46
   9   5  -5    0.93    1.90
   9  -5   5   -1.82    2.02
  -9   5   5   -3.26    1.52
   9   5  -5   -1.19    1.87
  -9   5   5   -2.68    2.46
  -9   5   5   -0.03    1.54
   9  -5   5    1.77    1.95
  -9   5   5   -0.55    1.71
   9   5  -5    0.33    1.77
   9   5  -5    0.06    2.17
   9   6   5   -3.72    2.04
   9   6   5    1.29    1.79
   9   6   5   -1.04    1.87
   9  -6  -5   -2.11    1.62
  -9   6  -5    1.82    1.71
  -9   6  -5    1.92    1.67
   9   6   5    1.04    1.67
   9  -6   5   -0.62    1.78
   9   6  -5   -2.95    1.73
   9   6  -5   -1.17    2.00
   9   6  -5    1.60    2.06
  -9   6   5   -0.25    2.33
   9   6  -5    1.20    1.94
  -9   6   5    2.48    1.69
   9   6  -5   -0.40    1.69
   9  -6   5    1.22    2.06
  -9   6   5   -0.32    1.76
  -9   7  -5   13.94    2.44
   9   7   5   17.23    2.44
   9   7   5    9.85    2.49
   9  -7  -5   17.28    2.52
   9   7   5   13.84    2.54
  -9  -7   5   13.22    2.35
  -9   7  -5    9.84    2.27
   9   7  -5   11.24    2.32
  -9   7   5   12.01    2.70
   9   7  -5   12.30    2.81
   9  -7   5   10.44    2.35
  -9   7   5   12.02    2.60
  -9   7   5   17.12    2.47
   9   7  -5   20.30    3.17
   9   7  -5   15.96    2.89
   9  -7   5   14.34    2.48
  -9   8  -5    0.78    1.20
   9   8  -5    2.50    1.39
  -9   8   5    2.24    1.16
  -9   8   5   -0.91    1.36
   9  -8   5    0.58    1.19
   9   8  -5    0.71    1.42
  10   0   5   -0.44    2.14
  10   0  -5    1.50    2.43
 -10   0   5   -1.15    1.55
  10   0   5   -0.94    1.59
  10   0   5    0.24    2.49
 -10   0  -5   -0.44    1.55
  10   0   5    0.30    2.44
  10   0  -5    1.01    2.70
  10   0  -5   -0.64    1.73
  10  -1  -5   91.38    7.33
  10   1   5   84.41    7.28
 -10   1  -5   92.09    6.11
  10  -1  -5   90.28    7.09
  10   1   5   96.11    7.12
 -10   1  -5   83.77    6.16
  10   1   5   81.82    6.46
  10   1   5   88.65    6.23
  10   1   5   64.87    6.24
  10  -1  -5   91.56    6.30
  10   1   5   96.27    6.43
 -10  -1   5  104.39    6.20
  10   1  -5   94.07    6.58
  10   1  -5  109.39    8.87
  10  -1   5   99.64    7.06
  10  -1   5   89.21    6.22
  10   1  -5   74.81    7.10
 -10   1   5   95.73    6.09
  10   1  -5   89.47    7.07
 -10  -1  -5   90.60    6.08
  10   1  -5   92.18    6.62
  10   2   5   12.12    2.96
  10   2   5    5.14    2.30
 -10   2  -5   18.77    3.32
  10  -2  -5   11.30    2.62
  10   2   5   15.45    3.86
 -10   2  -5   14.66    2.93
  10   2   5   11.69    2.79
 -10   2  -5   15.25    2.98
 -10  -2   5   19.59    2.92
  10   2   5   15.93    2.98
  10  -2  -5   15.28    3.32
  10   2   5   21.96    3.85
  10   2   5   14.20    2.95
  10   2  -5   10.76    3.23
  10  -2   5   11.44    2.56
  10   2  -5    8.45    2.59
 -10   2   5   21.93    3.44
  10   2  -5   17.94    3.39
  10  -2   5   13.50    3.58
  10   2  -5   16.54    3.70
 -10   2   5   15.77    2.59
  10   2  -5   13.52    3.02
  10   2  -5   19.02    3.52
  10   3   5    0.20    1.69
  10   3   5   -2.11    2.15
 -10   3  -5    1.39    1.79
  10   3   5    1.86    3.09
  10   3   5    0.41    1.93
  10  -3  -5   -0.67    2.36
 -10   3  -5    2.04    1.80
  10  -3  -5    1.86    2.12
  10   3   5    0.06    2.06
  10   3   5    1.26    1.95
  10   3  -5   -2.86    2.07
  10  -3   5    3.04    2.13
  10  -3   5    4.16    2.10
  10   3  -5    2.94    2.12
  10   3  -5   -2.17    2.55
 -10   3   5   -0.04    1.54
  10   3  -5    0.61    2.17
  10   3  -5   -1.45    1.85
  10   3  -5    3.47    2.39
 -10   3   5    0.96    1.79
 -10   4  -5   16.49    2.79
  10   4   5    9.54    2.57
  10   4   5   14.75    2.95
  10   4   5   15.58    3.30
  10   4   5   11.72    3.06
  10  -4  -5   13.04    2.75
  10   4   5   10.79    2.65
 -10   4  -5   18.89    3.00
  10   4  -5   11.56    2.94
 -10   4   5   10.17    2.45
  10   4  -5    8.96    2.65
  10   4  -5   11.40    2.93
  10  -4   5    8.68    2.70
  10  -4   5   14.28    2.95
  10   4  -5    8.36    2.83
  10   4  -5   13.59    3.35
 -10   4   5   10.17    3.37
  10  -4   5    8.44    4.04
 -10   4   5    8.47    2.55
  10   4  -5   15.65    3.10
  10   5   5   12.35    3.06
  10   5   5    6.92    2.20
 -10   5  -5    8.37    2.25
  10   5   5    8.03    2.40
  10   5   5    9.13    2.69
  10  -5  -5   11.96    2.64
 -10   5  -5   12.41    2.61
  10   5   5   14.26    2.88
  10   5  -5   10.19    2.57
  10   5  -5    4.35    2.29
 -10   5   5   10.83    3.14
 -10   5   5   15.82    2.95
 -10   5   5    8.36    2.17
  10  -5   5   12.95    2.79
  10   5  -5    7.89    2.76
  10   5  -5    8.99    2.98
  10   5  -5   10.42    2.85
  10   5  -5    9.63    2.83
  10  -5   5   12.31    2.73
 -10  -6   5    0.46    1.87
  10   6   5    4.87    2.13
 -10   6  -5    3.99    1.86
  10   6   5    1.55    2.46
  10   6   5    4.52    1.93
  10   6   5    3.24    1.79
  10  -6  -5    1.61    1.82
 -10   6  -5    3.09    2.00
 -10   6   5    7.76    1.96
  10   6  -5   -0.38    1.72
 -10   6   5    2.46    2.28
  10   6  -5    0.62    1.75
  10  -6   5    0.63    1.95
  10  -6   5    3.09    1.91
  10   6  -5    1.43    1.81
  10   6  -5    2.71    1.89
  10   7   5   15.44    2.29
  10   7   5   14.30    2.30
  10   7  -5   16.73    2.37
  10  -7   5   16.56    2.54
 -10   7   5   15.56    2.12
 -10   7   5   16.83    2.64
  10   7  -5   19.76    2.98
  11   0  -5   -2.26    2.44
  11   0  -5    1.00    2.48
 -11   0  -5   -0.19    1.82
  11   0   5    1.69    2.44
 -11   0  -5   -0.48    1.73
 -11   0   5    0.17    1.73
  11   0  -5   -1.70    1.71
  11   0   5   -0.51    1.90
 -11   1  -5   12.60    2.88
  11   1   5   13.30    3.29
  11   1   5   16.29    2.95
  11  -1  -5    2.59    2.57
  11  -1  -5   10.62    2.94
  11   1   5    7.87    2.70
  11   1   5   13.32    3.07
 -11   1  -5   10.22    2.66
 -11  -1   5   11.25    2.56
  11   1   5   10.04    2.70
  11   1   5   13.10    3.30
 -11  -1  -5    7.13    2.46
  11   1  -5    9.69    3.17
  11  -1   5    4.95    2.79
  11  -1   5    8.87    2.51
  11   1  -5    6.30    2.49
 -11   1   5    8.66    2.39
 -11   1   5    7.66    2.69
  11   1  -5    8.08    2.80
 -11  -1  -5   11.85    2.64
  11   1  -5   10.58    2.88
  11  -2  -5    1.85    2.29
  11   2   5   -1.24    2.16
  11   2   5    1.30    2.53
  11   2   5   -3.48    2.22
  11  -2  -5    2.64    2.01
  11   2   5   -0.97    1.86
  11   2   5    0.70    2.12
  11   2   5   -1.28    1.89
 -11  -2   5    1.62    1.80
 -11   2  -5    3.26    1.82
 -11   2  -5    1.18    1.81
 -11  -2  -5   -0.03    1.66
 -11   2   5    2.01    1.65
  11   2  -5   -1.06    1.99
  11   2  -5    2.81    2.17
 -11   2   5    2.29    2.11
  11   2  -5   -0.25    2.37
  11   2  -5    0.75    1.98
  11  -2   5    1.32    2.16
  11   2  -5    2.42    2.15
  11  -2   5    1.54    1.98
  11   3   5   -5.95    2.29
  11  -3  -5    0.47    1.78
  11   3   5    3.35    2.47
 -11   3  -5    1.46    1.88
  11   3   5   -0.03    2.11
  11   3   5    1.35    1.95
 -11   3  -5    1.56    1.72
  11   3   5    0.13    1.90
  11  -3   5    0.94    1.95
  11   3  -5    1.18    2.48
 -11   3   5   -1.26    1.71
 -11   3   5   -1.12    1.60
  11   3  -5    3.22    2.21
  11   3  -5    0.13    1.98
 -11  -3  -5   -0.88    1.64
  11  -3   5   -3.62    1.80
  11   3  -5    1.82    1.79
  11   3  -5   -1.37    1.84
  11   3  -5   -0.72    2.00
 -11   4  -5   -0.01    1.85
  11  -4  -5    0.05    2.10
  11   4   5   -1.37    2.04
  11  -4  -5    1.45    1.72
 -11   4  -5   -2.19    1.59
  11   4   5    2.07    1.99
  11   4   5   -2.03    1.81
  11   4   5    2.48    1.76
  11   4  -5    0.36    1.91
 -11   4   5    0.22    1.71
  11   4  -5    0.18    2.16
 -11  -4  -5    0.17    1.82
  11  -4   5   -3.31    2.01
  11   4  -5    0.42    2.05
  11   4  -5    1.50    2.08
  11   4  -5    0.06    2.00
 -11   4   5    0.02    1.77
  11   4  -5   -1.21    1.59
  11  -5  -5    3.29    1.99
  11   5   5    2.54    2.01
  11   5   5    3.44    1.89
  11  -5  -5    2.85    1.71
 -11   5  -5    3.38    1.92
  11   5   5    0.57    1.96
  11   5   5    4.56    1.87
 -11   5  -5    5.34    1.93
  11   5  -5    3.31    2.11
  11   5  -5    1.17    2.02
 -11  -5  -5    2.38    1.80
  11   5  -5    4.60    2.04
  11   5  -5    3.43    1.97
  11  -5   5    0.08    2.04
 -11   5   5    1.70    1.91
  11   5  -5    6.72    2.17
 -11   5   5    5.18    1.84
  11   5  -5    2.69    1.97
  11  -6  -5    4.34    1.69
 -11  -6   5    4.07    1.64
  11   6   5    0.18    1.48
  11   6   5    1.01    1.76
 -11   6  -5    1.85    2.41
  11  -6  -5   -1.28    1.47
  11   6   5    1.59    1.54
 -11   6  -5    4.02    1.53
  11   6  -5    1.32    1.83
 -11   6   5    3.64    1.38
  11   6  -5    2.75    1.66
  11  -6   5    0.29    1.58
  11   6  -5    2.61    1.95
 -12   0   5   -0.79    1.56
  12   0  -5    0.37    2.31
 -12   0  -5   -0.50    1.80
 -12   0  -5   -0.28    1.64
  12   0   5   -1.25    1.99
  12   0   5    2.96    2.06
  12   0  -5    1.07    2.07
  12   0  -5    0.90    2.15
 -12  -1   5   10.24    2.43
  12   1   5    8.86    2.61
  12   1   5   14.63    3.17
  12   1   5    7.85    2.59
  12  -1  -5    9.89    3.07
 -12   1  -5   17.81    2.83
  12  -1  -5   10.82    2.69
 -12   1  -5    7.42    2.33
  12   1   5   10.88    3.23
  12   1  -5   17.21    3.28
 -12  -1  -5   10.70    2.51
  12  -1   5   17.21    3.39
  12   1  -5    9.68    3.20
 -12   1   5   11.36    2.71
 -12  -1  -5   17.50    3.08
 -12   1   5    9.75    2.31
  12   1  -5   12.94    3.00
  12  -1   5   10.57    2.49
  12   2   5   54.24    5.00
 -12   2  -5   50.19    4.53
 -12  -2   5   46.17    4.28
  12   2   5   49.45    4.84
 -12   2  -5   54.23    4.60
  12   2   5   51.44    5.35
  12  -2  -5   43.34    5.47
  12  -2  -5   46.67    4.69
 -12  -2   5   52.98    4.80
  12   2   5   56.27    5.87
  12   2   5   51.93    4.94
 -12  -2  -5   50.72    4.56
  12  -2   5   40.89    5.31
 -12  -2  -5   56.83    4.66
  12   2  -5   37.65    4.60
  12   2  -5   45.92    5.09
 -12   2   5   55.47    4.63
  12  -2   5   54.75    4.80
  12   2  -5   74.27    6.46
  12   2  -5   50.88    5.21
  12   3   5   -0.26    2.06
  12   3   5   -1.07    1.82
  12   3   5   -0.95    1.89
  12   3   5    2.25    1.88
  12   3   5   -0.14    2.50
  12  -3  -5   -0.14    1.82
 -12   3  -5    1.54    1.59
 -12  -3  -5    0.55    1.75
  12   3  -5   -0.19    1.79
  12   3  -5   -2.14    1.99
  12  -3   5    1.21    2.01
  12  -3   5    0.75    1.86
  12   3  -5    0.14    1.80
 -12   3   5    1.59    1.75
  12   3  -5    1.36    2.06
  12   3  -5    0.29    2.05
 -12   3   5   -1.27    1.61
  12   3  -5   -0.85    2.13
  12   4   5   18.49    3.12
  12   4   5   21.40    2.97
 -12   4  -5   22.05    2.91
 -12  -4   5   25.38    3.38
  12   4   5   23.76    3.51
 -12   4  -5   25.14    3.47
  12  -4  -5   16.47    2.65
  12   4   5   33.50    3.85
  12   4  -5   17.85    3.17
 -12   4   5   19.74    3.05
  12   4  -5   22.41    3.49
  12   4  -5   20.06    3.07
 -12   4   5   19.69    2.71
  12  -4   5   20.52    3.22
  12   4  -5   33.54    3.65
 -12  -4  -5   25.48    3.13
  12   4  -5   16.80    2.83
  12   5   5    5.70    2.03
  12   5   5    9.88    2.04
 -12  -5   5   10.72    2.14
  12   5   5    6.45    2.18
  12   5   5    8.65    2.12
  12  -5  -5   12.99    2.23
 -12   5  -5    8.05    1.84
  12  -5   5   11.06    2.26
  12   5  -5   15.13    2.43
  12   5  -5    7.68    2.11
  12   5  -5   13.58    2.77
 -12   5   5    8.69    1.80
  12   5  -5    7.19    2.28
 -12   6  -5    5.87    1.30
  12   6   5   10.01    1.81
  12   6   5    5.99    1.65
 -12   6   5    4.88    1.25
  12  -6   5    5.05    1.50
  12   6  -5    7.78    1.94
  12   6  -5    6.67    1.67
  13   0   5   -1.31    1.84
  13   0   5    2.10    2.10
 -13   0   5    0.28    1.43
 -13   0   5   -1.57    1.50
 -13   0  -5    1.32    1.52
  13   0  -5    1.86    2.15
  13   0  -5   -3.82    1.60
 -13   0  -5   -2.55    1.48
 -13  -1   5    0.06    1.56
  13  -1  -5    2.99    2.24
  13   1   5    1.20    2.01
 -13   1  -5    4.52    1.98
 -13   1  -5    2.49    1.66
  13  -1  -5    3.22    2.11
  13   1   5    2.00    2.23
  13   1   5    2.51    1.94
  13   1   5    2.23    2.53
  13   1  -5    5.85    2.39
 -13   1   5    1.67    1.84
 -13  -1  -5    1.51    1.64
  13  -1   5    2.24    2.01
 -13   1   5    7.66    2.26
 -13  -1  -5    5.25    2.24
  13  -1   5    2.92    2.19
  13   1  -5    6.00    2.26
  13   1  -5    0.91    1.93
  13   2   5    0.43    2.10
  13   2   5    0.38    1.73
 -13  -2   5   -1.56    1.60
  13   2   5   -0.72    1.64
  13  -2  -5    0.96    1.94
 -13  -2   5    0.58    1.65
  13   2   5   -0.37    1.75
 -13   2  -5    1.05    1.47
  13  -2  -5    1.11    1.75
 -13   2  -5    0.55    1.69
 -13   2   5    2.57    1.75
 -13  -2  -5    0.24    1.56
  13   2  -5   -0.98    1.73
  13  -2   5    0.16    1.86
  13   2  -5    1.63    1.92
  13  -2   5   -0.17    1.85
 -13  -2  -5    1.79    1.63
  13   2  -5    0.32    2.16
 -13  -3   5    0.78    1.73
  13   3   5    2.24    1.72
  13   3   5    2.47    1.56
  13   3   5    2.79    1.93
  13   3   5    6.39    2.21
  13   3   5    3.31    2.13
  13  -3  -5    4.38    1.95
 -13   3  -5    2.13    1.54
  13   3  -5    2.88    1.99
 -13   3   5    4.27    1.85
 -13  -3  -5    2.91    1.61
  13   3  -5   -0.71    1.69
  13   3  -5    2.20    1.98
 -13   3   5    2.03    1.47
  13   3  -5    3.87    3.05
  13  -3   5    2.10    1.91
  13   3  -5    2.38    2.19
  13   4   5    0.40    1.49
  13   4   5    1.54    1.45
  13  -4  -5    1.02    1.79
  13   4   5    0.48    2.48
 -13   4  -5    0.07    1.37
  13   4  -5    3.22    1.70
  13  -4   5    0.20    1.49
  13   4  -5    1.12    1.72
 -13   4   5    1.72    1.39
  13   4  -5    2.01    1.57
 -13   5  -5    7.52    1.50
 -13  -5   5    8.18    1.49
  13   5   5    6.45    1.68
  13   5   5    9.70    1.75
  13   5  -5   10.36    1.90
 -13   5   5    4.84    1.15
  13   5  -5    8.73    1.89
  13  -5   5    6.24    1.69
 -14   0  -5   -1.63    1.46
 -14   0  -5    0.94    1.26
  14   0   5    0.95    1.71
 -14   0   5    1.73    1.29
  14   0  -5    2.47    1.83
  14   0  -5    0.81    1.68
  14   0   5   -1.83    1.67
 -14   0   5    0.87    1.56
  14   1   5    0.93    1.75
  14   1   5    0.21    1.84
 -14  -1   5    1.49    1.38
 -14  -1   5    1.36    1.52
  14   1   5   -1.33    1.48
 -14   1  -5    1.12    1.67
 -14   1  -5    2.27    1.29
  14  -1  -5   -0.83    1.85
  14  -1  -5    1.18    1.84
  14   1  -5    1.23    1.81
  14  -1   5   -0.86    1.63
 -14   1   5    1.69    1.51
  14  -1   5   -0.27    1.84
 -14  -1  -5   -0.03    1.27
  14   1  -5    0.47    1.69
 -14   1   5    1.17    1.49
 -14  -1  -5    1.37    1.52
  14  -2  -5   31.61    4.38
  14   2   5   27.56    3.56
  14   2   5   33.43    4.09
 -14   2  -5   35.59    3.20
 -14  -2   5   37.81    3.38
  14   2   5   37.75    3.40
  14   2   5   29.65    3.63
  14  -2  -5   40.08    3.89
  14   2  -5   30.50    4.03
  14  -2   5   34.03    3.93
 -14   2   5   37.46    3.50
 -14  -2  -5   29.33    3.44
 -14   3  -5    3.13    1.38
  14   3   5    0.37    1.48
 -14  -3   5    1.59    1.28
  14   3   5    1.76    1.40
  14   3  -5    3.08    1.66
  14  -3   5    1.89    1.52
  15   0  -5    1.46    1.50
 -15   0   5   -0.09    1.10
 -15   0  -5   -1.76    1.07
  15   0   5   -1.81    1.46
  15   1   5    0.88    1.60
  15  -1  -5    1.43    1.47
 -15   1  -5    0.29    1.05
 -15  -1   5    1.63    1.12
  15  -1   5    0.50    1.33
  15   1  -5    1.08    1.41
   0   0  -6  482.09   20.00
   0   0   6  465.59   20.01
   0   0   6  472.81   19.48
   0   0   6  474.33   19.94
   0   1  -6    0.02    0.54
   0   1   6    0.89    0.85
   0  -1  -6   -0.78    0.80
   0   1  -6   -1.97    0.72
   0  -1   6   -0.31    0.85
   0  -1   6    0.02    0.60
   0   1   6    0.34    0.84
   0   2  -6  343.38   14.77
   0   2  -6  337.80   14.05
   0  -2  -6  334.04   14.66
   0   2   6  337.20   14.67
   0  -2   6  340.37   14.57
   0   2   6  347.52   14.95
   0  -2   6  329.66   14.57
   0   3   6    0.32    0.78
   0   3   6    0.24    1.11
   0  -3   6    0.00    0.81
   0   3  -6    0.42    0.93
   0  -3  -6   -0.17    0.81
   0  -3   6    0.90    0.93
   0  -4  -6  114.92    6.03
   0   4   6  110.40    6.44
   0   4  -6  100.79    6.29
   0   4  -6  117.95    6.26
   0  -4   6  118.41    6.08
   0   4   6  118.28    5.88
   0   4   6  112.71    6.49
   0   4  -6  115.47    6.68
   0   5   6    0.53    1.66
   0   5  -6    2.56    1.86
   0   5  -6    2.16    1.48
   0   5  -6   -0.54    1.90
   0   5  -6    0.15    1.23
   0   5   6    0.58    1.61
   0  -5   6   -0.65    1.09
   0   5   6   -2.06    1.20
   0   5   6   -0.93    1.42
   0  -5  -6   -0.25    1.18
   0   6  -6    0.30    2.07
   0   6   6    6.30    2.33
   0   6  -6    5.12    2.25
   0  -6   6   -1.67    1.40
   0   6   6    1.70    1.74
   0   6  -6    2.31    2.22
   0   6  -6    2.03    1.64
   0   6   6    3.46    2.25
   0  -6  -6    0.87    1.62
   0   6   6    4.05    1.94
   0   7  -6    0.33    1.91
   0   7  -6   -0.04    2.00
   0   7  -6   -0.70    2.06
   0   7  -6    1.65    2.67
   0   7   6    0.78    1.96
   0   7  -6   -0.27    2.31
   0   7   6   -0.92    2.00
   0   7   6    0.08    1.93
   0   7   6   -2.99    2.25
   0   7  -6   -0.23    2.01
   0   8  -6    9.04    2.71
   0   8   6   15.09    3.39
   0   8   6    7.35    2.53
   0   8  -6   11.48    2.76
   0   8  -6    4.93    2.33
   0  -8   6    9.75    2.61
   0   8   6    7.02    2.50
   0   8  -6    7.85    2.64
   0   8  -6    9.43    3.14
   0   9  -6   -0.94    1.70
   0   9  -6    2.15    1.89
   0   9  -6    0.54    1.74
   0   9   6    1.47    2.29
   0   9  -6   -1.94    1.76
   0   9  -6    1.07    1.66
   0   9   6    0.51    1.60
   1   0  -6    2.12    0.94
  -1   0   6    2.16    0.90
  -1   0  -6    2.68    0.90
  -1   0   6    3.60    0.90
   1   0   6    3.45    0.57
  -1   0  -6    2.86    0.94
   1   0   6    2.32    0.91
   1   0  -6    2.83    0.67
  -1   1  -6   42.16    2.41
   1   1   6   46.23    2.90
   1   1   6   41.98    2.68
  -1   1  -6   38.38    2.51
  -1  -1   6   39.84    2.65
   1  -1  -6   37.59    2.54
   1  -1   6   45.23    2.63
   1   1  -6   44.57    2.69
  -1   1   6   41.05    2.67
   1  -1   6   39.87    2.27
   1   1  -6   37.55    2.03
   1   1  -6   41.11    2.49
  -1  -1  -6   41.06    2.52
  -1   1   6   38.46    2.50
  -1   2  -6    2.56    0.95
  -1  -2   6    2.19    1.02
  -1   2  -6    3.31    0.79
   1  -2  -6    2.38    0.91
   1   2   6    1.68    1.07
   1   2   6    2.18    1.05
   1  -2   6    5.16    1.12
   1   2  -6    2.88    1.10
   1  -2   6    2.42    0.89
  -1   2   6    2.43    0.93
   1   2  -6    4.02    1.20
  -1  -2  -6    3.33    0.96
  -1   2   6    2.34    1.16
  -1   3  -6  381.30   16.86
   1   3   6  378.39   17.11
   1   3   6  373.24   16.73
   1  -3  -6  389.41   16.79
  -1  -3   6  393.42   16.77
  -1  -3   6  377.41   16.62
  -1  -3  -6  356.15   16.55
  -1   3   6  391.16   16.55
  -1   3   6  388.29   17.04
   1   3  -6  401.04   16.94
   1  -3   6  395.06   16.47
   1  -3   6  380.23   16.69
  -1   4  -6   22.44    3.21
   1   4   6   27.80    3.00
   1  -4  -6   28.90    2.54
  -1   4  -6   19.39    2.71
  -1  -4   6   26.34    2.27
   1   4   6   22.78    2.28
  -1   4  -6   27.45    4.63
   1   4   6   24.04    2.98
  -1  -4   6   24.59    2.52
  -1   4  -6   23.25    2.46
   1   4  -6   24.58    3.05
   1   4  -6   27.49    3.22
   1   4  -6   28.43    2.71
   1  -4   6   22.59    2.36
  -1   4   6   25.73    2.88
   1   4  -6   23.23    2.62
  -1  -4  -6   28.18    2.39
  -1   4   6   26.53    2.86
  -1   4   6   22.28    2.83
  -1  -5   6   50.84    3.91
   1  -5  -6   63.19    4.14
   1   5   6   57.84    4.41
  -1   5  -6   52.49    4.02
   1   5   6   52.31    4.38
  -1   5  -6   50.03    4.51
   1   5   6   51.81    4.34
   1   5   6   51.86    4.29
  -1   5  -6   45.98    4.22
  -1   5  -6   61.97    4.78
  -1   5   6   61.48    4.46
  -1   5   6   56.02    4.44
  -1   5   6   52.70    4.24
  -1   5   6   57.74    4.66
   1  -5   6   51.54    3.97
   1   5  -6   46.67    4.21
   1   5  -6   61.13    4.91
   1   5  -6   54.67    4.07
   1   5  -6   58.14    4.44
  -1  -5  -6   54.23    3.79
  -1   6  -6    6.96    2.53
   1   6   6    8.51    2.60
   1   6   6    3.78    2.27
  -1   6  -6    6.29    2.19
   1   6   6    4.69    2.07
   1  -6  -6    8.32    2.15
  -1  -6   6    6.67    2.05
   1   6   6   10.28    2.50
  -1   6  -6    6.70    2.64
  -1   6  -6    7.33    2.45
   1   6  -6    5.61    2.66
   1   6  -6    9.40    2.79
   1  -6   6    6.75    2.16
  -1   6   6    7.48    2.38
   1   6  -6    8.22    2.38
  -1   6   6    5.07    2.06
  -1  -6  -6    6.76    2.05
  -1   6   6    7.84    2.42
  -1   6   6   15.26    3.07
   1   6  -6    4.56    2.11
  -1   7  -6    3.35    2.50
  -1   7  -6    0.01    2.16
   1   7   6    0.98    2.62
  -1   7  -6    3.36    2.15
   1   7   6    3.54    2.37
  -1   7  -6    5.96    3.05
   1   7   6   -0.09    2.09
   1   7   6    3.14    2.44
  -1   7  -6    2.47    2.18
  -1   7   6    1.72    2.19
  -1   7   6    4.73    2.33
   1   7  -6    1.48    2.10
  -1   7   6    2.72    2.65
  -1   7   6    0.19    2.39
  -1   7   6    2.86    1.98
   1   7  -6    1.62    2.46
   1  -7   6    1.80    2.04
   1   7  -6    0.62    2.30
   1   7  -6    5.87    2.65
   1   7  -6    3.30    2.35
   1   8   6    9.95    3.00
   1   8   6    7.18    2.54
  -1   8  -6    9.70    3.16
  -1   8  -6   12.21    2.78
  -1   8  -6   10.57    2.86
  -1   8  -6    9.46    2.76
  -1  -8   6    9.45    2.51
  -1   8  -6    9.93    2.79
   1   8   6    8.67    3.05
   1  -8   6    6.90    2.42
  -1   8   6    5.77    2.46
   1   8  -6    7.20    3.11
   1   8  -6    9.53    2.74
   1   8  -6   14.76    3.24
  -1   8   6    6.93    2.41
  -1   8   6   12.33    3.14
   1   8  -6    6.82    2.91
  -1   8   6    6.47    2.50
  -1   8   6    5.82    2.47
  -1   9  -6   24.50    3.28
  -1   9  -6   26.59    3.51
  -1   9  -6   22.38    3.27
  -1   9  -6   26.67    3.87
   1   9   6   29.36    3.40
  -1   9  -6   27.18    3.53
   1   9  -6   29.09    3.77
  -1   9   6   33.29    4.04
   1   9  -6   29.05    3.64
   1   9  -6   18.49    3.30
  -1   9   6   28.38    3.43
  -1   9   6   23.01    3.28
   1   9  -6   24.54    3.41
  -1   9   6   33.57    4.16
  -2   0   6  143.56    6.67
  -2   0  -6  143.37    6.90
   2   0   6  148.84    6.95
  -2   0   6  152.74    6.96
   2   0   6  149.43    6.52
   2   0  -6  154.49    6.98
  -2   0  -6  155.94    6.79
   2   0  -6  142.96    6.56
   2   1   6   49.07    3.05
  -2  -1   6   52.28    3.08
   2  -1  -6   49.83    2.44
  -2   1  -6   52.28    2.90
   2  -1  -6   47.68    3.09
  -2   1  -6   52.46    2.97
   2   1   6   53.34    2.47
   2   1  -6   46.74    2.89
  -2  -1  -6   56.07    2.86
  -2   1   6   47.95    2.98
   2   1  -6   49.92    3.07
  -2   1   6   52.13    3.01
  -2  -1  -6   50.50    3.17
   2  -1   6   52.22    2.97
   2  -1   6   48.77    2.75
  -2  -2   6   59.50    3.49
   2  -2  -6   58.70    3.45
  -2   2  -6   56.17    3.38
   2   2   6   59.45    3.79
  -2   2  -6   59.32    3.19
   2   2   6   61.00    3.49
  -2   2   6   56.93    3.53
   2  -2   6   58.63    3.22
   2   2  -6   56.30    3.41
  -2   2   6   59.32    3.27
   2   2  -6   59.17    3.54
   2  -2   6   54.33    3.18
  -2  -2  -6   56.11    3.15
  -2   3  -6   11.65    1.46
   2   3   6    9.00    1.72
  -2   3  -6    9.14    1.66
   2   3   6   12.05    1.99
  -2  -3   6    6.98    1.36
   2  -3  -6    7.53    1.52
   2   3  -6   14.98    2.02
   2  -3   6   11.58    1.65
  -2   3   6    9.46    1.66
   2   3  -6    9.78    1.61
  -2  -3  -6   14.95    1.60
  -2   3   6   11.67    1.48
   2   4   6   76.13    4.93
   2   4   6   68.17    4.44
  -2  -4   6   77.24    4.43
  -2   4  -6   68.34    5.18
  -2   4  -6   75.01    4.82
  -2   4  -6   69.24    5.25
   2   4   6   72.14    4.79
   2   4   6   68.04    5.00
  -2  -4   6   80.28    4.61
   2  -4  -6   75.48    4.57
  -2   4  -6   72.04    4.55
   2   4  -6   76.36    4.97
  -2   4   6   71.31    5.07
  -2   4   6   74.40    4.72
  -2  -4  -6   76.16    4.30
  -2   4   6   78.16    4.84
   2   4  -6   69.14    4.66
   2   4  -6   67.57    4.94
  -2   4   6   68.67    4.76
   2  -4   6   75.81    4.45
   2   4  -6   77.63    4.62
   2   4  -6   77.70    5.17
  -2  -5   6   23.37    2.69
   2   5   6   23.26    3.06
   2   5   6   17.80    2.98
   2   5   6   22.38    3.39
  -2   5  -6   16.45    2.57
  -2   5  -6   15.54    2.76
   2  -5  -6   15.12    2.28
  -2   5  -6   21.08    2.99
  -2   5  -6   20.83    3.01
   2   5  -6   17.13    2.68
   2  -5   6   18.55    2.91
  -2   5   6   18.38    2.71
  -2   5   6   18.24    2.96
   2  -5   6   15.30    2.40
   2   5  -6   16.99    2.51
  -2   5   6   19.60    2.86
  -2   5   6   13.91    2.60
  -2  -5  -6   19.26    2.37
   2   5  -6   17.58    3.11
   2   5  -6   21.54    3.09
  -2  -6   6   24.84    3.34
  -2   6  -6   28.46    3.86
   2   6   6   16.10    3.22
   2   6   6   37.25    4.17
  -2   6  -6   29.65    3.82
  -2   6  -6   21.39    3.32
  -2   6  -6   24.64    3.61
   2  -6  -6   17.14    2.86
   2   6   6   22.53    3.37
  -2   6   6   24.81    3.70
   2   6  -6   23.90    3.65
   2  -6   6   18.62    2.80
   2  -6   6   26.85    3.52
   2   6  -6   22.06    3.34
  -2   6   6   25.65    3.76
  -2   6   6   24.32    3.43
   2   6  -6   23.83    3.33
   2   6  -6   25.24    3.92
  -2   6   6   30.22    4.08
   2   7   6    1.84    2.28
  -2   7  -6    0.29    1.79
  -2   7  -6   -0.89    2.35
  -2   7  -6    0.14    2.01
   2   7   6   -3.00    2.36
  -2   7  -6    0.18    2.18
  -2   7  -6    0.38    2.38
   2   7  -6   -2.63    2.03
   2   7  -6   -0.40    2.47
   2   7  -6   -0.08    2.00
  -2   7   6    2.62    2.19
   2  -7   6   -1.70    1.94
   2   7  -6   -1.36    1.96
  -2   7   6   -1.59    1.70
  -2   7   6   -1.38    2.01
   2   7  -6    1.57    2.35
  -2   7   6   -1.20    2.58
  -2   7   6    0.01    1.83
  -2   8  -6   20.11    3.22
  -2   8  -6   30.13    4.18
  -2   8  -6   21.65    3.36
  -2   8  -6   12.19    3.38
  -2   8  -6   19.38    3.32
   2   8  -6   18.02    3.52
   2   8  -6   26.06    3.65
   2   8  -6   22.54    3.63
  -2   8   6   23.68    3.87
   2   8  -6   36.35    5.01
  -2   8   6   18.45    3.15
  -2   8   6   21.21    3.29
   2   8  -6   22.70    3.74
  -2   8   6   35.43    4.61
  -2   8   6   22.42    3.48
  -2   9  -6   -1.61    1.49
  -2   9  -6    0.57    1.81
  -2   9  -6    1.90    2.01
  -2   9  -6   -1.13    1.32
  -2   9  -6    1.02    2.02
  -2   9   6    3.39    2.00
   2   9  -6    0.58    1.88
  -2   9   6    0.87    1.84
   2   9  -6    1.39    2.00
  -2   9   6    0.01    2.00
   2   9  -6    1.39    1.71
  -2   9   6    2.00    1.54
   2   9  -6    4.28    2.21
   3   0   6   37.96    2.20
   3   0   6   38.18    2.60
  -3   0  -6   34.06    2.16
   3   0  -6   39.72    2.26
  -3   0   6   33.34    2.56
  -3   0   6   36.57    2.21
  -3   0  -6   37.95    2.54
   3   0  -6   40.06    2.56
  -3  -1   6  105.71    5.18
  -3   1  -6   96.55    5.02
   3  -1  -6   93.78    5.04
  -3   1  -6   96.50    4.81
   3  -1  -6  101.32    4.59
   3   1   6   98.84    5.13
   3   1   6   98.50    4.63
   3  -1   6   99.62    4.97
   3   1  -6  101.20    4.98
   3   1  -6   96.24    5.04
  -3  -1  -6  105.38    4.70
  -3   1   6   92.92    4.91
  -3   1   6  106.60    5.04
  -3  -1  -6   96.53    5.13
   3  -1   6   99.58    4.81
   3   2   6   55.54    3.50
   3  -2  -6   52.30    3.33
  -3   2  -6   46.38    3.12
  -3  -2   6   54.88    3.36
   3   2   6   56.46    2.88
   3  -2  -6   60.46    3.24
  -3   2  -6   51.90    3.18
  -3  -2  -6   50.06    3.41
   3  -2   6   52.31    3.05
   3   2  -6   55.43    3.30
  -3  -2  -6   51.55    2.92
   3  -2   6   52.78    3.12
  -3   2   6   57.28    3.16
   3   2  -6   52.92    3.34
  -3   2   6   51.50    3.35
  -3   3  -6   88.26    5.01
  -3   3  -6  101.76    5.33
   3  -3  -6   97.74    5.34
  -3  -3   6   90.79    5.16
   3   3   6   95.39    5.35
  -3  -3  -6   95.44    5.45
   3  -3   6   98.85    5.22
  -3  -3  -6   95.89    4.88
   3   3  -6   94.62    5.36
   3   3  -6   98.99    5.24
  -3   3   6  100.95    5.47
   3   4   6   16.77    2.50
   3   4   6   18.38    2.47
  -3   4  -6   12.84    2.32
  -3   4  -6   16.85    2.86
   3   4   6    8.26    2.01
  -3   4  -6   13.12    2.09
  -3  -4   6   15.77    2.24
  -3   4  -6   14.19    2.62
   3   4   6   15.08    2.62
   3  -4  -6   10.49    1.94
   3   4  -6   21.15    2.90
   3   4  -6   17.56    2.56
   3   4  -6   11.05    2.01
   3  -4   6   13.28    2.20
  -3   4   6   16.11    2.39
   3  -4   6   12.91    1.97
  -3   4   6   12.72    2.19
   3   4  -6   17.06    2.63
   3   4  -6   18.44    2.93
  -3   4   6   11.42    2.17
   3   4  -6   23.10    3.21
  -3  -4  -6   10.90    1.98
  -3   4   6   10.48    2.34
  -3   5  -6   49.54    4.18
   3   5   6   45.56    4.40
  -3   5  -6   58.57    4.92
   3  -5  -6   46.26    3.97
   3   5   6   47.74    4.54
   3   5   6   49.97    4.12
  -3  -5   6   60.68    4.29
  -3   5  -6   55.23    4.46
  -3   5  -6   51.62    4.60
   3   5   6   43.99    4.12
  -3  -5   6   53.38    4.33
   3  -5  -6   54.38    4.04
   3   5  -6   57.20    4.20
  -3  -5  -6   63.23    4.43
   3   5  -6   49.53    4.70
   3  -5   6   53.24    4.30
  -3   5   6   51.86    4.51
  -3   5   6   52.77    4.36
  -3   5   6   52.96    4.26
   3   5  -6   57.30    4.41
   3   5  -6   59.81    4.70
   3  -5   6   50.30    3.90
  -3   5   6   51.73    4.37
   3   6   6   63.50    5.38
   3  -6  -6   61.37    5.25
  -3   6  -6   69.04    6.83
   3   6   6   59.46    5.10
  -3   6  -6   70.06    6.54
  -3   6  -6   59.83    5.20
  -3   6  -6   55.37    5.24
  -3   6  -6   60.69    4.98
  -3   6  -6   61.44    5.46
   3   6  -6   61.32    5.05
  -3   6   6   57.53    5.30
   3  -6   6   58.92    4.76
  -3   6   6   63.34    5.20
   3   6  -6   64.33    5.28
  -3   6   6   61.53    5.06
  -3   6   6   57.47    5.29
  -3  -6  -6   75.11    5.11
   3   6  -6   52.84    4.83
  -3   6   6   49.05    5.16
   3   6  -6   56.03    5.55
  -3   6   6   57.79    6.28
   3   6  -6   61.40    5.26
   3   6  -6   56.93    6.80
  -3   7  -6    9.38    2.69
  -3   7  -6    3.13    2.44
  -3   7  -6    4.93    3.17
  -3   7  -6   10.39    2.89
  -3   7  -6    4.18    2.30
  -3   7  -6    3.72    2.25
  -3   7   6    4.34    2.13
   3  -7   6    5.58    2.30
  -3   7   6    7.66    2.83
  -3   7   6    4.51    2.23
   3   7  -6   11.38    3.03
  -3   7   6    8.78    2.72
  -3   7   6    8.18    2.50
   3   7  -6    9.31    2.98
   3   7  -6    3.23    2.40
   3   7  -6    6.67    2.70
   3   7  -6    1.43    2.66
  -3   8  -6    1.95    2.48
  -3   8  -6    1.34    1.89
  -3   8  -6    0.62    2.32
  -3   8  -6    1.57    2.28
  -3   8  -6    1.53    2.25
   3   8  -6    3.22    2.34
   3   8  -6    3.45    2.40
  -3   8   6    2.93    2.00
  -3   8   6    3.71    2.47
  -3   8   6    2.22    2.19
   3   8  -6    3.47    2.24
  -3   8   6    5.20    2.04
   3   8  -6    6.06    2.53
   3   8  -6    0.21    2.04
  -3   8   6    4.90    2.42
  -3   9  -6   14.67    2.78
  -3   9  -6   11.84    2.76
  -3   9  -6   12.88    2.64
  -3   9  -6   12.58    2.36
  -3   9  -6   19.20    2.93
  -3   9   6   20.81    3.06
  -3   9   6   14.93    2.52
  -3   9   6   19.16    2.78
  -3   9   6   14.16    2.66
   3   9  -6   17.24    2.78
   3   9  -6   15.37    2.65
  -3   9   6   16.71    3.08
   3   9  -6   21.25    3.31
  -4   0   6    1.42    0.75
   4   0   6    0.65    0.77
   4   0   6    1.31    0.98
  -4   0   6    1.06    0.99
  -4   0  -6    1.53    0.60
   4   0  -6    0.59    0.81
   4   0  -6    1.78    0.98
  -4   0  -6    1.99    1.06
   4   1   6    4.36    1.30
  -4   1  -6    3.18    0.88
  -4   1  -6    3.34    1.20
   4   1   6    3.05    0.92
   4  -1  -6    3.04    1.16
   4  -1  -6    1.24    0.79
  -4  -1   6    3.58    1.28
   4   1  -6    1.85    1.10
   4  -1   6    2.00    0.89
  -4   1   6    3.89    1.06
  -4   1   6    1.01    0.94
   4  -1   6    3.77    1.06
   4   1  -6    2.15    0.95
  -4  -1  -6    1.41    1.20
  -4  -2   6   34.44    2.59
   4  -2  -6   29.05    2.03
  -4   2  -6   31.55    2.33
  -4   2  -6   27.88    2.42
   4  -2  -6   28.47    2.42
   4   2   6   28.39    2.11
   4   2   6   27.74    2.67
   4   2  -6   29.88    2.41
  -4   2   6   28.23    2.17
   4  -2   6   29.56    2.37
  -4  -2  -6   32.63    2.75
  -4   2   6   29.52    2.42
   4   2  -6   28.69    2.55
   4  -2   6   32.39    2.22
   4   3   6    6.21    1.62
   4   3   6    3.93    1.81
  -4   3  -6    6.82    2.05
   4  -3  -6   10.54    1.81
  -4   3  -6    6.84    1.53
  -4  -3   6    6.41    1.64
   4   3   6    6.27    1.71
  -4   3  -6    8.60    1.64
   4   3  -6    5.85    2.07
  -4   3   6   10.21    1.94
  -4   3   6    6.40    2.76
   4  -3   6    6.58    1.46
   4   3  -6    9.67    1.98
   4   3  -6    4.56    1.22
   4  -3   6    8.54    2.05
   4   3  -6    9.53    1.92
  -4   3   6    5.54    1.47
  -4  -3  -6    6.93    1.56
  -4   4  -6    0.63    1.94
  -4   4  -6    2.68    1.92
   4   4   6    3.05    1.79
  -4   4  -6    1.48    1.36
   4   4   6    1.52    1.85
   4   4   6    3.12    1.59
   4   4   6    0.23    2.30
  -4  -4   6    0.25    1.25
   4  -4  -6    5.05    1.61
  -4   4  -6    2.24    1.37
   4  -4  -6    0.06    1.30
  -4   4  -6    4.03    1.88
   4   4  -6    2.56    1.74
   4  -4   6    0.30    1.26
   4   4  -6    1.76    1.64
   4   4  -6    1.81    1.51
  -4   4   6    1.37    1.38
  -4   4   6    4.04    1.89
  -4   4   6    1.88    1.78
   4   4  -6    1.35    1.72
   4  -4   6    3.86    1.73
  -4   4   6    3.96    1.91
  -4  -4  -6    0.30    1.16
   4   4  -6    1.84    1.25
   4   4  -6    1.04    1.47
  -4   5  -6   35.55    3.81
   4  -5  -6   33.24    3.44
  -4  -5   6   32.54    3.48
   4   5   6   34.10    3.89
   4   5   6   35.51    3.69
   4   5   6   32.86    4.17
   4  -5  -6   32.00    3.33
  -4   5  -6   35.35    4.22
   4   5   6   35.89    3.61
  -4   5  -6   39.14    3.76
  -4   5  -6   30.36    3.86
   4   5  -6   38.05    3.69
   4   5  -6   34.00    3.99
   4   5  -6   29.08    3.58
   4   5  -6   37.68    3.61
  -4   5   6   35.24    3.73
   4   5  -6   38.04    3.78
  -4   5   6   30.66    3.82
  -4   5   6   29.57    3.69
  -4  -5  -6   39.40    3.61
  -4   5   6   28.55    3.55
   4  -5   6   35.04    3.27
   4  -5   6   33.89    3.50
   4   5  -6   35.94    3.90
   4  -6  -6    1.90    1.72
  -4   6  -6   -0.28    2.45
  -4   6  -6    0.67    1.74
  -4   6  -6    0.63    2.33
  -4   6  -6    0.39    1.83
  -4   6  -6    2.58    2.26
  -4   6  -6    1.67    1.91
   4   6   6    3.66    2.21
   4   6  -6    4.64    2.79
  -4   6   6    3.85    1.83
  -4   6   6    1.02    2.06
  -4   6   6   -0.18    1.76
  -4   6   6   -3.28    1.62
  -4   6   6   -0.57    2.55
   4  -6   6    1.56    2.00
   4   6  -6    1.46    2.26
   4   6  -6    1.47    2.28
   4   6  -6   -1.32    1.94
   4   6  -6   -0.89    1.77
   4   6  -6    2.54    2.28
  -4   6   6   -1.80    1.78
   4  -7  -6    1.64    2.01
  -4   7  -6    2.08    2.68
  -4   7  -6   -0.23    1.95
  -4   7  -6    1.60    2.42
  -4   7  -6    7.34    2.54
  -4   7  -6    0.93    1.92
  -4   7  -6    1.82    2.39
  -4   7   6    2.57    2.25
  -4   7   6    0.59    1.74
  -4   7   6    2.87    2.50
   4   7  -6    3.32    2.62
  -4   7   6    2.19    1.95
   4   7  -6   -1.66    2.05
   4  -7   6    4.03    2.22
   4   7  -6   -0.75    2.71
  -4   7   6    3.12    2.18
   4   7  -6    2.90    2.53
   4   7  -6    4.89    2.28
  -4   8  -6   13.82    3.02
  -4   8  -6    5.05    2.67
  -4   8  -6    4.94    2.18
  -4   8  -6    7.54    2.60
  -4   8  -6   13.44    2.67
  -4   8  -6    7.36    2.45
  -4   8   6    6.07    2.25
   4   8  -6    9.77    2.81
  -4   8   6    8.71    2.82
   4   8  -6    6.32    2.27
  -4   8   6   14.39    3.20
  -4   8   6    8.03    2.52
  -4   8   6   11.34    2.52
   4   8  -6    7.98    2.76
   4   8  -6    9.93    2.71
  -4   9  -6   14.23    2.71
  -4   9  -6   13.93    2.55
  -4   9  -6   11.89    2.22
  -4   9  -6    9.63    2.75
  -4   9   6   10.89    2.76
  -4   9   6   12.37    2.51
  -4   9   6   14.20    2.18
   4   9  -6   13.56    2.73
  -4   9   6    9.38    2.52
   4   9  -6    6.88    2.87
   4  -9   6   11.68    2.20
   4   9  -6   14.69    2.43
  -4   9   6   12.37    2.23
   5   0   6  280.79   12.66
  -5   0   6  271.56   12.58
   5   0  -6  284.62   12.40
  -5   0   6  278.59   12.25
   5   0  -6  278.95   12.50
   5   0   6  286.39   12.37
  -5   0  -6  273.95   12.73
   5   1   6   24.45    2.15
   5  -1  -6   31.81    2.47
   5  -1  -6   28.54    2.24
  -5  -1   6   29.17    2.53
  -5   1  -6   27.53    2.63
   5   1   6   28.37    2.54
  -5   1   6   28.05    2.35
   5   1  -6   31.74    2.44
   5  -1   6   27.01    2.25
  -5  -1  -6   30.13    2.73
   5   1  -6   31.07    2.42
   5  -1   6   29.66    2.38
  -5   1   6   26.21    2.28
   5   2   6   18.28    2.43
  -5  -2   6   22.11    2.22
  -5   2  -6   20.30    2.58
   5  -2  -6   20.19    2.16
   5   2   6   19.00    1.89
   5  -2  -6   18.65    1.88
  -5   2  -6   19.32    2.26
  -5  -2  -6   19.28    2.39
   5   2  -6   21.08    2.12
   5   2  -6   19.06    2.29
   5  -2   6   15.55    2.12
  -5   2   6   13.93    2.06
   5   3   6   34.53    4.07
   5   3   6   38.44    3.22
  -5   3  -6   36.09    3.04
  -5  -3   6   39.69    3.22
  -5   3  -6   38.59    5.58
   5   3   6   40.87    3.64
   5  -3  -6   37.27    3.10
   5   3   6   37.21    3.33
  -5   3  -6   39.57    2.96
   5   3   6   31.74    3.63
  -5   3  -6   31.08    3.26
   5  -3  -6   35.88    3.19
  -5   3   6   41.57    4.06
   5   3  -6   43.51    3.01
   5   3  -6   36.53    3.50
   5   3  -6   28.20    3.43
  -5   3   6   35.69    3.06
   5   3  -6   33.85    3.19
   5   3  -6   32.38    3.37
  -5   3   6   33.55    3.07
  -5  -3  -6   33.91    3.05
   5  -3   6   38.93    2.99
   5  -3   6   31.84    3.28
  -5   3   6   34.26    3.40
   5  -4  -6   -0.12    1.22
  -5   4  -6    0.66    1.38
  -5   4  -6    1.35    1.31
   5   4   6    0.40    1.44
   5   4   6    1.44    1.71
   5  -4  -6   -2.24    1.32
  -5  -4   6    1.28    1.38
  -5   4  -6   -1.38    1.83
  -5   4  -6   -0.35    1.94
  -5   4  -6   -0.84    1.58
   5   4   6    0.72    1.44
   5  -4   6   -0.41    1.53
  -5   4   6    1.42    1.98
  -5   4   6   -0.75    1.42
   5   4  -6   -0.84    1.48
  -5  -4  -6   -1.31    1.32
   5  -4   6    0.29    1.18
   5   4  -6   -1.12    1.39
  -5   4   6    0.82    1.65
   5   4  -6   -0.45    1.37
   5   4  -6   -1.62    1.56
  -5   4   6   -0.97    1.23
  -5  -5   6   13.87    2.59
  -5   5  -6   15.40    3.01
   5   5   6   10.50    2.56
   5  -5  -6   10.93    2.53
   5   5   6    9.35    2.66
  -5   5  -6    8.09    2.41
  -5   5  -6    8.87    2.71
  -5   5  -6    8.48    2.32
   5  -5  -6    9.25    2.25
   5   5   6   13.36    2.89
   5   5  -6   10.76    2.80
   5   5  -6    9.51    2.49
  -5   5   6   10.18    2.44
   5   5  -6   13.19    3.11
   5  -5   6    8.17    2.27
  -5  -5  -6    7.75    2.24
   5   5  -6    9.89    2.56
  -5   5   6    8.44    2.46
  -5   5   6    8.51    2.12
   5  -5   6   10.43    2.20
  -5   5   6   13.76    3.13
   5   6   6   60.99    5.19
   5  -6  -6   58.87    4.76
  -5  -6   6   61.48    5.18
  -5   6  -6   67.56    5.51
  -5   6  -6   60.36    6.40
  -5   6  -6   56.00    5.36
  -5   6  -6   60.87    5.10
   5   6   6   59.80    5.26
   5   6   6   57.61    6.16
  -5   6  -6   59.16    5.57
  -5   6  -6   58.58    6.38
  -5   6   6   50.43    4.86
  -5   6   6   65.38    6.43
   5   6  -6   65.07    5.63
   5   6  -6   58.72    5.53
   5  -6   6   61.75    5.10
   5   6  -6   53.42    5.95
   5   6  -6   61.16    5.27
  -5   6   6   63.54    5.74
  -5   6   6   63.27    5.28
  -5   6   6   70.33    5.80
   5   6  -6   48.43    6.38
  -5   6   6   65.48    5.18
  -5   7  -6    2.09    2.48
  -5   7  -6    0.53    1.84
  -5   7  -6    0.83    2.14
  -5   7  -6   -1.78    1.71
   5  -7  -6    2.59    1.90
  -5   7  -6   -0.43    2.52
  -5   7  -6    5.74    2.59
   5   7  -6    5.95    2.52
  -5   7   6    1.82    2.07
   5   7  -6    2.67    2.91
   5   7  -6   -1.35    2.13
   5   7  -6    4.88    2.49
  -5   7   6    2.52    2.48
  -5   7   6    2.45    2.49
   5   7  -6    2.93    2.02
  -5   7   6   -0.96    1.79
  -5   7   6    3.91    2.09
  -5   8  -6    4.78    2.38
  -5   8  -6    6.09    2.53
  -5   8  -6   11.14    2.45
  -5   8  -6    7.52    2.50
  -5   8  -6    6.45    2.17
  -5   8  -6    4.75    2.47
   5   8  -6    9.32    2.50
   5   8  -6    5.72    2.14
   5   8  -6    6.70    2.35
   5   8  -6    8.98    2.90
  -5   8   6    6.75    2.34
  -5   8   6    4.99    1.90
  -5   8   6    4.92    2.08
   5   8  -6    6.34    2.46
  -5   8   6    4.03    2.28
  -5   8   6    4.94    2.29
  -5   9  -6   13.53    2.23
  -5   9  -6   15.81    2.45
  -5   9  -6    9.58    2.51
   5   9  -6   10.49    2.30
  -5   9   6   13.90    2.13
  -5   9   6   13.58    2.44
  -5   9   6   12.17    1.91
   5   9  -6   11.16    2.14
   6   0  -6   58.55    3.64
   6   0  -6   53.97    3.59
   6   0   6   55.83    4.10
   6   0  -6   50.63    4.10
  -6   0   6   61.73    3.56
   6   0   6   57.14    3.60
   6   0   6   59.84    3.87
  -6   0   6   58.69    3.72
  -6   0  -6   59.45    3.92
   6   1   6    0.10    1.34
   6   1   6    3.26    1.70
   6   1   6    0.71    1.05
   6   1   6    1.17    1.42
  -6  -1   6    0.90    1.29
  -6   1  -6    0.18    1.42
   6  -1  -6    0.66    1.05
   6  -1  -6    2.74    1.59
   6   1   6    0.83    1.13
  -6   1  -6    0.69    1.21
   6  -1  -6   -0.66    1.04
   6   1  -6    0.30    1.57
  -6   1   6   -0.87    1.23
  -6   1   6   -0.57    0.92
  -6  -1  -6    0.17    1.20
   6  -1   6    0.13    1.00
   6   1  -6    0.87    1.01
  -6   1   6    1.74    0.98
   6  -1   6    0.16    1.29
   6   1  -6    1.64    1.09
   6   1  -6   -2.98    1.49
   6  -1   6    0.97    1.01
   6  -2  -6    4.12    1.86
   6   2   6    5.78    1.80
  -6   2  -6    5.58    1.62
   6   2   6    1.55    1.64
   6  -2  -6    3.02    1.26
  -6   2  -6    4.62    1.67
   6   2   6    6.24    1.42
   6   2   6    4.23    1.69
   6   2   6    3.42    1.55
   6  -2  -6    5.37    1.53
  -6  -2   6    4.88    1.56
  -6  -2  -6    5.01    1.68
   6   2  -6    4.13    1.56
   6   2  -6    3.57    1.92
  -6   2   6    5.00    1.51
  -6   2   6    3.93    1.47
  -6   2   6    7.57    2.37
   6  -2   6    9.84    1.95
   6   2  -6    2.92    1.81
  -6  -2  -6    5.27    3.34
   6  -2   6    3.91    1.39
   6   2  -6    3.21    1.94
  -6   3  -6   71.39    4.67
   6   3   6   72.38    4.77
  -6   3  -6   64.80    4.73
   6   3   6   67.58    5.00
   6  -3  -6   64.50    4.48
   6  -3  -6   68.79    4.56
  -6   3  -6   68.48    5.32
  -6  -3   6   69.80    4.64
   6   3   6   68.08    4.84
   6   3   6   67.40    4.91
   6  -3   6   69.30    4.43
   6   3  -6   75.65    5.01
  -6   3   6   63.09    4.57
  -6   3   6   67.79    4.82
   6  -3   6   68.56    4.81
   6   3  -6   58.56    4.85
   6   3  -6   61.54    4.81
  -6  -3  -6   74.04    4.78
  -6   3   6   67.30    5.29
  -6   3   6   62.10    4.46
   6   3  -6   73.79    4.70
  -6   4  -6    8.65    2.23
   6   4   6    7.99    2.53
   6   4   6    7.19    2.42
   6   4   6    5.96    2.19
   6  -4  -6    7.62    2.16
   6   4   6    8.84    2.18
  -6   4  -6    7.84    1.92
  -6  -4   6   10.39    2.45
  -6   4  -6   11.95    2.82
   6  -4  -6   10.00    2.28
   6   4  -6   10.34    2.40
   6   4  -6   11.05    2.71
  -6   4   6    7.85    2.41
   6   4  -6    8.84    2.41
   6  -4   6   11.65    2.35
  -6  -4  -6    6.64    2.02
   6   4  -6    7.56    2.53
  -6   4   6    8.28    2.24
   6  -4   6    8.09    2.16
  -6   4   6    7.03    1.95
  -6   4   6    7.29    2.21
   6   5   6   29.34    4.13
  -6   5  -6   40.49    6.29
   6   5   6   27.64    3.73
  -6   5  -6   39.35    4.46
   6   5   6   23.15    3.41
  -6   5  -6   29.12    3.76
  -6   5  -6   37.13    4.39
   6  -5  -6   27.24    3.33
  -6   5  -6   26.71    4.76
   6   5   6   31.59    4.81
  -6   5   6   32.58    3.68
   6   5  -6   30.61    4.68
   6  -5   6   31.72    3.83
   6   5  -6   20.47    3.31
  -6   5   6   35.80    4.72
  -6   5   6   32.99    4.03
  -6   5   6   22.98    3.85
   6   5  -6   34.73    4.71
  -6   5   6   32.37    3.86
   6   5  -6   30.88    3.91
   6   5  -6   27.16    3.70
  -6   5   6   30.33    4.65
   6   5  -6   29.35    3.80
  -6   6  -6   10.70    3.19
  -6   6  -6   13.12    2.90
   6   6   6   12.14    2.87
  -6   6  -6    8.90    2.98
  -6   6  -6   16.08    3.43
   6  -6  -6   10.76    2.49
   6   6   6    7.39    2.40
  -6   6  -6    9.62    3.28
   6   6   6   10.83    3.28
  -6   6   6   11.18    3.03
   6   6  -6    8.10    3.07
   6  -6   6    8.63    2.65
   6   6  -6    7.64    2.97
  -6   6   6   12.17    3.01
  -6   6   6   19.08    3.66
   6   6  -6   12.62    2.82
   6   6  -6   13.06    2.92
   6   6  -6   13.16    2.97
  -6   6   6   10.59    2.65
   6   6  -6   12.31    2.78
  -6   6   6   12.77    3.12
  -6   6   6   12.63    2.75
  -6   7  -6    8.68    3.03
   6  -7  -6    3.67    1.89
  -6   7  -6   12.74    2.85
  -6   7  -6    7.76    2.57
  -6   7  -6    9.71    3.03
  -6   7  -6    0.80    2.60
  -6   7  -6   11.32    2.62
  -6   7   6   15.12    3.27
   6   7  -6    8.44    2.76
   6   7  -6    3.20    2.97
  -6   7   6    6.82    2.29
  -6   7   6    5.76    2.18
  -6   7   6   10.25    2.52
   6   7  -6    6.17    2.38
   6  -7   6    7.53    2.40
   6   7  -6    7.94    2.53
  -6   7   6    5.22    2.62
   6   7  -6    0.43    1.94
  -6   8  -6    0.99    2.03
  -6   8  -6    0.00    1.34
  -6   8  -6    1.26    2.08
  -6   8  -6    0.04    1.57
  -6   8  -6   -0.77    2.05
  -6   8   6   -0.19    1.54
  -6   8   6    0.84    2.08
   6   8  -6   -2.91    1.67
   6   8  -6   -0.05    1.87
   6  -8   6    0.17    1.56
  -6   8   6   -2.68    1.85
   6   8  -6   -1.81    1.80
   6   8  -6    1.19    2.07
   6   8  -6    0.68    1.87
  -6   8   6   -1.05    1.52
  -6   8   6    1.47    1.58
  -6   9  -6    9.82    1.78
  -6   9  -6   14.72    2.24
  -6   9   6   16.15    2.09
   6  -9   6   21.56    2.68
  -6   9   6   17.09    2.40
  -6   9   6   11.13    1.71
   6   9  -6   16.72    2.52
  -7   0   6  143.93    7.47
   7   0   6  152.23    7.41
   7   0  -6  145.12    7.69
   7   0   6  133.05    7.72
   7   0  -6  145.90    7.98
  -7   0  -6  139.48    7.63
   7   0   6  143.08    7.68
   7   0   6  142.99    7.52
   7   0   6  142.56    8.01
   7   0  -6  149.75    7.41
  -7   0   6  138.36    7.40
  -7   0  -6  138.16    7.66
   7   1   6    1.35    1.44
   7   1   6    0.68    1.68
  -7  -1   6    1.09    1.35
   7   1   6    1.07    1.22
  -7  -1   6    0.80    1.41
  -7   1  -6    1.45    1.46
  -7   1  -6    0.97    1.67
   7   1   6    3.93    1.59
   7   1   6    2.13    1.46
   7  -1  -6    1.86    1.47
   7  -1  -6    2.38    1.32
   7   1  -6    1.02    1.40
  -7   1   6    0.33    1.05
  -7  -1  -6   -0.72    1.09
   7   1  -6    1.88    1.64
   7  -1   6    1.85    1.19
   7  -1   6    1.41    1.74
  -7   1   6   -0.08    1.25
   7   1  -6    2.50    1.73
   7   1  -6   -0.68    1.92
  -7  -1  -6    4.51    1.81
   7  -1   6    0.16    1.52
   7   2   6    9.80    1.90
   7  -2  -6   14.40    2.53
   7  -2  -6    9.44    1.99
   7   2   6   16.23    2.67
   7   2   6   14.31    2.45
   7   2   6   12.64    2.45
   7   2   6   11.16    2.44
   7  -2  -6   11.93    2.86
  -7  -2   6   11.31    2.27
  -7   2  -6   11.35    2.10
  -7   2  -6   10.11    2.20
   7   2  -6    7.52    2.21
  -7   2   6   13.40    2.29
   7   2  -6   11.92    2.34
  -7  -2  -6    8.49    1.99
  -7   2   6   12.76    2.30
   7  -2   6    9.13    1.86
   7  -2   6   12.60    2.29
   7   2  -6    7.90    1.89
   7   2  -6   11.21    2.57
   7  -3  -6    3.74    1.79
   7   3   6    7.21    2.37
  -7   3  -6    3.93    1.82
  -7  -3   6    0.25    1.43
   7   3   6    1.43    1.77
  -7   3  -6    5.06    1.88
   7   3   6    4.22    1.99
   7  -3  -6    2.55    1.64
   7   3   6    4.03    1.67
   7  -3   6   -0.06    1.57
  -7   3   6    6.60    2.45
   7  -3   6    0.14    1.45
   7   3  -6    1.12    1.68
  -7   3   6    0.94    1.39
  -7   3   6    6.51    1.92
   7   3  -6    3.93    2.19
   7   3  -6    2.33    1.94
  -7  -3  -6    1.86    1.74
   7   3  -6    3.71    1.74
   7  -4  -6    1.27    1.70
   7  -4  -6    1.35    1.65
  -7   4  -6    4.06    2.00
   7   4   6    1.61    1.96
   7   4   6    4.80    2.33
   7   4   6    2.89    2.17
  -7   4  -6    1.66    1.72
   7   4   6    0.47    1.81
  -7  -4   6    1.75    1.80
  -7   4   6    2.19    1.99
  -7  -4  -6   -0.55    1.84
  -7   4   6    0.46    1.51
   7   4  -6    1.06    1.94
   7   4  -6    4.26    2.07
  -7   4   6    2.56    1.86
  -7   4   6    5.22    2.33
   7   4  -6    2.16    2.10
   7  -4   6    1.95    1.86
   7  -4   6    0.28    1.67
   7  -4   6    1.99    1.78
   7   4  -6    2.04    1.97
   7   5   6   12.26    2.68
   7   5   6    9.31    3.04
  -7   5  -6   10.18    2.74
  -7   5  -6    6.61    3.27
   7   5   6    7.43    2.39
   7  -5  -6   10.18    2.43
   7   5   6   13.03    2.96
  -7   5  -6   13.22    2.97
   7   5   6   11.46    3.14
   7   5  -6   14.84    3.42
  -7   5   6    9.49    3.30
   7   5  -6    3.96    2.83
   7   5  -6    6.31    2.51
  -7   5   6   13.38    2.73
   7  -5   6    8.49    2.41
  -7   5   6    7.48    2.92
   7   5  -6   14.93    2.88
  -7   5   6   10.37    2.61
   7   5  -6    5.75    2.26
   7   5  -6    6.29    3.18
  -7   5   6   12.81    2.80
   7  -5   6    7.63    2.39
   7   6   6  107.35    7.55
   7   6   6  108.85    7.24
  -7   6  -6  115.32    8.69
   7   6   6  112.90    7.37
   7   6   6  112.29    7.33
  -7   6  -6  115.27    7.38
   7  -6  -6  114.60    6.86
  -7   6  -6  109.29    7.32
   7   6  -6  100.95    7.27
   7   6  -6  110.39    8.11
   7   6  -6  112.42    7.61
  -7   6   6   92.97    7.91
  -7   6   6  103.31    7.00
  -7   6   6   96.08    7.63
   7  -6   6  108.33    6.87
  -7   6   6  111.12    7.50
  -7   6   6  113.04    6.96
  -7   6   6  117.49    7.42
   7   6  -6  116.79    7.58
   7   6  -6  112.42    7.58
   7   6  -6  100.51    7.26
   7  -7  -6    1.09    1.78
  -7   7  -6    2.05    2.01
  -7   7  -6   -4.53    2.19
   7   7   6   -1.14    1.93
  -7   7  -6   -0.02    1.54
   7   7  -6    1.99    2.15
   7  -7   6   -0.38    1.63
  -7   7   6   -0.43    2.25
   7   7  -6    0.89    1.86
  -7   7   6    3.58    2.44
  -7   7   6   -2.68    1.69
  -7   7   6    2.49    1.77
  -7   7   6    1.74    1.84
   7   7  -6   -1.51    1.86
   7   7  -6    1.65    2.44
   7   7  -6   -0.95    2.02
  -7   8  -6   42.63    3.90
  -7   8  -6   38.60    3.76
  -7   8   6   38.88    4.33
  -7   8   6   41.95    3.70
   7  -8   6   37.76    3.71
   7  -8   6   39.94    4.19
  -7   8   6   39.91    3.86
  -7   8   6   38.82    3.75
   7   8  -6   34.72    3.70
   7   8  -6   54.56    4.38
  -7   8   6   39.63    4.52
   7   8  -6   41.86    4.55
   7   8  -6   42.66    4.27
   8   0   6   43.73    3.78
   8   0  -6   33.33    3.44
  -8   0  -6   37.41    3.62
   8   0   6   36.63    3.75
   8   0   6   36.79    3.35
   8   0   6   35.72    3.48
   8   0  -6   39.74    3.34
   8   0   6   30.18    3.24
   8   0  -6   31.63    3.89
  -8   0   6   35.54    3.35
  -8   0  -6   29.97    3.41
  -8   0   6   34.80    3.27
  -8   1  -6   17.35    2.76
   8   1   6   13.30    2.54
   8  -1  -6   10.42    2.40
   8   1   6    8.94    2.11
  -8   1  -6   14.21    2.52
  -8  -1   6    7.66    2.12
  -8   1  -6   10.83    2.10
   8   1   6    9.75    2.49
   8  -1  -6   12.44    2.12
   8   1   6   14.26    2.70
   8   1   6   11.39    2.50
  -8  -1   6   12.54    2.45
   8   1  -6    9.07    2.42
  -8   1   6   12.64    2.33
   8   1  -6   13.78    2.42
   8  -1   6   14.73    2.41
   8  -1   6    9.73    2.31
  -8  -1  -6    5.60    1.69
   8   1  -6   14.57    2.92
   8   2   6   13.39    2.70
   8   2   6   11.54    2.59
  -8  -2   6   13.75    2.62
  -8   2  -6   12.58    2.64
   8   2   6   14.21    2.78
  -8   2  -6   13.17    2.53
   8   2   6    9.37    2.47
   8  -2  -6   12.71    2.66
   8   2  -6    5.56    2.14
  -8   2   6   12.29    2.34
  -8  -2  -6   10.14    2.25
  -8   2   6   15.86    2.50
   8   2  -6    8.28    2.05
   8  -2   6   10.06    2.19
   8  -2   6   13.05    2.61
   8   2  -6    8.17    2.33
   8   2  -6    5.80    2.32
   8   3   6   30.76    3.94
  -8  -3   6   37.76    3.85
   8   3   6   34.58    3.98
  -8   3  -6   38.72    3.74
  -8   3  -6   28.78    3.79
   8   3   6   31.65    3.77
   8   3   6   36.12    4.20
   8  -3  -6   38.89    3.63
   8  -3   6   48.94    4.05
  -8   3   6   36.12    3.73
  -8  -3  -6   36.62    3.94
   8  -3   6   34.17    3.48
  -8   3   6   38.30    3.91
   8   3  -6   33.42    4.20
   8   3  -6   31.01    4.04
   8   3  -6   36.76    4.22
   8   3  -6   39.94    3.78
   8   4   6   -0.70    1.94
   8  -4  -6   -1.57    1.66
   8   4   6    1.33    2.75
   8   4   6    2.54    2.08
  -8   4  -6   -0.84    1.70
   8   4   6    1.55    2.24
   8   4   6    1.22    1.89
   8   4   6    0.52    1.96
  -8   4  -6    0.85    2.13
   8  -4   6    0.41    2.00
   8   4  -6    2.70    2.07
   8   4  -6    1.37    2.05
   8   4  -6    0.01    2.49
  -8   4   6   -3.13    2.52
   8  -4   6    0.98    1.86
   8  -4   6    2.29    2.35
   8   4  -6    1.20    2.08
   8   4  -6    1.27    2.03
  -8   4   6    1.72    1.75
   8   4  -6   -2.52    2.30
  -8   4   6    3.76    2.25
  -8   5  -6    0.95    2.12
   8   5   6    0.11    2.36
   8   5   6    0.93    2.13
  -8   5  -6    2.32    1.90
   8   5   6    0.54    2.13
  -8   5  -6   -2.70    2.40
   8  -5  -6   -0.18    1.74
   8   5   6    1.04    2.06
   8   5   6    4.20    2.38
   8  -5   6   -2.68    1.68
  -8   5   6    1.45    2.43
   8   5  -6    1.67    2.18
  -8   5   6    1.55    2.05
   8   5  -6    0.87    2.28
  -8   5   6    4.04    2.72
   8  -5   6    2.33    2.26
   8   5  -6   -2.68    2.28
  -8   5   6    0.01    1.75
   8   5  -6    4.25    2.09
   8  -5   6    3.47    2.06
   8   5  -6    1.30    1.94
  -8   5   6    2.97    2.02
   8   6   6    1.38    2.08
  -8  -6   6   -0.79    1.85
   8   6   6    3.61    2.26
   8  -6  -6   -1.41    1.75
  -8   6  -6    1.34    1.78
  -8   6  -6    0.20    1.90
   8   6   6    0.03    1.76
   8   6   6    0.19    1.71
  -8   6   6    2.27    2.53
  -8   6   6    0.05    1.58
   8  -6   6    0.58    1.95
   8   6  -6    4.62    2.33
  -8   6   6    2.59    2.08
   8  -6   6    1.31    2.20
   8   6  -6    0.71    2.16
   8   6  -6    2.03    1.97
  -8   6   6    5.76    2.68
  -8   6   6    3.22    1.85
   8   6  -6   -1.14    1.63
   8   7   6    0.63    2.10
  -8  -7   6   -2.32    2.02
   8   7   6   -2.04    1.82
  -8   7  -6    1.49    1.48
   8   7   6   -2.14    1.84
   8  -7  -6    0.81    1.76
  -8   7  -6   -0.54    1.72
  -8   7   6   -1.69    1.78
  -8   7   6   -0.14    1.34
   8  -7   6    0.36    1.90
   8   7  -6    1.63    2.09
   8   7  -6    2.98    2.26
  -8   7   6    2.64    2.15
   8  -7   6   -3.19    1.64
   8   7  -6   -0.50    1.68
  -8   7   6   -1.33    2.38
   8   7  -6    0.11    1.89
  -8   7   6    0.72    1.81
  -8   8  -6    6.07    1.60
  -8   8   6   10.24    1.84
  -8   8   6    7.35    1.99
  -8   8   6    5.59    1.67
   8   8  -6    6.66    1.67
   8  -8   6    6.79    1.72
   8   8  -6    7.41    2.07
  -9   0  -6  277.21   13.46
   9   0   6  279.91   13.26
  -9   0   6  272.21   13.29
  -9   0   6  285.11   13.33
   9   0  -6  245.89   13.05
   9   0   6  281.06   13.88
   9   0  -6  265.62   13.48
  -9   0  -6  270.46   13.22
   9   0   6  277.11   13.54
  -9   1  -6    2.34    2.00
   9   1   6   -0.62    1.63
   9   1   6    2.10    1.66
   9   1   6    1.19    1.83
   9  -1  -6    2.94    1.84
  -9  -1   6    0.53    1.97
   9  -1  -6    2.28    1.82
   9   1   6    1.33    1.74
   9   1   6   -1.89    1.47
  -9   1  -6   -0.28    1.73
  -9   1  -6    1.82    1.66
  -9  -1   6    0.30    1.56
   9   1  -6    1.14    1.81
   9  -1   6    2.84    1.74
   9   1  -6    1.50    2.10
   9   1  -6    0.91    1.84
  -9  -1  -6    3.14    1.90
  -9   1   6    0.76    1.69
   9  -1   6    0.62    1.82
   9   2   6    8.32    2.98
  -9  -2   6    6.53    2.73
   9   2   6   11.74    2.82
   9  -2  -6    7.40    2.22
  -9   2  -6    8.98    2.36
  -9   2  -6   12.90    2.83
   9   2   6   11.48    3.30
   9   2   6    8.04    2.41
   9   2   6    5.65    2.21
  -9  -2   6   10.91    2.40
   9   2   6    8.23    2.59
  -9   2  -6   10.56    2.44
   9   2  -6    6.31    2.63
   9   2  -6    8.81    2.60
   9   2  -6    7.91    3.72
  -9   2   6   13.69    2.60
   9  -2   6   10.20    2.36
   9  -2   6   13.10    3.72
   9   2  -6    8.07    2.36
   9   2  -6    9.07    2.43
  -9   2   6   12.86    2.56
   9   2  -6    3.14    2.15
  -9  -2  -6    5.35    2.42
   9  -2   6    8.14    2.48
   9   3   6   25.76    3.85
   9   3   6   23.35    3.66
  -9   3  -6   21.12    3.04
   9   3   6   23.37    3.79
   9  -3  -6   18.53    2.99
   9   3   6   21.57    3.54
   9   3   6   21.03    3.29
  -9   3  -6   20.41    3.47
   9   3   6   21.33    3.63
   9   3  -6   17.07    3.32
  -9   3   6   17.11    3.01
   9  -3   6   22.35    3.35
   9   3  -6   22.40    3.59
  -9   3   6   28.05    3.38
   9   3  -6   25.43    3.87
   9  -3   6   14.08    3.06
  -9   3   6   20.51    4.36
   9   3  -6   22.68    3.92
   9   3  -6   15.85    3.36
   9   3  -6   18.55    3.28
   9   4   6    2.03    2.43
   9   4   6    2.65    2.20
   9   4   6    5.63    2.27
   9   4   6    5.46    2.59
  -9   4  -6    2.21    1.97
   9   4   6    0.63    2.12
   9  -4  -6    1.81    1.99
  -9   4  -6    2.18    2.09
   9   4  -6    0.48    2.33
  -9   4   6    2.70    2.62
   9   4  -6    1.13    2.15
  -9   4   6   -0.10    1.62
   9   4  -6    0.68    1.96
   9   4  -6    1.61    1.97
   9  -4   6    2.01    2.03
   9  -4   6    0.12    2.14
   9   4  -6   -2.61    1.98
  -9   4   6    2.02    2.10
   9   4  -6    1.73    2.22
   9   5   6    6.16    2.39
   9  -5  -6   10.43    2.48
   9   5   6    3.38    2.03
   9   5   6    8.57    2.82
   9   5   6   10.32    2.65
  -9   5  -6    8.82    2.59
   9   5   6    5.18    2.41
  -9   5  -6    5.31    2.21
   9  -5   6   10.39    2.61
  -9   5   6    5.44    3.01
   9  -5   6    9.95    2.83
  -9   5   6    5.14    2.04
   9   5  -6    6.77    3.77
   9  -5   6   11.43    2.74
   9   5  -6    5.79    2.48
   9   5  -6   10.41    2.82
   9   5  -6    3.09    2.58
  -9   5   6    8.36    2.46
   9   5  -6    3.84    2.32
   9   5  -6    6.61    2.23
  -9   6  -6   46.42    4.31
  -9   6  -6   37.93    4.30
   9   6   6   40.66    4.23
   9   6   6   53.66    4.58
  -9  -6   6   42.97    4.13
   9  -6  -6   47.18    4.21
   9   6   6   57.97    4.66
   9   6   6   41.02    4.59
  -9   6  -6   51.44    4.35
  -9   6   6   48.40    4.34
   9  -6   6   49.19    4.33
   9   6  -6   42.39    4.60
  -9   6   6   48.79    4.49
   9  -6   6   40.78    4.89
  -9   6   6   40.91    5.31
   9   6  -6   37.50    4.47
   9   6  -6   45.72    5.22
  -9   6   6   43.06    4.06
   9   6  -6   39.79    4.64
   9   7   6    0.46    1.57
   9   7   6   -1.05    2.13
   9   7   6   -0.26    1.59
  -9   7  -6    0.37    1.62
   9  -7  -6   -2.08    1.57
  -9   7  -6   -0.97    1.53
   9   7  -6   -1.71    1.87
   9  -7   6   -0.42    2.21
  -9   7   6    2.06    2.25
  -9   7   6   -0.66    1.79
   9   7  -6    2.50    2.06
  -9   7   6   -0.82    1.18
   9  -7   6    0.69    1.51
   9   7  -6   -1.90    1.74
   9   7  -6   -0.16    1.62
  10   0   6   33.74    4.26
  10   0   6   41.56    4.46
  10   0  -6   40.44    5.79
  10   0   6   35.67    4.07
  10   0  -6   28.23    4.18
  10   0   6   42.81    5.32
  10   0  -6   42.21    4.30
 -10   0  -6   32.15    3.75
 -10   0   6   38.93    3.87
 -10   1  -6    9.07    2.54
  10   1   6    8.33    2.67
 -10   1  -6    7.06    2.26
 -10  -1   6    1.10    1.82
 -10   1  -6    5.01    2.17
  10   1   6    2.37    2.84
  10   1   6    0.17    2.42
  10  -1  -6   -1.87    2.97
  10   1   6    4.77    2.00
  10  -1  -6    2.90    2.07
  10  -1  -6    2.85    2.77
  10   1   6    4.44    2.84
  10   1   6   13.55    2.66
  10   1   6    3.24    2.29
  10   1  -6    1.48    2.71
 -10   1   6    9.66    2.78
  10  -1   6    5.88    2.74
  10   1  -6    3.25    2.36
  10  -1   6    6.94    2.56
  10   1  -6    2.26    2.50
  10   1  -6    0.69    2.16
 -10   1   6    5.25    1.91
 -10   2  -6   24.09    3.39
 -10   2  -6   27.27    3.82
  10  -2  -6   20.81    3.31
  10  -2  -6   25.71    3.89
 -10  -2   6   31.55    3.49
  10   2   6   19.20    3.30
  10   2   6   27.30    4.03
  10   2   6   21.07    3.56
  10   2   6   28.56    4.19
 -10   2  -6   25.45    3.60
  10   2   6   27.85    3.69
  10   2   6   23.91    3.53
  10   2  -6   21.90    3.74
  10  -2   6   29.23    3.85
  10   2  -6   22.00    3.87
  10   2  -6   20.77    3.49
  10   2  -6   21.45    4.07
  10   2  -6   22.22    3.54
 -10   2   6   19.12    2.96
  10  -2   6   29.74    4.42
 -10   2   6   24.44    3.74
  10   3   6   14.95    2.88
  10  -3  -6   21.97    3.43
  10   3   6   23.43    3.55
  10   3   6   25.24    3.87
  10  -3  -6   28.22    3.76
  10   3   6   30.33    3.81
 -10   3  -6   20.38    3.06
  10   3   6   21.39    3.30
  10   3   6   28.93    3.81
 -10   3  -6   20.29    3.24
 -10   3   6   29.87    3.55
  10   3  -6   22.42    3.52
  10   3  -6   22.95    3.63
  10   3  -6   31.39    4.69
  10  -3   6   18.09    3.15
  10   3  -6   24.00    3.77
  10  -3   6   24.86    3.74
  10   3  -6   19.49    3.51
 -10   3   6   23.75    3.39
  10   3  -6   29.00    4.03
 -10   4  -6    1.80    1.72
  10   4   6    3.10    2.25
  10  -4  -6   -0.30    1.79
  10   4   6   -0.30    1.62
  10   4   6    2.51    2.02
 -10   4  -6    1.70    1.99
  10   4   6    0.71    1.83
  10   4   6   -0.43    1.95
  10  -4   6    0.14    1.88
  10   4  -6    1.21    2.07
  10   4  -6   -1.61    2.02
  10   4  -6   -0.75    2.16
  10   4  -6    0.73    1.94
 -10   4   6    0.77    1.66
  10  -4   6   -2.13    1.72
 -10   4   6    2.24    1.85
 -10   4   6    2.60    2.63
  10   4  -6   -0.75    2.07
  10   4  -6   -0.81    1.94
 -10   5  -6   15.79    2.90
  10  -5  -6   14.99    2.75
 -10   5  -6   15.70    2.78
  10   5   6   15.60    2.72
  10   5   6   15.27    2.99
  10   5   6   13.44    2.72
  10   5   6    8.57    2.50
  10   5   6   15.67    3.20
  10   5  -6   11.91    2.72
  10   5  -6   17.13    3.09
  10   5  -6   16.89    3.03
 -10   5   6   17.28    3.49
  10   5  -6   16.60    2.92
  10   5  -6   16.04    3.28
 -10   5   6   15.27    2.74
  10   5  -6   12.60    2.88
 -10   5   6   11.10    2.51
  10  -5   6    9.66    2.57
  10   6   6   13.46    2.47
  10   6   6   14.19    2.73
  10  -6  -6    7.37    2.02
  10   6   6    9.95    2.36
 -10   6  -6   11.96    2.36
 -10  -6   6   12.83    2.24
 -10   6  -6   10.70    2.34
 -10   6   6   11.05    2.84
  10   6  -6   14.67    2.65
  10  -6   6   10.26    2.43
 -10   6   6   11.90    2.19
  10   6  -6    7.09    2.11
  10   6  -6    9.47    2.47
  10   6  -6   14.54    2.90
 -10  -6  -6    7.97    2.72
  10   7   6   -0.31    1.28
  10  -7  -6   -0.28    1.17
  10   7   6    0.93    1.35
  10   7  -6   -0.33    1.33
  10   7  -6   -2.75    1.54
 -10   7   6   -0.78    1.01
  10  -7   6   -0.05    1.39
  11   0  -6   48.71    5.45
 -11   0  -6   54.62    4.83
  11   0  -6   50.63    5.82
  11   0   6   49.33    4.76
 -11   0   6   51.85    4.46
  11   0   6   53.14    5.66
  11   0   6   49.36    5.31
 -11   0  -6   52.04    4.68
  11   0  -6   51.16    4.98
 -11  -1   6   24.98    3.50
  11  -1  -6   21.70    3.64
  11  -1  -6   21.40    4.09
 -11  -1   6   23.68    3.28
  11   1   6   22.23    3.55
  11   1   6   28.05    3.82
  11   1   6   30.61    4.48
  11   1   6   33.15    4.13
  11   1   6   22.39    4.03
  11   1   6   23.32    3.47
 -11   1  -6   18.51    3.14
 -11   1  -6   25.46    3.48
  11   1  -6   23.68    4.13
  11   1  -6   34.13    4.18
 -11   1   6   25.50    3.47
 -11   1   6   25.21    3.60
  11  -1   6   22.35    4.09
 -11  -1  -6   34.85    3.79
  11   1  -6   24.59    4.05
  11  -1   6   35.15    4.23
  11  -2  -6    4.67    4.51
 -11   2  -6    5.04    1.90
  11   2   6    6.67    2.47
  11   2   6    7.93    2.57
  11  -2  -6    4.76    2.31
 -11  -2   6    1.66    2.03
  11   2   6    2.14    2.04
 -11   2  -6    9.27    2.37
 -11   2  -6    8.77    2.43
  11   2   6    6.94    2.92
  11   2   6    8.17    2.45
  11   2   6    4.66    2.71
 -11  -2  -6    6.83    2.44
  11   2  -6    4.63    2.41
  11   2  -6   14.11    3.15
  11  -2   6    7.86    2.70
  11   2  -6    1.81    2.21
 -11   2   6    4.93    2.38
  11   2  -6    4.16    2.40
 -11   2   6    9.06    2.25
  11  -2   6    4.93    2.37
  11   2  -6    7.58    3.16
  11  -3  -6   16.01    2.78
 -11   3  -6   20.67    3.47
  11   3   6   18.56    3.45
  11   3   6   22.85    3.33
 -11   3  -6   16.54    2.81
  11  -3  -6   22.22    3.66
  11   3   6   16.32    3.00
  11   3   6   19.45    3.43
  11   3   6   19.20    3.22
  11   3  -6   13.43    2.80
  11   3  -6   12.69    3.01
  11   3  -6   18.70    3.61
 -11   3   6   21.84    3.10
  11   3  -6   11.49    2.92
  11   3  -6   15.26    3.11
 -11   3   6   17.42    2.96
 -11  -3  -6   24.55    3.44
  11  -3   6   17.44    3.18
  11  -3   6   15.64    3.30
  11   3  -6   17.55    3.19
 -11   4  -6    1.77    1.75
  11  -4  -6    4.53    1.90
 -11   4  -6    2.54    1.83
 -11  -4   6    6.14    2.29
  11   4   6    3.84    1.99
  11   4   6    3.58    2.41
  11   4   6    8.00    2.50
  11   4   6    2.33    1.84
  11  -4  -6    3.63    2.30
  11  -4   6    3.78    2.34
  11  -4   6    2.24    2.36
  11   4  -6    4.40    2.24
 -11   4   6    5.03    1.95
 -11   4   6    1.81    1.87
  11   4  -6    3.91    2.35
  11   4  -6    4.42    2.18
  11   4  -6    5.69    2.55
  11   4  -6    2.95    2.25
 -11  -4  -6    4.43    1.98
  11   5   6    2.25    2.10
  11  -5  -6    1.67    1.92
 -11   5  -6    6.01    1.91
  11   5   6    3.53    1.95
  11   5   6    4.79    1.81
  11  -5  -6    3.44    1.76
 -11   5  -6    0.87    1.81
  11   5   6    4.11    2.04
 -11  -5   6    5.12    1.90
  11   5  -6    2.47    1.98
  11   5  -6    0.07    1.95
  11   5  -6    3.62    2.14
  11   5  -6    1.87    1.73
  11  -5   6    3.04    2.17
  11   5  -6    5.57    2.49
 -11  -5  -6    3.77    1.84
 -11   5   6    4.37    1.77
 -11   5   6    5.69    2.04
 -11   6  -6   22.48    2.81
  11   6   6   27.72    3.26
  11  -6  -6   25.05    3.12
  11   6   6   29.17    3.21
 -11   6   6   29.20    2.80
  11  -6   6   22.23    3.23
  11   6  -6   20.45    3.07
  11   6  -6   23.46    2.86
  12   0   6   63.55    5.63
  12   0  -6   80.91    6.56
 -12   0   6   70.44    5.63
  12   0  -6   77.22    5.92
 -12   0   6   74.77    5.35
 -12   0  -6   84.00    5.76
 -12   0  -6   62.78    5.24
  12   0   6   70.28    6.25
  12   1   6   -1.91    2.17
  12   1   6   -2.86    1.83
  12  -1  -6    1.02    1.93
  12   1   6    0.41    1.76
  12   1   6   -3.10    2.09
 -12   1  -6   -1.83    1.71
  12  -1  -6    1.13    2.36
 -12   1  -6    0.31    1.61
 -12  -1   6    1.11    1.71
  12  -1   6    2.20    2.29
 -12   1   6    2.48    1.79
  12   1  -6   -3.68    2.20
 -12   1   6   -1.37    1.81
  12   1  -6   -1.55    1.94
 -12  -1  -6    0.12    1.72
  12  -1   6    0.08    1.80
 -12  -1  -6   -2.41    1.63
  12   1  -6    2.03    2.19
  12   2   6    3.97    2.13
 -12   2  -6    2.18    2.50
 -12  -2   6    3.59    1.97
  12  -2  -6    5.61    3.27
  12  -2  -6   11.75    2.80
  12   2   6    7.46    2.38
 -12   2  -6    5.78    1.99
 -12  -2   6   10.50    3.36
  12   2   6    7.96    2.80
  12   2   6    5.18    2.32
  12   2   6    5.77    2.82
  12  -2   6    4.48    2.13
 -12  -2  -6    7.96    2.06
  12  -2   6    0.86    2.38
  12   2  -6    8.16    2.64
 -12   2   6    5.65    2.20
  12   2  -6    4.02    2.63
  12   2  -6    4.51    2.41
 -12  -2  -6   10.01    2.57
  12   3   6   16.47    3.21
 -12   3  -6   10.91    2.31
  12   3   6   16.04    2.73
  12   3   6   18.50    3.08
  12   3   6   10.52    2.80
  12  -3  -6   16.77    2.95
 -12  -3   6   13.22    2.62
 -12  -3  -6   11.44    2.52
  12  -3   6    9.73    2.59
 -12  -3  -6   10.84    2.49
  12  -3   6    8.35    2.39
  12   3  -6   12.49    3.04
  12   3  -6   11.24    2.77
 -12   3   6   12.14    2.27
  12   3  -6   11.57    2.80
  12   3  -6   15.80    2.91
  12   3  -6   13.73    3.27
 -12   3   6   15.07    2.77
  12   4   6    4.55    2.29
 -12   4  -6    1.53    1.64
  12  -4  -6    1.01    1.64
  12   4   6    3.37    1.81
 -12   4  -6    2.07    2.07
  12  -4  -6    4.18    2.44
  12   4   6    6.53    2.34
 -12  -4   6    7.31    1.98
  12   4   6    0.10    1.67
 -12   4   6    3.16    1.73
  12   4  -6    2.30    1.80
  12   4  -6    7.73    2.40
  12   4  -6    5.29    2.11
  12  -4   6    3.37    1.93
  12   4  -6    4.96    1.99
 -12  -4  -6    3.13    1.82
  12   4  -6    2.22    2.05
 -12   4   6    4.72    1.99
 -12  -5   6    2.67    1.61
 -12   5  -6    1.47    1.34
  12  -5  -6    0.18    1.58
 -12  -5   6   -0.15    1.54
  12   5   6    1.75    1.55
  12   5   6    1.31    1.82
  12   5   6    1.51    1.46
  12  -5  -6    1.19    1.95
  12  -5   6    1.67    1.57
 -12   5   6    1.32    1.17
  12   5  -6    1.02    1.47
  12   5  -6    0.58    1.70
  13   0   6    2.97    1.99
  13   0  -6    3.46    2.42
 -13   0  -6    6.51    1.80
 -13   0   6    4.94    1.83
 -13   0  -6    5.42    2.17
  13   0   6    2.27    2.12
 -13   0   6    4.30    1.88
  13   0  -6    4.43    2.27
 -13   1  -6    1.62    1.79
  13  -1  -6    2.38    2.01
  13  -1  -6    0.77    2.02
  13   1   6    4.39    2.19
  13   1   6    1.82    2.30
  13   1   6    1.06    1.66
 -13  -1   6    4.57    1.73
 -13   1  -6    4.91    1.77
  13   1   6    1.63    1.85
 -13  -1   6    3.73    1.88
  13   1  -6    3.36    2.34
  13   1  -6    0.99    1.95
 -13  -1  -6   -0.34    1.79
 -13   1   6    2.06    1.81
  13  -1   6    4.46    2.36
 -13  -1  -6    3.57    1.77
 -13   1   6    1.51    1.62
  13  -1   6    4.42    2.14
  13  -2  -6    5.25    2.21
  13   2   6    3.60    1.94
  13   2   6    6.77    2.11
  13  -2  -6    5.69    3.85
 -13  -2   6    6.17    1.95
 -13   2  -6    7.40    1.93
  13   2   6    1.79    1.89
 -13  -2   6    1.31    2.11
  13   2   6    3.25    2.27
 -13  -2  -6    2.81    1.68
 -13   2   6    6.50    2.04
  13   2  -6    1.82    1.89
  13   2  -6    2.09    2.07
  13  -2   6    6.28    2.24
 -13  -2  -6    4.72    1.85
  13  -2   6    3.97    2.04
 -13   3  -6   37.64    3.52
 -13  -3   6   35.63    3.43
  13   3   6   34.19    3.76
  13   3   6   35.13    4.08
 -13  -3   6   31.03    3.37
  13  -3  -6   34.89    3.56
  13   3   6   29.22    3.39
  13   3   6   33.42    3.97
  13   3  -6   28.05    3.57
  13   3  -6   38.70    4.38
  13  -3   6   37.56    4.12
 -13  -3  -6   39.09    3.47
 -13   3   6   33.67    3.39
 -13  -4   6    2.05    1.45
  13   4   6    4.01    1.74
  13   4   6    1.83    1.31
 -13   4  -6    1.51    1.33
 -13   4   6    0.55    1.25
  13   4  -6    1.60    1.63
  13   4  -6    2.09    1.62
  13  -4   6    0.56    1.29
 -14   0  -6    6.25    1.88
  14   0  -6   10.02    2.28
  14   0  -6    6.50    2.21
  14   0   6    4.92    1.97
 -14   0  -6    8.37    1.73
 -14   0   6    5.77    1.76
  14   0   6    7.72    2.13
 -14   0   6    3.70    1.99
  14  -1  -6    1.57    1.69
  14  -1  -6    0.45    1.70
  14   1   6    0.35    1.84
 -14  -1   6    0.13    1.27
  14   1   6   -0.12    1.65
 -14   1  -6    0.07    1.15
  14   1  -6   -1.97    2.56
  14  -1   6    0.19    1.70
 -14  -1  -6    1.68    1.30
 -14   1   6    0.38    1.40
  14   1  -6    3.76    1.80
 -14  -1  -6    5.55    1.88
 -14   1   6    0.72    1.55
 -14  -2   6    0.87    1.19
  14   2   6   -0.19    1.69
 -14   2  -6    0.20    1.24
  14   2   6    1.02    1.32
  14   2  -6   -0.35    1.45
  14  -2   6   -0.21    1.39
 -14   3  -6    1.50    1.21
 -14  -3   6   -0.11    1.02
  14   3   6    0.84    1.32
  14   3   6    0.95    1.51
  14  -3   6    3.58    1.58
  14   3  -6   -0.66    1.34
   0   0   7   -0.32    0.40
   0   0   7   -0.51    0.80
   0   0  -7    0.10    0.85
   0   0   7    0.23    0.80
   0   0  -7   -1.68    0.65
   0  -1   7    0.14    0.61
   0   1   7   -0.13    0.84
   0  -1   7    0.33    0.84
   0   1  -7    0.17    0.85
   0  -1  -7   -0.52    0.76
   0   1  -7   -0.32    0.56
   0   1   7   -0.67    0.73
   0  -2  -7  226.07   10.11
   0  -2   7  222.87    9.92
   0  -2   7  217.45   10.02
   0   2   7  211.60   10.07
   0   2  -7  236.13   10.27
   0   2   7  218.44   10.33
   0  -3  -7    0.66    0.96
   0   3  -7    0.27    0.82
   0   3   7   -1.17    0.80
   0  -3   7    0.56    0.94
   0  -3   7    0.23    0.89
   0   3   7    0.27    1.06
   0  -4   7   20.61    2.34
   0   4   7   21.27    2.91
   0   4   7   17.87    2.12
   0   4  -7   15.33    2.30
   0   4  -7   23.32    2.97
   0   4  -7   19.98    3.11
   0   4   7   19.36    2.92
   0  -4  -7   17.04    2.07
   0   4  -7   23.26    3.02
   0   4   7   15.44    2.45
   0   4   7   17.04    2.61
   0   5   7    1.70    1.73
   0   5  -7    0.35    1.15
   0  -5   7   -1.68    1.00
   0  -5  -7   -0.53    1.27
   0   5   7    0.08    1.77
   0   5  -7    0.14    1.79
   0   5   7    0.51    1.85
   0   5  -7   -0.08    1.85
   0   5   7   -0.85    1.31
   0   5  -7    1.31    1.32
   0   6  -7    2.77    1.91
   0   6   7    2.60    2.33
   0   6   7    4.32    2.16
   0   6  -7    5.09    2.57
   0  -6  -7    1.67    1.73
   0   6  -7    3.70    1.89
   0   6  -7    3.01    2.16
   0   6   7    5.01    2.18
   0   6   7    5.24    2.29
   0  -6   7    3.63    1.95
   0   7   7    2.58    2.36
   0   7   7    0.89    2.03
   0   7   7    0.64    1.99
   0   7   7   -1.10    2.10
   0   7  -7    2.21    2.37
   0   7  -7    0.00    2.20
   0   7  -7   -1.80    2.09
   0   7  -7   -3.28    2.09
   0   7  -7   -1.27    2.24
   0   7  -7   -0.73    2.56
   0   8   7    5.36    2.62
   0   8   7   10.50    2.75
   0   8   7    8.15    2.76
   0   8  -7    9.19    2.75
   0  -8   7    4.94    2.15
   0   8   7    7.35    2.52
   0   8  -7    5.87    2.44
   0   8  -7    8.48    2.60
   0   8  -7    4.88    2.75
   0   8  -7    7.08    2.48
   0   9  -7   -1.21    1.77
   0   9  -7   -1.84    1.62
   0   9  -7    1.36    1.63
   0   9   7   -0.20    1.37
   0   9  -7   -1.74    1.61
   0   9   7   -0.42    2.17
  -1   0   7    0.00    0.77
   1   0   7   -0.54    0.41
   1   0  -7   -1.56    0.80
  -1   0   7    1.39    0.89
  -1   0  -7   -0.25    0.80
   1   0   7    0.31    0.91
  -1   0  -7    0.37    0.71
  -1   1  -7  179.88    8.42
  -1  -1   7  190.76    8.73
  -1   1  -7  193.26    8.71
   1  -1  -7  194.80    8.74
   1   1   7  198.55    8.80
   1   1   7  201.67    8.96
   1   1  -7  184.80    8.11
  -1   1   7  186.14    8.69
   1  -1   7  180.89    8.29
   1  -1   7  191.66    8.69
   1   1  -7  186.41    8.47
   1   1  -7  193.24    8.81
  -1  -1  -7  198.29    8.63
  -1   1   7  189.46    8.76
   1   2   7   22.53    2.24
   1  -2  -7   17.63    1.90
  -1  -2   7   19.40    2.02
  -1   2  -7   22.41    1.66
  -1  -2   7   19.15    1.72
  -1   2  -7   22.41    2.08
   1   2   7   19.38    1.92
   1  -2   7   20.40    1.88
  -1   2   7   21.25    2.25
   1   2  -7   22.98    2.13
  -1   2   7   21.66    1.86
   1  -2   7   25.17    1.89
   1   2  -7   21.35    2.17
  -1  -2  -7   22.30    1.85
  -1  -3   7    0.20    0.88
  -1  -3   7    0.80    0.98
  -1   3  -7    0.10    0.92
   1  -3  -7   -0.26    0.93
   1   3   7    1.40    1.26
   1   3   7   -0.52    0.92
   1   3  -7   -0.40    0.80
  -1   3   7    1.01    0.94
  -1   3   7   -0.73    0.99
   1  -3   7    2.94    1.03
  -1  -3  -7   -0.68    0.82
   1  -3   7    2.13    0.89
  -1   4  -7    0.53    1.75
   1  -4  -7    0.46    1.21
  -1  -4   7    1.10    1.12
  -1   4  -7    0.71    1.68
   1   4   7    2.39    2.91
   1   4   7    2.87    1.67
   1   4   7    0.31    1.13
   1   4   7    0.91    1.64
   1   4   7    1.30    1.45
  -1   4  -7    0.57    1.07
  -1   4  -7   -1.26    1.45
  -1  -4   7    0.50    1.09
  -1   4   7   -0.53    1.50
  -1   4   7    0.05    1.45
  -1   4   7    0.86    1.66
  -1   4   7    0.02    1.18
   1   4  -7    2.43    1.65
  -1  -4  -7   -0.60    0.96
   1  -4   7   -0.22    1.02
   1   4  -7   -0.43    1.03
   1   4  -7    0.20    1.44
   1   4  -7    1.49    1.60
  -1  -5   7   46.22    3.67
  -1   5  -7   41.62    3.71
  -1   5  -7   47.96    4.08
   1  -5  -7   51.56    3.89
  -1   5  -7   46.01    4.48
   1   5   7   39.63    4.11
   1   5   7   48.43    4.28
  -1   5  -7   45.51    4.45
   1   5   7   43.85    4.09
   1   5   7   48.81    4.24
   1  -5   7   40.32    3.46
  -1   5   7   45.31    4.16
  -1   5   7   52.14    4.27
  -1  -5  -7   46.08    3.65
   1   5  -7   47.31    3.84
  -1   5   7   50.08    4.19
   1   5  -7   51.31    4.44
   1   5  -7   47.27    4.32
   1   5  -7   54.60    4.33
  -1   5   7   37.91    3.98
   1   6   7    0.93    2.22
  -1   6  -7    1.20    2.00
  -1   6  -7    3.86    1.91
   1   6   7    1.29    2.04
  -1   6  -7    2.01    2.42
   1  -6  -7    1.97    1.94
  -1  -6   7   -0.82    1.64
   1   6   7    2.86    2.02
  -1   6  -7    2.06    4.29
   1   6   7   -0.14    2.14
  -1   6  -7    0.18    2.09
  -1   6   7    3.67    2.16
   1   6  -7    4.20    2.14
  -1   6   7    1.15    2.68
  -1   6   7    3.56    2.12
   1  -6   7    0.10    1.80
  -1  -6  -7    0.85    1.85
  -1   6   7    5.49    2.27
   1   6  -7    3.40    1.97
   1   6  -7   -4.15    3.56
   1   6  -7    1.53    2.19
   1   6  -7   -3.16    3.31
  -1   6   7    0.51    2.04
   1   6  -7    6.55    2.39
  -1   7  -7   39.90    4.81
  -1   7  -7   42.20    5.86
   1   7   7   43.84    4.82
   1   7   7   41.61    4.69
  -1   7  -7   33.22    4.34
   1   7   7   42.78    4.97
  -1   7  -7   43.20    5.37
   1   7   7   46.20    4.73
  -1   7  -7   43.21    4.92
  -1   7   7   45.43    5.67
   1   7  -7   29.29    4.25
   1   7  -7   39.14    5.25
   1   7  -7   43.89    4.78
  -1   7   7   41.52    4.54
   1   7  -7   44.41    4.81
   1   7  -7   39.98    4.82
  -1   7   7   36.54    4.48
   1  -7   7   41.77    4.35
  -1   7   7   41.76    4.76
  -1   7   7   41.75    4.81
  -1   8  -7    9.34    3.09
  -1   8  -7   12.48    3.11
   1   8   7    6.19    2.61
   1   8   7    2.98    2.43
  -1   8  -7    6.71    2.51
   1   8   7   13.07    2.84
  -1   8  -7    4.35    2.35
  -1   8  -7    5.65    2.35
  -1  -8   7    4.27    2.10
   1   8  -7    8.41    2.80
   1   8  -7   11.04    2.83
   1   8  -7   12.99    3.29
   1   8  -7   10.12    3.37
  -1   8   7    6.65    2.66
  -1   8   7    5.77    2.21
   1  -8   7    6.44    2.16
  -1   8   7    6.32    2.72
  -1   8   7    5.60    2.41
  -1   8   7    7.55    2.56
  -1   9  -7    3.19    2.12
  -1   9  -7    3.19    1.76
  -1   9  -7    2.68    1.82
   1   9   7    0.71    1.53
  -1   9  -7    1.07    1.79
  -1   9  -7    0.74    1.81
   1   9  -7    1.30    1.90
  -1   9   7    5.66    2.31
  -1   9   7    3.15    1.64
   1   9  -7    3.67    1.87
   1   9  -7    7.46    2.24
  -1   9   7    4.10    2.42
   1   9  -7    3.58    2.04
  -2   0  -7   -0.08    0.88
   2   0   7   -0.14    0.49
   2   0  -7    0.17    0.86
  -2   0  -7    0.64    0.83
  -2   0   7    0.84    0.96
   2   0   7   -1.27    0.74
  -2   0   7    1.20    0.79
   2   0  -7    0.81    0.68
   2   1   7   88.30    4.63
  -2   1  -7   85.30    4.34
   2  -1  -7   89.78    4.54
  -2   1  -7   83.40    4.36
  -2  -1   7   77.30    4.44
  -2   1   7   78.44    4.40
   2  -1   7   84.91    4.41
  -2   1   7   79.92    4.40
   2   1  -7   77.39    4.46
  -2  -1  -7   87.51    4.27
   2  -1   7   87.43    4.12
   2   1  -7   77.99    4.21
  -2  -1  -7   87.38    4.60
   2   2   7  162.36    7.70
   2  -2  -7  147.96    7.26
  -2  -2   7  162.68    7.35
   2   2   7  159.52    7.39
  -2   2  -7  144.85    6.91
  -2   2  -7  147.14    7.15
  -2  -2  -7  147.15    6.96
   2   2  -7  140.61    7.20
   2  -2   7  140.03    6.90
   2  -2   7  144.31    6.97
   2   2  -7  143.85    7.14
  -2   2   7  147.92    7.04
  -2  -2  -7  148.61    7.36
  -2   2   7  149.25    7.33
   2  -3  -7    0.09    0.96
   2   3   7    1.28    0.99
  -2  -3   7   -0.28    1.01
   2   3   7    0.15    1.23
  -2   3  -7   -0.11    0.88
   2   3  -7    0.52    0.89
   2  -3   7   -0.08    0.86
  -2  -3  -7   -0.43    0.82
  -2   3   7    1.29    1.10
   2   3  -7    1.23    1.20
  -2   3   7   -0.01    0.83
   2  -3   7    2.27    1.37
  -2   4  -7   15.94    3.06
  -2   4  -7   11.73    2.03
   2   4   7   12.24    2.40
   2   4   7   15.57    2.68
   2   4   7   11.95    2.09
   2  -4  -7   13.51    2.17
   2   4   7   10.33    2.34
  -2  -4   7    9.13    1.83
  -2  -4   7    9.90    1.86
  -2   4  -7   15.69    2.64
  -2   4  -7   14.19    2.56
   2   4   7   10.60    2.17
   2  -4   7   12.89    1.99
   2  -4   7   15.75    2.43
   2   4  -7   14.69    2.24
  -2   4   7   11.93    2.13
   2   4  -7   12.25    2.63
  -2   4   7    9.47    2.25
   2   4  -7   14.61    2.78
  -2  -4  -7   13.99    2.02
  -2   4   7    9.73    2.28
   2   4  -7   15.39    2.60
  -2   4   7   14.13    2.49
  -2   5  -7   17.04    2.97
   2   5   7   19.52    3.13
  -2   5  -7   26.08    3.36
   2   5   7   21.09    3.26
  -2  -5   7   16.43    2.43
  -2   5  -7   14.76    2.72
  -2   5  -7   16.73    2.73
   2   5   7   18.69    3.11
   2  -5  -7   16.00    2.46
   2   5  -7   18.55    3.10
   2   5  -7   22.29    2.74
   2  -5   7   21.13    3.07
  -2   5   7   18.55    2.99
  -2   5   7   14.31    2.76
  -2  -5  -7   24.14    3.92
  -2   5   7   16.56    2.79
   2  -5   7   17.36    2.45
   2   5  -7   12.97    2.80
   2   5  -7   17.45    2.97
  -2   5   7   12.45    2.44
  -2   6  -7    6.91    2.69
  -2   6  -7   -3.18    2.32
  -2   6  -7    7.49    2.48
   2   6   7    6.11    2.28
  -2   6  -7    1.43    1.95
  -2   6  -7    4.38    2.67
   2   6   7    2.47    2.22
   2   6   7    3.18    2.32
  -2   6   7    0.61    2.05
   2   6  -7    1.38    2.89
   2   6  -7    4.62    2.14
  -2   6   7    7.75    2.53
   2   6  -7    9.15    2.57
  -2   6   7    1.95    2.05
  -2   6   7    3.48    2.35
   2   6  -7    5.66    2.28
   2   6  -7    3.78    2.58
  -2  -6  -7    7.55    3.24
   2  -6   7   11.30    2.57
  -2   6   7    8.30    2.57
   2   7   7   34.84    4.31
   2   7   7   36.89    4.60
  -2   7  -7   44.73    5.71
  -2   7  -7   36.40    4.88
  -2   7  -7   42.15    4.79
  -2   7  -7   37.73    4.73
   2   7   7   38.58    4.41
  -2   7  -7   36.90    4.62
  -2   7   7   31.89    4.64
   2   7  -7   36.47    4.96
  -2   7   7   34.52    4.37
   2   7  -7   40.06    5.23
   2   7  -7   42.54    4.75
  -2   7   7   29.28    3.89
  -2   7   7   36.88    4.44
   2   7  -7   40.76    4.65
   2  -7   7   33.56    4.08
  -2   7   7   45.56    4.45
   2   7  -7   32.24    4.47
  -2   8  -7    6.71    2.45
  -2   8  -7    5.35    2.23
  -2   8  -7    2.84    2.07
  -2   8  -7    6.32    2.59
  -2   8  -7    1.45    2.40
   2  -8   7    4.62    2.12
  -2   8   7    6.17    2.45
   2   8  -7    2.81    2.14
   2   8  -7    3.20    2.19
  -2   8   7    1.75    2.24
   2   8  -7    6.20    2.72
   2   8  -7    6.24    2.70
   2   8  -7    4.33    2.30
  -2   8   7    6.99    2.71
  -2   8   7    4.70    2.07
  -2   8   7    4.37    2.20
  -2   9  -7    6.69    2.24
  -2   9  -7    2.44    1.65
  -2   9  -7    1.87    1.83
  -2   9  -7    3.65    1.85
  -2   9  -7    5.41    2.16
   2   9  -7    6.86    2.09
  -2   9   7    2.12    1.70
   2   9  -7    2.77    1.98
  -2   9   7    4.84    2.45
  -2   9   7    6.38    2.27
  -2   9   7    5.53    1.91
   2   9  -7    5.80    1.99
  -2   9   7    1.87    2.05
   2   9  -7    3.40    2.64
   3   0   7    0.34    0.69
   3   0  -7    1.48    1.00
  -3   0  -7   -0.45    0.67
  -3   0  -7    1.82    1.03
  -3   0   7   -0.56    0.96
  -3   0   7    0.89    0.77
   3   0  -7   -0.36    0.69
   3   0   7    0.53    0.84
  -3   1  -7  191.29    8.77
  -3   1  -7  204.25    8.97
   3   1   7  196.74    8.43
   3   1   7  197.39    9.11
   3  -1  -7  193.56    8.40
   3  -1  -7  196.98    9.05
  -3  -1   7  192.00    9.04
   3   1  -7  180.93    8.76
  -3   1   7  185.63    8.89
  -3  -1  -7  197.46    8.61
   3  -1   7  200.00    8.97
   3  -1   7  191.83    8.65
  -3  -1  -7  194.93    9.08
  -3   1   7  188.60    8.87
   3   1  -7  190.49    9.04
  -3   2  -7   16.79    1.84
   3   2   7   12.56    1.90
  -3   2  -7   13.35    1.73
   3  -2  -7   16.90    1.93
  -3  -2   7   14.73    1.88
   3   2  -7   16.71    2.06
   3   2  -7   16.60    2.04
   3  -2   7   16.44    1.79
  -3   2   7   21.90    2.01
  -3   2   7   16.74    1.70
   3  -2   7   15.60    1.71
  -3  -2  -7   17.58    2.05
  -3  -2  -7   15.13    1.64
   3   3   7    1.01    1.69
  -3  -3   7    1.18    1.18
  -3   3  -7    1.36    1.03
   3   3   7   -2.29    1.01
   3  -3  -7   -0.09    0.92
  -3   3  -7   -0.68    0.90
  -3   3   7    0.09    1.08
  -3   3   7   -1.25    1.53
   3  -3   7    0.02    0.98
  -3  -3  -7    0.64    1.13
   3  -3   7   -0.75    1.38
   3   3  -7    0.00    0.81
   3   3  -7    0.23    1.26
  -3   3   7   -0.02    1.56
   3   4   7   43.92    3.73
   3   4   7   42.85    3.52
  -3  -4   7   39.43    3.67
  -3   4  -7   39.94    4.03
  -3   4  -7   44.08    3.57
  -3  -4   7   42.85    3.35
  -3   4  -7   45.17    3.81
   3  -4  -7   45.33    3.53
   3   4   7   36.94    3.66
  -3   4  -7   39.45    3.28
   3   4   7   39.22    4.12
   3   4  -7   41.07    3.67
   3  -4   7   40.25    3.61
   3   4  -7   41.31    3.82
   3  -4   7   40.08    3.28
  -3   4   7   37.93    3.50
   3   4  -7   43.22    3.93
  -3   4   7   32.10    3.63
  -3  -4  -7   45.72    3.66
   3   4  -7   46.49    3.82
   3   4  -7   53.97    3.72
  -3   4   7   43.56    3.65
  -3   4   7   36.47    3.53
   3  -5  -7   17.88    2.61
   3   5   7   16.01    3.10
  -3   5  -7   18.48    3.26
   3   5   7   17.22    3.10
  -3  -5   7   17.32    2.51
  -3   5  -7   18.71    3.19
   3   5   7   19.87    2.94
  -3   5  -7   20.53    3.05
   3   5   7   20.67    3.01
  -3   5  -7   15.98    2.83
  -3  -5  -7   21.05    2.94
  -3   5   7   14.42    2.76
   3   5  -7   18.39    3.20
   3   5  -7   24.33    3.00
  -3   5   7   19.34    3.28
  -3   5   7   18.80    3.01
   3   5  -7   15.63    2.74
  -3   5   7   23.60    3.15
   3  -5   7   26.44    3.34
   3  -5   7   11.17    2.24
   3   5  -7   16.03    2.88
  -3   6  -7    1.47    1.94
  -3   6  -7    3.38    2.08
  -3   6  -7    1.14    2.42
  -3   6  -7   -1.62    2.37
   3   6   7    1.67    2.38
   3   6   7   -1.39    2.00
  -3   6  -7   -1.04    2.15
   3   6   7    3.26    2.12
  -3   6  -7    0.14    2.40
   3   6  -7    0.43    3.10
   3   6  -7    0.22    2.19
   3   6  -7    0.01    2.12
  -3   6   7    5.00    3.27
  -3   6   7    0.37    1.85
   3   6  -7    2.36    2.03
  -3   6   7   -1.54    1.75
   3   6  -7    1.68    2.56
   3  -6   7    1.99    1.90
   3   6  -7    5.03    2.17
  -3   6   7    0.89    1.80
  -3   6   7    2.39    2.03
  -3   6   7    1.73    1.83
  -3   7  -7   46.13    5.89
  -3   7  -7   43.81    5.45
   3   7   7   61.57    7.26
  -3   7  -7   41.64    4.69
  -3   7  -7   48.03    4.94
  -3   7  -7   37.83    4.79
   3   7   7   46.73    5.28
  -3   7  -7   45.40    4.92
  -3   7   7   42.90    4.72
  -3   7   7   53.69    5.98
   3   7  -7   43.04    5.76
   3   7  -7   50.47    5.17
   3   7  -7   49.40    5.12
  -3   7   7   50.62    4.84
   3   7  -7   47.97    5.24
   3  -7   7   39.73    4.29
   3   7  -7   52.99    5.12
  -3   7   7   45.73    5.11
   3   7  -7   42.73    5.26
  -3   7   7   44.21    4.85
  -3   8  -7    3.69    2.46
  -3   8  -7    2.09    2.08
  -3   8  -7    0.46    2.35
  -3   8  -7    3.18    2.21
  -3   8  -7    1.31    1.95
   3   8  -7    5.68    2.31
  -3   8   7    4.09    2.09
   3   8  -7    0.41    2.19
  -3   8   7    4.54    2.25
  -3   8   7   -0.16    1.78
  -3   8   7    1.55    2.00
   3   8  -7    5.59    2.42
   3   8  -7    1.87    2.09
   3   8  -7    3.35    2.25
  -3   8   7    2.55    2.13
  -3   9  -7    2.81    1.99
  -3   9  -7    4.73    1.84
  -3   9  -7    2.11    2.06
  -3   9  -7   -0.16    1.35
  -3   9  -7    4.84    2.06
   3   9  -7    5.97    2.13
  -3   9   7    7.89    2.22
   3   9  -7    5.40    1.94
   3   9  -7    6.67    2.05
  -3   9   7    6.84    1.96
  -3   9   7    4.44    2.00
  -3   9   7    7.01    2.39
  -3   9   7    4.39    1.65
  -4   0  -7    1.53    1.08
   4   0   7    0.05    0.71
   4   0   7   -0.30    0.82
   4   0  -7    1.16    0.86
  -4   0   7   -0.38    0.70
   4   0  -7   -0.77    0.91
  -4   0   7   -0.30    0.90
   4  -1  -7   77.59    4.57
   4   1   7   79.73    4.64
  -4   1  -7   77.51    4.16
   4  -1  -7   78.23    4.02
  -4   1  -7   81.56    4.52
  -4  -1   7   76.68    4.53
   4   1   7   81.43    4.10
  -4  -1  -7   79.52    4.61
   4   1  -7   80.72    4.51
   4  -1   7   80.26    4.23
  -4   1   7   80.31    4.35
   4   1  -7   82.54    4.43
  -4   1   7   89.75    4.54
   4  -1   7   77.92    4.40
  -4   2  -7   25.15    2.29
  -4   2  -7   28.76    2.28
   4  -2  -7   29.83    2.49
  -4  -2   7   26.15    2.60
   4   2   7   21.27    2.41
  -4  -2  -7   23.40    2.49
   4  -2   7   23.71    2.13
   4   2  -7   26.10    2.37
  -4   2   7   30.47    2.31
  -4   2   7   31.43    2.52
   4  -2   7   23.29    2.20
   4   2  -7   27.12    2.44
   4   3   7   26.76    2.69
  -4  -3   7   19.52    2.41
   4   3   7   17.63    2.63
  -4   3  -7   15.85    2.50
  -4   3  -7   20.04    2.23
   4   3   7   26.52    3.46
   4   3   7   27.14    3.26
  -4   3  -7   18.95    2.17
   4  -3  -7   19.65    2.27
   4   3  -7   23.99    2.66
  -4   3   7   18.95    2.41
   4   3  -7   25.17    3.07
  -4   3   7   17.99    2.70
   4   3  -7   18.86    2.90
   4  -3   7   18.07    2.53
   4   3  -7   22.17    3.07
  -4   3   7   18.85    2.63
  -4  -3  -7   21.34    2.54
   4  -3   7   16.47    2.02
  -4   3   7   16.22    2.77
   4   3  -7   18.96    2.21
  -4   4  -7   61.85    4.75
  -4   4  -7   56.22    4.03
   4   4   7   49.34    4.67
  -4   4  -7   50.69    4.02
  -4   4  -7   57.43    4.52
   4   4   7   58.44    4.22
  -4  -4   7   54.61    3.96
   4   4   7   52.42    4.13
   4   4   7   48.21    4.20
   4  -4  -7   51.72    3.94
   4  -4  -7   54.88    4.16
   4  -4   7   49.78    3.83
   4   4  -7   45.76    4.01
  -4   4   7   48.05    4.26
   4  -4   7   58.43    4.21
   4   4  -7   53.28    4.50
   4   4  -7   45.55    4.09
   4   4  -7   49.75    4.40
  -4   4   7   43.44    4.47
   4   4  -7   48.82    4.24
  -4  -4  -7   53.55    4.13
  -4   4   7   60.12    4.26
  -4   4   7   52.39    4.16
   4   4  -7   57.88    4.01
   4  -5  -7    0.74    1.58
  -4   5  -7    0.64    1.89
   4   5   7   -2.35    2.20
  -4   5  -7    1.45    2.17
   4  -5  -7    0.85    1.80
  -4   5  -7   -0.63    1.66
  -4  -5   7   -1.21    1.80
  -4  -5   7    2.83    1.73
   4   5   7   -0.70    1.75
   4   5   7   -0.95    1.64
   4   5   7   -0.61    1.71
  -4   5  -7    0.06    1.48
   4   5  -7    0.97    1.80
  -4   5   7    1.57    1.57
   4   5  -7    0.61    1.78
   4  -5   7    1.96    1.71
  -4  -5  -7    3.72    1.99
  -4   5   7    0.31    1.53
[truncated: 548,391 more chars]
