# Supplementary material for: Crystallographic workshops – a primer and perspective from Whitworth University’s Summer Crystallography Institute
Source: Acta Crystallogr E Crystallogr Commun. 2026 Feb 3;82(Pt 3):313–9. doi: 10.1107/S2056989026000939 (PMC12961664; doi:10.1107/S2056989026000939)
Supplement: Supplementary file 1 [file e-82-00313-sup2.zip › Practice Data Sets/SCI04/SCI04.ins]

TITL SCI04 Pbca
REM R. Semeniuc, Eastern Illinois Univ.
CELL 1.54178 12.8326 8.5137 19.5246 90.000 90.000 90.000
ZERR 4.0000 0.0004 0.0003 0.0006 0.000 0.000 0.000
LATT 1
SYMM 0.5-X, -Y, 0.5+Z
SYMM 0.5+X, 0.5-Y, -Z
SYMM -X, 0.5+Y, 0.5-Z
SFAC C H N O CU
UNIT 72 88 8 32 8
TREF 100
HKLF 4
