# Supplementary material for: Crystallographic workshops – a primer and perspective from Whitworth University’s Summer Crystallography Institute
Source: Acta Crystallogr E Crystallogr Commun. 2026 Feb 3;82(Pt 3):313–9. doi: 10.1107/S2056989026000939 (PMC12961664; doi:10.1107/S2056989026000939)
Supplement: Supplementary file 1 [file e-82-00313-sup2.zip › Practice Data Sets/SCI05/SCI05.hkl]

   0   1   0    0.21    0.09
   0   1   0    0.00    0.14
   0  -1   0   -0.05    0.17
   0  -1   0   -0.04    0.18
   0   2   0   14.96    1.77
   0   2   0   14.20    1.56
   0  -2   0   13.02    1.70
   0  -2   0   14.58    1.74
   0  -3   0   -1.01    0.27
   0  -3   0   -0.19    0.72
   0   3   0   -2.07    0.60
   0  -3   0   -1.65    0.58
   0  -4   0   20.71    2.86
   0   4   0   21.55    2.95
   0  -4   0   23.27    2.91
   0  -5   0   -1.02    0.52
   0  -5   0   -1.52    0.50
   0   5   0    0.94    0.75
   0   6   0  588.18   60.27
   0  -6   0  554.42   60.23
   0  -6   0  536.81   60.15
   0  -7   0   -0.58    0.68
   0  -7   0   -0.39    0.82
   0   7   0    0.31    0.93
   0  -8   0  296.51   32.42
   0  -8   0  308.74   32.02
   0  -8   0  286.46   32.07
   0  -8   0  264.00   32.07
   0   8   0  308.01   32.07
   0  -9   0   -1.89    1.61
   0  -9   0    0.58    1.39
   0  -9   0   -0.48    1.53
   0   9   0   -0.86    1.02
   0   9   0    1.54    1.31
   0  -9   0    1.73    1.99
   0  -9   0    2.41    1.65
   0 -10   0   35.61    5.84
   0 -10   0   34.44    5.78
   0  10   0   22.37    5.12
   0  10   0   46.23    5.36
   0  11   0    2.76    2.15
   0 -11   0    0.31    1.61
   0 -11   0    0.54    3.15
   0 -11   0   -2.30    2.87
   0 -11   0   -0.98    2.85
   0  11   0    0.16    2.34
   0 -12   0  179.40   22.81
   0  12   0  196.34   22.54
   0 -12   0  205.40   22.62
   0  12   0  177.79   22.15
   0 -13   0    6.17    3.20
   0 -13   0    3.97    3.64
   0  13   0    1.91    2.75
   0  13   0    0.86    2.48
   0  14   0    0.38    2.95
   0  14   0    1.40    2.93
   0 -14   0    3.94    3.56
   0 -14   0    4.06    4.02
   0 -15   0    0.36    3.58
   0  15   0    3.65    3.80
   0  15   0    2.06    2.65
   0 -15   0   -4.53    3.53
   0  16   0   -1.39    2.68
   0 -16   0    1.95    5.82
  -1   0   0   -0.19    0.27
  -1   0   0   -0.76    1.00
   1   0   0   -0.18    0.48
   1   0   0    1.17    0.93
  -1  -1   0    0.26    0.30
   1  -1   0   -0.02    0.23
  -1  -1   0    0.09    0.25
  -1   1   0    0.10    0.27
   1   1   0    0.19    0.32
  -1   1   0    0.45    0.26
   1   1   0    0.16    0.23
   1  -1   0   -0.38    0.30
  -1  -2   0    0.38    0.45
  -1   2   0   -0.31    0.20
  -1   2   0    0.04    0.47
   1  -2   0   -0.03    0.34
   1  -2   0    0.45    0.45
  -1  -2   0    0.70    0.51
   1   2   0    0.21    0.39
  -1  -2   0    0.30    0.33
   1  -3   0   -0.79    0.63
   1  -3   0    0.49    0.59
  -1  -3   0   -0.64    0.53
  -1  -3   0    0.79    0.61
  -1  -3   0    0.18    0.38
   1   3   0   -0.98    0.47
  -1   3   0   -0.07    0.65
  -1   3   0    0.11    0.28
  -1  -4   0    0.68    0.65
   1   4   0    1.12    0.65
  -1   4   0    1.20    0.73
  -1  -4   0   -0.33    0.35
   1  -4   0    1.05    0.66
  -1  -4   0   -0.85    0.56
   1  -4   0   -0.21    0.57
  -1   4   0    0.25    0.28
  -1  -5   0    0.76    0.69
   1   5   0    0.16    0.69
   1  -5   0    0.49    0.74
  -1  -5   0   -0.64    0.61
  -1   5   0   -0.40    0.52
   1  -5   0   -0.10    0.60
   1  -6   0    1.23    0.80
   1  -6   0    1.13    0.80
  -1   6   0    0.53    0.73
  -1  -6   0   -0.27    0.66
  -1  -6   0    0.55    0.71
   1   6   0   -0.74    0.63
   1  -7   0    1.31    1.07
  -1   7   0   -0.45    0.97
   1  -7   0   -0.30    0.86
  -1  -7   0   -1.27    0.75
   1   7   0    0.88    0.97
  -1  -7   0   -0.57    0.89
   1  -8   0    1.63    1.62
  -1  -8   0   -0.18    1.17
   1  -8   0    2.65    1.25
   1  -8   0   -1.79    1.67
  -1  -8   0   -0.44    1.47
  -1   8   0    1.06    1.08
   1  -8   0   -0.12    1.12
   1   8   0   -0.31    1.09
   1   8   0   -0.67    0.83
  -1  -8   0    1.01    1.27
   1   9   0    0.83    1.18
  -1   9   0    1.08    1.52
   1  -9   0    1.31    1.51
  -1   9   0    2.40    1.65
   1  -9   0   -0.89    1.32
   1  -9   0   -1.31    1.42
  -1  -9   0   -0.84    0.94
   1   9   0   -0.40    1.42
  -1  -9   0    0.93    1.66
   1  -9   0    1.46    1.34
   1   9   0   -0.20    1.32
  -1  -9   0   -0.19    1.61
  -1  10   0    1.21    1.83
  -1 -10   0    1.96    1.97
   1 -10   0   -0.51    1.61
   1  10   0    0.24    1.67
   1  10   0   -1.44    1.37
   1 -10   0    3.09    2.42
  -1  10   0    0.24    1.55
  -1 -10   0    3.51    1.96
   1 -10   0    2.16    2.04
  -1  11   0    4.68    2.35
   1 -11   0   -4.53    2.56
   1 -11   0    1.69    2.52
   1  11   0   -0.26    1.86
   1  11   0   -0.22    2.64
  -1 -11   0   -2.00    1.65
   1 -11   0    3.03    4.46
  -1 -11   0    3.45    3.11
   1  11   0   -5.18    2.59
   1 -11   0   -0.38    1.98
  -1  12   0   -0.12    2.20
   1  12   0   -2.03    2.16
   1 -12   0   -7.83    4.19
  -1 -12   0    5.14    2.64
   1 -12   0    1.00    3.51
   1 -12   0    0.29    2.43
  -1  12   0    3.27    2.79
  -1 -12   0    3.39    4.61
   1  12   0   -3.73    2.22
  -1 -12   0    0.97    3.04
  -1  13   0   -3.19    2.38
  -1 -13   0    0.79    2.46
  -1 -13   0    3.36    3.25
   1  13   0    0.96    2.59
   1  13   0   -1.63    2.45
   1 -13   0    1.20    3.28
  -1  13   0    0.23    3.07
  -1 -13   0   -6.71    4.46
   1 -13   0    1.53    2.44
  -1  14   0    0.31    3.19
   1  14   0   -0.91    2.48
   1 -14   0    1.73    3.12
   1  14   0    2.68    2.22
  -1  14   0   -0.23    2.45
   1 -14   0    2.65    4.09
  -1 -14   0   -3.59    3.21
  -1 -14   0   -2.25    3.23
  -1 -15   0    4.11    3.79
   1 -15   0    1.40    4.52
   1  15   0   -1.40    2.50
  -1  15   0   -0.41    2.28
   1  15   0    0.52    3.21
  -1 -15   0   -4.71    4.23
   1 -15   0    1.04    3.51
  -1  15   0   -0.52    3.92
  -1  16   0   -0.74    2.55
   1 -16   0    2.51    6.61
   1  16   0   -7.24    2.98
  -1 -16   0   -3.24    4.43
  -2   0   0   75.58    8.18
   2   0   0   76.56    8.63
   2   0   0   71.58    8.22
  -2   0   0   76.12    8.64
   2  -1   0    6.48    1.21
   2   1   0    5.95    1.12
  -2   1   0    6.70    1.08
   2   1   0    4.96    1.25
  -2  -1   0    7.26    1.18
  -2  -1   0    5.62    1.13
   2  -1   0    5.96    1.28
  -2   1   0    5.73    1.07
   2   2   0    7.58    1.36
   2  -2   0    5.75    1.14
  -2   2   0    4.21    1.01
  -2  -2   0    4.85    1.19
   2   2   0    6.40    1.11
  -2  -2   0    6.10    1.21
  -2   2   0    5.98    1.18
   2  -2   0    5.06    1.26
  -2  -3   0   89.97   10.28
  -2   3   0   91.64   10.11
   2  -3   0   95.29   10.23
  -2  -3   0   87.87   10.19
  -2   3   0   89.80   10.32
   2  -3   0   93.23   10.35
   2   3   0   91.39   10.20
   2   3   0   96.43   10.31
  -2  -4   0    5.08    0.95
  -2   4   0    5.22    0.82
   2  -4   0    4.54    1.07
  -2  -4   0    4.74    1.21
  -2   4   0    6.92    1.34
   2  -4   0    5.93    1.32
   2   4   0    5.62    1.17
   2   4   0    4.04    1.01
  -2   5   0    9.25    1.85
  -2  -5   0   11.43    1.90
   2   5   0    9.56    1.81
  -2   5   0    9.63    1.31
   2  -5   0   11.30    1.95
   2   5   0    9.22    1.66
   2  -5   0    8.73    1.69
   2  -6   0  151.25   17.81
  -2   6   0  167.84   18.00
  -2  -6   0  168.40   17.91
   2   6   0  155.79   17.81
   2  -6   0  158.61   17.83
   2   6   0  167.38   17.79
  -2   7   0   -1.35    0.90
   2   7   0   -0.99    0.86
   2   7   0   -0.27    0.86
  -2  -7   0   -0.02    0.86
   2  -7   0    0.68    1.14
   2  -7   0    1.49    1.14
  -2  -8   0   11.91    2.43
   2  -8   0    7.94    2.01
  -2  -8   0   10.41    3.10
   2   8   0   11.11    2.46
  -2  -8   0    7.84    2.03
  -2   8   0    6.92    2.06
   2  -8   0   10.56    2.74
   2  -8   0    7.77    2.02
   2   8   0    5.81    1.67
   2  -8   0    5.81    2.25
   2   8   0    9.94    2.13
  -2   8   0    4.71    1.84
  -2  -9   0   21.60    5.08
  -2  -9   0   34.91    5.12
   2   9   0   23.51    3.94
   2  -9   0   27.41    4.12
  -2   9   0   16.21    3.75
  -2  -9   0   20.91    3.96
   2  -9   0   28.07    4.26
   2   9   0   24.74    3.96
   2   9   0   25.01    4.26
   2  -9   0   23.49    4.34
  -2  -9   0   20.95    4.29
  -2   9   0   18.93    3.89
   2  -9   0   22.99    4.70
  -2  10   0    7.75    2.73
  -2 -10   0   14.05    4.70
   2 -10   0   12.33    3.91
   2 -10   0    4.05    2.57
  -2 -10   0   11.71    3.01
  -2 -10   0    8.90    3.48
   2 -10   0    6.52    2.61
  -2 -10   0    3.56    2.07
  -2  10   0    9.90    2.75
   2  10   0    7.29    2.54
   2  10   0    4.29    2.13
  -2  11   0    9.00    4.38
   2 -11   0    8.80    4.07
  -2  11   0    4.13    2.58
   2  11   0    6.19    2.79
  -2 -11   0    3.80    2.46
  -2 -11   0    1.55    2.58
   2 -11   0    9.84    5.88
   2 -11   0    6.25    3.86
  -2 -11   0    4.75    4.52
   2 -11   0    5.39    2.89
   2  11   0    1.85    2.76
  -2  12   0    0.25    2.57
   2 -12   0    4.94    3.24
  -2 -12   0    0.62    4.15
   2 -12   0    2.39    3.87
  -2 -12   0    3.20    2.90
   2  12   0    1.48    2.11
   2  12   0    2.37    2.56
   2 -12   0    8.32    4.77
   2 -12   0    3.15    3.42
  -2  12   0    8.08    3.66
  -2 -12   0    3.54    2.80
  -2 -13   0   -3.98    4.44
   2 -13   0    9.09    5.53
   2  13   0   -0.70    2.06
   2 -13   0   -0.43    2.44
  -2 -13   0   -2.39    2.45
   2 -13   0    2.38    3.97
   2  13   0   -2.15    2.38
  -2  13   0   -2.54    2.97
  -2  13   0   -1.89    2.59
  -2 -13   0    0.37    2.80
   2  14   0   53.88    8.00
   2 -14   0   47.26    9.51
   2 -14   0   65.71    9.96
  -2  14   0   47.54    8.04
  -2 -14   0   39.19    8.06
  -2 -14   0   24.09    8.63
  -2  14   0   54.51    9.38
  -2 -14   0   48.24    8.95
   2  14   0   45.08    8.46
  -2  15   0   51.04   10.78
   2 -15   0   51.91    9.89
   2 -15   0   58.22   11.16
   2  15   0   66.40    9.24
  -2 -15   0   32.69    8.81
   2  15   0   81.43   11.04
  -2  15   0   69.07    9.59
  -2 -16   0    3.00    4.25
  -2  16   0    1.20    2.63
   2 -16   0    3.08    4.61
  -3   0   0   -0.61    1.68
   3   0   0   -1.44    1.60
   3   0   0    0.36    0.91
  -3   0   0   -0.88    0.82
   3   1   0    1.84    1.36
  -3   1   0    0.46    0.62
  -3  -1   0   -0.39    0.67
   3   1   0   -0.51    1.63
   3  -1   0    0.79    1.32
  -3  -1   0   -0.10    0.97
  -3   1   0    0.43    0.69
   3  -1   0    0.75    1.26
   3   2   0   -1.35    0.62
   3  -2   0   -1.10    0.89
  -3  -2   0    0.79    0.85
   3   2   0    1.23    0.96
  -3   2   0   -0.92    0.67
  -3   2   0    0.01    0.68
   3  -2   0    1.71    0.80
  -3  -2   0   -0.26    0.71
  -3  -3   0   -1.00    0.70
   3  -3   0   -0.10    0.68
  -3   3   0   -0.46    0.57
   3  -3   0   -1.27    0.83
   3   3   0    1.31    0.98
  -3   3   0   -0.88    0.60
  -3  -3   0    0.52    0.77
   3   3   0    0.28    0.67
  -3  -4   0    1.08    0.83
   3   4   0   -0.54    0.64
  -3   4   0    0.16    0.46
   3  -4   0   -1.12    0.61
   3  -4   0    0.37    0.93
  -3  -4   0    0.21    0.62
   3   4   0   -0.34    0.51
  -3   4   0   -0.91    0.77
  -3   5   0   -0.30    0.83
   3   5   0   -0.45    0.57
   3  -5   0    1.41    0.97
  -3  -5   0    1.19    0.64
  -3   5   0   -0.19    0.39
   3   5   0   -0.01    0.74
  -3  -5   0    0.32    0.81
   3  -5   0    0.09    0.78
   3   6   0   -0.14    0.83
  -3  -6   0   -0.52    0.76
   3  -6   0    0.51    0.86
  -3   6   0    0.35    0.84
   3  -6   0    0.08    1.07
   3   6   0   -0.41    0.76
  -3  -7   0   -0.34    1.07
   3  -7   0    0.92    1.10
   3   7   0    0.03    1.01
  -3   7   0    0.20    1.04
   3  -7   0   -0.50    1.03
   3   7   0   -1.14    0.94
   3  -8   0    0.83    1.46
   3   8   0    0.65    1.15
   3  -8   0   -0.28    1.23
   3  -8   0    0.14    1.24
  -3  -8   0   -0.85    1.64
   3   8   0    0.07    1.31
   3  -8   0   -1.32    1.87
  -3   8   0   -2.05    1.26
   3   8   0    1.82    1.26
  -3  -8   0    0.17    1.78
  -3  -8   0   -0.23    1.19
  -3  -8   0   -2.71    1.78
  -3   8   0   -0.33    1.27
   3  -9   0   -1.30    1.55
   3  -9   0    0.42    2.54
   3   9   0   -0.48    1.50
  -3   9   0   -0.19    1.50
  -3  -9   0   -0.21    1.59
   3   9   0    0.67    1.14
  -3  -9   0   -0.37    1.26
  -3   9   0    0.92    1.82
  -3  -9   0   -1.85    2.16
  -3  -9   0   -2.65    1.99
   3   9   0    0.13    1.47
   3  -9   0   -0.74    1.54
   3  -9   0   -0.67    1.71
   3 -10   0    0.34    2.43
  -3  10   0    0.04    1.57
  -3 -10   0   -2.12    1.57
  -3 -10   0   -0.44    1.95
   3 -10   0   -0.28    1.71
   3 -10   0    1.82    2.75
  -3 -10   0    1.53    2.61
  -3  10   0   -4.45    1.93
   3  10   0   -0.57    1.70
   3  10   0   -1.60    1.75
  -3 -10   0    2.16    2.78
  -3 -11   0    2.21    3.28
  -3 -11   0    3.34    2.51
  -3 -11   0   -1.97    3.60
   3 -11   0   -1.89    3.58
  -3 -11   0   -1.62    2.09
   3 -11   0   -6.13    3.10
   3 -11   0    1.24    2.03
  -3  11   0    0.49    2.40
   3  11   0    1.29    1.89
  -3  11   0   -2.00    1.86
   3 -11   0    3.62    3.79
  -3  12   0    2.03    2.46
  -3 -12   0   -2.95    3.83
   3  12   0   -0.54    2.77
   3 -12   0   -0.27    4.04
  -3 -12   0    0.77    2.31
   3 -12   0    0.54    2.71
   3  12   0   -0.85    2.11
  -3  12   0    0.70    2.48
   3 -12   0   -1.74    3.46
  -3 -12   0    3.91    3.02
   3 -12   0    1.72    3.96
   3  13   0   -1.31    2.41
  -3  13   0   -4.96    3.30
   3 -13   0    6.23    3.38
   3  13   0   -0.04    2.52
  -3 -13   0   -2.06    4.02
  -3 -13   0   -3.09    2.53
   3 -13   0   -4.02    5.36
  -3 -13   0    1.33    3.49
   3 -13   0   -0.52    3.92
  -3  13   0    1.98    3.16
  -3 -14   0   -1.87    4.23
  -3  14   0   -0.13    3.77
   3  14   0    0.35    2.72
   3 -14   0    1.19    5.40
  -3 -14   0    0.69    3.10
  -3  14   0    1.29    2.60
   3 -14   0    0.11    4.23
  -3 -14   0   -0.07    4.29
   3 -14   0    3.99    3.07
   3 -15   0   -4.73    3.00
  -3  15   0   -8.51    4.04
   3  15   0    3.15    3.43
  -3 -15   0    1.60    3.28
  -3 -15   0   -2.70    5.70
  -3  15   0    0.00    2.78
  -3 -15   0   12.78    6.32
  -3 -16   0   -2.77    3.26
  -3  16   0   -3.34    2.53
  -4   0   0   30.30    3.92
  -4   0   0   30.29    4.47
   4   0   0   34.28    3.83
   4   0   0   33.56    4.72
   4  -1   0   73.16    8.80
  -4   1   0   68.39    7.73
  -4  -1   0   65.59    8.38
   4   1   0   68.05    7.97
  -4  -1   0   67.17    7.79
   4   1   0   76.22    8.59
  -4   1   0   67.69    7.80
   4  -1   0   59.88    8.51
  -4  -2   0  119.78   13.16
  -4   2   0  124.91   13.21
   4   2   0  118.55   13.68
  -4  -2   0  122.31   13.33
   4   2   0  112.70   13.46
   4  -2   0  118.68   13.56
  -4   2   0  124.15   13.22
   4  -2   0  113.74   13.21
  -4  -3   0   29.92    3.84
   4   3   0   29.52    3.72
   4   3   0   34.03    4.03
  -4  -3   0   28.46    3.68
   4  -3   0   30.00    3.68
  -4   3   0   26.48    3.77
   4  -3   0   29.58    4.31
  -4   3   0   33.65    3.77
   4  -4   0  258.76   30.02
   4  -4   0  274.93   29.70
  -4   4   0  276.81   29.88
  -4  -4   0  270.74   29.62
  -4  -4   0  292.34   29.85
   4   4   0  289.64   29.68
   4   4   0  265.70   29.88
  -4   4   0  264.39   29.61
   4  -5   0  104.95   11.27
  -4  -5   0   91.53   10.58
   4  -5   0   91.58   10.76
  -4  -5   0  100.18   10.90
  -4   5   0   95.73   10.57
   4   5   0   82.76   10.84
  -4   5   0   92.84   10.96
   4   5   0   99.18   10.71
  -4  -6   0  285.85   31.36
   4   6   0  287.32   31.41
  -4   6   0  276.91   31.46
   4  -6   0  279.74   31.64
   4  -6   0  299.97   31.33
   4   6   0  288.99   31.18
   4   7   0   88.51   10.35
   4   7   0   85.02   10.54
  -4   7   0   85.84   10.73
  -4   7   0   94.43   10.83
   4  -7   0   92.19   10.79
  -4  -7   0   95.15   10.69
   4   7   0   88.76   10.69
  -4  -7   0   95.57   11.21
   4  -7   0   84.25   10.75
   4  -7   0   95.55   10.57
   4  -8   0   -0.84    2.41
  -4  -8   0    5.40    2.59
   4  -8   0   -0.77    1.60
  -4  -8   0   -0.27    1.78
  -4   8   0    0.24    1.41
   4  -8   0    0.56    1.54
   4   8   0    0.81    1.43
  -4  -8   0    1.46    1.23
   4   8   0    1.38    1.27
   4   8   0    0.57    1.41
   4  -8   0    2.30    2.45
  -4  -8   0    1.82    2.10
  -4   8   0    0.10    1.60
   4  -8   0    1.78    1.64
  -4  -9   0  231.32   26.64
  -4  -9   0  222.88   26.85
  -4   9   0  242.00   26.24
  -4  -9   0  228.36   26.17
  -4   9   0  239.53   26.38
   4   9   0  210.42   25.77
   4  -9   0  230.86   26.22
   4   9   0  244.36   26.30
   4  -9   0  230.73   26.41
   4   9   0  249.27   26.15
   4  -9   0  228.90   26.65
  -4  -9   0  234.22   26.52
  -4 -10   0    5.01    2.73
  -4  10   0    2.30    2.24
  -4 -10   0    7.94    3.62
  -4 -10   0    9.80    3.71
  -4 -10   0   10.77    3.57
   4  10   0    7.68    2.71
   4 -10   0    8.40    2.95
   4 -10   0   13.84    3.93
  -4  10   0    8.96    3.24
   4 -11   0   80.40   11.50
  -4 -11   0   78.24   11.60
   4 -11   0   76.88   12.02
   4  11   0   71.26    9.58
  -4 -11   0   71.87   10.87
  -4 -11   0   57.62   10.49
  -4 -11   0   70.94   11.40
  -4  11   0   68.92    9.68
   4 -11   0   71.53   10.07
  -4  11   0   83.21   10.45
  -4 -12   0   59.68   11.65
   4  12   0   84.48   10.39
   4 -12   0   75.33   10.68
  -4 -12   0   84.76   12.32
  -4  12   0   82.40   12.13
  -4  12   0   73.31   10.06
  -4 -12   0   83.38   12.51
   4 -12   0   77.20   12.59
   4 -12   0   74.91   12.86
  -4 -12   0   64.46   11.04
  -4 -13   0    3.51    3.02
   4 -13   0   11.86    6.50
  -4  13   0    8.13    4.23
   4  13   0    0.62    2.65
  -4 -13   0    3.64    4.23
   4 -13   0    2.00    3.08
  -4 -13   0    8.49    5.21
  -4  13   0    9.17    3.78
  -4  13   0    2.75    3.33
  -4 -14   0   36.37    8.28
  -4  14   0   26.94    6.34
  -4  14   0   32.64    6.67
  -4 -14   0   20.30    5.83
   4  14   0   28.88    6.05
  -4 -14   0   31.67    7.68
   4 -14   0   45.64    9.31
   4 -14   0   22.20    6.19
  -4  15   0   26.28    6.08
   4 -15   0   13.63    5.28
  -4 -15   0   29.02    6.73
   4  15   0   21.98    5.88
  -4 -15   0   29.39    6.68
  -4  16   0   -0.33    2.91
  -4 -16   0    1.71    3.19
   5   0   0   -0.98    1.34
  -5   0   0   -1.34    0.77
  -5   0   0    0.56    1.32
   5   0   0    0.37    0.71
   5  -1   0   -1.81    1.55
   5   1   0   -1.52    1.32
  -5   1   0    1.70    0.68
  -5   1   0    1.25    0.87
   5  -1   0   -1.15    1.44
  -5  -1   0    0.18    1.49
  -5  -1   0    0.05    0.68
   5   1   0   -0.43    0.76
   5  -2   0   -0.09    1.11
  -5  -2   0    0.57    0.85
   5   2   0   -0.36    1.33
  -5   2   0    1.06    0.80
  -5   2   0    0.23    0.82
   5   2   0   -0.56    1.34
   5  -2   0    0.67    1.69
  -5  -2   0    0.38    1.34
   5  -3   0    0.17    0.88
  -5  -3   0   -0.47    0.98
  -5   3   0   -0.49    0.83
   5   3   0    0.18    1.31
   5   3   0    1.92    1.70
  -5  -3   0    0.20    0.66
  -5   3   0   -0.18    0.83
   5  -3   0   -0.62    1.42
  -5  -4   0    1.83    0.82
   5   4   0    1.26    1.04
  -5   4   0    1.15    0.88
  -5  -4   0    0.81    0.99
   5  -4   0   -0.97    1.16
   5  -4   0    1.28    0.87
   5   4   0   -0.82    1.11
  -5   4   0    0.52    0.98
   5  -5   0   -1.47    1.44
  -5   5   0   -0.15    0.80
  -5   5   0   -0.65    0.96
  -5  -5   0    0.00    0.74
   5   5   0    2.46    1.29
   5  -5   0    0.00    0.94
  -5  -5   0   -1.88    0.85
   5   5   0   -1.81    0.86
   5   6   0    2.75    1.41
   5   6   0   -1.17    1.11
  -5  -6   0    0.44    1.22
  -5   6   0   -2.51    0.99
   5  -6   0   -2.04    0.86
   5  -6   0    3.81    2.47
   5   7   0    0.52    1.47
  -5   7   0   -1.97    1.32
   5   7   0    0.82    2.30
   5  -7   0   -0.99    1.85
  -5  -7   0   -0.81    2.14
   5  -7   0    2.45    1.81
  -5  -7   0   -0.27    2.08
  -5  -7   0   -1.94    1.63
  -5   7   0    0.61    1.52
   5   7   0    0.23    1.36
   5  -7   0    1.58    1.39
  -5  -7   0   -0.95    1.00
   5  -8   0    0.26    1.77
  -5  -8   0   -1.55    1.87
   5   8   0    0.10    1.43
  -5  -8   0    1.15    2.52
   5  -8   0   -1.49    2.60
  -5  -8   0    0.81    1.85
  -5   8   0   -3.28    1.75
  -5   8   0   -3.62    1.33
   5  -8   0   -0.10    1.51
   5   8   0   -1.56    1.48
  -5  -8   0    1.14    1.64
   5  -8   0   -3.30    2.83
   5  -8   0    1.09    1.75
   5   9   0    0.95    1.72
  -5   9   0   -0.01    1.68
  -5  -9   0    0.77    2.71
  -5   9   0   -1.07    2.12
  -5  -9   0    2.58    2.25
  -5  -9   0   -0.27    2.56
   5   9   0    0.50    1.64
  -5  -9   0    2.47    2.00
   5  -9   0    1.13    1.98
   5  -9   0   -1.84    2.57
  -5  10   0   -1.35    1.96
  -5 -10   0   -0.53    2.01
  -5 -10   0   -0.13    2.38
   5 -10   0   -0.58    2.22
   5 -10   0    6.26    3.13
  -5 -10   0    1.85    2.99
   5  10   0   -1.82    1.48
  -5 -10   0   -0.15    2.78
  -5 -10   0   -1.54    2.53
   5 -10   0   -4.90    5.76
  -5  10   0    0.01    2.40
  -5 -11   0    3.31    2.71
   5 -11   0   -1.73    1.78
   5  11   0    1.70    2.51
  -5 -11   0   -4.77    3.08
   5 -11   0    3.66    4.20
  -5 -11   0   -0.62    2.49
  -5 -11   0   -6.89    3.25
  -5  11   0    1.30    2.75
  -5 -11   0    3.89    3.95
  -5  11   0   -1.92    2.06
   5 -11   0   -4.35    3.49
  -5 -12   0   -0.42    3.96
   5 -12   0    4.49    2.91
  -5  12   0    3.52    2.59
  -5  12   0   -1.25    2.53
  -5 -12   0   -2.32    2.61
  -5 -12   0   -3.24    3.80
  -5 -12   0   -5.22    2.51
   5 -12   0    0.98    4.33
   5 -12   0    3.85    4.77
   5  12   0    1.93    2.14
  -5  13   0    1.15    2.85
  -5 -13   0    0.82    4.71
  -5 -13   0   -4.81    3.31
   5 -13   0    6.45    6.25
   5  13   0   -1.15    2.67
  -5 -13   0   -5.94    2.68
  -5 -13   0    3.01    2.86
   5 -13   0   -0.58    2.65
  -5  13   0    2.37    3.29
  -5 -14   0   -0.23    3.18
  -5 -14   0    7.53    4.83
   5  14   0   -0.51    2.40
   5 -14   0    1.32    6.64
  -5  14   0   -0.38    2.65
   5 -14   0   -1.32    2.97
  -5 -14   0  -11.02    6.30
  -5  15   0   -2.79    2.04
   5 -15   0   -5.30    4.99
   5  15   0    2.94    3.24
  -5 -15   0   -1.38    3.07
   5 -15   0   -3.23    3.20
  -5 -15   0    2.54    3.44
  -6   0   0  713.60   77.25
  -6   0   0  717.03   76.80
  -6   0   0  700.76   77.02
   6   0   0  747.06   77.38
   6   1   0   -0.03    0.58
  -6  -1   0    0.25    0.72
  -6   1   0    1.19    0.62
  -6   1   0    1.00    0.82
   6  -1   0   -0.87    1.24
   6   1   0   -0.02    1.31
  -6  -1   0   -1.98    1.35
   6  -1   0   -0.55    1.24
  -6  -2   0   21.39    2.97
   6   2   0   26.94    4.24
   6   2   0   25.77    3.32
  -6  -2   0   23.95    4.26
   6  -2   0   20.30    3.46
  -6   2   0   22.81    3.05
  -6   2   0   19.25    2.86
   6  -2   0   24.84    4.79
  -6   3   0  279.76   29.97
  -6  -3   0  278.98   30.39
   6   3   0  272.11   30.50
   6  -3   0  263.65   30.73
  -6   3   0  277.31   29.88
   6  -3   0  276.74   30.00
  -6  -3   0  274.60   29.87
  -6   4   0  134.39   13.94
  -6  -4   0  122.59   13.70
   6  -4   0  118.91   13.80
  -6  -4   0  123.86   14.17
   6   4   0  120.13   14.31
   6  -4   0  118.22   14.70
  -6   4   0  123.08   13.82
   6   5   0    2.37    1.71
  -6  -5   0    1.13    0.91
   6  -5   0    7.39    2.48
  -6   5   0    2.86    1.31
   6  -5   0    3.51    1.39
  -6  -5   0    2.76    1.44
  -6   5   0    2.38    1.11
   6  -6   0  264.14   29.79
  -6   6   0  302.86   28.81
  -6  -6   0  263.58   28.83
  -6   6   0  259.70   28.77
   6  -6   0  227.46   28.85
   6   6   0  252.21   28.87
  -6  -6   0  256.05   29.45
   6  -6   0  270.01   28.66
  -6  -6   0  244.75   29.12
  -6  -7   0   36.59    6.65
  -6   7   0   47.11    5.91
   6  -7   0   61.03    8.66
  -6  -7   0   47.66    8.44
   6  -7   0   36.40    6.52
   6  -7   0   58.83    9.76
   6   7   0   38.49    6.33
  -6  -7   0   36.45    6.18
  -6  -7   0   50.82    7.83
  -6   7   0   39.56    6.38
   6   7   0   48.73    6.38
   6   8   0   32.25    5.76
  -6  -8   0   33.51    7.23
  -6   8   0   38.94    5.64
   6   8   0   27.10    5.17
   6  -8   0   36.49    5.89
  -6  -8   0   25.21    5.36
   6  -8   0   44.39    7.05
   6  -8   0   33.50    7.82
  -6  -8   0   37.13    6.73
  -6   8   0   29.00    5.48
  -6  -8   0   26.10    5.08
  -6  -9   0  231.08   28.36
   6   9   0  236.87   27.02
   6   9   0  225.49   27.06
  -6   9   0  247.60   27.18
   6  -9   0  220.72   27.21
  -6   9   0  246.20   26.99
  -6  -9   0  253.39   27.90
  -6  -9   0  245.31   27.44
  -6 -10   0    1.02    2.32
   6  10   0    2.94    2.01
   6 -10   0    1.00    3.03
  -6 -10   0   -2.97    2.00
  -6 -10   0   -3.53    2.94
  -6  10   0    1.87    2.04
  -6 -10   0   -1.65    3.75
   6 -10   0   -0.54    1.99
  -6 -10   0   -1.86    3.81
   6 -10   0    3.58    3.75
   6 -11   0   -1.71    3.30
  -6 -11   0   -0.59    2.34
   6 -11   0    2.81    2.86
  -6  11   0   -2.76    2.74
  -6 -11   0    1.17    3.45
   6  11   0   -1.35    2.52
  -6 -11   0    1.31    2.67
  -6 -11   0    6.02    4.07
   6 -11   0   13.51    5.14
  -6 -11   0    7.63    5.04
  -6 -12   0    7.56    3.55
   6 -12   0   17.09    6.39
   6  12   0   19.55    4.95
  -6 -12   0   12.99    4.79
  -6 -12   0    7.07    5.80
   6 -12   0   21.76    5.35
   6 -12   0   11.68    4.68
  -6  12   0   13.33    4.24
  -6 -12   0   21.59    5.27
  -6 -13   0    4.63    4.54
  -6  13   0    2.22    3.08
   6  13   0    2.13    2.86
  -6  13   0    3.56    2.85
   6 -13   0   -1.20    5.07
  -6 -13   0    5.85    3.27
  -6 -13   0    1.72    2.84
   6 -13   0    5.07    3.65
  -6 -14   0   -1.42    2.93
  -6  14   0   -0.62    3.54
   6 -14   0    6.49    4.02
   6 -14   0    4.72    8.83
  -6 -14   0    1.87    3.20
  -6  14   0    4.63    2.37
   6  14   0    1.00    2.96
  -6 -15   0   15.19    4.73
   6  15   0    0.07    2.02
  -6  15   0    9.19    2.68
   6 -15   0    3.00    5.49
   7   0   0   -0.71    1.16
  -7   0   0    1.44    0.89
  -7   0   0    0.49    1.18
   7   1   0    1.17    1.25
   7  -1   0   -0.11    1.11
  -7   1   0    0.87    0.60
   7  -1   0    1.02    1.03
  -7  -1   0   -1.06    1.27
  -7  -1   0    0.44    0.81
  -7   1   0   -1.03    0.75
  -7   2   0   -0.31    0.72
   7  -2   0    0.82    0.98
   7  -2   0    2.02    1.80
  -7  -2   0    0.45    0.70
  -7   2   0    0.58    0.73
  -7  -2   0   -1.35    1.53
   7   2   0   -0.66    1.20
   7  -3   0   -0.87    1.88
  -7   3   0   -0.03    0.78
  -7  -3   0    0.61    0.85
   7   3   0   -1.73    1.31
   7  -3   0   -1.14    1.58
  -7   3   0    0.02    0.87
  -7  -3   0    0.08    1.55
  -7  -4   0   -0.41    1.65
  -7  -4   0    0.52    0.90
  -7   4   0   -0.77    0.72
  -7   4   0   -0.67    0.94
   7   4   0    0.73    1.64
   7  -4   0    6.40    2.63
  -7  -5   0    1.19    1.64
  -7   5   0   -1.31    0.64
  -7   5   0    2.48    1.28
   7  -5   0    3.72    3.10
   7   5   0    2.66    1.92
  -7  -5   0    1.62    1.68
  -7   5   0   -0.76    1.19
  -7  -5   0    7.81    3.21
  -7  -5   0    1.42    0.89
   7  -6   0   -0.39    5.08
  -7  -6   0   -0.41    2.85
  -7  -6   0    0.57    1.43
   7  -6   0    6.56    2.98
   7   6   0   -1.54    1.55
   7   6   0   -2.39    2.12
  -7  -6   0   -0.72    1.56
   7  -6   0   -0.72    1.91
  -7   6   0    1.50    1.32
  -7   6   0    1.50    1.17
   7  -7   0   -2.56    1.81
   7   7   0   -0.46    1.88
   7  -7   0    1.28    4.16
   7   7   0    0.14    1.98
  -7  -7   0    1.66    1.71
  -7  -7   0    4.69    3.32
   7  -7   0   -5.82    6.47
  -7   7   0   -0.19    1.25
  -7  -7   0    0.09    1.50
  -7   7   0    0.14    1.17
  -7  -8   0   -0.51    1.81
   7   8   0   -3.47    1.91
  -7  -8   0   -1.14    1.89
   7  -8   0    2.21    4.10
  -7  -8   0    1.91    5.45
   7   8   0    4.80    2.57
  -7   8   0   -0.07    1.74
  -7  -8   0    1.18    3.05
  -7   8   0    0.35    1.38
   7  -8   0   -2.32    4.30
   7  -8   0    0.00    2.21
  -7  -9   0  -10.94    4.96
  -7   9   0    4.38    1.88
  -7   9   0   -1.80    1.73
  -7  -9   0    2.03    1.68
  -7  -9   0   -0.11    2.64
   7   9   0   -2.99    2.34
   7   9   0    2.17    2.50
   7  -9   0    2.60    2.69
  -7  -9   0    0.36    2.77
   7 -10   0    2.09    3.68
  -7 -10   0    1.08    3.20
   7 -10   0    1.89    2.83
  -7  10   0    2.67    2.26
   7  10   0    0.62    2.71
  -7 -10   0    2.59    2.51
   7 -10   0    0.97    2.59
  -7 -10   0  -11.17   12.52
  -7 -10   0    1.31    2.88
  -7 -10   0    0.11    2.70
   7  11   0   -0.84    2.40
  -7 -11   0   -4.34    3.81
   7 -11   0   -2.05    4.15
  -7 -11   0    1.40    2.74
   7 -11   0    0.64    2.78
  -7 -11   0   -0.55    2.12
   7 -11   0    0.28    2.91
  -7  11   0   -4.53    2.11
  -7 -11   0    1.61    3.19
  -7 -12   0    2.99    4.02
   7 -12   0   -0.66    4.86
   7  12   0    3.68    3.27
   7 -12   0    2.89    2.87
  -7  12   0    2.71    2.59
  -7 -12   0    2.07    3.29
  -7 -12   0   -2.73    2.18
   7 -12   0    1.35    3.10
  -7 -13   0    0.73    3.07
  -7 -13   0    1.29    4.59
   7 -13   0    1.04    5.96
  -7 -13   0    1.02    2.63
   7 -13   0    2.30    3.90
   7  13   0   -0.75    2.92
  -7  13   0   -3.10    1.65
  -7  13   0    0.49    3.01
  -7  14   0    0.69    1.70
  -7 -14   0    0.27    2.43
  -7  14   0    5.84    3.65
   7 -14   0    3.22    3.48
   7  14   0    1.30    3.51
   7  14   0    2.01    2.21
  -7 -14   0    3.39    3.44
   7 -14   0   -3.01    7.90
   7 -15   0   -4.25    5.69
  -7 -15   0    1.32    2.56
   7  15   0   -0.71    1.35
  -7  15   0    2.38    1.47
  -8   0   0   22.32    3.45
   8   0   0   24.50    3.91
   8   0   0   24.98    3.69
  -8  -1   0  232.47   25.11
  -8  -1   0  219.77   25.39
   8  -1   0  222.82   25.44
  -8   1   0  238.12   25.16
   8   1   0  232.01   25.45
  -8  -2   0  258.31   27.63
  -8   2   0  249.46   27.16
   8  -2   0  235.86   27.58
  -8  -2   0  241.80   27.11
   8   2   0  259.42   27.60
  -8   3   0   55.45    6.80
  -8  -3   0   59.46    7.77
   8   3   0   49.47    7.26
   8  -3   0   66.38    8.84
   8   3   0   56.27    7.99
  -8  -3   0   56.27    6.71
  -8   4   0   16.16    2.74
  -8  -4   0    8.81    3.41
   8   4   0   13.76    3.89
  -8   4   0   13.43    2.89
   8   4   0   15.38    3.79
   8  -4   0   17.28    6.12
  -8  -4   0   15.14    2.60
   8  -4   0   16.25    4.92
  -8  -4   0   14.42    3.28
  -8   4   0   16.93    2.65
   8   5   0   11.13    3.15
  -8  -5   0   12.39    2.26
  -8   5   0    9.06    2.33
  -8   5   0    6.65    2.10
   8   5   0   10.77    3.60
  -8  -5   0   10.89    2.75
   8  -5   0    5.91    2.68
  -8  -5   0   11.12    3.89
  -8  -5   0   15.01    3.55
   8  -5   0   17.41    5.72
   8  -5   0   11.42    5.18
  -8   5   0    8.52    2.09
  -8   6   0    0.01    1.35
  -8  -6   0    1.87    2.23
   8  -6   0    1.13    6.34
   8   6   0   -0.74    1.96
   8   6   0   -3.37    2.23
   8  -6   0   -4.03    3.75
   8  -6   0    0.11    2.13
  -8   6   0   -0.46    1.18
  -8  -6   0    2.54    1.60
  -8  -6   0    1.12    3.15
  -8  -7   0   96.13   13.26
   8  -7   0  139.01   21.10
   8  -7   0   88.99   10.81
   8   7   0   75.42   10.72
  -8  -7   0   75.35   10.05
  -8   7   0   71.00    9.61
  -8  -7   0   81.33   10.79
   8   7   0   84.67   10.68
  -8   7   0   76.31    9.57
   8  -7   0   75.57   15.22
  -8   8   0    7.79    2.42
   8   8   0    2.86    2.89
   8   8   0   15.00    4.23
  -8  -8   0   17.17    5.49
  -8  -8   0    7.11    3.06
  -8  -8   0    5.26    3.44
   8  -8   0    2.79    2.70
   8  -8   0   13.92    6.45
  -8   8   0    6.02    2.12
  -8  -9   0    3.92    3.55
  -8  -9   0    4.65    3.39
  -8  -9   0    0.05    2.09
  -8   9   0    3.25    1.95
  -8  -9   0    7.68    3.80
   8  -9   0    6.99    4.95
   8  -9   0    5.23    2.78
   8   9   0   -0.50    2.22
   8  -9   0    3.87    2.72
   8 -10   0  194.62   23.93
   8 -10   0  201.10   25.76
   8 -10   0  221.19   24.69
  -8 -10   0  195.84   24.94
  -8 -10   0  221.58   25.71
   8  10   0  194.45   24.50
  -8  10   0  212.30   23.73
  -8 -10   0  244.16   24.38
   8  10   0  209.42   24.76
  -8 -10   0  167.99   24.73
  -8 -11   0    1.37    3.94
  -8 -11   0    8.33    4.28
  -8  11   0    3.08    2.49
   8 -11   0   12.84    6.00
   8 -11   0    6.74    3.16
   8 -11   0    0.76    2.85
  -8 -11   0    5.33    2.82
   8  11   0    5.84    3.49
   8  11   0   -1.49    2.96
  -8  12   0    9.17    2.97
   8 -12   0    3.93    5.15
  -8 -12   0    8.49    3.77
  -8 -12   0   12.48    3.39
   8 -12   0    2.25    2.78
   8  12   0   11.68    4.48
  -8  12   0   11.84    2.85
  -8 -12   0    4.69    3.47
   8 -13   0    1.80    2.80
  -8 -13   0    2.95    3.20
  -8  13   0   -0.97    1.89
   8  13   0    1.16    2.07
  -8 -13   0   -0.15    2.29
  -8  13   0   -0.54    1.73
   8  13   0    1.73    3.28
   8 -13   0    0.92    6.24
   8 -14   0   -3.99    9.00
   8  14   0   -0.72    1.72
   8 -14   0   -0.44    3.32
  -8 -14   0    1.14    2.44
  -8  14   0   -1.35    1.19
  -9   0   0   -0.16    0.98
   9   0   0    0.14    1.52
  -9   0   0   -0.46    0.99
   9   0   0    0.68    1.21
   9   1   0   -1.32    0.89
  -9   1   0   -0.29    1.07
   9  -1   0    1.36    1.55
   9   1   0   -0.04    1.40
  -9  -1   0    1.19    1.13
  -9   1   0    0.44    0.88
  -9  -1   0   -0.04    0.82
   9  -1   0   -0.23    1.13
  -9   2   0   -0.10    0.75
  -9  -2   0   -0.13    1.10
  -9   2   0    1.26    1.28
   9   2   0    0.18    1.24
  -9  -2   0    0.47    0.86
   9   2   0    0.99    1.70
   9  -2   0    1.77    1.69
   9  -2   0   -1.53    1.05
  -9  -3   0   -0.50    0.78
  -9  -3   0    1.35    1.91
   9  -3   0   -1.50    1.73
   9   3   0    1.26    1.56
  -9  -3   0   -0.12    1.14
  -9   3   0   -0.10    0.96
   9  -3   0   -2.68    1.59
  -9   3   0   -1.61    1.18
  -9   3   0    2.12    1.35
  -9  -3   0   -0.27    1.45
   9  -3   0    0.83    1.85
   9   3   0    0.18    1.21
   9   4   0   -0.09    1.44
  -9   4   0    1.87    1.28
  -9  -4   0   -1.56    2.16
  -9  -4   0   -0.13    1.28
  -9  -4   0    0.01    1.03
   9  -4   0    3.39    1.62
  -9   4   0    1.19    0.94
   9   4   0    1.49    1.98
   9  -4   0   -2.91    2.34
  -9  -4   0   -0.47    1.34
  -9   4   0   -1.83    1.26
   9  -4   0    3.33    3.13
   9  -5   0    3.58    5.54
   9   5   0    1.58    2.20
  -9  -5   0   -0.38    1.08
   9  -5   0   -1.19    1.47
  -9  -5   0    0.16    1.45
   9  -5   0    2.69    4.48
  -9   5   0   -1.63    1.12
   9   5   0    0.96    1.80
  -9   5   0    0.77    1.30
  -9   5   0    2.48    1.56
  -9  -5   0    2.46    2.95
   9   6   0    2.45    2.49
   9  -6   0    0.15    2.00
   9  -6   0    6.45    7.53
  -9   6   0    1.26    1.23
   9  -6   0  -10.56    5.62
  -9  -6   0    0.60    2.87
   9   6   0    1.83    2.15
  -9  -6   0   -1.41    1.48
  -9   7   0   -0.20    1.32
   9  -7   0    0.48    2.12
   9   7   0   -1.48    3.72
   9   7   0   -0.94    2.44
  -9  -7   0    0.00    3.28
  -9  -7   0   -1.96    1.40
   9  -7   0    0.33   11.65
   9   7   0    3.37    2.92
   9  -7   0    9.77   10.77
  -9  -8   0    0.18    3.32
   9  -8   0    4.54    4.22
  -9  -8   0   -0.11    1.79
  -9  -8   0    4.79    3.63
  -9   8   0   -2.89    2.24
   9  -8   0   -1.81    2.12
   9   8   0    1.46    2.65
  -9  -8   0   -1.37    2.36
   9   8   0   -3.03    3.00
   9  -8   0   16.63    8.92
  -9   8   0   -1.13    1.17
  -9   9   0    1.05    1.51
   9  -9   0   -0.68    3.78
  -9   9   0   -1.28    2.70
   9   9   0    1.49    2.81
  -9  -9   0    6.20    3.87
  -9  -9   0    0.90    1.93
   9   9   0    0.16    3.66
  -9  -9   0    0.50    2.39
  -9  -9   0    0.72    3.09
   9  -9   0   -3.05    2.44
   9  -9   0   -0.44    2.04
   9  10   0    2.89    2.82
  -9 -10   0    0.81    2.00
   9  10   0    3.07    3.68
   9 -10   0   -1.52    4.94
  -9 -10   0   -0.71    3.44
  -9  10   0    0.89    1.46
   9 -10   0    2.08    2.41
  -9 -10   0    0.47    3.39
   9 -10   0   -0.72    2.11
  -9 -11   0   -1.15    3.29
  -9 -11   0    2.55    3.28
  -9 -11   0    1.36    2.24
  -9  11   0    1.03    1.62
   9 -11   0    2.45    4.92
   9  11   0    0.14    2.64
   9 -11   0   -2.60    2.07
   9  11   0    0.73    3.64
   9 -11   0   -2.66    2.05
   9 -12   0    0.37    2.06
  -9  12   0    0.89    1.89
  -9 -12   0   -1.04    2.77
   9 -12   0    9.73    5.89
   9  12   0    0.08    2.05
  -9 -12   0   -0.50    1.84
   9  12   0    2.83    3.91
  -9  12   0    0.20    1.76
  -9  13   0   -1.26    1.52
  -9 -13   0   -4.08    2.11
   9 -13   0    0.63    5.52
   9  13   0   -1.12    3.50
   9 -13   0    0.18    2.11
   9  13   0   -1.50    1.52
  -9  13   0    0.45    1.39
  -9 -13   0    0.64    1.87
  -9  14   0    0.52    1.13
   9 -14   0   -1.48    3.30
  -9 -14   0   -0.62    1.86
   9  14   0    1.40    1.34
  10   0   0  320.20   32.51
 -10   0   0  288.71   32.16
 -10   0   0  286.38   32.18
  10   0   0  286.60   32.63
 -10  -1   0  132.59   15.30
 -10   1   0  143.07   15.34
  10  -1   0  123.99   15.70
 -10  -1   0  138.99   15.31
  10   1   0  134.70   15.82
 -10   1   0  124.64   15.28
  10  -1   0  143.79   15.62
  10   1   0  150.12   15.65
  10   2   0   18.37    4.24
 -10  -2   0   24.93    4.33
  10   2   0   25.25    4.19
  10  -2   0   26.70    4.38
 -10   2   0   24.90    3.85
 -10  -2   0   24.63    3.97
 -10  -2   0   30.61    4.00
  10  -2   0   27.74    4.62
 -10   2   0   27.60    4.19
  10   3   0    2.81    1.72
 -10  -3   0    4.20    2.16
 -10   3   0    3.00    1.54
 -10  -3   0    4.49    1.58
 -10  -3   0    4.16    1.59
  10  -3   0    5.73    2.54
 -10   3   0    1.08    1.31
  10  -3   0    3.97    1.69
  10   3   0    0.01    1.65
 -10   3   0    0.93    1.11
 -10  -4   0  157.22   18.79
 -10   4   0  162.78   18.94
  10  -4   0  171.93   19.99
  10  -4   0  161.93   19.64
  10  -4   0  176.43   19.17
 -10   4   0  175.91   18.96
 -10  -4   0  157.05   19.34
 -10   4   0  173.56   19.01
  10   4   0  165.03   19.54
 -10  -4   0  176.07   18.95
  10   4   0  180.97   19.40
 -10  -5   0  125.62   13.50
  10  -5   0  125.77   14.80
 -10   5   0  111.30   12.97
  10   5   0  123.87   13.86
 -10  -5   0  118.61   13.56
  10  -5   0  105.23   14.43
 -10   5   0  111.32   12.94
 -10   5   0   98.15   12.86
  10  -5   0  103.57   13.14
  10   6   0   93.38   12.67
  10  -6   0  104.74   16.50
 -10  -6   0  103.39   12.59
  10  -6   0  114.76   17.67
 -10   6   0   94.91   12.03
  10  -6   0  117.72   12.55
  10  -7   0  139.56   14.84
 -10   7   0  115.38   14.46
  10   7   0  118.12   15.19
 -10   7   0  126.18   14.28
 -10  -7   0  120.54   14.81
 -10  -7   0  123.15   14.63
  10  -7   0  204.41   30.32
  10   7   0  140.61   15.30
  10  -7   0   89.68   15.09
 -10  -8   0    4.68    3.25
 -10  -8   0    5.13    4.00
 -10   8   0   -0.82    1.15
  10   8   0    1.48    2.68
  10   8   0    1.87    2.34
 -10  -8   0    1.20    2.04
  10  -8   0    1.44    3.99
  10  -8   0   -2.88   11.15
 -10   8   0    0.67    2.32
 -10  -8   0   -0.94    1.80
  10  -8   0    0.65    2.09
  10   9   0   18.56    4.30
 -10   9   0   19.25    3.89
 -10  -9   0   15.49    4.04
 -10  -9   0    7.12    4.40
  10  -9   0   21.03    5.46
  10  -9   0   22.36    4.38
 -10   9   0   20.57    3.57
  10   9   0   19.72    4.50
 -10  -9   0   11.51    3.52
  10  10   0   18.12    4.21
  10 -10   0   17.29    4.35
 -10  10   0   23.44    4.06
  10 -10   0   27.84    7.02
 -10  10   0   21.38    4.51
 -10 -10   0   23.63    4.42
 -10 -10   0   13.00    4.59
  10  10   0   19.41    4.61
  10 -11   0   14.46    5.22
  10 -11   0   12.71    3.26
  10  11   0   10.13    3.19
 -10 -11   0   15.17    3.72
 -10  11   0   15.67    3.21
 -10 -11   0   17.73    4.57
 -10  11   0   13.77    3.06
  10  11   0   13.13    3.28
  10 -12   0  199.22   22.98
 -10  12   0  193.86   21.08
 -10 -12   0  180.75   22.31
 -10 -12   0  195.18   21.64
  10  12   0  172.41   21.40
 -10  12   0  192.97   21.23
  10 -12   0  181.47   21.45
  10 -13   0  100.14   12.53
 -10  13   0   94.98   10.88
 -10  13   0   86.19   11.10
 -10 -13   0   99.61   11.87
 -10 -13   0   79.95   12.49
  10  13   0   99.10   11.31
  10  14   0    3.78    1.60
 -10  14   0    2.33    1.13
  10 -14   0    4.64    2.10
  11   0   0   -1.02    1.20
 -11   0   0   -0.93    0.91
 -11   0   0    0.40    1.02
  11   0   0    0.66    1.32
 -11  -1   0   -0.99    0.97
  11  -1   0    1.41    1.48
  11   1   0   -1.44    1.10
 -11   1   0    0.18    1.04
 -11   1   0    1.35    1.17
  11  -1   0    1.51    1.36
  11   1   0   -0.11    1.59
 -11  -1   0    0.12    0.97
  11  -2   0   -0.04    1.09
 -11   2   0    0.78    0.91
  11   2   0    1.32    1.41
  11   2   0    2.07    1.73
 -11  -2   0    1.23    1.11
 -11   2   0   -1.64    0.99
 -11  -2   0    1.12    1.28
  11  -2   0    0.03    1.55
  11   3   0    0.02    1.60
 -11   3   0    0.92    1.16
 -11   3   0   -2.49    1.12
  11   3   0   -0.72    1.17
 -11  -3   0   -0.76    0.98
 -11  -3   0   -0.33    1.18
  11  -3   0    1.67    1.80
 -11  -3   0    2.51    1.90
  11  -3   0   -2.15    1.50
  11   4   0   -0.73    1.45
 -11  -4   0    0.31    1.23
  11  -4   0   -1.35    1.63
  11   4   0   -2.32    1.18
 -11  -4   0   -0.67    1.46
 -11   4   0    1.14    1.22
 -11  -4   0   -1.22    1.01
 -11   4   0    1.56    1.34
 -11   4   0   -0.12    1.37
  11  -4   0   -1.90    1.82
  11  -5   0    7.21    3.31
 -11   5   0    0.61    1.51
  11  -5   0   -0.14    2.46
 -11  -5   0   -0.79    1.27
  11   5   0    0.68    1.59
 -11  -5   0   -1.21    1.49
 -11   5   0   -1.33    1.31
  11   5   0   -1.60    1.63
 -11   6   0   -1.71    1.52
 -11   6   0   -0.42    1.34
  11  -6   0    1.61    2.27
  11   6   0   -0.64    1.75
 -11  -6   0    0.99    1.74
 -11  -6   0    0.61    1.61
  11  -6   0    1.32    3.23
  11   6   0   -2.86    2.32
  11  -6   0    3.08    1.95
 -11   7   0   -0.68    1.14
 -11  -7   0    0.06    1.67
 -11  -7   0   -0.92    1.60
  11  -7   0   -0.39    2.18
 -11   7   0    0.01    1.70
  11  -7   0    2.17    1.95
  11  -7   0    2.82    5.13
  11   7   0    1.79    2.39
  11   7   0   -1.91    1.70
  11  -8   0   -0.36    1.72
  11  -8   0    0.56    2.43
 -11  -8   0    1.53    1.60
 -11   8   0   -0.26    1.51
  11   8   0   -0.30    2.11
  11  -8   0    2.23    4.96
 -11   8   0   -0.70    1.27
  11   8   0    1.25    1.96
 -11  -8   0    1.79    2.02
 -11   9   0    0.64    2.05
 -11  -9   0    1.63    2.01
  11   9   0   -0.52    1.94
 -11  -9   0    1.97    3.69
 -11  -9   0    0.40    1.88
  11   9   0   -1.79    1.94
  11  -9   0   -2.60    1.59
 -11   9   0   -0.51    1.35
  11  -9   0    0.41    2.58
  11  10   0   -2.22    1.62
 -11 -10   0   -2.64    1.39
 -11  10   0    0.08    1.23
  11  10   0   -0.93    1.73
  11 -10   0   -0.53    1.80
 -11 -10   0    0.61    1.96
 -11 -10   0    2.50    3.08
 -11  10   0   -2.51    1.97
  11 -10   0    0.87    2.53
 -11 -11   0    3.04    2.77
 -11  11   0   -1.10    1.15
  11 -11   0   -1.21    2.27
  11 -11   0   -0.20    1.69
 -11 -11   0    0.15    1.57
  11  11   0    0.59    1.55
  11  12   0    0.14    1.42
  11 -12   0    0.26    1.99
 -11 -12   0   -0.10    2.03
  11 -12   0    3.86    2.38
 -11 -12   0   -0.32    1.30
 -11  12   0   -2.01    1.13
  11 -13   0    1.22    1.54
 -11 -13   0   -1.88    1.37
  11  13   0   -1.59    0.96
  12   0   0    7.76    2.30
  12   0   0    5.53    2.11
 -12   0   0   11.91    2.42
 -12   0   0   12.11    2.24
 -12   1   0    6.83    1.95
 -12   1   0    8.22    2.01
  12  -1   0    7.66    2.37
 -12  -1   0    5.80    1.83
  12   1   0   10.96    2.70
  12  -1   0    6.93    2.35
  12   1   0    5.85    2.31
 -12  -1   0    8.51    2.09
 -12  -2   0    2.22    1.23
 -12  -2   0    0.95    1.13
 -12   2   0    3.32    1.57
  12  -2   0   -1.30    1.52
  12   2   0    3.68    1.93
  12   2   0    0.87    1.62
  12  -2   0    3.22    1.93
 -12   2   0    2.64    1.42
 -12   3   0    1.23    1.68
  12  -3   0   -1.57    1.25
  12   3   0   -0.17    1.36
 -12  -3   0    1.58    1.59
 -12  -3   0    0.45    1.09
 -12   3   0    0.84    1.25
 -12  -3   0    2.79    1.45
  12  -3   0    0.07    2.52
 -12  -3   0   -0.54    1.74
  12   3   0    1.04    2.51
  12  -3   0   -1.66    1.41
 -12   3   0   -0.64    0.79
  12  -4   0   52.38    6.32
 -12   4   0   36.27    5.40
 -12  -4   0   35.44    5.56
  12  -4   0   33.36    5.77
 -12   4   0   34.17    5.12
 -12  -4   0   29.98    4.90
 -12  -4   0   28.82    5.30
  12   4   0   35.02    5.72
  12   4   0   28.80    5.44
 -12  -5   0   51.45    7.14
  12   5   0   53.82    7.44
  12  -5   0   56.62    7.53
 -12  -5   0   54.68    7.37
 -12   5   0   49.22    7.07
 -12  -5   0   48.99    6.80
  12   5   0   60.08    8.22
  12  -5   0   63.58    7.90
 -12   5   0   50.59    6.91
 -12   5   0   56.64    6.85
  12  -6   0    2.38    2.02
  12   6   0    3.88    2.16
  12   6   0   -1.44    1.69
 -12   6   0    1.11    1.43
 -12  -6   0    1.50    1.69
 -12  -6   0    0.37    1.87
  12  -6   0    5.34    2.89
 -12   6   0    1.46    1.52
 -12   7   0    1.15    1.77
  12   7   0    2.14    2.08
  12   7   0    1.31    2.40
 -12   7   0    1.84    1.35
 -12  -7   0    2.49    2.07
 -12  -7   0    0.98    1.71
  12  -7   0    2.29    1.94
  12  -7   0    1.86    3.35
 -12   8   0   20.95    3.83
  12   8   0   22.40    4.30
 -12  -8   0   24.36    4.34
 -12   8   0   18.12    3.83
  12   8   0   19.01    4.18
  12  -8   0   28.33    5.79
 -12  -8   0   21.89    4.30
  12  -8   0   24.94    4.72
  12   9   0   11.64    3.16
 -12  -9   0   18.30    3.70
  12   9   0   11.75    3.34
 -12   9   0    9.02    2.67
  12  -9   0   11.51    3.21
 -12   9   0   11.24    2.70
 -12  -9   0   18.06    3.51
 -12  10   0    0.81    1.67
  12  10   0   -0.01    1.43
  12  10   0    1.51    1.79
 -12 -10   0    0.86    1.54
 -12  10   0   -1.02    1.13
 -12 -10   0   -1.23    1.57
  12 -10   0    0.00    1.57
 -12  11   0   -1.28    1.48
  12 -11   0    0.76    1.56
 -12  11   0    0.98    1.10
  12  11   0   -0.10    1.25
 -12 -11   0    1.14    1.56
  12  12   0    4.80    1.66
  12 -12   0   10.52    2.20
 -13   0   0    2.24    2.35
  13   0   0    0.03    1.33
  13   0   0    2.17    1.94
 -13   0   0   -1.86    1.12
 -13   0   0   -0.90    1.84
  13  -1   0   -1.25    1.54
  13  -1   0   -0.70    1.36
 -13  -1   0    0.34    1.13
 -13  -1   0    1.68    2.28
 -13  -1   0   -1.97    1.60
 -13   1   0    0.46    1.54
 -13   1   0    0.94    1.31
  13   1   0   -0.46    1.50
  13  -2   0   -1.98    1.12
  13  -2   0   -1.23    1.48
 -13  -2   0   -0.84    0.89
  13   2   0    0.37    1.40
 -13   2   0   -0.23    1.68
  13   2   0    0.43    3.46
 -13   2   0    0.23    1.04
 -13  -2   0    1.39    2.15
  13   3   0    3.03    1.80
 -13   3   0    1.03    1.62
 -13  -3   0    0.66    1.17
 -13  -3   0   -2.16    2.39
 -13  -3   0    0.00    1.61
  13  -3   0    1.36    1.54
 -13   3   0   -0.95    1.06
  13  -3   0   -1.45    1.15
  13   3   0    0.08    1.50
 -13  -4   0   -1.41    1.43
  13  -4   0   -0.25    1.75
 -13   4   0   -0.34    1.66
  13  -4   0    1.06    1.75
 -13   4   0    0.53    1.25
 -13  -4   0   -0.15    1.26
  13   4   0    0.65    1.92
 -13  -4   0    1.91    1.61
  13   4   0   -0.76    1.41
 -13  -5   0    1.90    1.66
 -13   5   0   -1.32    1.24
  13  -5   0    4.12    2.06
 -13  -5   0   -1.51    1.26
  13   5   0    1.54    2.04
 -13   5   0   -0.49    1.24
  13   5   0   -1.72    1.58
  13  -5   0   -0.32    1.32
 -13  -5   0    1.25    1.55
  13   6   0    0.07    1.70
  13  -6   0   -1.65    1.92
  13  -6   0    1.84    1.72
 -13  -6   0   -0.89    1.29
 -13  -6   0    1.69    1.79
 -13   6   0    0.08    1.21
 -13   6   0    0.29    1.35
  13   6   0   -2.29    1.21
  13   7   0   -1.23    1.63
  13  -7   0    1.67    1.72
  13   7   0    1.86    1.83
 -13   7   0    2.78    1.38
 -13  -7   0   -1.93    1.46
 -13   7   0   -0.42    1.12
  13  -7   0   -0.27    2.73
 -13  -7   0   -0.03    1.36
  13  -8   0    0.56    1.70
  13   8   0   -0.09    1.50
 -13   8   0    0.59    1.34
  13   8   0    0.13    1.40
 -13   8   0    0.16    1.26
 -13  -8   0    0.92    1.60
 -13  -8   0    0.96    1.33
 -13   9   0    1.94    1.39
  13  -9   0   -2.64    1.29
  13   9   0   -0.99    1.37
 -13  -9   0    0.55    1.49
 -13  -9   0   -1.02    1.29
 -13   9   0    0.91    1.51
  13   9   0    0.03    1.45
  13 -10   0    2.81    1.45
  13  10   0    2.23    1.51
 -13  10   0    3.05    1.39
 -13 -10   0    1.81    1.28
 -13 -10   0    1.34    1.28
  13  10   0   -0.35    1.21
 -13  10   0    1.36    1.16
  13  11   0    1.02    1.02
 -13  11   0   -0.85    1.15
  13 -11   0   -0.96    1.19
 -14   0   0    7.13    1.99
  14   0   0   12.52    2.77
  14   0   0    5.14    2.24
 -14   0   0   13.46    2.69
 -14  -1   0  243.53   30.95
  14  -1   0  268.60   31.13
 -14  -1   0  278.49   30.83
  14  -1   0  293.40   31.05
 -14   1   0  319.78   30.94
  14   1   0  279.49   31.15
 -14   1   0  270.92   30.84
  14   1   0  295.44   31.04
 -14  -2   0   29.25    4.79
  14  -2   0   20.86    3.92
 -14   2   0   24.48    4.11
  14   2   0   21.18    4.08
 -14  -2   0   24.88    3.97
 -14   2   0   19.67    3.63
  14  -2   0   24.10    4.21
 -14  -2   0   33.10    4.77
 -14   3   0   34.92    4.74
  14   3   0   25.01    4.81
  14   3   0   34.42    5.35
 -14  -3   0   34.15    5.61
 -14  -3   0   33.98    5.14
 -14  -3   0   38.44    4.65
 -14   3   0   28.48    4.74
  14  -3   0   29.45    4.93
  14  -3   0   34.45    5.42
 -14   4   0    2.71    1.47
  14  -4   0   -0.80    1.33
 -14  -4   0    0.79    1.27
 -14   4   0   -0.96    1.07
  14  -4   0    2.68    1.66
 -14  -4   0    0.89    1.53
  14   4   0    1.64    1.57
  14   4   0    0.54    1.73
 -14  -5   0   20.46    3.51
 -14   5   0   25.54    3.79
  14   5   0   18.36    3.66
  14  -5   0   20.22    3.68
  14   5   0   23.06    4.15
 -14  -5   0   20.86    4.01
 -14  -5   0   18.53    3.72
 -14   5   0   15.68    3.37
  14  -5   0   28.80    4.55
 -14  -6   0    0.45    1.44
  14  -6   0   -0.37    1.19
  14   6   0    0.24    1.57
 -14  -6   0    1.75    1.69
 -14   6   0    3.90    1.54
  14  -6   0    3.71    2.20
  14   6   0   -1.45    1.43
  14   7   0  312.25   34.61
 -14  -7   0  325.72   34.60
 -14   7   0  315.53   34.26
 -14   7   0  316.23   34.41
  14   7   0  300.27   34.57
 -14  -7   0  337.45   34.78
  14  -7   0  304.88   34.52
  14  -7   0  295.84   34.71
 -14  -8   0   34.87    4.92
  14   8   0   37.81    5.14
  14  -8   0   38.32    5.40
 -14   8   0   32.56    5.03
 -14   8   0   34.50    4.67
  14   8   0   29.83    4.99
 -14  -8   0   37.75    5.61
 -14  -9   0    3.98    1.71
  14   9   0    2.35    1.56
 -14   9   0    5.37    1.69
  14  -9   0    1.91    1.47
  14   9   0    4.67    1.62
 -14   9   0    4.82    1.48
 -14  -9   0    4.75    1.55
  14  10   0   23.16    3.28
  14 -10   0   19.46    3.17
 -14  10   0   19.25    3.06
 -14 -10   0   19.35    3.20
  14  11   0   22.59    3.14
 -14  11   0   23.20    3.13
  14 -11   0   22.36    3.17
 -15   0   0   -0.66    1.02
 -15   0   0   -0.24    1.50
  15   0   0    2.55    1.49
  15   0   0    0.08    1.50
  15  -1   0   -0.33    1.49
 -15  -1   0    2.57    1.54
  15   1   0    2.39    1.58
 -15  -1   0   -1.21    1.03
 -15   1   0   -0.73    1.06
  15  -1   0   -0.51    1.21
 -15   1   0   -0.93    1.26
  15   1   0   -0.07    1.41
  15   2   0   -1.10    1.51
  15   2   0    0.37    1.16
  15  -2   0    0.24    1.30
 -15  -2   0    1.17    1.30
 -15   2   0    0.41    1.11
 -15   2   0    0.76    1.23
  15  -2   0    0.85    1.36
 -15  -2   0    0.36    1.04
 -15   3   0    1.03    1.16
  15  -3   0    1.24    1.38
 -15   3   0    0.15    1.23
  15   3   0    1.47    1.39
 -15  -3   0   -1.53    1.08
 -15  -3   0    0.12    1.35
  15  -3   0    1.45    1.60
  15   3   0    0.80    1.70
 -15   4   0   -1.09    0.93
  15  -4   0    0.71    1.31
 -15  -4   0   -0.72    1.10
  15   4   0    0.96    1.38
  15  -4   0    1.27    1.56
 -15  -4   0   -1.16    1.14
  15   4   0    0.82    1.39
 -15   4   0   -1.71    0.96
  15  -5   0    0.52    1.28
 -15   5   0    0.66    1.12
 -15   5   0    0.15    1.31
  15   5   0   -0.42    1.27
  15   5   0   -0.20    1.33
  15  -5   0   -1.27    1.58
 -15  -5   0   -0.30    1.13
  15   6   0    0.19    1.39
  15  -6   0   -0.72    1.08
  15  -6   0   -0.21    1.61
 -15  -6   0   -0.97    0.95
  15   6   0   -1.22    1.14
 -15   6   0   -0.77    0.96
  15   7   0    0.31    1.16
 -15  -7   0    0.63    1.44
 -15  -7   0    0.74    1.04
  15   7   0   -0.30    1.28
  15  -7   0   -1.01    1.10
 -15   7   0   -1.45    0.88
  15   8   0   -2.87    0.97
  15   8   0    0.88    1.01
  15  -8   0   -1.12    0.98
 -15   8   0    0.28    0.98
 -15  -8   0    0.68    1.00
 -15  -8   0   -2.36    1.42
 -15   9   0    0.34    0.75
 -15  -9   0   -0.62    0.89
  15   9   0    1.37    0.97
  15  -9   0   -0.45    0.91
 -15 -10   0    0.65    0.84
  16   0   0   36.12    5.14
 -16   0   0   40.93    5.13
  16   0   0   42.92    5.44
 -16   0   0   37.18    5.36
  16   1   0    4.33    1.87
  16  -1   0    4.51    1.52
 -16  -1   0    3.30    1.77
  16   1   0    3.08    1.55
 -16  -1   0    5.34    1.58
 -16   1   0    3.20    1.42
 -16   1   0    1.48    1.26
  16  -1   0    2.12    1.41
  16   2   0    1.25    1.38
 -16   2   0    4.54    1.54
  16  -2   0    2.01    1.22
 -16   2   0    5.43    1.61
  16  -2   0    1.44    1.32
  16   2   0    3.33    1.46
 -16  -2   0    3.58    1.45
 -16  -2   0    2.30    1.33
 -16   3   0    1.98    1.20
 -16  -3   0    1.62    1.22
 -16  -3   0    3.50    1.33
  16  -3   0   -0.07    1.26
 -16   3   0    2.63    1.19
  16   3   0    2.30    1.47
  16  -3   0    1.09    1.14
  16  -4   0   17.39    3.28
  16   4   0   15.60    2.92
 -16  -4   0   15.21    2.88
  16   4   0   14.54    2.81
  16  -4   0   15.26    2.77
 -16  -4   0   17.92    2.78
 -16   4   0   17.78    2.90
 -16   4   0   17.36    2.89
  16  -5   0   10.76    2.17
  16   5   0   14.06    2.44
 -16   5   0    9.80    2.18
 -16  -5   0    8.05    2.08
  16  -5   0   12.02    2.56
  16   5   0   13.97    2.50
 -16   5   0    9.99    2.17
  16   6   0   61.86    7.96
  16   6   0   64.42    7.98
  16  -6   0   64.57    8.22
  16  -6   0   73.33    8.11
 -16  -6   0   67.10    8.06
 -16   6   0   70.73    8.01
 -16   7   0    5.37    1.43
  16   7   0    5.59    1.50
 -16  -7   0    7.26    1.69
  16  -7   0    7.88    1.69
  16   8   0   26.09    3.60
 -16   8   0   27.71    3.53
  16  -8   0   28.07    3.61
 -16  -8   0   25.23    3.63
  17   0   0   -0.80    0.93
  17   0   0    1.43    1.14
 -17   0   0   -0.11    0.82
  17   1   0    0.74    1.02
  17  -1   0    0.34    0.98
 -17   1   0    0.06    0.91
 -17  -1   0    0.48    0.98
 -17  -1   0   -0.58    0.86
  17  -1   0    1.18    1.15
  17   1   0    0.14    0.95
 -17  -2   0    1.86    1.05
 -17   2   0    1.28    0.97
 -17   2   0   -0.84    0.92
  17   2   0   -1.48    0.99
 -17  -2   0    0.14    0.84
  17  -2   0   -0.76    0.91
  17  -2   0    2.32    1.38
 -17  -3   0    0.12    0.95
  17  -3   0    0.81    0.99
 -17  -3   0    0.14    0.96
  17  -3   0    0.77    1.15
 -17   3   0   -1.08    0.84
 -17   3   0   -0.07    0.97
  17   3   0    0.47    1.07
  17  -4   0    1.12    0.89
  17  -4   0   -0.69    1.40
  17   4   0    1.16    1.10
 -17  -4   0    0.71    1.08
 -17   4   0   -0.77    0.81
 -17   4   0   -0.93    1.08
  17  -5   0   -0.91    0.79
 -17   5   0   -0.61    0.65
 -17  -5   0   -0.27    0.71
  17   6   0    0.97    0.90
 -17   6   0   -0.21    0.61
  17  -6   0    0.82    0.82
 -17  -6   0   -0.59    0.69
  17  -7   0   -0.46    0.66
 -17   7   0   -0.10    0.60
  17   7   0   -0.56    0.73
 -17  -7   0   -0.09    0.55
  18   0   0   60.31    6.98
  18  -1   0    1.50    0.89
  18  -2   0   22.44    3.19
 -18  -2   0   26.89    3.39
 -18  -3   0   88.22    9.64
  18  -3   0   83.78    9.51
 -18   3   0   81.95    9.46
 -18   4   0    0.48    0.71
  18  -4   0   -0.11    0.73
 -18  -4   0   -0.53    0.72
   0   0  -1    0.15    0.08
   0   0  -1    0.74    0.93
   0   0  -1    0.24    0.12
   0   0  -1    0.32    0.73
   0   1  -1   -0.27    0.24
   0  -1   1   -0.03    0.21
   0  -1  -1    0.03    0.21
   0   1   1    0.86    0.33
   0   1  -1    0.59    0.21
   0  -1  -1    0.05    0.11
   0  -1   1    0.04    0.14
   0  -1  -1    0.03    0.22
   0   2  -1   84.54    9.69
   0  -2  -1   87.45    9.78
   0   2   1   90.23    9.81
   0  -2   1   93.25    9.74
   0  -2  -1   89.78    9.80
   0  -2   1   89.68    9.78
   0   2  -1   96.78    9.82
   0  -3  -1    0.11    0.54
   0   3  -1   -0.38    0.31
   0  -3  -1    0.54    0.57
   0  -3   1    0.00    0.52
   0  -3   1    0.15    0.53
   0   3   1    0.44    0.62
   0   3  -1    0.28    0.65
   0   4  -1    3.04    1.00
   0  -4  -1    3.70    1.01
   0  -4   1    1.03    0.84
   0   4   1    2.88    1.03
   0  -4   1    2.92    0.59
   0  -4   1    1.62    0.81
   0  -4  -1    4.40    1.04
   0  -5   1   -0.34    0.48
   0  -5   1    0.25    0.73
   0  -5   1    0.16    0.36
   0  -5  -1   -0.20    0.62
   0   5  -1   -0.77    0.56
   0  -5  -1   -0.16    0.63
   0   5   1    0.02    0.70
   0  -6   1  141.69   15.41
   0  -6  -1  140.09   15.41
   0  -6  -1  144.75   15.39
   0   6   1  134.47   15.38
   0   6  -1  131.02   15.38
   0  -6   1  139.81   15.28
   0   7   1   -0.70    0.88
   0  -7  -1    0.81    1.07
   0  -7  -1   -0.16    0.75
   0  -7   1    0.51    0.77
   0  -7   1   -0.98    0.80
   0   7  -1   -0.86    0.73
   0   8   1  110.77   13.41
   0  -8  -1  101.98   13.50
   0  -8   1  125.53   13.43
   0  -8   1  111.97   13.54
   0  -8  -1  114.85   13.56
   0  -8  -1  111.04   13.82
   0   8  -1  108.12   13.40
   0  -8   1  134.03   14.05
   0  -8  -1  132.21   13.52
   0  -8   1  133.78   13.64
   0  -9   1    3.97    1.57
   0  -9  -1    1.64    1.88
   0   9   1   -0.76    1.06
   0   9  -1    2.68    1.67
   0   9  -1   -0.31    1.15
   0  -9  -1   -0.14    1.37
   0  -9  -1   -0.47    1.79
   0  -9  -1    3.03    1.53
   0  -9  -1    0.56    1.56
   0  -9   1   -1.75    1.21
   0  10  -1   42.44    6.61
   0 -10  -1   46.00    6.57
   0 -10   1   39.40    6.41
   0  10   1   40.76    6.07
   0 -10   1   40.33    6.35
   0  10   1   40.81    6.46
   0  10  -1   28.38    5.74
   0 -10  -1   41.65    6.98
   0 -10  -1   38.09    6.64
   0 -10  -1   52.96    7.13
   0  10   1   41.81    6.17
   0  11  -1   -3.25    1.83
   0 -11  -1   -0.29    4.72
   0 -11  -1   -2.50    3.90
   0 -11   1    2.69    2.03
   0 -11   1   -5.04    3.40
   0 -11   1   -0.29    2.27
   0 -11  -1   -1.26    1.80
   0  11   1    3.08    1.84
   0  11  -1   -0.80    2.47
   0 -11  -1    5.17    2.67
   0  12   1   26.18    5.63
   0 -12  -1   25.39    5.46
   0  12  -1   30.97    5.66
   0 -12   1   22.36    5.62
   0  12  -1   18.65    5.27
   0  12   1   25.81    4.91
   0 -12  -1   19.09    5.11
   0 -12  -1   30.15    6.99
   0 -12   1   22.74    5.08
   0 -12  -1   19.19    6.19
   0  13  -1    0.14    2.56
   0  13   1   -1.50    2.50
   0 -13  -1    0.27    3.51
   0  13  -1    1.35    2.79
   0 -13  -1    1.13    4.28
   0  13   1   -5.04    2.58
   0 -13  -1   -3.01    2.06
   0 -13   1   -0.59    3.20
   0 -13   1   -1.74    1.86
   0 -13  -1   -4.64    4.40
   0  14  -1   45.53    7.34
   0  14  -1   45.93    8.23
   0 -14  -1   29.24    7.76
   0  14   1   28.85    6.66
   0  14   1   39.40    6.87
   0 -14  -1   32.85    7.40
   0 -14   1   55.34    9.22
   0 -14   1   38.02    8.10
   0  15   1    1.36    2.43
   0 -15  -1    4.51    5.07
   0  15  -1   -2.13    3.66
   0  15  -1    0.79    2.40
   0  15   1   -0.85    3.52
   0 -15   1   -0.47    3.58
   0 -15   1    0.45    3.91
   0 -15  -1    4.11    4.04
   0  16  -1   22.37    5.31
   0 -16  -1   26.61    8.51
   0 -16   1   40.26    8.66
   0  16   1   31.62    6.03
  -1   0  -1    0.02    0.16
  -1   0  -1    0.46    1.87
  -1   0   1    0.12    0.15
  -1   0  -1    0.04    0.13
   1   0  -1    0.21    0.45
  -1   0   1   -0.25    0.20
   1   0  -1   -0.64    1.10
   1   0   1   -0.19    0.46
  -1  -1   1   10.37    1.32
   1  -1  -1   11.44    1.43
  -1  -1   1   11.27    1.34
   1   1   1   11.87    1.30
  -1   1  -1   11.72    1.37
   1   1   1    9.85    1.41
   1  -1  -1   10.35    1.29
  -1   1  -1   11.10    1.32
   1  -1  -1    9.37    1.60
  -1   1   1   13.79    1.63
  -1   1   1   10.74    1.35
   1  -1   1   11.52    1.51
   1   1  -1   10.09    1.44
   1  -1   1   13.19    1.42
  -1  -1  -1   10.95    1.52
  -1  -1  -1   12.03    1.32
   1   1  -1   11.00    1.45
   1  -2  -1    8.78    1.33
   1  -2  -1    9.16    1.44
  -1   2  -1    7.98    1.37
  -1   2  -1    9.56    1.25
  -1  -2   1   10.87    1.38
   1   2   1   10.08    1.34
  -1  -2   1    9.85    1.26
  -1   2   1    9.96    1.52
   1   2  -1   10.77    1.40
   1   2  -1   12.19    1.44
  -1  -2  -1   12.31    1.47
  -1  -2  -1    8.26    1.44
  -1  -2  -1   11.33    1.22
   1  -2   1   10.47    1.46
  -1   2   1   10.52    1.33
   1  -2   1   11.38    1.37
  -1   3  -1    0.62    0.35
  -1  -3   1   -0.26    0.48
  -1   3  -1    0.28    0.62
   1  -3  -1    1.59    0.61
   1   3   1    0.12    0.50
  -1  -3   1    0.74    0.36
   1  -3  -1   -0.66    0.54
  -1  -3   1    0.42    0.53
  -1   3   1    0.19    0.23
   1   3  -1    0.12    0.57
   1  -3   1    1.13    0.61
  -1  -3  -1    0.24    0.19
  -1  -3  -1    0.25    0.60
   1  -3   1    0.11    0.44
  -1  -3  -1    1.17    0.63
  -1   3   1    1.03    0.59
  -1  -4   1   22.16    2.94
  -1   4  -1   22.60    2.72
   1   4   1   21.85    2.90
  -1  -4   1   26.24    2.95
   1  -4  -1   25.98    3.02
  -1  -4   1   23.95    2.70
  -1   4  -1   22.14    3.01
   1  -4  -1   22.18    2.91
  -1   4   1   22.70    2.56
   1   4  -1   24.87    2.99
   1  -4   1   25.26    2.87
  -1  -4  -1   25.36    3.03
  -1  -4  -1   26.97    3.03
   1  -4   1   22.06    2.94
  -1   4   1   25.19    3.08
  -1   5  -1   14.73    1.78
   1   5   1   16.34    2.26
  -1  -5   1   15.66    2.24
  -1  -5   1   13.70    2.22
   1  -5  -1   15.53    2.28
  -1  -5   1   12.69    1.78
  -1   5  -1   18.03    2.45
   1  -5  -1   13.07    2.16
  -1  -5  -1   14.79    2.28
   1  -5   1   15.51    2.03
   1  -5   1   15.76    2.31
  -1   5   1   15.58    2.36
  -1  -5  -1   14.45    2.28
   1   5  -1   15.50    2.30
   1   6   1   69.74    7.76
  -1  -6   1   68.22    7.80
   1  -6  -1   69.04    7.81
  -1   6  -1   68.51    7.86
   1  -6  -1   58.46    7.72
  -1  -6   1   73.30    7.81
   1  -6   1   60.85    7.76
   1   6  -1   66.19    7.77
  -1  -6  -1   67.66    7.79
  -1  -6  -1   71.36    7.88
  -1   6   1   65.92    7.86
   1  -6   1   69.27    7.72
   1   7   1   11.84    2.19
   1  -7  -1   13.82    2.37
  -1  -7   1   11.43    2.27
  -1   7  -1   13.16    2.42
   1  -7  -1   11.52    2.27
  -1  -7  -1   14.01    2.47
   1   7  -1   12.55    2.25
  -1  -7  -1   12.91    2.36
   1  -7   1   12.05    2.20
   1   7  -1    9.63    2.07
   1  -7   1   12.18    2.37
  -1   7   1   11.72    2.37
   1  -8  -1   23.17    3.25
  -1   8  -1   16.26    3.09
  -1  -8   1   17.36    3.37
   1   8   1   21.61    3.24
   1   8   1   14.32    2.84
   1  -8  -1   19.61    3.31
  -1  -8   1   19.31    3.29
   1  -8  -1   13.12    3.05
   1  -8  -1   18.28    3.65
   1  -8   1   23.50    3.28
  -1  -8  -1   22.50    3.81
  -1  -8  -1   12.90    3.18
   1  -8   1   19.43    3.80
  -1  -8  -1   23.13    3.41
   1  -8   1   19.26    3.24
   1   8  -1   18.19    2.95
  -1   8   1   11.50    2.77
   1   8  -1   13.31    2.85
   1  -8   1   15.44    3.38
   1   8  -1   19.11    3.46
  -1  -8  -1   15.60    3.08
   1  -9  -1    2.33    1.93
   1  -9  -1    6.46    2.22
   1  -9  -1    5.17    2.54
  -1  -9   1    5.13    2.96
  -1   9  -1    7.40    2.16
   1   9   1    8.23    1.98
   1  -9  -1   10.14    2.39
   1  -9  -1    4.84    2.55
   1   9   1    8.71    2.42
  -1  -9   1    3.65    1.83
  -1   9  -1    5.99    2.10
  -1   9  -1    8.02    2.40
   1   9   1    8.06    2.10
  -1  -9   1    2.97    1.69
   1   9  -1    5.90    1.91
  -1  -9  -1   13.11    3.14
   1  -9   1    9.98    3.16
  -1  -9  -1    4.11    2.35
  -1  -9  -1    5.05    2.02
   1  -9   1    4.44    2.38
   1  -9   1    9.15    2.47
  -1   9   1    7.59    2.22
   1   9  -1    2.71    1.62
  -1  -9  -1   11.08    2.58
   1   9  -1    5.41    1.95
   1  -9   1    2.83    1.76
   1  10   1    6.09    2.42
   1 -10  -1    5.43    2.59
   1  10   1    3.53    1.97
   1 -10  -1    2.51    2.26
   1  10   1    0.98    1.57
  -1 -10   1    7.83    2.53
   1 -10  -1    3.90    2.36
  -1 -10   1    6.24    2.36
   1 -10  -1    5.16    2.27
  -1  10  -1    9.41    2.64
   1 -10  -1    4.69    2.81
  -1  10  -1    3.60    2.24
  -1 -10  -1    3.32    2.14
   1  10  -1    3.35    1.92
   1 -10   1    4.22    2.28
  -1 -10  -1    1.20    1.87
   1 -10   1    1.30    2.15
  -1 -10  -1    3.34    2.29
  -1  10   1    3.94    2.35
   1  10  -1    3.09    1.91
  -1 -11   1   11.49    3.32
  -1  11  -1    9.50    3.43
   1 -11  -1   12.68    5.69
   1  11   1    8.42    3.24
   1 -11  -1   11.16    4.14
   1 -11  -1   17.82    4.40
  -1  11  -1   15.35    3.84
   1  11   1    8.79    3.63
   1 -11  -1   15.64    3.98
  -1 -11   1   14.85    4.27
   1  11   1   11.47    5.28
  -1 -11  -1   13.99    4.35
  -1  11   1   10.41    3.30
  -1 -11  -1   17.27    4.11
   1  11  -1   12.37    3.74
   1 -11   1   14.05    4.51
   1 -11   1   14.61    4.03
  -1 -11  -1   17.48    4.31
   1  11  -1   15.17    3.93
   1 -11   1   13.83    4.11
   1  12   1    7.08    2.91
   1 -12  -1    7.09    3.36
  -1 -12   1    2.97    2.29
  -1  12  -1    4.79    3.23
   1 -12  -1    1.28    3.34
   1 -12  -1    0.26    2.39
   1 -12  -1   -0.14    4.08
  -1 -12   1   -0.55    2.73
  -1  12  -1    8.06    3.61
   1  12   1    2.32    2.23
   1 -12   1    4.62    3.55
  -1  12   1    2.05    2.48
  -1 -12  -1    5.24    3.05
   1 -12   1    7.94    3.17
   1  12  -1    4.02    2.80
  -1 -12  -1    2.10    3.14
  -1  12   1    2.70    2.61
  -1 -12  -1    1.19    3.99
  -1 -12  -1    5.35    5.42
   1  12  -1    3.13    2.74
  -1 -13   1   24.49    5.77
  -1  13  -1   24.81    5.64
  -1  13  -1   36.73    6.01
   1 -13  -1   18.79    5.73
   1 -13  -1   22.27    6.27
   1 -13  -1   20.94    5.31
   1  13   1   16.55    4.37
  -1 -13   1   28.64    6.29
   1  13   1   31.54    5.86
   1  13  -1   16.85    4.74
  -1 -13  -1   25.92    5.93
  -1  13   1   21.09    4.92
   1 -13   1   24.99    5.66
   1  13  -1   24.47    5.75
  -1  13   1   25.02    6.17
   1 -13   1   27.02    6.52
  -1 -13  -1   31.37    6.69
  -1 -13  -1   21.81    6.65
   1  14   1   23.76    5.30
   1 -14  -1   21.73    6.12
   1 -14  -1   25.69    7.59
  -1 -14   1   23.94    6.45
  -1 -14   1   33.92    7.34
   1  14   1   38.64    6.95
  -1  14  -1   39.23    7.65
  -1  14  -1   26.26    6.04
   1 -14  -1   25.85    7.52
  -1 -14  -1   30.69    7.85
  -1  14   1   29.15    6.46
  -1  14   1   25.96    5.69
  -1 -14  -1   23.61    6.45
   1  14  -1   33.15    5.91
   1 -14   1   37.13    7.67
   1  14  -1   42.51    7.78
   1 -14   1   41.14    7.70
  -1 -14  -1   32.88    7.72
   1  15   1    1.77    3.26
   1  15   1   -3.97    2.32
  -1 -15   1   -2.47    4.51
   1 -15  -1    3.27    5.17
  -1  15  -1   -2.01    4.02
  -1  15  -1    2.17    2.46
  -1 -15   1    0.48    3.52
   1 -15  -1    5.51    4.39
  -1 -15  -1   -5.70    3.63
  -1 -15  -1    0.49    4.09
   1  15  -1    1.67    2.56
   1 -15   1   -3.68    4.27
   1  15  -1   -2.04    3.37
  -1  15   1   -3.16    2.18
  -1  15   1    2.51    3.59
   1 -15   1    4.41    3.96
  -1  16  -1   21.83    4.73
  -1 -16   1   16.58    5.80
   1 -16  -1    9.32    6.81
   1  16   1    8.24    4.19
   1 -16   1   -0.63    5.88
  -1  16   1    8.28    3.52
  -1 -16  -1    9.94    6.36
   1  16  -1   10.37    4.07
   2   0   1    2.68    1.39
  -2   0  -1    3.69    2.32
   2   0  -1    3.97    1.73
   2   0  -1    1.55    1.27
  -2   0  -1    0.29    0.45
  -2   0   1    1.33    1.51
  -2   0   1   -0.44    0.46
  -2  -1   1    0.04    0.43
  -2   1  -1    0.30    0.46
  -2  -1   1    0.25    0.44
   2  -1  -1   -0.29    0.68
  -2   1  -1    0.87    0.46
   2   1   1    0.60    0.32
   2   1   1    1.28    0.64
   2  -1  -1    2.04    0.98
   2  -1  -1    0.97    0.38
   2  -1   1    0.62    1.07
   2   1  -1    1.77    1.08
  -2  -1  -1    0.52    0.92
   2  -1   1    1.19    0.91
  -2  -1  -1    0.00    0.46
  -2   1   1    0.48    0.59
   2   1  -1    1.55    1.08
  -2  -2   1    1.08    0.60
   2  -2  -1    1.04    0.55
   2  -2  -1    1.29    0.82
  -2   2  -1   -0.34    0.52
   2   2   1    0.96    0.52
  -2  -2   1    0.92    0.62
  -2   2  -1    2.08    0.73
   2   2   1    0.78    0.79
  -2   2   1    1.53    0.92
  -2   2   1    2.98    0.88
   2  -2   1    2.08    0.83
   2  -2   1    1.07    0.79
  -2  -2  -1    0.49    0.81
  -2  -2  -1    2.44    0.66
   2   2  -1    0.87    0.81
   2   2  -1    1.01    0.77
  -2  -3   1   12.59    1.79
   2  -3  -1   11.15    1.61
  -2   3  -1   11.03    1.81
   2   3   1   12.05    1.87
   2  -3  -1   11.02    1.87
  -2  -3   1   15.94    1.66
  -2   3  -1   13.16    1.56
   2   3   1   13.64    1.66
  -2   3   1   11.09    1.60
  -2  -3  -1   10.22    1.52
  -2   3   1   13.10    1.95
   2  -3   1    9.16    1.74
   2   3  -1   13.66    1.84
   2  -3   1   14.22    1.96
  -2  -3  -1   13.46    1.95
   2   3  -1   12.49    1.90
  -2  -4   1   69.18    7.44
  -2   4  -1   64.97    7.21
   2  -4  -1   67.51    7.37
   2  -4  -1   67.02    7.52
  -2   4  -1   65.73    7.49
   2   4   1   64.23    7.33
   2   4   1   66.27    7.47
  -2  -4   1   65.59    7.25
  -2  -4  -1   68.35    7.51
   2   4  -1   66.62    7.41
   2   4  -1   58.82    7.39
  -2   4   1   64.52    7.15
   2  -4   1   63.93    7.42
  -2  -4  -1   66.89    7.15
   2  -4   1   66.38    7.44
  -2   4   1   68.21    7.58
   2  -5  -1    6.90    1.39
  -2  -5   1    4.86    1.27
   2   5   1    7.31    1.28
   2  -5  -1    5.20    1.43
  -2  -5   1    9.09    1.27
  -2   5  -1    4.57    0.97
  -2   5  -1    5.91    1.37
   2   5   1    4.90    1.31
   2  -5   1    5.03    1.29
   2   5  -1    5.63    1.28
  -2   5   1    6.47    1.49
   2  -5   1    6.46    1.37
  -2  -5  -1    5.95    1.41
   2   5  -1    5.08    1.24
  -2  -6   1   -0.15    0.79
   2  -6  -1    0.09    0.83
   2   6   1    0.08    0.71
   2  -6  -1   -0.58    0.68
   2   6   1    0.73    0.77
  -2   6  -1    0.05    0.84
   2   6  -1    1.02    0.71
   2  -6   1    0.48    0.84
   2  -6   1    0.28    0.69
  -2  -6  -1   -0.69    0.80
  -2   6   1   -1.96    0.66
   2   6  -1    0.51    0.83
  -2  -7   1    7.54    1.74
   2   7   1    3.39    1.50
   2  -7  -1    6.10    1.65
   2   7   1    6.15    1.50
   2  -7  -1    5.36    1.55
  -2   7  -1    4.62    1.66
   2  -7   1    5.66    1.56
   2  -7   1    3.74    1.35
   2   7  -1    5.56    1.48
  -2  -7  -1    4.56    1.53
   2   7  -1    4.63    1.42
  -2   7   1    6.68    1.76
  -2   8  -1   83.24   10.50
   2  -8  -1   92.68   10.52
  -2  -8   1   91.48   10.49
   2   8   1   89.02   10.43
  -2  -8   1   77.43   10.74
   2   8   1   90.69   10.29
  -2  -8   1   85.41   10.54
   2   8   1   77.93   10.39
   2  -8  -1   80.79   10.80
   2  -8  -1   90.10   10.66
  -2   8  -1   87.52   10.37
   2  -8  -1   93.37   10.53
  -2  -8  -1   88.17   10.74
   2  -8   1   89.72   10.59
  -2  -8  -1   91.03   10.70
   2   8  -1   94.79   10.43
  -2   8   1   94.98   10.62
   2  -8   1   83.06   10.61
  -2  -8  -1   95.21   10.61
   2  -8   1   92.15   10.40
  -2   8   1   97.03   10.68
   2   8  -1   98.15   10.71
   2  -8   1   78.73   10.81
   2   8  -1  101.86   10.47
  -2  -8  -1   76.52   10.62
  -2   9  -1    0.45    1.34
  -2   9  -1    2.14    1.48
   2  -9  -1   -1.99    1.65
  -2  -9   1   -2.09    2.10
   2   9   1    1.90    1.44
  -2  -9   1    2.85    1.53
   2  -9  -1   -1.72    1.80
  -2  -9   1    1.64    1.82
   2  -9  -1    1.85    1.67
   2  -9  -1    2.44    2.18
   2   9   1    1.74    1.26
   2  -9  -1    0.98    1.60
   2   9   1    2.05    1.53
  -2  -9  -1    1.34    1.96
   2   9  -1    1.41    1.17
   2   9  -1   -0.78    1.51
  -2   9   1    2.33    1.65
  -2  -9  -1   -0.87    3.05
   2  -9   1    2.84    2.08
   2  -9   1    2.21    1.53
   2  -9   1    2.05    1.64
  -2  -9  -1   -0.85    1.39
  -2  -9  -1    4.38    1.80
  -2   9   1    1.55    1.44
   2   9  -1   -0.63    1.45
   2 -10  -1   61.58    8.40
  -2  10  -1   74.16    8.63
  -2  10  -1   52.36    8.04
   2 -10  -1   54.02    8.57
   2  10   1   65.35    8.37
   2 -10  -1   71.28    9.32
  -2 -10   1   81.61    8.76
  -2 -10   1   75.21    8.78
   2 -10  -1   61.85    8.49
   2  10   1   58.47    8.23
   2 -10  -1   65.89    8.62
  -2 -10   1   60.11    9.99
  -2  10  -1   57.15    8.49
   2  10   1   65.56    8.25
   2 -10   1   69.05    8.68
  -2  10   1   78.25    8.46
  -2 -10  -1   59.85    8.78
  -2 -10  -1   65.59   11.16
  -2  10   1   61.18    8.46
   2 -10   1   58.49    8.97
   2  10  -1   60.88    8.50
   2  10  -1   60.95    8.13
  -2 -10  -1   67.48    8.75
  -2 -10  -1   66.63    8.68
  -2 -11   1   13.77    3.85
  -2  11  -1   14.40    3.70
  -2 -11   1   13.33    5.72
   2 -11  -1   14.77    4.39
  -2 -11   1   11.75    3.77
   2 -11  -1   24.52    5.59
   2  11   1   11.32    3.64
   2 -11  -1   10.05    4.72
   2 -11  -1    9.74    4.10
  -2 -11   1    7.15    4.58
   2 -11  -1   20.64    4.47
   2  11   1   12.11    3.34
  -2  11  -1   15.67    3.51
   2 -11  -1    1.75    3.83
   2 -11   1   13.33    4.45
   2 -11   1   12.88    4.18
  -2 -11  -1   18.17    4.53
  -2 -11  -1   19.50    5.18
   2 -11   1   13.41    4.15
   2  11  -1    2.92    2.78
  -2 -11  -1   11.91    3.83
   2  11  -1   13.42    3.61
  -2 -11  -1   11.97    3.73
  -2  11   1   12.51    3.47
   2  12   1   10.83    3.78
  -2  12  -1   13.56    4.72
   2 -12  -1   24.97    6.03
   2 -12  -1   20.25    5.02
  -2 -12   1   14.83    4.60
   2 -12  -1   14.31    5.29
  -2  12  -1   16.49    4.51
   2 -12  -1   22.27    5.82
  -2 -12   1   10.58    5.68
  -2 -12   1   14.33    3.91
   2  12   1   15.21    3.92
  -2 -12  -1    6.69    3.96
  -2  12   1   18.18    4.34
  -2 -12  -1   17.59    5.11
   2 -12   1   21.14    5.02
  -2 -12  -1   20.01    5.15
   2  12  -1   10.49    3.72
   2  12  -1   13.45    4.09
   2 -12   1   17.31    5.44
   2 -13  -1   16.47    5.54
   2 -13  -1   16.05    6.16
  -2 -13   1   18.28    6.68
  -2  13  -1    9.47    3.99
   2  13   1    8.15    3.64
  -2  13  -1   16.83    4.34
   2 -13  -1   16.31    4.29
  -2 -13   1   14.71    4.78
  -2 -13   1   10.58    4.15
   2  13   1   13.63    4.17
  -2 -13  -1    6.27    4.90
  -2 -13  -1   14.76    4.93
  -2 -13  -1    3.92    3.84
   2 -13   1    8.46    4.92
  -2  13   1    8.91    3.55
   2  13  -1   13.04    3.68
  -2  13   1   15.03    4.88
   2 -13   1   10.04    4.06
   2  13  -1    9.99    3.89
   2  14   1    0.80    2.54
   2  14   1   -1.03    2.57
   2 -14  -1    1.76    3.23
   2 -14  -1    0.16    4.90
  -2  14  -1   -0.11    3.22
  -2  14  -1    1.01    2.85
  -2 -14   1    3.91    3.77
  -2 -14   1    2.41    3.39
   2 -14  -1   -2.90    4.52
   2 -14   1    4.76    4.40
   2  14  -1   -0.89    2.65
   2  14  -1    6.76    3.84
  -2 -14  -1    0.76    3.24
  -2  14   1    5.13    3.57
   2 -14   1    1.90    2.86
  -2  14   1   -0.43    2.82
  -2 -14  -1    0.64    3.68
  -2 -14  -1   10.36    5.74
   2  15   1    1.40    2.96
   2 -15  -1    5.99    4.71
  -2 -15   1    6.96    6.14
   2  15   1    3.13    3.42
   2 -15  -1    7.04    4.58
  -2  15  -1   12.49    6.22
  -2  15  -1    2.32    2.54
  -2 -15   1    5.76    3.80
   2  15  -1    4.45    3.77
  -2 -15  -1   -4.02    3.54
   2 -15   1    2.88    3.98
   2  15  -1    1.41    3.04
  -2 -15  -1    1.97    5.31
  -2 -15  -1    0.13    4.79
   2 -15   1    5.01    5.36
  -2  15   1    8.92    3.78
  -2  15   1   -0.51    4.10
  -2 -16   1   15.35    4.99
  -2  16  -1    7.87    3.47
  -2  16   1   13.36    3.94
   2 -16   1    8.82    4.90
  -2 -16  -1    3.36    4.80
   2  16  -1   18.35    4.83
  -3   0   1    0.87    1.27
  -3   0  -1   -0.41    0.61
  -3   0  -1   -0.62    1.71
   3   0  -1    1.32    1.57
  -3   0  -1    0.13    0.35
   3   0  -1   -3.08    1.02
   3   0   1    0.43    1.55
  -3   0   1   -0.63    0.69
  -3   1  -1    2.09    0.81
  -3   1  -1    2.40    0.66
   3   1   1    2.93    1.32
   3  -1  -1    1.17    0.79
   3   1   1    2.91    1.03
  -3  -1   1    3.71    0.84
   3  -1  -1    3.36    1.25
   3  -1  -1    2.41    1.34
  -3  -1   1    2.61    0.89
   3  -1   1    3.81    2.47
   3  -1   1    2.02    1.67
  -3   1   1    2.33    1.00
   3   1  -1    2.22    2.73
   3   1  -1    1.06    1.67
  -3  -1  -1    3.15    0.91
  -3  -1  -1    0.76    1.59
   3  -2  -1   31.09    3.42
   3   2   1   28.15    3.38
  -3   2  -1   33.17    3.52
  -3  -2   1   29.61    3.54
  -3   2  -1   29.91    3.50
   3   2   1   32.38    3.76
   3  -2  -1   25.59    3.74
  -3  -2   1   25.19    3.48
  -3  -2  -1   30.74    3.54
   3  -2   1   27.68    3.88
  -3  -2  -1   31.25    3.81
  -3   2   1   30.38    3.64
   3   2  -1   28.84    3.68
  -3   2   1   27.03    3.72
   3   2  -1   34.61    3.90
   3  -2   1   29.91    3.79
  -3  -3   1   29.25    3.25
  -3   3  -1   27.47    3.19
   3  -3  -1   24.62    3.49
  -3  -3   1   24.68    3.27
   3   3   1   24.98    3.40
   3   3   1   27.78    3.14
  -3   3  -1   24.27    3.30
   3  -3  -1   25.38    3.16
   3   3  -1   20.17    3.37
   3  -3   1   23.61    3.47
  -3  -3  -1   29.67    3.51
  -3   3   1   22.99    3.44
   3   3  -1   26.38    3.30
  -3  -3  -1   27.14    3.23
  -3   3   1   27.76    3.26
   3  -3   1   27.84    3.41
   3   4   1   20.75    2.76
   3   4   1   18.33    3.06
   3  -4  -1   24.12    3.36
  -3   4  -1   25.08    3.04
   3  -4  -1   22.22    2.79
  -3  -4   1   22.19    2.91
  -3  -4   1   24.88    2.89
  -3   4  -1   22.62    2.73
   3  -4   1   24.34    2.98
   3   4  -1   19.23    3.13
  -3  -4  -1   29.62    3.15
   3   4  -1   21.32    2.90
  -3  -4  -1   19.41    2.69
  -3   4   1   21.64    2.72
  -3   4   1   19.68    3.20
   3  -4   1   24.42    3.18
   3  -5  -1   93.97   10.55
   3   5   1   93.58   10.68
  -3   5  -1   90.36   10.33
  -3   5  -1   96.86   10.73
  -3  -5   1  100.37   10.46
  -3  -5   1   89.76   10.60
   3  -5  -1  104.54   10.90
   3   5   1   94.12   10.48
   3   5  -1   87.49   10.64
   3  -5   1  104.16   10.70
   3   5  -1   88.91   10.55
   3  -5   1   92.08   10.69
  -3  -5  -1   91.09   10.70
  -3   5   1   94.98   10.31
  -3   5   1   93.46   10.81
   3   6   1   40.73    5.28
  -3   6  -1   45.67    5.37
   3  -6  -1   38.11    5.40
   3   6   1   43.89    5.13
   3  -6  -1   43.41    5.22
  -3  -6   1   46.04    5.31
  -3   6   1   40.84    5.46
   3   6  -1   38.25    5.13
   3  -6   1   43.62    5.33
   3  -6   1   40.47    5.31
  -3  -6  -1   40.23    5.33
   3   6  -1   45.45    5.31
   3  -7  -1    5.67    1.75
  -3   7  -1    6.62    1.84
  -3  -7   1    9.30    1.89
   3  -7  -1    4.38    1.64
   3   7   1    6.31    1.47
   3   7   1    5.61    1.68
   3  -7   1    2.66    1.55
   3  -7   1    6.10    1.65
   3   7  -1    3.72    1.40
  -3  -7  -1    7.15    1.97
   3   7  -1    4.13    1.57
  -3   7   1    9.19    2.18
   3   8   1   13.93    2.75
   3  -8  -1   13.59    3.60
  -3  -8   1    9.40    2.83
  -3   8  -1    9.22    2.52
  -3   8  -1   12.37    2.79
   3   8   1   12.07    2.31
   3  -8  -1   12.16    2.71
   3  -8  -1   11.76    2.75
   3  -8  -1   14.32    3.43
  -3  -8   1   13.68    3.79
   3  -8  -1   11.17    2.54
  -3  -8   1   11.69    2.48
  -3  -8   1   17.16    3.21
   3   8   1    9.80    2.41
   3  -8   1   13.77    2.55
   3  -8   1    8.65    2.80
  -3  -8  -1   15.40    3.84
   3  -8   1   13.29    2.80
  -3   8   1   12.22    2.94
   3   8  -1    9.90    2.29
   3  -8   1    8.05    2.61
  -3  -8  -1    8.20    2.60
  -3  -8  -1    9.91    2.73
  -3   8   1   11.92    2.73
   3   8  -1   13.59    2.68
  -3  -8  -1    6.91    2.28
   3   8  -1   10.47    2.69
   3   9   1    0.39    1.54
   3  -9  -1    0.51    1.69
  -3   9  -1    0.39    1.73
  -3  -9   1   -0.08    1.63
   3  -9  -1    0.02    1.52
   3  -9  -1    0.00    1.50
   3  -9  -1    0.18    2.18
  -3   9  -1   -1.98    1.30
  -3  -9   1   -0.31    2.34
   3   9   1    1.08    1.44
   3  -9  -1   -0.80    2.16
   3   9   1    0.47    1.25
  -3  -9   1   -0.64    1.43
  -3   9   1   -1.33    1.31
  -3   9   1    0.15    1.65
   3   9  -1    2.44    1.83
   3   9  -1   -0.92    1.83
   3  -9   1    2.17    2.07
  -3  -9  -1    1.18    1.61
  -3  -9  -1   -3.35    1.51
   3  -9   1    0.19    1.86
   3  -9   1    0.60    2.30
  -3  -9  -1   -0.37    1.27
   3   9  -1    1.25    1.58
  -3  -9  -1    1.76    2.45
  -3  10  -1    0.28    1.79
   3 -10  -1    2.21    2.35
   3  10   1    2.98    1.83
   3 -10  -1   -1.52    2.01
  -3 -10   1    2.67    2.58
  -3 -10   1   -0.57    2.82
  -3 -10   1    0.16    1.77
  -3  10  -1    0.53    2.21
   3 -10  -1    0.98    1.70
   3 -10  -1   -1.33    2.36
   3  10   1   -0.01    1.62
   3  10   1    0.14    1.67
  -3  10  -1    0.10    1.88
  -3  10   1    4.58    2.25
  -3 -10  -1    4.23    2.09
  -3 -10  -1    4.44    3.11
  -3 -10  -1    0.50    1.80
  -3  10   1   -0.19    1.83
   3 -10   1   -2.43    3.16
   3  10  -1    4.19    2.42
   3 -10   1    3.54    2.29
  -3 -10  -1    1.44    2.32
   3 -10   1   -1.08    1.89
   3  10  -1    2.64    1.92
   3 -11  -1    4.37    4.04
  -3 -11   1    2.60    2.56
  -3 -11   1    0.53    4.43
   3  11   1    2.40    2.33
   3 -11  -1    1.10    3.37
  -3 -11   1    1.11    2.65
  -3  11  -1    2.52    2.47
   3 -11  -1    6.44    3.51
  -3  11  -1    3.48    2.46
   3 -11  -1    1.22    2.21
  -3 -11   1   -3.10    3.06
   3  11  -1   -2.38    1.64
  -3 -11  -1   -1.97    2.65
  -3 -11  -1    4.83    3.30
  -3  11   1    0.15    2.06
  -3 -11  -1   -1.53    1.79
   3  11  -1    0.08    2.92
   3 -11   1    2.32    2.21
  -3 -11  -1    1.70    2.58
   3 -11   1    4.37    4.57
  -3 -11  -1    8.30    3.98
   3 -11   1   -1.21    3.89
   3 -11   1    6.09    3.60
   3 -12  -1   94.20   14.67
  -3  12  -1   90.14   12.87
   3 -12  -1   98.24   12.99
  -3 -12   1  116.76   15.04
   3  12   1   97.75   12.63
  -3 -12   1  105.38   13.31
  -3  12  -1   97.69   12.28
   3 -12  -1  121.05   15.72
  -3 -12   1  111.27   14.22
  -3 -12   1   91.46   12.81
   3 -12  -1   81.23   13.68
  -3  12  -1  109.62   13.47
  -3  12   1   94.81   12.94
   3  12  -1   94.65   12.74
   3 -12   1  120.78   15.95
  -3 -12  -1  106.17   13.52
  -3 -12  -1   96.71   13.43
   3  12  -1   95.27   12.48
   3 -12   1   93.00   13.00
  -3 -12  -1  105.26   14.44
   3 -12   1   81.91   13.73
  -3 -13   1   -0.43    4.61
  -3  13  -1    1.62    3.37
   3 -13  -1    1.92    4.83
  -3 -13   1    2.08    2.91
   3  13   1    2.34    2.67
  -3  13  -1    0.35    3.55
   3 -13  -1    5.06    3.07
  -3 -13   1    6.63    4.06
   3 -13  -1    9.12    5.60
  -3  13   1    0.99    3.10
  -3 -13  -1    6.57    4.30
   3 -13   1    0.63    4.72
  -3 -13  -1    3.32    3.19
   3  13  -1    1.04    2.61
   3 -13   1    5.93    3.23
   3 -13   1    7.37    4.70
  -3  13   1    6.42    3.86
   3  13  -1   -0.74    2.64
  -3 -13  -1    5.83    4.53
  -3  14  -1    6.04    3.97
   3 -14  -1    2.45    2.73
  -3  14  -1    2.03    2.85
  -3 -14   1    3.90    4.95
  -3 -14   1    3.58    3.27
   3 -14  -1    1.21    5.18
  -3 -14   1    1.35    5.46
   3  14   1   -0.02    2.38
   3 -14   1    7.04    5.25
  -3 -14  -1    6.32    3.84
  -3  14   1   -2.27    2.44
   3  14  -1    5.71    3.63
  -3 -14  -1   -1.35    4.40
   3 -14   1    4.84    3.57
   3  14  -1    0.06    2.87
  -3 -14  -1   -2.16    3.92
  -3  14   1    5.63    4.16
  -3 -15   1    6.53    6.24
   3 -15  -1   -9.77    5.19
   3  15   1   -2.99    2.30
  -3 -15   1    2.27    3.34
  -3  15  -1    1.36    2.69
   3 -15  -1   -1.48    3.69
   3 -15   1    2.88    3.82
   3 -15   1   -1.50    3.38
  -3 -15  -1    5.42    4.44
  -3  15   1    3.83    4.06
   3  15  -1    5.38    3.22
  -3 -15  -1    4.55    5.07
  -3  15   1   -3.98    2.85
  -3 -15  -1   -3.44    4.62
  -3 -16   1    1.58    3.48
  -3  16  -1    1.30    2.86
  -3  16   1    4.27    3.15
  -3 -16  -1    0.83    4.26
   4   0   1    0.62    1.58
  -4   0   1   -0.27    1.13
  -4   0  -1   -3.36    1.37
   4   0  -1    0.82    1.46
  -4   0  -1    0.14    0.58
  -4   0   1   -0.33    0.84
   4   0  -1    1.22    0.95
  -4   0  -1   -0.07    0.38
  -4   1  -1  323.20   35.02
   4  -1  -1  340.71   35.27
  -4  -1   1  319.21   35.37
   4   1   1  331.14   35.61
  -4   1  -1  329.86   35.19
   4  -1  -1  356.09   35.72
  -4  -1   1  310.79   35.21
   4  -1  -1  326.18   35.31
   4  -1   1  336.70   36.85
   4   1  -1  305.12   35.49
  -4  -1  -1  358.91   36.17
  -4   1   1  330.06   35.18
   4  -1   1  337.36   35.91
   4   1  -1  309.81   35.61
  -4  -1  -1  312.52   35.14
  -4  -2   1   71.58    7.87
   4  -2  -1   69.96    7.71
   4   2   1   62.23    8.08
   4  -2  -1   75.52    8.22
  -4   2  -1   69.10    7.81
   4   2   1   73.51    8.14
  -4   2  -1   75.23    7.79
  -4  -2   1   67.25    7.87
  -4  -2  -1   67.36    8.19
  -4   2   1   71.18    7.83
   4   2  -1   76.43    8.78
   4  -2   1   62.75    8.29
  -4   2   1   67.00    7.91
   4   2  -1   59.23    8.21
  -4  -2  -1   67.72    7.79
   4  -2   1   70.48    8.19
  -4  -3   1   -0.68    0.71
  -4  -3   1   -0.70    0.63
  -4   3  -1    1.47    0.79
   4   3   1   -0.26    0.96
   4  -3  -1    0.12    0.56
   4   3   1   -1.12    0.57
  -4   3  -1    0.40    0.76
   4  -3  -1    0.66    1.13
   4  -3   1    0.53    1.13
  -4   3   1   -0.69    0.87
   4   3  -1    2.24    1.05
   4   3  -1   -1.36    0.90
  -4  -3  -1    3.56    1.17
  -4   3   1    0.93    0.73
  -4  -3  -1    0.43    0.68
   4  -3   1   -0.81    0.84
  -4  -4   1   31.86    4.11
   4  -4  -1   34.71    4.49
  -4   4  -1   32.81    4.00
   4   4   1   33.98    3.97
  -4  -4   1   34.24    4.12
   4  -4  -1   33.64    4.02
   4   4   1   31.16    4.29
  -4   4  -1   33.46    4.22
  -4   4   1   33.57    4.39
  -4  -4  -1   29.85    3.99
  -4  -4  -1   39.43    4.44
   4   4  -1   32.77    4.19
  -4   4   1   28.46    3.97
   4  -4   1   36.20    4.24
   4   4  -1   34.23    4.34
   4  -4   1   40.28    4.73
  -4   5  -1    5.02    1.09
  -4  -5   1    6.66    1.55
  -4   5  -1    4.24    1.37
   4   5   1    5.25    1.26
   4  -5  -1    6.47    1.42
   4  -5  -1    8.58    2.00
  -4  -5   1    6.77    1.35
   4   5   1    5.85    1.58
   4  -5   1    6.01    1.56
  -4   5   1    4.07    1.08
  -4  -5  -1    5.88    1.17
   4  -5   1    7.85    1.92
  -4  -5  -1    5.55    1.51
   4   5  -1    3.31    1.27
   4   5  -1    5.64    1.55
  -4   5   1    6.65    1.76
   4   6   1   12.46    2.57
   4  -6  -1   14.99    2.46
   4   6   1   11.30    2.11
  -4  -6   1   17.33    2.69
  -4   6  -1   15.99    2.76
   4  -6  -1   18.30    3.27
  -4  -6  -1   14.32    2.62
   4  -6   1   13.83    2.54
   4   6  -1   10.96    2.44
   4   6  -1   12.09    2.31
  -4   6   1   12.92    2.76
   4  -6   1   15.54    2.77
  -4  -7   1    3.44    1.47
   4   7   1    3.84    1.64
  -4  -7   1    7.04    2.17
   4  -7  -1    6.29    1.80
   4  -7  -1    5.71    2.10
   4   7   1    6.69    1.93
   4   7   1    6.06    1.46
  -4   7  -1    7.16    1.92
  -4   7  -1    3.93    1.88
   4  -7  -1    7.43    2.22
   4   7  -1    3.52    1.45
   4  -7   1    2.56    1.47
   4   7  -1    5.90    2.18
  -4  -7  -1    9.55    2.97
   4   7  -1    8.11    2.06
  -4   7   1    4.42    1.93
  -4  -7  -1    5.56    1.91
   4  -7   1    7.25    1.92
  -4   7   1    6.37    2.19
   4  -7   1    7.34    2.31
   4  -8  -1    0.95    1.40
  -4   8  -1   -0.48    1.36
  -4  -8   1    0.64    1.25
   4  -8  -1   -2.49    2.92
   4  -8  -1   -2.13    1.87
   4   8   1   -0.37    0.98
  -4  -8   1   -1.14    2.50
   4   8   1    1.12    1.48
   4  -8  -1    0.12    1.63
   4  -8  -1   -0.04    1.38
  -4  -8   1    1.74    1.60
  -4  -8   1    0.53    1.90
   4   8   1    0.09    1.28
  -4   8  -1    0.48    1.49
  -4  -8  -1    1.88    1.97
   4   8  -1    0.79    1.24
  -4  -8  -1    1.72    2.19
   4   8  -1    1.81    1.63
  -4  -8  -1    1.46    1.52
  -4   8   1   -0.67    1.23
   4  -8   1    0.11    1.23
  -4  -8  -1   -1.48    1.94
   4   8  -1    6.01    2.01
   4  -8   1    1.53    1.93
   4  -8   1    0.33    2.34
   4  -8   1    1.28    1.56
  -4   8   1   -3.37    1.28
   4  -9  -1  118.93   13.18
   4  -9  -1  115.66   13.55
  -4  -9   1  104.71   12.77
  -4   9  -1  116.31   12.83
   4   9   1   93.47   12.54
  -4  -9   1  105.80   13.33
  -4  -9   1   99.53   13.37
   4   9   1  110.75   12.88
  -4  -9   1   97.17   13.02
   4  -9  -1  105.56   12.77
   4  -9  -1  120.03   13.63
  -4   9  -1  106.01   12.92
   4  -9  -1  109.72   13.10
  -4  -9  -1  102.67   12.87
   4  -9   1  114.87   13.01
  -4   9   1  100.51   12.95
  -4  -9  -1  105.13   13.24
  -4  -9  -1  100.35   13.26
   4   9  -1   97.23   12.57
   4   9  -1  113.54   12.66
   4   9  -1  109.05   12.92
   4  -9   1  107.47   13.52
  -4  -9  -1  102.81   13.41
  -4   9   1  107.98   12.97
   4  -9   1  103.91   13.02
  -4 -10   1   86.52   11.79
   4 -10  -1  106.16   12.33
  -4 -10   1   84.24   10.67
   4  10   1   78.79   10.62
  -4 -10   1   92.92   11.32
   4 -10  -1   80.70   11.47
  -4  10  -1   98.36   10.95
  -4  10  -1   88.72   11.00
   4 -10  -1   72.76   10.66
   4  10   1   79.11   10.61
  -4 -10  -1   72.09   11.16
   4 -10   1   82.60   11.73
  -4  10   1   90.47   11.16
   4  10  -1   94.60   10.99
  -4 -10  -1   83.10   11.40
  -4  10   1   89.19   10.90
   4 -10   1   88.66   11.33
   4 -10   1   85.00   11.14
  -4 -10  -1   77.28   11.35
  -4 -10  -1   79.12   10.96
  -4  11  -1    7.70    3.38
   4 -11  -1    5.09    2.86
  -4 -11   1   11.71    4.51
  -4 -11   1    6.34    2.90
  -4 -11   1    8.65    4.47
   4 -11  -1    4.19    3.90
   4 -11  -1    1.27    3.80
   4  11   1    9.20    3.13
  -4  11  -1   10.31    3.46
   4 -11  -1    7.98    4.86
  -4 -11   1    6.96    3.70
   4 -11   1   11.01    4.15
  -4 -11  -1   18.52    4.77
   4 -11   1    9.96    5.58
  -4  11   1   13.99    3.67
  -4 -11  -1   10.37    4.54
   4 -11   1    5.84    2.83
   4 -11   1   14.89    5.24
   4  11  -1    9.18    3.13
  -4 -11  -1    6.03    3.40
  -4 -11  -1    6.30    3.73
  -4 -11  -1    6.85    4.54
   4 -12  -1   58.50    9.35
  -4 -12   1   22.78    5.89
  -4  12  -1   41.42    6.60
  -4 -12   1   39.09    7.90
  -4 -12   1   34.05    6.95
  -4  12  -1   44.16    7.32
   4 -12  -1   31.74    6.57
   4 -12  -1   24.55    6.87
   4  12   1   27.79    6.04
  -4  12  -1   28.95    6.68
  -4 -12   1   29.35    7.37
   4  12  -1   40.31    7.15
  -4 -12  -1   33.87    7.78
   4 -12   1   40.01    8.33
   4 -12   1   26.31    6.79
   4 -12   1   40.59    8.07
  -4 -12  -1   32.05    6.80
  -4  12   1   23.92    6.08
  -4  12   1   26.66    5.83
   4 -12   1   44.04    7.44
  -4 -12  -1   34.88    7.29
  -4 -12  -1   44.74    7.56
   4 -13  -1    6.78    5.55
   4  13   1    9.07    3.90
  -4 -13   1    7.74    3.66
  -4 -13   1    9.72    5.03
  -4  13  -1   10.08    4.38
  -4  13  -1   12.28    3.97
  -4 -13   1    9.08    5.21
  -4  13  -1   14.82    4.29
  -4 -13   1   10.18    5.36
   4 -13  -1    5.97    3.53
  -4  13   1   11.69    4.70
   4 -13   1    9.52    4.99
  -4 -13  -1   10.30    4.95
   4  13  -1    6.00    3.69
  -4 -13  -1    5.83    4.63
  -4 -13  -1    6.06    3.33
   4 -13   1   14.69    5.89
  -4  13   1    9.13    4.07
   4 -13   1   12.01    4.65
   4  14   1    1.01    2.67
   4 -14  -1    2.36    3.12
  -4  14  -1   -3.71    2.65
  -4 -14   1   -0.55    2.59
   4 -14  -1   -1.27    5.69
  -4 -14   1    2.68    5.61
  -4 -14   1   -3.21    5.01
   4  14  -1   -2.57    2.62
  -4  14   1    3.84    3.26
   4 -14   1   -0.59    3.13
  -4  14   1   -4.50    3.22
   4 -14   1   -5.69    5.54
  -4 -14  -1   -0.57    3.31
  -4 -14  -1    0.08    4.04
  -4 -14  -1    4.97    5.14
   4 -15  -1    5.54    6.32
  -4 -15   1    1.92    4.21
  -4  15  -1    2.53    2.80
   4  15   1   -1.70    2.58
   4 -15  -1    0.12    3.66
  -4 -15   1    4.06    3.39
   4 -15   1    5.47    4.16
  -4 -15  -1    4.28    4.02
  -4  15   1   -2.84    2.99
  -4 -15  -1   -0.76    4.40
   4  15  -1    1.21    3.10
  -4 -15  -1   -5.74    8.58
   4  16   1   -1.73    2.64
  -4  16  -1    1.58    2.71
  -4 -16   1    3.98    3.53
  -4 -16  -1   -0.80    2.96
  -4  16   1    3.94    3.40
  -5   0  -1    0.60    0.79
   5   0  -1   -1.29    0.71
  -5   0   1   -1.70    0.65
   5   0   1   -2.69    1.27
  -5   0  -1    0.43    1.45
  -5   0   1   -1.38    0.95
  -5   0  -1   -0.20    0.45
   5   0  -1   -1.77    0.75
   5   1   1    2.54    1.84
  -5  -1   1    7.30    2.31
   5   1   1    4.37    0.74
  -5   1  -1    3.74    1.16
  -5   1  -1    4.95    0.95
  -5  -1   1    4.10    1.24
   5  -1  -1    4.40    2.09
   5  -1  -1    6.62    1.92
  -5   1   1    3.81    1.17
  -5   1   1    3.24    1.05
   5  -1   1    5.75    2.32
  -5  -1  -1    9.96    2.50
   5  -1   1    2.42    1.84
  -5  -1  -1    4.65    1.08
   5   1  -1    2.45    1.57
   5   1  -1    3.33    1.50
   5  -2  -1   34.98    5.20
  -5  -2   1   34.51    4.24
  -5  -2   1   35.05    4.52
  -5   2  -1   32.29    4.06
   5  -2  -1   31.36    4.13
   5   2   1   31.40    4.18
  -5   2  -1   33.51    4.26
   5   2   1   42.89    4.98
   5  -2   1   29.77    5.30
  -5  -2  -1   43.71    5.61
   5   2  -1   23.98    4.97
  -5   2   1   36.52    4.27
  -5  -2  -1   29.78    4.09
   5  -2   1   33.63    5.01
   5   2  -1   34.45    5.35
  -5   2   1   36.79    4.26
  -5   3  -1   24.16    3.18
   5   3   1   20.29    3.65
   5   3   1   20.68    3.71
  -5  -3   1   18.40    3.37
  -5   3  -1   22.99    3.18
  -5  -3   1   24.64    3.24
   5  -3  -1   28.97    3.12
   5  -3  -1   30.59    4.32
  -5   3   1   26.02    3.32
   5   3  -1   17.74    4.02
   5  -3   1   34.28    4.68
  -5   3   1   20.59    3.28
  -5  -3  -1   25.11    3.18
  -5  -3  -1   28.38    4.02
   5   3  -1   21.64    3.89
   5  -3   1   24.30    3.61
  -5  -4   1    1.50    1.03
  -5   4  -1    0.35    0.78
   5  -4  -1    1.11    0.77
  -5  -4   1   -0.92    0.69
   5  -4  -1   -0.06    1.57
  -5   4  -1    0.68    0.96
   5   4   1    0.78    1.02
   5   4   1    0.16    0.76
  -5   4   1    0.42    0.91
   5  -4   1    1.32    1.02
   5   4  -1   -0.07    1.00
  -5  -4  -1    1.56    1.29
   5   4  -1    1.80    1.32
  -5  -4  -1   -0.86    0.61
  -5   4   1    2.22    0.96
   5  -4   1    2.72    1.76
  -5  -5   1   10.75    2.24
  -5  -5   1   13.22    2.06
  -5   5  -1   10.88    2.30
   5   5   1   11.47    2.14
   5  -5  -1   11.31    2.83
  -5   5  -1   14.69    2.15
   5  -5  -1   11.70    2.08
   5   5   1   13.75    2.58
  -5   5   1   10.16    2.07
  -5  -5  -1   14.54    2.64
   5  -5   1   13.34    3.33
   5   5  -1   11.44    2.51
   5  -5   1    9.72    2.16
  -5   5   1   10.24    2.37
  -5  -5  -1   14.96    2.13
   5   5  -1   15.15    2.44
   5  -6  -1   47.38    5.62
  -5  -6   1   44.48    5.72
   5   6   1   46.88    5.92
   5  -6  -1   43.65    6.82
  -5   6  -1   38.84    5.78
  -5  -6  -1   43.97    5.92
   5  -6   1   52.49    6.62
   5   6  -1   43.49    5.88
   5  -6   1   44.54    5.75
   5   6  -1   44.43    5.74
  -5   6   1   49.00    6.05
  -5  -7   1  135.98   15.60
   5  -7  -1  129.38   15.46
   5  -7  -1  143.14   15.90
   5   7   1  138.94   15.77
  -5  -7   1  117.69   15.84
  -5   7  -1  162.23   16.03
   5  -7  -1  149.96   16.63
  -5   7  -1  129.20   15.78
  -5  -7   1  137.06   16.29
   5   7   1  132.70   15.69
  -5  -7  -1  134.34   16.55
   5   7  -1  150.79   15.82
   5  -7   1  120.06   15.87
   5  -7   1  151.76   15.78
  -5  -7  -1  149.19   15.89
   5  -7   1  137.13   16.00
  -5  -7  -1  129.27   16.17
   5   7  -1  150.32   15.94
  -5  -7  -1  132.71   16.21
  -5   7   1  110.12   15.80
   5   7  -1  140.65   15.58
  -5   7   1  142.86   15.94
  -5  -8   1   -0.80    2.42
  -5   8  -1    0.77    1.68
   5  -8  -1    1.69    2.34
   5   8   1    2.80    1.59
   5  -8  -1   -2.17    2.36
  -5   8  -1    0.78    1.91
   5  -8  -1   -3.30    2.71
  -5  -8   1    1.03    1.26
   5  -8  -1    1.41    1.91
   5   8   1    3.49    1.68
  -5  -8   1   -1.16    2.65
  -5  -8   1    0.85    1.99
   5   8  -1    0.66    1.76
  -5  -8  -1    1.50    2.38
  -5  -8  -1   -2.58    2.65
   5  -8   1    0.84    1.62
   5  -8   1   -2.55    1.36
   5   8  -1    4.53    1.92
  -5  -8  -1   -0.12    1.71
  -5  -8  -1    0.82    1.57
  -5   8   1    1.29    1.78
  -5   8   1   -0.99    2.05
   5  -8   1   -0.61    1.76
   5   9   1    4.67    2.48
   5  -9  -1    9.84    3.40
   5   9   1    8.26    2.54
  -5   9  -1    7.67    3.05
   5  -9  -1    1.11    1.85
  -5   9  -1    5.41    1.97
  -5  -9   1    2.92    2.60
   5  -9  -1    4.48    3.43
  -5  -9   1    7.10    3.05
   5  -9  -1    5.29    3.25
  -5  -9   1    4.70    2.39
  -5  -9   1   10.69    3.43
   5   9  -1    4.07    2.34
  -5   9   1    9.81    3.15
   5  -9   1    6.76    4.43
  -5   9   1    0.28    2.10
  -5  -9  -1    4.20    2.41
   5   9  -1    0.94    2.37
  -5  -9  -1   10.43    3.69
  -5  -9  -1    9.84    3.18
  -5  -9  -1    5.00    3.70
   5  -9   1    3.75    2.43
   5  -9   1    8.00    3.39
  -5  10  -1    4.34    2.91
  -5 -10   1   13.20    3.26
   5 -10  -1    4.48    3.04
   5  10   1    5.58    2.49
   5 -10  -1    9.13    4.50
  -5 -10   1    0.97    3.36
  -5  10  -1    6.54    2.61
   5 -10  -1    2.28    3.33
  -5 -10   1    6.06    2.94
   5 -10  -1    8.92    4.18
   5  10   1    5.19    2.62
  -5 -10   1    3.12    3.66
  -5  10   1    6.07    3.47
  -5 -10  -1    1.74    2.93
   5 -10   1    6.65    3.59
   5 -10   1    0.88    5.82
  -5  10   1    8.87    2.85
  -5 -10  -1    6.76    2.86
   5  10  -1    7.11    2.65
  -5 -10  -1    4.28    3.36
  -5 -10  -1   13.36    4.75
   5 -10   1    5.86    2.72
  -5 -10  -1    3.48    2.78
   5 -11  -1   11.68    5.04
   5  11   1   12.77    3.81
   5 -11  -1   10.97    5.41
  -5 -11   1   14.51    5.21
  -5 -11   1    5.77    3.67
  -5 -11   1    7.95    4.55
   5 -11  -1   22.95    5.46
  -5  11  -1   12.25    3.80
   5 -11  -1   10.93    3.68
  -5 -11   1   19.33    4.50
  -5 -11  -1   15.95    4.98
  -5 -11  -1   16.69    4.79
   5 -11   1   13.30    5.72
   5 -11   1   10.78    5.40
  -5 -11  -1   22.46    5.81
  -5 -11  -1   14.88    4.22
   5 -11   1   12.15    4.04
  -5  11   1   16.08    3.99
  -5 -11  -1   23.11    6.25
   5  11  -1   16.41    4.57
  -5  12  -1   25.18    5.56
  -5  12  -1   18.34    3.92
   5 -12  -1   13.35    6.22
  -5 -12   1   10.89    5.56
   5  12   1   16.38    4.44
  -5 -12   1   14.29    4.22
   5 -12  -1   14.46    4.79
  -5 -12   1    5.43    4.10
  -5 -12   1   25.54    6.01
   5 -12  -1    6.07    5.48
   5 -12   1   26.60    5.66
  -5  12   1   12.95    4.22
  -5 -12  -1   10.48    5.24
   5 -12   1   12.52    4.93
   5  12  -1   12.29    4.46
  -5 -12  -1   11.57    4.89
   5 -12   1    7.37    6.19
  -5 -12  -1   13.85    4.52
  -5  12   1   14.26    4.29
  -5 -12  -1   21.19    5.12
  -5 -13   1   61.74    9.47
  -5 -13   1   72.98   12.73
  -5  13  -1   62.85    9.34
  -5  13  -1   65.58    9.95
   5 -13  -1   73.28   11.63
   5 -13  -1   41.20    8.75
   5  13   1   56.95    9.34
  -5 -13   1   64.86   10.55
  -5 -13   1   69.38    9.90
  -5 -13  -1   47.84    9.21
  -5 -13  -1   73.08   11.91
   5 -13   1   49.51    9.50
  -5  13   1   51.44    9.13
  -5 -13  -1   35.46    8.41
   5 -13   1   57.35   11.98
   5  13  -1   55.86    9.62
  -5  13   1   77.20    9.22
  -5 -13  -1   61.56   10.46
  -5  13   1   49.44    8.66
  -5  14  -1    1.85    2.88
  -5 -14   1    8.49    4.92
  -5 -14   1    1.39    3.23
   5  14   1    2.29    2.95
   5 -14  -1    2.10    6.06
   5 -14  -1    2.62    3.65
   5 -14   1    4.51    5.70
   5 -14   1    6.74    4.31
  -5 -14  -1    9.30    7.40
   5  14  -1   -1.66    2.53
  -5  14   1    4.88    3.79
  -5 -14  -1    3.02    3.88
  -5  15  -1    0.75    2.02
   5  15   1   -1.87    2.66
  -5 -15   1   -1.39    2.50
   5 -15  -1    5.58    6.46
   5 -15  -1    1.33    3.63
  -5 -15  -1   -1.08    3.11
  -5 -15  -1    2.58    3.35
   5  15  -1   -5.02    2.25
  -5  15   1    0.44    2.37
   5  15  -1    0.59    3.10
   5 -15   1    2.99    4.05
   6   0  -1    0.99    0.90
  -6   0  -1   -0.16    0.47
  -6   0  -1   -1.75    0.64
  -6   0  -1    0.60    1.25
  -6   0   1    0.22    1.05
   6   0  -1   -1.12    1.03
   6   0   1   -1.02    1.14
  -6   0   1    1.00    0.93
  -6   1  -1   48.57    5.65
   6  -1  -1   43.14    6.12
  -6   1  -1   45.55    5.35
   6  -1  -1   47.78    5.77
  -6  -1   1   51.12    6.11
  -6  -1   1   50.07    5.67
   6   1   1   51.86    6.25
   6   1  -1   52.21    6.07
  -6  -1  -1   52.65    6.24
   6   1  -1   41.97    5.53
  -6   1   1   49.29    5.65
   6  -1   1   52.70    6.16
  -6   1   1   44.84    5.49
  -6  -1  -1   43.33    5.56
   6  -1   1   49.45    6.13
  -6  -2   1   37.71    5.68
  -6   2  -1   41.96    4.93
  -6   2  -1   40.47    4.70
   6  -2  -1   42.96    6.24
   6   2   1   31.30    5.68
  -6  -2   1   37.96    4.86
   6  -2  -1   43.20    4.92
  -6  -2  -1   33.06    5.95
  -6  -2  -1   38.60    4.81
   6  -2   1   47.65    5.74
   6  -2   1   55.39    7.01
  -6   2   1   45.44    4.92
   6   2  -1   27.42    5.12
   6   2  -1   34.04    5.61
  -6   2   1   45.66    4.90
  -6  -3   1   24.20    3.03
   6  -3  -1   20.92    4.16
  -6   3  -1   22.93    3.31
  -6  -3   1   20.68    3.55
   6   3   1   17.98    3.66
  -6   3  -1   24.62    3.00
   6  -3  -1   20.89    2.92
  -6  -3  -1   17.71    2.96
   6   3  -1   14.95    3.95
   6  -3   1   21.01    4.42
   6   3  -1   25.39    4.25
  -6   3   1   22.72    3.02
  -6   3   1   17.38    3.02
   6  -3   1   18.59    3.53
  -6  -3  -1   24.49    4.16
  -6  -4   1    0.90    0.79
  -6   4  -1    0.36    0.95
   6  -4  -1    1.05    0.81
   6   4   1   -0.57    1.22
  -6   4  -1   -0.03    0.90
  -6  -4   1    1.45    1.13
   6  -4  -1    0.75    1.63
   6   4  -1    0.03    1.49
  -6   4   1   -1.19    0.66
   6  -4   1    0.45    1.12
   6  -4   1   -1.88    1.82
  -6  -4  -1    2.40    1.65
  -6  -4  -1   -0.20    0.77
  -6   4   1   -0.45    0.73
   6   4  -1   -0.51    2.13
   6  -5  -1   19.53    3.79
   6   5   1   13.35    2.98
  -6   5  -1   11.86    2.32
  -6  -5   1   16.56    2.89
  -6  -5   1   15.16    2.37
  -6   5  -1   14.88    2.59
   6   5  -1   10.24    2.90
   6  -5   1    8.16    2.36
  -6  -5  -1   17.14    3.17
  -6   5   1   17.09    2.85
  -6   5   1   13.54    2.56
   6  -5   1    9.85    3.46
  -6  -5  -1   17.02    2.44
  -6  -6   1   73.48    8.55
  -6  -6   1   68.70    8.89
   6  -6  -1   67.29    9.40
   6  -6  -1   60.81    8.64
  -6  -6   1   81.69   11.13
  -6   6  -1   66.24    8.48
  -6   6  -1   63.95    8.28
   6   6   1   73.35    8.71
  -6  -6  -1   75.76    9.38
   6  -6   1   66.45    8.90
  -6  -6  -1   79.58    8.83
  -6  -6  -1   66.43    8.92
  -6   6   1   62.60    8.47
   6   6  -1   70.85    8.99
   6  -6   1   74.96   10.55
  -6   6   1   63.20    8.36
   6   6  -1   77.77    8.88
   6  -6   1   70.87    8.50
   6  -7  -1    7.13    3.53
  -6   7  -1    1.43    1.77
  -6  -7   1    2.66    1.76
   6   7   1    8.61    2.58
  -6  -7   1    2.46    3.18
  -6  -7   1    0.83    1.96
   6  -7  -1    2.67    2.00
   6   7   1    6.19    2.26
   6  -7  -1   -0.55    3.72
  -6   7  -1    2.28    1.60
   6   7  -1    7.75    2.66
  -6  -7  -1    4.42    1.94
  -6   7   1    5.59    1.87
  -6  -7  -1    8.04    3.42
  -6   7   1    3.15    2.01
   6  -7   1    0.27    1.79
   6   7  -1    2.90    2.03
   6  -7   1    6.94    2.81
   6  -7   1    4.57    2.50
   6  -7   1    1.81    4.11
  -6  -7  -1    4.30    2.44
  -6  -7  -1    3.84    2.10
   6  -8  -1   12.96    3.64
   6  -8  -1    2.35    4.72
   6   8   1   19.08    3.63
  -6   8  -1   16.12    3.43
  -6  -8   1   16.88    5.82
   6   8   1   13.41    3.29
  -6   8  -1    7.57    2.75
  -6  -8   1   12.20    3.13
  -6  -8   1   10.89    3.31
   6  -8  -1   14.14    4.16
   6  -8  -1   10.55    4.00
  -6  -8   1   10.40    3.98
  -6  -8  -1   10.31    4.47
  -6  -8  -1   15.34    4.11
   6   8  -1   11.61    3.27
  -6  -8  -1    9.21    3.13
   6  -8   1   10.46    3.50
  -6   8   1   16.26    3.55
  -6  -8  -1   15.13    3.26
   6   8  -1   13.46    3.87
  -6   8   1   14.48    3.19
   6   9   1    0.00    1.71
  -6   9  -1    9.98    2.51
  -6  -9   1   -0.55    2.90
   6  -9  -1   -4.10    2.56
  -6  -9   1   -1.09    1.95
   6   9   1   -3.25    2.03
  -6   9  -1    1.29    2.06
   6  -9  -1   -1.91    3.26
  -6  -9   1    1.57    2.30
  -6  -9   1    4.17    3.89
   6  -9  -1    0.96    1.99
   6  -9  -1   -0.14    4.32
  -6   9   1   -0.26    2.39
   6  -9   1   -1.51    2.32
  -6  -9  -1   -1.26    1.83
  -6  -9  -1   -1.50    4.14
   6   9  -1   -0.59    2.74
   6   9  -1    1.91    2.19
  -6  -9  -1    0.90    1.94
  -6   9   1    0.32    1.73
  -6  -9  -1   -2.43    1.75
  -6 -10   1   -0.31    3.34
   6 -10  -1    3.50    3.40
  -6 -10   1   -0.42    4.36
  -6 -10   1    2.54    2.87
   6  10   1   -2.93    1.76
  -6  10  -1    3.37    2.35
  -6 -10   1    0.04    1.79
   6 -10  -1    2.01    3.11
   6 -10  -1    2.44    3.50
   6 -10  -1   -2.06    1.74
   6 -10  -1   -0.11    3.56
  -6 -10   1   -0.22    3.65
   6 -10   1   -0.55    3.89
  -6 -10  -1   -7.05    2.78
  -6 -10  -1   -4.01    3.18
  -6  10   1   -1.46    1.72
  -6 -10  -1    3.32    3.69
  -6 -10  -1    3.91    2.80
  -6 -10  -1   -0.90    1.95
   6 -10   1   -5.06    2.90
   6 -10   1    3.89    3.11
   6  10  -1    2.21    2.66
   6 -11  -1    9.20    4.04
  -6 -11   1   13.73    4.40
   6 -11  -1   10.86    4.86
   6 -11  -1   10.55    4.85
  -6 -11   1   14.50    5.23
   6 -11  -1    6.64    4.75
  -6 -11   1   11.87    3.95
   6  11   1   15.38    4.39
   6 -11   1   15.02    4.47
  -6 -11  -1   20.20    7.02
   6  11  -1   11.77    4.13
  -6 -11  -1    7.04    3.48
  -6  11   1   16.77    4.71
   6 -11   1   14.20    6.27
  -6 -11  -1   10.63    4.19
  -6 -11  -1   10.83    4.51
   6 -11   1   18.12    5.01
  -6 -11  -1   13.90    4.85
   6 -12  -1   -4.96    3.88
  -6  12  -1    4.97    2.65
   6 -12  -1    0.51    3.16
  -6  12  -1    0.78    2.14
   6  12   1   -2.03    2.34
  -6 -12   1    3.88    4.22
  -6 -12   1   -3.20    2.42
  -6 -12   1    4.66    2.80
   6 -12  -1   -0.42    2.44
  -6 -12  -1    1.37    5.35
   6 -12   1    5.80    3.08
  -6 -12  -1   -0.71    2.77
  -6 -12  -1   -4.67    4.19
   6 -12   1   -1.04    2.78
  -6 -12  -1   -0.69    2.48
  -6  12   1   -2.68    2.85
   6 -12   1   -5.09    5.16
  -6 -12  -1   -1.93    2.91
   6  12  -1   -2.73    2.48
  -6 -13   1   17.91    5.30
   6 -13  -1   17.99    7.64
  -6 -13   1   29.53    6.39
   6  13   1   22.09    5.59
  -6  13  -1   32.83    6.44
   6 -13  -1   21.50    5.82
  -6  13  -1   24.31    5.13
  -6 -13   1   20.96    7.26
  -6 -13  -1   32.82    7.08
   6 -13   1   42.01   10.90
   6 -13   1   28.97    6.74
  -6  13   1   26.01    5.53
  -6 -13  -1   26.66    8.73
  -6 -13  -1   30.98    6.06
   6  13  -1   17.52    5.43
  -6 -13  -1   19.05    5.58
  -6  13   1   43.72    7.12
   6  14   1   10.72    4.20
   6 -14  -1    7.80    7.56
   6 -14  -1   17.96    5.38
  -6 -14   1   21.72    5.32
  -6  14  -1    9.92    4.41
  -6 -14   1   11.36    4.28
  -6  14  -1   14.17    3.56
  -6 -14   1   17.88    5.25
  -6  14   1   12.98    3.63
  -6 -14  -1   11.40    4.64
  -6 -14  -1   24.64    5.84
   6 -14   1   19.81    7.89
   6  14  -1    6.83    4.33
  -6  14   1   13.38    5.32
   6 -14   1   13.98    5.14
  -6  15  -1   13.37    3.10
  -6 -15   1   15.64    4.56
   6  15   1   11.65    3.23
   6 -15  -1    9.78    7.79
  -6 -15  -1   19.23    5.07
  -6  15   1   12.59    3.41
   6  15  -1   13.19    3.18
  -7   0   1    1.35    0.89
  -7   0   1   -0.78    0.60
   7   0  -1   -1.32    0.83
   7   0   1    0.23    1.10
  -7   0  -1   -0.97    0.68
   7   0  -1   -0.62    0.79
  -7   0   1   -1.19    0.82
  -7   0  -1    0.00    1.18
  -7   1  -1   -0.06    0.81
   7  -1  -1    1.54    1.26
   7  -1  -1    2.59    1.64
  -7  -1   1    2.23    1.46
  -7  -1   1    2.53    1.05
   7   1   1    1.97    1.51
  -7  -1  -1    2.51    1.45
  -7   1   1    1.30    0.77
   7   1  -1    1.07    1.27
  -7   1   1    2.05    1.04
  -7  -1  -1    1.33    0.94
   7  -1   1    2.11    1.36
   7  -1   1    2.73    1.26
  -7   2  -1    2.06    1.08
  -7  -2   1    4.13    1.20
   7  -2  -1    2.52    1.93
  -7   2  -1    1.05    0.81
   7   2   1    0.01    1.61
  -7  -2   1    4.10    2.10
  -7   2   1    3.71    1.10
   7  -2   1    3.92    1.92
   7  -2   1    0.56    1.23
   7   2  -1    0.78    1.35
  -7  -2  -1    2.23    0.99
  -7  -2  -1    0.60    1.75
  -7   2   1    3.65    1.02
  -7  -3   1   19.86    3.84
   7   3   1   20.50    3.88
  -7  -3   1   18.28    2.80
  -7   3  -1   17.97    2.68
   7  -3  -1   20.06    4.17
  -7   3  -1   19.50    2.92
   7  -3   1   15.08    4.31
  -7   3   1   15.78    2.75
   7  -3   1   25.08    3.43
  -7  -3  -1   18.46    2.80
  -7   3   1   18.09    2.77
   7   3  -1   10.47    3.22
  -7  -3  -1   18.07    4.11
  -7   4  -1    1.74    1.04
  -7  -4   1    2.97    1.03
  -7  -4   1    1.24    1.62
   7   4   1    2.05    1.76
   7  -4  -1   -2.37    2.07
  -7   4  -1    0.99    1.13
  -7  -4  -1    2.28    2.07
   7  -4   1   -3.58    2.24
  -7  -4  -1    0.06    0.77
   7   4  -1    1.11    1.94
  -7   4   1    0.57    0.86
  -7   4   1    1.07    0.91
   7  -4   1   -0.52    1.25
  -7   5  -1   62.04    7.50
  -7   5  -1   59.02    7.48
   7   5   1   55.69    7.98
  -7  -5   1   62.30    8.06
  -7  -5   1   74.99   10.27
  -7   5  -1   62.47    7.32
   7  -5  -1   69.74   10.68
  -7  -5   1   65.17    7.94
   7  -5  -1   57.46    9.10
  -7  -5   1   62.81    7.22
  -7   5   1   56.63    7.49
  -7  -5  -1   66.30    7.28
  -7   5   1   63.13    7.43
   7   5  -1   61.67    8.32
   7  -5   1   55.20    8.22
   7  -5   1   56.58    9.69
  -7  -5  -1   54.77    8.54
  -7   5   1   68.60    7.57
  -7  -5  -1   54.61    7.81
  -7  -5  -1   59.18    8.68
  -7  -6   1    5.09    1.68
  -7  -6   1    5.61    2.22
   7   6   1    2.56    2.31
   7  -6  -1    5.18    2.14
  -7   6  -1    2.45    1.34
  -7  -6   1    7.75    3.50
   7   6   1    2.11    1.94
   7  -6  -1    5.85    4.26
  -7   6  -1    3.95    1.77
   7  -6  -1    8.97    3.77
   7  -6   1    3.80    4.85
   7   6  -1   -0.78    1.59
   7  -6   1    7.32    7.20
   7  -6   1    0.10    2.20
   7   6  -1    1.53    3.03
  -7  -6  -1    0.50    1.72
  -7  -6  -1    5.57    3.12
  -7   6   1    5.39    1.85
  -7  -6  -1    4.28    2.14
  -7  -6  -1    1.86    5.77
  -7   6   1    2.37    1.35
   7  -7  -1    2.07    2.30
  -7  -7   1    1.92    1.84
   7  -7  -1   -1.05    5.01
   7   7   1    4.30    2.35
  -7   7  -1    2.65    1.55
   7   7   1   -0.40    2.07
  -7  -7   1   -1.52    2.72
  -7  -7   1    0.34    1.76
   7  -7  -1   -3.87    4.04
  -7   7  -1    0.35    1.71
  -7  -7  -1    2.76    1.85
   7  -7   1   -3.02    4.09
  -7   7   1   -0.26    1.38
  -7   7   1   -0.43    1.30
   7   7  -1    5.00    2.40
  -7  -7  -1    2.53    2.52
  -7  -7  -1    1.61    2.18
   7   7  -1    1.47    2.28
   7  -7   1   -2.32    5.03
  -7  -7  -1   -0.32    5.20
   7  -7   1    0.27    2.19
  -7  -8   1   22.32    5.76
   7   8   1   23.86    4.53
  -7  -8   1   20.25    4.22
  -7  -8   1   16.85    3.96
  -7   8  -1   20.04    3.54
   7   8   1   28.38    5.05
   7  -8  -1   17.43    6.71
   7  -8  -1   19.76    4.49
   7  -8  -1   17.91    7.96
  -7   8  -1   15.47    3.64
  -7  -8  -1   26.61    5.20
   7  -8   1   15.89    4.33
  -7  -8  -1   13.18    3.94
  -7   8   1   16.03    3.80
  -7  -8  -1   20.14    5.06
   7   8  -1   18.66    4.68
   7   8  -1   11.12    3.98
  -7  -8  -1   14.84    6.73
  -7   8   1   14.86    3.58
   7  -9  -1    0.87    1.99
  -7   9  -1   -1.53    1.77
  -7   9  -1    0.00    1.26
  -7  -9   1    1.26    2.68
   7  -9  -1  -11.61    4.34
  -7  -9   1    1.54    2.15
   7   9   1   -1.02    2.30
  -7  -9   1   -0.48    3.24
   7   9   1   -4.42    2.54
  -7  -9  -1   -1.71    2.38
  -7  -9  -1   -0.52    1.89
  -7   9   1   -0.33    1.49
  -7   9   1   -1.52    1.70
   7   9  -1    3.00    2.98
  -7  -9  -1   -6.76    5.14
  -7  -9  -1    1.86    3.22
  -7  -9  -1   -0.66    4.47
   7  -9   1    0.15    2.76
   7  10   1    0.24    2.41
  -7  10  -1    1.18    1.96
   7 -10  -1    3.32    3.58
  -7 -10   1    2.78    2.51
  -7 -10   1    3.33    2.17
   7 -10  -1    1.53    2.61
   7 -10  -1   -2.06    2.03
  -7 -10   1    3.37    3.71
  -7 -10   1   -0.34    3.66
  -7 -10  -1    3.51    5.66
  -7 -10  -1    3.06    3.30
  -7 -10  -1    0.76    2.27
  -7  10   1   -3.59    1.42
  -7 -10  -1    0.41    3.29
   7 -10   1    0.10    2.97
  -7 -10  -1    2.35    3.13
   7 -10   1    0.45    2.85
   7 -10   1    6.71    4.56
   7  10  -1   -0.23    2.83
   7 -11  -1    1.93    3.18
   7 -11  -1    8.09    4.36
  -7 -11   1    6.65    4.44
  -7 -11   1    1.81    2.50
   7 -11  -1    3.97    3.43
   7  11   1    4.12    2.97
  -7  11  -1    8.86    3.42
  -7 -11   1   15.82    4.43
   7 -11   1    7.83    3.48
   7 -11   1    4.09    3.72
  -7 -11  -1    9.22    3.97
   7 -11   1    4.14    5.20
  -7 -11  -1   10.69    4.36
   7  11  -1    2.98    2.65
  -7 -11  -1    3.97    7.68
  -7 -11  -1    7.00    4.75
  -7 -11  -1    0.70    2.55
  -7  11   1    6.69    3.08
  -7 -12   1   14.58    5.35
   7 -12  -1    4.51    5.50
   7  12   1   20.94    5.27
   7 -12  -1   18.48    5.25
  -7  12  -1   14.74    3.84
   7 -12  -1   22.15    5.04
  -7 -12   1   14.95    4.12
  -7 -12   1   23.04    5.43
  -7  12  -1   13.07    3.93
   7 -12   1   32.40    8.77
  -7 -12  -1   29.90    6.09
   7 -12   1   15.92    5.07
   7  12  -1   18.16    5.29
  -7 -12  -1   15.75    4.41
  -7 -12  -1   12.02    5.38
  -7 -12  -1   13.61    4.81
  -7 -12  -1   40.69   12.01
  -7  12   1   14.66    4.61
  -7 -13   1    6.10    3.75
   7  13   1    4.13    3.14
  -7  13  -1    4.81    2.54
   7 -13  -1   17.09    6.50
   7 -13  -1    3.40    3.52
  -7 -13   1    6.64    3.91
  -7 -13   1    3.96    2.63
  -7  13  -1    4.66    3.34
  -7 -13  -1    8.35    4.00
   7 -13   1   12.32    9.14
   7 -13   1   -1.31    3.58
  -7 -13  -1    4.46    3.19
   7  13  -1   -3.12    3.07
  -7  13   1    4.67    2.51
  -7 -13  -1   14.78    4.95
  -7  13   1    7.80    3.64
  -7 -14   1    2.46    2.82
  -7  14  -1   -2.45    1.36
   7 -14  -1    2.12    3.27
  -7 -14   1    0.73    2.64
   7  14   1    0.18    3.36
   7 -14  -1    5.92    6.94
  -7  14  -1    0.34    2.97
  -7 -14  -1   -2.95    2.47
   7  14  -1   -2.25    3.13
  -7 -14  -1   -2.68    2.31
   7  14  -1   -2.96    1.85
   7 -14   1    9.57    7.44
   7 -14   1    3.51    3.49
  -7  14   1    2.06    3.79
  -7  14   1   -1.00    1.65
  -7 -15   1    8.31    3.42
  -7  15  -1    9.03    2.16
   7 -15  -1   10.81    8.44
   7  15   1    7.83    2.23
  -7 -15  -1    7.89    3.04
  -7  15   1    6.75    2.11
   7  15  -1    5.97    2.10
   8   0   1    1.08    1.25
  -8   0  -1   -0.19    0.83
   8   0   1    0.33    1.12
   8   0  -1   -1.82    0.99
  -8   0   1    0.59    0.85
   8  -1  -1  123.92   14.81
  -8  -1   1  131.40   14.48
   8   1   1  132.95   14.84
  -8   1  -1  122.24   14.45
  -8   1   1  127.11   14.45
  -8  -1  -1  123.62   14.44
   8   1  -1  141.45   14.86
   8  -1   1  136.25   14.60
   8  -1   1  123.55   14.76
  -8  -1  -1  136.61   14.92
   8  -2  -1    9.34    2.48
  -8   2  -1    7.73    1.83
  -8  -2   1    8.34    1.83
   8   2   1    9.17    2.38
  -8  -2   1    8.56    2.36
   8  -2   1   10.83    2.54
  -8  -2  -1    9.01    2.56
  -8  -2  -1    9.68    1.93
   8   2  -1   12.26    2.41
  -8   2   1    7.18    1.78
  -8  -3   1    2.92    1.15
   8   3   1   -0.57    1.48
   8  -3  -1    2.28    2.36
  -8   3  -1    1.57    1.00
   8   3   1    5.79    2.54
  -8  -3   1    0.59    2.24
  -8   3   1    2.41    1.11
  -8  -3  -1    2.41    1.10
   8  -3   1    2.71    2.10
  -8   3   1    0.05    0.78
   8   3  -1    1.66    1.74
  -8  -3  -1    1.45    1.97
   8   4   1   -1.63    2.13
  -8  -4   1    4.15    2.62
  -8   4  -1    1.39    1.23
   8  -4  -1    3.21    2.96
  -8   4  -1    2.37    1.31
   8  -4  -1    7.18    4.15
   8   4   1    2.28    1.95
  -8  -4   1    5.91    2.20
  -8  -4   1    1.81    1.11
   8   4  -1    3.30    1.81
  -8   4   1    0.57    1.20
  -8   4   1    3.39    1.20
  -8  -4  -1    3.09    1.73
   8  -4   1   -4.41    2.81
  -8  -4  -1    2.88    2.57
   8  -4   1   16.43    6.46
   8   4  -1    4.61    2.67
   8  -4   1    2.44    2.14
  -8   4   1    3.95    1.72
  -8  -4  -1    3.24    1.17
   8   5   1   78.10    8.66
  -8  -5   1   68.39    8.54
   8  -5  -1   56.13    8.03
  -8  -5   1   65.83    7.36
  -8   5  -1   57.08    7.48
  -8  -5   1   57.60    7.87
   8  -5  -1   66.73   10.32
  -8   5  -1   67.97    7.72
   8  -5  -1   75.12   11.63
  -8   5  -1   53.17    7.72
  -8   5  -1   60.37    7.43
  -8   5   1   67.55    7.55
   8  -5   1   87.29   14.55
  -8  -5  -1   62.65    7.30
   8   5  -1   47.65    9.34
   8   5  -1   71.28    8.45
  -8  -5  -1   68.16    9.40
   8  -5   1   63.36    9.07
   8   5  -1   55.53    9.19
  -8  -5  -1   53.14    7.87
   8  -5   1   59.28   11.21
  -8  -5  -1   61.90    9.87
  -8   5   1   62.67    7.43
  -8   5   1   51.25    7.42
   8  -6  -1   26.30    7.46
  -8  -6   1   35.87    5.72
  -8   6  -1   25.90    4.38
   8  -6  -1   25.59    4.92
   8   6   1   17.43    4.68
   8  -6  -1   28.94    7.44
  -8  -6   1   32.71    5.21
  -8   6  -1   24.24    4.06
  -8  -6  -1   42.55    5.84
   8   6  -1   27.68    5.30
  -8  -6  -1   30.78    5.76
   8  -6   1   22.81   10.70
   8   6  -1   24.77    5.94
  -8  -6  -1   31.96    6.45
   8   6  -1   27.07    6.02
  -8   6   1   19.93    4.08
   8  -6   1   31.05    5.76
  -8  -6  -1   42.03   13.35
   8  -6   1   32.30    9.77
  -8   6   1   28.98    4.37
   8   7   1   19.14    4.15
   8  -7  -1    6.26    6.56
  -8  -7   1   14.29    3.74
  -8  -7   1   17.56    4.04
   8  -7  -1    7.92    7.10
   8  -7  -1   13.21    3.69
  -8  -7   1   11.89    5.05
   8   7   1   15.80    4.17
  -8   7  -1   19.89    3.27
  -8   7  -1   13.73    3.12
   8   7  -1    9.77    3.89
  -8  -7  -1   18.79    4.56
  -8  -7  -1   12.84    3.64
  -8   7   1    9.67    2.55
  -8  -7  -1   19.52    8.85
   8  -7   1   15.05    4.20
   8   7  -1   19.65    4.81
   8   7  -1   10.51    4.11
   8  -7   1    9.03    8.36
  -8  -7  -1   18.41    5.16
   8  -7   1    7.27    6.33
  -8   7   1   14.61    3.06
  -8   8  -1    3.26    1.96
  -8  -8   1   -0.48    3.78
  -8  -8   1    2.34    1.76
   8  -8  -1   -0.78    2.13
   8   8   1   -1.18    2.49
   8  -8  -1   -4.07    8.33
  -8  -8   1    0.61    2.80
   8   8   1    0.25    2.61
  -8   8  -1   -2.16    1.28
   8  -8  -1    2.07    7.88
  -8  -8  -1    3.07    6.09
  -8  -8  -1    3.80    3.09
   8   8  -1    1.49    3.20
  -8  -8  -1    0.01    2.93
  -8   8   1    1.95    1.62
   8  -8   1    0.42    2.32
   8   8  -1   -0.58    2.80
  -8   8   1    3.30    1.82
  -8  -8  -1    1.06    1.84
   8   8  -1    0.86    3.11
   8  -9  -1    6.70    4.58
  -8  -9   1    2.70    2.39
  -8   9  -1    6.84    3.75
  -8   9  -1    7.30    2.52
   8  -9  -1    5.26    2.90
  -8  -9   1    1.93    4.13
   8  -9  -1   16.44    8.84
   8  -9  -1    5.61    3.02
   8   9   1    5.24    2.71
  -8  -9   1    4.12    3.48
   8  -9   1    0.31    3.17
  -8  -9  -1   -2.65    3.02
  -8  -9  -1   11.49   11.12
  -8  -9  -1    2.00    3.43
   8  -9   1    4.31    3.20
   8  -9   1    5.20    6.35
  -8  -9  -1    3.43    3.97
  -8   9   1    3.30    2.22
   8   9  -1    7.82    3.34
   8   9  -1    2.29    3.60
  -8  -9  -1    1.26    1.97
  -8  10  -1    8.46    2.88
  -8 -10   1    4.61    4.01
   8 -10  -1    3.68    3.00
   8 -10  -1    2.87    3.18
  -8 -10   1    8.23    4.10
  -8 -10   1    3.42    2.90
   8  10   1    4.87    3.21
   8 -10  -1    1.41    3.78
   8 -10   1    8.39    3.71
   8 -10   1    2.10    3.09
   8 -10   1    3.39    5.56
  -8 -10  -1    0.51    3.27
   8  10  -1    3.84    3.67
   8  10  -1    6.83    3.98
  -8  10   1   11.79    2.99
  -8 -10  -1   11.36    4.65
  -8 -10  -1    7.01    4.17
  -8 -10  -1    4.55    2.65
   8 -11  -1    9.48    3.98
   8  11   1   12.68    4.49
   8  11   1    8.07    3.72
   8 -11  -1    4.37    4.75
   8 -11  -1   21.71    4.55
  -8 -11   1   12.75    3.70
  -8  11  -1    6.12    2.77
  -8 -11   1    9.07    4.42
  -8 -11   1   21.50    5.66
  -8 -11  -1   11.25    4.64
   8  11  -1   10.17    4.41
   8 -11   1    4.65    5.88
  -8 -11  -1   15.44    4.77
  -8  11   1   13.34    3.63
  -8 -11  -1   14.19    3.98
   8 -11   1   12.11    4.69
   8 -11   1   11.92    3.37
  -8  12  -1    8.40    2.89
  -8 -12   1   13.57    4.39
   8  12   1    1.79    3.51
   8 -12  -1   12.50    3.49
  -8  12  -1    5.78    2.48
   8 -12  -1    8.64    3.63
  -8 -12   1    9.44    3.82
  -8 -12   1    6.63    2.94
   8 -12  -1   15.28    5.57
  -8 -12  -1   15.72    5.03
   8 -12   1    9.10    3.94
  -8 -12  -1   11.29    4.15
   8 -12   1   28.10    8.22
   8  12  -1    9.44    4.52
  -8  12   1    8.47    2.91
  -8 -12  -1    6.55    2.91
  -8 -13   1    4.24    3.36
  -8  13  -1    2.10    1.50
  -8  13  -1   -0.13    1.83
   8 -13  -1    1.40    2.46
   8 -13  -1    2.10    5.00
   8  13   1    2.30    3.78
  -8 -13   1    1.19    2.15
  -8  13   1    0.80    2.17
   8 -13   1   -5.26    2.50
  -8 -13  -1    0.20    2.89
  -8  13   1   -1.64    1.57
  -8 -13  -1   -0.23    2.52
   8 -13   1   -4.58    8.37
  -8 -13  -1   -0.55    2.12
   8  13  -1    5.55    3.85
   8  13  -1   -2.81    1.73
   8 -14  -1   19.34    5.89
   8 -14  -1   13.86    7.59
  -8 -14   1   16.36    4.09
  -8  14  -1    8.17    2.41
   8  14   1   13.47    3.15
   8  14  -1    7.92    2.60
  -8  14   1   10.11    2.52
   8 -14   1   15.10    4.27
   8 -14   1   13.98    8.40
  -8 -14  -1   11.57    3.78
  -9   0   1   -0.24    0.94
   9   0   1   -2.40    1.36
  -9   0  -1   -0.89    0.78
   9   0  -1   -0.36    1.08
  -9   0  -1    2.04    1.19
  -9   0   1   -0.78    0.68
   9   0   1    0.93    1.12
   9   0  -1    0.19    1.50
  -9  -1   1    9.98    1.87
   9  -1  -1    4.64    2.16
  -9   1  -1    7.31    1.71
   9  -1  -1    8.63    2.24
   9   1   1    7.56    2.56
   9   1   1   10.50    2.25
  -9   1  -1    7.98    1.90
  -9  -1   1    9.04    2.02
   9  -1   1    6.33    2.44
   9   1  -1    7.67    2.05
  -9   1   1    4.67    1.65
   9   1  -1    8.03    2.52
  -9  -1  -1    7.21    2.05
  -9   1   1    6.02    1.65
  -9  -1  -1    7.62    1.76
   9  -1   1    7.18    2.19
  -9  -1  -1   12.26    2.39
   9   2   1   47.82    6.09
  -9   2  -1   45.46    5.66
   9  -2  -1   52.08    6.17
   9   2   1   43.09    6.32
  -9   2  -1   37.62    5.65
   9  -2  -1   51.17    6.46
  -9  -2   1   49.36    5.67
  -9  -2   1   40.70    5.68
   9   2  -1   54.72    6.15
   9  -2   1   42.29    6.00
   9   2  -1   52.48    7.23
  -9   2   1   48.52    5.69
  -9  -2  -1   45.42    6.57
  -9  -2  -1   40.28    5.58
  -9   2   1   45.16    5.71
  -9  -2  -1   42.00    5.67
   9  -2   1   49.44    6.35
  -9  -3   1    9.69    1.78
  -9   3  -1    3.23    1.45
  -9   3  -1    8.15    2.01
   9   3   1    3.31    1.82
  -9  -3   1    7.53    2.33
   9  -3  -1    5.38    2.70
   9  -3  -1    2.34    1.88
  -9  -3   1    6.91    1.84
  -9   3  -1    6.23    1.86
   9   3   1    6.93    2.62
   9  -3   1    4.75    2.13
   9  -3   1    9.99    2.62
   9   3  -1    3.61    1.82
   9   3  -1    7.93    2.57
  -9  -3  -1    5.99    1.49
  -9   3   1    4.65    1.73
  -9  -3  -1    9.40    2.88
  -9  -3  -1    4.32    2.25
  -9   3   1    2.80    1.76
   9  -3   1    4.98    2.69
  -9  -3  -1    6.97    1.96
  -9   3   1    6.09    1.64
  -9   4  -1    2.75    1.26
   9  -4  -1    3.67    3.27
   9  -4  -1    4.36    3.14
   9   4   1    8.28    2.41
  -9   4  -1    9.79    2.18
  -9  -4   1    3.93    1.60
   9   4   1    1.54    2.03
  -9   4  -1    3.33    2.01
  -9  -4   1    2.53    1.78
  -9  -4   1    5.16    1.47
   9  -4  -1    8.79    3.16
   9  -4   1    2.81    2.69
   9  -4   1    5.05    2.17
  -9   4   1    7.69    1.96
  -9   4   1    7.80    1.82
  -9  -4  -1    5.98    1.75
   9   4  -1    5.82    2.07
  -9  -4  -1    3.87    1.32
   9  -4   1   -2.69    2.85
  -9  -4  -1    0.53    1.80
  -9  -4  -1    0.09    2.09
   9   4  -1    7.83    2.61
  -9   4   1    5.07    1.69
  -9  -5   1   40.26    5.43
   9  -5  -1   47.43    8.63
  -9   5  -1   51.13    5.86
  -9   5  -1   37.69    5.53
   9  -5  -1   40.25    6.37
   9   5   1   40.72    7.19
  -9   5  -1   45.70    6.33
   9  -5  -1   34.70    8.77
   9   5   1   38.11    6.58
  -9  -5   1   35.12    6.98
  -9  -5   1   48.86    6.23
  -9  -5  -1   41.01    7.26
  -9   5   1   41.70    5.69
   9   5  -1   43.47    7.22
   9  -5   1   47.86   12.22
   9  -5   1   55.57   11.23
  -9   5   1   48.54    6.38
   9   5  -1   44.53    6.62
   9  -5   1   55.71    7.19
  -9   5   1   41.78    5.56
  -9  -5  -1   33.76    6.36
  -9  -6   1   23.24    4.36
  -9   6  -1   18.80    3.67
  -9  -6   1   12.88    4.90
   9  -6  -1    9.10    7.14
   9  -6  -1   22.11    4.19
   9   6   1   19.57    4.41
   9  -6  -1   15.17    7.17
   9   6   1   17.61    4.90
   9  -6   1   28.90   12.81
   9   6  -1   25.84    5.02
   9   6  -1   27.30    4.72
  -9   6   1   15.46    3.36
   9  -6   1   34.54   12.40
  -9  -6  -1   27.25    4.62
  -9  -6  -1   15.61    4.92
   9  -6   1   16.87    4.13
   9   6  -1   26.94    5.97
   9  -7  -1   14.41    8.52
   9   7   1    8.29    3.37
  -9  -7   1   10.42    2.66
  -9  -7   1    0.85    3.58
   9  -7  -1    3.52    2.44
   9  -7  -1   12.03    7.64
   9   7   1    5.21    3.24
   9   7  -1    9.78    4.23
  -9  -7  -1    0.03    3.34
   9  -7   1    7.24    9.39
   9   7  -1    8.31    3.22
  -9  -7  -1    7.90    2.51
   9  -7   1    6.65    2.72
  -9   7   1    7.44    2.37
   9   7  -1   10.90    3.62
   9   8   1    4.88    3.42
   9  -8  -1    4.17    2.67
  -9   8  -1    7.91    3.36
  -9  -8   1    6.61    3.54
  -9  -8   1    3.88    2.54
  -9  -8   1    6.04    3.81
  -9   8  -1    6.33    2.02
   9  -8  -1    1.35    3.49
  -9  -8   1    6.95    2.66
   9  -8  -1   15.03   12.66
   9   8   1    2.35    2.84
   9   8  -1   -3.48    3.70
  -9  -8  -1    1.72    2.11
   9   8  -1    4.64    2.96
  -9  -8  -1    2.87    4.15
  -9  -8  -1    5.01    2.63
   9  -8   1    2.09    2.55
  -9   8   1    8.03    3.33
   9  -8   1    7.39    5.24
  -9  -8  -1    0.16    3.89
  -9   8   1    2.77    1.92
  -9  -9   1   -3.05    1.57
   9  -9  -1   -0.49    3.73
   9  -9  -1    1.49    2.44
  -9   9  -1   -0.52    1.30
   9  -9  -1    0.46    2.35
   9  -9  -1    8.65   10.65
  -9  -9   1   -2.17    2.20
  -9  -9   1   -1.69    3.04
   9   9   1   -2.70    3.31
   9   9   1   -1.73    2.88
  -9  -9   1    0.45    3.36
  -9   9  -1    0.57    2.74
   9   9  -1   -3.98    3.43
  -9  -9  -1    0.08    2.06
   9  -9   1    4.80    5.44
  -9  -9  -1    1.77    3.55
  -9  -9  -1   -2.54    3.23
   9  -9   1    2.66    2.78
  -9   9   1    1.28    1.67
  -9   9   1    0.06    2.91
   9   9  -1    0.72    2.42
   9  10   1   -0.43    2.99
  -9  10  -1    1.70    1.93
   9 -10  -1    1.36    2.47
   9  10   1   -0.47    2.85
  -9 -10   1    3.70    3.63
  -9 -10   1    0.25    2.93
  -9 -10   1   -0.70    1.59
   9 -10  -1    6.96    4.36
   9 -10  -1   -1.54    2.15
   9  10  -1   -1.45    2.26
   9 -10   1    2.52    2.47
   9 -10   1    0.08    5.92
  -9 -10  -1    1.03    3.62
  -9  10   1    2.18    1.55
   9 -10   1    0.67    2.31
  -9 -10  -1   -2.80    3.08
  -9 -10  -1    2.68    2.13
   9  10  -1    1.78    3.72
   9 -11  -1    3.53    4.63
   9 -11  -1    8.08    2.97
  -9 -11   1    8.74    4.00
  -9 -11   1    4.90    2.47
  -9  11  -1    7.67    2.46
   9 -11  -1    3.25    2.59
   9  11   1    5.52    4.36
   9  11   1    6.77    2.89
  -9  11  -1    6.60    2.39
  -9 -11  -1    4.04    3.38
  -9  11   1    3.97    2.34
   9 -11   1    4.39    5.98
  -9 -11  -1    7.38    2.95
   9  11  -1    8.52    3.11
  -9 -11  -1   -3.12    3.09
   9 -11   1    2.13    2.54
   9  11  -1    7.61    4.17
  -9  12  -1   17.33    3.48
  -9 -12   1   17.09    3.92
   9 -12  -1   17.12    5.98
  -9  12  -1   12.68    3.06
   9 -12  -1   13.01    3.85
  -9 -12   1   14.77    4.71
   9  12   1    4.47    4.08
   9  12   1   13.46    3.61
   9 -12   1   16.97    4.26
  -9 -12  -1   13.04    3.73
  -9 -12  -1   17.46    4.81
  -9 -12  -1   22.57    5.33
   9 -12   1    9.22    7.81
  -9  12   1   12.23    3.23
   9  12  -1   20.23    4.19
  -9  12   1   19.52    3.40
   9  12  -1   21.70    6.34
   9  13   1   13.51    4.86
  -9  13  -1   10.81    2.50
  -9 -13   1   12.81    3.91
  -9 -13   1    8.28    2.83
  -9  13  -1    9.59    2.59
   9 -13  -1    9.90    3.07
   9  13   1    3.92    2.26
   9 -13  -1    3.70    4.82
  -9 -13  -1    5.63    3.30
   9 -13   1   11.29    9.45
   9 -13   1   11.15    3.28
  -9  13   1   10.24    2.81
  -9 -13  -1   12.93    3.29
   9  13  -1    8.46    4.18
  -9  13   1    9.88    2.51
   9  13  -1    6.54    2.45
  -9  14  -1   18.32    2.77
   9  14   1   14.71    2.94
  -9 -14   1   10.89    3.34
   9 -14  -1   27.05    5.30
   9 -14   1   14.52    4.49
   9  14  -1   17.07    3.06
  -9  14   1   15.14    2.74
  -9 -14  -1   13.61    3.37
  10   0   1    0.67    1.82
 -10   0   1    0.04    0.78
  10   0   1    0.73    1.33
 -10   0  -1   -0.92    0.75
  10   0  -1   -0.20    1.04
 -10   0   1    0.01    1.01
  10   0  -1    0.16    1.60
 -10   0  -1   -1.08    1.01
  10   1   1    2.65    2.03
  10  -1  -1    6.50    2.01
 -10   1  -1    3.95    1.54
 -10  -1   1    3.54    1.40
 -10  -1   1    5.23    1.58
  10   1   1    6.11    1.92
  10  -1  -1    6.19    2.18
 -10   1  -1    4.57    1.46
  10  -1   1    4.12    2.03
  10   1  -1    4.17    1.72
 -10  -1  -1    4.57    1.63
 -10  -1  -1    3.61    1.37
  10   1  -1    5.98    2.13
 -10   1   1    7.40    1.79
 -10   1   1    4.50    1.48
  10  -1   1    3.57    1.70
 -10  -2   1  123.38   13.43
  10   2   1  114.05   14.06
 -10   2  -1  128.33   13.51
  10  -2  -1  115.33   13.77
  10  -2  -1  124.05   14.04
 -10   2  -1  118.66   13.48
  10   2   1  118.57   13.75
 -10  -2   1  120.25   13.44
  10  -2   1  115.89   13.66
  10   2  -1  119.39   14.09
 -10   2   1  128.48   13.48
 -10  -2  -1  111.15   13.84
  10  -2   1  116.52   13.71
 -10  -2  -1  124.84   13.44
 -10  -2  -1  113.59   13.42
  10  -2   1  115.98   13.95
  10   2  -1  117.33   13.70
 -10   2   1  101.55   13.35
 -10  -3   1   16.89    3.05
 -10   3  -1   17.66    3.16
  10  -3  -1   19.20    4.18
 -10   3  -1   29.19    3.88
 -10  -3   1   21.61    4.06
  10   3   1   23.12    4.38
  10  -3  -1   14.79    3.57
 -10  -3   1   19.34    3.35
 -10   3  -1   16.23    4.12
  10   3   1   17.91    3.63
 -10   3   1   17.28    3.19
  10   3  -1   25.85    4.50
 -10  -3  -1   19.95    3.35
 -10   3   1   17.76    3.37
  10  -3   1   18.65    3.79
 -10  -3  -1   22.21    3.34
 -10  -3  -1   18.36    3.72
  10   3  -1   17.06    3.46
 -10   3   1   15.20    3.25
  10  -3   1   23.96    4.77
  10  -3   1   20.51    3.72
 -10   4  -1   -1.01    1.02
  10   4   1   -1.25    1.39
  10  -4  -1    3.92    2.30
 -10  -4   1    0.15    1.37
  10  -4  -1    1.34    2.06
  10   4   1    1.01    1.99
 -10  -4   1   -2.15    1.43
 -10   4  -1    0.91    1.47
 -10  -4   1    1.61    0.94
 -10   4  -1    1.24    1.43
 -10  -4  -1    1.07    1.29
 -10   4   1    0.25    1.42
  10  -4   1    2.30    2.77
  10  -4   1   -0.93    1.55
 -10  -4  -1    0.95    1.85
 -10  -4  -1    1.23    1.12
 -10   4   1    2.25    1.44
  10   4  -1   -0.79    1.43
  10  -4   1   -2.78    1.86
 -10   4   1    1.53    1.32
  10   4  -1    0.84    1.53
 -10   5  -1    2.58    1.64
 -10  -5   1    0.62    1.26
  10  -5  -1    2.76    3.09
 -10   5  -1    1.26    1.52
 -10   5  -1   -1.59    1.30
  10  -5  -1    2.48    2.76
  10   5   1   -0.08    1.90
 -10  -5   1    0.74    1.65
  10   5   1    3.50    1.88
 -10   5   1    4.08    1.78
  10  -5   1    6.27    3.72
 -10   5   1    0.45    1.48
 -10   5   1    2.66    1.58
  10   5  -1    0.54    1.58
 -10  -5  -1   -0.06    1.91
  10   5  -1    2.62    1.77
  10  -5   1    6.34    3.62
  10  -5   1    0.51    1.66
  10  -6  -1   30.03    5.25
  10   6   1   30.13    6.23
  10  -6  -1   27.65    8.16
  10  -6  -1   16.93    7.53
 -10  -6   1   43.59    6.12
  10   6   1   32.74    5.69
 -10   6  -1   35.79    5.25
  10  -6   1   48.03   10.99
  10  -6   1   38.99    5.75
  10  -6   1   47.89   10.89
  10   6  -1   29.42    5.41
  10   6  -1   26.05    5.68
 -10   6   1   38.18    5.32
 -10  -6  -1   30.77    5.56
 -10  -7   1   -0.13    2.00
 -10  -7   1   -1.12    1.42
  10  -7  -1   15.60    9.80
 -10   7  -1    0.72    1.22
 -10   7  -1    0.03    1.87
  10  -7  -1    2.08    1.77
  10  -7  -1    4.18    3.06
  10   7   1    0.57    2.27
 -10  -7  -1    0.59    1.61
 -10  -7  -1   -0.59    3.25
  10  -7   1   12.39    9.55
  10  -7   1    0.81    2.12
  10   7  -1    0.78    2.36
 -10   7   1    0.30    1.52
  10  -7   1    2.19    2.92
 -10   7   1   -2.23    1.81
 -10  -7  -1    1.17    1.90
  10   7  -1    0.85    2.45
  10   8   1   55.98    8.19
  10  -8  -1   27.22    7.07
  10  -8  -1   44.16    6.83
 -10  -8   1   41.12    6.79
 -10   8  -1   40.38    6.54
 -10   8  -1   43.85    5.86
 -10  -8   1   35.94    6.42
  10  -8  -1   77.92   22.33
 -10   8   1   55.54    7.27
 -10  -8  -1   53.47    9.26
  10  -8   1   43.42    6.99
  10   8  -1   30.22    6.67
 -10   8   1   46.85    5.98
 -10  -8  -1   41.30    7.07
 -10  -8  -1   39.29    7.50
  10  -8   1   46.46    8.80
  10   8  -1   55.54    7.94
 -10  -8  -1   54.10    7.23
  10   8  -1   47.53    9.17
 -10   9  -1    4.20    2.50
  10   9   1    3.63    2.78
 -10  -9   1    6.89    2.93
 -10  -9   1    7.88    4.33
  10  -9  -1   10.57    4.34
 -10  -9   1    2.68    2.33
  10  -9  -1    5.53   14.69
  10  -9  -1    3.02    2.37
 -10   9  -1    5.29    2.14
  10   9  -1    2.07    4.33
  10   9  -1    5.42    2.74
 -10   9   1    3.07    2.37
 -10  -9  -1    5.58    2.63
  10   9  -1    4.72    2.83
  10  -9   1    9.70    4.83
  10  -9   1    3.39    2.40
 -10  -9  -1    5.48    3.73
 -10  -9  -1    3.84    3.33
 -10  -9  -1    3.77    2.23
 -10   9   1    6.18    1.99
  10  10   1    5.00    2.82
 -10 -10   1    8.49    4.08
  10  10   1    5.73    2.92
 -10 -10   1    6.28    2.60
 -10 -10   1    5.90    3.25
  10 -10  -1    3.20    2.52
 -10  10  -1    7.81    2.49
  10 -10  -1    4.51    3.86
  10 -10  -1    2.92    2.53
 -10  10  -1    3.08    2.77
 -10 -10  -1    6.18    2.76
  10 -10   1    7.43    5.28
  10  10  -1    5.32    2.59
 -10 -10  -1    1.64    2.92
  10  10  -1    6.92    2.55
 -10  10   1   10.43    2.68
 -10  10   1    9.15    3.16
 -10 -10  -1    3.89    3.39
  10 -10   1    7.27    2.63
  10  10  -1    1.11    4.28
  10 -11  -1   10.40    3.11
 -10  11  -1   12.19    2.90
 -10 -11   1   12.88    4.53
  10  11   1    9.10    3.04
  10 -11  -1   15.12    3.34
  10  11   1   18.55    3.94
 -10 -11   1   15.28    3.61
  10 -11  -1   17.06    4.80
  10 -11   1   12.23    3.53
 -10 -11  -1   12.17    4.11
 -10  11   1   14.25    3.19
 -10 -11  -1   13.79    3.48
  10 -11   1    4.84    4.40
  10  11  -1   11.76    5.06
  10  11  -1   13.30    3.26
 -10 -12   1   12.80    4.25
  10 -12  -1   23.63    4.36
  10 -12  -1   21.80    5.03
  10  12   1   24.19    4.22
 -10  12  -1   13.30    3.29
 -10 -12   1   19.29    4.10
 -10  12  -1   16.09    3.18
 -10  12   1   14.97    3.25
  10  12  -1   22.58    5.05
  10  12  -1   17.45    3.88
  10 -12   1   26.07    4.35
 -10 -12  -1   20.71    4.22
 -10  12   1   18.77    3.48
 -10 -12  -1   32.02    5.70
  10 -12   1   23.83    6.23
 -10  13  -1    8.85    2.00
  10  13   1   12.46    2.48
  10 -13  -1    5.92    2.91
 -10 -13   1   12.65    3.03
 -10 -13   1    4.75    2.61
 -10  13  -1    4.45    2.23
 -10  13   1    9.33    2.01
  10  13  -1   10.66    2.44
  10 -13   1    7.11    3.47
 -10  13   1    8.74    2.93
 -10 -13  -1    3.57    2.96
 -10 -13  -1    6.87    2.74
 -10  14   1    3.32    1.17
 -11   0  -1    0.27    1.02
  11   0  -1   -0.45    1.37
 -11   0   1    0.35    0.88
  11   0   1    0.83    1.46
  11   0   1    1.69    1.49
  11   0  -1    1.59    1.43
 -11   0  -1    2.92    1.33
 -11   0   1   -0.20    0.98
  11   1   1    0.73    1.17
 -11   1  -1    2.61    1.28
  11   1   1    2.51    1.86
  11  -1  -1    2.72    1.84
 -11  -1   1    4.22    1.43
 -11   1  -1    1.79    1.46
  11  -1  -1    3.16    1.62
 -11  -1   1    0.85    1.28
  11  -1   1    0.97    1.36
 -11  -1  -1    4.58    1.51
 -11   1   1    1.60    1.16
 -11   1   1    1.65    1.38
  11   1  -1    2.23    1.62
 -11  -1  -1    3.39    1.35
  11  -1   1    0.34    1.62
  11   1  -1    0.70    1.26
 -11   2  -1   42.37    5.69
 -11  -2   1   47.46    5.75
  11  -2  -1   45.67    6.08
  11  -2  -1   44.80    6.22
 -11   2  -1   49.22    5.84
 -11  -2   1   43.95    5.78
  11   2   1   42.31    6.21
  11   2   1   49.05    6.12
 -11   2   1   42.77    5.73
 -11  -2  -1   45.34    5.75
  11  -2   1   46.68    6.45
  11  -2   1   41.43    5.89
 -11   2   1   43.95    5.73
 -11  -2  -1   38.76    5.62
  11   2  -1   40.98    5.93
  11   2  -1   43.82    6.83
 -11  -2  -1   58.22    6.44
 -11  -3   1    5.48    1.79
 -11   3  -1    3.17    1.67
 -11  -3   1    6.45    1.95
  11  -3  -1    3.63    1.88
  11  -3  -1    6.36    2.46
 -11   3  -1    5.11    1.59
  11   3   1    5.66    2.10
 -11  -3   1    4.65    2.24
  11   3   1    3.61    2.26
  11   3  -1    4.16    2.17
 -11   3   1    8.23    1.98
 -11   3   1    4.78    1.57
 -11  -3  -1    6.90    1.71
 -11  -3  -1    3.86    1.54
  11  -3   1    6.99    2.45
  11   3  -1    4.30    1.74
  11  -3   1   -0.30    1.61
 -11  -3  -1    3.54    2.12
 -11  -4   1   20.30    3.41
  11   4   1   20.08    3.68
  11  -4  -1    9.89    3.25
 -11  -4   1   24.47    4.26
  11  -4  -1   12.60    3.76
 -11   4  -1   13.76    3.14
  11   4   1   22.76    4.07
 -11   4  -1   14.25    3.18
 -11   4  -1   19.70    3.40
 -11  -4   1   20.00    3.30
  11  -4   1   19.96    3.74
  11  -4   1   17.36    3.87
 -11   4   1   14.55    3.10
  11   4  -1   25.27    4.42
 -11  -4  -1   13.33    2.98
  11  -4   1   25.39    4.68
 -11   4   1   15.36    3.07
 -11   4   1   22.49    3.54
 -11  -4  -1   27.28    4.46
 -11  -4  -1   16.93    3.29
  11   4  -1   19.55    3.68
 -11  -5   1   20.89    3.71
 -11   5  -1   26.95    4.06
  11  -5  -1   22.56    5.10
 -11   5  -1   22.32    3.81
 -11   5  -1   24.49    3.88
 -11   5  -1   17.80    5.47
  11   5   1   15.82    3.89
 -11  -5   1   20.71    4.24
  11   5   1   18.71    3.95
  11  -5  -1   19.17    4.64
  11   5  -1   13.80    3.82
 -11  -5  -1   19.63    4.10
 -11   5   1   24.52    3.80
  11   5  -1   20.34    3.88
  11  -5   1   24.36    5.29
 -11  -5  -1   22.44    4.18
  11  -5   1   22.23    4.77
 -11   5   1   21.01    3.67
  11  -5   1   20.67    3.89
 -11   6  -1    1.04    1.89
  11  -6  -1   -1.30    2.40
  11  -6  -1    2.11    2.49
 -11   6  -1   -1.97    1.02
  11   6   1    0.01    2.68
 -11  -6   1    1.98    1.74
 -11  -6   1   -2.23    1.60
  11   6   1    4.13    2.09
  11  -6   1    2.01    2.51
  11  -6   1   -1.41    1.79
  11   6  -1    2.28    1.66
  11  -6   1    2.08    3.46
 -11  -6  -1   -0.65    1.67
  11   6  -1    4.19    2.76
 -11   6   1    1.83    1.61
 -11  -6  -1    1.17    1.68
 -11   6   1   -1.29    1.49
 -11  -7   1   13.15    3.43
  11  -7  -1    8.75    3.48
  11  -7  -1   17.96    5.85
 -11  -7   1    8.87    2.82
 -11   7  -1   19.59    3.15
  11   7   1   10.05    3.26
 -11   7  -1   11.41    3.06
  11   7   1   11.41    3.45
  11  -7   1   13.78    5.98
 -11  -7  -1   13.62    3.22
  11  -7   1   17.66    4.00
 -11  -7  -1   10.71    3.17
 -11   7   1    8.31    2.98
  11  -7   1   18.85    3.82
  11   7  -1    5.26    3.08
 -11   7   1    8.83    2.55
  11   7  -1   16.17    3.52
 -11  -8   1   10.97    2.94
 -11   8  -1    5.77    2.11
  11  -8  -1   14.22    6.57
  11  -8  -1    8.84    2.70
 -11   8  -1    8.12    2.46
  11  -8  -1    7.00    3.15
 -11  -8   1    3.46    2.43
  11   8   1   11.62    3.22
  11   8   1   16.44    4.02
 -11   8   1   11.87    2.60
 -11   8   1    9.44    2.62
 -11  -8  -1    8.34    5.36
  11  -8   1   10.17    3.35
  11  -8   1    9.29    2.97
 -11  -8  -1   13.51    3.32
  11   8  -1    7.25    2.73
 -11  -8  -1    9.40    2.87
  11   8  -1   11.51    3.20
 -11   9  -1    4.30    2.41
  11   9   1    0.39    2.19
  11   9   1    4.79    2.27
  11  -9  -1   -0.05    2.51
  11  -9  -1    4.24    2.23
 -11  -9   1    4.99    2.28
 -11   9  -1    7.12    2.35
  11  -9  -1    1.81    5.79
 -11  -9   1    4.73    2.23
 -11   9   1    3.31    1.73
  11   9  -1   -0.78    2.03
 -11  -9  -1    2.31    2.26
  11  -9   1    6.99    2.48
 -11  -9  -1   14.35    3.94
  11  -9   1    2.99    3.16
  11   9  -1    3.69    2.20
 -11  -9  -1    3.32    2.38
 -11   9   1    2.93    2.25
 -11 -10   1    1.84    1.79
  11  10   1    1.92    2.09
 -11 -10   1    2.87    2.02
 -11  10  -1    0.23    1.34
 -11  10  -1    0.89    2.22
  11  10   1    1.24    1.84
  11 -10  -1    0.14    2.25
 -11  10   1   -0.73    1.99
  11  10  -1   -4.52    1.67
 -11 -10  -1    0.23    1.93
  11  10  -1    1.43    1.66
  11 -10   1   -1.00    1.78
 -11  10   1   -0.19    1.38
 -11 -10  -1   -1.51    1.65
  11 -10   1    2.24    2.79
 -11 -10  -1   -1.18    2.83
 -11  11  -1    4.34    2.31
 -11  11  -1    6.07    1.86
  11  11   1    4.84    2.52
  11 -11  -1    3.69    2.18
  11 -11  -1   10.90    3.30
  11  11   1    4.81    2.30
 -11 -11   1    9.13    3.36
 -11 -11   1    5.60    2.23
 -11 -11  -1    6.20    3.13
  11  11  -1    6.51    2.34
 -11  11   1    3.89    1.77
  11 -11   1    5.81    2.22
  11 -11   1    4.38    3.08
 -11 -11  -1    5.05    2.29
 -11 -12   1    2.98    1.86
  11 -12  -1    5.92    2.39
 -11  12  -1    4.22    1.58
  11  12   1    2.70    1.75
 -11 -12   1    1.60    2.35
 -11 -12  -1    6.02    2.57
  11 -12   1    6.27    2.31
  11 -12   1    4.14    2.48
  11  12  -1    2.76    1.62
 -11  12   1    4.73    1.65
 -11 -12  -1    5.50    2.02
 -11 -13   1   49.61    6.88
  11 -13  -1   45.28    6.81
  11  13   1   53.45    6.63
  11 -13   1   56.32    7.22
 -11 -13  -1   51.92    6.99
  11  13  -1   60.18    6.74
 -12   0   1   -0.98    0.88
 -12   0  -1    0.33    1.08
 -12   0   1   -2.72    0.95
  12   0  -1   -0.61    1.13
  12   0   1    1.73    1.65
  12   0  -1   -0.06    1.31
  12   0   1    0.11    1.46
 -12   0  -1   -1.17    0.95
 -12  -1   1   -0.11    0.95
  12   1   1    0.35    1.41
 -12   1  -1    0.37    1.03
  12  -1  -1    2.07    1.54
  12  -1  -1    0.04    1.19
  12   1   1   -0.70    1.40
 -12   1  -1    0.65    1.18
 -12  -1   1   -0.25    1.19
  12  -1   1    0.48    1.32
 -12   1   1    0.62    1.16
  12   1  -1   -0.19    1.36
 -12  -1  -1    0.75    1.08
  12   1  -1    1.96    1.66
  12  -1   1    1.95    1.32
 -12   1   1    0.91    1.18
 -12  -1  -1    0.63    1.09
  12   2   1    4.42    2.13
 -12   2  -1    6.95    2.07
 -12  -2   1    4.88    1.72
  12  -2  -1   10.36    2.74
  12   2   1    8.14    2.78
 -12   2  -1    5.28    1.85
  12  -2  -1    7.42    2.34
 -12  -2   1    9.64    2.24
 -12   2   1    5.59    1.86
 -12  -2  -1   10.89    2.10
 -12   2   1    8.64    2.10
  12  -2   1    2.93    1.96
  12   2  -1    3.40    2.02
  12  -2   1    7.58    2.43
  12   2  -1    6.79    2.45
 -12  -2  -1    9.09    2.10
  12  -3  -1   30.53    5.29
 -12   3  -1   31.71    4.78
 -12  -3   1   23.28    4.46
 -12   3  -1   32.98    5.22
  12  -3  -1   21.94    5.87
 -12  -3   1   40.94    5.04
  12   3   1   29.62    5.24
  12  -3  -1   30.10    6.59
 -12   3  -1   26.68    4.53
 -12  -3   1   28.22    5.00
 -12  -3  -1   28.90    5.00
  12  -3   1   31.63    5.13
  12  -3   1   31.81    5.39
 -12   3   1   31.42    5.13
  12  -3   1   43.57    5.98
  12   3  -1   33.41    5.45
 -12  -3  -1   31.69    4.74
 -12   3   1   35.10    4.91
 -12  -3  -1   36.39    5.47
 -12   3   1   31.77    4.74
 -12  -3  -1   36.96    4.88
 -12   4  -1    1.97    1.57
  12   4   1    3.46    2.65
 -12  -4   1    1.89    1.44
 -12  -4   1    5.41    2.11
 -12  -4   1    3.92    1.76
  12  -4  -1    5.15    2.24
  12   4   1    0.84    1.63
 -12   4  -1   -0.15    1.58
  12  -4  -1    2.14    1.82
  12  -4   1    1.43    2.03
 -12  -4  -1    1.79    1.65
  12  -4   1    2.97    2.03
  12   4  -1   -0.89    2.10
 -12  -4  -1    2.94    1.68
 -12   4   1    1.05    1.60
 -12   4   1    4.66    1.68
 -12  -4  -1    5.12    2.99
  12   4  -1   -0.29    1.46
 -12   4   1    1.15    1.56
 -12  -4  -1    4.36    2.18
 -12  -5   1    1.08    1.52
 -12   5  -1    3.15    1.81
 -12   5  -1    3.26    1.52
 -12   5  -1    2.80    1.64
  12  -5  -1    3.35    1.92
  12   5   1    0.37    1.98
 -12  -5   1    2.33    1.72
 -12  -5   1    3.44    1.74
  12  -5  -1    3.73    2.07
  12   5   1    4.17    2.35
 -12   5   1    2.93    1.72
 -12   5   1    1.93    1.44
  12  -5   1    0.94    1.78
 -12  -5  -1    3.16    1.75
  12   5  -1    1.30    2.01
  12  -5   1    5.38    2.71
 -12   5   1    1.02    1.52
  12   5  -1    1.11    1.91
 -12  -5  -1    0.88    1.70
 -12  -5  -1    3.08    1.75
 -12   6  -1    1.93    1.45
  12   6   1    0.78    1.91
 -12  -6   1   -0.54    1.30
 -12   6  -1   -2.70    1.44
  12  -6  -1    2.53    2.01
 -12  -6   1    1.00    2.10
  12  -6  -1    1.29    2.80
  12   6   1   -4.04    2.07
 -12   6   1   -1.14    1.38
  12   6  -1   -0.24    2.07
 -12  -6  -1    2.39    1.93
  12  -6   1    0.00    1.66
  12  -6   1   -0.58    1.79
 -12  -6  -1   -0.88    1.69
  12  -6   1   -0.56    2.63
 -12   6   1   -0.01    1.22
  12   6  -1    2.59    1.80
  12  -7  -1   -3.41    2.40
 -12   7  -1    2.25    1.73
  12   7   1   -1.85    1.93
  12   7   1    0.67    1.91
  12  -7  -1    0.09    1.86
 -12   7  -1   -0.28    1.37
 -12  -7   1   -0.10    1.69
 -12  -7   1    0.74    1.47
 -12   7   1    3.30    1.77
  12  -7   1   -0.82    2.98
  12  -7   1    0.85    2.01
  12   7  -1    0.09    1.67
 -12  -7  -1   -1.54    1.51
  12   7  -1    0.07    2.01
  12  -7   1   -0.63    1.72
 -12   7   1   -0.97    1.14
 -12  -7  -1   -0.23    1.66
  12  -8  -1    1.32    2.97
 -12   8  -1    0.74    1.30
  12   8   1    0.41    2.03
 -12  -8   1   -1.07    1.63
  12   8   1   -2.34    1.70
  12  -8  -1   -2.13    1.82
 -12   8  -1    2.72    1.79
 -12  -8   1    0.36    1.41
 -12   8   1   -1.97    1.33
 -12  -8  -1    0.36    1.76
 -12  -8  -1    1.54    1.77
  12   8  -1    0.05    1.64
 -12   8   1    1.24    1.32
  12  -8   1   -0.06    1.82
  12  -8   1    0.64    2.28
  12   8  -1   -1.89    1.76
 -12  -9   1    0.02    1.64
 -12   9  -1   -0.37    1.47
  12  -9  -1    1.69    2.09
 -12  -9   1    0.20    1.45
  12   9   1    0.52    1.88
  12   9   1    2.23    1.96
 -12   9  -1    0.76    1.27
 -12  -9  -1   -1.72    1.60
  12   9  -1    0.16    1.79
 -12   9   1    0.35    1.48
 -12  -9  -1    1.77    1.64
  12  -9   1   -1.13    1.66
  12   9  -1    0.00    1.61
  12  -9   1    0.80    2.23
 -12   9   1   -0.56    1.13
 -12 -10   1    7.64    2.63
  12  10   1    8.15    2.49
  12  10   1    7.04    2.36
  12 -10  -1   12.27    2.85
 -12  10  -1   12.13    2.46
 -12 -10   1    8.91    2.57
 -12  10  -1    9.42    2.49
  12  10  -1   12.31    2.69
 -12 -10  -1   11.22    2.71
 -12 -10  -1    6.65    3.32
 -12 -10  -1   10.85    2.89
  12 -10   1   13.54    3.16
 -12  10   1    9.00    2.22
  12 -10   1    8.61    2.51
 -12  10   1    9.02    2.53
  12  10  -1   10.44    2.83
  12 -11  -1   40.93    5.24
 -12 -11   1   25.40    4.42
  12  11   1   30.93    4.61
 -12  11  -1   33.94    4.22
 -12  11  -1   28.88    4.54
  12  11   1   20.72    4.31
 -12  11   1   28.32    4.39
 -12 -11  -1   28.98    4.68
  12  11  -1   20.38    4.12
 -12  11   1   25.70    4.13
  12 -11   1   33.49    4.93
  12 -11   1   36.52    4.60
 -12 -11  -1   34.47    5.34
  12 -12  -1   14.92    2.81
  12  12   1   18.30    2.83
 -12 -12  -1    9.84    2.64
  12 -12   1   10.96    2.71
  12  12  -1   17.71    2.82
 -13   0  -1    0.27    1.15
 -13   0   1    1.83    1.82
 -13   0  -1    1.91    2.34
 -13   0  -1    0.63    1.77
  13   0  -1    0.41    1.94
 -13   0   1    0.39    1.08
  13   0  -1   -1.47    1.35
  13   0   1    1.31    1.36
  13   1   1   27.93    4.93
  13  -1  -1   26.96    4.81
 -13  -1   1   31.83    5.28
  13  -1  -1   27.12    4.70
 -13  -1   1   25.32    4.25
 -13   1  -1   29.75    4.68
 -13   1  -1   29.81    4.61
 -13  -1   1   37.09    5.15
 -13   1   1   24.98    4.38
 -13  -1  -1   28.80    4.82
  13   1  -1   27.42    4.77
  13  -1   1   25.02    4.73
  13  -1   1   30.91    4.94
 -13  -1  -1   40.89    5.83
 -13   1   1   28.91    4.48
 -13  -1  -1   22.74    4.24
 -13  -2   1    2.16    1.61
  13  -2  -1    1.72    1.60
 -13  -2   1    0.67    1.13
  13   2   1   -0.57    1.30
  13  -2  -1    1.24    1.61
 -13   2  -1   -0.58    0.93
 -13   2  -1   -1.33    1.44
 -13   2   1    3.81    1.73
  13  -2   1   -1.31    1.29
 -13  -2  -1    1.21    1.92
 -13   2   1   -0.47    1.10
  13   2  -1   -1.16    0.99
 -13  -2  -1    0.84    1.29
 -13  -2  -1    1.00    2.08
  13   2  -1   -0.45    1.80
  13  -2   1    0.72    1.72
  13  -3  -1    2.75    1.86
 -13  -3   1   -0.09    1.19
  13   3   1    0.75    1.89
 -13   3  -1    1.51    1.66
 -13   3  -1    1.81    1.39
  13  -3  -1    0.82    1.47
 -13  -3   1    2.69    1.64
  13   3   1    1.27    1.49
 -13  -3  -1    1.82    1.55
  13   3  -1   -0.52    1.27
  13  -3   1    0.24    1.55
 -13  -3  -1    1.02    1.34
  13  -3   1   -0.84    1.47
  13   3  -1    1.93    1.78
 -13   3   1    0.69    1.32
 -13  -3  -1   -4.76    1.83
 -13   3   1    0.39    1.16
 -13   4  -1    1.25    1.50
 -13  -4   1    1.49    1.68
  13   4   1    2.66    2.20
 -13   4  -1    1.31    1.45
  13  -4  -1    7.06    2.40
 -13  -4   1    2.17    1.60
  13  -4  -1    2.81    1.65
  13   4   1    0.85    1.67
  13   4  -1    0.59    1.47
  13   4  -1    2.35    1.96
 -13  -4  -1    3.46    1.51
  13  -4   1    2.47    2.00
 -13   4   1    2.70    1.67
  13  -4   1    3.04    2.00
 -13  -4  -1    2.83    2.01
 -13   4   1    4.59    1.87
 -13  -4  -1    6.29    2.54
 -13  -4  -1    2.14    1.69
 -13  -5   1    0.45    1.41
  13   5   1   -0.71    1.80
 -13   5  -1   -0.01    1.39
 -13  -5   1    3.00    1.58
  13  -5  -1    0.79    1.62
 -13  -5   1    1.95    1.70
  13  -5  -1    1.16    2.00
  13   5   1    1.63    1.76
 -13   5  -1    0.58    1.36
  13  -5   1    1.02    1.59
 -13   5   1    0.97    1.50
 -13  -5  -1   -0.15    1.48
 -13  -5  -1   -0.02    1.42
  13   5  -1    1.37    1.56
 -13   5   1    1.29    1.32
  13  -5   1    2.34    2.07
 -13  -5  -1    3.17    1.70
 -13   5   1   -0.21    1.43
  13   5  -1    2.93    2.13
 -13   6  -1    9.88    2.39
  13   6   1   10.62    3.09
  13  -6  -1   14.91    3.73
 -13  -6   1   12.83    3.14
 -13  -6   1   10.07    2.59
  13  -6  -1    9.72    2.84
  13   6   1   11.47    3.00
 -13   6  -1   11.11    2.52
  13   6  -1   10.35    3.00
 -13   6   1   12.37    2.54
  13   6  -1   14.43    3.40
  13  -6   1   15.86    3.14
 -13  -6  -1   16.24    3.19
 -13   6   1   14.10    2.76
  13  -6   1   11.56    3.47
 -13  -6  -1    9.76    2.85
  13   7   1   14.63    3.29
 -13  -7   1   10.72    2.69
 -13   7  -1    9.97    2.54
  13   7   1   12.71    2.98
 -13   7  -1    8.89    2.24
  13  -7  -1   12.02    3.73
 -13  -7   1   10.10    2.98
  13  -7  -1    9.58    2.73
 -13  -7  -1   14.93    3.08
  13   7  -1    8.59    2.56
 -13   7   1    9.59    2.50
  13   7  -1   12.48    3.00
 -13  -7  -1   12.81    3.23
  13  -7   1   14.07    3.05
 -13   7   1   11.23    2.60
  13  -7   1   10.25    3.73
  13   8   1    4.84    2.25
 -13   8  -1    1.23    1.57
  13  -8  -1    6.70    2.24
  13  -8  -1    7.92    2.99
 -13   8  -1    1.58    1.58
 -13  -8   1    1.77    1.47
 -13  -8   1    5.72    2.18
  13   8   1    3.77    1.88
  13   8  -1    3.36    2.08
 -13   8   1    5.44    1.74
 -13  -8  -1    2.77    1.88
 -13   8   1    8.24    2.11
  13   8  -1    6.75    2.23
 -13  -8  -1    7.82    2.26
  13  -8   1    3.06    2.05
  13  -9  -1   33.21    4.64
  13   9   1   16.21    3.68
 -13  -9   1   15.17    3.83
 -13  -9   1   30.16    4.30
 -13   9  -1   28.17    3.93
  13   9   1   24.79    4.00
 -13   9  -1   26.96    3.93
  13  -9   1   19.18    3.94
 -13  -9  -1   25.38    4.19
  13   9  -1   20.61    3.69
  13   9  -1   14.66    3.49
 -13  -9  -1   24.60    4.00
 -13   9   1   23.56    3.88
 -13   9   1   23.98    3.70
 -13 -10   1    1.08    1.29
  13  10   1   -0.52    1.27
  13  10   1    0.80    1.60
  13 -10  -1    2.36    1.49
 -13 -10   1    0.98    1.41
 -13  10  -1    2.66    1.45
 -13  10  -1    1.32    1.24
 -13 -10  -1    3.26    1.66
 -13 -10  -1    1.92    1.28
  13 -10   1    3.27    1.64
 -13  10   1    0.78    1.13
 -13  10   1    3.38    1.54
  13  10  -1    0.60    1.21
  13 -11  -1    0.38    1.23
 -13  11  -1    1.42    1.28
  13  11   1    1.11    1.14
 -13  11   1   -0.17    1.15
  13  11  -1    1.70    1.09
  13 -11   1    0.93    1.26
 -14   0  -1    1.27    1.56
 -14   0   1   -1.92    1.52
  14   0   1   -1.54    1.48
  14   0   1    0.51    1.33
 -14   0  -1   -0.16    1.10
  14   0  -1    0.35    1.22
  14   0  -1    0.72    1.56
 -14   0   1    1.60    1.23
  14   1   1    1.73    1.41
  14  -1  -1    0.04    1.41
 -14   1  -1    0.71    1.51
 -14  -1   1   -1.96    1.57
  14  -1  -1    2.78    1.71
 -14  -1   1    0.28    1.09
 -14   1  -1    1.13    1.19
  14   1  -1    0.16    1.78
 -14  -1  -1   -0.10    1.02
 -14   1   1    0.13    1.26
  14  -1   1    0.55    1.56
 -14  -1  -1    2.22    1.90
 -14   1   1    2.85    1.56
 -14  -1  -1    1.43    1.57
  14  -1   1   -2.12    1.32
  14   1  -1    1.71    1.36
  14   2   1   56.56    6.44
  14  -2  -1   37.21    6.39
  14  -2  -1   43.37    5.97
 -14  -2   1   50.42    5.86
 -14   2  -1   44.81    5.94
 -14  -2   1   41.73    6.21
 -14   2  -1   46.66    5.85
  14   2  -1   30.66    6.00
 -14   2   1   41.45    5.88
  14  -2   1   39.78    6.02
 -14  -2  -1   41.65    5.72
  14  -2   1   54.74    6.37
 -14  -2  -1   49.48    6.33
  14   2  -1   37.10    5.87
 -14  -2  -1   51.06    6.92
 -14   2   1   49.65    5.86
 -14  -3   1   48.63    6.22
 -14  -3   1   50.89    6.59
 -14   3  -1   40.96    6.20
  14   3   1   53.67    6.64
  14  -3  -1   51.61    6.58
 -14   3  -1   51.93    6.30
  14  -3  -1   50.11    6.57
 -14   3   1   39.87    6.22
  14   3  -1   48.87    6.61
 -14  -3  -1   41.10    6.78
 -14  -3  -1   54.92    6.34
  14  -3   1   50.55    6.54
  14   3  -1   44.78    6.62
 -14   3   1   53.44    6.31
  14  -3   1   50.23    6.52
 -14  -3  -1   44.13    6.57
 -14  -4   1    6.13    2.10
  14  -4  -1    8.37    2.31
 -14  -4   1    8.88    2.14
 -14   4  -1    7.22    2.02
  14   4   1    8.75    2.42
  14   4   1    8.81    2.35
  14  -4  -1    5.88    2.32
 -14   4  -1    7.22    2.14
 -14   4   1    4.64    1.76
 -14  -4  -1    9.92    2.99
  14  -4   1    9.91    2.67
  14  -4   1    9.55    2.30
  14   4  -1    4.96    2.16
 -14  -4  -1    9.94    2.27
 -14  -4  -1    6.90    2.29
  14   4  -1    5.47    2.19
 -14   4   1    4.91    1.91
  14  -5  -1   60.99    7.93
 -14  -5   1   59.91    7.60
 -14   5  -1   63.55    7.72
 -14  -5   1   64.80    8.06
  14  -5  -1   67.65    8.25
  14   5   1   61.58    8.06
 -14   5  -1   58.93    7.73
  14   5   1   64.03    8.09
 -14   5   1   65.15    7.79
  14   5  -1   59.44    8.00
  14  -5   1   56.54    7.89
 -14   5   1   63.83    7.72
  14  -5   1   64.23    8.17
  14   5  -1   61.74    8.02
 -14  -5  -1   67.02    8.12
 -14  -5  -1   59.10    8.12
  14   6   1   24.03    4.29
 -14  -6   1   35.93    4.81
 -14  -6   1   18.24    3.86
  14  -6  -1   34.23    4.53
 -14   6  -1   22.79    3.89
  14  -6  -1   29.32    4.87
  14   6   1   17.70    3.89
 -14  -6  -1   25.00    4.21
 -14  -6  -1   22.46    4.26
  14   6  -1   25.28    4.24
  14  -6   1   25.20    4.47
  14   6  -1   19.86    4.10
 -14   6   1   30.42    4.26
  14  -6   1   25.53    4.02
 -14  -7   1   18.75    3.39
  14  -7  -1   10.40    2.63
  14  -7  -1   11.53    3.07
 -14   7  -1   11.17    2.60
 -14  -7   1   11.03    2.69
  14   7   1   12.69    2.78
  14   7   1   10.27    2.60
  14  -7   1   12.17    2.82
 -14  -7  -1   12.75    2.87
 -14  -7  -1   11.13    3.00
 -14   7   1    9.68    2.49
 -14   7   1   15.38    2.93
  14   7  -1   14.24    3.01
  14   7  -1   15.94    2.88
 -14  -8   1    1.35    1.64
  14   8   1    2.12    1.50
  14  -8  -1   -2.86    2.40
  14  -8  -1    2.65    1.46
 -14   8  -1   -0.10    1.22
  14   8   1    3.22    1.55
 -14  -8   1    1.21    1.32
 -14   8  -1    2.43    1.26
 -14  -8  -1    4.32    1.54
  14   8  -1    0.47    1.45
  14   8  -1    0.32    1.44
 -14  -8  -1   -0.67    1.44
  14  -8   1    3.49    1.54
 -14   8   1   -0.78    1.18
 -14   8   1    2.40    1.31
 -14  -9   1    4.63    1.62
  14  -9  -1    4.79    1.81
  14   9   1    5.21    1.74
 -14   9  -1   14.42    2.30
  14   9   1    4.00    1.87
 -14  -9   1    5.20    1.88
 -14   9  -1    5.81    1.64
 -14  -9  -1    7.16    2.11
 -14  -9  -1    4.76    1.65
 -14   9   1    4.29    1.64
  14   9  -1    7.17    2.01
  14  -9   1   12.10    2.48
  14   9  -1    7.90    2.00
 -14   9   1   11.49    2.08
  14 -10  -1   -0.50    0.95
 -14  10  -1   -0.81    0.87
 -14 -10   1    1.22    0.92
  14  10   1   -0.78    0.94
  14 -10   1    0.28    1.01
 -14  10   1   -1.70    0.82
  14  10  -1    0.23    0.93
 -14 -10  -1   -0.21    1.04
 -14  11  -1    5.25    1.27
  14 -11  -1    4.73    1.27
  14  11   1    2.67    1.02
  14  11  -1    3.14    1.05
  14 -11   1    1.44    1.14
 -14  11   1    4.59    1.26
 -15   0   1    2.29    1.58
 -15   0  -1    0.62    1.27
 -15   0   1   -0.45    1.05
  15   0  -1    0.58    1.42
  15   0   1    0.67    1.43
  15   0   1    0.19    1.31
 -15   0  -1   -1.27    1.59
  15   0  -1    0.12    1.31
  15  -1  -1    3.54    1.73
 -15   1  -1    4.63    1.77
  15  -1  -1    4.81    1.74
  15   1   1    4.38    2.04
  15   1   1    5.17    1.86
 -15  -1   1    7.17    2.09
 -15  -1   1    7.66    1.94
 -15   1  -1    2.12    1.55
 -15  -1  -1    3.55    1.78
  15   1  -1    3.24    1.92
  15  -1   1    6.77    2.05
  15   1  -1    2.15    1.81
 -15  -1  -1    5.31    1.67
  15  -1   1    5.70    2.24
 -15   1   1    1.90    1.43
 -15   1   1    3.96    1.70
 -15   2  -1    8.98    2.18
 -15   2  -1   14.51    2.66
 -15  -2   1   13.05    2.47
  15   2   1   14.03    2.64
  15  -2  -1    7.09    2.31
 -15  -2   1    8.36    2.42
  15   2   1   13.32    2.90
  15  -2  -1   14.17    2.64
  15  -2   1   11.49    2.80
 -15   2   1    5.85    2.05
 -15   2   1   12.94    2.45
  15   2  -1   11.75    2.79
  15   2  -1   11.17    2.71
 -15  -2  -1   14.32    2.53
  15  -2   1   13.98    2.72
 -15  -2  -1   10.23    2.44
  15   3   1    7.17    2.12
  15  -3  -1    6.42    2.13
 -15   3  -1    3.52    1.62
 -15  -3   1    5.86    2.01
 -15   3  -1    8.59    1.98
 -15  -3   1    3.71    1.59
  15  -3  -1    4.74    1.73
  15  -3   1    6.10    2.07
 -15  -3  -1    6.60    2.22
 -15   3   1    7.15    1.93
 -15  -3  -1    6.53    1.93
 -15  -3  -1    7.66    2.26
  15   3  -1    8.11    2.34
 -15   3   1    4.75    1.78
  15   3  -1    5.02    2.04
  15  -3   1    5.33    1.84
 -15   4  -1    1.71    1.44
 -15   4  -1    3.03    1.47
  15  -4  -1    1.81    1.45
  15   4   1    3.19    1.71
 -15  -4   1    0.42    1.32
  15  -4  -1    1.46    1.70
  15   4   1    1.18    1.49
 -15  -4   1    0.81    1.47
 -15   4   1    0.74    1.18
 -15  -4  -1    1.37    1.30
  15  -4   1    4.44    2.04
 -15  -4  -1    3.26    1.48
 -15  -4  -1   -0.12    1.82
  15   4  -1    1.89    1.53
  15  -4   1    5.23    1.77
  15   4  -1    3.33    1.55
 -15   4   1    3.03    1.44
  15   5   1   21.83    3.53
 -15   5  -1   11.28    2.66
 -15   5  -1   13.27    2.78
 -15  -5   1   22.69    3.50
  15  -5  -1   13.06    3.04
 -15  -5   1   18.74    3.17
  15   5   1   13.27    3.00
  15  -5  -1   16.15    2.99
  15   5  -1   14.95    3.18
  15   5  -1   16.80    2.93
 -15   5   1   15.28    2.85
  15  -5   1   18.62    3.13
 -15  -5  -1   14.02    2.98
 -15   5   1   15.27    2.79
  15  -5   1   16.25    3.43
  15   6   1    3.81    1.42
  15  -6  -1    1.36    1.92
 -15  -6   1    2.59    1.45
 -15   6  -1    1.36    1.23
  15  -6  -1    2.74    1.48
  15   6   1    4.26    1.61
  15   6  -1    1.02    1.43
 -15  -6  -1    5.07    1.54
 -15   6   1   -0.30    1.03
  15  -6   1    1.25    1.25
  15  -6   1   -0.27    1.77
 -15  -6  -1    2.43    1.73
  15   6  -1    2.79    1.50
  15   7   1   41.99    5.79
  15  -7  -1   41.07    5.83
 -15  -7   1   38.02    6.31
 -15  -7   1   44.51    5.82
 -15   7  -1   45.82    5.78
  15  -7  -1   50.55    6.21
  15   7   1   45.39    5.85
  15   7  -1   44.10    5.81
  15  -7   1   43.35    5.84
 -15  -7  -1   46.29    6.02
 -15  -7  -1   48.83    5.89
  15   7  -1   43.54    5.84
 -15   7   1   44.21    5.69
  15   8   1    9.62    1.93
  15   8   1    8.91    2.00
 -15  -8   1    7.84    1.76
 -15   8  -1    5.67    1.59
  15  -8  -1    6.18    1.70
 -15  -8  -1    7.36    1.83
 -15   8   1    6.93    1.76
  15   8  -1    5.05    1.78
  15  -8   1    6.66    1.83
  15   8  -1    5.67    1.66
 -15  -8  -1    6.91    2.04
  15  -9  -1    1.14    1.02
 -15   9  -1   -0.38    0.77
  15   9   1    0.37    0.91
 -15  -9   1    0.76    0.83
 -15  -9  -1   -0.12    0.93
  15   9  -1    0.55    0.91
 -15   9   1    0.25    0.82
  15  -9   1    1.50    0.96
  16   0   1   -0.90    1.08
 -16   0  -1    0.48    1.18
  16   0  -1    1.80    1.51
 -16   0  -1    2.43    1.50
  16   0   1   -0.29    1.17
 -16   0   1   -0.06    1.02
  16   0  -1    1.18    1.34
  16   1   1   16.19    2.98
  16  -1  -1   19.82    3.28
 -16  -1   1   20.48    3.14
  16  -1  -1   25.36    3.39
 -16  -1   1   19.88    3.42
 -16   1  -1   15.79    2.90
 -16   1  -1   18.13    3.63
  16   1   1   24.21    3.73
 -16  -1  -1   17.00    2.95
 -16  -1  -1   18.47    3.32
  16  -1   1   13.20    3.02
  16  -1   1   17.43    3.09
  16   1  -1   14.48    3.08
 -16   1   1   20.22    3.22
 -16   1   1   15.07    2.89
  16   1  -1   17.25    3.39
 -16  -2   1    3.45    1.39
  16  -2  -1    3.41    1.48
  16  -2  -1    3.45    1.61
  16   2   1    4.19    1.65
 -16   2  -1    3.18    1.37
 -16  -2   1    3.41    1.47
  16   2   1    2.60    1.49
 -16   2  -1    3.68    1.34
 -16   2   1    3.85    1.37
 -16  -2  -1    2.22    1.54
 -16  -2  -1    0.78    1.12
  16  -2   1    3.56    1.69
  16  -2   1    2.84    1.34
  16   2  -1    4.64    1.65
 -16   2   1    4.74    1.57
  16   3   1   15.43    2.91
  16  -3  -1   13.01    2.52
  16   3   1   13.51    2.50
 -16  -3   1   13.07    2.40
 -16  -3   1   17.41    2.86
 -16   3  -1   14.80    2.61
 -16   3  -1   14.51    2.49
  16  -3  -1    8.18    2.41
  16  -3   1   13.78    2.83
  16   3  -1   12.88    2.72
 -16   3   1   11.84    2.34
 -16  -3  -1   14.12    2.81
 -16  -3  -1   10.60    2.30
  16  -3   1    8.44    2.16
 -16   3   1   12.98    2.38
  16   3  -1   12.34    2.40
  16  -4  -1    1.38    1.09
  16   4   1    1.63    1.13
 -16   4  -1    1.21    1.19
 -16  -4   1    0.66    1.15
 -16  -4   1   -1.04    0.97
 -16   4  -1    0.24    1.06
  16  -4  -1   -0.75    1.31
 -16   4   1   -0.39    0.93
 -16  -4  -1   -0.99    0.95
  16  -4   1    1.40    1.39
 -16   4   1    0.73    1.14
  16   4  -1   -1.37    1.05
  16   4  -1    0.20    1.24
 -16  -4  -1   -0.40    1.03
  16  -4   1    0.04    0.98
 -16   5  -1    2.05    1.29
 -16  -5   1    1.87    1.17
  16  -5  -1    1.02    1.41
  16   5   1    0.75    1.05
  16   5   1   -0.15    1.35
 -16   5  -1    1.60    1.15
  16  -5  -1    0.85    1.07
 -16  -5  -1    1.31    1.00
 -16   5   1    0.09    1.09
  16   5  -1    4.29    1.53
 -16   5   1    2.16    1.15
  16  -5   1    1.78    1.13
  16  -5   1    3.03    1.76
  16   5  -1    2.57    1.41
  16  -6  -1    0.21    1.47
  16   6   1    0.54    1.22
 -16   6  -1    0.35    1.02
  16   6   1    1.38    1.16
 -16  -6   1    0.99    0.93
  16  -6  -1    0.29    1.01
 -16   6   1   -1.14    0.83
  16   6  -1    0.66    1.07
  16  -6   1    0.76    1.07
 -16  -6  -1   -0.05    0.99
  16   6  -1    0.79    1.16
 -16   7  -1    3.96    1.25
  16  -7  -1    2.62    1.27
  16   7   1    4.81    1.41
 -16  -7   1    3.45    1.22
 -16   7   1    3.14    1.29
  16   7  -1    1.63    1.15
  16  -7   1    5.31    1.50
 -16  -7  -1    5.95    1.65
  16  -8  -1    1.17    0.85
 -16   8  -1    0.63    0.70
 -16  -8   1    0.11    0.80
  16   8   1    0.13    0.88
  16  -8   1    1.17    0.91
  16   8  -1   -0.60    0.78
 -16   8   1    0.86    0.76
 -16  -8  -1    0.76    0.76
  17   0  -1    1.15    1.16
 -17   0  -1    0.15    0.90
  17   0   1   -0.84    0.80
  17   0  -1    0.62    1.05
 -17   0   1    0.11    0.87
  17   0   1    0.59    1.16
 -17  -1   1    0.21    1.00
  17  -1  -1    2.44    1.13
 -17   1  -1    0.04    0.89
  17   1   1    1.06    1.05
  17  -1  -1    1.24    1.16
  17   1   1   -0.78    1.01
  17  -1   1    0.02    0.91
 -17  -1  -1    1.01    0.98
  17   1  -1   -1.60    1.09
  17  -1   1    1.10    1.18
 -17  -1  -1    0.97    1.19
 -17   1   1    0.96    1.03
  17   2   1    0.66    1.01
 -17   2  -1    2.64    1.20
 -17   2  -1    1.56    1.07
  17  -2  -1    2.98    1.21
  17   2   1    1.78    1.33
 -17  -2   1    0.43    0.97
 -17  -2   1    0.43    1.18
  17  -2  -1    2.99    1.33
  17  -2   1    2.72    1.33
  17   2  -1    2.09    1.26
 -17  -2  -1    0.74    0.95
  17  -2   1    0.77    0.97
 -17   2   1    1.09    1.04
 -17   2   1    0.23    0.98
 -17  -2  -1    1.78    1.19
 -17  -3   1    1.09    1.18
  17  -3  -1    4.01    1.52
 -17  -3   1    3.42    1.21
  17   3   1    2.73    1.41
 -17   3  -1    2.61    1.15
 -17   3  -1    2.81    1.21
  17  -3  -1    1.95    1.07
 -17  -3  -1    1.57    1.16
 -17  -3  -1    2.93    1.17
  17  -3   1    2.87    1.41
 -17   3   1    2.78    1.24
 -17   3   1    1.79    1.07
  17   3  -1    1.07    1.24
  17  -3   1    2.14    1.11
 -17   4  -1    0.19    0.80
  17  -4  -1    0.09    1.19
 -17  -4   1   -0.82    0.83
  17   4   1   -0.71    0.93
  17  -4  -1    0.13    0.90
 -17   4  -1    0.24    1.03
 -17   4   1    0.82    0.82
  17   4  -1   -0.19    1.00
 -17   4   1    2.14    1.50
 -17  -4  -1   -0.10    0.78
  17  -4   1   -0.49    0.80
  17  -5  -1   23.43    2.84
 -17   5  -1   15.51    2.43
 -17  -5   1   11.93    2.46
  17  -5   1   15.97    2.51
 -17  -5  -1   13.25    2.46
 -17   5   1   16.85    2.57
  17   5  -1   15.75    2.53
 -17   6  -1    2.92    0.99
  17  -6  -1    2.15    1.04
 -17  -6   1    2.37    1.11
  17   6  -1    2.25    0.99
 -17  -6  -1    2.07    0.96
  17  -6   1    1.31    0.92
 -17   6   1    1.30    0.89
 -17   7  -1   -0.33    0.55
  17  -7  -1    1.85    0.84
 -17  -7   1   -0.19    0.60
  17  -7   1    0.60    0.71
 -17   7   1   -0.36    0.56
 -17  -7  -1    0.87    0.66
  17   7  -1    0.62    0.75
  18   0   1   -0.59    0.70
  18  -1  -1    2.28    1.38
  18   1   1    1.95    0.94
 -18  -1  -1    2.74    1.06
  18  -1   1    2.26    0.96
  18  -2  -1    0.78    0.81
 -18  -2   1   -0.27    0.83
 -18  -2  -1   -0.28    0.82
  18  -2   1    0.96    0.78
 -18   2   1    0.49    1.07
 -18  -3   1   30.48    3.87
 -18   3  -1   23.93    3.68
  18  -3  -1   32.35    3.83
 -18  -3  -1   32.29    3.93
  18  -3   1   30.45    3.80
 -18   3   1   32.79    3.78
 -18   4  -1    0.42    0.73
  18  -4  -1    0.69    0.77
 -18  -4   1    0.23    0.60
 -18  -4  -1   -0.51    0.61
  18  -4   1    0.39    0.70
 -18   4   1   -0.31    0.64
   0   0  -2    2.05    1.14
   0   0  -2    0.88    0.22
   0   0  -2    0.43    0.27
   0   0  -2    1.62    1.50
   0  -1  -2   -0.43    0.24
   0  -1  -2    0.11    0.23
   0   1  -2   -0.39    0.41
   0  -1  -2    1.64    0.75
   0   1  -2   -0.03    0.15
   0  -1  -2    1.09    0.57
   0   1  -2   -0.01    0.26
   0  -1   2   -0.37    0.32
   0  -2   2    2.71    0.60
   0  -2  -2    2.71    0.82
   0  -2  -2    2.88    0.82
   0   2  -2    2.66    0.69
   0  -2   2    1.66    0.77
   0   2   2    1.63    0.84
   0   2  -2    1.98    0.76
   0  -3   2   -0.38    0.48
   0   3  -2   -0.11    0.36
   0  -3  -2   -0.24    0.52
   0   3  -2    0.02    0.45
   0  -3   2    0.12    0.39
   0  -3  -2    0.35    0.59
   0   3   2   -0.70    0.55
   0  -4   2   52.86    6.09
   0  -4  -2   54.70    6.26
   0   4  -2   56.63    6.28
   0  -4   2   58.12    6.25
   0  -4  -2   53.10    6.24
   0   4  -2   53.04    6.01
   0   4   2   53.59    6.23
   0  -5  -2    0.07    0.66
   0   5  -2    0.36    0.77
   0  -5   2    0.52    0.36
   0   5   2   -0.85    0.57
   0  -5   2   -0.04    0.53
   0  -5  -2    0.57    0.77
   0  -5   2    0.67    0.72
   0  -6   2  112.97   13.04
   0   6  -2  124.06   13.27
   0  -6  -2  126.61   13.29
   0  -6  -2  113.71   13.19
   0  -6   2  121.64   13.22
   0   6   2  112.93   13.19
   0   7   2    1.35    0.95
   0   7  -2   -1.00    0.60
   0  -7   2    1.29    1.02
   0  -7  -2    0.98    0.89
   0  -7  -2    0.31    1.06
   0  -7   2   -0.29    0.81
   0   8  -2  185.88   22.15
   0   8  -2  200.10   21.87
   0  -8  -2  197.71   22.08
   0  -8   2  197.21   22.15
   0  -8  -2  202.75   22.32
   0  -8  -2  198.39   22.22
   0   8  -2  203.55   22.10
   0  -8  -2  193.89   22.14
   0   8   2  199.78   22.05
   0  -8  -2  192.64   22.39
   0  -8   2  209.91   22.15
   0   9  -2    1.47    1.46
   0   9   2    0.47    1.32
   0  -9  -2    1.41    1.79
   0  -9   2    1.78    1.43
   0  -9  -2    1.00    1.45
   0  -9   2    1.39    1.40
   0  -9  -2   -1.52    1.33
   0  -9  -2    0.64    1.87
   0   9  -2    3.22    1.73
   0  -9  -2    1.33    1.63
   0 -10  -2   86.62   10.94
   0  10   2   97.58   10.56
   0 -10  -2   84.96   10.65
   0  10  -2   68.32   10.50
   0 -10  -2   90.36   11.19
   0 -10  -2   91.44   10.82
   0 -10   2   84.70   10.53
   0  10  -2   89.87   10.58
   0  10   2   76.55   10.27
   0 -10   2   74.69   10.46
   0 -11  -2    0.58    1.71
   0  11   2    0.05    1.83
   0 -11  -2    0.78    3.43
   0 -11   2   -0.80    1.89
   0  11  -2    2.83    2.57
   0  11  -2   -0.43    2.16
   0 -11  -2   -0.47    3.26
   0 -11   2   -2.07    2.23
   0 -11  -2   -0.25    2.58
   0 -11  -2   -1.76    2.53
   0 -12  -2   54.62    8.78
   0 -12   2   40.00    7.67
   0 -12   2   49.39    8.16
   0 -12  -2   39.84    7.99
   0  12   2   41.82    7.44
   0  12  -2   52.09    7.86
   0 -12  -2   54.91    8.62
   0 -12  -2   46.81    8.78
   0 -12  -2   47.92    8.34
   0  12   2   45.99    7.70
   0 -12  -2   47.74    8.15
   0  12  -2   36.58    7.37
   0  13   2    0.53    2.14
   0 -13  -2   -7.88    3.63
   0 -13  -2    1.30    2.52
   0  13  -2    0.03    2.19
   0 -13   2   -1.24    2.91
   0  13   2    0.44    2.46
   0  13  -2    2.75    2.76
   0 -13   2    2.11    2.68
   0 -13  -2    3.59    3.83
   0 -13  -2   -4.78    3.85
   0 -14  -2   -5.00    5.26
   0  14  -2   -2.82    3.60
   0 -14   2   -2.36    3.23
   0  14   2    1.67    3.03
   0 -14   2   -1.45    3.27
   0  14  -2    4.24    2.76
   0 -14  -2    2.83    4.70
   0  14   2    5.68    3.29
   0 -14  -2    0.55    3.11
   0 -14  -2   -0.82    3.97
   0  15   2    3.41    3.19
   0 -15  -2    5.33    4.96
   0 -15   2    2.55    3.48
   0  15  -2   -2.61    4.02
   0 -15  -2   -0.04    5.48
   0 -15   2   -1.82    3.99
   0  15  -2    1.57    2.76
   0  15   2    0.39    2.42
   0 -16  -2   41.86   11.17
   0 -16   2   49.81    9.70
   0  16   2   50.43    7.69
   0  16  -2   38.09    7.27
  -1   0   2   28.13    3.04
  -1   0   2   28.01    2.95
  -1   0  -2   22.33    4.67
   1   0  -2   26.31    3.07
  -1   0  -2   26.45    3.01
   1   0  -2   26.64    4.56
  -1   0  -2   27.94    3.32
   1   0   2   26.17    3.07
  -1  -1   2   23.14    2.69
   1   1   2   24.12    2.72
  -1   1  -2   24.11    2.71
   1  -1  -2   18.77    3.38
   1  -1  -2   23.68    2.69
   1  -1  -2   23.92    2.78
  -1  -1   2   22.26    2.71
  -1   1  -2   23.29    2.74
   1  -1   2   25.98    3.07
   1  -1   2   21.87    2.75
  -1  -1  -2   23.92    2.78
  -1  -1  -2   21.71    2.67
   1   1  -2   21.82    2.98
   1   1  -2   20.72    3.06
  -1  -1  -2   19.38    3.23
  -1   1   2   22.74    2.69
   1  -2  -2   40.02    4.54
  -1   2  -2   45.03    4.65
  -1  -2   2   40.74    4.57
  -1   2  -2   40.91    4.53
  -1  -2   2   40.51    4.53
   1  -2  -2   41.39    4.64
   1   2   2   42.06    4.57
  -1   2   2   41.79    4.79
  -1  -2  -2   42.44    4.46
   1   2  -2   40.35    4.68
  -1  -2  -2   39.94    4.63
   1  -2   2   38.91    4.69
  -1  -2  -2   38.19    4.72
   1   2  -2   42.38    4.60
   1  -2   2   40.14    4.52
  -1   2   2   40.22    4.51
  -1   3  -2  400.16   43.47
   1   3   2  408.64   43.41
   1  -3  -2  400.95   43.48
  -1   3  -2  419.42   43.33
  -1  -3   2  394.14   43.42
  -1  -3   2  397.64   43.31
   1  -3  -2  410.67   43.41
   1   3  -2  408.77   43.48
  -1  -3  -2  391.79   43.50
  -1   3   2  411.23   43.56
   1  -3   2  407.50   43.49
   1   3  -2  393.30   43.38
  -1  -3  -2  432.12   43.50
  -1  -3  -2  406.46   43.22
  -1   3   2  393.83   43.28
   1  -3   2  407.04   43.35
   1  -4  -2  216.78   23.56
  -1   4  -2  217.26   23.42
  -1  -4   2  218.63   23.57
  -1   4  -2  220.50   23.63
  -1  -4   2  213.37   23.37
   1  -4  -2  231.36   23.67
   1   4   2  213.94   23.54
   1  -4   2  213.76   23.60
   1   4  -2  207.15   23.50
   1   4  -2  217.20   23.61
  -1  -4  -2  221.78   23.61
  -1   4   2  217.76   23.70
   1  -4   2  220.44   23.47
  -1  -4  -2  223.01   23.66
   1  -5  -2   82.34    9.34
  -1  -5   2   83.52    9.05
  -1   5  -2   79.31    9.09
  -1  -5   2   76.12    9.31
   1  -5  -2   89.73    9.46
  -1   5  -2   87.73    9.45
   1   5   2   83.76    9.32
  -1  -5  -2   88.36    9.48
  -1   5   2   71.88    9.41
  -1  -5  -2   80.67    9.38
   1  -5   2   84.89    9.24
   1  -5   2   89.44    9.43
   1   5  -2   87.53    9.41
   1   5  -2   78.23    9.25
   1  -6  -2   97.50   11.99
  -1  -6   2  109.70   12.05
  -1   6  -2  102.62   12.09
   1   6   2  106.70   12.00
   1  -6  -2  100.25   12.05
  -1  -6  -2   99.50   12.08
   1   6  -2  111.53   12.08
  -1   6   2  105.53   12.12
  -1  -6  -2  113.63   12.10
   1  -6   2  105.06   11.88
   1  -6   2  116.56   12.14
   1   6  -2  113.66   11.96
  -1   7  -2    3.27    1.29
   1  -7  -2    0.89    1.02
   1   7   2    2.19    1.08
   1  -7  -2    0.09    0.94
  -1  -7   2    1.23    0.97
   1  -7   2    0.84    0.96
   1   7  -2    3.42    1.07
  -1  -7  -2    0.77    1.03
   1  -7   2    1.37    0.95
  -1   7   2    0.32    1.02
  -1  -7  -2    1.65    1.17
   1   7  -2    0.59    1.01
   1   8   2    8.97    2.29
   1  -8  -2   12.25    2.61
  -1   8  -2   14.09    3.08
  -1  -8   2   10.75    2.41
  -1   8  -2   10.64    2.43
   1  -8  -2   14.07    2.68
   1  -8  -2   14.00    2.93
   1  -8  -2   17.37    3.34
   1  -8  -2   11.88    3.04
  -1  -8   2   19.58    3.32
  -1  -8  -2   12.50    2.98
  -1  -8  -2   14.45    3.02
  -1  -8  -2   11.02    2.54
   1   8  -2   12.92    2.83
  -1   8   2   12.91    2.80
   1   8  -2   11.12    2.34
   1   8  -2   15.70    2.78
  -1  -8  -2   17.22    3.29
   1  -8   2   11.89    3.30
   1  -8   2   19.36    2.74
   1  -8   2   16.31    2.98
   1  -8   2   15.30    3.02
  -1  -8  -2   13.85    2.98
  -1  -9   2   68.32    8.00
   1  -9  -2   50.88    7.10
   1  -9  -2   59.16    7.19
   1  -9  -2   44.62    7.90
   1  -9  -2   48.70    7.28
  -1  -9   2   63.38    7.21
   1   9   2   60.66    6.99
   1   9   2   58.32    7.13
  -1   9  -2   60.22    7.31
  -1   9  -2   48.47    6.77
  -1  -9   2   57.16    7.14
  -1   9  -2   49.31    6.96
   1  -9  -2   53.01    7.15
  -1  -9  -2   54.71    7.43
   1   9  -2   50.12    6.91
   1   9  -2   47.40    7.09
  -1  -9  -2   51.27    7.18
  -1  -9  -2   61.79    7.63
  -1   9   2   54.12    7.09
   1  -9   2   47.98    7.10
  -1  -9  -2   54.31    7.19
   1  -9   2   59.23    7.30
  -1 -10   2   -0.53    1.32
   1  10   2    1.40    1.63
   1 -10  -2    0.16    2.12
  -1  10  -2    0.86    2.04
   1 -10  -2    3.00    2.31
  -1 -10   2    2.54    1.38
   1 -10  -2   -3.88    1.65
   1  10   2    1.10    1.90
  -1 -10   2   -0.60    2.85
  -1  10  -2    0.50    1.64
   1 -10  -2   -0.33    1.93
   1  10   2   -1.56    1.24
   1 -10  -2    0.45    2.10
  -1  10  -2    1.22    1.69
  -1  10   2    0.23    1.72
   1  10  -2    1.40    1.97
   1 -10   2    0.13    1.70
  -1 -10  -2    1.15    2.30
   1  10  -2   -0.95    1.53
   1 -10   2    0.79    2.01
  -1 -10  -2    1.96    2.01
  -1 -10  -2    0.11    2.32
   1 -11  -2   48.02    8.50
   1 -11  -2   51.02    9.23
  -1 -11   2   48.33    7.69
  -1 -11   2   54.77    8.38
  -1  11  -2   49.65    8.27
  -1  11  -2   59.91    8.31
   1 -11  -2   35.74    7.65
   1  11   2   54.38    7.98
   1 -11  -2   49.83    7.99
   1 -11  -2   64.59    9.93
   1 -11  -2   57.64    8.52
   1 -11  -2   39.07    7.97
   1 -11   2   57.75    8.29
   1  11  -2   45.51    7.81
  -1 -11  -2   45.21    7.93
   1  11  -2   49.35    7.71
  -1 -11  -2   58.77   10.44
  -1 -11  -2   49.03    8.06
  -1 -11  -2   49.36    8.34
   1 -11   2   47.61    8.20
  -1 -11  -2   46.79    8.61
  -1  11   2   49.06    7.77
   1 -12  -2    3.09    3.59
  -1  12  -2    7.12    3.60
   1 -12  -2    4.85    3.09
  -1 -12   2    9.18    3.40
   1 -12  -2   10.45    4.32
  -1 -12   2    3.76    2.89
  -1  12  -2    6.74    3.36
   1  12   2    2.36    2.77
   1 -12  -2    3.37    3.87
   1  12   2    5.42    2.78
   1 -12  -2    6.70    4.40
  -1 -12  -2    0.35    2.35
   1  12  -2    1.80    2.57
  -1 -12  -2    6.16    3.48
   1  12  -2    4.00    2.85
  -1 -12  -2    2.47    4.32
  -1 -12  -2    2.16    3.33
   1 -12   2    5.41    2.70
  -1  12   2    0.81    2.20
   1 -12   2    8.30    3.73
  -1 -12  -2    5.63    4.03
  -1 -13   2    5.52    3.11
   1 -13  -2   -5.68    3.39
   1  13   2   -1.96    2.21
   1 -13  -2    6.02    4.87
   1 -13  -2   -1.28    3.78
   1  13   2   -3.31    2.02
  -1  13  -2   -0.95    2.22
  -1  13  -2    1.57    2.87
  -1 -13   2    5.68    3.01
   1 -13  -2    1.34    2.64
   1 -13   2   -2.82    3.17
  -1 -13  -2    1.26    3.87
   1 -13   2    0.75    2.42
   1  13  -2    3.27    2.94
  -1  13   2   -1.09    2.49
  -1 -13  -2   -1.08    3.16
  -1  13   2    3.08    2.96
  -1 -13  -2    1.82    3.91
   1  13  -2    3.99    2.64
  -1 -13  -2    0.92    3.02
   1 -14  -2    9.07    5.43
   1 -14  -2   -6.69    4.71
  -1 -14   2   -0.96    2.99
   1 -14  -2   -0.81    3.29
   1  14   2    5.05    3.11
  -1  14  -2    3.74    2.95
  -1 -14   2    7.29    4.05
   1  14   2    0.57    2.60
  -1  14  -2   -1.46    3.91
   1  14  -2    5.20    2.83
   1 -14   2    8.36    3.98
  -1 -14  -2    3.36    4.49
   1 -14   2    0.10    2.88
  -1 -14  -2    4.32    4.01
  -1 -14  -2    2.46    4.80
   1  14  -2    8.81    4.48
  -1  14   2   -2.22    2.91
  -1  14   2    3.00    2.72
  -1 -14  -2    1.31    3.55
  -1  15  -2    1.45    4.99
   1 -15  -2    0.13    3.53
  -1 -15   2    6.52    5.46
   1  15   2    1.62    3.43
   1 -15  -2   -0.64    5.83
  -1  15  -2    4.00    2.81
  -1 -15   2    0.55    3.46
   1 -15  -2   15.07    5.67
   1  15   2    7.80    3.48
  -1  15   2    5.82    3.76
  -1 -15  -2    3.93    5.68
   1  15  -2    7.75    3.38
   1  15  -2    1.76    3.97
  -1  15   2    2.88    3.01
  -1 -15  -2    4.62    4.59
   1 -15   2    5.02    4.39
   1 -15   2    4.26    4.65
  -1 -15  -2    3.73    4.96
   1  16   2   12.49    4.33
  -1 -16   2   19.30    6.23
   1 -16  -2   17.12    7.80
  -1  16  -2   11.60    4.00
   1 -16   2   14.86    6.33
  -1 -16  -2   16.64    7.16
  -1  16   2   17.93    4.65
   1  16  -2   18.15    4.79
   2   0  -2   54.58    7.56
  -2   0   2   62.02    6.65
  -2   0  -2   59.75    6.63
  -2   0   2   59.98    6.55
  -2   0  -2   58.67    6.54
  -2   0  -2   62.91    9.67
   2   0  -2   62.39    6.89
   2   0   2   66.23    6.97
   2  -1  -2  186.75   21.38
   2  -1  -2  179.82   20.99
  -2   1  -2  195.33   20.87
  -2   1  -2  194.12   20.84
  -2  -1   2  194.33   20.88
   2   1   2  204.16   20.74
   2  -1  -2  192.14   20.74
   2   1   2  194.21   20.99
  -2  -1   2  198.33   20.82
   2  -1   2  188.41   21.60
  -2   1   2  199.55   20.90
  -2  -1  -2  187.97   21.54
  -2  -1  -2  197.69   20.86
   2  -1   2  182.97   21.22
   2   1  -2  189.22   21.44
   2   1  -2  180.04   21.30
   2   2   2   41.50    4.66
  -2   2  -2   41.30    4.73
  -2  -2   2   40.47    4.73
  -2  -2   2   39.38    4.73
   2  -2  -2   42.88    4.68
  -2   2  -2   43.50    4.81
   2  -2  -2   46.72    4.92
   2   2   2   43.60    4.90
  -2   2   2   40.54    4.79
  -2  -2  -2   39.55    5.05
   2   2  -2   42.34    4.96
   2  -2   2   44.14    4.90
  -2   2   2   43.49    5.20
   2   2  -2   40.70    4.98
   2  -2   2   42.42    5.03
  -2  -2  -2   43.88    4.70
   2  -3  -2   73.44    8.25
   2   3   2   78.42    8.25
  -2  -3   2   71.82    8.12
  -2   3  -2   77.78    8.04
   2   3   2   76.19    8.04
  -2   3  -2   71.29    8.18
  -2  -3   2   72.72    8.04
   2  -3  -2   72.16    8.06
  -2  -3  -2   76.12    7.97
  -2   3   2   74.18    8.12
   2   3  -2   71.70    8.19
   2   3  -2   74.73    8.21
  -2  -3  -2   74.41    8.31
  -2   3   2   66.80    8.35
   2  -3   2   64.45    8.22
   2  -3   2   68.31    8.13
   2   4   2   38.16    4.37
  -2   4  -2   40.17    4.57
  -2  -4   2   41.33    4.49
   2   4   2   40.32    4.56
  -2   4  -2   38.50    4.31
   2  -4  -2   37.24    4.60
   2  -4  -2   37.21    4.39
  -2  -4   2   37.53    4.30
  -2   4   2   37.99    4.22
   2  -4   2   36.83    4.41
   2   4  -2   35.77    4.51
   2  -4   2   34.01    4.52
   2   4  -2   38.58    4.49
  -2  -4  -2   38.92    4.61
  -2   4   2   36.52    4.69
  -2  -4  -2   35.20    4.15
  -2  -4  -2   38.66    4.63
   2   5   2  104.83   12.11
   2   5   2  104.57   12.26
   2  -5  -2  118.33   12.42
  -2  -5   2  110.21   12.22
  -2   5  -2  111.53   12.01
  -2  -5   2   99.83   11.97
  -2   5  -2  103.11   12.28
   2  -5  -2  108.13   12.18
   2   5  -2  115.59   12.29
   2   5  -2  111.35   12.23
   2  -5   2  112.00   12.16
  -2  -5  -2  120.77   12.43
  -2   5   2  111.74   12.44
  -2  -5  -2  110.72   12.34
   2  -5   2  110.20   12.31
   2  -6  -2    2.58    1.18
   2   6   2    2.02    1.01
  -2   6  -2    1.98    1.18
   2  -6  -2    2.09    1.05
  -2  -6   2    5.33    1.30
   2   6   2    1.52    1.00
   2  -6   2    1.39    1.14
  -2   6   2    2.76    1.35
   2  -6   2    2.95    1.00
   2   6  -2    1.62    1.04
   2   6  -2    1.90    1.06
  -2  -6  -2    2.59    1.32
   2   7   2  188.89   21.18
  -2  -7   2  200.52   21.20
   2  -7  -2  186.90   21.29
   2  -7  -2  188.85   21.17
   2   7   2  192.06   21.04
  -2   7  -2  192.82   21.29
   2   7  -2  177.92   21.07
   2   7  -2  182.06   21.13
   2  -7   2  203.52   21.07
   2  -7   2  200.67   21.33
  -2  -7  -2  196.15   21.33
  -2   7   2  189.47   21.35
  -2   8  -2   11.16    2.70
  -2  -8   2   11.26    2.97
  -2  -8   2   10.71    2.44
  -2  -8   2   11.74    2.91
   2   8   2    9.92    2.16
  -2   8  -2   14.74    2.77
   2  -8  -2   12.11    3.20
   2  -8  -2    7.91    2.52
   2  -8  -2   15.60    3.56
   2   8   2   12.83    2.62
   2  -8  -2   10.44    2.68
   2  -8  -2   10.40    2.58
  -2   8   2   12.23    2.73
   2   8  -2   11.79    2.45
   2   8  -2   11.25    2.35
  -2  -8  -2   11.41    2.86
  -2   8   2   15.45    3.01
   2  -8   2   12.63    2.81
  -2  -8  -2    8.59    2.42
   2  -8   2   16.56    2.93
   2   8  -2   10.12    2.66
   2  -8   2   13.00    2.34
   2  -8   2    7.51    2.94
  -2  -8  -2   13.41    2.97
  -2  -8  -2   17.61    3.33
  -2   9  -2   26.21    4.66
  -2   9  -2   27.94    4.41
   2  -9  -2   24.77    4.46
   2   9   2   30.16    4.25
   2  -9  -2   28.18    4.67
   2  -9  -2   34.01    5.47
   2  -9  -2   19.25    4.10
   2   9   2   28.46    4.43
  -2  -9   2   33.23    4.93
   2  -9  -2   24.81    4.96
  -2  -9   2   17.97    4.72
  -2  -9   2   23.89    4.25
  -2   9  -2   26.31    4.28
   2   9   2   22.74    3.99
  -2  -9  -2   25.24    4.62
  -2   9   2   21.98    4.26
  -2  -9  -2   31.55    5.95
   2   9  -2   18.55    3.81
   2   9  -2   19.34    4.34
   2  -9   2   26.49    4.57
   2  -9   2   22.01    4.24
  -2  -9  -2   29.65    4.58
  -2  -9  -2   20.37    4.21
  -2   9   2   25.59    4.52
  -2  10  -2    5.18    2.24
  -2 -10   2    0.99    1.76
  -2  10  -2    3.78    2.24
  -2  10  -2    1.38    1.55
   2  10   2    2.44    1.99
   2 -10  -2    2.44    2.31
   2 -10  -2    0.07    2.40
   2 -10  -2   -0.82    2.40
  -2 -10   2    1.33    2.62
  -2 -10   2   -1.13    1.53
   2 -10  -2    1.71    1.73
   2 -10  -2   -2.31    2.38
   2  10   2   -0.12    1.69
   2  10   2    1.41    1.31
   2  10  -2    1.05    1.78
  -2 -10  -2    0.54    1.73
   2 -10   2    0.81    1.65
   2  10  -2   -1.38    1.77
  -2 -10  -2    0.53    1.91
   2 -10   2   -0.05    2.16
  -2  10   2   -0.05    1.99
  -2  10   2   -0.02    1.71
  -2 -10  -2    1.43    2.10
  -2  11  -2   14.86    4.19
  -2 -11   2   21.20    5.07
  -2  11  -2   32.93    4.79
   2 -11  -2   14.34    5.23
   2 -11  -2   23.67    5.14
   2 -11  -2   21.11    5.11
  -2 -11   2   23.23    6.06
   2 -11  -2   25.24    5.95
  -2  11  -2   32.39    5.73
   2  11   2   20.25    4.66
  -2 -11   2   17.16    4.42
   2 -11  -2   25.35    6.59
   2 -11  -2   24.58    5.88
   2  11   2   18.29    4.73
   2 -11  -2   32.04    7.10
   2  11  -2   17.22    4.45
  -2 -11  -2   21.50    5.34
  -2 -11  -2   32.17    6.08
  -2 -11  -2   33.04    6.87
   2  11  -2   22.51    4.87
   2 -11   2   36.16    6.12
  -2 -11  -2   31.52    6.07
   2 -11   2   19.47    5.56
   2 -11   2   26.78    5.37
  -2 -11  -2   18.67    4.81
   2  12   2   -0.05    2.61
  -2  12  -2   -3.78    2.44
   2 -12  -2    3.35    3.84
   2 -12  -2   -2.14    1.76
  -2 -12   2    5.24    3.21
  -2  12  -2   -5.39    2.56
   2 -12  -2    1.17    3.70
   2  12   2   -1.12    2.33
  -2 -12   2   -0.35    2.49
   2 -12  -2    1.91    3.98
  -2 -12  -2    0.70    2.81
  -2 -12  -2    9.71    4.44
  -2 -12  -2   -1.61    3.94
  -2 -12  -2   -1.93    2.64
   2 -12   2    3.84    2.82
  -2  12   2    2.05    2.48
   2 -12   2    4.53    3.67
   2  12  -2    4.58    2.98
  -2 -12  -2    0.84    3.23
   2  12  -2   -0.18    2.08
   2 -13  -2   56.22    9.68
   2  13   2   36.97    7.03
  -2  13  -2   53.92    9.30
   2 -13  -2   43.32    8.02
   2  13   2   42.24    7.67
  -2 -13   2   42.08    8.06
  -2 -13   2   30.34    7.28
  -2  13  -2   56.81    8.14
   2 -13  -2   49.42    9.70
  -2  13   2   37.63    7.87
   2 -13   2   52.30    9.66
   2 -13   2   51.62    8.91
   2  13  -2   49.68    8.70
   2  13  -2   44.55    7.36
  -2 -13  -2   42.42    8.52
  -2 -13  -2   42.29    8.67
  -2 -13  -2   68.12   10.21
  -2  13   2   59.77    8.90
  -2 -13  -2   49.73    8.78
   2 -14  -2   15.95    4.98
   2  14   2   11.84    4.13
  -2 -14   2   19.71    5.96
  -2 -14   2    6.85    3.88
  -2  14  -2   16.34    4.49
   2  14   2   15.65    3.83
  -2  14  -2   11.38    5.14
   2 -14  -2   14.81    6.76
   2 -14  -2   12.23    6.07
  -2 -14  -2   10.29    4.85
  -2  14   2   18.11    5.77
   2  14  -2    8.98    3.80
  -2  14   2   11.32    4.69
   2 -14   2   13.77    4.89
  -2 -14  -2   23.70    6.51
   2 -14   2   16.47    5.55
  -2 -14  -2   16.11    5.96
   2  14  -2   13.66    4.90
   2 -15  -2   -6.08    4.86
  -2 -15   2   -2.74    5.02
  -2 -15   2   -0.47    2.94
  -2  15  -2    2.25    2.70
   2 -15  -2    6.10    3.99
   2  15   2   -2.46    2.67
  -2  15  -2    0.96    5.29
  -2  15   2    3.04    3.12
   2  15  -2   -0.76    2.90
  -2 -15  -2   -2.69    4.53
  -2  15   2    0.31    3.86
  -2 -15  -2    0.13    4.68
  -2 -15  -2    0.99    4.39
   2  15  -2    1.86    3.22
   2 -15   2    1.28    3.62
   2 -15   2    4.58    5.29
  -2  16  -2    3.53    2.83
  -2 -16   2   -1.36    3.03
  -2  16   2   -2.51    2.44
  -2 -16  -2    1.99    5.35
   2  16  -2    5.66    4.05
   2 -16   2    1.87    4.44
   3   0  -2   -2.52    1.62
  -3   0   2    0.04    1.08
  -3   0  -2    1.00    2.10
  -3   0  -2   -1.47    0.51
  -3   0   2    0.47    0.65
  -3   0  -2   -0.16    0.25
   3   0  -2    0.62    1.32
   3   0   2    0.16    1.51
  -3   1  -2   32.82    3.80
  -3  -1   2   31.80    3.74
   3  -1  -2   34.09    4.33
   3   1   2   28.82    3.99
  -3  -1   2   31.47    3.82
   3  -1  -2   26.82    4.06
  -3   1  -2   33.45    3.69
   3  -1  -2   32.42    3.59
   3   1  -2   33.61    4.45
  -3  -1  -2   30.54    3.78
  -3   1   2   32.01    3.85
   3  -1   2   35.19    6.48
  -3  -1  -2   29.25    5.35
   3  -1   2   43.14    5.85
   3   1  -2   32.69    5.62
  -3  -2   2    1.95    0.80
  -3   2  -2    1.57    0.77
   3   2   2    4.34    1.28
  -3   2  -2    2.22    0.83
   3  -2  -2    2.52    0.64
   3  -2  -2    3.33    1.26
  -3  -2   2    2.74    0.88
   3   2   2    1.45    0.58
  -3   2   2    5.44    1.62
   3  -2   2    1.04    1.44
   3   2  -2    5.24    1.60
  -3  -2  -2    2.21    0.79
  -3   2   2    2.10    1.04
   3  -2   2    3.51    1.45
  -3  -2  -2    2.84    1.56
   3   2  -2    4.41    1.57
   3  -3  -2   68.07    7.74
   3   3   2   66.22    7.39
  -3   3  -2   68.10    7.59
  -3  -3   2   64.62    7.49
  -3  -3   2   69.72    7.53
  -3   3  -2   64.80    7.45
   3  -3  -2   67.58    7.42
   3   3   2   66.07    7.69
  -3   3   2   64.23    7.55
  -3   3   2   66.65    7.89
   3   3  -2   67.21    7.69
   3  -3   2   70.94    7.80
  -3  -3  -2   71.88    7.45
   3   3  -2   68.73    7.79
   3  -3   2   69.12    7.82
  -3  -3  -2   63.22    7.79
  -3   4  -2   71.20    8.12
   3   4   2   74.40    7.90
  -3   4  -2   71.43    7.90
   3   4   2   67.81    8.14
  -3  -4   2   71.39    8.03
   3  -4  -2   82.75    8.34
   3  -4  -2   68.74    7.94
  -3  -4   2   75.32    7.96
  -3   4   2   74.67    7.96
   3   4  -2   62.65    8.11
  -3  -4  -2   68.90    8.25
  -3   4   2   71.38    8.34
  -3  -4  -2   71.09    7.82
   3  -4   2   68.24    8.13
   3   4  -2   69.06    8.11
   3  -4   2   70.96    8.19
   3  -5  -2    6.33    1.32
  -3  -5   2    6.25    1.26
   3   5   2    7.14    1.32
   3   5   2    6.39    1.52
   3  -5  -2    5.82    1.71
  -3   5  -2    6.96    1.23
  -3   5  -2    4.82    1.47
  -3  -5   2    5.60    1.35
   3  -5   2    6.25    1.52
   3   5  -2    5.68    1.46
  -3   5   2    6.54    1.13
  -3  -5  -2    7.17    1.78
   3  -5   2    7.84    1.61
   3   5  -2    6.42    1.59
  -3   5   2    6.22    1.75
  -3  -6   2   31.57    4.23
  -3   6  -2   35.52    4.37
   3  -6  -2   35.45    4.24
   3   6   2   33.28    4.04
   3   6   2   27.25    4.16
   3  -6  -2   35.58    4.57
  -3  -6  -2   34.79    4.46
  -3   6   2   31.51    4.80
   3   6  -2   33.01    4.24
   3  -6   2   30.77    4.16
   3   6  -2   31.89    4.18
   3  -6   2   28.93    4.47
  -3  -7   2   58.92    6.83
   3  -7  -2   47.01    6.64
   3   7   2   55.84    6.57
  -3   7  -2   62.87    7.02
   3   7   2   60.02    6.90
   3  -7  -2   49.19    6.96
   3   7  -2   55.69    6.80
  -3   7   2   54.00    7.07
   3  -7   2   60.06    6.71
   3  -7   2   55.09    6.94
  -3  -7  -2   61.88    7.07
   3   7  -2   48.19    6.70
  -3   8  -2   25.13    4.64
  -3  -8   2   41.90    5.85
   3  -8  -2   41.87    6.06
   3   8   2   37.90    4.36
  -3  -8   2   23.31    4.41
   3  -8  -2   30.17    5.10
   3  -8  -2   30.68    5.01
   3   8   2   31.18    4.73
  -3   8  -2   34.65    5.01
   3  -8  -2   41.95    6.18
   3   8   2   30.77    4.89
   3  -8  -2   25.92    4.61
  -3  -8   2   27.93    5.03
  -3   8   2   32.15    5.12
   3  -8   2   28.50    5.13
   3  -8   2   41.77    6.00
   3   8  -2   30.76    5.23
   3   8  -2   30.59    4.63
  -3  -8  -2   27.86    4.81
  -3  -8  -2   32.84    5.33
  -3  -8  -2   39.38    6.40
   3  -8   2   31.71    5.05
  -3   8   2   36.78    5.59
  -3  -8  -2   31.55    5.44
   3   8  -2   28.46    4.61
   3  -9  -2   35.82    5.24
   3  -9  -2   26.72    4.92
   3  -9  -2   28.28    5.02
  -3   9  -2   35.45    5.22
  -3  -9   2   33.96    5.69
   3  -9  -2   28.19    5.62
  -3  -9   2   35.54    5.43
  -3  -9   2   25.11    4.58
  -3   9  -2   19.38    4.26
   3   9   2   23.58    4.50
   3   9   2   34.85    4.69
   3   9   2   27.99    4.74
   3  -9  -2   28.28    5.72
  -3  -9  -2   36.83    5.45
   3  -9   2   21.62    4.93
   3  -9   2   29.20    5.04
  -3  -9  -2   31.31    6.00
   3   9  -2   30.51    5.05
   3  -9   2   30.45    5.65
  -3   9   2   28.84    5.11
   3   9  -2   33.20    4.76
  -3   9   2   22.44    4.95
  -3  -9  -2   38.21    5.92
  -3  -9  -2   22.25    4.94
  -3  10  -2    8.80    3.01
   3  10   2   18.83    3.84
   3  10   2    8.41    2.99
  -3 -10   2   10.32    4.21
  -3 -10   2   16.31    3.85
  -3 -10   2   13.58    3.12
   3 -10  -2   21.52    4.87
   3 -10  -2   15.60    3.73
   3 -10  -2   17.03    4.01
  -3  10  -2   17.33    3.98
  -3  10  -2   17.99    3.71
   3 -10  -2   20.27    4.86
  -3 -10  -2   19.88    4.82
  -3 -10  -2   15.15    4.24
   3 -10   2   16.19    4.03
  -3 -10  -2   15.15    3.69
   3 -10   2   17.17    4.28
  -3 -10  -2   14.50    3.90
  -3  10   2   14.42    3.51
   3  10  -2    9.01    3.06
   3  10  -2   15.99    3.46
  -3  10   2   20.73    4.22
   3 -11  -2    1.73    2.04
   3 -11  -2    4.05    3.08
   3 -11  -2    3.07    3.20
   3  11   2    4.68    2.37
   3 -11  -2    5.17    4.41
  -3 -11   2   -0.11    2.28
  -3 -11   2    1.73    3.78
  -3 -11   2   10.09    4.88
  -3 -11   2    3.69    2.92
  -3  11  -2    4.10    2.42
   3 -11  -2   -1.11    3.02
  -3  11  -2   -0.23    2.83
  -3 -11  -2    4.48    3.18
   3 -11   2    3.72    2.71
  -3 -11  -2    9.85    4.20
   3  11  -2    2.93    2.75
  -3 -11  -2    0.85    2.90
   3 -11   2    4.49    3.81
  -3 -11  -2   -0.37    2.35
  -3 -11  -2    8.59    4.52
  -3  11   2    1.05    2.38
   3  11  -2   10.93    3.48
   3 -11   2    0.34    3.16
   3 -12  -2   11.84    4.79
  -3  12  -2   13.70    4.97
  -3 -12   2    8.14    4.20
  -3  12  -2    2.03    3.06
   3 -12  -2    2.84    2.68
  -3 -12   2    5.33    3.35
   3  12   2   16.97    3.74
  -3  12  -2   12.51    3.36
  -3 -12   2    7.49    5.38
   3 -12  -2    6.64    4.22
  -3 -12   2    8.00    3.71
  -3 -12  -2   22.45    5.53
  -3 -12  -2    4.31    4.03
  -3 -12  -2    2.98    3.50
   3  12  -2    9.62    3.85
  -3 -12  -2    9.61    4.40
  -3 -12  -2   16.04    4.46
   3 -12   2    6.44    4.40
   3  12  -2    6.66    2.77
   3 -12   2   15.16    4.36
  -3  12   2   13.17    4.03
  -3 -13   2    4.66    3.96
   3 -13  -2    4.57    4.49
  -3  13  -2    0.63    3.42
  -3 -13   2    6.10    3.15
  -3  13  -2    5.65    3.41
  -3 -13   2    3.76    5.34
   3 -13  -2    6.68    4.11
   3 -13  -2   -1.50    2.19
   3  13   2    3.04    2.45
   3 -13   2    5.08    4.58
   3  13  -2   -1.36    2.52
   3  13  -2    2.89    3.18
  -3 -13  -2    1.67    3.09
  -3 -13  -2    5.01    4.40
  -3 -13  -2    4.55    3.97
  -3  13   2    0.53    3.24
   3 -13   2    4.14    3.27
   3 -14  -2    1.24    2.90
  -3 -14   2   -2.27    4.89
  -3 -14   2   -2.44    2.35
  -3  14  -2   -3.95    3.54
  -3  14  -2   -1.79    2.34
   3  14   2    0.61    2.64
   3 -14  -2    5.26    4.89
   3  14  -2   -2.96    2.98
   3 -14   2    2.77    4.90
  -3  14   2   -6.01    3.36
  -3 -14  -2   -2.67    3.87
  -3 -14  -2   -7.11    3.67
   3 -14   2   -1.73    2.85
   3  14  -2   -0.16    2.89
  -3  14   2   -3.27    2.50
  -3 -14  -2   -0.59    3.42
  -3 -15   2   33.61    7.46
   3  15   2   38.47    7.34
   3 -15  -2   30.86    9.88
   3 -15  -2   53.98    9.09
  -3  15  -2   39.42    7.18
  -3 -15  -2   52.05    9.58
  -3  15   2   42.17    8.51
   3  15  -2   55.36    9.08
   3 -15   2   40.96    8.28
  -3  15   2   37.15    7.45
   3 -15   2   38.05    8.32
  -3 -15  -2   45.07    9.87
   3  15  -2   42.83    7.72
  -3 -15  -2   46.19    8.73
  -3  16  -2   -0.84    2.44
  -3 -16   2   -5.24    2.55
  -3 -16  -2    6.13    4.34
  -3  16   2    1.27    2.80
   3 -16   2   -0.43    4.49
  -3 -16  -2    0.75    4.19
   4   0  -2  144.04   16.73
  -4   0   2  150.73   16.41
  -4   0  -2  150.44   16.40
  -4   0  -2  136.54   16.93
  -4   0   2  157.92   16.49
   4   0  -2  138.72   16.87
  -4   0  -2  152.34   16.09
   4   0   2  156.99   17.02
  -4   1  -2  129.20   13.71
  -4   1  -2  119.91   13.51
   4  -1  -2  130.47   13.54
  -4  -1   2  127.24   13.76
   4  -1  -2  127.57   13.97
   4   1   2  118.95   14.09
   4  -1  -2  130.76   14.13
  -4  -1   2  120.80   13.70
   4  -1   2  130.36   18.22
  -4   1   2  127.71   13.80
  -4  -1  -2  122.33   13.70
   4  -1   2  135.35   14.40
   4   1  -2  119.33   14.07
   4   1  -2  111.81   14.39
  -4  -1  -2  124.46   14.62
  -4  -2   2   83.38    8.80
   4   2   2   77.32    8.77
  -4   2  -2   77.86    8.72
  -4   2  -2   83.88    8.80
   4   2   2   82.32    9.10
   4  -2  -2   77.28    9.14
   4  -2  -2   81.08    8.58
  -4  -2   2   77.75    8.79
   4  -2   2   69.25    9.42
   4  -2   2   76.83    9.46
  -4   2   2   74.61    9.03
   4   2  -2   85.16   10.29
  -4   2   2   69.93    8.81
  -4  -2  -2   78.62    8.78
  -4  -2  -2   87.82    9.71
   4   2  -2   79.04    9.47
  -4   3  -2  215.74   21.84
  -4  -3   2  203.40   21.85
   4   3   2  207.33   22.09
   4  -3  -2  203.85   21.69
  -4  -3   2  193.62   21.85
   4  -3  -2  217.56   22.22
  -4   3  -2  202.59   21.88
   4   3   2  191.94   21.67
  -4   3   2  199.86   21.88
  -4  -3  -2  197.19   22.23
   4   3  -2  200.41   22.26
  -4  -3  -2  199.43   21.81
   4   3  -2  195.13   22.15
   4  -3   2  194.13   22.17
   4  -3   2  196.20   22.31
  -4   3   2  204.99   22.18
  -4   4  -2  216.91   23.55
  -4  -4   2  226.17   23.49
   4   4   2  216.32   23.66
   4  -4  -2  221.60   23.79
   4   4   2  216.37   23.28
  -4   4  -2  226.55   23.38
  -4  -4   2  217.75   23.42
   4  -4  -2  219.87   23.34
   4  -4   2  216.95   23.69
   4   4  -2  205.54   23.60
  -4   4   2  219.80   23.84
  -4  -4  -2  207.36   23.75
  -4  -4  -2  213.10   23.31
   4   4  -2  204.55   23.67
  -4   4   2  210.21   23.47
   4  -4   2  203.23   23.79
  -4   5  -2   10.92    1.86
   4  -5  -2   11.42    1.95
  -4   5  -2    8.82    2.06
   4   5   2   12.62    1.92
  -4  -5   2   14.78    2.21
   4   5   2    9.47    2.15
   4  -5  -2   14.79    2.67
  -4  -5   2   12.54    2.11
  -4   5   2   11.95    1.90
   4  -5   2   11.56    2.25
  -4   5   2   11.35    2.47
   4   5  -2   17.26    2.55
   4   5  -2   10.57    2.23
   4  -5   2   14.74    2.53
  -4  -5  -2   12.77    2.53
   4  -6  -2   -0.11    1.40
   4   6   2    0.99    0.91
   4   6   2    4.70    1.40
  -4   6  -2    3.35    1.45
   4  -6  -2    1.60    1.01
  -4  -6   2   -0.38    0.77
   4  -6   2    2.39    1.40
   4   6  -2    2.13    1.22
  -4  -6  -2    2.83    1.46
   4   6  -2    1.67    1.38
  -4   6   2    3.55    1.56
   4  -6   2   -0.07    1.10
   4  -7  -2   61.41    8.12
   4  -7  -2   61.79    7.74
   4   7   2   72.18    7.78
  -4  -7   2   66.65    7.59
  -4   7  -2   59.23    7.68
  -4   7  -2   55.61    7.60
   4  -7  -2   62.25    7.50
   4   7   2   59.27    7.56
  -4  -7   2   60.11    7.83
   4   7   2   63.89    7.33
  -4  -7  -2   58.47    8.44
  -4  -7  -2   65.00    8.08
   4   7  -2   58.23    7.85
  -4  -7  -2   62.92    8.13
  -4   7   2   53.32    7.92
  -4   7   2   72.14    8.14
   4   7  -2   63.81    7.62
   4  -7   2   58.14    7.70
  -4  -7  -2   62.69    7.85
   4   7  -2   65.06    7.69
   4  -7   2   62.48    8.05
   4  -7   2   61.20    7.59
   4  -8  -2   -0.07    1.73
   4  -8  -2    1.60    1.45
  -4  -8   2    1.23    1.33
   4   8   2   -1.75    1.08
   4  -8  -2    0.29    1.53
  -4   8  -2    0.01    1.48
   4  -8  -2    0.95    2.61
  -4  -8   2   -0.31    1.83
   4   8   2    0.37    1.33
  -4   8  -2    1.88    1.46
   4  -8  -2    2.10    2.38
  -4  -8   2    1.05    1.57
   4   8  -2   -1.38    1.13
  -4   8   2    0.50    1.78
   4   8  -2   -0.28    1.72
   4  -8   2   -0.06    2.27
  -4   8   2   -0.47    1.40
   4  -8   2    0.29    1.60
  -4  -8  -2   -1.42    1.80
  -4  -8  -2   -0.26    1.54
   4   8  -2    0.65    1.46
   4  -8   2   -0.61    1.51
  -4  -8  -2    0.85    1.81
  -4  -8  -2   -0.51    1.41
  -4  -9   2   16.85    3.74
   4  -9  -2   28.20    5.57
  -4  -9   2   21.88    3.78
  -4  -9   2   13.87    3.96
   4  -9  -2   13.46    3.50
   4   9   2   18.15    3.70
  -4   9  -2   21.43    3.88
   4  -9  -2   21.24    4.46
   4   9   2   22.40    3.87
   4  -9  -2   15.19    4.36
  -4   9  -2   16.87    3.80
  -4  -9  -2   14.93    4.06
   4  -9   2   16.65    4.59
  -4  -9  -2   17.86    3.96
   4   9  -2   14.68    3.47
  -4  -9  -2   16.31    4.52
  -4  -9  -2    8.64    3.57
   4   9  -2   16.54    3.77
   4  -9   2   12.20    3.40
  -4   9   2   15.86    3.86
  -4   9   2   19.55    4.27
   4  -9   2   18.25    4.19
   4 -10  -2   39.45    7.11
  -4 -10   2   29.74    5.67
   4 -10  -2   22.82    5.80
  -4 -10   2   27.90    4.90
   4 -10  -2   24.20    5.03
   4  10   2   28.89    5.13
   4  10   2   27.19    4.94
   4 -10  -2   23.82    5.38
  -4  10  -2   31.31    5.44
  -4 -10   2   20.37    5.29
  -4  10  -2   28.72    5.40
  -4  10  -2   24.79    4.73
   4  10  -2   26.20    5.30
   4 -10   2   17.96    4.70
  -4  10   2   24.82    5.25
  -4 -10  -2   32.83    6.37
  -4 -10  -2   38.64    6.55
   4 -10   2   22.83    5.21
  -4 -10  -2   28.44    5.38
  -4 -10  -2   31.01    6.26
   4  10  -2   29.16    5.19
  -4  10   2   25.37    5.12
  -4 -11   2    4.04    3.01
   4  11   2    2.67    1.69
  -4 -11   2    5.25    3.62
   4 -11  -2   -2.46    3.97
   4 -11  -2    0.68    3.47
   4 -11  -2    6.03    3.79
   4 -11  -2    4.56    3.64
  -4  11  -2    5.26    2.56
   4 -11  -2   -0.01    2.24
  -4 -11   2    7.03    3.70
  -4 -11   2    4.49    4.73
  -4  11  -2    3.97    3.50
  -4 -11  -2    3.35    3.72
  -4 -11  -2   -0.53    3.07
  -4 -11  -2    3.33    3.57
   4  11  -2    5.48    2.97
  -4 -11  -2    3.71    3.31
   4 -11   2   -0.19    3.63
  -4 -11  -2    2.14    3.29
  -4  11   2    3.22    2.99
   4 -11   2    6.63    2.91
   4 -11   2    8.16    4.40
   4 -11   2   10.78    5.07
  -4 -12   2    2.98    3.85
   4 -12  -2    4.58    4.24
  -4 -12   2    4.08    2.20
   4 -12  -2    6.02    3.29
  -4  12  -2    3.77    2.69
  -4 -12   2    0.11    4.66
  -4  12  -2    1.90    3.67
  -4 -12   2   -1.06    3.45
  -4  12  -2    4.84    3.02
   4 -12  -2   10.47    4.20
   4  12   2    7.93    3.11
  -4 -12  -2    9.11    3.62
  -4 -12  -2    3.19    4.15
   4 -12   2    5.03    4.42
  -4  12   2    5.84    3.46
   4 -12   2    0.33    2.84
   4  12  -2    1.93    2.90
  -4 -12  -2    1.98    3.76
  -4  12   2    2.55    3.24
   4 -12   2    9.18    5.17
  -4 -12  -2   -5.68    3.27
   4 -13  -2   13.31    5.55
   4 -13  -2   17.27    6.22
   4  13   2   17.23    4.56
  -4  13  -2   15.30    4.80
  -4 -13   2   22.41    6.76
  -4  13  -2   11.29    4.01
  -4 -13   2   21.31    5.60
  -4 -13   2   19.77    6.49
  -4 -13   2   21.64    5.03
   4 -13  -2   14.80    4.44
  -4 -13  -2   18.85    5.67
   4 -13   2   13.96    5.70
  -4 -13  -2   21.65    6.64
   4  13  -2   11.46    4.74
  -4 -13  -2   19.78    5.52
  -4  13   2   13.35    5.54
   4 -13   2   14.34    5.00
  -4 -14   2   30.86    7.58
   4  14   2   21.02    5.27
  -4 -14   2   28.41    5.72
  -4  14  -2   22.53    5.66
   4 -14  -2   20.08    7.01
   4 -14  -2   16.66    4.94
  -4  14   2   17.24    5.47
  -4 -14  -2   20.09    6.06
  -4 -14  -2   26.10    7.44
   4 -14   2   17.84    5.89
   4 -14   2   22.24    5.70
  -4 -14  -2   25.81    6.44
  -4  14   2    6.87    5.25
   4  14  -2   23.25    5.34
  -4  15  -2   10.18    3.95
  -4 -15   2    8.95    4.18
   4 -15  -2    6.28    6.41
   4 -15  -2   13.33    5.17
   4  15   2   10.30    4.07
  -4 -15  -2   13.48    5.34
  -4 -15  -2   25.46    8.31
   4 -15   2    7.10    4.38
  -4  15   2   10.93    4.27
   4  15  -2   10.59    4.78
  -4 -15  -2   10.38    5.07
  -4 -16   2    4.55    3.14
   4  16   2    0.67    2.33
  -4  16  -2    9.13    3.09
  -4 -16  -2    3.94    3.45
  -4  16   2    5.39    3.75
  -5   0  -2  242.38   26.45
   5   0  -2  240.04   26.78
  -5   0   2  237.21   26.36
  -5   0  -2  242.00   26.04
  -5   0   2  234.25   26.47
   5   0   2  261.55   26.88
  -5   0  -2  235.11   26.90
   5   0  -2  261.14   26.60
  -5  -1   2  226.29   25.01
   5   1   2  228.34   25.52
  -5  -1   2  226.08   25.31
   5  -1  -2  223.00   25.49
   5  -1  -2  228.04   25.06
  -5   1  -2  234.60   24.71
  -5   1  -2  234.03   24.98
   5  -1  -2  235.75   24.87
  -5   1   2  237.77   25.01
   5  -1   2  221.09   25.35
   5   1  -2  232.01   25.27
  -5  -1  -2  229.56   24.96
   5  -1   2  229.73   26.11
   5   1  -2  221.85   25.34
  -5  -1  -2  223.01   25.57
   5  -2  -2    7.55    1.14
   5   2   2   10.42    2.20
  -5  -2   2    5.61    1.45
  -5  -2   2    5.26    1.53
  -5   2  -2    4.73    1.17
   5  -2  -2    4.11    1.72
  -5   2  -2    4.51    1.28
   5  -2   2    7.40    2.98
  -5   2   2    5.60    1.40
   5   2  -2    7.15    2.75
   5   2  -2    7.10    2.18
  -5  -2  -2   10.93    2.82
   5  -2   2    1.80    2.49
  -5   2   2    5.10    1.45
  -5  -2  -2    4.12    1.28
  -5  -3   2   20.51    3.06
  -5  -3   2   22.36    3.10
  -5   3  -2   19.94    2.82
  -5   3  -2   20.98    2.87
   5  -3  -2   21.79    2.62
   5   3   2   22.87    3.49
   5  -3  -2   25.22    3.77
  -5  -3  -2   18.92    3.68
  -5   3   2   19.61    2.98
   5  -3   2   19.54    3.52
   5   3  -2   24.97    4.05
  -5  -3  -2   18.27    2.91
  -5   3   2   24.65    3.13
   5   3  -2   16.20    4.09
   5  -3   2   25.25    4.20
   5   4   2   19.05    3.51
  -5  -4   2   23.24    3.41
  -5   4  -2   22.56    3.08
   5  -4  -2   24.07    3.93
  -5  -4   2   21.30    3.30
  -5   4  -2   26.46    3.32
   5  -4  -2   25.67    3.02
  -5  -4  -2   20.27    3.16
  -5   4   2   19.44    3.20
   5   4  -2   25.92    4.01
  -5  -4  -2   28.81    4.08
   5  -4   2   24.09    4.41
   5  -4   2   29.97    3.96
  -5   4   2   23.16    3.62
   5   4  -2   24.24    3.92
   5  -5  -2  209.82   22.63
  -5  -5   2  204.55   22.68
  -5  -5   2  209.20   22.82
   5  -5  -2  214.12   23.35
  -5   5  -2  214.52   22.65
   5   5   2  223.75   23.09
  -5   5  -2  212.41   22.92
   5  -5   2  215.66   23.52
  -5  -5  -2  211.32   23.18
  -5  -5  -2  194.62   22.53
  -5   5   2  196.82   22.72
  -5   5   2  205.93   23.07
   5   5  -2  200.42   23.12
   5  -5   2  206.41   23.04
   5   5  -2  205.70   23.02
  -5  -6   2   43.21    5.40
  -5   6  -2   39.78    5.53
   5  -6  -2   55.05    6.45
   5   6   2   36.99    5.50
   5  -6  -2   50.36    6.96
   5  -6   2   42.46    5.63
  -5   6   2   38.99    6.03
   5   6  -2   40.96    5.71
   5  -6   2   41.63    6.21
  -5  -6  -2   43.02    6.20
   5   6  -2   45.14    5.71
   5  -7  -2   61.45    8.37
   5  -7  -2   61.61    8.93
   5  -7  -2   72.14    8.76
   5   7   2   66.20    7.76
   5   7   2   53.78    7.52
  -5   7  -2   69.55    7.85
  -5  -7   2   67.68    9.85
  -5  -7   2   63.68    7.95
  -5  -7   2   60.40    7.50
   5  -7  -2   60.92    7.75
  -5   7  -2   46.98    7.44
  -5  -7  -2   48.16    7.91
  -5  -7  -2   61.72    7.90
   5  -7   2   60.31    7.80
  -5   7   2   63.74    8.02
   5   7  -2   61.13    7.73
   5   7  -2   52.18    7.70
  -5   7   2   60.81    7.97
  -5  -7  -2   61.10    8.31
   5  -7   2   64.13    8.14
   5  -7   2   61.74    7.86
  -5  -7  -2   71.59    8.94
   5   7  -2   75.42    7.99
  -5   8  -2   54.23    7.66
  -5  -8   2   52.99    9.26
  -5  -8   2   61.29    9.61
  -5  -8   2   65.11    7.77
   5  -8  -2   65.49    9.46
  -5  -8   2   55.80    8.10
   5  -8  -2   46.54    8.68
  -5   8  -2   62.04    7.99
   5  -8  -2   61.59    7.95
   5  -8  -2   84.40   11.66
   5   8   2   68.42    7.91
   5   8   2   68.62    7.97
   5   8  -2   55.09    8.31
   5   8  -2   55.12    7.86
   5   8  -2   72.63    8.37
   5  -8   2   52.86    7.90
  -5  -8  -2   58.44    9.03
  -5   8   2   59.40    8.21
  -5   8   2   58.45    9.02
  -5  -8  -2   60.98    8.33
  -5  -8  -2   70.78    8.25
  -5  -8  -2   54.76    9.29
   5  -8   2   61.49    8.41
   5   9   2   14.29    3.40
   5  -9  -2   17.62    4.18
  -5   9  -2   19.00    3.98
  -5  -9   2   22.80    3.79
   5  -9  -2   19.62    5.65
  -5  -9   2   15.41    4.23
   5   9   2   16.83    3.53
   5  -9  -2   17.78    4.60
   5  -9  -2   17.54    4.91
  -5   9  -2   16.03    3.73
  -5  -9   2   14.23    4.32
  -5  -9  -2   21.81    4.54
   5   9  -2   13.01    3.88
  -5   9   2   10.57    3.74
   5  -9   2   27.57    4.91
  -5   9   2   14.61    3.93
   5  -9   2   11.75    3.68
  -5  -9  -2   18.08    4.01
  -5  -9  -2    9.54    4.19
  -5  -9  -2   11.78    4.12
  -5 -10   2    2.47    2.65
   5 -10  -2   -3.50    3.39
   5 -10  -2    0.11    3.32
   5 -10  -2    1.19    2.12
   5 -10  -2    1.80    3.87
  -5  10  -2    2.27    2.80
   5  10   2   -1.09    2.41
  -5  10  -2   -1.84    1.66
   5  10   2    0.22    1.61
  -5 -10   2   -0.10    2.13
   5 -10  -2   -1.47    3.35
  -5 -10   2   -0.24    3.36
  -5  10   2   -1.14    1.89
  -5 -10  -2    0.19    2.73
  -5 -10  -2    4.27    3.61
   5 -10   2   -0.16    2.34
  -5 -10  -2   -0.05    2.22
  -5 -10  -2   -6.52    3.07
   5 -10   2   -1.59    3.67
  -5 -10  -2    2.09    2.55
   5  10  -2    1.46    2.07
  -5 -11   2    1.70    4.62
   5 -11  -2   -1.49    4.04
  -5 -11   2    1.51    4.48
   5 -11  -2    7.98    4.83
   5 -11  -2    2.88    3.42
  -5 -11   2   -1.50    2.20
   5 -11  -2    1.13    4.25
   5  11   2    2.82    2.52
  -5  11  -2    2.38    2.36
   5 -11  -2   -1.05    2.19
  -5 -11   2   -2.66    2.13
   5 -11   2    4.62    3.22
  -5 -11  -2    4.33    3.72
  -5 -11  -2   -3.44    3.12
  -5 -11  -2    2.29    2.85
  -5  11   2   -1.09    2.40
   5 -11   2    5.22    4.06
  -5 -11  -2    0.13    3.17
   5  11  -2   -0.91    2.32
   5 -11   2    5.24    5.30
  -5 -11  -2   -0.77    2.36
  -5 -12   2    1.66    2.35
  -5  12  -2   -1.66    2.11
   5 -12  -2    1.17    2.56
  -5 -12   2   -4.25    3.74
  -5 -12   2    5.72    2.98
  -5  12  -2    0.08    2.85
   5 -12  -2   13.07    5.48
   5 -12  -2    2.33    3.92
   5  12   2    1.98    2.25
   5 -12   2    3.83    5.91
  -5  12   2    1.54    2.94
   5  12  -2   -4.55    1.73
  -5 -12  -2   -0.87    2.95
  -5 -12  -2   12.04    4.33
  -5 -12  -2    0.90    3.32
   5 -12   2    0.58    3.28
  -5 -12  -2   -2.14    4.17
  -5 -12  -2   -3.35    3.27
  -5  12   2   -2.07    2.46
  -5  13  -2   61.27    9.19
  -5 -13   2   54.06    9.73
   5 -13  -2   72.89   10.92
   5 -13  -2   56.61   11.04
  -5 -13   2   67.80   10.09
  -5  13  -2   56.04    9.61
   5  13   2   58.13    9.63
   5 -13  -2   66.87   11.65
  -5 -13   2   55.39   11.04
  -5 -13  -2   62.49   11.93
   5  13  -2   38.86    8.84
   5 -13   2   75.50   12.23
  -5 -13  -2   81.36   11.44
  -5  13   2   54.99    9.47
  -5  13   2   61.59    9.36
   5 -13   2   62.06   10.73
  -5 -13  -2   59.87   10.66
   5 -14  -2    3.20    5.22
  -5 -14   2    1.22    2.73
   5  14   2    0.18    2.95
   5 -14  -2    3.22    3.27
  -5 -14   2    3.77    4.46
  -5  14  -2   -0.34    3.06
  -5  14  -2    0.51    2.62
   5  14  -2    8.08    3.53
  -5 -14  -2    3.26    3.85
  -5  14   2    3.42    3.86
  -5 -14  -2    1.07    5.59
   5 -14   2    4.35    3.90
  -5 -14  -2    5.66    4.10
  -5  14   2   -2.17    3.52
  -5  15  -2   14.99    3.47
  -5 -15   2   10.31    3.92
   5 -15  -2    5.83    4.25
   5  15   2    2.73    3.56
   5 -15  -2   12.18    6.54
  -5 -15  -2    4.46    3.93
   5  15  -2   10.15    3.63
  -5 -15  -2   16.56    4.82
   5  15  -2   13.83    4.98
  -5  15   2    8.89    3.69
   5 -15   2    8.93    5.17
  -6   0  -2   82.01    9.90
   6   0   2   84.17    9.88
  -6   0   2   91.09    9.54
  -6   0   2   82.41    9.53
   6   0  -2   71.73    9.75
   6   0  -2   75.87    9.47
  -6   0  -2   87.28    9.54
  -6  -1   2   38.79    4.97
  -6  -1   2   32.60    4.53
   6   1   2   40.07    5.66
   6  -1  -2   40.31    5.59
   6  -1  -2   37.23    4.48
  -6   1  -2   39.89    4.59
   6  -1  -2   32.71    4.47
  -6   1  -2   34.80    4.15
   6   1  -2   34.44    4.82
  -6  -1  -2   36.44    5.39
  -6   1   2   35.66    4.52
   6  -1   2   28.03    5.25
   6   1  -2   37.80    4.79
  -6  -1  -2   33.73    4.46
  -6   1   2   34.09    4.46
   6  -1   2   48.70    5.16
   6   2   2   72.23    8.57
  -6  -2   2   73.24    7.93
  -6  -2   2   59.77    8.13
   6  -2  -2   66.56    8.53
  -6   2  -2   61.47    7.58
  -6   2  -2   77.07    7.98
  -6   2   2   63.86    7.79
   6   2  -2   74.89    8.35
   6   2  -2   72.30    8.42
  -6  -2  -2   63.39    8.72
   6  -2   2   78.35    8.93
  -6   2   2   65.14    7.84
  -6  -2  -2   63.86    7.78
   6  -2   2   65.32    8.87
   6  -3  -2    3.15    1.79
   6   3   2    2.05    1.69
  -6  -3   2    3.61    1.49
  -6  -3   2   -0.26    0.94
  -6   3  -2    1.83    1.10
  -6   3  -2    2.42    1.03
  -6  -3  -2    1.42    0.97
   6  -3   2    2.14    1.89
   6   3  -2   -1.31    2.12
  -6   3   2    1.31    0.90
  -6  -3  -2    4.02    2.29
   6   3  -2    1.45    1.62
  -6   3   2    2.51    1.17
   6  -3   2    4.57    2.86
  -6  -4   2    1.15    0.97
  -6  -4   2    0.57    0.96
   6  -4  -2   -0.04    1.42
   6   4   2    0.88    1.40
  -6   4  -2    0.75    0.79
  -6   4  -2    1.79    1.01
  -6  -4  -2    1.83    1.71
   6  -4   2    1.29    1.52
   6   4  -2   -0.34    1.82
   6  -4   2    1.31    2.52
  -6   4   2    1.91    1.18
  -6  -4  -2   -1.43    0.73
   6   4  -2    0.08    2.94
  -6   4   2    0.01    0.98
   6  -5  -2   20.58    4.39
  -6   5  -2   21.12    3.44
  -6   5  -2   22.52    3.54
   6   5   2   26.96    4.17
  -6  -5   2   27.38    3.32
  -6  -5   2   20.46    3.61
  -6   5   2   20.49    3.63
   6   5  -2   25.83    4.65
   6  -5   2   24.13    3.98
  -6   5   2   25.01    3.81
  -6  -5  -2   22.26    3.40
  -6  -5  -2   21.94    4.19
   6   5  -2   29.68    4.53
   6   6   2  146.58   16.61
  -6   6  -2  145.39   16.28
   6  -6  -2  147.07   16.58
   6  -6  -2  149.18   17.19
  -6   6  -2  142.51   16.48
  -6  -6   2  147.54   16.69
  -6  -6   2  154.38   16.44
   6  -6  -2  130.90   17.46
  -6  -6  -2  132.84   16.72
  -6  -6  -2  130.30   18.51
   6  -6   2  143.79   17.07
   6   6  -2  146.73   16.78
   6  -6   2  150.39   16.60
   6   6  -2  136.83   16.88
  -6   6   2  136.62   16.46
  -6   6   2  145.57   16.44
  -6  -6  -2  151.99   17.18
   6  -6   2  171.75   17.40
  -6  -6  -2  126.97   16.64
  -6   7  -2   11.40    2.58
   6  -7  -2    8.06    4.25
   6  -7  -2    6.27    2.40
   6  -7  -2    9.71    3.25
  -6  -7   2    3.60    2.07
  -6  -7   2    3.11    1.92
  -6   7  -2    8.29    2.22
   6   7   2    7.55    2.36
   6   7   2    8.57    2.61
   6  -7  -2   13.07    4.16
   6   7  -2    7.01    2.85
   6  -7   2    7.86    2.80
  -6   7   2    3.86    2.11
   6  -7   2    8.96    2.68
  -6  -7  -2    5.10    2.28
  -6  -7  -2   10.97    3.49
   6   7  -2    7.38    2.94
  -6  -7  -2    8.16    2.65
   6  -7   2    8.44    3.11
  -6  -7  -2    3.87    3.60
  -6   7   2   13.20    2.80
  -6  -8   2   39.94    5.87
   6  -8  -2   32.60    5.85
  -6  -8   2   48.71    7.08
   6  -8  -2   29.13    6.63
   6   8   2   36.99    5.81
   6   8   2   36.18    5.99
  -6   8  -2   33.88    5.76
  -6   8  -2   38.11    5.71
  -6  -8   2   40.41    7.68
   6  -8  -2   46.10    8.83
   6  -8  -2   34.24    6.84
  -6  -8  -2   43.52    6.50
   6  -8   2   25.65    5.61
  -6  -8  -2   36.07    7.74
  -6   8   2   35.99    5.98
  -6  -8  -2   46.22    7.27
   6  -8   2   34.50    6.61
  -6   8   2   35.50    5.82
   6   8  -2   34.91    6.22
   6   8  -2   25.45    5.82
  -6  -8  -2   41.12    6.64
  -6  -9   2   21.98    4.70
  -6  -9   2   33.96    7.49
  -6   9  -2   27.83    5.26
   6  -9  -2   26.13    6.78
  -6   9  -2   30.59    5.13
   6  -9  -2   25.87    7.51
  -6  -9   2   27.93    5.57
   6   9   2   30.29    5.05
   6   9   2   24.54    4.96
   6  -9  -2   21.08    5.95
   6  -9  -2   33.83    5.91
  -6   9   2   23.24    5.40
  -6   9   2   33.57    5.72
   6   9  -2   31.03    6.16
   6  -9   2   26.35    5.68
  -6  -9  -2   26.97    5.37
  -6  -9  -2   28.54    5.95
  -6  -9  -2   29.86    5.74
  -6  -9  -2   34.80    7.14
  -6 -10   2   54.52    8.74
  -6 -10   2   55.12    8.55
   6 -10  -2   49.17    8.55
   6 -10  -2   40.64    8.41
   6 -10  -2   58.16   10.61
   6 -10  -2   55.02    8.51
   6 -10  -2   54.66    9.33
  -6  10  -2   48.47    8.00
   6  10   2   57.39    8.26
  -6 -10   2   45.83    9.37
   6  10  -2   71.42    8.45
  -6 -10  -2   52.64    9.14
   6 -10   2   43.90    8.49
   6 -10   2   67.39   10.75
  -6 -10  -2   45.97    8.60
   6 -10   2   51.10    8.85
  -6 -10  -2   58.23    9.22
  -6  10   2   55.77    8.75
  -6 -10  -2   47.23    9.46
  -6 -10  -2   40.09    7.69
   6 -11  -2    8.13    5.86
   6 -11  -2    9.45    4.30
  -6 -11   2    9.08    3.49
   6 -11  -2    6.12    4.61
  -6 -11   2    5.57    3.13
  -6 -11   2    2.50    4.36
   6  11   2   11.32    3.51
  -6  11  -2    7.28    3.17
   6 -11  -2    8.30    3.52
   6 -11  -2    9.64    4.17
  -6 -11  -2    7.26    3.98
   6 -11   2   11.39    4.08
  -6 -11  -2    3.39    2.79
   6  11  -2    0.81    2.89
  -6  11   2    8.56    4.04
  -6 -11  -2   11.35    4.34
   6 -11   2   11.54    4.69
  -6 -11  -2    7.95    3.51
  -6 -11  -2   13.60    5.59
   6 -11   2    1.10    5.81
   6 -12  -2   50.76    9.92
  -6 -12   2   70.91    9.95
  -6  12  -2   67.78    9.32
   6  12   2   84.42    9.36
  -6 -12   2   64.06   10.87
  -6  12  -2   57.20    8.91
   6 -12  -2   59.75    9.62
  -6 -12   2   67.85    9.94
   6 -12  -2   64.53   10.10
   6  12  -2   51.42    9.23
   6 -12   2   62.90   13.61
  -6  12   2   45.84    9.00
  -6 -12  -2   53.97    9.82
  -6 -12  -2   51.91   12.01
  -6 -12  -2   50.92    8.86
  -6  12   2   54.11    8.87
   6 -12   2   74.70   11.35
  -6 -12  -2   56.47    9.86
  -6 -12  -2   37.26    8.92
   6 -13  -2   -0.76    4.18
  -6 -13   2    6.48    4.13
  -6  13  -2    7.29    2.97
   6 -13  -2    1.94    3.19
  -6 -13   2    3.62    2.89
  -6 -13   2    1.36    2.60
  -6  13  -2    6.30    3.11
   6  13   2   -1.13    2.46
   6 -13  -2    6.18    4.22
  -6 -13  -2    9.29    4.26
  -6 -13  -2    5.34    3.30
  -6  13   2    4.67    3.82
  -6 -13  -2   17.38    7.81
   6  13  -2    4.42    3.32
   6 -13   2    0.88    5.52
   6 -13   2    3.80    3.95
  -6 -13  -2    4.53    3.89
   6  14   2    4.21    3.27
  -6 -14   2    2.92    3.41
  -6 -14   2   -0.63    2.75
   6 -14  -2   10.89    5.63
   6 -14  -2    2.67    3.37
  -6  14  -2    3.57    2.30
  -6  14  -2    3.06    3.32
   6  14  -2   -1.73    3.00
   6  14  -2   -0.07    2.40
  -6  14   2    2.18    2.39
   6 -14   2   -0.51    3.66
  -6 -14  -2   -0.11    3.38
  -6 -14  -2    1.47    6.95
   6 -14   2    5.09    5.91
  -6 -14  -2    6.95    4.12
   6 -15  -2    5.45    5.80
  -6 -15   2    2.93    2.79
  -6  15  -2    1.01    1.61
   6  15  -2    3.22    2.06
  -6 -15  -2   -3.72    2.23
  -6  15   2    0.47    1.84
  -6 -15  -2    2.34    2.65
   7   0  -2    4.00    1.04
  -7   0  -2    2.56    1.11
   7   0   2    0.26    1.22
  -7   0   2    2.87    1.21
   7   0  -2    1.45    1.32
  -7   0  -2    1.47    1.24
   7   1   2   17.48    3.34
  -7  -1   2   16.49    2.70
  -7  -1   2   16.78    2.96
  -7   1  -2   16.54    2.72
   7  -1  -2   17.88    3.29
   7   1  -2   16.66    3.04
  -7  -1  -2   16.67    2.66
   7  -1   2   12.96    2.82
   7   1  -2   15.49    2.62
  -7   1   2   19.75    2.74
  -7   1   2   21.90    2.87
   7  -1   2   19.59    3.22
  -7  -1  -2   17.71    3.28
  -7  -2   2    1.04    0.98
  -7  -2   2    0.99    1.50
  -7   2  -2    1.91    0.99
   7  -2  -2   -2.60    1.36
   7   2   2    1.79    1.75
   7   2  -2    1.05    1.25
  -7   2   2    0.84    0.75
   7  -2   2    1.95    1.55
  -7  -2  -2    0.77    0.86
  -7  -2  -2   -1.29    1.29
  -7   2   2    0.62    0.78
   7  -2   2    1.97    1.59
   7   2  -2    0.80    1.45
  -7  -3   2   98.53   10.63
  -7   3  -2   91.60   10.42
  -7  -3   2   91.83   11.06
   7   3   2   91.13   11.32
  -7   3  -2   87.62   10.69
   7  -3  -2   91.77   11.56
  -7   3   2   96.93   10.61
  -7  -3  -2   97.02   10.58
   7   3  -2   97.52   11.15
   7  -3   2   86.53   10.92
  -7   3   2   95.75   10.59
   7  -3   2   92.51   12.52
  -7  -3  -2   84.12   11.56
  -7   4  -2   75.83    8.39
  -7   4  -2   63.95    8.51
  -7  -4   2   85.45    8.56
  -7  -4   2   70.72    8.87
   7   4   2   70.35    9.13
   7  -4  -2   71.29    9.44
  -7  -4  -2   69.18    8.38
   7  -4   2   62.91   11.03
   7  -4   2   72.42    8.95
  -7   4   2   78.44    8.51
  -7  -4  -2   71.58    9.64
   7   4  -2   76.41    9.26
  -7   4   2   68.01    8.47
  -7   5  -2   19.56    3.41
  -7   5  -2   19.67    3.49
  -7  -5   2   22.68    3.99
  -7   5  -2   26.47    4.11
   7   5   2   22.34    4.31
  -7  -5   2   24.90    3.52
   7  -5  -2   25.36    5.09
  -7  -5   2   30.01    6.29
  -7  -5   2   29.83    4.66
   7  -5  -2   24.28    5.58
   7  -5   2   23.15    4.04
  -7   5   2   24.75    3.77
   7  -5   2   25.27    6.84
  -7  -5  -2   19.90    4.41
  -7  -5  -2   20.33    4.75
  -7   5   2   22.83    3.86
  -7  -5  -2   30.02    4.72
   7  -5   2   21.61    4.95
   7   5  -2   29.43    6.02
  -7  -5  -2   22.92    3.44
  -7   5   2   21.29    3.61
   7   5  -2   26.04    4.82
   7  -6  -2   77.03   10.44
  -7  -6   2   82.62   12.63
  -7   6  -2   79.38   10.10
   7   6   2   80.19   10.46
  -7  -6   2   94.74   10.41
   7  -6  -2   82.29   11.33
  -7  -6   2   84.07   10.55
  -7   6  -2   85.71    9.95
   7  -6  -2   81.94   11.92
   7   6   2   87.31   10.64
   7  -6   2   84.98   11.01
  -7  -6  -2   86.97   10.88
  -7   6   2   86.69   10.10
   7   6  -2   88.28   11.12
  -7  -6  -2   77.77   10.48
  -7  -6  -2  103.42   16.05
   7  -6   2   94.13   10.56
   7  -6   2   97.80   13.28
  -7   6   2   83.15   10.15
   7   6  -2   79.51   10.74
  -7  -6  -2   88.42   11.19
   7  -7  -2   19.07    5.38
  -7  -7   2   12.98    5.18
   7  -7  -2   18.70    4.05
  -7  -7   2   17.02    3.70
   7   7   2   12.87    3.60
   7   7   2    9.45    3.32
  -7  -7   2    9.60    3.55
   7  -7  -2   16.89    6.97
  -7   7  -2   14.04    3.18
  -7   7  -2   16.84    3.02
  -7   7   2   19.51    3.51
  -7  -7  -2   16.32    4.10
  -7  -7  -2   19.21    4.92
   7  -7   2   12.31    4.20
   7   7  -2   11.65    3.75
   7   7  -2   18.00    4.29
  -7  -7  -2   12.88    5.60
  -7  -7  -2   12.36    3.44
  -7   7   2   17.86    3.37
   7   8   2    3.17    2.56
  -7  -8   2    2.98    2.16
   7  -8  -2    3.26    4.51
  -7  -8   2    1.49    1.94
   7   8   2    2.56    2.53
  -7  -8   2    4.31    4.51
   7  -8  -2    3.69    2.25
   7  -8  -2    3.79    4.52
  -7   8  -2    3.98    1.81
  -7   8  -2   11.74    2.56
   7   8  -2    0.33    2.90
   7   8  -2    1.77    2.70
  -7  -8  -2   12.06    5.91
  -7   8   2    1.28    2.00
   7  -8   2    2.83    3.18
  -7  -8  -2    6.10    2.88
  -7  -8  -2    5.22    2.93
  -7   8   2    6.79    2.38
  -7  -8  -2    6.04    3.45
   7   9   2   15.03    4.18
  -7   9  -2   10.90    3.24
   7  -9  -2    3.48    4.98
  -7  -9   2   13.89    5.05
   7   9   2   11.80    3.76
  -7   9  -2   17.42    3.60
  -7  -9   2   18.75    4.28
  -7  -9   2   21.68    7.88
  -7  -9   2   21.03    4.16
   7  -9  -2   19.19    8.10
   7  -9  -2   20.89    7.78
   7  -9  -2   22.11    6.04
   7  -9  -2    6.87    3.39
  -7   9   2   23.06    4.30
  -7   9   2   14.68    3.56
   7   9  -2   16.09    4.37
  -7  -9  -2   12.00    3.86
  -7  -9  -2   20.01    6.16
  -7  -9  -2   14.68    5.19
  -7  -9  -2   27.72    7.99
  -7  -9  -2   17.52    4.55
  -7  -9  -2   20.34    5.62
   7  -9   2    8.87    3.98
  -7 -10   2    0.53    4.26
   7 -10  -2    1.44    2.77
  -7 -10   2   -0.49    2.45
   7 -10  -2    4.00    3.31
  -7  10  -2    3.82    2.35
   7 -10  -2    3.18    2.71
   7  10   2    0.24    2.30
   7 -10  -2    0.48    5.18
  -7 -10   2    1.58    2.16
  -7  10   2    1.31    2.19
   7 -10   2   -0.67    2.72
   7 -10   2   -6.16    4.80
  -7 -10  -2    2.89    4.81
  -7 -10  -2    2.48    3.69
   7 -10   2    9.23    3.61
  -7 -10  -2   -1.01    2.49
  -7 -10  -2    0.15    2.86
   7  10  -2    1.83    2.49
  -7 -10  -2    2.56    2.37
   7  11   2   -1.36    2.46
  -7  11  -2    2.02    2.26
  -7 -11   2   -0.80    2.36
   7 -11  -2    0.59    3.16
  -7 -11   2    4.32    4.35
   7 -11  -2    3.37    4.13
  -7  11  -2    1.18    2.17
   7 -11  -2   -2.11    2.43
  -7 -11   2    2.68    2.64
   7 -11   2    0.21    3.52
  -7 -11  -2   -0.53    3.17
  -7 -11  -2   -0.32    3.50
  -7  11   2    1.66    2.43
   7 -11   2   10.51    6.35
  -7 -11  -2    1.40    2.22
   7  11  -2   -2.22    2.82
   7 -11   2    0.09    2.56
  -7 -11  -2    2.04    6.27
  -7 -11  -2   -0.23    3.20
  -7 -12   2    2.68    2.74
   7 -12  -2    3.01    4.22
  -7 -12   2    6.26    3.41
  -7 -12   2    5.76    3.67
   7  12   2    0.00    2.59
   7 -12  -2    3.60    3.43
  -7  12  -2    5.19    2.79
   7 -12  -2    1.07    3.27
  -7  12  -2    3.65    2.68
  -7 -12  -2    3.82    4.36
  -7 -12  -2    2.89    7.25
   7  12  -2    1.92    3.34
   7 -12   2   13.79    7.85
   7 -12   2    1.14    3.13
  -7  12   2    2.33    3.02
  -7 -12  -2    3.62    3.96
  -7 -12  -2    2.72    2.90
  -7 -12  -2   -0.64    3.43
  -7  13  -2   37.90    7.09
   7 -13  -2   49.31    8.50
   7  13   2   43.82    7.97
   7 -13  -2   58.06   10.13
   7 -13  -2   45.21    7.45
  -7 -13   2   48.59    8.93
  -7  13  -2   56.60    6.98
  -7 -13   2   46.75    7.71
   7  13  -2   34.87    6.97
   7 -13   2   54.99   10.24
  -7  13   2   33.89    7.27
   7  13  -2   42.80    8.54
  -7 -13  -2   49.14    7.89
  -7 -13  -2   54.04    9.24
  -7  13   2   51.40    7.40
  -7 -13  -2   27.72   11.14
  -7 -13  -2   48.33    9.35
   7 -13   2   53.60   11.28
  -7  14  -2   41.81    6.46
  -7  14  -2   28.47    4.67
   7  14   2   24.60    5.63
   7 -14  -2   29.70    5.80
  -7 -14   2   22.85    5.11
   7 -14  -2   31.07    8.16
  -7 -14   2   29.37    6.07
  -7  14   2   22.74    4.57
   7  14  -2   26.31    6.58
   7 -14   2   38.81    8.76
   7  14  -2   26.22    4.93
   7 -14   2   16.08    5.56
  -7 -14  -2   32.21    6.69
  -7  14   2   39.02    6.85
  -7 -14  -2   25.21    5.60
  -7  15  -2   12.52    2.46
  -7 -15   2   14.26    3.67
   7 -15  -2    2.87    5.57
   7  15   2    5.05    2.19
  -7 -15  -2    5.86    2.81
  -7  15   2   12.88    2.68
   7  15  -2    5.97    2.11
   8   0  -2   88.18   10.72
  -8   0   2   90.19   10.44
   8   0   2   93.50   10.76
   8   0   2   93.81   10.71
  -8   0  -2   91.48   10.44
   8  -1  -2   28.00    4.67
   8   1   2   29.04    4.72
  -8  -1   2   30.16    4.13
  -8   1  -2   30.97    4.15
  -8   1   2   33.03    4.16
  -8  -1  -2   29.10    4.78
  -8  -1  -2   32.67    4.14
   8   1  -2   30.58    4.68
   8  -1   2   33.50    4.39
   8  -1   2   37.95    5.05
   8   2   2   40.21    5.75
  -8  -2   2   43.43    4.76
   8  -2  -2   41.64    5.81
  -8   2  -2   37.91    4.70
   8   2  -2   36.50    4.98
   8  -2   2   38.78    4.93
   8  -2   2   30.70    5.28
  -8  -2  -2   38.28    4.66
  -8   2   2   30.41    4.55
  -8   2   2   38.42    4.58
  -8  -2  -2   25.87    5.15
  -8  -3   2   31.99    5.21
   8   3   2   33.02    5.21
  -8  -3   2   26.25    3.74
  -8   3  -2   23.99    4.03
   8   3   2   42.97    6.29
   8  -3  -2   23.55    5.03
   8  -3  -2   26.71    5.96
  -8   3   2   29.07    3.85
  -8   3   2   34.03    3.91
  -8  -3  -2   27.22    4.01
  -8  -3  -2   28.56    5.02
   8   3  -2   24.34    4.35
   8  -3   2   32.01    4.42
   8  -3   2   23.30    4.77
  -8   4  -2   13.93    2.67
   8   4   2   17.12    3.60
  -8  -4   2   15.47    2.49
  -8  -4   2    8.02    3.15
   8  -4  -2   17.58    4.13
  -8   4  -2   14.19    2.66
  -8  -4   2   16.58    3.49
   8  -4  -2   15.28    4.48
  -8   4  -2   12.02    2.71
   8  -4   2   14.35    3.40
   8   4  -2   11.08    2.91
   8   4  -2   13.30    3.47
  -8   4   2   11.29    2.37
  -8  -4  -2   17.72    3.72
  -8  -4  -2   13.06    3.83
  -8  -4  -2   15.41    4.69
   8  -4   2    8.03    5.46
  -8   4   2   12.20    2.40
  -8   4   2   12.95    2.80
  -8  -4  -2   12.47    2.33
  -8   5  -2   69.90    8.55
   8  -5  -2   76.73   11.63
  -8   5  -2   63.39    8.23
  -8  -5   2   71.85    8.75
  -8  -5   2   66.60    8.78
   8  -5  -2   64.46   10.19
  -8  -5   2   70.59    7.99
   8  -5  -2   62.35    8.51
  -8   5  -2   66.83    8.34
   8   5   2   66.41    8.93
  -8   5   2   71.12    8.16
   8  -5   2   74.10   15.56
  -8  -5  -2   68.23    8.73
   8  -5   2   57.97    8.68
   8  -5   2   94.73   14.59
  -8  -5  -2   72.88   13.14
   8   5  -2   64.66   10.63
   8   5  -2   83.09    8.95
  -8   5   2   67.58    8.22
   8   5  -2   66.84    9.28
  -8   5   2   60.85    7.97
  -8  -5  -2   54.17    9.95
  -8  -5  -2   76.29   10.65
   8  -6  -2   30.18    5.51
  -8  -6   2   27.29    5.13
   8  -6  -2   44.56    7.89
   8   6   2   25.13    5.17
   8  -6  -2   42.65    8.47
  -8   6  -2   32.45    4.86
  -8  -6   2   32.56    5.37
  -8  -6  -2   28.88    6.16
  -8   6   2   26.42    4.51
  -8  -6  -2   36.08    5.65
  -8  -6  -2   35.98    9.57
   8  -6   2   21.57    8.81
   8   6  -2   38.20    6.47
  -8  -6  -2   30.71    6.38
   8  -6   2   32.93   10.10
   8  -6   2   27.99    5.73
  -8   6   2   24.86    4.59
   8   6  -2   34.63    5.69
   8   6  -2   28.27    6.00
   8  -7  -2   34.70    6.16
  -8   7  -2   36.16    5.54
  -8  -7   2   40.55    6.22
   8  -7  -2   37.94   10.44
   8   7   2   36.98    6.37
   8  -7  -2   43.88    9.13
  -8  -7   2   38.60    6.29
   8   7  -2   36.63    6.77
   8  -7   2   36.19    7.04
  -8  -7  -2   34.44    9.32
   8   7  -2   27.99    6.00
  -8  -7  -2   37.78    7.25
  -8   7   2   38.09    5.69
   8   7  -2   24.93    6.37
  -8   7   2   34.70    5.45
  -8  -7  -2   42.79    7.50
  -8  -7  -2   44.15    6.59
  -8  -8   2   25.25    5.24
   8  -8  -2   27.45    8.35
   8  -8  -2   15.00    4.00
   8   8   2   22.97    4.68
   8  -8  -2   10.94    7.52
  -8   8  -2   23.44    4.05
  -8  -8   2   16.23    4.00
   8   8   2   17.18    4.51
   8   8  -2   21.19    5.06
  -8  -8  -2   23.81    4.67
   8   8  -2   16.66    4.62
  -8  -8  -2   12.28    4.74
  -8   8   2   21.98    4.01
  -8   8   2   23.83    4.09
   8   8  -2    9.84    4.10
  -8  -8  -2   15.88    7.27
   8  -8   2   14.88    4.80
  -8  -8  -2   21.23    5.14
  -8   9  -2   82.09   10.18
   8  -9  -2   80.16   10.81
   8   9   2   81.89   10.94
   8  -9  -2   66.33   11.61
  -8  -9   2   83.53   12.90
  -8   9  -2   81.20   11.24
  -8  -9   2   73.78   11.82
  -8  -9   2   85.93   10.76
   8  -9  -2   96.96   19.26
   8  -9  -2   75.19   10.87
  -8   9   2   88.92   10.46
   8   9  -2   89.36   12.77
   8   9  -2   72.35   11.02
   8  -9   2   92.11   13.28
   8  -9   2   72.76   10.57
  -8  -9  -2   87.61   10.89
  -8  -9  -2  102.98   12.32
   8  -9   2   76.96   14.02
  -8  -9  -2   85.69   13.11
  -8  -9  -2   88.91   16.09
  -8  -9  -2   67.09   11.59
   8 -10  -2   21.83    5.00
  -8 -10   2   28.45    5.34
   8  10   2   16.63    4.78
   8 -10  -2   27.23   10.10
  -8 -10   2   24.02    5.56
   8 -10  -2   16.33    4.18
  -8 -10   2   22.03    5.53
  -8  10  -2   20.77    4.21
   8 -10  -2   26.26    6.04
  -8 -10  -2   26.45    6.17
  -8  10   2   16.81    4.13
  -8 -10  -2   26.43    5.92
  -8 -10  -2   11.85    5.03
   8  10  -2   26.84    6.44
   8 -10   2   25.05    5.92
  -8 -10  -2   25.44    9.15
   8 -10   2   26.69    8.57
  -8 -10  -2   16.29    4.27
   8 -10   2   23.95    4.98
  -8  11  -2   17.98    3.61
   8 -11  -2    2.73    3.10
   8 -11  -2    2.13    2.81
  -8 -11   2    7.07    3.36
  -8  11  -2    4.14    2.40
  -8 -11   2    3.87    3.72
  -8 -11   2    7.55    3.81
   8 -11  -2    4.26    3.91
   8  11   2   13.99    4.40
   8  11  -2    7.58    3.88
   8 -11   2    7.82    4.06
  -8 -11  -2    8.07    3.86
   8 -11   2    0.60    5.88
  -8  11   2    8.02    2.77
  -8 -11  -2    9.57    4.58
  -8 -11  -2    2.30    3.35
  -8 -11  -2    5.53    7.79
  -8 -11  -2   10.23    3.24
   8 -12  -2    2.35    2.46
   8 -12  -2    4.17    3.23
  -8 -12   2    2.32    2.39
  -8 -12   2   -2.80    2.63
  -8  12  -2    5.50    2.26
   8  12   2   -0.60    3.01
   8 -12  -2   -1.35    3.65
  -8  12  -2    3.55    2.16
   8  12   2    1.00    2.88
  -8 -12  -2    5.25    2.53
   8 -12   2    5.58    7.92
   8 -12   2    5.63    3.36
  -8 -12  -2    2.75    3.54
  -8 -12  -2    4.59    3.47
  -8  12   2    1.92    2.25
   8  12  -2    6.05    4.17
   8  12  -2    2.19    2.42
  -8 -13   2   32.68    6.69
  -8  13  -2   50.05    6.64
   8 -13  -2   42.12    8.75
   8  13   2   42.19    7.56
  -8  13  -2   37.39    5.51
  -8 -13   2   39.13    6.15
   8  13  -2   27.51    7.46
  -8  13   2   38.40    5.62
   8 -13   2   38.31   11.10
   8 -13   2   41.71    7.24
  -8 -13  -2   17.03    5.86
   8  13  -2   29.85    5.49
  -8 -13  -2   25.30    5.52
  -8  13   2   30.62    5.61
  -8 -13  -2   41.80    6.81
   8 -14  -2   -0.98    4.96
  -8  14  -2    0.66    1.32
  -8 -14   2   -2.62    2.12
   8  14   2   -1.41    1.55
   8 -14   2   -1.04    2.36
  -8 -14  -2    0.79    2.49
  -8  14   2    1.32    1.51
   8  14  -2    1.23    1.60
   8 -14   2    3.55    5.74
   9   0   2   -1.36    1.52
  -9   0  -2   -1.97    0.62
   9   0  -2   -1.35    1.31
   9   0  -2    0.64    1.25
  -9   0   2    1.09    0.88
   9   0   2    1.62    1.37
  -9   0  -2   -0.23    0.98
  -9   0   2   -3.14    0.72
   9   0   2    2.19    1.42
  -9   1  -2   78.96    9.47
   9   1   2   95.28   10.02
   9   1   2   78.19   10.02
   9  -1  -2   72.54    9.95
  -9   1  -2   83.35    9.57
  -9  -1   2   77.27    9.55
  -9  -1   2   85.66    9.53
   9  -1  -2   87.76    9.88
   9  -1   2   84.58   10.11
   9   1  -2   76.23    9.98
  -9  -1  -2   84.63    9.53
   9  -1   2   74.25    9.71
   9   1  -2   94.89    9.90
  -9   1   2   86.15    9.51
  -9   1   2   74.34    9.51
  -9  -1  -2   82.42    9.58
  -9  -2   2  138.85   15.97
   9  -2  -2  140.31   16.33
   9  -2  -2  169.64   16.90
  -9   2  -2  142.62   15.98
   9   2   2  130.05   16.26
  -9   2  -2  136.81   16.04
  -9  -2   2  152.12   15.99
   9   2   2  136.59   16.55
   9   2  -2  147.91   16.53
   9  -2   2  135.04   16.51
  -9  -2  -2  142.23   16.00
  -9  -2  -2  147.84   16.51
  -9  -2  -2  132.42   15.89
   9  -2   2  137.34   16.32
  -9  -2  -2  143.34   16.42
  -9   2   2  148.77   15.96
   9   2  -2  168.17   16.41
  -9   2   2  126.05   15.90
   9  -2   2  142.47   16.38
   9  -3  -2   38.47    6.25
  -9   3  -2   39.20    5.38
  -9  -3   2   46.08    6.39
  -9  -3   2   38.38    5.15
   9  -3  -2   34.16    6.73
  -9   3  -2   35.52    5.25
   9   3   2   30.28    6.17
  -9   3  -2   41.24    5.30
   9   3   2   48.15    5.95
  -9  -3   2   39.65    5.29
  -9   3   2   40.32    5.29
   9  -3   2   48.46    5.84
  -9  -3  -2   45.52    6.01
  -9  -3  -2   38.65    5.17
  -9   3   2   46.27    5.31
  -9  -3  -2   45.57    6.59
   9  -3   2   49.48    7.40
   9   3  -2   43.59    6.52
  -9  -3  -2   43.84    7.18
  -9   3   2   36.82    5.34
  -9  -3  -2   40.44    5.30
   9   3  -2   49.75    5.82
   9  -3   2   41.69    6.36
  -9  -4   2   17.52    3.11
  -9   4  -2   26.36    3.68
  -9   4  -2   20.88    3.51
   9   4   2   23.72    4.79
  -9  -4   2   19.65    3.43
  -9   4  -2   22.86    3.61
   9  -4  -2   18.24    4.63
  -9  -4   2   14.04    3.68
   9   4   2   17.47    3.93
   9  -4  -2   16.35    4.35
   9  -4   2   25.97    4.29
  -9  -4  -2   23.40    3.32
  -9  -4  -2   23.78    6.56
  -9  -4  -2   28.03    3.87
  -9   4   2   20.99    3.57
  -9  -4  -2   17.99    4.27
  -9   4   2   18.02    3.19
   9   4  -2   18.18    3.99
   9  -4   2   18.57    5.88
   9  -4   2   23.74    5.09
  -9   4   2   19.04    3.45
   9   4  -2   19.77    3.72
  -9  -4  -2   19.75    4.12
   9  -5  -2   -1.28    3.28
  -9  -5   2    0.56    1.38
   9  -5  -2   -0.74    3.49
   9   5   2    1.21    2.13
  -9  -5   2    0.07    1.09
  -9   5  -2   -1.45    1.28
  -9   5  -2    1.00    1.22
  -9   5  -2   -0.13    1.15
   9   5   2   -0.07    2.30
  -9  -5   2    2.69    1.63
   9   5  -2    0.00    1.83
  -9  -5  -2    1.63    5.56
  -9  -5  -2    3.59    2.11
   9  -5   2   25.57   10.61
  -9  -5  -2   -0.65    2.45
  -9   5   2    2.22    1.55
   9   5  -2   -1.66    1.38
  -9   5   2    0.33    1.37
   9   5  -2   -4.13    3.55
   9  -5   2   -6.28    7.42
   9  -5   2   -0.77    1.93
  -9  -6   2  145.60   16.99
   9  -6  -2  166.81   19.69
  -9   6  -2  150.87   16.55
   9   6   2  139.73   17.74
   9   6   2  155.33   17.60
   9  -6  -2  129.04   16.68
   9  -6  -2  139.34   19.35
  -9  -6  -2  141.93   18.29
   9   6  -2  153.71   17.05
  -9  -6  -2  146.20   17.18
   9  -6   2  150.23   25.71
  -9  -6  -2  135.62   22.19
   9  -6   2  173.45   24.92
   9   6  -2  155.28   18.71
   9   6  -2  140.32   17.31
  -9   6   2  138.20   16.51
   9  -6   2  147.71   17.15
  -9  -6  -2  142.93   18.19
   9   7   2   65.73    9.65
   9  -7  -2   50.72    7.56
   9   7   2   45.39    8.34
  -9   7  -2   53.62    7.17
   9  -7  -2   52.73   13.35
  -9  -7   2   59.83    7.70
   9  -7  -2   44.13   11.42
  -9  -7  -2   52.41    7.74
   9  -7   2   54.13    8.51
   9   7  -2   54.33    9.99
  -9   7   2   59.27    7.25
  -9  -7  -2   45.18    9.13
  -9  -7  -2   77.60   10.81
   9   7  -2   65.17    8.44
  -9  -7  -2   67.88   13.19
  -9  -8   2   12.72    3.58
  -9   8  -2   16.36    3.49
  -9   8  -2    7.82    2.46
   9  -8  -2    5.12    8.22
  -9  -8   2   11.63    4.74
  -9  -8   2    9.89    3.49
   9  -8  -2    7.07    3.24
   9  -8  -2   20.47    4.07
   9  -8  -2   11.56    4.59
  -9   8   2    7.24    2.56
  -9   8   2   13.23    3.85
   9  -8   2   11.02    6.06
  -9  -8  -2    9.64    4.69
   9   8  -2   10.28    5.54
  -9  -8  -2   17.43    4.01
  -9  -8  -2   20.45    8.78
   9   8  -2   10.88    3.90
   9  -8   2   13.41    3.83
  -9  -8  -2   16.96    5.38
  -9  -8  -2    6.87    2.79
  -9  -8  -2   13.01    4.77
  -9   9  -2   56.53    7.79
  -9   9  -2   67.56    8.80
   9  -9  -2  106.73   21.73
   9   9   2   61.48   10.05
  -9  -9   2   52.10    8.52
  -9  -9   2   70.45   10.65
  -9  -9   2   61.62    8.44
   9  -9  -2   54.91    8.10
   9  -9  -2   64.86   10.50
   9  -9  -2   60.32    8.97
  -9  -9   2   41.63    8.84
   9   9  -2   66.52    9.63
  -9   9   2   60.00    7.89
  -9  -9  -2   54.05   10.57
   9   9  -2   54.52    8.80
  -9   9   2   65.92    9.32
   9  -9   2   82.32   13.82
   9   9  -2   61.61   10.86
  -9  -9  -2   59.18    8.39
  -9  -9  -2   69.92   10.99
   9  -9   2   56.78    9.08
  -9  -9  -2   49.97    9.50
   9 -10  -2   33.82    5.57
   9 -10  -2   12.01    4.08
  -9  10  -2   19.99    4.22
   9 -10  -2   27.64    6.46
  -9  10  -2   21.30    4.93
   9  10   2   22.62    5.87
   9 -10  -2   15.58   11.62
  -9 -10   2   18.87    5.28
   9  10   2   27.73    6.44
  -9 -10   2   20.51    4.63
   9 -10   2   30.06    9.13
   9 -10   2   21.26    5.24
   9 -10   2   30.01    4.94
  -9 -10  -2   21.38    4.64
   9  10  -2   32.56    7.11
   9  10  -2   22.98    5.17
  -9 -10  -2   16.76    5.39
  -9  10   2   26.17    4.39
  -9 -10  -2   29.39    6.89
  -9  11  -2    0.16    1.85
   9 -11  -2   -0.39    1.90
   9 -11  -2   -1.06    3.88
   9  11   2    1.83    2.53
   9  11   2    0.88    3.72
  -9  11  -2   -0.64    1.73
  -9 -11   2   -0.17    3.05
  -9 -11   2    1.14    1.83
   9 -11  -2    0.12    2.25
  -9 -11  -2   -0.51    2.09
  -9 -11  -2    0.62    3.26
   9  11  -2   -1.97    3.52
   9  11  -2    0.35    2.13
  -9  11   2    2.39    1.90
   9 -11   2   -0.88    2.42
   9 -11   2   -6.82    6.20
  -9 -11  -2    1.50    3.02
  -9 -12   2   14.58    3.41
  -9  12  -2   13.43    2.80
   9 -12  -2   14.16    3.78
   9 -12  -2   13.17    3.39
  -9 -12   2   11.97    4.60
   9  12   2    9.77    3.56
  -9  12  -2    9.97    2.87
   9 -12  -2   20.18    5.99
   9  12   2   18.44    7.80
  -9  12   2   14.95    3.62
  -9 -12  -2    8.07    2.90
  -9 -12  -2   14.43    4.43
   9  12  -2   11.49    4.78
   9  12  -2    7.63    2.95
   9 -12   2   14.92    4.24
   9 -12   2   11.57   10.05
  -9 -12  -2    9.32    3.99
   9  13   2    0.81    1.86
  -9 -13   2    0.64    2.46
   9 -13  -2    2.13    2.32
  -9  13  -2    0.33    1.69
   9 -13  -2   -4.47    3.47
  -9  13  -2    1.25    1.46
  -9 -13   2   -3.24    1.56
   9  13  -2    2.16    1.69
  -9 -13  -2   -2.57    1.72
   9 -13   2    7.51    7.38
  -9  13   2    1.37    1.63
   9 -13   2   -0.04    2.29
  -9  13   2   -0.26    1.55
  -9 -13  -2   -0.81    2.18
   9  13  -2    0.41    3.19
  -9  14  -2    2.90    1.34
   9 -14  -2    6.37    2.93
   9  14   2    2.35    1.60
  -9 -14   2    5.61    2.48
   9  14  -2    4.76    1.65
  -9  14   2    5.07    1.59
  -9 -14  -2    4.37    2.30
   9 -14   2    7.25    3.33
 -10   0   2  124.81   15.34
 -10   0  -2  128.41   15.85
  10   0   2  155.87   16.03
 -10   0   2  148.49   15.42
  10   0   2  133.76   15.60
  10   0  -2  122.59   15.71
 -10   0  -2  149.59   15.44
  10   0  -2  136.70   15.64
 -10   0  -2  133.38   15.42
 -10   1  -2   14.29    2.70
 -10  -1   2   11.76    2.54
  10  -1  -2    8.54    2.45
 -10  -1   2   15.97    2.56
  10   1   2   16.40    3.01
 -10   1  -2   16.29    3.83
  10   1   2   12.95    3.04
 -10   1  -2    9.97    2.22
  10  -1  -2   11.96    2.89
 -10  -1  -2   15.57    3.72
  10  -1   2   11.65    2.69
 -10  -1  -2   15.25    2.74
  10   1  -2   14.74    3.25
  10  -1   2   18.78    3.61
  10   1  -2   13.57    2.73
 -10   1   2   11.65    2.43
 -10   1   2   11.38    2.41
 -10  -1  -2   13.91    2.42
 -10  -1  -2   12.24    3.11
  10   2   2    0.76    1.33
  10  -2  -2    2.45    1.99
 -10  -2   2    0.51    1.13
 -10  -2   2   -0.17    0.98
 -10   2  -2    2.30    1.38
  10  -2  -2    0.38    1.35
  10   2   2   -1.23    1.60
 -10   2  -2    2.54    1.25
  10  -2   2    0.32    1.51
 -10  -2  -2    2.07    1.27
 -10   2   2    2.60    1.45
 -10  -2  -2    2.47    1.08
  10   2  -2    1.85    1.32
  10  -2   2    2.24    1.51
  10   2  -2    1.85    1.76
  10  -2   2   -1.29    1.46
 -10  -2  -2    0.10    1.41
 -10   2   2    2.49    1.16
  10  -3  -2  127.98   16.51
  10   3   2  134.81   16.49
  10  -3  -2  133.10   16.26
 -10   3  -2  141.31   15.83
 -10  -3   2  130.92   16.20
 -10  -3   2  144.09   15.82
  10   3   2  150.58   16.31
 -10  -3   2  148.46   15.80
 -10   3  -2  125.44   15.76
  10   3  -2  154.04   16.52
 -10   3   2  136.76   15.82
 -10  -3  -2  149.88   15.87
 -10  -3  -2  152.17   17.28
 -10   3   2  134.72   15.77
 -10   3   2  148.17   15.82
  10  -3   2  136.91   16.07
  10  -3   2  143.13   16.38
  10   3  -2  139.86   16.08
 -10  -3  -2  158.37   15.86
  10  -3   2  123.70   16.45
 -10  -3  -2  133.09   16.25
  10   4   2  149.21   17.28
  10  -4  -2  135.20   17.06
  10   4   2  158.98   17.04
 -10  -4   2  153.11   16.92
 -10  -4   2  147.64   16.35
 -10  -4   2  146.32   16.36
  10  -4  -2  146.82   17.40
 -10   4  -2  152.35   16.45
 -10   4  -2  148.35   16.45
 -10   4  -2  141.81   16.46
  10  -4   2  126.96   17.40
 -10  -4  -2  132.05   16.33
  10   4  -2  151.10   17.05
  10   4  -2  158.77   16.80
 -10   4   2  137.23   16.42
 -10   4   2  147.21   16.44
  10  -4   2  147.44   17.36
 -10  -4  -2  143.99   16.31
  10  -4   2  137.16   16.64
 -10   4   2  147.47   16.42
 -10  -4  -2  136.97   16.82
 -10  -4  -2  154.10   17.32
  10  -5  -2   11.61    4.77
 -10  -5   2   13.86    3.51
  10   5   2   17.56    3.76
 -10   5  -2   13.65    3.30
 -10  -5   2   22.27    3.46
 -10   5  -2   22.03    3.45
  10   5   2   12.24    3.89
 -10   5  -2   18.33    3.25
  10  -5  -2   14.95    4.28
 -10  -5   2   11.26    2.71
  10  -5   2   14.44    5.07
 -10   5   2   23.34    3.59
  10  -5   2   27.57    6.98
 -10  -5  -2   13.38    3.69
  10  -5   2   13.57    3.47
 -10   5   2   18.67    3.32
 -10   5   2   18.47    3.40
  10   5  -2   12.65    3.25
 -10  -5  -2   18.82    4.55
  10   5  -2   16.17    3.63
 -10   6  -2   55.58    7.28
 -10  -6   2   46.80    7.68
  10   6   2   59.08    9.16
  10  -6  -2   48.11    9.90
  10   6   2   65.25    8.26
  10  -6  -2   73.50   11.38
  10  -6   2   83.55   13.57
  10  -6   2   60.19    7.81
 -10  -6  -2   58.79    8.03
 -10   6   2   53.74    7.35
  10   6  -2   63.34    8.10
  10   6  -2   66.67    7.92
  10  -7  -2   10.97    6.94
 -10   7  -2    2.73    1.91
  10   7   2    3.00    2.46
  10  -7  -2    3.64    2.89
 -10  -7   2    2.57    2.27
 -10  -7   2   -0.72    1.21
 -10   7  -2    1.66    1.32
  10  -7  -2    1.44    2.21
  10   7  -2    1.99    4.33
  10   7  -2    1.10    2.03
  10   7  -2    0.08    2.33
 -10  -7  -2    8.23    4.13
 -10   7   2    0.12    1.30
  10  -7   2    3.17    2.24
 -10  -7  -2    0.94    4.09
  10  -7   2   13.88    4.48
 -10  -7  -2    0.87    1.98
 -10   7   2    7.44    2.52
 -10  -7  -2    0.98    1.70
  10  -8  -2    2.36    2.04
  10   8   2    1.59    2.31
 -10   8  -2    0.90    2.20
  10  -8  -2   -0.53    7.95
 -10   8  -2    0.58    1.51
 -10  -8   2   -0.05    2.16
  10  -8  -2   -2.42    2.75
 -10  -8   2    0.90    1.65
  10   8  -2    1.28    2.16
 -10  -8  -2   -6.36    3.36
 -10   8   2    1.16    1.47
 -10  -8  -2    2.38    1.84
  10   8  -2   -3.91    3.93
  10  -8   2    1.20    4.04
 -10  -8  -2    0.36    2.17
  10   8  -2    1.45    2.56
 -10   8   2   -0.05    2.35
  10  -8   2    3.61    2.07
 -10  -8  -2    0.44    3.22
  10  -9  -2   16.29    5.33
  10  -9  -2   20.50    4.28
 -10   9  -2   23.31    4.67
 -10   9  -2   19.53    3.89
 -10  -9   2   17.63    3.97
  10   9   2   32.03    5.63
  10  -9  -2   15.21   18.84
 -10  -9   2   19.71    4.05
  10  -9  -2   18.79    4.17
  10   9  -2   12.81    5.38
  10  -9   2   18.58    4.41
  10   9  -2   21.97    4.44
  10   9  -2   19.05    4.42
 -10  -9  -2   20.47    4.40
  10  -9   2   26.27    7.68
 -10   9   2   21.40    4.51
 -10  -9  -2   20.91    4.53
 -10  -9  -2   29.26    5.82
 -10  -9  -2   17.58    5.56
 -10   9   2   20.60    3.77
 -10  10  -2    3.33    2.35
  10 -10  -2   -1.05    1.93
 -10 -10   2   -0.17    1.69
 -10 -10   2   -0.38    3.51
  10 -10  -2   -1.71    9.89
 -10  10  -2    1.22    1.60
  10 -10  -2    2.65    3.18
  10 -10  -2    0.14    2.46
  10  10   2   -0.56    2.18
 -10 -10   2   -0.40    2.13
 -10  10   2   -0.54    2.49
  10  10  -2   -1.86    3.69
 -10  10   2    0.73    1.30
 -10 -10  -2   -0.74    1.77
 -10 -10  -2   -2.84    2.46
  10 -10   2   -1.43    1.87
  10  10  -2   -1.53    1.70
 -10 -10  -2   -0.95    2.51
  10 -10   2   -7.70    4.21
  10 -11  -2    0.59    2.30
 -10 -11   2    0.70    3.25
  10 -11  -2    2.44    2.27
  10  11   2    1.18    2.35
  10  11   2    5.94    2.76
 -10 -11   2    5.48    2.30
 -10  11  -2    3.37    1.75
  10 -11  -2    3.85    3.41
 -10  11   2    2.30    1.84
  10 -11   2   -0.93    4.55
  10 -11   2    2.71    2.30
 -10 -11  -2    2.56    2.84
 -10 -11  -2    1.71    2.00
  10  11  -2    4.84    3.84
  10  11  -2    4.41    2.44
 -10 -12   2    0.11    1.58
  10 -12  -2    1.28    2.07
  10 -12  -2    1.82    2.63
  10  12   2    3.44    1.94
 -10  12  -2   -0.39    1.35
 -10 -12   2    0.56    2.82
  10  12   2   -0.39    1.70
 -10 -12  -2    0.86    2.57
 -10  12   2    2.93    1.73
 -10  12   2    1.51    1.47
  10 -12   2    2.92    2.05
  10  12  -2   -0.35    2.88
  10  12  -2   -0.74    1.30
 -10 -12  -2    2.81    1.96
  10 -12   2   -4.34    3.84
 -10 -13   2   -3.50    1.87
 -10  13  -2    1.66    1.68
 -10 -13   2    2.42    2.40
  10 -13  -2   -2.90    1.94
  10  13   2   -0.54    1.29
  10 -13   2    1.65    2.66
  10  13  -2   -1.03    1.12
 -10 -13  -2    0.08    1.82
 -10  13   2    1.30    1.18
  11   0  -2   12.99    2.71
 -11   0   2   10.56    2.20
 -11   0   2    6.15    1.96
  11   0   2   11.36    2.76
 -11   0  -2    8.98    2.18
 -11   0  -2    9.81    2.15
  11   0  -2    8.67    2.55
  11   0   2   11.66    2.69
  11   1   2   30.63    5.31
  11  -1  -2   35.70    4.98
 -11  -1   2   29.83    4.51
 -11   1  -2   24.97    4.52
 -11   1  -2   23.06    4.33
  11  -1  -2   37.04    5.48
  11   1   2   29.28    4.75
 -11  -1   2   29.59    4.57
  11   1  -2   30.13    4.91
 -11   1   2   39.11    4.43
  11  -1   2   33.05    5.92
 -11   1   2   35.60    4.88
 -11  -1  -2   31.04    4.59
  11  -1   2   37.91    5.19
  11   1  -2   28.38    5.02
 -11  -1  -2   29.91    4.67
  11  -1   2   36.88    5.65
 -11  -2   2    0.70    1.13
  11   2   2    0.23    1.50
  11   2   2   -1.01    1.35
  11  -2  -2    0.86    1.48
 -11  -2   2    1.72    1.18
 -11   2  -2    0.62    1.10
 -11   2  -2    0.91    1.16
  11  -2  -2   -0.24    1.44
 -11  -2  -2    0.72    0.99
  11   2  -2   -0.62    1.38
 -11  -2  -2   -1.49    1.11
  11  -2   2   -1.05    1.38
  11   2  -2    1.62    1.33
  11  -2   2   -0.20    1.76
  11  -2   2    0.53    1.65
 -11   2   2    0.15    1.00
 -11   2   2   -0.14    1.04
 -11  -2  -2   -1.15    1.69
  11   3   2    2.77    1.72
 -11   3  -2    0.00    1.11
 -11  -3   2   -1.59    1.04
  11  -3  -2    1.37    1.82
 -11  -3   2    1.29    1.24
  11   3   2   -0.73    1.63
 -11  -3   2   -0.05    1.78
  11  -3  -2   -0.05    1.75
 -11   3  -2    1.30    1.35
 -11  -3  -2   -0.44    1.08
  11  -3   2   -0.41    1.59
  11   3  -2   -0.09    1.41
  11  -3   2   -1.28    1.49
 -11  -3  -2    1.08    1.34
 -11   3   2   -0.70    1.13
 -11   3   2   -1.34    0.98
  11   3  -2    3.49    1.54
 -11  -3  -2   -1.72    1.28
  11  -3   2    1.19    1.70
 -11   3   2    0.63    1.42
  11   4   2   50.67    6.76
  11  -4  -2   53.01    7.19
 -11   4  -2   46.19    6.39
 -11  -4   2   39.74    6.15
 -11  -4   2   51.21    6.34
 -11  -4   2   51.61    6.92
 -11   4  -2   47.68    6.26
  11  -4  -2   48.40    7.43
 -11   4  -2   46.60    6.34
  11   4   2   38.50    7.07
  11   4  -2   54.30    6.97
  11  -4   2   39.00    7.07
 -11  -4  -2   56.71    7.06
  11   4  -2   50.31    7.07
  11  -4   2   56.88    6.69
 -11   4   2   50.78    6.39
 -11  -4  -2   48.13    6.28
 -11   4   2   49.20    6.35
 -11   4   2   54.05    6.31
  11  -4   2   58.96    7.30
 -11  -4  -2   47.19    6.25
 -11   5  -2    4.66    1.76
  11   5   2   10.62    2.90
 -11   5  -2    7.88    2.56
 -11  -5   2    7.54    2.17
 -11  -5   2    6.55    2.63
  11   5   2    5.60    2.31
 -11   5  -2    8.56    2.46
 -11  -5   2    3.36    2.25
  11  -5  -2    6.38    3.03
  11  -5  -2    5.14    2.75
 -11   5  -2    6.85    2.19
  11  -5   2    2.01    1.94
 -11  -5  -2    7.96    2.50
  11  -5   2    6.82    3.54
 -11   5   2    2.05    1.87
  11  -5   2    3.18    3.29
 -11   5   2    5.06    1.79
  11   5  -2    7.70    2.24
 -11   5   2    4.89    1.82
  11  -5   2    0.21    2.29
  11   5  -2    5.59    3.86
  11   5  -2    5.45    2.48
 -11  -5  -2    6.90    2.28
  11  -6  -2   41.57    6.03
  11  -6  -2   36.69    7.14
 -11   6  -2   39.33    5.07
  11   6   2   27.91    5.73
 -11  -6   2   49.21    6.37
  11   6   2   33.24    6.03
 -11   6  -2   34.39    5.52
 -11  -6   2   36.06    5.97
  11  -6   2   32.13    6.95
  11  -6   2   34.63    5.70
  11   6  -2   48.99    6.85
 -11   6   2   33.00    5.32
 -11  -6  -2   42.79    7.21
 -11  -6  -2   37.67    5.85
  11   6  -2   36.37    6.18
 -11   6   2   32.20    5.23
 -11  -6  -2   29.07    5.70
  11  -6   2   28.86    5.82
  11  -7  -2   39.05    6.11
  11   7   2   39.32    6.49
  11  -7  -2   40.82    7.91
 -11  -7   2   30.02    5.35
 -11  -7   2   28.84    5.36
 -11   7  -2   29.23    5.18
  11   7   2   25.89    5.56
 -11   7  -2   32.57    5.08
  11  -7   2   40.34    5.89
  11   7  -2   34.69    5.65
 -11   7   2   41.95    5.69
 -11   7   2   27.07    4.91
  11  -7   2   40.26    6.46
 -11  -7  -2   28.60    5.20
  11   7  -2   27.34    5.45
 -11  -7  -2   41.45    6.25
 -11  -8   2   45.76    6.41
  11   8   2   42.07    7.02
  11  -8  -2   43.43    7.27
 -11   8  -2   50.09    6.95
  11   8   2   37.65    7.04
 -11   8  -2   46.75    6.14
 -11  -8   2   41.36    6.81
  11  -8  -2   53.73    9.89
  11   8  -2   54.34    7.59
 -11  -8  -2   50.29    6.78
  11  -8   2   47.47    7.64
  11   8  -2   35.47    6.68
 -11   8   2   49.19    6.18
 -11  -8  -2   53.27    7.23
  11  -8   2   39.09    6.66
 -11  -8  -2   33.94    7.29
 -11   8   2   46.89    6.43
  11   9   2    6.17    2.52
 -11  -9   2    5.29    2.32
  11  -9  -2   -0.49    5.52
  11  -9  -2    3.78    2.68
 -11   9  -2    0.70    1.51
  11   9   2    3.67    2.59
 -11   9  -2    0.27    2.19
 -11  -9   2   -0.77    1.66
 -11   9   2    4.15    1.77
  11  -9   2    1.40    2.07
 -11  -9  -2    0.35    3.09
  11   9  -2    5.19    2.20
 -11  -9  -2    5.00    2.51
 -11  -9  -2    4.47    2.38
  11  -9   2    2.62    3.21
  11   9  -2    5.79    2.58
 -11   9   2    1.32    2.03
 -11  10  -2    6.02    1.99
 -11  10  -2    4.67    2.42
 -11 -10   2    5.90    2.43
  11  10   2    4.40    2.35
  11 -10  -2    7.03    2.78
  11  10   2    5.86    2.35
 -11 -10   2   11.71    2.97
 -11 -10  -2    8.20    2.73
 -11  10   2    5.20    2.48
 -11  10   2    3.44    1.76
  11 -10   2   10.18    2.95
  11  10  -2    3.69    2.11
 -11 -10  -2    8.21    3.58
  11 -10   2    9.54    3.72
 -11 -11   2    2.47    1.65
  11 -11  -2    4.35    2.19
  11 -11  -2    0.95    2.27
  11  11   2    1.52    1.74
 -11  11  -2    3.92    2.19
  11  11   2    1.57    1.86
 -11  11  -2    1.00    1.29
  11 -11   2    1.12    1.87
  11  11  -2    0.33    1.64
 -11 -11  -2    0.06    1.56
 -11  11   2    0.22    1.36
 -11 -11  -2   -0.92    2.42
  11 -11   2   -0.70    2.40
  11 -12  -2   -0.35    1.65
  11  12   2    1.35    1.37
 -11  12  -2    2.33    1.32
 -11 -12   2    1.95    1.62
 -11  12   2    1.57    1.66
 -11  12   2    0.19    1.22
 -11 -12  -2   -0.17    2.02
 -11 -12  -2    0.11    1.37
  11 -12   2   -0.28    1.53
  11 -12   2    1.00    2.08
  11  12  -2    0.21    1.34
  11  13   2    0.54    1.07
  11 -13  -2   -1.33    1.26
  11  13  -2    0.27    0.99
 -11 -13  -2   -0.21    1.47
  11 -13   2   -0.88    1.53
  12   0  -2  151.77   17.10
 -12   0   2  148.02   16.68
  12   0   2  147.59   16.91
  12   0  -2  144.72   16.90
 -12   0  -2  134.68   16.62
 -12   0   2  164.13   16.81
  12   0   2  151.93   17.11
 -12   0  -2  141.43   16.69
 -12   1  -2   51.60    6.06
  12   1   2   44.48    6.12
 -12  -1   2   41.82    5.82
  12   1   2   41.65    6.26
  12  -1  -2   47.05    6.26
 -12   1  -2   42.33    5.91
 -12  -1   2   40.65    5.79
  12  -1  -2   55.19    6.47
 -12  -1  -2   44.97    5.90
  12   1  -2   52.64    6.42
 -12   1   2   49.58    5.97
 -12   1   2   40.87    5.83
  12  -1   2   53.85    6.29
 -12  -1  -2   42.45    5.87
  12   1  -2   52.44    6.24
  12  -1   2   44.07    6.27
  12   2   2    5.32    2.12
  12   2   2    3.93    2.23
  12  -2  -2    7.18    2.30
 -12   2  -2    4.86    1.90
 -12  -2   2    5.96    1.77
 -12   2  -2    6.66    1.91
  12  -2  -2    6.07    2.38
 -12  -2   2    7.06    1.87
 -12  -2  -2    2.53    1.65
 -12   2   2    3.70    1.73
  12  -2   2    7.61    2.29
  12  -2   2    4.27    2.07
 -12  -2  -2    4.83    1.75
  12   2  -2    4.35    2.00
 -12   2   2    5.48    1.89
  12   2  -2    4.39    1.93
 -12  -3   2    8.45    2.22
  12  -3  -2    9.78    2.83
  12   3   2   12.51    3.19
 -12   3  -2    8.12    2.23
 -12  -3   2    7.47    2.09
  12  -3  -2    6.91    3.65
 -12  -3   2    7.54    2.50
 -12   3  -2    4.78    2.32
  12  -3   2    6.34    2.48
 -12   3   2    7.84    2.11
 -12   3   2   11.03    2.52
 -12  -3  -2    7.63    2.21
 -12  -3  -2   10.61    2.82
 -12  -3  -2    7.95    2.26
 -12   3   2    9.52    2.56
  12   3  -2    7.62    2.59
  12  -3   2   11.14    2.85
 -12  -3  -2    9.66    2.77
  12  -3   2    9.27    2.78
  12   3  -2    7.63    4.13
 -12   4  -2    1.79    1.21
  12   4   2    0.01    1.48
  12  -4  -2    4.70    2.20
 -12  -4   2   -0.85    1.84
  12  -4  -2   -0.26    1.67
 -12  -4   2   -0.49    1.60
 -12  -4   2    1.75    1.42
 -12   4  -2    0.16    1.44
  12   4   2    2.96    2.55
 -12   4   2   -1.23    1.32
  12   4  -2    2.10    1.77
  12  -4   2    1.36    2.09
 -12   4   2    1.32    1.42
 -12  -4  -2    0.04    2.32
  12   4  -2    1.29    2.02
 -12   4   2   -0.33    1.44
  12  -4   2    0.09    1.55
 -12  -4  -2    1.93    1.44
 -12  -4  -2    0.21    1.48
  12  -4   2    0.94    1.88
 -12  -4  -2    1.36    1.69
 -12  -5   2   -0.82    1.27
 -12   5  -2    0.21    1.26
 -12   5  -2    1.50    1.63
 -12  -5   2    0.17    1.60
 -12  -5   2   -2.71    1.53
  12   5   2    2.46    2.26
  12  -5  -2   -1.36    1.61
  12  -5  -2   -3.10    1.36
 -12   5  -2    0.21    1.41
  12   5   2    1.35    2.32
 -12   5   2   -0.54    1.45
  12   5  -2    0.25    1.74
  12  -5   2    3.54    2.33
 -12  -5  -2    0.38    2.37
 -12  -5  -2   -0.51    1.50
 -12  -5  -2    1.66    1.76
 -12   5   2    1.83    1.51
  12  -5   2    0.44    1.94
  12  -5   2    1.29    1.57
 -12   5   2    3.64    1.55
  12   5  -2   -1.78    1.66
 -12  -6   2  133.69   15.64
 -12   6  -2  130.99   15.57
 -12   6  -2  145.16   15.45
  12   6   2  136.91   16.03
  12  -6  -2  123.62   16.27
 -12   6  -2  142.76   15.62
  12  -6  -2  130.34   15.80
  12   6   2  122.90   15.98
 -12  -6   2  125.87   15.84
  12   6  -2  146.82   16.18
 -12  -6  -2  148.92   16.10
 -12   6   2  139.38   15.45
 -12  -6  -2  123.00   15.70
 -12   6   2  134.06   15.53
 -12  -6  -2  133.47   16.32
  12  -6   2  114.20   15.84
  12   6  -2  141.79   16.03
  12  -6   2  138.55   16.47
  12  -6   2  139.65   15.72
  12  -7  -2   12.62    4.06
  12   7   2    9.21    2.88
  12   7   2   12.40    3.43
 -12  -7   2   10.67    2.92
 -12   7  -2   10.46    2.64
  12  -7  -2   10.32    2.89
 -12   7  -2   11.01    2.65
 -12  -7   2    9.68    2.49
  12   7  -2    7.55    2.75
  12  -7   2    9.09    3.03
 -12  -7  -2   10.40    2.66
  12  -7   2    6.98    2.69
 -12   7   2   11.31    2.96
 -12  -7  -2    5.17    2.37
 -12   7   2   10.18    2.37
  12   7  -2   13.33    3.33
 -12  -8   2   -2.20    1.17
 -12  -8   2    2.32    1.91
  12   8   2    0.90    1.92
 -12   8  -2    1.32    1.35
  12  -8  -2    0.66    1.81
  12  -8  -2    2.67    2.73
 -12   8  -2    0.30    1.60
  12   8   2    3.97    2.00
  12   8  -2   -0.17    1.80
 -12   8   2    2.43    1.52
  12  -8   2   -0.25    2.37
  12  -8   2   -0.23    1.63
 -12  -8  -2    2.83    1.89
 -12   8   2    1.19    1.83
 -12  -8  -2    0.89    1.76
  12   8  -2    0.23    1.95
  12  -9  -2   -0.05    1.70
 -12  -9   2   -1.29    1.41
  12  -9  -2   -6.02    3.49
 -12   9  -2    1.98    1.65
  12   9   2    0.96    1.58
  12   9   2    3.28    1.81
 -12  -9   2   -1.31    1.44
 -12   9  -2    1.99    1.43
  12  -9   2    2.69    1.73
  12   9  -2    1.61    1.70
  12   9  -2   -1.50    1.56
 -12  -9  -2   -1.52    1.49
 -12  -9  -2    1.15    1.63
 -12  -9  -2    0.69    2.60
  12  -9   2    1.86    2.27
 -12   9   2    2.11    1.58
 -12   9   2    0.21    1.20
  12 -10  -2   27.52    5.00
  12  10   2   27.71    5.04
 -12  10  -2   35.05    4.98
  12  10   2   24.33    4.72
 -12  10  -2   39.08    4.66
 -12 -10   2   36.90    5.58
 -12 -10   2   30.37    4.91
 -12 -10  -2   32.26    4.96
 -12  10   2   31.35    5.03
 -12 -10  -2   27.58    4.90
  12  10  -2   32.01    5.08
  12 -10   2   31.26    5.55
  12 -10   2   39.35    5.49
 -12  10   2   29.86    4.80
 -12 -10  -2   28.40    5.63
  12  11   2    8.13    2.30
  12  11   2   11.73    2.50
 -12  11  -2    7.15    2.07
  12 -11  -2    7.82    2.49
 -12  11  -2    3.94    2.05
 -12 -11   2    6.36    2.26
  12  11  -2    6.82    2.08
  12 -11   2   10.03    2.29
 -12 -11  -2   10.46    3.14
 -12  11   2    6.13    1.86
 -12 -11  -2   10.17    2.51
  12 -11   2   13.16    2.98
  12 -12  -2   48.22    6.46
  12  12   2   49.34    6.29
  12 -12   2   52.04    6.59
 -12 -12  -2   51.59    6.61
  12  12  -2   48.22    6.23
  13   0  -2   -0.25    1.69
 -13   0   2    2.22    1.38
  13   0  -2    0.32    1.86
 -13   0  -2    1.25    1.26
 -13   0  -2    7.27    2.59
 -13   0   2    1.82    2.00
  13   0   2    0.09    1.53
 -13   0  -2    4.11    2.05
 -13   0   2    3.57    1.98
 -13   1  -2    4.53    1.77
 -13  -1   2    0.26    1.89
  13   1   2    3.03    1.58
  13  -1  -2    1.99    1.79
 -13  -1   2    2.02    1.33
 -13   1  -2    2.82    1.79
  13  -1  -2    2.92    1.92
 -13  -1  -2    2.78    2.16
  13  -1   2    1.82    2.02
 -13   1   2    5.97    1.96
 -13   1   2    0.43    1.23
  13   1  -2    0.81    1.43
 -13  -1  -2    0.51    1.86
  13   1  -2   -1.13    2.07
 -13  -1  -2    0.93    1.14
  13  -1   2    1.82    1.75
 -13  -2   2   53.23    6.23
  13  -2  -2   51.36    6.53
  13   2   2   47.15    6.65
 -13   2  -2   48.88    6.18
 -13  -2   2   43.93    6.40
 -13   2  -2   48.94    6.39
  13  -2  -2   54.39    6.66
  13  -2   2   46.43    6.49
 -13  -2  -2   46.04    6.89
 -13   2   2   49.39    6.36
 -13  -2  -2   50.17    6.20
  13   2  -2   51.41    6.58
  13  -2   2   52.06    6.75
 -13  -2  -2   46.26    7.18
 -13   2   2   36.46    5.97
  13   2  -2   44.20    6.87
 -13  -3   2   68.70    8.23
  13   3   2   79.75    8.98
  13  -3  -2   69.91    8.64
 -13   3  -2   80.86    8.45
 -13  -3   2   65.29    8.63
  13  -3  -2   60.05    8.55
 -13   3  -2   60.11    8.27
 -13  -3  -2   63.98    8.62
 -13  -3  -2   74.37    8.88
 -13  -3  -2   75.64    8.38
 -13   3   2   65.51    8.33
 -13   3   2   65.57    8.20
 -13  -3  -2   66.59    9.00
  13  -3   2   68.06    8.81
  13   3  -2   61.63    8.63
  13   3  -2   66.33    8.62
  13  -3   2   64.20    8.62
 -13  -4   2  114.39   12.46
  13  -4  -2  100.17   12.84
 -13  -4   2  118.43   12.88
  13  -4  -2  110.53   12.84
  13   4   2  121.18   13.14
  13   4   2  113.83   13.04
 -13   4  -2  117.27   12.58
 -13   4  -2  104.45   12.62
  13  -4   2  103.76   12.77
 -13  -4  -2  105.64   12.85
  13   4  -2  102.71   12.83
  13   4  -2   97.08   12.86
 -13  -4  -2   97.97   13.14
  13  -4   2   96.63   12.85
 -13   4   2  121.68   12.56
 -13  -4  -2  103.76   12.38
 -13   4   2   91.81   12.44
 -13  -4  -2  111.74   13.03
  13   5   2    9.99    2.77
  13   5   2    2.58    2.23
 -13  -5   2    6.24    2.49
  13  -5  -2    6.50    2.80
 -13  -5   2    9.84    2.29
 -13   5  -2    6.69    2.21
  13  -5  -2   10.95    2.71
 -13   5  -2   14.28    2.71
 -13  -5   2    9.24    2.43
  13   5  -2   13.83    2.98
  13  -5   2    9.92    2.72
  13  -5   2   12.17    3.29
 -13  -5  -2   17.27    3.25
  13   5  -2    4.12    2.32
 -13  -5  -2   12.45    3.01
 -13   5   2   11.45    2.61
 -13   5   2    5.72    2.06
 -13  -5  -2    6.75    2.92
 -13   5   2   11.22    2.49
  13   6   2   12.61    3.17
  13   6   2    9.97    3.06
 -13   6  -2   10.33    2.62
 -13  -6   2   11.84    2.99
 -13   6  -2    8.01    2.35
  13  -6  -2   14.01    2.84
 -13   6  -2   10.83    2.82
  13  -6  -2   10.36    3.09
 -13  -6   2   11.83    2.72
 -13  -6  -2   16.46    3.27
 -13   6   2   11.87    2.57
 -13   6   2   11.96    2.68
 -13  -6  -2   12.02    3.06
 -13  -6  -2   11.62    3.31
  13   6  -2   13.27    3.03
  13  -6   2   14.08    4.26
  13  -6   2    9.70    2.71
  13   6  -2    7.52    2.66
  13  -6   2    6.53    2.99
 -13  -7   2   -0.19    1.29
  13  -7  -2    1.78    1.94
 -13   7  -2    2.78    1.59
 -13  -7   2    2.05    1.84
  13   7   2   -0.30    1.44
 -13   7  -2    1.09    1.46
  13  -7  -2    0.18    2.46
  13   7   2   -0.69    1.81
  13   7  -2    1.34    1.58
 -13   7   2    1.07    1.50
 -13  -7  -2   -0.95    1.41
  13  -7   2    1.19    1.69
 -13  -7  -2    2.01    1.66
 -13   7   2    0.68    1.19
  13  -7   2    0.25    1.65
  13   7  -2    3.64    1.85
  13  -8  -2   39.94    6.14
 -13  -8   2   37.06    5.74
 -13   8  -2   43.18    5.53
 -13  -8   2   48.31    6.15
  13   8   2   43.38    6.01
  13   8   2   39.40    6.11
 -13   8  -2   39.60    5.73
  13  -8  -2   48.75    7.02
 -13  -8  -2   44.55    5.87
 -13  -8  -2   42.01    5.99
 -13   8   2   35.15    5.42
  13  -8   2   34.63    5.90
  13   8  -2   43.22    6.00
 -13   8   2   43.50    5.75
  13  -8   2   40.45    5.73
  13   8  -2   46.08    5.98
  13   9   2   -0.20    1.49
 -13   9  -2    1.38    1.27
 -13  -9   2   -0.79    1.50
 -13   9  -2   -0.35    1.17
  13  -9  -2   -0.26    1.37
  13   9   2    1.65    1.69
 -13  -9   2    1.21    1.47
  13  -9  -2    3.91    2.84
  13  -9   2    1.71    1.75
  13   9  -2   -0.18    1.29
 -13  -9  -2    2.68    1.36
 -13   9   2    1.19    1.26
 -13   9   2    0.63    1.39
  13  -9   2    0.98    1.60
 -13  -9  -2   -0.88    1.30
  13   9  -2   -2.19    1.22
  13  10   2   25.39    4.46
 -13 -10   2   28.51    4.64
  13  10   2   33.23    4.66
 -13  10  -2   30.69    4.07
  13 -10  -2   26.55    4.29
 -13 -10   2   34.19    4.38
 -13  10  -2   26.89    4.22
  13  10  -2   30.57    4.45
 -13  10   2   31.08    4.38
 -13  10   2   28.97    4.22
 -13 -10  -2   23.86    4.36
  13 -10   2   23.50    4.27
 -13 -10  -2   25.74    4.29
  13 -11  -2   32.53    4.57
 -13 -11   2   38.90    4.70
  13  11   2   33.42    4.47
 -13  11  -2   32.27    4.45
  13 -11   2   25.57    4.50
 -13  11   2   32.53    4.50
  13  11  -2   35.79    4.61
  14   0   2   36.03    5.22
 -14   0  -2   33.03    5.59
 -14   0   2   44.43    5.87
 -14   0  -2   41.46    5.08
  14   0   2   39.56    5.76
  14   0  -2   26.50    5.08
  14   0  -2   40.86    5.39
 -14   0   2   38.78    5.02
 -14   1  -2    4.40    1.80
  14  -1  -2    1.45    1.55
 -14  -1   2    3.48    2.00
  14  -1  -2    1.36    1.60
  14   1   2    1.01    1.67
 -14   1  -2    2.16    1.72
 -14  -1   2    1.82    1.35
 -14  -1  -2    3.22    1.76
 -14   1   2    2.09    1.41
  14  -1   2   -0.47    1.51
 -14  -1  -2    3.07    1.54
 -14  -1  -2    4.93    2.17
  14   1  -2    1.90    1.87
 -14   1   2    1.28    1.64
  14  -1   2    3.98    1.94
  14   1  -2    2.05    1.43
  14  -2  -2    0.19    1.39
 -14   2  -2    0.41    1.21
 -14  -2   2    1.16    1.52
 -14  -2   2    3.49    1.53
  14  -2  -2    0.77    1.51
  14   2   2    0.20    1.40
 -14   2  -2    1.03    1.35
  14  -2   2    1.22    1.42
  14   2  -2    0.88    1.90
 -14   2   2    1.37    1.41
 -14  -2  -2    5.60    1.91
 -14  -2  -2    1.51    1.26
  14   2  -2    1.73    1.46
 -14  -2  -2    1.10    1.66
 -14   2   2    0.83    1.33
  14  -2   2   -2.40    1.37
 -14  -3   2   65.23    7.96
 -14  -3   2   70.34    8.41
 -14   3  -2   67.67    7.99
  14   3   2   67.43    8.47
  14  -3  -2   60.60    8.17
 -14   3  -2   67.49    8.14
  14  -3  -2   69.40    8.40
 -14   3   2   59.42    7.87
 -14  -3  -2   60.77    8.24
 -14  -3  -2   67.48    7.99
  14  -3   2   72.47    8.42
  14  -3   2   64.11    8.21
 -14   3   2   61.95    8.02
  14   3  -2   61.34    8.35
 -14  -3  -2   71.07    8.83
  14   3  -2   59.92    8.23
  14  -4  -2   15.01    3.05
  14   4   2   14.97    3.24
  14  -4  -2    7.05    2.30
 -14   4  -2   10.36    2.37
 -14   4  -2    8.78    2.32
 -14  -4   2   14.98    3.05
 -14  -4   2   14.45    2.73
  14  -4   2   12.11    2.78
 -14  -4  -2   12.73    2.87
 -14   4   2   12.73    2.54
 -14  -4  -2   12.39    3.06
 -14  -4  -2    7.55    2.45
  14   4  -2    7.14    2.43
  14   4  -2    5.55    2.33
 -14   4   2    7.55    2.27
  14  -4   2   12.60    2.86
 -14  -4  -2   13.36    2.60
  14   5   2   35.80    5.41
  14  -5  -2   35.58    5.32
 -14   5  -2   41.51    5.19
 -14  -5   2   26.75    4.76
  14  -5  -2   39.88    4.91
  14   5   2   30.43    4.91
 -14   5  -2   26.41    4.55
 -14  -5   2   31.61    4.64
 -14   5   2   30.89    4.67
 -14  -5  -2   31.12    5.00
 -14   5   2   27.23    4.52
  14   5  -2   25.66    4.63
  14  -5   2   28.56    5.17
  14   5  -2   37.32    4.88
 -14  -5  -2   29.55    5.15
 -14  -5  -2   31.91    5.14
  14  -5   2   28.45    4.82
 -14  -6   2    2.72    1.65
  14  -6  -2    0.04    1.40
 -14  -6   2    1.71    1.36
  14   6   2   -0.73    1.67
  14  -6  -2    2.28    1.80
  14   6   2    2.27    1.54
 -14   6  -2    0.37    1.31
 -14   6   2   -1.57    1.61
  14  -6   2   -0.65    1.36
 -14  -6  -2   -1.08    1.15
  14   6  -2    1.27    1.30
 -14  -6  -2    0.99    1.70
  14   6  -2    0.78    1.43
 -14   6   2   -0.70    1.17
 -14  -7   2    1.47    1.43
  14   7   2    3.29    1.72
  14  -7  -2    1.58    1.61
 -14   7  -2    0.14    1.13
  14   7   2   -0.79    1.31
 -14  -7   2   -0.98    1.14
  14  -7  -2    1.26    2.00
 -14   7   2    0.88    1.13
  14   7  -2    0.65    1.43
  14  -7   2   -1.71    1.39
  14   7  -2   -1.21    1.28
 -14  -7  -2    1.02    1.42
 -14  -7  -2    1.24    1.63
 -14   7   2    2.60    1.30
  14  -8  -2   12.14    2.64
  14   8   2   18.64    2.97
  14  -8  -2   10.36    3.26
 -14   8  -2   11.33    2.48
 -14   8  -2   14.17    2.50
 -14  -8   2   10.79    2.59
  14   8   2   14.63    2.88
 -14  -8   2    7.16    2.26
 -14  -8  -2   12.22    2.83
  14   8  -2   13.97    2.79
 -14  -8  -2   14.83    2.78
  14   8  -2   12.75    2.64
 -14   8   2   12.75    2.55
  14  -8   2   10.73    2.66
 -14   8   2   17.11    2.81
  14   9   2   74.23    9.04
  14  -9  -2   73.13    9.03
 -14  -9   2   68.54    9.09
 -14  -9   2   84.80    9.14
 -14   9  -2   77.19    8.85
 -14   9  -2   80.17    8.97
  14   9   2   73.48    9.06
  14  -9   2   77.24    9.21
 -14   9   2   74.31    8.84
  14   9  -2   68.99    9.19
 -14  -9  -2   80.17    9.19
 -14  -9  -2   79.05    9.26
  14   9  -2   73.17    9.05
 -14   9   2   70.26    8.91
 -14 -10   2    2.34    1.09
  14 -10  -2    0.28    1.09
  14  10   2    0.77    1.04
 -14  10  -2   -0.67    0.85
 -14 -10  -2    0.74    1.06
  14 -10   2   -0.06    1.06
  14  10  -2    1.16    0.95
 -14  10   2    0.42    1.00
 -14  11  -2    2.29    1.04
 -14  11   2    1.02    1.26
  15   0  -2   13.65    2.66
 -15   0  -2    7.20    2.62
  15   0   2   10.70    2.42
 -15   0   2   15.89    2.81
  15   0  -2   13.43    3.05
  15   0   2   10.69    2.71
 -15   0  -2   10.73    2.55
  15  -1  -2   20.63    3.32
 -15  -1   2   14.13    3.04
 -15  -1   2   11.45    2.86
 -15   1  -2   16.76    3.00
  15   1   2   18.24    3.51
 -15   1  -2   13.11    2.84
  15  -1  -2   18.03    3.59
  15   1   2   13.96    2.98
  15  -1   2   14.20    3.11
  15   1  -2   18.61    3.47
 -15  -1  -2   20.55    3.58
  15  -1   2   16.02    3.35
 -15  -1  -2   22.25    3.29
 -15   1   2   22.26    3.42
  15   1  -2   18.04    3.51
 -15   1   2   14.60    2.89
 -15  -2   2   15.78    3.17
  15  -2  -2   12.86    2.90
 -15   2  -2   15.42    2.93
 -15   2  -2   14.96    2.78
  15   2   2   16.47    3.19
  15  -2  -2   14.26    2.89
 -15  -2   2   14.34    2.76
 -15  -2  -2   11.02    2.80
 -15   2   2   19.32    3.18
  15  -2   2   13.28    2.96
 -15  -2  -2   18.12    3.60
  15  -2   2   12.27    3.08
 -15  -2  -2   20.69    3.20
  15   2  -2   21.12    3.47
  15   2  -2   15.81    3.26
 -15   2   2   19.11    3.10
 -15   3  -2    0.68    1.23
  15   3   2    0.09    1.40
  15  -3  -2    0.87    1.26
  15  -3  -2    2.78    1.57
 -15   3  -2    0.98    1.24
 -15  -3   2    1.02    1.09
 -15   3   2    1.48    1.20
 -15  -3  -2    2.77    1.40
 -15  -3  -2    2.08    1.45
 -15   3   2    0.15    1.24
  15   3  -2   -2.30    1.37
  15  -3   2    1.18    1.25
 -15  -3  -2   -0.75    1.48
  15  -3   2    2.77    1.63
  15   3  -2    2.71    1.54
  15  -4  -2   62.74    7.45
 -15   4  -2   62.10    7.35
 -15  -4   2   56.05    7.19
  15  -4  -2   55.40    7.63
 -15   4  -2   60.61    7.43
  15   4   2   53.04    7.52
 -15  -4   2   57.43    7.62
 -15   4   2   63.05    7.32
 -15  -4  -2   63.16    7.30
  15  -4   2   58.64    7.53
 -15  -4  -2   57.64    7.76
 -15   4   2   59.58    7.35
  15   4  -2   61.28    7.57
  15  -4   2   61.71    7.68
 -15  -4  -2   61.91    7.65
  15   4  -2   57.42    7.57
 -15  -5   2    7.32    2.12
  15  -5  -2    6.11    1.90
 -15   5  -2    8.48    1.99
  15   5   2    6.95    2.05
 -15  -5   2    9.85    2.01
 -15   5  -2    5.87    1.84
  15   5   2    6.97    2.07
  15  -5  -2    4.32    2.06
 -15   5   2    6.09    1.91
 -15  -5  -2   11.12    2.53
  15  -5   2    6.35    2.23
  15   5  -2   11.81    2.55
 -15   5   2    7.46    2.05
  15  -5   2    8.00    2.03
  15   5  -2    5.65    1.76
 -15  -5  -2   10.34    2.35
 -15   6  -2   13.75    2.66
  15   6   2   13.52    2.91
  15   6   2   12.09    2.67
  15  -6  -2   19.77    3.48
  15  -6  -2   13.10    2.73
 -15  -6   2   19.16    3.05
 -15  -6  -2   18.83    3.26
 -15   6   2   14.84    2.78
  15   6  -2   14.66    2.93
 -15  -6  -2   12.72    2.71
  15  -6   2   17.54    2.97
  15   6  -2   16.21    2.91
 -15   7  -2   -0.45    1.00
  15   7   2   -0.49    1.05
  15   7   2    1.44    1.39
  15  -7  -2    0.30    1.19
 -15  -7   2    1.16    1.24
  15  -7  -2    2.31    1.63
  15  -7   2    0.52    1.19
  15   7  -2    1.92    1.29
 -15   7   2    0.57    1.03
 -15  -7  -2   -0.13    0.93
 -15  -7  -2   -0.34    1.42
  15   7  -2    0.75    1.22
 -15   8  -2    2.53    1.08
  15   8   2    1.08    1.13
  15   8   2    2.63    1.33
 -15  -8   2    0.56    1.07
  15  -8  -2    2.18    1.25
 -15  -8  -2    0.89    1.38
 -15   8   2    2.16    1.20
  15   8  -2    2.47    2.10
  15   8  -2    0.82    1.04
  15  -8   2    1.18    1.16
 -15  -8  -2   -1.31    0.97
  15   9   2    2.25    0.99
  15  -9  -2    3.36    1.19
 -15  -9   2    1.33    0.89
 -15   9  -2    1.49    1.03
  15   9  -2    2.08    1.07
 -15  -9  -2    1.94    1.05
 -15   9   2    1.76    0.92
  15  -9   2    1.11    1.00
  16   0  -2  115.19   13.57
  16   0   2  108.91   13.35
 -16   0  -2  123.95   13.36
 -16   0  -2  123.94   13.59
  16   0   2  113.33   13.56
 -16   0   2  118.29   13.32
  16   1   2    9.55    2.32
  16  -1  -2    7.61    1.93
  16  -1  -2    7.93    2.05
 -16   1  -2    7.52    1.86
 -16  -1   2    8.69    2.06
  16   1   2    8.49    1.96
 -16  -1   2    8.10    1.96
  16  -1   2    4.68    1.94
 -16  -1  -2   10.12    2.04
 -16   1   2    5.39    1.70
  16  -1   2    7.81    2.01
  16   1  -2    9.01    2.25
 -16  -1  -2    5.84    1.84
 -16   1   2    6.65    1.81
  16   2   2   -1.02    1.11
 -16  -2   2    1.81    1.29
 -16  -2   2    1.43    1.06
  16  -2  -2    0.20    1.18
  16   2   2   -0.21    1.09
 -16   2  -2    0.70    1.08
  16  -2  -2   -0.98    0.95
 -16   2  -2    0.48    1.14
  16  -2   2    0.17    1.28
 -16  -2  -2    0.49    1.04
 -16   2   2    0.11    1.03
  16   2  -2    1.72    1.33
  16   2  -2   -1.59    1.36
 -16   2   2    0.05    1.09
 -16  -2  -2    0.09    1.31
  16  -2   2   -0.18    1.02
  16  -3  -2   30.82    4.08
  16   3   2   30.57    4.09
  16  -3  -2   23.34    4.06
 -16  -3   2   28.02    4.13
  16   3   2   23.83    4.05
 -16   3  -2   29.56    4.13
 -16   3  -2   28.35    4.07
 -16  -3   2   29.21    4.03
  16  -3   2   22.33    3.85
 -16   3   2   21.60    3.73
 -16  -3  -2   22.61    4.09
  16   3  -2   28.74    4.04
 -16  -3  -2   32.38    4.15
  16  -3   2   24.46    4.07
 -16   3   2   22.53    3.71
  16   3  -2   27.62    4.31
  16  -4  -2    0.62    1.15
 -16  -4   2    0.63    1.15
 -16   4  -2    2.75    1.32
  16   4   2    1.53    1.34
  16   4   2    1.14    1.19
 -16   4  -2    3.70    1.48
  16  -4  -2    1.58    1.49
 -16  -4   2    4.67    1.63
  16  -4   2    1.46    1.24
 -16   4   2    1.39    1.18
 -16  -4  -2    2.94    1.53
 -16   4   2    2.07    1.18
  16   4  -2    3.60    1.45
  16   4  -2    1.11    1.17
 -16  -4  -2    1.78    1.31
  16  -4   2    2.30    1.67
 -16   5  -2   12.37    2.42
  16  -5  -2   10.16    2.31
  16  -5  -2   15.50    2.88
  16   5   2   11.46    2.58
 -16   5  -2   13.28    2.48
 -16  -5   2   12.41    2.54
 -16  -5  -2   17.10    2.86
 -16   5   2   12.02    3.00
  16  -5   2   14.01    2.48
 -16   5   2   15.96    2.51
  16   5  -2   17.59    2.88
  16   5  -2    7.91    2.18
  16   6   2   41.33    5.25
 -16   6  -2   44.83    5.13
  16  -6  -2   41.47    5.33
  16   6   2   46.47    6.62
 -16  -6   2   43.33    5.25
  16  -6  -2   40.07    5.21
 -16   6   2   35.33    5.02
 -16  -6  -2   37.86    5.28
  16   6  -2   42.43    5.25
  16   6  -2   32.47    5.10
  16  -6   2   38.58    5.20
 -16  -7   2    5.90    1.40
  16   7   2    7.74    1.61
  16   7   2    9.01    3.00
  16  -7  -2    6.41    1.52
 -16   7  -2    4.63    1.29
 -16  -7  -2    5.68    1.55
  16  -7   2    3.47    1.37
  16   7  -2    4.36    1.42
 -16   7   2    3.84    1.33
 -16   8  -2    3.50    1.01
 -16  -8   2    3.51    1.09
  16  -8  -2    1.88    0.92
  16   8   2    3.49    1.12
 -16  -8  -2    1.09    0.83
  16  -8   2    2.41    1.05
  16   8  -2    0.66    0.89
 -16   8   2    2.14    0.93
  17   0   2   83.66    9.59
  17   0   2   78.88    9.67
  17   0  -2   78.14    9.67
 -17   0  -2   86.00    9.57
 -17   0  -2   85.66    9.80
 -17   0   2   82.64    9.50
  17   1   2    4.86    1.42
  17  -1  -2    3.08    1.39
 -17   1  -2    5.77    1.58
  17   1   2    5.87    1.74
  17  -1  -2   10.54    2.04
 -17  -1   2    5.12    1.60
 -17  -1   2    6.69    1.52
  17   1  -2    3.16    1.37
 -17  -1  -2    7.88    1.66
  17  -1   2    4.38    1.67
  17  -1   2    6.24    1.53
 -17  -1  -2    4.67    1.59
 -17   1   2    5.33    1.46
 -17  -2   2   -1.36    1.04
  17  -2  -2   -0.02    0.95
  17  -2  -2    3.30    1.37
 -17   2  -2    0.60    0.97
 -17   2  -2    0.66    0.94
 -17  -2   2    1.14    1.01
  17   2   2    1.42    1.06
  17   2   2    1.77    1.37
  17  -2   2   -0.26    1.19
 -17   2   2    1.47    1.00
 -17  -2  -2    1.82    1.08
  17  -2   2    0.40    0.95
 -17   2   2   -0.66    0.90
  17   2  -2    1.18    1.09
 -17  -2  -2    1.06    1.15
 -17   3  -2   27.20    3.27
  17   3   2   22.27    3.16
  17  -3  -2   22.92    3.49
 -17   3  -2   18.51    3.10
  17  -3  -2   19.48    3.10
 -17  -3   2   19.11    3.23
  17   3   2   23.76    3.58
 -17  -3   2   19.82    3.17
 -17  -3  -2   17.23    2.98
  17  -3   2   20.91    3.43
 -17   3   2   21.23    3.25
  17   3  -2   27.91    3.73
  17  -3   2   23.10    3.29
 -17   3   2   20.81    3.11
  17   3  -2   24.51    4.06
 -17  -3  -2   20.33    3.25
  17  -4  -2    4.58    1.45
 -17   4  -2    5.53    1.43
 -17   4  -2    8.62    2.00
  17   4   2    6.76    1.85
  17  -4  -2    2.55    1.46
 -17  -4   2    6.91    1.62
 -17  -4  -2    5.81    1.58
  17  -4   2    7.40    1.57
  17   4  -2    5.67    1.55
  17   4  -2    7.45    1.83
 -17   4   2    6.16    1.45
  17  -5  -2    1.48    0.98
 -17  -5   2    0.43    0.83
 -17   5  -2    0.19    0.74
  17   5  -2    1.05    1.00
 -17  -5  -2    2.43    1.04
 -17   5   2   -0.30    0.76
  17  -5   2    0.70    0.87
 -17  -6   2    4.00    1.32
 -17   6  -2    5.41    1.24
  17  -6  -2    5.52    1.28
  17   6  -2    4.84    1.23
 -17  -6  -2    5.17    1.28
  17  -6   2    4.36    1.30
 -17   6   2    6.02    1.34
 -17  -7   2    1.38    0.86
 -17   7  -2    0.54    0.70
 -17   7   2    1.41    0.74
  17   7  -2    1.86    0.84
 -17  -7  -2    1.12    0.83
  18   0   2   30.25    3.87
  18   1   2    7.64    1.50
 -18  -1  -2    7.93    1.60
  18  -1   2    6.16    1.43
  18   2   2   -1.02    0.75
 -18  -2   2   -0.40    0.87
  18  -2   2    0.33    0.78
 -18  -2  -2   -0.48    0.76
 -18   2   2   -0.12    0.73
  18  -3  -2   48.65    6.11
 -18  -3   2   54.58    6.23
 -18   3  -2   57.61    6.16
 -18  -3  -2   51.18    6.26
 -18   3   2   50.05    6.10
  18  -3   2   54.97    6.18
 -18   4  -2   10.35    1.74
 -18  -4   2   10.04    1.79
  18  -4  -2   10.75    1.78
 -18   4   2   12.46    1.84
  18  -4   2   12.94    1.89
 -18  -4  -2    9.04    1.85
   0   0   3    1.43    1.73
   0   0  -3    8.44    2.59
   0   0  -3    5.51    2.05
   0   1  -3    0.39    0.45
   0   1  -3    0.54    0.79
   0  -1   3    0.35    0.55
   0  -1  -3    0.15    0.41
   0  -1  -3   -0.15    1.59
   0  -1  -3   -0.06    0.39
   0  -1  -3    0.49    1.34
   0  -2  -3   94.93   10.29
   0   2  -3   97.13   10.14
   0  -2   3   95.33   10.20
   0   2  -3   90.15   10.24
   0   2   3   93.38   10.33
   0  -2  -3   90.14   10.17
   0   2  -3   90.99   10.01
   0  -2  -3   93.44   10.04
   0   3   3   -0.10    0.27
   0  -3  -3    0.67    0.85
   0   3   3   -0.50    0.69
   0  -3   3    0.10    0.38
   0  -3  -3   -0.23    0.62
   0   3  -3    0.13    0.52
   0   3  -3   -1.01    0.62
   0  -3   3    0.47    0.63
   0   4  -3    7.70    1.30
   0  -4  -3    8.05    1.59
   0  -4  -3    8.30    1.56
   0   4   3   10.00    1.65
   0  -4   3    7.46    1.52
   0   4  -3    8.13    1.62
   0  -4   3   10.25    1.31
   0  -5   3   -1.24    0.62
   0   5  -3   -0.67    0.76
   0  -5  -3   -0.50    0.69
   0  -5   3   -0.82    0.42
   0  -5   3    0.33    0.51
   0  -5  -3   -0.42    0.78
   0   5   3    0.21    0.80
   0   6   3    3.80    1.30
   0  -6  -3    0.96    1.06
   0  -6   3    0.74    1.00
   0  -6  -3   10.81    1.70
   0  -6   3    0.86    0.96
   0   6  -3    2.04    1.26
   0  -7  -3   -0.35    0.97
   0   7  -3    0.79    0.99
   0   7   3    1.72    1.00
   0  -7  -3   -0.07    0.84
   0  -7   3   -1.14    0.80
   0   7  -3   -0.85    0.69
   0  -8  -3   28.09    4.58
   0  -8   3   20.70    3.87
   0  -8  -3   26.93    4.10
   0   8   3   27.34    3.87
   0  -8   3   21.72    3.66
   0   8  -3   27.92    4.01
   0  -8  -3   17.82    3.98
   0  -8  -3   25.44    4.16
   0   8  -3   12.87    3.59
   0  -8  -3   22.69    3.79
   0  -9   3   -0.59    1.26
   0   9   3   -1.00    1.10
   0  -9  -3    1.23    1.50
   0  -9  -3    2.37    1.82
   0   9  -3    0.20    1.24
   0  -9  -3   -0.54    1.39
   0  -9   3   -1.32    1.94
   0  -9  -3    3.05    2.03
   0  -9   3   -0.18    1.13
   0   9  -3    0.27    1.48
   0  -9  -3   -1.12    1.12
   0 -10   3   13.16    3.51
   0 -10  -3    9.40    3.16
   0  10  -3   18.65    3.49
   0  10   3    9.89    2.87
   0  10  -3    9.37    3.33
   0 -10  -3   15.95    3.96
   0 -10  -3   11.71    3.41
   0  10   3   12.55    3.09
   0 -10  -3   12.59    3.42
   0 -10  -3   12.40    3.70
   0 -10   3   10.10    3.00
   0 -11  -3    0.83    3.48
   0 -11  -3   -2.95    1.72
   0 -11  -3   -0.47    3.03
   0  11   3    0.99    2.31
   0  11  -3    3.34    2.19
   0 -11   3    2.14    2.13
   0 -11  -3   -1.56    2.63
   0  11   3    1.96    2.14
   0 -11  -3    2.09    3.33
   0 -11  -3    1.35    3.41
   0 -11   3    1.94    2.80
   0 -11  -3   -4.93    2.20
   0  11  -3    0.45    2.43
   0 -12  -3   27.57    6.54
   0  12   3   37.55    6.67
   0 -12  -3   27.75    6.52
   0 -12   3   37.55    6.81
   0 -12  -3   45.64    7.99
   0 -12  -3   29.16    6.57
   0 -12  -3   33.29    7.07
   0 -12   3   36.95    7.23
   0  12  -3   50.07    7.15
   0  12  -3   43.19    7.36
   0 -12  -3   27.28    6.32
   0 -13   3    0.95    2.55
   0 -13  -3   -0.41    3.45
   0  13   3    3.89    2.94
   0  13  -3   -2.93    2.07
   0 -13  -3   -3.34    3.58
   0  13   3    1.09    2.59
   0  13  -3    2.56    3.06
   0 -13   3   -0.32    2.94
   0 -13  -3    2.75    4.23
   0 -13  -3    1.49    2.77
   0 -14   3    4.50    3.81
   0  14  -3    7.67    4.58
   0 -14  -3   -0.30    4.54
   0 -14  -3   -6.87    4.59
   0  14   3    3.91    2.71
   0  14  -3    5.36    2.80
   0  14   3    5.49    3.56
   0 -14   3    5.16    3.64
   0 -14  -3    0.00    3.28
   0 -14  -3    2.65    4.37
   0 -15  -3   -2.57    5.33
   0 -15   3    4.36    4.82
   0 -15  -3   -0.05    4.44
   0 -15  -3   -3.94    3.79
   0  15   3    1.35    2.80
   0 -15  -3    0.47    6.10
   0 -15   3   -2.70    3.44
   0  15  -3    1.41    2.63
   0  15   3   -0.96    2.51
   0  15  -3    1.55    4.85
   0 -16   3   -1.86    3.49
   0  16  -3   -5.01    2.36
   0 -16  -3    3.32    8.95
   0  16   3    1.16    3.13
  -1   0   3    0.06    0.36
   1   0   3    0.31    0.38
  -1   0  -3    1.46    3.01
   1   0  -3    0.21    0.35
  -1   0  -3   -0.60    0.28
  -1   0  -3    0.23    1.98
  -1   0   3    0.40    0.40
   1   0  -3   -0.42    3.18
  -1  -1   3   27.31    2.87
  -1  -1   3   24.80    2.82
   1  -1  -3   26.05    2.89
  -1   1  -3   25.07    2.84
   1  -1  -3   18.49    4.45
  -1   1  -3   27.22    2.97
   1  -1  -3   28.47    3.50
   1   1  -3   25.73    3.49
   1  -1   3   22.51    3.45
  -1  -1  -3   22.71    2.87
   1   1  -3   24.54    2.97
  -1   1   3   24.63    2.82
   1  -1   3   21.23    2.96
  -1  -1  -3   24.73    2.81
  -1  -1  -3   25.67    3.17
  -1  -1  -3   29.80    4.74
  -1   2  -3    0.79    0.54
   1   2   3    0.88    0.63
   1  -2  -3   -0.31    0.61
   1  -2  -3    1.29    1.40
   1  -2  -3    0.56    0.65
  -1  -2   3    0.69    0.56
  -1   2  -3    1.92    0.78
  -1  -2   3    1.09    0.59
  -1  -2  -3    1.08    0.46
  -1  -2  -3    2.10    0.72
  -1  -2  -3    0.40    1.02
   1   2  -3    1.57    0.80
  -1   2   3    1.40    0.50
   1  -2   3    0.56    0.74
   1   2  -3    1.76    0.84
   1  -2   3    0.89    0.40
  -1   3  -3   23.49    2.69
   1  -3  -3   23.64    2.89
  -1   3  -3   17.88    2.79
   1  -3  -3   20.66    2.73
   1   3   3   20.53    2.72
  -1  -3   3   21.99    2.65
  -1  -3   3   21.71    2.75
   1   3  -3   18.26    2.86
   1  -3   3   26.35    2.95
  -1  -3  -3   19.38    2.51
  -1  -3  -3   24.65    3.01
   1   3  -3   22.04    2.71
  -1   3   3   24.61    2.59
  -1  -3  -3   21.25    2.81
   1  -3   3   23.07    2.58
  -1   3   3   20.42    2.96
  -1   4  -3   29.18    3.77
   1  -4  -3   25.82    3.72
   1  -4  -3   32.11    3.72
  -1   4  -3   29.02    3.55
  -1  -4   3   30.09    3.51
   1   4   3   29.51    3.65
  -1  -4   3   34.47    3.74
  -1   4   3   32.66    3.34
   1  -4   3   27.99    3.73
   1   4  -3   23.57    3.72
   1  -4   3   32.35    3.51
  -1  -4  -3   34.56    3.90
   1   4  -3   31.34    3.60
  -1   4   3   29.70    3.90
  -1  -4  -3   28.53    3.73
   1   5   3    0.48    0.70
  -1   5  -3    1.16    0.58
  -1  -5   3    0.52    0.61
   1  -5  -3    0.65    0.92
  -1  -5   3    0.09    0.45
   1  -5  -3    1.79    0.94
  -1   5  -3   -0.33    0.71
  -1  -5  -3   -0.01    0.90
   1   5  -3    1.91    0.74
   1   5  -3    0.99    0.90
  -1   5   3    2.35    1.10
   1  -5   3    1.20    0.84
  -1  -5  -3   -0.67    0.79
   1  -5   3    0.47    0.55
   1  -6  -3   21.20    3.29
   1  -6  -3   24.33    3.49
  -1   6  -3   20.83    3.32
   1   6   3   26.28    3.15
  -1  -6   3   18.77    3.18
   1   6  -3   20.98    3.35
  -1  -6  -3   28.11    3.35
  -1   6   3   26.62    3.62
   1   6  -3   21.81    2.99
  -1  -6  -3   18.95    3.35
   1  -6   3   22.27    3.38
   1  -6   3   24.54    2.97
   1  -7  -3   11.36    2.38
   1   7   3   15.18    2.47
  -1  -7   3   13.42    2.39
  -1   7  -3   16.16    2.61
   1  -7  -3    9.25    2.28
  -1  -7  -3   14.28    2.57
   1  -7   3   17.05    2.71
   1  -7   3   13.99    2.18
   1   7  -3   11.52    2.38
   1   7  -3   11.91    2.13
  -1  -7  -3    7.36    2.10
  -1   7   3   12.18    2.45
  -1   8  -3    5.66    1.84
   1  -8  -3    4.33    1.71
  -1  -8   3    3.39    2.19
   1  -8  -3    3.49    1.75
   1   8   3    5.07    1.71
  -1   8  -3    4.75    1.72
   1  -8  -3    2.88    1.98
  -1  -8   3    3.91    1.46
  -1  -8   3    1.71    1.80
   1  -8  -3    6.20    2.01
  -1   8  -3    7.36    2.15
   1  -8  -3    4.20    2.19
   1  -8   3    6.81    2.31
  -1   8   3    4.22    1.53
  -1  -8  -3    6.11    2.13
   1   8  -3    6.55    2.24
  -1  -8  -3    7.06    2.39
  -1  -8  -3    4.58    1.92
  -1  -8  -3    3.44    1.79
  -1  -8  -3    5.34    1.84
   1  -8   3    8.49    2.05
   1   8  -3    6.96    1.77
  -1  -9   3  169.95   18.32
  -1   9  -3  164.77   18.00
   1  -9  -3  159.04   18.63
   1  -9  -3  171.38   18.44
  -1   9  -3  162.29   18.40
  -1  -9   3  157.89   18.17
   1  -9  -3  149.63   18.18
   1   9   3  167.74   18.07
  -1  -9   3  164.22   18.65
   1  -9  -3  160.32   18.50
   1  -9  -3  140.23   18.18
   1   9   3  161.93   18.16
  -1   9  -3  161.03   18.21
   1   9  -3  156.58   18.48
   1   9  -3  172.97   18.22
   1  -9   3  153.98   18.27
  -1   9   3  170.16   18.30
   1  -9   3  160.07   18.27
  -1  -9  -3  150.78   18.29
  -1  -9  -3  155.80   18.54
  -1  -9  -3  141.57   18.34
  -1  -9  -3  152.93   18.31
   1  10   3    1.37    1.76
   1 -10  -3    2.17    1.86
  -1 -10   3    2.97    2.67
  -1  10  -3    0.59    1.90
   1 -10  -3   -0.94    1.97
  -1 -10   3    0.04    1.75
  -1 -10   3   -1.40    1.66
   1  10   3    0.94    1.59
  -1  10  -3    1.35    2.02
   1 -10  -3   -0.01    1.48
  -1  10  -3    3.37    2.09
   1 -10  -3   -1.07    2.03
   1 -10  -3   -0.93    1.78
  -1  10   3    0.07    1.58
   1  10  -3    0.86    1.90
  -1 -10  -3    3.10    2.26
  -1 -10  -3   -1.15    1.68
   1 -10   3    1.58    2.02
  -1 -10  -3    2.35    2.12
  -1 -10  -3    4.07    2.02
   1  10  -3    1.83    1.66
   1 -10   3   -0.31    1.85
   1  11   3    4.78    3.09
  -1  11  -3    2.30    2.49
  -1 -11   3    0.97    4.08
   1  11   3   -1.75    1.31
   1 -11  -3    3.96    3.46
  -1 -11   3    0.75    2.11
   1 -11  -3    2.23    2.63
   1 -11  -3    3.11    3.24
   1 -11  -3   -2.69    2.57
   1 -11  -3    4.24    3.78
  -1  11  -3   -2.79    2.51
  -1 -11   3    0.07    1.80
   1 -11  -3    1.77    2.10
   1 -11  -3   -2.94    3.52
   1 -11  -3    4.46    3.53
  -1  11   3    0.24    2.51
   1  11  -3    3.48    2.69
  -1 -11  -3   -1.48    2.24
  -1 -11  -3   -3.88    3.00
  -1 -11  -3    0.11    2.01
  -1 -11  -3   -2.57    3.14
  -1 -11  -3    0.56    2.87
   1 -11   3    0.16    2.73
   1  11  -3    0.31    2.24
  -1 -11  -3    1.47    2.87
   1 -11   3   -1.56    1.89
  -1  12  -3   52.95    9.57
   1 -12  -3   47.43    9.18
   1 -12  -3   69.79    8.77
  -1  12  -3   47.17    8.56
  -1 -12   3   68.79    9.83
   1  12   3   51.70    8.80
   1 -12  -3   64.32    9.89
   1 -12  -3   64.86   10.01
  -1 -12   3   51.69    9.14
   1 -12  -3   72.18   10.49
   1  12   3   56.04    8.79
   1 -12  -3   66.73   10.83
   1 -12   3   72.30    9.16
  -1  12   3   31.99    8.09
  -1 -12  -3   68.13   10.12
  -1 -12  -3   69.65   10.19
  -1 -12  -3   53.18    9.56
   1  12  -3   56.35    9.17
  -1 -12  -3   72.87   10.49
  -1 -12  -3   72.84   10.90
   1  12  -3   54.93    8.63
   1 -12   3   54.68    9.44
  -1  13  -3    3.02    2.60
   1  13   3    0.92    2.68
   1 -13  -3    4.65    4.78
  -1  13  -3    5.97    3.47
   1 -13  -3    2.03    3.54
  -1 -13   3    4.45    3.47
   1 -13  -3    5.70    4.63
   1  13   3    3.53    3.46
   1 -13  -3    4.23    3.45
  -1 -13   3    6.75    3.70
   1  13  -3    6.53    2.95
  -1  13   3    4.56    3.06
   1 -13   3    0.59    3.39
  -1 -13  -3    0.20    3.73
   1 -13   3    2.16    2.80
  -1 -13  -3    2.97    5.20
  -1 -13  -3    4.71    3.48
  -1 -13  -3    6.05    4.40
  -1  13   3    5.69    3.44
   1  13  -3   -0.77    3.10
  -1 -13  -3    2.89    4.27
   1 -14  -3   49.90    9.67
  -1 -14   3   52.35    9.32
  -1  14  -3   54.08    9.36
   1 -14  -3   20.81    7.51
  -1 -14   3   58.50    8.78
   1 -14  -3   33.29    8.53
  -1  14  -3   39.82    6.97
   1  14   3   43.91    7.31
   1 -14  -3   43.87    8.48
   1  14   3   35.23    7.26
   1 -14   3   52.33    8.86
  -1 -14  -3   43.46    8.82
  -1 -14  -3   59.81    9.82
   1  14  -3   38.61    6.94
  -1  14   3   30.43    6.68
   1  14  -3   43.03    8.91
  -1 -14  -3   36.76    7.98
   1 -14   3   38.35    8.11
  -1 -14  -3   42.15    9.22
  -1  14   3   41.36    8.50
  -1  15  -3   14.56    7.21
   1  15   3   32.54    5.99
   1 -15  -3   12.65    8.29
   1 -15  -3   43.68    9.12
   1  15   3   34.78    7.02
  -1 -15   3   41.58    7.69
   1 -15  -3   28.17    7.16
  -1 -15   3   32.32    8.90
  -1  15  -3   32.45    6.11
  -1  15   3   48.23    7.26
   1 -15   3   28.17    7.77
   1  15  -3   35.85    6.32
   1 -15   3   28.04    7.28
  -1 -15  -3   41.90    8.79
  -1 -15  -3   28.09    8.04
  -1  15   3   35.07    7.25
  -1 -15  -3   36.26    9.31
  -1 -15  -3   17.22    7.21
   1  15  -3   39.06    7.85
  -1  16  -3   -0.94    2.39
  -1 -16   3    2.69    3.93
   1 -16   3    1.66    4.33
  -1 -16  -3    3.97    6.43
   1  16  -3   -0.85    2.96
  -1  16   3   -0.65    2.79
   2   0  -3    5.06    2.61
  -2   0   3    3.29    0.58
  -2   0  -3   -0.58    0.40
  -2   0  -3    1.22    1.19
  -2   0  -3   -2.13    3.19
  -2   0   3    0.04    0.19
   2   0  -3   -1.23    0.57
   2   0   3    1.01    0.80
  -2  -1   3   38.03    4.20
  -2   1  -3   37.63    4.28
   2  -1  -3   37.04    4.41
   2  -1  -3   38.40    4.31
   2   1   3   38.34    4.18
  -2  -1   3   40.34    4.31
  -2   1  -3   38.49    4.28
   2  -1  -3   41.75    5.39
   2   1   3   36.75    4.40
  -2  -1  -3   36.94    4.25
  -2   1   3   38.90    4.29
   2  -1   3   41.19    5.61
   2   1  -3   39.98    5.82
   2  -1   3   38.67    6.23
  -2  -1  -3   40.17    6.47
   2   1  -3   31.54    4.77
   2  -2  -3  145.60   16.06
   2   2   3  150.56   15.86
  -2   2  -3  141.08   15.98
  -2  -2   3  143.37   15.93
   2  -2  -3  153.94   15.88
  -2   2  -3  150.06   15.93
  -2  -2   3  147.07   15.91
   2   2   3  150.02   16.06
   2  -2  -3  149.58   16.67
   2  -2   3  150.98   16.32
  -2   2   3  147.20   15.93
   2   2  -3  150.28   16.26
   2   2  -3  140.50   16.25
  -2  -2  -3  146.71   15.88
   2  -2   3  146.24   16.01
  -2  -2  -3  144.43   16.40
  -2   3  -3   21.96    2.98
   2  -3  -3   23.43    2.83
  -2  -3   3   22.59    2.87
   2  -3  -3   23.12    2.99
   2   3   3   23.67    3.04
  -2   3  -3   23.69    2.84
   2   3   3   24.00    2.80
  -2  -3   3   23.52    2.81
   2   3  -3   27.27    3.11
   2   3  -3   27.07    3.18
   2  -3   3   22.84    3.17
  -2  -3  -3   26.03    3.32
  -2   3   3   19.86    3.47
  -2  -3  -3   23.88    3.08
  -2  -3  -3   21.84    2.70
   2  -3   3   22.32    2.84
  -2   3   3   22.33    2.87
   2  -4  -3   16.39    2.43
   2  -4  -3   16.96    2.11
  -2  -4   3   14.64    2.13
  -2   4  -3   13.55    1.91
  -2  -4   3   14.70    1.93
  -2   4  -3   15.94    2.32
   2   4   3   15.34    1.97
  -2  -4  -3   14.99    2.48
   2  -4   3   18.50    2.47
   2   4  -3   13.60    2.32
  -2  -4  -3   14.03    1.76
   2   4  -3   13.29    2.18
  -2   4   3   14.91    2.53
  -2  -4  -3   13.94    2.33
  -2   4   3   14.87    2.00
   2  -4   3   16.30    1.97
  -2  -5   3   17.23    2.34
   2   5   3   17.63    2.47
   2  -5  -3   20.91    2.98
  -2   5  -3   22.16    2.48
  -2  -5   3   20.29    2.60
  -2   5  -3   19.81    2.88
   2  -5  -3   17.69    2.68
   2  -5   3   16.95    2.38
  -2  -5  -3   20.56    3.02
   2   5  -3   20.41    2.93
   2   5  -3   16.30    2.64
  -2  -5  -3   19.32    2.95
  -2   5   3   18.95    3.11
   2  -5   3   18.84    2.89
   2  -6  -3   52.51    6.41
   2   6   3   45.29    6.04
  -2  -6   3   52.60    6.21
   2   6   3   49.81    6.27
  -2   6  -3   52.36    6.34
   2  -6  -3   51.78    6.22
   2   6  -3   49.52    6.16
   2  -6   3   55.21    6.06
  -2  -6  -3   57.63    6.44
  -2  -6  -3   50.62    6.43
  -2   6   3   54.12    6.54
   2   6  -3   55.03    6.34
   2  -6   3   54.32    6.41
   2  -7  -3   -0.81    1.01
  -2  -7   3    1.81    1.06
   2  -7  -3   -1.22    0.97
   2   7   3   -0.14    0.95
   2   7   3    0.63    1.19
  -2   7  -3    0.65    1.03
  -2  -7  -3   -0.59    1.04
   2   7  -3    1.08    1.00
   2   7  -3    0.93    0.95
   2  -7   3    1.64    1.27
   2  -7   3    1.51    0.92
  -2   7   3    1.64    1.39
  -2   8  -3    4.87    2.15
  -2   8  -3    3.69    1.53
  -2  -8   3    3.50    1.86
   2  -8  -3   -0.14    1.33
  -2  -8   3    1.13    1.75
   2   8   3    3.26    1.39
   2  -8  -3    1.75    1.57
  -2  -8   3    1.38    1.12
   2  -8  -3    0.87    1.71
   2   8   3    1.65    1.14
   2  -8  -3    2.03    1.73
  -2   8  -3    2.26    1.49
   2  -8  -3    1.14    1.47
   2  -8   3    1.09    1.51
   2   8  -3   -0.30    1.56
  -2  -8  -3    1.54    1.82
  -2   8   3    1.86    1.71
  -2  -8  -3    1.29    1.54
  -2  -8  -3   -0.59    1.22
   2  -8   3    0.88    1.36
  -2   8   3    2.75    1.76
  -2  -8  -3    0.19    1.42
   2   8  -3    3.91    1.36
  -2  -9   3   21.24    4.61
   2   9   3   21.87    3.79
  -2  -9   3   14.85    3.38
  -2   9  -3   32.34    4.01
   2   9   3   22.04    3.42
   2  -9  -3   16.24    3.55
   2  -9  -3   20.77    4.39
   2  -9  -3   14.97    3.68
  -2  -9   3   18.24    3.62
  -2   9  -3   21.34    4.05
   2  -9  -3   16.03    3.66
  -2   9  -3   19.91    3.66
   2  -9  -3   21.96    4.37
   2   9  -3   17.55    3.39
   2  -9   3   13.56    3.45
  -2   9   3   12.09    3.37
  -2  -9  -3   15.14    3.91
   2  -9   3   16.16    3.57
  -2  -9  -3   17.64    3.58
  -2   9   3   15.38    3.75
   2   9  -3   14.70    3.70
  -2  -9  -3   22.79    4.19
  -2  -9  -3    9.84    3.24
   2  10   3    3.79    2.08
  -2 -10   3   -0.09    2.55
   2 -10  -3    2.50    2.43
   2 -10  -3    4.68    2.07
   2  10   3    0.94    1.53
  -2  10  -3    0.81    2.28
   2 -10  -3   -1.11    2.21
  -2 -10   3    2.07    2.24
   2  10   3    0.10    1.47
  -2  10  -3    2.68    1.81
  -2 -10   3    2.56    1.87
  -2  10  -3    3.09    2.12
   2 -10  -3    1.27    2.52
   2 -10  -3    4.56    2.64
  -2 -10  -3    1.56    2.22
   2 -10   3   -0.27    1.93
  -2 -10  -3    1.19    2.54
  -2  10   3    2.29    2.08
   2  10  -3    1.04    2.00
   2  10  -3    0.28    1.63
  -2 -10  -3    2.62    2.28
   2 -10   3    2.93    2.24
   2 -11  -3   48.63    8.22
  -2  11  -3   51.40    6.37
   2 -11  -3   38.53    8.14
  -2  11  -3   45.15    7.36
   2 -11  -3   66.70    8.88
  -2 -11   3   40.59    7.12
   2 -11  -3   47.45    8.36
   2  11   3   42.05    6.72
  -2 -11   3   49.43    8.46
   2 -11  -3   29.81    7.21
  -2 -11   3   40.25    7.02
  -2  11  -3   40.52    7.34
   2 -11  -3   36.48    6.71
  -2 -11  -3   37.26    7.00
   2 -11   3   42.50    7.26
   2  11  -3   42.52    7.03
  -2 -11  -3   43.96    7.98
  -2 -11  -3   33.90    7.08
  -2 -11  -3   45.22    7.81
   2 -11   3   36.10    7.09
   2  11  -3   48.92    7.54
  -2 -11  -3   39.31    7.46
   2 -12  -3    3.16    3.27
  -2  12  -3    3.02    3.01
   2 -12  -3   11.18    6.52
  -2  12  -3    1.36    2.65
  -2 -12   3    2.91    2.92
   2  12   3    0.15    2.78
   2 -12  -3   -4.45    3.19
  -2 -12   3   -1.26    4.45
  -2 -12   3    0.75    2.54
   2 -12  -3   -2.99    4.02
   2  12   3   -1.65    2.10
   2 -12  -3    1.55    2.50
   2 -12  -3    0.93    3.65
  -2 -12  -3   -3.68    3.09
  -2 -12  -3    4.27    3.58
  -2 -12  -3   -1.83    3.06
   2  12  -3   -0.76    2.18
   2 -12   3    1.33    2.65
   2  12  -3    3.06    2.68
   2 -12   3   -0.07    3.09
  -2 -12  -3   -5.12    3.40
  -2 -12  -3    2.29    3.16
  -2  12   3    1.65    2.70
  -2 -13   3    0.56    3.24
  -2 -13   3    0.64    2.44
   2 -13  -3    3.05    4.11
   2 -13  -3    5.45    3.98
  -2  13  -3   -1.47    2.25
  -2  13  -3    1.71    3.58
   2 -13  -3    4.47    3.43
   2 -13  -3   -9.19    5.38
   2  13   3   -1.32    2.50
   2 -13  -3    0.32    4.53
   2  13   3    1.86    2.41
  -2 -13  -3    1.45    3.93
   2  13  -3    3.41    3.73
   2 -13   3    1.70    3.80
  -2 -13  -3    1.35    4.45
  -2 -13  -3    2.94    3.24
  -2  13   3    2.92    3.34
  -2 -13  -3   -1.65    3.81
   2  13  -3   -0.39    2.64
   2 -13   3    1.70    3.08
  -2 -13  -3    1.86    3.48
  -2 -14   3    4.45    4.50
   2 -14  -3   -0.36    2.98
   2 -14  -3    1.47    4.19
  -2  14  -3    3.16    4.82
  -2 -14   3    6.18    3.58
   2  14   3    2.56    2.68
  -2  14  -3    4.98    2.70
   2 -14   3    3.80    4.21
  -2 -14  -3    8.07    4.66
  -2 -14  -3    1.08    4.47
   2 -14   3    1.85    3.20
  -2 -14  -3    5.78    4.49
   2  14  -3   -0.04    2.77
  -2  14   3   -4.37    2.82
   2  14  -3   -3.97    2.87
  -2 -14  -3   -0.90    4.35
  -2  14   3    2.05    2.85
   2 -15  -3    6.11    4.56
   2 -15  -3   18.00    6.17
   2  15   3   11.48    4.24
  -2  15  -3    4.81    3.18
   2 -15   3    7.58    5.26
  -2 -15  -3    2.25    5.18
   2  15  -3   13.99    4.55
  -2 -15  -3    2.50    4.77
   2 -15   3    5.44    4.72
  -2  15   3    8.49    4.23
  -2 -15  -3    9.50    5.24
   2  15  -3   10.69    5.16
  -2  15   3    4.33    3.26
  -2  16  -3   13.14    3.89
  -2 -16   3    7.58    4.49
   2 -16  -3   10.33    7.50
   2 -16   3   14.69    5.18
  -2  16   3   12.19    4.15
  -2 -16  -3   16.31    6.77
  -2 -16  -3   21.88    6.94
   2  16  -3    2.16    3.95
  -3   0  -3    0.85    0.78
  -3   0   3    0.42    0.61
  -3   0  -3   -0.26    0.48
   3   0  -3   -3.87    1.77
  -3   0   3   -0.70    0.88
   3   0  -3   -0.50    0.97
   3   0   3   -1.39    1.48
  -3   0  -3   -3.31    2.14
  -3   1  -3    8.55    1.15
  -3   1  -3    5.34    1.00
   3   1   3    7.31    1.50
  -3  -1   3    6.92    1.14
   3  -1  -3    2.86    1.78
   3  -1  -3    6.61    1.41
  -3  -1   3    6.06    0.94
   3   1  -3    5.11    1.78
  -3  -1  -3    4.14    2.48
   3   1  -3    3.60    2.49
   3  -1   3   -5.37    4.64
  -3  -1  -3    4.65    1.02
  -3   1   3    6.75    1.15
   3  -1   3    3.10    1.85
  -3  -2   3    9.50    1.51
  -3   2  -3    9.28    1.54
   3  -2  -3    9.92    2.55
   3  -2  -3    8.99    1.32
  -3  -2   3    8.99    1.57
  -3   2  -3   11.33    1.64
   3   2   3    9.88    1.78
   3   2   3   11.50    1.29
   3  -2  -3    7.46    1.76
  -3  -2  -3   12.38    1.56
   3  -2   3    9.76    2.46
  -3  -2  -3    8.72    2.54
  -3   2   3   10.73    1.68
   3  -2   3    9.92    2.24
   3   2  -3   13.22    2.80
   3   2  -3   11.54    2.54
  -3  -3   3   81.50    8.59
  -3  -3   3   73.14    8.55
   3   3   3   76.85    8.43
  -3   3  -3   72.42    8.63
   3  -3  -3   84.21    8.86
   3  -3  -3   76.47    8.47
  -3   3  -3   81.03    8.56
   3   3   3   77.41    8.77
   3   3  -3   72.85    8.94
   3  -3   3   73.75    8.80
   3  -3   3   78.30    9.01
   3   3  -3   82.61    8.95
  -3  -3  -3   78.24    9.08
  -3  -3  -3   77.71    8.48
  -3   3   3   75.39    8.70
  -3   3   3   64.50    9.07
   3  -4  -3   98.78   10.35
   3   4   3   92.95   10.25
  -3  -4   3   96.99   10.41
  -3   4  -3   90.63   10.31
   3  -4  -3   86.90   10.59
  -3   4  -3   87.12   10.48
   3   4   3   89.28   10.54
  -3  -4   3   96.25   10.34
  -3  -4  -3   89.23   10.76
  -3  -4  -3   96.42   10.21
   3   4  -3  102.88   10.68
   3  -4   3   86.25   10.66
   3   4  -3   92.40   10.60
   3  -4   3   98.69   10.48
  -3   4   3   88.70   10.38
  -3   4   3  103.91   10.96
  -3   5  -3  200.80   22.50
  -3  -5   3  210.99   22.25
   3  -5  -3  221.55   22.68
   3   5   3  205.77   22.54
   3  -5  -3  198.26   22.32
  -3  -5   3  205.39   22.39
  -3   5  -3  204.53   22.25
   3   5   3  205.29   22.24
  -3   5   3  212.05   22.84
   3   5  -3  191.57   22.47
   3  -5   3  202.20   22.34
   3   5  -3  204.43   22.53
   3  -5   3  215.93   22.66
  -3  -5  -3  200.36   22.69
  -3  -6   3    9.66    1.93
   3  -6  -3    7.41    2.03
   3   6   3    9.61    2.01
   3  -6  -3   11.88    2.00
  -3   6  -3    7.52    1.90
   3   6   3    7.23    1.51
   3  -6   3    8.22    1.64
   3  -6   3   11.84    2.27
   3   6  -3    8.08    1.91
  -3  -6  -3   12.25    2.46
  -3   6   3    6.84    2.16
   3   6  -3    9.58    2.04
   3  -7  -3   26.57    4.49
   3   7   3   26.10    4.22
  -3  -7   3   26.05    4.13
  -3   7  -3   27.20    4.32
   3   7   3   26.74    3.77
   3  -7  -3   32.67    4.08
   3   7  -3   37.48    4.26
   3  -7   3   28.52    4.51
  -3  -7  -3   27.09    4.54
  -3   7   3   28.72    4.70
   3   7  -3   26.51    4.24
   3   7  -3   28.89    4.77
   3  -7   3   30.04    4.96
  -3  -7  -3   28.28    5.26
   3  -7   3   32.63    4.06
   3  -8  -3    6.37    2.94
   3  -8  -3    7.75    2.46
  -3   8  -3   11.99    3.02
  -3  -8   3    4.01    1.68
  -3  -8   3   10.70    2.69
   3  -8  -3    4.88    2.71
   3  -8  -3    9.90    2.65
  -3   8  -3    7.71    2.20
   3   8   3    5.60    1.94
  -3  -8   3   11.10    2.91
   3   8   3    8.31    1.86
   3   8   3    7.54    2.13
  -3   8  -3    6.06    2.21
   3  -8  -3    4.65    2.11
   3  -8   3   12.07    2.63
  -3   8   3   11.64    2.98
   3  -8   3    6.68    3.11
   3   8  -3    7.10    2.47
  -3   8   3    4.15    2.21
  -3  -8  -3    7.35    2.51
   3  -8   3    6.03    2.28
   3   8  -3   12.27    2.44
  -3  -8  -3    8.28    2.75
  -3  -8  -3    9.68    3.62
  -3  -8  -3    4.69    2.36
  -3  -8  -3   12.76    2.88
  -3  -9   3    7.30    2.68
  -3  -9   3    5.50    1.83
   3   9   3    1.89    1.67
  -3  -9   3    4.99    2.20
   3  -9  -3    8.23    2.80
  -3   9  -3    2.54    2.05
   3  -9  -3    3.21    2.29
  -3   9  -3    1.89    1.53
   3   9   3    2.91    1.86
   3  -9  -3    2.35    2.99
   3  -9  -3    3.28    2.26
   3  -9  -3    5.94    2.29
   3   9   3    4.65    1.74
  -3   9  -3    2.99    1.90
  -3  -9  -3    3.63    2.23
  -3   9   3    3.02    1.79
   3  -9   3    5.46    2.20
   3   9  -3    1.96    1.85
  -3  -9  -3    7.90    3.10
   3   9  -3    4.23    1.85
  -3  -9  -3    3.85    2.01
  -3  -9  -3    5.33    2.92
  -3   9   3    5.17    2.49
   3  -9   3    4.35    2.34
   3  10   3   38.33    5.77
   3 -10  -3   37.05    6.25
  -3  10  -3   34.34    5.68
  -3  10  -3   26.62    5.47
   3  10   3   30.47    5.48
   3 -10  -3   27.76    6.37
   3 -10  -3   32.35    5.84
  -3 -10   3   37.67    6.17
   3 -10  -3   31.68    6.50
  -3  10  -3   28.55    6.04
  -3 -10   3   39.90    5.92
  -3 -10   3   38.17    6.63
   3 -10   3   41.78    6.95
  -3 -10  -3   33.73    6.25
  -3  10   3   37.99    6.20
  -3 -10  -3   38.59    6.83
   3  10  -3   38.66    6.06
  -3 -10  -3   27.45    6.06
  -3  10   3   48.88    6.95
   3 -10   3   33.98    6.18
   3  10  -3   28.98    5.85
  -3 -10  -3   38.83    7.39
   3 -11  -3    5.21    2.43
   3 -11  -3    7.31    3.82
   3 -11  -3    7.22    3.89
  -3 -11   3    4.49    2.72
  -3 -11   3   -0.19    4.84
   3 -11  -3   -5.81    3.93
  -3  11  -3    3.47    1.77
   3 -11  -3    0.73    2.86
   3  11   3    2.75    2.08
  -3  11  -3    2.77    3.00
   3 -11  -3    1.18    3.69
  -3  11  -3    4.35    2.88
  -3 -11   3    1.78    2.50
  -3 -11   3    4.31    3.40
   3 -11   3    3.71    3.62
   3  11  -3    1.63    2.29
  -3 -11  -3   -0.10    3.57
  -3 -11  -3   -1.45    2.33
   3 -11   3    0.13    2.28
  -3  11   3   -0.49    2.19
   3  11  -3    5.82    2.73
  -3 -11  -3    3.13    3.06
  -3 -11  -3    5.01    3.96
  -3 -11  -3   -1.79    3.11
  -3 -12   3    3.71    3.10
   3 -12  -3   11.10    4.64
   3 -12  -3    5.95    3.89
  -3  12  -3    9.24    3.09
  -3  12  -3    4.71    2.94
  -3 -12   3    2.88    3.96
   3  12   3    3.22    2.58
   3 -12  -3    4.67    4.25
   3 -12  -3    9.67    4.14
  -3 -12   3    3.98    3.03
  -3  12  -3    9.79    4.13
  -3 -12   3   11.24    8.59
   3 -12  -3    4.60    3.09
   3  12  -3    4.60    3.09
  -3 -12  -3    7.15    4.47
  -3 -12  -3    9.13    4.27
   3  12  -3    1.88    2.94
  -3 -12  -3    3.58    3.40
  -3 -12  -3    2.68    4.34
  -3  12   3    4.06    3.09
  -3 -12  -3   12.54    4.31
   3 -12   3    8.39    4.55
   3 -12   3    2.43    2.90
  -3 -13   3    4.36    6.71
   3 -13  -3   14.39    4.36
   3  13   3   16.81    3.99
   3 -13  -3    4.75    4.54
  -3  13  -3   13.87    4.84
  -3 -13   3   13.47    3.83
   3 -13  -3   -0.04    3.77
  -3  13  -3   13.10    4.29
  -3 -13   3   10.84    5.16
  -3  13   3   17.99    4.79
   3  13  -3   11.19    4.41
  -3 -13  -3    7.53    4.44
  -3 -13  -3    8.34    5.25
  -3 -13  -3   21.38    5.59
   3 -13   3   12.86    5.40
   3 -13   3    7.02    4.08
  -3 -13  -3    7.68    4.44
  -3 -13  -3    8.18    4.46
   3  13  -3   13.72    3.96
   3 -14  -3    8.82    4.02
  -3 -14   3    7.34    3.55
  -3  14  -3    8.33    3.56
   3 -14  -3    5.93    4.29
   3  14   3    6.32    3.13
  -3 -14  -3    2.27    4.23
   3 -14   3   11.28    5.82
   3  14  -3   -0.33    3.18
  -3  14   3    3.42    4.31
  -3 -14  -3    7.49    4.72
   3  14  -3    6.46    3.63
  -3  14   3    1.22    3.51
  -3 -14  -3   13.80    6.36
   3 -14   3    3.45    3.94
  -3 -14  -3    2.29    4.45
   3  15   3   -2.62    2.63
  -3  15  -3    1.53    2.66
   3 -15  -3    6.13    3.95
  -3 -15   3    1.32    2.85
   3 -15  -3   -9.59    4.56
  -3  15   3    0.46    2.92
   3  15  -3    2.42    3.89
  -3  15   3    3.31    4.88
   3  15  -3   -0.44    3.31
  -3 -15  -3    4.12    4.14
  -3 -15  -3   -0.11    4.00
   3 -15   3   -7.37    3.58
   3 -15   3    4.77    4.56
  -3 -15  -3    1.30    4.97
   3 -16  -3    7.76    6.66
  -3  16  -3   13.86    4.28
  -3 -16   3    7.42    4.34
  -3 -16  -3   19.36    5.50
  -3  16   3   17.37    4.70
  -3 -16  -3   18.06    5.80
   3 -16   3   18.95    4.36
  -4   0  -3    1.05    0.57
   4   0  -3    1.56    1.67
  -4   0   3    0.93    0.78
   4   0   3   -1.08    1.95
  -4   0   3   -0.13    0.59
   4   0  -3    3.24    1.53
  -4   0  -3    0.25    1.86
  -4  -1   3   25.71    3.50
   4   1   3   34.96    4.13
  -4   1  -3   31.91    3.56
   4  -1  -3   33.78    4.27
   4  -1  -3   31.31    3.95
  -4   1  -3   27.81    3.33
  -4  -1   3   27.34    3.46
  -4  -1  -3   34.60    5.02
   4   1  -3   20.62    3.92
   4   1  -3   29.89    5.11
   4  -1   3   36.27    4.61
  -4   1   3   27.01    3.57
   4  -1   3   36.34   12.61
  -4  -1  -3   25.29    3.46
   4  -2  -3   44.54    5.63
   4   2   3   46.42    5.45
   4  -2  -3   39.60    5.43
  -4  -2   3   39.92    5.08
   4  -2  -3   44.00    4.81
  -4   2  -3   47.62    5.07
  -4  -2   3   43.05    5.03
  -4   2  -3   44.26    5.10
   4  -2   3   45.19    6.77
   4   2  -3   38.46    5.59
   4   2  -3   51.97    7.81
  -4  -2  -3   44.07    5.06
  -4  -2  -3   48.29    6.87
  -4   2   3   43.86    5.22
   4  -2   3   44.67    6.38
   4   3   3   -0.17    0.40
  -4   3  -3   -0.70    0.62
   4  -3  -3   -0.16    0.43
  -4  -3   3    0.38    0.67
   4  -3  -3    0.64    1.05
  -4  -3   3    0.13    0.60
   4   3   3    0.91    0.95
  -4   3  -3    0.47    0.61
  -4   3   3    0.39    0.85
  -4  -3  -3   -0.64    0.48
   4  -3   3    2.66    1.58
   4  -3   3    1.47    1.42
  -4  -3  -3   -0.68    1.33
   4   3  -3    0.39    1.44
  -4   3   3    0.24    1.10
   4   3  -3   -1.13    1.41
  -4  -4   3    5.81    1.29
  -4  -4   3    8.52    1.40
  -4   4  -3    5.90    1.18
  -4   4  -3    3.40    1.31
   4  -4  -3    6.06    1.20
   4   4   3    6.51    1.10
   4  -4  -3    5.03    1.74
   4   4   3   11.08    1.88
  -4  -4  -3    6.20    1.88
   4  -4   3    6.31    1.78
   4   4  -3    5.17    1.70
   4  -4   3    6.01    1.76
  -4   4   3    9.97    2.22
   4   4  -3    8.49    1.88
  -4   4   3    5.58    1.32
  -4  -4  -3    6.62    1.20
  -4  -5   3    1.22    0.88
   4  -5  -3    1.91    1.43
   4   5   3    1.22    0.63
  -4   5  -3    2.39    0.95
   4  -5  -3    0.51    0.81
  -4  -5   3    1.67    0.89
  -4   5  -3    0.93    1.00
   4   5   3   -0.71    0.81
  -4   5   3    1.57    0.83
  -4   5   3    1.34    1.63
  -4  -5  -3   -0.56    1.18
   4  -5   3    1.06    1.13
   4   5  -3    1.58    1.27
   4  -5   3    1.17    1.09
   4   5  -3    2.33    1.22
  -4   6  -3   42.41    5.30
  -4  -6   3   40.17    5.00
   4   6   3   42.18    4.82
   4  -6  -3   33.63    4.88
  -4   6  -3   46.32    5.56
   4  -6  -3   47.17    5.55
   4   6   3   34.34    5.12
  -4  -6  -3   46.22    5.72
   4   6  -3   42.29    5.25
   4   6  -3   38.60    5.22
   4  -6   3   38.53    5.32
   4  -6   3   33.75    4.98
  -4   6   3   44.47    5.76
   4  -7  -3   40.54    5.12
   4   7   3   32.47    4.55
   4  -7  -3   36.31    5.89
   4  -7  -3   30.54    4.28
   4  -7  -3   33.18    4.90
  -4  -7   3   28.62    4.23
  -4  -7   3   21.58    4.39
  -4   7  -3   30.58    4.55
   4   7   3   29.09    4.38
   4  -7  -3   27.22    5.13
   4   7   3   31.01    3.78
  -4   7  -3   24.67    4.27
   4   7  -3   25.37    4.38
  -4  -7  -3   21.57    4.79
   4  -7   3   27.16    4.87
   4   7  -3   27.02    4.69
  -4   7   3   24.25    4.73
   4   7  -3   23.70    4.26
  -4  -7  -3   32.35    5.39
  -4   7   3   35.19    5.65
   4  -7   3   26.35    4.50
  -4  -7  -3   29.20    4.72
  -4  -7  -3   21.04    4.91
  -4  -8   3    2.51    2.14
  -4   8  -3    2.11    1.69
   4  -8  -3   -2.10    2.15
   4   8   3    5.56    1.68
  -4   8  -3    3.65    1.76
   4  -8  -3    5.81    2.47
  -4  -8   3    3.14    1.85
   4   8   3    5.00    1.75
   4  -8  -3    1.18    1.69
  -4  -8   3    2.91    1.47
   4  -8  -3    2.38    2.49
  -4  -8  -3    2.73    2.66
   4   8  -3    8.82    2.41
  -4  -8  -3    7.22    2.46
   4   8  -3    4.38    1.89
  -4   8   3    4.23    2.29
   4  -8   3    2.58    1.93
  -4   8   3    3.74    2.17
  -4  -8  -3    2.92    2.20
   4  -8   3    7.53    2.29
  -4  -8  -3    2.61    2.13
   4  -9  -3   31.30    5.30
   4   9   3   24.46    4.23
  -4  -9   3   23.87    4.46
   4   9   3   17.60    3.81
   4  -9  -3   28.30    5.58
  -4   9  -3   24.33    4.37
  -4   9  -3   18.37    3.95
   4  -9  -3   21.64    5.39
  -4  -9   3   14.42    3.58
  -4  -9   3   18.20    4.39
   4  -9  -3   20.48    4.41
  -4  -9  -3   20.83    4.65
  -4  -9  -3   23.04    5.16
  -4   9   3   21.70    4.44
   4   9  -3   23.74    4.45
  -4  -9  -3   21.48    5.23
   4   9  -3   17.54    4.20
  -4   9   3   27.29    5.14
  -4  -9  -3   20.86    4.27
   4  -9   3   17.35    4.45
   4  -9   3   22.27    4.37
  -4  10  -3    1.33    1.89
  -4 -10   3    7.55    2.69
  -4 -10   3    7.96    3.23
   4  10   3    7.53    2.69
   4 -10  -3    3.93    3.04
  -4 -10   3    5.39    3.03
   4 -10  -3    5.90    4.05
   4 -10  -3    5.44    3.91
   4  10   3    4.71    2.17
   4 -10  -3    5.71    2.53
  -4  10  -3    6.28    2.73
  -4 -10  -3    4.84    3.44
  -4 -10  -3    6.72    2.94
  -4  10   3    1.55    2.90
  -4 -10  -3    5.40    3.16
  -4 -10  -3    5.95    3.00
   4 -10   3    6.20    3.35
   4 -10   3    5.24    2.82
  -4  10   3    5.90    2.82
   4  10  -3    7.45    2.69
   4  10  -3    8.37    3.17
   4 -11  -3    1.61    3.15
  -4  11  -3   -0.08    2.73
   4 -11  -3   -0.48    2.23
   4 -11  -3    0.28    3.09
  -4  11  -3   -1.06    1.72
  -4 -11   3    1.80    3.20
   4 -11  -3    3.41    3.66
  -4 -11   3    0.60    3.06
  -4 -11   3   -0.44    4.80
  -4 -11   3   -1.41    2.29
   4  11   3   -0.80    1.77
   4 -11  -3    0.34    3.60
   4  11  -3   -1.13    2.70
   4 -11   3   -0.63    2.45
  -4 -11  -3   -0.64    2.73
  -4 -11  -3    5.00    4.25
  -4 -11  -3   -0.22    2.82
  -4 -11  -3    1.38    3.16
  -4  11   3    1.27    2.59
  -4 -11  -3    1.27    3.41
  -4 -11  -3   -1.34    2.71
   4 -11   3    5.77    3.59
   4  11  -3   -0.83    2.00
   4 -12  -3    6.14    4.24
  -4 -12   3    6.39    3.82
   4 -12  -3   -0.68    2.36
  -4  12  -3    4.06    2.55
  -4 -12   3    0.40    5.15
  -4  12  -3   -0.40    2.73
   4 -12  -3    6.34    5.03
   4 -12  -3    4.11    4.43
  -4 -12   3    3.01    4.14
  -4 -12   3   -1.14    2.13
   4  12   3    0.05    2.44
   4 -12  -3    1.58    3.32
  -4 -12  -3    0.79    2.85
  -4 -12  -3   -0.66    3.34
  -4 -12  -3    0.84    3.98
  -4  12   3    0.21    2.69
   4 -12   3   -0.49    4.38
  -4 -12  -3   -1.80    4.37
  -4 -12  -3   -1.56    3.56
   4 -12   3    1.15    3.00
   4  12  -3    0.97    3.12
   4  12  -3    0.74    3.21
   4 -13  -3   10.64    5.25
  -4 -13   3   14.33    6.77
  -4 -13   3   12.75    4.58
  -4  13  -3    8.09    3.52
  -4 -13   3    4.76    3.28
   4 -13  -3   14.17    5.14
  -4  13  -3    8.21    3.48
   4  13   3    2.50    2.54
   4 -13  -3    6.87    3.76
   4  13  -3    2.59    3.67
  -4 -13  -3    3.59    4.73
   4 -13   3    3.20    4.91
  -4 -13  -3   10.84    4.80
  -4 -13  -3    7.80    4.83
  -4 -13  -3   14.88    5.37
  -4  13   3   11.63    4.81
   4  13  -3    6.58    3.67
   4 -13   3   10.46    4.66
  -4 -13  -3   10.52    4.60
   4  14   3    5.30    3.22
   4 -14  -3    2.31    4.90
   4 -14  -3    2.42    3.32
  -4  14  -3    1.35    3.10
  -4 -14   3    2.27    2.80
   4  14  -3    5.69    4.14
   4 -14   3    2.80    4.43
  -4  14   3    6.26    4.21
  -4 -14  -3    3.72    4.71
  -4 -14  -3    4.10    4.23
  -4  14   3    3.00    4.39
  -4 -14  -3   -0.17    4.21
   4 -14   3   11.10    4.56
   4  15   3   12.39    4.09
  -4 -15   3   13.83    4.47
  -4  15  -3    8.98    4.09
   4 -15  -3   23.27    5.51
   4 -15  -3    8.47    5.38
  -4  15   3   18.06    5.53
  -4 -15  -3   19.91    8.01
   4 -15   3    9.17    3.75
   4 -15   3   12.38    5.30
  -4 -15  -3   12.67    6.06
  -4 -15  -3   12.54    5.26
   4  15  -3    7.35    4.58
  -4 -16   3   27.17    5.63
   4 -16  -3   14.02    7.65
  -4  16  -3   14.49    3.98
  -4  16   3   28.13    6.03
  -4 -16  -3   21.86    4.81
  -4 -16  -3   10.76    4.58
   5   0  -3   -0.16    1.08
   5   0  -3   -1.86    0.80
  -5   0   3    0.68    0.85
  -5   0   3    0.63    0.84
  -5   0  -3   -0.32    0.63
   5   0   3   -0.76    1.43
  -5   0  -3   -0.04    1.37
  -5   1  -3    8.30    1.32
   5   1   3   11.10    2.61
  -5  -1   3    7.06    1.87
   5  -1  -3    9.27    2.28
  -5  -1   3    9.95    1.63
   5  -1  -3    6.73    1.93
   5  -1  -3    8.75    1.12
  -5   1  -3   11.00    1.69
   5   1  -3    5.80    1.91
   5  -1   3    9.85    2.36
   5   1  -3    5.57    2.19
   5  -1   3   10.78    3.63
  -5  -1  -3   12.14    2.87
  -5  -1  -3    6.24    1.54
  -5   1   3    6.02    1.61
  -5  -2   3   63.18    7.42
  -5   2  -3   62.16    7.41
   5  -2  -3   71.12    7.97
   5  -2  -3   67.00    7.15
  -5   2  -3   63.70    7.31
  -5  -2   3   65.91    7.45
   5   2   3   74.23    7.94
   5  -2   3   70.39    9.20
   5   2  -3   66.87    7.93
  -5   2   3   65.36    7.53
   5  -2   3   56.46    9.50
  -5   2   3   60.28    7.64
   5   2  -3   66.25    8.68
  -5  -2  -3   65.11    8.77
  -5  -2  -3   61.33    7.41
   5  -3  -3  115.61   13.33
  -5   3  -3  115.23   12.88
  -5  -3   3  111.96   12.86
  -5  -3   3  125.97   12.93
  -5   3  -3  124.50   12.91
   5   3   3  107.56   13.17
  -5  -3  -3  124.04   13.87
   5  -3   3  102.66   13.77
   5   3  -3  118.33   14.41
  -5   3   3  119.30   13.20
  -5   3   3  115.40   12.92
   5  -3   3  115.86   13.71
   5   3  -3  109.96   13.55
  -5  -3  -3  115.24   12.83
  -5   4  -3    0.30    0.76
  -5   4  -3    0.30    0.80
   5   4   3   -0.39    0.98
  -5  -4   3    0.50    0.92
  -5  -4   3   -0.16    0.68
   5  -4  -3   -1.31    0.99
   5   4  -3    1.05    1.49
   5   4  -3    1.76    1.59
   5  -4   3    2.06    1.47
  -5  -4  -3    0.55    1.43
  -5   4   3    0.85    1.05
  -5   4   3    0.71    0.82
  -5  -4  -3    0.19    0.64
   5  -4   3   -3.33    1.35
  -5  -5   3   46.99    6.23
   5  -5  -3   60.05    6.94
  -5   5  -3   50.30    6.34
  -5   5  -3   51.65    6.11
  -5  -5   3   51.45    6.25
   5   5   3   54.45    6.57
  -5   5   3   47.18    6.62
   5   5  -3   53.25    6.73
   5  -5   3   51.55    6.73
   5  -5   3   55.07    6.75
  -5  -5  -3   51.69    6.85
   5   5  -3   53.26    6.80
  -5   5   3   55.13    6.41
  -5  -6   3   54.18    7.97
   5  -6  -3   61.73    8.53
  -5   6  -3   69.33    8.05
   5   6   3   80.11    8.29
  -5   6  -3   66.84    7.71
  -5  -6   3   70.99    7.88
  -5   6  -3   62.85    8.02
   5  -6   3   64.10    8.13
   5   6  -3   65.39    8.30
   5   6  -3   76.49    8.31
  -5   6   3   54.27    8.16
  -5   6   3   61.61    8.51
   5  -6   3   58.73    8.48
   5  -6   3   72.20    8.30
  -5  -6  -3   68.21    8.45
   5  -7  -3   59.27    7.52
  -5   7  -3   57.01    7.49
  -5  -7   3   48.14    7.39
   5  -7  -3   66.37    8.86
   5  -7  -3   60.46    8.97
  -5  -7   3   57.35    7.19
  -5   7  -3   69.94    7.62
   5  -7  -3   64.62    8.50
   5   7   3   52.71    7.37
   5   7   3   60.15    7.31
  -5   7   3   52.89    7.69
  -5   7   3   63.61    7.93
  -5  -7  -3   76.40   10.15
   5   7  -3   52.99    7.50
  -5  -7  -3   65.91    7.88
  -5  -7  -3   50.92    7.78
   5   7  -3   81.92    8.05
   5   7  -3   51.91    7.81
   5  -7   3   48.39    7.85
   5  -7   3   55.46    7.97
  -5  -7  -3   63.52    8.02
  -5   8  -3    4.32    2.12
   5  -8  -3    6.58    3.13
   5   8   3    4.65    1.96
   5  -8  -3    2.62    1.71
   5  -8  -3    0.73    2.27
  -5  -8   3    1.75    1.51
   5   8   3    3.56    1.82
   5  -8  -3   -0.77    3.01
  -5   8  -3    2.41    1.47
  -5  -8   3    2.89    1.83
  -5  -8  -3    2.81    2.29
  -5  -8  -3    2.35    2.37
  -5  -8  -3    0.46    2.82
  -5  -8  -3    7.68    2.75
  -5   8   3    2.98    2.49
   5   8  -3    2.16    2.18
  -5   8   3    7.03    2.54
   5   8  -3    3.80    2.22
   5  -8   3    1.55    2.19
   5  -8   3    4.00    2.52
  -5  -9   3    3.64    2.54
   5  -9  -3   23.33    6.08
   5  -9  -3    9.58    3.99
   5  -9  -3   16.43    3.69
   5   9   3   13.66    3.24
  -5   9  -3    6.32    2.89
   5   9   3   16.93    3.39
   5  -9  -3   18.62    4.93
  -5   9  -3   16.60    3.68
  -5  -9   3   18.43    3.40
   5  -9   3   14.22    4.01
  -5  -9  -3   10.17    4.45
   5  -9   3   13.25    3.56
   5   9  -3   12.98    3.57
  -5   9   3   13.33    3.95
  -5   9   3    6.17    3.29
  -5  -9  -3   10.92    3.96
  -5  -9  -3   16.58    3.92
  -5  -9  -3    6.68    3.35
   5  10   3   14.66    3.36
  -5 -10   3    8.05    3.75
  -5 -10   3    7.55    2.92
   5  10   3   17.25    4.41
   5 -10  -3   12.62    5.21
   5 -10  -3   14.93    3.91
   5 -10  -3   10.87    4.17
  -5 -10   3   11.82    7.54
  -5  10  -3   20.14    4.08
   5 -10  -3    6.54    4.10
   5 -10  -3    3.97    4.77
   5 -10  -3    9.29    5.17
  -5  10   3   11.23    3.64
  -5 -10  -3   14.86    4.53
   5 -10   3   12.54    4.40
  -5 -10  -3    8.99    3.98
   5 -10   3   21.59    4.97
  -5 -10  -3    7.73    3.61
   5 -10   3   16.64    4.49
   5  10  -3   13.11    3.92
  -5 -10  -3   15.47    4.57
  -5 -10  -3   12.94    4.69
   5 -11  -3   11.35    4.05
  -5  11  -3   11.91    3.19
   5 -11  -3   12.56    5.74
  -5 -11   3   11.61    4.07
   5 -11  -3    8.86    5.15
  -5 -11   3    3.59    5.00
   5  11   3   12.54    3.39
   5 -11  -3   18.27    5.66
  -5  11  -3    5.65    3.31
   5 -11  -3   13.10    3.90
  -5 -11   3    6.62    3.07
   5 -11   3   15.93    5.28
  -5  11   3   11.36    3.85
  -5 -11  -3   12.22    4.29
   5 -11   3    9.89    3.69
   5 -11   3   10.30    6.21
   5  11  -3   14.14    4.32
  -5 -11  -3    9.70    4.19
  -5 -11  -3   14.54    5.11
  -5 -11  -3    5.86    3.73
  -5 -11  -3    4.39    3.09
  -5 -11  -3   13.39    5.43
  -5  12  -3    1.82    2.35
  -5 -12   3    0.36    2.98
  -5  12  -3    1.88    2.87
   5 -12  -3    1.77    3.42
  -5 -12   3   -4.98    4.66
   5 -12  -3   -3.57    4.36
   5 -12  -3    0.51    4.22
   5  12   3    2.78    2.13
   5 -12  -3    3.49    4.53
   5 -12  -3    7.95    3.48
  -5 -12   3   -3.53    2.01
  -5 -12  -3   -0.83    4.42
   5 -12   3   -7.45    7.31
  -5  12   3   -2.14    3.02
  -5 -12  -3   -0.29    3.04
  -5 -12  -3   -2.58    3.84
  -5 -12  -3   -1.51    3.09
   5 -12   3   -3.77    3.99
   5 -12   3    1.51    3.39
   5  12  -3   -4.69    2.64
  -5 -12  -3    0.54    3.64
  -5 -12  -3    2.67    3.65
  -5 -13   3   -0.51    2.51
   5  13   3   -4.67    2.11
  -5 -13   3   -1.89    4.33
   5 -13  -3   -2.74    4.36
  -5  13  -3   -0.38    2.60
  -5 -13   3   -0.50    2.82
  -5  13  -3   -0.26    2.54
   5 -13  -3   -0.65    2.80
   5 -13  -3   -4.69    3.66
  -5 -13  -3    0.99    3.66
  -5 -13  -3    5.21    4.76
   5 -13   3    0.40    3.37
  -5  13   3   -0.05    2.50
   5 -13   3    5.06    4.02
  -5 -13  -3   -0.29    3.46
  -5  13   3    2.24    3.56
  -5 -13  -3    3.38    4.11
   5  13  -3   -1.11    3.00
  -5 -14   3   18.32    4.52
   5  14   3    3.92    3.30
   5 -14  -3    9.64    4.21
   5 -14  -3   17.77    5.79
  -5 -14   3   10.75    4.44
  -5  14  -3   12.94    4.00
  -5  14  -3   15.67    4.57
   5 -14   3   11.99    5.15
  -5 -14  -3   26.64    8.06
   5 -14   3   13.22    5.07
  -5 -14  -3   13.44    4.77
  -5  14   3   12.12    4.68
  -5  14   3   15.98    5.13
   5  14  -3   17.80    4.55
  -5 -14  -3   20.67    6.21
   5  14  -3   11.59    4.97
  -5 -15   3   69.81   10.62
   5 -15  -3   42.57   12.88
  -5  15  -3   67.13    8.87
   5 -15  -3   52.34   10.31
  -5 -15  -3   65.34   10.71
  -5  15   3   65.60   10.26
   5  15  -3   70.35   11.99
  -5 -15  -3   68.86   10.39
   5 -15   3   55.88   11.33
   6   0  -3    3.26    1.50
   6   0   3   -0.22    1.25
  -6   0  -3    0.00    1.20
   6   0  -3    0.27    0.87
  -6   0  -3    0.31    0.62
  -6   0   3   -1.02    0.70
   6  -1  -3   18.54    3.25
  -6  -1   3   16.19    2.75
   6   1   3   21.80    3.69
   6  -1  -3   13.92    2.48
  -6  -1   3   15.90    2.51
  -6   1  -3   14.07    2.42
  -6  -1  -3   14.74    2.40
  -6   1   3   12.08    2.39
   6  -1   3   17.23    3.52
   6   1  -3   17.70    2.93
  -6  -1  -3   12.95    2.96
   6  -1   3   12.64    2.77
  -6   2  -3   20.69    2.54
  -6  -2   3   24.46    3.36
  -6   2  -3   19.96    3.00
   6   2   3   17.71    3.48
  -6  -2   3   19.46    3.00
   6  -2  -3   24.65    3.88
  -6  -2  -3   20.35    4.10
  -6   2   3   16.05    2.94
  -6  -2  -3   20.22    2.92
   6   2  -3   18.46    3.73
   6  -2   3   20.72    4.07
   6  -2   3   14.74    3.80
  -6   2   3   16.34    2.87
   6   2  -3   19.51    3.31
  -6   3  -3    6.18    1.46
  -6   3  -3    6.35    1.34
  -6  -3   3    4.25    1.50
   6   3   3    4.31    1.92
   6  -3  -3    7.21    2.17
  -6  -3   3    7.89    1.72
  -6   3   3    7.61    1.60
   6  -3   3    2.28    2.52
   6   3  -3    5.05    1.95
   6  -3   3    8.15    3.06
  -6   3   3    5.57    1.58
   6   3  -3    9.90    3.02
  -6  -3  -3    6.20    2.81
  -6  -3  -3    3.18    1.16
  -6  -4   3   23.68    3.76
  -6   4  -3   34.12    3.65
  -6  -4   3   26.26    3.81
   6  -4  -3   21.62    4.31
   6   4   3   36.26    4.65
  -6   4  -3   28.51    3.56
   6  -4   3   19.66    4.28
  -6  -4  -3   21.53    3.50
  -6  -4  -3   27.99    5.08
   6   4  -3   23.43    4.64
  -6   4   3   21.59    3.77
   6   4  -3   20.91    5.41
  -6   4   3   26.26    3.56
   6  -4   3   25.62    5.67
  -6  -5   3    1.89    1.31
   6  -5  -3    6.73    2.36
  -6  -5   3    5.46    1.58
  -6   5  -3    3.95    1.31
  -6   5  -3    4.02    1.36
   6   5   3    5.38    1.83
   6   5  -3    2.35    2.57
  -6   5   3    4.88    1.74
  -6  -5  -3    0.18    1.83
  -6   5   3    5.62    1.45
   6  -5   3    2.79    1.81
   6  -5   3    6.14    2.69
   6   5  -3    2.43    2.15
   6  -6  -3    0.99    2.09
  -6   6  -3    3.03    1.43
  -6  -6   3    2.76    1.41
  -6  -6   3    2.49    1.74
   6  -6  -3    2.64    2.03
  -6   6  -3    0.81    1.35
   6  -6  -3    7.25    2.62
   6   6   3    1.77    1.74
  -6   6  -3    4.59    1.92
   6  -6   3    4.70    1.99
  -6  -6  -3    9.65    4.02
  -6   6   3    3.96    1.71
  -6  -6  -3    2.06    1.88
   6   6  -3    0.27    1.89
  -6   6   3    3.30    1.96
  -6  -6  -3    2.76    2.14
   6  -6   3    1.14    1.79
   6  -6   3    1.69    2.45
   6   6  -3    2.50    2.19
  -6  -6  -3    0.99    2.13
   6   6  -3   -1.85    1.88
   6   7   3   33.85    5.01
   6  -7  -3   28.19    6.08
  -6  -7   3   29.28    6.58
  -6   7  -3   23.16    4.61
   6  -7  -3   40.02    7.32
  -6  -7   3   28.65    4.55
   6  -7  -3   36.18    6.16
  -6  -7   3   25.24    4.82
   6  -7  -3   28.72    4.97
  -6   7  -3   25.64    4.46
   6   7   3   24.53    4.68
  -6  -7  -3   32.22    5.84
  -6  -7  -3   33.78    5.67
   6   7  -3   31.92    5.32
  -6   7   3   28.55    4.91
   6  -7   3   33.57    6.12
   6  -7   3   26.93    5.13
   6   7  -3   34.17    5.89
  -6  -7  -3   28.90    5.30
  -6   7   3   30.82    5.13
  -6  -7  -3   27.70    6.38
   6  -8  -3    0.26    1.89
  -6  -8   3    0.56    1.62
  -6  -8   3    3.29    1.66
   6   8   3    0.06    1.65
  -6   8  -3    0.98    1.69
   6   8   3    0.54    1.69
   6  -8  -3   -1.36    3.18
  -6   8  -3   -1.17    1.56
   6  -8  -3    2.32    2.74
   6  -8  -3    3.46    2.85
  -6   8   3   -0.34    1.88
  -6  -8  -3    3.09    2.62
  -6  -8  -3    0.64    2.43
   6   8  -3    1.85    2.38
   6  -8   3    3.49    2.73
  -6  -8  -3   -0.78    1.96
   6  -8   3   -1.11    2.13
  -6  -8  -3    1.76    3.16
  -6   8   3    1.60    1.80
  -6  -9   3    7.41    2.56
   6  -9  -3    4.13    2.59
   6   9   3    0.50    1.96
  -6   9  -3    2.00    1.75
  -6  -9   3    2.89    2.63
   6   9   3    4.07    1.90
   6  -9  -3   -2.79    3.60
   6  -9  -3    2.65    3.28
   6  -9  -3    9.03    4.48
  -6   9  -3    6.01    2.37
   6  -9   3    0.59    2.43
  -6  -9  -3    0.67    2.59
  -6  -9  -3    5.44    4.04
  -6   9   3    3.64    2.26
  -6  -9  -3    5.50    2.96
   6   9  -3    0.90    2.49
  -6  -9  -3    1.12    1.99
  -6   9   3    7.13    2.76
  -6  10  -3   35.83    6.99
   6 -10  -3   48.39    7.68
  -6 -10   3   37.56    9.07
   6 -10  -3   44.22    8.28
   6 -10  -3   67.02   11.49
   6 -10  -3   32.07    7.15
  -6 -10   3   47.87    8.03
   6  10   3   48.28    7.33
  -6 -10   3   39.60    7.20
   6 -10  -3   36.33    7.87
  -6 -10  -3   45.72    8.23
   6 -10   3   48.71    9.66
  -6 -10  -3   53.15    9.81
  -6 -10  -3   46.22    7.71
  -6 -10  -3   52.49    8.39
   6  10  -3   40.34    7.64
  -6 -10  -3   43.67    8.51
  -6 -10  -3   41.15    8.14
  -6  10   3   52.90    8.29
   6 -10   3   48.36    8.37
   6 -10   3   57.67    8.67
   6 -11  -3   -0.69    2.64
  -6  11  -3    4.02    2.19
  -6 -11   3    3.04    2.79
   6 -11  -3    4.13    2.91
   6  11   3    2.47    1.98
  -6 -11   3   -0.04    2.35
   6 -11  -3    4.35    2.92
   6 -11  -3    0.63    4.68
   6 -11  -3    3.57    3.57
  -6  11  -3   -1.33    2.47
  -6 -11   3   -0.29    4.70
   6  11  -3    5.57    3.40
  -6 -11  -3    7.24    4.77
  -6 -11  -3    1.72    4.09
  -6 -11  -3    0.60    2.92
   6 -11   3    7.08    4.02
  -6 -11  -3    7.98    3.71
   6 -11   3    5.88    6.73
  -6  11   3    2.78    2.71
  -6 -11  -3    6.64    3.59
  -6 -11  -3    5.08    2.87
  -6 -12   3   18.31    4.64
   6 -12  -3   13.05    4.86
  -6 -12   3   20.42    6.32
  -6  12  -3   11.26    3.67
   6 -12  -3   10.56    5.19
  -6 -12   3   14.96    4.46
   6  12   3   11.34    3.96
   6 -12  -3    8.98    4.09
  -6  12  -3   14.90    3.94
   6 -12  -3    7.37    4.92
   6  12  -3   21.54    5.70
  -6 -12  -3    7.99    4.61
  -6 -12  -3   10.74    4.93
  -6 -12  -3    6.89    3.68
  -6 -12  -3    9.47    6.62
   6 -12   3   10.79    6.19
   6 -12   3   10.10    4.53
  -6 -12  -3    9.78    4.46
  -6  12   3   19.93    5.66
   6 -13  -3    9.70    4.41
  -6  13  -3   11.71    3.88
  -6 -13   3    5.10    4.65
  -6  13  -3   11.60    3.66
   6 -13  -3   22.38    5.99
   6 -13  -3    6.55    4.56
  -6 -13   3   11.07    3.88
   6  13   3    6.43    3.33
  -6 -13   3   18.21    4.80
  -6 -13  -3    8.47    5.29
  -6 -13  -3   18.03    5.40
   6 -13   3    8.67    6.34
  -6  13   3   11.21    4.97
  -6  13   3   16.30    4.10
  -6 -13  -3   11.78    4.53
   6  13  -3   19.00    5.51
   6 -13   3   17.81    6.00
  -6 -13  -3   14.14    5.04
  -6 -13  -3   11.68    7.66
   6  14   3   -3.72    2.42
  -6  14  -3   -0.48    1.72
  -6 -14   3    3.74    2.80
  -6  14  -3   -4.47    2.81
   6 -14  -3   -4.53    2.84
  -6 -14   3    4.08    3.11
   6 -14  -3    7.04    4.71
  -6 -14  -3    1.31    6.29
  -6 -14  -3    3.37    3.52
   6  14  -3   -1.44    2.24
   6 -14   3    2.45    4.29
   6  14  -3    4.76    3.75
  -6  14   3   -1.53    2.32
  -6 -14  -3    2.86    3.58
   6 -15  -3    6.91    4.81
  -6  15  -3    8.73    2.49
  -6 -15   3    4.57    2.93
  -6  15   3    4.62    2.31
  -6 -15  -3    7.96    3.37
  -6 -15  -3   10.87    3.81
   7   0   3    0.03    1.08
  -7   0  -3    0.39    1.15
  -7   0  -3   -0.37    0.69
   7   0  -3   -0.28    1.04
   7   0  -3   -0.46    0.86
  -7   0   3    0.31    0.91
   7  -1  -3    6.97    1.73
   7  -1  -3   10.86    2.40
   7   1   3    7.58    2.28
  -7   1  -3    8.60    1.74
  -7  -1   3    5.34    1.60
  -7  -1  -3    7.25    1.65
  -7  -1  -3    8.10    2.32
   7   1  -3    8.84    2.11
   7   1  -3    7.43    1.86
  -7   1   3    7.34    1.71
   7  -1   3   11.45    2.21
   7  -1   3    6.17    2.09
   7   2   3    2.69    1.92
  -7  -2   3   -0.81    1.68
  -7   2  -3    0.75    0.77
   7  -2  -3    0.26    1.78
  -7  -2   3    0.61    0.93
  -7  -2  -3    0.78    1.68
   7   2  -3    1.84    1.32
  -7  -2  -3    1.66    0.94
   7  -2   3    0.74    1.72
  -7   2   3    1.46    0.97
  -7   2   3    0.26    0.87
   7   2  -3    0.24    1.37
   7  -2   3    2.83    1.70
  -7   3  -3    4.79    1.79
   7  -3  -3   11.56    3.04
   7   3   3    8.61    2.63
  -7  -3   3    7.00    1.92
  -7  -3   3   11.81    2.44
   7  -3   3   11.23    2.83
   7   3  -3   14.86    3.15
  -7   3   3    7.22    1.77
  -7   3   3    8.03    1.73
  -7  -3  -3   13.21    2.10
  -7  -3  -3   10.25    3.15
   7   3  -3   10.11    2.39
   7  -3   3    7.08    4.71
   7  -4  -3    5.33    2.44
  -7   4  -3    5.08    1.63
  -7   4  -3    9.48    1.75
  -7  -4   3   10.08    1.87
   7   4   3    9.86    2.61
  -7  -4   3    6.75    2.09
  -7  -4  -3    8.63    1.73
   7  -4   3   10.20    2.61
   7  -4   3   -1.06    3.55
  -7  -4  -3    9.64    3.32
  -7   4   3    3.55    1.49
  -7   4   3    7.39    1.83
   7   4  -3    5.06    2.11
   7  -5  -3   23.26    4.91
  -7  -5   3   24.07    3.97
   7  -5  -3   16.64    3.81
  -7   5  -3   21.75    3.40
  -7  -5   3   18.66    3.16
   7   5   3   19.23    3.86
  -7   5  -3   26.41    3.40
   7  -5  -3   13.58    3.46
  -7  -5   3   20.19    3.49
  -7   5  -3   21.62    3.65
  -7  -5  -3   20.21    4.12
  -7   5   3   20.34    3.26
  -7  -5  -3   17.87    4.53
  -7   5   3   21.39    3.54
  -7  -5  -3   30.45    7.90
   7   5  -3   17.23    3.87
   7   5  -3   18.32    5.05
   7  -5   3   35.33    6.92
  -7  -5  -3   20.56    4.96
   7  -5   3   28.47    5.38
   7  -5   3   17.59    3.81
  -7   5   3   15.54    3.36
   7  -6  -3   20.41    4.62
  -7  -6   3   13.73    3.58
   7  -6  -3   15.08    3.60
  -7  -6   3   19.31    3.37
   7   6   3   17.99    3.70
   7  -6  -3   14.61    4.96
  -7   6  -3   16.08    3.22
  -7   6  -3   24.31    4.63
  -7   6  -3   14.56    2.93
   7  -6  -3   15.98    4.29
  -7   6   3   20.02    3.58
  -7  -6  -3   25.85    8.48
   7   6  -3   20.06    4.77
  -7  -6  -3    9.07    3.35
   7  -6   3   20.27    3.88
   7  -6   3   13.80    4.49
   7  -6   3   19.71    4.59
  -7   6   3   22.73    3.52
  -7  -6  -3   16.27    4.39
   7   6  -3   19.01    4.00
  -7  -6  -3   12.85    4.08
   7   6  -3   21.66    5.19
   7  -7  -3   42.09    7.66
  -7  -7   3   33.52    5.97
  -7  -7   3   33.99    5.66
   7  -7  -3   51.26    9.10
  -7   7  -3   41.57    5.47
   7  -7  -3   37.90    6.14
   7  -7  -3   24.60    6.09
   7   7   3   29.63    5.75
  -7   7  -3   45.86    5.43
   7   7   3   37.45    6.15
  -7  -7  -3   36.45    6.33
  -7   7   3   42.73    5.98
   7   7  -3   42.55    7.67
  -7  -7  -3   43.80    7.04
   7   7  -3   45.17    6.86
   7  -7   3   39.65    7.51
  -7   7   3   44.76    6.30
   7  -7   3   33.59    6.91
  -7  -7  -3   31.53    7.05
   7   7  -3   33.36    6.74
  -7  -7  -3   28.09    8.80
   7   8   3   33.50    5.76
   7  -8  -3   28.02    7.19
  -7   8  -3   31.50    5.06
  -7  -8   3   42.61    6.06
   7  -8  -3   42.50    6.26
  -7  -8   3   34.50    6.19
   7  -8  -3   33.44    6.57
   7   8   3   30.32    5.50
   7  -8  -3   32.99    8.19
  -7   8  -3   31.13    5.51
  -7  -8  -3   19.31    5.97
  -7   8   3   29.19    5.36
   7   8  -3   39.33    6.98
   7   8  -3   41.97    8.10
   7  -8   3   28.66    6.63
  -7  -8  -3   32.85    8.54
  -7   8   3   32.62    5.38
  -7  -8  -3   38.82    6.27
  -7  -8  -3   23.94    5.98
  -7   9  -3   41.98    6.73
   7  -9  -3   43.48    7.19
   7  -9  -3   57.02   10.69
   7  -9  -3   33.10    7.08
   7   9   3   54.70    7.70
   7  -9  -3   33.96    8.97
  -7  -9   3   42.47    6.76
  -7  -9   3   39.61    8.42
   7  -9  -3   52.44    8.01
   7  -9  -3   40.77    7.07
   7   9   3   38.70    7.41
  -7  -9   3   52.01    7.84
  -7   9  -3   42.74    6.41
  -7  -9  -3   43.55    7.43
  -7   9   3   41.17    6.82
   7  -9   3   38.16    7.97
  -7  -9  -3   38.43    7.48
  -7  -9  -3   43.39    7.85
   7   9  -3   34.80    7.62
  -7  -9  -3   37.85    9.28
  -7  -9  -3   36.29    8.17
  -7  10  -3    3.10    2.49
   7 -10  -3    2.24    3.33
  -7 -10   3    3.82    5.01
   7 -10  -3    6.66    3.37
  -7 -10   3    5.12    3.19
  -7 -10   3    2.10    2.36
   7 -10  -3    5.37    3.64
   7 -10  -3    7.68    3.22
   7  10   3   -0.48    2.40
   7 -10  -3   -3.77    5.96
   7 -10   3    0.47    2.46
  -7 -10  -3    7.88    3.70
  -7 -10  -3   10.87    6.49
   7 -10   3   16.47    7.39
  -7 -10  -3    5.21    4.36
  -7  10   3    0.02    2.77
   7 -10   3    1.36    3.02
  -7 -10  -3    6.47    3.93
  -7 -10  -3    5.74    3.78
  -7 -10  -3    5.31    2.68
   7  10  -3    2.10    3.22
  -7 -11   3    7.52    3.19
  -7 -11   3    3.70    4.35
  -7  11  -3    0.21    2.27
   7 -11  -3    2.15    6.26
  -7  11  -3    7.17    2.85
   7  11   3   -0.40    2.35
   7 -11  -3    4.50    3.43
   7 -11  -3   -2.69    3.10
   7 -11  -3    0.66    2.78
   7 -11  -3    1.14    3.55
  -7 -11   3    4.76    3.15
  -7 -11  -3    4.09    4.18
  -7 -11  -3    9.40    3.77
   7  11  -3    3.54    3.24
  -7 -11  -3   -2.22    5.71
  -7 -11  -3    4.43    3.99
  -7  11   3    4.34    2.59
   7 -11   3    7.46    4.46
   7 -11   3    1.04    7.20
  -7 -11  -3    3.50    2.72
  -7  12  -3   20.29    4.13
   7 -12  -3   21.37    5.44
  -7 -12   3   26.98    5.24
  -7 -12   3   18.61    5.11
   7  12   3   16.05    4.78
  -7 -12   3   20.56    5.83
   7 -12  -3   21.11    5.53
   7 -12  -3   21.21    6.10
  -7  12  -3   13.98    4.11
   7 -12   3   12.11    5.53
  -7  12   3   18.65    4.97
  -7 -12  -3   21.61    5.21
   7  12  -3   19.70    5.49
  -7 -12  -3   14.31    8.13
  -7 -12  -3   27.46    6.09
   7 -12   3   32.82    8.99
  -7 -12  -3   27.31    6.54
  -7 -12  -3   23.20    6.23
  -7 -13   3    9.62    3.80
  -7  13  -3    5.03    2.60
   7  13   3    7.44    3.36
   7 -13  -3    6.60    3.63
   7 -13  -3    8.19    3.25
   7 -13  -3    2.84    3.76
  -7 -13   3    2.00    2.59
  -7  13  -3    3.28    2.99
  -7 -13  -3    6.43    3.07
   7 -13   3    4.49    4.43
  -7 -13  -3    5.98    6.35
   7 -13   3    9.69    5.65
  -7 -13  -3    7.82    4.30
  -7 -13  -3    3.14    3.63
   7  13  -3    4.10    2.83
  -7  13   3    9.58    3.74
   7  13  -3   15.17    5.15
  -7 -13  -3    6.42    4.33
  -7 -14   3    0.85    2.49
   7 -14  -3    0.32    2.59
   7 -14  -3   12.32    5.26
  -7  14  -3    3.46    1.73
  -7 -14   3    4.64    3.13
   7  14   3    1.78    3.40
  -7  14  -3    0.35    2.84
  -7 -14  -3    4.48    3.22
  -7 -14  -3    6.18    3.36
  -7  14   3    1.39    2.07
   7  14  -3    2.85    2.22
   7  14  -3   -2.21    3.19
   7 -14   3    9.75    5.14
   7  15   3    2.73    1.91
  -7 -15   3    6.07    2.84
   7 -15  -3    3.83    4.08
  -7  15  -3    2.88    1.47
  -7 -15  -3    3.06    2.11
  -7  15   3    2.57    1.59
   7  15  -3   -1.92    1.63
  -8   0   3   -0.95    0.85
   8   0  -3    0.93    0.95
   8   0  -3    0.50    1.09
  -8   0  -3   -0.75    0.63
   8   0   3    1.62    1.15
   8   0   3   -0.53    0.98
  -8  -1   3   16.77    2.64
   8   1   3   12.98    2.88
  -8   1  -3   22.36    2.84
   8  -1  -3   10.50    2.62
  -8   1   3   12.07    2.31
  -8  -1  -3   15.82    2.52
   8  -1   3   16.76    2.97
  -8  -1  -3   10.44    2.84
   8  -1   3   16.18    2.91
  -8   1   3   13.52    2.44
   8   1  -3   11.25    2.59
   8  -2  -3   20.06    3.60
  -8  -2   3   18.83    2.79
   8   2   3   14.34    3.40
  -8   2  -3   13.28    2.65
  -8   2   3   11.91    2.48
  -8  -2  -3   11.79    3.11
   8  -2   3   23.50    3.72
   8  -2   3   14.65    2.98
   8   2  -3   16.23    2.98
  -8  -2  -3   15.60    2.63
  -8   2   3   15.83    2.68
  -8   3  -3   13.67    3.02
   8   3   3   11.37    3.22
   8   3   3    9.08    3.64
  -8  -3   3   14.25    2.45
   8  -3  -3    5.87    2.93
  -8   3  -3   15.33    2.59
   8  -3  -3    7.14    3.79
  -8   3   3    7.76    2.13
   8   3  -3   15.70    2.87
  -8   3   3   12.13    2.36
  -8  -3  -3   16.09    3.59
  -8  -3  -3   14.51    3.15
   8  -3   3   14.86    2.82
   8  -3   3   16.03    3.66
  -8  -3  -3   15.28    2.41
   8   3  -3   15.85    3.65
  -8  -3  -3   12.39    4.22
   8  -4  -3    1.80    2.40
   8   4   3   -1.27    1.63
  -8  -4   3    3.69    1.78
   8  -4  -3    4.64    2.96
  -8   4  -3   -1.26    1.21
  -8  -4   3    0.60    0.93
  -8   4  -3    1.89    1.47
   8  -4  -3    4.36    1.89
  -8   4  -3    1.30    1.87
  -8  -4   3    4.05    1.64
  -8   4   3    3.12    1.19
   8   4  -3    3.58    1.86
   8  -4   3    3.60    2.63
  -8   4   3    0.20    1.11
   8  -4   3    2.84    1.62
   8   4  -3   -0.57    3.56
   8  -4   3    4.71    7.02
   8   4  -3    1.04    1.84
  -8  -4  -3   -0.01    2.08
  -8  -4  -3    1.19    1.04
  -8  -4  -3    0.78    1.75
  -8  -4  -3   -5.52    4.95
  -8  -4  -3    5.04    2.94
   8   5   3   28.27    5.22
  -8   5  -3   28.50    4.57
   8  -5  -3   30.60    6.55
  -8   5  -3   26.82    4.41
  -8  -5   3   35.09    5.29
  -8   5  -3   32.91    5.04
  -8  -5   3   28.66    4.25
   8  -5  -3   34.77    6.12
  -8  -5   3   17.19    4.54
  -8  -5   3   31.83    4.57
  -8  -5  -3   33.70    6.60
   8   5  -3   33.91    5.88
  -8  -5  -3   31.34    6.09
   8  -5   3   41.45    9.76
   8  -5   3   34.13    5.96
   8   5  -3   40.47    5.41
  -8   5   3   28.59    4.48
  -8   5   3   23.46    4.20
  -8  -5  -3   31.91    7.75
  -8   5   3   33.40    4.80
  -8  -5  -3   34.49    5.50
   8   5  -3   30.72    6.89
   8  -6  -3   11.41    5.01
  -8   6  -3   13.62    3.00
   8  -6  -3   24.15    4.11
  -8  -6   3   13.64    3.20
  -8  -6   3   15.05    3.53
   8  -6  -3   14.62    4.62
   8   6   3   22.10    4.10
  -8   6   3    9.77    2.68
  -8  -6  -3    9.34    6.07
   8   6  -3   10.51    3.64
  -8  -6  -3    8.73    3.41
   8   6  -3   17.69    5.29
  -8   6   3   14.90    2.90
   8  -6   3    4.97    3.37
   8   6  -3   12.29    3.42
  -8  -6  -3   19.41    4.71
  -8  -6  -3   18.66    4.77
  -8  -7   3    0.20    2.20
  -8  -7   3    3.76    2.11
  -8   7  -3    2.81    1.50
   8  -7  -3   -0.11    4.48
   8  -7  -3    0.64    2.24
   8  -7  -3    2.39    4.61
   8   7   3    6.36    2.99
  -8  -7  -3    0.18    1.97
  -8   7   3    2.95    1.75
  -8  -7  -3    4.52    2.94
  -8   7   3    0.36    1.47
   8  -7   3    0.96    2.51
  -8  -7  -3   -1.16    5.36
   8   7  -3    1.99    2.61
  -8  -7  -3    3.85    3.61
   8   7  -3    2.77    2.30
   8   7  -3    1.30    2.91
   8  -8  -3    8.97    6.35
   8  -8  -3    8.75    5.40
   8  -8  -3   15.71    3.73
  -8  -8   3   22.71    4.69
   8   8   3   11.17    3.72
  -8   8  -3   10.95    3.08
  -8  -8   3   12.93    3.59
  -8  -8  -3   12.92    6.99
  -8   8   3   17.79    3.80
   8  -8   3   10.20    4.37
  -8  -8  -3    9.48    3.32
  -8  -8  -3    8.82    4.12
   8   8  -3   11.96    4.58
   8   8  -3   13.39    4.05
  -8   8   3   14.38    3.21
  -8  -8  -3   11.58    5.57
   8  -9  -3   -1.04    2.20
   8  -9  -3    2.98    2.72
  -8   9  -3    0.11    1.90
  -8  -9   3   11.59    4.46
   8  -9  -3   -0.47    6.28
   8  -9  -3   14.01    4.33
  -8  -9   3    1.62    2.83
  -8   9  -3    0.94    3.55
  -8  -9   3    1.54    2.73
  -8  -9   3    8.18    2.99
   8   9   3    3.42    3.04
   8  -9   3   -0.52    3.72
  -8  -9  -3    6.78    4.10
  -8  -9  -3    5.11    3.91
   8  -9   3   20.96    8.05
  -8  -9  -3    1.79    2.09
  -8  -9  -3    3.61    4.78
   8  -9   3    2.09    3.35
  -8   9   3    6.13    2.79
  -8  -9  -3    9.68    6.80
   8   9  -3    7.18    4.33
  -8  -9  -3    1.91    2.87
   8 -10  -3   14.57    3.93
  -8 -10   3    7.70    3.31
   8 -10  -3    5.91    3.71
  -8  10  -3   14.12    3.21
  -8 -10   3   10.90    4.57
   8  10   3    6.75    3.52
  -8  10  -3    6.88    2.66
  -8 -10   3   10.47    3.10
   8 -10  -3   20.03    9.98
   8 -10  -3    5.11    2.95
  -8 -10  -3    9.04    3.27
  -8 -10  -3   11.29    5.10
   8 -10   3   13.93    7.95
  -8 -10  -3    7.54    3.81
   8 -10   3   16.72    5.19
   8  10  -3    5.58    3.67
  -8 -10  -3    5.05    6.48
  -8  10   3    5.84    2.66
  -8 -10  -3   10.21    6.25
  -8 -10  -3    9.60    3.96
  -8  11  -3   68.36    9.58
   8  11   3   76.60   10.36
  -8 -11   3   78.58   10.06
   8 -11  -3   66.31    9.96
   8 -11  -3   80.51   11.11
   8 -11  -3   72.42   16.42
   8 -11  -3   63.20   11.37
  -8 -11   3   66.93   11.11
  -8  11  -3   71.81    9.57
  -8 -11  -3   73.70   14.77
  -8 -11  -3   83.89   11.92
  -8  11   3   79.29    9.81
  -8 -11  -3   86.55   10.32
   8 -11   3   80.22   12.67
   8  11  -3   57.02   11.33
  -8 -11  -3   64.42   11.38
  -8 -11  -3   73.98   12.96
   8  11  -3   74.44   10.37
   8 -11   3   70.66   15.98
   8 -12  -3   -2.05    2.28
   8 -12  -3   -1.44    3.29
   8  12   3   -3.29    2.63
  -8  12  -3    0.14    1.83
  -8 -12   3   -3.88    2.57
  -8  12  -3    0.96    1.69
   8  12   3    1.08    2.98
   8 -12  -3    0.95    2.44
  -8 -12   3   -2.66    1.75
  -8 -12  -3    2.26    2.47
  -8 -12  -3   -1.54    5.96
   8  12  -3   -1.19    2.23
  -8  12   3   -2.86    2.02
  -8 -12  -3   -2.88    2.90
   8 -12   3   -1.85    2.84
  -8 -12  -3    1.63    3.31
   8 -12   3    7.96    7.66
   8  12  -3    4.00    3.97
   8  13   3    1.59    3.64
  -8  13  -3   -0.34    1.55
  -8  13  -3   -1.71    1.96
  -8 -13   3   -1.07    1.95
   8 -13  -3   -1.05    1.91
   8 -13  -3    0.57    2.43
  -8 -13   3    0.78    2.86
   8  13   3    4.89    3.77
   8 -13  -3    2.12    3.91
   8 -13   3   -6.24    5.04
  -8 -13  -3   -2.29    2.77
   8 -13   3   -6.93    2.35
   8  13  -3    0.17    3.51
  -8 -13  -3   -0.43    1.99
   8  13  -3   -1.15    1.84
  -8  13   3    4.09    2.56
  -8 -13  -3    1.23    2.64
  -8 -14   3    2.47    2.55
   8  14   3    7.68    2.51
  -8  14  -3    2.82    1.45
   8 -14  -3    3.77    4.36
  -8  14   3    3.58    1.87
  -8 -14  -3    5.30    2.77
   8  14  -3    4.72    2.01
   8 -14   3   -0.60    3.05
  -9   0  -3   -0.70    0.93
  -9   0   3   -1.56    0.62
   9   0   3   -0.26    1.32
   9   0  -3    0.38    1.44
  -9   0  -3    0.16    0.80
   9   0  -3    0.12    1.10
  -9   0   3   -0.09    1.07
   9   0   3   -3.57    1.43
   9   0   3   -1.04    1.24
  -9   1  -3   69.66    8.20
   9  -1  -3   61.67    8.50
  -9   1  -3   65.34    8.08
   9   1   3   75.13    8.79
   9   1   3   65.10    8.37
   9  -1  -3   68.28    8.40
  -9   1  -3   71.18    8.80
  -9  -1   3   72.09    8.17
  -9  -1   3   79.80    8.20
   9  -1   3   63.88    8.62
  -9   1   3   61.49    8.07
   9  -1   3   75.57    8.39
  -9   1   3   57.50    7.97
  -9  -1  -3   64.82    8.13
  -9  -1  -3   69.98    8.10
  -9  -1  -3   70.80    8.47
   9   1  -3   72.13    8.40
   9   1  -3   76.84    8.72
   9  -1   3   65.25    8.36
   9  -2  -3  122.79   13.82
  -9  -2   3  103.88   13.46
  -9   2  -3  121.64   14.33
   9   2   3  125.72   14.03
  -9   2  -3  119.60   13.64
   9  -2  -3  126.63   14.06
   9   2   3  104.82   14.09
  -9   2  -3  117.84   13.57
   9  -2  -3  116.18   14.18
  -9  -2   3  121.98   13.54
  -9  -2  -3  138.80   14.28
  -9  -2  -3  114.80   13.96
   9   2  -3  108.26   13.98
   9   2  -3  127.21   13.87
  -9   2   3  121.20   13.60
  -9   2   3  123.05   13.52
  -9  -2  -3  118.68   14.50
   9  -2   3  116.18   13.91
  -9  -2  -3  125.99   13.65
   9  -2   3  112.47   14.09
   9  -2   3  130.45   13.96
  -9  -2  -3  124.08   13.53
  -9   3  -3   11.78    2.65
  -9  -3   3   18.79    3.08
  -9   3  -3   18.61    3.25
   9   3   3   12.30    3.29
   9  -3  -3   18.51    3.43
  -9  -3   3   20.24    2.92
   9  -3  -3   22.16    4.63
  -9   3  -3   13.21    2.75
  -9  -3   3   15.98    3.32
   9  -3  -3   11.72    3.25
   9   3   3   13.07    3.62
   9   3  -3   14.78    5.07
  -9   3   3   22.59    3.23
   9   3  -3   13.38    3.36
  -9  -3  -3   16.42    2.73
  -9  -3  -3   17.14    3.01
  -9  -3  -3   14.43    3.49
  -9  -3  -3    8.96    3.08
   9  -3   3   12.37    3.17
  -9  -3  -3    9.82    4.06
   9  -3   3   20.75    3.77
   9  -3   3   23.56    4.81
  -9   3   3   17.15    2.87
   9   3  -3   18.01    3.15
  -9  -4   3    7.50    2.39
  -9   4  -3    8.65    2.07
  -9   4  -3    4.33    1.98
  -9   4  -3    8.22    1.99
   9   4   3    4.92    2.58
  -9  -4   3    5.85    1.73
  -9  -4   3   11.36    2.23
   9  -4  -3    5.59    3.18
   9  -4  -3    5.87    3.03
   9   4   3    9.98    3.30
   9  -4   3   17.82    5.59
   9   4  -3    6.99    2.43
  -9  -4  -3    6.19    2.71
  -9   4   3    4.03    1.52
  -9  -4  -3    7.81    1.91
   9   4  -3    2.21    3.25
  -9  -4  -3    3.71    2.03
   9   4  -3   11.92    2.49
   9  -4   3    4.81    3.98
   9  -4   3    8.91    2.66
  -9   4   3    4.62    1.83
  -9  -4  -3    6.01    4.49
  -9   4   3    9.12    2.30
  -9  -4  -3    5.84    2.03
   9  -5  -3  129.58   15.96
  -9  -5   3  116.43   14.77
  -9   5  -3  123.53   14.53
   9  -5  -3  112.72   16.24
   9   5   3  135.49   15.78
   9   5   3  131.96   15.40
  -9   5  -3  124.37   14.36
  -9   5  -3  118.26   14.50
  -9  -5   3  120.26   14.30
  -9  -5   3  137.79   14.29
   9  -5   3  131.08   15.00
  -9  -5  -3  121.78   15.60
  -9  -5  -3  126.37   14.96
   9  -5   3  225.06   26.60
  -9   5   3  123.21   14.41
   9   5  -3  121.57   14.69
   9  -5   3  227.98   30.01
  -9   5   3  129.02   14.36
  -9   5   3  127.20   14.35
   9   5  -3  127.74   15.07
   9   5  -3  109.73   15.78
  -9  -5  -3  197.12   20.30
  -9  -5  -3  102.28   15.67
  -9   6  -3   27.11    4.19
   9  -6  -3   22.85    6.05
  -9  -6   3   30.31    5.12
   9  -6  -3   25.19    7.37
   9   6   3   21.75    4.83
  -9  -6  -3   12.87    6.72
  -9  -6  -3   22.95    5.86
  -9   6   3   20.79    3.78
   9   6  -3   27.71    4.69
  -9  -6  -3   22.74    5.30
   9   6  -3   19.84    6.56
   9  -6   3   21.33    4.62
  -9   6   3   25.72    4.23
  -9  -6  -3   18.95    4.26
   9   6  -3   21.84    4.77
  -9  -7   3    0.84    1.68
  -9   7  -3    1.88    1.56
   9  -7  -3   -0.37    4.28
   9  -7  -3    2.70    4.62
   9   7   3   -0.67    2.63
   9  -7  -3   -2.53    1.79
   9   7  -3   -2.20    2.17
  -9  -7  -3    0.73    1.80
   9   7  -3    1.37    4.25
  -9  -7  -3   -0.63    2.99
  -9   7   3    0.48    1.38
  -9   7   3    1.78    1.72
   9  -7   3    3.27    2.50
  -9  -7  -3    9.85    5.90
  -9  -7  -3    6.54    3.48
   9   7  -3    4.90    2.58
  -9   8  -3   19.01    3.98
  -9   8  -3   12.46    2.99
  -9  -8   3   14.30    3.78
   9  -8  -3   13.60    5.70
   9  -8  -3   13.08    3.59
   9  -8  -3   16.38    3.86
  -9  -8   3   19.15    3.92
   9  -8  -3   16.31    5.07
  -9  -8  -3    4.30    5.12
  -9  -8  -3    9.07    3.29
  -9  -8  -3   12.18    5.81
  -9  -8  -3    9.36    4.48
   9  -8   3    7.54    3.73
   9   8  -3    8.76    4.95
   9  -8   3   18.15    8.13
  -9  -8  -3   23.29    8.66
   9   8  -3   12.80    3.85
  -9   8   3   15.02    3.50
   9   8  -3   20.66    4.63
  -9  -8  -3   15.83    3.98
  -9   8   3   10.98    2.93
  -9  -8  -3   21.02    4.98
   9  -9  -3    3.86    3.71
  -9  -9   3   -1.27    2.30
  -9  -9   3    0.81    1.84
   9  -9  -3   -3.93    6.98
   9  -9  -3    1.65    2.43
  -9   9  -3   -3.52    2.28
   9  -9  -3   -2.12    1.98
  -9   9  -3    0.63    1.52
   9   9  -3    7.56    4.63
  -9   9   3   -0.14    1.65
   9   9  -3    1.66    2.83
   9  -9   3   12.28    7.77
  -9  -9  -3   -1.50    3.44
  -9  -9  -3    2.00    2.00
  -9   9   3   -2.81    2.36
  -9  -9  -3    2.51    3.83
  -9  -9  -3    2.16    3.38
  -9  -9  -3    1.41    4.63
   9  -9   3   -3.05    2.15
  -9  -9  -3    7.65    6.70
   9 -10  -3  101.33   24.53
   9 -10  -3   89.44   11.14
  -9 -10   3   71.66   10.91
  -9  10  -3   90.40   10.76
   9  10   3   88.78   12.03
  -9 -10   3   66.25   12.17
   9 -10  -3   93.53   12.55
  -9  10  -3   96.76   11.71
   9 -10  -3   90.43   11.07
  -9 -10  -3   94.60   12.89
   9 -10   3  102.47   12.10
  -9 -10  -3   93.04   11.38
  -9 -10  -3   74.15   15.20
  -9 -10  -3   91.24   13.93
   9 -10   3   78.37   16.66
  -9 -10  -3   83.48   12.74
   9  10  -3  105.64   15.32
   9  10  -3   72.30   11.25
  -9  10   3   78.38   10.63
   9  11   3    5.72    3.54
   9 -11  -3    5.50    3.84
  -9  11  -3    8.69    2.45
   9 -11  -3    3.33    2.64
  -9 -11   3    8.23    4.22
  -9  11  -3   11.79    2.86
  -9 -11   3   12.79    3.24
   9 -11  -3   11.14    3.29
   9 -11  -3   13.69   11.31
   9  11  -3   10.52    5.29
   9  11  -3   11.78    3.36
  -9 -11  -3   11.14    4.36
   9 -11   3   14.18   10.35
  -9 -11  -3    6.33    2.77
  -9 -11  -3    4.75    3.80
   9 -11   3   10.47    3.60
  -9  11   3    5.32    2.34
  -9  12  -3   14.89    3.28
  -9  12  -3   15.15    3.13
   9 -12  -3   20.03    3.95
   9  12   3   16.21    4.26
   9 -12  -3   24.31    6.00
  -9 -12   3   13.75    4.53
  -9 -12   3   16.74    4.02
   9 -12  -3   10.71    3.25
  -9 -12  -3   15.22    3.73
  -9  12   3   17.28    3.77
   9 -12   3   12.66    3.87
   9  12  -3   11.11    3.36
  -9 -12  -3   16.86    4.76
   9 -12   3   12.21    9.79
  -9 -12  -3   19.42    4.55
   9  12  -3   17.17    5.23
  -9 -13   3    8.38    3.25
   9 -13  -3    9.23    3.67
  -9 -13   3    4.67    2.24
  -9  13  -3    3.60    1.94
   9 -13  -3    1.28    2.11
   9  13   3    1.33    1.90
  -9  13  -3    2.32    1.38
  -9 -13  -3    5.74    2.27
  -9  13   3    0.21    1.76
   9  13  -3    2.41    1.88
  -9  13   3    1.73    1.61
  -9 -13  -3    3.85    2.60
   9 -13   3    1.07    4.90
   9  13  -3    0.80    2.87
   9 -13   3    3.97    2.79
  -9  14  -3   20.58    3.39
  -9 -14   3   23.21    4.38
   9  14   3   24.64    3.92
   9 -14  -3   30.58    5.16
  -9 -14  -3   23.27    4.37
   9  14  -3   24.42    3.75
  -9  14   3   24.04    3.62
 -10   0  -3   -2.65    1.88
  10   0  -3   -0.71    1.02
  10   0   3   -2.14    1.37
 -10   0  -3   -0.82    0.76
 -10   0   3    0.03    0.99
 -10   0  -3   -1.29    0.94
  10   0   3    0.86    1.26
  10   0  -3   -0.28    1.53
 -10   0   3    0.48    0.99
 -10   1  -3    0.61    1.00
  10  -1  -3    1.18    1.69
  10  -1  -3    1.24    1.29
  10   1   3    0.73    1.30
 -10  -1   3   -1.01    1.08
  10   1   3    1.62    1.69
 -10   1  -3   -2.56    1.68
 -10  -1   3    0.26    0.87
 -10   1  -3    1.17    1.00
 -10   1   3    0.25    1.06
 -10  -1  -3    2.52    1.87
 -10  -1  -3   -0.25    1.04
  10   1  -3   -0.75    1.42
  10  -1   3   -0.46    1.64
  10   1  -3    0.53    1.32
  10  -1   3    1.04    1.31
 -10   1   3    0.79    0.97
 -10  -1  -3    1.87    2.30
 -10  -1  -3    0.49    0.99
 -10  -2   3    1.28    1.18
 -10   2  -3   -0.68    0.91
  10  -2  -3   -1.52    1.60
  10   2   3   -0.60    1.21
 -10   2  -3   -0.85    1.14
  10   2   3    0.86    1.53
  10  -2  -3    0.07    1.30
  10  -2  -3    1.05    1.23
 -10  -2   3    1.35    1.23
 -10   2   3    1.10    1.52
 -10  -2  -3    1.24    1.69
 -10  -2  -3    0.53    0.96
  10   2  -3   -0.68    1.18
 -10  -2  -3   -0.79    1.84
  10  -2   3    0.33    1.41
  10  -2   3    1.20    1.77
  10   2  -3   -0.11    1.05
 -10  -2  -3    0.62    1.16
  10  -2   3   -0.87    1.10
 -10   2   3   -1.14    1.23
 -10  -2  -3    0.87    1.56
 -10   2   3    1.64    1.13
 -10  -3   3    1.57    1.31
  10   3   3    2.84    1.95
  10   3   3    3.70    1.90
  10  -3  -3    4.14    2.41
 -10  -3   3    4.22    1.40
 -10   3  -3    3.72    1.65
 -10  -3   3    1.49    1.93
  10  -3  -3    0.72    1.66
 -10   3  -3    3.52    1.67
 -10  -3  -3    6.62    3.19
  10   3  -3    3.79    1.77
  10   3  -3    0.80    1.76
 -10  -3  -3    1.68    1.49
 -10  -3  -3    3.13    1.46
 -10   3   3    6.35    1.52
  10  -3   3    5.30    2.75
 -10   3   3    5.42    1.75
 -10   3   3    7.33    1.78
  10  -3   3    3.81    1.97
 -10  -3  -3    4.34    2.03
 -10  -3  -3    1.37    1.78
  10  -3   3    4.28    1.84
 -10  -4   3    0.16    1.10
  10  -4  -3   -0.86    1.72
 -10   4  -3    2.15    1.24
  10  -4  -3    1.11    2.22
 -10  -4   3   -3.37    1.72
 -10   4  -3    0.35    1.25
  10   4   3    0.99    1.61
 -10   4  -3   -2.09    1.10
 -10  -4   3   -0.31    1.01
  10   4   3    0.59    1.70
  10  -4   3   -0.08    2.67
  10  -4   3    0.09    2.88
 -10  -4  -3    0.73    2.45
  10  -4   3    1.56    1.75
 -10  -4  -3    1.28    2.29
 -10   4   3   -1.25    1.51
  10   4  -3   -0.20    1.40
 -10  -4  -3    0.86    1.66
 -10  -4  -3    0.30    1.32
 -10   4   3    1.52    1.21
 -10   4   3    0.95    1.13
 -10  -4  -3    0.11    0.96
  10   4  -3    1.21    1.56
 -10  -5   3    0.85    1.81
  10   5   3    2.50    2.07
 -10  -5   3    2.58    1.50
  10  -5  -3    3.09    2.43
 -10   5  -3    0.80    1.60
 -10   5  -3    3.31    1.53
 -10  -5   3    1.17    1.47
  10  -5  -3    2.69    2.56
 -10   5  -3    1.96    1.53
  10   5   3    1.04    1.92
  10   5  -3   11.63    3.17
 -10  -5  -3    2.40    3.95
 -10  -5  -3   10.55    3.54
  10  -5   3    2.99    1.99
  10   5  -3    3.92    2.13
  10  -5   3    2.52    3.84
 -10   5   3    3.61    1.94
 -10   5   3    0.86    1.29
  10  -5   3    0.76    4.04
  10   5  -3    5.08    3.46
 -10  -5  -3    0.15    1.52
 -10  -6   3    9.24    2.66
  10   6   3   14.64    3.57
  10   6   3    7.37    2.88
  10  -6  -3    6.65    5.05
 -10   6  -3    8.81    2.45
  10  -6  -3   15.96    5.44
 -10  -6  -3    9.83    5.42
  10   6  -3   10.23    4.32
 -10  -6  -3   10.70    3.99
  10   6  -3   10.62    3.09
  10  -6   3    7.25    2.77
 -10  -6  -3   10.63    3.13
  10   6  -3    8.32    2.84
 -10   6   3    7.38    2.15
 -10  -7   3   13.49    3.61
  10  -7  -3   16.67    4.57
  10  -7  -3   18.35    7.18
 -10   7  -3   19.73    3.85
 -10   7  -3   18.50    3.35
  10   7   3   14.90    4.20
 -10  -7   3   22.52    4.03
 -10  -7  -3   15.43    3.85
 -10   7   3   22.60    3.81
 -10  -7  -3   23.32    8.77
 -10  -7  -3    9.61    4.88
 -10   7   3   15.54    3.24
  10  -7   3   22.71    5.75
 -10  -7  -3   23.02    4.58
  10  -7   3   21.44    4.31
 -10  -7  -3   12.06    5.58
  10   7  -3   12.44    3.50
  10   7  -3   11.83    4.21
  10   7  -3    9.95    5.30
 -10  -7  -3   11.11    4.33
 -10  -8   3   61.95    8.66
  10  -8  -3   58.45    9.86
 -10   8  -3   59.82    8.37
  10  -8  -3   76.68   14.20
  10   8   3   77.34    9.72
 -10   8  -3   70.03    8.35
 -10  -8   3   59.92    8.72
 -10  -8  -3   61.41   10.27
  10   8  -3   51.68    8.89
  10   8  -3   61.41    8.63
  10  -8   3   53.22   10.69
 -10  -8  -3   72.79    9.00
 -10   8   3   71.53    8.35
 -10   8   3   67.68    8.70
 -10  -8  -3   67.73   11.36
 -10  -8  -3   72.50    9.07
  10   8  -3   69.45   11.14
 -10  -8  -3   60.25   10.70
  10  -8   3   54.71    9.19
 -10  -9   3    2.83    2.09
  10  -9  -3    3.40    3.10
 -10   9  -3   -0.88    1.45
  10  -9  -3   -1.15    8.94
  10   9   3    0.83    2.25
  10  -9  -3    1.60    2.35
 -10   9  -3   -1.15    2.25
 -10  -9   3   -1.81    1.99
  10   9  -3   -0.42    2.20
 -10  -9  -3  -12.19    6.54
  10  -9   3   -0.82    1.96
 -10  -9  -3    1.66    2.90
  10  -9   3   10.83    6.14
 -10   9   3   -1.03    1.45
 -10  -9  -3   -0.70    1.81
  10   9  -3    3.27    3.72
 -10  -9  -3   -0.72    2.28
  10   9  -3   -0.60    4.06
 -10  -9  -3    0.38    3.62
 -10   9   3    1.21    2.34
  10 -10  -3   -2.88    1.91
 -10  10  -3    1.14    2.16
 -10 -10   3    3.53    2.27
  10  10   3    0.65    2.31
  10 -10  -3    1.56    2.62
 -10 -10   3    0.39    1.76
  10 -10  -3    6.60    3.01
 -10  10  -3    0.35    1.37
  10 -10  -3    2.37   15.97
 -10 -10  -3    1.28    2.72
 -10  10   3    1.18    3.45
 -10  10   3    0.50    1.19
  10 -10   3    0.24    2.14
  10  10  -3    1.63    2.03
  10  10  -3    1.78    3.92
 -10 -10  -3   -1.04    1.70
  10 -10   3    2.10    5.99
 -10 -10  -3   -2.12    2.79
  10  11   3    2.71    2.20
  10 -11  -3    3.11    2.50
 -10  11  -3    3.39    1.73
  10  11   3    7.36    3.06
 -10 -11   3    3.19    2.17
  10 -11  -3    1.54    2.82
 -10 -11   3    5.52    3.29
  10  11  -3    0.18    3.06
 -10 -11  -3    4.87    2.24
 -10 -11  -3    2.96    2.83
 -10  11   3    5.52    2.07
  10  11  -3    2.70    1.90
  10 -11   3   -4.23    4.81
  10 -11   3    1.67    2.12
 -10 -11  -3    2.14    2.82
  10  12   3   -0.39    1.72
  10 -12  -3    1.62    2.50
  10 -12  -3   -0.19    1.72
  10  12   3   -1.86    1.71
 -10 -12   3   -5.12    2.40
 -10 -12   3    0.04    1.59
 -10  12  -3    1.86    1.56
  10 -12   3    1.66    4.17
  10 -12   3   -0.90    1.81
  10  12  -3    0.35    2.68
  10  12  -3   -1.43    1.48
 -10 -12  -3   -2.73    2.09
 -10 -12  -3   -0.34    1.39
 -10  12   3   -2.90    1.28
  10  13   3    1.73    1.47
  10 -13  -3    2.09    2.16
 -10 -13   3    2.31    2.37
  10 -13   3    0.59    2.36
 -10  13   3    0.05    1.14
  10  13  -3    1.11    1.46
 -10 -13  -3    4.88    2.27
 -11   0  -3   -0.21    0.90
  11   0  -3   -0.01    1.24
  11   0  -3    0.72    1.15
  11   0   3    0.21    1.39
 -11   0  -3    0.44    0.91
 -11   0  -3    3.30    2.05
 -11   0   3    0.64    1.05
 -11   0   3    2.49    1.07
  11   0   3   -1.53    1.48
 -11  -1   3   -0.49    1.00
  11  -1  -3    0.36    1.25
 -11  -1   3   -0.17    0.95
  11   1   3   -0.20    1.34
 -11   1  -3    1.70    2.03
  11  -1  -3    0.64    1.35
 -11   1  -3   -1.54    0.91
  11   1   3    0.01    1.40
 -11   1  -3   -0.11    0.92
  11   1  -3    0.04    1.41
  11  -1   3    1.67    1.52
 -11  -1  -3    1.60    1.15
 -11  -1  -3    0.10    1.67
 -11   1   3   -0.21    1.10
  11  -1   3    0.28    1.49
 -11  -1  -3   -0.52    0.94
  11   1  -3   -1.53    1.18
 -11  -1  -3   -0.55    1.56
  11  -1   3   -1.19    1.29
 -11   1   3    1.33    1.10
  11  -2  -3   13.58    3.41
 -11  -2   3   15.63    2.90
 -11   2  -3   14.62    2.82
  11  -2  -3   12.53    3.02
 -11   2  -3   13.38    2.78
  11   2   3   12.25    3.10
  11   2   3   14.18    3.08
 -11  -2   3   14.16    2.70
  11   2  -3   13.55    2.97
 -11  -2  -3   16.33    3.77
  11  -2   3   12.39    3.28
 -11   2   3   11.16    2.63
 -11  -2  -3   16.29    3.40
  11   2  -3   20.47    3.71
 -11  -2  -3   13.03    2.65
  11  -2   3   15.07    3.18
  11  -2   3   17.09    3.20
 -11   2   3   18.24    3.07
 -11  -2  -3   18.10    3.02
 -11  -3   3    1.46    1.23
 -11  -3   3    0.61    0.99
  11   3   3    1.78    1.65
  11   3   3    0.65    1.53
 -11   3  -3    0.57    1.24
 -11   3  -3    0.85    1.24
  11  -3  -3   -2.79    1.63
  11  -3  -3    1.65    1.82
  11   3  -3   -0.43    1.44
 -11  -3  -3    0.71    1.32
  11  -3   3   -1.10    1.73
 -11   3   3   -1.20    1.21
 -11  -3  -3    1.55    1.55
 -11   3   3    2.86    1.12
 -11   3   3    1.52    1.48
  11   3  -3    0.63    1.42
 -11  -3  -3    1.16    1.33
  11  -3   3   -0.17    1.78
  11  -3   3    0.83    1.57
 -11   4  -3    4.01    1.88
 -11  -4   3    3.02    1.77
 -11  -4   3    9.51    2.11
  11   4   3    4.69    2.14
 -11   4  -3    5.38    1.99
  11  -4  -3    4.19    2.10
  11  -4  -3    5.75    2.29
 -11  -4   3    5.34    2.19
  11   4   3    5.81    2.26
  11   4  -3    6.47    2.51
 -11   4   3   11.01    2.13
 -11   4   3    5.83    1.88
 -11  -4  -3    6.67    1.88
 -11  -4  -3    7.01    1.94
 -11  -4  -3    4.89    2.22
  11  -4   3    4.55    2.88
  11  -4   3    5.67    2.19
  11   4  -3    9.79    2.59
 -11   4   3    5.95    1.80
  11  -4   3    6.15    2.94
 -11  -5   3   22.34    4.20
 -11   5  -3   31.70    4.56
 -11  -5   3   26.78    4.16
 -11   5  -3   24.12    4.05
 -11  -5   3   15.61    4.19
 -11   5  -3   24.37    4.47
 -11   5  -3   26.53    4.14
  11  -5  -3   21.74    4.86
  11   5   3   30.85    5.35
  11  -5  -3   23.06    4.55
 -11  -5  -3   31.83    5.03
 -11   5   3   30.99    4.42
  11  -5   3   30.05    5.70
  11   5  -3   27.67    4.41
 -11  -5  -3   20.35    4.34
 -11   5   3   21.44    4.07
  11  -5   3   17.92    4.19
  11   5  -3   20.88    4.38
  11   5  -3   22.31    4.67
  11  -5   3   23.25    4.66
 -11   5   3   28.92    4.26
 -11  -6   3    0.65    1.70
 -11   6  -3    0.43    1.31
  11   6   3   -3.57    2.71
 -11  -6   3   -0.30    1.95
 -11   6  -3    2.97    1.79
 -11   6  -3    0.09    1.40
  11  -6  -3    1.97    2.27
  11   6   3    1.41    2.09
  11  -6  -3    0.50    2.61
 -11  -6  -3   -0.93    3.44
 -11   6   3    0.72    1.48
  11  -6   3   -1.03    2.43
  11   6  -3    0.10    2.14
  11  -6   3    1.52    1.86
  11   6  -3    0.59    1.65
 -11  -6  -3   -1.03    1.50
 -11   6   3    1.04    1.59
 -11  -6  -3   -1.86    1.62
  11   7   3    8.16    3.40
 -11   7  -3   12.86    2.89
  11   7   3    7.94    3.24
  11  -7  -3   12.32    3.53
 -11   7  -3   10.04    2.67
  11  -7  -3   10.41    4.70
 -11  -7   3    9.93    2.93
 -11  -7   3    7.79    2.61
  11  -7   3   11.95    3.05
  11   7  -3    6.13    2.62
  11  -7   3    7.53    3.45
 -11  -7  -3   16.93    3.65
 -11  -7  -3   10.45    4.16
 -11  -7  -3   10.89    3.00
 -11   7   3   14.46    3.10
 -11  -7  -3   11.04    4.05
 -11   7   3    7.37    2.39
 -11   8  -3    0.81    1.53
  11  -8  -3    5.61    2.56
  11   8   3   -1.00    2.04
 -11  -8   3    5.13    2.18
 -11  -8   3    0.53    1.91
  11  -8  -3   -1.84    3.20
  11   8   3    4.61    2.80
 -11   8  -3    2.07    2.13
 -11   8   3    2.73    2.23
  11  -8   3   -1.11    2.97
  11   8  -3    1.33    3.23
  11  -8   3    5.77    2.33
  11   8  -3    5.05    2.29
 -11  -8  -3    1.50    2.07
  11   8  -3    0.72    2.15
 -11   8   3    2.08    1.77
 -11  -8  -3    0.32    2.99
 -11  -8  -3    5.96    3.87
 -11  -8  -3    4.93    2.07
  11   9   3   12.35    3.46
  11  -9  -3    7.64    4.92
  11   9   3    5.37    2.83
 -11   9  -3    9.70    2.37
 -11  -9   3   11.17    2.84
  11  -9  -3    5.91    2.76
 -11   9  -3    9.65    2.92
 -11  -9   3   10.71    3.29
 -11  -9  -3    5.80    3.42
 -11   9   3    5.87    2.20
  11  -9   3    8.83    2.76
  11  -9   3   23.19    5.27
  11   9  -3    5.32    3.91
  11   9  -3    1.45    2.31
 -11  -9  -3   13.16    3.11
 -11   9   3    8.69    2.64
  11   9  -3    6.61    3.06
 -11  -9  -3   11.98    3.16
 -11  10  -3    1.39    1.47
  11 -10  -3   -7.30    4.48
  11 -10  -3    2.66    2.27
 -11  10  -3    0.55    1.82
 -11 -10   3    0.40    1.63
  11  10   3    4.53    2.23
  11 -10  -3    1.56    1.99
  11  10   3    1.43    1.98
 -11 -10   3   -0.08    1.70
  11 -10   3   -2.61    1.82
 -11 -10  -3    3.53    3.19
 -11  10   3    1.04    1.48
  11  10  -3    0.79    3.00
  11  10  -3    2.92    2.02
 -11  10   3    2.88    2.16
 -11 -10  -3    2.00    1.70
  11 -10   3    2.66    3.38
  11 -11  -3    0.45    2.09
  11  11   3    0.23    1.61
 -11  11  -3    0.32    1.26
  11  11   3    0.15    1.53
  11 -11  -3    0.77    1.88
 -11 -11   3    1.49    1.71
 -11  11  -3    2.80    1.98
 -11 -11  -3    1.51    2.37
 -11  11   3   -0.57    1.41
  11 -11   3    1.30    1.90
 -11 -11  -3    0.94    1.63
  11 -11   3   -0.10    2.56
  11  11  -3    1.11    1.48
  11  11  -3    0.11    2.87
 -11  12  -3    0.09    1.28
  11 -12  -3    1.81    1.81
 -11 -12   3    0.55    1.75
  11  12   3    3.92    1.67
 -11  12   3    1.86    1.45
  11 -12   3    0.82    1.63
  11 -12   3   -1.39    1.99
 -11 -12  -3    2.09    1.67
 -11  12   3    3.90    1.52
  11  12  -3    3.63    1.67
 -11 -12  -3    1.69    2.06
  11 -13  -3    0.18    1.27
  11  13   3    2.38    1.28
  11 -13   3    2.33    1.53
  11  13  -3    1.09    1.07
 -11  13   3    1.20    1.01
 -11 -13  -3    1.43    1.59
 -12   0  -3   -0.85    0.98
  12   0  -3   -1.57    1.22
  12   0   3   -1.63    1.19
  12   0   3   -0.33    1.11
 -12   0  -3    0.97    1.25
 -12   0   3    0.66    1.08
 -12   0   3   -0.62    1.12
  12   0  -3   32.69    3.98
  12  -1  -3   19.02    3.55
 -12   1  -3   13.93    2.98
 -12  -1   3   13.78    2.95
 -12   1  -3   13.97    3.02
 -12  -1   3   17.71    3.16
  12  -1  -3   19.92    3.87
  12   1   3   17.22    3.68
  12   1   3   23.87    3.76
  12  -1   3   20.10    3.45
  12   1  -3   15.88    3.61
  12   1  -3   17.58    3.48
  12  -1   3   17.59    3.60
 -12  -1  -3   20.25    3.30
 -12   1   3   15.31    3.07
  12  -1   3   15.91    3.56
 -12  -1  -3   19.20    3.27
 -12   1   3   13.49    2.98
  12  -2  -3   -1.71    1.22
  12   2   3    1.95    1.81
  12  -2  -3    5.10    1.82
 -12   2  -3    3.11    1.40
 -12  -2   3    5.24    1.45
  12   2   3    2.87    1.72
 -12   2  -3    1.76    1.32
 -12  -2   3    2.81    1.54
 -12  -2  -3    2.85    1.53
  12   2  -3    0.61    1.41
  12  -2   3    2.09    1.69
  12   2  -3    3.42    1.68
  12  -2   3    3.29    1.92
  12  -2   3   -0.51    1.37
 -12  -2  -3    4.22    1.63
 -12  -2  -3    2.13    1.84
 -12   2   3    2.95    1.44
 -12   2   3    1.81    1.47
  12  -3  -3   -1.14    1.99
  12  -3  -3    1.55    1.68
 -12  -3   3    1.20    1.29
  12   3   3    0.81    1.54
 -12  -3   3   -0.71    1.69
 -12   3  -3   -0.52    1.36
 -12   3  -3   -0.72    1.31
  12   3  -3    0.74    1.50
 -12   3   3    1.26    1.27
  12  -3   3   -0.66    1.39
 -12  -3  -3   -0.09    1.22
  12  -3   3    0.87    2.25
 -12  -3  -3   -1.97    2.09
 -12  -3  -3   -1.49    1.24
 -12  -3  -3   -3.12    1.68
  12  -3   3    0.78    1.97
  12   3  -3    0.16    2.08
  12  -3   3   -0.80    1.76
 -12   3   3    0.45    1.74
 -12  -3  -3   -0.31    1.50
 -12  -4   3   17.05    5.81
 -12   4  -3   23.79    3.77
 -12   4  -3   17.98    3.60
 -12  -4   3   19.43    3.93
  12  -4  -3   20.80    4.18
  12   4   3   23.12    4.51
  12  -4  -3   17.69    3.95
 -12  -4   3   19.81    3.43
 -12   4   3   15.38    3.29
  12   4  -3   20.15    4.08
 -12  -4  -3   15.99    4.21
  12   4  -3   17.45    3.95
 -12   4   3   22.34    3.92
 -12  -4  -3   23.13    3.73
 -12   4   3   23.09    3.63
 -12  -4  -3   19.56    4.01
 -12  -4  -3   20.48    4.10
  12  -4   3   25.39    4.10
  12  -4   3   21.53    4.22
  12  -4   3   13.34    3.45
 -12  -5   3    6.76    2.45
  12   5   3    5.81    3.00
 -12  -5   3    6.12    2.43
  12   5   3    3.83    2.32
  12  -5  -3    8.32    2.64
 -12  -5   3    8.60    2.20
 -12   5  -3    9.88    2.76
 -12   5  -3    3.96    1.93
  12  -5  -3   14.83    3.75
 -12   5  -3    7.87    2.34
  12  -5   3   11.42    2.94
 -12  -5  -3    8.51    3.32
  12   5  -3   11.95    2.98
 -12   5   3   11.43    2.45
  12  -5   3   19.49    3.94
 -12  -5  -3    9.97    2.56
 -12   5   3   12.31    2.56
  12  -5   3    5.95    2.64
 -12   5   3   10.92    2.50
 -12  -5  -3   11.45    2.87
  12   5  -3    6.54    2.54
  12   6   3   -0.12    1.85
 -12   6  -3    0.00    1.31
 -12  -6   3   -1.00    1.59
 -12   6  -3    1.29    1.66
 -12  -6   3   -0.70    1.46
 -12   6  -3   -0.39    1.71
  12   6   3    3.33    2.47
  12  -6  -3   -1.17    1.54
  12  -6  -3    3.19    2.29
 -12  -6  -3    1.45    1.75
 -12   6   3   -1.45    1.24
 -12  -6  -3    2.62    2.71
  12   6  -3   -2.04    1.54
  12  -6   3    0.51    1.92
  12   6  -3    0.38    1.96
 -12   6   3    2.07    1.34
 -12  -6  -3    1.75    1.69
  12  -6   3    2.83    1.79
  12   7   3   31.61    5.20
 -12  -7   3   29.12    4.82
  12  -7  -3   24.85    5.50
  12   7   3   25.67    4.86
 -12   7  -3   27.39    4.40
 -12   7  -3   16.76    3.59
 -12  -7   3   18.27    3.88
  12  -7  -3   22.55    4.34
  12   7  -3   24.59    4.56
 -12  -7  -3   22.80    4.18
 -12   7   3   17.29    3.64
  12  -7   3   18.34    4.13
  12   7  -3   28.39    4.67
 -12   7   3   27.10    4.22
 -12  -7  -3   27.81    5.07
 -12  -7  -3   20.75    4.24
  12  -7   3   17.55    3.86
  12   8   3    5.88    2.58
  12   8   3    5.31    2.49
 -12  -8   3    7.16    2.30
 -12   8  -3    5.51    1.92
  12  -8  -3    5.74    2.46
 -12  -8   3    5.09    2.39
  12  -8  -3    4.23    2.61
 -12   8  -3    6.20    2.21
 -12  -8  -3    6.32    2.39
 -12  -8  -3    3.49    1.95
 -12   8   3    6.65    2.36
 -12  -8  -3    7.76    3.57
  12   8  -3    6.34    2.42
 -12  -8  -3    9.94    3.77
  12  -8   3    3.43    2.85
  12  -8   3    5.56    2.32
  12   8  -3    5.53    2.36
 -12   8   3    6.50    2.00
 -12  -9   3    2.89    1.77
  12   9   3    1.66    1.99
 -12  -9   3    2.87    1.79
 -12   9  -3    3.75    1.42
  12   9   3    0.12    1.64
  12  -9  -3    1.11    1.85
 -12   9  -3    2.67    1.70
  12  -9  -3    1.25    2.97
 -12  -9  -3    3.10    1.70
  12  -9   3   -1.01    1.97
 -12   9   3    0.61    1.22
  12   9  -3   -0.09    1.43
 -12  -9  -3    6.72    2.89
 -12   9   3    2.38    1.94
  12  -9   3    2.58    1.97
 -12  -9  -3    3.54    1.75
 -12  10  -3   47.99    5.98
  12 -10  -3   54.50    8.35
 -12  10  -3   43.70    6.12
  12  10   3   46.15    6.41
 -12 -10   3   44.51    6.81
  12  10   3   33.98    6.17
 -12 -10   3   52.00    6.36
  12 -10  -3   47.73    6.51
 -12 -10  -3   48.99    6.60
 -12 -10  -3   47.42    7.36
  12 -10   3   47.00    7.09
 -12  10   3   45.50    5.94
  12 -10   3   51.39    6.33
 -12 -10  -3   41.91    6.30
  12  10  -3   39.11    6.39
 -12  10   3   43.00    6.46
 -12 -11   3    0.44    1.41
  12  11   3    0.71    1.48
  12  11   3    1.48    1.63
 -12  11  -3    2.39    1.46
 -12 -11   3    1.61    1.54
 -12  11  -3    2.73    1.69
  12 -11  -3    0.14    1.46
  12 -11   3    3.04    1.68
 -12 -11  -3    0.71    1.54
 -12 -11  -3    2.14    2.04
  12  11  -3    0.17    1.25
  12 -11   3    0.73    1.90
 -12  11   3    0.20    1.21
  12  12   3    6.33    1.72
  12 -12  -3    5.87    1.85
  12  12  -3    2.67    1.37
 -12 -12  -3    7.67    2.17
  12 -12   3   10.17    2.13
 -13   0   3   -0.92    1.62
  13   0  -3    0.77    1.45
 -13   0  -3    2.12    1.80
  13   0  -3    1.36    2.21
 -13   0   3    0.84    1.21
 -13   0  -3   -1.75    1.89
 -13   0  -3    0.51    1.15
  13   0   3   -0.59    1.40
  13   1   3   32.72    5.72
 -13   1  -3   43.23    6.61
 -13   1  -3   38.86    5.22
 -13   1  -3   40.94    5.83
  13  -1  -3   43.58    5.72
 -13   1  -3   38.36    6.14
 -13  -1   3   42.77    5.82
  13  -1  -3   28.87    5.39
 -13  -1   3   41.69    5.25
  13  -1   3   43.92    5.69
 -13   1   3   43.04    5.33
 -13  -1  -3   36.28    6.31
  13   1  -3   27.14    5.53
  13   1  -3   42.13    5.57
 -13  -1  -3   49.17    5.42
 -13  -1  -3   36.32    5.52
 -13   1   3   41.28    5.42
 -13  -2   3    3.69    1.61
 -13   2  -3    1.47    1.53
  13   2   3    2.79    1.90
 -13  -2   3    1.84    1.86
 -13   2  -3    1.93    1.71
  13  -2  -3    5.89    2.14
  13  -2  -3    6.25    2.13
  13  -2   3    7.43    2.44
  13   2  -3    3.93    2.12
  13   2  -3    7.12    2.24
 -13  -2  -3    3.18    2.07
 -13  -2  -3    1.82    1.52
  13  -2   3    5.26    2.08
 -13   2   3    6.08    1.85
 -13  -2  -3    4.90    2.40
 -13   2   3    4.57    1.82
 -13  -3   3    0.64    1.15
 -13   3  -3    1.95    1.50
 -13  -3   3    2.21    1.78
  13  -3  -3   -0.50    1.48
  13   3   3    2.51    1.76
 -13   3  -3    0.27    1.30
  13  -3  -3    2.80    1.73
  13   3  -3    0.30    1.31
 -13   3   3    1.87    1.55
  13  -3   3    0.05    1.37
  13  -3   3    0.25    2.69
 -13  -3  -3    1.12    2.32
  13   3  -3    2.19    1.87
 -13  -3  -3    0.22    1.81
  13  -3   3   -0.75    1.65
 -13   3   3    0.06    1.19
 -13  -3  -3   -0.71    1.59
 -13  -3  -3    2.00    1.37
  13  -4  -3   13.10    3.34
  13   4   3   14.20    3.28
 -13   4  -3   14.36    2.93
 -13  -4   3   14.80    2.95
 -13  -4   3   18.85    3.14
 -13   4  -3   15.68    3.24
  13  -4  -3   14.92    3.29
 -13   4   3   14.54    3.03
 -13  -4  -3   13.32    3.16
  13   4  -3   11.15    2.88
 -13  -4  -3   10.37    3.20
  13  -4   3   20.68    4.03
 -13  -4  -3   13.81    3.43
 -13   4   3   11.70    2.73
  13  -4   3   11.35    2.94
  13  -4   3   13.07    3.22
  13   4  -3   19.55    3.41
 -13  -4  -3   12.08    2.80
  13   5   3   12.58    3.00
  13  -5  -3   10.36    3.04
  13  -5  -3   12.92    2.77
 -13   5  -3    4.33    2.01
 -13   5  -3    7.47    2.25
  13   5   3    9.00    2.90
 -13  -5   3    7.80    2.09
 -13  -5   3   13.23    2.68
 -13  -5   3    9.79    2.79
 -13  -5  -3    3.82    2.22
  13   5  -3    0.29    1.80
  13   5  -3    5.36    2.20
 -13  -5  -3    2.62    1.77
 -13   5   3    8.94    2.47
  13  -5   3    6.07    2.75
  13  -5   3    7.67    2.31
 -13   5   3    9.20    2.40
  13  -5   3   10.55    2.60
 -13  -5  -3   10.45    3.02
 -13   5   3   11.42    2.49
  13  -6  -3    1.72    1.67
 -13   6  -3    1.36    1.51
 -13  -6   3    0.74    1.43
  13   6   3   -0.29    1.41
  13   6   3    1.65    2.11
 -13  -6   3   -0.76    1.82
  13  -6  -3    1.91    2.01
 -13   6  -3    0.17    1.60
  13  -6   3   -0.90    1.72
  13   6  -3    0.71    1.89
 -13   6   3   -1.83    1.43
  13   6  -3   -0.55    1.55
 -13  -6  -3   -0.09    1.43
 -13  -6  -3   -0.23    1.72
 -13   6   3    0.00    1.21
  13  -6   3    1.29    1.78
 -13  -6  -3   -0.65    1.34
 -13  -7   3   38.57    5.54
 -13   7  -3   37.95    5.35
  13  -7  -3   33.10    5.85
  13  -7  -3   30.02    4.99
  13   7   3   33.90    5.40
  13   7   3   28.72    5.23
 -13  -7   3   36.26    5.28
 -13   7  -3   25.12    4.52
  13  -7   3   30.96    5.27
  13   7  -3   32.34    5.31
 -13   7   3   40.69    4.76
  13  -7   3   38.97    5.02
 -13   7   3   27.14    4.70
 -13  -7  -3   37.74    5.66
 -13  -7  -3   23.37    4.65
 -13  -7  -3   33.12    5.48
  13   7  -3   39.29    5.64
  13  -8  -3    8.31    2.87
  13   8   3    3.35    1.97
 -13  -8   3    5.67    2.17
  13   8   3    4.81    2.26
 -13   8  -3    8.03    1.91
 -13  -8   3    2.15    1.51
  13  -8  -3   10.71    2.68
 -13   8  -3    5.33    1.99
  13  -8   3    1.23    2.00
  13   8  -3    2.07    1.83
 -13   8   3    8.55    2.21
 -13   8   3    7.48    1.84
  13  -8   3    1.94    1.79
 -13  -8  -3    2.54    1.83
  13   8  -3    5.32    2.04
 -13  -8  -3    4.40    1.83
  13  -9  -3    8.42    3.30
 -13  -9   3   10.29    2.58
  13   9   3   13.37    2.97
 -13   9  -3   12.94    2.63
 -13  -9   3   10.12    2.76
  13  -9  -3   13.79    2.95
  13   9   3   19.04    3.18
 -13   9  -3    8.68    2.42
  13   9  -3   15.16    2.98
  13  -9   3   13.33    2.97
 -13   9   3   16.62    2.84
 -13   9   3   13.69    2.64
  13  -9   3   11.59    2.75
 -13  -9  -3   17.60    3.47
 -13  -9  -3   19.68    3.33
  13  10   3   16.63    3.68
 -13  10  -3   26.20    3.71
 -13  10  -3   23.57    3.88
  13 -10  -3   22.85    3.87
 -13 -10   3   28.73    4.01
  13  10   3   21.96    3.75
 -13 -10   3   25.53    4.14
 -13 -10  -3   27.30    3.99
 -13  10   3   19.78    3.53
  13 -10   3   26.96    4.15
  13  10  -3   23.75    3.88
 -13  10   3   27.88    3.97
 -13 -10  -3   22.96    4.03
  13 -10   3   27.04    4.20
 -13 -11   3    4.76    1.39
  13  11   3    1.68    1.33
 -13  11  -3    4.32    1.55
  13 -11  -3    2.34    1.37
  13  11  -3    7.54    1.62
  13 -11   3    4.35    1.65
 -13  11   3    2.73    2.27
 -14   0   3    0.69    1.10
  14   0   3    3.85    1.63
 -14   0  -3   -0.45    1.00
  14   0  -3    0.41    1.30
 -14   0   3    2.26    1.54
 -14   0  -3    0.01    1.82
  14   0  -3   -4.14    1.81
 -14   0  -3   -2.29    1.80
  14   1   3    7.81    2.36
 -14   1  -3    4.67    2.43
 -14  -1   3    6.29    1.92
  14  -1  -3    7.27    2.19
  14  -1  -3    7.83    2.29
 -14   1  -3    8.53    2.35
 -14   1  -3    5.67    1.87
 -14  -1   3    8.21    2.49
  14  -1   3    6.19    2.23
 -14   1   3    7.32    1.91
  14   1  -3    6.16    2.16
 -14  -1  -3    7.41    2.39
  14   1  -3    9.26    2.79
 -14  -1  -3    6.84    2.70
  14  -1   3    7.10    2.19
 -14  -1  -3    7.04    1.93
 -14   1   3    5.73    1.80
 -14   2  -3    0.16    1.27
 -14  -2   3   -0.26    1.14
 -14   2  -3    0.94    1.41
  14  -2  -3    1.46    1.60
  14   2   3    4.85    1.78
 -14  -2   3   -1.34    1.45
  14  -2  -3    1.84    1.59
 -14   2   3    4.31    1.51
 -14  -2  -3   -1.83    1.53
 -14  -2  -3    0.47    1.24
  14   2  -3    0.48    1.19
 -14   2   3    0.85    1.33
  14  -2   3   -1.48    1.54
 -14  -2  -3    1.43    1.36
  14  -2   3    0.93    1.45
  14   2  -3   -1.02    1.52
  14   3   3    9.23    2.44
 -14  -3   3    6.73    1.88
 -14   3  -3    6.56    1.99
  14  -3  -3    5.71    2.11
 -14  -3   3    3.73    1.93
  14  -3  -3    6.46    2.08
 -14   3  -3    8.32    2.03
 -14  -3  -3   11.27    2.83
  14   3  -3    7.47    2.24
 -14   3   3    4.77    1.77
 -14   3   3    9.17    2.14
  14  -3   3    4.09    1.95
  14   3  -3    7.71    2.18
 -14  -3  -3   12.52    2.64
  14  -3   3    4.44    1.98
 -14  -3  -3    8.87    2.07
  14   4   3   10.36    2.70
  14  -4  -3    7.65    2.25
 -14  -4   3    6.81    2.13
 -14   4  -3   10.70    2.47
  14  -4  -3   13.34    3.16
 -14   4  -3    7.38    2.23
 -14  -4   3   11.31    2.55
  14  -4   3   11.55    2.76
 -14   4   3   13.96    2.73
  14   4  -3   15.09    3.01
  14  -4   3    7.39    2.26
  14   4  -3    9.87    2.72
 -14  -4  -3    9.45    2.65
 -14  -4  -3   11.55    2.87
 -14  -4  -3   14.47    2.74
 -14  -4  -3    7.75    2.55
 -14   4   3   10.89    2.31
 -14   5  -3    0.59    1.33
  14  -5  -3   -1.12    1.47
 -14  -5   3    0.34    1.23
  14   5   3    1.49    1.41
 -14   5  -3    0.36    1.23
  14   5   3   -2.34    1.79
 -14  -5   3    0.33    1.19
  14  -5  -3   -0.77    1.33
 -14   5   3    1.32    1.39
  14   5  -3   -2.00    1.17
 -14  -5  -3    1.20    1.82
  14  -5   3    0.26    1.48
 -14  -5  -3    2.33    1.56
 -14   5   3    0.36    1.51
 -14  -5  -3    1.69    1.73
  14  -5   3    1.03    1.87
  14   5  -3   -2.40    1.12
 -14  -6   3   -0.92    1.19
  14  -6  -3    0.86    1.53
  14  -6  -3    1.54    1.77
 -14   6  -3    0.07    1.29
  14   6   3    2.20    1.62
  14   6   3   -1.75    1.31
 -14   6  -3   -1.19    1.52
 -14  -6  -3    1.83    1.39
  14  -6   3    0.68    1.49
 -14  -6  -3   -0.06    1.52
  14   6  -3   -0.56    1.51
 -14   6   3    0.86    1.21
 -14   6   3   -0.22    1.18
 -14  -6  -3    4.56    1.81
  14   6  -3    3.06    1.63
  14  -7  -3    3.89    1.69
 -14  -7   3    1.91    1.40
  14   7   3    6.64    1.95
 -14  -7   3    1.42    1.67
  14  -7  -3    2.99    2.03
  14   7   3    3.14    1.82
 -14   7  -3   -0.10    1.31
  14  -7   3    6.22    1.92
 -14   7   3    0.16    1.14
 -14  -7  -3    2.86    1.56
 -14  -7  -3    2.85    2.56
 -14  -7  -3    1.27    1.64
  14   7  -3    0.65    1.48
 -14   7   3    1.83    1.39
  14   7  -3    2.83    1.51
  14  -8  -3    6.04    1.99
 -14   8  -3    6.52    2.26
 -14  -8   3    4.00    2.07
 -14  -8   3    9.41    2.21
  14   8   3    3.27    1.87
 -14   8  -3    5.07    1.62
  14  -8  -3    5.75    2.53
  14   8   3    7.53    2.03
 -14   8   3    5.30    1.67
  14   8  -3    8.02    1.92
  14   8  -3    4.92    1.91
 -14  -8  -3    8.35    2.29
 -14  -8  -3    3.86    1.67
 -14   8   3    7.43    1.83
  14  -8   3    3.84    1.74
 -14  -9   3    7.63    1.98
 -14   9  -3   10.73    2.11
  14   9   3    8.50    2.04
 -14   9  -3   11.53    2.25
  14  -9  -3    5.57    4.12
  14  -9  -3   10.63    2.23
  14   9   3    6.18    1.97
 -14  -9   3    6.91    1.96
 -14   9   3    7.14    1.91
 -14  -9  -3    5.98    1.97
 -14  -9  -3   10.45    2.28
 -14   9   3    9.52    2.01
  14   9  -3    8.14    1.92
  14  -9   3    7.61    2.04
  14 -10  -3   10.51    2.08
  14  10   3   11.46    2.12
 -14 -10   3   10.98    2.04
 -14  10  -3    9.29    2.03
  14 -10   3   10.11    2.10
  14  10  -3    9.44    1.97
 -14  10   3   11.00    2.04
 -14 -10  -3    9.73    2.11
  15   0   3   -0.28    1.33
  15   0  -3   -1.49    1.61
  15   0   3   -1.48    1.26
  15   0  -3    0.98    1.40
 -15   0   3    0.31    1.08
 -15   0  -3   -1.20    0.82
 -15   0  -3    0.15    1.31
 -15   1  -3   15.52    2.86
  15   1   3   16.10    3.10
 -15   1  -3   15.14    2.94
 -15  -1   3   14.55    2.99
  15  -1  -3   11.23    2.68
  15   1   3   20.48    3.46
 -15  -1   3   14.69    2.79
  15  -1  -3   16.21    3.30
 -15  -1  -3   20.30    3.22
  15   1  -3   11.53    2.95
  15   1  -3   18.02    3.50
 -15   1   3   15.85    2.99
  15  -1   3   15.08    3.13
 -15   1   3   19.49    3.15
  15  -1   3   13.55    2.88
 -15  -1  -3   13.91    3.21
 -15  -2   3   69.46    8.43
  15  -2  -3   65.30    8.33
  15  -2  -3   67.72    8.20
 -15   2  -3   68.90    8.10
 -15  -2   3   65.48    8.02
 -15   2  -3   62.87    8.17
  15   2   3   66.79    8.38
 -15   2   3   59.40    8.06
  15   2  -3   57.43    8.25
  15  -2   3   64.10    8.20
 -15   2   3   74.56    8.11
  15  -2   3   69.76    8.50
 -15  -2  -3   80.41    8.88
 -15  -2  -3   64.07    8.02
  15   2  -3   64.37    8.29
 -15  -2  -3   72.97    8.62
  15  -3  -3   10.04    2.33
 -15  -3   3   10.46    2.31
  15  -3  -3   12.08    2.74
 -15   3  -3   12.71    2.49
 -15  -3   3   10.55    2.46
  15   3   3   10.71    2.69
 -15   3  -3   12.29    2.45
  15   3  -3   11.76    2.69
 -15  -3  -3    9.36    2.53
 -15   3   3    8.93    2.20
  15  -3   3    9.20    2.39
  15  -3   3   12.34    2.91
 -15   3   3    8.54    2.10
  15   3  -3   10.13    2.50
 -15  -3  -3   10.67    2.34
 -15  -3  -3    8.65    2.61
 -15  -4   3    6.05    1.75
 -15  -4   3    5.83    1.89
 -15   4  -3    4.71    1.47
 -15   4  -3    4.44    1.61
  15  -4  -3    2.16    1.52
  15  -4  -3    3.99    1.61
  15   4   3    1.93    1.42
 -15   4   3    2.09    1.46
  15   4  -3   -0.45    1.28
 -15   4   3    2.32    1.32
  15  -4   3    3.96    1.94
  15  -4   3    6.21    1.88
  15   4  -3    6.48    1.94
 -15  -4  -3    4.81    1.85
 -15  -4  -3    1.76    1.39
 -15  -4  -3    5.14    2.07
 -15  -5   3   10.18    2.23
  15  -5  -3    7.41    2.18
  15  -5  -3    5.81    1.93
 -15  -5   3    6.59    1.84
  15   5   3    4.67    1.84
 -15   5  -3    4.02    1.67
 -15   5  -3    8.82    2.13
  15   5  -3   10.12    2.18
 -15   5   3    9.06    1.99
 -15  -5  -3    5.91    2.11
 -15  -5  -3    9.15    2.47
 -15  -5  -3   10.14    2.35
  15   5  -3    9.60    2.34
 -15   5   3    9.63    2.11
  15  -5   3    5.11    1.94
 -15  -6   3   13.94    2.97
  15  -6  -3   12.00    3.29
  15  -6  -3   24.39    3.46
 -15   6  -3   13.48    2.80
  15   6   3   16.51    2.97
  15   6   3   17.45    3.25
 -15  -6  -3   20.74    3.48
 -15  -6  -3   16.69    3.28
  15   6  -3   25.79    3.56
  15   6  -3   19.94    3.39
 -15  -6  -3   14.28    2.92
 -15   6   3   18.87    3.13
  15  -6   3   14.95    2.90
  15   7   3   23.40    3.67
  15  -7  -3   31.39    4.31
  15   7   3   26.63    4.08
  15  -7  -3   22.85    3.69
 -15  -7   3   18.34    3.46
 -15   7  -3   29.21    3.62
  15   7  -3   17.20    3.38
 -15  -7  -3   18.60    3.55
  15   7  -3   25.58    3.82
 -15  -7  -3   27.17    4.10
 -15   7   3   21.57    3.47
  15  -7   3   26.98    3.93
  15   8   3   34.67    4.24
  15  -8  -3   28.60    4.19
 -15  -8   3   29.54    4.17
 -15   8  -3   33.08    4.15
  15   8   3   29.16    4.51
 -15  -8  -3   27.64    4.18
 -15   8   3   31.63    4.11
 -15  -8  -3   26.24    4.39
  15   8  -3   32.26    4.26
  15  -8   3   28.00    4.28
 -15  -9   3    1.04    0.87
 -15   9  -3    0.39    0.81
  15  -9  -3    0.85    0.94
  15   9   3    0.49    0.88
  15  -9   3    1.63    0.96
  15   9  -3    0.14    0.78
 -15  -9  -3    1.49    0.98
 -15   9   3    1.78    0.92
  16   0   3    1.47    1.48
 -16   0  -3    1.51    1.09
  16   0   3   -0.06    1.04
 -16   0   3   -1.01    0.77
  16   0  -3   -0.94    1.02
 -16   0  -3   -2.07    1.13
  16  -1  -3   32.14    4.51
  16   1   3   25.09    4.22
 -16   1  -3   21.02    3.68
  16   1   3   21.25    3.75
 -16  -1   3   21.84    3.68
 -16  -1   3   22.18    3.84
  16   1  -3   23.50    3.86
  16  -1   3   23.59    4.08
  16   1  -3   32.21    4.14
 -16   1   3   29.65    3.83
  16  -1   3   24.51    3.90
 -16  -1  -3   32.70    4.44
 -16  -1  -3   32.55    3.88
 -16   1   3   30.65    4.19
 -16   2  -3    0.79    1.28
  16  -2  -3   -1.24    1.20
 -16  -2   3    1.01    1.14
  16   2   3   -0.93    1.07
 -16   2  -3    0.32    1.04
  16  -2  -3    2.91    1.31
 -16  -2   3    0.12    1.07
  16   2   3   -1.58    1.13
  16   2  -3   -1.24    1.17
 -16  -2  -3   -1.17    0.99
 -16   2   3    0.26    1.00
 -16   2   3    1.19    1.18
  16   2  -3    3.62    1.58
  16  -2   3    0.48    1.08
 -16  -2  -3   -0.10    1.00
  16  -2   3    0.74    1.43
 -16   3  -3    4.02    1.45
  16  -3  -3    1.76    1.54
 -16  -3   3    3.98    1.61
 -16  -3   3    4.02    1.42
  16   3   3    3.57    1.51
  16  -3  -3    2.56    1.34
  16   3   3    4.27    1.51
 -16   3  -3    2.83    1.34
  16  -3   3    0.80    1.52
 -16   3   3    5.96    1.69
 -16  -3  -3    1.99    1.35
 -16   3   3    1.86    1.26
  16   3  -3    4.33    1.55
  16   3  -3    4.25    1.49
 -16  -3  -3    3.62    1.43
  16  -3   3    3.72    1.37
  16  -4  -3    1.40    1.14
  16  -4  -3   -0.15    1.38
 -16   4  -3    2.39    1.27
 -16  -4   3    1.41    1.13
  16   4   3    0.22    1.23
 -16   4  -3    1.15    1.11
  16   4   3    1.49    1.26
 -16  -4   3    1.17    1.13
  16   4  -3    1.88    1.29
  16  -4   3    0.95    1.11
 -16   4   3   -0.28    0.96
  16   4  -3   -0.39    1.05
 -16  -4  -3    1.43    1.35
 -16  -4  -3    1.79    1.21
  16  -4   3    2.24    1.95
 -16   4   3    1.37    1.17
  16   5   3    8.33    2.11
 -16   5  -3    8.07    1.79
 -16   5  -3    5.98    1.74
  16  -5  -3    9.81    2.27
 -16  -5   3    8.30    2.04
  16  -5  -3    7.84    1.94
  16   5  -3    6.64    1.77
 -16  -5  -3    8.06    2.09
  16  -5   3   11.23    2.05
  16   5  -3    5.49    1.74
 -16  -5  -3    4.94    1.94
 -16   5   3    6.29    1.57
 -16   6  -3   13.76    2.21
  16  -6  -3    9.39    2.10
 -16  -6   3   10.70    2.21
  16   6   3   11.50    2.44
 -16  -6  -3    8.98    2.10
 -16   6   3   11.48    2.13
  16   6  -3    9.25    2.06
  16   6  -3    8.61    2.14
  16  -6   3   11.68    2.20
 -16  -7   3    1.71    0.93
  16  -7  -3    0.47    0.97
 -16   7  -3    0.66    0.84
  16  -7   3    1.59    1.00
  16   7  -3    0.47    0.92
 -16   7   3    0.26    0.84
 -16  -7  -3    0.83    0.86
  16  -8  -3   14.23    2.04
  16   8   3   14.56    2.51
 -16  -8   3   10.67    1.95
 -16   8  -3    9.89    1.85
 -16   8   3   11.56    1.93
 -16  -8  -3    8.76    1.86
  16   8  -3   11.21    1.93
  16  -8   3    9.99    1.95
  17   0  -3    1.75    1.18
 -17   0  -3    0.46    1.13
 -17   0  -3   -0.85    0.81
  17   0   3    0.29    0.90
 -17   0   3    0.40    0.92
  17   0   3    0.69    1.24
 -17  -1   3    2.10    1.31
  17   1   3    2.82    1.26
 -17   1  -3    1.14    0.95
  17   1   3    1.57    1.37
  17  -1  -3    1.83    1.14
 -17  -1   3    1.70    1.05
 -17   1   3    1.67    1.02
 -17   1   3    0.28    1.02
  17  -1   3    1.60    1.03
  17  -1   3    5.87    1.69
  17   1  -3    2.16    1.21
 -17  -1  -3    0.15    0.94
 -17  -1  -3    1.43    1.18
  17   2   3   13.05    2.72
 -17   2  -3   12.04    2.41
 -17   2  -3   21.22    2.73
  17   2   3   15.76    2.59
 -17  -2   3   14.20    2.63
 -17  -2   3   19.42    2.75
  17  -2  -3   13.07    2.68
 -17  -2  -3   15.59    2.56
 -17  -2  -3   10.51    2.46
 -17   2   3   19.57    2.76
  17   2  -3   14.27    2.65
 -17   2   3   16.77    2.61
  17   2  -3   17.55    2.92
  17  -2   3   11.46    2.37
  17  -2   3   19.09    2.96
 -17   3  -3    1.60    1.02
  17  -3  -3    0.05    1.15
 -17  -3   3    1.41    1.03
  17   3   3    3.07    1.33
 -17  -3   3    1.12    0.98
  17   3   3    0.74    1.01
 -17   3  -3    0.58    0.98
  17  -3  -3    0.17    1.03
  17   3  -3   -0.55    0.99
  17  -3   3    0.52    0.92
 -17  -3  -3    1.92    1.13
 -17   3   3    1.78    0.94
 -17   3   3    0.75    1.07
  17  -3   3    2.06    1.86
  17   3  -3    0.08    1.08
 -17  -3  -3    1.22    1.10
  17   4   3   16.09    2.76
  17  -4  -3   13.16    2.31
 -17  -4   3   12.64    2.35
 -17   4  -3   15.38    3.08
 -17   4  -3   13.80    2.36
  17   4   3   17.63    2.36
  17  -4  -3    8.48    2.25
  17  -4   3   17.85    2.48
 -17   4   3   15.40    2.40
 -17  -4  -3   11.01    2.29
  17   4  -3   12.34    2.45
  17   4  -3   16.64    2.46
 -17   5  -3   11.76    1.86
 -17  -5   3    9.38    1.83
  17  -5  -3   10.35    1.83
  17   5  -3    6.90    1.70
 -17   5   3    8.92    1.70
 -17  -5  -3    6.50    1.74
  17  -5   3    9.65    1.78
  17  -6  -3    3.19    1.10
 -17  -6   3    1.99    0.90
 -17   6  -3    1.49    0.86
  17  -6   3    2.77    1.04
 -17   6   3    2.43    0.95
 -17  -6  -3    2.54    1.04
  17   6  -3    3.80    1.07
  18   0   3   -0.16    0.72
  18   1   3   14.02    2.12
 -18  -1  -3   12.03    2.15
  18  -1   3   13.56    2.17
 -18  -2   3    2.26    0.90
  18   2   3   -0.57    0.68
 -18  -2  -3    0.45    0.85
 -18   2   3    0.56    0.78
  18  -2   3    1.32    0.83
 -18   3  -3    0.87    0.80
 -18  -3   3    0.15    0.69
  18   3   3    0.63    0.94
  18  -3   3    1.40    0.75
 -18   3   3   -0.68    0.69
 -18  -3  -3    0.75    0.80
 -18  -4   3    3.49    0.95
 -18   4  -3    1.08    0.80
 -18   4   3    2.59    0.88
 -18  -4  -3    0.59    0.75
  18  -4   3    1.93    0.86
   0   0  -4    1.60    0.70
   0   0   4    2.39    1.64
   0   0  -4    3.65    2.18
   0   0  -4    1.56    0.55
   0  -1   4    0.12    0.75
   0  -1  -4   -3.17    2.54
   0  -1  -4   -0.12    3.56
   0   1  -4    1.11    1.17
   0  -1  -4   -0.20    0.44
   0  -1  -4   -0.72    0.39
   0   1  -4   -0.14    0.16
   0   1  -4   -0.64    0.41
   0  -2  -4   11.11    2.14
   0   2  -4    9.08    1.78
   0   2  -4   12.22    1.59
   0  -2  -4    8.78    1.57
   0  -2  -4   11.64    1.49
   0  -2  -4   11.64    2.24
   0  -2   4   10.96    1.72
   0   3   4   -0.16    0.36
   0  -3  -4    0.14    0.66
   0   3  -4   -0.15    0.38
   0   3   4    0.01    0.84
   0  -3   4    0.35    0.69
   0   3  -4   -0.06    0.55
   0  -3  -4    1.02    1.04
   0   3  -4    0.23    0.78
   0   4   4  295.37   31.79
   0   4  -4  299.98   31.50
   0   4  -4  280.39   31.77
   0  -4  -4  290.74   31.80
   0  -4   4  300.11   31.73
   0  -4  -4  296.59   31.76
   0   4  -4  303.80   31.60
   0   4   4  282.87   31.36
   0   5   4   -1.12    0.73
   0   5  -4   -0.85    0.51
   0   5  -4    0.77    1.00
   0  -5   4   -0.87    0.73
   0   5  -4   -0.21    0.61
   0  -5  -4   -1.02    0.78
   0  -5  -4    0.13    0.83
   0   6   4    8.49    1.67
   0   6  -4    4.80    1.16
   0  -6  -4    7.70    1.77
   0   6  -4    6.37    1.66
   0  -6   4    5.19    1.50
   0  -6  -4    2.75    1.35
   0   7   4   -0.85    0.94
   0  -7  -4   -1.29    0.76
   0  -7  -4   -0.95    0.88
   0   7  -4   -0.17    0.93
   0  -7   4    0.73    0.92
   0  -8   4   69.59    8.72
   0   8  -4   60.39    9.45
   0   8  -4   71.87    8.38
   0  -8   4   78.86    8.43
   0   8  -4   59.45    8.46
   0   8   4   64.10    8.17
   0  -8  -4   72.14    8.43
   0  -8  -4   69.96    8.60
   0  -8  -4   68.90    8.47
   0  -8  -4   69.75    8.60
   0  -8  -4   64.57    8.36
   0  -8   4   62.28    8.24
   0   9   4   -0.39    1.35
   0  -9   4    3.32    1.81
   0   9  -4   -2.85    1.73
   0  -9  -4   -1.24    1.37
   0  -9  -4   -0.78    1.53
   0  -9  -4   -0.74    1.54
   0  -9   4    1.15    1.42
   0  -9  -4   -0.12    1.40
   0  -9   4    0.48    2.27
   0   9  -4    0.50    1.48
   0  -9  -4    0.20    1.79
   0   9  -4   -1.84    1.42
   0 -10   4    0.73    3.00
   0 -10   4    4.84    2.08
   0  10  -4    2.06    2.07
   0 -10  -4    1.43    1.84
   0 -10  -4    1.45    2.22
   0  10   4    1.19    1.71
   0 -10  -4   -0.73    1.93
   0 -10  -4    3.30    2.60
   0  10  -4    6.70    2.60
   0 -10   4    3.42    2.18
   0 -10  -4    3.63    2.94
   0 -11  -4   -2.38    3.55
   0 -11  -4    0.21    2.55
   0 -11   4    0.86    2.20
   0 -11  -4   -1.11    2.95
   0 -11  -4   -1.33    3.36
   0 -11  -4   -1.26    3.14
   0 -11  -4    1.77    1.90
   0  11  -4    0.67    2.31
   0  11  -4   -0.87    2.23
   0 -11  -4   -0.09    1.90
   0 -11   4   -3.01    2.04
   0 -12  -4    2.85    3.74
   0 -12  -4    6.33    3.67
   0 -12  -4    3.50    3.98
   0  12  -4    4.56    2.88
   0 -12   4    6.32    3.40
   0 -12  -4    6.24    3.35
   0 -12  -4    2.53    4.29
   0  12   4    5.28    2.91
   0 -12   4    8.22    3.48
   0 -12  -4    3.44    3.21
   0  12  -4    4.69    3.31
   0  13   4    0.76    2.89
   0 -13  -4   -3.42    2.57
   0  13  -4    3.81    2.55
   0 -13  -4   -3.01    4.02
   0 -13  -4   -1.39    3.29
   0 -13  -4   -0.01    3.67
   0 -13  -4   -1.88    4.04
   0  13  -4    2.01    3.80
   0  13   4    2.19    2.92
   0 -13   4    4.21    3.39
   0 -13   4   -1.65    2.84
   0 -14   4    3.94    3.79
   0  14  -4    1.31    2.57
   0  14  -4   -6.01    3.82
   0 -14  -4   -1.61    2.75
   0  14   4    4.16    2.97
   0 -14   4    4.68    3.78
   0  14   4    0.64    3.03
   0 -14  -4    7.96    4.50
   0 -14  -4    0.21    5.47
   0 -15   4    1.53    3.62
   0  15  -4    1.17    2.89
   0 -15  -4    1.34    4.25
   0  15  -4   -2.07    4.46
   0  15   4    1.52    2.93
   0 -15  -4    1.33    6.63
   0  15   4    2.81    3.23
   0 -15  -4    3.86    4.74
   0 -15  -4    4.98    5.32
   0 -15   4    1.67    5.06
   0  16   4    3.57    3.43
   0  16  -4    0.29    2.61
   0 -16   4    7.06    4.03
  -1   0  -4   30.58    5.02
  -1   0  -4   29.95    3.28
  -1   0  -4   25.79    4.40
   1   0  -4   27.30    3.28
   1   0  -4   29.58    3.24
  -1   0   4   29.76    3.37
  -1   0   4   28.88    3.28
   1   0  -4   30.00    5.08
   1   0   4   26.64    3.24
  -1   1  -4    3.40    1.18
   1  -1  -4    7.91    3.16
  -1   1  -4    4.34    0.91
  -1  -1   4    5.29    0.91
   1  -1  -4    6.90    0.99
   1  -1  -4    6.26    2.06
  -1  -1  -4    7.06    3.22
   1  -1   4    7.82    1.65
  -1  -1  -4    6.87    1.01
  -1   1   4    5.64    0.93
  -1  -1  -4    5.97    0.91
   1   1  -4    5.58    0.86
   1   1  -4    5.34    2.11
   1   1  -4    4.21    0.89
  -1  -1  -4    2.80    2.07
   1  -1   4    4.69    1.91
   1  -2  -4    6.29    1.34
  -1   2  -4    5.33    1.12
  -1  -2   4    5.07    0.94
   1   2   4    4.54    1.08
   1  -2  -4    2.95    2.04
  -1   2  -4    5.46    0.90
   1  -2  -4    3.75    0.87
  -1   2   4    4.51    0.77
  -1  -2  -4    4.15    0.93
   1  -2   4    4.06    0.57
   1   2  -4    2.12    1.30
   1   2  -4    3.78    0.85
  -1  -2  -4    4.29    0.73
   1  -2   4    4.17    1.28
   1   2  -4    4.38    1.36
  -1  -2  -4    8.57    2.07
   1   3   4   25.60    3.06
  -1  -3   4   24.77    2.93
  -1   3  -4   21.06    3.03
  -1  -3   4   25.86    3.02
   1  -3  -4   22.90    3.08
   1  -3  -4   27.65    3.18
  -1   3  -4   25.28    2.97
   1  -3   4   27.76    3.28
   1  -3   4   24.59    2.76
  -1   3   4   25.06    2.83
   1   3  -4   25.05    3.00
  -1  -3  -4   24.11    3.09
  -1   3   4   24.52    3.68
[truncated: 1,896,281 more chars]
