# Supplementary material for: Crystallographic workshops – a primer and perspective from Whitworth University’s Summer Crystallography Institute
Source: Acta Crystallogr E Crystallogr Commun. 2026 Feb 3;82(Pt 3):313–9. doi: 10.1107/S2056989026000939 (PMC12961664; doi:10.1107/S2056989026000939)
Supplement: Supplementary file 1 [file e-82-00313-sup2.zip › Practice Data Sets/SCI06/SCI06.hkl]

   0   0  -2  136.11    3.96
   0   0  -2  133.20    4.00
   0   0   2  138.18    3.85
   0   0   2  135.41    4.02
   0   0  -3    0.52    0.17
   0   0  -3   -0.10    0.25
   0   0   3    0.15    0.07
   0   0  -4   43.85    1.35
   0   0   4   46.43    1.40
   0   0  -4   45.02    1.64
   0   0  -4   46.01    1.67
   0   0  -4   42.92    1.37
   0   0   5   -0.03    0.19
   0   0  -5    0.12    0.11
   0   0  -5    0.17    0.14
   0   0   5    0.45    0.28
   0   0  -5    0.40    0.39
   0   0  -5    1.63    0.61
   0   0  -6  265.68    7.50
   0   0  -6  262.14    7.60
   0   0  -6  269.38    7.57
   0   0  -6  260.58    7.64
   0   0   6  268.28    7.65
   0   0  -6  261.29    7.62
   0   0  -7   -0.16    0.14
   0   0  -7   -0.15    0.15
   0   0  -7    0.23    0.29
   0   0  -7   -0.02    0.15
   0   0   7   -0.02    0.30
   0   0  -8   10.19    0.44
   0   0  -8    9.58    0.52
   0   0   8   10.27    0.52
   0   0   8    9.53    0.56
   0   0  -8   10.05    0.52
   0   0   9   -0.11    0.13
   0   0  -9    0.17    0.13
   0   0  -9   -0.13    0.18
   0  -1   0   -0.02    0.02
   0   1  -1    0.03    0.05
   0   1   1    0.05    0.07
   0   1  -1    0.00    0.02
   0  -1   1    0.02    0.04
   0  -1   1    0.03    0.02
   0  -1  -1    0.12    0.07
   0  -1  -1    0.07    0.08
   0   1  -2   -0.08    0.22
   0   1   2    0.14    0.13
   0   1  -2    0.02    0.08
   0  -1  -2    0.01    0.13
   0  -1   2    0.33    0.13
   0  -1  -2    0.29    0.12
   0   1   3   -0.10    0.06
   0   1  -3    0.02    0.14
   0   1  -3   -0.26    0.26
   0  -1  -3    0.10    0.12
   0  -1   3    0.03    0.07
   0  -1  -3    0.07    0.17
   0   1  -4   -0.05    0.44
   0   1  -4    0.34    0.09
   0   1   4   -0.10    0.11
   0   1  -4    0.34    0.12
   0  -1  -4   -0.04    0.11
   0  -1   4    0.10    0.13
   0  -1  -4   -0.02    0.21
   0  -1  -4    0.37    0.27
   0  -1  -4    0.03    0.07
   0   1   5   -0.13    0.25
   0   1  -5    0.00    0.08
   0   1  -5    0.17    0.10
   0   1  -5    0.02    0.10
   0   1  -5   -0.22    0.27
   0   1  -5    0.33    0.32
   0   1   5    0.24    0.28
   0   1  -5    1.09    0.74
   0   1  -5    0.16    0.13
   0  -1  -5    0.24    0.14
   0  -1  -5   -0.09    0.13
   0  -1  -5   -0.19    0.43
   0  -1  -5   -0.02    0.11
   0  -1  -5   -0.21    0.20
   0  -1  -5   -0.08    0.10
   0  -1   5    0.03    0.18
   0   1  -6    0.00    0.13
   0   1  -6    0.00    0.10
   0   1  -6    0.09    0.11
   0   1  -6   -0.09    0.13
   0   1   6    0.02    0.21
   0   1  -6   -0.27    0.22
   0  -1  -6   -0.05    0.15
   0  -1   6    0.04    0.18
   0  -1  -6   -0.06    0.85
   0  -1   6    0.11    0.19
   0  -1  -6    0.09    0.15
   0  -1  -6    0.15    0.13
   0  -1  -6   -0.08    0.15
   0  -1  -6   -0.23    0.19
   0   1  -7    0.25    0.24
   0   1   7   -0.05    0.23
   0   1  -7   -0.08    0.12
   0   1  -7   -0.12    0.13
   0   1  -7    0.11    0.25
   0   1  -7   -0.02    0.14
   0  -1  -7    0.06    0.16
   0  -1  -7    0.06    0.21
   0  -1   7    0.05    0.32
   0  -1  -7    0.14    0.17
   0  -1  -7    0.19    0.17
   0   1   8   -0.07    0.18
   0   1  -8   -0.02    0.14
   0   1  -8    0.00    0.22
   0   1  -8    0.04    0.12
   0   1  -8    0.09    0.17
   0  -1  -8   -0.26    0.17
   0  -1  -8    0.11    0.17
   0  -1  -8    0.34    0.15
   0  -1  -8   -0.15    0.20
   0  -1   8    0.05    0.16
   0   1   9   -0.07    0.15
   0   1  -9   -0.10    0.16
   0   1  -9    0.08    0.11
   0  -1  -9    0.09    0.18
   0  -1   9    0.05    0.12
   0  -2   0  257.66    7.25
   0  -2   1  791.68   22.25
   0   2   2  725.98   20.41
   0   2  -2  734.77   20.37
   0  -2  -2  674.60   20.23
   0  -2  -2  720.50   20.36
   0  -2   2  738.49   20.33
   0  -2  -2  729.65   20.33
   0   2  -3   41.77    1.23
   0   2  -3   39.89    1.44
   0  -2  -3   40.72    1.44
   0  -2  -3   41.19    1.40
   0   2  -4  100.74    3.25
   0   2  -4   95.11    3.31
   0   2  -4  102.82    2.93
   0   2  -4  101.41    2.95
   0   2   4  103.40    3.01
   0  -2  -4   98.30    3.32
   0  -2  -4  103.66    2.97
   0  -2  -4  101.88    3.21
   0  -2  -4  100.48    2.99
   0   2  -5    9.11    0.40
   0   2   5    9.40    0.64
   0   2   5    8.98    0.62
   0   2  -5    8.46    0.88
   0   2  -5    8.18    0.68
   0   2  -5    8.95    0.41
   0   2  -5    9.12    0.36
   0   2  -5    9.32    0.39
   0  -2   5    9.45    0.49
   0  -2  -5    9.16    0.82
   0  -2   5    8.37    0.56
   0  -2  -5   10.10    0.56
   0  -2  -5    9.26    0.44
   0  -2   5    9.67    0.48
   0  -2  -5    8.53    0.46
   0  -2  -5    8.92    0.46
   0   2   6    2.47    0.34
   0   2  -6    2.83    0.40
   0   2  -6    2.52    0.20
   0   2  -6    1.89    0.37
   0   2  -6    2.57    0.25
   0   2  -6    2.30    0.22
   0  -2  -6    2.75    0.30
   0  -2  -6    2.69    0.30
   0  -2   6    2.71    0.32
   0  -2   6    2.28    0.29
   0  -2  -6    3.16    0.86
   0  -2  -6    2.25    0.28
   0  -2  -6    2.69    0.33
   0   2  -7    0.45    0.29
   0   2   7    0.30    0.26
   0   2  -7    0.26    0.14
   0   2  -7    0.33    0.13
   0   2  -7    0.21    0.10
   0   2  -7    0.30    0.15
   0  -2   7    0.31    0.18
   0  -2  -7    0.34    0.20
   0  -2  -7    0.21    0.19
   0  -2  -7    0.17    0.16
   0  -2  -7    0.33    0.19
   0  -2  -7    0.31    1.40
   0   2  -8    0.35    0.17
   0   2  -8    0.43    0.18
   0   2  -8    0.46    0.12
   0   2   8    0.26    0.18
   0   2  -8    0.35    0.12
   0   2  -8    0.89    0.30
   0  -2  -8    0.35    0.22
   0  -2   8    0.49    0.17
   0  -2  -8    0.48    0.18
   0  -2  -8    0.48    0.19
   0  -2  -8    0.42    0.17
   0   2   9   -0.15    0.19
   0   2  -9    0.48    0.11
   0  -2   9    0.46    0.13
   0  -3   0    0.04    0.05
   0   3   1   -0.11    0.08
   0   3  -1    0.01    0.06
   0   3  -1    0.04    0.06
   0  -3  -1    0.04    0.04
   0  -3   1   -0.09    0.16
   0  -3   1   -0.09    0.07
   0  -3   1   -0.10    0.05
   0   3  -2    0.09    0.10
   0   3   2   -0.07    0.23
   0  -3   2   -0.05    0.11
   0  -3  -2    0.03    0.10
   0  -3   2    0.25    0.38
   0  -3  -2   -0.09    0.13
   0  -3   2    0.05    0.07
   0   3  -3   -0.04    0.14
   0  -3  -3   -0.14    0.15
   0  -3  -3   -0.02    0.10
   0  -3   3    0.07    0.08
   0  -3  -3   -0.05    0.17
   0   3  -4   -0.22    0.25
   0   3  -4    0.06    0.08
   0   3   4    0.09    0.14
   0  -3  -4   -0.21    0.14
   0  -3  -4    0.29    0.27
   0  -3   4    0.04    0.10
   0  -3  -4    0.08    0.10
   0   3  -5   -0.13    0.13
   0   3   5    0.20    0.30
   0   3  -5    0.18    0.10
   0   3  -5   -0.04    0.11
   0   3  -5    0.08    0.11
   0   3  -5   -0.01    0.48
   0   3   5   -0.05    0.37
   0  -3  -5   -0.06    0.19
   0  -3  -5   -0.08    0.18
   0  -3  -5    0.04    0.15
   0  -3  -5    0.44    0.27
   0  -3   5    0.02    0.15
   0  -3  -5    0.73    0.45
   0  -3   5   -0.39    0.23
   0  -3  -5   -0.05    0.12
   0  -3   5   -0.50    0.30
   0  -3   5   -0.28    0.14
   0   3  -6    0.00    0.10
   0   3  -6    0.14    0.09
   0   3  -6    0.13    0.12
   0   3  -6   -0.13    0.37
   0   3   6   -0.09    0.31
   0   3  -6    0.04    0.11
   0  -3  -6   -0.09    0.18
   0  -3  -6   -0.02    0.17
   0  -3  -6    0.11    0.27
   0  -3   6    0.09    0.14
   0  -3  -6   -0.18    0.67
   0  -3   6   -0.57    0.37
   0  -3  -6   -0.08    0.16
   0  -3  -6    0.04    0.18
   0   3  -7   -0.07    0.09
   0   3  -7   -0.01    0.13
   0   3  -7   -0.04    0.12
   0   3  -7   -0.06    0.10
   0   3  -7    0.55    0.38
   0   3   7    0.06    0.29
   0  -3  -7    0.10    0.17
   0  -3  -7    0.26    0.18
   0  -3  -7    0.12    0.16
   0  -3   7   -0.02    0.15
   0  -3  -7    0.02    0.20
   0  -3   7    0.03    0.37
   0   3  -8    0.16    0.14
   0   3   8    0.31    0.26
   0   3  -8   -0.43    0.43
   0   3  -8   -0.02    0.16
   0   3  -8   -0.20    0.09
   0  -3   8   -0.11    0.14
   0  -3  -8    0.33    0.20
   0  -3  -8    0.07    0.19
   0  -3  -8   -0.27    0.22
   0  -3  -8   -0.18    0.26
   0  -4   0   20.40    0.66
   0   4  -1   71.22    2.10
   0   4  -1   69.11    2.07
   0   4   1   71.44    2.15
   0  -4   1   72.25    2.08
   0  -4  -1   67.64    2.11
   0  -4  -1   71.31    2.07
   0   4  -2  109.30    3.28
   0   4   2  107.70    3.40
   0  -4   2  113.12    3.22
   0  -4   2  115.50    3.22
   0  -4  -2  106.86    3.28
   0  -4  -2  113.76    3.32
   0  -4   2  105.08    3.34
   0   4  -3  486.24   13.93
   0  -4   3  513.28   13.78
   0  -4  -3  477.06   13.78
   0  -4  -3  473.79   13.81
   0  -4  -3  504.43   13.96
   0  -4   3  463.89   14.05
   0   4  -4    8.31    0.37
   0   4   4    8.89    0.50
   0   4  -4    8.97    0.72
   0  -4   4    9.46    0.46
   0  -4  -4    8.89    0.46
   0  -4  -4    7.93    0.44
   0  -4  -4    9.97    0.54
   0  -4   4    8.05    0.58
   0  -4  -4    8.64    0.66
   0  -4   4    8.36    0.50
   0  -4  -4    9.09    0.57
   0   4   5   90.87    3.05
   0   4  -5   97.00    2.77
   0   4  -5  101.16    2.84
   0   4   5   88.39    3.04
   0   4  -5   95.86    2.80
   0   4  -5  100.69    2.86
   0  -4   5   93.33    2.86
   0  -4   5   89.19    2.95
   0  -4  -5   95.28    2.91
   0  -4  -5  101.00    2.96
   0  -4  -5   96.96    2.86
   0  -4   5   93.24    2.85
   0  -4   5   97.32    2.96
   0  -4  -5   98.76    3.30
   0  -4  -5   97.78    2.91
   0  -4   5   93.59    2.82
   0  -4  -5   99.74    2.99
   0  -4  -5   93.43    2.87
   0   4  -6    0.14    0.12
   0   4  -6    0.04    0.11
   0   4  -6    0.15    0.09
   0   4  -6   -0.12    0.12
   0   4   6   -0.51    0.40
   0  -4   6    0.08    0.13
   0  -4  -6   -1.44    0.65
   0  -4   6    0.38    0.26
   0  -4  -6   -0.12    0.23
   0  -4   6    0.01    0.18
   0  -4   6   -0.04    0.21
   0  -4  -6   -0.23    0.17
   0  -4  -6   -0.11    0.15
   0  -4  -6    0.12    0.16
   0  -4  -6    0.17    0.26
   0   4  -7   11.92    0.52
   0   4  -7   12.00    0.45
   0   4  -7   12.08    0.53
   0   4   7   12.97    0.81
   0   4  -7   12.41    0.51
   0  -4  -7   12.22    0.60
   0  -4  -7   12.49    0.67
   0  -4  -7   12.39    0.60
   0  -4   7   13.25    0.57
   0  -4  -7   12.06    0.65
   0   4  -8    2.01    0.16
   0   4   8    1.92    0.36
   0   4  -8    1.93    0.19
   0   4  -8    1.78    0.23
   0   4  -8    1.93    0.23
   0  -4   8    1.96    0.23
   0  -4   8    2.11    0.23
   0  -4  -8    1.69    0.32
   0  -4  -8    1.43    0.26
   0  -5   0    0.03    0.06
   0   5   1   -0.04    0.18
   0   5  -1   -0.12    0.17
   0  -5  -1   -0.02    0.06
   0  -5   1    0.04    0.06
   0   5  -2   -0.06    0.13
   0   5   2    0.24    0.37
   0   5  -2    0.04    0.14
   0  -5   2   -0.36    0.32
   0  -5   2    0.01    0.08
   0  -5  -2   -0.04    0.15
   0   5  -3    0.04    0.23
   0  -5   3   -0.60    0.76
   0  -5  -3   -0.06    0.21
   0  -5  -3    0.03    0.14
   0  -5   3    0.01    0.11
   0   5  -4   -0.67    0.45
   0   5  -4    0.12    0.21
   0   5   4    0.01    0.22
   0   5  -4    0.05    0.10
   0  -5  -4   -0.13    0.23
   0  -5   4    0.19    0.16
   0  -5   4   -0.04    0.19
   0  -5  -4    0.10    0.22
   0  -5  -4    0.09    0.18
   0  -5   4   -0.05    0.24
   0  -5  -4   -0.15    0.19
   0  -5  -4    0.04    0.39
   0  -5   4    0.21    0.18
   0  -5  -4    0.10    0.20
   0   5  -5    0.12    0.10
   0   5  -5    0.18    0.12
   0  -5  -5   -0.12    0.17
   0  -5  -5    0.10    0.20
   0  -5   5   -0.24    0.15
   0  -5   5    0.21    0.21
   0  -5   5   -0.07    0.21
   0  -5   5   -0.19    0.22
   0  -5  -5   -0.65    0.40
   0  -5  -5   -0.11    0.23
   0  -5  -5    0.90    0.47
   0  -5  -5   -0.04    0.17
   0  -5  -5    0.13    0.21
   0   5  -6   -0.03    0.10
   0   5  -6    0.10    0.13
   0   5   6   -0.14    0.51
   0   5  -6   -0.07    0.09
   0   5  -6    0.11    0.11
   0  -5   6   -0.33    0.32
   0  -5  -6   -0.26    0.16
   0  -5  -6   -0.25    0.21
   0  -5  -6   -0.12    0.19
   0  -5   6    0.58    0.24
   0  -5   6   -0.22    0.19
   0  -5   6   -0.10    0.14
   0  -5  -6   -0.06    0.20
   0  -5   6    0.00    0.17
   0   5  -7   -0.07    0.08
   0   5  -7   -0.17    0.11
   0   5  -7    0.03    0.11
   0   5  -7    0.13    0.13
   0  -5  -7    0.01    0.23
   0  -5  -7    0.07    0.20
   0  -5   7    0.09    0.14
   0   5  -8    0.06    0.07
   0   5  -8    0.06    0.13
   0   5  -8   -0.02    0.09
   0  -5   8    0.32    0.23
   0  -5   8    0.14    0.12
   0  -5   8    0.05    0.13
   0  -5  -8    0.11    0.16
   0  -5  -8   -0.07    0.21
   0  -6   0    0.06    0.07
   0  -6  -1  263.87    7.66
   0  -6   1  273.11    7.68
   0   6  -2  104.16    3.08
   0  -6  -2  106.89    3.20
   0  -6  -2  101.81    3.22
   0  -6   2  108.38    3.14
   0  -6   3   31.68    1.13
   0  -6  -3   33.58    1.31
   0  -6  -3   32.04    1.24
   0  -6  -3   31.26    1.15
   0  -6   3   36.12    1.31
   0  -6   3   31.04    1.17
   0  -6  -3   34.28    1.20
   0  -6  -3   32.48    1.20
   0  -6   3   31.74    1.15
   0   6  -4    1.19    0.16
   0   6   4    0.93    0.33
   0   6  -4    0.78    0.23
   0  -6   4    1.04    0.55
   0  -6  -4    1.31    0.25
   0  -6   4    0.80    0.21
   0  -6   4    1.16    0.21
   0  -6  -4    0.83    0.22
   0  -6  -4    1.61    0.38
   0  -6  -4    1.30    0.26
   0  -6   4    1.19    0.23
   0  -6   4    0.92    0.26
   0  -6  -4    0.89    0.24
   0  -6   4    0.95    0.19
   0  -6  -4    1.06    0.27
   0   6  -5    0.60    0.16
   0   6  -5    0.94    0.14
   0   6  -5    0.98    0.15
   0  -6  -5    1.12    0.25
   0  -6  -5    1.35    0.44
   0  -6  -5    0.84    0.23
   0  -6   5    0.49    0.28
   0  -6   5    0.67    0.20
   0  -6   5    0.65    0.16
   0  -6  -5    0.75    0.26
   0  -6  -5    0.72    0.20
   0  -6   5    0.75    0.24
   0  -6   5    0.83    0.17
   0  -6  -5    0.68    0.22
   0   6  -6    4.14    0.29
   0   6  -6    4.51    0.28
   0   6  -6    4.45    0.23
   0   6  -6    4.59    0.30
   0  -6   6    4.74    0.30
   0  -6   6    3.79    0.37
   0  -6   6    4.25    0.39
   0  -6  -6    4.51    0.46
   0  -6  -6    3.70    0.38
   0  -6   6    3.16    0.49
   0  -6   6    4.33    0.32
   0  -6  -6    4.35    0.47
   0   6  -7   35.69    1.18
   0   6  -7   35.63    1.17
   0   6  -7   36.90    1.10
   0   6  -7   36.21    1.15
   0  -6   7   36.34    1.13
   0  -6  -7   36.02    1.35
   0  -6   7   36.61    1.18
   0  -6   7   36.17    1.20
   0  -6  -7   35.39    1.34
   0   6  -8    4.20    0.23
   0   6  -8    3.49    0.27
   0   6  -8    3.90    0.19
   0  -6  -8    3.65    0.30
   0  -6   8    4.08    0.24
   0  -7   0    0.06    0.10
   0  -7  -1    0.18    0.27
   0  -7  -1    0.11    0.10
   0  -7   1    0.21    0.24
   0  -7   1   -0.17    0.11
   0  -7  -1    0.41    0.32
   0  -7   1    0.16    0.28
   0  -7   2   -0.01    0.12
   0  -7   2   -0.09    0.22
   0  -7  -2   -0.56    0.31
   0  -7   2    0.09    0.31
   0  -7   2    0.13    0.24
   0  -7   3   -0.06    0.19
   0  -7   3   -0.02    0.16
   0  -7   3   -0.11    0.23
   0  -7  -3   -0.03    0.29
   0  -7  -3    0.25    0.27
   0  -7   3    0.37    0.38
   0  -7  -3   -0.10    0.20
   0  -7   3    0.21    0.16
   0  -7  -3   -0.01    0.25
   0  -7  -3   -0.03    0.23
   0  -7   3    0.45    0.25
   0  -7  -3    0.52    0.27
   0   7  -4   -0.16    0.23
   0   7  -4    0.13    0.12
   0  -7  -4   -0.09    0.25
   0  -7   4    0.08    0.14
   0  -7   4   -0.40    0.20
   0  -7  -4    0.02    0.23
   0  -7   4   -0.37    0.45
   0  -7  -4    0.17    0.21
   0  -7   4    0.18    0.17
   0  -7   4   -0.38    0.21
   0   7  -5   -0.20    0.19
   0   7  -5   -0.07    0.15
   0   7  -5    0.09    0.12
   0  -7   5    0.21    0.13
   0  -7  -5   -0.03    0.32
   0  -7   5   -0.21    0.44
   0  -7   5    0.09    0.16
   0  -7   5    0.00    0.20
   0  -7  -5   -0.32    0.25
   0  -7   5   -0.25    0.16
   0  -7  -5   -0.25    0.17
   0  -7  -5   -0.17    0.35
   0  -7   5    0.09    0.28
   0   7  -6   -0.08    0.11
   0   7  -6    0.08    0.08
   0   7  -6   -0.10    0.13
   0   7  -6    0.01    0.12
   0  -7  -6    0.02    0.17
   0  -7   6    0.59    0.42
   0  -7  -6    0.00    0.25
   0  -7   6   -0.38    0.16
   0  -7  -6   -0.17    0.30
   0  -7   6   -0.03    0.13
   0  -7   6    0.03    0.18
   0  -7   6   -0.10    0.15
   0  -7  -6   -0.04    0.20
   0   7  -7    0.05    0.11
   0   7  -7   -0.14    0.15
   0   7  -7    0.02    0.12
   0   7  -7    0.03    0.07
   0  -7   7   -0.31    0.15
   0  -7   7    0.05    0.16
   0  -7   7    0.00    0.13
   0  -7  -7   -0.17    0.17
   0  -8   0   50.20    1.68
   0  -8   0   49.91    1.60
   0  -8   0   48.01    1.66
   0  -8   0   49.06    1.55
   0  -8   0   50.24    1.71
   0  -8   1    7.34    0.50
   0  -8  -1    7.94    0.57
   0  -8  -1    7.49    0.58
   0  -8  -1    7.55    0.61
   0  -8   1    6.65    0.59
   0  -8   1    7.17    0.43
   0  -8   1    7.22    0.41
   0  -8  -1    6.86    0.40
   0  -8  -1    7.59    0.60
   0  -8   2    8.60    0.52
   0  -8  -2    8.53    0.56
   0  -8   2    9.51    0.45
   0  -8   2    9.13    0.58
   0  -8  -2    8.57    0.61
   0  -8   2    9.00    0.64
   0  -8   2    8.82    0.49
   0  -8   2    8.33    0.55
   0  -8   3   21.50    1.01
   0  -8  -3   24.34    0.98
   0  -8  -3   22.96    0.90
   0  -8   3   23.92    0.82
   0  -8   3   22.33    0.92
   0  -8   3   23.13    0.88
   0  -8  -3   22.14    0.87
   0  -8   3   20.73    0.81
   0  -8   3   22.04    0.90
   0  -8  -3   21.05    1.13
   0   8  -4    6.23    0.35
   0   8  -4    5.30    0.43
   0  -8   4    6.15    0.35
   0  -8   4    6.01    0.53
   0  -8   4    6.32    0.40
   0  -8   4    5.69    0.45
   0  -8   4    6.12    0.70
   0  -8  -4    6.30    0.45
   0  -8  -4    5.69    0.44
   0  -8  -4    7.26    0.52
   0  -8   4    5.90    0.40
   0  -8  -4    5.08    0.57
   0   8  -5    2.46    0.28
   0   8  -5    2.45    0.24
   0   8  -5    2.30    0.21
   0  -8   5    2.33    0.23
   0  -8  -5    2.41    0.32
   0  -8  -5    3.10    0.34
   0  -8  -5    2.18    0.39
   0  -8   5    3.27    0.33
   0  -8   5    2.62    0.32
   0  -8   5    2.47    0.29
   0  -8   5    2.87    0.55
   0  -8   5    2.35    0.28
   0   8  -6   11.07    0.47
   0   8  -6   11.62    0.41
   0   8  -6   11.49    0.48
   0   8  -6   11.53    0.49
   0  -8   6   11.70    0.52
   0  -8  -6   11.28    0.53
   0  -8  -6   11.91    0.58
   0  -8   6   11.82    0.45
   0  -8   6   11.47    0.55
   0   8  -7    0.21    0.12
   0   8  -7    0.02    0.06
   0  -8  -7    0.10    0.16
   0  -8   7    0.42    0.12
   0  -8   7    0.21    0.14
   0  -9   0   -0.15    0.14
   0  -9   0    0.06    0.43
   0  -9   0    0.23    0.22
   0  -9   0   -0.06    0.24
   0  -9   0   -0.07    0.21
   0  -9   0   -0.37    0.21
   0  -9   1    0.08    0.18
   0  -9   1    0.27    0.59
   0  -9  -1   -0.02    0.26
   0  -9  -1    0.01    0.31
   0  -9  -1    0.23    0.17
   0  -9   1    0.20    0.29
   0  -9   1   -0.25    0.16
   0  -9   2    0.08    0.15
   0  -9   2    0.52    0.29
   0  -9   2    0.04    0.21
   0  -9  -2    0.05    0.27
   0  -9   2   -0.09    0.18
   0  -9  -2    0.10    0.26
   0  -9  -2   -0.03    0.24
   0  -9   2    0.05    0.18
   0  -9  -3    0.11    0.26
   0  -9   3   -0.01    0.14
   0  -9   3   -0.14    0.24
   0  -9   3    0.01    0.15
   0  -9   3    0.05    0.20
   0  -9   3   -0.21    0.28
   0  -9  -3   -0.14    0.40
   0  -9  -3   -0.10    0.24
   0  -9  -3   -0.17    0.21
   0  -9   3    0.02    0.22
   0   9  -4   -0.18    0.14
   0  -9   4    0.05    0.12
   0  -9   4   -0.18    0.32
   0  -9   4    0.09    0.20
   0  -9   4   -0.23    0.18
   0  -9   4   -0.07    0.14
   0  -9  -4   -0.30    0.22
   0  -9  -4   -0.18    0.26
   0  -9  -4    0.02    0.19
   0   9  -5    0.08    0.11
   0   9  -5    0.03    0.19
   0   9  -5    0.03    0.13
   0  -9   5   -0.18    0.16
   0  -9   5    0.05    0.10
   0  -9  -5   -0.02    0.30
   0  -9  -5    0.01    0.16
   0  -9   5    0.14    0.13
   0  -9   5   -0.11    0.16
   0  -9  -5   -0.04    0.20
   0   9  -6   -0.06    0.11
   0   9  -6   -0.12    0.17
   0   9  -6    0.01    0.07
   0   9  -6    0.16    0.15
   0  -9  -6   -0.12    0.23
   0  -9   6    0.06    0.13
   0  -9   6    0.22    0.15
   0  -9   6    0.02    0.13
   0  -9   6    0.10    0.09
   0  -9  -6    0.28    0.17
   0   9  -7    0.07    0.06
   0  -9   7   -0.02    0.11
   0  -9  -7   -0.37    0.15
   0 -10   0   13.53    0.89
   0 -10   0   14.70    0.60
   0 -10   0   15.76    0.75
   0 -10   0   14.95    0.77
   0 -10   0   16.57    0.74
   0 -10  -1    9.14    0.62
   0 -10  -1    8.77    0.61
   0 -10   1    9.19    0.44
   0 -10  -1    8.47    0.57
   0 -10  -1    9.64    0.59
   0 -10   1    8.76    0.56
   0 -10   1    9.37    0.56
   0 -10   1    8.25    0.60
   0 -10   1    9.44    0.53
   0 -10   2   22.35    0.82
   0 -10   2   22.92    0.99
   0 -10  -2   24.04    1.02
   0 -10   2   22.59    0.95
   0 -10  -2   23.61    0.97
   0 -10   2   24.10    0.91
   0 -10   2   22.58    0.98
   0 -10  -2   25.00    1.01
   0 -10  -2   23.44    0.92
   0 -10   2   24.46    0.95
   0 -10  -3    0.10    0.35
   0 -10  -3   -0.03    0.21
   0 -10   3   -0.10    0.12
   0 -10   3   -0.03    0.14
   0 -10   3   -0.03    0.29
   0 -10  -3    0.20    0.23
   0 -10  -3   -0.06    0.28
   0 -10   3    0.35    0.25
   0  10  -4    1.18    0.18
   0  10  -4    1.35    0.20
   0 -10   4    0.95    0.23
   0 -10  -4    0.88    0.26
   0 -10   4    1.28    0.23
   0 -10   4    1.10    0.17
   0 -10   4    1.28    0.35
   0 -10   4    0.93    0.14
   0 -10  -4    1.04    0.21
   0 -10  -4    1.22    0.25
   0  10  -5   47.85    1.50
   0  10  -5   46.59    1.50
   0  10  -5   48.40    1.43
   0 -10   5   48.63    1.51
   0 -10   5   48.31    1.48
   0 -10   5   52.12    1.63
   0 -10  -5   48.72    1.58
   0 -10  -5   48.72    1.55
   0 -10  -5   48.48    1.60
   0 -10   5   48.13    1.58
   0  10  -6    0.94    0.10
   0  10  -6    0.57    0.13
   0 -10   6    0.74    0.14
   0 -10   6    0.75    0.10
   0 -10  -6    0.76    0.16
   0 -10   6    0.63    0.14
   0 -10   6    0.58    0.14
   0 -11   0    0.39    0.20
   0 -11   0   -0.19    0.20
   0 -11   0    0.08    0.20
   0 -11   0    0.05    0.26
   0 -11   1    0.03    0.28
   0 -11   1   -0.01    0.37
   0 -11  -1   -0.12    0.28
   0 -11  -1   -0.15    0.24
   0 -11  -1    0.11    0.30
   0 -11   1    0.22    0.20
   0 -11  -2    0.02    0.21
   0 -11   2   -0.29    0.31
   0 -11   2    0.02    0.17
   0 -11  -2   -0.21    0.23
   0 -11   2   -0.37    0.22
   0 -11   2    0.08    0.12
   0 -11  -2    0.30    0.23
   0 -11   2    0.08    0.14
   0 -11  -2   -0.27    0.21
   0 -11   3    0.27    0.25
   0 -11  -3    0.13    0.19
   0 -11   3    0.06    0.11
   0 -11   3    0.11    0.25
   0 -11  -3    0.15    0.22
   0 -11   3   -0.16    0.15
   0 -11  -3    0.21    0.20
   0 -11   3   -0.03    0.12
   0  11  -4   -0.28    0.13
   0  11  -4    0.05    0.17
   0 -11   4   -0.09    0.10
   0 -11   4    0.12    0.09
   0 -11  -4    0.00    0.18
   0 -11  -4   -0.14    0.14
   0 -11   4    0.00    0.15
   0 -11  -4   -0.30    0.20
   0 -11   4   -0.08    0.31
   0 -11   4   -0.15    0.19
   0  11  -5    0.17    0.08
   0  11  -5   -0.12    0.12
   0 -11  -5    0.07    0.12
   0 -11   5   -0.05    0.09
   0 -11   5   -0.05    0.13
   0 -11   5   -0.02    0.07
   0 -11  -5    0.00    0.15
   0 -11   5   -0.20    0.15
   0 -11  -5   -0.10    0.25
   0 -12   0   11.88    0.56
   0 -12   0   11.86    0.64
   0 -12   0   12.07    0.60
   0 -12   1   19.84    0.80
   0 -12  -1   16.67    1.13
   0 -12   1   19.27    0.67
   0 -12  -1   19.90    0.82
   0 -12  -1   19.37    0.76
   0 -12  -1   19.82    0.85
   0 -12   1   20.30    0.84
   0 -12   1   19.57    0.76
   0 -12   2   14.54    0.63
   0 -12  -2   14.59    0.81
   0 -12  -2   14.05    0.68
   0 -12   2   14.34    0.53
   0 -12  -2   13.93    0.63
   0 -12  -2   14.88    0.67
   0 -12   2   14.33    0.59
   0 -12   2   14.17    0.66
   0  12  -3   25.61    0.89
   0 -12   3   25.32    0.93
   0 -12  -3   26.16    0.90
   0 -12  -3   25.50    0.95
   0 -12   3   25.42    0.96
   0 -12   3   24.81    0.88
   0 -12  -3   29.47    1.07
   0 -12   3   25.44    0.85
   0  12  -4   -0.03    0.11
   0 -12   4    0.16    0.13
   0 -12   4    0.04    0.09
   0 -12   4   -0.01    0.08
   0 -12  -4    0.24    0.15
   0 -12  -4   -0.12    0.13
   0 -12  -4   -0.06    0.17
   0 -12   5    4.72    0.21
   0 -12   5    4.64    0.20
   0 -12  -5    4.23    0.27
   0 -12   5    4.54    0.25
   0 -13   0    0.00    0.11
   0 -13   0    0.03    0.14
   0 -13   0   -0.08    0.16
   0 -13   1    0.03    0.18
   0 -13  -1    0.21    0.13
   0 -13   1    0.24    0.16
   0 -13   1    0.15    0.11
   0  13   2    0.21    0.32
   0 -13  -2   -0.04    0.15
   0 -13   2    0.02    0.11
   0 -13  -2    0.09    0.16
   0 -13   2    0.08    0.12
   0 -13   2   -0.04    0.18
   0 -13  -2   -0.49    0.26
   0 -13  -2    0.33    0.29
   0 -13   2   -0.06    0.09
   0  13   3   -0.41    0.23
   0 -13   3    0.63    0.23
   0 -13   3   -0.06    0.09
   0 -13   3    0.06    0.08
   0 -13  -3   -0.08    0.14
   0 -13  -3   -0.24    0.13
   0 -13   3   -0.17    0.12
   0 -13   4   -0.11    0.11
   0 -13   4    0.01    0.07
   0 -13   4    0.02    0.07
   0 -13  -4   -0.03    0.12
   0 -14   0    2.38    0.20
   0 -14   0    2.11    0.22
   0 -14   0    2.15    0.25
   0 -14  -1    0.59    0.14
   0 -14   1    0.67    0.18
   0 -14   1    0.59    0.13
   0 -14  -1    0.54    0.15
   0 -14   1    0.71    0.12
   0 -14   2    0.75    0.10
   0 -14  -2    0.73    0.14
   0 -14   2    0.60    0.14
   0 -14  -2    0.73    0.15
   0 -14   2    0.87    0.19
   1   0  -9   -0.01    0.18
  -1   0   9    0.01    0.14
  -1   0   8    3.81    0.34
   1   0  -8    2.87    0.31
   1   0  -8    2.84    0.33
   1   0  -8    3.42    0.40
   1   0  -8    3.66    0.26
   1   0  -7   -0.06    0.22
   1   0  -7    0.03    0.15
   1   0  -7   -0.02    0.14
  -1   0   7    0.39    0.32
   1   0  -7   -0.07    0.15
   1   0  -7   -0.06    0.23
   1   0  -6    0.05    0.11
   1   0  -6    0.10    0.12
   1   0  -6    0.04    0.12
   1   0  -6   -0.15    0.21
   1   0  -6    0.01    0.14
  -1   0   6    0.21    0.17
   1   0  -6   -0.49    1.19
  -1   0   5   -0.58    0.28
   1   0  -5   -0.09    0.13
   1   0  -5    0.08    0.29
   1   0  -5    0.05    0.09
   1   0  -5    0.04    0.11
   1   0  -5    0.05    0.11
   1   0  -5   -0.07    0.51
  -1   0   5    0.09    0.19
   1   0  -4   35.45    1.12
   1   0  -4   36.24    1.39
   1   0  -4   36.19    1.10
  -1   0   4   35.60    1.17
   1   0  -3   -0.09    0.22
   1   0  -3    0.02    0.11
  -1   0   3   -0.02    0.06
   1   0  -3    0.06    0.06
   1   0  -2 1000.00   28.13
   1   0  -1    0.28    0.10
  -1   0   1    0.03    0.02
  -1   0   1    0.08    0.05
   1   0  -1    0.03    0.04
  -1   0   0   -0.01    0.01
   1   0   0    0.00    0.01
  -1   0  -1    0.15    0.09
   1   0   1    0.00    0.04
  -1   0  -1   -0.01    0.04
  -1   0  -2  951.86   26.78
  -1   0  -3    0.29    0.25
   1   0   3   -0.03    0.06
  -1   0  -3    0.06    0.06
  -1   0  -3    0.02    0.13
  -1   0  -4   35.87    1.45
  -1   0  -4   36.90    1.13
  -1   0  -4   36.25    1.44
   1   0   4   37.41    1.16
  -1   0  -4   36.11    1.14
  -1   0  -5   -0.06    0.08
  -1   0  -5   -0.01    0.14
   1   0   5   -0.21    0.27
  -1   0  -5    0.23    0.35
  -1   0  -5    0.02    0.30
  -1   0  -5   -0.05    0.10
  -1   0  -5    0.05    0.10
   1   0   5    0.33    0.18
  -1   0  -6   -0.02    0.13
  -1   0  -6   -0.08    0.24
  -1   0  -6    0.02    0.15
   1   0   6    0.24    0.20
  -1   0  -6    0.11    0.12
  -1   0  -6   -0.04    0.14
  -1   0  -7    0.05    0.14
   1   0   7   -0.09    0.31
  -1   0  -7    0.12    0.14
  -1   0  -7    0.17    0.23
  -1   0  -7   -0.07    0.13
  -1   0  -7    0.17    0.25
  -1   0  -8    2.70    0.32
  -1   0  -8    2.55    0.34
  -1   0  -8    3.23    0.27
  -1   0  -8    3.89    0.45
   1   0   9    0.00    0.13
  -1   0  -9    0.03    0.17
  -1   0  -9    0.03    0.12
  -1   1   9    2.93    0.30
   1   1  -9    3.10    0.29
   1   1  -9    3.35    0.22
  -1  -1   9    3.57    0.27
   1  -1  -9    2.56    0.33
  -1   1   8   23.15    0.90
   1   1  -8   23.57    0.87
   1   1  -8   22.47    0.86
   1   1  -8   22.12    0.88
   1   1  -8   21.89    0.78
  -1  -1   8   23.08    0.87
   1  -1  -8   22.68    0.88
   1  -1  -8   22.44    0.89
   1  -1  -8   22.14    0.86
   1  -1  -8   22.00    0.89
   1   1  -7    2.43    0.22
   1   1  -7    2.88    0.28
   1   1  -7    2.77    0.28
   1   1  -7    2.58    0.33
  -1   1   7    1.93    0.29
   1   1  -7    2.47    0.29
   1  -1  -7    2.66    0.30
  -1  -1   7    2.43    0.30
  -1  -1   7    2.08    0.38
   1  -1  -7    2.84    0.37
   1  -1  -7    2.65    0.31
   1  -1  -7    2.15    0.25
   1   1  -6    2.89    0.24
   1   1  -6    3.28    0.26
   1   1  -6    3.57    0.44
   1   1  -6    3.16    0.29
  -1   1   6    3.40    0.41
   1  -1  -6    2.43    0.29
   1  -1  -6    3.43    0.30
   1  -1  -6    3.71    0.90
   1  -1  -6    2.77    0.27
  -1  -1   6    3.49    0.34
   1  -1  -6    3.52    0.36
  -1  -1   6    3.40    0.38
   1  -1  -6    3.06    0.32
   1   1  -5    0.65    0.13
   1   1  -5    0.55    0.14
   1   1  -5    0.70    0.62
   1   1  -5    0.48    0.26
  -1   1   5   -0.19    0.48
   1   1  -5    0.64    0.14
  -1   1   5    0.90    0.24
   1   1  -5    0.60    0.11
   1  -1  -5    0.64    0.15
   1  -1  -5    0.47    0.14
  -1  -1   5    0.64    0.19
   1  -1  -5    0.46    0.15
  -1  -1   5    0.50    0.33
   1  -1  -5    1.00    0.45
   1  -1  -5    0.56    0.14
   1  -1  -5    0.64    0.20
   1   1  -4   10.35    0.39
  -1   1   4   10.21    0.47
   1   1  -4   10.09    0.41
   1   1  -4   12.46    0.84
   1   1  -4    9.55    0.63
   1  -1  -4   10.34    0.40
   1  -1  -4   10.03    0.42
   1  -1  -4   10.04    0.64
  -1  -1   4    9.92    0.46
   1   1  -3  201.34    6.18
   1   1  -3  212.72    6.21
   1  -1  -3  208.67    5.99
   1  -1  -3  220.84    6.18
  -1  -1   3  213.71    6.02
   1   1  -2  722.34   20.80
  -1   1   2  761.37   20.88
   1  -1  -2  714.76   20.83
  -1  -1   2  750.46   20.84
  -1   1   1   19.12    0.68
   1   1  -1   19.15    0.61
   1   1  -1   18.07    0.66
   1   1  -1   18.79    0.57
   1  -1  -1   19.29    0.62
  -1  -1   1   19.37    0.58
  -1  -1   1   19.27    0.63
   1   1   0   59.07    1.68
   1  -1   0   58.24    1.65
  -1  -1   0   56.56    1.65
  -1  -1   0   59.30    1.68
  -1   1  -1   18.64    0.61
   1   1   1   18.29    0.62
   1  -1   1   18.35    0.59
  -1  -1  -1   17.86    0.61
  -1  -1  -1   18.20    0.62
   1   1   2  775.51   20.66
  -1   1  -2  756.40   20.65
  -1   1  -2  704.99   20.58
  -1  -1  -2  731.10   20.59
  -1  -1  -2  760.63   20.65
   1  -1   2  711.29   20.46
   1  -1   2  736.50   20.60
  -1  -1  -2  664.92   20.48
  -1   1  -3  209.52    6.08
  -1   1  -3  207.19    6.27
  -1   1  -3  223.63    6.36
  -1  -1  -3  215.64    6.28
  -1  -1  -3  216.05    6.35
   1  -1   3  217.27    6.07
  -1   1  -4   10.22    0.41
  -1   1  -4    8.82    0.92
  -1   1  -4   10.24    0.38
   1   1   4   10.11    0.45
  -1   1  -4    9.05    0.65
   1  -1   4   10.03    0.40
  -1  -1  -4   10.29    0.70
  -1  -1  -4    9.76    0.43
  -1  -1  -4   10.32    0.40
  -1  -1  -4   10.28    0.66
  -1   1  -5    0.75    0.13
   1   1   5    0.84    0.35
  -1   1  -5    0.51    0.36
  -1   1  -5    0.53    0.13
  -1   1  -5    0.68    0.12
  -1   1  -5    0.89    0.34
   1   1   5    0.25    0.26
  -1   1  -5    0.64    0.15
  -1  -1  -5    0.54    0.14
  -1  -1  -5    0.83    0.19
  -1  -1  -5    0.65    0.50
  -1  -1  -5    0.41    0.22
  -1  -1  -5    0.70    0.41
  -1  -1  -5    0.56    0.14
   1  -1   5    0.82    0.22
  -1  -1  -5   -0.04    0.36
  -1  -1  -5    0.37    0.16
  -1   1  -6    3.02    0.23
  -1   1  -6    2.71    0.25
  -1   1  -6    3.20    0.39
  -1   1  -6    2.93    0.28
   1   1   6    3.24    0.36
  -1   1  -6    3.92    0.29
  -1  -1  -6    3.03    0.26
   1  -1   6    4.39    0.37
  -1  -1  -6    2.94    0.28
  -1  -1  -6    1.92    1.02
  -1  -1  -6    3.48    0.30
  -1  -1  -6    3.31    0.33
   1  -1   6    2.95    0.36
  -1  -1  -6    3.20    0.40
  -1   1  -7    2.72    0.29
  -1   1  -7    2.94    0.23
  -1   1  -7    2.08    0.24
   1   1   7    2.31    0.33
  -1   1  -7    2.76    0.28
  -1   1  -7    2.21    0.35
  -1  -1  -7    2.46    0.30
  -1  -1  -7    2.60    0.31
   1  -1   7    2.11    0.44
  -1  -1  -7    2.13    0.32
  -1  -1  -7    2.15    0.26
   1  -1   7    1.68    0.37
  -1   1  -8   20.96    0.85
  -1   1  -8   22.73    0.87
  -1   1  -8   23.03    0.80
   1   1   8   22.74    0.90
  -1   1  -8   21.58    0.90
  -1  -1  -8   24.14    0.99
  -1  -1  -8   21.94    0.89
  -1  -1  -8   23.29    0.91
  -1  -1  -8   22.20    0.80
   1  -1   8   22.58    0.87
   1  -1   8   22.60    0.81
  -1   1  -9    2.84    0.31
   1   1   9    3.25    0.30
  -1   1  -9    3.38    0.22
   1  -1   9    3.22    0.26
  -1  -1  -9    3.44    0.33
  -1   2   9    2.93    0.32
   1   2  -9    2.58    0.20
  -1  -2   9    2.59    0.23
  -1   2   8    0.27    0.22
   1   2  -8    0.21    0.11
   1   2  -8    0.24    0.15
   1   2  -8   -0.20    0.28
   1   2  -8   -0.03    0.16
   1  -2  -8    0.05    0.17
   1  -2  -8   -0.24    0.16
   1  -2  -8    0.10    0.15
   1  -2  -8   -0.17    0.21
  -1  -2   8    0.16    0.15
   1   2  -7    0.65    0.28
   1   2  -7    0.60    0.12
   1   2  -7    0.83    0.16
  -1   2   7    1.02    0.30
   1   2  -7    0.74    0.17
   1   2  -7    0.40    0.14
  -1  -2   7    1.11    0.21
  -1  -2   7    0.11    0.57
   1  -2  -7    0.89    0.22
   1  -2  -7    0.59    0.20
   1  -2  -7    0.64    0.18
   1  -2  -7   -0.27    1.26
   1  -2  -7    0.60    0.21
   1   2  -6   10.53    0.62
   1   2  -6    9.94    0.39
   1   2  -6    9.81    0.51
  -1   2   6   10.07    0.62
   1   2  -6    9.24    0.44
   1   2  -6   10.55    0.43
  -1  -2   6   10.10    0.59
   1  -2  -6    9.63    0.67
  -1  -2   6   11.40    0.54
   1  -2  -6   11.13    0.55
   1  -2  -6    9.45    0.50
   1  -2  -6    9.67    0.54
   1  -2  -6   10.25    0.49
   1  -2  -6    9.24    1.17
   1   2  -5    4.71    0.28
   1   2  -5    4.88    0.58
  -1   2   5    4.15    0.45
   1   2  -5    4.81    0.24
   1   2  -5    4.21    0.28
  -1   2   5    3.95    0.54
   1   2  -5    4.98    0.26
   1  -2  -5    4.49    0.38
   1  -2  -5    4.66    0.60
   1  -2  -5    4.30    0.35
   1  -2  -5    3.63    0.40
   1  -2  -5    4.28    0.34
   1  -2  -5    4.49    0.34
   1  -2  -5    5.19    0.49
  -1  -2   5    4.12    0.34
  -1  -2   5    4.14    0.39
   1  -2  -5    4.74    0.31
  -1  -2   5    4.09    0.45
  -1   2   4   54.87    1.65
   1   2  -4   49.07    1.98
   1   2  -4   57.77    1.88
   1   2  -4   49.47    1.54
   1  -2  -4   49.59    1.57
   1  -2  -4   48.17    1.59
   1  -2  -4   51.74    1.81
  -1   2   3   96.96    2.80
   1   2  -3   89.92    2.99
   1   2  -3   95.62    2.95
   1  -2  -3   95.10    2.91
  -1  -2   3   98.71    2.77
   1   2  -2  362.03   10.30
   1   2  -2  344.52   10.32
  -1   2   2  357.40   10.38
  -1  -2   2  353.71   10.19
  -1  -2   2  384.84   10.19
  -1  -2   2  365.34   10.31
   1  -2  -2  358.46   10.19
   1  -2  -2  366.06   10.27
   1   2  -1  131.87    3.78
  -1   2   1  134.45    3.85
   1   2  -1  140.79    3.81
  -1  -2   1  135.19    3.80
  -1  -2   1  129.04    3.79
   1  -2  -1  125.66    3.80
  -1  -2   1  134.91    3.78
   1   2   0   -0.01    0.06
   1  -2   0   -0.03    0.03
  -1  -2   0   -0.02    0.03
  -1   2  -1  131.41    3.74
   1  -2   1  134.18    3.70
  -1  -2  -1  133.48    3.76
  -1  -2  -1  128.81    3.77
   1  -2   1  122.96    3.73
   1   2   2  370.74   10.28
  -1   2  -2  360.99   10.25
  -1  -2  -2  357.82   10.25
  -1  -2  -2  362.32   10.22
  -1  -2  -2  339.83   10.13
   1  -2   2  358.46   10.19
   1  -2   2  359.06   10.11
  -1   2  -3   91.38    2.70
  -1   2  -3   88.36    2.95
  -1   2  -3   96.42    2.96
  -1  -2  -3   98.69    2.96
  -1  -2  -3   94.68    2.91
  -1   2  -4   49.32    1.58
  -1   2  -4   49.75    1.60
   1   2   4   53.39    1.65
  -1   2  -4   57.47    1.98
  -1  -2  -4   57.99    2.02
  -1  -2  -4   49.49    1.62
  -1  -2  -4   61.69    2.37
  -1  -2  -4   49.32    1.64
   1   2   5    3.63    0.39
  -1   2  -5    3.81    0.61
  -1   2  -5    5.19    0.27
   1   2   5    4.69    0.53
  -1   2  -5    4.12    0.29
  -1   2  -5    4.86    0.28
  -1   2  -5    4.55    0.25
  -1  -2  -5    4.45    0.41
  -1  -2  -5    4.63    0.63
   1  -2   5    4.88    0.47
  -1  -2  -5    4.23    0.36
  -1  -2  -5    4.36    0.41
   1  -2   5    4.52    0.35
   1  -2   5    4.07    0.36
  -1  -2  -5    4.96    0.34
  -1  -2  -5    4.91    0.31
  -1  -2  -5    4.14    0.34
  -1   2  -6    9.42    0.39
  -1   2  -6   10.89    0.46
   1   2   6   11.08    0.64
  -1   2  -6    9.68    0.57
  -1   2  -6   10.84    0.77
  -1   2  -6    9.87    0.46
   1  -2   6   10.59    0.52
  -1  -2  -6    9.57    0.51
  -1  -2  -6    9.96    0.55
  -1  -2  -6    9.39    1.15
   1  -2   6   10.52    0.60
  -1  -2  -6   10.29    0.50
  -1  -2  -6   10.74    0.58
   1   2   7    0.64    0.25
  -1   2  -7    0.35    0.32
  -1   2  -7    0.88    0.18
  -1   2  -7    0.55    0.17
  -1   2  -7    0.65    0.12
  -1   2  -7    0.68    0.15
  -1  -2  -7    0.88    0.24
   1  -2   7    0.15    0.66
   1  -2   7    0.82    0.19
  -1  -2  -7    0.72    0.19
  -1  -2  -7    0.36    0.19
  -1  -2  -7    0.26    0.18
  -1   2  -8    0.25    0.15
  -1   2  -8    0.03    0.32
  -1   2  -8    0.11    0.11
   1   2   8    0.56    0.23
  -1   2  -8    0.19    0.11
  -1   2  -8    0.15    0.17
  -1  -2  -8   -0.22    0.16
   1  -2   8   -0.04    0.14
   1  -2   8   -0.04    0.17
  -1  -2  -8    0.14    0.17
  -1  -2  -8    0.25    0.27
  -1  -2  -8   -0.14    0.21
  -1   2  -9    2.66    0.20
   1   2   9    2.60    0.32
   1  -2   9    3.04    0.24
   1   3  -8    0.25    0.10
   1   3  -8    0.36    0.15
  -1   3   8    0.22    0.26
   1   3  -8    0.70    0.47
   1   3  -8    0.06    0.16
   1  -3  -8    0.30    0.20
   1  -3  -8    0.60    0.25
   1  -3  -8    0.02    0.23
   1   3  -7    9.31    0.37
  -1   3   7    8.59    0.64
   1   3  -7    9.44    0.46
   1   3  -7    9.00    0.44
   1   3  -7    9.73    0.63
   1  -3  -7   10.03    0.50
   1  -3  -7    9.77    0.53
   1  -3  -7    9.12    0.56
   1  -3  -7    9.55    0.55
  -1  -3   7    8.86    0.75
  -1  -3   7    9.34    0.48
   1   3  -6    7.98    0.39
  -1   3   6    8.44    0.67
   1   3  -6    8.28    0.41
   1   3  -6    8.12    0.65
   1   3  -6    8.40    0.34
   1   3  -6    8.55    0.39
   1  -3  -6    8.48    0.57
   1  -3  -6    9.23    0.47
   1  -3  -6    9.03    0.50
   1  -3  -6    6.02    0.85
   1  -3  -6    8.10    0.49
  -1  -3   6    8.91    0.46
   1  -3  -6    8.29    0.50
  -1  -3   6    7.43    0.65
   1   3  -5    3.41    0.46
   1   3  -5    3.92    0.23
  -1   3   5    3.47    0.47
   1   3  -5    3.63    0.24
   1   3  -5    3.51    0.26
  -1   3   5    3.60    0.45
   1   3  -5    4.00    0.27
  -1  -3   5    4.40    0.36
   1  -3  -5    3.59    0.81
  -1  -3   5    4.11    0.46
   1  -3  -5    3.78    0.33
   1  -3  -5    5.13    0.68
   1  -3  -5    5.55    0.53
   1  -3  -5    3.64    0.30
   1  -3  -5    4.55    0.37
  -1  -3   5    4.28    0.36
   1  -3  -5    3.59    0.34
   1  -3  -5    4.35    0.37
   1   3  -4    6.15    0.58
   1   3  -4    8.00    0.33
   1  -3  -4    8.00    0.38
  -1  -3   4    7.25    0.39
   1  -3  -4    7.95    0.58
   1  -3  -4    7.54    0.42
   1   3  -3   56.76    1.87
  -1   3   3   59.20    1.76
   1  -3  -3   54.19    1.76
   1  -3  -3   57.15    1.92
  -1  -3   3   59.78    1.74
   1  -3  -3   55.80    1.73
   1   3  -2   17.67    0.63
   1   3  -2   16.27    0.52
  -1   3   2   15.56    0.76
  -1  -3   2   16.84    0.62
  -1  -3   2   16.51    0.56
   1  -3  -2   16.78    0.64
   1  -3  -2   14.80    0.57
   1   3  -1   50.20    1.42
   1   3  -1   44.65    1.44
  -1   3   1   49.21    1.51
   1  -3  -1   48.83    1.47
  -1  -3   1   48.94    1.40
   1  -3  -1   48.70    1.43
  -1  -3   1   49.41    1.44
   1  -3   0  135.62    3.82
  -1  -3   0  132.74    3.82
  -1   3  -1   47.61    1.42
   1   3   1   47.90    1.46
  -1   3  -1   47.71    1.39
  -1  -3  -1   44.55    1.43
   1  -3   1   45.45    1.42
  -1  -3  -1   49.53    1.40
   1  -3   1   47.68    1.40
  -1   3  -2   16.95    0.67
   1   3   2   15.41    0.71
  -1  -3  -2   15.55    0.57
   1  -3   2   15.47    0.72
   1  -3   2   15.96    0.61
  -1  -3  -2   15.98    0.64
  -1  -3  -2   16.02    0.67
   1  -3   2   16.34    0.55
  -1   3  -3   58.78    1.96
  -1   3  -3   57.29    1.72
  -1  -3  -3   61.86    1.96
  -1  -3  -3   58.77    1.94
   1  -3   3   58.55    1.76
   1  -3   3   55.94    2.16
  -1  -3  -3   54.74    1.79
   1   3   4    7.55    0.42
  -1   3  -4    7.94    0.33
  -1   3  -4    6.92    0.64
   1  -3   4    8.07    0.40
  -1  -3  -4    7.34    0.43
  -1  -3  -4    7.97    0.63
  -1  -3  -4    8.13    0.61
  -1  -3  -4    8.12    0.39
  -1   3  -5    3.65    0.24
   1   3   5    3.52    0.40
   1   3   5    4.13    0.45
  -1   3  -5    3.76    0.26
  -1   3  -5    4.31    0.28
  -1   3  -5    3.58    0.58
  -1   3  -5    3.74    0.24
  -1  -3  -5    3.48    0.34
  -1  -3  -5    4.27    0.45
   1  -3   5    3.53    0.37
   1  -3   5    4.38    0.36
  -1  -3  -5    3.51    0.30
  -1  -3  -5    4.48    0.37
   1  -3   5    4.45    0.34
  -1  -3  -5    3.00    0.57
  -1  -3  -5    4.71    0.41
   1   3   6    8.57    0.66
  -1   3  -6    8.46    0.35
  -1   3  -6    8.64    0.42
  -1   3  -6    8.38    0.40
  -1   3  -6    8.57    0.41
  -1  -3  -6    8.55    0.53
   1  -3   6    8.14    0.84
   1  -3   6    8.64    0.46
  -1  -3  -6    8.60    0.56
  -1  -3  -6    7.89    0.49
  -1  -3  -6    8.63    0.50
  -1  -3  -6    9.39    1.27
  -1  -3  -6    8.44    0.51
  -1   3  -7    9.37    0.47
  -1   3  -7    9.31    0.46
  -1   3  -7   10.06    0.45
  -1   3  -7    8.98    0.78
   1   3   7   10.38    0.66
  -1   3  -7    9.22    0.38
   1  -3   7    9.56    0.50
   1  -3   7    9.52    0.75
  -1  -3  -7    9.36    0.57
  -1  -3  -7    9.91    0.56
  -1  -3  -7    9.16    0.53
  -1  -3  -7    9.33    0.49
  -1   3  -8    0.31    0.10
  -1   3  -8    0.24    0.14
   1   3   8    0.08    0.25
  -1   3  -8    0.32    0.19
  -1  -3  -8    0.59    0.20
  -1  -3  -8   -0.12    0.24
   1  -3   8    0.31    0.16
  -1  -3  -8    0.49    0.22
   1   4  -8    0.05    0.12
   1   4  -8    0.04    0.09
  -1   4   8   -0.85    0.60
   1   4  -8   -0.03    0.09
   1   4  -8    0.02    0.16
  -1  -4   8    0.10    0.12
  -1  -4   8   -0.15    0.11
   1  -4  -8   -0.01    0.25
   1   4  -7    6.36    0.29
  -1   4   7    5.75    0.71
   1   4  -7    6.86    0.34
   1   4  -7    6.66    0.36
   1   4  -7    6.80    0.37
   1  -4  -7    6.93    0.50
   1  -4  -7    7.65    0.56
  -1  -4   7    6.74    0.40
   1  -4  -7    6.72    0.44
   1   4  -6    2.85    0.20
  -1   4   6    2.99    0.51
   1   4  -6    3.23    0.24
   1   4  -6    3.18    0.26
   1   4  -6    3.00    0.24
  -1  -4   6    2.35    0.36
  -1  -4   6    3.07    0.33
   1  -4  -6    2.89    0.35
   1  -4  -6    2.88    0.32
  -1  -4   6    2.94    0.29
   1  -4  -6    3.54    0.36
   1  -4  -6    2.64    0.33
   1  -4  -6    3.30    0.38
   1  -4  -6    4.60    0.74
  -1  -4   6    3.08    0.27
   1   4  -5   51.98    1.62
  -1   4   5   55.22    1.97
   1   4  -5   52.82    1.68
   1   4  -5   52.29    1.70
   1   4  -5   57.81    1.66
  -1   4   5   53.45    1.94
  -1  -4   5   57.08    1.74
   1  -4  -5   56.78    1.74
   1  -4  -5   51.38    1.80
  -1  -4   5   55.88    1.82
   1  -4  -5   56.38    2.12
   1  -4  -5   59.38    1.76
  -1  -4   5   56.11    1.83
   1  -4  -5   49.77    1.82
  -1  -4   5   55.57    1.73
   1  -4  -5   52.08    1.78
   1  -4  -5   57.62    1.76
   1  -4  -5   53.63    1.70
  -1  -4   5   53.30    1.68
   1   4  -4    4.72    0.26
   1   4  -4    3.83    0.41
   1   4  -4    3.89    0.42
  -1   4   4    4.99    0.42
   1  -4  -4    4.89    0.52
  -1  -4   4    4.77    0.33
  -1  -4   4    4.90    0.46
  -1  -4   4    5.66    0.57
   1  -4  -4    4.65    0.38
   1  -4  -4    4.72    0.33
   1  -4  -4    4.95    0.45
   1  -4  -4    4.58    0.50
   1   4  -3   27.56    1.11
  -1   4   3   30.85    1.05
   1  -4  -3   32.62    1.17
   1  -4  -3   31.79    1.09
   1  -4  -3   32.69    1.04
  -1  -4   3   28.85    1.01
  -1   4   2    9.53    0.68
   1   4  -2   10.52    0.40
   1   4  -2   11.36    0.45
  -1  -4   2   10.48    0.78
   1  -4  -2   10.12    0.45
  -1  -4   2   11.02    0.42
   1  -4  -2   10.28    0.54
  -1  -4   2   10.13    0.44
   1   4  -1   20.77    0.73
  -1   4   1   20.42    0.77
   1  -4  -1   20.34    0.75
   1  -4  -1   21.96    0.68
  -1  -4   1   21.40    0.69
  -1   4   0   -0.03    0.05
   1   4   0   -0.15    0.14
   1  -4   0   -0.01    0.06
  -1  -4   0   -0.01    0.05
  -1   4  -1   21.70    0.72
   1   4   1   21.51    0.74
  -1   4  -1   21.08    0.72
  -1  -4  -1   21.39    0.76
   1  -4   1   21.71    0.71
  -1  -4  -1   21.74    0.70
  -1   4  -2   10.66    0.51
   1   4   2    9.57    0.64
   1  -4   2   10.05    0.59
   1  -4   2   10.51    0.47
   1  -4   2   10.79    0.42
  -1   4  -3   28.26    1.18
   1  -4   3   32.90    1.47
  -1  -4  -3   31.85    1.22
   1  -4   3   29.99    1.02
   1   4   4    4.49    0.40
  -1   4  -4    4.91    0.26
   1  -4   4    4.82    0.34
  -1  -4  -4    4.72    0.45
   1  -4   4    5.11    0.39
  -1  -4  -4    3.98    0.38
  -1  -4  -4    4.56    0.57
  -1  -4  -4    4.32    0.40
  -1  -4  -4    4.77    0.34
   1  -4   4    5.60    0.53
   1  -4   4    5.21    0.41
  -1   4  -5   53.67    1.73
  -1   4  -5   57.41    2.32
   1   4   5   56.64    1.98
   1   4   5   54.10    1.95
  -1   4  -5   57.48    1.70
  -1   4  -5   53.03    1.66
  -1   4  -5   51.76    1.71
  -1  -4  -5   62.16    1.80
  -1  -4  -5   60.53    1.84
  -1  -4  -5   59.48    1.81
   1  -4   5   57.30    1.87
   1  -4   5   53.32    1.71
   1  -4   5   59.18    1.76
  -1  -4  -5   52.71    1.86
  -1  -4  -5   52.96    2.18
   1  -4   5   55.09    1.85
  -1  -4  -5   53.71    1.83
   1  -4   5   59.31    1.75
  -1   4  -6    3.14    0.25
  -1   4  -6    3.26    0.20
  -1   4  -6    2.98    0.23
  -1   4  -6    2.98    0.26
   1   4   6    2.97    0.47
  -1  -4  -6    4.13    0.41
  -1  -4  -6    2.30    0.31
  -1  -4  -6    3.18    0.36
   1  -4   6    3.14    0.35
   1  -4   6    2.48    0.30
   1  -4   6    2.99    0.31
  -1  -4  -6    1.93    0.30
   1  -4   6    2.54    0.37
  -1  -4  -6    2.36    0.30
  -1   4  -7    6.48    0.35
  -1   4  -7    6.50    0.37
  -1   4  -7    6.48    0.29
  -1   4  -7    6.97    0.40
   1   4   7    6.53    0.63
  -1  -4  -7    6.84    0.50
  -1  -4  -7    6.41    0.45
  -1  -4  -7    6.19    0.49
  -1  -4  -7    7.33    0.46
   1  -4   7    6.12    0.40
  -1   4  -8    0.14    0.11
   1   4   8    0.50    0.32
  -1   4  -8    0.04    0.08
  -1   4  -8    0.11    0.15
  -1   4  -8    0.14    0.33
   1  -4   8   -0.06    0.13
  -1  -4  -8   -0.02    0.20
  -1  -4  -8    0.29    0.28
   1  -4   8   -0.08    0.13
   1   5  -8    0.13    0.23
   1   5  -8    0.07    0.09
   1   5  -8    0.03    0.13
   1   5  -8    0.09    0.08
  -1  -5   8    0.14    0.12
   1  -5  -8   -0.02    0.22
  -1  -5   8    0.23    0.13
   1   5  -7    0.18    0.11
   1   5  -7    0.38    0.14
  -1   5   7   -0.20    0.55
   1   5  -7    0.18    0.08
   1   5  -7    0.29    0.12
   1  -5  -7    0.22    0.22
  -1  -5   7    0.15    0.14
   1  -5  -7    0.25    0.17
   1  -5  -7    0.41    0.25
   1   5  -6    4.94    0.31
   1   5  -6    4.85    0.30
   1   5  -6    4.63    0.25
   1   5  -6    4.90    0.29
  -1  -5   6    5.65    0.35
   1  -5  -6    5.16    0.47
   1  -5  -6    5.40    0.44
  -1  -5   6    4.63    0.41
  -1  -5   6    4.78    0.34
   1  -5  -6    4.78    0.44
  -1  -5   6    4.75    0.56
   1  -5  -6    5.25    0.41
   1   5  -5    3.73    0.25
   1   5  -5    3.25    0.23
   1   5  -5    3.83    0.35
   1  -5  -5    4.16    0.38
  -1  -5   5    2.69    0.32
   1  -5  -5    3.20    0.32
   1  -5  -5    2.80    0.54
   1  -5  -5    2.85    0.37
  -1  -5   5    2.81    0.30
   1  -5  -5    3.80    0.41
  -1  -5   5    3.05    0.36
  -1  -5   5    3.85    0.39
   1  -5  -5    2.96    0.36
   1  -5  -5    2.87    0.44
  -1   5   4    1.87    0.30
   1   5  -4    2.03    0.41
  -1  -5   4    2.61    0.37
   1  -5  -4    2.20    0.39
  -1  -5   4    1.91    0.27
   1  -5  -4    1.81    0.22
   1  -5  -4    1.66    0.39
   1  -5  -4    2.72    0.31
  -1  -5   4    2.20    0.26
   1  -5  -4    2.12    0.29
   1  -5  -4    2.03    0.31
  -1  -5   4    1.85    0.29
  -1  -5   3   84.77    2.67
  -1  -5   3   80.05    2.44
   1  -5  -3   75.90    2.49
   1  -5  -3   78.54    2.46
   1  -5  -3   81.84    2.59
   1   5  -2    7.64    0.42
  -1  -5   2    7.97    0.37
  -1  -5   2    7.34    0.72
   1  -5  -2    8.63    0.53
   1   5  -1    8.17    0.56
  -1   5   1    8.77    0.53
  -1  -5   1    9.89    0.39
   1  -5  -1    9.71    0.38
  -1   5   0  201.62    5.65
  -1  -5   0  195.25    5.69
   1  -5   0  200.52    5.69
  -1   5  -1    9.68    0.41
   1   5   1    9.31    0.43
  -1   5  -1    9.77    0.48
  -1  -5  -1    9.69    0.38
   1  -5   1    9.39    0.39
  -1   5  -2    8.42    0.49
   1   5   2    8.35    0.65
  -1  -5  -2    8.19    0.43
   1  -5   2    8.03    0.51
  -1  -5  -2    7.79    0.51
   1  -5   2    8.10    0.38
  -1   5  -3   76.03    2.51
  -1  -5  -3   76.23    2.43
   1  -5   3   75.68    2.60
   1  -5   3   79.94    2.36
  -1  -5  -3   77.59    2.39
  -1   5  -4    1.93    0.23
  -1   5  -4    2.23    0.24
  -1   5  -4    2.45    0.54
  -1   5  -4    1.76    0.18
   1  -5   4    2.39    0.25
   1  -5   4    2.18    0.25
  -1  -5  -4    2.05    0.27
  -1  -5  -4    2.18    0.26
  -1  -5  -4    1.73    0.26
   1  -5   4    2.09    0.26
   1  -5   4    1.81    0.30
  -1  -5  -4    2.40    0.30
   1  -5   4    2.28    0.24
  -1   5  -5    3.52    0.26
  -1   5  -5    3.04    0.26
  -1   5  -5    3.61    0.24
   1  -5   5    2.79    0.35
  -1  -5  -5    3.56    0.40
  -1  -5  -5    3.87    0.38
  -1  -5  -5    2.48    0.40
  -1  -5  -5    2.59    0.30
   1  -5   5    3.27    0.32
   1  -5   5    3.38    0.31
   1  -5   5    3.99    0.45
  -1  -5  -5    2.99    0.38
  -1   5  -6    4.86    0.26
  -1   5  -6    5.88    0.32
  -1   5  -6    4.83    0.31
   1   5   6    5.76    0.65
  -1   5  -6    4.66    0.29
   1  -5   6    5.17    0.43
   1  -5   6    5.48    0.37
  -1  -5  -6    5.01    0.43
  -1  -5  -6    5.19    0.42
  -1  -5  -6    4.03    0.44
  -1  -5  -6    4.88    0.44
   1  -5   6    4.82    0.33
  -1  -5  -6    5.64    0.58
   1  -5   6    5.10    0.39
   1  -5   6    4.74    0.50
  -1   5  -7    0.23    0.13
  -1   5  -7   -0.01    0.12
   1   5   7   -0.20    0.84
  -1   5  -7    0.17    0.15
  -1   5  -7    0.19    0.08
  -1  -5  -7    0.05    0.20
   1  -5   7    0.16    0.15
  -1  -5  -7    0.50    0.25
  -1   5  -8    0.11    0.10
  -1   5  -8    0.02    0.14
   1   5   8   -0.17    0.47
  -1   5  -8    0.05    0.07
   1  -5   8    0.32    0.20
  -1  -5  -8    0.07    0.19
   1  -5   8    0.24    0.14
   1  -5   8   -0.04    0.11
  -1  -5  -8   -0.03    0.18
   1   6  -8    6.72    0.34
   1   6  -8    6.75    0.29
  -1  -6   8    6.79    0.31
  -1  -6   8    5.83    0.31
   1  -6  -8    7.06    0.42
   1   6  -7    0.43    0.08
   1   6  -7    0.55    0.15
   1   6  -7    0.47    0.12
   1   6  -7    0.47    0.13
   1  -6  -7    0.48    0.25
  -1  -6   7    0.50    0.19
  -1  -6   7    0.26    0.14
   1  -6  -7    0.32    0.30
   1   6  -6    4.02    0.27
   1   6  -6    3.80    0.26
   1   6  -6    3.87    0.28
   1   6  -6    3.66    0.22
  -1  -6   6    5.04    0.41
   1  -6  -6    4.27    0.37
   1  -6  -6    3.57    0.44
  -1  -6   6    3.83    0.29
  -1  -6   6    4.19    0.31
   1  -6  -6    4.04    0.47
   1  -6  -6    2.97    0.69
  -1  -6   6    3.83    0.37
   1  -6  -6    4.63    0.39
  -1  -6   6    3.33    0.65
   1   6  -5    5.75    0.32
   1   6  -5    5.82    0.34
   1   6  -5    5.78    0.30
   1  -6  -5    6.58    0.65
   1  -6  -5    5.72    0.52
  -1  -6   5    5.55    0.42
   1  -6  -5    6.38    0.49
  -1  -6   5    5.49    0.70
  -1  -6   5    5.50    0.36
  -1  -6   5    6.06    0.48
   1  -6  -5    6.34    0.44
  -1  -6   5    5.81    0.36
   1  -6  -5    5.83    0.39
   1  -6  -5    5.99    0.45
   1   6  -4    5.09    0.40
  -1   6   4    4.91    0.61
  -1  -6   4    3.67    0.31
   1  -6  -4    4.42    0.40
   1  -6  -4    4.51    0.48
   1  -6  -4    4.09    0.43
  -1  -6   4    4.16    0.40
  -1  -6   4    6.38    0.78
  -1  -6   4    4.50    0.38
   1  -6  -4    3.84    0.36
   1  -6  -4    3.68    0.43
  -1  -6   4    3.91    0.43
   1  -6  -4    3.51    0.39
  -1  -6   4    3.72    0.38
  -1   6   3   38.99    1.37
   1  -6  -3   38.85    1.31
  -1  -6   3   40.38    1.32
   1  -6  -3   39.82    1.37
  -1  -6   3   39.92    1.59
  -1  -6   3   39.33    1.33
   1  -6  -3   39.17    1.33
  -1  -6   3   38.83    1.34
   1  -6  -3   36.43    1.26
   1  -6  -3   40.05    1.39
  -1  -6   3   37.15    1.30
   1   6  -2    5.46    0.70
  -1  -6   2    5.11    0.32
   1  -6  -2    4.97    0.48
   1  -6  -2    5.74    0.40
  -1   6   1    3.23    0.40
  -1  -6   1    3.19    0.24
   1  -6  -1    3.01    0.22
  -1  -6   0    0.00    0.07
   1  -6   0    0.05    0.07
  -1   6  -1    3.24    0.40
  -1  -6  -1    3.31    0.22
   1  -6   1    3.29    0.24
  -1   6  -2    4.91    0.42
   1   6   2    4.94    0.54
  -1  -6  -2    5.41    0.47
  -1  -6  -2    5.63    0.39
   1  -6   2    5.03    0.32
  -1   6  -3   37.10    1.45
  -1  -6  -3   38.81    1.34
  -1  -6  -3   36.88    1.44
  -1  -6  -3   39.30    1.42
   1  -6   3   40.61    1.29
   1  -6   3   40.87    1.33
  -1  -6  -3   40.17    1.38
  -1   6  -4    4.05    0.26
   1   6   4    3.72    0.45
  -1   6  -4    4.00    0.37
  -1  -6  -4    3.28    0.44
   1  -6   4    3.95    0.30
   1  -6   4    4.32    0.38
  -1  -6  -4    4.46    0.42
  -1  -6  -4    3.76    0.39
   1  -6   4    4.09    0.35
   1  -6   4    4.08    0.40
  -1  -6  -4    3.51    0.39
  -1  -6  -4    4.12    0.50
  -1  -6  -4    3.90    0.42
   1  -6   4    3.54    0.34
  -1   6  -5    5.91    0.35
  -1   6  -5    6.15    0.32
  -1   6  -5    5.90    0.30
  -1  -6  -5    6.02    0.46
  -1  -6  -5    5.86    0.48
  -1  -6  -5    6.01    0.52
  -1  -6  -5    5.42    0.59
   1  -6   5    5.83    0.37
   1  -6   5    5.67    0.34
   1  -6   5    5.51    0.39
   1  -6   5    6.19    0.49
  -1   6  -6    3.69    0.22
  -1   6  -6    3.75    0.26
  -1   6  -6    4.02    0.28
  -1   6  -6    4.08    0.29
   1  -6   6    4.70    0.64
  -1  -6  -6    3.33    0.45
  -1  -6  -6    3.80    0.44
   1  -6   6    3.88    0.28
   1  -6   6    4.28    0.32
  -1  -6  -6    4.24    0.38
   1  -6   6    3.76    0.38
   1  -6   6    3.65    0.34
  -1   6  -7    0.49    0.14
  -1   6  -7    0.69    0.17
  -1   6  -7    0.41    0.09
  -1   6  -7    0.53    0.14
   1  -6   7    0.42    0.20
   1  -6   7    0.75    0.16
  -1  -6  -7    0.40    0.22
   1  -6   7    0.41    0.16
  -1  -6  -7    0.56    0.27
  -1  -6  -7    0.11    0.19
  -1   6  -8    6.72    0.45
  -1   6  -8    7.36    0.27
  -1   6  -8    7.18    0.53
  -1  -6  -8    6.37    0.39
   1  -6   8    7.05    0.32
   1   7  -7    1.63    0.17
   1   7  -7    0.99    0.17
   1   7  -7    1.14    0.12
   1   7  -7    1.02    0.15
  -1  -7   7    1.27    0.17
  -1  -7   7    1.20    0.18
  -1  -7   7    0.61    0.16
   1  -7  -7    1.30    0.21
   1   7  -6    6.13    0.34
   1   7  -6    7.31    0.38
   1   7  -6    6.72    0.33
   1   7  -6    6.80    0.29
  -1  -7   6    6.61    0.43
  -1  -7   6    6.04    0.40
   1  -7  -6    5.97    0.56
  -1  -7   6    6.45    0.36
   1  -7  -6    6.25    0.57
  -1  -7   6    6.39    0.34
   1  -7  -6    6.23    0.42
   1   7  -5   21.67    0.72
   1   7  -5   21.49    0.75
   1   7  -5   21.13    0.95
   1  -7  -5   20.99    1.21
  -1  -7   5   21.44    0.90
   1  -7  -5   21.10    0.96
  -1  -7   5   22.08    0.77
   1  -7  -5   22.50    1.02
   1  -7  -5   21.61    0.86
  -1  -7   5   21.78    0.80
  -1  -7   5   20.70    0.99
  -1  -7   5   21.67    0.77
   1  -7  -5   21.92    0.79
   1   7  -4    3.65    0.30
  -1  -7   4    3.48    0.35
  -1  -7   4    3.01    0.35
   1  -7  -4    3.36    0.48
  -1  -7   4    3.27    0.35
   1  -7  -4    3.25    0.43
   1  -7  -4    3.22    0.32
  -1  -7   4    3.31    0.30
   1  -7  -4    2.91    0.42
  -1  -7   4    3.50    0.38
   1  -7  -4    2.95    0.32
  -1  -7   4    3.21    0.50
  -1   7   3    1.94    0.33
  -1  -7   3    2.15    0.27
  -1  -7   3    1.74    0.29
   1  -7  -3    1.67    0.33
   1  -7  -3    1.79    0.26
   1  -7  -3    1.75    0.31
   1  -7  -3    1.93    0.33
   1  -7  -3    1.78    0.30
   1  -7  -3    1.85    0.24
  -1  -7   3    2.11    0.27
  -1  -7   3    1.73    0.24
  -1  -7   3    1.92    0.37
   1  -7  -2   11.55    0.66
  -1  -7   2   11.43    0.63
  -1  -7   2   11.73    0.63
  -1  -7   2   11.29    0.53
  -1  -7   2   11.65    0.72
   1  -7  -2   10.92    1.02
  -1  -7   1   87.44    2.55
   1  -7  -1   84.66    2.61
  -1  -7   1   80.48    2.60
  -1  -7   1   82.85    2.66
   1  -7  -1   80.26    2.62
  -1  -7   1   85.03    2.60
   1  -7  -1   86.47    2.54
  -1  -7   0  152.59    4.49
   1  -7   0  155.07    4.49
  -1  -7  -1   79.03    2.62
   1  -7   1   81.57    2.56
   1  -7   1   83.26    2.58
   1  -7   1   88.21    2.54
  -1  -7  -1   83.28    2.63
  -1  -7  -1   84.79    2.52
   1  -7   2   13.28    0.57
   1  -7   2   11.61    0.59
   1  -7   2   10.99    0.62
  -1  -7  -2   12.17    0.82
   1  -7   2   11.58    0.77
   1  -7   2   11.36    0.54
   1  -7   2   11.22    0.64
   1  -7   3    1.89    0.24
  -1  -7  -3    2.04    0.33
  -1  -7  -3    1.60    0.35
   1  -7   3    1.82    0.26
   1  -7   3    2.14    0.22
   1  -7   3    1.85    0.45
  -1  -7  -3    2.16    0.28
  -1  -7  -3    1.80    0.29
   1  -7   3    2.03    0.30
  -1  -7  -3    1.92    0.36
  -1  -7  -3    2.19    0.34
   1  -7   3    1.49    0.54
  -1   7  -4    3.40    0.26
  -1   7  -4    3.18    0.30
  -1  -7  -4    3.16    0.56
  -1  -7  -4    3.81    0.43
  -1  -7  -4    3.29    0.45
   1  -7   4    3.65    0.48
   1  -7   4    2.59    0.36
   1  -7   4    2.93    0.36
   1  -7   4    3.45    0.35
  -1  -7  -4    3.85    0.40
   1  -7   4    3.20    0.33
   1  -7   4    3.23    0.59
   1  -7   4    3.47    0.28
  -1  -7  -4    3.92    0.44
  -1   7  -5   21.85    0.77
  -1   7  -5   22.39    0.73
  -1   7  -5   22.45    0.88
  -1  -7  -5   22.65    0.87
   1  -7   5   22.09    0.79
  -1  -7  -5   22.59    1.03
  -1  -7  -5   21.17    1.04
   1  -7   5   20.18    0.98
   1  -7   5   20.56    0.99
   1  -7   5   22.39    0.81
   1  -7   5   22.26    0.77
   1  -7   5   22.15    0.91
  -1   7  -6    6.39    0.41
  -1   7  -6    6.80    0.35
  -1   7  -6    7.07    0.35
  -1   7  -6    6.68    0.29
  -1  -7  -6    7.76    0.63
   1  -7   6    6.27    0.33
   1  -7   6    6.87    0.41
   1  -7   6    6.01    0.36
  -1  -7  -6    6.12    0.46
   1  -7   6    6.54    0.39
  -1  -7  -6    7.19    0.56
   1  -7   6    6.64    0.44
   1  -7   6    7.18    0.62
  -1  -7  -6    6.41    0.43
  -1   7  -7    1.30    0.13
  -1   7  -7    1.49    0.17
  -1   7  -7    0.96    0.16
  -1   7  -7    1.22    0.20
  -1  -7  -7    0.98    0.21
   1  -7   7    1.30    0.18
   1  -7   7    0.96    0.17
   1   8  -7    4.28    0.26
   1   8  -7    4.12    0.19
   1   8  -7    3.65    0.25
   1  -8  -7    4.40    0.31
  -1  -8   7    4.00    0.25
  -1  -8   7    4.19    0.26
   1   8  -6    0.17    0.08
   1   8  -6    0.21    0.12
   1   8  -6    0.17    0.14
   1   8  -6    0.25    0.12
   1  -8  -6    0.24    0.19
  -1  -8   6    0.16    0.10
  -1  -8   6   -0.06    0.15
  -1  -8   6   -0.06    0.17
  -1  -8   6    0.17    0.14
   1  -8  -6    0.10    0.15
  -1  -8   6   -0.17    0.18
   1  -8  -6   -0.29    0.40
   1   8  -5    0.22    0.12
   1   8  -5    0.33    0.14
   1   8  -5    0.12    0.16
  -1  -8   5    0.45    0.17
   1  -8  -5   -0.16    0.29
  -1  -8   5    0.20    0.17
  -1  -8   5    0.11    0.12
   1  -8  -5   -0.22    0.20
  -1  -8   5    0.33    0.20
   1  -8  -5    0.33    0.19
  -1  -8   5    0.26    0.47
   1   8  -4   -0.05    0.23
  -1  -8   4    0.50    0.18
  -1  -8   4    0.08    0.25
   1  -8  -4    0.21    0.25
  -1  -8   4    0.13    0.20
  -1  -8   4    0.35    0.14
   1  -8  -4    0.01    0.28
   1  -8  -4    0.03    0.19
   1  -8  -4    0.41    0.21
  -1  -8   4   -0.06    0.16
  -1  -8   4    0.14    0.35
  -1  -8   3    1.17    0.25
  -1  -8   3    0.89    0.24
  -1  -8   3    0.99    0.19
   1  -8  -3    1.13    0.27
  -1  -8   3    0.81    0.22
  -1  -8   3    0.67    0.19
   1  -8  -3    1.36    0.33
   1  -8  -3    0.61    0.23
   1  -8  -3    1.21    0.30
  -1  -8   2   11.64    0.61
  -1  -8   2   10.68    0.61
   1  -8  -2   10.92    0.78
   1  -8  -2   11.52    0.60
  -1  -8   2   11.45    0.68
  -1  -8   2   12.11    0.58
  -1  -8   2   10.58    0.65
   1  -8  -2   10.58    0.68
   1  -8  -2   12.11    0.68
  -1  -8   2   11.74    0.65
   1  -8  -1    1.63    0.21
   1  -8  -1    1.68    0.30
  -1  -8   1    1.50    0.22
   1  -8  -1    1.30    0.32
  -1  -8   1    1.13    0.27
  -1  -8   1    1.32    0.25
   1  -8  -1    1.59    0.32
   1  -8  -1    0.90    0.26
  -1  -8   1    1.26    0.29
   1  -8   0   -0.39    0.28
  -1  -8   0    0.28    0.25
   1  -8   0    0.14    0.38
  -1  -8   0    0.69    0.26
   1  -8   0    0.10    0.12
   1  -8   0   -0.18    0.25
  -1  -8   0   -0.30    0.24
  -1  -8   0    0.17    0.25
   1  -8   0    0.25    0.23
   1  -8   0   -0.18    0.25
  -1  -8   0   -0.01    0.12
  -1  -8  -1    1.23    0.20
   1  -8   1    1.05    0.25
  -1  -8  -1    1.84    0.35
   1  -8   1    1.36    0.25
   1  -8   1    1.46    0.21
   1  -8   1    0.58    0.37
   1  -8   1    1.53    0.23
  -1  -8  -1    0.80    0.54
   1  -8   1    0.96    0.31
  -1  -8  -1    1.52    0.32
  -1  -8  -2   10.79    0.67
  -1  -8  -2   11.83    0.62
   1  -8   2   11.52    0.56
   1  -8   2   11.15    0.57
   1  -8   2   10.55    0.68
   1  -8   2   10.57    0.49
  -1  -8  -2   10.93    0.70
   1  -8   2   10.56    0.61
   1  -8   2   11.30    0.60
   1  -8   3    0.67    0.21
   1  -8   3    1.32    0.38
  -1  -8  -3    0.85    0.48
   1  -8   3    1.12    0.19
  -1  -8  -3    1.50    0.30
   1  -8   3    0.64    0.24
  -1  -8  -3    0.63    0.23
   1  -8   3    0.79    0.21
  -1   8  -4    0.23    0.15
   1  -8   4   -0.04    0.20
  -1  -8  -4    0.08    0.17
   1  -8   4    0.19    0.15
   1  -8   4    1.20    0.47
   1  -8   4    0.38    0.28
   1  -8   4    0.47    0.14
  -1  -8  -4    0.55    0.25
  -1  -8  -4    0.42    0.33
   1  -8   4    0.25    0.21
  -1   8  -5    0.07    0.12
  -1   8  -5    0.01    0.19
  -1   8  -5    0.12    0.13
   1  -8   5    0.25    0.20
  -1  -8  -5    0.24    0.18
   1  -8   5    0.02    0.44
  -1  -8  -5   -0.46    0.36
   1  -8   5    0.41    0.14
  -1  -8  -5    0.38    0.23
   1  -8   5    0.24    0.17
   1  -8   5    0.14    0.12
  -1   8  -6    0.39    0.15
  -1   8  -6    0.12    0.12
  -1   8  -6    0.00    0.25
  -1   8  -6    0.09    0.08
   1  -8   6   -0.01    0.10
   1  -8   6   -0.08    0.15
  -1  -8  -6    0.07    0.20
  -1  -8  -6    0.31    0.15
   1  -8   6    0.18    0.14
   1  -8   6    0.13    0.14
  -1   8  -7    3.72    0.27
  -1   8  -7    4.07    0.27
  -1   8  -7    4.07    0.19
   1  -8   7    4.31    0.26
   1  -8   7    4.28    0.27
  -1  -8  -7    3.89    0.32
   1   9  -7    0.80    0.09
   1  -9  -7    0.63    0.15
  -1  -9   7    0.91    0.13
   1   9  -6   -0.08    0.14
   1   9  -6    0.22    0.15
   1   9  -6    0.10    0.07
   1   9  -6    0.13    0.11
  -1  -9   6    0.01    0.15
  -1  -9   6   -0.04    0.09
  -1  -9   6    0.08    0.13
   1  -9  -6    0.21    0.16
  -1  -9   6    0.14    0.14
   1  -9  -6    0.08    0.17
   1   9  -5    0.33    0.17
   1   9  -5    0.45    0.14
   1   9  -5    0.68    0.11
   1  -9  -5    0.66    0.18
  -1  -9   5    0.67    0.19
   1  -9  -5    0.55    0.22
   1  -9  -5    0.81    0.28
  -1  -9   5    0.54    0.12
  -1  -9   5    0.52    0.15
  -1  -9   5    0.90    0.21
   1   9  -4    2.05    0.24
   1  -9  -4    2.16    0.32
  -1  -9   4    2.70    0.32
  -1  -9   4    2.49    0.41
  -1  -9   4    2.30    0.24
  -1  -9   4    2.75    0.30
  -1  -9   4    2.78    0.39
   1  -9  -4    2.34    0.35
   1  -9  -4    2.48    0.29
  -1  -9   3   50.73    1.69
  -1  -9   3   48.85    1.72
  -1  -9   3   51.06    1.65
   1  -9  -3   50.16    1.67
   1  -9  -3   52.20    1.76
   1  -9  -3   49.03    1.59
  -1  -9   3   51.06    1.66
  -1  -9   3   50.62    1.59
  -1  -9   3   48.32    1.74
   1  -9  -3   52.07    1.76
  -1  -9   2    9.11    0.56
   1  -9  -2    9.97    0.63
   1  -9  -2   10.21    0.65
  -1  -9   2    9.29    0.63
   1  -9  -2    9.67    0.57
  -1  -9   2    9.55    0.54
  -1  -9   2    9.47    0.46
  -1  -9   2    9.79    0.55
  -1  -9   2   11.22    0.68
   1   9  -1    3.13    0.45
   1  -9  -1    2.33    0.39
  -1  -9   1    3.01    0.33
  -1  -9   1    3.53    0.35
   1  -9  -1    3.09    0.36
   1  -9  -1    3.11    0.35
   1  -9  -1    3.27    0.34
  -1   9   0    0.33    0.51
   1  -9   0   -0.37    0.27
   1  -9   0   -0.09    0.37
  -1  -9   0    0.27    0.23
   1  -9   0    0.40    0.20
   1  -9   0    0.36    0.24
   1  -9   0    0.18    0.15
  -1  -9   0   -0.18    0.23
  -1  -9   0    0.29    0.26
   1  -9   0    0.30    0.22
  -1  -9   0    0.84    0.50
  -1  -9   0    0.13    0.16
  -1  -9   0    0.13    0.24
   1  -9   1    3.91    0.43
   1  -9   1    3.75    0.35
   1  -9   1    2.48    0.30
  -1  -9  -1    3.64    0.39
  -1  -9  -1    3.09    0.34
   1  -9   1    3.27    0.50
  -1  -9  -1    2.70    0.36
  -1  -9  -2    8.94    0.67
   1  -9   2    9.47    0.55
  -1  -9  -2    7.90    0.78
   1  -9   2    9.06    0.62
  -1  -9  -2    8.91    0.62
   1  -9   2    9.24    0.44
   1  -9   2    9.48    0.51
   1  -9   2    9.83    0.56
  -1  -9  -2    9.58    0.62
  -1  -9  -2    9.60    0.57
  -1  -9  -3   50.84    1.75
   1  -9   3   50.99    1.65
   1  -9   3   49.26    1.73
  -1  -9  -3   48.15    1.74
  -1  -9  -3   52.42    1.77
   1  -9   3   51.44    1.70
   1  -9   3   49.93    1.59
   1  -9   3   51.61    1.66
   1  -9   3   49.15    1.75
  -1  -9  -3   52.45    1.67
  -1   9  -4    1.92    0.25
   1  -9   4    2.40    0.23
   1  -9   4    2.27    0.27
   1  -9   4    1.95    0.26
   1  -9   4    2.48    0.30
  -1  -9  -4    2.36    0.35
  -1  -9  -4    2.38    0.27
   1  -9   4    2.52    0.40
   1  -9   4    2.87    0.72
  -1   9  -5    0.67    0.12
  -1   9  -5    0.93    0.25
  -1   9  -5    0.46    0.14
  -1   9  -5    0.76    0.17
   1  -9   5    0.64    0.13
  -1  -9  -5    0.84    0.24
  -1  -9  -5    0.59    0.18
   1  -9   5    0.57    0.20
   1  -9   5    0.50    0.14
  -1  -9  -5    0.16    0.33
   1  -9   5    0.85    0.18
  -1   9  -6    0.04    0.12
  -1   9  -6    0.27    0.27
  -1   9  -6    0.03    0.07
  -1   9  -6    0.13    0.17
   1  -9   6    0.23    0.15
  -1  -9  -6   -0.07    0.17
   1  -9   6    0.14    0.12
   1  -9   6    0.05    0.09
   1  -9   6    0.17    0.13
  -1  -9  -6    0.16    0.23
  -1   9  -7    0.69    0.08
   1  -9   7    0.94    0.13
   1  10  -6    2.77    0.14
   1  10  -6    2.27    0.20
  -1 -10   6    3.09    0.38
   1 -10  -6    1.74    0.21
  -1 -10   6    2.46    0.23
  -1 -10   6    2.57    0.17
  -1 -10   6    2.35    0.23
   1 -10  -6    2.40    0.22
   1  10  -5    0.61    0.11
   1  10  -5    0.36    0.15
   1  10  -5    0.53    0.12
   1  10  -5    0.76    0.22
   1 -10  -5    0.46    0.16
   1 -10  -5    0.36    0.19
   1 -10  -5    0.72    0.25
  -1 -10   5    0.73    0.18
  -1 -10   5    0.39    0.10
   1  10  -4    0.01    0.15
  -1 -10   4   -0.01    0.19
  -1 -10   4   -0.06    0.30
  -1 -10   4   -0.05    0.12
  -1 -10   4   -0.08    0.10
   1 -10  -4    0.05    0.23
   1 -10  -4   -0.01    0.15
   1 -10  -4    0.00    0.20
  -1 -10   4    0.07    0.18
  -1 -10   3    3.61    0.36
  -1 -10   3    2.33    0.26
  -1 -10   3    2.25    0.40
  -1 -10   3    2.40    0.38
   1 -10  -3    2.80    0.40
  -1 -10   3    2.38    0.30
   1 -10  -3    2.32    0.36
  -1 -10   2    0.31    0.25
  -1 -10   2    0.35    0.18
   1 -10  -2    0.20    0.23
   1 -10  -2    0.40    0.27
  -1 -10   2    0.51    0.26
  -1 -10   2    0.21    0.21
  -1 -10   2    0.05    0.36
  -1 -10   2    0.39    0.14
   1 -10  -2    0.26    0.23
   1 -10  -2    0.06    0.28
  -1 -10   1    7.02    0.51
  -1 -10   1    7.24    0.48
   1 -10  -1    6.46    0.57
  -1 -10   1    7.63    0.56
   1 -10  -1    6.80    0.55
   1 -10  -1    7.61    0.55
   1 -10  -1    7.14    0.52
  -1 -10   1    7.53    0.50
  -1 -10   1    6.78    0.39
  -1 -10   0    0.06    0.21
   1 -10   0   -0.04    0.21
   1 -10   0   -0.85    0.39
   1 -10   0   -0.26    0.24
  -1 -10   0   -0.08    0.22
  -1 -10   0   -0.14    0.21
   1 -10   0    0.10    0.18
   1 -10   0   -0.37    0.20
  -1 -10   0   -0.10    0.20
   1 -10   1    7.20    0.38
   1 -10   1    7.17    0.56
  -1 -10  -1    7.82    0.57
  -1 -10  -1    7.42    0.58
   1 -10   1    6.91    0.46
  -1 -10  -1    7.28    0.55
   1 -10   1    6.67    0.50
  -1 -10  -1    6.49    0.53
   1 -10   1    7.09    0.51
  -1 -10  -2    0.26    0.25
   1 -10   2    0.13    0.29
   1 -10   2    0.51    0.26
  -1 -10  -2    0.37    0.25
   1 -10   2    0.34    0.16
  -1 -10  -2    0.51    0.27
   1 -10   2    0.44    0.21
   1 -10   2    0.32    0.15
   1 -10   2    0.48    0.26
  -1 -10  -2    0.23    0.24
  -1 -10  -3    1.89    0.36
  -1 -10  -3    2.35    0.36
   1 -10   3    2.90    0.52
   1 -10   3    3.10    0.44
   1 -10   3    2.65    0.32
   1 -10   3    3.02    0.30
   1 -10   3    2.40    0.42
   1 -10   3    2.14    0.37
  -1  10  -4    0.44    0.18
  -1  10  -4    0.12    0.15
  -1 -10  -4    0.11    0.25
   1 -10   4    0.22    0.39
   1 -10   4   -0.01    0.11
   1 -10   4   -0.06    0.09
   1 -10   4    0.00    0.18
  -1 -10  -4    0.11    0.21
   1 -10   4    0.09    0.17
  -1 -10  -4    0.44    0.18
  -1  10  -5    0.57    0.14
  -1  10  -5    0.65    0.11
  -1  10  -5    0.10    0.17
  -1 -10  -5    0.47    0.19
   1 -10   5    0.35    0.12
  -1 -10  -5    0.44    0.14
   1 -10   5    0.48    0.17
   1 -10   5    0.48    0.11
  -1 -10  -5   -0.17    0.30
   1 -10   5    0.53    0.18
  -1  10  -6    2.55    0.15
   1 -10   6    2.58    0.17
  -1 -10  -6    2.74    0.28
   1 -10   6    2.45    0.24
   1 -10   6    2.28    0.23
   1 -10   6    2.65    0.21
   1  11  -5    0.93    0.14
   1  11  -5    1.12    0.12
  -1 -11   5    0.81    0.19
  -1 -11   5    0.80    0.16
   1 -11  -5    0.62    0.13
  -1 -11   5    0.81    0.11
  -1 -11   5    0.49    0.11
   1 -11  -5    0.87    0.18
   1  11  -4   26.20    0.83
   1  11  -4   25.79    0.90
  -1 -11   4   27.23    0.90
   1 -11  -4   26.46    0.99
  -1 -11   4   27.45    0.98
  -1 -11   4   25.94    0.92
  -1 -11   4   26.41    0.99
  -1 -11   4   27.16    0.87
   1 -11  -4   25.95    0.99
   1 -11  -4   26.09    0.93
  -1 -11   3   11.50    0.62
   1 -11  -3   12.64    0.65
  -1 -11   3   12.69    0.60
  -1 -11   3   12.28    0.65
  -1 -11   3   12.82    0.50
   1 -11  -3   12.63    0.57
  -1 -11   3   13.21    0.56
   1 -11  -3   13.04    0.65
   1 -11  -2    0.32    0.22
  -1 -11   2    0.32    0.24
   1 -11  -2    0.07    0.22
   1 -11  -2    0.33    0.24
   1 -11  -2    0.62    0.24
  -1 -11   2    0.47    0.33
  -1 -11   2    0.38    0.19
  -1 -11   2    0.39    0.14
  -1 -11   2    0.42    0.16
  -1 -11   1    0.60    0.32
   1 -11  -1    0.39    0.28
   1 -11  -1    0.20    0.26
  -1 -11   1    0.15    0.28
  -1 -11   1    0.12    0.16
   1 -11  -1    0.00    0.28
   1  11   0    3.48    0.43
   1 -11   0    3.25    0.39
   1 -11   0    0.49    0.51
  -1 -11   0    3.17    0.35
  -1 -11   0    2.24    0.28
   1 -11   0    2.12    0.33
   1 -11   0    2.82    0.35
  -1 -11   0    2.39    0.37
  -1 -11   0    2.26    0.31
   1 -11   0    2.90    0.35
  -1 -11  -1    0.14    0.31
   1 -11   1    0.33    0.17
   1 -11   1    0.15    0.26
   1 -11   1    0.13    0.29
  -1 -11  -2    0.48    0.22
   1 -11   2    0.38    0.33
   1 -11   2    0.45    0.15
   1 -11   2    0.25    0.23
  -1 -11  -2    0.15    0.23
   1 -11   2    0.15    0.19
   1 -11   2    0.25    0.14
  -1 -11  -2    0.49    0.24
   1 -11   2    0.06    0.31
  -1 -11  -2    0.23    0.24
   1 -11   3   12.95    0.55
   1 -11   3   12.92    0.51
  -1 -11  -3   13.18    0.65
   1 -11   3   12.80    0.60
  -1 -11  -3   12.73    0.65
   1 -11   3   12.47    0.60
  -1 -11  -3   12.33    0.57
   1 -11   3   12.91    0.67
  -1  11  -4   25.43    0.89
  -1  11  -4   26.98    0.83
  -1 -11  -4   27.18    0.93
   1 -11   4   26.72    0.86
  -1 -11  -4   26.60    0.98
   1 -11   4   25.96    0.96
   1 -11   4   22.94    1.11
   1 -11   4   26.72    0.89
   1 -11   4   26.57    0.94
  -1  11  -5    0.99    0.11
  -1  11  -5    0.93    0.16
   1 -11   5    1.02    0.17
  -1 -11  -5    0.49    0.13
   1 -11   5    0.98    0.12
   1 -11   5    0.81    0.17
  -1 -11  -5    0.58    0.18
  -1 -11  -5    1.05    0.31
   1 -11   5    0.63    0.11
   1  12  -5    0.63    0.08
  -1 -12   5    0.53    0.12
  -1 -12   5    0.68    0.10
  -1 -12   5    0.70    0.09
   1 -12  -5    0.40    0.13
   1 -12  -4   -0.04    0.16
  -1 -12   4    0.03    0.09
   1 -12  -4    0.11    0.14
  -1 -12   4   -0.02    0.08
  -1 -12   4    0.13    0.12
   1 -12  -4   -0.10    0.13
   1  12  -3    0.81    0.19
   1 -12  -3    0.70    0.19
  -1 -12   3    0.69    0.23
   1 -12  -3    0.97    0.18
   1 -12  -3    0.74    0.20
  -1 -12   3    0.67    0.13
  -1 -12   3    0.79    0.17
  -1 -12   3    0.70    0.13
  -1 -12   2    0.31    0.17
  -1 -12   2    0.35    0.13
   1 -12  -2    0.56    0.21
   1 -12  -2    0.34    0.19
   1 -12  -2    0.00    0.18
   1 -12  -2    0.48    0.21
  -1 -12   2    0.20    0.11
  -1 -12   2    0.08    0.20
  -1 -12   1    6.70    0.40
   1 -12  -1    6.88    0.48
   1 -12  -1    6.78    0.45
  -1 -12   1    6.69    0.43
   1 -12  -1    6.18    0.52
  -1 -12   1    6.80    0.47
   1 -12  -1    6.26    0.40
  -1 -12   1    6.97    0.34
   1 -12   0   -0.03    0.17
   1 -12   0   -0.07    0.20
  -1 -12   0   -0.02    0.17
  -1 -12   0   -0.07    0.15
   1 -12   0   -0.12    0.14
  -1 -12   0    0.16    0.19
   1  12   1    6.79    0.55
   1 -12   1    7.25    0.39
  -1 -12  -1    6.73    0.48
   1 -12   1    6.45    0.34
  -1 -12  -1    6.73    0.46
  -1 -12  -1    6.16    0.42
   1 -12   1    6.91    0.48
   1 -12   1    6.14    0.42
  -1 -12  -2    0.08    0.19
   1 -12   2    0.26    0.13
  -1 -12  -2    0.28    0.19
   1 -12   2    0.19    0.21
  -1 -12  -2    0.18    0.21
   1 -12   2    0.10    0.14
   1 -12   2    0.16    0.12
  -1  12  -3    0.89    0.26
   1 -12   3    0.75    0.12
   1 -12   3    0.60    0.16
  -1 -12  -3    0.69    0.18
   1 -12   3    0.81    0.13
   1 -12   3    0.98    0.26
  -1 -12  -3    0.55    0.20
  -1  12  -4   -0.29    0.13
  -1  12  -4    0.16    0.17
   1 -12   4    0.05    0.09
   1 -12   4    0.10    0.08
   1 -12   4   -0.04    0.13
  -1 -12  -4    0.03    0.19
   1 -12   4   -0.17    0.24
  -1 -12  -4   -0.16    0.15
  -1 -12  -4    0.16    0.13
  -1  12  -5    0.57    0.12
   1  12   5    0.64    0.20
   1 -12   5    0.58    0.12
   1 -12   5    0.50    0.09
   1 -12   5    0.43    0.08
  -1 -12  -5    0.67    0.15
   1 -13  -4    0.15    0.12
   1 -13  -4    0.17    0.25
  -1 -13   4    0.10    0.07
  -1 -13   4    0.04    0.07
  -1 -13   4    0.15    0.11
   1  13  -3    0.01    0.13
   1 -13  -3    0.05    0.13
   1 -13  -3   -0.06    0.16
  -1 -13   3    0.01    0.08
   1 -13  -3    0.05    0.14
  -1 -13   3    0.09    0.20
  -1 -13   3    0.05    0.12
  -1 -13   3   -0.07    0.09
  -1  13   2    2.71    0.38
   1 -13  -2    2.90    0.28
   1 -13  -2    3.05    0.30
  -1 -13   2    3.33    0.23
  -1 -13   2    3.57    0.33
  -1 -13   2    3.65    0.29
  -1 -13   2    3.24    0.22
   1 -13  -2    3.73    0.31
  -1 -13   1    3.85    0.31
   1 -13  -1    2.93    0.28
  -1 -13   1    3.04    0.26
  -1 -13   1    3.23    0.33
   1 -13   0   16.30    0.66
  -1 -13   0   15.48    0.62
  -1 -13   0   15.78    0.66
  -1 -13   0   15.73    0.71
   1 -13   0   15.51    0.73
   1 -13   0   15.54    0.60
   1 -13   1    3.14    0.34
  -1 -13  -1    3.05    0.34
  -1 -13  -1    3.30    0.27
   1 -13   1    3.30    0.24
   1 -13   1    2.72    0.28
   1  13   2    3.64    0.47
  -1 -13  -2    3.78    0.29
   1 -13   2    3.38    0.27
  -1 -13  -2    3.27    0.31
   1 -13   2    3.17    0.23
  -1 -13  -2    2.90    0.30
   1 -13   2    3.25    0.22
   1 -13   2    3.57    0.34
   1  13   3    0.35    0.23
  -1 -13  -3   -0.08    0.14
   1 -13   3   -0.37    0.42
   1 -13   3    0.08    0.09
   1 -13   3    0.00    0.08
   1 -13   3   -0.01    0.12
  -1 -13  -3   -0.07    0.14
   1 -13   4    0.02    0.07
   1 -13   4    0.01    0.07
  -1 -13  -4    0.03    0.13
   1 -13   4   -0.01    0.11
  -1 -14   2    0.10    0.07
   1 -14  -2    0.11    0.13
  -1 -14   2   -0.02    0.16
   1 -14  -2    0.20    0.11
  -1 -14   2   -0.14    0.11
  -1 -14   1    1.00    0.18
  -1 -14   1    1.05    0.15
  -1 -14   1    1.10    0.13
   1 -14  -1    1.07    0.17
   1 -14  -1    1.31    0.16
   1 -14   0    0.01    0.10
   1 -14   0    0.02    0.11
  -1 -14   0   -0.12    0.11
   1 -14   0    0.13    0.14
  -1 -14   0    0.07    0.14
  -1 -14  -1    0.97    0.18
  -1 -14  -1    1.45    0.19
  -1 -14  -1    1.25    0.16
   1 -14   1    1.14    0.16
   1 -14   1    1.35    0.30
  -1 -14  -2    0.18    0.13
   1 -14   2   -0.26    0.25
   1 -14   2    0.00    0.11
  -1 -14  -2    0.03    0.12
   1 -14   2    0.18    0.08
   2   0  -9    0.33    0.18
  -2   0   9    0.00    0.15
   2   0  -8    5.62    0.32
   2   0  -8    6.36    0.41
  -2   0   8    5.34    0.39
   2   0  -8    6.26    0.39
   2   0  -8    4.85    0.48
   2   0  -7   -0.20    0.18
   2   0  -7   -0.09    0.14
   2   0  -7   -0.05    0.17
  -2   0   7   -0.28    0.34
  -2   0   7   -0.36    0.19
   2   0  -7   -0.10    0.14
   2   0  -7   -0.04    0.13
   2   0  -6   15.53    0.67
   2   0  -6   15.20    0.55
   2   0  -6   15.74    0.68
   2   0  -6   15.28    0.62
   2   0  -6   17.88    1.56
  -2   0   6   15.47    0.69
   2   0  -5   -0.17    0.10
   2   0  -5    0.13    0.12
   2   0  -5    0.34    0.20
  -2   0   5    0.27    0.31
  -2   0   5    0.33    0.21
   2   0  -5    0.06    0.11
   2   0  -5    0.20    0.46
   2   0  -5   -0.04    0.11
   2   0  -4   13.44    0.51
  -2   0   4   14.55    0.59
   2   0  -4   13.61    0.49
   2   0  -4   14.34    0.82
   2   0  -3    0.00    0.06
  -2   0   3   -0.02    0.08
   2   0  -3    0.09    0.23
  -2   0   2  554.68   15.31
  -2   0   2  534.85   15.45
   2   0  -2  543.66   15.41
   2   0  -1   -0.01    0.10
  -2   0   1    0.01    0.03
  -2   0   1    0.01    0.05
  -2   0   0    0.56    0.05
   2   0   0    0.58    0.09
   2   0   0    0.67    0.06
   2   0   1   -0.02    0.05
  -2   0  -1    0.04    0.13
   2   0   1   -0.03    0.04
   2   0   2  531.19   15.07
  -2   0  -2  533.19   15.07
  -2   0  -3    0.17    0.06
  -2   0  -3    0.68    0.28
   2   0   3   -0.02    0.06
  -2   0  -3   -0.02    0.13
  -2   0  -4   15.51    0.84
   2   0   4   14.45    0.52
  -2   0  -4   13.58    0.52
  -2   0  -4   13.61    0.91
  -2   0  -4   13.66    0.50
  -2   0  -5   -0.15    0.37
  -2   0  -5   -0.11    0.11
   2   0   5   -0.48    0.28
  -2   0  -5   -0.03    0.11
   2   0   5   -0.14    0.19
  -2   0  -5   -0.07    0.11
  -2   0  -5   -0.07    0.13
  -2   0  -5   -0.19    0.82
  -2   0  -5    0.11    0.29
  -2   0  -6   15.37    0.55
  -2   0  -6   15.08    0.62
  -2   0  -6   14.92    0.76
  -2   0  -6   15.88    0.68
   2   0   6   14.82    0.70
  -2   0  -6   15.62    0.64
  -2   0  -7    0.02    0.16
  -2   0  -7    0.16    0.26
   2   0   7    0.04    0.19
   2   0   7    0.11    0.28
  -2   0  -7    0.14    0.16
  -2   0  -7    0.10    0.13
  -2   0  -7   -0.01    0.15
  -2   0  -8    5.07    0.46
  -2   0  -8    6.60    0.44
  -2   0  -8    6.76    0.41
  -2   0  -8    5.34    0.33
   2   0   8    5.45    0.40
   2   0   9   -0.12    0.14
  -2   0  -9   -0.42    0.19
  -2   0  -9   -0.04    0.12
   2   1  -9    0.35    0.12
   2   1  -9    0.24    0.22
  -2   1   9    0.44    0.17
  -2  -1   9    0.34    0.14
   2   1  -8    1.73    0.24
   2   1  -8    1.96    0.20
   2   1  -8    1.54    0.21
   2   1  -8    1.40    0.23
   2  -1  -8    1.16    0.22
  -2  -1   8    1.66    0.22
   2  -1  -8    1.42    0.24
   2  -1  -8    1.70    0.26
   2  -1  -8    2.29    0.29
   2   1  -7    7.73    0.38
   2   1  -7    7.69    0.34
   2   1  -7    7.43    0.49
   2   1  -7    8.10    0.43
   2   1  -7    7.06    0.41
  -2   1   7    7.88    0.50
   2  -1  -7    7.05    0.46
  -2  -1   7    6.01    0.69
   2  -1  -7    7.81    0.45
   2  -1  -7    7.83    0.46
  -2  -1   7    7.61    0.45
   2  -1  -7    7.60    0.41
   2   1  -6   16.06    0.70
   2   1  -6   16.19    0.55
  -2   1   6   15.47    0.72
   2   1  -6   15.52    0.62
   2   1  -6   15.93    0.59
   2  -1  -6   14.98    1.37
   2  -1  -6   15.81    0.62
   2  -1  -6   16.49    0.66
   2  -1  -6   17.14    0.63
   2  -1  -6   15.23    0.80
  -2  -1   6   16.80    0.70
   2  -1  -6   15.98    0.69
  -2  -1   6   15.41    0.73
   2   1  -5    4.14    0.22
   2   1  -5    4.32    0.27
   2   1  -5    3.75    0.77
   2   1  -5    3.92    0.48
  -2   1   5    3.42    0.37
  -2   1   5    3.52    0.39
   2   1  -5    4.10    0.26
   2  -1  -5    4.38    0.29
  -2  -1   5    3.63    0.41
   2  -1  -5    4.45    0.59
   2  -1  -5    3.83    0.27
   2  -1  -5    2.90    0.34
   2  -1  -5    3.68    0.28
   2  -1  -5    3.75    0.34
  -2   1   4  115.31    3.40
   2   1  -4  114.68    3.32
   2   1  -4  115.55    3.63
   2   1  -4  115.27    3.31
   2  -1  -4  112.44    3.31
   2  -1  -4  120.41    3.67
   2  -1  -4  111.29    3.33
  -2  -1   4  111.77    3.37
   2   1  -3   57.31    1.67
  -2   1   3   54.58    1.67
   2   1  -3   52.41    1.82
   2   1  -3   52.92    1.80
   2  -1  -3   54.29    1.79
  -2  -1   3   56.02    1.66
   2  -1  -3   55.69    1.61
   2   1  -2  302.10    8.38
  -2   1   2  302.41    8.29
   2   1  -2  276.84    8.26
   2   1  -2  285.78    8.40
   2  -1  -2  297.51    8.37
  -2  -1   2  291.54    8.43
  -2  -1   2  295.19    8.28
  -2   1   1   55.73    1.64
   2  -1  -1   55.30    1.68
  -2  -1   1   57.65    1.64
  -2  -1   1   57.35    1.68
   2   1   0   -0.02    0.04
  -2   1   0    0.03    0.02
   2  -1   0    0.11    0.03
   2  -1   0    0.02    0.06
   2  -1   0   -0.02    0.02
  -2  -1   0    0.01    0.02
  -2  -1   0    0.00    0.02
  -2  -1   0    0.05    0.04
   2   1   1   59.71    1.67
  -2   1  -1   55.62    1.67
  -2  -1  -1   55.49    1.69
   2  -1   1   56.48    1.66
  -2  -1  -1   54.67    1.70
   2  -1   1   55.03    1.68
  -2   1  -2  287.81    8.05
   2   1   2  279.86    8.01
  -2  -1  -2  271.43    8.00
  -2  -1  -2  265.90    7.87
  -2  -1  -2  279.90    8.05
   2  -1   2  290.83    8.00
  -2   1  -3   54.81    1.64
  -2   1  -3   55.95    1.92
  -2   1  -3   54.55    1.87
  -2  -1  -3   56.14    1.66
  -2  -1  -3   56.07    1.91
  -2  -1  -3   58.81    1.88
  -2   1  -4  110.01    3.65
   2   1   4  115.82    3.32
  -2   1  -4  114.28    3.67
  -2   1  -4  112.71    3.30
  -2   1  -4  114.47    3.28
  -2  -1  -4  115.48    3.68
  -2  -1  -4  114.70    3.31
  -2  -1  -4  111.83    3.32
  -2  -1  -4  114.61    3.61
  -2   1  -5    3.18    0.28
  -2   1  -5    4.44    0.27
  -2   1  -5    3.94    0.23
  -2   1  -5    3.35    0.41
   2   1   5    3.81    0.37
  -2   1  -5    2.64    0.53
  -2  -1  -5    3.86    0.26
  -2  -1  -5    4.25    0.31
  -2  -1  -5    2.97    0.70
  -2  -1  -5    3.07    0.32
   2  -1   5    3.57    0.36
  -2  -1  -5    2.87    0.47
  -2  -1  -5    2.91    0.32
  -2   1  -6   14.57    0.80
   2   1   6   15.80    0.75
  -2   1  -6   16.34    0.63
  -2   1  -6   16.22    0.63
  -2   1  -6   14.99    0.87
  -2   1  -6   16.57    0.57
   2  -1   6   15.56    0.73
  -2  -1  -6   11.18    1.42
  -2  -1  -6   16.29    0.67
  -2  -1  -6   15.25    0.75
   2  -1   6   16.74    0.72
  -2  -1  -6   15.51    0.64
  -2  -1  -6   16.12    0.58
   2   1   7    6.93    0.51
  -2   1  -7    7.20    0.59
  -2   1  -7    7.66    0.35
  -2   1  -7    6.86    0.42
  -2   1  -7    8.08    0.45
  -2   1  -7    7.43    0.41
  -2  -1  -7    6.78    0.51
  -2  -1  -7    7.78    0.48
  -2  -1  -7    7.09    0.46
  -2  -1  -7    7.64    0.42
   2  -1   7    8.03    0.49
   2  -1   7    7.40    0.66
  -2  -1  -7    7.96    0.41
  -2   1  -8    1.57    0.32
  -2   1  -8    1.66    0.25
  -2   1  -8    1.50    0.22
  -2   1  -8    1.81    0.21
   2   1   8    1.64    0.26
  -2  -1  -8    1.62    0.26
   2  -1   8    1.69    0.24
  -2  -1  -8    2.09    0.25
  -2  -1  -8    1.29    0.23
   2  -1   8    1.58    0.27
  -2   1  -9    0.41    0.12
   2   1   9    0.23    0.16
  -2  -1  -9    0.53    0.22
   2  -1   9    0.31    0.14
   2   2  -8    0.86    0.23
  -2   2   8    0.73    0.25
   2   2  -8    0.60    0.20
   2   2  -8    0.83    0.18
   2   2  -8    0.67    0.13
   2  -2  -8    0.68    0.19
   2  -2  -8    0.90    0.19
   2  -2  -8    0.33    0.22
  -2  -2   8    0.64    0.17
   2  -2  -8    0.42    0.19
   2   2  -7   26.60    1.04
   2   2  -7   27.60    0.99
  -2   2   7   27.37    1.08
   2   2  -7   27.51    0.97
   2   2  -7   27.57    0.87
   2   2  -7   28.32    0.94
   2  -2  -7   26.56    2.22
   2  -2  -7   27.82    1.02
  -2  -2   7   28.29    1.01
   2  -2  -7   27.89    1.05
  -2  -2   7   26.27    1.17
   2  -2  -7   27.49    0.96
   2  -2  -7   27.77    1.06
   2   2  -6   12.02    0.66
   2   2  -6   12.97    0.52
   2   2  -6   14.26    0.56
  -2   2   6   12.40    0.69
   2   2  -6   13.80    0.48
   2   2  -6   13.64    0.54
   2  -2  -6   13.02    0.60
   2  -2  -6   11.68    0.76
   2  -2  -6   14.80    0.62
   2  -2  -6   13.98    1.18
   2  -2  -6   14.21    0.64
  -2  -2   6   11.89    0.60
   2  -2  -6   13.99    0.57
  -2  -2   6   12.38    0.68
   2   2  -5    2.12    0.19
  -2   2   5    2.76    0.49
   2   2  -5    1.93    0.18
   2   2  -5    1.94    0.20
   2   2  -5    1.94    0.19
  -2   2   5    1.91    0.36
   2  -2  -5    1.93    0.24
  -2  -2   5    1.95    0.28
   2  -2  -5    2.22    0.25
  -2  -2   5    2.06    0.25
   2  -2  -5    1.42    0.42
   2  -2  -5    2.15    0.23
  -2  -2   5    2.18    0.27
   2  -2  -5    1.90    0.21
   2  -2  -5    2.17    0.45
   2  -2  -5    1.98    0.23
   2   2  -4  328.14    9.78
   2   2  -4  338.00    9.42
  -2   2   4  333.75    9.53
  -2  -2   4  333.66    9.47
   2  -2  -4  334.09    9.45
   2  -2  -4  341.35    9.68
   2  -2  -4  321.71    9.46
  -2   2   3    3.45    0.24
   2   2  -3    3.97    0.54
   2   2  -3    3.01    0.31
   2  -2  -3    3.63    0.34
  -2  -2   3    3.52    0.24
   2   2  -2  258.63    7.46
  -2   2   2  266.68    7.49
  -2   2   2  263.42    7.67
   2   2  -2  280.55    7.56
   2  -2  -2  266.89    7.55
  -2  -2   2  262.53    7.61
  -2  -2   2  264.35    7.47
   2  -2  -2  241.76    7.45
  -2  -2   2  272.30    7.49
  -2   2   1  408.88   11.37
   2   2  -1  397.27   11.38
  -2  -2   1  395.99   11.36
  -2  -2   1  409.33   11.39
   2  -2  -1  406.09   11.41
  -2  -2   1  407.05   11.40
  -2   2   0  134.58    3.80
   2   2   0  136.30    3.86
  -2  -2   0  135.03    3.80
   2  -2   0  131.08    3.80
  -2   2  -1  410.07   11.31
   2   2   1  395.68   11.30
   2  -2   1  393.13   11.28
  -2  -2  -1  408.36   11.34
   2  -2   1  394.17   11.26
   2  -2   1  402.81   11.30
   2   2   2  266.31    7.69
  -2   2  -2  265.04    7.70
  -2  -2  -2  263.62    7.70
  -2  -2  -2  278.00    7.71
   2  -2   2  266.68    7.55
   2  -2   2  258.15    7.67
   2  -2   2  271.49    7.64
  -2   2  -3    3.14    0.36
  -2   2  -3    4.03    0.20
  -2  -2  -3    3.83    0.43
  -2  -2  -3    4.35    0.39
  -2   2  -4  338.57    9.91
   2   2   4  337.61    9.56
  -2   2  -4  340.43    9.50
  -2   2  -4  334.66    9.52
  -2  -2  -4  328.95    9.55
  -2  -2  -4  335.62    9.57
  -2   2  -5    1.98    0.20
  -2   2  -5    2.06    0.21
   2   2   5    2.25    0.31
   2   2   5    2.43    0.34
  -2   2  -5    1.80    0.50
  -2   2  -5    1.94    0.18
  -2   2  -5    1.79    0.19
  -2  -2  -5    1.96    0.32
   2  -2   5    1.67    0.30
  -2  -2  -5    1.92    0.21
   2  -2   5    2.10    0.26
   2  -2   5    1.80    0.24
  -2  -2  -5    2.74    0.63
   2  -2   5    2.27    0.30
  -2  -2  -5    1.30    0.42
  -2  -2  -5    2.14    0.31
  -2  -2  -5    1.71    0.22
  -2  -2  -5    1.87    0.23
  -2  -2  -5    1.29    0.19
  -2   2  -6   14.96    0.60
  -2   2  -6   13.61    0.55
  -2   2  -6   13.23    0.55
  -2   2  -6   13.37    0.49
  -2   2  -6   11.54    0.85
   2   2   6   12.76    0.72
   2  -2   6   12.40    0.61
   2  -2   6   12.40    0.68
  -2  -2  -6   14.59    0.66
  -2  -2  -6   12.00    1.55
  -2  -2  -6   12.93    0.54
  -2  -2  -6   12.30    0.66
  -2  -2  -6   12.69    0.59
  -2  -2  -6   14.26    0.63
  -2   2  -7   27.51    0.99
   2   2   7   28.81    1.12
  -2   2  -7   27.34    0.96
  -2   2  -7   27.58    1.00
  -2   2  -7   25.01    1.14
  -2   2  -7   27.11    0.89
  -2  -2  -7   27.71    1.06
  -2  -2  -7   27.16    0.99
   2  -2   7   29.90    1.25
  -2  -2  -7   26.93    1.06
   2  -2   7   27.92    1.04
  -2  -2  -7   28.08    1.08
  -2   2  -8    0.49    0.17
  -2   2  -8    0.67    0.12
  -2   2  -8    0.93    0.15
  -2   2  -8    0.55    0.21
   2   2   8    0.31    0.21
   2  -2   8    0.85    0.20
   2  -2   8    0.47    0.18
  -2  -2  -8    0.86    0.23
  -2  -2  -8    0.87    0.17
  -2  -2  -8    0.49    0.23
   2   3  -8    0.02    0.15
   2   3  -8   -0.31    0.31
   2   3  -8    0.01    0.10
  -2   3   8   -0.43    0.28
   2   3  -8    0.00    0.13
   2   3  -8    0.06    0.12
  -2  -3   8    0.13    0.24
   2  -3  -8    0.15    0.19
   2  -3  -8    0.28    0.26
   2  -3  -8    0.08    0.14
   2   3  -7    0.11    0.13
   2   3  -7    0.08    0.10
  -2   3   7    0.29    0.32
   2   3  -7    0.17    0.29
   2   3  -7   -0.12    0.09
  -2  -3   7    0.22    0.41
   2  -3  -7   -0.11    0.16
   2  -3  -7    0.27    0.22
  -2  -3   7    0.01    0.14
   2  -3  -7    0.11    0.21
   2  -3  -7    0.19    0.20
   2   3  -6    0.60    0.13
   2   3  -6    0.75    0.14
  -2   3   6    0.53    0.36
   2   3  -6    0.96    0.16
   2   3  -6    0.75    0.11
   2   3  -6    0.91    0.31
   2  -3  -6    0.91    0.21
   2  -3  -6    0.74    0.19
  -2  -3   6    0.57    0.16
   2  -3  -6    0.64    0.21
   2  -3  -6    0.94    0.22
  -2  -3   6    0.27    0.28
   2  -3  -6    0.28    0.30
   2  -3  -6    0.91    0.61
   2   3  -5   53.26    1.53
   2   3  -5   51.62    1.59
   2   3  -5   53.20    1.61
  -2   3   5   51.85    1.83
   2   3  -5   51.21    1.56
  -2   3   5   50.98    1.86
   2  -3  -5   51.44    1.68
  -2  -3   5   50.94    1.65
   2  -3  -5   50.74    1.61
   2  -3  -5   53.49    1.65
  -2  -3   5   52.94    1.73
  -2  -3   5   50.66    1.70
   2  -3  -5   53.35    2.08
  -2  -3   5   50.97    1.68
   2  -3  -5   50.78    1.69
   2  -3  -5   51.26    1.66
   2  -3  -5   51.94    1.62
   2  -3  -5   46.08    1.83
   2   3  -4   51.76    1.50
  -2   3   4   47.91    1.61
   2  -3  -4   48.92    1.54
  -2  -3   4   48.40    1.56
   2  -3  -4   46.99    1.53
  -2  -3   4   45.92    1.62
   2  -3  -4   51.33    1.55
   2  -3  -4   49.90    1.58
  -2  -3   4   48.61    1.63
   2  -3  -4   51.26    1.75
  -2   3   3    0.03    0.09
  -2  -3   3    0.17    0.12
  -2  -3   3   -0.02    0.08
   2  -3  -3    0.03    0.16
   2  -3  -3    0.11    0.11
   2  -3  -3   -0.16    0.15
  -2   3   2   14.69    0.53
  -2   3   2   13.91    0.72
   2   3  -2   13.73    0.50
  -2  -3   2   13.97    0.51
  -2  -3   2   13.92    0.59
  -2  -3   2   15.21    0.54
   2  -3  -2   15.54    0.58
   2  -3  -2   15.26    0.53
   2   3  -1    0.21    0.09
  -2   3   1    0.40    0.13
  -2  -3   1    0.16    0.06
   2  -3  -1    0.35    0.09
   2  -3  -1    0.34    0.06
   2   3   0   -0.04    0.09
  -2  -3   0   -0.04    0.05
   2  -3   0   -0.03    0.05
  -2   3  -1    0.29    0.04
  -2   3  -1    0.22    0.07
   2   3   1    0.39    0.09
  -2  -3  -1    0.44    0.09
   2  -3   1    0.28    0.07
  -2  -3  -1    0.38    0.12
   2  -3   1    0.22    0.11
  -2  -3  -1    0.35    0.06
   2   3   2   13.90    0.63
  -2   3  -2   13.88    0.61
  -2  -3  -2   14.50    0.65
  -2  -3  -2   14.46    0.53
   2  -3   2   14.08    0.50
  -2  -3  -2   12.84    0.59
   2  -3   2   15.16    0.65
   2  -3   2   13.62    0.58
  -2   3  -3   -0.02    0.08
  -2   3  -3    0.14    0.15
   2  -3   3    0.51    0.65
   2  -3   3    0.13    0.08
  -2  -3  -3    0.12    0.21
  -2  -3  -3    0.13    0.17
  -2  -3  -3    0.19    0.12
  -2   3  -4   51.96    1.53
  -2  -3  -4   51.25    1.61
  -2  -3  -4   51.61    1.91
  -2  -3  -4   49.72    1.68
  -2  -3  -4   50.08    1.88
  -2  -3  -4   51.67    1.64
   2  -3   4   47.90    1.61
   2   3   5   52.20    1.79
  -2   3  -5   51.65    1.57
  -2   3  -5   52.52    1.58
  -2   3  -5   52.73    1.60
  -2   3  -5   50.74    1.53
   2   3   5   50.60    1.75
   2  -3   5   49.97    1.63
  -2  -3  -5   51.55    1.71
  -2  -3  -5   53.19    1.69
   2  -3   5   52.05    1.62
  -2  -3  -5   51.57    1.67
  -2  -3  -5   49.20    2.08
   2  -3   5   50.46    1.60
  -2  -3  -5   52.97    1.70
  -2  -3  -5   50.00    1.63
   2  -3   5   51.78    1.70
   2  -3   5   49.31    1.69
   2   3   6    0.68    0.30
  -2   3  -6    0.78    0.12
  -2   3  -6    0.82    0.15
  -2   3  -6    0.60    0.15
  -2   3  -6    0.81    0.14
   2  -3   6    0.61    0.26
   2  -3   6    0.53    0.26
  -2  -3  -6    0.66    0.21
   2  -3   6    0.44    0.18
  -2  -3  -6    0.59    0.23
  -2  -3  -6    0.82    0.22
  -2  -3  -6    0.74    0.22
  -2   3  -7    0.06    0.13
  -2   3  -7    0.25    0.14
   2   3   7    0.21    0.28
  -2   3  -7   -0.05    0.09
  -2   3  -7    0.05    0.14
   2  -3   7    0.05    0.16
  -2  -3  -7   -0.14    0.18
   2  -3   7    0.43    0.39
  -2  -3  -7   -0.01    0.20
  -2  -3  -7   -0.04    0.18
  -2  -3  -7    0.15    0.19
  -2   3  -8    0.10    0.09
  -2   3  -8   -0.05    0.11
  -2   3  -8   -0.03    0.14
   2   3   8   -0.05    0.23
  -2   3  -8    0.05    0.19
  -2  -3  -8    0.17    0.21
   2  -3   8   -0.08    0.15
  -2  -3  -8    0.10    0.19
  -2  -3  -8   -0.08    0.24
   2  -3   8    0.08    0.15
   2   4  -8    0.25    0.18
  -2   4   8   -0.19    0.39
   2   4  -8    0.36    0.09
   2   4  -8    0.32    0.10
   2   4  -8    0.31    0.14
   2  -4  -8    0.28    0.30
   2  -4  -8    0.01    0.21
  -2  -4   8    0.15    0.12
   2   4  -7    1.74    0.23
   2   4  -7    1.42    0.44
   2   4  -7    1.25    0.15
  -2   4   7    0.86    0.44
   2   4  -7    1.72    0.22
   2   4  -7    1.45    0.15
  -2  -4   7    1.05    0.19
   2  -4  -7    1.42    0.23
   2  -4  -7    1.51    0.30
   2   4  -6   23.82    0.78
   2   4  -6   22.15    0.80
   2   4  -6   22.92    1.39
   2   4  -6   22.16    0.82
   2   4  -6   21.85    0.73
  -2   4   6   23.83    1.14
   2  -4  -6   23.14    0.90
  -2  -4   6   22.99    0.82
  -2  -4   6   23.20    0.91
   2  -4  -6   21.36    0.88
   2  -4  -6   22.71    0.96
   2  -4  -6   20.99    1.06
   2  -4  -6   22.71    0.93
   2  -4  -6   22.05    1.63
  -2  -4   6   23.88    0.86
  -2  -4   6   23.22    1.00
   2  -4  -6   23.27    0.89
   2   4  -5   31.98    0.99
   2   4  -5   33.20    1.06
   2   4  -5   33.13    1.03
  -2   4   5   30.16    1.59
   2  -4  -5   30.90    1.10
   2  -4  -5   33.81    1.19
  -2  -4   5   32.36    1.08
   2  -4  -5   33.83    1.45
  -2  -4   5   30.20    1.17
  -2  -4   5   32.52    1.20
   2  -4  -5   34.08    1.17
  -2  -4   5   31.94    1.13
   2  -4  -5   30.46    1.14
   2  -4  -5   32.70    1.08
   2  -4  -5   30.35    1.19
   2  -4  -5   30.79    1.13
  -2   4   4   19.56    0.84
   2   4  -4   20.19    0.71
   2   4  -4   19.86    0.68
  -2  -4   4   19.36    0.76
   2  -4  -4   19.79    0.92
   2  -4  -4   19.10    0.75
   2  -4  -4   19.25    0.83
   2  -4  -4   20.00    1.08
  -2  -4   4   17.82    0.92
   2   4  -3   51.31    1.53
  -2   4   3   51.05    1.62
   2  -4  -3   50.31    1.60
   2  -4  -3   48.92    1.64
   2  -4  -3   52.25    1.70
  -2  -4   3   51.91    1.59
   2   4  -2   72.54    2.14
  -2  -4   2   74.57    2.15
  -2  -4   2   66.86    2.47
   2  -4  -2   71.93    2.17
  -2  -4   2   75.28    2.16
  -2   4   1   36.37    1.22
   2   4  -1   35.73    1.18
   2  -4  -1   38.11    1.12
   2  -4  -1   34.21    1.18
  -2  -4   1   38.32    1.14
   2   4   0  483.01   14.23
  -2   4   0  522.10   14.11
   2  -4   0  484.83   14.09
  -2  -4   0  512.94   14.10
   2   4   1   36.45    1.23
  -2   4  -1   36.61    1.15
  -2  -4  -1   36.67    1.12
  -2  -4  -1   35.36    1.17
   2  -4   1   36.90    1.13
  -2   4  -2   76.29    2.33
   2  -4   2   68.66    2.37
   2  -4   2   74.15    2.32
  -2  -4  -2   72.84    2.28
   2  -4   2   76.63    2.20
  -2   4  -3   51.37    1.81
  -2  -4  -3   49.74    1.59
  -2  -4  -3   49.44    1.63
  -2  -4  -3   50.15    1.74
   2  -4   3   46.88    1.82
   2  -4   3   51.27    1.57
  -2   4  -4   19.42    0.65
  -2   4  -4   17.95    1.05
  -2  -4  -4   19.00    0.75
  -2  -4  -4   20.09    1.04
   2  -4   4   18.37    0.71
  -2  -4  -4   19.47    0.80
  -2  -4  -4   17.69    0.81
   2  -4   4   18.84    0.73
   2  -4   4   18.57    0.75
   2  -4   4   18.52    0.84
  -2  -4  -4   19.38    0.73
   2  -4   4   18.61    0.69
   2   4   5   31.73    1.33
  -2   4  -5   32.16    1.05
   2   4   5   30.41    1.38
  -2   4  -5   29.82    1.77
  -2   4  -5   34.10    1.06
  -2   4  -5   34.66    1.09
  -2   4  -5   32.26    1.01
  -2  -4  -5   32.25    1.19
   2  -4   5   32.97    1.10
   2  -4   5   31.18    1.20
  -2  -4  -5   32.65    1.16
  -2  -4  -5   31.43    1.14
   2  -4   5   33.68    1.21
  -2  -4  -5   33.82    1.20
  -2  -4  -5   34.12    1.24
   2  -4   5   32.92    1.06
   2  -4   5   31.86    1.10
   2   4   6   23.29    1.08
  -2   4  -6   21.82    0.80
  -2   4  -6   23.09    0.75
  -2   4  -6   23.44    0.81
  -2   4  -6   21.95    0.82
  -2  -4  -6   24.04    0.92
   2  -4   6   23.10    0.81
  -2  -4  -6   22.35    0.95
   2  -4   6   22.59    1.00
  -2  -4  -6   22.88    0.98
   2  -4   6   22.77    0.86
   2  -4   6   22.53    0.83
  -2  -4  -6   24.21    0.95
  -2  -4  -6   22.28    0.88
  -2   4  -7    1.59    0.16
  -2   4  -7    1.61    0.22
  -2   4  -7    1.31    0.19
   2   4   7    0.10    0.35
  -2  -4  -7    1.62    0.29
   2  -4   7    1.14    0.20
  -2  -4  -7    0.84    0.25
  -2  -4  -7    1.65    0.34
   2   4   8    0.00    0.30
  -2   4  -8    0.14    0.22
  -2   4  -8    0.19    0.11
  -2   4  -8    0.21    0.16
  -2   4  -8    0.21    0.09
  -2  -4  -8    0.55    0.30
   2  -4   8    0.09    0.14
  -2  -4  -8    0.51    0.22
   2  -4   8    0.18    0.14
   2   5  -8    5.44    0.23
   2   5  -8    5.01    0.27
   2   5  -8    5.86    0.32
  -2  -5   8    5.27    0.30
   2  -5  -8    5.65    0.45
  -2  -5   8    5.65    0.30
   2   5  -7    4.00    0.28
   2   5  -7    3.99    0.28
   2   5  -7    4.80    0.27
   2   5  -7    4.14    0.21
  -2  -5   7    4.64    0.31
   2  -5  -7    4.16    0.43
   2  -5  -7    3.97    0.56
   2  -5  -7    4.77    0.35
   2   5  -6   10.73    0.45
   2   5  -6   11.34    0.50
   2   5  -6   11.22    0.48
   2   5  -6   10.64    0.41
   2  -5  -6   10.65    0.58
   2  -5  -6   11.14    0.56
  -2  -5   6    9.09    0.72
   2  -5  -6   11.61    0.64
  -2  -5   6   10.89    0.51
   2  -5  -6   11.84    0.78
  -2  -5   6   11.26    0.59
   2  -5  -6   11.46    0.65
  -2  -5   6   11.15    0.49
   2   5  -5   13.77    0.53
   2   5  -5   14.46    0.50
   2   5  -5   14.51    0.55
   2  -5  -5   14.14    0.58
  -2  -5   5   12.72    0.69
  -2  -5   5   13.20    0.61
   2  -5  -5   13.61    0.81
   2  -5  -5   14.05    0.72
   2  -5  -5   15.08    0.70
  -2  -5   5   12.48    0.66
  -2  -5   5   13.45    0.61
   2  -5  -5   13.77    0.63
  -2  -5   5   13.59    0.70
   2  -5  -5   13.22    0.66
   2  -5  -5   13.28    0.95
   2   5  -4   52.27    1.56
  -2   5   4   48.71    1.73
   2   5  -4   49.34    1.55
  -2  -5   4   48.09    1.63
   2  -5  -4   47.05    1.57
   2  -5  -4   52.15    1.84
   2  -5  -4   49.48    1.64
   2  -5  -4   50.92    1.66
   2  -5  -4   49.10    1.65
  -2  -5   4   51.18    1.66
  -2  -5   4   52.49    1.68
   2  -5  -4   48.94    1.69
  -2  -5   4   48.67    1.64
   2  -5  -4   50.05    1.56
  -2  -5   4   48.55    1.78
  -2   5   3   10.11    0.51
  -2  -5   3   10.89    0.48
   2  -5  -3    9.32    0.49
  -2  -5   3    9.72    0.84
   2  -5  -3   10.99    0.60
   2  -5  -3    9.89    0.57
   2  -5  -2    9.87    0.59
  -2  -5   2   11.12    0.45
   2  -5  -2   10.78    0.50
  -2   5   1   21.83    0.91
   2   5  -1   21.26    0.88
  -2  -5   1   23.00    0.76
   2  -5  -1   23.09    0.75
  -2   5   0    0.02    0.08
   2  -5   0   -0.01    0.06
  -2  -5   0    0.03    0.06
  -2   5  -1   20.46    0.80
  -2   5  -1   21.90    0.77
  -2  -5  -1   22.50    0.74
   2  -5   1   23.06    0.75
  -2   5  -2   11.25    0.59
   2   5   2   11.46    0.65
  -2  -5  -2   10.15    0.50
   2  -5   2   10.96    0.45
   2  -5   2   10.18    0.50
  -2  -5  -2   10.33    0.57
  -2   5  -3   11.34    0.72
   2  -5   3   11.06    0.48
  -2  -5  -3    8.75    0.55
   2  -5   3    9.55    0.80
  -2  -5  -3    9.93    0.51
  -2   5  -4   50.33    1.50
  -2   5  -4   46.76    1.48
  -2   5  -4   46.73    1.95
  -2   5  -4   45.65    1.49
  -2  -5  -4   48.23    1.61
   2  -5   4   47.98    1.62
   2  -5   4   48.91    1.54
   2  -5   4   47.75    1.51
  -2  -5  -4   49.54    1.68
   2  -5   4   48.09    1.50
  -2  -5  -4   47.73    1.53
   2  -5   4   49.58    1.62
  -2  -5  -4   47.80    1.63
  -2  -5  -4   48.46    1.58
  -2  -5  -4   54.19    1.69
  -2   5  -5   13.79    0.56
  -2   5  -5   13.76    0.54
  -2   5  -5   14.61    0.55
   2   5   5   11.69    1.13
   2  -5   5   13.32    0.59
  -2  -5  -5   14.96    0.70
  -2  -5  -5   13.68    0.68
  -2  -5  -5   14.47    0.73
   2  -5   5   13.18    0.70
  -2  -5  -5   12.35    0.72
   2  -5   5   14.53    0.58
  -2  -5  -5   13.11    0.65
   2  -5   5   15.20    0.72
  -2   5  -6   10.88    0.48
   2   5   6   11.39    0.93
  -2   5  -6   10.72    0.47
  -2   5  -6   11.23    0.41
  -2   5  -6   10.96    0.47
   2  -5   6   10.54    0.52
  -2  -5  -6   10.38    0.63
  -2  -5  -6   11.61    0.66
  -2  -5  -6   11.26    0.58
   2  -5   6   11.00    0.47
   2  -5   6    9.23    0.70
  -2  -5  -6   11.63    0.64
   2  -5   6   10.23    0.50
   2  -5   6   10.54    0.58
  -2   5  -7    4.52    0.30
   2   5   7    5.06    0.60
  -2   5  -7    4.51    0.35
  -2   5  -7    4.33    0.31
  -2   5  -7    4.20    0.23
   2  -5   7    4.66    0.33
  -2  -5  -7    4.28    0.44
   2  -5   7    4.53    0.34
  -2  -5  -7    3.42    0.43
  -2   5  -8    4.87    0.28
   2   5   8    3.94    0.49
  -2   5  -8    5.46    0.23
  -2   5  -8    5.19    0.34
  -2  -5  -8    5.22    0.40
  -2  -5  -8    5.55    0.43
   2  -5   8    5.00    0.31
   2  -5   8    5.58    0.38
   2  -5   8    5.40    0.30
   2   6  -8    7.38    0.27
   2   6  -8    6.86    0.35
   2   6  -8    7.71    0.31
  -2  -6   8    7.41    0.33
  -2  -6   8    7.96    0.33
   2   6  -7    5.70    0.31
   2   6  -7    5.27    0.28
   2   6  -7    5.78    0.24
   2   6  -7    5.70    0.33
   2  -6  -7    5.23    0.54
  -2  -6   7    4.90    0.35
   2  -6  -7    5.98    0.51
  -2  -6   7    5.76    0.32
   2   6  -6   -0.02    0.11
   2   6  -6    0.04    0.08
   2   6  -6    0.06    0.10
   2   6  -6    0.02    0.11
  -2  -6   6    0.07    0.15
   2  -6  -6   -0.14    0.24
   2  -6  -6   -0.05    0.17
   2  -6  -6    0.05    0.20
  -2  -6   6   -0.38    0.69
  -2  -6   6    0.17    0.14
   2  -6  -6    0.63    0.39
  -2  -6   6   -0.08    0.18
   2  -6  -6    0.07    0.25
   2   6  -5    0.97    0.17
   2   6  -5    0.64    0.13
   2   6  -5    0.83    0.14
   2  -6  -5    0.68    0.24
  -2  -6   5    0.87    0.18
  -2  -6   5    1.23    0.26
  -2  -6   5    0.92    0.49
   2  -6  -5    1.00    0.28
   2  -6  -5    1.25    0.34
   2  -6  -5    0.91    0.23
  -2  -6   5    0.76    0.23
   2  -6  -5    1.42    0.32
  -2  -6   5    0.72    0.19
   2  -6  -5    0.92    0.19
   2   6  -4    7.36    0.44
   2  -6  -4    7.74    0.48
  -2  -6   4    7.40    0.48
   2  -6  -4    7.47    0.57
  -2  -6   4    7.56    0.48
   2  -6  -4    7.00    0.58
  -2  -6   4    7.92    0.74
   2  -6  -4    7.20    0.50
   2  -6  -4    7.14    0.51
  -2  -6   4    7.37    0.51
   2  -6  -4    6.73    0.42
  -2  -6   4    7.23    0.47
  -2   6   3    8.63    0.54
  -2  -6   3    8.88    0.55
  -2  -6   3    8.79    0.46
   2  -6  -3    8.75    0.48
   2  -6  -3    8.95    0.55
  -2  -6   3    8.33    0.56
   2  -6  -3    8.43    0.51
   2  -6  -3    8.66    0.76
   2  -6  -3    8.39    0.53
  -2  -6   3    8.30    0.67
  -2  -6   3    8.83    0.56
   2  -6  -2    6.13    0.42
  -2  -6   2    6.27    0.35
   2  -6  -2    5.47    0.51
   2  -6  -1   24.91    0.85
  -2  -6   1   25.05    0.86
  -2   6   0   15.33    0.56
  -2   6   0   15.11    0.67
  -2  -6   0   14.72    0.56
   2  -6   0   15.41    0.57
  -2   6  -1   25.30    1.04
  -2   6  -1   24.18    0.88
   2  -6   1   24.62    0.85
  -2  -6  -1   24.78    0.84
  -2   6  -2    5.83    0.52
  -2  -6  -2    5.32    0.46
  -2  -6  -2    5.58    0.40
   2  -6   2    6.56    0.35
  -2   6  -3    9.23    0.78
   2  -6   3    8.90    0.44
  -2  -6  -3   10.15    1.05
   2  -6   3    9.31    0.51
  -2  -6  -3    8.48    0.57
  -2  -6  -3    8.94    0.52
  -2  -6  -3    8.31    0.53
   2  -6   3    8.85    0.48
  -2   6  -4    7.11    0.35
  -2   6  -4    6.88    0.46
  -2   6  -4    8.20    1.25
  -2   6  -4    6.88    0.44
  -2  -6  -4    7.52    0.49
   2  -6   4    7.54    0.53
   2  -6   4    6.66    0.37
   2  -6   4    7.09    0.42
  -2  -6  -4    7.16    0.49
  -2  -6  -4    6.05    0.57
  -2  -6  -4    7.11    0.48
   2  -6   4    7.05    0.47
   2  -6   4    6.37    0.41
  -2  -6  -4    7.33    0.55
  -2   6  -5    0.97    0.15
  -2   6  -5    1.15    0.17
  -2   6  -5    1.05    0.19
  -2   6  -5    0.70    0.15
   2  -6   5    0.94    0.18
   2  -6   5    1.01    0.19
  -2  -6  -5    0.92    0.23
   2  -6   5    0.87    0.26
  -2  -6  -5    1.06    0.27
   2  -6   5    0.91    0.39
  -2  -6  -5    0.88    0.28
   2  -6   5    0.75    0.20
  -2   6  -6    0.11    0.09
  -2   6  -6    0.06    0.15
  -2   6  -6    0.01    0.13
  -2   6  -6   -0.02    0.12
  -2  -6  -6   -0.06    0.24
   2  -6   6    0.15    0.20
   2  -6   6   -0.09    0.14
  -2  -6  -6    0.07    0.23
   2  -6   6    0.19    0.17
  -2  -6  -6   -0.02    0.18
   2  -6   6   -0.29    0.16
   2  -6   6    0.41    0.50
  -2   6  -7    4.66    0.32
  -2   6  -7    5.52    0.25
  -2   6  -7    5.54    0.33
  -2   6  -7    5.45    0.34
   2  -6   7    5.95    0.34
  -2  -6  -7    5.55    0.47
  -2  -6  -7    4.55    0.49
   2  -6   7    5.32    0.37
  -2   6  -8    7.76    0.33
  -2   6  -8    6.62    0.26
  -2   6  -8    6.54    0.39
   2  -6   8    7.00    0.45
   2   7  -7   15.29    0.57
   2   7  -7   15.24    0.57
   2   7  -7   15.17    0.49
   2   7  -7   15.30    0.54
  -2  -7   7   15.59    0.59
  -2  -7   7   14.43    0.54
   2  -7  -7   14.88    0.62
  -2  -7   7   14.12    0.54
   2   7  -6    9.43    0.40
   2   7  -6    9.41    0.36
   2   7  -6    9.20    0.43
   2   7  -6   10.03    0.48
  -2  -7   6    9.72    0.50
   2  -7  -6    9.16    0.65
  -2  -7   6    9.90    0.41
   2  -7  -6    9.63    0.66
   2  -7  -6    9.29    0.68
  -2  -7   6    9.95    0.52
   2  -7  -6    9.03    0.49
  -2  -7   6   10.03    0.44
   2   7  -5    4.30    0.29
   2   7  -5    4.70    0.27
   2   7  -5    4.41    0.37
  -2  -7   5    4.37    0.32
  -2  -7   5    4.49    0.33
   2  -7  -5    4.08    0.40
  -2  -7   5    4.58    0.38
   2  -7  -5    5.04    0.53
  -2  -7   5    4.01    0.46
   2  -7  -5    4.51    0.34
   2  -7  -5    4.64    0.56
  -2  -7   5    4.26    0.43
   2  -7  -5    6.27    0.82
   2   7  -4    1.14    0.39
  -2  -7   4    0.84    0.18
   2  -7  -4    0.55    0.28
   2  -7  -4    0.90    0.20
  -2  -7   4    0.39    0.23
  -2  -7   4    0.72    0.61
  -2  -7   4    0.44    0.20
  -2  -7   4    0.68    0.21
   2  -7  -4   -0.09    0.28
   2  -7  -4    0.58    0.22
  -2  -7   4    0.54    0.23
   2  -7  -4    0.90    0.28
  -2   7   3    5.13    0.57
  -2  -7   3    5.73    0.41
  -2  -7   3    5.20    0.46
   2  -7  -3    5.86    0.43
   2  -7  -3    6.20    0.55
   2  -7  -3    5.91    0.45
  -2  -7   3    6.03    0.61
  -2  -7   3    6.38    0.46
  -2  -7   3    6.10    0.47
  -2   7   2   30.55    1.14
  -2  -7   2   32.01    1.14
   2  -7  -2   31.22    1.16
  -2  -7   2   29.95    1.13
  -2  -7   2   32.01    1.10
  -2  -7   2   28.71    1.16
   2  -7  -2   31.04    1.11
  -2  -7   2   33.98    1.57
   2  -7  -2   29.00    1.17
  -2   7   1   16.59    0.67
   2  -7  -1   14.68    0.82
  -2  -7   1   17.84    0.66
   2  -7  -1   17.30    0.64
  -2  -7   1   16.54    0.75
  -2  -7   1   14.78    0.80
   2  -7  -1   16.00    0.79
   2  -7   0    0.18    0.40
   2  -7   0    0.01    0.10
  -2  -7   0    0.05    0.10
  -2  -7   0   -0.26    0.30
  -2   7  -1   16.03    0.61
  -2  -7  -1   16.40    0.63
   2  -7   1   16.39    0.64
   2  -7   1   15.40    0.78
  -2  -7  -1   15.07    0.81
   2  -7   1   15.81    0.72
   2  -7   2   30.16    1.04
   2  -7   2   30.38    1.25
   2  -7   2   30.93    1.13
   2  -7   2   31.89    1.11
   2  -7   2   31.42    1.16
   2  -7   2   33.90    1.21
  -2  -7  -3    7.76    0.65
   2  -7   3    6.52    0.36
   2  -7   3    6.52    0.79
   2  -7   3    6.48    0.57
   2  -7   3    6.23    0.45
   2  -7   3    6.44    0.49
  -2  -7  -3    5.30    0.57
   2  -7   3    5.98    0.41
  -2  -7  -3    7.02    0.48
   2  -7   3    6.12    0.42
  -2   7  -4    0.51    0.24
  -2   7  -4    0.76    0.16
  -2  -7  -4    0.95    0.53
  -2  -7  -4    0.57    0.25
  -2  -7  -4    0.69    0.28
   2  -7   4    0.70    0.18
   2  -7   4    0.32    0.46
  -2  -7  -4    0.54    0.23
   2  -7   4    0.70    0.15
  -2  -7  -4    0.66    0.28
   2  -7   4    0.48    0.24
   2  -7   4    0.86    0.25
   2  -7   4    1.05    0.25
  -2   7  -5    4.14    0.36
  -2   7  -5    4.83    0.31
  -2   7  -5    4.69    0.28
   2  -7   5    4.85    0.35
   2  -7   5    3.97    0.46
   2  -7   5    4.19    0.37
   2  -7   5    4.43    0.29
  -2  -7  -5    4.62    0.47
   2  -7   5    4.65    0.44
  -2  -7  -5    4.20    0.38
  -2  -7  -5    4.84    0.49
   2  -7   5    4.51    0.37
  -2  -7  -5    3.61    0.56
  -2  -7  -5    3.82    0.62
   2  -7   5    4.70    0.45
  -2   7  -6    8.92    0.44
  -2   7  -6   11.24    0.52
  -2   7  -6    9.45    0.43
  -2   7  -6    9.47    0.37
  -2  -7  -6    8.72    0.61
  -2  -7  -6    9.76    0.55
   2  -7   6    9.49    0.44
   2  -7   6    9.75    0.42
   2  -7   6    9.43    0.48
   2  -7   6    9.74    0.49
  -2  -7  -6    9.68    0.51
   2  -7   6    9.34    0.51
  -2  -7  -6   12.84    0.88
   2  -7   6    9.46    0.61
  -2   7  -7   14.89    0.56
  -2   7  -7   15.70    0.51
  -2  -7  -7   15.32    0.64
   2  -7   7   14.13    0.56
   2  -7   7   15.54    0.60
   2  -7   7   16.20    0.79
   2   8  -7    1.56    0.19
   2   8  -7    1.82    0.12
   2   8  -7    1.61    0.18
   2  -8  -7    1.36    0.20
  -2  -8   7    1.45    0.16
  -2  -8   7    1.51    0.15
   2   8  -6    2.51    0.23
   2   8  -6    2.21    0.21
   2   8  -6    2.47    0.21
   2   8  -6    2.20    0.16
  -2  -8   6    3.01    0.27
   2  -8  -6    2.31    0.27
   2  -8  -6    1.71    0.25
   2  -8  -6    2.47    0.38
  -2  -8   6    1.95    0.24
  -2  -8   6    2.68    0.33
  -2  -8   6    2.45    0.21
   2   8  -5    8.56    0.42
   2   8  -5    8.36    0.36
   2   8  -5    8.09    0.38
  -2  -8   5    8.44    0.40
   2  -8  -5    9.08    0.50
  -2  -8   5    8.27    0.39
  -2  -8   5    9.47    1.07
   2  -8  -5    8.13    0.43
   2  -8  -5    8.39    0.54
  -2  -8   5    8.39    0.44
   2  -8  -5    9.03    0.61
  -2  -8   5    9.23    0.53
   2   8  -4    5.70    0.42
  -2  -8   4    5.30    0.35
  -2  -8   4    5.75    0.37
  -2  -8   4    5.57    0.62
  -2  -8   4    6.31    0.46
   2  -8  -4    4.87    0.52
   2  -8  -4    6.11    0.50
   2  -8  -4    5.38    0.44
   2  -8  -4    5.83    0.40
  -2  -8   4    6.37    0.41
  -2  -8   4    5.76    0.52
   2  -8  -3   90.24    2.73
  -2  -8   3   86.94    2.65
  -2  -8   3   88.03    2.76
   2  -8  -3   87.74    2.80
  -2  -8   3   90.96    2.74
  -2  -8   3   90.09    2.86
   2  -8  -3   88.20    2.80
   2  -8  -3   87.39    2.64
  -2  -8   3   89.46    2.79
  -2   8   2    0.51    0.33
   2  -8  -2    0.23    0.40
   2  -8  -2    0.11    0.25
   2  -8  -2    0.79    0.28
  -2  -8   2    0.37    0.18
  -2  -8   2    0.46    0.21
   2  -8  -2    0.48    0.27
  -2  -8   2    0.49    0.29
  -2  -8   2   -0.02    0.22
  -2  -8   2    0.74    0.30
  -2   8   1    1.84    0.31
   2   8  -1    2.21    0.36
  -2  -8   1    2.68    0.44
  -2  -8   1    2.08    0.34
   2  -8  -1    2.31    0.32
   2  -8  -1    1.83    0.33
   2  -8  -1    2.36    0.27
   2  -8  -1    2.25    0.35
   2  -8  -1    2.51    0.40
   2  -8  -1    2.30    0.33
  -2  -8   1    2.55    0.32
  -2  -8   1    2.28    0.34
  -2  -8   1    2.07    0.26
  -2   8   0   29.93    1.10
  -2  -8   0   29.97    1.06
   2  -8   0   29.07    0.99
   2  -8   0   30.75    1.14
  -2  -8   0   29.90    1.14
   2  -8   0   30.13    1.18
   2  -8   0   29.56    1.11
   2  -8   0   30.57    1.06
  -2  -8   0   28.41    1.27
  -2  -8   0   29.42    1.17
   2  -8   0   30.47    1.14
  -2   8  -1    1.94    0.31
   2  -8   1    2.10    0.58
   2  -8   1    2.18    0.27
  -2  -8  -1    2.15    0.35
  -2  -8  -1    1.97    0.32
   2  -8   1    1.94    0.29
   2  -8   1    2.61    0.30
  -2  -8  -1    2.05    0.26
   2  -8   1    2.62    0.25
   2  -8   1    2.71    0.39
   2  -8   2    0.14    0.23
  -2  -8  -2    0.42    0.29
   2  -8   2    0.57    0.17
  -2  -8  -2    0.73    0.27
  -2  -8  -2    0.73    0.30
   2  -8   2    0.46    0.25
   2  -8   2    0.16    0.32
   2  -8   2    0.34    0.16
   2  -8   3   89.42    2.70
   2  -8   3   88.29    2.72
   2  -8   3   88.05    2.68
   2  -8   3   85.83    2.62
  -2  -8  -3   91.01    2.70
   2  -8   3   85.04    2.75
  -2  -8  -3   89.03    2.79
   2  -8   3   88.27    2.76
   2  -8   3   86.51    2.77
  -2   8  -4    4.48    0.41
  -2   8  -4    5.58    0.33
  -2  -8  -4    6.42    0.54
   2  -8   4    6.99    0.69
  -2  -8  -4    5.17    0.62
   2  -8   4    6.17    0.38
   2  -8   4    5.30    0.42
   2  -8   4    5.28    0.32
   2  -8   4    5.20    0.52
  -2  -8  -4    6.13    0.45
   2  -8   4    5.72    0.46
  -2   8  -5    8.35    0.36
  -2   8  -5    9.21    0.42
  -2   8  -5    8.41    0.41
  -2   8  -5    7.78    0.45
  -2  -8  -5    9.15    0.49
   2  -8   5    8.39    0.47
  -2  -8  -5    9.22    0.74
   2  -8   5    8.67    0.53
   2  -8   5    7.58    0.88
  -2  -8  -5    8.92    0.57
   2  -8   5    8.47    0.39
   2  -8   5    8.60    0.43
   2  -8   5    6.85    0.68
  -2   8  -6    1.95    0.22
  -2   8  -6    2.26    0.17
  -2   8  -6    2.11    0.24
  -2   8  -6    2.26    0.25
   2  -8   6    0.55    0.65
   2  -8   6    2.38    0.23
   2  -8   6    1.99    0.25
   2  -8   6    2.58    0.21
  -2  -8  -6    1.99    0.28
  -2  -8  -6    2.04    0.24
   2  -8   6    2.37    0.27
  -2   8  -7    1.61    0.13
  -2   8  -7    1.81    0.25
  -2   8  -7    1.79    0.20
   2  -8   7    1.73    0.20
   2  -8   7    1.94    0.23
  -2  -8  -7    1.35    0.24
   2   9  -7    0.28    0.06
   2   9  -7    0.31    0.23
   2   9  -7    0.47    0.15
  -2  -9   7    0.36    0.11
   2  -9  -7    0.13    0.13
   2   9  -6    6.81    0.33
   2   9  -6    6.83    0.35
   2   9  -6    7.02    0.31
   2   9  -6    6.71    0.27
   2  -9  -6    5.64    0.65
  -2  -9   6    7.13    0.30
  -2  -9   6    6.84    0.38
  -2  -9   6    7.11    0.37
  -2  -9   6    6.28    0.46
   2  -9  -6    6.67    0.37
   2  -9  -6    6.47    0.40
   2   9  -5    5.28    0.31
   2   9  -5    5.90    0.27
   2   9  -5    5.72    0.32
  -2  -9   5    5.65    0.30
  -2  -9   5    4.83    0.38
   2  -9  -5    5.43    0.39
   2  -9  -5    5.39    0.49
  -2  -9   5    4.88    0.39
  -2  -9   5    5.27    0.33
   2  -9  -5    4.73    0.43
   2   9  -4    6.89    0.45
  -2  -9   4    6.90    0.56
  -2  -9   4    7.08    0.65
   2  -9  -4    6.30    0.51
   2  -9  -4    8.00    0.69
  -2  -9   4    5.88    0.64
  -2  -9   4    7.45    0.89
   2  -9  -4    6.46    0.67
  -2  -9   4    8.46    0.42
   2  -9  -4    7.57    0.53
  -2  -9   3   30.07    1.19
  -2  -9   3   30.80    1.20
  -2  -9   3   32.14    1.16
   2  -9  -3   30.05    1.06
   2  -9  -3   31.65    1.22
   2  -9  -3   30.05    1.13
  -2  -9   3   31.71    1.12
   2  -9  -3   31.95    1.22
  -2  -9   3   30.99    1.06
  -2  -9   3   31.67    1.13
  -2  -9   2    0.91    0.19
  -2  -9   2    0.59    0.21
   2  -9  -2    0.10    0.55
   2  -9  -2    0.54    0.24
   2  -9  -2    1.12    0.32
  -2  -9   2    1.46    0.36
   2  -9  -2    0.82    0.24
  -2  -9   2    0.72    0.26
  -2  -9   2    0.76    0.22
  -2  -9   2    0.69    0.24
   2  -9  -2    0.93    0.30
   2   9  -1    0.96    0.36
  -2  -9   1    0.84    0.20
  -2  -9   1    0.95    0.21
   2  -9  -1    0.77    0.28
   2  -9  -1    0.68    0.28
  -2  -9   1    0.93    0.33
   2  -9  -1    0.76    0.28
  -2  -9   1    0.71    0.31
   2  -9  -1    0.76    0.29
  -2  -9   1    0.94    0.26
   2  -9  -1   -0.24    0.42
   2  -9  -1    0.75    0.20
  -2   9   0    0.17    0.54
   2  -9   0    0.35    0.21
  -2  -9   0    0.01    0.27
   2  -9   0   -0.09    0.28
  -2  -9   0    0.07    0.23
   2  -9   0    0.01    0.33
   2  -9   0   -0.13    0.16
  -2  -9   0    0.33    0.22
  -2  -9   0    0.17    0.17
  -2  -9   0    0.18    0.31
   2  -9   0   -0.02    0.27
   2  -9   0    0.27    0.19
  -2  -9  -1    0.91    0.37
   2  -9   1    0.93    0.19
  -2  -9  -1    1.74    0.55
   2  -9   1    1.54    0.34
   2  -9   1    0.75    0.20
   2  -9   1    0.70    0.24
  -2  -9  -1    1.10    0.33
  -2  -9  -1    0.65    0.45
  -2  -9  -2    1.51    0.53
  -2  -9  -2    1.26    0.26
   2  -9   2    0.92    0.21
  -2  -9  -2    1.15    0.31
   2  -9   2    1.09    0.28
   2  -9   2    0.89    0.25
   2  -9   2    1.03    0.17
   2  -9   2    0.90    0.20
   2  -9   2    1.02    0.32
  -2  -9  -2    1.47    0.31
   2  -9   3   31.24    1.12
   2  -9   3   31.77    1.11
   2  -9   3   30.68    1.04
  -2  -9  -3   31.61    1.12
   2  -9   3   30.22    1.21
  -2  -9  -3   33.43    1.23
   2  -9   3   31.16    1.22
   2  -9   3   30.85    1.15
  -2  -9  -3   31.10    1.22
  -2   9  -4    7.30    0.39
  -2   9  -4    6.79    0.43
  -2  -9  -4    7.18    0.60
   2  -9   4    6.66    0.64
   2  -9   4    5.96    0.68
   2  -9   4    7.44    0.39
   2  -9   4    7.28    0.62
  -2  -9  -4    7.13    0.59
   2  -9   4    8.05    0.52
  -2   9  -5    5.08    0.33
  -2   9  -5    5.41    0.28
  -2   9  -5    5.68    0.33
  -2  -9  -5    5.38    0.45
   2  -9   5    5.03    0.31
   2  -9   5    5.18    0.28
   2  -9   5    5.39    0.41
  -2  -9  -5    4.72    0.36
   2  -9   5    5.68    0.38
  -2  -9  -5    5.77    0.61
  -2   9  -6    7.16    0.46
  -2   9  -6    7.65    0.36
  -2   9  -6    6.86    0.27
  -2   9  -6    7.14    0.39
   2  -9   6    6.84    0.31
   2  -9   6    6.68    0.37
   2  -9   6    7.00    0.39
   2  -9   6    6.75    0.32
  -2  -9  -6    6.49    0.42
  -2   9  -7    0.34    0.07
   2  -9   7    0.21    0.10
   2  10  -6    2.63    0.20
   2  10  -6    2.78    0.32
   2  10  -6    2.70    0.14
  -2 -10   6    2.84    0.17
  -2 -10   6    2.60    0.23
  -2 -10   6    2.57    0.24
   2 -10  -6    2.56    0.23
   2 -10  -6    2.50    0.26
   2  10  -5    3.66    0.26
   2  10  -5    3.41    0.29
   2  10  -5    3.60    0.26
  -2 -10   5    3.79    0.33
  -2 -10   5    3.69    0.26
   2 -10  -5    4.24    0.39
   2 -10  -5    3.76    0.34
   2 -10  -5    3.93    0.29
  -2 -10   5    3.47    0.33
  -2 -10   5    3.62    0.23
   2  10  -4   10.38    0.48
   2  10  -4   10.56    0.48
  -2 -10   4   10.36    0.48
  -2 -10   4   10.85    0.56
   2 -10  -4   10.05    0.52
   2 -10  -4   11.35    0.61
   2 -10  -4   10.71    0.54
  -2 -10   4    9.95    0.53
  -2 -10   4   11.49    0.46
  -2 -10   4   10.71    0.64
   2 -10  -4   10.40    0.60
  -2 -10   3    1.23    0.30
  -2 -10   3    0.67    0.46
   2 -10  -3   -0.32    0.26
  -2 -10   3    0.90    0.34
  -2 -10   3    1.17    0.28
  -2 -10   3    0.60    0.32
  -2 -10   2   14.63    0.61
  -2 -10   2   15.32    0.72
   2 -10  -2   16.23    0.76
   2 -10  -2   14.99    0.70
  -2 -10   2   14.51    0.74
   2 -10  -2   14.16    0.73
   2 -10  -2   16.00    0.80
  -2 -10   2   15.06    0.69
  -2 -10   2   13.94    0.75
   2 -10  -1    1.12    0.30
   2 -10  -1    1.15    0.28
  -2 -10   1    1.35    0.28
   2 -10  -1    1.65    0.28
  -2 -10   1    2.09    0.31
   2 -10  -1    1.47    0.31
  -2 -10   1    2.06    0.29
  -2 -10   1    1.94    0.32
  -2 -10   1    2.10    0.23
  -2 -10   0    5.34    0.41
   2 -10   0    6.18    0.51
   2 -10   0    6.18    0.55
  -2 -10   0    7.02    0.50
   2 -10   0    5.78    0.39
  -2 -10   0    6.57    0.54
  -2 -10   0    7.27    0.50
   2 -10   0    6.20    0.60
   2 -10   0    5.49    0.44
  -2 -10   0    5.79    0.58
   2 -10   0    6.21    0.61
   2 -10   1    1.66    0.30
  -2 -10  -1    1.86    0.29
  -2 -10  -1    1.82    0.30
   2 -10   1    1.31    0.38
  -2 -10  -1    1.56    0.31
   2 -10   1    1.70    0.28
   2 -10   1    1.73    0.31
   2 -10   1    1.54    0.20
  -2 -10  -1    1.80    0.35
   2 -10   1    1.86    0.25
   2 -10   2   14.40    0.69
  -2 -10  -2   14.53    0.76
   2 -10   2   14.19    0.75
   2 -10   2   15.17    0.65
  -2 -10  -2   14.35    0.75
   2 -10   2   15.12    0.58
   2 -10   2   14.42    0.74
  -2 -10  -2   14.83    0.76
  -2 -10  -2   15.09    0.70
   2 -10   2   14.54    0.69
   2 -10   3    1.10    0.25
   2 -10   3    1.66    0.43
  -2 -10  -3    1.56    0.31
   2 -10   3    1.76    0.38
  -2 -10  -3    1.05    0.31
   2 -10   3    1.14    0.33
  -2  10  -4   10.71    0.46
  -2  10  -4   10.44    0.48
   2 -10   4   10.89    0.44
  -2 -10  -4    9.89    0.51
   2 -10   4   10.63    0.53
   2 -10   4   11.11    0.56
   2 -10   4   10.37    0.48
  -2 -10  -4   10.94    0.61
  -2 -10  -4   10.67    0.59
  -2 -10  -4    9.70    0.62
  -2  10  -5    4.09    0.32
  -2  10  -5    4.11    0.23
  -2  10  -5    3.81    0.27
   2 -10   5    3.44    0.34
  -2 -10  -5    3.75    0.30
   2 -10   5    3.37    0.32
   2 -10   5    3.96    0.23
   2 -10   5    3.84    0.25
  -2 -10  -5    4.45    0.54
  -2  10  -6    2.45    0.15
   2 -10   6    2.74    0.18
   2 -10   6    2.67    0.19
  -2 -10  -6    2.13    0.23
   2 -10   6    2.68    0.23
   2  11  -5    4.73    0.26
   2  11  -5    4.65    0.20
   2 -11  -5    4.48    0.28
   2 -11  -5    4.21    0.37
  -2 -11   5    4.69    0.34
  -2 -11   5    4.51    0.23
  -2 -11   5    4.45    0.30
  -2 -11   5    4.53    0.25
   2 -11  -5    4.63    0.33
   2  11  -4   29.67    0.99
   2  11  -4   30.31    0.92
   2 -11  -4   30.29    1.07
  -2 -11   4   30.04    0.96
  -2 -11   4   28.36    1.01
  -2 -11   4   29.66    1.06
   2 -11  -4   29.20    1.02
  -2 -11   4   27.56    0.97
  -2 -11   4   30.87    1.08
   2 -11  -4   29.38    1.08
  -2 -11   3   -0.02    0.23
   2 -11  -3    0.46    0.18
   2 -11  -3    0.73    0.23
  -2 -11   3    0.31    0.13
  -2 -11   3    0.27    0.12
  -2 -11   3    0.16    0.17
   2 -11  -3    0.25    0.20
   2 -11  -2    4.22    0.41
   2 -11  -2    4.32    0.42
  -2 -11   2    3.78    0.46
  -2 -11   2    4.32    0.29
   2 -11  -2    3.74    0.44
  -2 -11   2    4.09    0.35
  -2 -11   2    4.56    0.45
  -2 -11   2    4.17    0.37
   2 -11  -2    4.44    0.45
   2 -11  -1   17.20    0.75
   2 -11  -1   17.50    1.08
  -2 -11   1   18.08    1.01
   2 -11  -1   16.44    0.71
  -2 -11   1   16.65    0.93
  -2 -11   1   16.13    0.64
  -2 -11   1   15.88    0.82
   2  11   0    0.16    0.34
  -2 -11   0    0.01    0.19
   2 -11   0    0.11    0.21
  -2 -11   0   -0.29    0.22
   2 -11   0    1.11    0.40
  -2 -11   0   -0.14    0.29
  -2 -11   0    0.09    0.21
   2 -11   0    0.05    0.29
  -2 -11   0   -0.02    0.23
   2 -11   0    0.06    0.24
   2 -11   0   -0.04    0.31
   2 -11   0    0.15    0.26
   2 -11   1   15.18    0.79
  -2 -11  -1   17.36    0.79
  -2 -11  -1   16.76    0.81
  -2 -11  -1   19.44    1.15
   2 -11   1   15.89    0.62
   2 -11   1   15.65    0.82
   2 -11   1   16.08    0.85
   2 -11   1   18.11    0.94
  -2 -11  -2    3.54    0.37
  -2 -11  -2    4.11    0.43
   2 -11   2    4.95    0.33
   2 -11   2    4.78    0.40
   2 -11   2    4.07    0.40
   2 -11   2    3.77    0.46
  -2 -11  -2    3.88    0.43
   2 -11   2    4.24    0.28
  -2 -11  -2    4.74    0.43
   2 -11   2    3.61    0.37
  -2  11  -3    0.44    0.22
   2 -11   3   -0.38    0.28
  -2 -11  -3    0.20    0.22
  -2 -11  -3    0.39    0.26
   2 -11   3    0.12    0.17
   2 -11   3    0.19    0.12
   2 -11   3    0.35    0.11
  -2 -11  -3    0.61    0.19
   2 -11   3    0.32    0.22
  -2 -11  -3    0.46    0.22
  -2  11  -4   29.69    0.99
  -2  11  -4   29.87    0.93
   2 -11   4   30.11    1.06
  -2 -11  -4   29.74    1.03
   2 -11   4   30.53    0.97
  -2 -11  -4   29.46    1.06
  -2 -11  -4   29.36    1.07
   2 -11   4   28.99    0.99
   2 -11   4   31.22    1.05
  -2  11  -5    4.02    0.33
  -2  11  -5    4.32    0.24
   2 -11   5    4.18    0.22
   2 -11   5    4.29    0.30
   2 -11   5    4.56    0.24
  -2 -11  -5    4.22    0.33
   2 -11   5    4.87    0.30
   2  12  -5   15.85    0.47
  -2 -12   5   14.82    0.54
   2 -12  -5   14.98    0.53
   2 -12  -5   15.41    0.55
  -2 -12   5   14.13    0.51
  -2 -12   5   16.03    0.50
   2  12  -4    0.74    0.10
  -2 -12   4    0.59    0.16
  -2 -12   4    0.56    0.10
   2 -12  -4    0.60    0.14
  -2 -12   4    0.68    0.12
   2 -12  -4    0.60    0.18
   2 -12  -4    0.43    0.15
  -2 -12   3    2.22    0.21
  -2 -12   3    1.86    0.24
   2 -12  -3    2.03    0.26
   2 -12  -3    1.66    0.25
  -2 -12   3    1.95    0.26
   2 -12  -3    2.07    0.22
  -2 -12   3    1.30    0.19
  -2 -12   2   14.42    0.54
  -2 -12   2   14.86    0.65
   2 -12  -2   14.04    0.67
   2 -12  -2   14.15    0.61
  -2 -12   2   15.31    0.68
  -2 -12   2   14.79    0.61
   2 -12  -2   16.55    0.72
   2 -12  -1   25.54    0.91
  -2 -12   1   26.62    0.99
  -2 -12   1   26.45    0.96
  -2 -12   1   25.85    1.02
   2 -12  -1   26.41    1.03
  -2 -12   1   26.10    0.86
   2 -12  -1   26.57    1.00
   2 -12  -1   24.66    0.95
   2  12   0   10.14    0.76
   2 -12   0   10.73    0.50
  -2 -12   0   11.62    0.57
  -2 -12   0   11.24    0.61
   2 -12   0   10.67    0.60
   2 -12   0   11.15    0.57
  -2 -12   0   10.86    0.54
   2  12   1   25.78    1.02
  -2 -12  -1   25.43    1.02
   2 -12   1   25.37    0.85
   2 -12   1   26.32    0.97
   2 -12   1   26.28    1.00
   2 -12   1   25.75    0.92
  -2 -12  -1   26.52    0.99
  -2 -12  -1   25.76    0.95
   2 -12   2   14.58    0.54
   2 -12   2   14.13    0.62
  -2 -12  -2   14.63    0.67
  -2 -12  -2   14.87    0.63
  -2 -12  -2   14.82    0.66
   2 -12   2   14.82    0.58
   2 -12   2   14.11    0.67
  -2 -12  -2   14.55    0.65
  -2  12  -3    2.16    0.36
   2 -12   3    1.98    0.20
   2 -12   3    2.47    0.34
   2 -12   3    1.97    0.25
  -2 -12  -3    2.78    0.42
  -2 -12  -3    1.82    0.25
  -2 -12  -3    1.97    0.23
   2 -12   3    1.98    0.30
   2 -12   3    1.81    0.31
  -2  12  -4    0.53    0.15
   2 -12   4    0.65    0.11
   2 -12   4    0.61    0.22
  -2 -12  -4    0.41    0.16
   2 -12   4    0.58    0.10
   2 -12   4    0.54    0.16
   2  12   5   16.26    0.65
   2 -12   5   16.13    0.50
   2 -12   5   14.98    0.50
   2 -12   5   14.86    0.53
  -2 -12  -5   13.98    0.55
   2  13  -3    0.82    0.12
  -2 -13   3    0.62    0.10
  -2 -13   3    0.52    0.14
  -2 -13   3    0.47    0.19
   2 -13  -3    0.49    0.15
   2 -13  -3    0.63    0.16
   2 -13  -3    0.68    0.16
  -2 -13   3    0.43    0.09
  -2  13   2    0.92    0.64
  -2 -13   2    0.45    0.18
  -2 -13   2    0.52    0.12
  -2 -13   2    0.51    0.15
   2 -13  -2    0.37    0.16
  -2 -13   2    0.40    0.11
   2 -13  -2    0.31    0.16
  -2 -13   1    7.33    0.37
   2 -13  -1    7.31    0.45
   2 -13  -1    7.39    0.37
  -2 -13   1    6.49    0.36
  -2 -13   1    7.53    0.41
   2 -13  -1    8.38    0.53
  -2 -13   1    7.69    0.44
   2 -13   0    0.13    0.19
  -2 -13   0    0.06    0.12
  -2 -13   0    0.03    0.23
   2 -13   0    0.04    0.12
   2  13   1    7.23    0.64
  -2 -13  -1    7.15    0.38
   2 -13   1    7.26    0.40
  -2 -13  -1    7.46    0.41
   2 -13   1    7.33    0.35
   2 -13   1    7.40    0.44
   2 -13   1    6.61    0.37
  -2 -13  -1    7.77    0.46
   2  13   2    0.29    0.27
  -2 -13  -2    0.30    0.16
   2 -13   2    0.41    0.21
   2 -13   2    0.42    0.12
  -2 -13  -2    0.75    0.17
   2 -13   2    0.41    0.15
   2 -13   2    0.56    0.11
   2  13   3    0.38    0.22
   2 -13   3    0.54    0.15
   2 -13   3    0.54    0.10
   2 -13   3    0.58    0.10
  -2 -13  -3    0.90    0.18
  -2 -13  -3    0.53    0.15
   2 -14  -2    1.32    0.15
  -2 -14   2    1.23    0.18
  -2 -14   2    1.54    0.14
   2 -14  -2    1.18    0.16
  -2 -14   2    1.39    0.16
  -2 -14   1    7.13    0.37
   2 -14  -1    6.91    0.34
  -2 -14   1    6.96    0.35
  -2 -14   1    7.10    0.31
   2 -14  -1    7.02    0.36
   2 -14   0    0.18    0.12
   2 -14   0    0.02    0.11
  -2 -14   0    0.16    0.14
  -2 -14   0   -0.01    0.12
   2 -14   0   -0.01    0.14
  -2 -14  -1    7.35    0.37
   2 -14   1    6.98    0.38
   2 -14   1    7.03    0.30
  -2 -14  -1    6.90    0.30
  -2 -14  -1    7.18    0.36
   2 -14   1    7.24    0.34
  -2 -14  -2    1.39    0.16
   2 -14   2    1.45    0.16
  -2 -14  -2    1.30    0.17
   2 -14   2    1.61    0.15
  -3   0   9    0.03    0.14
   3   0  -8   11.13    0.56
   3   0  -8   11.18    0.54
  -3   0   8   12.55    0.60
   3   0  -7   -0.11    0.13
   3   0  -7   -0.18    0.16
   3   0  -7   -0.04    0.14
  -3   0   7    0.74    0.60
  -3   0   7   -0.23    0.15
   3   0  -7   -0.07    0.14
   3   0  -6   28.99    0.96
  -3   0   6   25.86    1.00
   3   0  -6   27.31    0.86
   3   0  -6   28.31    1.78
   3   0  -6   25.94    0.98
   3   0  -6   26.20    0.90
   3   0  -5    0.07    0.19
  -3   0   5    0.09    0.26
   3   0  -5    0.15    0.49
   3   0  -5   -0.02    0.11
  -3   0   5    0.24    0.34
   3   0  -5    0.10    0.11
   3   0  -5   -0.14    0.12
   3   0  -4  204.27    5.85
   3   0  -4  208.35    5.83
  -3   0   4  203.56    5.94
   3   0  -4  203.69    6.13
   3   0  -3    0.00    0.07
  -3   0   3   -0.09    0.09
   3   0  -3    0.06    0.23
  -3   0   2    0.03    0.10
   3   0  -2    0.05    0.07
   3   0  -2    0.14    0.20
  -3   0   2    0.07    0.06
   3   0  -1    0.01    0.12
   3   0  -1    0.00    0.05
  -3   0   1    0.01    0.04
  -3   0   0    0.03    0.04
   3   0   0    0.08    0.04
   3   0   0   -0.11    0.10
   3   0   1    0.04    0.05
  -3   0  -1   -0.02    0.05
   3   0   1    0.00    0.06
  -3   0  -1   -0.01    0.05
   3   0   2    0.17    0.12
  -3   0  -2    0.17    0.10
   3   0   2    0.05    0.08
  -3   0  -2    0.18    0.24
  -3   0  -3    0.12    0.32
  -3   0  -3    0.32    0.18
   3   0   3   -0.14    0.16
  -3   0  -3    0.10    0.07
   3   0   4  206.98    6.07
  -3   0  -4  212.24    6.34
  -3   0  -4  204.83    5.98
  -3   0  -4  209.68    6.52
   3   0   4  211.12    5.96
  -3   0  -4  210.93    5.97
  -3   0  -5   -0.07    0.16
   3   0   5    0.02    0.22
  -3   0  -5    0.01    0.45
  -3   0  -5    0.45    0.89
  -3   0  -5   -0.05    0.11
  -3   0  -5   -0.11    0.12
  -3   0  -6   26.81    0.95
  -3   0  -6   27.21    0.88
  -3   0  -6   28.50    0.98
   3   0   6   25.96    1.03
  -3   0  -6   25.23    1.08
  -3   0  -7    0.04    0.12
  -3   0  -7    0.05    0.16
   3   0   7   -0.23    0.18
  -3   0  -7   -0.31    0.27
  -3   0  -7   -0.17    0.14
   3   0   7    0.70    0.31
  -3   0  -7    0.02    0.16
  -3   0  -8   11.44    0.50
   3   0   8   12.14    0.57
  -3   0  -8   11.31    0.58
  -3   0  -8   10.58    0.56
   3   0   9   -0.04    0.14
  -3   0  -9    0.18    0.13
  -3   1   9   -0.12    0.18
  -3  -1   9    0.08    0.13
   3   1  -8    5.68    0.40
  -3   1   8    5.84    0.42
   3   1  -8    6.60    0.40
   3   1  -8    6.28    0.38
   3   1  -8    6.23    0.33
   3  -1  -8    6.35    0.45
  -3  -1   8    6.35    0.38
   3  -1  -8    5.59    0.34
   3  -1  -8    6.74    0.42
   3  -1  -8    6.21    0.42
   3   1  -7    6.73    0.34
   3   1  -7    7.12    0.41
   3   1  -7    7.23    0.41
   3   1  -7    7.56    0.46
  -3   1   7    7.65    0.49
   3  -1  -7    4.52    1.43
   3  -1  -7    7.15    0.45
  -3  -1   7    7.84    0.45
   3  -1  -7    7.04    0.44
   3  -1  -7    8.18    0.45
  -3  -1   7    7.62    0.77
   3  -1  -7    7.16    0.39
   3   1  -6   30.29    1.08
   3   1  -6   32.12    1.11
   3   1  -6   30.15    0.98
  -3   1   6   30.97    1.11
   3   1  -6   29.31    1.02
   3   1  -6   29.61    0.94
   3  -1  -6   27.99    1.66
   3  -1  -6   30.57    1.07
   3  -1  -6   30.58    1.01
   3  -1  -6   30.37    1.15
  -3  -1   6   30.22    1.15
   3  -1  -6   30.34    1.06
  -3  -1   6   29.58    1.09
  -3   1   5   29.58    1.10
   3   1  -5   29.86    0.96
   3   1  -5   29.58    0.97
   3   1  -5   29.24    1.06
  -3   1   5   29.26    1.19
   3   1  -5   28.80    0.93
   3   1  -5   29.20    1.52
   3   1  -5   27.78    0.89
   3  -1  -5   28.00    0.93
   3  -1  -5   28.94    0.99
   3  -1  -5   29.45    0.99
  -3  -1   5   29.39    1.08
   3  -1  -5   27.08    1.05
   3  -1  -5   30.52    1.02
   3  -1  -5   29.32    1.33
   3   1  -4    1.45    0.14
   3   1  -4    1.50    0.18
   3   1  -4    1.53    0.46
  -3   1   4    0.95    0.20
   3  -1  -4    1.42    0.34
   3  -1  -4    1.41    0.16
   3  -1  -4    1.51    0.17
  -3  -1   4    1.21    0.20
  -3   1   3   10.23    0.44
   3   1  -3    9.45    0.60
   3  -1  -3   10.03    0.36
  -3  -1   3   10.40    0.43
   3  -1  -3   10.24    0.55
  -3   1   2    3.30    0.34
   3   1  -2    4.16    0.39
  -3   1   2    3.76    0.21
   3   1  -2    3.58    0.21
  -3  -1   2    3.81    0.33
   3  -1  -2    3.78    0.29
  -3  -1   2    3.84    0.21
  -3   1   1  121.91    3.42
   3   1  -1  118.37    3.42
   3   1  -1  118.71    3.52
   3  -1  -1  119.61    3.41
  -3  -1   1  119.99    3.38
  -3  -1   1  122.12    3.43
   3  -1  -1  116.55    3.46
  -3   1   0  181.06    5.09
   3   1   0  173.60    5.12
   3  -1   0  176.16    5.12
   3  -1   0  179.05    5.09
  -3  -1   0  179.59    5.10
  -3  -1   0  184.40    5.06
   3  -1   0  183.66    5.06
  -3  -1   0  183.89    5.13
  -3   1  -1  118.64    3.36
   3   1   1  119.06    3.42
  -3   1  -1  117.76    3.42
   3   1   1  120.16    3.42
   3  -1   1  117.12    3.35
   3  -1   1  112.19    3.41
  -3  -1  -1  119.76    3.43
   3  -1   1  121.71    3.43
   3  -1   1  120.32    3.35
   3   1   2    3.53    0.30
  -3   1  -2    3.89    0.29
   3   1   2    3.32    0.27
  -3  -1  -2    3.62    0.30
  -3  -1  -2    3.74    0.39
  -3  -1  -2    4.44    0.21
  -3   1  -3   10.39    0.36
  -3   1  -3    9.88    0.60
  -3   1  -3   10.56    0.84
  -3  -1  -3   10.57    0.66
  -3  -1  -3   10.18    0.38
  -3  -1  -3    9.64    0.59
  -3   1  -4    1.24    0.14
  -3   1  -4    2.38    0.71
   3   1   4    1.22    0.16
  -3   1  -4    1.49    0.19
  -3  -1  -4    1.55    0.46
  -3  -1  -4    1.87    0.18
  -3  -1  -4    1.65    0.22
   3   1   5   29.71    1.10
  -3   1  -5   29.66    0.99
  -3   1  -5   34.39    1.18
  -3   1  -5   28.07    1.51
  -3   1  -5   28.51    0.93
  -3   1  -5   28.22    1.19
  -3   1  -5   28.45    0.99
  -3  -1  -5   28.48    0.94
  -3  -1  -5   26.37    1.59
  -3  -1  -5   29.43    1.55
  -3  -1  -5   31.20    1.04
   3  -1   5   29.60    1.04
  -3  -1  -5   31.61    1.13
  -3  -1  -5   30.01    1.01
  -3  -1  -5   29.39    1.04
   3  -1   5   29.48    1.06
  -3   1  -6   29.33    0.96
  -3   1  -6   30.57    1.04
  -3   1  -6   32.09    1.33
   3   1   6   30.13    1.16
  -3   1  -6   29.42    1.03
  -3   1  -6   29.52    1.20
   3  -1   6   30.22    1.13
  -3  -1  -6   30.26    1.15
  -3  -1  -6   30.17    1.08
  -3  -1  -6   30.20    1.05
  -3  -1  -6   29.76    0.97
  -3  -1  -6   27.43    1.20
   3  -1   6   29.79    1.11
  -3   1  -7    7.23    0.44
  -3   1  -7    7.78    0.41
  -3   1  -7    7.26    0.43
  -3   1  -7    6.75    0.34
   3   1   7    7.59    0.52
  -3   1  -7    7.60    0.64
  -3  -1  -7    6.78    0.46
  -3  -1  -7    7.31    0.42
  -3  -1  -7    7.48    0.48
  -3  -1  -7    7.14    0.53
  -3  -1  -7    6.95    0.39
   3  -1   7    7.88    0.49
   3  -1   7    7.11    0.72
  -3   1  -8    6.42    0.44
   3   1   8    5.94    0.45
  -3   1  -8    5.59    0.34
  -3   1  -8    6.10    0.41
  -3  -1  -8    5.58    0.45
   3  -1   8    6.15    0.40
  -3  -1  -8    6.39    0.43
  -3  -1  -8    6.05    0.38
   3   1   9    0.37    0.15
  -3   1  -9    0.07    0.11
   3  -1   9    0.21    0.14
   3   2  -8   -0.26    0.20
  -3   2   8    0.24    0.22
   3   2  -8   -0.10    0.14
   3   2  -8    0.07    0.17
   3  -2  -8    0.04    0.23
   3  -2  -8    0.19    0.21
  -3  -2   8   -0.12    0.13
   3  -2  -8    0.08    0.18
   3   2  -7    0.40    0.12
   3   2  -7    0.45    0.11
  -3   2   7    0.23    0.26
   3   2  -7    0.46    0.15
   3   2  -7    0.33    0.15
   3   2  -7    0.39    0.23
   3  -2  -7    0.48    0.18
   3  -2  -7    0.39    1.32
  -3  -2   7    0.51    0.18
  -3  -2   7    1.25    0.43
   3  -2  -7    0.64    0.21
   3  -2  -7    0.47    0.17
   3  -2  -7    0.23    0.20
   3   2  -6   36.01    1.25
   3   2  -6   35.76    1.09
   3   2  -6   36.42    1.14
   3   2  -6   37.13    1.19
  -3   2   6   35.81    1.30
   3   2  -6   35.97    1.17
   3  -2  -6   35.30    1.26
   3  -2  -6   35.93    1.24
   3  -2  -6   33.27    1.29
   3  -2  -6   34.59    1.31
  -3  -2   6   36.62    1.25
   3  -2  -6   31.01    1.71
   3  -2  -6   36.77    1.18
   3  -2  -6   36.65    1.23
  -3  -2   6   35.74    1.33
   3   2  -5   25.48    0.80
   3   2  -5   25.81    0.84
  -3   2   5   24.49    1.07
   3   2  -5   25.93    0.86
   3   2  -5   25.56    1.00
   3   2  -5   26.65    0.88
  -3   2   5   24.47    1.12
   3  -2  -5   25.63    1.23
  -3  -2   5   25.47    0.98
   3  -2  -5   27.17    0.91
   3  -2  -5   26.46    0.90
   3  -2  -5   25.11    0.91
  -3  -2   5   24.85    0.98
  -3  -2   5   24.56    0.95
   3  -2  -5   24.91    0.87
   3  -2  -5   27.15    0.94
   3  -2  -5   26.61    1.25
   3   2  -4   10.86    0.41
  -3   2   4   10.10    0.53
   3   2  -4   10.72    0.98
   3  -2  -4   10.59    0.46
  -3  -2   4    9.60    0.53
   3  -2  -4   10.46    0.43
   3  -2  -4   10.53    0.64
   3   2  -3   27.06    0.88
   3   2  -3   28.09    1.17
  -3   2   3   28.37    0.96
   3   2  -3   27.24    0.95
  -3  -2   3   28.86    0.91
  -3  -2   3   28.49    0.95
   3  -2  -3   29.68    1.05
  -3   2   2    1.08    0.25
   3   2  -2    0.78    0.28
   3   2  -2    0.50    0.10
   3  -2  -2    0.68    0.15
  -3  -2   2    0.72    0.11
   3  -2  -2    0.88    0.11
  -3  -2   2    0.57    0.16
  -3  -2   2    0.60    0.08
   3   2  -1    0.07    0.24
   3   2  -1    0.09    0.06
  -3   2   1    0.25    0.06
  -3  -2   1    0.19    0.05
  -3  -2   1    0.24    0.08
  -3  -2   1    0.21    0.07
   3  -2  -1    0.39    0.10
   3   2   0    0.03    0.22
   3   2   0    0.04    0.08
  -3   2   0    0.11    0.04
   3  -2   0    0.05    0.06
  -3  -2   0    0.07    0.04
   3  -2   0    0.04    0.05
  -3  -2   0   -0.03    0.03
  -3  -2   0    0.03    0.07
  -3   2  -1    0.21    0.04
   3   2   1    0.26    0.07
  -3   2  -1    0.18    0.07
   3   2   1    0.36    0.12
   3  -2   1    0.38    0.11
  -3  -2  -1    0.15    0.08
   3  -2   1    0.15    0.05
  -3   2  -2    0.52    0.13
  -3   2  -2    0.66    0.09
   3   2   2    0.77    0.21
  -3  -2  -2    0.59    0.22
   3  -2   2    0.62    0.08
  -3  -2  -2    0.48    0.13
   3  -2   2    0.79    0.17
  -3  -2  -2    0.98    0.13
  -3   2  -3   27.85    1.14
  -3   2  -3   27.71    0.86
   3  -2   3   28.66    0.91
  -3  -2  -3   29.83    1.15
  -3  -2  -3   27.07    0.94
  -3  -2  -3   27.46    0.91
  -3  -2  -3   27.32    1.14
  -3   2  -4    8.58    0.72
  -3   2  -4   10.82    0.43
  -3   2  -4   11.08    0.41
  -3  -2  -4   11.47    0.46
  -3  -2  -4   10.53    0.49
   3   2   5   24.51    1.03
  -3   2  -5   26.10    0.86
  -3   2  -5   25.69    0.82
  -3   2  -5   24.87    0.86
   3   2   5   24.83    1.04
  -3   2  -5   25.86    0.87
  -3  -2  -5   26.87    0.92
  -3  -2  -5   26.13    1.00
   3  -2   5   24.93    0.94
   3  -2   5   25.97    0.96
  -3  -2  -5   25.06    0.99
  -3  -2  -5   26.28    0.93
  -3  -2  -5   27.85    1.55
   3  -2   5   24.79    1.02
  -3  -2  -5   27.43    0.97
  -3  -2  -5   24.75    0.84
  -3  -2  -5   23.12    1.40
  -3   2  -6   36.14    1.12
  -3   2  -6   35.86    1.19
  -3   2  -6   36.70    1.19
  -3   2  -6   34.49    1.44
  -3   2  -6   34.96    1.21
   3   2   6   35.86    1.34
   3  -2   6   35.93    1.26
  -3  -2  -6   36.29    1.28
  -3  -2  -6   34.85    1.14
   3  -2   6   41.49    1.45
  -3  -2  -6   34.15    2.22
  -3  -2  -6   35.12    1.22
  -3  -2  -6   36.86    1.33
   3  -2   6   34.11    1.21
  -3  -2  -6   37.04    1.31
  -3   2  -7    0.44    0.18
  -3   2  -7    0.46    0.11
  -3   2  -7    0.47    0.43
  -3   2  -7    0.43    0.15
  -3   2  -7    0.41    0.17
   3   2   7    0.51    0.24
  -3  -2  -7    0.41    0.21
   3  -2   7    0.54    0.20
  -3  -2  -7    0.50    0.19
  -3  -2  -7    0.42    0.22
   3  -2   7    0.39    0.34
  -3  -2  -7    0.80    0.23
  -3   2  -8    0.11    0.13
  -3   2  -8    0.02    0.16
   3   2   8    0.21    0.22
  -3   2  -8   -0.09    0.20
  -3   2  -8   -0.04    0.10
   3  -2   8   -0.16    0.21
  -3  -2  -8    0.10    0.15
  -3  -2  -8   -0.05    0.16
  -3  -2  -8   -0.01    0.24
   3  -2   8    0.10    0.16
   3   3  -8    1.21    0.20
   3   3  -8    1.12    0.18
  -3   3   8    0.99    0.29
   3   3  -8    1.56    0.18
   3   3  -8    1.30    0.31
  -3  -3   8    1.08    0.17
   3  -3  -8    0.94    0.29
   3  -3  -8    1.42    0.26
   3  -3  -8    1.52    0.20
  -3   3   7    3.05    0.43
   3   3  -7    2.60    0.31
   3   3  -7    2.58    0.19
   3   3  -7    2.92    0.22
   3   3  -7    2.75    0.25
   3   3  -7    2.63    0.24
   3  -3  -7    2.90    0.36
  -3  -3   7    2.69    0.29
   3  -3  -7    2.53    0.30
   3  -3  -7    2.38    0.28
   3  -3  -7    2.06    0.31
   3  -3  -7    3.92    1.55
  -3   3   6   16.45    0.88
   3   3  -6   18.19    0.68
   3   3  -6   17.78    0.59
   3   3  -6   18.12    0.66
   3   3  -6   18.12    0.79
   3   3  -6   18.22    0.64
  -3  -3   6   17.54    0.85
   3  -3  -6   18.50    0.71
   3  -3  -6   17.74    0.76
   3  -3  -6   17.20    0.86
   3  -3  -6   17.82    0.73
   3  -3  -6   16.88    0.80
   3  -3  -6   16.31    1.25
  -3  -3   6   17.89    0.74
   3  -3  -6   18.19    0.79
   3   3  -5    8.82    0.34
  -3   3   5    7.53    0.87
   3   3  -5    9.14    0.41
   3   3  -5    9.71    0.39
   3   3  -5    8.11    0.66
  -3   3   5    6.69    0.82
   3   3  -5    8.32    0.38
   3  -3  -5    8.19    0.45
  -3  -3   5    7.73    0.52
   3  -3  -5    8.23    0.61
   3  -3  -5    9.02    0.45
   3  -3  -5    7.81    0.48
  -3  -3   5    7.79    0.50
   3  -3  -5    9.11    0.45
   3  -3  -5    9.04    0.49
  -3  -3   5    9.21    0.55
  -3   3   4  121.61    3.61
   3   3  -4  111.57    3.42
   3   3  -4  118.00    3.48
   3   3  -4  120.18    3.47
   3  -3  -4  118.33    3.49
   3  -3  -4  120.76    3.71
   3  -3  -4  117.66    3.51
  -3  -3   4  120.04    3.59
   3  -3  -4  118.47    3.54
  -3  -3   4  125.58    3.55
   3  -3  -4  121.48    3.49
  -3  -3   4  121.22    3.60
  -3   3   3    0.04    0.10
   3   3  -3    0.12    0.27
   3   3  -3    0.12    0.60
  -3  -3   3   -0.01    0.14
  -3  -3   3    0.00    0.09
   3  -3  -3    0.31    0.12
   3  -3  -3    0.08    0.17
   3  -3  -3    0.09    0.15
   3   3  -2   48.23    1.80
  -3   3   2   50.17    1.56
   3   3  -2   50.81    1.55
  -3  -3   2   53.90    1.54
   3  -3  -2   51.48    1.59
   3  -3  -2   47.83    1.55
  -3  -3   2   52.45    1.58
  -3  -3   2   52.71    1.65
   3   3  -1   29.31    0.97
  -3   3   1   29.77    0.93
   3  -3  -1   29.55    0.92
  -3  -3   1   30.61    0.92
   3  -3  -1   29.12    0.91
  -3  -3   1   29.66    0.91
  -3  -3   1   29.91    0.98
  -3   3   0   34.12    1.02
   3   3   0   33.23    1.11
   3  -3   0   34.39    1.02
  -3  -3   0   33.45    1.01
  -3   3  -1   29.40    0.85
  -3   3  -1   29.12    0.93
   3   3   1   29.52    0.90
  -3  -3  -1   29.50    0.88
  -3  -3  -1   25.27    0.95
   3  -3   1   29.34    0.89
  -3  -3  -1   28.94    0.95
  -3   3  -2   55.87    1.81
  -3  -3  -2   54.65    1.74
   3  -3   2   52.19    1.67
   3  -3   2   53.51    1.59
  -3  -3  -2   50.06    1.61
   3  -3   2   51.11    1.68
  -3   3  -3    0.13    0.08
  -3   3  -3    0.72    0.24
  -3  -3  -3   -0.01    0.16
  -3  -3  -3    0.06    0.15
  -3  -3  -3   -0.15    0.10
  -3  -3  -3    0.31    0.28
   3  -3   3    0.10    0.09
   3  -3   3    0.03    0.55
  -3   3  -4  118.80    3.51
  -3   3  -4  120.87    3.93
  -3   3  -4  120.88    3.49
  -3  -3  -4  116.77    3.56
  -3  -3  -4  121.34    3.90
  -3  -3  -4  120.52    3.57
   3  -3   4  120.16    3.54
   3  -3   4  122.86    3.59
  -3  -3  -4  125.00    3.89
  -3  -3  -4  121.88    3.58
  -3  -3  -4  124.19    3.61
  -3  -3  -4  116.28    3.60
   3   3   5    8.88    0.68
  -3   3  -5    9.35    0.39
  -3   3  -5    8.82    0.37
  -3   3  -5    8.28    0.42
  -3   3  -5    9.18    1.09
   3   3   5    8.24    0.68
  -3   3  -5    9.37    0.41
   3  -3   5    9.45    0.49
   3  -3   5    7.92    0.47
  -3  -3  -5    9.13    0.51
   3  -3   5    8.50    0.50
  -3  -3  -5    9.52    0.51
  -3  -3  -5    8.75    0.57
   3  -3   5    8.42    0.48
  -3  -3  -5    9.66    0.49
  -3  -3  -5    8.01    0.99
   3  -3   5    8.51    0.59
  -3  -3  -5    7.84    1.03
  -3  -3  -5    7.78    0.54
  -3  -3  -5    9.32    0.50
  -3   3  -6   18.60    0.68
  -3   3  -6   18.17    0.62
  -3   3  -6   17.77    0.70
   3   3   6   18.34    0.91
  -3   3  -6   18.12    0.68
   3  -3   6   17.00    0.70
  -3  -3  -6   17.90    0.81
   3  -3   6   17.57    0.74
  -3  -3  -6   17.45    0.74
  -3  -3  -6   17.80    0.79
  -3  -3  -6   18.33    0.82
   3  -3   6   17.50    0.84
  -3   3  -7    2.58    0.27
  -3   3  -7    2.25    0.26
  -3   3  -7    2.63    0.20
  -3   3  -7    2.52    0.28
   3   3   7    2.28    0.33
  -3  -3  -7    2.56    0.36
  -3  -3  -7    2.38    0.34
   3  -3   7    2.76    0.31
  -3  -3  -7    2.58    0.28
   3  -3   7    3.03    0.33
  -3  -3  -7    2.98    0.38
   3  -3   7    1.93    0.69
  -3   3  -8    1.43    0.18
  -3   3  -8    1.34    0.25
  -3   3  -8    1.25    0.12
  -3   3  -8    1.13    0.20
   3   3   8    1.62    0.28
   3  -3   8    1.03    0.19
  -3  -3  -8    1.01    0.21
  -3  -3  -8    1.32    0.25
   3  -3   8    1.42    0.20
  -3  -3  -8    1.35    0.28
   3   4  -8    0.20    0.10
   3   4  -8    0.54    0.30
  -3   4   8    0.28    0.43
   3  -4  -8    0.29    0.24
  -3  -4   8    0.10    0.11
   3  -4  -8    0.03    0.12
   3   4  -7   18.42    0.61
   3   4  -7   18.28    0.70
  -3   4   7   17.27    0.98
   3   4  -7   18.86    0.66
   3   4  -7   18.84    0.86
   3   4  -7   17.49    0.79
   3  -4  -7   18.06    0.83
   3  -4  -7   18.50    0.83
   3  -4  -7   19.59    0.76
  -3  -4   7   19.91    0.73
   3   4  -6    0.89    0.16
   3   4  -6    0.96    0.16
   3   4  -6    0.90    0.14
   3   4  -6    1.34    0.38
   3   4  -6    0.93    0.12
  -3   4   6    1.35    0.53
   3  -4  -6    0.56    0.36
   3  -4  -6    0.87    0.28
  -3  -4   6    0.97    0.23
   3  -4  -6    1.07    0.29
   3  -4  -6    1.04    0.22
  -3  -4   6    0.84    0.20
  -3  -4   6    0.77    0.32
   3  -4  -6    0.86    0.27
   3  -4  -6    1.29    0.36
   3   4  -5    2.74    0.22
   3   4  -5    2.40    0.22
   3  -4  -5    2.82    0.33
   3  -4  -5    2.76    0.35
   3  -4  -5    3.13    0.33
  -3  -4   5    2.95    0.37
   3  -4  -5    3.17    0.34
   3  -4  -5    4.83    0.55
   3  -4  -5    3.00    0.49
  -3   4   4   23.82    0.97
   3   4  -4   24.11    0.82
   3  -4  -4   24.32    1.01
   3  -4  -4   24.03    1.05
   3  -4  -4   24.28    0.85
  -3  -4   4   24.76    0.97
  -3  -4   4   23.30    0.95
   3  -4  -4   24.36    0.85
  -3  -4   4   25.20    0.90
   3  -4  -4   23.33    0.88
   3   4  -3   17.02    0.68
  -3   4   3   16.26    0.67
   3  -4  -3   15.95    0.63
   3  -4  -3   17.06    0.73
  -3  -4   3   16.42    0.62
   3  -4  -3   15.55    0.70
   3   4  -2   39.70    1.29
  -3   4   2   38.85    1.24
   3  -4  -2   35.93    1.22
  -3  -4   2   39.69    1.23
  -3  -4   2   39.61    1.22
  -3   4   1   30.12    0.93
   3   4  -1   27.31    0.98
   3  -4  -1   27.17    0.95
   3  -4  -1   29.38    0.89
   3  -4  -1   29.47    0.90
  -3  -4   1   29.55    0.91
   3   4   0    0.00    0.15
  -3   4   0   -0.01    0.05
  -3  -4   0    0.01    0.05
   3  -4   0    0.10    0.06
  -3   4  -1   29.01    0.88
  -3   4  -1   29.14    0.97
   3   4   1   29.45    0.92
  -3  -4  -1   28.08    0.98
  -3  -4  -1   29.81    0.93
  -3  -4  -1   29.73    0.92
   3  -4   1   29.65    0.93
   3   4   2   37.30    1.31
  -3   4  -2   39.42    1.35
  -3  -4  -2   38.53    1.31
   3  -4   2   37.80    1.26
   3  -4   2   39.90    1.22
  -3   4  -3   15.89    0.55
  -3   4  -3   16.48    0.87
   3  -4   3   16.45    0.62
   3  -4   3   16.49    0.96
  -3  -4  -3   15.89    0.65
  -3  -4  -3   16.18    0.80
  -3  -4  -3   15.54    0.70
  -3   4  -4   23.86    1.27
  -3   4  -4   24.05    0.79
   3  -4   4   25.06    0.87
   3  -4   4   23.64    0.82
   3  -4   4   25.03    0.91
  -3  -4  -4   23.44    0.90
   3  -4   4   22.65    0.98
  -3  -4  -4   23.58    0.91
  -3  -4  -4   24.35    0.94
  -3  -4  -4   23.96    1.19
  -3   4  -5    2.89    0.25
  -3   4  -5    2.65    0.91
   3   4   5    2.59    0.50
  -3   4  -5    3.16    0.24
  -3   4  -5    3.32    0.23
  -3   4  -5    2.94    0.31
   3   4   5    2.19    0.46
  -3  -4  -5    2.86    0.32
  -3  -4  -5    3.21    0.36
   3  -4   5    3.73    0.38
  -3  -4  -5    2.21    0.33
  -3  -4  -5    2.89    0.37
   3  -4   5    2.96    0.30
   3  -4   5    3.20    0.35
   3  -4   5    3.46    0.35
  -3  -4  -5    2.82    0.33
   3  -4   5    3.08    0.37
  -3   4  -6    0.96    0.17
  -3   4  -6    0.85    0.16
   3   4   6    0.73    0.35
  -3   4  -6    0.96    0.13
  -3   4  -6    1.04    0.16
  -3  -4  -6    1.08    0.26
   3  -4   6    1.27    0.23
   3  -4   6    0.59    0.29
   3  -4   6    0.89    0.21
  -3  -4  -6    1.19    0.27
  -3  -4  -6    1.15    0.29
  -3  -4  -6    0.80    0.24
   3  -4   6    0.76    0.20
  -3   4  -7   18.65    0.70
  -3   4  -7   18.66    0.64
  -3   4  -7   18.13    0.72
   3   4   7   19.07    0.92
  -3   4  -7   19.52    0.74
  -3  -4  -7   17.61    0.84
   3  -4   7   19.75    0.74
  -3  -4  -7   18.86    0.75
   3  -4   7   19.04    0.76
  -3   4  -8    0.12    0.11
  -3   4  -8    0.31    0.16
   3   4   8    0.55    0.28
  -3   4  -8    0.19    0.08
  -3   4  -8   -0.11    0.32
  -3  -4  -8    0.03    0.33
  -3  -4  -8    0.77    0.26
   3  -4   8    0.29    0.15
   3  -4   8    0.14    0.14
   3   5  -8   10.92    0.47
   3   5  -8   12.03    0.43
   3   5  -8   11.17    0.39
  -3  -5   8   11.68    0.46
   3  -5  -8   10.98    0.60
   3   5  -7   16.82    0.64
   3   5  -7   17.32    0.56
   3   5  -7   17.02    0.65
   3   5  -7   16.46    0.60
   3  -5  -7   17.02    0.70
   3  -5  -7   17.01    0.80
   3  -5  -7   18.50    0.85
  -3  -5   7   16.82    0.66
   3   5  -6    0.04    0.11
   3   5  -6    0.13    0.08
   3   5  -6    0.07    0.11
   3   5  -6    0.16    0.12
   3  -5  -6    0.04    0.56
   3  -5  -6   -0.10    0.35
  -3  -5   6    0.13    0.13
   3  -5  -6    0.09    0.24
  -3  -5   6   -0.14    0.19
  -3  -5   6    0.14    0.33
  -3  -5   6    0.22    0.18
   3  -5  -6   -0.14    0.23
   3  -5  -6    0.08    0.15
   3  -5  -6   -0.13    0.14
   3  -5  -6    0.00    0.21
   3   5  -5   36.29    1.17
   3   5  -5   35.61    1.11
   3   5  -5   35.34    1.14
   3  -5  -5   36.44    1.56
  -3  -5   5   34.40    1.23
  -3  -5   5   36.33    1.25
  -3  -5   5   36.67    1.31
  -3  -5   5   35.06    1.32
   3  -5  -5   36.03    1.31
   3  -5  -5   35.79    1.34
   3  -5  -5   36.13    1.31
   3  -5  -5   35.62    1.21
   3  -5  -5   35.47    1.19
   3  -5  -5   35.69    1.26
  -3  -5   5   35.67    1.18
  -3   5   4    5.95    0.66
  -3  -5   4    6.38    0.68
  -3  -5   4    5.00    0.59
   3  -5  -4    6.21    0.38
   3  -5  -4    6.88    0.50
   3  -5  -4    5.71    0.39
  -3  -5   4    6.89    0.52
   3  -5  -4    6.88    0.47
   3  -5  -4    6.44    0.52
  -3  -5   4    5.72    0.40
  -3  -5   4    5.75    0.46
   3  -5  -4    6.40    0.48
  -3   5   3    4.49    0.37
  -3  -5   3    4.54    0.45
   3  -5  -3    3.82    0.45
   3  -5  -3    4.92    0.40
  -3  -5   3    3.79    0.29
   3  -5  -3    3.71    0.46
   3  -5  -3    4.80    0.36
   3  -5  -2    3.08    0.31
   3  -5  -2    3.82    0.30
  -3  -5   2    3.55    0.24
   3  -5  -2    3.89    0.48
  -3   5   1  128.54    4.07
  -3   5   1  137.43    3.95
   3  -5  -1  138.39    3.92
  -3  -5   1  138.23    3.93
  -3   5   0    0.57    0.12
  -3   5   0    0.81    0.11
  -3  -5   0    0.58    0.10
   3  -5   0    0.94    0.13
  -3   5  -1  137.30    4.05
  -3   5  -1  140.88    3.96
   3  -5   1  137.44    4.02
  -3  -5  -1  138.92    4.00
  -3   5  -2    3.39    0.39
   3   5   2    3.32    0.39
  -3  -5  -2    3.35    0.31
  -3  -5  -2    3.04    0.39
   3  -5   2    2.93    0.23
  -3   5  -3    4.77    0.59
  -3  -5  -3    4.24    0.35
   3  -5   3    3.97    0.38
   3  -5   3    3.54    0.37
  -3  -5  -3    3.95    0.41
   3  -5   3    4.45    0.50
  -3  -5  -3    4.58    0.47
   3  -5   3    4.22    0.30
  -3   5  -4    6.46    0.31
  -3   5  -4    5.78    0.42
  -3   5  -4    5.64    0.44
  -3   5  -4    5.50    0.77
  -3  -5  -4    6.03    0.62
   3  -5   4    6.20    0.39
   3  -5   4    5.99    0.41
   3  -5   4    5.88    0.55
   3  -5   4    6.17    0.41
  -3  -5  -4    6.54    0.50
  -3  -5  -4    5.18    0.46
  -3  -5  -4    6.67    0.49
  -3  -5  -4    6.68    0.44
   3  -5   4    5.76    0.35
  -3   5  -5   35.61    1.25
  -3   5  -5   36.75    1.17
  -3   5  -5   35.50    1.12
  -3   5  -5   37.17    1.19
   3   5   5   36.03    1.60
  -3  -5  -5   36.92    1.39
   3  -5   5   36.09    1.20
  -3  -5  -5   37.91    1.33
   3  -5   5   35.45    1.16
   3  -5   5   33.59    1.33
   3  -5   5   36.08    1.22
  -3  -5  -5   37.12    1.27
  -3  -5  -5   37.70    1.35
   3  -5   5   35.61    1.30
  -3   5  -6    0.27    0.13
  -3   5  -6    0.11    0.10
  -3   5  -6    0.21    0.15
   3   5   6    0.24    0.45
  -3   5  -6    0.06    0.12
  -3  -5  -6   -0.19    0.20
   3  -5   6    0.12    0.17
  -3  -5  -6    0.29    0.22
   3  -5   6   -0.03    0.18
   3  -5   6    0.01    0.22
   3  -5   6   -0.01    0.33
   3  -5   6    0.12    0.17
  -3  -5  -6    0.51    0.32
  -3   5  -7   17.32    0.67
  -3   5  -7   17.11    0.65
  -3   5  -7   17.76    0.59
  -3   5  -7   18.61    0.69
   3   5   7   17.82    1.04
  -3  -5  -7   17.57    0.83
  -3  -5  -7   17.99    0.83
   3  -5   7   14.69    0.71
   3  -5   7   17.36    0.68
   3  -5   7   16.48    0.68
  -3   5  -8   11.55    0.40
  -3   5  -8   11.74    0.46
   3   5   8   12.39    0.74
  -3   5  -8   11.37    0.51
  -3  -5  -8    8.90    0.73
  -3  -5  -8   11.03    0.58
   3  -5   8   13.34    0.63
   3  -5   8   11.30    0.45
   3   6  -8    6.90    0.33
   3   6  -8    7.01    0.34
  -3  -6   8    7.48    0.32
  -3  -6   8    6.77    0.31
   3   6  -7    0.36    0.12
   3   6  -7    0.64    0.15
   3   6  -7    0.44    0.08
   3   6  -7    0.34    0.11
   3  -6  -7    0.43    0.19
  -3  -6   7    0.64    0.14
   3  -6  -7    0.05    0.27
   3  -6  -7    0.36    0.34
  -3  -6   7    0.29    0.19
   3   6  -6   12.84    0.45
   3   6  -6   12.52    0.52
   3   6  -6   12.30    0.53
   3   6  -6   12.81    0.49
  -3  -6   6   11.33    0.84
   3  -6  -6   13.34    0.73
   3  -6  -6   12.31    0.58
  -3  -6   6   13.37    0.63
  -3  -6   6   12.61    0.55
   3  -6  -6   12.47    0.59
   3  -6  -6   13.12    0.73
   3  -6  -6   12.09    0.71
  -3  -6   6   12.97    0.52
   3   6  -5    0.54    0.15
   3   6  -5    0.09    0.12
   3   6  -5    0.40    0.12
  -3  -6   5    0.77    0.24
  -3  -6   5    0.10    0.27
   3  -6  -5    0.44    0.17
   3  -6  -5    0.15    0.26
   3  -6  -5    0.21    0.28
   3  -6  -5    0.73    0.24
  -3  -6   5    0.61    0.25
   3  -6  -5    0.56    0.28
   3  -6  -5    0.76    0.21
  -3  -6   5    0.53    0.17
  -3  -6   5    0.48    0.19
   3  -6  -4   12.84    0.69
  -3  -6   4   12.52    0.63
  -3  -6   4   12.50    0.62
   3  -6  -4   12.61    0.72
  -3  -6   4   12.33    0.80
  -3  -6   4   13.03    0.67
  -3  -6   4   13.23    0.63
   3  -6  -4   13.50    0.60
   3  -6  -4   12.76    0.56
   3  -6  -4   13.54    0.64
   3  -6  -4   13.05    0.67
  -3   6   3    0.26    0.20
  -3  -6   3    0.29    0.16
   3  -6  -3   -0.10    0.32
   3  -6  -3    0.32    0.22
  -3  -6   3    0.37    0.27
  -3  -6   3    0.45    0.24
   3  -6  -3   -0.07    0.25
   3  -6  -3   -0.15    0.25
   3  -6  -3    0.42    0.37
  -3  -6   3    0.01    0.43
   3  -6  -3    0.25    0.25
  -3   6   2   64.53    2.02
  -3  -6   2   63.22    1.97
  -3   6   1  125.28    3.74
   3  -6  -1  127.13    3.71
  -3  -6   1  128.86    3.72
  -3   6   0    0.06    0.13
  -3   6   0    0.03    0.10
  -3  -6   0    0.04    0.08
   3  -6   0    0.05    0.07
  -3   6  -1  127.65    3.72
  -3   6  -1  123.90    3.80
  -3   6  -1  135.64    3.94
  -3  -6  -1  127.85    3.76
   3  -6   1  129.96    3.78
  -3   6  -2   64.68    2.16
   3  -6   2   64.32    2.00
  -3   6  -3    0.18    0.44
  -3  -6  -3    0.21    0.24
   3  -6   3    0.46    0.15
   3  -6   3   -0.17    0.33
   3  -6   3    0.50    0.17
  -3  -6  -3    0.05    0.20
  -3  -6  -3    0.13    0.17
  -3  -6  -3    0.76    0.36
  -3   6  -4   12.03    0.61
  -3   6  -4   11.49    0.57
  -3   6  -4   13.10    0.51
  -3   6  -4   14.02    1.46
   3  -6   4   12.81    0.52
  -3  -6  -4   12.91    0.72
  -3  -6  -4   13.25    0.63
   3  -6   4   13.00    0.57
  -3  -6  -4   11.71    1.02
   3  -6   4   13.27    0.65
  -3  -6  -4   12.87    0.67
   3  -6   4   14.11    0.67
   3  -6   4   12.23    0.59
  -3   6  -5    0.37    0.14
  -3   6  -5    0.49    0.20
  -3   6  -5    0.51    0.14
  -3   6  -5    0.41    0.14
   3  -6   5    0.31    0.16
  -3  -6  -5    0.37    0.25
  -3  -6  -5    0.70    0.22
   3  -6   5    0.44    0.24
  -3  -6  -5    0.00    0.79
  -3  -6  -5    0.44    0.23
   3  -6   5    0.41    0.14
   3  -6   5    0.17    0.20
   3  -6   5    0.49    0.29
  -3   6  -6   12.33    0.45
  -3   6  -6   12.22    0.51
  -3   6  -6   12.75    0.53
   3   6   6   12.20    1.12
  -3   6  -6   12.14    0.52
   3  -6   6   12.67    0.61
   3  -6   6   12.24    0.56
  -3  -6  -6   12.22    0.71
  -3  -6  -6   12.49    0.70
   3  -6   6   11.16    0.82
  -3  -6  -6   12.93    0.61
   3  -6   6   12.94    0.59
   3  -6   6   11.72    0.52
   3  -6   6   12.66    0.50
  -3   6  -7    0.57    0.10
  -3   6  -7    0.33    0.19
   3   6   7    0.54    0.56
  -3   6  -7    0.89    0.25
  -3   6  -7    0.24    0.14
  -3  -6  -7    0.42    0.21
  -3  -6  -7    0.40    0.24
   3  -6   7    0.55    0.19
   3  -6   7    0.24    0.14
   3  -6   7    0.40    0.21
  -3  -6  -7    0.40    0.25
   3  -6   7    0.55    0.22
   3  -6   7    0.33    0.21
  -3   6  -8    6.70    0.32
  -3   6  -8    6.97    0.27
   3  -6   8    7.01    0.32
   3   7  -7    0.94    0.12
   3   7  -7    0.50    0.12
   3   7  -7    0.64    0.08
   3   7  -7    0.49    0.16
   3  -7  -7    0.90    0.18
  -3  -7   7    0.71    0.26
  -3  -7   7    0.90    0.15
   3   7  -6    0.65    0.14
   3   7  -6    0.91    0.14
   3   7  -6    0.55    0.15
   3   7  -6    0.81    0.11
   3  -7  -6    0.90    0.20
  -3  -7   6    0.83    0.15
   3  -7  -6   -0.07    0.32
  -3  -7   6    0.81    0.15
   3  -7  -6    0.94    0.30
  -3  -7   6    0.78    0.19
   3  -7  -6    0.76    0.34
   3   7  -5   21.53    0.76
   3   7  -5   21.13    0.69
   3   7  -5   20.36    0.71
   3  -7  -5   20.82    0.99
   3  -7  -5   21.43    0.97
  -3  -7   5   19.19    0.75
   3  -7  -5   20.58    0.75
  -3  -7   5   18.48    0.96
   3  -7  -5   19.97    0.83
  -3  -7   5   21.51    0.88
  -3  -7   5   19.18    0.77
   3  -7  -5   20.12    0.90
  -3  -7   5   20.40    0.75
   3  -7  -4   16.28    0.61
  -3  -7   4   14.07    0.70
  -3  -7   4   14.95    0.81
  -3  -7   4   13.77    0.65
  -3  -7   4   13.60    0.64
   3  -7  -4   13.52    0.67
   3  -7  -4   13.67    0.80
   3  -7  -4   13.46    0.73
   3  -7  -4   13.35    0.64
   3  -7  -4   14.38    0.76
  -3  -7   4   14.19    0.72
  -3   7   3    0.12    0.31
  -3  -7   3    0.70    0.24
   3  -7  -3    0.19    0.25
  -3  -7   3    0.25    0.29
   3  -7  -3   -0.05    0.19
   3  -7  -3    0.55    0.24
  -3  -7   3    0.43    0.19
  -3  -7   3    0.72    0.24
  -3  -7   3    0.36    0.23
  -3   7   2    9.82    0.58
   3   7  -2    9.31    0.70
  -3  -7   2    9.81    0.61
  -3  -7   2   10.34    0.72
   3  -7  -2   10.09    0.55
  -3  -7   2    9.70    0.59
  -3  -7   2   10.59    0.59
   3  -7  -2   10.84    0.65
  -3  -7   2   10.66    0.64
   3  -7  -2    9.56    0.56
   3  -7  -2   10.32    0.62
  -3   7   1    0.02    0.23
  -3   7   1    0.32    0.18
   3   7  -1   -0.07    0.26
   3  -7  -1    0.24    0.28
   3  -7  -1    0.12    0.27
  -3  -7   1   -0.12    0.27
  -3  -7   1    0.12    0.12
   3  -7  -1    0.19    0.12
  -3  -7   1   -0.03    0.27
   3  -7  -1    0.11    0.25
  -3   7   0   12.63    0.56
  -3   7   0   12.85    0.59
   3  -7   0   12.80    0.53
  -3  -7   0   12.79    0.73
   3  -7   0   12.36    0.75
  -3  -7   0   12.62    0.53
   3  -7   0   12.85    0.71
  -3   7  -1    0.38    0.28
  -3   7  -1    0.11    0.18
   3  -7   1    0.16    0.13
  -3  -7  -1   -0.10    0.32
   3  -7   1    0.25    0.23
   3  -7   1   -0.17    0.28
   3  -7   1    0.06    0.17
  -3  -7  -1    0.04    0.11
  -3  -7  -1    0.01    0.32
  -3   7  -2    9.64    0.87
   3  -7   2   10.47    0.46
   3  -7   2    9.56    0.62
   3  -7   2   10.76    0.80
  -3  -7  -2    9.08    0.70
   3  -7   2   10.42    0.53
   3  -7   2   10.26    0.58
   3  -7   2   11.99    0.75
   3  -7   3    1.21    0.26
  -3  -7  -3    0.19    0.31
   3  -7   3    0.31    0.15
  -3  -7  -3    0.19    0.37
  -3  -7  -3    0.09    0.20
   3  -7   3    0.61    0.23
   3  -7   3    0.77    0.36
   3  -7   3    0.64    0.18
   3  -7   3    0.40    0.18
  -3   7  -4   13.84    0.54
  -3   7  -4   13.02    0.65
   3  -7   4   13.82    0.59
   3  -7   4   13.27    0.71
  -3  -7  -4   15.28    0.91
  -3  -7  -4   12.50    0.72
   3  -7   4   13.83    0.54
  -3  -7  -4   14.33    0.76
   3  -7   4   12.73    0.67
   3  -7   4   13.25    0.64
   3  -7   4   14.12    0.66
   3  -7   4   13.59    0.77
  -3  -7  -4   13.88    0.65
  -3   7  -5   20.92    0.75
  -3   7  -5   21.16    0.69
  -3   7  -5   22.06    0.76
  -3   7  -5   19.33    0.76
  -3  -7  -5   20.27    0.89
  -3  -7  -5   21.01    0.99
   3  -7   5   19.88    0.72
   3  -7   5   19.71    0.90
  -3  -7  -5   22.04    0.98
   3  -7   5   20.19    0.76
   3  -7   5   18.47    0.97
   3  -7   5   20.30    0.79
   3  -7   5   20.40    0.83
   3  -7   5   19.86    0.86
  -3  -7  -5   20.53    0.83
  -3   7  -6    0.96    0.12
  -3   7  -6    0.61    0.15
  -3   7  -6    1.25    0.21
  -3   7  -6    0.70    0.17
  -3  -7  -6    0.57    0.30
  -3  -7  -6    0.48    0.25
   3  -7   6    0.46    0.13
   3  -7   6    0.88    0.19
  -3  -7  -6    0.49    0.27
   3  -7   6    1.14    0.23
   3  -7   6    0.67    0.28
   3  -7   6    1.13    0.24
   3  -7   6    0.98    0.17
  -3   7  -7    0.57    0.09
  -3   7  -7    0.78    0.16
  -3   7  -7    1.24    0.43
  -3   7  -7    0.63    0.17
  -3  -7  -7    0.35    0.23
   3  -7   7    0.91    0.29
   3  -7   7    0.56    0.14
   3  -7   7    0.44    0.31
   3  -7   7    0.92    0.21
   3   8  -7    0.01    0.05
   3   8  -7   -0.02    0.10
   3   8  -7    0.09    0.09
  -3  -8   7   -0.16    0.13
   3  -8  -7   -0.08    0.14
  -3  -8   7    0.00    0.10
   3   8  -6   -0.05    0.07
   3   8  -6   -0.05    0.10
   3   8  -6    0.06    0.12
   3   8  -6   -0.17    0.10
   3  -8  -6   -0.07    0.16
   3  -8  -6    0.14    0.30
  -3  -8   6    0.08    0.15
  -3  -8   6    0.05    0.10
   3  -8  -6   -0.07    0.15
   3   8  -5   -0.04    0.10
   3   8  -5    0.28    0.13
   3   8  -5    0.09    0.13
  -3  -8   5   -0.32    0.39
   3  -8  -5    0.17    0.21
  -3  -8   5    0.29    0.12
  -3  -8   5    0.20    0.15
  -3  -8   5   -0.08    0.17
   3  -8  -5    0.01    0.15
  -3  -8   5    0.20    0.19
   3  -8  -5    0.07    0.18
   3  -8  -5    0.30    0.27
   3   8  -4   30.54    1.03
  -3  -8   4   29.99    1.09
   3  -8  -4   30.94    1.19
   3  -8  -4   30.02    1.12
   3  -8  -4   32.53    1.21
  -3  -8   4   31.53    1.05
  -3  -8   4   29.22    1.20
  -3  -8   4   29.42    1.04
  -3  -8   4   31.29    1.22
   3  -8  -4   30.81    1.04
  -3  -8   4   31.85    1.16
   3  -8  -3    1.72    0.31
   3  -8  -3    1.66    0.32
   3  -8  -3    1.97    0.31
  -3  -8   3    1.86    0.28
  -3  -8   3    1.55    0.29
  -3  -8   3    1.98    0.28
   3  -8  -3    1.66    0.28
  -3  -8   3    1.56    0.32
  -3  -8   3    1.65    0.27
  -3   8   2    4.03    0.45
  -3  -8   2    4.11    0.43
   3  -8  -2    5.57    0.52
   3  -8  -2    5.12    0.43
   3  -8  -2    4.38    0.52
  -3  -8   2    4.67    0.38
  -3  -8   2    4.80    0.50
   3  -8  -2    4.18    0.52
  -3  -8   2    4.62    0.45
   3  -8  -2    4.87    0.43
  -3  -8   2    3.76    0.44
   3   8  -1    9.60    0.62
  -3   8   1    9.27    0.65
  -3  -8   1    9.71    0.62
   3  -8  -1    9.20    0.48
   3  -8  -1    9.93    0.62
  -3  -8   1    9.66    0.60
  -3  -8   1    9.85    0.59
   3  -8  -1    8.65    0.64
   3  -8  -1    9.92    0.57
  -3  -8   1    8.93    0.72
  -3  -8   1    9.34    0.48
   3  -8  -1    9.75    0.63
  -3   8   0   -0.66    0.26
   3  -8   0   -0.23    0.35
   3  -8   0   -0.20    0.26
   3  -8   0   -0.10    0.25
   3  -8   0   -0.24    0.23
   3  -8   0    0.23    0.39
  -3  -8   0   -0.05    0.26
  -3  -8   0   -0.05    0.28
   3  -8   0    0.02    0.32
  -3  -8   0    0.01    0.12
   3  -8   0    0.04    0.13
  -3   8  -1    9.95    0.95
   3  -8   1    8.83    0.61
  -3  -8  -1    8.06    0.64
   3  -8   1   10.08    0.49
   3  -8   1    8.53    0.68
  -3  -8  -1    9.49    0.67
  -3  -8  -1    9.21    0.47
   3  -8   1   10.16    0.53
  -3  -8  -1   10.17    0.65
  -3  -8  -1    9.64    0.76
   3  -8   1    8.16    0.75
   3  -8   1    9.03    0.43
   3  -8   1    7.74    0.75
   3  -8   2    4.78    0.48
   3  -8   2    4.43    0.45
   3  -8   2    4.31    0.31
  -3  -8  -2    4.05    0.47
   3  -8   2    4.23    0.36
   3  -8   2    4.25    0.48
   3  -8   2    4.99    0.46
  -3  -8  -2    3.87    0.40
   3  -8   2    4.20    0.38
  -3  -8  -2    4.11    0.41
   3  -8   3    2.11    0.23
  -3  -8  -3    1.92    0.27
   3  -8   3    1.98    0.24
   3  -8   3    0.87    0.46
   3  -8   3    1.33    0.28
  -3  -8  -3    1.95    0.35
   3  -8   3    1.63    0.39
  -3  -8  -3    1.91    0.39
   3  -8   3    1.61    0.26
   3  -8   3    1.67    0.29
  -3   8  -4   28.94    1.12
  -3   8  -4   32.30    1.04
   3  -8   4   32.04    1.12
   3  -8   4   30.70    1.07
  -3  -8  -4   30.88    1.20
  -3  -8  -4   30.24    1.21
   3  -8   4   30.61    1.14
   3  -8   4   31.17    1.19
  -3  -8  -4   30.04    1.11
   3  -8   4   30.27    1.22
   3  -8   4   31.16    1.02
  -3   8  -5    0.32    0.14
  -3   8  -5    0.25    0.26
  -3   8  -5    0.33    0.16
  -3   8  -5    0.25    0.15
  -3  -8  -5    0.52    0.26
   3  -8   5    0.32    0.13
   3  -8   5    0.12    0.22
   3  -8   5    0.08    0.33
   3  -8   5    0.33    0.18
  -3  -8  -5    0.26    0.17
   3  -8   5    0.52    0.42
   3  -8   5    0.26    0.13
  -3   8  -6   -0.18    0.18
  -3   8  -6   -0.19    0.08
  -3   8  -6    0.21    0.14
  -3   8  -6    0.13    0.21
   3  -8   6    0.08    0.12
   3  -8   6    0.08    0.11
   3  -8   6    0.03    0.13
  -3  -8  -6   -0.21    0.27
   3  -8   6   -0.19    0.31
   3  -8   6   -0.05    0.17
  -3   8  -7   -0.02    0.06
  -3   8  -7   -0.02    0.19
  -3   8  -7    0.22    0.33
   3  -8   7   -0.26    0.15
  -3  -8  -7   -0.04    0.24
   3  -8   7    0.08    0.11
   3   9  -7    0.24    0.13
   3   9  -7    0.11    0.05
  -3  -9   7    0.15    0.10
   3  -9  -7    0.09    0.13
   3   9  -6    0.25    0.11
   3   9  -6    0.19    0.11
   3   9  -6    0.10    0.06
   3   9  -6    0.15    0.13
  -3  -9   6    0.31    0.14
   3  -9  -6    0.16    0.28
   3  -9  -6    0.13    0.15
   3  -9  -6    0.19    0.13
  -3  -9   6    0.20    0.09
  -3  -9   6    0.11    0.13
   3   9  -5   14.51    0.53
   3   9  -5   13.80    0.57
   3   9  -5   13.94    0.50
  -3  -9   5   14.22    0.66
  -3  -9   5   15.07    0.57
   3  -9  -5   13.80    0.68
   3  -9  -5   15.05    0.62
  -3  -9   5   14.29    0.55
   3  -9  -5   14.27    0.69
   3  -9  -5   13.81    0.56
  -3  -9   5   14.47    0.62
   3   9  -4    0.60    0.21
  -3  -9   4    0.21    0.28
   3  -9  -4    0.46    0.28
   3  -9  -4    0.50    0.31
   3  -9  -4    0.55    0.20
   3  -9  -4    0.65    0.34
  -3  -9   4    0.62    0.18
  -3  -9   4    0.76    0.37
  -3  -9   4    0.79    0.23
  -3  -9   4    0.55    0.19
  -3  -9   4    0.80    0.38
  -3  -9   3   48.86    1.63
  -3  -9   3   46.38    1.66
  -3  -9   3   47.94    1.53
   3  -9  -3   47.29    1.51
  -3  -9   3   49.62    1.60
  -3  -9   3   45.81    1.56
  -3  -9   3   47.25    1.49
   3  -9  -3   48.33    1.60
   3  -9  -3   47.86    1.68
  -3  -9   3   47.76    1.67
   3  -9  -3   47.89    1.68
  -3  -9   2   38.23    1.37
   3  -9  -2   38.67    1.35
  -3  -9   2   39.16    1.41
  -3  -9   2   36.94    1.37
   3  -9  -2   38.15    1.43
  -3  -9   2   36.16    1.68
   3  -9  -2   38.01    1.26
  -3  -9   2   41.11    1.33
   3  -9  -2   39.93    1.43
  -3  -9   2   38.60    1.37
   3   9  -1    6.73    0.57
  -3  -9   1    6.05    0.50
  -3  -9   1    5.98    0.53
  -3  -9   1    5.91    0.49
   3  -9  -1    6.51    0.53
   3  -9  -1    5.41    0.52
  -3  -9   1    6.49    0.44
  -3  -9   1    5.30    0.60
   3  -9  -1    5.38    0.55
  -3  -9   0    8.43    0.89
   3  -9   0    7.91    0.58
   3  -9   0    7.35    0.56
   3  -9   0    8.24    0.47
  -3  -9   0    7.18    0.72
   3  -9   0    7.55    0.41
   3  -9   0    6.01    0.67
  -3  -9   0    7.52    0.46
   3  -9   0    7.03    0.50
   3  -9   1    5.95    0.49
  -3  -9  -1    6.15    0.69
   3  -9   1    6.74    0.54
  -3  -9  -1    5.18    0.60
   3  -9   1    6.35    0.72
  -3  -9  -1    5.91    0.56
   3  -9   1    6.42    0.44
   3  -9   1    6.53    0.45
   3  -9   1    7.62    0.68
  -3  -9  -1    6.77    0.55
   3  -9   1    6.25    0.54
   3  -9   2   39.12    1.40
  -3  -9  -2   38.37    1.41
   3  -9   2   37.90    1.30
   3  -9   2   38.32    1.23
   3  -9   2   38.90    1.46
  -3  -9  -2   37.52    1.39
   3  -9   2   37.50    1.31
   3  -9   2   36.72    1.36
  -3  -9  -2   38.38    1.43
  -3  -9  -2   38.78    1.32
   3  -9   2   39.05    1.36
   3  -9   3   48.85    1.52
  -3  -9  -3   48.36    1.69
   3  -9   3   44.74    1.69
   3  -9   3   48.84    1.58
   3  -9   3   49.68    1.61
   3  -9   3   48.14    1.70
  -3  -9  -3   50.17    1.61
  -3  -9  -3   49.31    1.69
   3  -9   3   49.21    1.63
  -3   9  -4    0.85    0.23
  -3   9  -4    0.47    0.17
  -3  -9  -4    0.41    0.32
  -3  -9  -4    0.46    0.25
   3  -9   4    0.25    0.21
   3  -9   4    0.93    0.37
  -3  -9  -4    0.85    0.38
   3  -9   4    0.91    0.39
   3  -9   4    0.39    0.21
  -3   9  -5   14.54    0.66
  -3   9  -5   14.09    0.57
  -3   9  -5   14.81    0.52
  -3  -9  -5   14.51    0.69
   3  -9   5   14.44    0.66
   3  -9   5   14.47    0.55
   3  -9   5   14.84    0.58
   3  -9   5   15.00    0.64
  -3  -9  -5   15.41    0.64
  -3   9  -6    0.02    0.17
  -3   9  -6    0.05    0.09
   3  -9   6    0.32    0.11
   3  -9   6    0.24    0.10
  -3  -9  -6    0.27    0.20
   3  -9   6    0.33    0.15
   3  -9   6    0.11    0.12
  -3   9  -7    0.23    0.07
   3  -9   7    0.25    0.10
   3  10  -6    5.59    0.21
   3  10  -6    4.30    0.33
   3  10  -6    5.27    0.27
  -3 -10   6    5.67    0.30
  -3 -10   6    5.74    0.24
  -3 -10   6    5.53    0.36
   3 -10  -6    5.20    0.29
   3 -10  -6    5.29    0.33
   3  10  -5    6.54    0.34
   3  10  -5    6.44    0.32
   3  10  -5    6.66    0.36
  -3 -10   5    6.70    0.33
   3 -10  -5    6.35    0.37
   3 -10  -5    6.70    0.43
  -3 -10   5    6.63    0.30
   3 -10  -5    6.55    0.44
  -3 -10   5    6.63    0.38
  -3 -10   5    6.36    0.40
   3  10  -4   13.99    0.59
   3  10  -4   14.23    0.56
   3 -10  -4   14.75    0.71
  -3 -10   4   14.83    0.68
  -3 -10   4   14.40    0.71
  -3 -10   4   13.48    0.63
   3 -10  -4   15.33    0.64
  -3 -10   4   14.73    0.56
   3 -10  -4   13.42    0.58
  -3 -10   4   15.11    0.60
   3 -10  -3    2.16    0.32
  -3 -10   3    2.15    0.32
  -3 -10   3    1.73    0.36
  -3 -10   3    2.36    0.26
   3 -10  -3    2.64    0.30
  -3 -10   3    2.24    0.33
   3 -10  -3    2.20    0.31
  -3 -10   3    3.30    0.31
  -3 -10   3    2.18    0.30
   3 -10  -3    2.79    0.28
  -3 -10   2    3.69    0.39
  -3 -10   2    3.42    0.30
  -3 -10   2    2.51    0.37
   3 -10  -2    4.15    0.48
   3 -10  -2    3.44    0.34
   3 -10  -2    1.96    0.34
  -3 -10   2    4.02    0.39
   3 -10  -2    3.03    0.38
  -3 -10   2    3.25    0.36
   3 -10  -2    2.99    0.36
   3  10  -1    9.19    0.67
   3 -10  -1    8.87    0.54
  -3 -10   1    8.83    0.54
  -3 -10   1    9.36    0.59
  -3 -10   1    8.39    0.56
  -3 -10   1    9.40    0.46
   3 -10  -1    9.56    0.60
   3 -10  -1    9.50    0.62
  -3 -10   1    9.21    0.55
   3 -10  -1    8.92    0.56
   3  10   0    0.01    0.26
   3 -10   0    0.02    0.24
  -3 -10   0   -0.26    0.25
  -3 -10   0    0.04    0.19
   3 -10   0   -0.03    0.18
   3 -10   0   -0.10    0.23
  -3 -10   0   -0.02    0.22
   3 -10   0    0.58    0.32
   3 -10   0   -0.12    0.18
   3 -10   0   -0.04    0.22
  -3 -10   0    0.15    0.21
  -3 -10   0   -0.32    0.23
   3 -10   1    8.07    0.54
   3 -10   1    9.60    0.62
   3 -10   1    8.61    0.49
  -3 -10  -1    7.53    0.65
  -3 -10  -1    8.48    0.58
   3 -10   1    9.01    0.41
   3 -10   1    7.97    0.61
   3 -10   1    8.75    0.56
  -3 -10  -1    9.05    0.61
   3 -10   2    3.25    0.39
   3 -10   2    4.00    0.42
  -3 -10  -2    3.53    0.39
   3 -10   2    3.72    0.43
   3 -10   2    3.46    0.27
  -3 -10  -2    3.40    0.43
   3 -10   2    3.19    0.31
  -3 -10  -2    2.85    0.36
  -3 -10  -2    3.60    0.41
   3 -10   2    3.63    0.35
  -3 -10  -2    3.30    0.33
  -3  10  -3    2.36    0.29
  -3 -10  -3    2.84    0.41
   3 -10   3    2.71    0.28
  -3 -10  -3    2.17    0.33
   3 -10   3    2.49    0.30
  -3 -10  -3    2.53    0.35
  -3 -10  -3    2.51    0.28
   3 -10   3    1.78    0.37
   3 -10   3    2.61    0.30
   3 -10   3    2.25    0.23
  -3 -10  -3    2.15    0.32
   3 -10   3    2.66    0.38
  -3  10  -4   15.36    0.63
  -3  10  -4   14.39    0.56
  -3 -10  -4   14.46    0.69
  -3 -10  -4   14.41    0.72
   3 -10   4   14.55    0.59
   3 -10   4   14.50    0.64
   3 -10   4   14.93    0.67
   3 -10   4   15.10    0.56
  -3 -10  -4   13.11    0.70
  -3 -10  -4   15.42    0.64
  -3  10  -5    7.39    0.44
  -3  10  -5    7.07    0.40
  -3  10  -5    6.54    0.30
   3 -10   5    6.41    0.30
  -3 -10  -5    6.44    0.38
   3 -10   5    8.73    0.59
   3 -10   5    6.26    0.40
   3 -10   5    6.20    0.35
  -3 -10  -5    6.67    0.44
  -3  10  -6    6.14    0.25
   3 -10   6    5.57    0.30
  -3 -10  -6    5.13    0.39
   3 -10   6    5.93    0.28
   3 -10   6    5.67    0.25
   3  11  -5    2.63    0.20
   3  11  -5    2.52    0.15
   3 -11  -5    2.35    0.25
  -3 -11   5    2.75    0.32
  -3 -11   5    2.70    0.17
   3 -11  -5    2.72    0.27
   3 -11  -5    2.57    0.23
  -3 -11   5    2.59    0.25
   3  11  -4    0.93    0.18
   3  11  -4    0.86    0.12
  -3 -11   4    0.95    0.18
  -3 -11   4    0.94    0.13
   3 -11  -4    1.02    0.18
  -3 -11   4    1.10    0.25
   3 -11  -4    0.75    0.20
  -3 -11   4    0.95    0.27
  -3 -11   4    1.08    0.16
   3 -11  -4    1.11    0.21
   3 -11  -3   19.36    0.84
  -3 -11   3   19.42    0.76
  -3 -11   3   19.24    0.84
  -3 -11   3   19.87    0.71
   3 -11  -3   20.23    0.78
   3 -11  -3   20.14    0.85
  -3 -11   3   19.68    0.81
  -3 -11   2    3.32    0.46
  -3 -11   2    3.60    0.33
  -3 -11   2    3.92    0.28
  -3 -11   2    4.10    0.36
  -3 -11   2    3.71    0.42
   3 -11  -2    2.83    0.33
   3 -11  -2    3.40    0.42
   3 -11  -2    3.33    0.39
   3 -11  -1   28.98    1.13
  -3 -11   1   24.77    1.28
   3 -11  -1   27.72    1.03
   3 -11  -1   28.37    1.09
   3 -11  -1   27.32    0.99
  -3 -11   1   27.26    0.93
  -3 -11   1   28.31    1.06
  -3 -11   1   28.48    1.10
  -3 -11   1   28.47    1.06
   3  11   0    9.26    0.61
   3 -11   0    7.28    0.43
   3 -11   0    7.36    0.61
   3 -11   0    7.40    0.61
   3 -11   0    8.09    0.55
  -3 -11   0    7.18    0.42
   3 -11   1   30.96    1.25
   3 -11   1   27.39    0.94
  -3 -11  -1   29.03    1.10
   3 -11   1   27.76    1.07
   3 -11   1   27.12    1.00
  -3 -11  -1   28.69    1.10
  -3 -11  -1   28.00    1.12
   3 -11   1   28.50    1.11
   3 -11   2    3.43    0.37
   3 -11   2    3.65    0.26
   3 -11   2    2.89    0.43
  -3 -11  -2    4.00    0.42
  -3 -11  -2    4.29    0.43
   3 -11   2    3.10    0.36
  -3 -11  -2    3.71    0.38
  -3 -11  -2    3.67    0.43
   3 -11   2    3.73    0.44
   3 -11   2    3.16    0.28
  -3  11  -3   19.17    0.74
   3 -11   3   19.47    0.73
  -3 -11  -3   19.52    0.79
   3 -11   3   19.76    0.69
   3 -11   3   19.46    0.78
   3 -11   3   19.56    0.85
  -3 -11  -3   19.06    0.81
  -3 -11  -3   19.30    0.81
  -3 -11  -3   19.64    0.76
   3 -11   3   18.49    0.75
  -3  11  -4    0.87    0.21
  -3  11  -4    0.80    0.19
  -3  11  -4    0.54    0.29
  -3 -11  -4    1.01    0.28
  -3 -11  -4    0.91    0.25
   3 -11   4    1.11    0.20
   3 -11   4    1.14    0.23
   3 -11   4    1.14    0.14
   3 -11   4    1.08    0.14
  -3 -11  -4    1.06    0.20
  -3  11  -5    2.59    0.19
  -3 -11  -5    2.38    0.29
   3 -11   5    2.81    0.26
   3 -11   5    2.84    0.25
   3 -11   5    2.70    0.18
   3 -11   5    2.65    0.19
   3  12  -4   11.21    0.37
  -3 -12   4   10.54    0.48
   3 -12  -4   11.14    0.46
   3 -12  -4   10.90    0.50
  -3 -12   4   10.55    0.42
  -3 -12   4   11.33    0.40
   3 -12  -4   10.67    0.49
  -3 -12   3    7.13    0.59
  -3 -12   3    6.08    0.43
  -3 -12   3    6.62    0.32
   3 -12  -3    6.13    0.44
   3 -12  -3    5.78    0.36
  -3 -12   2    5.68    0.35
  -3 -12   2    5.81    0.30
   3 -12  -2    6.15    0.43
  -3 -12   2    6.04    0.43
  -3 -12   2    6.34    0.39
   3 -12  -2    5.15    0.38
   3 -12  -2    5.93    0.44
   3 -12  -1    0.69    0.22
  -3 -12   1    0.81    0.18
  -3 -12   1    0.68    0.22
   3 -12  -1    0.45    0.18
   3 -12  -1    0.98    0.26
   3 -12  -1    0.76    0.21
  -3 -12   1    0.73    0.15
  -3 -12   1    0.55    0.19
   3  12   0    0.05    0.37
  -3 -12   0    0.24    0.18
   3 -12   0   -0.14    0.16
  -3 -12   0   -0.08    0.19
  -3 -12   0   -0.18    0.24
  -3 -12   0   -0.07    0.14
   3 -12   0   -0.42    0.31
   3 -12   0    0.17    0.20
   3 -12   0    0.19    0.15
   3  12   1    0.83    0.28
   3 -12   1    0.76    0.18
   3 -12   1    0.52    0.14
   3 -12   1    0.71    0.24
   3 -12   1    0.75    0.16
  -3 -12  -1    0.71    0.23
  -3 -12  -1    0.77    0.19
  -3 -12  -1    0.89    0.21
   3  12   2    5.27    0.45
  -3  12  -2    5.07    0.56
   3 -12   2    5.50    0.32
  -3 -12  -2    4.99    0.39
   3 -12   2    5.81    0.48
  -3 -12  -2    5.98    0.42
   3 -12   2    5.80    0.30
   3 -12   2    5.69    0.37
  -3 -12  -2    5.98    0.41
   3 -12   3    3.85    0.66
  -3 -12  -3    5.38    0.40
   3 -12   3    6.15    0.43
  -3 -12  -3    5.91    0.39
   3 -12   3    6.35    0.32
   3 -12   3    6.08    0.37
  -3 -12  -3    5.59    0.40
   3 -12   3    6.04    0.35
   3  12   4   10.92    0.53
   3 -12   4   11.51    0.42
  -3 -12  -4   11.63    0.56
   3 -12   4   11.16    0.43
   3 -12   4   11.74    0.49
   3 -12   4   11.21    0.48
  -3 -12  -4   11.04    0.49
   3  13  -3   13.17    0.44
  -3 -13   3   13.41    0.46
   3 -13  -3   12.67    0.50
  -3 -13   3   13.61    0.48
   3 -13  -3   13.21    0.53
  -3 -13   3   14.11    0.54
   3 -13  -3   12.92    0.54
  -3 -13   3   13.25    0.55
   3 -13  -2    9.28    0.46
   3 -13  -2    8.90    0.45
  -3 -13   2    8.99    0.43
  -3 -13   2    8.80    0.46
  -3 -13   2    8.93    0.39
   3 -13  -2    7.73    0.65
  -3 -13   2    8.72    0.35
  -3 -13   1    7.23    0.40
   3 -13  -1    6.28    0.63
   3 -13  -1    7.74    0.42
  -3 -13   1    7.40    0.43
   3 -13  -1    7.92    0.44
  -3 -13   1    7.67    0.38
  -3 -13   0   13.36    0.58
  -3 -13   0   14.09    0.56
   3 -13   0   12.60    0.51
   3 -13   0   13.54    0.61
   3 -13   0   14.01    0.59
  -3 -13   0   13.84    0.82
   3  13   1    7.17    0.63
   3 -13   1    7.82    0.35
  -3 -13  -1    7.63    0.44
   3 -13   1    6.57    0.43
   3 -13   1    7.48    0.39
   3 -13   1    7.01    0.54
  -3 -13  -1    7.30    0.40
  -3 -13  -1    7.40    0.38
   3  13   2    8.84    0.52
   3 -13   2    8.04    0.48
  -3 -13  -2    7.60    0.42
   3 -13   2    8.90    0.37
  -3 -13  -2    9.30    0.46
   3 -13   2    9.14    0.42
   3 -13   2    8.78    0.36
  -3 -13  -2    9.01    0.43
   3  13   3   12.13    0.59
   3 -13   3   13.46    0.53
  -3 -13  -3   13.24    0.56
   3 -13   3   13.93    0.47
   3 -13   3   13.77    0.48
  -3 -13  -3   13.51    0.65
  -3 -14   2   -0.05    0.11
   3 -14  -2   -0.04    0.12
  -3 -14   2    0.08    0.07
   3 -14  -2    0.05    0.11
  -3 -14   2    0.18    0.14
   3 -14  -1    2.15    0.22
  -3 -14   1    2.19    0.19
   3 -14  -1    1.93    0.23
  -3 -14   1    1.82    0.22
  -3 -14   0    0.02    0.16
   3 -14   0    0.13    0.18
   3 -14   0   -0.07    0.10
  -3 -14   0   -0.08    0.13
  -3 -14  -1    2.09    0.20
  -3 -14  -1    1.52    0.17
   3 -14   1    1.96    0.17
  -3 -14  -1    1.87    0.21
   3 -14   1    1.77    0.21
  -3 -14  -2    0.13    0.13
   3 -14   2    0.02    0.08
   3 -14   2    0.06    0.12
  -3 -14  -2   -0.27    0.12
  -4   0   8   22.99    0.86
   4   0  -8   22.31    0.87
   4   0  -8   23.64    0.87
   4   0  -8   22.30    0.77
   4   0  -8   22.13    0.84
   4   0  -7    0.12    0.13
  -4   0   7   -0.04    0.16
  -4   0   7   -0.18    0.36
   4   0  -7    0.03    0.15
   4   0  -7   -0.09    0.15
   4   0  -7   -0.06    0.14
  -4   0   6   65.03    2.05
   4   0  -6   62.23    1.87
   4   0  -6   63.64    2.00
   4   0  -6   64.59    1.93
   4   0  -6   62.34    2.64
   4   0  -6   65.25    2.01
   4   0  -6   64.43    1.98
   4   0  -5   -0.08    0.11
   4   0  -5    0.03    0.11
  -4   0   5    0.01    0.23
   4   0  -5    0.00    0.18
  -4   0   5    0.16    0.37
   4   0  -5   -0.04    0.10
   4   0  -5    0.26    0.20
   4   0  -5    0.11    0.12
   4   0  -5   -0.32    0.50
   4   0  -4    0.33    0.09
   4   0  -4   -0.18    0.53
  -4   0   4    0.11    0.18
   4   0  -4    0.47    0.13
  -4   0   3    0.04    0.09
   4   0  -3    0.21    0.22
   4   0  -3    0.10    0.07
  -4   0   2   19.23    0.64
  -4   0   2   18.28    0.78
   4   0  -2   17.49    0.59
   4   0  -2   18.68    0.67
   4   0  -2   19.12    0.76
   4   0  -1    0.23    0.15
  -4   0   1    0.08    0.06
   4   0  -1   -0.07    0.06
  -4   0   0  333.64    9.24
   4   0   0  324.81    9.23
   4   0   0  323.00    9.30
  -4   0  -1    0.00    0.05
  -4   0  -1   -0.02    0.06
   4   0   1    0.02    0.07
   4   0   1   -0.06    0.06
  -4   0  -2   18.64    0.73
  -4   0  -2   17.61    0.83
   4   0   2   18.01    0.71
   4   0   2   18.28    0.63
  -4   0  -3   -0.04    0.15
  -4   0  -3    0.05    0.07
   4   0   3   -0.19    0.17
  -4   0  -3    0.17    0.42
  -4   0  -4    0.05    0.09
  -4   0  -4   -0.01    0.13
  -4   0  -4   -0.24    0.64
   4   0   4    0.14    0.13
  -4   0  -4   -0.08    0.30
   4   0   4    0.12    0.37
  -4   0  -5    0.08    0.12
  -4   0  -5    0.14    0.33
   4   0   5   -0.34    0.29
  -4   0  -5    0.06    0.13
   4   0   5   -0.06    0.20
  -4   0  -5    0.03    0.41
  -4   0  -5    0.07    0.11
  -4   0  -5    0.02    0.16
  -4   0  -6   64.80    2.15
   4   0   6   67.36    2.13
  -4   0  -6   64.94    2.06
  -4   0  -6   63.43    1.94
  -4   0  -6   63.85    2.02
  -4   0  -6   66.35    2.08
  -4   0  -7   -0.21    0.30
   4   0   7    0.34    0.21
  -4   0  -7    0.02    0.17
  -4   0  -7   -0.04    0.15
  -4   0  -7    0.02    0.18
  -4   0  -7    0.16    0.13
   4   0   7    0.05    0.35
  -4   0  -8   22.96    0.83
  -4   0  -8   22.28    0.90
   4   0   8   23.71    0.91
  -4   0  -8   22.80    0.90
   4   1  -8    4.41    0.26
   4   1  -8    3.14    0.32
   4   1  -8    3.62    0.31
  -4   1   8    4.23    0.36
   4   1  -8    3.86    0.35
   4  -1  -8    4.03    0.40
   4  -1  -8    4.02    0.29
   4  -1  -8    4.35    0.36
   4   1  -7    1.02    0.16
   4   1  -7    0.96    0.19
   4   1  -7    0.78    0.17
  -4   1   7    1.14    0.26
   4   1  -7    0.99    0.21
   4   1  -7    0.78    0.17
  -4   1   7    0.53    0.44
   4  -1  -7    1.06    0.22
  -4  -1   7    1.07    0.21
  -4  -1   7    1.23    0.43
   4  -1  -7    0.82    0.19
   4  -1  -7    0.91    0.18
   4  -1  -7    0.51    0.20
   4   1  -6   24.52    0.87
   4   1  -6   23.43    0.84
  -4   1   6   23.65    0.95
   4   1  -6   23.07    0.91
   4   1  -6   23.66    0.81
   4   1  -6   23.69    0.76
   4  -1  -6   23.99    0.83
   4  -1  -6   25.13    0.91
   4  -1  -6   24.88    0.89
   4  -1  -6   23.04    1.51
   4  -1  -6   24.93    0.89
  -4  -1   6   22.69    0.92
  -4  -1   6   23.17    0.96
  -4   1   5    0.62    0.36
   4   1  -5    0.83    0.12
   4   1  -5    0.58    0.12
   4   1  -5    0.58    0.14
   4   1  -5    1.10    0.26
   4   1  -5    0.83    0.14
  -4   1   5    0.67    0.29
   4   1  -5    1.23    0.64
  -4  -1   5    0.93    0.25
   4  -1  -5    0.47    0.17
   4  -1  -5    0.62    0.16
   4  -1  -5    0.63    0.14
   4  -1  -5    0.84    0.15
   4  -1  -5    0.82    0.20
   4  -1  -5    0.33    0.20
  -4  -1   5   -0.06    0.44
   4  -1  -5    0.79    0.42
   4   1  -4   40.17    1.61
   4   1  -4   42.17    1.28
   4   1  -4   41.95    1.26
  -4   1   4   39.96    1.40
   4  -1  -4   40.31    1.54
  -4  -1   4   40.26    1.39
   4  -1  -4   42.53    1.27
   4  -1  -4   41.84    1.29
  -4   1   3   12.22    0.51
   4   1  -3   12.72    0.73
   4  -1  -3   11.65    0.41
   4  -1  -3   11.72    0.60
  -4  -1   3   11.72    0.50
   4   1  -2   93.50    2.85
   4   1  -2   93.73    2.71
  -4   1   2   89.49    2.85
  -4   1   2   92.43    2.75
   4  -1  -2   92.76    2.79
  -4  -1   2   92.59    2.71
   4   1  -1    0.59    0.21
  -4   1   1    0.36    0.07
   4   1  -1    0.43    0.10
   4  -1  -1    0.43    0.13
  -4  -1   1    0.47    0.06
  -4  -1   1    0.38    0.08
   4  -1  -1    0.37    0.08
   4   1   0   -0.18    0.16
  -4   1   0   -0.03    0.04
   4   1   0    0.00    0.06
   4  -1   0   -0.02    0.12
  -4  -1   0    0.02    0.03
  -4  -1   0    0.02    0.05
   4  -1   0    0.01    0.03
  -4  -1   0   -0.01    0.06
   4  -1   0   -0.01    0.05
   4   1   1    0.43    0.10
  -4   1  -1    0.73    0.14
  -4   1  -1    0.51    0.07
   4   1   1    0.42    0.09
  -4  -1  -1    0.51    0.09
   4  -1   1    0.67    0.09
   4  -1   1    0.52    0.06
   4  -1   1    0.30    0.09
   4  -1   1    0.43    0.17
   4   1   2   92.98    2.78
   4   1   2   92.17    2.74
   4  -1   2   91.20    2.78
  -4  -1  -2   87.38    2.65
  -4  -1  -2   92.76    2.83
   4  -1   2   94.62    2.62
  -4   1  -3   11.58    0.41
  -4   1  -3   11.39    1.06
  -4   1  -3   12.09    0.68
   4   1   3   11.38    0.64
  -4  -1  -3   12.03    0.44
  -4  -1  -3   11.40    0.73
  -4  -1  -3   13.02    0.68
  -4   1  -4   42.26    1.29
  -4   1  -4   41.36    1.27
  -4  -1  -4   40.71    1.68
  -4  -1  -4   41.54    1.33
  -4  -1  -4   41.87    1.31
  -4  -1  -4   41.02    1.75
  -4   1  -5    0.72    0.16
  -4   1  -5    0.35    0.54
   4   1   5    0.82    0.23
  -4   1  -5    0.70    0.13
  -4   1  -5    0.58    0.13
  -4   1  -5    0.05    0.50
   4   1   5   -0.08    0.33
  -4   1  -5    0.58    0.18
   4   1   5    0.63    0.34
   4  -1   5    0.63    0.20
  -4  -1  -5    0.86    0.55
   4  -1   5    0.65    0.25
  -4  -1  -5    0.56    0.15
  -4  -1  -5    0.70    0.15
  -4  -1  -5    0.87    0.32
  -4  -1  -5    0.76    0.15
  -4  -1  -5    0.51    0.18
  -4  -1  -5    1.20    0.88
   4   1   6   23.61    0.99
  -4   1  -6   24.22    0.79
  -4   1  -6   24.02    0.87
  -4   1  -6   22.61    1.08
  -4   1  -6   24.10    0.89
  -4   1  -6   23.68    0.87
  -4  -1  -6   23.63    0.80
  -4  -1  -6   24.24    0.91
   4  -1   6   23.98    0.97
   4  -1   6   21.71    0.92
  -4  -1  -6   24.36    0.94
  -4  -1  -6   24.21    0.89
   4  -1   6   22.87    0.94
  -4  -1  -6   23.02    1.00
   4   1   7    0.77    0.39
  -4   1  -7    0.48    0.18
  -4   1  -7    1.14    0.20
  -4   1  -7    0.71    0.19
  -4   1  -7    0.64    0.13
  -4   1  -7    1.15    0.38
   4   1   7    0.97    0.27
  -4  -1  -7    0.47    0.17
  -4  -1  -7    0.67    0.19
  -4  -1  -7    0.79    0.21
  -4  -1  -7    0.82    0.22
   4  -1   7    0.73    0.37
  -4  -1  -7    0.84    0.30
   4  -1   7    1.04    0.25
   4  -1   7    0.86    0.26
  -4   1  -8    3.67    0.26
  -4   1  -8    4.05    0.40
  -4   1  -8    4.19    0.36
  -4   1  -8    3.77    0.30
  -4  -1  -8    3.80    0.42
   4  -1   8    3.86    0.36
  -4  -1  -8    4.16    0.37
   4   2  -8    0.65    0.17
   4   2  -8    0.62    0.12
   4   2  -8    0.55    0.20
   4   2  -8    0.67    0.21
  -4   2   8    0.57    0.23
  -4  -2   8    0.59    0.14
   4  -2  -8    0.73    0.16
   4  -2  -8    0.46    0.21
   4  -2  -8    0.28    0.27
   4   2  -7   12.22    0.44
   4   2  -7   12.44    0.49
   4   2  -7   11.95    0.54
   4   2  -7   13.16    0.60
  -4   2   7   12.32    0.65
   4   2  -7   11.43    0.52
   4  -2  -7   11.88    0.61
   4  -2  -7   11.81    0.53
  -4  -2   7   13.66    1.12
  -4  -2   7   12.23    0.56
   4  -2  -7   12.85    0.58
   4  -2  -7   11.51    0.60
   4   2  -6   -0.15    0.22
   4   2  -6    0.66    0.11
   4   2  -6    0.21    0.11
   4   2  -6    0.64    0.14
  -4   2   6    0.09    0.26
   4   2  -6    0.63    0.14
   4  -2  -6    0.30    0.59
   4  -2  -6    0.11    0.17
   4  -2  -6   -0.10    0.15
  -4  -2   6   -0.10    0.15
  -4  -2   6    0.22    0.50
   4   2  -5    1.20    0.16
   4   2  -5    0.94    0.29
  -4   2   5    0.68    0.36
  -4   2   5    0.86    0.39
   4   2  -5    1.06    0.15
   4   2  -5    1.03    0.12
   4   2  -5    0.82    0.82
   4   2  -5    0.83    0.14
   4  -2  -5    1.13    0.21
   4  -2  -5    0.87    0.19
  -4  -2   5    0.86    0.26
  -4  -2   5    0.55    0.18
   4  -2  -5    0.92    0.38
  -4  -2   5    1.11    0.24
   4  -2  -5    1.12    0.19
  -4  -2   5   -0.92    0.80
   4  -2  -5    0.49    0.17
   4  -2  -5    0.74    0.18
   4   2  -4    1.31    0.15
   4   2  -4    1.43    0.15
   4   2  -4    1.05    0.58
   4   2  -4    1.63    0.22
  -4   2   4    1.49    0.26
   4  -2  -4    1.57    0.30
  -4  -2   4    1.22    0.31
   4  -2  -4    1.60    0.26
   4  -2  -4    1.10    0.24
   4  -2  -4    1.37    0.18
   4  -2  -4    1.21    0.18
  -4  -2   4    1.76    0.27
  -4  -2   4    1.91    0.22
  -4   2   3    0.08    0.10
  -4  -2   3    0.08    0.08
  -4  -2   3    0.20    0.13
   4  -2  -3    1.48    0.42
   4   2  -2  108.28    3.37
  -4   2   2  112.30    3.20
  -4  -2   2  111.02    3.14
   4  -2  -2  112.88    3.25
  -4  -2   2  112.26    3.21
   4  -2  -2  100.47    3.13
  -4  -2   2  108.30    3.30
   4   2  -1  111.92    3.48
   4   2  -1  115.02    3.35
  -4   2   1  114.67    3.33
   4  -2  -1  115.96    3.35
  -4  -2   1  118.44    3.36
  -4  -2   1  116.13    3.29
  -4  -2   1  115.40    3.35
  -4   2   0   25.38    0.76
   4   2   0   22.48    0.81
   4   2   0   23.66    0.93
   4  -2   0   24.53    0.77
  -4  -2   0   24.64    0.83
  -4  -2   0   25.19    0.76
  -4  -2   0   25.04    0.73
   4  -2   0   24.07    0.75
  -4   2  -1  116.26    3.23
   4   2   1  113.49    3.35
  -4   2  -1  115.67    3.32
   4   2   1  110.88    3.28
  -4  -2  -1  112.61    3.32
   4  -2   1  109.76    3.27
   4  -2   1  115.50    3.24
   4   2   2  104.90    3.25
   4   2   2  107.62    3.23
  -4   2  -2  102.67    3.07
  -4   2  -2  111.18    3.27
   4  -2   2  106.96    3.23
   4  -2   2  112.67    3.12
   4  -2   2  112.52    3.35
  -4  -2  -2  101.67    3.13
  -4  -2  -2  112.91    3.30
  -4   2  -3   -0.13    0.18
  -4   2  -3    0.29    0.08
   4  -2   3   -0.92    0.72
  -4  -2  -3   -0.02    0.16
  -4  -2  -3   -0.28    0.19
  -4  -2  -3    0.01    0.10
  -4  -2  -3   -0.08    0.32
   4  -2   3    0.20    0.09
  -4   2  -4    1.35    0.15
  -4   2  -4    1.73    0.20
  -4   2  -4    0.68    0.30
  -4  -2  -4    1.69    0.21
  -4  -2  -4    1.51    0.24
   4  -2   4    1.31    0.27
  -4  -2  -4    1.48    0.21
  -4  -2  -4    2.19    0.44
   4  -2   4    1.91    0.22
  -4   2  -5    0.97    0.15
   4   2   5    0.08    0.33
  -4   2  -5    1.00    0.14
  -4   2  -5    0.79    0.58
  -4   2  -5    1.11    0.15
  -4   2  -5    0.88    0.19
   4   2   5    0.84    0.31
  -4  -2  -5    1.16    0.29
  -4  -2  -5    0.96    0.22
  -4  -2  -5    0.74    0.46
  -4  -2  -5    1.27    0.75
  -4  -2  -5    1.16    0.20
   4  -2   5    0.53    0.21
   4  -2   5    0.76    0.20
   4  -2   5    0.41    0.21
  -4  -2  -5    1.10    0.18
  -4  -2  -5    0.81    0.21
  -4   2  -6    0.07    0.14
  -4   2  -6    0.10    0.13
   4   2   6   -0.07    0.25
  -4   2  -6   -0.01    0.60
  -4   2  -6    0.07    0.10
  -4   2  -6    0.02    0.16
  -4  -2  -6    0.30    0.17
   4  -2   6   -0.23    0.23
  -4  -2  -6   -0.06    0.16
   4  -2   6   -0.11    0.18
  -4  -2  -6    0.18    0.18
   4  -2   6    0.97    0.32
  -4  -2  -6    0.38    0.25
  -4  -2  -6   -0.07    0.17
   4   2   7   12.18    0.67
  -4   2  -7   12.29    0.58
  -4   2  -7   12.27    0.47
  -4   2  -7   12.15    0.54
  -4   2  -7   11.75    0.56
  -4   2  -7   10.14    0.90
  -4  -2  -7   11.30    0.61
  -4  -2  -7   11.74    0.63
   4  -2   7   11.63    0.84
  -4  -2  -7   12.15    0.57
   4  -2   7   11.73    0.57
   4  -2   7   12.80    0.61
  -4   2  -8    0.63    0.19
  -4   2  -8    0.53    0.11
  -4   2  -8    0.15    0.24
  -4   2  -8    0.55    0.19
   4   2   8    0.76    0.23
  -4  -2  -8    0.54    0.25
  -4  -2  -8    0.72    0.17
   4  -2   8    0.71    0.23
  -4  -2  -8    0.52    0.21
   4   3  -8    5.69    0.28
  -4   3   8    5.34    0.57
   4   3  -8    5.71    0.46
   4   3  -8    5.48    0.33
   4   3  -8    5.22    0.35
   4  -3  -8    5.41    0.43
   4  -3  -8    5.75    0.34
   4  -3  -8    4.90    0.53
  -4  -3   8    5.58    0.33
   4   3  -7    6.92    0.32
   4   3  -7    6.66    0.28
  -4   3   7    6.85    0.61
   4   3  -7    6.66    0.37
   4   3  -7    6.48    0.47
   4   3  -7    6.67    0.36
   4  -3  -7    6.74    0.40
   4  -3  -7    5.50    0.46
   4  -3  -7    4.89    0.52
   4  -3  -7    4.15    1.00
  -4  -3   7    6.14    0.37
   4  -3  -7    6.41    0.48
   4   3  -6    0.17    0.12
   4   3  -6    0.12    0.26
   4   3  -6    0.27    0.12
   4   3  -6    0.00    0.11
  -4   3   6    0.29    0.38
   4   3  -6    0.10    0.09
   4  -3  -6    1.39    0.56
  -4  -3   6    0.63    0.19
   4  -3  -6    0.32    0.15
   4  -3  -6    0.23    0.16
   4  -3  -6    0.35    0.24
   4  -3  -6    0.07    0.33
   4  -3  -6    0.01    0.19
   4  -3  -6    0.03    0.19
  -4  -3   6    0.35    0.30
   4  -3  -6    0.33    0.28
   4   3  -5    3.40    0.23
   4   3  -5    3.03    0.20
   4   3  -5    3.07    0.24
  -4   3   5    3.27    0.47
   4   3  -5    3.04    0.24
   4   3  -5    2.95    0.40
  -4   3   5    2.87    0.50
   4  -3  -5    3.70    0.31
  -4  -3   5    3.71    0.40
   4  -3  -5    2.97    0.38
   4  -3  -5    2.80    0.46
   4  -3  -5    3.84    0.32
  -4  -3   5    3.13    0.40
   4  -3  -5    3.39    0.35
  -4  -3   5    2.83    0.36
   4  -3  -5    3.92    0.39
   4  -3  -5    3.23    0.30
   4   3  -4   12.12    0.45
   4   3  -4   11.63    0.51
   4   3  -4   11.15    1.73
  -4   3   4   12.32    0.65
   4   3  -4   12.50    0.47
   4  -3  -4   13.00    0.56
   4  -3  -4   11.91    0.54
   4  -3  -4   11.37    0.53
  -4  -3   4   12.03    0.53
  -4  -3   4    9.64    0.68
  -4  -3   4   11.72    0.65
  -4  -3   4   11.22    0.64
   4  -3  -4   12.78    0.68
   4  -3  -4   12.89    0.52
   4   3  -3   10.60    1.01
  -4   3   3   10.61    0.49
   4  -3  -3   10.01    0.53
   4  -3  -3    9.50    0.42
  -4  -3   3   10.13    0.51
  -4  -3   3   10.55    0.42
   4  -3  -3    9.41    0.50
   4   3  -2    2.03    0.28
  -4   3   2    1.70    0.18
   4   3  -2    1.28    0.43
  -4  -3   2    1.63    0.22
  -4  -3   2    1.65    0.15
   4  -3  -2    1.31    0.20
  -4  -3   2    1.93    0.27
   4   3  -1    1.47    0.46
  -4   3   1    1.73    0.15
   4  -3  -1    1.84    0.13
  -4  -3   1    1.91    0.20
  -4  -3   1    1.86    0.14
  -4  -3   1    2.05    0.19
   4  -3  -1    1.71    0.16
   4   3   0   -0.09    0.34
  -4   3   0    0.05    0.05
   4   3   0   -0.06    0.14
  -4  -3   0   -0.02    0.05
  -4  -3   0    0.05    0.05
   4  -3   0   -0.02    0.05
  -4   3  -1    1.97    0.18
   4   3   1    1.98    0.18
  -4   3  -1    1.67    0.12
   4   3   1    1.25    0.19
  -4  -3  -1    1.93    0.20
   4  -3   1    2.00    0.14
   4  -3   1    1.82    0.16
  -4  -3  -1    1.33    0.17
   4   3   2    1.79    0.24
  -4   3  -2    1.47    0.22
  -4  -3  -2    1.15    0.16
   4  -3   2    1.61    0.15
   4  -3   2    1.60    0.27
  -4  -3  -2    1.59    0.24
  -4   3  -3    9.75    0.37
  -4   3  -3    9.61    0.65
  -4  -3  -3    9.77    0.52
  -4  -3  -3    9.95    0.45
   4  -3   3   10.44    0.43
   4  -3   3    9.80    0.92
  -4  -3  -3   10.63    0.64
  -4   3  -4   12.66    0.44
  -4   3  -4    9.76    0.86
  -4   3  -4   12.22    0.47
  -4  -3  -4   11.90    0.59
  -4  -3  -4   11.03    0.64
  -4  -3  -4   13.36    0.55
   4  -3   4   11.11    0.56
  -4  -3  -4   11.70    0.83
  -4  -3  -4   10.99    0.80
  -4  -3  -4   11.81    0.60
   4  -3   4   10.26    0.54
   4  -3   4   11.22    0.52
   4   3   5    2.51    0.43
  -4   3  -5    3.30    0.26
  -4   3  -5    1.83    0.68
  -4   3  -5    2.72    0.30
   4   3   5    3.70    0.46
  -4   3  -5    3.10    0.22
  -4   3  -5    3.34    0.23
   4  -3   5    3.49    0.37
   4  -3   5    3.13    0.35
   4  -3   5    2.69    0.37
   4  -3   5    2.96    0.34
  -4  -3  -5    3.08    0.31
  -4  -3  -5    3.76    0.42
  -4  -3  -5    3.21    0.35
  -4  -3  -5    2.85    0.78
  -4  -3  -5    3.60    0.33
   4  -3   5    3.25    0.35
  -4  -3  -5    3.46    0.37
  -4  -3  -5    3.09    0.37
  -4   3  -6    0.07    0.15
  -4   3  -6    0.47    0.17
   4   3   6   -0.11    0.31
  -4   3  -6    0.21    0.12
  -4   3  -6    0.25    0.11
   4  -3   6    0.10    0.20
  -4  -3  -6    0.07    0.20
  -4  -3  -6    0.45    0.22
  -4  -3  -6    0.82    0.25
  -4  -3  -6    0.20    0.20
   4  -3   6    0.63    0.28
   4  -3   6    0.10    0.19
  -4   3  -7    6.38    0.31
  -4   3  -7    6.77    0.41
  -4   3  -7    6.35    0.37
  -4   3  -7    6.83    0.60
   4   3   7    6.94    0.57
   4  -3   7    6.73    0.41
   4  -3   7    6.19    0.43
  -4  -3  -7    6.37    0.48
  -4  -3  -7    6.10    0.40
  -4  -3  -7    6.58    0.48
  -4   3  -8    5.72    0.26
  -4   3  -8    6.02    0.33
  -4   3  -8    5.37    0.45
   4   3   8    5.58    0.46
  -4   3  -8    6.20    0.40
  -4  -3  -8    5.65    0.49
  -4  -3  -8    5.95    0.44
  -4  -3  -8    6.05    0.36
   4  -3   8    5.84    0.36
   4  -3   8    5.99    0.37
   4   4  -8    6.59    0.66
   4   4  -8    7.94    0.34
   4   4  -8    8.53    0.39
   4   4  -8    8.05    0.42
  -4  -4   8    8.17    0.38
   4  -4  -8    8.30    0.53
   4  -4  -8    7.81    0.40
  -4   4   7    1.67    0.85
   4   4  -7    1.50    0.21
   4   4  -7    0.98    0.32
   4   4  -7    1.53    0.20
   4   4  -7    1.17    0.14
   4   4  -7    1.61    0.15
   4  -4  -7    0.95    0.19
  -4  -4   7    1.07    0.18
   4  -4  -7    1.47    0.29
   4  -4  -7    1.24    0.31
   4   4  -6    1.39    0.16
   4   4  -6    0.90    0.16
   4   4  -6    1.80    0.34
   4   4  -6    0.94    0.12
   4  -4  -6    0.73    0.26
   4  -4  -6    1.27    0.20
   4  -4  -6    1.33    0.32
   4  -4  -6    1.32    0.28
  -4  -4   6    1.19    0.35
  -4  -4   6    1.35    0.22
  -4  -4   6    1.23    0.24
   4  -4  -6    1.38    0.23
   4  -4  -6    1.41    0.59
   4   4  -5    0.06    0.09
   4   4  -5    0.22    0.16
   4   4  -5    0.11    0.42
   4   4  -5    0.13    0.11
  -4  -4   5    0.35    0.21
   4  -4  -5    0.27    0.15
  -4  -4   5    0.36    0.24
   4  -4  -5    0.02    0.27
   4  -4  -5    0.16    0.19
   4  -4  -5    0.18    0.22
   4  -4  -5    0.08    0.24
  -4  -4   5    0.17    0.21
   4  -4  -5    0.41    0.17
   4  -4  -5    0.19    0.34
  -4   4   4    8.35    0.60
   4   4  -4    8.69    0.39
   4  -4  -4    8.85    0.60
   4  -4  -4    9.16    0.46
  -4  -4   4    9.09    0.58
  -4  -4   4    9.16    0.47
  -4  -4   4    9.88    0.77
   4  -4  -4    7.71    0.67
   4  -4  -4    8.92    0.43
   4  -4  -4    8.67    0.47
  -4  -4   4    8.97    0.58
   4  -4  -3    0.70    0.19
  -4  -4   3    0.36    0.22
  -4  -4   3    0.89    0.15
   4  -4  -3    0.89    0.27
   4  -4  -3    0.80    0.20
   4   4  -2   94.92    3.34
  -4   4   2  101.23    3.00
  -4  -4   2  101.82    2.95
   4  -4  -2  108.59    3.06
  -4  -4   2  101.80    3.04
  -4  -4   2   98.77    2.98
   4  -4  -2   96.48    2.95
  -4   4   1   79.08    2.31
   4  -4  -1   78.34    2.27
   4  -4  -1   77.18    2.24
  -4  -4   1   75.06    2.27
  -4   4   0    0.00    0.06
  -4   4   0   -0.02    0.08
   4  -4   0    0.09    0.06
  -4  -4   0    0.08    0.06
   4   4   1   77.13    2.26
  -4   4  -1   77.66    2.23
  -4   4  -1   77.79    2.34
   4  -4   1   76.50    2.27
  -4  -4  -1   75.80    2.30
  -4  -4  -1   78.44    2.26
   4   4   2   97.51    2.99
  -4   4  -2   99.23    3.06
  -4  -4  -2   99.21    3.11
  -4  -4  -2   99.51    3.00
   4  -4   2   99.84    2.93
  -4  -4  -2   97.59    3.04
   4  -4   2  101.19    2.92
  -4   4  -3    1.25    0.13
  -4   4  -3    1.44    0.33
   4  -4   3    1.01    0.15
  -4  -4  -3    1.02    0.25
  -4  -4  -3    0.90    0.27
  -4  -4  -3    1.01    0.18
   4  -4   3    1.27    0.45
  -4   4  -4    8.67    0.90
  -4   4  -4    8.75    0.36
  -4  -4  -4    9.38    0.79
   4  -4   4    8.51    0.49
  -4  -4  -4    8.75    0.48
  -4  -4  -4    8.52    0.52
   4  -4   4    7.26    0.61
  -4  -4  -4    8.74    0.58
   4  -4   4    8.91    0.46
   4  -4   4    8.58    0.66
  -4  -4  -4    9.04    0.54
  -4  -4  -4    8.96    0.57
   4   4   5    0.40    0.42
  -4   4  -5    0.31    0.12
  -4   4  -5    0.29    0.19
  -4   4  -5    0.39    0.13
  -4   4  -5    0.51    0.13
   4  -4   5    0.09    0.20
  -4  -4  -5    0.21    0.17
   4  -4   5    0.31    0.18
  -4  -4  -5    0.28    0.24
   4  -4   5    0.18    0.29
   4  -4   5   -0.12    0.18
  -4  -4  -5    0.18    0.24
  -4  -4  -5    0.15    0.19
  -4   4  -6    1.12    0.19
   4   4   6    1.51    0.42
  -4   4  -6    1.20    0.14
  -4   4  -6    1.49    0.21
   4  -4   6    1.49    0.24
  -4  -4  -6    0.77    0.25
   4  -4   6    0.86    0.20
   4  -4   6    1.42    0.35
   4  -4   6    1.66    0.22
   4  -4   6    1.25    0.23
  -4  -4  -6    1.09    0.26
   4   4   7    1.01    0.34
  -4   4  -7    1.63    0.22
  -4   4  -7    1.42    0.16
  -4   4  -7    0.99    0.18
  -4   4  -7    1.70    0.24
  -4  -4  -7    1.06    0.24
  -4  -4  -7    1.72    0.29
   4  -4   7    1.13    0.20
  -4  -4  -7    1.25    0.29
   4  -4   7    1.66    0.35
   4  -4   7    1.00    0.22
  -4   4  -8    8.24    0.38
  -4   4  -8    8.16    0.32
   4   4   8    8.06    0.54
  -4   4  -8    8.14    0.44
   4  -4   8    7.68    0.41
  -4  -4  -8    8.28    0.50
  -4  -4  -8    8.90    0.58
   4  -4   8    8.37    0.39
   4   5  -8    0.95    0.12
   4   5  -8    1.00    0.15
  -4  -5   8    0.87    0.13
   4   5  -7    5.04    0.27
   4   5  -7    4.82    0.29
   4   5  -7    5.18    0.23
   4  -5  -7    4.31    0.48
   4  -5  -7    5.12    0.35
  -4  -5   7    5.54    0.32
   4  -5  -7    4.92    0.54
   4   5  -6   29.30    1.00
   4   5  -6   28.81    1.02
   4   5  -6   29.93    0.93
   4   5  -6   29.93    0.98
   4  -5  -6   29.26    1.53
  -4  -5   6   32.16    1.19
   4  -5  -6   31.09    1.08
   4  -5  -6   29.34    1.16
  -4  -5   6   30.70    1.10
   4  -5  -6   28.79    1.17
   4  -5  -6   30.47    1.11
  -4  -5   6   27.17    1.24
   4   5  -5    6.87    0.36
   4   5  -5    7.83    0.37
   4   5  -5    6.83    0.32
   4  -5  -5    7.38    0.50
   4  -5  -5    7.51    0.52
   4  -5  -5    6.57    0.54
   4  -5  -5    6.99    0.53
   4  -5  -5    6.90    0.41
  -4  -5   5    7.47    0.54
  -4  -5   5    7.86    0.49
   4  -5  -5    7.64    0.44
  -4  -5   5    7.28    0.51
   4  -5  -5    6.79    0.71
  -4   5   4    4.84    0.60
  -4  -5   4    5.50    0.61
  -4  -5   4    5.48    0.41
   4  -5  -4    5.67    0.47
   4  -5  -4    6.26    0.50
   4  -5  -4    6.46    0.39
  -4  -5   4    6.40    0.50
  -4  -5   4    5.93    0.47
   4  -5  -4    6.43    0.49
   4  -5  -4    5.63    0.37
  -4  -5   4    5.86    0.63
   4  -5  -4    5.94    0.53
   4  -5  -4    5.47    0.48
  -4   5   3   24.02    0.96
  -4  -5   3   23.56    1.00
  -4  -5   3   24.47    0.87
   4  -5  -3   24.52    0.85
   4  -5  -3   21.99    0.90
   4  -5  -3   25.81    0.96
   4  -5  -3   23.63    0.97
  -4  -5   3   24.02    0.95
   4  -5  -3   24.30    0.90
   4  -5  -3   24.30    0.92
  -4  -5   3   22.63    1.08
  -4   5   2   23.25    0.87
  -4  -5   2   23.76    0.83
   4  -5  -2   24.07    0.84
  -4   5   1   31.75    1.06
   4  -5  -1   32.09    1.02
  -4  -5   1   31.82    1.03
  -4   5   0   -0.06    0.08
   4  -5   0    0.05    0.08
  -4  -5   0    0.07    0.07
  -4   5  -1   31.62    0.98
  -4   5  -1   31.23    1.08
  -4  -5  -1   31.61    1.01
   4  -5   1   31.43    1.02
  -4   5  -2   22.96    0.96
   4   5   2   23.29    0.95
   4  -5   2   23.53    0.81
  -4  -5  -2   21.58    0.92
  -4  -5  -2   23.66    0.88
  -4   5  -3   24.96    1.19
  -4   5  -3   24.49    0.80
   4  -5   3   25.22    0.89
  -4  -5  -3   23.72    0.93
  -4  -5  -3   24.83    1.07
   4  -5   3   22.06    0.85
  -4  -5  -3   24.64    0.94
   4  -5   3   23.47    0.81
  -4  -5  -3   24.58    1.00
  -4   5  -4    7.54    1.03
  -4   5  -4    5.91    0.41
  -4   5  -4    5.80    0.30
   4   5   4    5.90    0.78
  -4   5  -4    5.06    0.49
   4  -5   4    5.55    0.41
   4  -5   4    5.72    0.38
  -4  -5  -4    6.53    0.45
  -4  -5  -4    5.25    0.44
   4  -5   4    5.40    0.33
   4  -5   4    5.77    0.44
   4  -5   4    6.54    0.59
  -4  -5  -4    6.74    0.59
  -4  -5  -4    6.21    0.49
  -4   5  -5    6.96    0.34
  -4   5  -5    7.21    0.38
  -4   5  -5    7.47    0.43
  -4   5  -5    7.05    0.36
   4  -5   5    7.49    0.57
   4  -5   5    7.27    0.37
  -4  -5  -5    7.50    0.49
  -4  -5  -5    7.99    0.56
  -4  -5  -5    7.01    0.51
  -4  -5  -5    6.40    0.82
   4  -5   5    7.70    0.45
   4  -5   5    7.58    0.42
   4  -5   5    7.70    0.55
  -4   5  -6   29.71    1.06
  -4   5  -6   29.32    0.99
  -4   5  -6   29.77    1.01
  -4  -5  -6   28.89    1.17
  -4  -5  -6   29.49    1.20
   4  -5   6   27.70    1.23
   4  -5   6   28.04    1.29
   4  -5   6   30.63    1.11
  -4   5  -7    4.67    0.37
  -4   5  -7    5.31    0.26
  -4   5  -7    4.90    0.33
  -4   5  -7    4.86    0.32
  -4  -5  -7    5.73    0.53
   4  -5   7    5.02    0.34
   4  -5   7    5.84    0.40
   4  -5   7    4.63    0.37
  -4  -5  -7    4.79    0.50
  -4  -5  -7    5.21    0.47
   4   5   8    0.87    0.38
  -4   5  -8    0.83    0.15
  -4   5  -8    0.91    0.10
  -4   5  -8    1.06    0.24
  -4  -5  -8    0.96    0.23
   4   6  -8    0.21    0.10
   4   6  -8    0.09    0.15
  -4  -6   8    0.36    0.11
   4  -6  -8    0.02    0.14
   4   6  -7   14.43    0.50
   4   6  -7   14.30    0.47
   4   6  -7   14.08    0.55
   4   6  -7   13.84    0.55
   4  -6  -7   13.90    0.58
  -4  -6   7   13.14    0.53
  -4  -6   7   14.72    0.55
   4  -6  -7   13.73    0.73
   4  -6  -7   12.76    0.82
   4   6  -6    2.99    0.24
   4   6  -6    2.89    0.19
   4   6  -6    2.60    0.22
   4   6  -6    2.67    0.24
   4  -6  -6    2.56    0.40
  -4  -6   6    2.53    0.27
   4  -6  -6    2.71    0.36
   4  -6  -6    2.22    0.37
   4  -6  -6    2.52    0.28
  -4  -6   6    2.75    0.55
  -4  -6   6    2.53    0.28
   4  -6  -6    2.91    0.31
   4  -6  -6    2.95    0.28
  -4  -6   6    3.23    0.28
   4   6  -5    0.12    0.13
   4   6  -5   -0.09    0.10
   4   6  -5   -0.06    0.11
  -4  -6   5   -0.32    0.28
   4  -6  -5    0.13    0.29
  -4  -6   5   -0.03    0.21
   4  -6  -5    0.51    0.27
   4  -6  -5   -0.15    0.21
  -4  -6   5    0.22    0.26
   4  -6  -5   -0.37    0.18
  -4  -6   5   -0.07    0.17
   4  -6  -5   -0.01    0.15
   4  -6  -5   -0.53    0.25
  -4  -6   4   51.58    1.75
   4  -6  -4   51.26    1.68
  -4  -6   4   44.28    1.89
   4  -6  -4   51.31    1.73
  -4  -6   4   49.69    1.69
  -4  -6   4   49.95    1.75
   4  -6  -4   50.96    1.78
   4  -6  -4   50.18    1.69
  -4  -6   4   51.08    1.64
   4  -6  -4   51.18    1.59
   4  -6  -4   51.47    1.61
  -4   6   3    0.42    0.24
   4  -6  -3    0.07    0.32
  -4  -6   3    0.13    0.22
   4  -6  -3   -0.11    0.18
  -4  -6   3    0.09    0.27
   4  -6  -3   -0.25    0.23
   4  -6  -3    0.03    0.41
  -4  -6   3    0.42    0.31
   4  -6  -3    0.12    0.23
   4  -6  -3    0.26    0.22
  -4   6   2   66.30    2.09
   4  -6  -2   65.21    2.05
  -4  -6   2   64.14    2.11
   4  -6  -2   63.48    2.07
  -4  -6   2   66.25    2.09
  -4  -6   2   66.04    2.02
   4   6  -1   20.60    0.86
  -4   6   1   21.24    0.79
   4  -6  -1   21.09    0.74
  -4  -6   1   21.06    0.75
  -4   6   0   18.64    0.67
  -4   6   0   17.34    0.70
   4  -6   0   17.21    0.64
  -4  -6   0   17.86    0.65
  -4   6  -1   21.33    0.72
  -4   6  -1   20.74    0.84
   4  -6   1   21.34    0.76
  -4  -6  -1   20.40    0.74
  -4   6  -2   66.77    2.20
   4  -6   2   64.37    1.99
   4  -6   2   62.55    1.94
   4  -6   2   66.18    2.01
   4  -6   2   63.11    2.04
  -4   6  -3   -0.15    0.49
  -4  -6  -3    0.12    0.24
  -4  -6  -3   -0.02    0.45
   4  -6   3    0.10    0.21
   4  -6   3   -0.01    0.15
  -4  -6  -3    1.64    0.77
   4  -6   3    0.36    0.16
   4  -6   3    0.15    0.14
  -4  -6  -3   -0.01    0.24
   4  -6   3    0.28    0.29
  -4   6  -4   50.85    1.57
  -4   6  -4   50.97    2.39
   4  -6   4   52.65    1.63
   4  -6   4   50.07    1.70
  -4  -6  -4   51.60    1.82
   4  -6   4   51.77    1.59
   4  -6   4   50.83    1.72
  -4  -6  -4   52.61    1.79
   4  -6   4   49.71    1.61
  -4  -6  -4   50.05    1.73
  -4  -6  -4   50.03    1.73
  -4   6  -5    0.03    0.14
   4   6   5   -0.07    0.71
  -4   6  -5   -0.01    0.14
  -4   6  -5    0.00    0.13
  -4   6  -5   -0.04    0.21
   4  -6   5    0.10    0.27
   4  -6   5    1.62    0.87
   4  -6   5    0.02    0.25
   4  -6   5   -0.09    0.14
  -4  -6  -5   -0.03    0.21
  -4  -6  -5   -0.07    0.19
  -4  -6  -5    0.82    0.41
   4  -6   5    0.01    0.18
  -4  -6  -5    0.21    0.24
   4  -6   5    0.15    0.22
   4  -6   5    0.17    0.15
  -4   6  -6    2.62    0.20
  -4   6  -6    2.32    0.25
  -4   6  -6    2.51    0.26
  -4   6  -6    2.88    0.27
   4   6   6    2.93    0.62
   4  -6   6    2.71    0.26
   4  -6   6    2.32    0.49
   4  -6   6    2.58    0.27
   4  -6   6    2.89    0.31
  -4  -6  -6    2.43    0.36
   4  -6   6    3.22    0.35
  -4  -6  -6    2.16    0.35
   4  -6   6    2.31    0.26
  -4  -6  -6    3.20    0.36
  -4   6  -7   14.49    0.56
  -4   6  -7   14.33    0.49
   4   6   7   14.96    0.99
  -4   6  -7   14.12    0.57
  -4   6  -7   14.22    0.61
   4   6   7   11.83    0.91
   4  -6   7   13.92    0.55
   4  -6   7   14.93    0.57
  -4  -6  -7   14.58    0.68
  -4  -6  -7   13.82    0.71
   4  -6   7   13.11    0.55
   4  -6   7   14.85    0.62
   4  -6   7   13.91    0.57
  -4  -6  -7   13.87    0.73
  -4   6  -8    0.36    0.12
  -4   6  -8   -0.12    0.14
   4  -6   8    0.18    0.12
   4   7  -7    7.71    0.38
   4   7  -7    7.63    0.27
   4   7  -7    7.41    0.35
   4   7  -7    7.34    0.31
  -4  -7   7    7.30    0.34
   4  -7  -7    7.61    0.40
  -4  -7   7    6.95    0.33
   4  -7  -7    6.63    0.39
   4   7  -6    0.84    0.15
   4   7  -6    0.93    0.11
   4   7  -6    1.14    0.14
   4   7  -6    0.93    0.16
  -4  -7   6    1.21    0.23
   4  -7  -6    0.98    0.20
   4  -7  -6    1.30    0.30
  -4  -7   6    0.99    0.16
  -4  -7   6    1.29    0.17
   4   7  -5    5.53    0.32
   4   7  -5    5.36    0.32
   4   7  -5    5.23    0.28
   4  -7  -5    5.61    0.41
  -4  -7   5    5.24    0.45
   4  -7  -5    4.57    0.58
   4  -7  -5    3.94    0.47
  -4  -7   5    5.42    0.42
   4  -7  -5    5.59    0.43
  -4  -7   5    5.13    0.37
  -4  -7   5    5.16    0.34
   4  -7  -5    5.65    0.35
  -4  -7   5    5.50    0.62
   4  -7  -5    4.50    0.56
   4  -7  -4   18.88    0.73
  -4  -7   4   20.05    0.79
  -4  -7   4   20.06    0.86
  -4  -7   4   19.00    0.91
   4  -7  -4   17.25    0.89
  -4  -7   4   18.80    0.86
   4  -7  -4   18.61    0.94
  -4  -7   4   20.29    0.81
   4  -7  -4   19.82    0.81
   4  -7  -4   19.67    0.77
   4  -7  -4   19.71    0.87
  -4  -7   3   15.74    0.70
  -4  -7   3   15.19    0.80
   4  -7  -3   15.47    0.77
   4  -7  -3   15.68    0.71
  -4  -7   3   14.91    0.72
   4  -7  -3   15.24    0.63
  -4  -7   3   15.42    0.73
  -4  -7   3   15.74    0.75
   4   7  -2    0.47    0.33
  -4   7   2    0.66    0.27
  -4  -7   2    0.77    0.21
  -4  -7   2    0.75    0.26
   4  -7  -2    0.52    0.23
   4  -7  -2    0.57    0.27
  -4  -7   2    0.48    0.24
   4  -7  -2    0.37    0.27
   4  -7  -2    0.64    0.23
  -4  -7   2    0.75    0.28
  -4  -7   2    0.63    0.31
   4   7  -1   12.49    0.63
  -4   7   1   12.76    0.67
  -4   7   1   12.31    0.62
   4  -7  -1   13.82    0.84
  -4  -7   1   12.49    0.54
   4  -7  -1   12.94    0.54
  -4  -7   1   13.70    0.81
  -4  -7   1   12.18    0.68
   4  -7  -1    9.85    0.96
   4  -7  -1   12.48    0.64
  -4   7   0   -0.22    0.23
  -4   7   0    0.00    0.18
   4  -7   0   -0.36    0.30
  -4  -7   0   -0.28    0.29
  -4  -7   0    0.07    0.32
   4  -7   0   -0.13    0.29
   4  -7   0   -0.13    0.10
  -4  -7   0   -0.01    0.11
  -4   7  -1   11.83    0.76
  -4   7  -1   12.08    0.57
   4  -7   1   12.24    0.70
   4  -7   1   12.46    0.63
   4  -7   1   11.16    0.50
  -4  -7  -1   12.52    0.74
   4  -7   1   13.09    0.55
  -4  -7  -1   11.96    0.74
   4  -7   1   12.48    0.58
  -4  -7  -1   12.81    0.53
   4  -7   1   10.50    0.80
  -4   7  -2    0.61    0.51
   4  -7   2    0.62    0.17
  -4  -7  -2    0.61    0.27
   4  -7   2    0.43    0.29
   4  -7   2    0.76    0.16
  -4  -7  -2    0.24    0.35
   4  -7   2    0.85    0.19
   4  -7   2    0.27    0.24
   4  -7   2    1.21    0.38
  -4  -7  -2    0.59    0.35
   4  -7   2    1.43    0.46
   4  -7   3   16.15    0.64
  -4  -7  -3   15.93    0.88
   4  -7   3   13.98    0.71
  -4  -7  -3   15.74    0.71
   4  -7   3   15.66    0.68
   4  -7   3   14.93    0.59
   4  -7   3   14.14    0.78
   4  -7   3   15.97    0.70
  -4  -7  -3   15.81    0.83
  -4   7  -4   18.99    0.69
   4  -7   4   19.45    0.80
   4  -7   4   19.73    0.88
   4  -7   4   20.21    0.75
  -4  -7  -4   19.16    0.96
  -4  -7  -4   20.50    0.81
   4  -7   4   18.35    0.70
   4  -7   4   19.43    0.87
   4  -7   4   18.41    0.82
  -4  -7  -4   18.89    0.91
  -4  -7  -4   18.85    0.91
  -4   7  -5    4.80    0.31
  -4   7  -5    5.22    0.30
  -4   7  -5    4.82    0.44
  -4   7  -5    5.02    0.33
  -4  -7  -5    5.03    0.52
  -4  -7  -5    4.91    0.41
   4  -7   5    5.88    0.39
  -4  -7  -5    5.33    0.51
   4  -7   5    5.15    0.61
   4  -7   5    5.83    0.52
   4  -7   5    5.85    0.48
   4  -7   5    5.47    0.31
  -4  -7  -5    5.39    0.53
   4  -7   5    5.88    0.35
  -4   7  -6    1.04    0.23
  -4   7  -6    1.09    0.13
  -4   7  -6    1.02    0.17
   4  -7   6    1.20    0.17
   4  -7   6    0.90    0.26
   4  -7   6    1.27    0.16
   4  -7   6    0.76    0.17
   4  -7   6    1.12    0.22
  -4  -7  -6    0.79    0.28
  -4   7  -7    6.80    0.36
  -4   7  -7    7.94    0.43
   4   7   7    8.47    0.77
  -4   7  -7    7.83    0.30
   4  -7   7    7.13    0.45
   4  -7   7    7.84    0.37
   4  -7   7    7.08    0.39
   4  -7   7    7.24    0.37
  -4  -7  -7    6.83    0.53
   4   8  -7    0.33    0.09
   4   8  -7    0.37    0.06
   4   8  -7    0.25    0.11
  -4  -8   7    0.04    0.24
   4  -8  -7    0.29    0.14
  -4  -8   7    0.29    0.11
   4   8  -6   30.36    1.01
   4   8  -6   29.75    1.00
   4   8  -6   31.19    0.96
   4   8  -6   31.82    0.93
  -4  -8   6   31.81    0.97
  -4  -8   6   30.14    1.07
  -4  -8   6   25.68    1.08
   4  -8  -6   30.29    1.08
   4  -8  -6   31.23    1.10
   4  -8  -6   30.80    1.04
   4   8  -5    1.51    0.17
   4   8  -5    1.60    0.21
   4   8  -5    1.63    0.18
  -4  -8   5    1.66    0.25
   4  -8  -5    1.66    0.28
  -4  -8   5    1.29    0.22
   4  -8  -5    1.44    0.25
  -4  -8   5    1.60    0.19
   4  -8  -5    1.84    0.21
   4  -8  -5    1.73    0.29
  -4  -8   5    1.44    0.19
  -4  -8   5    1.51    0.49
   4  -8  -4    2.61    0.30
   4  -8  -4    2.51    0.34
  -4  -8   4    2.49    0.33
  -4  -8   4    2.65    0.39
   4  -8  -4    2.84    0.32
  -4  -8   4    2.86    0.36
  -4  -8   4    2.69    0.35
   4  -8  -4    2.52    0.33
  -4  -8   4    2.42    0.36
  -4  -8   3    4.41    0.45
  -4  -8   3    3.83    0.37
  -4  -8   3    3.81    0.43
   4  -8  -3    4.19    0.43
  -4  -8   3    4.47    0.42
   4  -8  -3    4.64    0.49
   4  -8  -3    4.24    0.43
   4  -8  -3    4.07    0.36
  -4  -8   3    4.71    0.44
   4   8  -2    4.06    0.47
   4  -8  -2    4.11    0.43
  -4  -8   2    3.37    0.35
  -4  -8   2    3.81    0.40
  -4  -8   2    4.49    0.44
   4  -8  -2    3.90    0.40
   4  -8  -2    3.40    0.41
  -4  -8   2    3.97    0.37
  -4  -8   2    3.65    0.39
   4  -8  -2    4.07    0.49
  -4   8   1    2.68    0.39
   4   8  -1    2.82    0.35
  -4  -8   1    2.24    0.31
   4  -8  -1    2.95    0.37
   4  -8  -1    2.62    0.49
  -4  -8   1    2.23    0.28
   4  -8  -1    2.80    0.38
   4  -8  -1    2.68    0.33
   4  -8  -1    3.08    0.34
   4  -8  -1    3.25    0.36
  -4  -8   1    2.92    0.42
  -4  -8   1    2.61    0.34
   4  -8  -1    3.00    0.29
  -4   8   0  248.52    7.31
   4  -8   0  257.24    7.33
  -4  -8   0  250.71    7.35
   4  -8   0  249.35    7.26
   4  -8   0  251.52    7.35
  -4  -8   0  258.40    7.29
  -4  -8   0  252.73    7.31
  -4  -8   0  252.41    7.35
   4  -8   0  252.34    7.27
   4  -8   0  251.30    7.27
   4  -8   0  248.75    7.18
   4  -8   0  254.28    7.29
  -4  -8  -1    3.53    0.42
   4  -8   1    1.96    0.38
   4  -8   1    3.19    0.41
  -4  -8  -1    3.91    0.46
   4  -8   1    3.79    0.41
  -4  -8  -1    3.07    0.39
   4  -8   1    2.99    0.34
  -4  -8  -1    3.39    0.40
   4  -8   1    2.39    0.28
   4  -8   1    3.05    0.37
   4  -8   1    2.67    0.29
   4  -8   1    2.85    0.35
   4  -8   2    3.52    0.42
  -4  -8  -2    3.38    0.43
   4  -8   2    3.79    0.46
   4  -8   2    3.93    0.35
   4  -8   2    3.81    0.37
  -4  -8  -2    5.04    0.51
   4  -8   2    3.85    0.29
   4  -8   2    3.22    0.42
   4  -8   2    4.15    0.46
  -4  -8  -2    4.22    0.44
  -4  -8  -3    4.54    0.46
   4  -8   3    4.49    0.30
   4  -8   3    4.50    0.35
  -4  -8  -3    3.86    0.42
   4  -8   3    4.51    0.44
   4  -8   3    4.16    0.57
  -4  -8  -3    5.00    0.49
   4  -8   3    3.80    0.41
   4  -8   3    4.02    0.44
   4  -8   3    4.32    0.43
  -4   8  -4    2.89    0.27
   4  -8   4    2.67    0.28
  -4  -8  -4    2.60    0.37
   4  -8   4    2.58    0.24
   4  -8   4    2.86    0.40
  -4  -8  -4    3.31    0.36
   4  -8   4    2.71    0.37
   4  -8   4    3.00    0.35
  -4  -8  -4    3.46    0.46
   4  -8   4    2.46    0.33
  -4   8  -5    1.60    0.20
  -4   8  -5    1.75    0.22
  -4   8  -5    1.67    0.17
   4  -8   5    1.14    0.44
   4  -8   5    1.70    0.20
  -4  -8  -5    1.13    0.24
  -4  -8  -5    1.72    0.32
   4  -8   5    0.81    0.31
   4  -8   5    1.64    0.27
   4  -8   5    1.46    0.19
   4  -8   5    1.42    0.22
  -4   8  -6   30.26    1.04
  -4   8  -6   31.34    1.04
  -4   8  -6   30.36    0.96
  -4   8  -6   30.47    1.02
   4  -8   6   30.70    1.06
   4  -8   6   30.77    1.09
   4  -8   6   31.38    1.07
   4  -8   6   32.12    0.99
   4  -8   6   30.86    1.00
  -4  -8  -6   31.01    1.09
  -4   8  -7    0.27    0.33
  -4   8  -7    0.21    0.08
   4  -8   7   -0.23    0.27
   4  -8   7    0.32    0.12
   4   9  -6    0.14    0.10
   4   9  -6   -0.05    0.10
   4   9  -6   -0.01    0.14
   4   9  -6    0.01    0.06
   4  -9  -6   -0.02    0.25
   4  -9  -6    0.21    0.16
  -4  -9   6    0.09    0.09
  -4  -9   6    0.12    0.12
  -4  -9   6    0.10    0.13
   4  -9  -6    0.19    0.13
   4   9  -5    5.34    0.28
   4   9  -5    5.16    0.32
   4   9  -5    5.44    0.25
   4  -9  -5    5.76    0.45
  -4  -9   5    5.30    0.30
  -4  -9   5    5.34    0.34
  -4  -9   5    5.57    0.37
   4  -9  -5    4.91    0.32
   4  -9  -5    5.04    0.42
  -4  -9   5    5.05    0.39
  -4  -9   5    5.79    0.30
   4  -9  -5    5.20    0.38
   4   9  -4    0.09    0.18
  -4  -9   4    0.29    0.21
   4  -9  -4    0.07    0.23
  -4  -9   4    0.06    0.13
  -4  -9   4    0.15    0.16
  -4  -9   4    0.08    0.26
  -4  -9   4    0.11    0.17
   4  -9  -4    0.20    0.17
   4  -9  -4    0.04    0.22
   4  -9  -4    0.07    0.18
  -4  -9   4   -0.25    0.46
   4  -9  -3   10.74    0.67
   4  -9  -3   11.12    0.65
   4  -9  -3   11.34    0.54
  -4  -9   3   10.59    0.66
  -4  -9   3   12.03    0.68
  -4  -9   3   11.06    0.61
  -4  -9   3   11.61    0.61
  -4  -9   3   11.32    0.55
   4  -9  -3   11.83    0.59
  -4  -9   3   12.02    0.59
  -4  -9   2   20.41    0.87
  -4  -9   2   21.15    0.94
   4  -9  -2   21.48    0.94
  -4  -9   2   21.11    0.87
   4  -9  -2   19.64    0.78
  -4  -9   2   19.90    0.86
   4  -9  -2   20.69    0.92
   4  -9  -2   21.74    0.87
  -4  -9   2   20.12    0.85
   4   9  -1   19.24    0.86
  -4  -9   1   19.51    0.90
   4  -9  -1   19.96    0.93
  -4  -9   1   21.07    1.07
   4  -9  -1   20.72    0.89
  -4  -9   1   20.17    0.83
  -4  -9   1   20.22    0.90
   4  -9  -1   20.70    0.84
  -4  -9   1   19.15    0.85
   4  -9  -1   20.37    0.90
   4  -9  -1   19.88    0.81
  -4  -9   0   -0.39    0.26
   4  -9   0    0.97    0.31
  -4  -9   0    0.00    0.23
   4  -9   0   -0.09    0.28
   4  -9   0   -0.07    0.17
  -4  -9   0   -0.15    0.18
   4  -9   0    0.20    0.24
   4  -9   0   -0.53    0.34
   4  -9   0    0.47    0.18
  -4  -9   0   -0.48    0.36
   4  -9   0   -0.24    0.28
  -4  -9  -1   19.94    0.91
   4  -9   1   19.24    0.71
  -4  -9  -1   20.76    0.92
   4  -9   1   21.03    0.80
   4  -9   1   20.69    0.86
   4  -9   1   19.36    0.82
   4  -9   1   17.56    0.89
  -4  -9  -1   20.69    0.89
   4  -9   1   18.73    0.93
   4  -9   1   19.14    0.90
   4  -9   2   21.15    0.85
   4  -9   2   20.66    0.81
  -4  -9  -2   22.20    0.99
   4  -9   2   20.54    0.95
   4  -9   2   19.32    0.92
   4  -9   2   21.30    0.75
   4  -9   2   21.01    0.87
   4  -9   2   21.05    0.89
  -4  -9  -2   21.51    0.94
  -4  -9  -2   21.03    0.86
  -4  -9  -2   20.78    0.94
  -4   9  -3   11.49    0.51
   4  -9   3   10.97    0.47
   4  -9   3   10.86    0.67
   4  -9   3   11.44    0.60
   4  -9   3   11.23    0.58
   4  -9   3   10.88    0.84
  -4  -9  -3   11.79    0.59
  -4  -9  -3   11.36    0.69
  -4  -9  -3   11.56    0.68
   4  -9   3    9.61    0.69
   4  -9   3   12.28    0.54
  -4   9  -4   -0.01    0.18
   4  -9   4   -0.01    0.12
  -4  -9  -4    0.08    0.18
   4  -9   4   -0.09    0.17
   4  -9   4   -0.01    0.21
   4  -9   4    0.08    0.14
   4  -9   4   -0.60    0.33
  -4  -9  -4    0.17    0.27
  -4  -9  -4    0.40    0.34
  -4   9  -5    5.46    0.37
  -4   9  -5    5.40    0.35
  -4   9  -5    5.54    0.29
  -4  -9  -5    4.97    0.37
  -4  -9  -5    4.67    0.46
   4  -9   5    5.45    0.41
   4  -9   5    5.10    0.31
   4  -9   5    6.23    0.56
   4  -9   5    5.55    0.29
   4  -9   5    5.12    0.36
  -4   9  -6    0.14    0.09
  -4   9  -6   -0.15    0.41
   4  -9   6    0.04    0.10
   4  -9   6    0.11    0.10
  -4  -9  -6   -0.49    0.30
   4  -9   6   -0.01    0.12
   4  10  -6    0.21    0.12
   4  10  -6    0.16    0.10
   4  10  -6    0.23    0.06
   4 -10  -6    0.10    0.13
   4 -10  -6    0.22    0.11
  -4 -10   6    0.17    0.14
  -4 -10   6    0.16    0.08
   4  10  -5   19.79    0.64
   4  10  -5   18.92    0.62
   4  10  -5   18.31    0.69
  -4 -10   5   20.21    0.83
  -4 -10   5   19.02    0.71
   4 -10  -5   18.44    0.77
  -4 -10   5   19.30    0.67
   4 -10  -5   19.91    0.73
  -4 -10   5   21.40    0.74
   4  10  -4    3.21    0.27
   4  10  -4    3.25    0.29
   4 -10  -4    3.51    0.33
  -4 -10   4    3.27    0.29
  -4 -10   4    3.83    0.42
  -4 -10   4    3.30    0.35
  -4 -10   4    3.27    0.31
   4 -10  -4    2.43    0.30
  -4 -10   4    3.15    0.25
   4 -10  -4    2.94    0.30
   4 -10  -4    3.51    0.38
  -4 -10   3   22.39    0.97
   4 -10  -3   23.23    0.97
   4 -10  -3   22.59    0.82
  -4 -10   3   22.96    0.88
  -4 -10   3   22.05    1.05
  -4 -10   3   23.17    0.92
   4 -10  -3   23.44    0.98
  -4 -10   3   23.29    0.83
   4 -10  -3   23.71    0.91
   4 -10  -2   16.26    0.68
  -4 -10   2   16.54    0.74
  -4 -10   2   15.89    0.81
  -4 -10   2   17.83    0.76
   4 -10  -2   17.02    0.74
  -4 -10   2   16.33    0.67
   4 -10  -2   17.48    0.80
   4 -10  -2   17.00    0.83
  -4 -10   2   17.41    0.82
   4  10  -1   76.66    2.46
  -4 -10   1   75.36    2.48
   4 -10  -1   75.76    2.40
  -4 -10   1   78.47    2.37
   4 -10  -1   78.18    2.45
  -4 -10   1   79.21    2.50
  -4 -10   1   79.49    2.48
  -4 -10   1   77.83    2.52
   4 -10  -1   75.85    2.36
   4 -10  -1   80.81    2.56
   4 -10  -1   82.87    2.53
   4  10   0    0.22    0.27
   4 -10   0    0.46    0.28
  -4 -10   0    0.93    0.37
  -4 -10   0    0.15    0.21
   4 -10   0    0.48    0.33
  -4 -10   0    0.13    0.24
   4 -10   0   -0.05    0.24
   4 -10   0   -0.02    0.25
   4 -10   0    0.20    0.19
  -4 -10   0   -0.15    0.24
  -4 -10   0    0.16    0.24
   4 -10   0    0.35    0.41
   4 -10   0   -0.12    0.22
  -4 -10   0    0.14    0.22
   4 -10   0    0.62    0.19
   4 -10   1   77.92    2.41
   4 -10   1   76.50    2.41
   4 -10   1   77.66    2.50
  -4 -10  -1   78.78    2.52
  -4 -10  -1   80.57    2.45
   4 -10   1   78.85    2.34
  -4 -10  -1   78.66    2.43
   4 -10   1   77.16    2.44
   4 -10   1   73.79    2.49
  -4 -10  -1   78.93    2.49
   4 -10   1   80.08    2.48
   4 -10   2   17.30    0.73
  -4 -10  -2   17.78    0.86
  -4 -10  -2   16.66    0.81
   4 -10   2   17.57    0.69
  -4 -10  -2   17.96    0.76
   4 -10   2   17.02    0.76
   4 -10   2   16.87    0.64
  -4 -10  -2   16.57    0.82
   4 -10   2   16.99    0.82
   4 -10   2   16.58    0.81
  -4  10  -3   23.04    0.84
  -4 -10  -3   23.07    0.98
   4 -10   3   23.12    1.00
   4 -10   3   23.16    0.85
   4 -10   3   23.70    0.81
  -4 -10  -3   23.09    0.88
  -4 -10  -3   23.40    0.96
   4 -10   3   21.73    0.90
   4 -10   3   21.66    1.13
  -4 -10  -3   23.73    0.97
   4 -10   3   22.97    0.88
  -4  10  -4    3.03    0.36
  -4  10  -4    2.66    0.30
  -4 -10  -4    3.22    0.32
   4 -10   4    2.64    0.30
  -4 -10  -4    2.85    0.36
   4 -10   4    3.04    0.32
   4 -10   4    3.15    0.25
  -4 -10  -4    3.44    0.36
  -4 -10  -4    2.54    0.33
  -4  10  -5   18.57    0.62
  -4  10  -5   18.60    0.70
   4 -10   5   20.95    0.85
  -4 -10  -5   18.31    0.75
  -4 -10  -5   19.24    0.75
   4 -10   5   19.19    0.74
   4 -10   5   21.08    0.73
   4  10   6    0.52    0.21
  -4  10  -6    0.08    0.09
   4 -10   6    0.38    0.11
   4 -10   6    0.12    0.09
   4 -10   6    0.09    0.09
   4  11  -5    3.46    0.22
   4  11  -5    3.76    0.17
  -4 -11   5    3.46    0.24
   4 -11  -5    3.19    0.31
   4 -11  -5    3.61    0.29
   4 -11  -5    3.81    0.26
  -4 -11   5    3.51    0.26
  -4 -11   5    3.65    0.20
  -4 -11   5    2.99    0.41
   4  11  -4    1.27    0.19
   4  11  -4    1.10    0.12
   4  11  -4    1.21    0.17
   4 -11  -4    1.30    0.23
  -4 -11   4    1.10    0.23
  -4 -11   4    1.13    0.15
   4 -11  -4    0.97    0.17
  -4 -11   4    1.39    0.21
   4 -11  -4    1.61    0.42
  -4 -11   4    1.11    0.14
   4  11  -3   17.81    0.70
  -4 -11   3   18.30    0.75
  -4 -11   3   16.48    0.77
  -4 -11   3   18.07    0.65
   4 -11  -3   17.74    0.79
   4 -11  -3   18.20    0.79
  -4 -11   3   18.75    0.71
   4 -11  -3   18.31    0.73
  -4 -11   2   62.14    1.90
   4 -11  -2   60.60    1.96
  -4 -11   2   62.11    2.05
   4 -11  -2   63.87    2.05
  -4 -11   2   63.32    1.99
  -4 -11   2   61.62    1.99
   4 -11  -2   60.29    2.06
  -4 -11   1    8.31    0.51
  -4 -11   1    8.23    0.43
  -4 -11   1    9.55    0.58
   4 -11  -1    8.84    0.51
  -4 -11   1    8.12    0.52
  -4 -11   1    7.85    0.66
   4 -11  -1    8.78    0.58
   4 -11  -1    8.01    0.48
   4 -11  -1    9.03    0.54
   4  11   0    0.12    0.29
  -4 -11   0   -0.18    0.21
   4 -11   0    0.09    0.20
   4 -11   0   -0.02    0.20
   4 -11   0   -0.04    0.25
  -4 -11   0    0.03    0.17
   4 -11   0   -0.23    0.29
   4 -11   0    0.05    0.16
  -4 -11   0    0.22    0.19
  -4 -11   0   -0.01    0.19
   4  11   1    8.61    0.56
   4 -11   1    8.46    0.69
   4 -11   1    8.60    0.57
   4 -11   1    8.35    0.59
   4 -11   1    8.11    0.40
  -4 -11  -1    9.32    0.57
   4 -11   1    8.47    0.45
  -4 -11  -1    8.54    0.53
   4 -11   1    8.91    0.52
  -4 -11  -1    8.38    0.54
  -4 -11  -2   62.70    2.01
  -4 -11  -2   60.91    1.92
  -4 -11  -2   61.57    2.00
   4 -11   2   60.79    1.97
   4 -11   2   62.25    1.86
   4 -11   2   61.11    1.96
   4 -11   2   60.64    1.92
  -4 -11  -2   60.35    1.99
   4 -11   2   59.39    1.90
   4 -11   3   17.39    0.66
  -4 -11  -3   16.69    0.75
  -4 -11  -3   18.27    0.71
  -4 -11  -3   18.07    0.76
   4 -11   3   17.65    0.72
   4 -11   3   17.38    0.84
   4 -11   3   17.82    0.64
   4 -11   3   17.17    0.70
  -4 -11  -3   17.93    0.75
  -4 -11  -4    1.61    0.28
   4 -11   4    1.20    0.15
   4 -11   4    0.79    0.18
   4 -11   4    1.38    0.21
   4 -11   4    1.21    0.14
  -4 -11  -4    1.57    0.24
   4  11   5    3.31    0.32
  -4  11  -5    3.48    0.22
   4 -11   5    3.01    0.33
   4 -11   5    3.51    0.21
  -4 -11  -5    3.66    0.36
   4 -11   5    3.72    0.20
   4 -11   5    3.65    0.27
   4  12  -4    3.50    0.18
   4 -12  -4    3.63    0.28
  -4 -12   4    3.39    0.27
  -4 -12   4    3.40    0.22
   4 -12  -4    3.34    0.30
   4 -12  -4    3.52    0.25
  -4 -12   4    3.34    0.19
  -4 -12   3   41.49    1.40
   4 -12  -3   41.62    1.34
  -4 -12   3   41.29    1.33
   4 -12  -3   43.07    1.44
  -4 -12   3   40.58    1.28
  -4 -12   3   41.70    1.38
   4 -12  -3   44.24    1.45
   4 -12  -2   -0.22    0.17
  -4 -12   2    0.03    0.12
   4 -12  -2   -0.08    0.17
  -4 -12   2    0.02    0.15
   4 -12  -2    0.15    0.18
  -4 -12   2   -0.04    0.18
  -4 -12   2   -0.01    0.11
   4 -12  -1    1.15    0.23
   4 -12  -1    1.23    0.25
   4 -12  -1    0.50    0.23
  -4 -12   1    1.01    0.21
  -4 -12   1    1.11    0.24
  -4 -12   1    0.86    0.16
  -4 -12   1    1.15    0.20
   4  12   0    1.30    0.37
  -4 -12   0   -0.09    0.26
  -4 -12   0    0.96    0.19
   4 -12   0    0.86    0.21
   4 -12   0    0.95    0.21
  -4 -12   0    0.70    0.21
   4 -12   0    1.37    0.34
  -4 -12   0    0.84    0.25
   4 -12   0    1.00    0.17
   4  12   1    1.19    0.29
  -4 -12  -1    0.87    0.23
   4 -12   1    0.84    0.17
   4 -12   1    1.01    0.23
   4 -12   1    1.04    0.16
  -4 -12  -1    0.97    0.20
   4 -12   1    1.22    0.21
  -4 -12  -1    1.24    0.24
   4  12   2    0.27    0.22
  -4 -12  -2   -0.01    0.18
  -4 -12  -2    0.03    0.18
   4 -12   2   -0.37    0.24
   4 -12   2    0.00    0.11
   4 -12   2   -0.20    0.30
   4 -12   2    0.00    0.16
   4 -12   2    0.15    0.12
  -4 -12  -2    0.08    0.19
   4  12   3   38.84    1.36
   4 -12   3   39.41    1.27
  -4 -12  -3   39.13    1.31
  -4 -12  -3   41.12    1.31
   4 -12   3   42.09    1.29
  -4 -12  -3   38.71    1.27
   4 -12   3   40.44    1.31
   4 -12   3   40.63    1.24
   4  12   4    3.61    0.34
   4 -12   4    3.67    0.31
   4 -12   4    3.59    0.20
  -4 -12  -4    2.96    0.32
   4 -12   4    3.64    0.29
   4 -12   4    3.70    0.21
   4  13  -3    5.11    0.22
  -4 -13   3    4.48    0.29
   4 -13  -3    4.95    0.31
  -4 -13   3    4.74    0.24
   4 -13  -3    4.48    0.28
   4 -13  -3    5.27    0.30
  -4 -13   3    4.69    0.32
   4 -13  -2    6.18    0.38
  -4 -13   2    6.47    0.39
  -4 -13   2    5.77    0.30
  -4 -13   2    6.20    0.27
  -4 -13   2    6.03    0.35
   4 -13  -2    5.97    0.36
   4 -13  -1    2.10    0.23
  -4 -13   1    2.62    0.23
   4 -13  -1    2.96    0.30
   4 -13  -1    1.86    0.29
  -4 -13   1    2.43    0.30
  -4 -13   1    1.97    0.19
  -4 -13   1    2.40    0.26
   4 -13   0    0.10    0.13
   4 -13   0   -0.01    0.14
  -4 -13   0    0.06    0.16
   4 -13   0    0.11    0.17
  -4 -13   0    0.03    0.12
  -4 -13   0   -0.01    0.15
   4  13   1    1.95    0.36
   4 -13   1    1.80    0.21
  -4 -13  -1    1.99    0.22
   4 -13   1    2.68    0.21
  -4 -13  -1    2.55    0.24
  -4 -13  -1    2.32    0.29
   4 -13   1    2.00    0.25
   4 -13   1    2.15    0.25
   4  13   2    5.72    0.45
  -4 -13  -2    5.60    0.33
  -4 -13  -2    7.09    0.39
   4 -13   2    6.41    0.35
   4 -13   2    6.51    0.45
   4 -13   2    5.96    0.29
  -4 -13  -2    6.02    0.35
   4 -13   2    6.17    0.29
   4 -13   3    4.83    0.34
   4 -13   3    4.53    0.30
  -4 -13  -3    5.28    0.31
   4 -13   3    4.55    0.24
  -4 -13  -3    5.07    0.35
   4 -14  -1    9.48    0.42
   4 -14  -1    9.49    0.40
  -4 -14   1   10.14    0.54
  -4 -14   1    9.02    0.39
  -4 -14   1    9.17    0.40
  -4 -14   0    7.11    0.35
  -4 -14   0    7.26    0.38
   4 -14   0    7.37    0.38
   4 -14   0    7.67    0.44
  -4 -14   0    7.81    0.33
   4 -14   1    8.64    0.34
  -4 -14  -1    9.09    0.35
  -4 -14  -1    9.76    0.42
   4 -14   1    9.18    0.39
  -4 -14  -1    8.53    0.38
   5   0  -8    0.44    0.15
   5   0  -8    0.16    0.18
  -5   0   8    0.27    0.17
   5   0  -8    0.25    0.24
   5   0  -8    0.16    0.13
   5   0  -7   -0.02    0.14
   5   0  -7   -0.03    0.16
  -5   0   7    0.72    0.82
   5   0  -7    0.09    0.13
  -5   0   7    0.04    0.15
   5   0  -7   -0.02    0.15
   5   0  -6   17.84    1.51
   5   0  -6   17.50    0.63
  -5   0   6   17.83    0.76
   5   0  -6   17.10    0.67
   5   0  -6   17.36    0.69
   5   0  -6   17.54    0.72
   5   0  -6   16.10    0.60
   5   0  -5   -0.08    0.19
  -5   0   5   -0.16    0.27
   5   0  -5    0.36    0.18
  -5   0   5   -0.22    0.40
   5   0  -5   -0.01    0.12
   5   0  -5    0.28    0.46
   5   0  -5    0.08    0.13
   5   0  -5    0.00    0.10
   5   0  -5   -0.29    0.11
   5   0  -4   98.66    3.25
   5   0  -4   99.81    2.93
   5   0  -4  100.36    2.91
  -5   0   4  102.33    3.08
   5   0  -3   -0.02    0.25
  -5   0   3   -0.19    0.11
   5   0  -3    0.01    0.17
   5   0  -2   25.59    0.90
   5   0  -2   23.57    0.75
   5   0  -2   24.05    0.94
  -5   0   2   25.87    1.06
  -5   0   2   25.07    0.84
   5   0  -1   -0.02    0.16
   5   0  -1    0.05    0.08
  -5   0   1   -0.07    0.06
   5   0   0   -0.08    0.07
  -5   0   0   -0.04    0.05
  -5   0  -1   -0.04    0.06
   5   0   1    0.05    0.07
  -5   0  -1   -0.01    0.06
   5   0   2   24.70    0.81
  -5   0  -2   24.98    0.93
  -5   0  -2   22.75    0.75
  -5   0  -3   -0.02    0.18
  -5   0  -3   -0.10    0.52
   5   0   3    0.13    0.19
  -5   0  -3    0.02    0.09
  -5   0  -4  100.18    3.50
  -5   0  -4  100.60    2.91
  -5   0  -4   97.98    2.93
  -5   0  -4   98.37    3.39
  -5   0  -5    0.08    0.57
   5   0   5   -0.28    0.23
   5   0   5    0.13    0.24
  -5   0  -5    0.06    0.12
  -5   0  -5    0.04    0.12
  -5   0  -5    0.11    0.16
  -5   0  -5    0.09    0.17
  -5   0  -5   -0.14    0.38
  -5   0  -6   17.26    0.71
  -5   0  -6   16.97    0.63
   5   0   6   18.31    0.80
  -5   0  -6   16.59    0.90
  -5   0  -6   17.60    0.72
   5   0   6   17.44    0.80
  -5   0  -6   18.11    0.75
   5   0   6   15.30    0.82
  -5   0  -7   -0.15    0.17
  -5   0  -7    0.00    0.12
   5   0   7    0.09    0.17
  -5   0  -7   -0.03    0.15
   5   0   7   -0.11    0.38
  -5   0  -7    0.10    0.20
  -5   0  -8    0.36    0.18
   5   0   8    0.18    0.29
  -5   0  -8    0.95    0.28
  -5   0  -8    0.43    0.20
   5   1  -8    2.48    0.27
   5   1  -8    2.24    0.21
   5   1  -8    2.01    0.28
  -5   1   8    2.13    0.28
   5   1  -8    1.94    0.27
   5  -1  -8    2.51    0.26
  -5  -1   8    2.91    0.27
   5  -1  -8    2.09    0.29
   5  -1  -8    2.21    0.22
   5  -1  -8    2.11    0.35
   5   1  -7    0.57    0.18
   5   1  -7    0.72    0.16
   5   1  -7    0.79    0.18
   5   1  -7    0.75    0.14
  -5   1   7    0.84    0.24
   5  -1  -7    0.56    1.37
   5  -1  -7    0.60    0.20
  -5  -1   7    0.78    0.16
   5  -1  -7    0.83    0.22
   5  -1  -7    0.96    0.17
   5  -1  -7    0.97    0.20
   5   1  -6   13.59    0.64
   5   1  -6   14.35    0.57
   5   1  -6   13.87    1.80
   5   1  -6   13.77    0.49
   5   1  -6   14.27    0.59
   5   1  -6   13.88    0.53
  -5   1   6   13.49    0.69
  -5  -1   6   13.15    1.09
   5  -1  -6   14.03    0.61
   5  -1  -6   13.64    0.55
   5  -1  -6   13.64    0.60
  -5  -1   6   14.36    0.67
   5  -1  -6   14.45    0.63
   5  -1  -6   14.46    1.22
   5   1  -5    2.57    0.19
   5   1  -5    2.49    0.20
  -5   1   5    2.54    0.36
   5   1  -5    2.77    0.32
   5   1  -5    2.68    0.23
  -5   1   5    2.83    0.51
   5   1  -5    2.34    0.23
   5   1  -5    1.69    0.68
  -5  -1   5    2.24    0.33
   5  -1  -5    3.05    0.25
   5  -1  -5    2.51    0.27
  -5  -1   5    2.61    0.52
   5  -1  -5    2.78    0.23
   5  -1  -5    2.93    0.33
   5  -1  -5    2.56    0.24
   5  -1  -5    2.39    0.48
   5   1  -4   21.09    0.71
   5   1  -4   20.39    0.70
   5   1  -4   21.13    0.68
   5   1  -4   19.46    0.70
   5   1  -4   20.33    1.05
   5  -1  -4   19.94    0.81
   5  -1  -4   20.31    0.71
  -5  -1   4   20.31    0.86
   5  -1  -4   20.78    0.98
   5  -1  -4   21.54    0.69
  -5  -1   4   18.24    0.84
   5   1  -3   13.90    0.78
  -5   1   3   13.38    0.58
  -5  -1   3   13.82    0.59
   5  -1  -3   13.95    0.69
   5  -1  -3   13.68    0.51
   5  -1  -3   14.53    0.51
  -5   1   2    1.11    0.14
   5   1  -2    0.81    0.15
   5   1  -2    0.84    0.26
  -5  -1   2    0.85    0.13
  -5  -1   2    1.40    0.26
   5  -1  -2    1.43    0.23
  -5   1   1  147.44    4.20
   5   1  -1  146.67    4.21
   5   1  -1  143.89    4.33
   5  -1  -1  141.03    4.19
   5  -1  -1  147.06    4.27
  -5  -1   1  145.74    4.12
  -5  -1   1  149.94    4.22
  -5   1   0  712.57   19.86
   5   1   0  702.41   19.99
   5   1   0  702.65   19.88
   5  -1   0  724.27   19.78
   5  -1   0  683.14   19.85
  -5  -1   0  713.40   19.89
   5  -1   0  707.71   19.91
  -5   1  -1  147.16    4.13
  -5   1  -1  142.24    4.19
   5   1   1  142.15    4.17
   5   1   1  142.98    4.18
   5  -1   1  142.16    4.08
   5  -1   1  148.85    4.11
   5  -1   1  135.70    4.19
  -5  -1  -1  149.84    4.19
  -5  -1  -1  147.12    4.19
  -5   1  -2    1.64    0.22
   5   1   2    1.13    0.20
  -5  -1  -2    1.06    0.16
   5  -1   2    1.38    0.15
  -5  -1  -2    1.08    0.18
  -5   1  -3   13.33    0.75
  -5   1  -3   12.49    1.18
  -5   1  -3   14.30    0.48
   5   1   3   14.77    0.75
  -5  -1  -3   13.89    0.58
  -5  -1  -3   14.46    0.52
  -5  -1  -3   13.81    0.76
  -5   1  -4   21.22    0.70
  -5   1  -4   19.88    1.12
  -5   1  -4   20.48    0.72
   5  -1   4   20.51    0.83
  -5  -1  -4   19.54    1.31
  -5  -1  -4   20.31    0.78
  -5  -1  -4   21.48    0.74
  -5  -1  -4   20.11    0.71
  -5  -1  -4   20.22    1.11
  -5  -1  -4   21.44    0.77
  -5   1  -5    2.30    0.62
  -5   1  -5    2.83    0.24
   5   1   5    2.79    0.34
  -5   1  -5    2.99    0.97
  -5   1  -5    2.82    0.28
   5   1   5    4.50    0.48
  -5   1  -5    2.54    0.23
  -5   1  -5    2.85    0.32
   5  -1   5    3.05    0.34
   5  -1   5    3.14    0.29
  -5  -1  -5    3.06    0.33
  -5  -1  -5    2.48    0.21
  -5  -1  -5    2.53    0.31
  -5  -1  -5    2.37    0.38
  -5  -1  -5    2.73    0.27
   5   1   6   14.34    0.74
  -5   1  -6   14.69    0.62
  -5   1  -6   14.87    0.64
  -5   1  -6   14.79    0.91
  -5   1  -6   13.33    0.60
  -5   1  -6   14.10    0.53
   5  -1   6   13.49    0.87
   5  -1   6   14.32    0.69
  -5  -1  -6   13.88    0.77
   5  -1   6   12.67    0.66
  -5  -1  -6   14.79    0.65
  -5  -1  -6   14.46    0.68
  -5  -1  -6   13.00    0.62
   5  -1   6   13.31    0.67
  -5  -1  -6   13.77    0.54
   5   1   7    1.02    0.51
  -5   1  -7    0.33    0.18
  -5   1  -7    0.54    0.21
   5   1   7    0.86    0.24
  -5   1  -7    0.77    0.14
  -5   1  -7    0.60    0.17
  -5  -1  -7    0.51    0.22
   5  -1   7    0.64    0.21
  -5  -1  -7    0.69    0.18
  -5  -1  -7    0.46    0.16
   5  -1   7    0.74    0.29
   5  -1   7    1.19    0.50
  -5  -1  -7    0.75    0.23
   5   1   8    1.91    0.26
  -5   1  -8    1.95    0.28
  -5   1  -8    2.33    0.25
  -5   1  -8    2.07    0.22
  -5   1  -8    2.16    0.34
  -5  -1  -8    2.09    0.25
   5  -1   8    2.43    0.33
  -5  -1  -8    1.53    0.30
  -5  -1  -8    1.94    0.27
   5   2  -8    1.09    0.20
   5   2  -8    1.37    0.24
  -5   2   8    1.30    0.28
   5   2  -8    1.09    0.14
   5   2  -8    1.25    0.19
   5  -2  -8    1.50    0.26
   5  -2  -8    1.13    0.18
  -5  -2   8    0.84    0.15
   5  -2  -8    1.45    0.34
   5   2  -7    5.71    0.41
   5   2  -7    5.89    0.31
   5   2  -7    6.21    0.28
   5   2  -7    6.52    0.37
  -5   2   7    5.97    0.50
   5   2  -7    5.95    0.36
   5  -2  -7    6.13    0.70
   5  -2  -7    5.84    0.38
   5  -2  -7    5.74    1.13
   5  -2  -7    5.74    0.37
   5  -2  -7    6.18    0.45
   5  -2  -7    6.47    0.52
  -5  -2   7    5.76    0.39
   5   2  -6    3.41    0.27
   5   2  -6    3.65    0.22
   5   2  -6    3.37    0.34
   5   2  -6    3.72    0.26
  -5   2   6    3.71    0.41
   5   2  -6    3.45    0.25
   5  -2  -6    3.75    0.36
  -5  -2   6    3.44    0.36
   5  -2  -6    2.71    0.65
  -5  -2   6    3.86    0.45
   5  -2  -6    3.66    0.33
   5  -2  -6    3.38    0.31
   5  -2  -6    3.96    0.33
  -5   2   5    0.81    0.41
   5   2  -5    1.09    0.16
   5   2  -5    0.94    0.12
   5   2  -5    1.02    0.15
   5   2  -5   -0.43    0.86
   5   2  -5    0.78    0.29
  -5   2   5    0.44    0.34
   5   2  -5    0.96    0.14
   5  -2  -5    1.28    0.45
  -5  -2   5    0.71    0.21
   5  -2  -5    0.77    0.19
  -5  -2   5    0.80    0.25
   5  -2  -5    0.86    0.18
  -5  -2   5   -0.39    0.65
   5  -2  -5    1.25    0.21
   5  -2  -5    1.07    0.20
   5  -2  -5    1.01    0.49
   5  -2  -5    0.88    0.17
   5   2  -4    8.20    0.44
   5   2  -4    8.12    0.35
   5   2  -4    8.31    0.40
   5   2  -4    9.06    0.36
   5   2  -4    8.51    0.97
  -5   2   4    8.74    0.56
  -5  -2   4    8.96    0.42
  -5  -2   4    9.97    0.59
   5  -2  -4    9.42    0.40
   5  -2  -4    8.15    0.46
   5  -2  -4    8.91    0.43
  -5  -2   4    7.74    0.57
  -5  -2   4    7.87    0.61
   5  -2  -4    8.40    0.62
   5  -2  -4    8.30    0.47
   5   2  -3    9.30    0.40
  -5   2   3   10.17    0.49
   5   2  -3   10.15    0.79
  -5  -2   3   10.48    0.51
   5  -2  -3   10.54    0.56
  -5  -2   3   10.58    0.41
  -5   2   2   29.93    0.97
   5   2  -2   28.57    1.17
  -5  -2   2   29.69    0.99
  -5  -2   2   29.67    1.18
   5  -2  -2   27.10    0.90
   5  -2  -2   28.95    1.01
  -5  -2   2   28.83    0.90
   5   2  -1   30.37    1.02
   5   2  -1   31.75    1.19
  -5   2   1   31.03    0.99
   5  -2  -1   31.91    1.02
  -5  -2   1   31.80    1.03
  -5  -2   1   30.26    0.93
   5   2   0   -0.10    0.23
  -5   2   0   -0.04    0.05
   5  -2   0   -0.04    0.05
  -5  -2   0    0.00    0.05
  -5  -2   0    0.06    0.08
  -5  -2   0    0.01    0.04
   5  -2   0   -0.01    0.10
   5  -2   0    0.05    0.06
  -5   2  -1   30.36    0.91
   5   2   1   28.84    0.97
   5   2   1   28.64    1.02
  -5   2  -1   30.14    0.99
   5  -2   1   30.91    0.89
   5  -2   1   29.60    0.90
   5  -2   1   29.35    0.95
  -5  -2  -1   29.92    0.97
  -5  -2  -1   29.30    0.98
   5   2   2   29.22    1.14
  -5   2  -2   28.05    1.03
  -5   2  -2   26.60    0.86
  -5  -2  -2   28.77    1.07
   5  -2   2   30.04    0.89
   5  -2   2   28.24    1.03
  -5  -2  -2   27.64    0.92
  -5   2  -3   10.51    0.65
  -5   2  -3    9.62    0.36
  -5  -2  -3    9.81    0.65
   5  -2   3   10.36    0.41
  -5  -2  -3    9.13    0.53
   5  -2   3    8.94    1.14
  -5  -2  -3   10.80    0.51
   5   2   4    8.64    0.71
  -5   2  -4    8.83    0.39
  -5   2  -4    8.43    0.35
  -5  -2  -4    8.15    0.41
  -5  -2  -4    8.78    0.47
   5  -2   4    8.25    0.51
  -5  -2  -4    8.39    0.49
  -5  -2  -4    8.89    0.42
   5  -2   4    8.08    0.42
  -5  -2  -4    7.84    0.76
  -5   2  -5    1.00    0.65
  -5   2  -5    1.17    0.17
  -5   2  -5    0.89    0.16
   5   2   5    0.51    0.29
  -5   2  -5    0.68    0.20
  -5   2  -5    1.17    0.15
   5   2   5    0.00    0.36
  -5  -2  -5    1.07    0.23
  -5  -2  -5    1.12    0.21
   5  -2   5    0.74    0.21
  -5  -2  -5    1.36    0.25
   5  -2   5    0.96    0.23
  -5  -2  -5    0.94    0.17
   5  -2   5    0.96    0.22
  -5  -2  -5    0.86    0.29
  -5  -2  -5    1.11    0.68
  -5   2  -6    3.76    0.31
  -5   2  -6    3.78    0.25
  -5   2  -6    3.76    0.33
   5   2   6    3.38    0.40
  -5   2  -6    3.62    0.31
  -5  -2  -6    3.46    0.38
   5  -2   6    3.15    0.40
  -5  -2  -6    3.90    0.36
   5  -2   6    3.10    0.30
  -5  -2  -6    3.09    0.39
  -5  -2  -6    3.26    0.32
  -5  -2  -6    3.61    0.36
   5  -2   6    3.57    0.34
   5  -2   6    3.96    0.40
  -5   2  -7    5.92    0.37
  -5   2  -7    6.56    0.42
  -5   2  -7    6.58    0.43
  -5   2  -7    6.56    0.31
   5   2   7    5.52    0.50
  -5  -2  -7    6.29    0.47
   5  -2   7    6.13    0.44
  -5  -2  -7    6.17    0.46
   5  -2   7    6.36    0.45
   5  -2   7    5.46    0.56
  -5  -2  -7    5.81    0.40
   5   2   8    1.25    0.25
  -5   2  -8    1.31    0.30
  -5   2  -8    1.56    0.18
  -5   2  -8    1.10    0.24
  -5   2  -8    1.21    0.18
  -5  -2  -8    1.63    0.31
   5  -2   8    1.28    0.20
  -5  -2  -8    1.20    0.24
  -5  -2  -8    0.96    0.18
   5   3  -8    0.48    0.11
  -5   3   8    0.86    0.37
   5   3  -8    0.65    0.17
   5   3  -8    0.63    0.19
   5   3  -8    0.27    0.23
  -5  -3   8    0.36    0.12
   5  -3  -8    0.49    0.26
   5  -3  -8    0.42    0.14
   5   3  -7    0.56    0.14
   5   3  -7    0.59    0.11
  -5   3   7    0.62    0.37
   5   3  -7    0.72    0.12
   5   3  -7    0.67    0.16
   5   3  -7    0.36    0.23
   5  -3  -7    0.57    0.26
   5  -3  -7    0.41    1.17
   5  -3  -7    0.90    0.17
   5  -3  -7    0.64    0.29
  -5  -3   7    0.63    0.18
   5  -3  -7    1.83    0.41
   5   3  -6    6.38    0.33
   5   3  -6    7.13    0.35
   5   3  -6    6.79    0.29
   5   3  -6    5.98    0.49
   5   3  -6    6.87    0.37
  -5   3   6    7.28    0.66
   5  -3  -6    6.78    0.41
   5  -3  -6    3.92    0.96
   5  -3  -6    7.70    0.49
  -5  -3   6    6.80    0.45
   5  -3  -6    6.96    0.62
   5  -3  -6    7.55    0.47
  -5  -3   6    6.59    0.61
   5  -3  -6    6.17    0.47
   5  -3  -6    6.62    0.40
   5  -3  -6    6.85    0.51
   5   3  -5    4.84    0.28
   5   3  -5    4.56    0.29
   5   3  -5    5.30    0.34
   5   3  -5    4.65    0.27
   5   3  -5    4.78    0.58
   5  -3  -5    4.89    0.44
  -5  -3   5    4.04    0.41
   5  -3  -5    5.10    0.45
   5  -3  -5    5.04    0.36
  -5  -3   5    4.71    0.46
   5  -3  -5    4.19    0.40
   5  -3  -5    4.89    0.36
   5  -3  -5    4.82    0.58
   5  -3  -5    3.59    0.50
  -5  -3   5    5.31    0.48
   5   3  -4   30.83    1.05
   5   3  -4   29.21    1.77
   5   3  -4   32.27    1.01
  -5   3   4   31.82    1.21
   5   3  -4   31.50    0.98
   5  -3  -4   29.13    1.12
  -5  -3   4   32.97    1.22
   5  -3  -4   28.38    1.23
  -5  -3   4   33.29    1.09
   5  -3  -4   30.53    1.09
  -5  -3   4   32.58    1.24
  -5  -3   4   30.22    1.25
   5  -3  -4   33.09    1.25
   5  -3  -4   31.32    1.05
   5  -3  -4   31.50    1.05
   5  -3  -4   32.73    1.06
  -5   3   3   37.75    1.28
   5  -3  -3   35.21    1.22
  -5  -3   3   37.62    1.18
   5  -3  -3   37.83    1.31
   5  -3  -3   35.66    1.17
  -5  -3   3   37.34    1.28
  -5   3   2   36.94    1.18
   5   3  -2   34.31    1.42
  -5  -3   2   37.45    1.22
   5  -3  -2   32.46    1.11
  -5  -3   2   36.14    1.11
  -5  -3   2   35.81    1.30
   5   3  -1   15.00    0.88
  -5   3   1   16.04    0.58
  -5  -3   1   15.57    0.53
  -5  -3   1   16.23    0.59
  -5  -3   1   16.19    0.64
   5  -3  -1   15.98    0.56
  -5   3   0  102.52    2.94
   5   3   0   99.63    3.12
   5   3   0   96.96    3.17
   5  -3   0  100.56    2.91
   5  -3   0  102.53    2.90
  -5  -3   0  102.85    2.91
  -5  -3   0  103.72    2.93
   5  -3   0  103.07    2.90
  -5   3  -1   16.27    0.52
  -5   3  -1   16.10    0.62
  -5  -3  -1   15.13    0.60
  -5  -3  -1   16.32    0.62
   5  -3   1   15.41    0.53
   5  -3   1   15.67    0.53
  -5   3  -2   33.63    1.07
  -5   3  -2   35.91    1.26
   5   3   2   38.52    1.38
   5  -3   2   37.74    1.43
  -5  -3  -2   36.18    1.30
  -5  -3  -2   34.68    1.16
   5  -3   2   35.22    1.12
  -5   3  -3   37.27    1.48
  -5   3  -3   36.74    1.13
  -5   3  -3   36.45    1.16
  -5  -3  -3   37.42    1.29
  -5  -3  -3   38.05    1.24
   5  -3   3   38.33    1.21
  -5  -3  -3   38.79    1.46
   5  -3   3   37.44    1.55
   5   3   4   31.27    1.28
  -5   3  -4   31.34    0.99
  -5   3  -4   31.33    1.01
  -5   3  -4   31.59    1.52
   5  -3   4   32.58    1.10
  -5  -3  -4   31.87    1.15
   5  -3   4   29.95    1.04
  -5  -3  -4   31.05    1.14
   5  -3   4   33.51    1.09
  -5  -3  -4   29.80    1.02
  -5  -3  -4   32.38    1.46
  -5  -3  -4   31.33    1.10
  -5  -3  -4   31.98    1.19
  -5   3  -5    4.61    0.27
  -5   3  -5    4.73    0.28
  -5   3  -5    4.42    0.37
  -5   3  -5    4.87    0.31
   5   3   5    4.87    0.65
   5   3   5    3.84    0.46
  -5  -3  -5    4.50    0.37
  -5  -3  -5    4.53    0.41
  -5  -3  -5    4.70    0.43
   5  -3   5    3.40    0.38
  -5  -3  -5    4.28    0.50
   5  -3   5    4.10    0.41
  -5  -3  -5    4.76    0.38
   5  -3   5    4.73    0.35
   5  -3   5    4.58    0.41
   5   3   6    6.45    0.61
  -5   3  -6    7.07    0.38
  -5   3  -6    6.46    0.40
  -5   3  -6    7.42    0.40
  -5   3  -6    6.99    0.33
   5  -3   6    5.98    0.41
  -5  -3  -6    6.81    0.50
   5  -3   6    6.18    0.59
  -5  -3  -6    6.55    0.47
   5  -3   6    5.81    0.44
   5  -3   6    6.58    0.46
  -5  -3  -6    6.75    0.46
  -5   3  -7    0.37    0.16
   5   3   7    0.44    0.27
  -5   3  -7    0.28    0.19
  -5   3  -7    0.56    0.12
  -5   3  -7    0.38    0.17
  -5  -3  -7    0.63    0.28
   5  -3   7    0.71    0.19
   5  -3   7    0.53    0.20
   5  -3   7    0.30    0.26
  -5  -3  -7    0.52    0.19
  -5  -3  -7    0.70    0.25
  -5   3  -8    0.51    0.14
   5   3   8    0.63    0.22
  -5   3  -8    0.78    0.11
  -5   3  -8    1.26    0.23
   5  -3   8    0.58    0.22
   5  -3   8    0.67    0.17
  -5  -3  -8    0.32    0.18
  -5  -3  -8    0.75    0.30
  -5  -3  -8    0.80    0.24
   5   4  -8    2.63    0.25
   5   4  -8    3.10    0.20
   5   4  -8    2.85    0.40
   5  -4  -8    2.13    0.55
  -5  -4   8    2.89    0.22
   5  -4  -8    3.10    0.24
   5   4  -7    2.31    0.16
   5   4  -7    2.00    0.24
   5   4  -7    2.37    0.23
   5   4  -7    2.22    0.34
   5   4  -7    1.88    0.18
   5  -4  -7    2.08    0.33
   5  -4  -7    1.49    0.40
  -5  -4   7    1.96    0.24
   5  -4  -7    2.26    0.26
   5  -4  -7    1.87    0.35
   5   4  -6   17.26    0.63
   5   4  -6   17.06    0.80
   5   4  -6   18.20    0.66
   5   4  -6   18.61    0.68
   5   4  -6   18.19    0.59
  -5  -4   6   16.13    0.92
   5  -4  -6   17.35    0.71
   5  -4  -6   17.99    0.77
  -5  -4   6   17.31    0.69
   5  -4  -6   18.11    0.81
   5  -4  -6   18.53    0.70
   5  -4  -6   15.77    0.77
   5  -4  -6   16.42    1.20
  -5  -4   6   16.99    0.74
   5  -4  -6   19.37    0.84
   5   4  -5    0.00    0.39
   5   4  -5    0.20    0.13
   5   4  -5    0.12    0.09
   5   4  -5    0.13    0.10
   5  -4  -5    0.30    0.16
  -5  -4   5    0.21    0.22
   5  -4  -5   -0.05    0.15
  -5  -4   5    0.25    0.22
   5  -4  -5    0.11    0.34
   5  -4  -5    0.08    0.24
  -5  -4   5    0.28    0.24
   5  -4  -5    0.28    0.21
  -5   4   4    1.67    0.31
   5  -4  -4    2.13    0.23
   5  -4  -4    1.84    0.34
  -5  -4   4    0.44    0.46
   5  -4  -4    1.95    0.32
  -5  -4   4    1.60    0.31
   5  -4  -4    1.97    0.26
  -5  -4   4    2.03    0.31
   5  -4  -4    2.06    0.22
   5  -4  -4    1.91    0.32
   5   4  -3   -0.15    0.25
  -5   4   3    0.34    0.17
   5  -4  -3    0.09    0.17
   5  -4  -3    0.04    0.16
  -5  -4   3    0.07    0.24
  -5  -4   3    0.04    0.11
   5  -4  -3    0.24    0.27
  -5   4   2    1.74    0.24
   5   4  -2    2.20    0.79
  -5  -4   2    2.01    0.26
  -5  -4   2    1.77    0.19
  -5  -4   2    2.52    0.32
   5  -4  -2    2.30    0.22
   5  -4  -2    1.95    0.24
   5   4  -1   12.58    1.19
  -5   4   1   14.41    0.54
  -5  -4   1   13.43    0.49
   5  -4  -1   13.84    0.49
  -5   4   0   -0.03    0.07
   5   4   0    0.57    0.66
  -5   4   0   -0.03    0.09
   5  -4   0    0.01    0.07
  -5  -4   0    0.03    0.07
  -5   4  -1   13.35    0.57
  -5   4  -1   13.85    0.48
  -5  -4  -1   13.77    0.57
   5  -4   1   13.37    0.49
  -5   4  -2    2.11    0.29
   5   4   2    1.77    0.33
   5  -4   2    2.35    0.25
  -5  -4  -2    1.96    0.29
  -5  -4  -2    2.10    0.26
  -5  -4  -2    1.51    0.44
   5  -4   2    1.97    0.19
  -5   4  -3    0.12    0.10
  -5   4  -3   -0.07    0.29
  -5  -4  -3    0.03    0.25
  -5  -4  -3   -0.10    0.15
  -5  -4  -3    0.21    0.21
   5  -4   3   -0.06    0.11
   5  -4   3    0.55    0.42
  -5   4  -4    1.54    0.23
   5   4   4    1.60    0.53
  -5   4  -4    2.31    0.19
  -5   4  -4    1.63    0.46
  -5   4  -4    1.71    0.28
   5  -4   4    1.76    0.22
   5  -4   4    1.73    0.23
  -5  -4  -4    1.77    0.53
  -5  -4  -4    2.01    0.28
  -5  -4  -4    2.82    0.32
   5  -4   4    1.63    0.27
  -5  -4  -4    2.45    0.32
   5  -4   4    1.96    0.23
   5  -4   4    2.28    0.41
  -5   4  -5    0.12    0.13
  -5   4  -5    0.06    0.12
   5   4   5   -0.56    0.42
  -5   4  -5    0.19    0.14
   5  -4   5    0.36    0.31
   5  -4   5    0.36    0.16
   5  -4   5   -0.04    0.21
  -5  -4  -5    0.41    0.23
  -5  -4  -5    0.02    0.20
   5  -4   5    0.14    0.19
   5  -4   5    0.31    0.21
  -5  -4  -5    0.33    0.20
  -5   4  -6   18.49    0.68
  -5   4  -6   18.73    0.70
  -5   4  -6   18.76    0.62
  -5   4  -6   17.05    0.69
   5   4   6   16.74    0.92
   5  -4   6   17.52    0.68
   5  -4   6   17.01    0.67
   5  -4   6   15.90    0.90
   5  -4   6   17.44    0.73
  -5  -4  -6   18.55    0.83
  -5  -4  -6   15.93    0.74
  -5  -4  -6   17.46    0.84
   5  -4   6   16.55    0.74
  -5   4  -7    2.38    0.26
  -5   4  -7    2.52    0.19
  -5   4  -7    1.83    0.27
  -5   4  -7    1.99    0.25
   5   4   7    1.80    0.34
   5  -4   7    1.78    0.25
  -5  -4  -7    1.88    0.32
  -5  -4  -7    2.20    0.27
  -5  -4  -7    2.12    0.32
   5  -4   7    2.56    0.29
   5  -4   7    1.87    0.42
  -5   4  -8    2.50    0.18
  -5   4  -8    3.03    0.49
  -5   4  -8    2.84    0.23
   5   4   8    2.87    0.34
   5  -4   8    3.10    0.28
  -5  -4  -8    2.93    0.37
   5  -4   8    3.37    0.30
   5   5  -8    3.03    0.24
   5   5  -8    2.76    0.19
  -5  -5   8    2.65    0.21
   5   5  -7    2.91    0.19
   5   5  -7    2.60    0.16
   5   5  -7    2.29    0.21
   5   5  -7    2.18    0.23
   5  -5  -7    2.15    0.36
   5  -5  -7    3.02    0.31
   5  -5  -7    2.35    0.43
   5  -5  -7    2.55    0.42
  -5  -5   7    2.81    0.24
   5  -5  -7    2.89    0.27
   5   5  -6    1.08    0.13
   5   5  -6    0.96    0.16
   5   5  -6    0.91    0.15
   5   5  -6    0.89    0.36
   5   5  -6    1.03    0.14
   5  -5  -6    1.25    0.22
  -5  -5   6    0.91    0.19
   5  -5  -6    0.91    0.30
   5  -5  -6    1.38    0.32
   5  -5  -6    1.32    0.27
  -5  -5   6    0.14    0.63
   5  -5  -6    1.25    0.29
  -5  -5   6    1.03    0.20
   5  -5  -6    1.12    0.18
   5  -5  -6    1.24    0.54
   5   5  -5    8.16    0.39
   5   5  -5    8.95    0.40
   5   5  -5    8.45    0.35
   5  -5  -5    7.40    0.55
   5  -5  -5    8.05    0.53
  -5  -5   5    9.08    0.57
  -5  -5   5    8.39    0.51
   5  -5  -5    8.35    0.44
  -5  -5   5    7.12    0.58
   5  -5  -5    8.34    0.75
   5  -5  -5    7.56    0.53
   5  -5  -5    8.19    0.43
  -5   5   4    5.27    0.67
   5  -5  -4    6.13    0.49
  -5  -5   4    5.71    0.42
  -5  -5   4    5.61    0.49
  -5  -5   4    5.72    0.61
   5  -5  -4    5.06    0.37
   5  -5  -4    5.43    0.36
   5  -5  -4    5.33    0.45
   5  -5  -4    5.38    0.52
   5  -5  -4    6.46    0.55
  -5  -5   4    5.84    0.48
   5  -5  -4    6.15    0.46
  -5   5   3   30.38    1.16
   5   5  -3   26.93    1.08
  -5  -5   3   31.45    1.06
  -5  -5   3   29.83    1.18
   5  -5  -3   29.69    1.16
   5  -5  -3   28.85    1.08
   5  -5  -3   32.37    1.25
   5  -5  -3   31.31    1.01
  -5  -5   3   32.81    1.14
   5  -5  -3   31.26    1.12
   5   5  -2    4.91    0.44
  -5   5   2    5.55    0.38
  -5  -5   2    6.05    0.32
   5  -5  -2    5.48    0.33
  -5   5   1   26.46    0.93
   5   5  -1   25.84    0.94
  -5  -5   1   27.33    0.88
   5  -5  -1   26.56    0.87
  -5   5   0   69.47    2.05
  -5   5   0   66.96    2.12
  -5  -5   0   67.54    2.03
   5  -5   0   69.00    2.03
  -5   5  -1   26.73    0.85
  -5   5  -1   25.49    0.96
  -5  -5  -1   26.33    0.87
   5  -5   1   26.97    0.88
   5   5   2    5.71    0.65
  -5   5  -2    5.62    0.51
   5  -5   2    5.54    0.32
  -5  -5  -2    4.96    0.47
  -5  -5  -2    5.25    0.54
  -5  -5  -2    6.20    0.41
  -5   5  -3   29.88    0.97
  -5   5  -3   31.00    1.48
   5  -5   3   29.93    1.12
   5  -5   3   31.82    1.08
  -5  -5  -3   31.52    1.29
  -5  -5  -3   30.84    1.13
  -5  -5  -3   30.11    1.24
  -5   5  -4    5.54    0.33
  -5   5  -4    4.91    0.41
  -5   5  -4    6.22    0.95
   5   5   4    4.98    0.74
   5  -5   4    5.77    0.38
  -5  -5  -4    5.76    0.57
  -5  -5  -4    5.46    0.45
  -5  -5  -4    5.63    0.44
   5  -5   4    5.85    0.48
   5  -5   4    5.85    0.43
   5  -5   4    5.64    0.32
  -5  -5  -4    5.33    0.49
   5  -5   4    6.70    0.45
   5  -5   4    5.67    0.48
  -5   5  -5    8.38    0.36
  -5   5  -5    7.93    0.47
   5   5   5    7.58    0.92
  -5   5  -5    8.74    0.39
   5  -5   5    8.03    0.40
   5  -5   5    7.76    0.50
   5  -5   5    6.87    0.57
  -5  -5  -5    9.68    0.61
  -5  -5  -5    8.41    0.52
  -5  -5  -5    8.15    0.57
   5  -5   5    7.74    0.60
   5  -5   5    7.65    0.42
   5  -5   5    7.82    0.48
  -5  -5  -5    8.78    0.56
   5   5   6    0.95    0.43
  -5   5  -6    1.08    0.22
  -5   5  -6    1.25    0.15
  -5   5  -6    1.54    0.22
  -5   5  -6    1.22    0.20
   5  -5   6    0.87    0.19
   5  -5   6    2.00    0.49
   5  -5   6    1.03    0.20
  -5  -5  -6    1.27    0.29
   5  -5   6    1.00    0.24
  -5  -5  -6    1.05    0.27
   5  -5   6    1.25    0.19
  -5  -5  -6    1.39    0.29
  -5   5  -7    2.59    0.27
   5   5   7    2.58    0.45
  -5   5  -7    2.02    0.29
  -5   5  -7    2.61    0.19
  -5   5  -7    2.68    0.32
  -5  -5  -7    2.39    0.39
  -5  -5  -7    2.27    0.36
  -5  -5  -7    2.00    0.31
   5  -5   7    2.99    0.32
   5  -5   7    2.83    0.31
  -5  -5  -7    2.06    0.33
   5  -5   7    3.12    0.29
  -5   5  -8    2.44    0.28
  -5   5  -8    2.86    0.17
   5   5   8    2.56    0.37
   5  -5   8    2.54    0.24
   5  -5   8    2.94    0.28
   5   6  -8    0.90    0.18
   5   6  -8    1.40    0.15
  -5  -6   8    1.71    0.17
  -5  -6   8    1.96    0.18
   5  -6  -8    1.40    0.16
   5   6  -7    2.00    0.21
   5   6  -7    2.02    0.20
   5   6  -7    1.88    0.22
   5  -6  -7    1.22    0.22
   5   6  -6    7.49    0.31
   5   6  -6    7.18    0.37
   5   6  -6    7.02    0.36
   5   6  -6    7.92    0.34
   5  -6  -6    7.40    0.80
   5  -6  -6    7.25    0.42
  -5  -6   6    7.30    0.39
   5  -6  -6    7.18    0.47
   5  -6  -6    7.36    0.54
  -5  -6   6    7.68    0.40
  -5  -6   6    7.80    0.46
   5  -6  -6    7.45    0.65
   5  -6  -6    7.37    0.39
   5   6  -5    1.24    0.17
   5   6  -5    0.82    0.13
   5   6  -5    0.84    0.16
  -5  -6   5    1.60    0.25
   5  -6  -5    0.92    0.33
   5  -6  -5    1.25    0.27
   5  -6  -5    1.27    0.27
   5  -6  -5    1.23    0.19
  -5  -6   5    0.88    0.24
  -5  -6   5    1.30    0.34
   5  -6  -5    0.76    0.35
   5  -6  -5    1.40    0.22
   5  -6  -4    1.26    0.34
  -5  -6   4    0.70    0.28
   5  -6  -4    1.50    0.32
  -5  -6   4    1.14    0.27
  -5  -6   4    0.76    0.25
  -5  -6   4    0.86    0.25
   5  -6  -4    1.40    0.21
   5  -6  -4    0.99    0.27
   5  -6  -4    1.53    0.38
   5  -6  -4    0.98    0.27
   5  -6  -4    0.95    0.38
  -5   6   3   14.08    0.96
   5   6  -3   15.35    0.87
  -5  -6   3   16.21    0.81
   5  -6  -3   16.67    0.71
   5  -6  -3   15.48    0.63
   5  -6  -3   14.85    0.87
  -5  -6   3   16.17    0.67
   5  -6  -3   16.20    0.69
  -5  -6   3   15.60    0.78
   5  -6  -3   15.22    0.71
  -5  -6   3   16.13    0.74
   5  -6  -3   12.89    0.88
  -5  -6   3   15.90    0.75
   5  -6  -3   15.74    0.74
   5   6  -2    4.49    0.45
  -5   6   2    4.87    0.40
  -5  -6   2    4.26    0.40
  -5  -6   2    5.02    0.45
  -5  -6   2    4.96    0.60
   5  -6  -2    4.98    0.45
   5  -6  -2    3.95    0.49
   5  -6  -2    4.37    0.42
  -5  -6   2    4.36    0.31
   5   6  -1   39.19    1.33
  -5   6   1   41.43    1.35
   5  -6  -1   39.31    1.28
  -5  -6   1   40.75    1.29
  -5   6   0   -0.07    0.14
  -5   6   0   -0.12    0.17
  -5  -6   0   -0.09    0.10
   5  -6   0   -0.04    0.09
  -5   6  -1   41.04    1.28
  -5   6  -1   38.73    1.41
  -5  -6  -1   40.94    1.30
   5  -6   1   41.47    1.31
  -5   6  -2    3.87    0.58
   5  -6   2    4.42    0.31
  -5  -6  -2    4.07    0.38
   5  -6   2    3.95    0.41
   5  -6   2    4.29    0.31
   5  -6   2    4.14    0.42
   5  -6   2    4.48    0.36
  -5   6  -3   15.74    0.57
  -5   6  -3   14.08    1.19
   5  -6   3   16.19    0.78
  -5  -6  -3   16.07    0.76
   5  -6   3   15.04    0.63
  -5  -6  -3   16.38    0.71
  -5  -6  -3   16.81    0.81
   5  -6   3   16.17    0.59
   5  -6   3   14.09    0.76
   5  -6   3   15.73    0.68
  -5  -6  -3   13.17    1.06
  -5  -6  -3   14.86    0.93
   5  -6   3   16.67    0.70
  -5   6  -4    0.73    1.07
  -5   6  -4    1.17    0.19
  -5   6  -4    1.65    0.19
   5  -6   4    0.93    0.25
   5  -6   4    1.29    0.17
   5  -6   4    0.59    0.32
   5  -6   4    1.11    0.23
  -5  -6  -4    1.00    0.28
   5  -6   4    0.99    0.19
  -5  -6  -4    1.54    0.39
  -5  -6  -4    0.90    0.24
   5  -6   4    1.12    0.33
  -5  -6  -4    1.53    0.34
  -5   6  -5    0.82    0.15
   5   6   5    0.41    0.64
  -5   6  -5    1.46    0.27
  -5   6  -5    1.12    0.18
  -5   6  -5    0.99    0.19
   5  -6   5    1.29    0.18
  -5  -6  -5    0.99    0.29
  -5  -6  -5    0.88    0.34
   5  -6   5    1.28    0.20
   5  -6   5    1.00    0.28
   5  -6   5    1.06    0.33
  -5  -6  -5    1.30    0.37
  -5  -6  -5    1.34    0.32
   5  -6   5    0.68    0.19
  -5  -6  -5    0.90    0.21
   5  -6   5    1.28    0.31
   5  -6   5    0.92    0.70
  -5   6  -6    7.95    0.44
   5   6   6    7.20    0.90
  -5   6  -6    7.12    0.41
  -5   6  -6    7.46    0.32
   5  -6   6    7.66    0.38
   5  -6   6    7.71    0.39
  -5  -6  -6    6.03    0.54
  -5  -6  -6    6.55    0.59
   5  -6   6    7.24    0.43
   5  -6   6    7.24    0.47
  -5  -6  -6    7.68    0.56
  -5   6  -7    2.14    0.39
  -5   6  -7    1.80    0.26
  -5   6  -7    1.66    0.20
   5   6   7    1.79    0.50
   5  -6   7    1.70    0.23
   5  -6   7    1.52    0.19
   5  -6   7    1.38    0.22
  -5   6  -8    1.53    0.13
  -5   6  -8    1.16    0.18
   5  -6   8    1.27    0.14
   5   7  -7    7.14    0.35
   5   7  -7    6.89    0.35
   5   7  -7    7.22    0.30
   5   7  -7    7.19    0.26
   5  -7  -7    7.19    0.39
  -5  -7   7    6.91    0.32
  -5  -7   7    7.72    0.33
   5  -7  -7    6.44    0.38
   5   7  -6    1.82    0.18
   5   7  -6    2.14    0.21
   5   7  -6    1.66    0.20
   5   7  -6    1.79    0.15
   5  -7  -6    1.99    0.24
  -5  -7   6    2.09    0.22
   5  -7  -6    2.15    0.23
   5  -7  -6    2.10    0.30
  -5  -7   6    2.17    0.26
  -5  -7   6    2.11    0.23
   5   7  -5    0.11    0.16
   5   7  -5    0.15    0.12
   5   7  -5   -0.08    0.09
   5  -7  -5   -0.11    0.29
  -5  -7   5    0.00    0.15
  -5  -7   5   -0.12    0.20
   5  -7  -5    0.09    0.20
  -5  -7   5   -0.33    0.40
   5  -7  -5    0.00    0.15
  -5  -7   5    0.13    0.18
  -5  -7   4    0.56    0.30
  -5  -7   4    1.13    0.26
   5  -7  -4    0.74    0.24
  -5  -7   4    0.56    0.27
   5  -7  -4    1.25    0.28
   5  -7  -4    0.55    0.18
   5  -7  -4    0.38    0.22
  -5  -7   4    0.44    0.24
  -5  -7   4    0.69    0.23
  -5  -7   3    0.79    0.28
   5  -7  -3    0.79    0.19
  -5  -7   3    0.67    0.25
  -5  -7   3    1.15    0.24
   5  -7  -3    1.15    0.26
   5  -7  -3    0.96    0.28
  -5  -7   3    1.08    0.27
  -5  -7   3    0.75    0.30
  -5   7   2   68.89    2.30
   5   7  -2   67.48    2.17
  -5  -7   2   70.88    2.21
  -5  -7   2   68.39    2.25
  -5  -7   2   72.11    2.19
  -5  -7   2   69.71    2.28
   5  -7  -2   70.66    2.25
   5  -7  -2   70.86    2.24
  -5  -7   2   72.19    2.26
   5  -7  -2   68.95    2.14
   5  -7  -2   72.42    2.20
   5  -7  -2   65.10    2.21
  -5   7   1   16.79    0.76
  -5   7   1   16.90    0.81
   5   7  -1   15.01    0.71
   5  -7  -1   14.45    0.73
   5  -7  -1   15.96    0.64
   5  -7  -1   16.42    0.79
   5  -7  -1   16.25    0.72
  -5  -7   1   16.60    0.80
   5  -7  -1   15.97    0.82
  -5  -7   1   16.72    0.65
  -5   7   0    0.02    0.27
  -5   7   0    0.74    0.23
  -5  -7   0   -0.16    0.34
   5  -7   0    0.59    0.14
  -5  -7   0    0.05    0.52
  -5  -7   0    0.89    0.38
   5  -7   0    0.52    0.33
   5  -7   0    0.02    0.34
   5  -7   0    0.54    0.32
   5  -7   0    0.50    0.24
   5  -7   0    0.39    0.31
  -5  -7   0    0.66    0.15
   5  -7   0   -0.30    0.27
  -5   7  -1   16.44    0.69
  -5   7  -1   16.30    0.86
  -5  -7  -1   14.97    0.86
   5  -7   1   15.98    0.80
   5  -7   1   16.33    0.65
   5  -7   1   15.38    0.87
   5  -7   1   15.43    0.69
   5  -7   1   15.44    0.68
   5  -7   1   14.99    0.76
  -5  -7  -1   15.12    0.88
   5  -7   1   17.02    0.85
  -5   7  -2   68.79    2.51
  -5  -7  -2   69.94    2.26
   5  -7   2   65.78    2.29
   5  -7   2   70.24    2.21
  -5  -7  -2   68.67    2.25
   5  -7   2   70.08    2.14
   5  -7   2   68.84    2.16
  -5  -7  -2   72.48    2.18
   5  -7   2   68.91    2.25
   5  -7   2   68.82    2.19
   5  -7   2   70.97    2.18
   5  -7   2   69.74    2.09
  -5   7  -3    1.01    0.17
   5  -7   3    0.43    0.30
   5  -7   3    1.12    0.23
   5  -7   3    0.67    0.22
  -5  -7  -3    0.78    0.38
  -5  -7  -3    0.45    0.43
   5  -7   3    0.82    0.17
   5  -7   3    1.13    0.28
   5  -7   3    1.07    0.19
  -5  -7  -3    1.00    0.24
  -5   7  -4    0.82    0.17
  -5   7  -4    0.80    0.23
   5  -7   4    0.64    0.28
   5  -7   4    0.69    0.21
  -5  -7  -4    0.16    0.21
   5  -7   4    0.50    0.28
  -5  -7  -4    1.04    0.37
   5  -7   4    0.71    0.29
   5  -7   4    0.68    0.14
   5  -7   4    0.62    0.16
  -5   7  -5   -0.03    0.16
  -5   7  -5   -0.02    0.17
  -5   7  -5   -1.02    0.47
   5  -7   5   -0.04    0.14
   5  -7   5    0.39    0.37
  -5  -7  -5   -0.06    0.17
   5  -7   5    0.14    0.18
   5  -7   5    0.03    0.12
  -5   7  -6    2.04    0.24
  -5   7  -6    1.83    0.18
  -5   7  -6    1.86    0.27
  -5   7  -6    1.94    0.27
   5  -7   6    1.99    0.23
   5  -7   6    2.14    0.29
  -5  -7  -6    2.04    0.36
   5  -7   6    1.98    0.22
   5  -7   6    1.72    0.23
  -5   7  -7    7.66    0.30
   5  -7   7    7.24    0.38
   5  -7   7    6.75    0.35
   5  -7   7    7.70    0.42
   5  -7   7    7.42    0.42
   5   8  -7    0.05    0.10
   5   8  -7   -0.03    0.13
   5   8  -7    0.06    0.05
   5  -8  -7    0.13    0.14
  -5  -8   7   -0.13    0.10
   5   8  -6    0.16    0.10
   5   8  -6    0.04    0.13
   5   8  -6   -0.04    0.06
  -5  -8   6   -0.02    0.14
   5  -8  -6    0.40    0.18
   5  -8  -6   -0.22    0.23
   5  -8  -6    0.09    0.14
  -5  -8   6    0.07    0.14
   5   8  -5    5.28    0.30
   5   8  -5    5.54    0.27
   5   8  -5    5.25    0.32
   5  -8  -5    5.16    0.44
  -5  -8   5    4.98    0.32
   5  -8  -5    5.04    0.33
  -5  -8   5    5.78    0.34
   5  -8  -5    5.35    0.40
  -5  -8   5    4.83    0.39
   5  -8  -5    5.39    0.46
  -5  -8   5    5.20    0.42
  -5  -8   4    3.75    0.39
  -5  -8   4    3.86    0.41
   5  -8  -4    4.36    0.39
   5  -8  -4    3.85    0.44
  -5  -8   4    4.98    0.43
  -5  -8   4    3.68    0.37
   5  -8  -4    4.37    0.45
  -5  -8   4    3.85    0.46
   5  -8  -4    4.17    0.32
  -5  -8   3   10.07    0.57
   5  -8  -3    9.90    0.50
   5  -8  -3   10.21    0.57
  -5  -8   3    9.16    0.61
  -5  -8   3   10.12    0.60
  -5  -8   3   10.84    0.67
   5  -8  -3   11.32    0.65
   5  -8  -3   10.10    0.64
  -5  -8   3   10.80    0.60
   5   8  -2    9.52    0.61
  -5  -8   2    8.87    0.63
  -5  -8   2    8.68    0.61
   5  -8  -2    9.54    0.95
  -5  -8   2    9.57    0.53
   5  -8  -2    8.72    0.49
  -5  -8   2    9.55    0.63
  -5   8   1    5.87    0.72
   5   8  -1    5.66    0.48
  -5  -8   1    5.47    0.38
   5  -8  -1    5.53    0.47
  -5  -8   1    4.52    0.49
   5  -8  -1    5.34    0.45
  -5  -8   1    5.29    0.53
  -5  -8   1    4.96    0.61
   5  -8  -1    5.59    0.47
   5  -8  -1    6.00    0.56
   5  -8  -1    4.70    0.55
   5  -8  -1    5.45    0.54
  -5   8   0   -0.54    0.35
   5  -8   0    0.34    0.29
  -5  -8   0    0.01    0.15
   5  -8   0    0.42    0.28
   5  -8   0    0.15    0.22
   5  -8   0    0.14    0.18
  -5  -8   0   -0.17    0.28
   5  -8   0    0.09    0.16
   5  -8   0   -0.14    0.27
   5  -8   0    0.19    0.29
  -5  -8   0    0.15    0.32
  -5  -8   0   -0.67    0.25
   5  -8   0   -0.10    0.28
  -5  -8  -1    5.21    0.59
   5  -8   1    4.96    0.39
   5  -8   1    5.03    0.56
   5  -8   1    4.62    0.58
   5  -8   1    6.03    0.52
  -5  -8  -1    5.91    0.64
   5  -8   1    5.43    0.53
  -5  -8  -1    5.26    0.63
   5  -8   1    4.97    0.47
   5  -8   1    5.44    0.38
   5  -8   1    5.88    0.34
  -5  -8  -1    6.11    0.56
  -5  -8  -2    8.57    0.66
   5  -8   2    8.49    0.76
   5  -8   2    9.10    0.62
   5  -8   2    8.77    0.58
  -5  -8  -2    9.65    0.58
   5  -8   2    8.43    0.53
   5  -8   2    8.70    0.80
   5  -8   2    9.09    0.52
  -5  -8  -2    8.98    0.67
  -5   8  -3   11.18    0.48
   5  -8   3   10.19    0.65
   5  -8   3   10.48    0.61
  -5  -8  -3    9.56    0.56
  -5  -8  -3   10.21    0.70
   5  -8   3    9.31    0.62
   5  -8   3   11.24    0.57
   5  -8   3   10.18    0.50
  -5  -8  -3   10.72    0.73
   5  -8   3   10.75    0.46
  -5   8  -4    4.82    0.33
   5  -8   4    3.85    0.38
   5  -8   4    3.87    0.31
  -5  -8  -4    4.23    0.44
   5  -8   4    3.34    0.37
  -5  -8  -4    4.25    0.52
  -5  -8  -4    4.28    0.39
   5  -8   4    4.40    0.28
   5  -8   4    4.45    0.57
   5  -8   4    3.70    0.40
  -5   8  -5    5.27    0.37
  -5   8  -5    5.47    0.36
  -5   8  -5    4.93    0.29
   5  -8   5    5.43    0.33
   5  -8   5    5.99    0.40
   5  -8   5    5.30    0.30
  -5  -8  -5    5.13    0.52
   5  -8   5    5.34    0.46
   5  -8   5    4.16    0.47
  -5   8  -6   -0.26    0.23
  -5   8  -6    0.04    0.09
  -5   8  -6    0.01    0.31
  -5  -8  -6   -0.08    0.30
   5  -8   6    0.04    0.23
   5  -8   6    0.10    0.13
  -5   8  -7   -0.12    0.07
   5  -8   7    0.14    0.21
   5  -8   7    0.05    0.10
   5   9  -6    7.15    0.26
   5   9  -6    7.21    0.29
   5   9  -6    6.19    0.40
  -5  -9   6    7.04    0.36
   5  -9  -6    6.72    0.39
   5  -9  -6    6.46    0.35
   5  -9  -6    6.76    0.44
  -5  -9   6    6.97    0.29
  -5  -9   6    7.32    0.36
   5   9  -5    8.42    0.35
   5   9  -5    8.17    0.33
   5   9  -5    8.61    0.43
   5  -9  -5    8.67    0.45
   5  -9  -5    7.84    0.39
   5  -9  -5    8.50    0.51
  -5  -9   5    8.79    0.60
   5  -9  -5    8.39    0.51
  -5  -9   5    8.66    0.48
  -5  -9   5    8.02    0.36
  -5  -9   5    8.49    0.38
   5   9  -4    2.96    0.30
  -5  -9   4    2.95    0.27
  -5  -9   4    2.38    0.48
   5  -9  -4    3.06    0.34
   5  -9  -4    2.76    0.29
  -5  -9   4    2.75    0.27
   5  -9  -4    2.59    0.33
  -5  -9   4    3.33    0.34
  -5  -9   4    3.27    0.37
  -5  -9   4    2.89    0.35
   5  -9  -4    3.32    0.37
  -5  -9   3   67.59    2.14
   5  -9  -3   67.72    2.22
   5  -9  -3   68.37    2.22
  -5  -9   3   65.61    2.20
   5  -9  -3   67.52    2.15
  -5  -9   3   69.12    2.17
   5  -9  -3   65.52    2.05
  -5  -9   3   67.58    2.22
  -5  -9   3   65.88    2.09
   5   9  -2   15.73    0.85
  -5  -9   2   18.32    0.86
  -5  -9   2   18.34    0.80
  -5  -9   2   17.38    0.80
  -5  -9   2   17.57    0.83
   5  -9  -2   17.51    0.70
  -5  -9   2   18.21    0.78
   5  -9  -2   18.99    0.86
   5  -9  -2   16.81    0.84
   5  -9  -2   17.96    0.78
   5   9  -1   70.18    2.22
   5  -9  -1   69.84    2.30
   5  -9  -1   70.11    2.21
   5  -9  -1   70.63    2.21
   5  -9  -1   71.64    2.27
  -5  -9   1   68.44    2.28
   5  -9  -1   68.49    2.15
  -5  -9   1   68.06    2.24
  -5  -9   1   71.71    2.23
  -5  -9   1   69.41    2.23
  -5  -9   1   68.17    2.27
   5   9   0  148.51    4.40
  -5  -9   0  144.11    4.37
  -5  -9   0  147.50    4.42
   5  -9   0  149.98    4.44
   5  -9   0  147.86    4.40
   5  -9   0  144.94    4.31
   5  -9   0  142.34    4.36
   5  -9   0  147.90    4.35
  -5  -9   0  150.72    4.39
  -5  -9   0  142.86    4.42
  -5  -9  -1   67.94    2.23
   5  -9   1   68.42    2.18
  -5  -9  -1   71.67    2.30
   5  -9   1   67.86    2.21
  -5  -9  -1   67.95    2.26
   5  -9   1   70.45    2.27
   5  -9   1   69.89    2.15
   5  -9   1   66.52    2.16
   5  -9   1   70.49    2.22
   5  -9   1   68.50    2.25
   5  -9   1   70.44    2.09
   5  -9   2   16.12    0.88
   5  -9   2   18.31    0.71
   5  -9   2   18.06    0.83
   5  -9   2   15.15    1.03
  -5  -9  -2   18.00    0.78
  -5  -9  -2   18.41    0.91
   5  -9   2   17.28    0.78
   5  -9   2   18.11    0.66
  -5  -9  -2   17.55    0.85
   5  -9   2   17.24    0.75
  -5  -9  -2   17.67    0.85
  -5   9  -3   64.55    2.19
  -5  -9  -3   67.00    2.16
   5  -9   3   66.29    2.02
   5  -9   3   68.70    2.07
  -5  -9  -3   68.07    2.10
   5  -9   3   62.54    2.18
  -5  -9  -3   65.77    2.16
   5  -9   3   67.68    2.12
   5  -9   3   67.08    2.11
   5  -9   3   64.06    2.10
  -5   9  -4    2.81    0.29
  -5   9  -4    3.28    0.35
  -5  -9  -4    3.11    0.34
  -5  -9  -4    3.09    0.37
   5  -9   4    3.05    0.34
   5  -9   4    3.31    0.24
   5  -9   4    2.84    0.48
   5  -9   4    3.18    0.36
   5  -9   4    2.83    0.26
  -5  -9  -4    3.22    0.42
   5  -9   4    3.20    0.35
  -5   9  -5    8.10    0.44
  -5   9  -5    8.99    0.42
   5  -9   5    7.96    0.35
   5  -9   5    8.82    0.45
   5  -9   5    7.95    0.54
  -5  -9  -5    7.81    0.70
   5  -9   5    7.93    0.38
   5  -9   5    7.74    0.49
   5   9   6    6.68    0.43
  -5   9  -6    7.07    0.29
   5  -9   6    7.11    0.31
   5  -9   6    6.81    0.31
   5  -9   6    7.08    0.35
   5  10  -6    0.07    0.05
   5  10  -6    0.18    0.10
   5  10  -6    0.07    0.11
   5 -10  -6    0.13    0.11
  -5 -10   6    0.20    0.16
   5 -10  -6    0.53    0.25
   5 -10  -6    0.02    0.12
  -5 -10   6    0.04    0.07
   5  10  -5    9.30    0.40
   5  10  -5    8.23    0.35
   5  10  -5    9.29    0.33
   5 -10  -5    8.86    0.49
  -5 -10   5    8.07    0.43
   5 -10  -5    9.07    0.49
  -5 -10   5    8.44    0.39
  -5 -10   5    9.74    0.38
  -5 -10   5    8.92    0.46
   5 -10  -5    8.76    0.44
   5  10  -4    2.21    0.24
   5  10  -4    2.65    0.27
   5 -10  -4    1.75    0.25
  -5 -10   4    2.25    0.30
  -5 -10   4    2.12    0.22
   5 -10  -4    1.96    0.21
   5 -10  -4    2.38    0.30
  -5 -10   4    2.28    0.31
  -5 -10   4    2.15    0.26
  -5 -10   4    2.36    0.28
   5 -10  -4    2.01    0.24
  -5 -10   3    0.65    0.16
  -5 -10   3    0.69    0.19
   5 -10  -3    0.51    0.18
  -5 -10   3    0.66    0.21
   5 -10  -3    0.62    0.25
  -5 -10   3   -0.02    0.45
  -5 -10   3    0.47    0.21
  -5 -10   3    0.65    0.26
   5 -10  -3    0.34    0.20
  -5 -10   3    0.38    0.41
   5 -10  -3    0.69    0.23
   5 -10  -2    0.50    0.22
   5 -10  -2    0.28    0.21
  -5 -10   2    0.35    0.19
  -5 -10   2   -0.07    0.31
   5 -10  -2    0.50    0.21
   5 -10  -2    0.73    0.26
  -5 -10   2    0.15    0.23
  -5 -10   2    0.28    0.21
   5  10  -1   41.34    1.47
   5 -10  -1   43.68    1.55
   5 -10  -1   41.67    1.39
   5 -10  -1   42.55    1.51
   5 -10  -1   41.97    1.37
  -5 -10   1   42.44    1.42
  -5 -10   1   43.33    1.50
  -5 -10   1   43.22    1.53
  -5 -10   1   41.67    1.45
  -5 -10   1   39.65    1.48
   5 -10  -1   42.59    1.44
   5  10   0    0.13    0.25
  -5 -10   0   -0.15    0.32
   5 -10   0    0.22    0.28
  -5 -10   0    0.19    0.22
  -5 -10   0    0.02    0.21
   5 -10   0   -0.10    0.23
   5 -10   0    0.09    0.18
   5 -10   0   -0.18    0.19
   5 -10   0   -0.38    0.33
  -5 -10   0   -0.04    0.21
  -5 -10   0   -0.17    0.27
   5 -10   0    0.18    0.26
  -5 -10   0   -0.10    0.23
   5 -10   0    0.18    0.26
   5 -10   0    0.09    0.26
  -5 -10  -1   41.05    1.45
   5 -10   1   40.28    1.39
   5 -10   1   42.43    1.49
  -5 -10  -1   41.71    1.47
   5 -10   1   41.90    1.43
   5 -10   1   40.38    1.43
   5 -10   1   40.66    1.39
  -5 -10  -1   41.93    1.50
   5 -10   1   41.36    1.37
   5 -10   1   39.66    1.46
   5 -10   1   41.67    1.31
  -5 -10  -2    0.64    0.27
  -5 -10  -2    0.29    0.27
   5 -10   2   -0.09    0.33
  -5 -10  -2    0.53    0.27
   5 -10   2    0.09    0.12
   5 -10   2   -0.03    0.21
   5 -10   2    0.58    0.16
  -5 -10  -2    0.45    0.34
   5 -10   2    0.40    0.21
   5 -10   2   -0.56    0.56
   5 -10   2    0.10    0.30
  -5  10  -3    0.85    0.42
   5 -10   3    0.04    0.34
   5 -10   3    0.55    0.20
   5 -10   3    0.45    0.22
   5 -10   3   -0.40    0.50
   5 -10   3    0.59    0.13
   5 -10   3    0.42    0.37
   5 -10   3    0.49    0.14
  -5 -10  -3    0.81    0.29
  -5 -10  -3    0.32    0.31
  -5 -10  -3    0.85    0.28
  -5 -10  -3    0.09    0.20
  -5 -10  -4    1.63    0.29
  -5 -10  -4    2.26    0.32
   5 -10   4    2.36    0.22
   5 -10   4    2.04    0.25
   5 -10   4    2.24    0.21
   5 -10   4    2.05    0.27
  -5  10  -5    8.67    0.35
   5 -10   5    8.89    0.42
  -5 -10  -5    8.40    0.52
   5 -10   5    9.22    0.38
   5 -10   5    7.99    0.45
  -5 -10  -5    7.72    0.48
   5 -10   5    8.65    0.37
   5  10   6    0.17    0.20
  -5  10  -6    0.05    0.09
   5 -10   6    0.02    0.09
   5 -10   6    0.20    0.09
   5 -10   6    0.12    0.11
   5  11  -5    0.21    0.06
   5  11  -5    0.24    0.10
   5  11  -5    0.21    0.19
   5 -11  -5    0.07    0.16
  -5 -11   5    0.14    0.07
  -5 -11   5    0.20    0.12
   5 -11  -5    0.16    0.11
   5 -11  -5    0.14    0.14
   5  11  -4   13.43    0.49
   5  11  -4   13.30    0.46
   5  11  -4   13.18    0.53
  -5 -11   4   14.46    0.63
   5 -11  -4   12.45    0.53
   5 -11  -4   14.41    0.64
   5 -11  -4   13.05    0.86
  -5 -11   4   13.52    0.52
   5  11  -3    1.01    0.23
   5 -11  -3    0.68    0.20
   5 -11  -3    0.55    0.20
  -5 -11   3    0.63    0.15
  -5 -11   3    0.90    0.19
   5 -11  -3    0.83    0.22
   5 -11  -3    0.50    0.18
  -5 -11   3    1.12    0.24
  -5 -11   3    0.71    0.14
   5 -11  -2    2.65    0.26
  -5 -11   2    2.22    0.27
  -5 -11   2    2.58    0.26
   5 -11  -2    3.43    0.35
   5 -11  -2    2.64    0.35
   5 -11  -2    3.07    0.35
  -5 -11   2    3.33    0.32
  -5 -11   2    3.24    0.39
   5  11  -1    2.43    0.52
  -5 -11   1    2.48    0.29
   5 -11  -1    3.29    0.35
  -5 -11   1    3.47    0.36
   5 -11  -1    3.21    0.38
   5 -11  -1    1.66    0.29
  -5 -11   1    2.83    0.29
  -5 -11   1    1.98    0.48
  -5 -11   1    2.90    0.36
   5 -11  -1    2.80    0.35
   5 -11  -1    3.66    0.36
   5  11   0  148.31    4.39
  -5 -11   0  147.28    4.44
   5 -11   0  144.50    4.39
   5 -11   0  144.26    4.29
   5 -11   0  144.78    4.24
   5 -11   0  148.77    4.43
  -5 -11   0  151.29    4.43
  -5 -11   0  142.69    4.23
  -5 -11   0  151.08    4.39
   5 -11   0  147.52    4.33
   5  11   1    3.17    0.41
  -5 -11  -1    3.45    0.40
   5 -11   1    3.21    0.36
   5 -11   1    4.02    0.46
  -5 -11  -1    3.20    0.35
   5 -11   1    2.81    0.28
   5 -11   1    3.82    0.31
   5 -11   1    3.02    0.33
  -5 -11  -1    2.53    0.32
   5 -11   1    2.50    0.45
   5  11   2    2.90    0.41
  -5 -11  -2    2.63    0.32
   5 -11   2    2.79    0.31
   5 -11   2    3.08    0.27
  -5 -11  -2    3.63    0.40
   5 -11   2    2.90    0.36
   5 -11   2    3.62    0.34
  -5 -11  -2    2.79    0.32
   5 -11   2    3.32    0.25
   5 -11   3    0.76    0.13
   5 -11   3    0.46    0.20
   5 -11   3    0.57    0.13
  -5 -11  -3    0.53    0.22
  -5 -11  -3    0.69    0.24
   5 -11   3    0.78    0.20
  -5 -11  -3    0.80    0.25
   5  11   4   13.52    0.61
  -5 -11  -4   12.06    0.85
   5 -11   4   13.72    0.55
   5 -11   4   12.84    0.56
   5 -11   4   11.34    0.55
  -5 -11  -4   13.17    0.59
   5  11   5    0.25    0.18
  -5  11  -5    0.31    0.16
   5 -11   5    0.29    0.13
   5 -11   5    0.36    0.09
   5 -11   5    0.33    0.19
   5 -11   5    0.23    0.08
   5  12  -4    5.10    0.21
   5 -12  -4    5.52    0.32
   5 -12  -4    5.28    0.29
  -5 -12   4    5.13    0.31
  -5 -12   4    5.17    0.24
   5 -12  -4    5.41    0.33
  -5 -12   3    1.34    0.22
   5 -12  -3    1.69    0.19
   5 -12  -3    1.00    0.22
  -5 -12   3    1.41    0.16
  -5 -12   3    1.39    0.16
   5 -12  -3    1.71    0.22
  -5 -12   3    1.38    0.19
   5 -12  -2    7.04    0.43
   5 -12  -2    6.57    0.45
  -5 -12   2    6.47    0.38
  -5 -12   2    7.00    0.41
  -5 -12   2    6.85    0.45
  -5 -12   1    7.34    0.43
   5 -12  -1    8.36    0.51
  -5 -12   1    8.03    0.45
  -5 -12   1    8.34    0.50
   5 -12  -1    7.73    0.47
   5 -12  -1    7.31    0.45
   5 -12  -1    7.62    0.43
   5  12   0   -0.13    0.33
   5 -12   0    0.02    0.18
  -5 -12   0    0.02    0.18
  -5 -12   0   -0.07    0.18
  -5 -12   0    0.05    0.15
   5 -12   0    0.00    0.20
   5 -12   0    0.13    0.14
   5 -12   0   -0.38    0.29
   5  12   1    8.14    0.53
  -5 -12  -1    7.88    0.49
   5 -12   1    7.49    0.44
  -5 -12  -1    7.90    0.46
   5 -12   1    8.04    0.49
  -5 -12  -1    7.63    0.46
   5 -12   1    7.41    0.38
   5  12   2    6.25    0.46
  -5 -12  -2    5.89    0.44
  -5 -12  -2    7.05    0.49
   5 -12   2    5.61    0.45
   5 -12   2    6.76    0.49
   5 -12   2    6.93    0.45
   5 -12   2    6.51    0.33
   5  12   3    1.14    0.22
   5 -12   3    1.14    0.14
   5 -12   3    1.28    0.20
  -5 -12  -3    1.68    0.23
   5 -12   3    1.37    0.17
  -5 -12  -3    1.47    0.21
  -5 -12  -3    1.22    0.23
   5 -12   3    1.62    0.22
   5  12   4    5.30    0.37
   5 -12   4    5.25    0.24
   5 -12   4    5.04    0.31
   5 -12   4    4.45    0.33
  -5 -12  -4    5.42    0.54
   5 -12   4    5.25    0.25
   5  13  -3    1.89    0.14
   5 -13  -3    1.43    0.19
  -5 -13   3    1.66    0.22
   5 -13  -3    2.43    0.22
   5 -13  -3    1.83    0.19
  -5 -13   3    2.12    0.15
  -5 -13   2   13.22    0.50
   5 -13  -2   12.46    0.55
  -5 -13   2   12.74    0.56
   5 -13  -2   12.78    0.54
  -5 -13   2   13.06    0.53
   5 -13  -2   12.64    0.59
  -5 -13   1    0.38    0.12
  -5 -13   1    0.41    0.16
   5 -13  -1    0.32    0.17
   5 -13  -1    0.63    0.16
  -5 -13   1    0.36    0.17
  -5 -13   1    0.44    0.16
   5 -13  -1    0.22    0.24
   5 -13   0    8.79    0.39
   5 -13   0    9.24    0.48
   5 -13   0    9.91    0.45
  -5 -13   0   10.17    0.50
  -5 -13   0    9.75    0.45
  -5 -13   0    9.70    0.44
   5  13   1    0.08    0.34
   5 -13   1    0.39    0.15
  -5 -13  -1    0.25    0.14
  -5 -13  -1    0.48    0.16
   5 -13   1    0.54    0.12
  -5 -13  -1    0.42    0.17
   5 -13   1    0.42    0.20
   5 -13   1   -0.03    0.20
   5  13   2   12.28    0.58
  -5 -13  -2   11.47    0.50
   5 -13   2   12.70    0.46
  -5 -13  -2   12.80    0.54
   5 -13   2   12.70    0.51
   5  13   3    1.58    0.23
   5 -13   3    2.16    0.16
  -5 -13  -3    1.52    0.32
   5 -13   3    1.83    0.16
   5 -13   3    1.59    0.18
   5 -14  -1    0.97    0.16
   5 -14  -1    0.92    0.14
  -5 -14   1    0.52    0.15
  -5 -14   1    0.99    0.11
  -5 -14   1    0.65    0.15
  -5 -14   0   -0.13    0.14
   5 -14   0   -0.25    0.16
  -5 -14   0    0.09    0.14
  -5 -14   0    0.04    0.08
   5 -14   0    0.07    0.12
  -5 -14  -1    0.15    0.30
   5 -14   1    0.81    0.14
  -5 -14  -1    0.86    0.11
  -5 -14  -1    0.81    0.15
   6   0  -8   12.89    0.58
   6   0  -8   12.99    0.63
   6   0  -8   12.42    0.53
  -6   0   8   12.62    0.55
   6   0  -8   12.43    0.48
  -6   0   7    0.05    0.19
   6   0  -7   -0.04    0.16
   6   0  -7    0.07    0.17
   6   0  -7    0.06    0.13
   6   0  -7   -0.04    0.14
   6   0  -6    0.18    0.15
   6   0  -6   -0.06    0.12
   6   0  -6    0.14    0.16
  -6   0   6    0.34    0.29
   6   0  -6   -0.41    0.75
  -6   0   6    0.25    0.19
   6   0  -6   -0.04    0.14
  -6   0   5    0.33    0.30
  -6   0   5    0.58    0.51
   6   0  -5    0.05    0.11
   6   0  -5    0.17    0.14
   6   0  -5   -0.01    0.12
   6   0  -5   -0.10    0.18
   6   0  -5   -0.05    0.14
   6   0  -5   -0.22    0.18
   6   0  -5    0.19    0.49
   6   0  -4   18.38    0.64
  -6   0   4   19.28    0.86
   6   0  -4   20.25    0.84
   6   0  -4   18.46    0.67
   6   0  -4   19.76    0.66
   6   0  -4   20.43    1.02
   6   0  -3    0.21    0.27
  -6   0   3   -0.20    0.13
  -6   0   2  304.18    8.34
   6   0  -2  294.73    8.45
   6   0  -2  275.77    8.20
   6   0  -1   -0.03    0.15
   6   0  -1   -0.01    0.11
  -6   0   1    0.08    0.07
   6   0   0   50.98    1.65
  -6   0   0   50.73    1.55
   6   0   0   48.62    1.54
  -6   0   0   51.95    1.56
   6   0   1   -0.06    0.11
  -6   0  -1    0.07    0.08
  -6   0  -1   -0.03    0.07
   6   0   2  292.59    8.09
  -6   0  -2  264.47    8.02
  -6   0  -2  295.62    8.23
  -6   0  -3   -0.05    0.19
   6   0   3    0.38    0.26
  -6   0  -3   -0.02    0.11
   6   0   4   21.08    0.86
  -6   0  -4   19.35    0.70
  -6   0  -4   17.55    0.66
  -6   0  -4   20.47    0.76
  -6   0  -4   20.16    1.14
  -6   0  -4   18.58    0.73
  -6   0  -5   -0.04    0.18
  -6   0  -5    0.15    0.16
  -6   0  -5    0.01    0.13
   6   0   5   -0.17    0.21
  -6   0  -5    0.02    0.13
   6   0   5    0.22    0.24
  -6   0  -5    0.85    0.43
   6   0   5    0.24    0.43
  -6   0  -6    0.10    0.17
  -6   0  -6    0.08    0.17
   6   0   6    0.01    0.21
  -6   0  -6   -0.06    0.12
  -6   0  -6    0.07    0.19
   6   0   6    0.05    0.27
   6   0   6   -0.15    0.28
  -6   0  -7    0.25    0.20
   6   0   7    0.10    0.19
  -6   0  -7    0.15    0.12
  -6   0  -7    0.00    0.21
  -6   0  -7    0.10    0.16
   6   0   8   12.52    0.61
  -6   0  -8   12.84    0.53
  -6   0  -8   13.27    0.69
  -6   0  -8   13.22    0.63
   6   1  -8    1.51    0.23
   6   1  -8    1.27    0.19
   6   1  -8    1.74    0.28
  -6   1   8    1.25    0.23
   6   1  -8    1.59    0.19
   6  -1  -8    2.40    0.74
   6  -1  -8    1.27    0.18
   6  -1  -8    1.40    0.25
   6  -1  -8    1.60    0.26
  -6  -1   8    2.12    0.25
   6   1  -7    0.65    0.18
   6   1  -7    0.91    0.20
   6   1  -7    1.03    0.25
   6   1  -7    0.85    0.13
  -6   1   7    1.09    0.26
   6  -1  -7    0.96    0.17
   6  -1  -7    1.14    0.19
   6  -1  -7    0.59    0.30
   6  -1  -7    0.85    0.23
  -6  -1   7    0.62    0.19
   6  -1  -7    0.50    0.33
   6  -1  -7    1.11    1.92
   6   1  -6    0.04    0.11
   6   1  -6    0.09    0.14
   6   1  -6    0.06    0.13
   6   1  -6    0.06    0.13
  -6   1   6   -0.15    0.24
   6   1  -6    0.10    0.17
   6   1  -6   -0.10    1.01
   6  -1  -6    0.08    0.13
   6  -1  -6    0.35    0.19
  -6  -1   6   -0.03    0.31
  -6  -1   6    0.09    0.18
   6  -1  -6    0.34    0.17
   6  -1  -6    0.09    0.16
   6  -1  -6    0.11    0.63
  -6   1   5    5.54    0.68
   6   1  -5    6.25    0.31
  -6   1   5    5.38    0.61
   6   1  -5    5.84    0.47
   6   1  -5    5.80    0.27
   6   1  -5    5.78    0.32
   6   1  -5    6.18    0.30
   6   1  -5    3.97    0.75
   6  -1  -5    6.07    0.41
   6  -1  -5    6.07    0.33
   6  -1  -5    6.37    0.39
   6  -1  -5    6.59    0.32
  -6  -1   5    6.26    0.54
  -6  -1   5    5.28    0.41
  -6  -1   5    5.83    0.68
   6  -1  -5    6.01    0.37
   6   1  -4   56.57    2.14
   6   1  -4   58.36    1.75
   6   1  -4   55.39    1.88
   6   1  -4   58.95    1.74
   6   1  -4   60.61    1.73
  -6   1   4   58.81    1.93
   6   1  -4   58.00    1.75
   6   1  -4   58.19    1.69
   6  -1  -4   55.03    1.83
   6  -1  -4   61.19    2.06
  -6  -1   4   54.59    1.96
   6  -1  -4   59.20    1.76
   6  -1  -4   54.35    1.72
   6  -1  -4   57.10    1.77
   6  -1  -4   59.00    1.74
   6  -1  -4   58.14    1.80
   6   1  -3   42.47    1.34
  -6   1   3   43.75    1.44
   6   1  -3   42.58    1.29
   6   1  -3   43.77    1.63
   6  -1  -3   42.88    1.33
  -6  -1   3   43.86    1.45
   6  -1  -3   42.71    1.53
   6   1  -2    1.17    0.30
  -6   1   2    0.78    0.12
   6  -1  -2    0.90    0.21
  -6  -1   2    0.87    0.14
  -6  -1   2    0.92    0.11
   6   1  -1    1.93    0.20
  -6   1   1    1.97    0.21
   6   1  -1    1.87    0.31
   6  -1  -1    1.60    0.23
  -6  -1   1    2.10    0.12
   6  -1  -1    1.75    0.21
  -6  -1   1    1.84    0.22
   6   1   0    0.27    0.22
  -6   1   0    0.05    0.07
   6   1   0    0.14    0.11
  -6  -1   0    0.07    0.08
   6  -1   0    0.02    0.08
  -6  -1   0    0.05    0.07
   6  -1   0   -0.03    0.14
   6   1   1    1.93    0.23
  -6   1  -1    2.08    0.18
   6  -1   1    1.85    0.19
   6  -1   1    1.60    0.32
  -6  -1  -1    1.96    0.21
  -6  -1  -1    2.06    0.19
   6  -1   1    2.09    0.12
  -6   1  -2    0.69    0.15
   6   1   2    0.75    0.21
  -6  -1  -2    0.68    0.17
  -6  -1  -2    1.16    0.16
   6  -1   2    0.63    0.12
  -6   1  -3   43.35    1.28
  -6   1  -3   41.69    1.61
  -6  -1  -3   42.64    1.63
  -6  -1  -3   42.88    1.32
  -6  -1  -3   41.28    1.37
  -6   1  -4   58.03    1.77
  -6   1  -4   58.14    2.26
  -6   1  -4   58.17    1.74
   6   1   4   57.46    1.91
  -6   1  -4   57.29    1.79
  -6   1  -4   55.45    1.72
  -6  -1  -4   57.29    1.82
   6  -1   4   55.47    1.86
  -6  -1  -4   60.14    1.83
   6  -1   4   59.16    1.78
  -6  -1  -4   59.53    1.79
  -6  -1  -4   57.69    1.74
  -6  -1  -4   56.23    2.23
  -6   1  -5    6.25    0.32
  -6   1  -5    6.17    0.36
  -6   1  -5    6.61    0.41
   6   1   5    6.83    0.55
   6   1   5    6.25    0.50
  -6   1  -5    6.38    0.70
  -6   1  -5    5.97    0.39
  -6  -1  -5    6.07    0.43
   6  -1   5    5.71    0.54
   6  -1   5    7.08    0.43
  -6  -1  -5    6.34    0.42
   6  -1   5    6.09    0.42
  -6  -1  -5    6.52    0.39
  -6  -1  -5    6.35    0.66
  -6  -1  -5    6.09    0.35
   6  -1   5    6.19    0.48
  -6   1  -6    0.07    0.17
  -6   1  -6    0.22    0.12
  -6   1  -6    0.21    0.18
  -6   1  -6    0.11    0.17
   6   1   6    0.23    0.21
   6  -1   6   -0.07    0.28
   6  -1   6    0.13    0.26
   6  -1   6    0.40    0.23
  -6  -1  -6    0.11    0.19
  -6  -1  -6   -0.06    0.14
  -6  -1  -6    0.16    0.18
   6  -1   6    0.27    0.22
  -6  -1  -6    0.18    0.18
  -6   1  -7    1.11    0.15
  -6   1  -7    0.45    0.24
  -6   1  -7    0.88    0.19
   6   1   7    1.14    0.27
  -6  -1  -7    1.03    0.25
   6  -1   7    0.66    0.23
  -6  -1  -7    1.01    0.25
   6  -1   7    0.68    0.33
  -6  -1  -7    0.61    0.16
  -6  -1  -7    0.54    0.18
  -6   1  -8    2.12    0.23
  -6   1  -8    1.80    0.29
  -6   1  -8    1.63    0.47
  -6   1  -8    1.42    0.15
   6   1   8    1.58    0.25
  -6  -1  -8    1.56    0.32
   6  -1   8    1.33    0.22
  -6  -1  -8    1.69    0.35
  -6  -1  -8    1.47    0.19
   6   2  -8   37.83    1.25
   6   2  -8   38.61    1.23
   6   2  -8   35.86    1.25
   6   2  -8   39.22    1.18
  -6   2   8   38.33    1.31
  -6  -2   8   38.12    1.23
   6  -2  -8   36.57    1.29
   6  -2  -8   39.54    1.24
   6   2  -7    7.70    0.42
   6   2  -7    8.76    0.37
   6   2  -7    8.68    0.47
  -6   2   7    9.18    0.59
   6   2  -7    8.22    0.45
   6  -2  -7    8.68    0.57
   6  -2  -7    7.88    0.43
   6  -2  -7    8.18    0.51
   6  -2  -7    7.39    0.53
  -6  -2   7    8.10    0.44
   6  -2  -7    8.54    0.43
   6   2  -6    0.81    0.16
   6   2  -6    0.94    0.12
   6   2  -6    0.85    0.15
   6   2  -6    1.48    0.16
   6   2  -6    1.40    0.25
   6  -2  -6    1.15    0.23
   6  -2  -6    1.38    0.74
   6  -2  -6    1.07    0.19
  -6  -2   6    1.14    0.36
   6  -2  -6    1.54    0.22
   6  -2  -6    1.46    0.21
   6  -2  -6    1.01    0.23
  -6  -2   6    1.26    0.24
   6   2  -5    4.58    0.28
   6   2  -5    3.88    0.27
   6   2  -5    4.71    0.48
   6   2  -5    3.90    0.25
  -6   2   5    4.29    0.48
  -6   2   5    3.83    0.70
   6   2  -5    3.90    0.22
   6   2  -5    3.86    0.98
   6  -2  -5    4.51    0.36
  -6  -2   5    4.85    0.49
   6  -2  -5    4.37    0.32
   6  -2  -5    3.71    0.53
  -6  -2   5    4.70    0.42
   6  -2  -5    4.33    0.35
   6  -2  -5    4.23    0.53
   6  -2  -5    3.71    0.35
   6  -2  -5    4.55    0.33
  -6   2   4   18.69    0.88
   6   2  -4   17.68    1.47
   6   2  -4   19.45    0.65
  -6   2   4   18.63    0.78
   6   2  -4   18.33    0.69
   6   2  -4   18.46    0.91
   6   2  -4   18.12    0.70
   6   2  -4   17.51    0.62
   6  -2  -4   19.35    0.76
   6  -2  -4   19.33    0.69
   6  -2  -4   18.79    0.73
  -6  -2   4   18.59    0.72
   6  -2  -4   19.73    0.93
  -6  -2   4   20.88    1.17
  -6  -2   4   19.79    0.99
   6  -2  -4   18.78    0.76
  -6  -2   4   23.64    1.18
   6   2  -3    8.16    0.43
   6   2  -3    8.82    0.73
  -6   2   3    9.19    0.48
   6   2  -3    8.74    0.36
  -6  -2   3    9.13    0.39
   6  -2  -3   10.11    0.56
  -6  -2   3    8.88    0.50
  -6   2   2  266.18    7.60
   6   2  -2  255.54    7.77
   6  -2  -2  266.33    7.64
  -6  -2   2  267.18    7.72
  -6  -2   2  268.22    7.63
  -6  -2   2  265.40    7.49
  -6   2   1   11.87    0.47
   6   2  -1   12.21    0.71
  -6  -2   1   11.89    0.40
  -6  -2   1   12.36    0.52
   6  -2  -1   12.00    0.51
   6   2   0   38.23    1.26
   6   2   0   36.89    1.39
  -6   2   0   38.12    1.18
   6  -2   0   38.58    1.11
   6  -2   0   37.86    1.22
  -6  -2   0   38.77    1.19
  -6  -2   0   38.94    1.10
   6  -2   0   36.22    1.16
  -6  -2   0   38.09    1.26
  -6   2  -1   12.07    0.52
  -6   2  -1   11.80    0.44
   6  -2   1   12.85    0.43
   6  -2   1   11.86    0.41
  -6  -2  -1   11.89    0.50
  -6  -2  -1   11.91    0.50
   6  -2   1   11.68    0.52
  -6   2  -2  265.38    7.59
   6  -2   2  270.37    7.36
   6  -2   2  262.78    7.40
  -6  -2  -2  267.31    7.63
  -6  -2  -2  246.35    7.44
   6  -2   2  255.16    7.54
  -6   2  -3    8.65    0.63
  -6   2  -3    9.06    0.35
  -6  -2  -3    9.15    0.66
   6  -2   3    9.21    0.40
  -6  -2  -3    8.95    0.50
  -6  -2  -3    8.91    0.43
  -6   2  -4   18.50    1.18
   6   2   4   18.30    0.90
  -6   2  -4   18.20    0.65
   6   2   4   18.78    0.80
  -6   2  -4   18.91    0.75
  -6   2  -4   18.65    0.65
  -6   2  -4   18.86    0.68
  -6  -2  -4   20.38    0.80
   6  -2   4   19.83    0.72
  -6  -2  -4   19.27    0.93
   6  -2   4   18.95    0.73
  -6  -2  -4   20.08    0.74
   6  -2   4   17.99    0.79
  -6  -2  -4   18.97    0.79
  -6  -2  -4   18.33    0.77
  -6   2  -5    4.04    0.28
   6   2   5    4.05    0.51
   6   2   5    4.65    0.49
  -6   2  -5    3.95    0.32
  -6   2  -5    4.38    0.37
  -6   2  -5    4.33    0.28
  -6  -2  -5    3.77    0.31
  -6  -2  -5    4.77    0.42
  -6  -2  -5    4.37    0.35
   6  -2   5    4.51    0.35
   6  -2   5    4.13    0.37
  -6  -2  -5    4.05    0.39
   6  -2   5    4.61    0.50
   6  -2   5    4.36    0.39
   6  -2   5    4.82    0.43
  -6   2  -6    1.05    0.22
  -6   2  -6    1.75    0.23
  -6   2  -6    0.95    0.15
   6   2   6    1.51    0.33
  -6   2  -6    1.02    0.21
  -6  -2  -6    0.82    0.21
   6  -2   6    1.37    0.28
   6  -2   6    0.93    0.26
   6  -2   6    1.39    0.32
  -6  -2  -6    1.20    0.24
  -6  -2  -6    0.68    0.20
   6  -2   6    1.65    0.23
  -6  -2  -6    1.10    0.18
   6   2   7    8.62    0.58
  -6   2  -7    8.14    0.36
  -6   2  -7    7.97    0.49
  -6   2  -7    8.23    0.49
  -6   2  -7    8.45    0.45
  -6  -2  -7    8.83    0.47
   6  -2   7    8.32    0.52
  -6  -2  -7    8.38    0.55
   6  -2   7    8.14    0.51
   6  -2   7    8.55    0.52
  -6  -2  -7    8.14    0.57
  -6   2  -8   39.23    1.25
  -6   2  -8   38.52    1.16
   6   2   8   39.01    1.34
  -6   2  -8   38.19    1.30
   6  -2   8   40.36    1.30
  -6  -2  -8   36.30    1.36
  -6  -2  -8   39.29    1.24
  -6  -2  -8   38.19    1.34
  -6   3   8   13.84    0.79
   6   3  -8   13.84    0.49
   6   3  -8   13.76    0.56
  -6  -3   8   14.27    0.54
   6  -3  -8   13.57    0.54
   6  -3  -8   11.25    1.01
   6   3  -7    4.10    0.22
   6   3  -7    4.44    0.30
   6   3  -7    3.92    0.24
   6   3  -7    4.21    0.30
   6   3  -7    3.79    0.36
  -6   3   7    4.02    0.48
   6  -3  -7    4.01    0.50
  -6  -3   7    3.97    0.30
   6  -3  -7    5.49    0.51
   6  -3  -7    3.89    0.44
   6  -3  -7    3.92    0.31
   6   3  -6    3.83    0.41
  -6   3   6    3.59    0.47
   6   3  -6    3.58    0.28
   6   3  -6    3.19    0.26
   6   3  -6    3.49    0.23
   6   3  -6    3.06    0.19
   6  -3  -6    3.17    0.30
   6  -3  -6    3.17    0.60
  -6  -3   6    3.55    0.36
   6  -3  -6    3.30    0.43
   6  -3  -6    2.93    0.30
   6  -3  -6    3.55    0.41
   6  -3  -6    3.12    0.40
  -6  -3   6    3.02    0.45
   6   3  -5    0.03    0.11
   6   3  -5    0.07    0.10
   6   3  -5    0.00    0.12
   6   3  -5    0.10    0.09
   6   3  -5    0.08    0.32
   6  -3  -5   -0.92    0.35
  -6  -3   5    0.05    0.19
   6  -3  -5   -0.07    0.33
  -6  -3   5    0.23    0.21
  -6  -3   5   -0.02    0.23
   6  -3  -5    0.00    0.22
   6  -3  -5    0.08    0.15
   6  -3  -5    0.22    0.16
   6  -3  -5    0.11    0.27
   6  -3  -5   -0.14    0.18
   6   3  -4   18.99    1.00
   6   3  -4   20.86    0.67
  -6   3   4   19.72    0.96
   6   3  -4   20.89    0.70
   6   3  -4   20.21    0.76
   6   3  -4   16.97    1.54
  -6  -3   4   19.27    0.92
   6  -3  -4   19.99    0.75
   6  -3  -4   20.00    0.90
   6  -3  -4   20.76    0.76
   6  -3  -4   22.07    0.82
   6  -3  -4   20.43    0.76
  -6  -3   4   19.73    0.86
   6  -3  -4   21.40    0.95
  -6  -3   4   19.50    0.77
   6   3  -3   19.07    1.21
  -6   3   3   18.76    0.77
  -6  -3   3   19.01    0.65
   6  -3  -3   14.84    0.74
   6  -3  -3   15.48    0.64
   6  -3  -3   19.69    0.79
  -6  -3   3   18.63    0.81
  -6   3   2    5.95    0.35
   6   3  -2    6.85    0.70
  -6  -3   2    6.10    0.40
  -6  -3   2    5.79    0.28
   6  -3  -2    6.48    0.38
  -6  -3   2    4.88    0.61
   6  -3  -2    5.57    0.37
   6   3  -1    5.48    0.69
  -6   3   1    6.36    0.32
  -6  -3   1    6.32    0.38
  -6  -3   1    5.90    0.26
  -6  -3   1    6.43    0.38
  -6   3   0    0.00    0.07
   6   3   0   -0.09    0.34
  -6  -3   0    0.05    0.07
   6  -3   0    0.06    0.12
  -6  -3   0    0.17    0.11
  -6  -3   0   -0.16    0.07
   6  -3   0    0.02    0.09
   6  -3   0   -0.09    0.06
  -6   3  -1    5.94    0.28
  -6   3  -1    6.18    0.35
   6  -3   1    6.19    0.35
  -6  -3  -1    5.73    0.35
   6  -3   1    6.02    0.27
   6  -3   1    6.23    0.30
  -6   3  -2    6.23    0.42
  -6   3  -2    5.78    0.27
  -6  -3  -2    5.90    0.46
  -6  -3  -2    6.33    0.37
   6  -3   2    6.27    0.46
  -6  -3  -2    5.71    0.49
   6  -3   2    5.96    0.29
  -6   3  -3   20.69    0.99
  -6   3  -3   17.84    0.61
  -6   3  -3   17.23    0.65
  -6  -3  -3   18.51    0.73
  -6  -3  -3   19.44    0.98
  -6  -3  -3   17.89    0.77
   6  -3   3   19.44    0.69
  -6   3  -4   18.59    1.26
  -6   3  -4   19.83    0.80
  -6   3  -4   20.24    0.71
  -6   3  -4   21.36    0.69
  -6   3  -4   20.10    0.68
   6  -3   4   19.58    0.79
  -6  -3  -4   19.30    0.73
  -6  -3  -4   20.04    1.18
   6  -3   4   19.33    0.82
   6  -3   4   19.11    0.74
   6  -3   4   21.19    0.75
  -6  -3  -4   21.94    0.87
  -6  -3  -4   21.58    0.81
   6  -3   4   20.04    0.81
  -6  -3  -4   19.46    0.82
  -6   3  -5   -0.15    0.21
  -6   3  -5   -0.02    0.15
  -6   3  -5    0.04    0.14
  -6  -3  -5    0.00    0.17
  -6  -3  -5    0.17    0.22
  -6  -3  -5    0.33    0.22
   6  -3   5    0.02    0.22
   6  -3   5    0.07    0.21
   6  -3   5    0.59    0.23
  -6  -3  -5    0.17    0.20
  -6   3  -6    4.13    0.34
   6   3   6    3.40    0.41
  -6   3  -6    3.29    0.24
  -6   3  -6    3.29    0.33
  -6  -3  -6    3.26    0.36
   6  -3   6    3.92    0.40
  -6  -3  -6    3.31    0.41
   6  -3   6    3.49    0.33
   6  -3   6    2.83    0.41
   6  -3   6    3.50    0.38
   6  -3   6    3.50    0.37
  -6  -3  -6    3.37    0.45
  -6   3  -7    4.18    0.37
  -6   3  -7    3.82    0.32
  -6   3  -7    4.36    0.25
   6   3   7    4.21    0.50
  -6  -3  -7    4.04    0.35
  -6  -3  -7    3.97    0.44
  -6  -3  -7    4.26    0.42
   6  -3   7    3.85    0.37
   6  -3   7    4.36    0.40
   6  -3   7    3.65    0.37
  -6   3  -8   13.93    0.54
  -6   3  -8   13.69    0.47
   6   3   8   14.17    0.66
  -6   3  -8   12.28    0.73
   6  -3   8   14.12    0.57
  -6  -3  -8   13.31    0.54
  -6  -3  -8   13.68    0.66
   6   4  -8    3.53    0.21
   6   4  -8    3.94    0.28
  -6  -4   8    3.48    0.24
   6  -4  -8    3.35    0.25
   6   4  -7    3.37    0.19
   6   4  -7    3.66    0.32
   6   4  -7    4.17    0.52
   6   4  -7    3.53    0.22
   6   4  -7    3.26    0.27
  -6  -4   7    4.51    0.30
   6  -4  -7    4.64    0.31
   6  -4  -7    4.35    0.58
   6  -4  -7    3.55    0.38
   6  -4  -7    3.10    0.39
   6   4  -6   26.56    0.92
   6   4  -6   26.89    0.87
   6   4  -6   26.63    0.83
   6   4  -6   28.31    1.33
   6   4  -6   25.30    0.90
  -6  -4   6   23.58    1.18
   6  -4  -6   26.01    1.05
  -6  -4   6   26.69    1.00
   6  -4  -6   25.31    1.06
   6  -4  -6   26.36    1.39
   6  -4  -6   26.12    1.06
   6  -4  -6   27.74    0.94
   6  -4  -6   26.07    0.94
   6   4  -5   -0.01    0.09
   6   4  -5    0.03    0.10
   6   4  -5   -0.04    0.12
   6  -4  -5    0.08    0.14
  -6  -4   5    0.44    0.27
   6  -4  -5    0.10    0.15
   6  -4  -5    0.20    0.25
   6  -4  -5    0.23    0.27
   6  -4  -5   -0.03    0.28
   6  -4  -5    0.10    0.33
  -6  -4   5    0.23    0.21
  -6  -4   5    0.03    0.20
  -6   4   4   10.93    0.81
   6   4  -4    9.90    0.55
   6   4  -4    8.33    0.94
   6   4  -4   10.28    0.43
   6  -4  -4   10.43    0.62
   6  -4  -4    9.86    0.48
   6  -4  -4    9.98    0.58
  -6  -4   4   10.84    0.54
   6  -4  -4    9.43    0.54
  -6  -4   4   10.64    0.62
  -6  -4   4   11.37    0.67
   6  -4  -4    9.29    0.63
   6  -4  -4   10.17    0.47
   6  -4  -4   11.03    0.95
  -6   4   3   37.26    1.35
   6   4  -3   37.81    1.25
  -6  -4   3   38.50    1.43
  -6  -4   3   38.09    1.39
   6  -4  -3   37.20    1.25
  -6  -4   3   37.15    1.41
   6  -4  -3   36.82    1.24
  -6  -4   3   37.94    1.23
   6  -4  -3   39.28    1.32
   6   4  -2    2.31    0.26
   6   4  -2    1.88    0.77
  -6   4   2    2.13    0.27
  -6  -4   2    2.13    0.29
   6  -4  -2    2.37    0.28
  -6  -4   2    1.84    0.38
   6  -4  -2    1.72    0.23
  -6  -4   2    2.11    0.21
   6   4  -1    0.72    0.21
   6   4  -1    0.30    0.63
  -6   4   1    0.51    0.12
  -6  -4   1    0.62    0.18
  -6  -4   1    0.54    0.11
   6  -4  -1    0.75    0.11
  -6   4   0  247.04    6.83
   6   4   0  235.32    7.16
   6   4   0  222.45    6.84
   6  -4   0  244.21    6.78
  -6  -4   0  245.90    6.78
  -6   4  -1    0.50    0.11
  -6   4  -1    0.58    0.15
   6  -4   1    0.39    0.10
  -6  -4  -1    0.68    0.18
  -6   4  -2    1.54    0.24
  -6   4  -2    1.83    0.20
  -6  -4  -2    1.46    0.22
   6  -4   2    2.54    0.29
   6  -4   2    2.24    0.21
  -6  -4  -2    1.77    0.29
  -6  -4  -2    1.73    0.29
  -6   4  -3   37.39    1.13
  -6   4  -3   34.90    1.53
   6  -4   3   36.11    1.20
  -6  -4  -3   37.30    1.28
  -6  -4  -3   38.67    1.28
   6  -4   3   38.56    1.23
  -6  -4  -3   36.90    1.32
  -6  -4  -3   37.97    1.50
  -6  -4  -3   39.18    1.50
   6  -4   3   35.66    1.24
   6  -4   3   33.32    1.16
   6  -4   3   37.49    1.41
  -6   4  -4   10.41    0.50
  -6   4  -4   10.70    0.49
  -6   4  -4    9.39    0.63
  -6   4  -4   10.15    0.41
  -6   4  -4    8.56    1.07
   6   4   4   10.17    0.91
  -6  -4  -4   10.45    0.61
   6  -4   4   10.29    0.48
  -6  -4  -4   10.99    0.57
   6  -4   4    9.72    0.82
   6  -4   4   10.51    0.54
  -6  -4  -4    9.95    0.55
  -6  -4  -4   11.37    0.66
   6  -4   4    9.60    0.45
   6  -4   4   10.13    0.59
  -6  -4  -4   10.45    0.59
   6  -4   4   10.19    0.55
  -6  -4  -4    8.38    0.98
   6   4   5    0.41    0.37
  -6   4  -5    0.09    0.17
  -6   4  -5    0.06    0.22
  -6   4  -5    0.29    0.14
  -6   4  -5    0.02    0.12
   6  -4   5    0.09    0.20
   6  -4   5   -0.17    0.14
  -6  -4  -5    0.12    0.19
   6  -4   5   -0.02    0.23
  -6  -4  -5    0.03    0.22
   6  -4   5    0.27    0.17
  -6  -4  -5   -0.08    0.22
   6  -4   5    0.50    0.26
   6   4   6   26.12    1.20
  -6   4  -6   25.99    0.93
  -6   4  -6   25.02    0.94
  -6   4  -6   26.61    0.86
  -6   4  -6   27.04    1.00
   6  -4   6   27.83    1.02
   6  -4   6   27.30    0.93
  -6  -4  -6   25.50    1.10
  -6  -4  -6   26.74    1.08
   6  -4   6   25.55    1.16
  -6  -4  -6   26.20    1.10
   6  -4   6   26.17    0.98
  -6   4  -7    4.14    0.31
  -6   4  -7    3.53    0.23
  -6   4  -7    3.74    0.43
   6   4   7    4.54    0.52
  -6   4  -7    2.82    0.36
  -6  -4  -7    3.24    0.60
  -6  -4  -7    3.66    0.35
   6  -4   7    4.09    0.33
   6  -4   7    3.94    0.35
  -6  -4  -7    3.52    0.42
  -6   4  -8    3.66    0.26
  -6   4  -8    3.85    0.20
   6   4   8    3.05    0.46
   6  -4   8    2.64    0.31
  -6  -4  -8    3.84    0.39
   6  -4   8    3.63    0.32
   6  -4   8    3.51    0.27
   6   5  -8    0.12    0.08
   6   5  -8   -0.10    0.18
  -6  -5   8    0.04    0.10
   6   5  -7    8.04    0.34
   6   5  -7    7.88    0.38
   6   5  -7    8.33    0.31
   6   5  -7    8.19    0.59
   6   5  -7    7.72    0.39
   6  -5  -7    7.74    0.98
   6  -5  -7    8.08    0.58
  -6  -5   7    7.94    0.39
   6  -5  -7    7.76    0.40
   6   5  -6    6.81    0.59
   6   5  -6    7.39    0.34
   6   5  -6    7.77    0.38
   6   5  -6    7.63    0.30
   6   5  -6    7.51    0.37
   6  -5  -6    7.18    0.63
  -6  -5   6    5.66    0.65
   6  -5  -6    7.73    0.51
  -6  -5   6    6.87    0.43
   6  -5  -6    6.37    0.49
   6  -5  -6    6.54    0.40
   6  -5  -6    7.44    0.39
  -6  -5   6    7.50    0.40
   6  -5  -6    7.41    0.63
   6  -5  -6    6.94    0.90
   6   5  -5    4.71    0.30
   6   5  -5    3.96    0.27
   6   5  -5    4.11    0.54
   6   5  -5    3.76    0.24
   6  -5  -5    4.93    0.46
  -6  -5   5    5.22    0.44
   6  -5  -5    5.25    0.34
   6  -5  -5    3.84    0.49
  -6  -5   5    5.33    0.46
   6  -5  -5    4.16    0.55
   6  -5  -5    3.94    0.54
   6  -5  -5    4.65    0.34
   6  -5  -5    4.41    0.44
   6   5  -4    0.73    0.14
   6  -5  -4    0.76    0.28
   6  -5  -4    0.72    0.33
   6  -5  -4    0.61    0.25
  -6  -5   4    0.80    0.23
   6  -5  -4   -0.26    0.30
   6  -5  -4    0.87    0.23
   6  -5  -4    1.36    0.36
   6  -5  -4    0.91    0.19
  -6  -5   4    0.94    0.26
  -6  -5   4    0.66    0.27
  -6  -5   4    0.83    0.29
   6  -5  -4    0.67    0.17
  -6   5   3    0.23    0.24
   6   5  -3    0.25    0.25
   6  -5  -3    0.18    0.40
   6  -5  -3    0.70    0.19
  -6  -5   3    0.65    0.18
  -6  -5   3    0.57    0.30
   6  -5  -3    0.43    0.20
   6  -5  -3    0.59    0.19
  -6  -5   3    0.37    0.27
   6  -5  -3    0.63    0.31
   6  -5  -3    0.55    0.26
  -6  -5   3    0.56    0.31
   6  -5  -3    0.85    0.27
   6   5  -2    4.41    0.39
  -6   5   2    3.98    0.37
   6  -5  -2    4.32    0.28
  -6  -5   2    3.75    0.27
  -6   5   1   21.41    0.79
   6   5  -1   19.14    0.78
  -6  -5   1   21.29    0.72
   6  -5  -1   20.53    0.71
  -6   5   0    0.04    0.15
  -6   5   0    0.07    0.12
   6  -5   0   -0.06    0.08
  -6  -5   0   -0.17    0.08
  -6   5  -1   20.38    0.72
  -6   5  -1   21.22    0.85
   6  -5   1   21.10    0.73
  -6   5  -2    4.19    0.26
  -6   5  -2    3.82    0.48
   6  -5   2    3.64    0.28
  -6  -5  -2    3.33    0.47
  -6   5  -3    0.23    0.41
  -6   5  -3    0.71    0.14
  -6  -5  -3    0.47    0.22
   6  -5   3    0.50    0.26
   6  -5   3    0.64    0.23
   6  -5   3    0.75    0.18
  -6  -5  -3   -0.13    0.33
   6  -5   3    0.46    0.16
  -6  -5  -3    0.52    0.19
  -6  -5  -3    0.29    0.41
   6  -5   3    0.85    0.18
  -6  -5  -3    0.91    0.25
  -6   5  -4    2.13    0.78
  -6   5  -4    0.99    0.18
   6   5   4    0.48    0.56
  -6   5  -4    1.69    0.36
  -6   5  -4    0.78    0.23
   6  -5   4    0.95    0.24
  -6  -5  -4    0.54    0.21
   6  -5   4    1.50    0.38
  -6  -5  -4    1.05    0.48
   6  -5   4    0.84    0.16
   6  -5   4    0.97    0.24
   6  -5   4    0.82    0.30
   6  -5   4    0.62    0.17
  -6  -5  -4    1.04    0.32
  -6  -5  -4    1.92    0.74
  -6  -5  -4    1.36    0.25
   6  -5   4   -0.23    0.60
   6  -5   4    0.64    0.61
  -6  -5  -4    1.04    0.28
  -6   5  -5    4.40    0.28
  -6   5  -5    3.89    0.30
  -6   5  -5    4.68    0.44
  -6   5  -5    4.18    0.33
   6   5   5    4.59    0.59
  -6  -5  -5    5.37    0.49
   6  -5   5    4.97    0.34
   6  -5   5    4.63    0.31
  -6  -5  -5    4.33    0.48
   6  -5   5    4.33    0.38
   6  -5   5    4.21    0.44
   6  -5   5    4.73    0.61
   6  -5   5    5.15    0.56
  -6  -5  -5    4.48    0.48
  -6  -5  -5    3.34    0.42
  -6   5  -6    7.32    0.43
  -6   5  -6    7.25    0.43
  -6   5  -6    7.61    0.34
  -6   5  -6    7.16    0.42
   6   5   6    7.08    0.74
   6  -5   6    6.38    0.47
   6  -5   6    7.33    0.40
  -6  -5  -6    7.67    0.54
  -6  -5  -6    7.21    0.56
  -6  -5  -6    6.35    0.53
   6  -5   6    6.64    0.38
   6  -5   6    7.35    0.44
  -6  -5  -6    7.07    0.50
   6  -5   6    6.15    0.79
  -6   5  -7    7.03    0.63
  -6   5  -7    8.19    0.33
   6   5   7    7.98    0.64
   6  -5   7    7.66    0.44
   6  -5   7    7.87    0.40
  -6  -5  -7    8.19    0.54
  -6  -5  -7    7.62    0.57
  -6  -5  -7    7.34    0.47
   6  -5   7    7.76    0.41
  -6   5  -8    0.09    0.08
  -6   5  -8    0.28    0.14
   6   5   8   -0.31    0.30
   6  -5   8    0.17    0.14
   6  -5   8    0.16    0.19
   6   6  -7    4.66    0.27
   6   6  -7    4.38    0.22
   6   6  -7    4.13    0.28
   6   6  -7    4.41    0.19
  -6  -6   7    3.95    0.26
   6  -6  -7    4.03    0.38
   6   6  -6    5.17    0.23
   6   6  -6    5.49    0.36
   6   6  -6    4.37    0.26
   6   6  -6    5.31    0.30
   6  -6  -6    4.30    0.95
   6  -6  -6    4.78    0.31
   6  -6  -6    4.06    0.39
   6  -6  -6    5.01    0.45
  -6  -6   6    5.35    0.33
   6  -6  -6    4.68    0.51
   6  -6  -6    4.54    0.34
  -6  -6   6    4.61    0.33
   6   6  -5   -0.13    0.09
   6   6  -5    0.06    0.13
   6   6  -5   -0.03    0.15
  -6  -6   5    0.37    0.37
  -6  -6   5   -0.19    0.20
   6  -6  -5   -0.28    0.21
   6  -6  -5    0.23    0.18
   6  -6  -5    0.89    0.41
   6  -6  -5   -0.12    0.22
   6  -6  -5   -0.06    0.13
  -6  -6   5    0.02    0.17
  -6  -6   4   37.04    1.30
   6  -6  -4   35.38    1.17
   6  -6  -4   36.83    1.38
   6  -6  -4   34.39    1.40
  -6  -6   4   34.66    1.26
  -6  -6   4   37.40    1.37
   6  -6  -4   36.48    1.28
   6  -6  -4   35.86    1.28
   6  -6  -4   35.31    1.25
   6  -6  -4   35.39    1.19
   6  -6  -4   36.99    1.35
  -6  -6   4   35.90    1.31
  -6  -6   4   34.36    1.32
  -6   6   3    0.40    0.33
   6   6  -3    0.06    0.30
  -6  -6   3    0.42    0.25
   6  -6  -3   -0.03    0.33
   6  -6  -3    0.00    0.23
  -6  -6   3    0.23    0.19
  -6  -6   3    0.00    0.29
  -6  -6   3    0.36    0.29
   6  -6  -3    0.38    0.19
   6  -6  -3    0.11    0.22
   6  -6  -3    0.41    0.22
  -6  -6   3    0.30    0.26
   6   6  -2    2.36    0.29
  -6   6   2    2.37    0.32
   6  -6  -2    2.51    0.27
  -6  -6   2    2.31    0.27
   6  -6  -2    2.88    0.32
  -6  -6   2    2.70    0.41
  -6  -6   2    2.35    0.32
   6  -6  -2    2.78    0.33
  -6  -6   2    2.64    0.36
  -6   6   1   11.20    0.84
   6   6  -1    9.99    0.53
  -6  -6   1   10.90    0.46
  -6  -6   1   10.80    0.76
   6  -6  -1   10.47    0.60
   6  -6  -1    9.90    0.65
   6  -6  -1   10.44    0.46
   6  -6  -1   10.42    0.63
  -6  -6   1   10.84    0.67
  -6   6   0   64.19    1.99
  -6   6   0   63.06    2.07
  -6  -6   0   64.37    1.94
   6  -6   0   64.29    1.95
  -6   6  -1   10.15    0.63
   6  -6   1   10.65    0.46
   6  -6   1    9.42    0.57
   6  -6   1    9.55    0.45
  -6   6  -2    3.09    0.61
   6  -6   2    2.53    0.26
   6  -6   2    2.66    0.29
   6  -6   2    2.70    0.28
   6  -6   2    2.81    0.27
  -6  -6  -2    2.73    0.33
  -6   6  -3    1.23    0.68
  -6   6  -3    0.43    0.15
   6  -6   3    0.82    0.28
   6  -6   3    0.19    0.12
  -6  -6  -3    1.16    0.41
   6  -6   3    0.29    0.14
   6  -6   3    0.20    0.18
  -6  -6  -3    0.73    0.25
   6  -6   3    0.09    0.32
   6  -6   3    0.30    0.20
  -6   6  -4   36.07    1.17
  -6   6  -4   36.35    1.14
   6   6   4   35.84    1.75
  -6  -6  -4   37.20    1.39
   6  -6   4   35.24    1.29
   6  -6   4   36.10    1.27
  -6  -6  -4   34.59    1.40
   6  -6   4   35.85    1.20
   6  -6   4   36.48    1.17
  -6  -6  -4   37.27    1.28
   6  -6   4   35.50    1.32
  -6  -6  -4   36.68    1.42
  -6   6  -5    0.21    0.13
  -6   6  -5    0.00    0.22
   6   6   5    0.10    0.55
  -6   6  -5   -0.28    0.27
  -6   6  -5    0.14    0.18
   6  -6   5   -0.01    0.29
  -6  -6  -5    0.06    0.42
   6  -6   5   -0.65    0.30
   6  -6   5    0.15    0.13
  -6  -6  -5    0.00    0.22
  -6  -6  -5   -0.39    0.32
   6  -6   5    0.15    0.13
   6  -6   5   -0.33    0.33
   6  -6   5    0.05    0.18
   6   6   6    4.46    0.63
  -6   6  -6    5.12    0.27
  -6   6  -6    4.26    0.40
  -6   6  -6    6.12    0.41
  -6   6  -6    5.85    0.47
  -6  -6  -6    4.98    0.50
  -6  -6  -6    5.97    0.57
   6  -6   6    5.55    0.43
   6  -6   6    4.74    0.32
   6  -6   6    3.65    0.45
   6  -6   6    4.58    0.35
   6  -6   6    4.89    0.31
  -6  -6  -6    3.73    0.49
  -6   6  -7    4.32    0.23
  -6   6  -7    4.77    0.33
   6   6   7    3.60    0.53
  -6   6  -7    4.27    0.53
   6  -6   7    4.11    0.34
   6  -6   7    4.38    0.29
   6  -6   7    4.32    0.29
   6   7  -7    1.42    0.18
   6   7  -7    1.54    0.11
   6   7  -7    1.17    0.13
   6  -7  -7    1.16    0.18
  -6  -7   7    1.44    0.18
   6   7  -6    2.39    0.22
   6   7  -6    2.70    0.16
   6   7  -6    2.89    0.19
  -6  -7   6    3.11    0.30
  -6  -7   6    2.83    0.24
  -6  -7   6    2.63    0.24
   6  -7  -6    2.52    0.30
   6  -7  -6    3.00    0.32
   6  -7  -6    2.43    0.23
   6  -7  -6    2.36    0.30
   6   7  -5    0.43    0.13
   6   7  -5    0.36    0.10
   6   7  -5    0.34    0.14
   6  -7  -5    0.24    0.19
  -6  -7   5   -0.73    0.83
  -6  -7   5    0.29    0.17
  -6  -7   5   -0.08    0.20
   6  -7  -5    0.37    0.20
   6  -7  -5    0.53    0.23
   6  -7  -5    0.31    0.15
   6  -7  -4   23.38    0.93
   6  -7  -4   23.82    0.98
   6  -7  -4   24.42    0.87
  -6  -7   4   23.86    1.03
  -6  -7   4   23.69    0.97
  -6  -7   4   22.84    0.91
   6  -7  -4   23.46    0.86
  -6  -7   4   24.12    0.96
  -6  -7   4   23.81    1.06
   6   7  -3    2.07    0.38
   6  -7  -3    2.06    0.32
  -6  -7   3    1.70    0.34
  -6  -7   3    1.63    0.32
   6  -7  -3    1.27    0.27
   6  -7  -3    1.20    0.38
  -6  -7   3    1.40    0.29
   6  -7  -3    1.80    0.27
  -6  -7   3    1.63    0.28
   6  -7  -3    1.33    0.28
  -6   7   2   30.55    1.28
   6   7  -2   29.84    1.08
  -6  -7   2   29.74    1.06
   6  -7  -2   28.07    1.08
   6  -7  -2   29.79    1.10
  -6  -7   2   29.18    1.09
   6  -7  -2   30.36    1.14
  -6  -7   2   30.47    1.17
  -6  -7   2   29.17    1.20
   6  -7  -2   30.45    1.15
   6  -7  -2   29.01    1.04
  -6   7   1   35.79    1.34
  -6   7   1   35.87    1.40
   6   7  -1   36.11    1.26
  -6  -7   1   34.71    1.29
  -6  -7   1   36.93    1.21
   6  -7  -1   36.51    1.27
  -6  -7   1   34.29    1.32
   6  -7  -1   35.57    1.32
   6  -7  -1   40.17    1.36
  -6  -7   1   36.20    1.40
   6  -7  -1   36.57    1.25
   6  -7  -1   36.18    1.32
  -6   7   0    0.18    0.27
   6   7   0    0.13    0.18
  -6   7   0   -0.11    0.30
  -6  -7   0    0.12    0.35
  -6  -7   0    0.08    0.13
  -6  -7   0   -0.03    0.30
   6  -7   0   -0.31    0.27
   6  -7   0    0.20    0.31
   6  -7   0   -0.23    0.22
   6  -7   0   -0.03    0.18
   6  -7   0    0.27    0.24
  -6  -7   0   -0.39    0.32
   6  -7   0    0.02    0.12
  -6   7  -1   35.00    1.43
  -6   7  -1   37.26    1.36
   6  -7   1   35.38    1.22
  -6  -7  -1   35.34    1.34
  -6  -7  -1   34.73    1.40
   6  -7   1   33.82    1.25
  -6  -7  -1   34.68    1.31
  -6  -7  -1   36.15    1.32
   6  -7   1   36.95    1.34
   6  -7   1   36.00    1.19
   6  -7   1   34.61    1.13
   6  -7   1   34.63    1.53
   6  -7   1   37.02    1.21
   6  -7   1   35.03    1.43
  -6   7  -2   27.95    1.54
   6  -7   2   29.44    1.14
   6  -7   2   29.75    1.17
  -6  -7  -2   29.73    1.10
   6  -7   2   29.16    1.03
   6  -7   2   29.55    0.98
   6  -7   2   29.47    1.11
  -6  -7  -2   30.76    1.22
   6  -7   2   30.52    1.07
   6  -7   2   29.83    1.07
  -6  -7  -2   28.57    1.21
   6  -7   2   32.47    1.42
  -6   7  -3    2.06    0.22
   6  -7   3    1.82    0.26
   6  -7   3    1.99    0.29
  -6  -7  -3    1.39    0.43
   6  -7   3    1.93    0.21
  -6  -7  -3    1.97    0.36
   6  -7   3    1.45    0.21
  -6  -7  -3    2.45    0.48
   6  -7   3    1.57    0.52
   6  -7   3    1.48    0.32
  -6   7  -4   22.58    0.88
  -6   7  -4   23.96    0.82
   6  -7   4   22.80    0.97
   6  -7   4   25.56    1.07
  -6  -7  -4   24.39    0.93
   6  -7   4   23.02    0.97
  -6  -7  -4   22.84    1.06
   6  -7   4   23.50    0.82
   6  -7   4   23.00    0.92
   6  -7   4   24.68    0.86
  -6   7  -5    0.28    0.14
  -6   7  -5    0.54    0.36
   6   7   5    0.79    0.86
  -6   7  -5    0.28    0.21
  -6   7  -5    0.53    0.21
   6  -7   5    0.32    0.13
   6  -7   5    0.26    0.18
   6  -7   5    0.71    0.25
   6  -7   5    0.64    0.30
  -6  -7  -5    0.77    0.39
   6  -7   5    0.35    0.14
   6  -7   5    0.22    0.66
  -6   7  -6    2.66    0.31
  -6   7  -6    2.70    0.20
  -6   7  -6    2.56    0.29
   6   7   6    3.45    0.74
   6  -7   6    2.60    0.28
   6  -7   6    1.97    0.27
   6  -7   6    2.99    0.24
   6  -7   6    2.62    0.24
  -6   7  -7    1.30    0.24
  -6   7  -7    1.40    0.15
   6  -7   7    1.16    0.15
   6  -7   7    1.08    0.20
   6  -7   7    1.07    0.16
   6   8  -7    0.34    0.08
   6   8  -7    0.18    0.14
   6   8  -7    0.30    0.06
   6  -8  -7    0.41    0.13
  -6  -8   7    0.47    0.12
   6   8  -6    1.55    0.20
   6   8  -6    1.57    0.18
   6   8  -6    1.38    0.15
   6   8  -6    1.32    0.12
  -6  -8   6    1.49    0.16
   6  -8  -6    1.38    0.23
  -6  -8   6    1.27    0.15
   6  -8  -6    1.35    0.19
   6  -8  -6    1.27    0.24
   6   8  -5   28.35    0.87
   6   8  -5   28.03    0.95
   6   8  -5   26.81    0.90
   6  -8  -5   27.18    1.00
   6  -8  -5   28.61    1.06
   6  -8  -5   27.39    1.06
  -6  -8   5   26.71    0.95
  -6  -8   5   27.49    0.94
   6  -8  -5   26.98    0.93
  -6  -8   5   27.60    1.04
  -6  -8   5   27.07    0.95
  -6  -8   4    0.10    0.39
   6  -8  -4    0.27    0.23
   6  -8  -4    0.05    0.22
  -6  -8   4   -0.27    0.19
  -6  -8   4   -0.10    0.18
  -6  -8   4    0.07    0.20
   6  -8  -4    0.18    0.16
  -6  -8   4    0.16    0.25
   6  -8  -4   -0.05    0.17
   6  -8  -3  148.89    4.37
   6  -8  -3  145.50    4.43
  -6  -8   3  144.09    4.38
  -6  -8   3  157.41    4.51
  -6  -8   3  144.63    4.40
   6  -8  -3  144.12    4.43
   6  -8  -3  145.94    4.29
  -6  -8   3  145.15    4.44
  -6  -8   3  144.51    4.37
   6   8  -2   60.46    1.95
   6  -8  -2   60.17    2.02
   6  -8  -2   63.02    2.02
  -6  -8   2   59.62    2.03
   6  -8  -2   58.66    1.92
  -6  -8   2   62.35    2.02
   6  -8  -2   61.28    1.92
  -6  -8   2   58.80    2.02
   6  -8  -2   61.23    1.96
  -6  -8   2   61.02    1.96
  -6  -8   2   60.02    1.95
  -6   8   1    4.12    0.56
   6   8  -1    5.46    0.47
   6  -8  -1    5.02    0.54
  -6  -8   1    5.12    0.53
   6  -8  -1    5.82    0.56
   6  -8  -1    6.30    0.47
   6  -8  -1    6.43    0.54
  -6  -8   1    5.17    0.59
   6  -8  -1    5.03    0.54
  -6  -8   1    6.07    0.40
  -6  -8   1    4.56    0.50
   6  -8  -1    5.17    0.54
   6  -8  -1    5.16    0.44
  -6   8   0    9.68    0.87
   6   8   0   10.40    0.57
   6  -8   0    9.23    0.64
  -6  -8   0    9.81    0.72
   6  -8   0   10.31    0.51
  -6  -8   0    9.69    0.50
   6  -8   0    9.68    0.66
   6  -8   0    9.07    0.55
   6  -8   0   10.10    0.58
   6  -8   0    9.20    0.47
  -6  -8   0   10.21    0.65
  -6  -8   0   10.41    0.64
   6  -8   0   10.84    0.59
   6  -8   0    9.96    0.59
   6  -8   1    5.42    0.39
  -6  -8  -1    4.57    0.54
  -6  -8  -1    5.57    0.49
   6  -8   1    5.76    0.34
   6  -8   1    6.22    0.45
   6  -8   1    5.89    0.53
   6  -8   1    4.42    0.47
   6  -8   1    4.77    0.51
   6  -8   1    5.52    0.40
   6  -8   1    5.99    0.55
  -6  -8  -1    6.13    0.64
  -6  -8  -1    6.29    0.62
  -6  -8  -2   61.00    2.02
   6  -8   2   60.02    1.98
   6  -8   2   57.48    2.03
   6  -8   2   60.91    1.85
   6  -8   2   62.86    1.90
   6  -8   2   60.50    1.96
   6  -8   2   60.79    1.93
  -6   8  -3  140.66    4.11
   6  -8   3  143.89    4.24
  -6  -8  -3  135.95    4.26
   6  -8   3  144.22    4.19
   6  -8   3  143.11    4.26
  -6  -8  -3  148.33    4.24
   6  -8   3  144.18    4.15
   6  -8   3  146.44    4.68
   6  -8   3  141.36    4.23
  -6  -8  -3  136.93    4.26
  -6   8  -4    0.41    0.23
   6  -8   4   -0.07    0.27
   6  -8   4   -0.03    0.12
   6  -8   4    0.16    0.26
   6  -8   4    0.36    0.19
   6  -8   4    0.07    0.12
  -6  -8  -4    0.26    0.35
  -6  -8  -4   -0.09    0.19
   6  -8   4    0.23    0.36
  -6   8  -5   28.44    0.89
  -6   8  -5   28.35    0.96
  -6  -8  -5   29.16    1.09
   6  -8   5   27.81    1.01
   6  -8   5   28.37    0.93
   6  -8   5   27.23    0.95
   6  -8   5   26.48    1.03
   6  -8   5   27.01    1.05
  -6   8  -6    1.23    0.13
   6   8   6    1.11    0.25
   6  -8   6    1.67    0.19
   6  -8   6    1.26    0.15
   6  -8   6    1.46    0.20
   6  -8   6    1.50    0.24
  -6   8  -7    0.25    0.08
   6  -8   7    0.22    0.24
   6  -8   7    0.14    0.11
   6   9  -6    3.12    0.15
   6   9  -6    2.69    0.25
   6   9  -6    3.27    0.21
   6   9  -6    3.26    0.18
   6  -9  -6    3.15    0.28
  -6  -9   6    2.83    0.25
   6  -9  -6    3.46    0.35
  -6  -9   6    3.17    0.19
   6  -9  -6    3.15    0.26
   6   9  -5    0.32    0.09
   6   9  -5    0.27    0.13
   6   9  -5    0.76    0.12
   6  -9  -5    0.27    0.13
  -6  -9   5    0.37    0.11
   6  -9  -5    0.37    0.19
  -6  -9   5    0.47    0.16
   6  -9  -5    0.56    0.17
   6  -9  -5    0.49    0.20
  -6  -9   5    0.56    0.19
  -6  -9   5    0.60    0.20
  -6  -9   4    3.64    0.38
   6  -9  -4    3.63    0.40
   6  -9  -4    3.43    0.35
   6  -9  -4    3.83    0.30
  -6  -9   4    3.69    0.32
  -6  -9   4    3.35    0.28
  -6  -9   4    3.53    0.39
   6  -9  -4    3.29    0.36
  -6  -9   4    3.67    0.35
   6  -9  -3    4.05    0.47
  -6  -9   3    4.14    0.45
   6  -9  -3    3.97    0.33
  -6  -9   3    4.62    0.42
  -6  -9   3    4.05    0.46
  -6  -9   3    4.93    0.41
  -6  -9   3    4.75    0.41
   6  -9  -3    5.13    0.42
   6  -9  -3    4.06    0.47
   6   9  -2   58.63    1.90
   6  -9  -2   60.38    1.97
  -6  -9   2   57.24    1.96
  -6  -9   2   57.81    1.92
   6  -9  -2   57.81    1.97
  -6  -9   2   57.69    1.90
  -6  -9   2   58.84    1.90
   6  -9  -2   57.13    1.81
   6  -9  -2   58.61    1.89
  -6  -9   2   54.60    1.90
   6   9  -1    0.59    0.27
  -6  -9   1    0.28    0.24
  -6  -9   1    0.73    0.26
   6  -9  -1    0.41    0.27
   6  -9  -1    0.28    0.23
  -6  -9   1    0.65    0.27
  -6  -9   1    0.69    0.31
   6  -9  -1    0.45    0.27
   6  -9  -1    0.56    0.23
   6  -9  -1    0.09    0.33
   6   9   0    0.05    0.22
   6  -9   0    0.11    0.20
   6  -9   0   -0.15    0.21
  -6  -9   0   -0.38    0.30
  -6  -9   0    0.09    0.22
   6  -9   0    0.04    0.27
   6  -9   0    0.24    0.24
   6  -9   0    0.14    0.19
  -6  -9   0    0.32    0.25
   6  -9   0   -0.06    0.25
   6  -9   0    0.08    0.22
   6  -9   0   -0.07    0.25
  -6  -9   0    0.40    0.27
  -6  -9  -1    0.58    0.29
   6  -9   1    0.45    0.24
   6  -9   1    0.16    0.31
   6  -9   1    0.85    0.30
   6  -9   1    0.59    0.18
  -6  -9  -1    0.40    0.32
   6  -9   1    0.40    0.23
   6  -9   1    0.83    0.28
   6  -9   1    0.28    0.15
   6  -9   1    0.28    0.27
  -6  -9  -1    0.28    0.33
  -6  -9  -2   53.76    1.89
   6  -9   2   55.09    1.91
  -6  -9  -2   60.15    2.00
   6  -9   2   57.18    1.76
   6  -9   2   58.37    1.89
   6  -9   2   54.58    1.89
   6  -9   2   57.31    1.86
  -6  -9  -2   57.92    1.85
   6  -9   2   57.90    1.85
   6  -9   2   57.68    1.86
  -6  -9  -2   57.69    1.92
   6  -9   2   57.55    1.81
  -6  -9  -3    4.84    0.58
  -6  -9  -3    4.74    0.41
  -6  -9  -3    4.03    0.43
   6  -9   3    4.96    0.40
   6  -9   3    4.70    0.33
   6  -9   3    4.58    0.55
   6  -9   3    4.70    0.48
   6  -9   3    4.17    0.29
   6  -9   3    4.17    0.44
  -6  -9  -3    3.95    0.43
   6  -9   4    3.93    0.44
  -6  -9  -4    3.78    0.76
   6  -9   4    3.54    0.26
  -6  -9  -4    3.79    0.40
   6  -9   4    3.74    0.36
   6  -9   4    3.51    0.35
   6  -9   4    4.17    0.29
  -6   9  -5    0.22    0.14
   6  -9   5    0.42    0.16
  -6  -9  -5    0.63    0.34
   6  -9   5    0.07    0.24
   6  -9   5    0.74    0.25
   6  -9   5    0.38    0.12
   6  -9   5    0.43    0.11
   6   9   6    3.17    0.36
  -6   9  -6    2.88    0.20
   6  -9   6    3.12    0.20
   6  -9   6    3.37    0.25
  -6  -9  -6    3.32    0.35
   6  -9   6    3.39    0.21
   6  10  -6    0.22    0.10
   6  10  -6    0.20    0.08
   6  10  -6    0.11    0.10
   6 -10  -6    0.21    0.13
   6 -10  -6    0.34    0.11
   6 -10  -6    0.55    0.22
  -6 -10   6    0.27    0.08
   6  10  -5    0.32    0.14
   6  10  -5    0.25    0.07
   6  10  -5    0.41    0.11
   6 -10  -5    0.38    0.14
  -6 -10   5    0.30    0.20
  -6 -10   5    0.41    0.18
  -6 -10   5    0.37    0.10
   6 -10  -5    0.27    0.16
  -6 -10   5    0.36    0.15
   6 -10  -5    0.30    0.19
   6 -10  -5    0.38    0.14
   6  10  -4    5.32    0.31
  -6 -10   4    5.16    0.34
  -6 -10   4    5.34    0.30
  -6 -10   4    6.16    0.44
  -6 -10   4    5.51    0.47
   6 -10  -4    5.14    0.32
  -6 -10   4    5.43    0.39
   6 -10  -4    6.03    0.39
   6 -10  -4    5.72    0.44
   6 -10  -4    5.40    0.42
  -6 -10   3   17.67    0.67
   6 -10  -3   18.59    0.82
  -6 -10   3   17.80    0.82
   6 -10  -3   17.11    0.67
  -6 -10   3   18.25    0.69
   6 -10  -3   17.42    0.74
  -6 -10   3   18.00    0.74
   6 -10  -3   18.55    0.83
  -6 -10   3   17.86    0.76
   6 -10  -2    1.12    0.22
   6 -10  -2    0.88    0.42
  -6 -10   2    1.19    0.42
  -6 -10   2    1.66    0.27
  -6 -10   2    1.50    0.40
   6  10  -1   17.75    0.82
  -6 -10   1   18.34    0.80
  -6 -10   1   16.57    0.85
   6 -10  -1   18.58    0.73
   6 -10  -1   18.06    0.86
  -6 -10   1   18.29    0.80
   6 -10  -1   18.25    0.82
   6 -10  -1   17.37    0.74
   6 -10  -1   18.59    0.78
  -6 -10   1   17.86    0.84
   6  10   0   30.69    1.18
   6 -10   0   30.40    1.21
  -6 -10   0   31.88    1.19
   6 -10   0   32.65    1.19
  -6 -10   0   31.88    1.17
   6 -10   0   31.83    1.14
   6 -10   0   31.33    1.08
  -6 -10   0   32.28    1.22
   6 -10   0   32.60    1.23
   6 -10   0   29.98    1.13
   6 -10   0   30.95    1.04
   6 -10   0   30.96    1.11
   6  10   1   18.35    0.83
   6 -10   1   18.72    0.78
   6 -10   1   17.88    0.86
  -6 -10  -1   18.17    0.83
  -6 -10  -1   18.89    0.85
   6 -10   1   17.92    0.81
  -6 -10  -1   18.62    0.88
   6 -10   1   17.43    0.67
   6 -10   1   17.95    0.79
   6 -10   1   18.20    0.72
   6 -10   1   17.58    0.76
   6 -10   1   17.22    0.85
   6 -10   2    1.65    0.28
   6 -10   2    1.43    0.30
  -6 -10  -2    1.36    0.39
   6 -10   2    0.97    0.26
   6 -10   2    1.36    0.36
  -6 -10  -2    1.63    0.37
   6 -10   2    1.96    0.39
  -6 -10  -3   17.48    0.79
   6 -10   3   17.38    0.64
   6 -10   3   17.34    0.72
  -6 -10  -3   17.20    0.79
   6 -10   3   16.97    0.76
  -6 -10  -3   17.57    0.85
   6 -10   3   16.55    0.73
   6 -10   3   18.18    0.68
   6 -10   4    5.35    0.41
  -6 -10  -4    5.63    0.47
  -6 -10  -4    5.05    0.49
   6 -10   4    4.86    0.50
   6 -10   4    5.21    0.29
   6 -10   4    5.72    0.32
   6 -10   4    5.46    0.36
  -6  10  -5    0.22    0.17
   6  10   5    0.41    0.18
   6 -10   5    0.33    0.10
  -6 -10  -5    0.39    0.21
   6 -10   5    0.20    0.12
   6 -10   5    0.37    0.10
   6 -10   6    0.38    0.09
   6 -10   6    0.22    0.08
   6 -10   6    0.38    0.11
   6  11  -5    0.89    0.21
   6  11  -5    0.62    0.07
   6  11  -5    0.49    0.11
   6 -11  -5    0.65    0.12
  -6 -11   5    0.36    0.13
  -6 -11   5    0.50    0.08
   6 -11  -5    0.54    0.15
   6  11  -4    0.00    0.13
   6  11  -4    0.21    0.15
   6  11  -4   -0.04    0.08
  -6 -11   4    0.01    0.09
  -6 -11   4   -0.11    0.11
   6 -11  -4   -0.07    0.16
   6 -11  -4   -0.08    0.13
  -6 -11   4   -0.04    0.14
   6 -11  -4    0.06    0.16
   6 -11  -4   -0.31    0.16
   6 -11  -3    1.08    0.20
  -6 -11   3    0.84    0.14
  -6 -11   3    0.58    0.20
   6 -11  -3    0.53    0.19
   6 -11  -3    0.35    0.20
   6 -11  -3    0.85    0.19
  -6 -11   3    0.55    0.19
  -6 -11   3    0.79    0.16
   6 -11  -2    6.72    0.42
   6 -11  -2    6.32    0.46
   6 -11  -2    6.15    0.49
  -6 -11   2    6.20    0.40
  -6 -11   2    6.46    0.35
   6 -11  -2    5.43    0.39
  -6 -11   2    5.96    0.47
  -6 -11   2    5.91    0.43
   6  11  -1   27.13    1.05
   6 -11  -1   26.80    1.08
   6 -11  -1   26.62    1.03
  -6 -11   1   27.71    1.04
   6 -11  -1   26.08    0.93
   6 -11  -1   26.85    0.99
  -6 -11   1   26.81    1.07
  -6 -11   1   27.36    1.01
  -6 -11   1   26.30    0.91
   6  11   0   -0.28    0.25
   6 -11   0   -0.31    0.24
  -6 -11   0    0.22    0.19
   6 -11   0    0.64    0.21
  -6 -11   0    0.40    0.21
   6 -11   0   -0.05    0.16
   6 -11   0    0.00    0.22
  -6 -11   0   -0.16    0.21
  -6 -11   0   -0.04    0.22
   6 -11   0   -0.85    0.33
   6 -11   0   -0.17    0.25
   6 -11   0    0.23    0.21
   6  11   1   27.18    1.06
   6 -11   1   26.95    0.98
  -6 -11  -1   28.38    1.07
   6 -11   1   25.43    1.03
   6 -11   1   25.84    0.97
   6 -11   1   26.81    1.00
   6 -11   1   26.89    0.91
   6 -11   1   27.50    0.94
  -6 -11  -1   26.73    1.02
  -6 -11  -1   27.68    1.07
   6 -11   1   25.98    1.03
   6  11   2    5.60    0.46
   6 -11   2    6.49    0.35
  -6 -11  -2    6.89    0.47
  -6 -11  -2    5.27    0.47
   6 -11   2    5.42    0.54
   6 -11   2    6.24    0.42
   6 -11   2    6.48    0.43
   6 -11   2    5.73    0.32
  -6 -11  -2    5.95    0.48
   6  11   3    1.04    0.23
   6 -11   3    0.94    0.21
  -6 -11  -3    0.48    0.32
   6 -11   3    0.80    0.19
   6 -11   3    0.64    0.13
   6 -11   3    0.67    0.13
  -6 -11  -3    0.87    0.22
   6  11   4   -0.06    0.18
   6 -11   4    0.10    0.09
  -6 -11  -4    0.15    0.47
   6 -11   4    0.00    0.08
   6 -11   4    0.06    0.20
  -6 -11  -4    0.16    0.25
   6 -11   4    0.00    0.14
   6  11   5    1.09    0.20
   6 -11   5    0.65    0.15
   6 -11   5    0.49    0.09
   6 -11   5    0.64    0.10
   6  12  -4    0.09    0.06
   6 -12  -4    0.01    0.13
   6 -12  -4    0.02    0.13
   6 -12  -4    0.02    0.11
  -6 -12   4    0.20    0.07
  -6 -12   4    0.24    0.14
  -6 -12   4    0.25    0.10
   6 -12  -3    8.08    0.39
   6 -12  -3    7.40    0.42
  -6 -12   3    7.72    0.44
   6 -12  -3    8.02    0.44
  -6 -12   3    8.31    0.42
  -6 -12   3    8.25    0.37
  -6 -12   3    8.12    0.34
   6 -12  -2   -0.11    0.16
   6 -12  -2    0.11    0.17
  -6 -12   2   -0.02    0.12
  -6 -12   2    0.00    0.11
  -6 -12   2    0.16    0.19
  -6 -12   2    0.08    0.17
  -6 -12   1   23.74    0.89
   6 -12  -1   25.19    1.09
  -6 -12   1   24.45    0.90
  -6 -12   1   23.44    0.79
   6 -12  -1   24.26    0.91
  -6 -12   1   23.15    0.94
   6 -12  -1   24.48    0.95
   6  12   0   17.66    0.80
  -6 -12   0   18.32    0.79
   6 -12   0   17.90    0.78
   6 -12   0   18.39    0.75
  -6 -12   0   18.07    0.73
   6 -12   0   18.63    0.74
   6 -12   0   18.24    0.69
  -6 -12   0   18.92    0.76
   6  12   1   24.19    0.94
   6 -12   1   26.89    1.21
   6 -12   1   23.58    0.89
   6 -12   1   23.93    0.81
  -6 -12  -1   24.13    0.91
  -6 -12  -1   24.20    0.94
   6 -12   1   23.94    0.82
   6  12   2    0.23    0.21
   6 -12   2    0.14    0.11
   6 -12   2   -0.04    0.16
   6 -12   2   -0.16    0.30
  -6 -12  -2    0.07    0.19
  -6 -12  -2    0.08    0.15
  -6 -12  -2    0.19    0.21
   6 -12   2   -0.14    0.22
   6  12   3    8.34    0.59
  -6 -12  -3    7.75    0.41
   6 -12   3    7.88    0.43
   6 -12   3    8.26    0.42
   6 -12   3    7.97    0.34
   6 -12   3    8.35    0.35
  -6 -12  -3    8.52    0.56
  -6 -12  -3    7.33    0.53
   6  12   4    0.22    0.17
   6 -12   4   -0.12    0.15
   6 -12   4    0.07    0.07
   6 -12   4    0.14    0.08
   6  13  -3    0.65    0.08
   6 -13  -3    0.70    0.14
   6 -13  -3    0.42    0.13
   6 -13  -3    0.59    0.14
  -6 -13   3    0.50    0.10
  -6 -13   3    0.67    0.14
  -6 -13   3    0.46    0.09
   6 -13  -2    0.14    0.15
   6 -13  -2    0.09    0.13
  -6 -13   2    0.12    0.15
  -6 -13   2    0.16    0.10
   6 -13  -2    0.24    0.15
  -6 -13   2    0.17    0.09
  -6 -13   2    0.01    0.14
   6 -13  -1    3.44    0.34
  -6 -13   1    3.39    0.31
  -6 -13   1    3.77    0.30
   6 -13  -1    3.33    0.31
  -6 -13   1    3.69    0.26
   6 -13  -1    3.68    0.29
  -6 -13   0    0.12    0.15
   6 -13   0    0.05    0.17
  -6 -13   0   -0.02    0.16
   6 -13   0    0.02    0.16
   6 -13   0   -0.02    0.15
  -6 -13   0   -0.02    0.11
   6  13   1    2.62    0.42
   6 -13   1    3.96    0.29
  -6 -13  -1    3.42    0.32
  -6 -13  -1    4.12    0.33
   6 -13   1    3.01    0.22
  -6 -13  -1    3.25    0.25
   6  13   2   -0.09    0.26
  -6 -13  -2    0.12    0.20
   6 -13   2    0.28    0.13
  -6 -13  -2   -0.38    0.19
   6 -13   2    0.00    0.09
   6 -13   2    0.15    0.16
   6 -13   3    0.38    0.11
   6 -13   3    0.55    0.09
   6 -14   0    0.17    0.19
   6 -14   0   -0.01    0.14
  -6 -14   0   -0.02    0.13
  -6 -14   0    0.06    0.08
   7   0  -8    2.51    0.23
   7   0  -8    2.95    0.38
  -7   0   8    2.65    0.28
   7   0  -8    2.03    0.24
   7   0  -7   -0.05    0.13
   7   0  -7    0.11    0.18
  -7   0   7    0.03    0.19
   7   0  -7   -0.13    0.12
   7   0  -7    0.09    0.21
  -7   0   6    6.91    0.52
   7   0  -6    9.99    1.60
   7   0  -6    9.38    0.45
  -7   0   6    7.71    0.66
   7   0  -6    8.12    0.38
   7   0  -6    9.03    0.46
   7   0  -6    7.52    0.44
  -7   0   5    0.48    0.60
   7   0  -5   -0.17    0.17
   7   0  -5    0.05    0.22
   7   0  -5    0.28    0.15
  -7   0   5    0.03    0.30
   7   0  -5   -0.10    0.53
   7   0  -5   -0.20    0.11
   7   0  -5    0.14    0.13
  -7   0   4  114.11    3.42
   7   0  -4  118.71    3.32
  -7   0   4  111.94    3.55
   7   0  -4  112.60    3.46
   7   0  -4  114.68    3.38
   7   0  -4  116.36    3.71
   7   0  -4  113.15    3.35
   7   0  -4  115.70    3.34
   7   0  -3    0.21    0.29
   7   0  -3   -0.08    0.10
   7   0  -3   -0.08    0.13
   7   0  -3    0.00    0.17
  -7   0   3    0.15    0.14
   7   0  -2   80.46    2.39
  -7   0   2   85.92    2.54
   7   0  -2   80.67    2.47
   7   0  -2   86.85    2.67
   7   0  -1    0.12    0.21
  -7   0   1    0.04    0.08
   7   0   0    0.00    0.13
  -7   0   0    0.02    0.08
  -7   0   0   -0.02    0.09
   7   0   0    0.04    0.19
   7   0   1   -0.04    0.14
  -7   0  -1    0.00    0.09
  -7   0  -1   -0.02    0.07
   7   0   2   84.59    2.49
  -7   0  -2   76.01    2.41
  -7   0  -2   87.62    2.62
  -7   0  -3    0.02    0.22
  -7   0  -3    0.18    0.24
   7   0   3   -0.29    0.29
  -7   0  -3    0.00    0.14
   7   0   4  134.36    3.59
  -7   0  -4  115.22    3.45
  -7   0  -4  109.52    4.00
   7   0   4  113.77    3.60
  -7   0  -4  118.04    3.52
  -7   0  -4  120.21    3.50
  -7   0  -4  122.22    3.67
   7   0   5    0.31    0.27
  -7   0  -5   -0.05    0.16
  -7   0  -5    0.07    0.19
  -7   0  -5    0.30    0.20
   7   0   5   -0.30    0.19
  -7   0  -6    8.39    0.39
   7   0   6    7.06    0.59
   7   0   6    7.41    0.51
  -7   0  -6    7.60    0.48
   7   0   6    7.28    0.55
  -7   0  -6    8.83    0.53
  -7   0  -6    9.43    0.51
  -7   0  -7    0.23    0.24
  -7   0  -7    0.07    0.13
  -7   0  -7   -0.56    0.26
   7   0   7    0.07    0.21
  -7   0  -7    0.07    0.15
  -7   0  -8    2.43    0.32
  -7   0  -8    2.84    0.25
   7   0   8    2.83    0.32
   7   1  -8    0.90    0.13
   7   1  -8    0.87    0.22
  -7   1   8    0.93    0.22
   7   1  -8    0.80    0.16
  -7  -1   8    0.81    0.18
   7  -1  -8    0.88    0.14
   7  -1  -8    0.82    0.28
   7   1  -7    4.10    0.26
   7   1  -7    4.34    0.35
   7   1  -7    4.37    0.36
   7   1  -7    4.21    0.32
  -7   1   7    4.52    0.41
   7  -1  -7    4.19    0.31
   7  -1  -7    4.34    0.40
   7  -1  -7    4.61    0.43
  -7  -1   7    4.50    0.35
   7  -1  -7    4.56    0.32
   7   1  -6   62.16    2.02
  -7   1   6   62.28    2.05
   7   1  -6   63.37    1.92
   7   1  -6   72.63    2.08
   7   1  -6   64.41    1.99
  -7  -1   6   59.72    2.13
   7  -1  -6   63.68    1.93
   7  -1  -6   65.72    2.01
   7  -1  -6   62.15    2.03
  -7  -1   6   61.67    2.07
   7  -1  -6   66.45    2.05
   7   1  -5    0.75    0.12
   7   1  -5    0.57    0.25
   7   1  -5    0.53    0.13
  -7   1   5    1.38    0.35
   7   1  -5    0.67    0.15
   7   1  -5    0.41    0.84
  -7  -1   5    0.90    0.66
  -7  -1   5    0.60    0.24
   7  -1  -5    0.77    0.18
   7  -1  -5    0.68    0.17
  -7  -1   5    0.77    0.29
   7  -1  -5    0.77    0.19
   7  -1  -5    0.33    0.45
   7  -1  -5    1.16    0.17
  -7   1   4   35.49    1.17
   7   1  -4   35.15    1.16
   7   1  -4   35.10    1.12
  -7   1   4   36.66    1.39
   7   1  -4   37.24    1.14
   7   1  -4   36.26    1.59
   7   1  -4   37.48    1.12
   7   1  -4   35.54    1.15
   7   1  -4   38.17    1.52
   7  -1  -4   37.54    1.25
  -7  -1   4   37.27    1.19
   7  -1  -4   36.56    1.12
  -7  -1   4   36.04    1.39
   7  -1  -4   34.63    1.16
   7  -1  -4   36.30    1.47
  -7  -1   4   37.50    1.24
  -7  -1   4   34.60    1.39
   7  -1  -4   35.12    1.14
   7  -1  -4   35.97    1.20
   7   1  -3   22.87    1.11
   7   1  -3   21.39    0.80
  -7   1   3   23.50    0.91
  -7  -1   3   24.00    0.77
   7  -1  -3   24.69    1.02
  -7  -1   3   23.59    0.92
   7  -1  -3   21.98    0.78
  -7   1   2   47.01    1.53
   7   1  -2   45.32    1.48
   7   1  -2   47.18    1.70
  -7  -1   2   48.23    1.55
   7  -1  -2   49.56    1.63
  -7  -1   2   47.93    1.40
  -7   1   1   15.39    0.59
   7   1  -1   14.78    0.76
  -7  -1   1   15.25    0.61
   7  -1  -1   15.15    0.67
  -7   1   0  534.97   14.98
  -7   1   0  538.75   15.01
   7   1   0  515.38   15.09
  -7  -1   0  523.36   14.95
   7  -1   0  516.30   14.91
   7  -1   0  531.68   15.02
  -7  -1   0  538.36   14.97
  -7   1  -1   14.78    0.61
  -7   1  -1   15.33    0.56
  -7  -1  -1   14.75    0.59
  -7  -1  -1   15.13    0.61
   7  -1   1   14.59    0.46
   7  -1   1   14.86    0.56
   7  -1   1   13.44    0.81
  -7   1  -2   45.77    1.59
   7  -1   2   47.79    1.44
  -7  -1  -2   45.18    1.44
   7  -1   2   47.07    1.39
  -7  -1  -2   48.09    1.63
  -7   1  -3   24.60    1.12
  -7   1  -3   23.53    0.78
   7  -1   3   24.07    0.79
   7  -1   3   24.02    0.80
  -7  -1  -3   21.06    0.87
  -7  -1  -3   23.53    1.12
  -7   1  -4   34.51    1.20
   7   1   4   37.86    1.36
  -7   1  -4   35.90    1.17
  -7   1  -4   35.77    1.49
  -7   1  -4   37.00    1.72
   7  -1   4   39.22    1.32
  -7  -1  -4   36.60    1.71
  -7  -1  -4   35.11    1.25
   7  -1   4   38.02    1.22
  -7  -1  -4   35.86    1.22
  -7  -1  -4   36.03    1.16
  -7  -1  -4   38.23    1.26
   7  -1   4   37.36    1.31
  -7   1  -5    0.88    0.21
   7   1   5    1.02    0.24
  -7   1  -5    1.37    0.25
  -7   1  -5    0.53    0.18
   7  -1   5    0.81    0.32
   7  -1   5    0.89    0.20
   7  -1   5    0.69    0.23
  -7  -1  -5    0.67    0.20
  -7  -1  -5    0.55    0.22
  -7   1  -6   63.43    2.00
  -7   1  -6   64.29    1.91
  -7   1  -6   63.24    2.01
   7   1   6   64.88    2.14
  -7   1  -6   65.27    2.04
  -7  -1  -6   62.69    2.02
   7  -1   6   60.88    1.99
   7  -1   6   64.14    2.10
   7  -1   6   62.56    1.97
  -7  -1  -6   64.15    2.07
  -7  -1  -6   64.13    2.08
   7  -1   6   59.45    2.07
  -7  -1  -6   61.58    1.91
  -7   1  -7    4.43    0.27
  -7   1  -7    3.88    0.33
   7   1   7    4.26    0.44
  -7   1  -7    3.99    0.45
  -7   1  -7    4.19    0.43
  -7  -1  -7    4.23    0.45
  -7  -1  -7    4.66    0.43
  -7  -1  -7    3.93    0.34
   7  -1   7    3.84    0.39
  -7  -1  -7    4.30    0.30
  -7   1  -8    0.84    0.16
  -7   1  -8    1.02    0.30
   7   1   8    0.95    0.21
   7  -1   8    1.10    0.20
  -7  -1  -8    1.41    0.19
  -7  -1  -8    0.77    0.28
   7   2  -8    7.38    0.40
  -7   2   8    6.95    0.54
   7   2  -8    8.82    0.44
   7   2  -8    8.26    0.33
   7  -2  -8    8.60    0.62
   7  -2  -8    7.34    0.37
  -7  -2   8    7.78    0.38
  -7   2   7    5.33    0.54
   7   2  -7    6.21    0.31
   7   2  -7    6.54    0.38
   7   2  -7    6.92    0.40
   7   2  -7    7.06    0.40
   7  -2  -7    6.02    0.37
  -7  -2   7    6.60    0.40
   7  -2  -7    5.96    0.48
   7  -2  -7    7.51    0.51
   7  -2  -7    7.29    0.56
   7   2  -6   41.47    1.33
   7   2  -6   40.07    1.21
   7   2  -6   46.81    1.39
   7   2  -6   39.54    1.37
   7   2  -6   40.21    1.27
  -7   2   6   39.92    1.43
   7  -2  -6   37.19    1.81
  -7  -2   6   39.40    1.41
  -7  -2   6   36.83    1.51
   7  -2  -6   39.76    1.29
   7  -2  -6   43.95    1.54
   7  -2  -6   40.60    1.34
   7  -2  -6   40.93    1.41
   7  -2  -6   40.77    1.33
   7   2  -5    5.08    0.29
   7   2  -5    6.27    0.81
   7   2  -5    6.01    1.06
   7   2  -5    4.92    0.29
   7   2  -5    4.79    0.26
   7   2  -5    5.13    0.31
  -7   2   5    4.97    0.55
   7  -2  -5    4.92    0.69
  -7  -2   5    6.20    0.60
   7  -2  -5    5.41    0.37
   7  -2  -5    5.44    0.37
   7  -2  -5    5.40    0.38
   7  -2  -5    4.60    0.35
  -7  -2   5    5.62    0.48
  -7  -2   5    4.23    1.22
   7  -2  -5    5.22    0.43
   7   2  -4    0.08    0.10
   7   2  -4   -0.41    0.59
   7   2  -4    0.03    0.09
  -7   2   4   -0.17    0.26
  -7   2   4    0.05    0.17
   7   2  -4    0.34    0.17
   7   2  -4   -0.54    0.35
   7  -2  -4   -0.19    0.26
  -7  -2   4   -0.19    0.32
   7  -2  -4   -0.01    0.20
   7  -2  -4    0.23    0.22
   7  -2  -4    0.57    0.17
   7  -2  -4    0.04    0.19
  -7  -2   4    0.37    0.17
  -7  -2   4    0.11    0.33
  -7  -2   4   -0.51    0.24
   7  -2  -4    0.78    0.23
   7  -2  -4    0.00    0.19
  -7   2   3   18.78    0.85
   7   2  -3   18.28    1.05
   7   2  -3   16.98    0.67
   7   2  -3   17.70    0.61
  -7  -2   3   17.49    0.63
  -7  -2   3   17.77    0.80
   7  -2  -3   18.27    0.82
   7   2  -2   36.70    1.45
  -7   2   2   35.08    1.21
   7   2  -2   34.11    1.16
  -7  -2   2   35.65    1.10
  -7  -2   2   37.15    1.26
   7  -2  -2   36.83    1.27
   7   2  -1  264.22    7.76
  -7  -2   1  257.12    7.59
  -7  -2   1  269.43    7.44
   7   2   0    0.07    0.28
  -7   2   0    0.01    0.09
  -7   2   0    0.08    0.16
  -7  -2   0   -0.08    0.08
   7  -2   0   -0.08    0.06
   7  -2   0    0.05    0.11
  -7  -2   0    0.06    0.08
  -7   2  -1  263.10    7.54
  -7   2  -1  263.99    7.64
   7  -2   1  253.54    7.58
   7  -2   1  266.13    7.51
  -7  -2  -1  279.39    7.73
   7  -2   1  261.05    7.46
  -7   2  -2   35.90    1.30
   7  -2   2   34.73    1.31
  -7  -2  -2   35.25    1.32
   7  -2   2   36.93    1.08
  -7  -2  -2   35.08    1.16
   7  -2   2   34.67    1.09
  -7   2  -3   15.34    0.93
  -7   2  -3   16.52    0.57
  -7  -2  -3   16.49    0.93
  -7  -2  -3   16.72    0.73
   7  -2   3   17.44    0.62
  -7  -2  -3   17.70    0.67
   7   2   4   -0.27    0.23
  -7   2  -4    0.54    0.46
   7   2   4    0.12    0.35
  -7   2  -4    0.05    0.13
  -7   2  -4    0.05    0.18
  -7   2  -4    0.23    0.44
  -7  -2  -4    0.07    0.17
   7  -2   4    0.11    0.16
   7  -2   4    0.26    0.25
   7  -2   4    0.38    0.24
  -7  -2  -4    0.11    0.16
  -7  -2  -4    0.04    0.43
   7  -2   4    0.16    0.15
  -7  -2  -4    0.13    0.22
  -7  -2  -4    0.44    0.22
   7  -2   4    0.20    0.34
  -7   2  -5    4.40    0.38
  -7   2  -5    5.58    0.32
   7   2   5    5.33    0.48
  -7   2  -5    5.26    0.35
   7   2   5    5.31    0.58
  -7  -2  -5    5.45    0.41
   7  -2   5    5.30    0.44
   7  -2   5    5.05    0.47
  -7  -2  -5    5.84    0.46
  -7  -2  -5    5.02    0.34
   7  -2   5    4.72    0.49
  -7  -2  -5    5.54    0.42
   7  -2   5    5.04    0.47
  -7   2  -6   42.45    1.50
  -7   2  -6   43.08    1.28
  -7   2  -6   40.40    1.36
  -7   2  -6   41.71    1.39
   7   2   6   39.83    1.51
   7  -2   6   37.97    1.49
  -7  -2  -6   37.89    1.56
  -7  -2  -6   40.49    1.47
   7  -2   6   40.90    1.44
   7  -2   6   39.63    1.36
   7  -2   6   40.01    1.33
  -7  -2  -6   41.16    1.39
  -7  -2  -6   39.73    1.27
  -7   2  -7    6.68    0.33
   7   2   7    6.54    0.53
  -7   2  -7    6.61    0.41
  -7   2  -7    6.96    0.62
  -7   2  -7    7.24    0.48
   7  -2   7    6.48    0.44
  -7  -2  -7    7.20    0.51
   7  -2   7    6.15    0.44
  -7  -2  -7    6.88    0.42
   7  -2   7    7.22    0.51
  -7  -2  -7    6.91    0.52
  -7   2  -8    9.30    0.34
  -7   2  -8    7.78    0.40
  -7   2  -8    9.34    0.63
   7   2   8    8.05    0.48
  -7  -2  -8    8.81    0.54
  -7  -2  -8    8.20    0.40
   7  -2   8    7.24    0.42
   7   3  -8   -0.02    0.09
   7   3  -8    0.38    0.17
   7   3  -8   -0.03    0.16
  -7  -3   8   -0.26    0.10
   7  -3  -8   -0.07    0.11
   7   3  -7    2.00    0.18
   7   3  -7    1.66    0.23
   7   3  -7    2.12    0.24
   7   3  -7    1.85    0.27
  -7   3   7    1.92    0.45
   7  -3  -7    2.02    0.23
   7  -3  -7    1.40    0.32
  -7  -3   7    1.57    0.21
   7  -3  -7    1.53    0.39
   7  -3  -7    1.04    0.47
   7   3  -6    6.97    0.35
   7   3  -6    7.26    0.37
  -7   3   6    7.35    0.94
   7   3  -6    6.49    0.32
   7   3  -6    6.94    0.28
   7   3  -6    6.40    0.47
   7  -3  -6    6.53    0.54
  -7  -3   6    5.81    0.60
  -7  -3   6    5.13    0.62
   7  -3  -6    6.46    0.38
  -7  -3   6    5.83    0.44
   7  -3  -6    7.38    0.40
   7  -3  -6    7.03    0.52
   7  -3  -6    7.01    0.91
   7   3  -5   -0.06    0.28
   7   3  -5    0.36    0.13
   7   3  -5    0.26    0.12
   7   3  -5    0.41    0.14
   7   3  -5    0.36    0.10
   7  -3  -5    0.60    0.17
   7  -3  -5    0.80    0.24
  -7  -3   5    0.34    0.26
   7  -3  -5    0.47    0.35
   7  -3  -5    0.27    0.40
   7  -3  -5    0.76    0.27
   7  -3  -5    0.38    0.16
  -7  -3   5    0.36    0.21
   7   3  -4   18.19    0.75
   7   3  -4   18.61    0.96
  -7   3   4   21.19    1.21
   7   3  -4   18.90    0.75
   7   3  -4   19.69    0.65
  -7   3   4   19.44    0.74
   7   3  -4   16.43    1.68
   7  -3  -4   20.43    0.75
   7  -3  -4   18.75    0.83
   7  -3  -4   19.94    0.74
  -7  -3   4   18.38    1.13
  -7  -3   4   19.69    0.93
  -7  -3   4   20.73    0.86
   7  -3  -4   21.40    0.78
   7  -3  -4   19.16    0.76
   7  -3  -4   20.37    1.01
   7  -3  -4   20.60    0.95
  -7  -3   4   20.19    0.77
   7   3  -3    0.84    0.20
  -7   3   3    0.96    0.23
   7   3  -3    1.70    0.60
   7  -3  -3    0.93    0.24
   7  -3  -3    0.25    0.22
  -7  -3   3    0.99    0.17
  -7  -3   3    0.70    0.27
   7  -3  -3    0.46    0.21
  -7  -3   3    1.15    0.31
   7  -3  -3    0.63    0.37
  -7   3   2    0.11    0.11
   7   3  -2    0.09    0.44
  -7  -3   2    0.03    0.10
   7  -3  -2    0.32    0.16
  -7  -3   2    0.90    0.22
   7   3  -1   76.41    2.42
   7   3  -1   76.70    2.82
  -7   3   1   81.33    2.45
  -7  -3   1   82.37    2.41
  -7  -3   1   82.88    2.34
  -7  -3   1   82.65    2.54
   7  -3  -1   83.54    2.46
  -7   3   0    1.50    0.21
  -7   3   0    1.34    0.18
  -7  -3   0    1.52    0.14
   7  -3   0    1.18    0.20
  -7  -3   0    1.37    0.22
  -7  -3   0    1.25    0.18
   7  -3   0    1.15    0.13
  -7   3  -1   79.05    2.38
  -7   3  -1   82.18    2.51
  -7  -3  -1   78.05    2.48
   7  -3   1   78.86    2.38
   7  -3   1   80.87    2.34
   7  -3   1   83.86    2.45
  -7   3  -2    0.11    0.17
  -7  -3  -2    0.50    0.28
   7  -3   2    0.20    0.27
  -7  -3  -2   -0.07    0.20
  -7  -3  -2   -0.13    0.16
  -7   3  -3    0.63    0.30
  -7   3  -3    0.80    0.14
  -7  -3  -3    1.22    0.28
   7  -3   3    0.93    0.16
  -7  -3  -3    0.95    0.29
   7  -3   3    0.97    0.19
  -7  -3  -3    0.95    0.33
  -7  -3  -3    0.92    0.19
   7  -3   3   -0.68    0.56
   7   3   4   19.93    1.00
  -7   3  -4   18.47    0.71
  -7   3  -4   19.98    1.34
  -7   3  -4   17.79    0.75
  -7   3  -4   19.55    0.68
  -7   3  -4   21.94    1.09
  -7  -3  -4   19.71    0.71
   7  -3   4   18.44    0.71
   7  -3   4   19.31    0.79
  -7  -3  -4   20.81    0.82
  -7  -3  -4   20.26    0.88
   7  -3   4   19.82    1.00
  -7  -3  -4   19.12    0.85
   7  -3   4   19.89    0.72
  -7  -3  -4   19.19    1.28
   7  -3   4   18.51    0.83
  -7   3  -5    0.72    0.14
  -7   3  -5    0.36    0.21
  -7   3  -5    0.39    0.18
   7   3   5    0.57    0.31
  -7   3  -5    0.32    0.19
   7  -3   5   -0.05    0.16
   7  -3   5    0.25    0.24
  -7  -3  -5    0.45    0.23
   7  -3   5    0.56    0.24
  -7  -3  -5    0.43    0.20
  -7  -3  -5   -0.15    0.18
   7  -3   5    0.51    0.23
  -7  -3  -5    0.70    0.25
  -7   3  -6    6.47    0.43
   7   3   6    5.56    0.61
  -7   3  -6    6.99    0.33
  -7   3  -6    6.69    0.45
  -7   3  -6    6.37    0.42
   7  -3   6    6.67    0.40
  -7  -3  -6    6.38    0.45
  -7  -3  -6    7.11    0.53
  -7  -3  -6    7.54    0.52
   7  -3   6    5.98    0.45
   7  -3   6    7.10    0.68
   7  -3   6    5.90    0.65
   7  -3   6    5.87    0.48
  -7   3  -7    1.38    0.15
  -7   3  -7    2.07    0.24
   7   3   7    1.92    0.31
  -7   3  -7    1.91    0.36
  -7   3  -7    1.64    0.29
   7  -3   7    2.13    0.28
   7  -3   7    2.34    0.27
  -7  -3  -7    1.53    0.28
  -7  -3  -7    2.03    0.25
   7  -3   7    1.81    0.25
  -7  -3  -7    0.99    0.39
  -7   3  -8   -0.09    0.12
   7   3   8   -0.08    0.21
  -7   3  -8    0.31    0.10
   7  -3   8    0.14    0.16
  -7  -3  -8   -0.38    0.24
   7   4  -8    0.76    0.25
   7   4  -8    1.15    0.27
   7   4  -8    1.04    0.12
  -7  -4   8    1.07    0.14
   7  -4  -8    1.09    0.14
   7   4  -7   39.63    1.28
   7   4  -7   40.56    1.29
   7   4  -7   38.87    1.23
   7   4  -7   40.94    1.33
   7   4  -7   40.84    1.19
   7  -4  -7   41.96    1.35
   7  -4  -7   39.34    1.30
  -7  -4   7   41.00    1.32
   7  -4  -7   37.27    1.74
   7  -4  -7   39.26    1.59
   7   4  -6    2.99    0.19
   7   4  -6    2.77    0.34
   7   4  -6    2.71    0.24
   7   4  -6    2.85    0.22
   7   4  -6    3.04    0.25
   7  -4  -6    3.26    0.28
  -7  -4   6    2.72    0.28
   7  -4  -6    2.58    0.41
   7  -4  -6    2.28    0.29
   7  -4  -6    2.78    0.36
   7  -4  -6    2.02    0.40
   7  -4  -6    2.77    0.60
   7  -4  -6    2.98    0.28
  -7  -4   6    2.95    0.67
  -7  -4   6    3.49    0.34
   7   4  -5   15.77    0.83
   7   4  -5   15.81    0.59
   7   4  -5   15.94    0.60
   7   4  -5   15.36    0.54
   7   4  -5   15.55    0.62
   7  -4  -5   16.32    0.63
  -7  -4   5   16.23    0.77
  -7  -4   5   15.42    0.80
  -7  -4   5   16.76    0.74
   7  -4  -5   15.54    0.76
   7  -4  -5   15.26    0.92
   7  -4  -5   15.60    0.77
   7  -4  -5   15.64    0.64
   7  -4  -5   15.51    0.85
   7   4  -4   22.34    0.74
   7   4  -4   22.16    0.84
  -7   4   4   22.07    0.83
  -7   4   4   21.24    1.14
   7   4  -4   21.17    1.09
   7   4  -4   23.58    0.79
   7  -4  -4   23.96    1.00
  -7  -4   4   22.78    1.01
   7  -4  -4   22.70    0.80
   7  -4  -4   23.04    0.82
  -7  -4   4   22.81    0.93
   7  -4  -4   21.73    0.91
  -7  -4   4   22.15    0.88
   7  -4  -4   22.43    0.97
  -7  -4   4   20.64    1.38
   7  -4  -4   22.85    0.86
   7  -4  -4   23.33    0.91
  -7   4   3   17.89    0.84
   7   4  -3   18.21    0.72
  -7  -4   3   16.57    0.75
   7  -4  -3   19.58    0.78
   7  -4  -3   17.62    0.74
   7  -4  -3   17.40    0.77
  -7  -4   3   20.11    1.07
   7  -4  -3   17.84    0.77
  -7  -4   3   17.58    0.83
   7  -4  -3   16.79    0.67
  -7  -4   3   18.06    0.69
   7  -4  -3   17.18    0.75
  -7   4   2   38.86    1.82
   7   4  -2   44.56    1.48
   7  -4  -2   48.45    1.58
  -7  -4   2   48.48    1.44
   7  -4  -2   47.38    1.49
  -7  -4   2   49.88    1.67
   7   4  -1    4.50    0.76
  -7   4   1    4.75    0.33
   7   4  -1    4.44    0.37
  -7  -4   1    5.02    0.43
  -7  -4   1    4.41    0.43
  -7  -4   1    4.75    0.25
   7  -4  -1    4.54    0.24
  -7  -4   1    4.55    0.27
   7   4   0   -0.18    0.61
  -7   4   0   -0.02    0.11
  -7   4   0    0.13    0.14
   7   4   0    0.01    0.18
   7  -4   0   -0.02    0.08
  -7  -4   0    0.04    0.09
  -7  -4   0    0.10    0.12
   7   4   1    4.09    0.73
  -7   4  -1    4.71    0.37
  -7   4  -1    4.88    0.30
  -7  -4  -1    4.52    0.41
   7  -4   1    4.68    0.26
  -7   4  -2   48.38    1.68
  -7   4  -2   45.34    1.40
  -7  -4  -2   49.30    1.71
  -7  -4  -2   43.05    1.59
  -7  -4  -2   47.17    1.55
   7  -4   2   49.25    1.47
  -7   4  -3   17.13    1.05
  -7   4  -3   17.67    0.70
   7  -4   3   20.14    0.71
  -7  -4  -3   18.48    0.85
  -7  -4  -3   18.32    0.84
  -7  -4  -3   17.99    0.77
   7  -4   3   17.39    0.73
   7  -4   3   18.13    0.71
  -7  -4  -3   18.30    1.08
  -7   4  -4   23.88    1.59
  -7   4  -4   22.21    0.92
  -7   4  -4   22.07    0.77
  -7   4  -4   22.95    0.80
  -7   4  -4   23.30    0.77
   7   4   4   21.72    1.18
   7  -4   4   22.06    0.91
   7  -4   4   22.94    0.90
   7  -4   4   22.27    0.82
   7  -4   4   23.64    0.89
  -7  -4  -4   23.32    0.99
   7  -4   4   22.70    0.80
  -7  -4  -4   23.70    0.95
  -7  -4  -4   22.99    0.92
  -7  -4  -4   21.98    1.44
   7   4   5   14.79    0.94
  -7   4  -5   15.76    0.62
  -7   4  -5   15.09    0.56
  -7   4  -5   15.59    0.67
  -7   4  -5   14.96    0.63
   7  -4   5   15.46    0.79
   7  -4   5   14.89    0.61
   7  -4   5   15.87    0.63
  -7  -4  -5   15.77    0.76
  -7  -4  -5   14.71    0.78
  -7  -4  -5   15.17    0.72
   7  -4   5   15.31    0.69
   7  -4   5   16.64    0.74
  -7   4  -6    2.56    0.31
   7   4   6    2.92    0.42
  -7   4  -6    3.02    0.34
  -7   4  -6    2.42    0.30
  -7   4  -6    3.17    0.23
   7  -4   6    3.28    0.35
   7  -4   6    3.34    0.40
   7  -4   6    2.70    0.27
   7  -4   6    3.15    0.28
  -7  -4  -6    2.77    0.36
  -7  -4  -6    2.77    0.32
  -7  -4  -6    2.46    0.36
  -7   4  -7   39.94    1.31
  -7   4  -7   40.65    1.24
  -7   4  -7   39.36    1.50
  -7   4  -7   41.34    1.38
   7   4   7   39.49    1.47
  -7  -4  -7   37.95    1.31
   7  -4   7   38.81    1.33
   7  -4   7   41.42    1.34
  -7  -4  -7   40.46    1.46
   7  -4   7   39.97    1.27
  -7  -4  -7   41.01    1.46
  -7   4  -8    0.90    0.10
   7   4   8    1.59    0.27
  -7   4  -8    1.08    0.16
   7  -4   8    0.89    0.15
   7   5  -8    1.79    0.14
   7  -5  -8    1.98    0.21
  -7  -5   8    1.63    0.17
   7   5  -7   17.25    0.64
   7   5  -7   18.14    0.65
   7   5  -7   18.52    0.55
   7   5  -7   17.54    0.59
   7   5  -7   16.20    0.74
  -7  -5   7   16.22    0.64
   7  -5  -7   18.09    0.73
   7  -5  -7   15.66    0.97
   7   5  -6    4.05    0.28
   7   5  -6    4.44    0.49
   7   5  -6    3.72    0.28
   7   5  -6    4.67    0.25
   7   5  -6    4.16    0.21
   7  -5  -6    4.54    0.43
   7  -5  -6    4.28    0.41
   7  -5  -6    4.60    0.51
   7  -5  -6    3.57    0.63
   7  -5  -6    4.31    0.30
   7  -5  -6    4.60    0.32
   7  -5  -6    3.91    0.55
  -7  -5   6    4.43    0.35
  -7  -5   6    4.05    0.34
   7   5  -5    5.94    0.67
   7   5  -5    6.52    0.30
   7   5  -5    6.97    0.35
   7   5  -5    6.81    0.35
  -7  -5   5    6.95    0.49
   7  -5  -5    7.27    0.87
   7  -5  -5    6.46    0.38
  -7  -5   5    6.33    0.66
   7  -5  -5    7.29    0.66
  -7  -5   5    6.69    0.48
   7  -5  -5    6.49    0.46
   7  -5  -5    6.83    0.69
   7  -5  -5    7.54    0.52
   7  -5  -5    7.08    0.40
   7   5  -4    1.52    0.20
   7   5  -4    1.48    0.30
   7   5  -4    0.56    0.53
  -7  -5   4    1.54    0.32
   7  -5  -4    1.10    0.28
   7  -5  -4    1.24    0.21
   7  -5  -4    1.23    0.20
   7  -5  -4    1.92    0.39
   7  -5  -4    1.49    0.28
  -7  -5   4    1.16    0.29
   7  -5  -4    1.32    0.31
   7  -5  -4    1.12    0.45
   7   5  -3    1.48    0.25
  -7  -5   3    0.60    0.41
   7  -5  -3    1.04    0.21
   7  -5  -3    1.06    0.19
  -7  -5   3    0.58    0.30
   7  -5  -3    1.29    0.28
   7  -5  -3    0.97    0.28
   7  -5  -3    1.38    0.55
   7  -5  -3    0.42    0.36
   7  -5  -3    1.27    0.27
  -7  -5   3    1.01    0.31
  -7  -5   3    1.41    0.22
  -7  -5   3    0.60    0.29
   7   5  -2   29.14    1.04
  -7   5   2   29.18    1.11
  -7  -5   2   28.84    1.15
  -7  -5   2   28.70    0.98
   7  -5  -2   29.43    1.03
   7  -5  -2   30.71    0.98
   7  -5  -2   29.27    1.07
  -7  -5   2   29.95    1.24
  -7   5   1    2.24    0.31
   7   5  -1    1.93    0.25
  -7  -5   1    2.19    0.21
   7   5   0   27.28    1.01
  -7   5   0   27.21    0.98
   7   5   0   30.60    2.29
  -7   5   0   28.65    1.08
   7  -5   0   28.72    0.92
  -7  -5   0   29.08    0.92
  -7   5  -1    2.40    0.35
  -7   5  -1    1.81    0.21
   7   5   1    1.00    1.18
   7  -5   1    2.04    0.22
  -7   5  -2   30.34    1.25
  -7   5  -2   27.45    0.91
  -7  -5  -2   29.47    1.25
   7  -5   2   28.92    0.99
   7  -5   2   29.13    0.95
   7  -5   2   28.68    1.09
   7  -5   2   28.93    1.04
   7  -5   2   30.21    1.00
  -7   5  -3    0.90    0.49
  -7   5  -3    1.49    0.18
   7   5   3    1.55    0.65
  -7   5  -3    1.22    0.25
  -7  -5  -3    1.13    0.26
  -7  -5  -3    1.30    0.28
   7  -5   3    0.94    0.19
   7  -5   3    1.01    0.70
   7  -5   3    0.83    0.14
  -7  -5  -3    1.34    0.31
   7  -5   3    0.93    0.23
  -7  -5  -3    1.52    0.33
   7  -5   3    0.98    0.21
  -7   5  -4    1.76    0.24
  -7   5  -4    1.63    0.21
  -7   5  -4    1.94    0.40
   7   5   4    0.31    0.56
  -7   5  -4    1.66    0.23
   7  -5   4    1.63    0.29
   7  -5   4    1.27    0.26
   7  -5   4    1.41    0.48
   7  -5   4    2.21    0.35
  -7  -5  -4    1.43    0.30
   7  -5   4    1.94    0.34
  -7  -5  -4    1.11    0.26
   7  -5   4    1.99    0.34
  -7  -5  -4    1.48    0.31
   7  -5   4    1.92    0.49
  -7  -5  -4    1.35    0.82
   7   5   5    6.91    0.80
  -7   5  -5    6.41    0.50
  -7   5  -5    6.72    0.41
  -7   5  -5    5.97    0.42
  -7   5  -5    7.25    0.35
   7  -5   5    6.46    0.38
  -7  -5  -5    7.65    0.58
   7  -5   5    6.89    0.45
  -7  -5  -5    7.23    0.54
   7  -5   5    6.39    0.62
  -7  -5  -5    6.46    0.52
   7  -5   5    7.40    0.39
   7  -5   5    6.28    0.51
  -7   5  -6    3.84    0.46
   7   5   6    3.58    0.43
  -7   5  -6    4.82    0.38
  -7   5  -6    4.24    0.44
   7   5   6    4.32    0.52
  -7   5  -6    3.68    0.25
   7  -5   6    4.72    0.30
  -7  -5  -6    4.07    0.48
   7  -5   6    4.52    0.33
  -7  -5  -6    3.63    0.47
  -7  -5  -6    3.73    0.42
   7  -5   6    4.83    0.44
   7  -5   6    4.14    0.36
  -7   5  -7   17.84    0.88
   7   5   7   17.35    0.87
  -7   5  -7   18.42    0.60
  -7   5  -7   16.50    0.66
  -7  -5  -7   16.32    0.68
   7  -5   7   16.17    0.62
   7  -5   7   18.10    0.66
  -7  -5  -7   18.26    0.84
   7  -5   7   15.67    0.66
  -7  -5  -7   18.20    0.81
   7   5   8    1.73    0.48
  -7   5  -8    1.55    0.14
  -7   5  -8    1.35    0.17
   7  -5   8    1.48    0.16
   7   6  -7    3.73    0.20
   7   6  -7    3.51    0.17
   7   6  -7    3.44    0.33
  -7  -6   7    3.74    0.23
   7   6  -6   37.17    1.16
   7   6  -6   37.56    1.12
   7   6  -6   37.19    1.21
   7   6  -6   35.97    1.20
   7  -6  -6   37.37    1.30
   7  -6  -6   37.10    1.21
  -7  -6   6   37.95    1.26
   7  -6  -6   38.73    1.22
   7  -6  -6   37.09    1.24
  -7  -6   6   36.43    1.18
   7   6  -5   31.46    0.94
   7   6  -5   30.29    0.99
   7   6  -5   31.85    1.02
   7  -6  -5   28.92    1.01
  -7  -6   5   29.72    1.12
   7  -6  -5   30.21    1.09
   7  -6  -5   29.96    1.02
   7  -6  -5   31.15    1.12
  -7  -6   5   27.46    1.27
   7  -6  -5   26.90    1.27
  -7  -6   5   30.86    1.14
   7  -6  -5   25.43    1.27
   7  -6  -4   12.31    0.63
   7  -6  -4   11.69    0.63
   7  -6  -4   12.31    0.53
  -7  -6   4   12.18    0.71
   7  -6  -4   11.92    0.54
  -7  -6   4   13.81    0.71
  -7  -6   4   12.44    0.69
  -7  -6   4   12.55    0.67
   7  -6  -4   12.50    0.71
   7  -6  -4   11.98    0.63
   7   6  -3    8.36    0.53
  -7  -6   3    8.57    0.63
  -7  -6   3    8.45    0.62
   7  -6  -3    8.79    0.45
   7  -6  -3    8.14    0.53
   7  -6  -3    7.36    0.46
   7  -6  -3    8.30    0.53
  -7  -6   3    7.81    0.65
  -7  -6   3    9.12    0.58
  -7  -6   3    8.12    0.50
   7  -6  -3    9.06    0.54
  -7   6   2    4.81    0.53
   7  -6  -2    4.18    0.43
  -7  -6   2    4.95    0.45
  -7  -6   2    4.45    0.36
  -7  -6   2    4.37    0.42
  -7  -6   2    4.97    0.59
   7  -6  -2    4.41    0.45
   7  -6  -2    4.41    0.39
   7  -6  -2    5.43    0.45
   7   6  -1   25.53    0.97
  -7   6   1   25.89    1.02
   7  -6  -1   26.36    1.54
   7  -6  -1   26.36    1.04
  -7  -6   1   26.23    0.89
   7  -6  -1   26.40    0.99
  -7   6   0    0.10    0.25
  -7   6   0    0.04    0.20
   7   6   0   -0.18    0.18
   7  -6   0   -0.41    0.26
  -7  -6   0    0.26    0.35
   7  -6   0    0.07    0.13
  -7  -6   0   -0.10    0.13
   7  -6   0    0.24    0.23
  -7  -6   0    0.78    0.31
   7  -6   0    0.14    0.25
  -7   6  -1   25.62    0.92
   7  -6   1   25.63    0.89
   7  -6   1   25.12    1.01
   7  -6   1   24.54    0.87
   7  -6   1   25.66    0.88
  -7  -6  -1   22.75    1.08
   7  -6   1   24.35    1.00
  -7   6  -2    3.40    0.53
   7  -6   2    4.35    0.35
  -7  -6  -2    5.08    0.54
  -7  -6  -2    4.17    0.47
  -7  -6  -2    4.61    0.50
   7  -6   2    4.29    0.60
   7  -6   2    4.87    0.42
   7  -6   2    4.58    0.48
   7  -6   2    4.46    0.35
   7  -6   2    4.35    0.30
   7   6   3    7.90    0.97
  -7   6  -3    6.56    0.93
  -7   6  -3    8.47    0.40
   7  -6   3    7.20    0.69
   7  -6   3    7.85    0.49
  -7  -6  -3    8.86    0.67
   7  -6   3    8.35    0.56
   7  -6   3    8.11    0.39
   7  -6   3    8.31    0.43
   7  -6   3    8.12    0.50
   7  -6   3    8.35    0.74
  -7  -6  -3    7.45    0.51
  -7   6  -4   11.71    0.51
  -7   6  -4   12.05    0.54
   7   6   4   12.61    1.25
   7  -6   4   11.89    0.60
   7  -6   4   11.88    0.51
  -7  -6  -4   12.24    0.70
   7  -6   4   12.05    0.75
  -7  -6  -4   13.49    0.90
   7  -6   4   12.85    0.55
   7  -6   4   13.62    0.70
  -7  -6  -4   11.87    0.69
   7  -6   4   11.85    0.66
  -7   6  -5   31.31    0.96
  -7   6  -5   29.51    1.09
   7   6   5   29.36    1.46
  -7   6  -5   31.53    1.03
  -7   6  -5   30.37    1.03
   7  -6   5   31.42    1.16
  -7  -6  -5   29.07    1.10
   7  -6   5   24.58    1.25
   7  -6   5   30.70    1.00
   7  -6   5   29.24    1.01
   7  -6   5   27.56    1.24
  -7  -6  -5   31.18    1.24
   7  -6   5   29.80    1.08
  -7  -6  -5   31.91    1.26
   7  -6   5   27.14    1.14
  -7   6  -6   37.44    1.16
  -7   6  -6   36.52    1.26
   7   6   6   35.76    1.31
   7   6   6   38.64    1.56
  -7   6  -6   38.40    1.26
   7  -6   6   37.39    1.25
  -7  -6  -6   36.18    1.37
   7  -6   6   38.27    1.20
   7  -6   6   36.91    1.18
   7  -6   6   37.37    1.31
  -7   6  -7    3.63    0.21
  -7   6  -7    3.26    0.32
   7   6   7    3.22    0.49
   7  -6   7    3.46    0.31
   7  -6   7    3.36    0.26
   7  -6   7    3.94    0.26
   7   7  -7    9.37    0.34
   7   7  -7    8.70    0.33
   7   7  -7    8.85    0.38
  -7  -7   7    9.36    0.36
   7  -7  -7    8.00    0.67
   7  -7  -7    9.52    0.43
   7   7  -6    0.47    0.12
   7   7  -6    0.61    0.14
   7   7  -6    0.76    0.11
   7   7  -6    0.45    0.08
  -7  -7   6    0.40    0.14
   7  -7  -6    0.40    0.22
   7  -7  -6    0.59    0.18
  -7  -7   6    0.62    0.14
   7  -7  -6    0.52    0.13
   7  -7  -6    0.26    0.18
   7   7  -5    7.42    0.36
   7   7  -5    6.89    0.31
   7   7  -5    7.03    0.37
  -7  -7   5    7.38    0.49
   7  -7  -5    7.20    0.38
   7  -7  -5    7.53    0.43
  -7  -7   5    7.75    0.46
   7  -7  -5    7.10    0.50
   7  -7  -5    7.12    0.47
   7  -7  -4   62.58    2.02
  -7  -7   4   63.96    2.07
  -7  -7   4   62.92    2.10
  -7  -7   4   61.80    2.04
  -7  -7   4   60.16    2.07
  -7  -7   4   63.92    1.98
   7  -7  -4   62.34    1.93
   7  -7  -4   61.39    1.90
   7  -7  -4   63.01    2.05
   7   7  -3   13.79    0.69
   7  -7  -3   13.24    0.69
  -7  -7   3   13.70    0.71
  -7  -7   3   13.38    0.68
   7  -7  -3   14.02    0.66
   7  -7  -3   13.71    0.73
  -7  -7   3   12.81    0.69
   7  -7  -3   13.83    0.69
   7  -7  -3   13.76    0.59
  -7  -7   3   13.59    0.76
  -7  -7   3   13.74    0.74
   7   7  -2    2.92    0.33
  -7   7   2    3.20    0.49
   7  -7  -2    4.38    0.49
  -7  -7   2    3.58    0.36
   7  -7  -2    3.52    0.43
  -7  -7   2    3.50    0.39
   7  -7  -2    2.94    0.38
  -7  -7   2    3.49    0.44
   7  -7  -2    2.81    0.30
  -7  -7   2    3.35    0.35
   7  -7  -2    4.27    0.40
   7   7  -1   16.47    0.73
  -7   7   1   15.33    0.88
  -7   7   1   16.38    0.97
   7  -7  -1   16.53    0.75
   7  -7  -1   16.01    0.73
   7  -7  -1   16.14    0.72
  -7  -7   1   17.61    0.70
  -7  -7   1   17.30    0.83
   7  -7  -1   17.04    0.75
   7  -7  -1   17.02    0.81
  -7  -7   1   16.93    0.80
   7  -7  -1   16.60    0.82
  -7  -7   1   16.07    0.88
   7   7   0    2.05    0.29
  -7   7   0    1.99    0.36
  -7   7   0    1.32    0.42
  -7  -7   0    2.17    0.35
   7  -7   0    1.62    0.21
   7  -7   0    1.80    0.30
  -7  -7   0    1.70    0.38
   7  -7   0    1.79    0.27
   7  -7   0    1.92    0.40
   7  -7   0    1.76    0.22
   7  -7   0    1.98    0.28
   7  -7   0    1.24    0.34
   7  -7   0    2.12    0.33
  -7  -7   0    1.91    0.23
  -7   7  -1   15.28    1.03
   7  -7   1   14.83    0.89
   7  -7   1   16.47    0.71
   7  -7   1   15.86    0.62
   7  -7   1   17.16    0.68
  -7  -7  -1   16.57    0.86
   7  -7   1   15.37    0.74
  -7  -7  -1   17.03    0.89
   7  -7   1   17.02    0.78
   7  -7   1   15.57    0.85
   7  -7   1   18.24    0.74
  -7   7  -2    3.33    0.75
   7  -7   2    3.20    0.27
   7  -7   2    2.88    0.30
   7  -7   2    3.35    0.39
   7  -7   2    3.16    0.34
  -7  -7  -2    3.44    0.46
   7  -7   2    3.22    0.36
   7  -7   2    3.45    0.32
  -7  -7  -2    3.58    0.36
   7  -7   2    2.65    0.40
  -7  -7  -2    4.42    0.53
  -7  -7  -3   13.47    0.92
   7  -7   3   13.72    0.54
   7  -7   3   13.44    0.57
   7  -7   3   12.79    0.69
  -7  -7  -3   13.52    0.66
   7  -7   3   13.86    0.65
   7  -7   3   13.62    0.70
   7  -7   3   13.20    0.82
  -7  -7  -3   13.44    0.94
   7  -7   3   13.78    0.94
  -7  -7  -3   12.20    0.93
  -7   7  -4   58.28    1.91
   7   7   4   56.96    2.68
  -7   7  -4   59.31    1.88
   7  -7   4   62.73    1.97
   7  -7   4   63.52    1.91
   7  -7   4   60.87    1.86
   7  -7   4   60.43    1.97
  -7  -7  -4   59.74    2.04
   7  -7   4   59.82    2.05
   7  -7   4   64.62    2.02
  -7   7  -5    6.89    0.35
   7   7   5    6.82    0.82
   7  -7   5    5.85    0.65
   7  -7   5    7.18    0.51
   7  -7   5    7.60    0.45
   7  -7   5    7.05    0.57
   7  -7   5    7.39    0.38
   7  -7   5    7.10    0.36
   7   7   6    0.77    0.27
  -7   7  -6    0.60    0.12
  -7   7  -6    0.69    0.31
   7   7   6    1.51    0.60
   7  -7   6    0.29    0.19
   7  -7   6    0.60    0.17
   7  -7   6    0.43    0.14
   7  -7   6    0.66    0.13
  -7   7  -7    9.65    0.35
   7  -7   7    9.18    0.39
   7  -7   7    9.18    0.38
   7   8  -7    0.01    0.07
   7  -8  -7    0.20    0.12
  -7  -8   7    0.27    0.11
   7   8  -6    2.99    0.19
   7   8  -6    3.31    0.16
   7   8  -6    3.16    0.22
   7   8  -6    2.82    0.24
  -7  -8   6    3.21    0.21
   7  -8  -6    2.83    0.29
   7  -8  -6    3.17    0.29
   7  -8  -6    3.42    0.23
  -7  -8   6    3.02    0.22
   7  -8  -6    2.97    0.34
   7   8  -5    8.52    0.42
   7   8  -5    8.79    0.35
   7   8  -5    9.26    0.39
   7  -8  -5   10.45    0.50
  -7  -8   5   10.12    0.46
   7  -8  -5    7.80    0.41
  -7  -8   5    8.66    0.41
  -7  -8   5    9.73    0.52
   7  -8  -5    9.93    0.55
   7  -8  -5    9.29    0.53
  -7  -8   4   61.91    2.20
  -7  -8   4   70.69    2.46
   7  -8  -4   58.35    2.15
   7  -8  -4   51.14    2.31
  -7  -8   4   64.36    2.06
  -7  -8   3   -0.06    0.25
   7  -8  -3    0.21    0.25
  -7  -8   3    0.12    0.24
  -7  -8   3    0.27    0.22
   7  -8  -3    0.02    0.19
  -7  -8   3   -0.09    0.30
  -7  -8   3   -0.04    0.21
   7  -8  -3    0.03    0.22
   7  -8  -3   -0.28    0.33
   7  -8  -3   -0.23    0.15
   7   8  -2    0.16    0.26
   7  -8  -2   -0.26    0.26
   7  -8  -2   -0.07    0.20
   7  -8  -2   -0.16    0.24
  -7  -8   2    0.24    0.29
   7  -8  -2    0.56    0.49
  -7  -8   2    0.40    0.23
  -7  -8   2   -0.29    0.25
   7  -8  -2    0.18    0.19
  -7  -8   2   -0.01    0.24
  -7  -8   2   -0.24    0.25
   7   8  -1   10.54    0.60
   7  -8  -1   11.72    0.65
  -7  -8   1   10.57    0.65
  -7  -8   1   10.65    0.67
   7  -8  -1   11.15    0.62
   7  -8  -1   10.21    0.66
   7  -8  -1   12.59    1.08
  -7  -8   1   11.40    0.57
   7  -8  -1   11.98    0.74
   7  -8  -1   11.23    0.61
   7   8   0    0.08    0.21
   7  -8   0    0.41    0.25
   7  -8   0    0.43    0.25
   7  -8   0    0.11    0.30
   7  -8   0   -0.30    0.24
  -7  -8   0    0.21    0.31
  -7  -8   0    0.01    0.34
  -7  -8   0    0.27    0.20
   7  -8   0    0.12    0.21
  -7  -8   0    0.16    0.33
   7  -8   0    0.07    0.30
   7  -8   0   -0.28    0.19
   7  -8   0    0.34    0.19
   7  -8   1   10.54    0.67
  -7  -8  -1   11.31    0.85
   7  -8   1   12.87    0.97
   7  -8   1   11.59    0.57
   7  -8   1   10.41    0.77
  -7  -8  -1   11.45    0.75
   7  -8   1   10.85    0.64
   7  -8   2    0.11    0.29
  -7  -8  -2    0.16    0.28
   7  -8   2   -0.16    0.19
   7  -8   2    0.18    0.15
   7  -8   2    0.15    0.24
  -7  -8  -2    0.61    0.34
   7  -8   2    0.19    0.51
   7  -8   2    0.29    0.32
  -7  -8  -2    0.08    0.31
   7  -8   2    0.29    0.13
   7  -8   2   -0.11    0.23
   7  -8   3   -0.14    0.27
   7  -8   3    0.23    0.21
   7  -8   3    0.32    0.44
  -7  -8  -3   -0.10    0.40
   7  -8   3    0.17    0.14
   7  -8   3   -0.10    0.13
   7  -8   3    0.29    0.28
   7  -8   3   -0.19    0.23
  -7  -8  -3   -0.32    0.39
   7  -8   4   65.33    2.09
  -7  -8  -4   59.38    1.98
   7  -8   4   56.71    1.92
   7  -8   4   55.13    2.05
   7  -8   4   65.75    2.15
   7  -8   4   58.78    2.11
  -7   8  -5    9.72    0.41
   7  -8   5    9.82    0.43
   7  -8   5    8.64    0.52
   7  -8   5    8.81    0.40
   7  -8   5    9.47    0.49
   7  -8   5    8.47    0.69
   7   8   6    3.14    0.39
  -7   8  -6    3.05    0.21
   7  -8   6    3.08    0.22
   7  -8   6    2.92    0.33
   7  -8   6    3.80    0.27
   7  -8   6    3.32    0.23
  -7   8  -7    0.06    0.08
  -7  -8  -7    0.08    0.16
   7  -8   7    0.11    0.10
   7   9  -6   -0.03    0.05
   7   9  -6    0.01    0.07
   7   9  -6   -0.01    0.09
   7  -9  -6    0.10    0.12
  -7  -9   6   -0.12    0.17
   7  -9  -6   -0.17    0.13
  -7  -9   6   -0.01    0.08
   7   9  -5    4.14    0.28
   7   9  -5    3.92    0.20
  -7  -9   5    4.87    0.32
   7  -9  -5    4.52    0.37
   7  -9  -5    4.23    0.27
  -7  -9   5    3.93    0.33
   7  -9  -5    4.24    0.37
  -7  -9   5    4.23    0.26
   7  -9  -5    3.59    0.31
   7   9  -4    2.08    0.24
   7  -9  -4    2.07    0.30
   7  -9  -4    2.03    0.30
  -7  -9   4    1.91    0.24
   7  -9  -4    1.85    0.21
  -7  -9   4    2.52    0.30
   7  -9  -4    2.29    0.27
  -7  -9   4    1.71    0.28
  -7  -9   4    2.06    0.28
  -7  -9   3    0.48    0.35
  -7  -9   3    0.54    0.43
   7  -9  -3    0.10    0.21
   7  -9  -3   -0.10    0.30
   7   9  -2   11.03    0.64
   7  -9  -2   11.05    0.58
  -7  -9   2   10.74    0.61
   7  -9  -2    9.05    0.65
  -7  -9   2   10.11    0.68
  -7  -9   2   10.85    0.64
  -7  -9   2   11.78    0.66
   7  -9  -2   10.42    0.67
   7  -9  -2   11.48    0.65
   7  -9  -2   11.08    0.53
  -7  -9   2   11.27    0.62
   7   9  -1    0.50    0.27
  -7  -9   1    0.16    0.28
   7  -9  -1   -0.14    0.29
   7  -9  -1    0.33    0.32
   7  -9  -1   -0.15    0.26
  -7  -9   1    0.12    0.23
   7  -9  -1    0.17    0.21
   7  -9  -1    0.07    0.20
   7  -9  -1    0.23    0.26
  -7  -9   1    0.33    0.25
  -7  -9   1   -0.15    0.50
   7   9   0    1.09    0.28
   7  -9   0    0.98    0.30
  -7  -9   0    1.01    0.33
   7  -9   0    1.13    0.22
   7  -9   0    1.20    0.26
  -7  -9   0    1.28    0.29
   7  -9   0    1.14    0.32
   7  -9   0    0.83    0.27
   7  -9   0    1.02    0.28
   7  -9   0    0.89    0.25
   7  -9   0    1.03    0.22
  -7  -9   0    1.28    0.32
   7   9   1    0.10    0.21
  -7  -9  -1    0.10    0.27
  -7  -9  -1    0.20    0.33
  -7  -9  -1    0.14    0.32
   7  -9   1    0.24    0.33
   7  -9   1    0.01    0.22
   7  -9   1    0.09    0.25
   7  -9   1   -0.23    0.25
   7  -9   1   -0.02    0.15
   7  -9   1   -0.51    0.26
   7  -9   1   -0.07    0.14
   7  -9   2   11.20    0.65
   7  -9   2   11.39    0.78
  -7  -9  -2   10.40    0.70
   7  -9   2   11.35    0.67
   7  -9   2   10.53    0.56
   7  -9   2   10.97    0.69
   7  -9   2   11.14    0.51
   7  -9   2    9.62    0.60
  -7  -9  -2   11.41    0.75
   7  -9   2   10.60    0.47
  -7  -9  -2   10.53    0.67
  -7  -9  -3   -0.01    0.42
  -7  -9  -3   -0.11    0.37
   7  -9   3   -0.23    0.30
   7  -9   3    0.16    0.27
   7  -9   3    0.08    0.37
   7  -9   3   -0.08    0.16
   7  -9   3    0.07    0.16
  -7  -9  -3    0.17    0.46
   7  -9   4    2.05    0.22
   7  -9   4    1.99    0.25
  -7  -9  -4    2.05    0.41
   7  -9   4    1.76    0.30
   7  -9   4    2.00    0.21
   7  -9   4    1.54    0.27
  -7  -9  -4    1.90    0.34
   7   9   5    4.11    0.38
  -7   9  -5    3.87    0.28
   7  -9   5    4.13    0.39
   7  -9   5    4.28    0.48
   7  -9   5    3.72    0.24
   7  -9   5    4.00    0.25
   7  -9   5    3.98    0.31
  -7  -9  -5    4.40    0.43
   7   9   6    0.13    0.24
  -7   9  -6    0.14    0.10
  -7  -9  -6    0.11    0.17
   7  -9   6    0.01    0.09
   7  -9   6    0.04    0.08
   7  -9   6   -0.17    0.39
   7  -9   6    0.09    0.11
   7  10  -5    0.02    0.15
   7  10  -5    0.13    0.09
   7  10  -5    0.11    0.06
   7  10  -5    0.14    0.13
  -7 -10   5    0.19    0.14
  -7 -10   5    0.12    0.09
   7 -10  -5    0.11    0.15
   7 -10  -5    0.17    0.11
   7 -10  -5    0.01    0.16
   7 -10  -5    0.23    0.11
  -7 -10   5    1.00    0.25
   7  10  -4    7.68    0.39
  -7 -10   4    6.83    0.34
   7 -10  -4    7.51    0.43
  -7 -10   4    8.23    0.57
   7 -10  -4    8.18    0.48
  -7 -10   4    7.77    0.45
   7 -10  -4    7.31    0.37
   7 -10  -4    7.99    0.48
  -7 -10   4    7.78    0.37
  -7 -10   3    8.98    0.56
  -7 -10   3    9.25    0.52
   7 -10  -3    8.41    0.54
   7 -10  -3    8.57    0.55
   7 -10  -3    8.69    0.48
  -7 -10   3    9.24    0.48
  -7 -10   3    8.79    0.45
   7 -10  -3    8.65    0.43
   7  10  -2   25.60    1.19
  -7 -10   2   24.76    0.97
  -7 -10   2   21.44    1.13
  -7 -10   2   24.70    0.94
   7 -10  -2   24.67    1.03
   7 -10  -2   25.73    1.01
   7 -10  -2   25.34    0.88
   7 -10  -2   24.27    0.95
  -7 -10   2   25.63    0.97
  -7 -10   2   26.64    1.05
   7  10  -1    0.04    0.28
  -7 -10   1    0.17    0.23
   7 -10  -1    0.12    0.27
  -7 -10   1    0.04    0.29
   7 -10  -1    0.53    0.22
   7 -10  -1    0.27    0.28
  -7 -10   1    0.40    0.20
   7 -10  -1    0.28    0.28
   7 -10  -1    0.79    0.40
   7  10   0   -0.09    0.22
  -7 -10   0    0.08    0.25
   7 -10   0   -0.26    0.18
   7 -10   0   -0.31    0.23
   7 -10   0   -0.19    0.19
  -7 -10   0    0.04    0.29
   7 -10   0    0.07    0.22
   7 -10   0    0.09    0.22
   7 -10   0    0.06    0.26
  -7 -10   0   -0.11    0.23
   7 -10   0    0.04    0.26
   7  10   1    0.07    0.22
  -7 -10  -1    0.75    0.29
  -7 -10  -1    0.66    0.53
   7 -10   1    0.39    0.18
  -7 -10  -1    0.39    0.44
   7 -10   1    0.34    0.37
   7  10   2   24.37    1.00
   7 -10   2   24.57    0.85
   7 -10   2   24.13    0.93
   7 -10   2   25.01    0.88
   7 -10   2   24.85    0.93
  -7 -10  -2   25.08    1.05
  -7 -10  -2   25.95    1.00
   7 -10   2   23.18    1.02
  -7 -10  -2   24.23    1.00
   7 -10   2   25.52    0.94
   7 -10   2   21.24    1.07
   7  10   3    9.07    0.61
   7 -10   3    8.95    0.48
   7 -10   3    8.50    0.53
  -7 -10  -3    8.67    0.64
   7 -10   3    8.45    0.41
  -7 -10  -3    8.99    0.62
   7 -10   3    7.33    0.51
   7 -10   3    8.39    0.39
   7  10   4    7.48    0.47
   7 -10   4    7.77    0.35
  -7 -10  -4    7.91    0.84
   7 -10   4    7.79    0.41
  -7 -10  -4    7.52    0.53
   7 -10   4    6.96    0.49
   7 -10   4    7.80    0.36
   7 -10   4    7.48    0.49
   7  10   5   -0.05    0.17
  -7  10  -5   -0.15    0.16
  -7 -10  -5   -0.03    0.20
   7 -10   5    0.14    0.12
   7 -10   5   -0.17    0.37
   7 -10   5    0.06    0.08
   7 -10   5    0.23    0.09
   7  11  -5   15.00    0.54
   7  11  -5   15.85    0.51
   7 -11  -5   15.45    0.59
   7 -11  -5   17.84    0.67
   7 -11  -5   15.84    0.59
   7  11  -4    1.52    0.14
   7  11  -4    1.26    0.28
   7  11  -4    1.54    0.13
  -7 -11   4    1.45    0.16
   7 -11  -4    1.27    0.21
   7 -11  -4    1.43    0.17
   7 -11  -4    1.13    0.17
  -7 -11   4    1.25    0.15
   7 -11  -4    1.44    0.22
  -7 -11   4    1.28    0.19
  -7 -11   3    0.40    0.19
   7 -11  -3    0.71    0.20
  -7 -11   3    0.39    0.15
   7 -11  -3    0.67    0.21
   7 -11  -3    0.67    0.17
  -7 -11   3    0.64    0.14
   7 -11  -3    0.44    0.16
  -7 -11   3    0.67    0.21
   7 -11  -2   25.73    0.90
  -7 -11   2   27.27    0.92
  -7 -11   2   26.64    0.99
   7 -11  -2   28.01    1.08
  -7 -11   2   28.14    1.07
   7 -11  -2   27.74    1.03
  -7 -11   2   27.46    1.00
   7 -11  -2   27.73    0.99
   7  11  -1   40.63    1.39
   7 -11  -1   38.32    1.26
  -7 -11   1   39.22    1.35
  -7 -11   1   40.19    1.43
   7 -11  -1   39.45    1.42
  -7 -11   1   40.28    1.39
   7 -11  -1   39.65    1.34
  -7 -11   1   39.54    1.26
   7 -11  -1   38.61    1.37
   7  11   0   -0.15    0.24
   7 -11   0    0.26    0.22
   7 -11   0   -0.07    0.23
  -7 -11   0   -0.15    0.26
  -7 -11   0    0.42    0.20
   7 -11   0    0.27    0.22
   7 -11   0   -0.01    0.16
  -7 -11   0    0.02    0.18
   7 -11   0    0.34    0.29
   7 -11   0    0.13    0.23
   7 -11   0    0.07    0.22
  -7 -11   0    0.09    0.23
  -7 -11   0   -0.18    0.20
   7  11   1   41.17    1.43
   7 -11   1   39.02    1.28
   7 -11   1   39.01    1.32
   7 -11   1   38.28    1.32
   7 -11   1   38.93    1.24
   7 -11   1   38.42    1.26
   7 -11   1   38.28    1.36
   7 -11   1   38.12    1.29
  -7 -11  -1   38.85    1.33
  -7 -11  -1   38.90    1.30
  -7 -11  -1   40.71    1.42
  -7 -11  -1   38.71    1.39
   7  11   2   26.89    1.05
  -7 -11  -2   26.77    1.02
  -7 -11  -2   26.68    0.99
   7 -11   2   25.38    0.97
  -7 -11  -2   27.79    1.01
   7 -11   2   27.86    0.96
   7 -11   2   26.51    0.92
   7 -11   2   27.67    1.07
  -7 -11  -2   27.20    1.04
   7 -11   2   27.53    0.91
   7  11   3    0.69    0.22
   7 -11   3    0.41    0.30
   7 -11   3    0.67    0.13
   7 -11   3    0.69    0.23
  -7 -11  -3    0.76    0.31
   7 -11   3    0.40    0.21
  -7 -11  -3    0.68    0.26
  -7 -11  -3    0.37    0.28
   7 -11   3    0.35    0.11
   7  11   4    1.58    0.25
   7 -11   4    1.15    0.26
   7 -11   4    1.73    0.16
   7 -11   4    1.47    0.20
  -7 -11  -4    1.36    0.24
   7 -11   4    1.67    0.17
   7  11   5   16.71    0.71
   7 -11   5   16.55    0.59
   7 -11   5   18.51    0.66
   7 -11   5   16.62    0.66
   7  12  -4    0.07    0.06
   7 -12  -4    0.00    0.13
  -7 -12   4    0.00    0.14
  -7 -12   4    0.14    0.13
   7  12  -3    1.34    0.17
   7  12  -3    1.16    0.19
  -7 -12   3    1.37    0.20
  -7 -12   3    1.26    0.15
   7 -12  -3    1.16    0.19
  -7 -12   3    0.87    0.18
   7 -12  -3    1.31    0.17
  -7 -12   3    1.52    0.16
   7 -12  -3    1.27    0.19
   7 -12  -2    0.49    0.16
  -7 -12   2    0.15    0.11
   7 -12  -2    0.28    0.16
  -7 -12   2    0.24    0.17
  -7 -12   2    0.16    0.12
  -7 -12   2    0.34    0.18
   7 -12  -2    0.18    0.16
   7 -12  -2    0.68    0.27
  -7 -12   1    0.17    0.13
   7 -12  -1    0.24    0.28
  -7 -12   1   -0.13    0.18
  -7 -12   1   -0.04    0.13
   7 -12  -1    0.23    0.18
  -7 -12   1   -0.01    0.17
   7 -12  -1    0.04    0.19
   7  12   0   -0.06    0.32
   7 -12   0    0.28    0.25
  -7 -12   0   -0.17    0.18
  -7 -12   0    0.01    0.13
  -7 -12   0    0.17    0.19
   7 -12   0    0.03    0.16
   7  12   1    0.28    0.23
  -7 -12  -1    0.00    0.19
   7 -12   1    0.00    0.16
  -7 -12  -1   -0.14    0.15
   7 -12   1   -0.23    0.28
   7 -12   1   -0.02    0.23
   7 -12   1   -0.15    0.12
   7 -12   1   -0.03    0.17
  -7 -12  -1    0.10    0.20
   7  12   2    0.38    0.21
   7 -12   2    0.76    0.21
  -7 -12  -2    0.27    0.25
  -7 -12  -2    0.33    0.20
   7 -12   2    0.20    0.11
   7 -12   2    0.23    0.12
  -7 -12  -2    0.16    0.15
   7 -12   2   -0.05    0.18
   7  12   3    1.48    0.23
   7 -12   3    1.22    0.22
   7 -12   3    1.41    0.16
  -7 -12  -3    1.35    0.19
   7 -12   3    1.42    0.17
  -7 -12  -3    1.53    0.30
   7 -12   3    1.35    0.25
   7 -12   4    0.22    0.15
   7 -12   4    0.03    0.11
   7 -13  -2    1.00    0.15
  -7 -13   2    0.93    0.11
  -7 -13   2    0.76    0.17
   7 -13  -2    1.09    0.22
   7 -13  -2    0.63    0.15
  -7 -13   2    0.53    0.16
  -7 -13   2    0.64    0.11
   7 -13  -1    9.74    0.43
   7 -13  -1    8.31    0.45
  -7 -13   1   10.17    0.42
  -7 -13   1    9.43    0.47
  -7 -13   1   10.12    0.48
   7 -13  -1    9.91    0.47
   7 -13   0    0.18    0.18
  -7 -13   0    0.00    0.14
  -7 -13   0    0.20    0.19
   7 -13   0    0.12    0.15
  -7 -13   0    0.11    0.11
   7  13   1    8.14    0.68
  -7 -13  -1    9.88    0.46
   7 -13   1    9.07    0.37
  -7 -13  -1   10.06    0.42
   7 -13   1    9.45    0.50
   7 -13   1    9.65    0.44
  -7 -13  -1    9.05    0.46
   7  13   2    0.73    0.23
   7 -13   2    0.87    0.11
   7 -13   2    0.52    0.13
  -7 -13  -2    0.55    0.13
  -7 -13  -2    0.92    0.20
   8   0  -8   13.50    0.53
  -8   0   8   13.77    0.56
   8   0  -7    0.10    0.25
   8   0  -7   -0.08    0.21
  -8   0   7    0.05    0.18
   8   0  -7   -0.06    0.12
   8   0  -7    0.03    0.14
   8   0  -6   63.72    2.04
   8   0  -6   65.57    2.03
   8   0  -6   67.85    2.05
  -8   0   6   62.44    2.19
   8   0  -6   65.96    1.95
   8   0  -6   65.11    2.71
  -8   0   6   66.43    2.11
   8   0  -5   -0.42    0.53
   8   0  -5    0.15    0.12
  -8   0   5    0.38    0.26
   8   0  -5    0.04    0.19
   8   0  -5   -0.08    0.16
   8   0  -5   -0.07    0.13
  -8   0   5   -0.01    0.35
  -8   0   4   30.04    1.30
   8   0  -4   29.57    1.02
  -8   0   4   33.66    1.32
   8   0  -4   29.64    1.39
  -8   0   4   32.78    1.11
  -8   0   4   31.16    1.03
   8   0  -4   30.91    1.07
   8   0  -4   29.79    1.01
   8   0  -4   29.81    0.98
   8   0  -4   32.22    1.16
   8   0  -4   32.35    0.99
   8   0  -3    0.03    0.10
  -8   0   3   -0.09    0.19
   8   0  -3   -0.16    0.12
   8   0  -3    0.18    0.19
   8   0  -3    0.01    0.30
   8   0  -2  119.47    3.62
  -8   0   2  129.27    3.54
   8   0  -2  115.46    3.54
  -8   0   2  127.93    3.74
   8   0  -2  130.93    3.97
  -8   0   1    0.00    0.10
   8   0  -1    0.04    0.22
  -8   0   0   40.03    1.34
   8   0   0   40.27    1.44
  -8   0   0   41.26    1.35
  -8   0  -1    0.08    0.11
  -8   0  -1   -0.03    0.10
  -8   0  -2  113.49    3.39
  -8   0  -2  120.41    3.61
  -8   0  -3   -0.05    0.18
  -8   0  -3    0.59    0.30
  -8   0  -3   -0.06    0.24
  -8   0  -4   31.64    1.10
   8   0   4   33.95    1.24
  -8   0  -4   30.56    1.04
   8   0   4   33.62    1.10
  -8   0  -4   33.04    1.67
  -8   0  -4   33.76    1.15
  -8   0  -4   30.78    1.14
   8   0   5   -0.03    0.21
   8   0   5    0.01    0.23
  -8   0  -5    0.07    0.14
  -8   0  -5   -0.04    0.19
  -8   0  -5    0.24    0.20
   8   0   5    0.22    0.19
  -8   0  -5   -0.02    0.23
  -8   0  -6   65.70    2.03
   8   0   6   64.73    2.20
   8   0   6   69.49    2.25
   8   0   6   70.72    2.11
  -8   0  -6   65.96    2.18
  -8   0  -6   64.85    2.15
  -8   0  -6   69.13    2.14
  -8   0  -7   -0.04    0.12
  -8   0  -7   -0.04    0.16
  -8   0  -7   -0.08    0.30
  -8   0  -7   -0.19    0.26
   8   0   7   -0.12    0.21
   8   0   8   13.99    0.61
  -8   0  -8   12.83    0.79
  -8   0  -8   13.76    0.54
  -8   1   8    0.80    0.24
   8   1  -8    0.81    0.15
   8   1  -8    0.83    0.15
   8   1  -8    1.44    0.34
  -8  -1   8    1.10    0.18
   8  -1  -8    1.14    0.16
   8   1  -7    0.28    0.12
   8   1  -7    0.09    0.13
  -8   1   7    0.32    0.19
   8   1  -7    0.14    0.18
   8   1  -7   -0.12    0.20
   8  -1  -7    0.15    0.14
   8  -1  -7    0.05    0.25
   8  -1  -7    0.35    0.31
  -8  -1   7    0.27    0.16
   8  -1  -7   -0.19    0.21
   8   1  -6   10.39    1.34
  -8   1   6   12.30    0.85
  -8   1   6   12.91    0.67
   8   1  -6   13.09    0.60
   8   1  -6   13.20    0.49
   8   1  -6   12.31    0.54
   8   1  -6   12.84    0.56
  -8  -1   6   13.69    0.66
   8  -1  -6   11.75    0.60
  -8  -1   6   10.96    0.95
   8  -1  -6   11.41    1.20
   8  -1  -6   13.47    0.58
   8  -1  -6   12.56    0.62
   8  -1  -6   13.15    0.51
   8   1  -5    3.50    0.43
   8   1  -5    3.15    0.24
   8   1  -5    3.78    0.29
   8   1  -5    3.87    0.25
   8   1  -5    4.60    0.79
   8   1  -5    3.60    0.26
  -8   1   5    3.73    0.47
   8  -1  -5    3.36    0.34
  -8  -1   5    3.58    0.43
   8  -1  -5    4.01    0.33
   8  -1  -5    3.95    0.37
   8  -1  -5    3.72    0.60
   8  -1  -5    3.73    0.28
  -8  -1   5    3.77    0.38
   8  -1  -5    3.83    0.35
   8   1  -4   49.16    1.54
   8   1  -4   49.59    1.67
  -8   1   4   46.81    1.79
   8   1  -4   47.32    1.56
  -8   1   4   57.10    2.39
  -8   1   4   49.33    1.54
  -8   1   4   48.81    1.61
   8   1  -4   49.56    1.51
   8   1  -4   47.97    1.44
   8   1  -4   50.13    1.50
   8   1  -4   51.48    1.99
   8  -1  -4   49.41    1.55
  -8  -1   4   49.15    1.56
  -8  -1   4   48.23    1.82
  -8  -1   4   48.30    1.60
   8  -1  -4   49.21    1.57
   8  -1  -4   51.73    1.89
  -8  -1   4   50.51    1.78
   8  -1  -4   48.77    1.48
   8  -1  -4   47.93    1.62
   8  -1  -4   49.59    1.51
   8  -1  -4   48.59    1.54
   8   1  -3    1.15    0.42
   8   1  -3    1.04    0.17
  -8   1   3    0.62    0.20
   8   1  -3    1.06    0.13
   8  -1  -3    0.76    0.28
  -8  -1   3    1.35    0.30
   8  -1  -3    0.97    0.15
   8   1  -2    0.22    0.14
   8   1  -2    0.35    0.12
  -8   1   2    0.38    0.15
   8   1  -2    0.54    0.31
   8  -1  -2    0.33    0.13
  -8  -1   2    0.10    0.15
   8  -1  -2    0.14    0.21
  -8  -1   2    0.34    0.11
  -8   1   1   52.27    1.64
   8   1  -1   49.99    1.81
   8  -1  -1   51.11    1.72
  -8  -1   1   51.75    1.67
   8   1   0    0.04    0.25
  -8   1   0   -0.06    0.10
  -8   1   0   -0.02    0.10
  -8  -1   0    0.01    0.10
  -8  -1   0    0.07    0.12
   8  -1   0    0.00    0.18
  -8   1  -1   52.47    1.64
  -8   1  -1   53.70    1.71
   8  -1   1   47.59    1.84
  -8  -1  -1   52.99    1.71
   8  -1   1   52.07    1.75
   8  -1   1   52.66    1.64
  -8  -1  -1   53.35    1.68
  -8   1  -2    0.19    0.16
   8  -1   2    0.35    0.22
  -8  -1  -2    0.11    0.20
   8  -1   2    0.40    0.11
  -8  -1  -2    0.34    0.17
  -8   1  -3    0.95    0.19
  -8   1  -3    0.69    0.30
   8   1   3    1.15    0.34
  -8  -1  -3    0.95    0.22
   8  -1   3    1.31    0.17
  -8  -1  -3    1.18    0.35
  -8   1  -4   50.86    1.60
  -8   1  -4   48.11    1.50
  -8   1  -4   49.50    1.59
  -8   1  -4   47.91    2.13
  -8   1  -4   48.25    1.54
   8   1   4   50.36    1.58
   8   1   4   50.02    1.73
   8  -1   4   48.43    1.57
   8  -1   4   50.99    1.56
  -8  -1  -4   51.31    1.62
   8  -1   4   47.99    1.57
  -8  -1  -4   48.43    2.12
   8  -1   4   46.28    1.63
   8  -1   4   49.47    1.68
  -8  -1  -4   51.47    1.60
  -8  -1  -4   49.17    1.52
  -8   1  -5    3.73    0.40
  -8   1  -5    3.43    0.35
   8   1   5    3.69    0.41
  -8   1  -5    3.90    0.28
  -8   1  -5    3.28    0.41
   8   1   5    3.52    0.43
  -8  -1  -5    4.15    0.45
  -8  -1  -5    3.96    0.30
   8  -1   5    3.69    0.39
  -8  -1  -5    4.37    0.39
   8  -1   5    3.68    0.33
  -8  -1  -5    3.36    0.38
   8  -1   5    3.69    0.42
   8  -1   5    3.25    0.35
  -8   1  -6   12.35    0.65
  -8   1  -6   12.84    0.61
   8   1   6   13.95    0.74
  -8   1  -6   12.82    0.64
   8   1   6   11.85    0.77
  -8   1  -6   12.84    0.52
   8  -1   6   12.18    0.82
   8  -1   6   13.29    0.60
   8  -1   6   13.53    0.70
  -8  -1  -6   13.63    0.63
  -8  -1  -6   12.87    0.53
   8  -1   6   12.54    0.72
  -8  -1  -6   12.63    0.67
  -8  -1  -6   12.38    0.68
  -8   1  -7    0.09    0.11
  -8   1  -7   -0.26    0.27
   8   1   7    0.12    0.21
  -8   1  -7    0.17    0.35
  -8   1  -7    0.19    0.15
  -8  -1  -7    0.22    0.15
  -8  -1  -7    0.06    0.25
  -8  -1  -7    0.14    0.29
  -8  -1  -7    0.37    0.17
   8  -1   7    0.12    0.19
  -8   1  -8    0.91    0.16
   8   1   8    0.77    0.21
   8  -1   8    0.73    0.18
  -8  -1  -8    1.00    0.17
  -8  -1  -8    1.44    0.44
   8   2  -8    2.59    0.22
   8   2  -8    2.78    0.38
   8   2  -8    3.35    0.27
  -8   2   8    3.06    0.58
  -8  -2   8    3.06    0.24
   8  -2  -8    2.91    0.23
   8   2  -7    3.55    0.30
   8   2  -7    3.26    0.34
   8   2  -7    3.21    0.22
  -8   2   7    3.57    0.47
   8   2  -7    3.71    0.31
   8  -2  -7    4.34    0.38
   8  -2  -7    3.89    0.50
  -8  -2   7    3.60    0.31
   8  -2  -7    3.90    0.48
   8  -2  -7    3.33    0.28
   8   2  -6    0.00    0.10
   8   2  -6    0.23    0.14
  -8   2   6    0.26    0.41
   8   2  -6    0.07    0.14
   8   2  -6   -0.10    0.18
   8  -2  -6    0.19    0.27
   8  -2  -6    0.28    0.15
  -8  -2   6   -0.17    0.53
   8  -2  -6    0.06    0.13
   8  -2  -6    0.50    0.55
  -8  -2   6    0.21    0.20
   8  -2  -6    0.51    0.27
   8   2  -5    0.72    0.92
  -8   2   5    0.34    0.44
   8   2  -5    0.09    0.26
   8   2  -5    0.10    0.11
   8   2  -5    0.05    0.13
   8   2  -5    0.06    0.10
   8   2  -5   -0.08    0.11
   8  -2  -5   -0.33    0.16
  -8  -2   5   -0.09    0.24
  -8  -2   5    0.16    0.31
   8  -2  -5   -0.23    0.39
   8  -2  -5    0.20    0.22
   8  -2  -5    0.25    0.25
   8  -2  -5    0.06    0.17
   8   2  -4    2.82    0.25
  -8   2   4    2.99    0.56
   8   2  -4    3.16    0.30
   8   2  -4    3.10    0.39
   8   2  -4    3.14    0.22
   8   2  -4    3.11    0.20
   8   2  -4    2.77    0.68
  -8   2   4    3.23    0.32
   8  -2  -4    2.86    0.27
   8  -2  -4    3.31    0.34
  -8  -2   4    2.86    0.30
  -8  -2   4    2.82    0.50
  -8  -2   4    2.49    0.40
   8  -2  -4    2.58    0.47
   8  -2  -4    3.17    0.34
   8  -2  -4    2.82    0.28
  -8  -2   4    3.17    0.36
   8  -2  -4    3.12    0.45
   8  -2  -4    2.91    0.29
   8  -2  -4    2.98    0.32
   8   2  -3   29.91    1.01
  -8   2   3   32.58    1.23
   8   2  -3   32.99    1.03
   8   2  -3   32.61    1.10
   8  -2  -3   33.65    1.17
  -8  -2   3   33.12    1.28
  -8  -2   3   34.59    1.15
   8  -2  -3   33.42    1.12
  -8  -2   3   33.75    1.06
  -8  -2   3   31.78    1.05
   8  -2  -3   33.78    1.28
   8   2  -2    0.11    0.37
  -8   2   2    0.20    0.12
   8   2  -2    0.32    0.16
  -8  -2   2    0.54    0.13
   8  -2  -2    0.35    0.13
  -8  -2   2    0.49    0.19
   8  -2  -2    0.42    0.21
   8   2  -1   95.38    3.10
  -8   2   1   96.06    2.86
[truncated: 435,349 more chars]
