# Supplementary material for: Crystallographic workshops – a primer and perspective from Whitworth University’s Summer Crystallography Institute
Source: Acta Crystallogr E Crystallogr Commun. 2026 Feb 3;82(Pt 3):313–9. doi: 10.1107/S2056989026000939 (PMC12961664; doi:10.1107/S2056989026000939)
Supplement: Supplementary file 1 [file e-82-00313-sup2.zip › Practice Data Sets/SCI06/SCI06.ins]

TITL SCI06 Pbcn
REM K. Wheeler, Whitworth Univ. USA
CELL 1.54178 18.5991 11.7471 7.3751 90.000 90.000 90.000
ZERR 8.0000 0.0004 0.0002 0.0001 0.000 0.000 0.000
LATT 1
SYMM 0.5-X, 0.5-Y, 0.5+Z
SYMM 0.5+X, 0.5-Y, -Z
SYMM -X, Y, 0.5-Z
SFAC C H N O
UNIT 64 8 24 24
HKLF 4
