# Supplementary material for: Crystallographic workshops – a primer and perspective from Whitworth University’s Summer Crystallography Institute
Source: Acta Crystallogr E Crystallogr Commun. 2026 Feb 3;82(Pt 3):313–9. doi: 10.1107/S2056989026000939 (PMC12961664; doi:10.1107/S2056989026000939)
Supplement: Supplementary file 1 [file e-82-00313-sup2.zip › Practice Data Sets/SCI07/SCI07.hkl]

   0   2   0 1365.66   27.90
   0  -2   0 1304.47   27.70
   0   3   0    2.00    1.90
   0  -3   0   -1.10    1.60
   0   4   0   69.79    5.80
   0  -4   0   73.09    5.70
   0   5   0   -0.80    2.10
   0  -5   0    2.60    2.50
   0   6   0  209.88   11.50
   0   7   0    1.50    2.50
   0   8   0  385.16   18.00
   0   9   0    0.40    2.70
   0  10   0  267.97   16.40
   0  11   0    3.40    4.70
   0  12   0  153.68   13.40
   1  -1   0 2386.56   44.50
  -1  -1   0 2449.16   44.90
  -1   1   0 2445.96   44.50
   1   1   0 2434.66   45.00
   1  -2   0    0.10    1.40
  -1  -2   0    0.00    1.60
  -1   2   0    1.50    1.60
   1   2   0    0.80    1.60
   1  -3   0 2367.76   48.90
  -1   3   0 2467.75   49.10
  -1  -3   0 2465.45   49.40
  -1  -4   0   -1.30    1.90
   1  -4   0   -1.70    1.70
   1   4   0   -0.50    1.70
  -1   4   0   -1.80    1.70
   1  -5   0   53.29    5.50
   1   5   0   46.30    6.00
  -1  -5   0   40.50    5.80
  -1   5   0   43.40    5.70
  -1   6   0    1.20    2.60
   1   6   0    2.10    2.50
  -1   7   0 1772.92   44.80
   1   7   0 1785.32   45.60
   1   8   0    1.60    3.20
  -1   8   0   -0.90    2.40
  -1   9   0   11.70    4.10
   1   9   0   10.10    4.90
   1  10   0    4.10    3.90
  -1  10   0    2.80    3.60
  -1  11   0  405.76   20.90
   1  11   0  396.66   21.40
   1  12   0    0.70    4.20
  -2   0   0 3126.79   77.49
   2   0   0 3150.68   76.99
  -2  -1   0    1.50    1.20
   2  -1   0    0.40    0.50
   2   1   0    0.90    1.20
  -2   1   0    0.40    0.50
  -2   1   0   -0.70    0.80
   2  -1   0   -0.10    0.80
   2   2   0   13.30    2.70
  -2  -2   0   15.80    2.60
   2  -2   0   14.10    2.40
  -2   2   0    9.80    2.10
  -2   3   0    1.10    1.60
  -2  -3   0   -1.80    1.50
   2  -3   0    0.70    1.90
   2   3   0   -1.70    1.70
  -2   4   0    1.20    2.00
   2  -4   0    1.50    2.10
  -2  -4   0    2.50    2.30
   2   4   0    1.80    2.20
   2   5   0   -0.80    1.90
  -2  -5   0   -0.40    1.80
  -2   5   0    4.70    2.70
   2   6   0  640.04   22.10
  -2   6   0  653.13   21.10
   2   7   0    5.80    3.40
  -2   7   0    3.60    3.00
   2   8   0  131.49   18.50
  -2   8   0  149.69   10.50
  -2   9   0    4.80    4.00
   2   9   0    4.70    4.40
   2  10   0  205.68   14.80
  -2  10   0  193.08   13.20
  -2  11   0   -2.10    3.10
   2  11   0    3.30    3.90
   2  12   0    1.20    4.40
  -2  12   0   -0.40    4.40
   3   0   0    0.50    0.70
  -3  -1   0  307.07    5.90
  -3   1   0  303.87    6.40
   3  -1   0  294.47    6.50
  -3  -1   0  298.27    7.70
   3   1   0  291.27    8.20
  -3   1   0  303.27    6.00
   3   2   0   -2.20    1.30
  -3   2   0    0.40    1.20
  -3  -2   0    1.30    1.50
  -3   2   0    0.30    0.70
  -3   3   0   31.20    3.40
   3   3   0   27.30    4.10
  -3  -3   0   38.20    3.90
  -3  -4   0    0.90    1.90
  -3   4   0    1.20    1.50
   3   4   0    1.20    2.10
  -3  -5   0    0.30    2.20
  -3   5   0    1.70    2.00
   3   5   0    0.40    2.10
  -3   6   0   -0.20    1.90
   3   6   0   -0.90    2.20
   3   7   0  480.05   20.00
  -3   7   0  525.65   19.30
   3   8   0    1.30    2.20
  -3   8   0    0.70    2.50
   3   9   0  288.57   16.90
  -3  10   0    4.50    3.30
   3  10   0   -2.70    3.40
   3  11   0   80.29   11.50
  -3  11   0   71.49   10.20
  -3  12   0    0.60    4.00
   3  12   0   -0.90    4.80
   4   0   0  297.07    7.10
  -4  -1   0   -0.30    0.90
   4   1   0    0.30    1.30
   4  -1   0   -0.50    0.50
   4   2   0 1667.63   34.70
  -4   2   0 1665.53   31.60
  -4  -2   0 1637.34   33.60
  -4   2   0 1618.74   30.30
   4  -2   0 1657.03   31.30
   4   3   0   -2.30    1.60
  -4  -3   0    0.30    1.80
  -4   3   0    2.10    0.90
  -4   3   0    0.70    1.40
   4   4   0   14.20    3.40
  -4   4   0   11.60    4.10
  -4   4   0   13.00    2.10
  -4  -4   0    7.80    2.60
   4   5   0    1.30    1.90
  -4   5   0    0.80    1.80
   4   6   0  190.68   11.60
  -4   6   0  209.28   10.50
  -4   7   0   -2.20    1.80
   4   7   0    4.10    3.40
   4   8   0  113.09   10.30
  -4   8   0   91.29    7.90
  -4   9   0    4.10    3.10
   4   9   0   -0.30    3.10
   4  10   0  199.78   14.90
  -4  10   0  200.38   13.20
  -4  11   0    2.20    3.80
   5   0   0    2.90    1.00
   5  -1   0  588.64   12.00
   5   1   0  561.14   14.00
   5  -2   0   -0.30    0.70
  -5  -2   0    0.10    0.50
   5   2   0    0.10    1.60
  -5  -3   0   84.59    5.40
   5   3   0   88.19    6.20
  -5   3   0   91.59    4.40
  -5   3   0   85.49    3.30
  -5   4   0   -0.10    0.80
  -5   4   0    0.50    1.40
   5   4   0    0.40    1.90
   5   5   0  364.16   15.30
  -5   5   0  363.96   12.80
  -5   5   0  365.56   10.50
   5   6   0   -1.60    2.60
  -5   6   0    0.00    1.00
  -5   6   0   -0.60    1.70
   5   7   0   10.80    4.00
  -5   7   0    8.50    3.30
  -5   7   0    7.00    2.20
  -5   8   0   -0.10    2.30
   5   8   0    2.00    3.10
   5   9   0 2034.50   55.19
  -5   9   0 1985.00   49.99
  -5  10   0    0.10    2.90
   5  10   0    4.20    3.70
   5  11   0    3.70    4.80
  -5  11   0   38.10    7.10
   6   0   0  314.77    8.20
   6  -1   0    0.70    0.80
   6   1   0   -0.90    1.10
   6   2   0 4183.38   79.69
   6  -2   0 4135.79   75.49
  -6   3   0    2.30    1.00
   6   3   0    1.40    2.20
  -6   3   0    2.60    0.70
  -6   4   0  224.18    6.50
   6   4   0  231.08   11.10
  -6   4   0  211.68    7.70
  -6   5   0   -1.40    1.40
   6   5   0    1.20    2.50
  -6   5   0    0.70    0.90
  -6   6   0  436.26   12.60
   6   6   0  443.66   18.60
  -6   6   0  452.65   15.10
  -6   7   0    0.50    2.40
  -6   7   0   -1.10    1.10
   6   8   0    0.90    3.50
  -6   8   0    7.80    2.60
  -6   8   0    3.70    2.70
   6   9   0    5.30    4.30
  -6   9   0    1.40    2.50
  -6   9   0    1.30    2.90
  -6  10   0   17.70    4.00
   6  10   0   24.50    6.90
   6  11   0   -2.20    4.40
  -6  11   0    1.90    3.80
   7   0   0    6.70    1.40
   7   1   0 1132.29   24.80
   7  -1   0 1135.79   22.60
   7   2   0   -1.10    1.60
   7  -2   0    0.50    0.80
   7   3   0  196.08    9.40
   7  -3   0  189.48    6.60
  -7  -3   0  201.18    5.00
  -7   4   0    0.50    0.70
  -7   4   0    0.90    0.90
   7   4   0   -0.30    2.10
  -7   5   0   38.10    2.60
   7   5   0   42.10    6.40
  -7   5   0   38.40    3.50
  -7   6   0   -1.30    0.90
  -7   6   0   -0.20    1.40
   7   6   0   -1.60    2.60
   7   7   0    4.60    3.40
  -7   7   0    5.10    1.70
  -7   7   0    2.30    1.90
  -7   8   0    2.00    1.90
   7   8   0   -2.10    3.30
  -7   8   0    1.30    1.60
   7   9   0 1005.20   35.20
  -7   9   0  967.70   28.30
  -7   9   0  959.80   25.00
  -7  10   0    4.00    3.30
   7  10   0    8.30    4.40
  -7  10   0   -1.60    2.00
   7  11   0   23.00    7.10
  -7  11   0   21.60    3.90
  -7  11   0   28.10    5.70
   8   0   0  395.06   10.60
   8  -1   0    1.90    1.00
   8   1   0    0.90    1.20
   8  -2   0 5146.59   94.09
   8   2   0 5091.49   97.19
  -8  -3   0    3.60    0.90
   8   3   0    5.90    2.60
   8   4   0  125.59    8.50
  -8  -4   0  147.79    4.40
  -8   5   0    0.20    0.90
   8   5   0    0.20    2.40
  -8   5   0    0.30    0.70
   8   6   0    1.20    2.70
  -8   6   0    1.00    1.00
  -8   6   0   -0.80    1.30
  -8   7   0    3.50    1.80
   8   7   0    4.90    3.60
  -8   7   0    0.70    1.30
   8   8   0  396.76   20.00
  -8   8   0  386.26   12.10
  -8   8   0  391.16   14.00
  -8   9   0    6.40    3.30
   8   9   0    0.70    3.10
  -8   9   0    0.90    1.70
  -8  10   0   22.00    4.50
   8  10   0   41.50    9.10
  -8  10   0   27.90    6.20
   9   0   0    0.40    1.10
   9  -1   0  153.78    5.60
   9   1   0  153.68    6.90
   9  -2   0    0.40    0.90
   9   2   0   -0.30    1.50
   9   3   0  955.60   25.50
   9  -3   0  913.61   20.80
  -9  -4   0    1.10    0.70
   9   4   0    1.40    2.30
  -9  -5   0  118.29    4.20
   9   5   0  104.99    8.60
  -9   7   0   20.60    2.10
  -9   7   0   17.90    2.50
   9   7   0   23.90    6.40
   9   8   0   -0.60    2.80
  -9   8   0    1.80    1.30
  -9   8   0   -3.20    1.50
  -9   9   0  288.17   11.00
   9   9   0  281.87   17.90
  -9   9   0  281.47    9.70
   9  10   0   -2.00    4.10
  -9  10   0   -1.90    1.80
  -9  10   0    0.70    2.30
  10   0   0 1281.07   27.40
  10   0   0 1271.27   24.30
  10   1   0    1.90    1.50
  10  -1   0    0.90    1.00
  10  -2   0   32.30    2.70
  10   2   0   37.20    4.80
  10   3   0    1.20    2.50
  10   4   0  180.38   10.50
 -10  -5   0    1.00    0.80
  10   5   0    1.40    2.30
 -10  -6   0  251.77    7.30
  10   6   0  288.07   15.30
  10   7   0   -2.10    2.90
 -10  -7   0   -0.40    0.90
  10   8   0  464.35   22.40
 -10   9   0    1.00    1.80
  10   9   0    0.60    3.30
  11   0   0   -0.30    1.20
  11   0   0    0.80    0.80
  11   1   0  102.69    5.90
  11  -1   0  107.29    5.20
  11   2   0    3.10    1.80
  11  -2   0    0.30    1.20
  11   3   0  905.41   25.10
  11  -3   0  860.01   20.70
  11   4   0   -0.60    2.30
  11   5   0    3.10    3.00
 -11  -6   0    1.50    0.90
  11   6   0    1.40    2.80
  11   7   0  178.78   12.90
 -11  -7   0  199.08    6.40
 -11  -8   0    2.40    1.30
  11   8   0   -2.80    3.30
 -11  -9   0   36.80    3.60
  11   9   0   27.70    6.90
  12   0   0 1344.97   29.60
  12   1   0   -1.30    1.40
  12  -1   0    0.40    1.20
  12  -2   0    1.20    1.30
  12   2   0    2.10    2.00
  12   3   0   -1.50    1.90
  12  -3   0    0.60    1.40
  12   4   0  158.58    9.80
  12   5   0    2.90    3.00
  12   6   0    1.90    3.80
  12   7   0    2.50    3.70
 -12  -7   0   -0.80    1.00
 -12  -8   0   94.79    4.60
  12   8   0  111.99   11.10
  13   0   0    1.30    1.60
  13   1   0  531.55   16.00
  13  -1   0  547.55   14.80
  13  -2   0    0.30    1.40
  13   2   0    4.90    2.20
  13   3   0  215.88   10.90
  13  -3   0  216.38    8.60
  13   4   0    0.50    3.90
  13  -4   0    2.00    1.90
  13   5   0   51.59    7.60
  13   6   0   -1.60    3.30
  13   7   0  306.87   17.40
  13   8   0   -1.40    4.10
  14   0   0 2013.20   42.50
  14  -1   0    5.00    1.90
  14   1   0    4.00    1.90
  14  -1   0    3.40    1.10
  14   2   0    6.40    2.60
  14  -2   0   15.00    2.70
  14   3   0    1.70    2.40
  14  -3   0   -1.30    1.40
  14   4   0  141.39    9.70
  14   5   0    3.30    3.40
  14   6   0  150.28   11.50
  14   7   0   -1.90    3.10
  15   0   0    2.70    2.00
  15  -1   0  377.76    9.20
  15   1   0  379.76   13.40
  15  -1   0  391.96   12.60
  15  -2   0    1.10    1.50
  15   2   0   -0.80    1.90
  15  -3   0   63.29    4.90
  15   3   0   57.59    6.00
  15   4   0   -3.50    2.20
  15   5   0   71.29    8.90
  16   0   0  598.14   17.70
  16   1   0    2.00    2.20
  16  -1   0    0.80    1.70
  16  -2   0   19.40    2.50
  16  -2   0   15.70    3.20
  16   2   0   18.30    3.40
  16  -3   0    0.10    1.90
  16   3   0    2.20    2.50
  16   4   0   69.99    8.20
  17   0   0   -3.00    1.90
  17   1   0  261.47   11.30
   0  -1  -1   -0.10    0.60
   0   1   1   -0.20    0.60
   0   2   1 2977.20   54.39
   0  -2  -1 2756.52   54.39
   0  -3  -1   -0.40    1.90
   0   3   1    0.80    1.60
   0   4   1   31.60    4.30
   0  -4  -1   34.80    4.70
   0   4  -1   30.60    4.50
   0   5   1   -1.30    1.80
   0   5  -1    0.00    2.10
   0  -5  -1    0.00    2.10
   0   6  -1 1843.12   45.10
   0   6   1 1784.72   43.80
   0  -6  -1 1886.31   45.10
   0   7   1    0.50    2.40
   0  -7  -1   -3.90    2.20
   0   7  -1    0.00    2.60
   0   8   1   96.59    8.60
   0   8  -1   98.99    9.40
   0  -8  -1   94.39    9.10
   0   9  -1    0.60    2.70
   0   9   1    2.10    3.20
   0  10   1   24.90    6.40
   0  10  -1   22.30    6.00
   0  11   1    5.10    3.70
   0  11  -1    5.80    4.60
   0  12   1  141.69   14.20
   0  12  -1  139.29   13.00
   1   1   1 1809.92   34.20
  -1   1  -1 1845.42   33.30
   1  -1  -1 1790.22   33.00
  -1  -1  -1 1804.72   34.30
  -1   1   1 1793.92   32.70
   1  -2  -1  614.54   14.90
  -1  -2  -1  636.14   15.70
  -1   2   1  654.23   14.60
  -1   3  -1  210.08    8.70
   1   3   1  207.18    9.90
   1  -3  -1  205.48    9.60
   1   3  -1  206.98    9.90
  -1  -3  -1  194.18    8.50
  -1   3   1  217.18    8.10
   1  -4  -1  779.12   21.70
   1   4   1  797.72   21.70
  -1   4  -1  808.32   21.90
  -1  -4  -1  779.22   22.00
   1   4  -1  797.02   22.10
  -1   4   1  775.82   20.80
  -1   5  -1 2858.61   61.39
   1   5   1 2798.12   60.89
   1  -5  -1 2988.40   61.69
   1   5  -1 2794.22   61.59
  -1  -5  -1 2923.01   61.89
  -1   5   1 2862.71   60.19
   1   6   1    0.00    1.70
   1  -6  -1    3.10    2.70
  -1   6  -1   -2.00    2.00
  -1   6   1   -1.10    1.40
  -1  -6  -1    1.40    2.30
   1   6  -1    0.20    2.50
   1  -7  -1   85.09    7.80
   1   7   1   95.29    8.30
  -1   7  -1  102.89    8.60
   1   7  -1   98.19    8.80
  -1  -7  -1  106.99    8.80
  -1   7   1   99.19    8.10
   1   8   1   -0.60    2.80
  -1   8  -1    0.10    2.20
   1   8  -1    3.00    3.70
  -1   8   1   -1.20    2.60
  -1  -8  -1   -1.40    2.60
   1   9   1  353.06   17.90
  -1   9  -1  389.96   19.00
   1   9  -1  329.77   18.10
  -1   9   1  348.07   17.40
  -1  10  -1   38.40    7.60
   1  10   1   62.09    9.30
  -1  10   1   60.09    8.70
   1  10  -1   46.10    8.50
   1  11   1   89.59   11.50
  -1  11  -1   94.29   11.90
   1  11  -1  114.59   11.40
  -1  11   1   86.39    9.10
  -1  12  -1   18.30    6.90
   1  12   1   12.50    4.60
   1  12  -1   23.60    7.40
  -1  12   1   31.50    6.50
   2   0   1   -0.20    0.60
  -2   0  -1    0.20    0.60
  -2   1  -1  347.07    7.80
   2  -1  -1  354.76    7.00
   2   1   1  344.37    9.00
  -2  -1  -1  342.47    9.10
  -2  -1  -1  357.86    7.20
   2  -1   1  357.86    7.90
  -2   2  -1  726.03   14.60
   2  -2  -1  665.03   15.40
   2   2   1  660.53   16.50
   2   2  -1  648.64   16.10
  -2  -2  -1  669.33   16.70
  -2   2   1  693.83   14.70
  -2   3  -1  607.84   16.40
   2   3   1  603.54   16.80
   2  -3  -1  630.14   18.30
  -2   3   1  607.64   15.30
   2   3  -1  583.54   16.60
  -2  -3  -1  574.84   16.80
   2  -4  -1  747.53   21.10
   2   4   1  779.72   21.70
  -2   4  -1  755.62   21.10
  -2  -4  -1  783.92   22.10
  -2   4   1  775.02   20.20
   2   4  -1  807.32   22.20
   2  -5  -1  503.45   17.40
  -2   5  -1  490.55   17.20
   2   5   1  495.25   17.40
   2   5  -1  461.25   17.30
  -2  -5  -1  494.75   17.60
  -2   5   1  515.15   16.40
   2  -6  -1  810.32   25.20
   2   6   1  814.72   25.40
  -2   6  -1  793.82   24.90
   2   6  -1  826.42   26.10
  -2  -6  -1  814.12   25.60
  -2   6   1  843.12   24.30
   2  -7  -1 1145.29   33.30
   2   7   1 1166.58   33.70
  -2   7  -1 1101.69   32.70
   2   7  -1 1128.69   34.00
  -2   7   1 1164.78   31.90
  -2  -7  -1 1150.08   33.70
  -2   8  -1   33.50    6.40
  -2  -8  -1   33.50    6.70
   2   8  -1   18.90    5.20
  -2   8   1   25.40    5.30
   2   9   1  221.88   14.40
  -2   9  -1  204.58   13.70
   2   9  -1  224.68   14.80
  -2   9   1  223.48   15.70
  -2  10  -1   -2.40    3.30
   2  10   1   -1.90    3.00
  -2  10   1    2.00    3.40
   2  10  -1    4.10    3.70
   2  11   1   -1.20    3.70
  -2  11  -1    7.70    4.30
  -2  11   1    3.70    3.80
   2  11  -1    6.20    5.30
  -2  12  -1  394.86   25.50
   2  12   1  377.46   21.10
  -2  12   1  362.96   19.60
   2  12  -1  402.16   22.50
  -3   0  -1   -0.40    0.90
   3   0   1    0.70    0.80
  -3   1  -1   82.19    3.00
   3   1   1   78.49    3.90
  -3  -1  -1   83.49    4.10
   3  -1   1   78.19    3.00
  -3  -1  -1   85.69    2.50
   3   2   1  926.21   21.20
  -3   2  -1  903.31   18.30
   3  -2  -1  943.91   19.50
  -3  -2  -1  876.51   21.10
  -3   2   1  909.01   17.50
   3  -2   1  884.81   18.70
  -3   2   1  893.41   16.90
   3   2  -1  879.61   20.40
   3   3   1  560.44   16.30
  -3   3  -1  546.35   13.20
   3  -3  -1  580.84   15.50
  -3   3  -1  543.65   15.30
  -3  -3  -1  575.74   16.60
   3   3  -1  541.95   16.00
  -3   3   1  547.95   13.70
   3  -4  -1  962.10   24.90
  -3   4  -1  991.70   25.10
   3   4   1  962.30   25.70
   3   4  -1 1001.40   26.30
  -3  -4  -1  991.50   26.20
   3   5   1  274.17   12.70
  -3   5  -1  287.27   12.30
   3  -5  -1  284.67   12.30
  -3   5   1  293.77   11.40
   3   5  -1  310.37   13.60
  -3  -5  -1  270.47   12.60
   3  -6  -1  204.28   11.30
   3   6   1  212.58   11.80
  -3   6  -1  199.38   11.00
  -3   6   1  224.38   10.60
   3   6  -1  197.98   11.70
  -3  -6  -1  206.48   11.70
   3  -7  -1  121.39    9.40
   3   7   1  137.79   10.20
  -3   7  -1  117.29    9.10
  -3  -7  -1  123.09    9.60
   3   7  -1  149.69   11.00
  -3   7   1  125.09    8.70
   3   8   1  154.68   11.50
  -3   8  -1  169.98   11.50
   3   8  -1  141.19   11.20
  -3   8   1  147.29    9.90
   3   9   1   15.10    5.60
  -3   9  -1   17.20    5.40
   3   9  -1   11.90    5.30
  -3   9   1   20.90    5.30
  -3  10  -1   37.00    7.30
   3  10   1   13.90    5.10
   3  10  -1   21.70    6.30
  -3  10   1   19.40    5.30
  -3  11  -1   14.00    5.50
   3  11   1   21.70    6.20
  -3  11   1   22.20    5.10
   3  11  -1   20.70    6.20
  -3  12  -1    4.90    4.30
   3  12   1    4.30    4.50
  -3  12   1    8.80    4.90
   3  12  -1    0.90    4.60
  -4   0  -1    1.50    1.00
   4   0   1   -0.30    0.80
   4   1   1  873.01   16.60
   4   1   1  877.71   19.30
  -4   1  -1  881.71   17.40
   4  -1   1  884.11   17.70
  -4  -1  -1  880.11   16.70
  -4  -1  -1  873.01   19.30
   4   1  -1  866.41   18.10
   4  -2  -1   10.90    1.90
  -4   2  -1    9.70    1.40
  -4  -2  -1   12.40    1.20
   4   2  -1   13.90    2.50
  -4  -2  -1    8.70    3.80
   4  -2   1   12.90    1.80
  -4   3  -1  271.67    9.50
   4   3   1  281.47   10.70
   4  -3  -1  242.68    9.10
  -4   3  -1  270.47    7.70
  -4  -3  -1  255.47   10.40
  -4   3   1  275.67    7.60
  -4   3   1  269.67    6.60
   4   3  -1  264.87   10.50
   4  -4  -1  302.17   11.60
  -4   4  -1  310.27   11.70
   4   4   1  329.17   13.00
  -4   4  -1  327.07    9.50
  -4   4   1  305.07   10.00
  -4  -4  -1  312.47   12.60
   4   4  -1  313.77   12.80
  -4   5  -1 1321.77   28.30
   4   5   1 1296.37   33.60
   4  -5  -1 1235.08   32.00
  -4   5  -1 1235.08   31.60
  -4  -5  -1 1293.87   33.40
   4   5  -1 1284.57   33.80
  -4   5   1 1265.07   29.80
  -4   6  -1  754.62   23.60
   4  -6  -1  799.02   24.60
   4   6   1  756.72   25.00
  -4  -6  -1  773.22   24.90
   4   6  -1  791.32   25.90
  -4   6   1  795.42   22.40
   4   7   1  303.37   15.50
  -4   7  -1  322.27   14.80
   4   7  -1  335.87   16.40
  -4  -7  -1  308.27   15.30
  -4   7   1  285.27   13.10
  -4   8  -1  174.48   11.50
   4   8   1  176.88   12.30
  -4   8   1  162.98   10.10
   4   8  -1  159.78   12.10
   4   9   1  327.37   17.90
  -4   9   1  347.27   16.00
   4   9  -1  348.57   19.00
   4  10   1   49.20    8.30
  -4  10  -1   45.30    7.60
   4  10  -1   42.30    8.30
  -4  10   1   42.10    6.90
  -4  11  -1   -5.00    4.10
   4  11  -1   -3.80    6.90
  -4  11   1    2.20    3.30
  -5   0  -1    0.10    1.00
   5   0   1    0.70    1.00
   5   1   1  548.25   13.80
   5   1   1  562.44   11.10
  -5   1  -1  543.75   11.80
  -5  -1  -1  559.64   13.70
   5  -1   1  543.65   12.30
   5   1  -1  546.35   12.90
   5   2   1   53.69    4.20
  -5   2  -1   51.49    3.40
   5  -2  -1   51.59    3.30
  -5   2  -1   63.09    2.80
   5  -2  -1   58.79    2.40
  -5  -2  -1   53.69    7.60
   5   2  -1   56.29    4.30
  -5  -2  -1   51.39    2.20
   5  -2   1   55.79    3.10
  -5   3  -1 1026.90   23.30
   5   3   1 1014.30   25.40
   5  -3  -1  986.90   23.20
  -5   3   1 1015.80   18.90
  -5  -3  -1 1004.80   25.20
  -5   3   1 1000.70   18.60
   5   3  -1  979.90   25.10
   5  -4  -1   46.10    4.50
  -5   4  -1   58.69    4.90
  -5   4  -1   63.99    3.60
   5   4   1   56.29    5.40
  -5   4   1   59.49    3.60
  -5  -4  -1   50.79    5.20
   5   4  -1   67.59    5.90
  -5   4   1   57.99    2.90
  -5   5  -1  102.49    5.10
  -5   5  -1   92.69    6.70
   5   5   1   98.69    7.70
   5  -5  -1   82.69    6.50
  -5  -5  -1  102.99    7.60
  -5   5   1   84.59    5.20
   5   5  -1   81.39    7.20
  -5   5   1   81.89    4.20
   5   6   1   -0.70    1.90
  -5   6  -1   -0.20    1.30
  -5   6  -1    4.30    2.60
  -5   6   1    4.50    1.90
  -5   6   1    0.90    1.10
  -5  -6  -1    2.30    2.90
   5   6  -1    1.60    2.60
   5   7   1  753.12   26.20
  -5   7  -1  775.72   20.40
  -5   7  -1  764.12   24.10
   5   7  -1  735.63   26.40
  -5  -7  -1  701.13   25.00
  -5   7   1  702.73   21.70
   5   8   1    0.60    3.00
  -5   8  -1   -0.60    1.40
  -5   8  -1   -3.00    2.10
  -5   8   1    0.80    2.40
   5   8  -1    2.00    3.80
  -5   9  -1    7.20    4.10
  -5   9  -1   -0.20    1.80
   5   9   1    4.00    3.30
   5   9  -1    0.20    3.80
  -5   9   1    3.80    2.50
  -5  10  -1   14.70    5.30
   5  10   1   16.30    5.50
  -5  10   1   23.20    5.20
   5  10  -1   25.10    7.30
  -5  11  -1   66.09    6.70
  -5  11  -1   46.60    8.30
   5  11   1   66.79   10.40
  -5  11   1   74.39    7.90
   5  11  -1   63.69   10.90
   6   0  -1    1.60    0.80
  -6   0  -1   -0.80    0.90
   6   0   1    2.00    1.20
   6  -1  -1  481.95    9.70
  -6   1  -1  464.35   10.30
   6   1   1  486.15    9.90
   6   1  -1  485.35   12.20
  -6  -1  -1  479.15   12.30
   6  -1   1  467.45   11.30
  -6   2  -1  306.77    7.50
   6  -2  -1  318.17    7.40
  -6   2  -1  292.77    8.40
   6   2   1  298.27   10.60
  -6  -2  -1  306.57    7.00
   6   2  -1  287.47   10.20
  -6  -2  -1  289.57   11.30
   6  -2   1  312.67    9.50
  -6   3  -1   58.59    4.00
  -6   3  -1   53.69    2.90
   6   3   1   51.79    5.00
   6  -3  -1   64.49    4.50
   6  -3   1   57.99    3.60
  -6  -3  -1   63.39    5.10
  -6  -3  -1   59.19    2.60
   6   3  -1   61.49    5.40
   6   4   1 1622.24   38.90
  -6   4  -1 1594.84   32.30
  -6   4   1 1617.24   30.20
  -6   4   1 1618.54   30.80
   6   4  -1 1644.14   39.10
  -6  -4  -1 1655.83   38.20
   6   5   1    9.40    3.30
  -6   5  -1    7.80    1.80
  -6   5  -1    5.80    2.30
  -6   5   1    6.30    1.80
  -6  -5  -1    6.10    2.80
  -6   5   1    7.40    1.40
   6   5  -1    4.70    2.90
  -6   6  -1  255.57    9.10
  -6   6  -1  241.88   11.30
   6   6   1  229.48   12.90
  -6   6   1  246.08    9.70
   6   6  -1  255.37   13.80
  -6   6   1  248.48    8.30
  -6  -6  -1  248.88   13.00
   6   7   1   16.60    5.60
  -6   7  -1   13.40    3.70
  -6   7  -1   17.00    3.20
   6   7  -1   17.60    7.80
  -6   7   1   15.10    2.60
  -6   7   1   15.70    3.40
   6   8   1   75.69   10.00
  -6   8  -1   73.09    7.40
  -6   8  -1   69.39    5.60
  -6   8   1   67.29    5.00
  -6   8   1   79.99    6.60
   6   8  -1   76.19   10.50
  -6   9  -1    6.40    3.70
  -6   9  -1    6.40    2.70
   6   9   1   11.80    5.10
  -6   9   1    6.20    3.00
   6   9  -1   11.10    3.80
  -6   9   1    1.90    2.20
  -6  10  -1   92.49    9.20
  -6  10  -1   99.69    7.50
   6  10   1  118.89   11.80
   6  10  -1  106.19   11.40
  -6  10   1  110.99    7.30
  -6  10   1   96.59    8.10
   6  11   1    1.60    3.80
  -6  11  -1   -0.90    2.90
  -6  11   1    1.40    2.80
  -6  11   1    3.70    4.20
   6  11  -1   -3.50    4.40
   7   0  -1   -0.20    0.90
   7   1   1   35.10    3.30
   7   1   1   36.30    1.80
   7  -1  -1   35.30    1.90
   7   1  -1   40.60    3.20
  -7  -1  -1   38.10    2.80
   7  -2  -1  572.24   12.40
  -7   2  -1  576.94   12.00
   7   2   1  573.74   16.40
   7   2  -1  596.74   16.40
   7  -2   1  574.24   13.80
  -7  -3   1 4190.28   73.49
   7   3   1 4187.08   82.09
  -7   3  -1 4233.28   74.99
  -7   3  -1 4158.28   76.59
  -7  -3  -1 4095.19   80.39
   7  -3   1 4111.09   77.29
  -7  -3  -1 4149.88   74.59
   7   3  -1 4057.09   81.79
  -7   4  -1  320.97   10.60
  -7   4  -1  336.17    9.00
   7   4   1  330.27   13.80
  -7  -4  -1  345.37    8.40
  -7  -4  -1  326.87   12.90
   7   4  -1  337.17   14.00
  -7   5  -1   12.00    1.90
   7   5   1    8.00    3.20
  -7   5  -1    8.30    2.70
  -7  -5  -1   13.90    3.80
  -7   5   1   11.40    1.40
  -7   5   1   14.10    1.70
   7   5  -1    7.20    3.50
  -7   6  -1    0.50    1.30
  -7   6  -1   -2.00    1.90
   7   6   1    0.50    2.20
  -7   6   1    1.20    1.10
   7   6  -1    3.50    2.70
  -7   6   1   -1.10    1.40
  -7   7  -1  567.14   19.00
   7   7   1  564.24   22.70
  -7   7  -1  570.14   16.00
  -7   7   1  569.74   14.70
  -7   7   1  556.74   16.30
   7   7  -1  570.64   23.20
  -7   8  -1   17.80    4.40
   7   8   1   18.00    5.80
  -7   8  -1   18.50    3.30
   7   8  -1   21.20    5.90
  -7   8   1   16.40    3.50
  -7   8   1   20.80    3.10
  -7   9  -1  239.38   13.00
   7   9   1  260.37   16.30
  -7   9   1  244.98   11.50
   7   9  -1  240.68   16.40
  -7   9   1  254.07   10.10
  -7  10  -1   79.49    6.50
   7  10   1   93.69   12.50
   7  10  -1   80.79   11.70
  -7  10   1  101.19    7.90
   7  11   1   12.70    5.80
  -7  11  -1   21.90    5.00
  -7  11   1   14.20    4.10
   7  11  -1    9.10    5.50
   8   0   1   -0.50    1.00
   8   0  -1   -1.40    0.90
   8   1   1  171.08    4.60
   8   1   1  173.38    7.20
   8  -1  -1  167.18    5.00
   8   1  -1  167.88    6.80
   8  -1   1  179.88    6.30
   8   2   1  264.77   10.40
   8  -2  -1  286.57    7.40
   8  -2   1  281.47    8.50
   8   2  -1  271.27   10.40
  -8  -2  -1  286.47    9.00
   8  -3  -1    7.80    1.60
   8   3   1    7.30    2.90
   8   3  -1    5.20    2.50
   8  -3   1    4.90    1.70
  -8  -3  -1    6.40    2.20
  -8  -3  -1    9.00    1.40
  -8   4  -1 1713.53   32.20
  -8  -4   1 1683.53   31.10
   8   4   1 1676.13   40.60
  -8   4  -1 1669.93   33.60
   8   4  -1 1741.03   41.20
  -8  -4  -1 1659.63   32.10
  -8  -4  -1 1627.24   38.20
  -8   5  -1  409.96   10.70
   8   5   1  406.36   16.90
  -8   5  -1  400.36   12.40
   8   5  -1  433.86   17.60
  -8  -5  -1  415.16   10.20
  -8   6  -1  244.88   10.10
   8   6   1  281.77   14.80
  -8   6  -1  257.97    8.40
  -8   6   1  259.47    6.30
   8   6  -1  224.28   13.60
  -8   7  -1  393.16   14.60
  -8   7  -1  409.66   12.30
   8   7   1  421.36   19.30
   8   7  -1  413.86   19.70
  -8   7   1  417.36   12.90
  -8   7   1  403.46   10.60
  -8   8  -1   30.70    4.10
  -8   8  -1   23.30    4.40
   8   8   1   30.00    7.20
   8   8  -1   26.90    6.40
  -8   8   1   25.30    3.00
  -8   8   1   23.10    3.40
  -8   9  -1   48.60    6.40
  -8   9  -1   37.00    4.80
   8   9   1   45.50    8.30
  -8   9   1   59.09    5.00
  -8   9   1   46.60    4.10
   8   9  -1   54.29    9.90
  -8  10  -1  132.39    8.00
  -8  10  -1  151.58    9.70
   8  10   1  140.69   12.80
  -8  10   1  164.98    8.90
   8  10  -1  117.89   15.00
  -8  10   1  143.89    7.50
   9   0   1   -0.30    0.70
   9   0  -1    0.70    1.10
   9   0   1    1.30    1.20
   9   1   1   12.30    2.60
   9   1   1   15.50    1.60
   9  -1  -1   15.80    1.90
   9   1  -1   16.00    2.70
   9  -1   1   16.60    2.50
   9  -2  -1  233.28    6.80
   9   2   1  224.18    9.60
   9   2  -1  233.88    9.70
   9  -2   1  246.78    8.10
   9  -3  -1 1847.82   36.80
   9   3   1 1871.01   42.50
   9  -3   1 1877.41   38.30
   9   3  -1 1890.91   42.80
   9   4   1   55.09    5.80
   9   4  -1   63.19    6.20
  -9  -4  -1   47.90    2.50
  -9   5  -1   60.09    2.70
  -9   5  -1   53.29    3.00
   9   5   1   58.29    7.50
   9   5  -1   63.59    8.10
  -9  -5  -1   51.39    2.90
  -9   6  -1  137.59    6.30
   9   6   1  153.38   10.90
  -9   6  -1  140.39    5.40
  -9  -6  -1  140.79    5.30
   9   6  -1  144.89   11.00
  -9   7  -1  151.08    6.20
   9   7   1  140.99   11.10
  -9   7  -1  134.09    7.20
   9   7  -1  163.28   12.10
  -9   8  -1   68.09    5.60
  -9   8  -1   58.59    4.30
   9   8   1   75.59   10.70
  -9   8   1   53.59    3.10
   9   8  -1   60.49    9.20
  -9   9  -1   53.09    5.50
  -9   9  -1   69.59    5.00
   9   9   1   43.00    8.20
  -9   9   1   57.79    5.10
  -9   9   1   60.19    3.80
   9   9  -1   55.19    9.60
  -9  10  -1    4.50    2.50
   9  10   1   10.50    5.30
  -9  10  -1    4.00    3.10
   9  10  -1   19.10    7.00
  -9  10   1   11.80    2.40
  -9  10   1    6.00    2.30
  10   0   1   -1.40    0.90
  10   0   1    1.10    0.70
  10   1   1    8.20    1.90
  10  -1  -1    4.70    1.60
  10   1  -1    5.10    2.10
  10  -1   1    4.60    1.60
  10  -2  -1  664.83   15.00
  10   2   1  648.94   18.70
  10   2  -1  663.93   18.80
  10  -2   1  641.24   16.30
  10  -3  -1   20.90    2.70
  10   3   1   19.50    4.00
  10  -3   1   24.00    3.10
  10   3  -1   27.30    4.80
  10   4   1   45.20    6.30
  10   4  -1   44.50    6.20
  10   5   1  457.55   18.30
 -10  -5  -1  416.66   10.30
  10   5  -1  420.86   18.00
  10   6   1  294.57   15.40
 -10  -6   1  299.87    7.80
 -10  -6  -1  302.37    8.50
  10   6  -1  292.07   15.90
 -10   7  -1  338.37    9.40
  10   7   1  337.87   17.70
  10   7  -1  364.26   18.50
 -10  -7  -1  346.97    9.90
 -10   8  -1   74.09    4.10
  10   8   1   68.19    9.90
 -10  -8  -1   76.79    4.50
  10   8  -1   65.29   10.00
 -10   9  -1  137.29    7.20
  10   9   1  208.68   27.40
  10   9  -1  162.58   13.90
  11   0   1    0.60    0.80
  11   0   1    1.50    1.50
  11   0  -1    1.10    1.30
  11  -1  -1   41.40    3.00
  11   1   1   39.30    4.70
  11   1  -1   42.80    4.00
  11  -1   1   39.80    3.50
  11  -2  -1    4.60    1.50
  11   2   1    5.00    2.40
  11   2  -1    8.00    2.80
  11  -2   1    5.20    1.90
  11  -3  -1  103.09    5.00
  11   3   1  117.99    7.90
  11   3  -1  109.79    7.60
  11  -3   1  114.69    5.90
  11   4   1   64.19    6.70
  11   4  -1   62.19    7.50
  11  -4   1   59.49    4.70
  11   5   1  539.25   22.00
  11   5  -1  558.74   21.30
  11   6   1    5.00    3.60
 -11  -6  -1   13.00    1.90
  11   6  -1   17.80    5.40
  11   7   1    0.90    3.30
 -11  -7   1    0.30    1.10
 -11  -7  -1    3.20    1.50
  11   7  -1   -0.50    3.20
 -11  -8   1   36.30    2.90
  11   8   1   43.40    8.40
  11   8  -1   38.50    7.70
 -11  -8  -1   36.10    3.30
  11   9   1   28.50    7.30
 -11  -9  -1   25.60    3.50
  11   9  -1   21.50    6.10
  12   0   1   -0.80    1.10
  12   0  -1   -1.50    1.10
  12   0   1   -0.20    0.60
  12   1   1   37.50    4.00
  12  -1  -1   30.00    2.90
  12  -1   1   34.50    3.40
  12   1  -1   37.30    3.90
  12  -2  -1   43.40    3.20
  12   2   1   43.10    4.60
  12   2  -1   48.10    5.70
  12  -2   1   35.10    3.60
  12  -3  -1  347.57   10.60
  12   3   1  358.16   14.30
  12  -3   1  355.76   11.70
  12   3  -1  364.06   14.40
  12   4   1  353.36   15.30
  12  -4   1  336.27   12.00
  12   4  -1  350.46   15.40
  12   5   1    2.90    2.70
  12   5  -1    8.20    5.00
  12   6   1  282.47   15.40
  12   6  -1  280.27   15.60
  12   7   1    0.00    3.40
  12   7  -1   -0.10    3.30
 -12  -7  -1    2.50    1.30
 -12  -8   1   22.70    2.50
  12   8   1   17.70    6.20
 -12  -8  -1   21.60    2.90
  12   8  -1   16.90    6.00
  13   0  -1    5.30    1.60
  13   0   1    0.90    0.90
  13   0   1    1.40    1.80
  13  -1  -1  172.68    6.80
  13   1   1  179.38    8.50
  13  -1   1  177.38    5.90
  13  -1   1  174.48    7.70
  13   1  -1  169.48    7.90
  13  -2  -1  241.88    8.30
  13   2   1  242.68   10.80
  13   2  -1  232.28   10.40
  13  -2   1  250.37    9.40
  13   3   1  180.48   10.00
  13  -3  -1  187.28    7.40
  13   3  -1  173.18    9.90
  13  -3   1  185.98    8.20
  13   4   1  144.49    9.70
  13   4  -1  145.29    9.60
  13  -4   1  144.99    7.50
  13   5   1  572.34   21.60
  13   5  -1  522.95   21.00
  13   6   1    9.20    4.50
  13   6  -1   12.80    4.50
  13   7   1    3.00    3.70
  13   7  -1    3.90    4.80
 -13  -8  -1   32.40    3.40
  14   0   1   -0.20    1.50
  14   0  -1    1.50    1.60
  14   0   1    1.20    0.90
  14  -1  -1  234.48    8.50
  14   1   1  240.78   10.30
  14  -1   1  231.58    7.00
  14  -1   1  231.68    9.50
  14   1  -1  239.08    9.70
  14   2   1  177.98    9.40
  14  -2  -1  183.28    7.30
  14  -2   1  163.08    7.90
  14   2  -1  168.78    8.80
  14   3   1   11.50    4.00
  14  -3  -1   10.20    2.30
  14   3  -1    6.60    3.20
  14  -3   1    5.60    2.40
  14   4   1  116.39    8.80
  14  -4   1  123.69    7.30
  14   4  -1  109.59    8.90
  14   5   1   26.00    5.80
  14   5  -1   36.50    6.50
  14   6   1  353.06   17.90
  14   6  -1  343.47   17.70
  14   7  -1  149.39   12.50
  15   0  -1    5.10    2.00
  15   0   1    5.60    2.30
  15   1   1  384.66   14.00
  15  -1  -1  396.16   12.30
  15  -1   1  410.46   13.70
  15   1  -1  424.06   13.60
  15  -1   1  404.96   10.20
  15  -2  -1  100.99    5.70
  15   2   1  110.29    8.00
  15   2  -1  100.79    6.90
  15  -2   1  111.49    6.50
  15  -3  -1   25.60    3.60
  15   3   1   18.00    3.90
  15  -3   1   19.00    3.40
  15   3  -1   28.30    6.80
  15   4   1   51.99    7.10
  15   4  -1   50.99    6.90
  15  -4   1   48.20    5.10
  15   5   1  366.26   17.00
  15   5  -1  343.77   16.70
  16   0  -1    0.20    1.60
  16  -1  -1    1.60    1.70
  16   1   1    4.50    2.60
  16  -1   1    7.00    1.70
  16   1  -1    5.40    2.30
  16  -2  -1   21.50    2.10
  16   2   1   12.80    3.60
  16  -2  -1   16.10    3.10
  16  -2   1   23.60    5.70
  16   2  -1   22.80    4.20
  16  -2   1   20.80    2.70
  16  -3  -1    9.40    2.60
  16   3   1   16.20    3.90
  16  -3   1   16.90    2.90
  16   3  -1   16.70    4.30
  16   4   1  236.88   12.60
  16  -4   1  221.18   10.60
  16   4  -1  231.58   12.60
  17   0  -1   -0.50    1.90
  17  -1  -1   84.59    5.80
  17   1   1   78.39    6.50
  17  -1   1   87.79    6.50
   0   0  -2 3519.75  100.99
   0  -1  -2   -0.20    0.70
   0   1   2   -0.50    0.70
   0   2   2    1.60    1.30
   0  -2  -2    1.60    1.50
   0  -3  -2   -0.80    1.50
   0   3   2    0.80    1.90
   0   4  -2   25.00    4.10
   0   4   2   24.20    3.90
   0  -4  -2   22.20    4.00
   0   5   2    0.50    1.50
   0  -5  -2   -0.20    2.20
   0   5  -2   -0.50    2.00
   0   6   2 2013.20   46.80
   0   6  -2 2096.19   49.30
   0  -6  -2 1965.10   48.50
   0  -7  -2   -1.20    2.50
   0   7   2    1.50    2.10
   0   7  -2    1.40    2.70
   0   8  -2    4.20    4.10
   0  -8  -2    5.10    3.20
   0   8   2    5.20    2.90
   0   9  -2    0.50    3.40
   0   9   2   -0.70    2.30
   0  10   2  164.88   12.30
   0  10  -2  169.48   13.70
   0  11   2    3.30    3.30
   0  11  -2    4.50    4.90
   0  12  -2   22.60    7.40
   1   0  -2  107.29    2.70
   1   0   2   97.29    2.90
   1   0   2  102.89    3.40
  -1   0   2  103.19    2.60
  -1   1  -2 2744.23   49.99
   1   1   2 2729.33   50.39
  -1  -1  -2 2694.83   50.69
  -1  -1  -2 2700.43   49.10
   1  -1   2 2804.62   50.09
   1  -2  -2 2259.27   43.90
   1   2   2 2305.27   44.50
  -1  -2  -2 2317.67   45.10
  -1   2   2 2301.17   43.10
   1   3   2  135.49    6.50
   1  -3  -2  121.19    6.20
  -1   3   2  133.49    5.90
  -1  -3  -2  123.59    6.70
   1  -4  -2  360.86   13.20
  -1   4  -2  386.36   13.70
   1   4   2  383.06   13.20
   1   4  -2  373.76   13.60
  -1  -4  -2  382.96   13.90
  -1   4   2  371.46   12.30
  -1   5  -2   14.40    3.80
   1  -5  -2   17.70    4.00
   1   5   2   11.20    3.20
   1   5  -2   16.10    4.00
  -1   5   2    8.10    2.80
  -1  -5  -2   10.50    3.50
   1  -6  -2   62.79    6.80
   1   6   2   68.49    6.40
  -1   6  -2   64.69    6.70
  -1  -6  -2   60.89    6.50
   1   6  -2   71.09    8.60
  -1   6   2   69.59    6.00
   1   7   2  418.66   17.40
   1  -7  -2  442.26   18.60
  -1   7  -2  438.16   18.70
   1   7  -2  423.76   18.80
  -1  -7  -2  422.56   18.50
  -1   7   2  418.96   16.90
   1  -8  -2    7.50    3.80
   1   8   2   16.70    4.80
  -1   8  -2    7.40    3.80
  -1   8   2    9.30    3.50
   1   8  -2   11.10    5.60
  -1  -8  -2   10.40    4.50
   1  -9  -2  673.23   26.80
   1   9   2  756.42   26.90
  -1   9  -2  699.33   27.60
   1   9  -2  710.43   28.30
  -1   9   2  738.83   25.90
   1  10   2   42.20    7.30
  -1  10  -2   56.39    9.40
  -1  10   2   27.90    5.60
   1  10  -2   36.20    7.50
   1  11   2    7.20    4.80
  -1  11  -2   -1.20    4.20
   1  11  -2   -1.20    3.90
  -1  11   2   -3.60    2.90
  -1  12  -2   44.70    9.60
   1  12   2   62.59   10.10
   1  12  -2   39.70    9.00
  -1  12   2   57.89    8.70
   2   0   2 2044.10   38.40
  -2   0  -2 2076.59   38.50
   2   0  -2 2070.79   36.80
   2  -1  -2  263.07    5.50
   2   1   2  268.87    7.50
  -2  -1  -2  266.67    7.80
   2  -1   2  266.67    7.00
  -2  -1  -2  270.77    6.20
   2   2   2 4917.91   89.69
   2  -2  -2 4771.92   87.79
   2   3   2  154.38    7.20
  -2   3   2  143.79    5.70
  -2  -3  -2  134.49    7.20
   2   4   2   42.60    5.40
   2  -4  -2   28.50    4.40
  -2   4  -2   30.60    4.60
  -2  -4  -2   25.00    4.40
  -2   4   2   36.60    3.60
   2   4  -2   25.40    4.40
   2  -5  -2    9.10    3.20
  -2   5  -2    6.50    2.70
   2   5   2    8.70    3.10
  -2   5   2    3.90    2.10
   2   5  -2    0.30    2.20
  -2  -5  -2    6.60    3.20
  -2   6  -2  865.91   26.80
   2  -6  -2  904.91   27.00
   2   6   2  852.11   26.00
   2   6  -2  914.21   27.90
  -2   6   2  892.61   24.70
  -2  -6  -2  849.32   27.10
   2   7   2  179.18   11.30
  -2   7  -2  181.68   11.80
   2  -7  -2  190.58   11.90
  -2  -7  -2  219.08   12.80
   2   7  -2  176.48   11.80
  -2   7   2  187.98   10.50
   2   8   2   20.60    6.50
  -2   8  -2   16.80    4.90
   2  -8  -2   24.60    5.90
  -2  -8  -2   15.30    4.90
   2   8  -2   25.60    5.60
  -2   8   2   23.70    5.10
   2  -9  -2  310.07   17.50
  -2   9  -2  294.47   17.00
   2   9   2  309.37   16.30
   2   9  -2  288.57   17.30
  -2  10  -2  143.89   12.20
   2  10   2  146.89   11.60
   2  10  -2  145.19   12.80
  -2  10   2  163.48   11.50
  -2  11  -2  113.09   11.80
   2  11   2  106.39   10.90
   2  11  -2  124.19   12.60
  -2  11   2  109.49   10.00
   2  12   2  232.98   16.30
  -2  12  -2  203.98   16.90
  -2  12   2  226.38   14.60
   2  12  -2  216.18   17.20
   3   0  -2 9562.04  184.58
   3   0   2 9941.71  247.38
  -3   0  -2 9999.00  249.68
  -3   0   2 9876.71  185.68
  -3   1  -2  513.45   11.60
   3   1   2  510.55   12.60
   3   1   2  514.65   10.70
  -3  -1  -2  512.95   12.90
   3  -1   2  516.75   11.80
  -3  -1  -2  520.55   10.70
   3  -2  -2 3202.18   58.99
  -3   2  -2 3363.16   61.09
   3   2   2 3136.39   63.99
  -3  -2  -2 3234.88   62.49
   3  -2   2 3159.48   59.79
   3   3   2 1466.05   32.70
   3  -3  -2 1444.66   31.10
  -3   3  -2 1472.55   29.80
  -3  -3  -2 1472.85   33.40
  -3   3   2 1449.46   28.70
  -3   4  -2  156.18    6.60
   3  -4  -2  141.69    7.70
   3   4   2  150.68    8.30
  -3   4  -2  161.48    8.30
  -3   4   2  158.18    6.60
  -3  -4  -2  161.08    8.90
   3   4  -2  157.48    8.50
  -3   5  -2   66.59    6.20
   3  -5  -2   64.39    6.00
   3   5   2   63.39    5.80
  -3  -5  -2   51.49    6.80
  -3   5   2   64.79    4.80
   3   5  -2   56.89    5.90
   3  -6  -2    5.40    3.00
   3   6   2    4.00    2.60
  -3   6  -2    1.00    2.10
   3   6  -2    0.20    2.80
  -3   6   2    3.30    2.20
  -3  -6  -2    3.40    3.40
   3   7   2  372.96   16.80
  -3   7  -2  366.36   16.60
   3  -7  -2  362.66   16.70
  -3  -7  -2  375.36   17.40
  -3   7   2  350.06   14.40
   3   7  -2  369.76   17.70
   3   8   2   17.30    5.10
  -3   8  -2   28.90    6.10
   3  -8  -2   16.30    5.00
  -3   8   2   30.90    5.40
   3   8  -2   23.00    5.90
  -3  -8  -2   27.90    6.20
   3   9   2  277.17   16.20
  -3   9  -2  353.26   18.00
  -3   9   2  326.47   15.30
   3   9  -2  322.97   18.40
  -3  10  -2   31.70    6.70
   3  10   2   27.30    6.10
   3  10  -2   25.70    6.60
  -3  10   2   21.60    5.40
  -3  11  -2  183.38   14.60
   3  11   2  173.68   13.40
  -3  11   2  180.08   12.40
   3  11  -2  226.78   30.00
   3  12   2  118.49   12.50
  -3  12   2  128.49   11.50
   3  12  -2   99.79   13.70
   4   0   2 3417.76   62.99
  -4   0  -2 3418.16   63.29
  -4   1  -2  125.89    4.60
   4   1   2  126.39    5.40
   4   1   2  133.99    3.90
  -4  -1  -2  135.29    4.00
   4  -1   2  129.29    4.80
  -4  -1  -2  137.39    5.80
   4   2   2   36.70    3.50
   4  -2  -2   33.00    2.20
   4  -2   2   38.20    2.70
  -4  -2  -2   31.00    1.90
  -4  -2  -2   34.30    3.60
   4   3   2   85.69    5.80
  -4   3  -2   94.49    4.30
   4  -3  -2   89.19    5.00
   4   3  -2   88.99    5.80
  -4   3   2   84.69    2.90
  -4   3   2   92.89    2.80
  -4  -3  -2   71.79    5.60
  -4   4  -2   58.99    5.20
   4  -4  -2   59.69    5.00
  -4   4  -2   61.89    4.00
   4   4   2   61.89    5.50
  -4  -4  -2   55.39    5.60
  -4   4   2   55.39    3.50
   4   4  -2   50.59    5.30
  -4   5  -2   12.60    3.10
   4  -5  -2   11.50    3.40
  -4   5  -2   13.60    2.60
   4   5   2   13.00    3.70
  -4   5   2   10.60    2.50
   4   5  -2   12.80    3.60
  -4  -5  -2    8.70    3.60
  -4   6  -2   54.99    4.50
   4   6   2   67.89    6.90
   4  -6  -2   62.89    7.60
  -4   6  -2   46.80    6.50
  -4   6   2   59.39    4.90
  -4  -6  -2   54.49    7.60
   4   6  -2   61.39    7.90
  -4   7  -2  331.87   15.50
   4   7   2  319.57   15.70
   4  -7  -2  333.07   15.90
   4   7  -2  316.37   16.40
  -4   7   2  320.47   13.00
  -4  -7  -2  323.17   16.20
   4  -8  -2  545.65   22.10
   4   8   2  517.05   21.70
  -4   8  -2  518.55   21.40
   4   8  -2  559.44   23.60
  -4  -8  -2  507.35   22.00
  -4   8   2  545.25   19.00
  -4   9  -2  221.58   14.20
   4   9   2  223.18   14.40
   4   9  -2  220.38   15.40
  -4   9   2  222.08   12.30
   4  10   2  159.68   12.90
  -4  10  -2  146.59   12.00
   4  10  -2  134.69   12.50
  -4  10   2  160.58   11.00
  -4  11  -2   92.79    9.90
   4  11   2   95.59   18.50
  -4  11   2   88.49    8.80
   4  11  -2   72.39   11.70
  -5   0  -2 5900.51  106.99
   5   1   2  151.88    4.40
   5   1   2  155.68    6.30
  -5   1  -2  156.88    5.40
   5  -2  -2  356.66    7.70
  -5   2  -2  336.57   10.40
   5  -2  -2  371.06    8.60
   5   2   2  360.66   11.50
   5  -2   2  346.57    9.70
  -5  -2  -2  370.66   12.10
  -5  -2  -2  374.36    8.50
   5   3   2 1290.87   29.90
  -5   3  -2 1213.98   25.70
   5  -3  -2 1244.28   27.20
   5  -3   2 1234.68   26.70
  -5  -3  -2 1268.97   30.40
   5   3  -2 1212.48   29.00
  -5  -3  -2 1239.28   24.30
   5  -4  -2   79.39    5.70
  -5   4  -2   76.29    5.70
  -5   4  -2   69.99    4.10
   5   4   2   65.79    5.70
   5   4  -2   80.19    6.60
  -5   4   2   72.39    2.80
  -5   4   2   70.79    3.10
  -5  -4  -2   67.59    6.10
   5   5   2  159.08    9.60
   5  -5  -2  182.28    9.50
  -5   5  -2  190.68    9.90
  -5   5  -2  178.88    7.30
  -5   5   2  179.18    6.10
   5   5  -2  161.78   10.00
  -5  -5  -2  166.38   10.20
  -5   5   2  159.38    6.50
   5  -6  -2  281.17   13.40
  -5   6  -2  286.67   13.40
   5   6   2  302.27   14.40
  -5   6  -2  303.57   10.80
  -5  -6  -2  300.37   14.80
  -5   6   2  288.17   10.70
   5   6  -2  283.27   14.50
   5   7   2  236.78   15.90
  -5   7  -2  212.78    9.60
   5  -7  -2  217.58   12.60
  -5   7  -2  225.38   12.50
   5   7  -2  245.28   14.30
  -5   7   2  213.48   10.10
   5   8   2   30.20    6.00
  -5   8  -2   36.90    6.80
  -5   8  -2   35.30    5.70
   5   8  -2   49.70    8.50
  -5   8   2   40.10    5.70
  -5  -8  -2   45.00    7.60
  -5   9  -2   68.89    9.10
  -5   9  -2   86.19    6.90
   5   9   2   77.79   10.50
   5   9  -2   84.69   11.40
  -5   9   2   79.79    7.20
  -5  10  -2   -3.30    3.90
   5  10   2   -0.30    3.30
   5  10  -2  -10.80    3.60
  -5  10   2   -0.70    2.90
  -5  11  -2  202.28   14.70
   5  11   2  206.78   15.70
  -5  11  -2  204.68   11.60
  -5  11   2  223.88   12.80
   5  11  -2  236.58   17.50
  -6   0  -2 4376.16   81.49
   6   0   2 4450.55   81.49
  -6   1  -2  896.71   19.50
   6   1   2  897.01   21.10
   6   1   2  952.80   19.20
   6  -1   2  920.01   19.90
  -6  -1  -2  901.71   21.60
   6   2   2  247.38    9.40
   6  -2  -2  247.78    6.60
   6  -2  -2  248.78    5.70
  -6  -2  -2  239.78    6.40
  -6  -2  -2  252.97    9.80
   6  -2   2  257.87    8.00
   6   2  -2  238.78    8.60
  -6   3  -2  291.87    8.50
   6  -3  -2  301.97    9.80
   6   3   2  319.37   11.90
   6   3  -2  292.87   11.40
   6  -3   2  275.87    9.20
  -6  -3  -2  296.17    7.60
  -6  -3  -2  311.87   12.10
  -6   4  -2   11.80    3.00
   6  -4  -2    8.30    2.80
  -6   4  -2    7.30    1.70
   6   4   2   13.00    3.50
   6   4  -2   11.30    3.70
  -6  -4  -2    6.10    2.70
  -6   5  -2    3.00    2.00
   6  -5  -2    0.60    2.10
   6   5   2   -1.40    1.70
  -6   5  -2    1.40    1.30
  -6   5   2   -0.40    0.70
   6   5  -2    0.10    2.60
  -6  -5  -2    2.00    2.40
  -6   5   2    1.70    0.80
  -6   6  -2   59.39    5.50
   6  -6  -2   61.99    6.30
  -6   6  -2   66.99    4.70
   6   6   2   47.50    6.70
  -6   6   2   60.99    5.90
   6   6  -2   52.59    7.60
  -6  -6  -2   67.89    7.00
  -6   6   2   61.29    3.60
   6  -7  -2  121.39    9.30
  -6   7  -2  109.49    8.80
  -6   7  -2  118.69    6.70
   6   7   2  126.59   10.10
  -6   7   2  121.69    5.80
  -6  -7  -2  123.39   11.60
   6   7  -2  150.58   19.70
  -6   7   2  120.99    6.80
  -6   8  -2  718.33   25.10
  -6   8  -2  718.13   20.80
   6   8   2  685.83   26.40
  -6  -8  -2  716.43   26.90
  -6   8   2  715.23   20.80
  -6   8   2  747.83   19.30
   6   8  -2  747.73   28.40
  -6   9  -2   48.60    8.80
  -6   9  -2   40.00    5.40
   6   9   2   65.19   10.50
   6   9  -2   31.00    7.20
  -6   9   2   43.50    6.00
  -6   9   2   35.20    4.60
  -6  10  -2  182.88   12.90
   6  10   2  176.58   13.90
  -6  10   2  171.38    8.90
   6  10  -2  151.48   13.30
  -6  10   2  157.88    9.80
  -6  11  -2   23.20    6.30
  -6  11  -2   22.70    4.60
   6  11   2   26.30    7.70
  -6  11   2   12.00    3.70
  -6  11   2   26.10    5.50
   6  11  -2   31.80    8.70
  -7   0  -2   23.60    2.90
   7   0   2   22.50    2.90
   7   1   2  319.97    7.80
   7   1   2  335.37   10.60
  -7   1  -2  326.57    9.00
  -7  -1  -2  327.47   10.70
   7  -1   2  321.37    9.50
   7   1  -2  324.17    8.90
   7  -2  -2   85.29    3.70
   7   2   2   88.29    5.60
   7  -2  -2   85.39    2.80
  -7   2  -2   76.49    3.80
   7   2  -2   81.39    5.50
  -7  -2  -2   73.69    5.30
   7  -2   2   86.39    4.50
   7  -3  -2 1144.49   26.20
  -7   3  -2 1195.18   27.10
  -7   3  -2 1214.28   24.80
   7   3   2 1243.08   29.80
   7   3  -2 1159.78   29.20
   7  -3   2 1194.48   26.30
  -7  -3  -2 1204.68   23.70
  -7  -3  -2 1212.08   29.80
   7   4   2   66.59    6.10
   7  -4  -2   65.99    5.20
  -7   4  -2   69.49    3.90
  -7   4  -2   66.79    5.30
   7   4  -2   66.69    6.30
  -7  -4  -2   75.79    6.40
  -7  -4  -2   68.59    3.30
   7  -5  -2  131.59    8.20
  -7   5  -2  120.19    5.70
  -7   5  -2  118.99    7.50
   7   5   2  127.69    8.80
  -7  -5  -2  131.29    9.10
   7   5  -2  129.69    9.10
   7  -6  -2  341.87   14.80
   7   6   2  325.37   15.50
  -7   6  -2  346.57   14.20
  -7   6  -2  328.87   11.00
   7   6  -2  355.36   16.80
  -7   6   2  331.37    8.70
  -7   6   2  330.07    8.40
  -7  -6  -2  369.36   16.40
   7   7   2  279.87   15.10
  -7   7  -2  308.37   14.10
  -7   7  -2  303.57   11.10
  -7  -7  -2  298.17   15.70
  -7   7   2  304.57    9.00
   7   7  -2  304.27   16.60
  -7   7   2  312.37   10.40
  -7   8  -2   47.40    4.60
   7   8   2   57.99    9.10
  -7   8  -2   49.30    7.00
  -7  -8  -2   49.70    7.80
   7   8  -2   38.60    7.90
  -7   8   2   42.30    4.10
  -7   8   2   47.20    3.80
  -7   9  -2   94.09    9.20
  -7   9  -2  100.49    7.00
   7   9   2   90.39   11.70
  -7   9   2   90.89    5.70
  -7   9   2  107.89    6.70
   7   9  -2  106.69   11.10
   7  10   2   -4.00    5.50
  -7  10  -2   -2.70    1.90
  -7  10  -2    0.40    3.80
  -7  10   2    0.20    2.20
   7  10  -2    8.70    4.90
  -7  10   2    0.30    2.00
   7  11   2  136.29   12.90
  -7  11  -2  129.99    8.80
  -7  11   2  132.39    8.60
   7  11  -2  141.49   14.00
  -7  11   2  125.49    7.70
   8   0  -2  221.38    6.00
   8   0   2  232.78    8.10
   8   0   2  214.88    6.30
  -8   0  -2  221.28    7.40
   8   1   2    0.60    0.70
   8   1   2    0.00    1.30
  -8   1  -2    0.40    0.90
   8  -1   2    0.20    1.10
   8   1  -2    2.40    1.30
  -8   2  -2  846.82   18.70
  -8   2  -2  810.22   17.70
   8  -2  -2  829.62   16.40
   8   2   2  813.32   21.40
   8  -2   2  825.62   19.40
  -8  -2  -2  823.32   21.30
   8   2  -2  832.52   21.00
  -8   3  -2  116.39    5.70
   8   3   2  133.89    7.80
   8  -3  -2  116.39    5.70
   8  -3   2  114.79    5.70
  -8  -3  -2  116.19    4.20
   8   3  -2  103.29    7.00
  -8  -3  -2  122.29    7.30
   8   4   2  234.68   11.40
  -8   4  -2  229.08    7.40
  -8  -4  -2  220.38   10.90
  -8  -4  -2  222.68    6.60
   8   4  -2  223.58   11.40
   8   5   2   -1.00    2.30
  -8   5  -2    2.10    1.80
  -8   5  -2    1.10    1.30
  -8  -5  -2    1.90    1.10
   8   5  -2    6.70    3.50
  -8  -5  -2    1.50    2.70
  -8   6  -2   36.10    5.30
  -8   6  -2   34.60    3.50
   8   6  -2   57.19    7.70
  -8  -6  -2   48.70    7.30
  -8   7  -2   47.90    6.10
  -8   7  -2   61.29    4.50
   8   7   2   49.50    7.80
  -8  -7  -2   45.70    7.10
   8   7  -2   62.29    9.20
  -8   8  -2  215.28    9.40
   8   8   2  201.18   13.90
  -8   8  -2  205.28   11.60
   8   8  -2  224.88   15.10
  -8   8   2  213.18    6.90
  -8   9  -2  150.68   10.20
   8   9   2  159.78   12.80
  -8   9  -2  150.28    9.90
   8   9  -2  145.69   13.40
  -8   9   2  146.49    6.30
  -8   9   2  141.69    6.60
   8  10   2   23.70    5.90
  -8  10  -2   19.70    4.10
  -8  10   2   25.30    3.80
   8  10  -2   22.60    7.40
  -8  10   2   29.30    3.90
   9   0  -2 1488.55   28.80
   9   0   2 1453.05   28.50
   9   0   2 1430.66   31.10
  -9   0  -2 1443.26   28.70
   9  -1  -2  434.36    9.40
   9   1   2  433.16   13.10
   9   1   2  407.26    9.70
  -9  -1  -2  402.16   11.60
   9   1  -2  417.96   12.00
   9  -1   2  421.96   12.10
   9  -2  -2  337.47    8.20
   9   2   2  345.77   12.40
  -9  -2  -2  337.57   11.50
   9   2  -2  354.76   12.20
   9  -2   2  355.86   10.80
  -9   3  -2   26.00    2.10
   9  -3  -2   27.40    3.10
  -9   3  -2   23.00    2.30
   9   3   2   25.80    4.60
   9  -3   2   29.50    3.80
   9   3  -2   34.90    5.10
  -9  -3  -2   31.40    4.40
   9   4   2  344.47   14.40
  -9   4  -2  360.16   10.80
   9   4  -2  334.07   14.60
  -9  -4  -2  341.27    9.00
  -9  -4  -2  347.87   13.70
   9  -4   2  359.16   12.00
   9   5   2   27.80    5.50
  -9   5  -2   25.10    2.40
  -9  -5  -2   24.30    4.80
   9   5  -2   26.20    5.40
  -9  -5  -2   22.70    2.20
  -9   6  -2   34.40    4.60
  -9   6  -2   44.60    3.50
   9   6   2   40.70    7.20
   9   6  -2   51.09    8.20
  -9  -6  -2   39.60    2.90
  -9  -6  -2   49.90    7.40
   9   7   2  153.18   11.40
  -9   7  -2  130.89    6.50
  -9   7  -2  133.79    8.10
  -9  -7  -2  132.69    5.80
   9   7  -2  120.89   11.10
  -9   8  -2    1.70    1.80
   9   8   2    2.20    3.20
  -9   8  -2    1.10    2.40
   9   8  -2    0.40    4.00
  -9   9  -2  414.76   16.90
   9   9   2  397.06   20.80
  -9   9  -2  423.26   14.20
   9   9  -2  408.96   21.90
   9  10   2   39.70    8.10
  -9  10  -2   40.90    6.70
  -9  10  -2   39.90    5.30
  -9  10   2   34.50    2.70
   9  10  -2   49.90    9.60
  10   0  -2  396.96   10.50
  10   0   2  384.36    9.70
  10   0   2  405.06   12.30
  10   1   2  104.59    3.90
  10  -1  -2  109.09    4.00
  10   1   2  100.49    6.00
  10   1  -2  105.19    8.20
  10  -1   2  107.89    5.60
  10  -2  -2  469.35   10.80
  10   2   2  482.05   15.40
  10   2  -2  477.35   15.10
  10  -2   2  453.15   13.30
  10  -3  -2   11.40    1.90
  10   3   2   10.00    2.90
 -10  -3  -2   11.10    2.80
  10  -3   2   11.60    2.40
  10   3  -2   16.10    3.80
  10   4   2  135.09    8.80
  10  -4   2  141.19    7.20
 -10  -4  -2  131.39    7.80
  10   4  -2  133.39    9.20
 -10   5  -2    1.70    1.00
 -10   5  -2    2.20    1.30
  10   5   2   -4.00    3.40
 -10  -5  -2    1.30    1.00
  10   5  -2    0.60    2.90
  10   6   2  104.99    9.00
 -10   6  -2   97.99    4.50
 -10  -6   2  106.79    4.40
 -10   6  -2  101.69    7.10
  10   6  -2   97.79   10.30
 -10  -6  -2  100.19    4.60
 -10   7  -2  136.99    7.30
 -10   7  -2  130.89    5.90
  10   7   2  135.89   11.10
  10   7  -2  128.29   11.30
 -10  -7  -2  137.69    5.90
 -10   8  -2   59.49    4.40
  10   8   2   55.99    8.40
 -10   8  -2   58.89    5.10
 -10  -8  -2   48.90    3.90
  10   8  -2   56.79    9.90
 -10   9  -2  160.08    9.00
 -10   9  -2  162.48    7.70
  10   9   2  139.09   14.40
 -10  -9  -2  168.38    7.40
  10   9  -2  177.68   14.80
  11   0   2 1005.90   24.10
  11   0   2 1010.90   20.80
  11   0  -2  971.70   24.20
  11   1   2  706.03   19.10
  11  -1  -2  687.73   15.10
  11   1   2  676.83   14.70
  11   1  -2  660.03   17.50
  11  -1   2  674.93   17.80
  11   2   2  756.42   21.50
  11  -2   2  787.52   19.90
  11   2  -2  796.32   21.50
  11   3   2    4.40    2.30
  11  -3  -2    2.50    1.30
  11   3  -2    3.10    2.80
  11  -3   2    1.60    1.60
  11   4   2   75.09    6.80
  11   4  -2   68.29    6.90
  11  -4   2   61.29    5.00
  11   5   2  177.68   11.10
  11   5  -2  170.28   11.50
  11   6   2   67.39    8.90
 -11  -6  -2   88.29    4.20
  11   6  -2   94.49    9.20
 -11  -7   2   44.10    2.50
  11   7   2   49.10    8.40
 -11  -7  -2   49.50    3.40
  11   7  -2   44.50    8.10
  11   8   2    6.40    4.50
 -11   8  -2    6.30    2.30
 -11   8  -2    3.40    1.60
  11   8  -2   -1.30    4.10
 -11  -8  -2    2.60    1.80
 -11   9  -2  498.75   16.70
  11   9   2  523.25   24.10
 -11   9  -2  472.25   12.80
 -11  -9  -2  493.75   14.10
  11   9  -2  457.05   24.60
  12   0  -2    1.10    1.40
  12   0   2    1.30    1.00
  12   0   2    1.80    1.70
  12   1   2    1.00    1.50
  12  -1  -2    2.80    1.10
  12   1  -2    1.80    1.70
  12  -1   2    3.90    1.90
  12   2   2  396.56   14.20
  12  -2  -2  391.46   10.30
  12  -2   2  386.96   12.60
  12   2  -2  371.36   13.50
  12  -3  -2  206.68    7.20
  12   3   2  211.38   10.70
  12  -3   2  204.58    8.90
  12   3  -2  202.88   10.60
  12   4   2   76.49    7.30
  12   4  -2   79.49    7.50
  12  -4   2   84.49    6.00
  12   5   2  119.09    9.40
  12   5  -2  117.69   11.20
  12   6   2  425.06   19.10
  12   6  -2  438.56   20.30
  12   7   2   87.29   11.10
 -12  -7  -2   91.59    4.50
  12   7  -2   83.99   11.70
 -12  -8  -2    4.00    1.90
  12   8  -2    4.60    5.70
  13   0  -2   10.50    2.10
  13   0   2   13.20    1.90
  13   1   2  135.49    7.70
  13  -1  -2  126.79    5.40
  13   1  -2  122.19    6.50
  13  -1   2  129.49    7.00
  13  -1   2  122.99    5.10
  13  -2  -2   10.90    1.90
  13   2   2   10.40    3.20
  13   2  -2    7.90    2.40
  13  -2   2    2.80    1.90
  13  -3  -2    6.00    1.80
  13   3  -2   12.80    3.10
  13  -3   2    5.30    2.40
  13   4   2  125.89    9.00
  13  -4   2  107.39    6.80
  13   4  -2  123.79    8.90
  13   5   2   13.10    4.50
  13   5  -2    8.30    4.00
  13   6   2  215.38   13.60
  13   6  -2  240.48   14.30
  13   7   2  152.58   11.90
  13   7  -2  115.69   10.90
  14   0   2  771.02   21.40
  14   0   2  778.12   17.10
  14   0  -2  809.32   19.30
  14  -1  -2  145.99    6.00
  14   1   2  154.28    8.20
  14  -1   2  135.89    7.40
  14  -1   2  148.19    5.60
  14   1  -2  134.39    7.10
  14  -2  -2   65.09    3.90
  14  -2   2   61.49    5.00
  14   2  -2   61.79    5.50
  14   3   2  113.59    8.00
  14  -3   2   92.29    6.30
  14   3  -2   95.19    7.30
  14   4   2    3.10    2.60
  14  -4   2    0.70    2.40
  14   4  -2    7.90    3.80
  14   5   2   35.90    7.00
  14   5  -2   42.00    7.10
  14   6   2   57.79    8.50
  14   6  -2   55.89    8.30
  15   0   2   27.40    2.30
  15   0  -2   33.40    3.50
  15   1   2  293.67   12.30
  15  -1  -2  282.07    9.40
  15  -1   2  271.07    8.40
  15  -1   2  305.77   13.90
  15   1  -2  282.57   10.60
  15   2   2   61.29    6.00
  15  -2  -2   76.79    4.60
  15  -2   2   66.79    4.10
  15   2  -2   67.19    5.80
  15  -3  -2  155.98    6.90
  15   3   2  179.98   10.20
  15   3  -2  181.28   10.20
  15  -3   2  160.78    8.50
  15   4   2    9.00    4.00
  15  -4   2   14.70    3.50
  15   4  -2   20.70    4.50
  15   5   2   41.70    7.30
  15   5  -2   49.99    7.90
  16   0   2  798.52   22.70
  16   0  -2  798.42   20.20
  16   1   2   26.90    4.40
  16  -1  -2   16.80    2.90
  16  -1   2   25.20    2.80
  16   1  -2   19.80    3.50
  16  -1   2   16.20    3.50
  16   2   2   13.70    3.40
  16  -2  -2   10.10    2.30
  16  -2   2    9.10    3.00
  16  -2   2   10.00    1.90
  16   3   2    2.90    3.10
  16  -3   2    6.60    2.60
  16   3  -2    1.80    2.20
  16   4   2   12.90    4.10
  16  -4   2   13.30    3.50
  16   4  -2   13.40    4.00
  17   0   2   59.79    5.90
  17   0  -2   55.09    4.70
   0   0  -3    0.20    0.60
   0   0   3    0.80    0.70
   0   0   3    0.70    0.80
   0   0  -3   -0.10    0.80
   0   1   3   -0.30    0.80
   0  -1  -3   -0.50    0.80
   0  -1  -3    0.20    0.60
   0   1  -3    0.20    0.90
   0  -2  -3  422.76   11.30
   0   2   3  413.66   10.60
   0   3   3   -0.50    1.00
   0  -3  -3    0.90    1.60
   0   4   3 1222.18   28.30
   0  -4  -3 1209.58   29.90
   0   5  -3    1.20    2.20
   0   5   3    2.50    2.00
   0  -5  -3    1.70    2.20
   0   6  -3  273.47   13.60
   0  -6  -3  253.07   13.10
   0   6   3  251.67   11.60
   0   7   3    3.70    2.20
   0  -7  -3    3.70    2.50
   0   7  -3   -3.90    1.80
   0   8   3   14.60    4.50
   0   8  -3    5.90    4.30
   0  -8  -3   16.00    5.50
   0   9  -3    1.60    4.00
   0  -9  -3    6.10    4.00
   0   9   3    0.10    2.80
   0  10   3   85.59    8.90
   0 -10  -3   85.19   11.10
   0  10  -3   73.29   10.50
   0  11   3    1.40    3.60
   0  11  -3   -1.90    4.00
   0  12  -3  142.59   13.80
   1   0  -3   -0.20    0.70
  -1   0  -3    0.80    0.90
  -1   0   3    0.60    0.60
   1   0  -3    0.60    0.60
   1   0   3    0.20    0.60
   1   0   3   -0.70    0.80
   1   1   3 2858.41   54.09
  -1  -1  -3 2861.31   54.39
  -1   1   3 2911.11   52.79
  -1  -1  -3 2950.20   52.99
   1  -1   3 3037.60   54.19
  -1   2  -3 1483.45   29.80
   1  -2  -3 1509.95   29.90
  -1   2   3 1480.95   28.90
  -1  -2  -3 1489.95   31.10
   1  -3  -3 1812.62   38.00
   1   3   3 1819.92   37.80
  -1   3   3 1819.52   36.40
  -1  -3  -3 1824.92   39.00
   1   4   3  258.87   10.30
   1  -4  -3  258.47   10.80
  -1  -4  -3  274.37   11.50
  -1   4   3  270.67    9.70
   1   5   3   16.40    3.50
  -1   5  -3   14.90    3.90
   1  -5  -3   17.20    4.00
   1   5  -3   21.20    4.60
  -1  -5  -3   18.40    4.40
  -1   5   3   18.00    3.40
   1  -6  -3   12.70    3.90
  -1   6  -3    5.10    3.40
   1   6   3    5.80    2.80
  -1   6   3    3.90    2.00
  -1  -6  -3    0.90    2.30
   1   6  -3    1.90    2.60
   1   7   3  911.61   27.60
   1  -7  -3  907.71   29.60
  -1   7  -3  949.80   30.20
   1   7  -3  918.01   30.00
  -1   7   3  963.40   27.10
  -1  -7  -3  873.21   29.50
  -1   8  -3   10.80    7.70
   1   8   3    7.70    3.60
   1  -8  -3    2.80    3.70
   1   8  -3   10.30    4.50
  -1   8   3    9.30    3.40
  -1  -8  -3   13.60    4.80
  -1   9  -3  156.18   12.50
   1   9   3  165.38   11.30
   1  -9  -3  177.88   13.40
   1   9  -3  159.48   13.10
  -1   9   3  164.68   11.00
   1 -10  -3  273.47   17.40
  -1  10  -3  268.07   16.90
   1  10   3  261.37   15.30
   1  10  -3  245.78   16.80
  -1  10   3  260.47   14.80
   1  11   3   89.69    9.50
  -1  11  -3   89.89   12.60
  -1  11   3   95.09    9.70
   1  11  -3   83.59   11.80
   1  12   3   71.09   10.20
  -1  12  -3   66.49   11.60
  -1  12   3   66.29    9.30
   1  12  -3  123.89   13.20
   2   0   3    0.60    0.90
   2   0  -3    0.20    0.50
   2   0   3    0.40    0.70
  -2   0  -3   -0.60    0.80
   2  -1  -3 1418.06   26.40
   2   1   3 1447.96   28.60
   2   1   3 1441.36   26.90
  -2   1  -3 1412.06   28.30
  -2  -1  -3 1376.16   26.90
   2  -1   3 1444.46   28.20
  -2  -1  -3 1404.66   30.50
   2  -2  -3  367.06    9.30
   2   2   3  382.46   10.80
  -2   2   3  362.06    8.30
  -2  -2  -3  360.16   11.20
   2  -3  -3 3433.06   66.39
  -2   3  -3 3576.14   65.69
   2   3   3 3443.96   67.29
  -2   3   3 3412.46   64.19
  -2  -3  -3 3477.35   68.69
   2  -4  -3 2676.23   54.69
   2   4   3 2617.34   54.59
  -2  -4  -3 2628.34   56.19
  -2   4   3 2624.94   51.79
  -2   5  -3  118.99    8.00
   2  -5  -3  112.79    7.80
   2   5   3  119.89    7.70
   2   5  -3  120.39    8.10
  -2  -5  -3  117.79    8.30
  -2   5   3  113.09    6.40
   2  -6  -3  578.34   20.60
  -2   6  -3  554.64   20.40
   2   6   3  579.64   19.70
   2   6  -3  548.35   20.70
  -2  -6  -3  573.24   21.10
  -2   6   3  573.54   17.90
  -2   7  -3   11.20    4.40
   2   7   3    9.70    3.50
   2  -7  -3    8.50    3.50
  -2  -7  -3    7.00    3.30
   2   7  -3   14.30    4.90
  -2   7   3    8.10    2.90
   2  -8  -3   51.09    7.60
  -2   8  -3   29.30    7.50
   2   8   3   43.40    7.00
   2   8  -3   45.70    7.90
  -2   8   3   54.99    7.00
  -2  -8  -3   55.29    8.80
   2   9   3  194.08   12.70
  -2   9  -3  220.08   14.60
   2  -9  -3  187.58   13.80
   2   9  -3  204.98   14.90
  -2   9   3  186.78   13.00
  -2  10  -3    2.90    4.30
   2  10   3    8.20    3.40
   2 -10  -3    6.00    4.60
  -2  10   3    4.80    3.10
   2  10  -3    1.00    3.90
  -2  11  -3   86.99   12.50
   2  11   3   75.79   10.10
  -2  11   3   92.99    9.10
   2  11  -3  101.19   15.20
  -2  12  -3   43.20   10.00
   2  12   3   42.90    8.10
  -2  12   3   45.50    8.30
   3   0  -3   -0.40    0.40
   3   0   3    0.00    0.90
   3   0   3    0.00    0.70
  -3  -1   3   73.09    2.20
   3  -1  -3   65.29    1.90
  -3   1  -3   68.49    3.50
  -3  -1  -3   71.59    2.90
  -3  -1  -3   64.89    4.00
   3   2   3  800.32   19.10
  -3   2  -3  842.02   18.00
   3  -2  -3  791.22   16.50
  -3  -2  -3  771.82   17.30
  -3  -2  -3  791.12   19.90
   3  -2   3  806.52   18.10
  -3   3  -3 1383.06   28.70
   3   3   3 1350.16   30.90
   3  -3  -3 1397.36   29.60
  -3   3   3 1349.07   26.40
  -3  -3  -3 1372.96   32.00
   3  -4  -3  241.98   10.10
   3   4   3  237.78   10.30
  -3   4  -3  249.88    8.90
  -3  -4  -3  262.27   11.50
  -3   4   3  240.78    7.90
  -3   5  -3 1170.68   30.90
   3   5   3 1167.98   30.30
   3  -5  -3 1145.19   30.10
  -3   5   3 1147.19   26.60
   3   5  -3 1131.99   30.90
  -3  -5  -3 1190.98   32.10
   3   6   3   12.90    4.00
  -3   6  -3   17.40    4.10
   3  -6  -3   13.70    4.10
  -3  -6  -3   17.50    4.50
   3   6  -3   17.10    4.80
  -3   6   3   15.60    3.40
   3  -7  -3  444.86   19.10
  -3   7  -3  445.96   19.10
   3   7   3  465.45   18.50
   3   7  -3  434.16   19.50
  -3  -7  -3  460.65   23.00
  -3   7   3  424.56   15.50
   3  -8  -3   76.39   10.00
  -3   8  -3   65.99    9.30
   3   8   3   70.49    8.90
   3   8  -3   53.09    8.60
  -3  -8  -3   77.29   10.30
  -3   8   3   72.29    6.50
   3   9   3   14.50    4.90
  -3   9  -3   12.20    5.20
   3  -9  -3    5.70    4.60
  -3   9   3   19.70    4.30
   3   9  -3    7.80    4.90
  -3  10  -3  211.28   15.10
   3 -10  -3  235.48   15.90
   3  10   3  265.27   15.70
  -3  10   3  234.68   13.20
   3  10  -3  229.48   16.20
  -3 -10  -3  232.28   16.10
   3  11   3    8.70    4.20
  -3  11  -3    2.70    4.40
  -3  11   3    3.30    3.30
   3  11  -3    5.10    6.40
   4   0  -3    0.40    0.40
   4   0   3    0.80    1.00
  -4   0  -3    0.60    1.10
   4   0   3    0.30    0.60
  -4  -1   3  305.47    6.10
  -4   1  -3  307.57    8.70
   4   1   3  302.77    7.50
   4   1   3  313.67    9.40
  -4  -1  -3  302.77    7.70
   4  -1   3  318.67    8.90
  -4  -1  -3  294.07    9.60
  -4   2  -3  957.00   20.70
   4   2   3  965.60   22.50
   4  -2  -3  966.80   18.80
  -4  -2  -3  913.41   23.00
   4  -2   3  970.00   21.10
  -4  -2  -3  941.81   19.20
  -4   3  -3  647.54   16.00
   4  -3  -3  683.23   16.40
   4   3   3  642.84   18.30
  -4  -3  -3  688.93   19.60
  -4   4  -3   83.49    4.80
   4   4   3   93.49    6.60
   4  -4  -3  102.59    6.10
  -4   4   3   88.79    3.80
  -4  -4  -3   85.89    6.80
   4   5   3   54.69    6.80
  -4   5  -3   43.60    6.10
   4  -5  -3   44.40    5.70
  -4   5  -3   44.10    3.80
   4   5  -3   50.09    6.40
  -4   5   3   45.40    3.50
  -4  -5  -3   42.90    6.40
   4   6   3  699.13   23.50
  -4   6  -3  760.82   20.40
  -4   6  -3  749.73   24.30
   4  -6  -3  752.32   24.00
  -4  -6  -3  733.63   25.20
  -4   6   3  754.02   19.60
   4   6  -3  724.73   24.80
  -4   7  -3   20.30    5.10
  -4   7  -3   29.40    4.50
   4  -7  -3   25.20    5.30
   4   7   3   22.80    5.60
  -4  -7  -3   27.80    7.00
   4   7  -3   28.40    6.40
  -4   7   3   29.80    4.60
  -4   8  -3  229.68   14.00
   4  -8  -3  233.88   14.30
   4   8   3  246.08   14.30
  -4  -8  -3  226.58   14.50
   4   8  -3  247.98   15.60
  -4   8   3  254.57   11.80
  -4   9  -3  116.89   10.90
   4   9   3  113.29   10.30
   4  -9  -3  101.49   10.30
  -4   9   3  126.89    8.70
   4   9  -3  132.39   12.40
  -4  10  -3  131.69   11.90
   4  10   3  157.38   12.40
  -4  10   3  155.28   11.80
  -4 -10  -3  151.48   13.10
   4  10  -3  138.99   13.40
  -4  11  -3   78.09    7.60
  -4  11  -3   76.49   11.00
   4  11   3   73.49   11.90
  -4  11   3   68.59    7.20
   4  11  -3   59.39   10.10
   5   0  -3    0.00    0.40
   5   0   3   -0.10    0.70
  -5   0  -3    0.20    1.20
   5   0   3    1.10    1.20
   5   1   3  149.19    4.70
   5   1   3  146.69    6.20
  -5   1  -3  152.88    5.80
  -5  -1  -3  143.09    6.60
   5  -1   3  145.59    5.80
   5  -2  -3   18.60    1.30
  -5   2  -3   21.50    2.70
   5   2   3   19.40    3.10
  -5  -2  -3   24.40    3.70
   5  -2   3   21.40    2.70
  -5  -2  -3   17.60    1.70
   5  -3  -3  675.83   16.20
   5   3   3  652.33   18.60
  -5   3  -3  659.73   16.10
   5  -3   3  659.73   16.70
  -5  -3  -3  644.74   19.50
  -5  -3  -3  659.33   14.50
   5  -4  -3   34.40    4.40
  -5   4  -3   32.90    3.20
   5   4   3   41.10    5.30
  -5  -4  -3   38.60    5.70
   5   4  -3   30.40    4.90
   5   5   3 1379.26   35.10
   5  -5  -3 1361.46   33.80
  -5   5  -3 1362.16   30.30
  -5   5  -3 1350.36   34.50
  -5  -5  -3 1368.56   36.20
  -5   5   3 1352.96   27.60
   5   5  -3 1364.56   35.60
  -5   6  -3   47.70    4.40
   5   6   3   54.99    7.10
  -5   6  -3   59.09    7.30
   5  -6  -3   60.69    7.50
  -5  -6  -3   53.49    7.50
   5   6  -3   71.29    7.50
  -5   6   3   55.19    4.10
   5  -7  -3  193.48   11.90
  -5   7  -3  195.58    9.30
   5   7   3  177.38   11.70
  -5   7  -3  198.98   12.40
  -5   7   3  182.88    8.40
  -5  -7  -3  200.98   13.30
   5   7  -3  186.98   12.90
   5   8   3   42.70    7.10
   5  -8  -3   53.59    8.40
  -5   8  -3   45.00    7.50
  -5   8  -3   48.40    5.00
  -5   8   3   55.69    5.20
  -5  -8  -3   48.60    7.90
   5   8  -3   37.90    7.00
  -5   9  -3  133.19   11.10
  -5   9  -3  109.39    7.90
   5   9   3  129.79   11.00
   5  -9  -3  126.29   11.10
   5   9  -3  111.09   10.90
  -5   9   3  121.69    8.10
   5  10   3  160.08   13.20
  -5  10  -3  147.99   12.80
   5  10  -3  152.18   13.70
  -5 -10  -3  144.29   12.70
  -5  10   3  165.78    9.80
  -5  11  -3   11.60    5.60
  -5  11  -3    0.50    2.70
   5  11   3   13.70    5.70
  -5  11   3    6.10    4.10
   5  11  -3    9.20    6.20
  -6   0  -3    1.30    1.20
   6   0   3    0.30    0.80
   6   0   3    1.40    1.20
  -6   1  -3  368.86   10.50
   6   1   3  369.36   11.30
   6   1   3  379.96    9.10
  -6  -1  -3  367.16   11.80
   6  -1   3  368.46   10.60
   6  -2  -3  672.33   12.60
   6   2   3  673.13   17.90
  -6   2  -3  658.53   15.80
  -6  -2  -3  671.23   14.50
  -6  -2  -3  630.54   18.40
   6  -2   3  653.93   16.30
  -6   3  -3  141.99    5.90
   6  -3  -3  151.38    6.10
   6   3   3  149.49    7.90
  -6  -3  -3  155.38    5.10
   6  -3   3  148.99    6.60
  -6  -3  -3  144.99    8.20
   6   4   3   42.40    5.90
   6  -4  -3   34.80    4.50
  -6   4  -3   34.10    3.20
   6   4  -3   38.30    5.30
  -6  -4  -3   33.80    2.50
  -6  -4  -3   35.90    5.60
  -6   5  -3  276.37    9.90
   6  -5  -3  295.67   12.50
   6   5   3  306.07   13.50
  -6   5  -3  285.77   12.70
   6   5  -3  279.57   13.40
  -6  -5  -3  275.97   13.70
  -6   6  -3  776.72   24.70
   6  -6  -3  747.73   24.20
   6   6   3  760.92   25.10
  -6   6  -3  785.52   20.40
   6   6  -3  794.12   26.60
  -6  -6  -3  820.32   26.90
  -6   6   3  765.92   16.90
  -6   6   3  778.52   17.50
  -6   7  -3  118.79    9.40
  -6   7  -3  113.29    6.90
   6   7   3  105.89    9.20
   6  -7  -3  118.39    9.30
  -6   7   3  112.39    5.70
  -6   7   3  108.89    5.30
  -6  -7  -3  125.69   10.20
  -6   8  -3  167.68    9.00
  -6   8  -3  164.58   11.50
   6   8   3  169.68   12.10
   6  -8  -3  169.28   12.10
  -6   8   3  171.18    7.50
   6   8  -3  168.98   12.90
  -6   8   3  158.68    7.80
  -6  -8  -3  169.18   12.70
  -6   9  -3   53.59    5.60
  -6   9  -3   67.59    9.30
   6   9   3   62.69    9.40
  -6  -9  -3   56.39   10.70
  -6   9   3   67.89    5.80
   6   9  -3   64.69    9.90
  -6   9   3   70.29    5.20
   6  10   3  192.18   14.30
  -6  10  -3  224.28   14.50
  -6  10   3  218.48   10.80
   6  10  -3  206.48   16.00
  -6  10   3  218.48   12.00
   6  11   3   -0.70    4.40
  -6  11  -3    0.10    4.20
  -6  11  -3    0.60    3.00
  -6  11   3    1.10    3.90
  -6  11   3   -4.50    2.40
   6  11  -3   -1.40    4.90
   7   0   3    0.40    1.00
   7   0   3    0.40    0.80
  -7   0  -3    0.80    1.30
   7   1   3   63.09    3.10
   7   1   3   65.09    4.50
  -7   1  -3   60.39    3.90
  -7  -1  -3   73.29    5.00
   7  -1   3   70.59    4.20
   7   2   3    6.50    2.20
  -7   2  -3    7.30    1.80
  -7  -2  -3    2.80    2.10
   7  -2   3    7.00    1.90
   7   3   3  331.47   12.60
   7  -3  -3  323.67    9.80
  -7   3  -3  319.17    9.80
   7   3  -3  324.67   12.00
  -7  -3  -3  330.37   13.30
   7  -3   3  348.87   11.00
  -7  -3  -3  328.67    8.70
  -7   4  -3   74.69    5.80
   7   4   3   69.39    6.20
  -7   4  -3   62.39    4.10
   7  -4  -3   78.19    5.50
   7   4  -3   78.39    6.80
  -7  -4  -3   79.59    6.90
  -7  -4  -3   74.89    3.70
  -7   5  -3 1513.25   32.70
  -7   5  -3 1488.15   36.80
   7   5   3 1546.15   38.60
   7  -5  -3 1496.55   36.40
   7   5  -3 1527.05   39.40
  -7  -5  -3 1471.05   39.30
  -7  -5  -3 1516.85   30.60
   7   6   3    1.20    2.20
  -7   6  -3    0.60    1.40
   7  -6  -3    3.80    3.10
  -7   6  -3   -0.30    2.40
  -7  -6  -3    0.70    2.80
   7   6  -3    1.80    3.20
   7   7   3  155.18   10.90
  -7   7  -3  132.19    7.50
  -7   7  -3  148.89   10.30
   7  -7  -3  157.58   10.70
   7   7  -3  167.48   12.30
  -7   7   3  138.99    6.20
  -7   7   3  139.09    5.20
  -7  -7  -3  137.29   10.70
   7   8   3    4.20    3.40
   7  -8  -3    5.20    3.60
  -7   8  -3    8.60    4.00
  -7   8   3    3.10    1.50
  -7  -8  -3   10.50    4.90
  -7   8   3    2.90    1.30
   7   8  -3    1.50    3.70
   7   9   3   74.99   10.90
  -7   9  -3   69.19    6.10
  -7   9  -3   52.39    9.00
   7   9  -3   62.09   10.90
  -7   9   3   58.19    4.40
  -7   9   3   70.09    4.90
  -7  -9  -3   71.59    9.70
   7  10   3   12.60    7.20
  -7  10  -3   16.60    5.70
  -7  10   3   20.90    3.90
   7  10  -3   18.80    8.40
  -7  10   3   18.70    3.50
  -7  11  -3   27.50    7.00
  -7  11  -3   27.90    5.20
   7  11   3   44.90    9.70
   7  11  -3   28.30    9.00
  -7  11   3   25.30    4.60
   8   0   3    0.40    0.90
   8   0   3    1.70    1.20
  -8   0  -3   -0.70    1.00
  -8   1  -3  589.44   15.20
   8   1   3  606.14   13.50
   8   1   3  587.64   16.40
   8  -1   3  599.44   15.70
  -8  -1  -3  598.14   16.90
  -8   2  -3  282.77    9.00
   8   2   3  294.37   11.00
  -8  -2  -3  261.67   10.90
   8  -2   3  287.17    9.60
  -8   3  -3   13.10    2.20
   8  -3  -3   14.30    2.50
   8   3   3   12.70    3.10
  -8  -3  -3   12.30    3.50
   8  -3   3   12.30    2.60
   8   3  -3   13.00    3.20
  -8  -3  -3   14.50    2.00
   8   4   3  422.86   16.00
   8  -4  -3  447.16   14.30
  -8   4  -3  446.96   14.90
  -8   4  -3  432.26   12.30
  -8  -4  -3  446.46   11.20
   8   4  -3  445.56   16.70
  -8  -4  -3  454.65   17.10
   8   5   3    8.30    3.50
  -8   5  -3    9.60    3.60
   8  -5  -3    8.90    2.70
  -8   5  -3   13.80    2.50
  -8  -5  -3   13.20    2.10
   8   5  -3   11.90    4.30
  -8  -5  -3   13.20    4.00
  -8   6  -3  135.39    6.80
   8   6   3  137.69   10.00
  -8   6  -3  138.39    9.10
   8  -6  -3  119.19    8.60
   8   6  -3  125.39   10.20
  -8  -6  -3  140.39    5.80
  -8  -6  -3  131.39   10.30
  -8   7  -3   14.70    3.10
   8   7   3   19.00    5.20
   8  -7  -3   17.30    4.30
  -8   7  -3   12.10    4.00
  -8  -7  -3   28.20    6.10
   8   7  -3   20.60    5.50
  -8   8  -3   -3.00    2.20
   8   8   3    5.00    3.60
  -8   8  -3    0.30    1.90
  -8  -8  -3    4.00    3.70
   8   8  -3   -1.20    2.90
   8   9   3    3.50    3.70
  -8   9  -3    9.10    4.10
  -8   9  -3    3.20    2.10
  -8   9   3    2.30    1.30
   8   9  -3    0.50    3.50
  -8  10  -3   -3.10    2.20
  -8  10  -3    1.50    4.30
   8  10   3   12.50    4.90
  -8  10   3    1.70    1.60
  -8  10   3    0.50    1.60
   8  10  -3    0.90    4.50
   9   0   3    1.60    0.90
   9   0   3    1.00    1.30
  -9   0  -3    1.00    1.50
   9   1   3  408.76   10.00
  -9   1  -3  381.96   11.30
   9   1   3  390.86   12.80
   9  -1   3  381.96   12.00
   9   1  -3  393.06   10.90
  -9  -1  -3  425.56   13.20
  -9   2  -3   57.79    3.70
   9  -2  -3   54.29    2.10
   9  -2  -3   46.70    2.60
   9   2   3   55.89    4.90
   9   2  -3   50.19    4.40
  -9  -2  -3   58.39    5.00
   9  -2   3   50.19    4.00
   9  -3  -3  235.08    8.30
  -9   3  -3  230.58    7.90
   9   3   3  236.58   10.80
  -9  -3  -3  232.88   11.10
   9  -3   3  232.58    9.10
   9   3  -3  246.28   11.00
  -9   4  -3  327.37   11.80
   9  -4  -3  295.77   11.20
   9   4   3  303.57   13.40
  -9   4  -3  288.17    9.40
  -9  -4  -3  309.97   13.70
   9   4  -3  305.27   13.70
   9  -4   3  316.37   11.50
  -9  -4  -3  315.87    8.80
   9   5   3  332.17   15.30
   9  -5  -3  327.07   13.30
  -9   5  -3  330.67   13.00
  -9   5  -3  335.57   10.50
  -9  -5  -3  342.37    9.60
  -9  -5  -3  316.67   15.10
   9   5  -3  339.87   15.60
  -9   6  -3   23.80    3.30
   9   6   3   13.90    4.80
  -9   6  -3   22.70    4.30
  -9  -6  -3   21.90    2.80
  -9  -6  -3   28.90    6.00
   9   6  -3   28.60    6.10
   9   7   3  162.38   11.60
  -9   7  -3  160.68   10.00
  -9   7  -3  171.28    7.90
  -9  -7  -3  165.48   11.90
  -9  -7  -3  163.98    6.80
   9   7  -3  178.98   13.10
  -9   8  -3  298.07   14.10
   9   8   3  293.27   16.60
  -9   8  -3  311.17   11.70
  -9  -8  -3  334.67   17.50
   9   8  -3  305.97   17.90
  -9  -8  -3  312.77   10.50
  -9   9  -3    3.10    3.50
   9   9   3    6.50    4.20
  -9   9  -3    7.90    2.60
   9   9  -3    4.70    5.30
  -9  10  -3  187.98   10.00
   9  10   3  186.28   14.90
  -9  10  -3  196.98   13.10
   9  10  -3  204.38   16.60
  10   0   3    1.50    1.10
  10   0  -3    1.70    1.20
  10   0   3    3.60    1.70
 -10   1  -3  597.54   14.90
  10   1   3  585.24   17.10
  10   1   3  574.44   13.40
  10   1  -3  588.34   15.30
  10  -1   3  595.44   16.40
 -10  -1  -3  584.54   16.40
  10   2   3    2.50    2.00
 -10   2  -3    1.10    1.20
 -10   2  -3    3.50    1.50
  10  -2  -3    2.20    0.80
  10  -2   3    3.20    1.70
  10   2  -3    1.90    2.00
 -10  -2  -3    0.50    2.00
  10   3   3  320.07   13.10
 -10   3  -3  314.57   10.10
 -10  -3  -3  337.07   13.30
  10  -3   3  293.67   11.00
  10   3  -3  324.97   13.30
 -10   4  -3 1043.00   23.00
  10   4   3 1032.20   29.20
 -10   4  -3 1136.29   28.60
 -10  -4  -3 1050.99   29.10
  10   4  -3 1045.80   29.90
  10  -4   3 1041.10   26.20
  10   5   3  147.49    9.80
 -10   5  -3  151.18    6.20
 -10   5  -3  144.79    7.50
  10   5  -3  133.49   10.10
 -10  -5  -3  138.49    5.60
 -10  -5  -3  142.29    9.80
 -10   6  -3  487.65   13.60
 -10   6  -3  478.75   16.00
  10   6   3  497.25   20.20
  10   6  -3  460.55   23.40
 -10  -6  -3  481.05   12.80
 -10  -6  -3  488.65   19.80
  10   7   3  191.58   12.70
 -10   7  -3  184.88    7.90
 -10   7  -3  188.18    9.90
 -10  -7  -3  192.98    7.40
 -10  -7  -3  173.78   11.80
  10   7  -3  199.38   13.80
  10   8   3   36.60    7.60
 -10   8  -3   32.40    5.60
 -10   8  -3   38.60    4.20
 -10  -8  -3   37.70    3.50
  10   8  -3   47.70    8.90
 -10   9  -3   45.90    4.80
 -10   9  -3   35.80    5.70
  10   9   3   39.70    8.30
 -10  -9  -3   43.00    4.20
  10   9  -3   46.10    9.30
  11   0   3    3.20    1.90
 -11   0  -3    4.00    1.20
  11   0  -3    1.80    1.40
  11   0   3    2.80    1.30
  11  -1  -3  762.92   15.80
  11   1   3  768.92   16.80
  11   1   3  752.82   20.90
  11  -1   3  789.12   20.30
  11   1  -3  764.82   20.30
  11   2   3   44.00    5.70
  11  -2  -3   36.60    2.20
 -11  -2  -3   39.60    4.10
  11  -2   3   34.50    4.40
  11   2  -3   41.10    5.30
  11  -3  -3  359.46    9.40
  11   3   3  358.76   14.20
  11   3  -3  341.97   14.10
  11  -3   3  348.27   12.30
 -11  -3  -3  356.76   13.10
  11  -4   3   92.59    6.30
  11   4  -3   93.49    8.10
 -11  -4  -3   97.49    7.20
  11   5   3   81.99    7.70
 -11   5  -3   74.89    4.30
  11   5  -3   88.99    8.20
 -11  -5  -3   80.09    7.30
  11   6   3   61.39    8.50
 -11   6  -3   56.79    3.60
 -11  -6  -3   53.99    7.70
 -11  -6  -3   60.09    3.80
  11   6  -3   65.79    9.10
 -11   7  -3  430.46   12.10
  11   7   3  448.76   20.20
 -11   7  -3  391.06   13.30
  11   7  -3  425.26   21.00
 -11  -7  -3  418.56   12.00
  11   8   3   11.40    5.10
 -11   8  -3    9.30    3.00
 -11   8  -3    8.20    2.20
 -11  -8  -3   10.40    2.70
  11   8  -3   15.80    6.30
 -11   9  -3    1.40    2.30
  11   9   3    7.30    4.10
  11   9  -3   13.70    6.90
 -11  -9  -3    1.50    2.20
  12   0  -3   -0.50    1.20
  12   0   3   -0.60    0.90
  12   0   3   -2.10    1.50
  12   1   3   -0.30    1.60
  12   1   3   -0.60    0.80
  12  -1  -3    2.70    1.00
  12   1  -3    0.30    1.50
  12  -1   3    0.90    1.20
  12  -1   3    0.30    1.50
  12  -2  -3   13.30    1.90
  12   2   3   14.10    3.40
  12   2  -3   18.20    3.90
  12  -2   3   15.50    3.30
  12  -3  -3  223.88    7.20
  12   3   3  217.68   12.40
  12  -3   3  220.48    9.60
  12   3  -3  230.58   11.40
  12   4   3  702.03   23.20
  12  -4   3  732.63   20.80
  12   4  -3  716.13   23.90
  12   5   3  151.08   10.20
  12   5  -3  149.09   11.00
  12   6   3   63.39    8.40
  12   6  -3   72.79    9.90
  12   7   3   51.09    8.50
  12   7  -3   38.70    7.80
 -12  -7  -3   34.20    3.20
  12   8   3    6.80    4.40
 -12  -8  -3    3.20    1.80
  12   8  -3    4.50    5.00
  13   0  -3   -0.70    1.30
  13   0   3    0.80    1.00
  13   0   3   -0.30    1.40
  13  -1  -3    3.30    1.20
  13   1   3    5.10    2.40
  13   1  -3    3.30    2.20
  13  -1   3    6.40    2.20
  13  -1   3    3.10    1.40
  13  -2  -3   35.30    2.50
  13   2   3   34.40    7.00
  13  -2   3   40.70    4.90
  13   2  -3   39.00    5.30
  13  -3  -3  207.48    7.00
  13   3   3  205.18   10.90
  13   3  -3  197.98   10.70
  13  -3   3  199.88    9.50
  13   4   3   69.99    6.90
  13   4  -3   77.99    7.50
  13  -4   3   77.89    6.20
  13   5   3   -1.40    2.40
  13   5  -3    2.00    3.10
  13   6   3    9.00    4.50
  13   6  -3    8.10    4.20
  13   7   3  269.57   19.50
  13   7  -3  261.17   16.60
  14   0   3   -0.40    2.70
  14   0   3   -0.80    0.90
  14   0  -3   -0.10    1.30
  14   1   3   49.90    5.20
  14  -1  -3   54.99    3.40
  14   1  -3   47.00    4.20
  14  -1   3   47.80    6.40
  14  -1   3   53.99    3.60
  14   2   3  200.38   10.50
  14  -2  -3  209.88    6.90
  14   2  -3  207.08    9.60
  14  -3  -3  138.09    5.90
  14   3   3  133.49    9.00
  14   3  -3  141.29    9.00
  14  -3   3  150.08    8.30
  14   4   3   90.79    8.00
  14  -4   3   93.59    6.70
  14   4  -3  101.79    8.40
  14   5   3   40.70    6.90
  14   5  -3   29.60    6.50
  14   6   3  101.39    9.80
  14   6  -3   84.59   10.70
  15   0   3    3.00    2.20
  15   0  -3    1.10    1.60
  15   0   3   -0.60    1.30
  15   1   3    9.00    2.80
  15  -1  -3    8.80    2.00
  15   1  -3    3.90    2.30
  15  -1   3    5.20    1.70
  15  -1   3   13.40    3.50
  15   2   3   22.20    4.30
  15  -2  -3   27.00    3.00
  15  -2   3   24.10    4.50
  15  -2   3   32.50    3.70
  15   2  -3   35.60    5.00
  15   3   3  375.66   15.40
  15  -3  -3  345.77   10.80
  15  -3   3  383.36   14.20
  15   3  -3  354.06   14.70
  15   4   3   42.80    6.70
  15  -4   3   45.80    5.70
  15   4  -3   52.49    7.20
  15   5   3  137.29   10.20
  15   5  -3  127.99   10.30
  16   0  -3    3.10    2.00
  16   1   3   84.99    6.80
  16  -1  -3   89.09    4.90
  16  -1   3   91.99    4.60
  16  -1   3   89.09    6.80
  16   1  -3   84.89    5.90
  16   2   3  151.88    9.60
  16  -2  -3  161.28    6.60
  16  -2   3  165.08    6.70
  16   2  -3  175.28    8.80
  16  -2   3  156.28    8.90
  16  -3  -3   90.29    5.40
  16   3   3   91.09    8.00
  16  -3   3  107.19    7.70
  16   3  -3  114.39    9.90
   0   0   4  455.15   10.70
   0   0  -4  453.95   10.90
   0   0   4  457.55   10.20
   0  -1  -4    0.00    0.80
   0   1  -4    1.20    1.10
   0  -1  -4   -0.20    0.60
   0   1   4   -0.60    0.80
   0  -2  -4 2851.41   54.29
   0   2   4 2805.92   53.29
   0   3   4    0.10    1.00
   0  -3  -4   -1.40    1.30
   0  -4  -4  154.28    8.30
   0   4   4  147.29    7.00
   0  -5  -4    0.60    1.90
   0   5   4   -1.50    1.20
   0   6  -4  145.49    9.90
   0   6   4  151.68    8.50
   0  -6  -4  139.69    9.80
   0   7   4    0.30    1.60
   0   7  -4   -1.20    2.40
   0  -7  -4   -3.80    2.20
   0   8  -4  794.12   29.10
   0   8   4  748.43   24.90
   0  -8  -4  828.82   29.50
   0   9   4    2.10    2.80
   0   9  -4    0.60    3.70
   0  -9  -4   -2.50    3.40
   0  10  -4  156.78   13.50
   0 -10  -4  141.49   12.70
   0  10   4  165.78   11.60
   0  11  -4   -6.90    3.70
   0 -11  -4   -8.10    3.50
   0  11   4   -0.80    3.20
   1   0   4   12.70    1.40
   1   0  -4   14.30    1.70
  -1   0  -4   14.50    2.40
   1   0   4   20.10    2.40
  -1   0   4   14.30    1.40
   1   0  -4   12.10    1.30
  -1   1  -4   96.09    4.20
   1  -1  -4   99.79    3.90
   1  -1  -4   97.89    3.50
   1   1   4   98.79    3.60
   1   1   4   96.59    4.20
   1  -1   4   92.39    4.30
  -1  -1  -4   97.29    4.50
  -1   1   4   99.89    3.60
   1   2   4  475.15   12.20
  -1   2  -4  464.75   12.00
  -1   2   4  463.25   11.00
  -1  -2  -4  451.85   12.80
   1  -3  -4 1134.89   25.80
   1   3   4 1110.39   25.30
  -1  -3  -4 1132.89   26.80
   1  -4  -4  649.54   19.20
   1   4   4  656.53   18.30
  -1   4   4  673.53   17.30
  -1  -4  -4  711.43   20.50
   1  -5  -4  192.38   10.30
   1   5   4  203.18    9.60
  -1   5   4  208.48    8.90
  -1  -5  -4  197.08   10.70
   1  -6  -4  613.54   21.80
  -1   6  -4  636.84   22.40
   1   6   4  625.74   20.10
  -1   6   4  629.24   19.10
  -1  -6  -4  660.33   22.90
   1   6  -4  621.74   22.20
   1   7   4   12.30    3.80
  -1   7  -4    8.00    3.90
   1  -7  -4    5.60    3.70
  -1   7   4    6.90    2.80
  -1  -7  -4   13.40    4.50
   1   7  -4    5.10    3.40
  -1   8  -4  497.75   22.20
   1   8   4  511.75   27.70
   1  -8  -4  496.25   22.10
  -1  -8  -4  530.55   22.90
   1   8  -4  523.65   22.80
  -1   8   4  485.45   18.50
   1  -9  -4  544.15   24.60
  -1   9  -4  596.44   25.90
   1   9   4  554.34   21.70
  -1   9   4  552.94   20.90
   1   9  -4  556.84   25.20
   1  10   4   61.89    9.30
   1 -10  -4   61.49   10.00
  -1  10  -4   41.80    8.30
   1  10  -4   43.00    9.00
  -1 -10  -4   65.59   10.50
  -1  10   4   53.39    7.50
   1 -11  -4  110.69   11.70
  -1  11  -4   66.29   10.60
   1  11   4   75.39   10.10
  -1 -11  -4   68.59   11.10
   1  11  -4   72.59   17.60
  -1  11   4   76.09    8.00
   2   0  -4    3.10    0.80
   2   0  -4    2.80    1.00
   2   0   4    1.60    0.90
  -2   0  -4    2.40    1.30
   2   0   4    1.80    1.30
  -2   0   4    3.50    0.90
  -2  -1   4  184.68    4.80
   2  -1  -4  179.78    5.10
   2   1   4  173.28    5.30
   2   1   4  173.38    6.30
   2  -1  -4  173.88    4.90
  -2  -1  -4  175.98    6.60
   2  -1   4  179.48    6.30
  -2  -1  -4  173.38    5.30
  -2   1   4  176.58    4.50
  -2   2  -4 1811.22   36.30
   2   2   4 1817.72   37.00
   2  -2  -4 1842.92   35.40
  -2   2   4 1839.12   34.10
  -2  -2  -4 1796.22   34.70
   2   3   4  228.68    8.80
   2  -3  -4  232.28    8.40
  -2   3  -4  230.58    8.10
  -2   3   4  229.58    6.90
  -2  -3  -4  224.38    9.50
   2   4   4  165.28    8.10
  -2   4  -4  171.78    7.40
   2  -4  -4  168.78    8.30
  -2   4   4  169.98    6.60
  -2  -4  -4  154.98    8.90
   2  -5  -4 1009.70   27.40
   2   5   4  950.50   26.00
  -2   5   4 1000.00   23.80
  -2  -5  -4 1000.90   28.50
  -2   6  -4    4.60    3.20
   2   6   4   -0.80    2.00
   2  -6  -4    0.80    2.70
  -2   6   4   -0.30    1.40
  -2  -6  -4    0.80    2.80
   2   6  -4   -1.80    2.20
   2  -7  -4    0.80    2.90
  -2   7  -4    7.00    3.80
   2   7   4    4.50    2.90
   2   7  -4    6.30    3.40
  -2   7   4    5.40    2.40
  -2  -7  -4   -0.60    4.00
   2   8   4  493.95   19.60
   2  -8  -4  477.35   21.30
  -2   8  -4  438.26   20.70
  -2   8   4  476.45   17.60
   2   8  -4  507.65   22.50
   2   9   4  182.78   12.00
  -2   9  -4  202.08   14.30
   2  -9  -4  160.78   12.90
  -2   9   4  170.38   10.70
   2   9  -4  163.38   13.70
   2  10   4   58.99    8.80
   2 -10  -4   79.09   11.00
  -2  10   4   76.19    7.80
   2  10  -4   58.29   10.10
   2  11   4   11.80    4.60
  -2  11  -4    8.40    4.50
  -2 -11  -4    8.20    6.30
   2  11  -4   16.10    7.50
  -2  11   4   11.10    4.00
   3   0   4  365.66   10.10
   3   0  -4  360.96    8.00
   3   0   4  362.86    8.90
  -3   0  -4  353.86   10.10
   3  -1  -4  804.12   15.60
   3   1   4  825.32   18.50
  -3   1  -4  816.42   18.20
   3   1   4  802.52   16.60
  -3  -1   4  787.02   15.40
  -3  -1  -4  778.62   16.60
  -3  -1  -4  737.83   18.60
   3  -1   4  786.52   18.00
  -3   2  -4    0.50    1.00
   3   2   4    1.20    1.30
   3  -2  -4    0.80    0.90
  -3  -2  -4    0.90    1.50
   3  -2   4    0.80    1.00
  -3  -2  -4    0.30    0.80
  -3   3  -4 1109.29   24.50
   3  -3  -4 1091.79   24.30
   3   3   4 1110.59   26.10
  -3   3   4 1099.69   21.60
  -3  -3  -4 1085.99   27.20
  -3   4  -4  327.27   10.80
   3   4   4  312.67   12.00
   3  -4  -4  319.17   11.70
  -3   4   4  323.97    9.10
  -3  -4  -4  313.37   13.20
   3  -5  -4   18.50    3.90
   3   5   4   27.30    4.70
  -3   5  -4   27.00    3.90
  -3  -5  -4   28.60    5.30
  -3   5   4   28.50    3.00
  -3   6  -4  540.85   20.20
   3   6   4  538.45   19.00
  -3   6  -4  531.45   16.70
   3  -6  -4  553.04   20.00
  -3  -6  -4  515.35   20.40
   3   6  -4  537.25   20.40
  -3   6   4  530.85   15.80
   3   7   4  173.38   10.80
  -3   7  -4  180.08   11.90
   3  -7  -4  160.48   11.20
   3   7  -4  154.68   11.30
  -3  -7  -4  160.38   11.50
  -3   7   4  161.98    8.60
   3   8   4  266.57   14.20
   3  -8  -4  260.87   15.40
  -3   8  -4  291.17   16.10
   3   8  -4  272.97   16.50
  -3   8   4  254.07   11.70
  -3   9  -4  296.47   17.60
   3   9   4  306.47   16.00
   3  -9  -4  304.27   17.50
   3   9  -4  288.17   18.10
  -3   9   4  307.77   14.00
   3 -10  -4    2.30    3.90
   3  10   4    5.30    4.10
  -3  10  -4   -1.30    3.80
   3  10  -4    8.00    4.70
  -3  10   4   -0.70    2.60
  -3 -10  -4    7.70    4.40
  -3  11  -4   87.99   12.40
   3 -11  -4   82.69   11.60
   3  11   4  113.49   14.60
  -3 -11  -4   62.59   10.40
   3  11  -4   80.09   11.70
  -3  11   4  113.49    9.00
  -4   0  -4 2700.43   52.59
   4   0   4 2710.63   52.39
   4   0   4 2721.83   50.69
   4   0  -4 2763.62   49.10
   4   1   4  610.94   13.40
   4   1   4  577.04   15.10
  -4   1  -4  615.04   15.00
  -4  -1   4  594.04   11.80
   4  -1  -4  588.54   11.50
  -4  -1  -4  597.94   15.80
  -4  -1  -4  615.54   13.50
   4  -1   4  609.34   15.00
  -4   2  -4 1161.68   25.00
   4  -2  -4 1145.69   22.50
   4   2   4 1158.68   26.20
  -4  -2  -4 1148.99   23.30
  -4  -2  -4 1145.59   27.30
   4  -2   4 1162.48   25.30
   4   3   4 1297.87   29.70
   4  -3  -4 1282.47   27.20
  -4   3  -4 1263.27   27.60
  -4  -3  -4 1250.87   30.90
  -4  -3  -4 1251.77   25.60
  -4   4  -4  160.68    7.00
   4  -4  -4  163.08    7.80
   4   4   4  160.08    8.40
  -4   4   4  162.18    5.00
  -4  -4  -4  146.69    9.00
  -4   5  -4    3.20    1.80
   4  -5  -4    9.10    2.80
   4   5   4    5.70    2.40
  -4  -5  -4    4.30    3.10
   4   6   4  212.98   11.60
  -4   6  -4  249.68   13.10
  -4   6  -4  239.48   10.10
   4  -6  -4  229.08   12.30
   4   6  -4  216.48   12.50
  -4  -6  -4  236.68   13.30
  -4   6   4  226.48    8.70
  -4   7  -4    0.20    1.60
  -4   7  -4    4.40    3.00
   4  -7  -4   -1.10    2.70
   4   7  -4    0.40    3.20
  -4  -7  -4    0.40    2.60
  -4   7   4    1.00    1.60
   4  -8  -4  123.89   10.40
  -4   8  -4  132.49   11.30
   4   8   4  137.19   10.30
  -4   8  -4  124.59    8.20
   4   8  -4  144.99   11.70
  -4  -8  -4  127.89   11.50
  -4   8   4  127.79    7.80
  -4   9  -4   12.00    3.90
   4   9   4    9.30    4.40
  -4   9  -4   13.20    5.30
   4  -9  -4    9.20    4.80
   4   9  -4   22.00    6.80
  -4   9   4   11.20    3.20
  -4  -9  -4    8.40    6.00
  -4  10  -4  211.78   15.10
  -4  10  -4  194.58   11.40
   4  10   4  210.28   14.30
   4 -10  -4  242.88   16.10
  -4 -10  -4  253.67   17.20
   4  10  -4  209.68   16.50
  -4  11  -4   41.90    6.70
  -4  11  -4   43.10    8.80
   4  11   4   38.10    7.80
   4  11  -4   38.10    9.20
  -4 -11  -4   48.60    9.10
  -4  11   4   53.69    7.30
   5   0   4  303.67    9.40
   5   0  -4  282.07    6.40
   5   0   4  288.37    7.90
  -5   0  -4  291.57    9.50
  -5   1  -4 2156.78   43.50
   5   1   4 2259.87   44.40
   5   1   4 2143.49   41.50
  -5  -1  -4 2229.58   45.10
   5  -1   4 2200.18   43.70
   5   2   4   19.50    3.30
  -5  -2   4   23.50    1.30
   5  -2  -4   21.60    1.50
  -5   2  -4   25.20    3.10
   5  -2   4   26.50    3.30
  -5  -2  -4   23.20    2.10
  -5  -2  -4   20.80    3.70
   5   3   4   36.80    4.70
  -5   3  -4   31.50    3.10
   5  -3  -4   36.70    3.00
   5  -3   4   36.90    3.40
  -5  -3  -4   41.10    5.50
  -5  -3  -4   39.20    2.70
   5  -4  -4   10.20    2.70
   5   4   4   10.00    2.90
  -5   4  -4   17.20    2.90
  -5  -4  -4   12.50    1.80
  -5  -4  -4    9.80    3.50
  -5   5  -4  117.39    6.50
   5   5   4  123.99    8.30
   5  -5  -4  131.09    8.10
  -5   5   4  123.59    4.40
   5   5  -4  131.69    8.90
  -5  -5  -4  131.79    9.30
  -5   6  -4  656.63   22.60
   5  -6  -4  608.84   21.30
  -5   6  -4  657.73   18.70
   5   6   4  664.23   22.20
   5   6  -4  623.64   22.80
  -5  -6  -4  637.24   23.60
  -5   6   4  625.34   15.60
  -5   7  -4  439.96   18.90
   5   7   4  426.06   18.00
  -5   7  -4  426.76   15.00
   5  -7  -4  421.46   18.40
  -5  -7  -4  445.46   20.10
  -5   7   4  415.46   13.00
   5   8   4   47.80    7.40
  -5   8  -4   39.30    5.40
   5  -8  -4   32.20    6.30
  -5  -8  -4   44.70    8.30
   5   8  -4   53.89    9.30
  -5   8   4   41.40    4.30
   5   9   4  238.18   14.60
   5  -9  -4  236.08   15.30
  -5   9  -4  240.18   12.20
  -5   9  -4  216.28   14.50
  -5  -9  -4  233.58   15.30
  -5   9   4  237.88   10.90
   5   9  -4  228.98   16.20
  -5  10  -4   -4.40    3.20
   5  10   4   -2.50    3.60
  -5  10  -4    0.00    2.50
   5 -10  -4    4.20    3.90
  -5  10   4   -0.20    2.50
   5  10  -4    8.80    4.20
  -5  11  -4   45.80    9.20
   5  11   4   42.00    7.90
  -5  11  -4   32.50    6.20
   5  11  -4   54.79   10.90
  -5  11   4   38.80    5.90
  -5 -11  -4   53.99    9.90
   6   0  -4 2448.75   43.30
  -6   0  -4 2388.86   48.30
   6   0   4 2368.96   47.90
   6   0   4 2425.16   45.70
  -6   1  -4   25.50    3.30
   6   1   4   19.60    2.00
   6   1   4   23.80    3.50
   6  -1   4   22.70    3.00
  -6  -1  -4   27.60    3.90
   6  -2  -4   98.19    2.80
  -6   2  -4  105.59    5.20
   6   2   4   95.99    5.80
   6  -2   4   94.49    5.10
  -6  -2  -4  107.39    6.70
  -6  -2  -4  105.79    4.30
   6  -3  -4   32.90    2.80
  -6   3  -4   28.10    2.90
   6   3   4   29.60    4.10
  -6  -3  -4   39.00    5.40
   6  -3   4   30.10    3.80
  -6  -3  -4   31.60    2.40
   6   4   4  376.66   14.40
   6  -4  -4  406.96   13.10
  -6   4  -4  388.96   12.10
  -6  -4  -4  386.46   10.50
  -6  -4  -4  419.06   16.20
  -6   5  -4   97.49    5.90
   6  -5  -4  121.29    7.70
   6   5   4  125.19    8.30
  -6  -5  -4  107.69    8.70
   6   5  -4  111.29    8.40
  -6  -5  -4  112.69    5.10
  -6   6  -4  811.52   21.40
   6  -6  -4  783.92   24.80
   6   6   4  786.52   25.40
  -6   6  -4  786.82   25.50
   6   6  -4  773.52   26.40
  -6  -6  -4  781.82   27.10
  -6   6   4  788.42   16.30
  -6   6   4  798.32   16.50
   6  -7  -4  108.49    9.30
  -6   7  -4  114.29    7.10
  -6   7  -4  114.49    9.50
   6   7   4  127.29    9.70
   6   7  -4  105.99   10.10
  -6  -7  -4  108.19   10.30
  -6   7   4  102.99    5.30
  -6   7   4  112.89    5.00
   6   8   4   27.90    6.50
   6  -8  -4   24.10    6.20
  -6   8  -4   31.80    7.60
  -6   8  -4   42.20    5.70
  -6   8   4   41.80    3.70
  -6  -8  -4   41.00    7.20
  -6   8   4   32.90    4.00
   6   8  -4   43.70    8.20
   6  -9  -4   43.60    8.00
  -6   9  -4   42.30    5.80
   6   9   4   47.80    8.40
  -6   9  -4   52.19    8.90
   6   9  -4   42.40    8.40
  -6   9   4   42.70    4.20
  -6  -9  -4   58.99    9.90
  -6   9   4   48.50    4.50
  -6  10  -4  208.08   11.20
   6  10   4  229.58   15.70
  -6  10  -4  218.18   15.00
  -6  10   4  216.78    9.70
   6  10  -4  227.38   17.30
  -6 -10  -4  236.58   18.50
  -6  10   4  233.98   10.50
   6  11   4   -7.00    3.90
  -6  11  -4    2.10    4.60
   6  11  -4   -6.50    4.60
  -6  11   4   -3.20    2.00
  -6  11   4    3.90    2.90
  -7   0  -4 1022.10   24.50
   7   0   4 1069.89   22.00
   7   0   4 1039.80   24.20
   7   1   4  444.66   11.00
   7   1   4  444.56   13.50
  -7   1  -4  452.05   13.00
  -7  -1  -4  450.45   14.30
   7  -1   4  450.95   13.10
  -7   2  -4  161.78    6.80
   7   2   4  150.98    7.50
   7  -2   4  155.98    7.00
  -7  -2  -4  158.58    8.40
   7  -3  -4    1.00    0.90
   7   3   4    2.40    2.00
  -7   3  -4    0.70    1.20
  -7  -3  -4    0.50    0.90
  -7  -3  -4    2.60    2.40
   7  -3   4    0.30    1.30
   7  -4  -4  112.29    6.20
   7   4   4  102.89    7.40
  -7   4  -4  100.69    5.50
   7   4  -4  114.69    7.60
  -7  -4  -4   94.89    4.50
  -7  -4  -4  106.59    8.10
  -7   5  -4   31.40    5.60
   7  -5  -4   31.50    5.10
  -7   5  -4   31.50    4.00
   7   5   4   26.10    4.70
  -7  -5  -4   27.90    2.70
  -7  -5  -4   35.00    6.10
   7   5  -4   28.30    5.50
  -7   6  -4    3.40    2.90
   7   6   4   -1.70    2.00
   7  -6  -4    4.40    2.90
  -7   6  -4    1.10    1.50
  -7  -6  -4   -1.30    1.20
   7   6  -4   -0.70    2.80
  -7   7  -4  613.94   18.80
   7   7   4  649.14   23.90
   7  -7  -4  638.04   23.20
  -7   7  -4  658.43   23.70
  -7  -7  -4  620.84   24.90
   7   7  -4  626.44   25.00
   7   8   4    1.60    2.60
  -7   8  -4    1.40    3.40
  -7   8  -4   -1.00    1.90
   7  -8  -4    4.10    3.80
  -7   8   4    1.50    1.10
   7   8  -4   -0.70    3.40
  -7   8   4    2.40    1.90
   7  -9  -4   46.30    8.20
  -7   9  -4   40.00    7.40
  -7   9  -4   57.69    5.60
   7   9   4   72.19   10.50
   7   9  -4   52.49   10.10
  -7   9   4   43.40    3.70
  -7   9   4   49.20    3.70
  -7  -9  -4   60.49    9.60
   7  10   4   12.00    5.00
  -7  10  -4   15.20    5.30
  -7  10  -4    6.40    3.20
  -7  10   4    9.30    2.50
  -7 -10  -4    5.20    4.10
   7  10  -4   -0.10    7.90
  -8   0  -4 3399.96   67.29
   8   0   4 3488.25   67.09
   8   0   4 3408.36   63.89
  -8   1  -4  139.59    6.60
   8   1   4  148.49    7.30
   8   1   4  139.39    5.20
  -8  -1  -4  138.49    7.50
   8  -1   4  137.49    6.60
  -8   2  -4    5.50    1.80
   8   2   4    0.70    1.60
  -8  -2  -4    2.90    2.30
   8  -2   4    0.50    1.30
   8   3   4  483.55   16.30
   8  -3  -4  498.05   12.80
  -8   3  -4  504.75   14.00
  -8  -3  -4  502.65   17.70
   8  -3   4  516.95   15.20
  -8  -3  -4  505.75   12.50
  -8   4  -4  242.48    9.00
   8  -4  -4  233.78    9.60
   8   4   4  225.88   11.20
   8   4  -4  257.37   11.90
   8  -4   4  238.58   10.10
  -8  -4  -4  261.77   13.00
  -8  -4  -4  244.38    7.70
   8  -5  -4  169.38    9.10
  -8   5  -4  170.08    9.90
  -8   5  -4  176.58    7.80
   8   5   4  182.78   10.60
   8   5  -4  165.98   10.70
  -8  -5  -4  172.28   11.40
  -8  -5  -4  155.08    6.20
  -8   6  -4  444.46   14.10
   8   6   4  411.66   17.70
  -8   6  -4  434.66   17.40
   8  -6  -4  417.66   17.00
   8   6  -4  428.16   19.20
  -8  -6  -4  442.36   19.90
  -8  -6  -4  443.76   12.30
  -8   7  -4   11.70    4.40
  -8   7  -4    1.00    1.30
   8  -7  -4    0.70    3.40
   8   7   4    2.20    2.40
   8   7  -4   -4.60    2.80
  -8  -7  -4    4.70    2.90
  -8  -7  -4    0.10    1.40
   8  -8  -4   58.69    8.90
   8   8   4   84.19   11.00
  -8   8  -4   58.89    5.60
  -8   8  -4   58.99    8.50
   8   8  -4   59.59    9.70
   8   9   4   67.19   10.40
  -8   9  -4   69.89    6.30
  -8   9  -4   62.69    8.30
  -8  -9  -4   69.29    9.60
   8   9  -4   77.29   11.90
  -8  10  -4  189.38   13.50
   8  10   4  197.88   14.40
  -8  10   4  162.08    6.50
  -8  10   4  177.08    6.90
   8  10  -4  198.08   16.00
  -8 -10  -4  182.98   15.00
  -9   0  -4  138.99    7.20
   9   0   4  138.59    5.40
   9   0   4  139.29    7.00
   9   1   4 1017.90   25.10
   9   1   4 1027.20   21.60
  -9   1  -4 1024.00   24.20
  -9  -1  -4 1020.40   26.00
   9  -1   4  998.50   24.40
  -9   2  -4    2.90    1.50
   9   2   4    2.60    1.70
  -9  -2  -4    2.30    2.00
   9  -2   4    0.10    1.20
   9  -3  -4   59.59    3.80
  -9   3  -4   54.79    4.10
   9   3   4   57.79    5.50
   9  -3   4   54.49    4.60
   9   3  -4   63.29    5.50
  -9  -3  -4   58.09    5.80
  -9   4  -4   73.99    4.90
   9  -4  -4   74.99    5.60
   9   4   4   75.59    6.60
  -9   4  -4   89.69    6.60
   9  -4   4   92.59    6.10
   9   4  -4   89.99    7.40
  -9  -4  -4   87.09    7.70
  -9  -4  -4   71.79    4.00
   9   5   4   43.70    6.70
  -9   5  -4   41.60    4.00
  -9   5  -4   52.19    5.60
   9  -5  -4   39.20    5.40
   9   5  -4   40.80    6.50
  -9  -5  -4   42.90    6.90
  -9  -5  -4   43.00    3.30
   9  -6  -4 1247.28   34.10
  -9   6  -4 1306.57   30.00
   9   6   4 1349.27   37.00
  -9   6  -4 1263.47   34.40
  -9  -6  -4 1307.17   37.90
   9   6  -4 1316.57   38.30
  -9  -6  -4 1278.47   27.80
  -9   7  -4  375.16   16.60
   9   7   4  378.66   18.10
  -9   7  -4  365.56   13.10
   9  -7  -4  367.36   16.90
  -9  -7  -4  382.56   18.80
  -9  -7  -4  383.16   11.70
   9   7  -4  425.66   20.10
   9   8   4  474.15   21.40
  -9   8  -4  535.15   18.40
  -9   8  -4  462.95   19.60
  -9  -8  -4  488.65   14.40
   9   8  -4  485.55   23.50
   9   9   4   71.29   12.80
  -9   9  -4  103.59    7.10
   9   9  -4   80.09   11.80
  -9  -9  -4   60.89    9.50
  -9  -9  -4   78.79    5.50
   9  10   4   -0.80    3.90
  -9  10  -4   -6.90    4.10
   9  10  -4   -3.40    4.10
  -9 -10  -4   -4.60    1.70
 -10   0  -4 1686.23   37.90
  10   0   4 1785.52   38.40
  10   0   4 1737.53   34.70
 -10   1  -4   56.29    4.40
  10   1   4   67.89    5.30
  10   1   4   65.99    3.60
 -10  -1  -4   71.59    5.70
  10  -1   4   69.89    5.00
  10   2   4   90.29    6.40
 -10   2  -4   99.49    5.50
  10   2  -4   96.39    6.00
  10  -2   4   85.49    5.70
 -10  -2  -4   98.29    7.30
  10   3   4  196.68   10.20
 -10   3  -4  208.78    8.00
  10  -3  -4  196.08    7.30
  10  -3   4  212.78    9.30
  10   3  -4  205.88   10.20
 -10  -3  -4  207.78   11.00
 -10   4  -4   69.19    4.50
 -10   4  -4   59.99    5.30
  10  -4  -4   58.99    4.90
  10  -4   4   62.69    5.30
  10   4  -4   60.99    6.30
 -10  -4  -4   72.49    7.00
 -10   5  -4    6.60    3.00
  10   5   4    4.20    2.50
  10  -5  -4    2.90    2.40
 -10   5  -4    4.10    1.80
 -10  -5  -4    9.80    4.20
 -10  -5  -4    8.00    1.90
  10   5  -4    4.20    3.30
 -10   6  -4  123.89    6.60
 -10   6  -4  101.69    7.70
  10   6   4  117.19    9.50
  10  -6  -4  118.69    8.50
  10   6  -4  126.89   11.20
 -10  -6  -4  115.99    5.60
 -10  -6  -4  117.39   10.00
 -10   7  -4    9.80    2.80
  10   7   4   13.40    4.40
 -10   7  -4   12.90    3.50
 -10  -7  -4   12.30    5.10
 -10  -7  -4   11.10    2.40
  10   7  -4   13.50    5.30
 -10   8  -4  118.19    9.30
  10   8   4  144.19   11.70
 -10   8  -4  135.69    7.60
  10   8  -4  141.09   13.00
 -10  -8  -4  126.99    6.50
  10   9   4   12.20    5.10
 -10   9  -4   -0.50    3.60
 -10   9  -4    8.40    2.80
 -10  -9  -4    9.70    2.70
  10   9  -4    3.40    5.20
 -11   0  -4  290.97   10.70
  11   0   4  311.47    9.10
  11   0   4  288.57   11.30
  11   1   4  460.25   15.30
  11   1   4  454.65   11.70
 -11   1  -4  467.05   13.60
 -11  -1  -4  433.46   14.70
  11  -1   4  483.05   12.60
  11  -1   4  467.35   14.80
  11   1  -4  448.76   12.90
 -11   2  -4   31.50    3.30
  11   2   4   42.50    5.70
 -11  -2  -4   39.40    5.40
  11  -2   4   32.30    4.50
  11   2  -4   46.00    5.50
 -11   3  -4  171.38    7.00
  11   3   4  151.28    9.30
  11   3  -4  162.18    9.30
  11  -3   4  177.88    8.70
 -11  -3  -4  157.38    9.40
 -11   4  -4   88.19    5.00
 -11   4  -4   95.59    6.20
  11   4   4  103.09    7.90
  11   4  -4  102.39    8.10
 -11  -4  -4   94.19    8.10
  11  -4   4   73.99    6.10
 -11   5  -4   94.99    6.40
  11   5   4  112.89    8.90
 -11   5  -4  110.19    5.60
 -11  -5  -4  113.19    9.10
  11   5  -4  104.59    9.50
 -11   6  -4    6.80    2.40
  11   6   4    5.00    3.20
 -11  -6  -4    2.00    1.40
  11   6  -4    4.00    3.30
 -11  -6  -4    4.80    3.60
 -11   7  -4  101.99    7.40
  11   7   4  114.39    9.70
 -11   7  -4  105.29    6.10
  11   7  -4  125.79   11.70
 -11  -7  -4  107.09    5.60
 -11  -7  -4  107.99   10.10
  11   8   4   13.20    7.70
 -11   8  -4    6.50    2.60
 -11   8  -4    2.70    3.20
  11   8  -4   11.00    5.30
 -11  -8  -4    8.40    2.40
 -11  -9  -4   53.29    4.60
  12   0  -4  225.98    7.20
  12   0   4  218.58    7.50
  12   0   4  218.78    9.90
  12   1   4   45.40    4.70
  12   1   4   38.40    2.90
 -12   1  -4   35.70    3.20
  12  -1   4   40.50    5.00
  12   1  -4   36.50    3.60
  12  -1   4   38.60    3.20
 -12  -1  -4   44.40    4.20
  12   2   4  506.75   19.80
  12  -2   4  534.15   16.60
  12   2  -4  516.55   16.50
 -12  -2  -4  533.95   16.60
  12   3   4   77.59    6.70
 -12  -3  -4   92.69    7.20
  12   3  -4   82.19    6.90
  12  -3   4   71.09    5.90
  12   4   4   40.20    6.40
 -12   4  -4   45.20    3.30
  12  -4   4   47.00    5.00
 -12  -4  -4   43.40    6.10
  12   4  -4   52.39    7.30
 -12   5  -4   21.00    2.90
  12   5   4   24.40    5.20
 -12  -5  -4   27.20    5.80
  12   5  -4   27.00    5.90
  12   6   4   10.40    4.10
 -12   6  -4    6.90    1.80
 -12  -6  -4    8.70    4.20
  12   6  -4   14.70    3.70
 -12   7  -4    1.70    1.80
  12   7   4   -3.00    3.00
 -12   7  -4    8.50    2.90
  12   7  -4    3.20    4.40
 -12  -7  -4    4.00    1.90
 -12   8  -4  223.18    8.50
  12   8   4  233.28   15.40
 -12   8  -4  219.38    9.90
 -12  -8  -4  227.48    8.80
  12   8  -4  219.28   16.00
  13   0   4   41.10    3.20
  13   0  -4   41.00    3.20
  13  -1  -4  112.79    4.00
  13   1   4  107.49    7.40
  13  -1   4  116.69    9.50
  13  -1   4  100.29    5.00
  13   1  -4  115.39    6.20
  13   2   4   55.39    5.60
  13  -2  -4   55.69    2.80
 -13  -2  -4   55.79    4.40
  13   2  -4   70.69    5.80
  13  -2   4   66.99    8.70
  13   3   4  303.67   13.60
 -13  -3  -4  318.77   11.90
  13  -3   4  330.87   12.90
  13   3  -4  296.07   13.50
  13   4   4   11.10    3.40
  13  -4   4   12.60    3.30
 -13  -4  -4    7.10    3.30
  13   4  -4    9.10    3.60
  13   5   4  116.99    9.40
  13   5  -4  111.49    9.90
  13   6   4   33.20    6.60
  13   6  -4   53.69    9.00
  13   7   4   24.70    6.20
  13   7  -4   21.20    6.20
  14   0   4   22.70    4.30
  14   0  -4   25.00    3.00
  14   0   4   28.70    3.10
  14   1   4  124.59    8.10
  14  -1   4  136.29    6.00
  14   1  -4  123.89    6.70
  14  -1   4  125.49    7.90
  14   2   4  623.84   20.60
  14  -2  -4  639.34   14.20
  14  -2   4  655.53   20.00
  14  -2   4  633.74   16.80
  14   2  -4  619.04   19.00
  14   3   4  116.19    8.40
  14  -3   4  116.29    7.70
  14   3  -4   97.79    7.60
  14   4   4  138.89    9.80
  14  -4   4  143.79    8.70
  14   4  -4  149.99   10.30
  14   5   4   60.99    8.20
  14   5  -4   64.79    8.80
  14   6  -4    7.80    4.10
  15   0   4  237.78   11.30
  15   0   4  232.18    7.90
  15   0  -4  246.58    8.20
  15  -1  -4  100.59    4.40
  15   1   4  104.39    7.40
  15  -1   4  105.99    7.40
  15   1  -4   94.79    5.80
  15  -1   4   95.79    5.10
  15   2   4   56.79    6.10
  15  -2  -4   58.39    3.30
  15  -2   4   62.39    4.40
  15   2  -4   55.59    5.40
  15  -2   4   70.19    6.30
  15   3   4   38.20    6.10
  15  -3   4   47.40    6.10
  15   3  -4   49.40    6.60
  15   4   4   55.29    7.70
  15  -4   4   60.79    6.40
  15   4  -4   60.89    8.40
  15   5   4   18.30    5.70
  15   5  -4   17.30    5.60
  16   0   4   -0.40    2.30
  16   0  -4   -0.90    1.40
  16   0   4    3.80    1.70
  16   1   4   14.80    4.20
  16  -1  -4   18.80    2.50
  16   1  -4   18.70    3.30
  16  -1   4   13.70    2.40
  16  -1   4   15.90    4.10
  16   2   4  430.46   17.00
  16  -2  -4  413.86   11.00
  16  -2   4  390.26   15.50
  16   2  -4  401.66   14.40
  16  -2   4  415.46   12.40
  16   3   4   18.10    4.30
  16  -3   4   16.10    3.00
  16  -3   4   16.60    4.20
  16   3  -4   10.90    3.70
   0   0   5    1.10    0.80
   0   0   5    2.00    1.00
   0   0  -5    2.30    1.10
   0   1  -5   -0.60    0.80
   0   1   5    0.30    0.90
   0  -1  -5    0.70    0.90
   0  -1  -5   -0.20    0.60
   0  -2  -5 3534.35   65.39
   0   2  -5 3528.45   67.19
   0  -2  -5 3571.54   67.69
   0   2   5 3632.24   66.69
   0  -3  -5   -1.70    1.10
   0   3   5    0.50    1.20
   0   4   5  560.64   15.50
   0  -4  -5  552.44   17.40
   0   5   5    0.00    1.50
   0  -5  -5    1.80    2.70
   0   6   5  302.47   12.40
   0  -6  -5  336.27   15.40
   0   7  -5   -0.40    3.10
   0   7   5    0.00    2.00
   0   8  -5  957.40   33.10
   0  -8  -5  940.21   32.80
   0   8   5 1002.10   28.80
   0  -9  -5    1.30    4.00
   0   9  -5    1.20    4.30
   0   9   5   -2.80    2.20
   0 -10  -5  570.24   26.50
   0  10  -5  606.94   27.90
   0  10   5  581.74   22.50
   0  11  -5   -2.80    4.50
   0 -11  -5    1.50    4.70
   0  11   5   -3.40    2.90
   1   0  -5    0.70    0.80
  -1   0   5   -0.40    0.60
   1   0   5    0.20    1.00
  -1   0   5   -0.20    0.80
   1   0   5    0.20    0.70
  -1   0  -5    0.50    0.90
  -1   1  -5 1544.55   31.40
  -1  -1   5 1570.84   29.60
   1  -1  -5 1557.94   29.80
   1  -1  -5 1544.75   32.10
   1   1   5 1542.45   31.20
   1   1   5 1530.45   29.90
   1   1  -5 1518.25   30.70
  -1  -1  -5 1570.54   31.70
   1  -1   5 1539.45   31.30
  -1   1   5 1483.25   29.90
  -1  -1  -5 1547.45   30.10
  -1   2  -5  150.48    6.20
   1   2   5  157.68    6.30
   1  -2  -5  150.28    6.00
  -1  -2  -5  161.08    6.90
  -1   2   5  155.78    5.40
   1   3   5 3101.99   61.89
   1  -3  -5 3224.78   62.69
  -1   3  -5 3307.17   62.29
  -1  -3  -5 3182.68   63.89
  -1   3   5 3196.68   60.49
   1  -4  -5   81.29    6.00
   1   4   5   72.09    5.10
  -1   4   5   71.29    4.50
  -1  -4  -5   81.79    6.30
   1   5   5  442.76   14.90
   1  -5  -5  446.56   16.50
  -1   5   5  474.25   14.20
  -1  -5  -5  421.26   16.70
   1   6   5   -0.30    1.70
   1  -6  -5    0.70    1.80
  -1  -6  -5    3.90    2.90
  -1   6   5    1.80    2.00
  -1   7  -5  284.47   15.20
   1   7   5  256.57   12.30
   1  -7  -5  251.67   14.30
  -1  -7  -5  240.58   14.20
   1   7  -5  242.18   14.30
  -1   7   5  263.47   11.90
  -1   8  -5   -0.50    3.50
   1   8   5    4.70    2.40
   1  -8  -5    8.40    3.80
  -1  -8  -5    2.40    3.60
   1   8  -5    2.40    3.30
  -1   8   5    4.10    2.50
   1   9   5   64.49    8.50
  -1   9  -5   64.29    9.90
   1  -9  -5   58.59    9.40
  -1   9   5   70.09    6.90
   1   9  -5   46.70    8.60
  -1  -9  -5   50.79    9.20
   1  10   5   47.20    7.20
   1 -10  -5   56.69   10.00
  -1  10  -5   50.69    9.80
  -1  10   5   46.50    7.10
  -1 -10  -5   55.69    9.90
   1  10  -5   61.79   10.00
   1 -11  -5   33.60    8.20
   1  11   5   21.90    6.10
  -1  11   5   67.79    9.00
  -1 -11  -5   28.40    8.90
   1  11  -5   30.40    8.40
   2   0   5    0.00    0.90
  -2   0   5    0.00    0.60
   2   0   5    0.60    0.80
  -2   0  -5   -0.30    1.00
   2   0  -5   -0.30    0.80
   2   0  -5    0.50    0.70
  -2   1  -5   27.40    2.60
   2   1   5   29.70    2.20
   2   1   5   26.30    3.00
   2  -1  -5   28.10    2.20
   2  -1  -5   25.60    1.90
  -2  -1   5   24.50    1.80
  -2  -1  -5   32.60    3.80
  -2   1   5   27.10    1.80
   2  -1   5   27.10    2.70
  -2  -1  -5   29.80    2.30
   2   2   5 1464.15   30.90
   2  -2  -5 1442.16   29.50
  -2   2  -5 1430.16   30.50
  -2   2   5 1474.65   28.10
  -2  -2  -5 1442.26   31.80
  -2  -2  -5 1463.85   28.90
  -2   3  -5  322.17   10.30
   2   3   5  310.97   10.70
   2  -3  -5  312.07   10.30
  -2  -3  -5  325.27   11.90
  -2  -3  -5  299.17    8.70
  -2   3   5  324.37    8.70
  -2   4  -5  174.78    7.80
   2  -4  -5  182.78    8.60
   2   4   5  181.58    8.40
  -2  -4  -5  173.38    9.50
  -2   4   5  185.08    6.90
   2   5   5   30.90    4.70
  -2   5  -5   31.20    4.40
   2  -5  -5   25.10    4.40
  -2   5   5   25.90    3.60
  -2  -5  -5   22.30    4.20
   2   6   5  184.88   10.00
   2  -6  -5  206.18   11.70
  -2   6   5  190.88    8.70
  -2  -6  -5  172.28   11.10
  -2   7  -5  168.78   11.80
   2   7   5  139.19    9.40
   2  -7  -5  145.79   10.90
   2   7  -5  161.78   11.80
  -2  -7  -5  143.89   11.10
  -2   7   5  139.79    8.10
  -2   8  -5  154.68   12.00
   2  -8  -5  127.89   11.10
   2   8   5  139.09    9.80
   2   8  -5  136.49   11.50
  -2   8   5  117.49    8.10
   2  -9  -5   30.30    7.40
   2   9   5   18.80    4.90
  -2   9  -5   21.00    5.70
  -2   9   5   28.90    5.30
   2   9  -5   22.90    6.90
   2 -10  -5  485.85   24.00
   2  10   5  441.86   20.00
  -2  10  -5  465.65   24.10
   2  10  -5  468.45   24.40
  -2  10   5  445.86   18.40
  -2 -10  -5  478.65   24.30
   2 -11  -5  -12.10    3.80
   2  11   5    0.70    3.30
  -2  11  -5   -1.80    5.70
  -2 -11  -5   -1.40    4.80
  -2  11   5    9.70    4.10
   2  11  -5   -3.50    4.10
   3   0  -5   -0.40    0.60
   3   0   5    0.30    0.80
  -3   0  -5   -0.20    1.10
   3   0  -5    0.90    0.80
   3   0   5    0.30    1.00
   3   1   5   84.29    3.80
  -3  -1   5   88.89    3.20
   3   1   5   96.79    4.90
   3  -1  -5   95.09    3.60
  -3   1  -5   86.29    4.70
   3  -1  -5   84.69    3.50
  -3  -1  -5   82.49    5.00
   3  -1   5   91.89    4.70
  -3  -1  -5   93.59    4.00
   3   2   5   -0.60    1.20
  -3   2  -5    2.70    1.40
   3  -2  -5    3.70    1.20
  -3   2   5    2.30    0.70
  -3  -2  -5    2.00    1.20
  -3  -2  -5    0.90    1.50
   3  -2   5    3.70    1.40
   3   3   5 2053.89   43.00
   3  -3  -5 2061.29   41.40
  -3   3  -5 2075.79   41.90
  -3   3   5 2073.99   38.30
  -3  -3  -5 2004.20   44.70
  -3  -3  -5 2022.60   39.70
   3  -4  -5  159.48    7.90
   3   4   5  156.08    8.00
  -3   4  -5  153.28    7.30
  -3  -4  -5  154.78    9.10
  -3   4   5  165.88    5.80
  -3   5  -5  369.76   12.60
   3   5   5  350.96   13.70
   3  -5  -5  364.86   14.20
  -3  -5  -5  346.67   15.40
  -3   5   5  340.57   10.50
  -3   6  -5   72.49    5.70
   3   6   5   66.59    6.20
   3  -6  -5   68.69    7.10
  -3  -6  -5   75.19    7.50
  -3   6   5   70.99    4.90
   3  -7  -5   44.50    7.40
  -3   7  -5   38.60    7.10
   3   7   5   48.90    7.10
  -3   7  -5   49.90    6.10
  -3   7   5   45.60    4.60
  -3  -7  -5   47.90    7.70
  -3   8  -5   44.70    6.00
   3   8   5   60.39    8.00
   3  -8  -5   58.99    9.20
  -3   8  -5   52.99    8.40
   3   8  -5   61.49    9.50
  -3   8   5   54.29    5.50
   3   9   5   51.99    7.70
  -3   9  -5   49.80    9.00
   3  -9  -5   55.29    8.60
   3   9  -5   67.79   10.50
  -3   9   5   54.29    5.60
  -3  10  -5    5.00    2.90
   3  10   5    7.10    4.00
   3 -10  -5   11.80    5.30
  -3  10  -5   22.20    5.40
  -3  10   5    6.40    3.10
   3  10  -5   11.00    5.70
   3 -11  -5   36.00    8.30
  -3  11  -5   24.30    5.00
  -3  11  -5   25.80    7.40
  -3 -11  -5   24.90    7.90
  -3  11   5   26.20    5.50
   3  11  -5   36.10    8.70
  -4   0  -5    0.70    1.30
   4   0  -5   -0.50    0.50
   4   0   5   -0.40    0.90
   4   0   5   -1.20    0.60
  -4   1  -5   12.00    2.20
   4  -1  -5   13.50    1.30
  -4  -1   5   11.70    1.30
   4   1   5   10.80    1.80
   4   1   5   10.80    2.20
   4  -1   5   11.60    2.10
  -4  -1  -5   12.30    2.60
   4  -2  -5  253.57    7.00
   4   2   5  244.58    9.30
  -4   2  -5  256.47    8.80
  -4  -2  -5  255.07    7.60
  -4  -2  -5  237.78    9.90
   4  -2   5  248.78    8.90
   4   3   5  150.08    7.50
   4  -3  -5  135.19    5.90
  -4   3  -5  136.59    6.50
  -4  -3  -5  135.49    5.30
  -4  -3  -5  133.79    8.00
   4  -4  -5 2789.82   56.69
   4   4   5 2773.82   58.19
  -4   4  -5 2847.71   55.99
  -4  -4  -5 2771.12   60.69
  -4  -4  -5 2771.12   53.29
  -4   4   5 2799.62   51.19
   4  -5  -5  394.96   14.90
   4   5   5  376.46   14.80
  -4   5  -5  399.46   13.40
  -4   5   5  441.06   12.60
  -4  -5  -5  389.56   16.80
   4   6   5  280.67   13.20
  -4   6  -5  284.87   11.60
   4  -6  -5  296.57   13.90
   4   6  -5  285.17   14.50
  -4   6   5  291.27    9.60
  -4  -6  -5  285.77   15.10
   4  -7  -5   87.89    8.60
  -4   7  -5   69.49    9.20
  -4   7  -5   65.09    5.70
   4   7   5   75.19    7.40
   4   7  -5   60.99   10.30
  -4   7   5   61.69    4.90
  -4  -7  -5   65.49    9.10
  -4   8  -5   13.70    4.70
  -4   8  -5   19.80    4.10
   4  -8  -5   18.90    6.10
   4   8   5   16.20    4.30
  -4   8   5   15.70    3.30
   4   8  -5   18.40    6.40
   4  -9  -5   60.39    9.80
   4   9   5   56.09    8.30
  -4   9  -5   38.00    8.10
  -4  -9  -5   41.10    9.00
   4   9  -5   58.59    9.60
  -4   9   5   73.49    6.20
   4  10   5   48.50    7.50
  -4  10  -5   52.19    9.10
  -4  10  -5   39.40    6.00
   4 -10  -5   50.69    8.60
   4  10  -5   51.79    9.90
  -4  10   5   58.39    5.80
  -4 -10  -5   48.90    9.60
  -4  11  -5   -4.90    4.60
   4  11   5    8.50    3.70
   4 -11  -5   -4.60    4.50
  -4  11  -5    8.00    3.90
   4  11  -5   -5.20    5.10
  -4  11   5    2.70    3.00
   5   0  -5    0.90    0.70
   5   0   5    2.70    1.60
  -5   0  -5    1.90    1.60
   5   0   5    2.80    1.10
  -5   1  -5 3321.37   63.59
   5  -1  -5 3226.38   60.69
   5  -1  -5 3198.78   58.69
   5   1   5 3322.77   61.19
   5   1   5 3319.67   63.99
  -5  -1  -5 3296.17   64.89
   5  -1   5 3309.77   63.59
  -5   2  -5    5.40    1.80
  -5  -2   5    8.70    1.10
   5   2   5    5.90    2.10
   5  -2  -5    5.80    1.20
  -5  -2  -5    6.20    1.40
  -5  -2  -5    8.10    2.70
   5  -2   5    6.00    2.00
   5   3   5   24.60    3.90
  -5   3  -5   15.80    2.70
   5  -3  -5   21.00    4.00
  -5  -3  -5   16.00    2.20
  -5  -3  -5   20.80    4.00
   5  -3   5   22.10    3.30
   5  -4  -5   32.40    4.10
   5   4   5   42.40    5.60
  -5   4  -5   28.20    3.80
  -5  -4  -5   34.60    2.80
  -5  -4  -5   27.80    5.20
   5  -5  -5  365.56   14.20
  -5   5  -5  406.66   13.30
   5   5   5  374.46   14.90
  -5  -5  -5  381.26   16.70
  -5   5   5  388.46    8.80
  -5  -5  -5  377.96   11.00
   5  -6  -5   10.80    3.80
  -5   6  -5   15.20    3.20
   5   6   5    4.70    2.80
  -5   6   5   11.30    3.20
   5   6  -5   10.50    4.10
  -5   7  -5  802.82   27.50
   5  -7  -5  730.63   25.90
   5   7   5  745.43   25.20
  -5   7  -5  767.92   22.20
   5   7  -5  732.93   27.30
  -5  -7  -5  785.02   28.40
  -5   7   5  770.02   18.80
  -5   8  -5   33.40    6.60
   5  -8  -5   39.90    7.40
   5   8   5   26.60    5.40
  -5   8  -5   30.90    5.00
   5   8  -5   38.30    7.40
  -5   8   5   33.30    4.10
   5   9   5    3.90    3.40
   5  -9  -5   -2.80    3.10
  -5   9  -5    2.80    4.20
   5   9  -5    4.30    4.70
  -5  -9  -5    2.20    4.30
  -5  10  -5   31.70    5.60
   5  10   5   39.00    7.00
  -5  10  -5   40.80    8.70
   5 -10  -5   46.40    8.50
  -5  10   5   43.80    5.60
  -5 -10  -5   53.69    9.60
   5  10  -5   47.20    9.50
  -5  11  -5  238.68   13.30
   5  11   5  291.27   17.20
   5 -11  -5  269.27   18.20
  -5  11  -5  266.37   17.90
   5  11  -5  253.57   19.00
  -6   0  -5    1.40    1.50
   6   0   5   -0.30    1.00
   6   0  -5    0.80    0.60
   6   0   5    0.00    1.00
   6   1   5    5.00    1.90
  -6   1  -5    8.50    2.20
   6   1   5    5.10    1.40
  -6  -1  -5    7.50    2.20
   6  -1   5    5.60    1.80
   6  -2  -5   49.20    2.20
  -6   2  -5   46.70    3.80
  -6  -2   5   47.90    1.90
   6   2   5   51.99    4.30
  -6  -2  -5   44.40    4.40
   6  -2   5   50.89    4.00
  -6  -2  -5   46.40    3.10
  -6   3  -5   28.50    3.10
   6  -3  -5   22.20    2.30
   6   3   5   20.40    3.60
  -6  -3  -5   36.10    5.50
   6  -3   5   38.60    4.50
  -6  -3  -5   26.20    2.50
  -6   4  -5 1158.68   27.00
   6   4   5 1175.08   29.90
   6  -4  -5 1138.69   27.00
  -6  -4  -5 1136.69   24.60
  -6  -4  -5 1129.99   31.70
   6  -5  -5   14.80    3.60
   6   5   5   16.20    3.90
  -6   5  -5   14.20    2.90
  -6  -5  -5   15.80    4.20
  -6  -5  -5   14.60    2.40
   6  -6  -5  229.38   12.20
  -6   6  -5  241.68   10.50
   6   6   5  248.18   12.90
  -6  -6  -5  246.48   14.40
  -6  -6  -5  259.87    8.90
   6   6  -5  232.28   13.30
  -6   7  -5   33.30    4.80
   6  -7  -5   32.50    6.60
  -6   7  -5   30.60    6.40
   6   7   5   28.70    5.80
  -6   7   5   28.20    2.40
  -6   7   5   30.50    2.50
  -6  -7  -5   29.40    6.70
   6   7  -5   32.90    6.70
  -6   8  -5  139.99   11.30
   6   8   5  137.39   10.70
  -6   8  -5  140.19    8.60
   6  -8  -5  146.79   11.80
  -6   8   5  142.99    6.20
  -6   8   5  140.49    6.10
   6   8  -5  157.08   12.60
  -6   9  -5   22.70    6.90
   6   9   5   13.90    4.50
   6  -9  -5   14.90    6.00
  -6  -9  -5   19.20    6.00
  -6   9   5   15.70    2.70
   6   9  -5   23.60    7.30
  -6  10  -5  368.76   20.50
   6 -10  -5  344.87   19.80
   6  10   5  252.67   19.10
  -6  10  -5  350.36   15.40
  -6 -10  -5  373.86   21.60
  -6  10   5  338.97   12.20
   7   0   5    2.70    1.30
   7   0   5    1.20    1.10
  -7   0  -5    2.20    1.50
   7   0  -5    1.70    0.70
   7   1   5 1063.09   25.60
   7   1   5 1080.09   22.60
  -7   1  -5 1048.40   24.90
  -7  -1  -5 1029.40   26.30
   7  -1   5 1055.49   25.10
   7   2   5   20.90    3.70
  -7   2  -5   22.80    3.40
   7  -2  -5   17.70    1.20
  -7  -2  -5   15.60    3.70
   7  -2   5   21.60    3.30
  -7   3  -5  144.99    6.90
   7  -3  -5  141.09    5.40
   7   3   5  128.39    7.50
   7  -3   5  130.09    6.90
  -7  -3  -5  132.49    5.40
  -7  -3  -5  123.29    8.50
  -7   4  -5   17.60    3.10
   7   4   5   22.10    4.30
   7  -4  -5   16.50    3.20
  -7  -4  -5   21.80    2.90
  -7  -4  -5   16.20    4.60
  -7   5  -5  865.11   22.60
   7   5   5  877.11   26.10
   7  -5  -5  894.41   24.50
  -7  -5  -5  899.71   20.50
  -7  -5  -5  886.41   28.40
   7   5  -5  840.92   26.30
  -7   6  -5   -0.30    2.40
   7  -6  -5    3.60    2.60
   7   6   5    2.90    2.70
  -7   6  -5    1.90    1.70
   7   6  -5    5.20    3.80
  -7  -6  -5   -0.80    1.20
  -7  -6  -5    1.10    3.60
  -7   7  -5   33.60    4.80
   7  -7  -5   20.70    5.10
   7   7   5   35.60    6.50
  -7   7  -5   32.60    6.20
  -7  -7  -5   30.50    4.00
  -7  -7  -5   24.50    6.30
   7   7  -5   31.80    7.10
   7   8   5    5.20    3.50
  -7   8  -5    0.80    3.80
   7  -8  -5    2.00    3.80
  -7   8  -5    2.30    2.10
   7   8  -5    8.40    4.10
  -7   9  -5  209.58   14.50
   7  -9  -5  217.48   14.50
   7   9   5  190.98   13.40
  -7   9   5  203.18    6.70
  -7  -9  -5  196.28   14.90
   7   9  -5  208.58   15.60
   7 -10  -5    3.10    4.40
  -7  10  -5    3.30    5.00
  -7  10  -5    0.90    2.80
   7  10   5   -2.30    3.50
  -7  10   5    2.20    1.80
   7  10  -5    7.50    5.40
  -7  10   5    1.50    1.70
  -7 -10  -5    8.00    5.20
   8   0   5   -0.30    1.10
  -8   0  -5   -0.30    1.60
   8   0   5    0.30    0.90
   8   1   5   -0.20    1.00
   8   1   5    0.10    1.60
  -8   1  -5    0.70    1.40
  -8  -1  -5   -0.70    1.60
   8  -1   5   -0.60    1.20
  -8   2  -5   17.60    3.00
   8   2   5   23.70    4.00
  -8  -2  -5   19.30    4.20
   8  -2   5   16.30    3.10
  -8   3  -5    5.20    2.10
   8   3   5    4.30    2.50
   8  -3  -5    6.20    1.60
   8  -3   5    8.10    2.50
  -8  -3  -5   -0.70    2.30
  -8  -3  -5    4.90    1.60
  -8   4  -5  182.18    8.20
   8   4   5  188.78   10.20
   8  -4  -5  192.48    8.30
  -8  -4  -5  180.88    6.80
  -8  -4  -5  190.68   11.40
   8  -4   5  206.08    9.50
  -8   5  -5   24.20    3.80
   8  -5  -5   28.60    4.70
   8   5   5   22.20    5.00
  -8  -5  -5   27.10    2.70
   8   5  -5   26.50    5.40
  -8  -5  -5   32.30    6.60
   8   6   5  842.32   27.00
  -8   6  -5  818.92   22.40
   8  -6  -5  812.62   25.60
  -8   6  -5  813.22   26.60
  -8  -6  -5  911.21   30.20
  -8  -6  -5  843.42   20.20
   8   6  -5  830.12   28.20
  -8   7  -5   14.50    3.00
   8  -7  -5   18.40    5.20
  -8   7  -5   16.30    5.10
   8   7   5    9.00    4.10
  -8  -7  -5   15.90    5.20
  -8  -7  -5   10.90    2.80
   8   7  -5   17.40    5.40
  -8   8  -5   21.20    4.30
   8   8   5   28.80    6.80
   8  -8  -5   19.00    5.40
  -8   8  -5   23.40    5.90
  -8  -8  -5   30.70    4.20
   8   8  -5   25.20    6.50
  -8  -8  -5   37.20   10.50
   8  -9  -5   29.00    7.30
   8   9   5   30.10    7.50
  -8   9  -5   22.20    6.80
  -8  -9  -5   25.50    7.50
   8   9  -5   25.90    7.30
  -8  -9  -5   42.00    4.90
  -8  10  -5   69.39    7.10
   8  10   5   88.99   11.40
  -8  10  -5   66.59    9.60
   8  10  -5   86.99   12.90
  -8 -10  -5   92.99   12.20
   9   0   5    1.60    1.20
  -9   0  -5    0.60    1.70
   9   0   5    1.10    1.40
   9   1   5  174.48    8.60
  -9   1  -5  180.68    8.20
   9   1   5  173.78    6.40
   9  -1   5  172.68    8.20
  -9  -1  -5  179.68    9.30
  -9   2  -5   17.10    3.20
   9   2   5   15.10    3.30
  -9  -2  -5   17.20    3.90
   9  -2   5   12.70    2.80
   9  -3  -5    2.40    1.30
   9   3   5    2.70    2.00
  -9   3  -5    0.80    1.60
  -9  -3  -5    3.40    2.60
  -9   4  -5   48.20    4.30
   9  -4  -5   48.10    4.40
  -9  -4  -5   53.49    7.40
   9  -4   5   52.09    6.20
   9   4  -5   52.69    6.70
  -9  -4  -5   49.10    3.60
  -9   5  -5 1085.39   30.20
   9   5   5 1060.99   30.70
  -9   5  -5 1014.80   25.80
   9  -5  -5 1051.19   27.90
  -9  -5  -5 1103.39   37.50
   9   5  -5 1054.19   31.30
  -9  -5  -5 1084.29   24.00
  -9   6  -5   53.09    7.50
   9  -6  -5   68.39    8.10
   9   6   5   58.79    8.10
  -9   6  -5   55.29    4.90
  -9  -6  -5   65.69    4.40
  -9  -6  -5   40.10    7.00
   9   6  -5   55.39   13.10
   9  -7  -5    8.00    4.00
   9   7   5    1.20    3.00
  -9   7  -5   -2.70    2.70
  -9  -7  -5    8.50    4.60
   9   7  -5    7.60    4.40
   9  -8  -5   76.99   10.00
  -9   8  -5   62.89   12.00
   9   8   5   71.49    9.60
  -9   8  -5   72.89    6.10
   9   8  -5   67.69   10.70
  -9  -8  -5   67.39    5.00
  -9  -8  -5   78.99   11.10
  -9   9  -5  141.79    9.10
   9   9   5  186.58   13.90
  -9   9  -5  181.78   12.90
   9   9  -5  195.38   15.60
  -9  -9  -5  189.48    8.70
  -9  -9  -5  196.48   15.40
  10   0   5    1.10    1.40
  10   0   5    0.70    1.20
 -10   0  -5    2.80    1.80
 -10   1  -5   42.80    4.60
  10   1   5   34.50    2.90
  10  -1  -5   36.60    1.90
  10   1   5   39.80    5.10
 -10  -1  -5   34.60    5.20
  10  -1   5   43.20    3.40
  10  -1   5   41.40    4.20
  10   2   5  477.85   16.20
 -10   2  -5  467.85   14.60
  10  -2   5  474.55   15.40
 -10  -2  -5  485.95   17.50
  10  -3  -5    5.80    1.70
 -10   3  -5    3.70    1.70
  10   3   5    4.60    2.60
  10  -3   5    5.20    2.00
 -10  -3  -5    0.30    2.40
  10   3  -5    4.60    2.90
  10  -4  -5    6.50    2.30
 -10   4  -5    2.90    1.90
  10   4   5    7.00    3.20
  10   4  -5   13.90    4.20
 -10  -4  -5    2.10    2.80
 -10   5  -5    1.20    1.60
  10   5   5    2.40    2.70
  10  -5  -5   -0.60    2.10
 -10   5  -5    0.90    2.40
 -10  -5  -5   -0.70    1.20
  10   5  -5    2.50    3.30
  10   6   5  174.38   11.40
 -10   6  -5  162.58    8.20
  10  -6  -5  165.68   10.40
 -10   6  -5  167.48   10.80
  10   6  -5  184.08   12.90
 -10  -6  -5  154.28   11.70
 -10  -6  -5  170.38    7.10
 -10   7  -5   20.60    3.70
  10   7   5   26.70    5.80
  10  -7  -5   28.10    6.10
 -10   7  -5   21.00    4.70
 -10  -7  -5   23.50    6.50
 -10  -7  -5   29.80    4.40
  10   7  -5   10.50    4.60
  10   8   5   51.89    9.00
 -10   8  -5   51.69    5.50
 -10   8  -5   44.10    6.90
 -10  -8  -5   53.19    4.50
  10   8  -5   52.79    9.80
 -10  -8  -5   52.89    8.80
  10   9   5    2.00    4.30
 -10   9  -5   13.40    4.80
 -10   9  -5   12.10    3.50
 -10  -9  -5    6.40    2.60
  11   0   5    0.40    1.60
 -11   0  -5    2.20    2.10
  11   0   5   -0.10    1.00
  11   1   5  168.08    8.90
  11   1   5  169.48    6.40
 -11   1  -5  167.58    8.20
  11  -1   5  161.38    6.70
 -11  -1  -5  174.98    9.30
  11  -1   5  166.78    8.60
  11   2   5   61.69    9.00
 -11   2  -5   62.19    4.90
 -11  -2  -5   68.49    6.50
  11   2  -5   50.29    4.90
  11  -2   5   60.89    5.20
 -11   3  -5  258.57    9.90
  11   3   5  275.87   12.60
  11  -3  -5  260.37    8.50
  11   3  -5  268.17   12.00
 -11  -3  -5  259.27   13.00
  11   4   5   49.10    6.90
 -11   4  -5   45.70    5.80
  11  -4  -5   41.10    4.80
 -11   4  -5   36.20    4.30
 -11  -4  -5   47.50    7.10
  11  -4   5   39.80    5.60
  11   4  -5   35.50    6.20
 -11   5  -5  537.75   15.60
  11  -5  -5  489.85   16.90
  11   5   5  495.95   19.70
 -11   5  -5  523.25   17.90
  11   5  -5  533.65   21.00
 -11  -5  -5  497.55   27.20
  11  -6  -5   26.30    5.10
 -11   6  -5   19.00    4.60
  11   6   5   27.50    6.00
 -11   6  -5   23.60    3.80
  11   6  -5   25.80    5.70
 -11  -6  -5   29.30    3.60
 -11  -6  -5   17.80    5.40
  11   7   5   18.30    5.60
 -11   7  -5    8.40    2.60
 -11  -7  -5   16.50    3.00
 -11  -7  -5    2.50    4.50
  11   7  -5   12.80    4.50
 -11   8  -5   33.20    6.00
  11   8   5   39.50    7.50
  11   8  -5   20.00    6.50
 -11  -8  -5   26.30    6.30
 -11  -8  -5   32.60    4.20
  12   0   5    0.60    1.30
 -12   0  -5    0.30    1.80
  12   1   5   13.50    3.80
  12   1   5   12.40    2.20
 -12   1  -5   13.50    3.10
 -12  -1  -5   16.50    3.60
  12  -1   5   15.60    2.70
  12   2   5  588.94   19.40
 -12   2  -5  572.04   16.40
  12   2  -5  591.14   17.90
  12  -2   5  580.54   18.70
 -12  -2  -5  598.94   19.60
  12  -3  -5   17.90    2.80
  12   3   5   11.90    3.70
 -12   3  -5   19.80    3.40
 -12   3  -5   12.00    2.70
 -12  -3  -5   18.80    3.90
  12   3  -5   19.50    4.50
  12  -3   5   18.10    3.90
 -12   4  -5   31.70    4.70
 -12   4  -5   33.10    4.00
 -12  -4  -5   36.90    6.80
  12  -4   5   30.80    5.30
  12   4  -5   35.60    6.10
 -12   5  -5   22.90    3.50
 -12   5  -5   22.90    4.10
  12   5   5   23.30    5.40
  12   5  -5   29.90    6.20
 -12   6  -5  209.18    8.70
 -12   6  -5  202.38   10.30
  12   6   5  198.38   12.90
 -12  -6  -5  214.48   13.50
  12   6  -5  239.38   14.70
 -12   7  -5   80.19    6.70
 -12   7  -5   60.79    5.30
  12   7  -5   74.69   11.30
 -12  -7  -5   67.89    4.70
 -12   8  -5  220.08   11.60
  12   8   5  230.78   15.30
 -12   8  -5  212.68    9.60
 -12  -8  -5  245.58   15.70
  12   8  -5  248.38   17.20
 -12  -8  -5  218.98    9.00
  13   0   5    1.40    1.80
 -13   0  -5    3.10    1.90
  13   0   5    1.00    1.40
 -13   1  -5  190.48    8.20
  13   1   5  177.58    9.70
  13   1   5  177.48    6.80
  13  -1   5  164.68    7.10
  13   1  -5  177.38    7.70
 -13  -1  -5  175.88    8.60
  13  -1   5  182.48    9.50
 -13   2  -5   22.90    2.60
  13   2   5   23.70    4.70
  13  -2   5   22.40    3.40
  13  -2   5   20.50    4.20
 -13  -2  -5   19.80    4.00
  13   2  -5   28.90    4.80
 -13   3  -5  827.12   19.30
  13   3   5  820.22   25.40
  13  -3   5  829.52   24.10
  13   3  -5  845.72   25.10
 -13  -3  -5  869.91   25.10
  13   4   5   -0.30    2.30
 -13   4  -5    0.90    1.50
 -13  -4  -5   -0.20    3.30
  13   4  -5    1.00    2.80
  13  -4   5    0.20    1.80
 -13   5  -5  120.69    6.90
  13   5   5  131.49    9.90
 -13   5  -5  121.99    6.20
 -13  -5  -5   99.89    9.10
  13   5  -5  112.19   10.10
  13   6   5    1.40    3.20
 -13   6  -5    5.10    1.90
 -13  -6  -5    3.40    4.20
  13   6  -5    7.80    4.10
 -13   7  -5  147.99    6.30
  13   7   5  140.09   11.40
 -13  -7  -5   99.79   10.10
  13   7  -5  168.28   13.70
  14   0   5    0.90    2.40
  14   0   5    0.30    1.40
  14   1   5   16.40    3.80
  14  -1   5   15.50    3.20
  14  -1   5   18.60    4.00
  14   1  -5   19.50    3.30
  14   2   5   20.90    4.70
  14  -2   5   21.80    4.40
  14   2  -5   14.70    3.60
 -14  -2  -5   15.90    3.10
  14  -2   5   18.90    3.30
  14   3   5   67.89    6.80
  14  -3   5   68.49    6.20
  14   3  -5   69.29    7.00
 -14  -3  -5   74.79    6.10
  14   4   5  265.47   13.90
 -14  -4  -5  251.47   12.20
  14  -4   5  293.27   13.20
  14   4  -5  257.97   14.00
  14   5   5   33.60    6.40
  14   5  -5   14.50    4.40
  14   6   5   36.60    6.80
  14   6  -5   26.70    6.00
  15   0   5   -2.10    1.60
  15   0  -5   -0.10    1.20
  15   0   5   -1.60    1.40
  15   1   5   -2.20    2.00
  15  -1   5    1.10    1.50
  15  -1   5   -2.40    1.80
  15   1  -5    1.70    1.90
  15  -2  -5   15.60    2.80
  15   2   5   21.80    4.90
  15   2  -5   16.80    3.90
  15  -2   5   21.20    3.40
  15   3   5  245.58   13.00
  15  -3   5  243.48   12.00
  15   3  -5  238.68   12.10
  15   4   5   12.60    4.00
  15  -4   5   21.10    4.90
  16   0  -5    0.80    1.60
  16   0   5   -2.00    2.40
  16   1   5    0.90    2.40
  16   1  -5    4.90    2.20
  16  -1   5    0.20    2.50
  16  -1   5   -1.20    1.50
  16  -2  -5    3.60    1.50
  16   2   5    5.10    3.60
  16  -2   5    8.00    2.00
  16   2  -5    3.40    2.30
  16  -2   5    4.20    3.20
   0   0   6   10.90    1.90
   0   0   6   10.30    1.50
   0   0  -6    9.70    1.90
   0   1   6    0.00    0.90
   0  -1   6    0.20    0.70
   0   1  -6    0.30    1.10
   0  -1  -6   -0.50    0.60
   0  -1  -6    0.20    1.00
   0   2   6 2168.18   42.20
   0  -2  -6 2082.39   41.00
   0   2  -6 2146.69   42.90
   0  -2  -6 2148.29   43.40
   0  -3  -6    0.70    1.40
   0   3  -6    0.80    1.30
   0   3   6    0.10    0.80
   0  -4  -6   22.70    4.10
   0   4   6   39.10    3.60
   0  -5  -6    0.10    2.00
   0   5   6    0.90    1.50
   0   6   6  612.64   18.70
   0  -6  -6  619.84   22.40
   0   7   6    2.10    1.90
   0  -7  -6   -1.60    2.70
   0   8   6  768.02   24.70
   0   8  -6  777.22   29.50
   0  -8  -6  799.82   29.60
   0  -9  -6    1.10    4.40
   0   9   6   -1.60    2.10
   0   9  -6    3.80    3.70
   0 -10  -6  144.49   20.60
   0  10  -6  137.89   14.30
   0  10   6  137.29   10.20
   0  11   6   -1.00    3.00
   0 -11  -6   -7.70    4.60
   0  11  -6    4.20    5.10
   1   0  -6  177.78    6.40
  -1   0   6  184.48    5.70
   1   0   6  184.98    6.00
   1   0   6  177.78    6.60
   1   0  -6  174.48    5.70
  -1   0  -6  178.58    6.90
  -1   0   6  177.78    6.10
   1  -1  -6  274.27    8.50
  -1  -1   6  276.47    7.60
  -1   1  -6  280.07    9.00
   1  -1  -6  275.47    7.70
   1   1   6  268.17    8.80
   1   1   6  272.37    7.80
  -1   1   6  273.97    8.00
   1  -1   6  274.37    8.00
  -1  -1  -6  286.27    8.00
  -1  -1  -6  275.37    9.30
   1  -1   6  296.87    9.20
   1   1  -6  271.87    8.50
   1   2   6   45.70    3.50
  -1   2  -6   49.00    3.70
   1  -2  -6   42.70    2.80
   1  -2  -6   45.30    3.60
  -1  -2  -6   44.90    3.00
   1   2  -6   47.40    3.60
  -1  -2  -6   46.10    3.90
  -1   2   6   45.60    3.10
   1  -3  -6 1040.70   24.60
   1   3   6 1030.20   23.80
  -1   3  -6 1017.60   24.00
  -1  -3  -6 1001.20   21.80
  -1  -3  -6 1024.30   25.50
  -1   3   6  988.20   22.30
  -1   4  -6   14.30    2.90
   1  -4  -6   19.30    3.70
   1   4   6   11.40    2.60
  -1  -4  -6   14.00    3.50
  -1   4   6   13.30    2.50
   1   5   6   12.20    2.90
   1  -5  -6   11.80    3.40
  -1  -5  -6    9.80    3.10
  -1   5   6   14.40    2.90
   1   6   6   78.99    6.30
   1  -6  -6   87.09    8.00
  -1   6   6   82.49    5.90
  -1  -6  -6   77.39    7.60
   1  -7  -6   26.50    6.10
   1   7   6   34.20    5.30
  -1  -7  -6   32.30    6.50
  -1   7   6   30.80    4.70
   1  -8  -6    4.40    4.60
   1   8   6    8.00    3.40
  -1   8  -6   10.30    5.10
   1   8  -6    3.90    4.20
  -1   8   6    9.80    2.80
  -1  -8  -6   11.00    4.40
  -1   9  -6  328.47   19.10
   1  -9  -6  376.96   20.30
   1   9   6  351.66   16.20
  -1  -9  -6  369.26   20.20
   1   9  -6  347.87   19.90
  -1   9   6  356.46   15.20
  -1  10  -6   -5.10    3.80
   1 -10  -6   -1.80    4.10
   1  10   6    1.70    2.80
   1  10  -6   -2.90    3.80
  -1  10   6   -2.80    2.30
   1  11   6  126.29   10.70
   1 -11  -6  133.69   13.40
  -1  11  -6  130.59   13.60
   1  11  -6  168.68   15.70
  -1  11   6  155.18   10.80
  -1 -11  -6  156.08   24.60
   2   0   6  212.98    7.70
  -2   0  -6  212.08    7.90
   2   0   6  207.38    6.70
   2   0  -6  205.18    6.20
  -2   0   6  206.08    6.10
   2   0  -6  217.78    6.80
  -2   1  -6  516.85   14.00
   2  -1  -6  504.55   11.90
   2  -1  -6  518.95   12.70
   2   1   6  508.65   12.40
  -2  -1   6  530.25   11.90
   2   1   6  528.35   14.00
   2  -1   6  520.05   13.90
  -2  -1  -6  495.35   12.50
  -2  -1  -6  492.15   14.20
   2   1  -6  510.75   12.90
  -2   1   6  538.55   11.90
   2   2   6  320.17   10.40
   2  -2  -6  313.57    8.70
   2  -2  -6  323.57    9.70
  -2  -2  -6  323.17   11.30
  -2   2   6  340.57    8.60
  -2  -2  -6  318.57    9.10
   2   3   6 1374.26   31.00
  -2   3  -6 1407.46   31.00
   2  -3  -6 1406.66   30.70
  -2  -3  -6 1399.36   33.00
  -2  -3  -6 1389.76   28.70
   2  -4  -6   19.40    3.70
  -2   4  -6   15.80    2.90
   2   4   6   20.00    3.70
  -2   4   6   21.50    2.80
  -2  -4  -6   21.30    4.40
  -2   5  -6  484.05   15.60
   2  -5  -6  494.45   17.40
   2   5   6  474.75   15.90
  -2   5   6  476.65   13.70
  -2  -5  -6  473.25   18.30
  -2   6  -6   88.69    6.50
   2   6   6   83.09    6.70
   2  -6  -6   84.99    7.80
  -2  -6  -6   76.19    7.80
  -2   6   6   85.29    5.40
   2   7   6   32.70    5.80
  -2   7   6   32.10    4.70
  -2  -7  -6   31.50    7.10
  -2   8  -6  909.51   32.00
   2  -8  -6  891.41   31.30
   2   8   6  855.51   27.30
  -2   8   6  907.11   25.20
   2   8  -6  883.61   31.90
   2  -9  -6   56.89    9.20
  -2   9  -6   54.39    9.90
   2   9   6   65.49    8.40
  -2   9   6   73.09    7.70
   2   9  -6   71.59   11.20
   2  10   6  111.19    9.60
  -2  10  -6  111.49   11.70
   2 -10  -6  123.49   12.00
  -2 -10  -6  102.69   13.30
   2  10  -6  104.39   14.10
  -2  10   6  109.49    8.60
   2  11   6   54.59    8.70
   2 -11  -6   54.09    9.80
  -2  11  -6   47.50    9.40
  -2  11   6   53.49    7.40
   2  11  -6   77.79   12.50
   3   0  -6   17.50    2.70
   3   0   6   17.00    2.80
   3   0   6   12.00    1.90
   3   0  -6   13.00    1.70
  -3   0  -6   23.50    3.50
   3   1   6  985.20   22.90
  -3   1  -6  999.30   23.00
   3  -1  -6 1009.30   20.30
   3  -1  -6  928.21   23.90
   3   1   6  986.00   21.00
  -3  -1   6  985.20   19.90
  -3  -1  -6  991.40   21.20
  -3  -1  -6  983.30   23.60
   3  -1   6  995.80   23.00
  -3  -2   6  264.77    7.10
   3  -2  -6  254.17    7.90
  -3   2  -6  262.27    9.40
   3   2   6  264.27    9.60
  -3   2   6  256.47    6.30
   3  -2   6  266.47    9.50
  -3  -2  -6  280.77   10.60
  -3  -2  -6  243.78    7.90
   3  -3  -6   39.90    3.40
  -3   3  -6   37.70    3.60
   3   3   6   36.00    3.90
  -3   3   6   42.50    2.40
  -3  -3  -6   43.40    5.50
  -3  -3  -6   42.80    3.10
  -3   4  -6  483.75   14.70
   3   4   6  479.75   15.40
   3  -4  -6  472.55   15.10
  -3   4   6  481.25   13.90
  -3  -4  -6  480.35   12.70
  -3  -4  -6  456.45   17.00
  -3   5  -6  368.56   13.20
   3  -5  -6  381.66   14.70
   3   5   6  386.06   14.30
  -3   5   6  370.26   11.00
  -3  -5  -6  404.06   16.70
   3   6   6 1156.78   30.90
  -3   6  -6 1163.68   29.40
   3  -6  -6 1163.38   32.60
  -3   6   6 1120.49   26.30
  -3   7  -6  144.79    8.70
   3   7   6  156.48    9.90
   3  -7  -6  144.29   11.10
  -3  -7  -6  165.98   17.60
  -3   7   6  141.69    7.50
   3   7  -6  142.09   11.10
   3   8   6  415.96   17.60
  -3   8  -6  420.96   20.20
   3  -8  -6  428.46   20.10
  -3   8  -6  387.06   16.00
  -3   8   6  389.46   14.30
   3   8  -6  410.96   20.40
  -3   9  -6  118.09   11.80
  -3   9  -6  103.99    8.40
   3   9   6  125.79   10.20
   3  -9  -6  128.59   11.90
   3   9  -6  118.49   12.30
  -3   9   6  122.99    8.10
   3  10   6   -2.10    2.80
  -3  10  -6   -0.60    4.30
  -3  10  -6   -0.30    3.10
   3 -10  -6    5.00    4.90
   3  10  -6   -0.30    4.40
  -3  10   6   -0.80    2.10
  -3 -10  -6   -2.50    4.10
  -3  11  -6   49.60    9.30
   3  11   6   52.29    8.10
  -3  11  -6   51.99    8.00
   3 -11  -6   64.29   10.90
   3  11  -6   65.09   11.80
  -3  11   6   52.09    7.20
  -4   0  -6  303.07   10.40
   4   0  -6  304.47    7.80
   4   0   6  296.07    8.80
   4   0   6  307.77   10.30
   4   0  -6  313.57    8.10
   4   1   6  142.89    6.80
   4  -1  -6  148.99    5.00
  -4   1  -6  148.19    6.80
  -4  -1   6  148.69    4.60
   4   1   6  150.18    5.60
   4  -1  -6  147.09    5.00
   4  -1   6  156.48    6.90
  -4  -1  -6  148.59    7.30
  -4  -2   6  432.86   10.20
  -4   2  -6  436.26   13.20
   4   2   6  446.06   13.70
  -4  -2  -6  460.75   14.80
  -4  -2  -6  444.96   11.60
   4  -2   6  450.95   13.50
  -4   3  -6  448.26   13.70
   4  -3  -6  436.96   12.50
   4   3   6  464.55   14.60
  -4  -3  -6  450.15   11.90
  -4  -3  -6  443.06   15.80
   4  -4  -6   15.00    3.10
  -4   4  -6   13.30    2.90
   4   4   6   13.50    3.20
  -4   4   6   13.60    1.40
  -4  -4  -6   17.20    2.70
  -4  -4  -6   25.00    4.80
   4  -5  -6  254.07   11.50
  -4   5  -6  246.28   10.30
   4   5   6  233.38   11.10
  -4  -5  -6  232.08    8.30
  -4  -5  -6  237.08   12.90
  -4   5   6  243.08    7.40
  -4   6  -6  797.72   24.70
   4   6   6  708.83   22.80
   4  -6  -6  734.13   23.90
  -4   6   6  716.03   17.60
  -4  -6  -6  681.63   25.40
   4  -7  -6   72.29    9.50
  -4   7  -6   60.89    5.90
   4   7   6   68.29    7.00
  -4   7   6   69.19    4.70
   4   7  -6   69.09    9.30
  -4   8  -6  111.09   10.80
   4  -8  -6   94.69    9.80
   4   8   6  138.49   10.10
  -4   8  -6  118.19    8.20
   4   8  -6  110.39   10.90
  -4   8   6  113.79    6.70
  -4   9  -6    9.10    5.60
   4  -9  -6    4.10    3.70
   4   9   6   -1.70    2.20
  -4   9  -6   -1.70    2.00
   4   9  -6   -0.30    3.60
  -4  -9  -6   -0.60    4.20
  -4   9   6    1.80    2.30
   4 -10  -6   94.99   12.40
  -4  10  -6  106.89   11.10
  -4  10  -6   96.99    9.90
   4  10   6  104.69   10.00
  -4 -10  -6  119.69   12.20
   4  10  -6  131.89   13.40
  -4  10   6  116.09    7.80
   4  11   6    6.20    4.10
  -4  11  -6    3.10    5.30
   4 -11  -6   12.30    7.20
  -4  11  -6   -1.00    3.20
   4  11  -6    1.30    5.90
  -4  11   6    3.80    3.10
  -5   0  -6  619.24   17.00
   5   0   6  590.54   16.40
   5   0   6  610.44   14.70
   5   1   6 1290.57   29.70
  -5   1  -6 1315.17   29.70
   5  -1  -6 1317.67   25.80
   5  -1  -6 1343.57   25.50
   5   1   6 1330.37   27.30
  -5  -1  -6 1311.67   30.70
   5  -1   6 1294.37   29.60
   5  -2  -6  115.49    4.40
  -5   2  -6  121.79    6.30
  -5  -2   6  115.99    4.40
   5   2   6  124.09    6.70
  -5  -2  -6  118.79    5.20
   5  -2   6  116.29    6.30
  -5  -2  -6  117.09    7.20
   5  -3  -6   24.90    3.10
   5   3   6   18.70    3.50
  -5   3  -6   16.90    3.00
  -5  -3  -6   20.60    2.70
   5  -3   6   18.00    3.30
  -5  -3  -6   21.00    4.10
   5   4   6  490.75   16.30
   5  -4  -6  480.45   14.70
  -5   4  -6  478.05   14.90
  -5  -4  -6  478.35   18.10
  -5  -4  -6  476.25   13.00
   5   5   6   49.90    6.50
  -5   5  -6   48.70    4.60
   5  -5  -6   51.29    5.30
  -5  -5  -6   51.89    3.90
  -5  -5  -6   67.49    8.60
   5  -6  -6  112.79    8.90
   5   6   6  118.79    8.90
  -5   6   6  121.09    4.70
  -5  -6  -6  127.59    6.20
  -5  -6  -6  118.19   10.10
   5  -7  -6  326.07   16.20
  -5   7  -6  307.77   13.00
   5   7   6  285.37   14.30
  -5  -7  -6  295.57   16.90
   5   7  -6  311.17   16.70
  -5   7   6  316.77    9.70
   5  -8  -6   38.50    7.40
  -5   8  -6   40.00    5.90
   5   8   6   26.40    5.70
  -5   8  -6   44.70    8.00
  -5   8   6   35.20    3.50
   5   8  -6   31.90    7.20
  -5   9  -6  325.17   18.80
   5   9   6  320.37   16.80
   5  -9  -6  294.47   17.90
  -5   9  -6  324.87   14.50
  -5  -9  -6  339.27   20.10
   5   9  -6  305.17   19.10
  -5   9   6  337.37   12.00
   5 -10  -6   25.10    6.50
  -5  10  -6   19.00    5.20
   5  10   6   31.00    9.80
  -5  10  -6   17.30    6.60
  -5  10   6   23.60    3.80
  -5 -10  -6   36.50    8.10
   6   0   6 1358.16   30.90
  -6   0  -6 1373.16   31.40
   6   0   6 1355.06   28.40
   6   0  -6 1362.96   26.20
  -6   1  -6   81.79    5.30
   6  -1  -6   74.39    2.80
   6   1   6   63.09    4.90
   6   1   6   72.39    3.90
   6  -1  -6   76.09    3.30
  -6  -1  -6   76.99    5.70
   6  -1   6   80.69    5.30
  -6  -2   6  363.06    8.00
   6  -2  -6  343.97    8.60
  -6   2  -6  352.16   11.90
   6   2   6  351.06   12.50
   6  -2   6  359.66   12.10
  -6  -2  -6  340.57   13.40
  -6   3  -6   25.70    3.70
   6   3   6   25.30    4.20
   6  -3  -6   22.60    3.00
   6  -3   6   32.20    4.50
  -6  -3  -6   26.00    2.60
  -6  -3  -6   24.00    4.60
   6  -4  -6  452.65   14.00
  -6   4  -6  455.75   14.50
   6   4   6  480.45   16.40
  -6  -4  -6  441.56   12.50
  -6  -4  -6  458.15   18.10
   6   5   6   41.40    5.90
  -6   5  -6   55.29    5.00
   6  -5  -6   55.69    5.40
  -6  -5  -6   66.69    9.90
  -6  -5  -6   57.19    4.00
   6   6   6  767.02   24.50
  -6   6  -6  738.63   24.40
   6  -6  -6  726.43   23.80
  -6  -6  -6  759.62   18.90
  -6  -6  -6  742.13   27.20
   6  -7  -6    7.30    3.90
  -6   7  -6    3.80    3.00
   6   7   6    1.70    3.10
  -6   7  -6    3.30    1.90
  -6  -7  -6    7.80    2.20
   6   7  -6    1.70    3.10
  -6   7   6    3.70    1.40
  -6   7   6    4.40    1.00
  -6  -7  -6    5.70    4.40
   6   8   6    3.10    2.90
  -6   8  -6    4.40    3.30
   6  -8  -6    1.40    3.40
  -6   8   6    3.70    2.00
  -6   8   6    2.40    1.20
   6   8  -6    4.70    4.20
  -6  -8  -6    3.80    3.60
  -6   9  -6    5.00    3.10
   6   9   6   -2.00    2.90
  -6   9  -6   -1.90    3.70
   6  -9  -6    1.10    4.10
  -6  -9  -6    2.80    4.10
  -6   9   6    3.80    1.70
   6   9  -6    5.20    4.90
  -6  10  -6  242.58   16.50
   6 -10  -6  241.28   16.70
   6  10   6  215.68   14.60
  -6  10  -6  220.48   13.20
   6  10  -6  220.38   17.30
  -6  10   6  226.78    9.10
  -6 -10  -6  234.48   17.80
   7   0   6   44.00    4.20
   7   0  -6   46.90    2.30
   7   0   6   48.80    3.40
  -7   0  -6   45.70    4.50
   7   1   6 1069.79   26.50
  -7   1  -6 1089.59   26.40
   7   1   6 1079.09   23.50
   7  -1  -6 1081.49   21.60
  -7  -1  -6 1094.49   27.70
   7  -1   6 1096.79   26.30
   7  -2  -6  130.39    4.10
  -7   2  -6  138.09    7.00
   7   2   6  134.29    7.50
  -7  -2  -6  129.69    8.20
   7  -2   6  123.99    6.90
  -7  -3   6  115.09    3.50
  -7   3  -6  121.49    6.60
   7   3   6  121.79    7.60
   7  -3  -6  125.79    5.20
  -7  -3  -6  116.79    5.40
   7  -3   6  117.89    6.90
  -7  -3  -6  130.79    8.70
   7   4   6   93.19    6.90
   7  -4  -6   84.09    5.40
  -7   4  -6   82.09    5.60
  -7  -4  -6   85.89    4.80
  -7  -4  -6   84.99    7.60
   7   5   6    2.50    2.70
  -7   5  -6    2.20    2.00
   7  -5  -6    1.00    2.10
  -7  -5  -6    2.90    1.50
  -7  -5  -6    5.00    3.50
  -7   6  -6  187.68    9.60
   7  -6  -6  199.58   11.30
   7   6   6  190.28   11.30
  -7  -6  -6  195.28    7.90
  -7  -6  -6  193.68   13.00
   7   6  -6  195.28   12.30
   7  -7  -6  156.78   11.20
   7   7   6  157.08   10.90
  -7   7  -6  151.18    8.70
  -7   7  -6  165.98   12.10
  -7  -7  -6  152.38    7.20
  -7  -7  -6  151.48   13.80
   7   7  -6  136.59   11.60
   7  -8  -6  119.29   10.70
  -7   8  -6  118.59   10.30
  -7   8  -6  114.79    8.10
   7   8   6  109.29    9.40
   7   8  -6  126.89   11.70
  -7  -8  -6  122.99    6.80
  -7  -8  -6  106.49   10.50
  -7   9  -6   59.89    6.20
   7  -9  -6   89.49   11.10
   7   9   6   59.19    9.00
  -7   9  -6   59.49    9.90
   7   9  -6   66.29   10.50
  -7  -9  -6   74.29    5.60
   7  10   6    4.60    4.00
   7 -10  -6    7.10    5.60
  -7  10  -6    9.60    3.30
  -7  10  -6   -5.70    4.90
  -7 -10  -6   12.30    6.20
   7  10  -6    9.90    5.90
  -7  10   6    9.70    1.80
  -8   0  -6 1146.99   28.50
   8   0   6 1135.89   27.80
   8   0   6 1160.38   25.10
   8   1   6  225.98    9.90
   8   1   6  238.38    7.90
   8  -1  -6  226.48    6.20
  -8   1  -6  227.98    9.80
   8  -1   6  217.48    7.90
  -8  -1  -6  220.68   10.60
   8  -1   6  236.78    9.90
   8  -2  -6   10.90    1.20
   8   2   6   12.20    3.20
  -8   2  -6   10.80    2.60
  -8  -2  -6    3.00    2.20
   8  -2   6   10.00    2.60
  -8   3  -6  414.36   13.60
   8  -3  -6  396.26   10.80
   8   3   6  418.96   15.10
  -8  -3  -6  425.86   16.80
   8  -3   6  420.96   14.40
  -8   4  -6  638.54   18.40
   8  -4  -6  647.44   17.60
  -8  -4  -6  672.63   23.40
  -8  -4  -6  619.44   16.00
   8  -4   6  615.14   19.20
  -8   5  -6  464.95   15.10
   8  -5  -6  453.15   15.90
   8   5   6  436.96   17.40
  -8  -5  -6  454.85   19.70
  -8  -5  -6  455.65   13.00
   8  -6  -6  296.57   14.00
  -8   6  -6  300.27   12.50
   8   6   6  295.97   14.70
  -8  -6  -6  311.67   10.40
  -8  -6  -6  284.67   16.30
   8   6  -6  311.27   17.70
   8  -7  -6    1.80    3.80
  -8   7  -6    4.80    2.40
   8   7   6    4.40    2.90
   8   7  -6    3.50    4.40
  -8  -7  -6    2.00    1.50
   8   8   6   74.09    9.90
  -8   8  -6   61.89    9.10
   8  -8  -6   57.79    8.80
  -8   8  -6   63.99    6.10
  -8  -8  -6   64.69   10.20
   8   8  -6   65.99   10.60
  -8  -8  -6   74.59    5.40
   8  -9  -6  154.28   12.50
  -8   9  -6  181.18   10.20
  -8   9  -6  155.08   13.10
   8   9   6  181.98   12.90
  -8  -9  -6  143.19   13.00
   8   9  -6  170.28   14.40
  -8  -9  -6  175.58    8.60
  -8  10  -6  270.67   17.80
   8  10   6  347.67   21.60
  -8  10  -6  302.27   14.30
   8  10  -6  301.37   20.50
  -8 -10  -6  330.27   27.10
  -8 -10  -6  320.87   12.60
   9   0   6   43.20    4.60
   9   0   6   53.79    3.70
  -9   0  -6   49.40    4.90
   9   1   6  558.04   17.20
  -9   1  -6  543.45   16.70
   9   1   6  531.85   13.80
  -9  -1  -6  521.55   17.80
   9  -1   6  510.85   14.00
   9  -1   6  500.45   16.30
  -9   2  -6    7.10    2.40
   9   2   6    6.20    2.50
  -9  -2  -6   10.70    3.60
   9  -2   6    5.40    2.20
  -9   3  -6   35.40    4.50
   9  -3  -6   36.00    2.70
   9   3   6   32.70    6.10
  -9  -3  -6   27.10    5.20
   9  -3   6   30.20    4.40
   9   4   6   76.09    6.80
   9  -4  -6   70.29    4.90
  -9   4  -6   86.29    5.90
   9  -4   6   66.79    5.90
  -9  -4  -6   69.99    4.50
  -9  -4  -6   80.39    7.90
  -9   5  -6   54.19    5.10
   9   5   6   75.39    9.00
   9  -5  -6   64.09    5.80
  -9  -5  -6   57.19    8.30
   9   5  -6   69.19    7.30
  -9  -5  -6   58.49    4.20
   9   6   6  126.39    9.50
  -9   6  -6  122.89    9.70
  -9   6  -6  125.09   11.40
   9  -6  -6  136.59    9.20
   9   6  -6  120.69   10.20
  -9  -6  -6  127.69   10.90
  -9  -6  -6  114.09    6.10
   9   7   6  226.58   13.60
  -9   7  -6  221.88   10.70
   9  -7  -6  247.28   13.80
  -9   7  -6  224.08   15.70
   9   7  -6  210.98   14.80
  -9  -7  -6  241.28    9.20
  -9   8  -6   65.79    9.40
   9  -8  -6   87.89   10.70
   9   8   6   91.39    9.50
  -9   8  -6   83.39    7.10
  -9  -8  -6   78.99    5.60
   9   8  -6   91.29   12.20
  -9  -8  -6   89.69   11.90
  -9   9  -6   18.50    5.80
   9   9   6   29.60    6.70
  -9   9  -6   22.00    5.70
   9  -9  -6   22.00    6.50
  -9  -9  -6   18.10    6.90
   9   9  -6   14.70    7.90
  -9  -9  -6   17.10    3.40
  10   0   6 1056.09   23.70
 -10   0  -6 1062.69   27.90
  10   0   6 1031.50   26.90
  10   1   6    2.70    1.40
  10  -1  -6    2.80    0.90
  10   1   6    2.60    2.10
 -10   1  -6    1.70    1.90
 -10  -1  -6    7.30    2.80
  10  -1   6    1.50    1.40
  10  -1   6    2.90    2.10
 -10   2  -6  126.99    7.40
 -10  -2  -6  128.59    8.90
  10  -2   6  124.19    7.40
 -10   3  -6  269.17   11.00
  10   3   6  281.27   12.70
  10  -3  -6  279.47    8.30
 -10  -3  -6  245.68   13.30
  10  -3   6  275.57   13.00
  10  -4  -6   29.00    4.00
  10   4   6   24.40    5.20
 -10   4  -6   28.00    4.30
  10  -4   6   21.80    4.30
  10   4  -6   23.50    4.80
  10  -5  -6  179.48    9.50
 -10   5  -6  177.28    8.80
  10   5   6  186.68   11.20
  10   5  -6  178.88   11.70
 -10  -5  -6  168.98    7.30
 -10  -5  -6  181.98   12.60
  10   6   6  229.88   13.00
  10  -6  -6  214.48   11.90
 -10   6  -6  212.38   14.50
 -10   6  -6  199.98   12.00
 -10  -6  -6  230.88   15.20
  10   6  -6  192.58   13.00
 -10   7  -6   26.00    5.30
  10  -7  -6   35.20    6.50
 -10   7  -6   30.10    4.50
  10   7   6   25.80    5.60
  10   7  -6   36.30    7.50
 -10  -7  -6   39.90    4.70
 -10   8  -6  121.19   10.80
 -10   8  -6  129.99    8.30
  10   8   6  114.39   10.40
  10  -8  -6  110.19   10.50
 -10  -8  -6  122.89    6.80
  10   8  -6  118.79   14.30
 -10  -8  -6  113.19   11.50
  10   9   6    1.00    3.40
  10  -9  -6    0.50    4.80
 -10   9  -6    1.50    4.50
  10   9  -6    8.70    5.40
 -10  -9  -6    0.70    5.50
 -10  -9  -6    0.20    2.00
 -11   0  -6  299.67   12.60
  11   0   6  281.67   13.30
  11   0   6  314.67    9.90
  11   1   6  287.97    9.40
 -11   1  -6  297.47   12.10
  11   1   6  293.37   12.40
 -11  -1  -6  282.77   13.00
  11  -1   6  300.27   10.00
  11  -1   6  286.97   13.50
 -11   2  -6  227.98    9.90
  11   2   6  217.38   10.90
 -11  -2  -6  212.18   11.80
  11  -2   6  219.78   10.40
  11  -3  -6  209.28    7.10
 -11   3  -6  213.88    9.60
  11   3   6  200.68   10.80
  11  -3   6  208.98   10.30
 -11  -3  -6  200.38   11.90
  11   3  -6  217.58   10.40
  11  -4  -6  184.08    8.30
 -11   4  -6  197.98    9.30
  11   4   6  199.08   11.30
 -11  -4  -6  195.18   18.10
  11  -4   6  210.38   10.60
  11   4  -6  186.18   11.00
  11   5   6  187.68   11.30
  11  -5  -6  165.98    9.30
 -11   5  -6  177.88   10.60
 -11   5  -6  203.88    9.30
 -11  -5  -6  201.68   12.90
  11   5  -6  182.48   12.10
  11   6   6  133.19   10.60
  11  -6  -6  158.88   10.20
 -11   6  -6  173.78   11.10
 -11   6  -6  151.88    8.20
  11   6  -6  148.29   11.60
 -11  -6  -6  127.79   11.30
 -11  -6  -6  150.58    7.10
 -11   7  -6  193.58   12.40
  11  -7  -6  284.57   14.50
  11   7   6  210.08   13.80
 -11   7  -6  224.98   10.50
 -11  -7  -6  218.38   15.20
  11   7  -6  242.38   15.60
 -11  -7  -6  242.98    9.30
 -11   8  -6   20.90    4.40
  11   8   6   32.10    6.70
  11  -8  -6   35.20    7.00
  11   8  -6   29.20    8.20
 -11  -8  -6   43.50    5.10
 -11  -8  -6   28.30    7.50
 -12   0  -6  687.33   21.20
  12   0   6  711.53   21.50
  12   0   6  719.93   17.80
  12   1   6    4.50    1.90
  12   1   6    3.70    2.20
 -12   1  -6    2.80    2.10
 -12  -1  -6   -0.40    2.60
  12  -1   6    1.50    2.00
  12  -1   6    1.50    1.80
  12  -2  -6  249.08    6.90
  12   2   6  264.17   12.40
 -12   2  -6  257.07   11.00
  12  -2   6  271.07   12.00
  12  -2   6  278.97    9.90
  12   2  -6  269.47   10.80
 -12  -2  -6  269.37   13.30
  12   3   6   17.80    4.00
 -12   3  -6   15.00    3.40
  12  -3  -6   14.90    2.40
 -12  -3  -6   15.80    4.60
  12   3  -6   18.40    4.00
  12  -3   6   10.60    3.20
  12   4   6   49.10    7.10
 -12   4  -6   52.89    4.90
  12  -4  -6   50.89    5.40
 -12   4  -6   54.89    5.80
  12  -4   6   52.09    6.60
  12   4  -6   50.09    6.90
  12  -5  -6    3.10    2.30
 -12   5  -6    1.00    2.20
 -12   5  -6    3.80    3.00
  12   5   6   -2.80    1.90
  12   5  -6   -5.10    4.20
 -12  -5  -6   -7.10    2.60
 -12   6  -6    7.80    3.50
  12   6   6    3.80    3.60
 -12   6  -6    3.90    2.30
  12  -6  -6    5.30    3.50
 -12  -6  -6    6.80    4.70
  12   6  -6    9.80    4.50
  12   7   6   63.49    9.30
 -12   7  -6   52.39    6.80
 -12   7  -6   64.39    5.70
 -12  -7  -6   51.99    4.70
 -12  -7  -6   51.99    9.10
  12   7  -6   58.39   10.60
 -13   0  -6  648.44   20.00
  13   0   6  655.73   18.70
  13   0   6  635.84   20.70
 -13   1  -6  358.26   13.30
  13   1   6  349.07   10.90
  13   1   6  366.56   14.80
 -13  -1  -6  339.87   14.20
  13   1  -6  346.17   11.50
  13  -1   6  376.96   14.70
  13  -1   6  358.66   11.50
  13  -2  -6  312.57    7.50
 -13   2  -6  284.87   11.20
  13   2   6  288.77   13.30
 -13  -2  -6  294.87   13.70
  13  -2   6  296.07   10.40
  13   2  -6  268.07   11.60
  13  -2   6  261.47   12.40
 -13   3  -6  161.38    8.10
  13  -3  -6  151.08    6.30
  13   3   6  165.58   10.30
 -13  -3  -6  191.48   11.40
  13   3  -6  176.78   10.10
  13  -3   6  170.98    9.80
 -13   4  -6    6.20    2.30
 -13   4  -6    2.60    2.50
  13   4   6    0.70    2.90
  13  -4   6    1.10    2.50
  13   4  -6    5.10    3.10
 -13  -4  -6    2.10    5.10
 -13   5  -6   90.79    5.90
 -13   5  -6   85.39    6.80
  13   5   6   85.39    8.20
 -13  -5  -6   97.39   10.90
  13   5  -6  101.59    9.20
 -13   6  -6   24.30    3.80
  13   6   6   30.80    6.20
 -13   6  -6   22.50    4.70
  13   6  -6   36.10    6.70
 -13  -6  -6   20.60    5.90
 -14   0  -6    0.50    2.20
  14   0   6   -2.40    1.40
  14   0   6    4.00    2.50
 -14   1  -6   37.80    4.30
  14   1   6   38.20    6.00
 -14  -1  -6   31.80    5.10
  14   1  -6   44.30    4.90
  14  -1   6   40.70    4.60
  14  -1   6   41.90    6.00
  14   2   6  482.25   18.20
 -14   2  -6  491.65   14.90
 -14   2  -6  468.65   15.70
 -14  -2  -6  452.25   16.70
  14  -2   6  438.56   17.00
  14  -2   6  457.05   14.10
  14   2  -6  474.35   16.10
 -14   3  -6   44.10    3.80
  14   3   6   47.70    7.00
 -14  -3  -6   57.29    7.20
  14  -3   6   42.20    6.40
  14   3  -6   43.20    6.40
  14   4   6    2.10    2.50
 -14  -4  -6    0.40    3.70
  14   4  -6   -2.50    3.20
  14  -4   6   -0.10    2.60
  14   5   6   26.40    6.10
 -14  -5  -6   21.90    6.00
  14   5  -6   22.50    5.50
  15   0   6   31.50    3.80
  15   0   6   31.10    5.60
  15   1   6  112.39    8.60
  15   1  -6  114.59    6.60
  15  -1   6  120.29    6.30
  15  -1   6  105.29    8.30
  15   2   6   11.30    4.00
 -15  -2  -6   13.70    3.30
  15   2  -6   19.30    4.20
  15  -2   6   14.60    3.90
  15  -2   6   10.30    2.50
  15   3   6    6.40    3.80
  15   3  -6   11.30    4.60
 -15  -3  -6   11.80    3.50
  15  -3   6    7.00    3.40
  15  -3   6    5.50    2.40
  15   4   6   48.80    7.60
  15  -4   6   47.50    6.90
 -15  -4  -6   39.30    6.20
  16   0  -6    5.80    1.90
  16   0   6    6.80    2.10
  16   0   6    4.00    3.10
  16   1   6    7.60    3.70
  16  -1   6    3.00    2.10
  16   1  -6    3.60    2.20
  16  -1   6    7.60    3.50
   0   0  -7    6.30    1.70
   0   0   7    6.30    1.70
   0   0   7    5.10    1.20
   0   1   7    0.50    1.00
   0  -1  -7    1.20    1.40
   0   1  -7   -0.10    1.00
   0  -1   7    0.00    0.80
   0  -1  -7    0.10    0.90
   0  -2  -7   37.10    3.60
   0  -2  -7   34.00    2.80
   0   2   7   46.50    3.40
   0   2  -7   36.20    3.40
   0  -3  -7    0.80    1.00
   0  -3  -7    1.50    1.60
   0   3   7    0.50    1.20
   0   3  -7    1.10    1.30
   0   4   7 2522.85   51.69
   0  -4  -7 2566.84   55.19
   0   4  -7 2593.64   53.09
   0   5   7   -0.50    1.10
   0  -5  -7   -0.10    1.70
   0   6   7   15.10    3.30
   0  -6  -7   11.70    3.40
   0  -7  -7    3.80    3.40
   0   7   7    0.00    1.80
   0  -8  -7    5.60    3.20
   0   8   7    0.30    2.70
   0   8  -7    5.30    3.90
   0   9   7    4.10    2.80
   0  -9  -7    2.20    4.30
   0   9  -7    2.90    4.50
   0 -10  -7  171.28   14.60
   0  10  -7  180.88   15.90
   0  10   7  154.18   10.80
   0  11  -7    6.20    6.40
   0  11   7   -2.60    3.00
   1   0   7   -0.20    1.00
  -1   0   7    0.20    0.80
   1   0  -7    0.60    1.00
  -1   0  -7   -1.40    1.00
   1   0   7   -0.30    0.70
   1   1   7   84.29    4.10
  -1   1  -7   78.99    4.80
   1   1   7   81.09    4.60
  -1  -1   7   79.89    3.80
   1  -1  -7   78.19    4.40
   1  -1  -7   75.39    3.80
  -1  -1  -7   79.19    4.00
  -1  -1  -7   78.29    5.00
  -1   1   7   77.29    4.10
   1   1  -7   82.29    4.60
   1  -1   7   83.09    4.80
   1  -1   7   82.29    4.10
   1  -2  -7   11.60    1.90
   1   2   7    9.40    2.10
  -1   2  -7    8.90    2.20
   1  -2  -7   17.10    2.90
   1   2  -7   15.10    2.70
  -1   2   7   16.90    2.40
  -1  -2  -7   13.00    2.70
  -1  -2  -7   11.00    2.00
   1  -3  -7  552.04   16.20
   1  -3  -7  530.85   13.70
   1   3   7  565.94   15.60
  -1   3  -7  577.54   16.10
  -1  -3  -7  528.25   13.90
  -1  -3  -7  557.74   17.10
  -1   3   7  575.24   14.50
   1   3  -7  562.74   15.80
   1   4   7   35.40    3.70
  -1   4  -7   39.90    4.10
   1  -4  -7   42.00    5.80
  -1  -4  -7   30.30    4.90
  -1   4   7   35.20    3.30
  -1  -4  -7   34.50    3.00
   1   5   7  216.78    9.70
  -1   5  -7  226.48   10.20
   1  -5  -7  226.48   11.60
  -1  -5  -7  246.88   12.30
  -1   5   7  214.38    8.90
   1   6   7    3.10    2.10
  -1   6  -7    4.10    2.30
   1  -6  -7    5.60    3.20
  -1   6   7    7.40    2.40
   1  -7  -7  779.92   27.70
   1   7   7  804.62   23.90
  -1   7   7  802.62   22.50
  -1  -7  -7  748.23   27.90
   1   8   7   18.20    4.20
   1  -8  -7   26.00    6.50
  -1  -8  -7   25.30    6.80
   1   8  -7   19.20    5.30
  -1   8   7   19.00    4.00
  -1   9  -7   12.30    5.80
   1   9   7   16.90    4.40
   1  -9  -7   24.00    6.60
   1   9  -7   13.00    5.10
  -1   9   7   17.30    4.10
  -1  -9  -7   22.70    6.00
   1  10   7  166.28   11.50
   1 -10  -7  171.08   14.80
  -1  10  -7  156.18   14.10
   1  10  -7  188.68   15.70
  -1  10   7  161.68   10.40
  -1 -10  -7  166.68   14.10
   1  11   7  110.99    9.80
  -1  11  -7   90.99   13.20
   1  11  -7   88.99   13.80
  -1  11   7  108.39    9.10
  -2   0   7    0.20    0.80
   2   0   7   -0.70    0.60
  -2   0  -7   -0.30    1.20
   2   0   7    0.80    1.10
   2   0  -7   -1.30    0.90
   2   1   7  872.71   19.30
   2  -1  -7  855.11   18.80
   2   1   7  882.31   21.00
  -2  -1   7  857.71   18.60
   2  -1  -7  852.01   19.70
  -2  -1  -7  887.51   21.80
   2  -1   7  863.01   19.50
   2   1  -7  868.81   20.00
   2  -1   7  899.91   21.20
  -2  -1  -7  861.91   19.40
  -2   1   7  864.01   18.70
   2   2   7  693.33   17.90
  -2   2  -7  688.23   18.10
   2  -2  -7  691.53   15.90
  -2  -2   7  707.63   15.60
   2  -2  -7  678.93   17.10
  -2  -2  -7  690.73   16.40
  -2  -2  -7  663.03   18.80
  -2   2   7  674.03   15.60
   2   2  -7  675.33   17.30
   2  -3  -7  654.13   17.70
   2   3   7  669.53   18.10
  -2   3  -7  665.43   18.00
  -2  -3  -7  650.73   16.10
  -2  -3  -7  648.34   19.50
  -2   3   7  661.03   15.60
   2   4   7 1423.66   33.10
   2  -4  -7 1439.06   34.00
  -2   4  -7 1449.65   33.20
  -2  -4  -7 1491.95   30.60
  -2   4   7 1422.96   30.20
  -2  -4  -7 1405.06   35.90
   2   5   7   14.10    3.20
  -2   5  -7    5.60    2.20
   2  -5  -7    5.80    2.80
  -2   5   7    6.20    1.80
  -2  -5  -7   11.00    3.80
   2   6   7  271.97   12.00
   2  -6  -7  265.17   13.70
  -2   6  -7  283.47   12.10
  -2  -6  -7  288.37   15.00
  -2   6   7  270.87   10.20
   2  -7  -7  151.38   11.30
   2   7   7  123.89   10.30
  -2   7  -7  134.99    9.30
  -2   7   7  134.99    7.70
  -2  -7  -7  121.59   10.60
  -2   8  -7   19.50    5.20
   2  -8  -7   10.50    4.60
   2   8   7   17.60    4.40
   2   8  -7    6.50    5.10
  -2   8   7   10.90    3.20
  -2   9  -7   32.40    8.10
  -2   9  -7   40.80    6.30
   2   9   7   47.00    6.80
   2  -9  -7   51.29    9.30
  -2  -9  -7   41.50    8.60
   2   9  -7   41.80    8.60
   2 -10  -7    5.00    6.00
  -2  10  -7    4.30    3.10
  -2  10  -7    2.90    5.00
  -2 -10  -7   13.30    6.10
   2  10  -7    1.90    6.00
  -2  10   7    4.50    2.70
  -2  11  -7   87.39   12.40
  -2  11   7   87.89    8.20
   2  11  -7   75.49   12.50
   3   0   7    0.30    1.00
  -3   0  -7   -0.60    1.20
   3   0  -7    0.60    0.80
   3   0   7    0.20    1.20
   3   0  -7   -0.10    0.70
  -3   1  -7   85.19    5.20
   3  -1  -7   74.19    3.70
   3   1   7   70.69    3.90
   3  -1  -7   71.99    3.90
   3   1   7   71.49    4.80
  -3  -1   7   75.29    3.40
   3  -1   7   80.39    5.10
   3  -1   7   75.29    4.10
   3   1  -7   79.79    4.30
  -3  -1  -7   77.09    5.30
  -3   2  -7  604.24   16.80
   3  -2  -7  593.84   15.10
   3  -2  -7  610.64   14.30
  -3  -2   7  610.34   13.80
   3   2   7  604.44   16.70
  -3  -2  -7  579.84   14.80
  -3  -2  -7  609.04   17.90
   3  -2   7  608.14   16.90
  -3   3  -7  793.12   20.90
   3  -3  -7  792.12   20.10
   3   3   7  805.42   21.30
  -3  -3  -7  809.02   23.10
  -3   3   7  833.02   17.20
  -3  -3  -7  812.92   18.90
  -3   4  -7   38.40    4.00
   3   4   7   34.40    4.70
   3  -4  -7   43.20    5.40
  -3  -4  -7   34.40    5.40
  -3   4   7   39.90    3.60
  -3  -4  -7   40.60    3.30
   3  -5  -7  734.53   22.40
   3   5   7  726.43   21.50
  -3   5  -7  728.43   21.00
  -3  -5  -7  751.22   18.40
  -3   5   7  720.03   17.50
  -3  -5  -7  728.43   24.50
   3  -6  -7   45.60    6.80
  -3   6  -7   42.70    5.60
   3   6   7   45.20    6.00
  -3  -6  -7   34.90    6.80
  -3   6   7   42.70    3.90
   3   7   7   -0.40    2.10
  -3   7  -7    4.10    2.20
   3  -7  -7    0.60    2.80
  -3   8  -7  242.78   15.50
   3   8   7  260.67   13.40
   3  -8  -7  242.38   15.40
  -3   8   7  257.07   10.70
   3   8  -7  223.48   15.20
  -3   9  -7    3.90    2.80
  -3   9  -7    1.10    4.20
   3  -9  -7   -3.10    4.30
   3   9   7    3.60    2.80
  -3   9   7    5.10    2.90
   3   9  -7    2.40    4.40
  -3  10  -7  462.75   24.40
   3  10   7  437.06   19.40
  -3  10  -7  351.96   16.70
  -3 -10  -7  411.56   23.30
  -3  10   7  406.16   15.70
   3  11   7  136.19   11.20
  -3  11  -7   94.89   13.60
  -3  11   7   93.59    7.70
   3  11  -7   77.19   13.50
   4   0  -7    1.50    1.00
   4   0   7    0.70    1.50
   4   0   7    0.70    0.90
   4   0  -7    1.40    1.00
  -4   0  -7    2.60    1.60
  -4   1  -7 1048.00   24.90
  -4  -1   7 1019.50   20.80
   4  -1  -7 1014.10   21.40
   4  -1  -7 1022.70   21.80
   4   1   7 1000.40   24.60
   4   1   7 1048.10   22.50
   4  -1   7 1039.20   22.80
  -4  -1  -7 1003.30   25.30
   4  -1   7 1049.40   24.70
   4   2   7 1156.68   27.90
   4  -2  -7 1184.08   25.30
   4  -2  -7 1204.58   24.60
  -4   2  -7 1142.59   27.60
  -4  -2   7 1199.78   23.90
  -4  -2  -7 1233.28   29.80
   4  -2   7 1191.98   28.00
  -4  -2  -7 1185.38   25.60
   4   3   7  897.41   23.70
  -4   3  -7  902.41   23.10
   4  -3  -7  909.21   21.60
  -4  -3  -7  928.31   21.00
  -4  -3  -7  926.21   25.80
   4  -4  -7  206.78    9.30
   4   4   7  230.18   10.30
  -4   4  -7  207.58    9.40
  -4  -4  -7  210.08   11.40
  -4   4   7  222.78    5.90
  -4  -4  -7  202.28    7.80
   4   5   7  220.38   10.70
  -4   5  -7  224.98   10.20
   4  -5  -7  230.68   11.00
  -4   5   7  230.88    7.10
  -4  -5  -7  217.88    8.30
  -4  -5  -7  205.78   14.40
   4   6   7   60.79    7.90
  -4   6  -7   59.39    5.50
   4  -6  -7   66.19    8.20
  -4  -6  -7   61.89    4.60
  -4   6   7   67.49    4.10
  -4  -6  -7   68.89    9.40
  -4   7  -7  306.77   13.20
   4  -7  -7  287.07   19.80
   4   7   7  282.67   13.70
  -4   7   7  279.27    9.90
  -4   8  -7    3.90    3.60
   4   8   7    4.10    2.80
   4  -8  -7   -3.80    2.80
   4   8  -7    1.40    4.20
  -4   8   7    2.30    1.80
   4   9   7  209.68   13.00
  -4   9  -7  203.88   15.40
   4  -9  -7  181.18   14.10
  -4   9  -7  183.18   11.20
  -4   9   7  198.68    9.20
   4   9  -7  171.38   14.30
  -4  -9  -7  183.28   14.90
  -4  10  -7  132.39    9.70
  -4  10  -7  134.29   13.10
   4  10   7  155.48   11.50
  -4  10   7  145.39    8.40
  -4 -10  -7  137.79   13.60
   4  10  -7  156.08   15.00
   5   0  -7   -0.10    0.60
   5   0   7   -0.40    1.20
   5   0   7    0.10    0.70
  -5   0  -7    0.40    1.60
   5   1   7   14.20    2.40
   5   1   7   17.40    3.20
   5  -1  -7   12.20    1.80
   5  -1  -7   15.50    2.20
  -5   1  -7   13.40    3.10
  -5  -1  -7   12.00    3.10
   5  -1   7   10.80    2.50
   5  -1   7   13.70    2.40
  -5   2  -7   61.69    4.70
   5   2   7   59.59    4.90
   5  -2  -7   60.99    3.50
  -5  -2   7   57.29    2.80
   5  -2  -7   58.89    3.30
   5  -2   7   55.89    4.70
  -5  -2  -7   58.79    3.90
  -5  -2  -7   56.99    5.30
   5   3   7  360.86   13.00
  -5   3  -7  343.87   12.10
  -5  -3   7  331.47    8.70
   5  -3  -7  323.97   10.30
   5  -3   7  354.36   12.60
  -5  -3  -7  323.97   13.90
  -5  -3  -7  342.67   10.40
   5  -4  -7   19.70    3.70
   5   4   7   16.20    3.70
  -5   4  -7   16.20    3.20
  -5  -4  -7   19.20    2.70
  -5  -4  -7   14.90    4.00
   5  -5  -7  853.11   24.40
  -5   5  -7  885.71   23.90
   5   5   7  848.52   25.00
  -5  -5  -7  850.71   20.70
  -5  -5  -7  865.51   28.20
   5   6   7   26.00    5.20
  -5   6  -7   22.10    4.20
   5  -6  -7   30.20    6.00
  -5   6   7   24.60    2.10
  -5  -6  -7   23.50    6.20
  -5  -6  -7   32.50    5.20
   5   7   7   14.00    4.50
  -5   7  -7   12.50    3.40
  -5   7   7   23.70    2.90
  -5  -7  -7   17.80    3.40
  -5   8  -7   57.99    9.30
   5   8   7   68.09    8.90
   5  -8  -7   67.69    9.90
  -5   8   7   67.09    4.40
   5   8  -7   73.09   10.30
  -5  -8  -7   64.79   10.40
  -5   9  -7   13.80    4.70
   5  -9  -7   12.60    4.70
   5   9   7   11.20    3.90
  -5   9  -7    6.10    3.00
  -5   9   7   10.20    2.60
   5   9  -7    9.10    5.50
   5  10   7   91.69   11.60
  -5  10  -7   78.49    7.40
  -5  10  -7   84.19   12.40
  -5  10   7   77.29    5.90
  -5 -10  -7   84.79   12.20
   5  10  -7   86.29   13.20
  -6   0  -7   -0.50    1.20
   6   0   7    0.10    1.30
   6   0   7    1.20    1.00
   6   1   7   40.40    4.20
  -6   1  -7   37.70    4.00
   6  -1  -7   39.10    2.50
   6   1   7   38.30    3.10
   6  -1  -7   45.40    2.70
   6  -1   7   40.00    3.30
   6  -1   7   45.40    4.30
  -6  -1  -7   38.10    5.10
   6   2   7 1213.58   29.30
  -6   2  -7 1189.08   28.50
   6  -2  -7 1177.88   24.40
  -6  -2   7 1196.78   23.20
   6  -2  -7 1173.38   25.60
   6  -2   7 1161.08   28.60
  -6  -2  -7 1189.98   30.80
   6  -3  -7  239.38    8.30
  -6   3  -7  241.78   10.10
  -6  -3   7  257.47    6.80
   6   3   7  260.07   11.10
  -6  -3  -7  250.67    8.60
  -6  -3  -7  250.27   12.30
   6  -3   7  274.07   11.10
  -6   4  -7   50.99    4.60
   6  -4  -7   43.40    4.20
   6   4   7   51.29    6.40
  -6  -4  -7   44.50    3.60
  -6  -4  -7   54.09    7.40
   6   5   7   23.60    4.70
  -6  -5  -7   22.50    3.10
  -6  -5  -7   20.80    4.90
   6  -6  -7  653.73   22.10
   6   6   7  629.64   21.80
  -6   6  -7  627.44   19.80
  -6  -6  -7  655.13   25.40
  -6  -6  -7  597.24   18.80
   6   7   7    0.30    2.40
   6  -7  -7    3.80    3.20
  -6   7  -7   -2.40    1.80
  -6  -7  -7   -0.70    1.40
   6   7  -7    4.70    3.60
   6   8   7  292.17   15.30
  -6   8  -7  286.47   17.00
   6  -8  -7  290.87   16.60
  -6  -8  -7  294.97   11.20
  -6  -8  -7  283.57   17.70
  -6   8   7  276.97    9.50
  -6   8   7  285.37    7.80
   6   8  -7  320.77   18.20
   6  -9  -7   16.90    5.50
   6   9   7   11.90    4.60
  -6   9  -7   22.00    6.90
  -6   9  -7    8.20    3.00
   6   9  -7    9.30    5.50
  -6  -9  -7   15.60    5.60
  -6   9   7   12.10    2.20
  -6  -9  -7    9.20    2.60
   6  10   7   25.20    6.00
  -6  10  -7   34.50    5.80
  -6  10  -7   46.70    9.60
   6  10  -7   31.50    8.20
  -6  10   7   35.40    3.70
  -6 -10  -7   27.00    9.80
  -7   0  -7    1.00    1.80
   7   0   7    1.20    1.20
   7   0   7    3.30    1.50
  -7   1  -7    0.20    1.30
   7   1   7    1.00    1.70
   7  -1  -7    1.50    0.80
   7   1   7    1.20    1.20
   7  -1  -7   -0.40    0.90
  -7  -1  -7    1.00    1.80
   7  -1   7    1.30    1.30
   7  -1   7    0.50    1.60
  -7   2  -7  166.58    8.10
   7  -2  -7  167.68    5.70
   7  -2  -7  151.08    5.10
   7   2   7  150.18    8.30
  -7  -2  -7  156.98    9.20
   7  -2   7  141.49    7.70
  -7  -3   7   58.09    2.70
  -7   3  -7   52.19    4.80
   7   3   7   52.99    5.30
   7  -3  -7   58.39    3.80
  -7  -3  -7   51.29    3.90
   7  -3   7   57.69    5.20
  -7  -3  -7   52.99    5.60
  -7   4  -7  109.59    6.90
  -7  -4   7  129.89    4.40
   7  -4  -7  114.79    6.60
  -7  -4  -7  134.99    6.20
   7   5   7  997.50   28.60
   7  -5  -7 1020.90   27.10
  -7   5  -7 1010.30   26.80
  -7  -5  -7  964.00   23.30
  -7  -5  -7  958.00   31.40
   7   6   7    2.60    2.80
  -7   6  -7    0.30    1.70
   7  -6  -7    2.00    2.80
  -7  -6  -7   -0.20    1.30
  -7  -6  -7    3.00    3.20
  -7   7  -7  165.08    9.50
   7  -7  -7  156.58   11.30
   7   7   7  162.78   11.10
  -7  -7  -7  179.88    8.10
   7   7  -7  164.48   12.30
   7  -8  -7   25.80    6.30
  -7   8  -7   11.90    5.00
   7   8   7   21.90    5.40
   7   8  -7   31.80    7.60
  -7  -8  -7   24.00    3.60
  -7  -8  -7   16.60    5.90
  -7   9  -7  122.49    9.10
  -7   9  -7  126.29   12.20
   7   9   7  132.29   19.90
   7  -9  -7  113.69   11.10
  -7  -9  -7  125.79    7.60
  -7  -9  -7  109.39   14.00
   7   9  -7  127.49   12.90
  -7  10  -7    8.00    6.20
   7  10   7   16.80    5.30
   7 -10  -7   13.40    8.10
  -7  10  -7    7.00    3.80
   7  10  -7   20.50    7.00
  -7 -10  -7   15.20    5.40
   8   0   7    0.10    1.00
  -8   0  -7    0.70    1.80
   8   0   7    2.70    1.90
   8  -1  -7  718.83   15.60
  -8   1  -7  729.23   20.80
   8   1   7  718.83   20.80
   8  -1  -7  726.03   14.80
   8   1   7  736.43   17.80
   8  -1   7  720.93   18.10
   8  -1   7  733.83   20.70
  -8  -1  -7  717.13   22.00
  -8   2  -7  133.19    7.60
   8   2   7  137.29    8.00
   8  -2  -7  124.39    4.40
   8  -2  -7  135.69    5.00
  -8  -2  -7  138.29    8.90
   8  -2   7  134.29    7.70
   8  -3  -7   69.99    4.60
  -8   3  -7   66.79    5.50
   8  -3   7   68.39    5.80
  -8  -3  -7   70.59    7.10
   8  -4  -7   12.20    2.60
  -8   4  -7    5.90    2.50
   8   4   7    9.90    3.40
  -8  -4  -7    8.40    2.20
   8  -4   7    6.80    2.80
  -8  -4  -7    5.60    3.00
   8   5   7   66.49    6.80
   8  -5  -7   76.69    6.30
  -8   5  -7   70.59    5.90
  -8  -5  -7   68.99    4.70
  -8  -5  -7   72.79    9.40
   8  -6  -7  320.27   14.60
  -8   6  -7  312.87   12.80
   8   6   7  300.57   14.70
  -8  -6  -7  313.77   10.90
   8   6  -7  290.47   15.60
  -8  -6  -7  316.67   17.30
   8  -7  -7   38.00    6.50
  -8   7  -7   43.90    5.90
  -8   7  -7   29.40    6.40
   8   7   7   45.50    7.40
  -8  -7  -7   42.60    4.10
   8   7  -7   29.70    6.60
  -8  -7  -7   47.50    9.90
   8   8   7  111.19   10.00
  -8   8  -7  108.79   10.80
   8  -8  -7   99.49   10.70
  -8  -8  -7  109.79    6.60
  -8  -8  -7  103.39   13.20
   8   8  -7   85.29   12.30
  -8   9  -7    5.10    2.90
   8  -9  -7   17.30    6.00
  -8   9  -7   15.10    5.60
   8   9   7    5.00    4.20
   8   9  -7   24.30    8.90
  -8  -9  -7   30.40    7.80
  -8  -9  -7   12.30    2.90
  -9   0  -7    1.70    2.10
   9   0   7    2.20    1.80
   9   0   7    1.90    1.30
  -9   1  -7  172.38    9.20
   9  -1  -7  174.68    5.40
   9   1   7  165.88    6.90
   9   1   7  155.78    8.60
   9  -1   7  179.68    9.10
  -9  -1  -7  165.78    9.70
   9  -1   7  178.28    7.40
   9   2   7   16.70    4.30
   9  -2  -7   21.70    2.00
   9  -2  -7   22.00    1.60
  -9   2  -7   22.00    3.90
   9  -2   7   21.10    4.60
  -9  -2  -7   15.80    4.00
   9  -3  -7    8.70    1.90
   9   3   7   10.80    3.50
  -9   3  -7    6.80    2.40
   9  -3   7    7.80    2.70
  -9  -3  -7   11.70    4.70
   9  -4  -7   35.90    4.40
   9   4   7   32.50    5.50
  -9   4  -7   28.40    4.60
  -9  -4  -7   39.60    7.00
   9  -4   7   29.10    5.10
   9   5   7  113.19    8.60
  -9   5  -7  110.49    7.30
   9  -5  -7   92.19    7.10
  -9  -5  -7  109.19    9.90
  -9  -5  -7  101.49    5.90
   9   6   7    4.90    3.10
   9  -6  -7    4.30    3.40
  -9   6  -7    9.80    3.10
   9   6  -7    7.30    3.50
  -9  -6  -7    5.90    2.10
   9  -7  -7  223.08   13.30
   9   7   7  189.88   12.70
  -9   7  -7  215.98   14.00
  -9   7  -7  201.48   10.50
  -9  -7  -7  212.48   15.00
   9   7  -7  237.98   15.20
  -9  -7  -7  223.18    9.30
   9   8   7  177.58   14.90
  -9   8  -7  208.78   14.20
   9  -8  -7  213.78   14.30
   9   8  -7  193.28   15.70
  -9  -8  -7  201.08    9.10
  -9  -8  -7  223.48   16.40
  -9   9  -7   11.10    3.60
   9  -9  -7   16.30    5.80
   9   9   7   13.20    5.30
  -9   9  -7   13.00    6.30
  -9  -9  -7   18.80    4.10
   9   9  -7   14.30    6.50
  -9  -9  -7   13.50    6.00
  10   0   7    0.40    1.20
 -10   0  -7    1.90    2.30
  10   0   7    3.70    2.30
  10  -1  -7  290.77    7.30
  10   1   7  286.07    9.60
  10   1   7  288.17   12.40
 -10   1  -7  277.07   12.10
  10  -1   7  293.37   12.20
 -10  -1  -7  279.17   13.10
  10  -1   7  265.57   10.60
  10   2   7   21.30    4.10
  10  -2  -7   28.70    2.20
 -10   2  -7   32.90    5.30
 -10  -2  -7   29.40    5.50
  10  -2   7   28.80    4.70
 -10   3  -7  243.88   10.80
  10  -3  -7  231.48    7.60
  10   3   7  242.28   11.90
  10  -3   7  236.58   11.20
 -10  -3  -7  232.38   13.30
  10  -4  -7  765.62   20.10
  10   4   7  786.92   24.70
 -10   4  -7  743.13   21.70
 -10  -4  -7  755.62   26.80
  10  -4   7  764.82   23.20
  10  -5  -7   69.79    6.20
  10   5   7   79.59    7.60
 -10   5  -7   80.89    6.40
  10   5  -7   68.99    8.60
 -10  -5  -7   79.49   10.30
 -10  -5  -7   69.49    5.40
  10  -6  -7   45.40    6.70
 -10   6  -7   33.20    4.90
  10   6   7   38.40    6.60
  10   6  -7   40.30    7.40
  10   7   7   42.60    6.80
 -10   7  -7   31.80    5.00
  10  -7  -7   35.10    6.90
 -10   7  -7   49.99    7.80
  10   7  -7   50.19    8.70
 -10  -7  -7   40.30    4.60
 -10  -7  -7   44.60    7.90
 -10   8  -7    3.10    4.80
  10   8   7   -0.70    3.10
  10  -8  -7    4.00    4.50
 -10  -8  -7   -0.30    1.70
 -10  -8  -7   14.90   10.10
  10   8  -7   -0.80    4.50
  11   0   7    4.00    2.00
 -11   0  -7    0.70    2.10
  11  -1  -7  146.39    4.50
 -11   1  -7  148.69    8.90
  11   1   7  165.18    9.20
  11   1   7  148.09    6.70
  11  -1   7  144.09    6.90
 -11  -1  -7  147.79    9.70
  11  -1   7  150.68    8.70
 -11   2  -7   17.20    3.70
  11   2   7   15.20    4.00
  11  -2  -7   18.90    2.30
  11  -2   7   17.70    3.00
  11  -2   7   12.70    3.20
 -11  -2  -7    8.70    3.80
 -11   3  -7  238.18   10.90
  11   3   7  253.97   12.40
  11  -3  -7  243.78    7.90
 -11  -3  -7  250.97   14.00
  11  -3   7  255.87   11.90
  11   4   7    9.50    3.80
 -11   4  -7    5.50    2.50
  11  -4  -7    3.00    2.10
  11   4  -7    4.60    3.00
  11  -4   7    4.30    2.60
 -11  -4  -7    6.60    3.70
  11   5   7   74.79    7.70
  11  -5  -7   77.69    6.40
 -11   5  -7   71.89   11.10
  11   5  -7   92.39    8.70
 -11  -5  -7   84.09   10.70
 -11   6  -7  109.59    7.30
  11  -6  -7   95.39    8.20
  11   6   7   96.59    8.80
 -11   6  -7  115.99    9.40
 -11  -6  -7   99.19    6.00
  11   6  -7  109.49   10.20
  11   7   7  379.86   18.40
 -11   7  -7  407.46   15.40
 -11   7  -7  400.96   18.90
  11   7  -7  409.76   21.10
 -11  -7  -7  425.86   21.70
 -11  -7  -7  404.86   13.40
 -11   8  -7   13.10    5.70
  11  -8  -7   22.40    6.40
  11   8   7   22.10    6.10
  11   8  -7   18.50    6.50
 -11  -8  -7   27.60    4.20
  12   0   7    0.40    1.50
 -12   0  -7    4.20    2.90
  12   0   7    0.20    2.00
  12   1   7  120.59    6.10
 -12   1  -7  111.19    7.90
  12   1   7  137.39    8.80
  12  -1   7  122.99    8.20
 -12  -1  -7  124.19    9.30
  12  -1   7  130.99    6.50
  12   2   7   62.99    6.10
 -12   2  -7   61.99    5.90
  12  -2  -7   59.19    3.00
  12  -2   7   61.19    4.70
  12  -2   7   60.99    6.00
 -12  -2  -7   67.19    8.40
 -12   3  -7  140.39    8.40
  12   3   7  141.79    9.50
  12  -3  -7  139.69    5.80
 -12  -3  -7  136.39   10.30
  12  -3   7  130.09    8.60
  12   3  -7  148.89    8.90
 -12   4  -7  481.05   16.30
  12   4   7  489.95   18.90
  12  -4  -7  452.95   14.50
  12   4  -7  471.85   18.50
 -12  -4  -7  453.15   20.30
  12  -4   7  460.65   17.70
  12   5   7  277.47   14.70
  12  -5  -7  274.67   12.30
 -12   5  -7  295.77   12.20
 -12   5  -7  284.87   14.00
  12   5  -7  277.57   16.50
 -12  -5  -7  254.07   15.90
  12   6   7   31.40    9.30
 -12   6  -7   49.40    7.10
 -12   6  -7   46.30    5.60
  12  -6  -7   41.00    5.70
  12   6  -7   39.60    8.30
  12  -7  -7  217.98   19.90
 -12   7  -7  228.38   11.20
  12   7   7  246.28   15.00
 -12   7  -7  265.47   14.70
 -12  -7  -7  236.18   16.60
  12   7  -7  230.58   16.40
 -12  -7  -7  255.47   10.10
  13   0   7    1.90    1.50
  13   0   7   -1.60    1.70
 -13   0  -7    5.00    2.80
  13   1   7   17.70    4.30
 -13   1  -7   15.70    3.70
  13   1   7   23.70    3.40
 -13  -1  -7   17.10    4.50
  13  -1   7   19.70    4.20
  13  -1   7   22.90    3.70
  13   2   7   12.00    3.70
 -13   2  -7   16.30    3.60
  13   2  -7   23.10    4.10
 -13  -2  -7   15.20    4.70
  13  -2   7   14.90    4.00
  13  -2   7   15.50    3.10
  13   3   7  158.98   10.40
 -13   3  -7  140.69    8.40
  13  -3  -7  143.29    5.30
 -13  -3  -7  160.48   11.20
  13   3  -7  144.79    9.20
  13  -3   7  149.99    9.60
  13  -4  -7  153.38    7.90
 -13   4  -7  142.59    8.30
  13   4   7  134.39   10.10
  13  -4   7  153.68   10.10
 -13  -4  -7  152.58   11.50
  13   4  -7  156.18   10.70
 -13   5  -7  124.69    7.80
  13  -5  -7  119.89    8.00
 -13   5  -7  131.59    9.20
  13   5  -7  124.89   10.30
 -13  -5  -7  113.39   11.10
  13  -6  -7   31.50    5.40
  13   6   7   24.60    5.50
 -13   6  -7   28.40    5.80
 -13   6  -7   26.50    4.30
  13   6  -7   24.80    6.50
  14   0   7    1.80    1.60
  14   0   7    1.60    2.60
 -14   0  -7    3.30    3.00
 -14   1  -7   56.49    5.90
  14   1   7   55.19    7.30
  14  -1   7   65.69    6.70
  14   1  -7   52.89    4.50
  14  -1   7   48.00    4.30
 -14  -1  -7   64.99    6.80
  14   2   7   20.70    5.00
 -14   2  -7   22.60    4.40
  14  -2   7   21.80    3.60
  14  -2   7   18.70    4.50
  14   2  -7   27.20    5.00
 -14  -2  -7   21.00    5.30
  14   3   7   22.40    5.20
 -14   3  -7   22.60    3.90
  14  -3  -7   23.10    2.50
  14   3  -7   21.30    4.70
 -14  -3  -7   15.70    6.80
  14  -3   7    9.10    3.70
  14  -3   7   19.40    3.30
 -14   4  -7  278.87   11.90
 -14   4  -7  261.77   10.80
  14   4  -7  271.87   14.40
 -14  -4  -7  277.27   15.40
  14  -4   7  295.97   14.40
 -14   5  -7    5.00    3.40
 -14   5  -7    9.40    3.20
  14   5   7    3.00    3.30
 -14  -5  -7   10.50    6.00
  14   5  -7   16.70    6.00
  15   0   7    2.60    2.70
  15   0   7   -1.00    1.50
 -15   0  -7    3.10    3.00
 -15   1  -7   31.90    4.40
  15   1   7   31.70    6.10
  15  -1   7   27.30    3.90
  15  -1   7   30.70    5.80
  15   1  -7   33.50    4.10
 -15  -1  -7   29.20    4.90
 -15   2  -7   14.50    3.20
  15   2   7   18.60    4.90
  15  -2   7   11.10    3.00
  15   2  -7   18.60    3.80
 -15  -2  -7   14.70    4.60
  15  -2   7   16.10    4.20
  15   3   7  144.49   10.70
  15   3  -7  143.59    9.70
 -15  -3  -7  130.39   10.00
  15  -3   7  135.99    7.40
  15  -3   7  135.19   11.10
   0   0   8  338.37    9.70
   0   0  -8  332.67   10.90
   0   0   8  343.27   10.60
   0  -1  -8    0.60    1.10
   0  -1   8   -0.20    0.90
   0  -1  -8    0.70    1.30
   0   1   8   -0.20    1.00
   0   1  -8   -1.80    0.90
   0  -2   8  273.97    8.70
   0  -2  -8  268.37   10.30
   0   2   8  295.87    9.60
   0  -2  -8  273.97    8.80
   0   2  -8  287.97   10.20
   0  -3  -8   -1.30    1.20
   0   3   8    0.90    1.30
   0  -3  -8   -0.10    1.00
   0   3  -8   -0.60    1.20
   0   4   8  894.71   22.50
   0  -4  -8  890.41   21.20
   0  -4  -8  951.10   25.90
   0   4  -8  905.61   23.80
   0  -5  -8   -0.90    2.00
   0   5  -8   -0.50    1.50
   0   5   8    1.10    1.60
   0  -6  -8  588.04   22.20
   0   6  -8  564.04   19.10
   0   6   8  579.94   17.80
   0   7   8   -1.80    1.50
   0  -7  -8   -3.10    2.50
   0  -8  -8   31.20    7.20
   0   8   8   36.70    5.20
   0  -9  -8    4.30    4.80
   0   9   8    0.00    2.20
   0   9  -8    2.00    4.20
   0  10  -8  201.98   16.60
   0  10   8  182.38   11.30
   0 -10  -8  211.98   16.80
   1   0  -8  244.08    8.70
  -1   0  -8  225.58    8.90
   1   0   8  223.18    8.50
  -1   0   8  227.48    7.30
   1   0   8  232.68    7.70
   1  -1  -8 1435.76   30.80
   1  -1  -8 1422.66   29.10
  -1   1  -8 1392.16   31.30
   1   1   8 1410.56   30.80
   1   1   8 1400.06   29.10
  -1  -1   8 1440.16   29.00
   1  -1   8 1408.46   31.10
  -1  -1  -8 1389.26   29.40
   1  -1   8 1399.06   29.30
   1   1  -8 1401.26   30.60
  -1  -1  -8 1397.96   31.70
  -1   1   8 1392.16   29.50
   1  -2  -8   66.09    3.90
  -1   2  -8   53.09    4.40
   1   2   8   62.69    4.50
   1  -2  -8   59.29    4.60
  -1  -2   8   63.29    3.70
  -1   2   8   64.39    4.00
  -1  -2  -8   65.19    4.00
  -1  -2  -8   65.89    5.10
   1   2  -8   58.99    4.30
   1  -3  -8  293.07   11.30
  -1   3  -8  310.67   11.30
   1   3   8  302.17   10.70
   1  -3  -8  299.27    9.40
  -1  -3  -8  300.27   12.00
  -1  -3  -8  312.77    9.80
  -1   3   8  304.67    9.90
   1   3  -8  305.07   11.00
   1   4   8    5.50    2.20
   1  -4  -8    9.00    2.10
  -1   4  -8   10.10    3.00
   1  -4  -8    5.10    2.30
  -1   4   8   15.90    2.90
  -1  -4  -8    9.30    3.20
   1   4  -8    8.20    2.60
  -1  -4  -8    9.10    2.00
   1  -5  -8  221.98   11.80
   1   5   8  235.08   10.20
  -1   5  -8  255.87   11.30
  -1  -5  -8  227.78    8.70
  -1  -5  -8  249.88   12.70
  -1   5   8  230.78    9.30
   1   6   8    1.40    1.80
  -1   6  -8    5.30    2.30
  -1   6   8    1.80    1.70
  -1  -6  -8    0.60    2.60
   1  -7  -8  165.68   12.20
   1   7   8  157.98   11.00
  -1  -7  -8  168.58   12.50
  -1   7   8  166.68    8.60
   1   8   8   24.00    4.90
   1  -8  -8   20.30    6.80
  -1  -8  -8   23.30    5.90
  -1   8   8   12.00    3.50
   1   9   8  308.67   14.70
   1  -9  -8  299.87   18.90
  -1   9  -8  298.17   15.00
  -1   9  -8  318.87   19.50
   1   9  -8  297.67   18.70
  -1   9   8  339.17   14.20
  -1  -9  -8  314.27   19.20
  -1  10  -8   10.80    7.40
  -1  10  -8    4.00    3.50
   1  10   8    6.50    3.30
   1 -10  -8   -0.40    5.00
   1  10  -8   -2.90    4.20
  -1 -10  -8    2.50    4.40
  -1  10   8    6.00    3.20
   2   0  -8 1582.34   33.10
   2   0   8 1567.54   34.10
   2   0   8 1563.04   32.30
  -2   0  -8 1600.24   34.90
  -2   0   8 1561.84   31.40
  -2   1  -8   18.90    3.20
   2  -1  -8   19.50    2.60
  -2  -1   8   23.60    2.70
   2  -1  -8   17.10    2.70
   2   1   8   19.20    2.50
   2   1   8   13.30    2.70
  -2  -1  -8   16.00    2.30
   2   1  -8   24.10    3.30
  -2  -1  -8   14.60    2.80
   2  -1   8   24.00    3.10
   2  -1   8   19.00    3.00
   2  -2  -8   94.89    5.20
   2  -2  -8   87.79    4.50
  -2  -2   8   82.69    4.20
   2   2   8   96.89    5.70
  -2   2  -8   95.59    5.80
  -2  -2  -8   82.19    5.90
  -2  -2  -8   93.59    4.80
  -2   2   8   91.09    4.40
   2   2  -8   94.99    5.40
   2   3   8   40.30    4.10
   2  -3  -8   43.80    3.30
   2  -3  -8   41.50    4.10
  -2   3  -8   41.50    4.10
  -2  -3  -8   44.90    4.80
  -2  -3  -8   39.90    3.30
   2   3  -8   40.00    3.90
  -2   3   8   41.30    3.10
   2   4   8  410.46   13.80
   2  -4  -8  401.56   14.40
  -2   4  -8  410.66   14.00
  -2  -4  -8  385.86   15.60
  -2  -4  -8  373.86   11.70
  -2   4   8  399.06   11.50
   2   5   8   25.80    4.30
   2  -5  -8   41.40    6.20
  -2  -5  -8   30.50    3.50
  -2   5   8   32.70    3.30
  -2  -5  -8   34.60    7.20
   2   6   8  383.86   14.70
  -2   6  -8  384.26   14.80
   2  -6  -8  365.66   16.70
  -2   6   8  381.96   12.70
  -2  -6  -8  372.36   17.70
   2  -7  -8   26.20    6.20
   2   7   8   15.80    3.70
  -2  -7  -8   32.60    6.80
  -2   7   8   26.30    4.20
   2   8   8  104.89    8.50
   2  -8  -8  121.59   11.30
  -2  -8  -8  116.79   10.80
  -2   8   8  114.39    7.20
  -2   9  -8   48.60    7.10
   2  -9  -8   48.70    9.10
   2   9   8   52.09    7.30
  -2   9  -8   52.79    9.90
  -2  -9  -8   44.00    8.70
   2   9  -8   51.79    9.80
  -2   9   8   53.69    9.50
  -2  10  -8  162.88   17.20
   2  10   8  182.68   12.10
  -2  10  -8  147.19   11.20
  -2 -10  -8  194.58   15.80
  -2  10   8  190.78   10.40
   2  10  -8  200.88   16.30
   3   0   8 1458.25   30.90
   3   0   8 1514.25   33.20
   3   0  -8 1506.05   31.20
  -3   0  -8 1465.25   33.60
   3  -1  -8  969.70   21.80
   3   1   8 1025.00   24.80
  -3   1  -8 1016.40   25.00
   3  -1  -8 1028.30   23.00
   3   1   8 1045.50   22.80
  -3  -1   8 1010.20   21.50
   3   1  -8 1017.20   23.10
   3  -1   8 1048.30   25.00
   3  -1   8 1026.30   22.90
  -3  -1  -8 1020.70   25.70
   3  -2  -8  316.27   10.30
  -3   2  -8  316.97   11.50
   3  -2  -8  320.27    9.50
   3   2   8  333.97   11.70
  -3  -2   8  318.57    9.00
   3  -2   8  319.57   11.60
  -3  -2  -8  325.57   10.10
  -3  -2  -8  325.77   12.50
   3   2  -8  320.77   10.60
   3  -3  -8  143.29    7.00
  -3   3  -8  133.79    7.30
   3   3   8  131.39    7.30
   3  -3  -8  136.99    5.80
  -3   3   8  140.89    5.10
  -3  -3  -8  138.39    8.40
  -3  -3  -8  132.79    6.10
   3  -4  -8  438.06   14.90
  -3   4  -8  427.46   14.60
   3   4   8  442.06   14.90
  -3   4   8  431.46   11.40
  -3  -4  -8  424.86   12.60
  -3  -4  -8  432.46   17.00
  -3   5  -8   37.90    5.20
   3  -5  -8   46.00    6.20
   3   5   8   36.60    4.90
  -3  -5  -8   44.00    3.90
  -3   5   8   34.70    3.10
  -3  -5  -8   48.40    7.20
  -3   6  -8  104.79    7.40
   3  -6  -8  106.79    8.70
   3   6   8  104.99   10.10
  -3   6   8  110.29    5.70
  -3  -6  -8   87.59    8.60
  -3  -6  -8   94.59    5.80
   3   7   8  185.88   10.70
   3  -7  -8  194.38   12.80
  -3   7  -8  174.18   10.40
  -3   7   8  188.78    8.30
   3  -8  -8   19.20    6.20
  -3   8  -8   15.80    4.40
   3   8   8   20.40    5.00
  -3   8   8   14.80    3.10
  -3   9  -8  101.59    8.30
   3  -9  -8   88.69   11.80
   3   9   8  102.49    9.00
  -3   9  -8   93.89   12.70
   3   9  -8   99.49   12.90
  -3   9   8   97.99    6.80
   3 -10  -8   78.29   11.40
  -3  10  -8   49.60   11.90
   3  10   8   79.49    8.20
  -3  10  -8   46.80    6.90
  -3  10   8   59.49    5.70
   3  10  -8   52.29   10.80
  -3 -10  -8   66.49   11.30
   4   0  -8 1156.48   24.80
   4   0   8 1147.19   27.50
   4   0   8 1160.18   25.40
  -4   0  -8 1153.18   28.10
   4  -1  -8    3.70    1.20
   4   1   8    4.50    1.40
  -4   1  -8    5.10    2.20
   4   1   8    6.50    2.40
  -4  -1   8    4.80    1.30
   4  -1  -8    3.90    1.20
   4  -1   8    2.40    1.30
   4   1  -8    5.00    1.70
  -4  -1  -8    2.30    1.90
   4  -1   8    3.90    2.10
  -4   2  -8  251.77   10.20
   4  -2  -8  243.68    8.50
   4   2   8  256.47   10.30
   4  -2  -8  247.68    7.90
  -4  -2   8  251.27    7.40
  -4  -2  -8  242.28    8.60
   4  -2   8  243.98   10.10
  -4  -2  -8  236.28   11.00
   4   3   8   74.59    5.70
   4  -3  -8   84.19    5.30
  -4  -3   8   76.09    3.80
   4  -3  -8   75.69    4.20
  -4   3  -8   93.19    6.20
  -4  -3  -8   71.29    4.50
  -4  -3  -8   85.89    6.90
   4  -4  -8    2.40    2.00
  -4   4  -8    0.10    1.80
   4   4   8    0.00    1.50
  -4  -4  -8    0.70    2.00
  -4  -4  -8    2.90    1.40
  -4   4   8    1.90    0.80
  -4   5  -8  295.47   12.40
   4   5   8  293.07   12.90
   4  -5  -8  304.57   13.30
  -4   5   8  302.57    8.70
  -4  -5  -8  298.37   15.10
  -4  -5  -8  297.67   10.30
  -4   6  -8   10.50    3.00
   4   6   8    5.80    2.90
   4  -6  -8    5.00    3.40
  -4   6   8    3.90    1.50
  -4  -6  -8    5.10    2.10
   4  -7  -8   76.59    9.40
   4   7   8   72.49    6.90
  -4  -7  -8   93.89    5.90
  -4   7   8   86.29    5.00
   4   8   8  498.85   19.50
   4  -8  -8  456.65   21.60
  -4   8  -8  461.35   18.20
  -4   8   8  486.85   14.50
   4   8  -8  522.45   23.70
   4  -9  -8  314.57   19.00
  -4   9  -8  344.87   20.20
  -4   9  -8  312.47   15.30
   4   9   8  340.67   16.70
  -4   9   8  304.87   11.80
   4   9  -8  321.47   19.90
  -4  -9  -8  307.87   19.40
   4  10   8   77.19   11.80
   4 -10  -8   84.99   11.80
  -4  10  -8   60.59   15.30
  -4  10  -8   71.19    8.60
   4  10  -8   75.69   11.40
  -4  10   8   84.89    6.40
  -5   0  -8  325.17   12.30
   5   0   8  319.27   10.20
   5   0  -8  332.47    9.60
   5   0   8  331.27   12.00
   5  -1  -8  413.26   10.80
   5  -1  -8  422.06   11.20
  -5   1  -8  417.56   14.10
   5   1   8  410.86   11.80
   5   1   8  413.56   13.90
   5  -1   8  413.76   13.70
   5  -1   8  393.86   12.00
  -5  -1  -8  431.66   15.00
   5   1  -8  411.16   11.60
   5   2   8  479.25   15.50
  -5   2  -8  468.05   15.20
   5  -2  -8  470.15   12.10
  -5  -2   8  466.45   11.30
   5  -2  -8  470.85   12.60
  -5  -2  -8  453.05   16.50
   5  -2   8  479.15   15.40
  -5  -2  -8  486.25   13.40
   5   3   8  883.01   24.20
  -5  -3   8  879.61   19.00
  -5   3  -8  911.71   23.80
   5  -3  -8  898.71   20.20
   5  -3  -8  873.11   21.40
  -5  -3  -8  883.11   26.30
   5  -3   8  865.61   23.90
  -5  -3  -8  917.71   21.30
   5   4   8   11.20    3.20
  -5   4  -8   15.90    3.40
   5  -4  -8   19.20    3.60
  -5  -4  -8   12.70    4.40
  -5  -4  -8   17.40    2.80
   5   5   8  669.33   21.60
  -5   5  -8  662.23   20.40
   5  -5  -8  661.53   21.10
  -5  -5  -8  728.83   25.40
  -5  -5  -8  682.43   18.20
   5  -6  -8  383.06   16.30
   5   6   8  368.46   15.50
  -5   6  -8  364.96   14.50
  -5   6   8  361.76    8.70
  -5  -6  -8  359.16   12.20
   5  -7  -8  116.69   10.30
   5   7   8  140.19    9.70
  -5  -7  -8  143.19    7.30
  -5   8  -8   52.89    7.10
   5   8   8   49.90    7.30
   5  -8  -8   45.30    7.80
  -5  -8  -8   50.59    4.80
  -5  -8  -8   39.90    8.40
   5   8  -8   41.50    8.70
  -5   8   8   42.80    3.40
   5   9   8    5.20    3.20
   5  -9  -8    1.80    4.70
  -5   9  -8    2.80    3.40
  -5   9  -8    9.90    4.80
  -5   9   8    2.10    1.80
  -5  -9  -8    1.40    2.00
  -5  -9  -8    4.10    4.70
   5   9  -8    0.60    4.60
   5  10   8    7.00    4.40
  -5  10  -8   -9.40    7.50
  -5  10  -8    3.30    3.40
   5  10  -8    9.90    6.10
  -5  10   8    3.90    2.10
   6   0   8  326.87   10.50
  -6   0  -8  349.67   13.10
   6   0   8  319.57   12.30
   6   0  -8  351.66    9.60
   6   1   8   52.39    4.80
   6  -1  -8   53.49    3.10
   6   1   8   57.09    3.90
  -6   1  -8   52.99    4.90
   6  -1  -8   54.29    3.30
   6  -1   8   50.19    3.80
   6  -1   8   47.30    4.80
  -6  -1  -8   45.40    4.90
  -6   2  -8  559.84   17.40
   6   2   8  586.44   17.90
   6  -2  -8  576.04   13.90
  -6  -2   8  560.64   12.70
   6  -2  -8  575.54   14.10
  -6  -2  -8  568.54   19.30
   6  -2   8  553.54   17.40
   6  -3  -8  299.87   10.00
   6   3   8  301.17   12.50
  -6  -3   8  309.27    8.20
  -6   3  -8  285.07   11.70
  -6  -3  -8  311.97   14.40
   6  -3   8  301.47   12.30
  -6  -3  -8  298.87   10.10
   6  -4  -8   42.20    4.20
  -6  -4   8   41.00    2.80
   6   4   8   35.00    5.80
  -6   4  -8   34.20    5.90
  -6  -4  -8   42.10    6.80
  -6  -4  -8   41.10    3.70
  -6   5  -8    0.60    1.80
   6  -5  -8    1.40    2.30
   6   5   8   -0.10    1.90
  -6  -5  -8    0.30    2.40
  -6  -5  -8    1.40    2.70
   6   6   8  220.68   11.90
   6  -6  -8  214.88   12.00
  -6   6  -8  210.58   10.70
  -6  -6  -8  206.58    8.80
  -6  -6  -8  199.28   14.20
   6   7   8   53.69    7.30
   6  -7  -8   70.69    9.20
  -6  -7  -8   63.79    5.20
  -6  -7  -8   57.89    9.70
  -6   8  -8  876.11   32.10
   6  -8  -8  818.42   30.20
   6   8   8  838.72   28.20
  -6   8  -8  807.52   25.80
  -6  -8  -8  805.02   32.60
   6   8  -8  796.62   31.40
  -6  -8  -8  906.31   23.20
  -6   9  -8   -1.50    4.70
   6  -9  -8    6.00    5.20
  -6  -9  -8   -0.50    1.60
  -6   9   8    0.10    1.30
  -6   9   8    1.30    1.30
   6   9  -8    3.80    4.40
  -6  -9  -8    6.10    5.50
   6 -10  -8  133.59   13.10
  -6  10  -8  118.39   22.20
   6  10   8  129.99   11.20
  -6  10  -8  148.49   10.50
   6  10  -8  120.79   15.50
  -6  10   8  134.99    7.00
  -6 -10  -8  130.59    8.30
  -6  10   8  123.79    5.60
   7   0   8   28.50    4.60
   7   0  -8   23.00    2.30
  -7   0  -8   30.10    4.70
   7   0   8   27.20    3.50
   7   1   8  120.09    7.40
  -7   1  -8  117.69    7.30
   7  -1  -8  122.19    4.80
   7   1   8  124.79    5.90
   7  -1   8  125.89    7.50
   7  -1   8  129.29    6.10
  -7  -1  -8  125.09    8.00
   7  -2  -8  145.49    5.60
  -7   2  -8  145.69    8.10
   7  -2  -8  154.08    5.70
   7   2   8  151.08    8.50
  -7  -2  -8  149.09    9.50
   7  -2   8  147.29    8.40
  -7   3  -8  762.42   22.00
  -7  -3   8  782.82   16.40
   7  -3  -8  799.82   19.00
   7   3   8  743.53   25.60
  -7  -3  -8  787.72   25.70
  -7  -3  -8  815.42   19.80
   7   4   8    8.50    3.00
  -7  -4   8   11.30    1.70
  -7   4  -8   11.50    2.80
   7  -4  -8   10.00    3.00
  -7  -4  -8    9.50    2.30
  -7  -4  -8   19.20    4.70
  -7   5  -8  231.38   10.90
   7  -5  -8  246.98   11.50
   7   5   8  232.98   12.10
  -7  -5  -8  247.98   14.50
  -7  -5  -8  243.28    9.40
   7   6   8   44.70    6.80
   7  -6  -8   51.79    6.90
  -7   6  -8   47.40    6.10
  -7  -6  -8   46.90    4.30
   7  -7  -8   23.40    5.40
   7   7   8   16.80    4.80
   7   7  -8   14.30    4.80
  -7  -7  -8   18.20    5.60
  -7  -7  -8   14.70    2.70
   7  -8  -8   15.30    5.50
   7   8   8   21.20    5.40
  -7   8  -8    9.10    5.30
  -7   8  -8   12.80    3.40
  -7  -8  -8   14.20    3.00
   7   8  -8   21.60    6.50
  -7  -8  -8   15.40    6.60
   7  -9  -8   73.59   11.00
  -7   9  -8   69.29   10.90
   7   9   8   83.99   10.60
  -7  -9  -8   51.79   10.30
  -7  -9  -8   79.69    6.30
   8   0   8   98.79    6.90
   8   0   8   87.49    5.10
  -8   0  -8   91.89    7.00
   8  -1  -8   57.99    3.20
   8  -1  -8   63.89    3.10
   8   1   8   67.69    4.40
  -8   1  -8   68.49    5.80
   8  -1   8   61.99    4.60
  -8  -1  -8   55.19    7.10
   8  -2  -8  344.17    9.50
   8   2   8  341.47   13.70
  -8   2  -8  343.67   13.30
   8  -2   8  325.07   14.00
   8   3   8   32.90    5.20
   8  -3  -8   32.00    2.80
   8  -3   8   27.40    4.70
  -8  -3  -8   23.70    5.60
  -8  -4   8    2.40    1.00
   8  -4  -8    4.60    1.90
   8   4   8    5.80    2.80
  -8   4  -8    2.40    1.80
  -8  -4  -8   -2.20    2.40
  -8  -4  -8    1.00    1.50
  -8   5  -8   -0.30    1.80
   8  -5  -8    5.50    2.80
  -8  -5   8    3.80    1.30
   8   5   8    2.80    2.60
  -8  -5  -8   -2.20    2.80
  -8  -5  -8    2.20    1.50
  -8   6  -8    2.80    2.30
   8  -6  -8    3.60    2.80
   8   6   8    2.30    2.50
  -8  -6  -8    0.50    1.50
   8  -7  -8   12.90    4.90
   8   7   8   20.80    5.10
  -8  -7  -8   12.00    2.90
   8   7  -8   13.90    5.10
  -8  -7  -8   16.10    4.80
  -8   8  -8  184.48   10.90
  -8   8  -8  209.58   15.10
   8  -8  -8  205.88   14.00
   8   8  -8  186.18   15.10
  -8  -8  -8  207.78   16.30
  -8  -8  -8  208.68    9.60
   8  -9  -8    3.70    5.70
   8   9   8   13.10    5.20
  -8   9  -8   16.30    5.70
  -8   9  -8    0.10    4.70
  -8  -9  -8   21.50    6.40
  -8  -9  -8   12.10    3.20
   8   9  -8   -3.40    6.30
  -9   0  -8  435.36   16.40
   9   0   8  436.86   15.80
   9   1   8  371.66   14.50
   9  -1  -8  388.96    9.70
   9  -1  -8  365.76    9.20
  -9   1  -8  380.96   14.60
  -9  -1  -8  376.16   18.20
   9  -1   8  388.26   12.10
   9  -1   8  379.46   14.40
  -9   2  -8  141.69    8.50
   9  -2  -8  136.09    4.90
   9   2   8  132.99    8.50
   9  -2  -8  129.09    5.10
   9  -2   8  140.09    6.90
   9  -2   8  132.19    8.30
  -9  -2  -8  132.99    9.50
   9  -3  -8   29.40    2.80
   9  -3  -8   34.30    3.00
  -9   3  -8   39.30    5.50
   9   3   8   30.00    5.00
  -9  -3  -8   33.40    6.10
   9  -3   8   43.10    5.80
  -9   4  -8    1.00    1.90
   9   4   8    1.00    2.00
   9  -4  -8    2.70    2.00
  -9  -4  -8    4.30    3.10
   9  -4   8    3.60    2.40
   9   5   8   45.80    6.90
  -9   5  -8   32.40    5.10
   9  -5  -8   37.30    5.40
  -9  -5   8   35.70    2.10
  -9  -5  -8   35.80    8.00
  -9  -5  -8   38.80    4.70
  -9  -6   8   43.00    2.70
  -9   6  -8   36.10    5.40
   9   6   8   41.60    6.80
   9  -6  -8   45.80    6.40
   9   6  -8   38.00    7.20
  -9  -6  -8   33.80    7.90
  -9  -6  -8   41.20    4.10
   9   7   8   16.00    4.90
   9  -7  -8   20.90    5.90
  -9  -7  -8   18.60    3.50
  -9  -7  -8   12.10    4.90
   9   7  -8   23.20    7.10
   9   8   8    7.10    4.00
  -9   8  -8    6.00    3.40
   9  -8  -8   -2.80    4.70
  -9   8  -8    2.20    5.20
  -9  -8  -8    4.70    2.20
   9   8  -8    8.50    5.70
  -9  -8  -8    1.90    4.60
  10   0   8   26.20    3.30
  10   0   8   29.70    4.80
  10   1   8    3.10    1.80
  10  -1  -8    4.20    1.00
 -10   1  -8    4.50    2.80
  10  -1  -8    4.10    1.10
  10   1   8    6.00    2.70
 -10  -1  -8    3.10    2.40
  10  -1   8    3.90    1.80
  10  -1   8    1.80    2.10
  10  -2  -8  883.41   18.90
  10   2   8  908.61   26.40
  10  -2  -8  928.61   19.70
  10  -2   8  910.61   26.00
 -10  -2  -8  935.21   28.70
  10  -2   8  951.10   23.10
  10  -3  -8   50.89    3.50
 -10   3  -8   57.49    5.70
  10   3   8   46.70    6.30
  10  -3  -8   61.59    3.60
  10  -3   8   58.69    7.00
 -10  -3  -8   57.39    8.30
  10   4   8   38.30    6.60
 -10   4  -8   39.40    5.80
  10  -4  -8   34.00    4.20
  10  -4   8   30.50    5.30
 -10  -4  -8   29.30    6.50
  10  -5  -8    2.40    2.60
  10   5   8    2.20    2.50
 -10   5  -8    3.10    2.10
  10  -6  -8  246.08   12.90
  10   6   8  245.88   13.80
 -10   6  -8  248.88   11.90
 -10  -6  -8  235.98    9.80
 -10  -6  -8  234.98   16.00
  10   6  -8  256.97   14.70
 -10  -7   8   68.19    3.20
 -10   7  -8   74.09    9.70
  10  -7  -8   75.19   10.30
  10   7   8   82.79    8.70
  10   7  -8   68.49   10.10
 -10  -7  -8   57.59   10.10
 -10  -7  -8   81.89    5.70
 -10   8  -8   62.09    6.50
  10   8   8   61.99    8.70
 -10   8  -8   57.39    9.00
  10  -8  -8   43.80    7.60
  10   8  -8   69.99   10.90
 -10  -8  -8   70.49   10.60
 -10  -8  -8   54.99    5.20
  11   0   8  316.57   13.80
 -11   0  -8  326.07   20.80
  11   0   8  321.17   11.00
  11  -1  -8  923.21   18.30
  11   1   8  931.01   22.50
  11   1   8  933.11   26.80
 -11  -1  -8  909.61   28.00
  11  -1   8  901.11   22.80
  11  -1   8  946.01   26.60
  11  -2  -8  129.49    4.30
  11  -2  -8  129.19    4.80
  11   2   8  132.79    9.10
  11  -2   8  144.99    7.20
  11  -2   8  113.49    8.10
 -11  -2  -8  123.89    9.70
  11   3   8   61.39    6.50
 -11   3  -8   60.89    5.90
  11  -3  -8   66.39    3.80
 -11  -3  -8   73.79    9.20
  11  -3   8   80.59    6.90
 -11   4  -8  195.88   10.10
  11  -4  -8  184.38    8.60
  11   4   8  194.88   11.50
 -11  -4  -8  193.98   13.10
  11  -4   8  183.88   10.70
  11   5   8    6.10    3.40
 -11   5  -8    2.20    2.60
  11  -5  -8    5.90    2.70
  11  -6  -8  196.78   11.50
 -11   6  -8  202.18   10.50
 -11  -6  -8  159.88   12.70
  11   6  -8  153.58   12.10
  11  -7  -8   50.59    7.30
 -11   7  -8   58.49    8.70
  11   7   8   62.09    8.40
  11   7  -8   44.00    8.50
 -11  -7  -8   46.40    4.60
 -12   0  -8  182.08   15.90
  12   0   8  185.98    8.10
  12   0   8  186.38   10.60
  12   1   8   22.80    3.50
  12   1   8   19.60    4.30
 -12  -1  -8   19.90    4.60
  12  -1   8   19.60    4.60
  12  -1   8   23.90    3.60
  12   2   8  115.29    8.50
  12  -2  -8  131.79    4.80
  12  -2   8  134.29    7.10
  12  -2   8  122.29    8.50
 -12  -2  -8  125.09   10.00
  12  -3  -8   10.90    2.00
  12  -3  -8   11.70    2.10
  12   3   8    9.80    3.50
 -12   3  -8   10.50    3.70
 -12  -3  -8   11.30    4.20
  12  -3   8    5.50    3.30
  12  -4  -8   72.59    5.50
 -12   4  -8   74.79    6.50
  12   4   8   68.69    7.40
 -12  -4  -8   77.69   10.40
  12  -4   8   64.59    6.80
  12   4  -8   69.69    7.40
 -12   5  -8   -1.70    2.60
  12  -5  -8    2.80    3.10
  12   5   8    3.10    3.70
  12   5  -8    2.10    3.20
 -12   6  -8  255.27   14.80
  12   6   8  248.28   14.80
 -12   6  -8  270.37   12.60
  12  -6  -8  267.37   13.20
  12   6  -8  268.47   15.70
 -12  -6  -8  253.67   16.50
  13   0   8   11.10    3.60
  13   0   8   12.00    2.80
 -13   1  -8  262.27   13.30
  13   1   8  277.17   13.60
  13   1   8  270.67    9.90
  13  -1   8  254.37   10.10
  13  -1   8  256.47   12.90
 -13  -1  -8  288.87   14.40
  13  -2  -8    1.30    1.00
  13   2   8    1.00    2.60
 -13   2  -8    1.80    2.90
  13  -2   8    2.20    1.80
  13  -2   8    2.20    2.40
 -13  -2  -8    0.50    3.30
  13  -3  -8   18.60    2.80
  13   3   8   18.50    5.00
 -13   3  -8   10.10    4.70
  13  -3  -8   22.20    2.60
 -13  -3  -8   11.00    4.70
  13  -3   8   11.90    3.10
  13  -3   8   12.30    3.70
  13   3  -8   14.40    3.80
  13  -4  -8   61.59    5.30
  13  -4   8   39.40    6.60
  13   4  -8   56.49    7.70
 -13  -4  -8   52.99    8.90
 -13   5  -8   25.50    5.80
  13   5   8   24.40    5.60
 -13   5  -8   29.40    5.10
  13  -5  -8   25.50    4.80
  13   5  -8   22.40    6.10
 -13  -5  -8   23.90   10.80
 -14   0  -8  413.56   17.20
  14   0   8  413.86   17.40
  14   0   8  445.96   13.80
 -14   1  -8   18.10    4.50
  14   1   8   12.70    4.00
  14  -1   8   20.90    3.40
  14  -1   8   15.20    4.40
  14   1  -8   22.30    3.60
 -14   2  -8    2.40    2.90
  14   2   8   -0.80    2.40
  14  -2   8   -1.70    2.30
  14  -2   8    0.00    1.70
 -14  -2  -8    0.80    3.80
  14   2  -8    1.40    2.80
  14   3   8   48.30    8.10
  14  -3  -8   47.20    3.00
 -14   3  -8   43.30    5.80
  14  -3   8   51.29    4.70
  14  -3   8   47.60    7.20
  14   3  -8   57.19    7.30
 -14  -3  -8   47.60    7.80
  14   4   8  139.29   10.70
  14  -4  -8  137.09    7.60
  14  -4  -8  147.89    5.90
 -14   4  -8  140.29    9.50
 -14   4  -8  136.09    8.90
 -14  -4  -8  168.08   12.80
  14  -4   8  139.69   10.20
  15   0   8   43.30    4.80
 -15   0  -8   35.80    5.90
  15   0   8   34.10    7.70
 -15   1  -8  112.39    8.40
  15   1   8  117.19    9.30
 -15  -1  -8   98.89    9.00
  15  -1   8   95.39    6.10
  15  -1   8   95.79   10.30
  15   1  -8   94.69    6.40
   0   0   9    0.10    1.10
   0   0  -9    0.50    1.20
   0   0   9    0.20    0.90
   0   1  -9   -0.90    0.90
   0  -1  -9   -0.80    1.10
   0  -1   9   -0.80    0.90
   0  -1  -9   -0.60    0.80
   0   1   9   -0.40    0.90
   0   2   9  138.09    6.60
   0  -2  -9  125.89    7.10
   0   2  -9  127.89    6.90
   0  -2   9  126.79    5.80
   0  -2  -9  129.49    5.90
   0  -3  -9   -1.20    1.60
   0   3  -9    0.50    1.60
   0   3   9    2.60    1.70
   0  -3  -9   -1.30    1.00
   0  -4  -9  134.59    8.60
   0  -4  -9  146.79    6.70
   0   4   9  130.29    6.90
   0   4  -9  137.29    7.80
   0   5   9    0.20    1.40
   0   5  -9    3.50    2.10
   0   6   9  668.43   19.80
   0  -6  -9  668.83   24.50
   0   6  -9  669.83   21.60
   0   7   9   -0.50    1.60
   0  -7  -9    3.20    3.40
   0   7  -9   -0.40    2.40
   0  -8  -9   10.40    4.50
   0   8   9    4.10    2.10
   0   8  -9    2.90    3.60
   0   9   9    0.30    2.30
   0   9  -9   -1.50    3.20
   0   9  -9    4.30    3.00
   0 -10  -9   33.90    6.70
   0  10  -9   49.00   10.40
   0  10   9   47.30    6.70
   1   0   9    1.40    1.20
   1   0  -9    1.00    1.40
  -1   0   9    1.10    1.00
  -1   0  -9    0.70    1.50
   1   0   9    0.00    1.00
  -1   1  -9  288.77   10.70
   1  -1  -9  283.97    9.20
   1  -1  -9  294.27   10.50
   1   1   9  270.27    8.90
   1   1   9  266.47    9.90
  -1  -1   9  285.87    8.90
  -1  -1  -9  266.97   10.60
   1  -1   9  299.77   10.70
  -1  -1  -9  289.17    9.40
  -1   1   9  277.67    9.30
   1  -1   9  294.27    9.40
   1   1  -9  279.67   10.20
   1  -2  -9    9.00    2.60
   1   2   9   11.90    2.60
  -1  -2   9    7.10    1.60
   1  -2  -9   11.20    2.30
  -1   2  -9   10.70    2.90
   1   2  -9    8.30    2.10
   1  -2   9    4.90    1.60
  -1  -2  -9    6.60    2.60
  -1  -2  -9    8.30    2.10
  -1   2   9    7.30    2.10
   1  -3  -9   16.60    3.40
   1  -3  -9   23.80    3.30
  -1   3  -9   16.20    3.20
   1   3   9   15.50    3.10
  -1   3   9   19.40    3.00
   1   3  -9   19.30    3.50
  -1  -3  -9   27.40    4.60
  -1  -3  -9   18.20    2.80
   1  -4  -9  397.56   15.20
  -1   4  -9  397.26   14.40
   1  -4  -9  411.56   12.40
   1   4   9  409.86   13.80
  -1   4   9  415.16   12.70
  -1  -4  -9  410.56   16.10
  -1  -4  -9  414.36   12.50
   1   4  -9  441.06   14.80
  -1   5  -9 1175.18   30.90
   1  -5  -9 1240.78   31.80
   1   5   9 1229.28   30.10
   1  -5  -9 1225.38   33.50
   1   5  -9 1226.48   31.10
  -1   5   9 1204.18   28.40
  -1  -5  -9 1249.77   34.60
  -1  -5  -9 1175.98   31.60
  -1   6  -9   24.60    7.10
   1  -6  -9   21.00    4.90
   1   6   9   20.70    3.90
  -1  -6  -9   13.70    4.60
   1   6  -9   26.70    4.70
  -1  -6  -9   18.40    3.20
  -1   6   9   21.10    3.70
   1   7   9   -0.20    1.90
   1  -7  -9    1.90    3.90
  -1   7   9    0.80    1.70
  -1  -7  -9    2.50    3.60
   1  -8  -9   52.79    8.70
   1   8   9   67.49    6.50
  -1  -8  -9   62.89   10.00
   1   9   9   81.49    7.50
  -1   9  -9   82.69   11.90
   1  -9  -9   68.09   10.90
  -1   9  -9   77.89    7.70
   1   9  -9   81.49   12.10
  -1   9   9   96.89    7.20
  -1  -9  -9   72.79   13.40
   1  10   9   23.30    5.30
  -1  10  -9   34.00    8.80
   1 -10  -9   35.50    8.40
  -1 -10  -9   20.40    8.20
  -1  10   9   23.10    4.70
   1  10  -9   33.70    8.60
   2   0   9    0.00    1.30
   2   0  -9    0.50    1.20
  -2   0  -9   -0.40    1.40
  -2   0   9    0.90    1.00
   2   0   9    0.30    1.00
   2   1   9   60.59    4.80
  -2   1  -9   54.69    4.70
  -2  -1   9   58.89    3.60
   2  -1  -9   58.09    4.40
   2   1   9   53.19    3.80
   2  -1  -9   65.79    4.00
   2  -1   9   64.19    4.90
   2  -1   9   63.89    4.10
  -2  -1  -9   58.99    4.90
   2   1  -9   66.99    4.60
   2  -2  -9  662.33   17.80
  -2   2  -9  620.24   18.40
  -2  -2   9  626.34   15.60
   2   2   9  670.43   18.40
   2  -2  -9  645.74   16.20
   2  -2   9  658.43   16.70
   2   2  -9  633.24   17.60
  -2   2   9  634.94   15.80
  -2  -2  -9  682.03   19.70
  -2  -2  -9  661.83   16.70
  -2  -3   9  228.68    8.00
  -2   3  -9  220.28    9.90
   2  -3  -9  238.08   10.20
   2   3   9  241.88    9.90
   2  -3  -9  227.28    8.30
   2   3  -9  237.38    9.90
  -2   3   9  250.17    8.20
  -2  -3  -9  221.98    8.50
  -2  -3  -9  238.98   11.30
   2  -4  -9  171.78    7.30
   2   4   9  186.48    9.00
   2  -4  -9  186.08    9.60
   2   4  -9  168.78    8.80
  -2  -4  -9  201.28   10.90
  -2  -4  -9  187.98    7.80
  -2   4   9  194.88    7.50
  -2   5  -9  179.58    9.60
   2   5   9  185.18    9.40
   2  -5  -9  198.78   11.10
  -2  -5  -9  188.58   11.60
  -2   5   9  182.18    7.80
  -2  -5  -9  179.58    8.00
   2  -6  -9  197.58   12.10
  -2  -6  -9  175.08    8.20
  -2  -6  -9  174.28   12.20
  -2   6   9  199.58    8.50
   2   7   9   33.50    5.30
   2  -7  -9   43.30    7.80
  -2   7   9   53.99    4.80
  -2  -7  -9   45.80    8.00
  -2  -7  -9   48.70    4.50
   2   8   9    5.60    2.60
   2  -8  -9    4.50    3.90
  -2   8   9    0.80    2.10
  -2  -8  -9    2.50    3.70
   2  -9  -9   74.39   11.00
  -2   9  -9   98.09   13.00
   2   9   9   96.19    8.40
  -2   9  -9   79.49    7.80
  -2  -9  -9   80.49   11.80
   2   9  -9   91.19   13.00
  -2   9   9   91.99    7.10
  -2  10  -9   14.80    6.60
   2 -10  -9   13.40    6.20
   2  10   9    8.40    3.90
   2  10  -9    5.40    5.60
  -2  10   9   13.20    3.90
  -3   0  -9    3.40    1.90
   3   0  -9    0.80    1.20
   3   0   9    1.20    1.50
   3   0   9    1.40    1.20
  -3   1  -9  242.98   10.30
   3  -1  -9  255.37    8.30
  -3  -1   9  256.57    8.00
   3  -1  -9  249.18    9.00
   3   1   9  257.57    8.80
   3   1   9  256.17   10.20
   3   1  -9  256.07    9.30
   3  -1   9  248.38    8.80
  -3  -1  -9  266.17   11.00
   3  -1   9  248.88   10.20
  -3  -2   9  287.07    8.70
  -3   2  -9  289.77   11.30
   3  -2  -9  284.57   10.10
   3   2   9  288.77   11.00
   3  -2  -9  282.47    9.10
  -3  -2  -9  279.27   12.10
   3  -2   9  259.07   10.90
  -3  -2  -9  267.47    9.50
   3  -2   9  274.07    9.60
   3   2  -9  288.77   10.30
   3   3   9   46.00    5.60
   3  -3  -9   39.30    3.40
  -3  -3   9   35.60    3.00
  -3   3  -9   41.50    5.20
   3  -3  -9   44.20    5.10
  -3  -3  -9   39.50    6.00
  -3  -3  -9   38.10    3.60
   3   3  -9   42.20    4.10
  -3   4  -9  744.93   21.70
   3  -4  -9  745.73   18.60
   3   4   9  782.72   21.80
   3  -4  -9  739.43   21.70
  -3  -4  -9  769.52   19.30
  -3   4   9  740.13   17.40
  -3  -4  -9  736.43   24.60
  -3   5  -9  913.31   25.40
   3   5   9  899.71   25.30
   3  -5  -9  912.51   26.70
  -3   5   9  906.61   21.00
  -3  -5  -9  881.51   22.30
  -3  -5  -9  912.11   29.20
   3   6   9  209.18   10.80
   3  -6  -9  208.88   13.80
  -3  -6  -9  238.18    9.60
  -3   6   9  218.88    8.50
   3   7   9  166.78   10.40
   3  -7  -9  186.88   12.60
  -3   7   9  172.08    8.00
  -3  -7  -9  191.08    8.80
   3   8   9  147.49   10.00
  -3   8  -9  162.68   10.50
   3  -8  -9  160.58   12.80
  -3  -8  -9  151.48    8.10
  -3   8   9  146.99    7.80
  -3  -8  -9  149.79   12.80
   3  -9  -9   24.60    6.80
  -3   9  -9   24.70    6.90
   3   9   9   15.50    4.50
  -3   9  -9   15.40    4.30
   3   9  -9   12.70    5.10
  -3   9   9   23.70    4.10
  -3  -9  -9   19.10    5.50
  -3  10  -9   41.10    9.70
   3 -10  -9   45.80    9.60
   3  10  -9   51.19   10.50
  -3  10   9   42.90    5.30
   4   0   9   -0.50    1.20
   4   0  -9    1.10    1.30
  -4   0  -9    1.00    1.60
   4   0   9    0.20    1.20
   4   1   9  134.49    7.40
   4  -1  -9  118.89    5.80
  -4   1  -9  129.19    7.40
   4  -1  -9  120.39    5.30
   4   1   9  118.99    5.80
  -4  -1   9  123.49    5.00
   4  -1   9  119.69    5.90
  -4  -1  -9  111.59    7.30
   4  -1   9  107.69    6.70
   4   1  -9  117.59    5.90
   4  -2  -9  485.55   12.90
  -4   2  -9  486.35   15.80
   4   2   9  492.85   15.80
   4  -2  -9  482.45   14.00
  -4  -2   9  488.15   12.30
   4   2  -9  485.25   14.30
  -4  -2  -9  483.15   13.90
   4  -2   9  483.55   15.90
   4  -2   9  489.15   14.00
  -4  -2  -9  485.55   17.00
  -4  -3   9  171.48    6.30
   4  -3  -9  173.68    6.90
  -4   3  -9  176.28    9.10
   4  -3  -9  179.48    8.00
   4   3   9  172.48    9.00
  -4  -3  -9  175.08    7.40
  -4  -3  -9  164.78   11.70
   4  -4  -9  894.41   21.30
   4  -4  -9  869.51   24.10
   4   4   9  921.21   25.20
  -4   4  -9  902.01   24.80
  -4  -4  -9  891.51   22.00
  -4  -4  -9  920.81   28.10
  -4   4   9  888.21   18.40
  -4   5  -9  379.66   14.80
   4  -5  -9  390.46   15.70
   4   5   9  393.76   15.20
  -4  -5  -9  386.16   12.60
  -4   5   9  415.86   11.40
   4  -6  -9  204.68   15.90
  -4   6  -9  173.58    9.90
   4   6   9  176.68   10.10
  -4   6   9  171.38    6.50
  -4  -6  -9  158.98    7.80
   4   7   9  267.27   13.20
   4  -7  -9  247.78   14.90
  -4   7   9  269.07    9.10
  -4  -7  -9  269.27   10.80
   4  -8  -9   59.29    9.30
   4   8   9   74.49    7.30
  -4   8  -9   72.79    7.00
  -4  -8  -9   70.69   11.10
  -4  -8  -9   71.69    5.70
  -4   8   9   65.59    4.60
   4  -9  -9  123.59   12.20
   4   9   9   89.99    8.50
  -4   9  -9   91.59    8.20
  -4   9  -9   78.59   11.40
  -4  -9  -9  107.49    7.20
  -4   9   9   99.79    6.10
  -4  -9  -9   87.99   13.10
   4   9  -9   80.39   13.40
  -4  10  -9    8.60    6.10
   4  10   9   -3.10    3.30
   4 -10  -9    5.20    4.90
  -4 -10  -9    1.30    2.20
  -4  10   9    2.50    2.60
   4  10  -9   -7.90    5.20
  -5   0  -9    0.40    1.70
   5   0  -9    0.40    1.20
   5   0   9    1.30    1.70
   5   0   9    1.70    1.10
   5   1   9   78.19    5.90
   5   1   9   83.69    4.80
  -5   1  -9   79.29    6.00
   5  -1  -9   75.69    4.50
   5  -1  -9   82.49    4.20
   5   1  -9   73.59    4.60
  -5  -1  -9   72.49    6.30
   5  -1   9   69.69    5.60
   5  -1   9   77.09    4.80
  -5   2  -9   59.49    5.30
   5   2   9   49.90    4.90
   5  -2  -9   46.60    3.70
  -5  -2   9   46.20    3.00
   5  -2  -9   45.60    3.30
   5  -2   9   41.60    3.80
   5  -2   9   48.10    4.90
  -5  -2  -9   58.39    5.80
   5  -3  -9 1172.58   25.80
  -5  -3   9 1192.08   24.80
  -5   3  -9 1178.38   30.30
   5  -3  -9 1190.98   27.60
   5   3   9 1169.48   30.00
  -5  -3  -9 1197.58   27.20
   5  -3   9 1205.38   30.50
  -5  -3  -9 1174.48   32.70
  -5  -4   9  197.98    6.90
  -5   4  -9  195.98    9.90
   5   4   9  204.68   10.40
   5  -4  -9  183.78    9.20
  -5  -4  -9  189.98   11.80
   5   5   9  101.29    7.60
   5  -5  -9   83.69    7.00
  -5   5  -9   94.79    7.00
  -5  -5  -9   91.69    5.70
  -5   6  -9   -1.00    2.30
   5  -6  -9    3.20    2.90
   5   6   9   -0.40    2.20
  -5  -6  -9   -0.90    1.40
   5  -7  -9  362.16   18.20
   5   7   9  382.36   16.70
  -5   7  -9  369.06   16.20
  -5  -7  -9  393.06   13.40
  -5   7   9  368.66    9.50
   5  -8  -9    2.90    4.80
   5   8   9    7.50    3.60
  -5   8  -9    5.70    2.70
  -5  -8  -9    5.00    2.50
  -5   8   9    2.40    1.50
   5  -9  -9   56.99    9.90
  -5   9  -9   64.19   10.30
  -5   9  -9   60.79    8.00
   5   9   9   61.59   10.40
  -5   9   9   68.39    4.40
  -5  -9  -9   61.29    5.80
  -5  -9  -9   58.09   10.80
   6   0  -9    0.60    1.10
  -6   0  -9    0.40    1.50
   6   0   9    0.10    1.30
   6   0   9    2.30    1.80
   6  -1  -9  301.67    9.00
   6   1   9  305.77   10.20
   6   1   9  311.27   12.30
   6  -1  -9  308.97    9.50
  -6   1  -9  305.67   12.40
   6  -1   9  302.17   12.10
   6   1  -9  306.37    9.90
   6  -1   9  287.67   11.80
  -6  -1  -9  321.47   15.10
   6  -2  -9   67.29    3.90
   6   2   9   68.09    5.90
  -6  -2   9   74.49    3.60
   6  -2  -9   70.59    4.30
   6  -2   9   69.29    6.00
  -6  -2  -9   73.69    6.80
   6  -2   9   62.39    4.60
   6   3   9   50.09    5.30
  -6  -3   9   49.50    3.00
   6  -3  -9   46.80    4.00
  -6   3  -9   54.19    5.40
   6  -3  -9   50.39    3.70
   6  -3   9   44.70    5.60
  -6  -3  -9   60.79    8.10
  -6  -3  -9   47.30    4.10
  -6   4  -9  431.86   15.40
   6  -4  -9  411.76   14.10
  -6  -4   9  389.86   10.60
   6   4   9  436.16   16.20
  -6  -4  -9  389.16   17.80
  -6  -4  -9  393.26   12.70
   6  -5  -9   61.59    6.10
   6   5   9   37.50    5.70
  -6   5  -9   53.59    5.60
  -6  -5  -9   38.70    7.20
  -6  -5  -9   49.10    4.30
   6   6   9    6.80    3.10
   6  -6  -9    7.60    3.60
  -6  -6  -9    2.90    1.80
  -6   7  -9   51.29    7.10
   6  -7  -9   48.30    7.40
   6   7   9   37.60    6.30
  -6  -7  -9   42.70    8.80
  -6  -7  -9   43.00    5.20
   6  -8  -9   52.29    8.50
   6   8   9   64.69    8.50
  -6   8  -9   63.99    6.70
   6   8  -9   55.49    9.90
  -6  -8  -9   59.39    5.40
  -6  -8  -9   78.59   11.60
   6  -9  -9   42.40    7.70
   6   9   9   40.80    7.20
  -6   9  -9   37.50    8.50
  -6   9  -9   43.70    6.50
  -6  -9  -9   30.10    8.50
  -6  -9  -9   38.10    6.00
   6   9  -9   38.00    9.40
   7   0  -9    1.60    1.30
  -7   0  -9    2.40    2.40
   7   0   9    1.00    1.20
   7   1   9  103.69    7.20
   7  -1  -9   97.29    4.70
   7   1   9  110.69    6.10
   7  -1  -9  105.19    4.60
  -7   1  -9   87.49    7.30
   7  -1   9   95.29    5.60
  -7  -1  -9   81.79    7.00
   7  -1   9   87.09    7.30
   7   2   9  128.29    7.90
   7  -2  -9  122.19    5.50
   7  -2  -9  112.49    5.10
  -7   2  -9  114.59    7.50
  -7  -2  -9   99.39    8.10
   7  -2   9  108.79    7.40
   7  -2   9  111.59    6.30
   7   3   9  489.35   17.40
   7  -3  -9  474.85   13.80
  -7  -3   9  471.85   11.40
   7  -3  -9  506.65   13.20
  -7   3  -9  488.45   16.80
  -7  -3  -9  483.05   19.50
   7  -3   9  470.05   17.00
  -7   4  -9  171.18    9.40
  -7  -4   9  159.88    5.60
   7  -4  -9  164.18    8.20
   7   4   9  157.98    9.60
  -7  -4  -9  170.88    7.80
  -7  -4  -9  150.68   11.00
  -7   5  -9    3.00    2.70
   7  -5  -9    1.60    2.60
  -7  -5   9    2.00    1.40
   7   5   9    6.30    3.10
  -7  -5  -9    2.90    1.70
   7   6   9    0.00    2.20
   7  -6  -9    0.30    2.60
  -7  -6  -9   10.50    4.50
  -7  -6  -9    1.60    1.60
  -7   7  -9  536.75   19.70
   7   7   9  566.24   21.70
   7  -7  -9  542.45   22.30
  -7  -7  -9  565.14   17.10
  -7  -7  -9  498.75   24.10
   7   8   9   14.00    7.00
  -7   8  -9    1.70    2.60
   7   8  -9   14.40    6.10
  -7  -8  -9   10.80    3.00
  -7  -8  -9    4.70    4.70
   7   9   9  166.38   12.40
  -7   9  -9  163.08   14.00
  -7   9  -9  141.89   10.40
   7  -9  -9  133.29   12.60
   7   9  -9  152.28   14.10
  -7  -9  -9  147.79   10.60
   8   0   9    0.00    1.80
  -8   0  -9    2.10    2.40
   8   0   9    1.40    1.50
   8   0  -9   -0.10    1.00
   8   1   9   11.20    3.20
   8   1   9   16.70    3.00
   8  -1  -9   20.10    2.50
   8  -1  -9   13.90    2.20
  -8   1  -9   14.80    3.50
  -8  -1  -9   19.10    4.40
   8  -1   9   13.00    2.40
   8  -1   9   15.50    3.70
  -8   2  -9  358.36   14.10
   8  -2  -9  338.07    9.90
   8  -2  -9  357.06   10.00
   8   2   9  346.87   14.10
   8  -2   9  340.77   14.00
  -8  -2  -9  342.17   15.50
   8  -2   9  339.67   11.80
   8   3   9   -1.30    1.70
   8  -3  -9    0.80    1.60
   8  -3  -9   -1.00    1.00
  -8   3  -9    0.80    2.00
   8  -3   9    1.10    2.00
  -8  -3  -9    3.40    2.70
  -8   4  -9  462.95   16.80
   8   4   9  469.85   18.00
  -8  -4   9  466.65   11.10
   8  -4  -9  472.95   15.10
  -8  -4  -9  490.25   20.90
  -8  -4  -9  485.65   14.60
  -8  -5   9   62.69    3.30
  -8   5  -9   70.79    6.30
   8   5   9   64.59    6.70
   8  -5  -9   76.29    6.40
  -8  -5  -9   56.09    4.70
   8   6   9    2.70    2.80
   8  -6  -9   14.40    4.20
  -8  -6   9    9.30    1.80
  -8  -6  -9    9.80    4.10
  -8  -6  -9    4.50    2.10
  -8   7  -9  210.68   11.50
   8  -7  -9  192.88   12.60
   8   7   9  188.18   12.40
  -8  -7  -9  222.08    9.80
  -8  -7  -9  197.38   15.30
   8  -8  -9  111.79   11.20
   8   8   9  124.09   10.30
  -8   8  -9  111.39   11.20
  -8   8  -9  114.79    9.10
  -8  -8  -9  116.59    7.60
  -8  -8  -9  118.29   14.80
   8   8  -9  120.19   12.40
   9   0  -9    0.80    1.10
   9   0   9    4.20    2.20
  -9   0  -9    3.00    2.50
   9   0   9    0.20    1.40
   9  -1  -9   59.79    3.40
   9   1   9   54.39    5.60
  -9   1  -9   62.89    6.10
   9  -1  -9   62.99    3.40
   9   1   9   60.59    4.60
   9  -1   9   61.89    4.80
  -9  -1  -9   67.99    6.80
   9  -1   9   61.09    5.90
   9  -2  -9  363.06   10.10
   9   2   9  373.26   14.90
  -9   2  -9  342.97   14.20
   9  -2  -9  346.17    9.90
   9  -2   9  355.86   12.20
   9  -2   9  330.67   14.10
  -9  -2  -9  381.76   16.80
  -9   3  -9  568.34   19.20
   9  -3  -9  583.94   14.70
   9  -3  -9  605.64   15.50
   9   3   9  579.54   20.20
  -9  -3  -9  583.04   22.80
   9  -3   9  576.14   19.80
   9   4   9  175.28   10.70
  -9   4  -9  185.58   10.00
   9  -4  -9  186.28    8.80
   9  -4   9  180.98   10.70
   9  -5  -9  172.28    9.30
   9   5   9  176.88   11.20
  -9   5  -9  181.48   10.20
  -9  -5   9  179.28    5.50
  -9  -5  -9  174.98    8.30
  -9  -6   9   32.10    2.50
   9  -6  -9   32.40    6.10
   9   6   9   33.90    5.90
  -9  -6  -9   29.60    7.30
  -9  -6  -9   30.60    4.40
   9  -7  -9  357.56   17.40
  -9  -7   9  353.46    9.70
   9   7   9  328.57   17.90
  -9   7  -9  351.76   15.10
  -9  -7  -9  310.77   21.30
  -9  -7  -9  348.97   12.80
   9   7  -9  327.97   19.00
  -9   8  -9    9.80    4.90
  -9   8  -9    6.10    5.20
   9   8   9    9.30    4.50
   9  -8  -9    1.10    5.60
  -9  -8  -9   20.60    3.90
   9   8  -9   12.10    6.50
  -9  -8  -9   -2.70    5.30
 -10   0  -9    0.10    2.20
  10   0   9   -2.60    1.80
  10   0   9    1.60    1.70
  10   0  -9    1.00    1.00
  10   1   9    6.30    2.80
  10   1   9    3.10    1.70
 -10  -1  -9   -2.00    2.10
  10  -1   9    4.30    2.00
  10  -1   9   -0.40    2.00
  10  -2  -9  159.18    5.90
 -10   2  -9  169.58    9.90
  10   2   9  170.58   10.00
  10  -2  -9  161.98    5.80
 -10  -2  -9  150.88   10.70
  10  -2   9  143.89    7.60
  10  -2   9  159.58    9.60
  10  -3  -9    4.40    1.50
 -10   3  -9    7.70    3.10
  10   3   9    6.50    3.00
 -10  -3  -9   11.80    4.40
  10  -3   9    2.50    2.40
  10   4   9  353.66   15.80
 -10   4  -9  341.47   14.40
  10  -4  -9  327.77   10.50
  10  -4  -9  349.87   12.40
  10  -4   9  341.17   15.20
  10  -5  -9  145.99    9.00
 -10   5  -9   99.49    7.90
  10   5   9  148.29   10.30
 -10  -5  -9  133.09   12.00
  10  -6  -9  100.99    8.40
 -10  -6  -9   86.09   10.90
 -10  -6  -9  115.69    7.00
  10   6  -9  120.49   10.40
  10   7   9   77.79   10.00
 -10  -7   9   92.59    3.90
 -10   7  -9   90.49    7.50
  10  -7  -9   85.59   10.30
 -10  -7  -9   85.39    6.20
 -10  -7  -9   87.69   12.50
  10   7  -9   93.39   11.90
  11   0   9    1.10    1.50
  11   0   9    0.70    2.20
 -11   0  -9   -0.70    2.80
 -11   1  -9   21.20    4.90
  11   1   9   20.70    4.50
  11   1   9   23.30    3.90
  11  -1  -9   21.50    2.10
  11  -1   9   24.20    3.90
 -11  -1  -9   24.70    5.50
  11  -1   9   30.50    5.40
 -11   2  -9    8.20    3.20
  11   2   9   12.10    3.40
  11  -2  -9    7.60    1.90
  11  -2  -9   10.80    1.90
  11  -2   9    7.60    2.30
  11  -2   9   12.30    3.70
 -11  -2  -9    6.00    3.80
 -11   3  -9  318.67   13.80
  11  -3  -9  296.07    9.60
  11   3   9  305.57   14.40
  11  -3  -9  302.67    9.10
  11  -3   9  291.47   13.80
 -11  -3  -9  233.78   15.00
  11  -3   9  298.97   11.50
 -11   4  -9   53.79    7.00
  11  -4  -9   44.90    3.60
  11  -4  -9   48.10    4.70
  11   4   9   46.40    7.00
  11  -4   9   49.40    6.70
  11  -5  -9  160.88    9.50
  11   5   9  151.68   11.60
 -11  -5  -9  148.99   12.70
  11   6   9    9.30    4.00
  11  -6  -9   13.90    3.90
 -11  -6  -9   20.80    5.70
  11   6  -9   15.00    4.70
 -11  -7  -9   45.70    5.60
  12   0   9    0.30    1.70
  12   0   9    1.30    2.40
 -12   0  -9   -2.30    3.00
  12   1   9   94.29    7.90
  12  -1  -9   93.79    3.70
  12   1   9   90.99    5.80
 -12   1  -9   88.29    8.10
  12  -1   9   92.89    7.80
 -12  -1  -9   79.69    7.80
  12  -1   9   91.79    5.90
  12  -2  -9  272.57    7.80
  12  -2  -9  263.17    7.60
  12   2   9  271.47   13.70
 -12   2  -9  277.87   13.40
  12  -2   9  265.27   10.70
  12  -2   9  296.57   13.80
 -12  -2  -9  287.47   15.40
  12   3   9  154.68   10.40
  12  -3  -9  160.28    6.10
  12  -3  -9  156.28    6.70
 -12   3  -9  150.88    9.60
  12  -3   9  148.19    8.00
  12  -3   9  155.88   10.10
  12  -4  -9  105.49    6.70
  12   4   9  104.19   10.80
 -12   4  -9  111.69    8.40
  12  -4  -9  110.49    5.40
 -12  -4  -9  110.69   10.30
  12  -4   9  109.79    8.90
  12   5   9   -3.90    2.40
  12  -5  -9    2.50    3.10
 -12   5  -9   -3.00    2.70
 -12  -5  -9    8.40    5.50
  12   5  -9    2.80    3.40
  12  -6  -9  127.19    9.50
  12   6   9  129.59   11.10
  12   6  -9  131.59   11.80
 -13   0  -9   -1.90    3.00
  13   0   9    3.80    1.90
  13   0   9    5.60    3.00
 -13   1  -9  234.98   12.80
  13   1   9  237.98    9.60
  13   1   9  210.18   12.20
  13  -1   9  240.78    9.90
  13  -1   9  225.28   12.40
 -13  -1  -9  240.78   13.90
 -13   2  -9  148.69   10.20
  13   2   9  158.28   10.50
 -13  -2  -9  164.08   12.10
  13  -2   9  165.98    8.20
  13  -2   9  143.39    9.90
  13   3   9   19.50    5.50
 -13   3  -9   27.60    5.40
  13  -3  -9   25.30    2.50
  13  -3   9   24.30    3.80
  13  -3   9   22.60    5.70
 -13   4  -9   22.40    4.60
  13  -4  -9   18.80    3.70
  13  -4  -9   15.90    2.60
  13   4   9   12.30    4.40
 -13  -4  -9   18.20    5.40
  13  -4   9   11.30    4.00
  14   0   9    3.60    4.50
  14   0   9    0.90    1.90
 -14   0  -9   -0.10    3.50
 -14   1  -9  125.79    9.80
  14   1   9  136.29   10.20
 -14  -1  -9  125.39   10.40
  14  -1   9  126.39   17.10
  14  -1   9  120.09    7.00
  14   2   9   87.89    8.40
 -14   2  -9   83.99    8.10
 -14  -2  -9   92.89   10.80
  14  -2   9   87.09    8.40
  14  -2   9   82.49    6.10
 -14   3  -9   39.00    6.00
  14  -3  -9   30.10    2.60
  14  -3  -9   32.30    3.50
  14   3   9   23.40    5.10
  14  -3   9   31.30    4.30
  14  -3   9   24.20    5.20
  14   3  -9   41.10    5.90
   0   0  10 3080.29   60.59
   0   0  10 3184.88   62.49
   0   0 -10 3197.68   63.69
   0   1  10   -0.90    1.30
   0  -1 -10   -1.60    1.40
   0  -1  10   -0.50    1.00
   0   1 -10    2.20    1.70
   0   2 -10   38.80    4.20
   0  -2 -10   39.60    3.50
   0   2  10   33.60    3.60
   0  -2  10   36.60    3.30
   0  -2 -10   43.00    4.60
   0  -3 -10    0.30    1.30
   0  -3  10    1.50    1.20
   0   3  10    0.40    1.30
   0  -3 -10    2.40    2.20
   0   3 -10   -0.10    1.40
   0   4  10  192.88    8.60
   0   4 -10  198.78    9.90
   0  -4 -10  193.38   12.10
   0   5  10    0.70    1.30
   0   5 -10   -1.00    1.70
   0  -5 -10    1.40    1.40
   0  -5 -10    2.90    2.50
   0  -6 -10  117.99    6.80
   0   6  10  118.79    7.30
   0  -6 -10  112.69    9.70
   0   6 -10  117.39    8.30
   0  -7 -10    3.80    3.60
   0  -7 -10    2.10    1.70
   0   7 -10    1.10    2.00
   0  -8 -10  336.27   19.30
   0   8 -10  334.47   15.90
   0   8  10  360.96   14.60
   0  -9 -10    1.80    5.10
   0   9 -10   -4.30    2.40
   0   9  10    1.10    2.20
   0  10 -10  283.97   20.80
   0  10  10  287.87   14.10
  -1   0  10  138.89    6.00
   1   0  10  139.19    6.20
   1   0 -10  146.89    7.40
  -1   0 -10  146.99    7.80
   1   0  10  140.49    7.20
  -1   1 -10  338.47   12.60
   1   1  10  359.36   11.00
   1   1  10  365.76   12.30
  -1  -1  10  356.76   10.70
   1  -1 -10  342.17   12.30
   1  -1 -10  369.86   11.20
  -1  -1 -10  368.46   13.30
   1   1 -10  352.86   12.40
   1  -1  10  366.26   11.20
  -1   1  10  351.66   11.30
   1   2  10   -0.90    1.10
   1  -2 -10   -0.50    1.60
  -1   2 -10   -1.00    1.40
  -1  -2  10   -0.80    0.90
   1  -2 -10    0.40    1.10
  -1   2  10    1.90    1.40
   1   2 -10   -1.10    1.40
  -1  -2 -10    0.30    0.90
   1  -2  10   -1.20    0.90
  -1  -2 -10   -1.00    1.50
   1  -3 -10  451.25   13.50
  -1   3 -10  462.05   15.90
   1  -3 -10  471.85   16.20
   1   3  10  469.95   14.90
  -1  -3  10  467.75   13.30
  -1  -3 -10  475.25   13.90
   1   3 -10  477.25   15.50
  -1   3  10  474.95   13.80
  -1  -3 -10  463.95   16.80
  -1   4 -10    5.00    2.30
   1  -4 -10    8.40    2.90
   1  -4 -10    0.90    1.40
   1   4  10    3.50    2.10
   1   4 -10    3.90    2.10
  -1   4  10    2.50    1.70
  -1  -4 -10    7.60    2.90
  -1  -4 -10    3.80    1.90
   1   5  10  298.97   12.00
   1  -5 -10  317.67   11.00
  -1   5 -10  307.77   13.20
   1  -5 -10  308.47   14.60
  -1  -5 -10  288.57   10.70
  -1  -5 -10  286.47   14.70
  -1   5  10  293.17   11.10
   1   5 -10  302.07   13.00
   1  -6 -10   24.40    3.60
   1   6  10   25.30    4.60
   1  -6 -10   44.90    7.60
  -1  -6 -10   41.60    7.30
   1   6 -10   40.70    6.10
  -1  -6 -10   35.50    4.40
  -1   6  10   35.90    4.60
   1  -7 -10  426.36   20.50
   1   7  10  472.35   17.00
  -1   7  10  473.35   15.80
  -1  -7 -10  443.66   14.90
   1   7 -10  439.16   17.80
  -1  -7 -10  422.96   20.90
   1  -8 -10    1.10    4.10
   1   8  10    8.80    3.40
  -1   8 -10    6.60    2.60
  -1   8  10    1.20    2.30
   1   8 -10    5.40    3.20
  -1  -8 -10    8.70    5.20
  -1   9 -10   59.59    8.10
   1   9  10   74.19    7.40
   1  -9 -10   66.39   10.90
  -1   9  10   88.19    6.90
   1   9 -10   82.69    7.80
  -1  -9 -10   74.59   11.10
   1  10  10   26.40    5.20
  -1  10 -10   43.10   10.10
  -1  10  10   21.60    5.10
   1  10 -10   35.80    9.70
   2   0  10 2051.89   42.80
  -2   0  10 2120.39   42.00
   2   0 -10 2107.09   44.20
  -2   0 -10 2109.79   46.10
   2   0  10 2142.19   45.20
   2   1  10   40.00    4.20
  -2   1 -10   45.20    4.40
   2  -1 -10   44.50    3.60
  -2  -1  10   47.50    3.50
   2   1  10   47.50    3.70
   2  -1 -10   42.30    4.20
   2   1 -10   44.40    4.10
   2  -1  10   41.30    4.20
  -2  -1 -10   34.10    4.70
   2  -1  10   46.80    3.70
   2  -2 -10   22.10    3.70
  -2   2 -10   23.50    3.90
   2  -2 -10   24.30    3.40
   2   2  10   15.70    3.00
  -2  -2  10   23.60    3.10
  -2   2  10   23.10    2.90
   2  -2  10   24.70    3.60
   2   2 -10   26.90    4.00
  -2  -2 -10   23.10    4.20
  -2  -2 -10   25.70    3.30
  -2  -3  10    5.40    1.90
   2   3  10    5.80    2.40
   2  -3 -10    5.70    1.90
  -2   3 -10    4.30    2.10
   2  -3 -10    3.90    2.10
  -2  -3 -10    4.00    1.50
   2   3 -10    2.30    2.00
  -2   4 -10  190.78    9.90
   2  -4 -10  208.08    8.30
   2   4  10  199.58    9.50
   2  -4 -10  184.78   10.10
  -2  -4 -10  201.48    8.40
   2   4 -10  180.28   11.90
  -2  -4 -10  199.98   11.40
  -2   4  10  196.68    7.90
   2  -5 -10   21.00    3.40
   2  -5 -10   38.00    9.50
   2   5  10   18.80    4.00
  -2  -5 -10   19.70    5.20
  -2   5  10   22.80    3.30
   2   5 -10   22.90    4.50
  -2  -5 -10   22.90    3.60
   2  -6 -10  224.58   13.10
   2   6  10  203.48   10.60
  -2  -6 -10  203.68   13.40
  -2  -6 -10  195.68    8.90
   2   6 -10  194.78   10.80
  -2   6  10  194.18    8.70
   2   7  10    9.30    3.10
  -2   7  10   11.30    2.80
  -2  -7 -10    9.00    4.80
  -2  -7 -10    5.80    2.60
   2   8  10   75.19    7.30
  -2   8 -10   70.59    9.50
   2  -8 -10   82.39   11.10
  -2   8  10   82.89    6.20
  -2  -8 -10   81.39    6.30
  -2  -8 -10   65.29    9.60
   2  -9 -10   -5.40    4.00
   2   9  10    0.10    2.70
  -2   9 -10   -0.90    2.50
  -2  -9 -10   -2.60    4.10
  -2  -9 -10   -0.70    2.10
  -2   9  10   -1.30    2.00
  -3   0 -10   42.70    5.60
   3   0 -10   42.00    4.00
   3   0  10   37.00    3.40
   3   0  10   40.40    4.30
   3  -1 -10 1059.99   23.50
   3   1  10 1022.60   24.00
   3  -1 -10 1013.50   24.80
   3   1  10 1057.99   26.50
  -3  -1  10 1026.80   22.80
  -3   1 -10 1043.70   26.90
   3  -1  10 1047.00   26.60
  -3  -1 -10 1054.59   27.70
   3  -1  10 1018.50   24.20
   3   1 -10 1049.30   25.10
   3  -2 -10    8.80    2.30
  -3  -2  10    8.20    2.10
   3   2  10   10.80    3.00
   3  -2 -10    7.10    2.00
  -3  -2 -10   11.10    3.80
   3   2 -10    8.00    2.30
   3  -2  10    4.40    2.90
  -3  -2 -10    5.50    1.70
   3  -2  10   11.30    3.20
   3  -3 -10   11.50    2.40
  -3  -3  10   12.00    2.20
  -3   3 -10   14.40    3.30
   3  -3 -10   16.70    3.50
   3   3  10   14.10    3.30
   3   3 -10   18.70    3.30
  -3  -3 -10   12.00    2.80
  -3   3  10   14.80    2.30
  -3  -3 -10   13.20    3.90
   3   4  10   68.19    5.90
  -3   4 -10   77.49    6.40
   3  -4 -10   79.19    6.40
   3  -4 -10   77.99    5.00
  -3   4  10   66.79    4.00
  -3  -4 -10   72.19    9.10
   3   4 -10   66.19    5.70
  -3  -4 -10   80.39    5.30
   3  -5 -10   -0.80    1.40
   3  -5 -10    0.80    2.40
   3   5  10    1.30    2.30
  -3  -5 -10   -0.50    1.50
  -3   5  10    0.00    1.30
  -3  -5 -10    0.70    2.80
   3   6  10   17.10    4.00
   3  -6 -10   24.40    5.70
  -3  -6 -10   21.90    3.60
  -3  -6 -10   17.60    5.30
  -3   6  10   18.90    3.10
   3   7  10   99.99    8.00
   3  -7 -10  119.69   10.50
  -3  -7 -10  116.39   11.60
  -3   7  10  121.79    6.60
  -3  -7 -10  108.99    6.90
   3   8  10    1.20    2.60
   3  -8 -10   -0.40    3.40
  -3   8  10   -0.30    1.50
  -3  -8 -10    1.10    1.90
  -3   9 -10  108.79    9.40
   3   9  10  123.19    9.80
   3  -9 -10  142.29   23.40
  -3  -9 -10  124.29    7.90
  -3  -9 -10  116.49   14.70
  -3   9  10  135.69    7.60
   4   0 -10   92.49    5.40
   4   0  10   97.79    6.50
  -4   0 -10   94.29   10.00
   4   1  10   35.90    4.80
  -4  -1  10   38.70    3.00
   4  -1 -10   40.10    3.70
   4  -1 -10   36.90    3.20
   4  -1  10   43.10    6.20
   4   1 -10   39.80    3.80
   4  -1  10   32.00    4.50
   4  -2 -10 1076.79   24.30
   4  -2 -10 1052.89   25.70
  -4  -2  10 1054.69   23.40
  -4   2 -10 1080.59   28.10
   4   2  10 1095.69   27.90
  -4  -2 -10 1099.39   29.80
   4   2 -10 1068.89   26.10
   4  -2  10 1089.29   25.60
   4  -2  10 1114.89   28.40
  -4   3 -10  265.77   11.70
   4  -3 -10  271.17   10.80
   4  -3 -10  265.97    9.30
   4   3  10  263.47   11.60
  -4  -3  10  268.07    8.70
   4   3 -10  269.27   10.90
  -4  -3 -10  269.27   11.80
  -4  -3 -10  295.57   13.80
  -4   4 -10  132.89    8.50
  -4  -4  10  141.69    6.10
   4  -4 -10  147.39    8.60
   4  -4 -10  137.59    6.60
   4   4  10  136.89    8.30
  -4  -4 -10  139.49    7.00
   4  -5 -10  158.78    9.90
   4  -5 -10  163.78    7.50
   4   5  10  167.88    9.60
  -4  -5 -10  157.98    7.80
  -4   5  10  151.48    6.10
   4   6  10  175.78   10.30
   4  -6 -10  158.88   10.90
  -4   6  10  155.98    6.10
  -4  -6 -10  171.48    8.30
  -4   7 -10    4.50    2.40
   4  -7 -10    2.60    4.20
   4   7  10    3.00    2.20
  -4   7  10    3.00    1.60
  -4  -7 -10    3.00    2.30
   4  -8 -10  120.79   11.30
  -4   8 -10   90.99    9.40
   4   8  10  114.99    9.00
  -4  -8 -10  109.99    7.10
  -4   8  10   97.39    5.60
  -4  -8 -10  112.29   11.00
  -4   9 -10    2.70    2.70
   4   9  10    0.40    2.80
   4   9 -10   -3.00    4.90
  -4  -9 -10    0.50    7.40
  -4  -9 -10    0.90    2.30
  -4   9  10    2.00    2.00
   5   0 -10   65.89    4.40
  -5   0 -10   60.49    5.70
   5   0  10   59.69    4.40
   5   0  10   69.19    5.70
   5  -1 -10  810.92   19.10
  -5   1 -10  806.82   23.40
   5   1  10  843.42   20.60
   5   1  10  795.92   22.80
   5  -1 -10  826.52   20.30
   5  -1  10  830.22   23.30
  -5  -1 -10  793.52   24.10
   5   1 -10  810.92   20.50
   5  -1  10  856.71   21.00
  -5  -2  10  189.48    6.60
   5  -2 -10  186.68    7.20
   5  -2 -10  177.78    8.00
  -5   2 -10  167.48    9.30
   5   2 -10  178.68    8.10
  -5  -2 -10  188.78   10.70
   5  -2  10  186.18    8.10
   5  -2  10  172.38   11.00
   5  -3 -10    1.30    1.90
  -5   3 -10    2.10    1.80
  -5  -3  10    2.60    1.40
   5   3  10    5.50    2.40
   5  -3 -10    3.40    1.60
  -5  -3 -10    3.20    1.70
  -5  -3 -10    3.10    2.50
   5   3 -10    2.80    2.10
   5   4  10   70.99    6.40
   5  -4 -10   62.69    5.70
   5  -4 -10   70.29    4.70
  -5   4 -10   67.39    6.00
  -5  -4  10   70.09    4.20
  -5  -4 -10   68.09    5.00
   5   5  10    2.00    2.30
   5  -5 -10    2.00    2.80
  -5   5 -10   -1.40    2.10
   5  -5 -10    0.20    1.20
  -5  -5 -10    0.70    1.30
   5   6  10   10.70    3.60
   5  -6 -10    6.00    3.70
  -5  -6 -10    6.80    2.20
  -5   7 -10   12.70    3.90
   5  -7 -10    7.00    4.20
   5   7  10    5.40    3.10
  -5  -7 -10    7.10    2.30
  -5  -7 -10    7.80    4.50
   5   8  10    0.00    2.40
  -5   8 -10   -0.10    2.70
   5  -8 -10    9.30    4.20
  -5  -8 -10   -2.90    4.40
  -5  -8 -10   -2.20    1.90
   5   9  10  378.86   17.90
  -5   9 -10  379.56   17.70
  -5  -9 -10  400.86   15.10
  -5   9  10  387.86   10.90
   5   9 -10  387.26   22.20
   6   0  10  839.02   21.00
   6   0  10  860.51   24.20
  -6   0 -10  815.22   24.40
   6   0 -10  857.21   20.50
   6  -1 -10  205.58    7.40
   6  -1 -10  206.18    8.00
   6   1  10  194.28    8.30
  -6   1 -10  215.78   10.60
   6   1  10  213.58   10.50
   6  -1  10  214.68   10.50
   6  -1  10  205.48    8.60
  -6  -1 -10  209.28   11.20
   6   1 -10  216.98    8.40
  -6   2 -10 1232.58   32.00
  -6  -2  10 1261.47   25.90
   6  -2 -10 1252.67   28.20
   6  -2 -10 1251.07   27.10
   6   2  10 1226.48   31.90
  -6  -2 -10 1292.87   34.60
   6   2 -10 1275.37   29.10
   6  -2  10 1216.18   29.00
   6  -2  10 1250.47   32.10
  -6  -3  10   26.30    3.00
   6  -3 -10   23.10    3.10
   6  -3 -10   21.20    3.60
   6   3  10   20.50    4.10
  -6   3 -10   26.40    4.70
  -6  -3 -10   19.10    4.70
   6  -3  10   21.30    4.40
  -6   4 -10   57.59    5.80
   6  -4 -10   54.69    5.40
  -6  -4  10   53.79    3.40
   6   4  10   55.09    5.90
   6  -4 -10   50.99    4.00
  -6  -4 -10   44.30    7.40
  -6  -4 -10   55.69    4.60
  -6  -5  10   37.20    3.20
   6   5  10   38.40    6.00
   6  -5 -10   34.40    5.20
  -6  -5 -10   32.50    4.50
  -6   6 -10   20.90    4.90
   6  -6 -10   21.30    4.70
   6   6  10   25.80    5.40
  -6  -6 -10   31.50    4.90
  -6  -6 -10   23.70    6.70
   6   7  10    6.30    2.80
   6  -7 -10   -0.10    3.60
  -6   7 -10   -0.30    2.20
  -6  -7 -10   -0.80    1.70
  -6  -7 -10    0.30    4.50
   6   8  10  310.17   20.30
  -6   8 -10  251.17   13.50
   6  -8 -10  282.17   16.50
  -6  -8 -10  248.88   17.80
  -6  -8 -10  272.87   11.70
  -6   9 -10    5.50    5.70
   6   9  10    2.70    2.90
  -6   9 -10   -2.60    3.00
   6   9 -10    2.60    5.70
  -6  -9 -10    1.80    2.30
   7   0  10   37.80    3.70
   7   0 -10   30.30    3.10
   7   0  10   34.40    5.40
  -7   0 -10   20.60    4.60
  -7   1 -10  349.96   14.50
   7  -1 -10  367.36   10.60
   7   1  10  363.36   12.10
   7  -1 -10  380.76   11.20
   7   1  10  382.16   14.80
   7  -1  10  380.96   14.70
  -7  -1 -10  361.86   15.60
   7   1 -10  388.36   11.80
   7  -1  10  368.16   12.40
   7   2  10    6.00    2.80
   7  -2 -10    5.60    1.70
  -7   2 -10    7.10    2.70
   7  -2 -10    7.40    1.90
   7  -2  10   10.90    3.00
  -7  -2 -10    6.70    3.50
   7  -2  10    4.80    2.10
   7   3  10  115.29    8.20
  -7  -3  10  120.89    4.80
  -7   3 -10  122.39    8.30
   7  -3 -10  117.29    5.70
   7  -3 -10  117.79    6.40
  -7  -3 -10  111.19    9.20
   7  -3  10  119.89    8.30
   7  -4 -10    1.10    1.40
  -7  -4  10   -0.50    1.00
   7  -4 -10    1.70    2.00
   7   4  10    4.30    2.30
  -7   4 -10   -1.30    1.80
  -7  -4 -10   -0.70    1.60
  -7  -5  10    1.80    1.40
   7  -5 -10   -1.10    2.30
   7   5  10    0.90    2.00
  -7  -5 -10   -1.50    1.50
  -7  -5 -10   -0.10    2.80
  -7   6 -10   15.30    3.80
   7   6  10   16.00    4.80
  -7  -6  10   16.10    2.60
  -7  -6 -10   10.40    2.60
  -7  -6 -10   27.40    7.10
  -7   7 -10   -1.40    2.20
   7  -7 -10   -1.50    3.40
   7   7  10    0.60    2.50
  -7  -7 -10    3.00    4.00
  -7  -7 -10    0.60    1.70
  -7   8 -10   -0.50    2.80
   7   8  10   -0.80    2.50
   7  -8 -10    8.10    4.30
   7   8 -10    3.20    4.70
  -7  -8 -10   -2.50    4.30
  -7  -8 -10   -0.90    1.70
  -8   0 -10    3.90    2.30
   8   0  10    5.00    2.70
   8   0  10    5.20    2.00
   8   0 -10    3.20    1.60
   8   1  10   21.00    4.30
  -8   1 -10   16.00    4.00
   8   1  10   11.50    2.50
   8  -1 -10   19.80    2.70
   8  -1 -10   17.80    2.60
  -8  -1 -10   22.00    5.20
   8  -1  10   10.60    3.20
   8  -1  10   21.50    3.80
   8   1 -10   17.80    3.10
   8  -2 -10  594.94   15.30
   8   2  10  567.64   19.60
  -8   2 -10  580.84   19.80
   8  -2 -10  580.34   14.70
   8  -2  10  580.04   19.70
   8  -2  10  578.14   17.00
  -8  -2 -10  543.05   21.10
   8  -3 -10   17.90    2.90
   8   3  10   15.30    3.80
  -8   3 -10   16.00    4.00
   8  -3 -10   14.60    3.00
  -8  -3 -10    3.80    3.10
   8  -3  10    6.20    3.10
   8  -4 -10    7.90    2.30
   8   4  10    2.90    2.60
  -8  -4  10    7.70    1.60
   8  -4 -10    8.40    2.60
   8   5  10    3.40    2.50
  -8  -5  10    1.20    1.20
   8  -5 -10   -0.70    2.20
  -8  -5 -10   -0.50    1.50
  -8  -5 -10    3.20    3.40
  -8   6 -10   16.40    4.00
   8   6  10    9.60    4.00
   8  -6 -10   21.40    6.00
  -8  -6  10   25.50    3.00
  -8  -6 -10   16.10    3.10
  -8  -6 -10   14.40    6.00
  -8  -7  10    1.80    1.80
   8  -7 -10    0.20    4.00
  -8   7 -10    1.00    2.90
   8   7  10    2.00    3.20
  -8  -7 -10    1.60    1.90
  -8  -7 -10   -0.90    4.50
   8   8  10  334.67   17.20
  -8   8 -10  319.07   15.50
   8  -8 -10  333.07   17.90
  -9   0 -10   -1.90    2.20
   9   0  10    0.50    2.20
   9   0 -10    1.50    1.30
   9   0  10    1.00    1.80
  -9   1 -10  178.48   10.70
   9   1  10  192.18    8.50
   9   1  10  191.38   10.80
   9  -1 -10  199.48    7.10
   9   1 -10  199.48    7.80
  -9  -1 -10  186.38   11.50
   9  -1  10  209.18    9.00
   9  -1  10  200.68   10.80
   9  -2 -10   26.30    3.20
   9  -2 -10   32.30    3.60
   9   2  10   19.20    4.20
  -9   2 -10   19.40    4.50
  -9  -2 -10   23.70    5.50
   9  -2  10   30.20    5.20
   9  -2  10   25.20    4.10
   9  -3 -10  390.86   11.40
  -9   3 -10  380.26   15.50
   9   3  10  379.76   16.00
   9  -3 -10  376.26   12.10
   9  -3  10  392.36   16.00
   9  -3  10  385.06   13.50
   9  -4 -10    8.50    2.60
   9   4  10   16.70    4.10
   9  -4 -10   18.90    3.00
  -9  -4 -10    8.40    4.30
   9  -5 -10   58.09    4.40
   9  -5 -10   59.69    6.20
  -9   5 -10   52.19    8.20
   9   5  10   56.89    7.90
  -9  -5  10   53.99    3.10
  -9  -5 -10   64.29   10.00
   9  -6 -10    5.20    3.80
  -9  -6  10   -0.60    1.10
  -9   6 -10   -1.10    2.30
  -9  -6 -10    2.00    2.20
   9  -7 -10    6.80    4.00
   9   7  10   12.30    4.60
  -9   7 -10    8.70    4.30
  -9  -7  10    6.90    1.90
  -9  -7 -10    9.80    3.20
  -9  -7 -10    8.00    5.00
  10   0  10  217.98   11.60
  10   0 -10  214.28    7.60
 -10   0 -10  217.08   12.10
  10   0  10  224.18    9.40
  10   1  10   -0.90    2.00
  10   1  10    0.60    1.80
 -10   1 -10   -4.70    1.90
  10  -1 -10    1.00    1.20
  10  -1  10    2.20    2.50
  10  -1  10    1.10    1.80
 -10  -1 -10    1.00    3.10
 -10   2 -10  128.49    9.00
  10  -2 -10  138.19    5.90
  10  -2 -10  141.09    5.70
  10   2  10  144.59    9.50
  10  -2  10  135.49    9.00
  10  -2  10  131.49    7.40
 -10   3 -10   15.00    4.60
  10  -3 -10   26.60    3.80
  10  -3 -10   25.10    3.30
  10   3  10   23.50    5.00
  10  -3  10   21.90    4.10
  10  -3  10   20.50    4.70
  10  -4 -10   -0.70    1.20
  10   4  10    0.70    2.50
  10  -4 -10    2.60    2.30
  10  -4  10    1.60    2.60
 -10  -4 -10    1.90    3.50
 -10   5 -10  133.99    9.10
  10  -5 -10  134.59    6.70
  10  -5 -10  138.29    8.70
  10   5  10  134.89   10.50
 -10  -5 -10  117.19   11.80
 -10   6 -10  156.08   10.10
  10   6  10  139.59   10.70
  10  -6 -10  134.49   10.40
 -10  -6 -10  144.79   13.40
 -10  -6 -10  128.49    7.70
  10  -7 -10   10.50    4.70
  10   7  10   -1.90    3.30
  10   7 -10   -6.00    4.30
 -10  -7 -10   -3.60    1.70
 -10  -7 -10   -2.10    4.90
  11   0  10   14.20    4.20
 -11   0 -10   18.60    4.80
  11   0  10   22.50    3.60
  11   0 -10   12.90    2.30
  11   1  10   68.39    5.10
  11   1  10   78.99    7.30
  11  -1 -10   67.79    3.90
 -11   1 -10   64.89    8.10
  11  -1  10   75.99    7.10
  11  -1  10   62.39    5.20
 -11   2 -10   17.00    4.80
  11  -2 -10   31.30    3.00
  11   2  10   36.90    6.10
  11  -2 -10   35.60    2.90
  11  -2  10   37.40    4.50
  11  -2  10   33.90    5.80
  11   3  10  274.47   13.90
  11  -3 -10  272.57    8.80
  11  -3 -10  274.97    9.60
  11  -3  10  269.97   13.80
 -11  -3 -10  264.67   15.80
  11  -3  10  261.87   11.00
  11  -4 -10   48.00    5.00
  11   4  10   32.00    7.10
  11  -4 -10   35.00    3.90
  11  -4  10   38.50    6.40
 -11  -4 -10   32.40    7.60
  11  -5 -10   82.59    7.30
  11   5  10   78.99    9.70
  11  -5 -10   69.19    4.90
 -11   5 -10   70.29    7.00
 -11  -5 -10   72.09   10.70
  11  -6 -10   -2.20    3.70
  11   6  10    6.60    3.90
 -11   6 -10   -0.90    2.70
  11   6 -10    6.00    4.30
 -11  -6 -10    1.80    4.60
  12   0  10  767.72   21.10
  12   0 -10  808.92   18.10
  12   0  10  787.62   25.60
  12  -1 -10   23.00    2.60
  12   1  10   15.00    3.20
  12   1  10   30.70    5.90
  12  -1  10   18.50    3.50
  12  -1  10   17.30    4.70
  12  -2 -10   11.90    2.10
  12   2  10    3.70    3.10
  12  -2 -10   10.30    2.00
  12  -2  10   12.20    4.10
  12  -2  10    9.10    2.70
  12  -3 -10   29.40    3.20
  12  -3 -10   28.90    3.60
  12   3  10   17.40    5.70
  12  -3  10   29.40    4.90
 -12  -3 -10   34.50    7.00
  12  -3  10   29.50    8.80
  12  -4 -10   71.29    4.50
  12  -4 -10   72.09    5.80
  12   4  10   80.59    8.30
 -12  -4 -10   62.59   10.10
  12  -4  10   76.99    6.10
  12  -4  10   82.89    8.10
  12  -5 -10    1.70    2.00
 -12   5 -10    0.80    3.10
  12   5  10    6.30    3.40
  12  -5 -10   -4.10    2.80
 -12  -5 -10    3.40    5.90
  13   0  10   69.29   11.10
  13   0 -10   75.09    4.10
  13   0  10   75.89    5.70
  13   1  10  102.99    9.00
  13   1  10  114.49    6.60
  13  -1  10   88.39    9.00
  13  -1  10  111.59    6.80
  13   2  10    8.80    3.60
  13  -2 -10   13.10    2.60
  13  -2  10   15.50    4.60
 -13  -2 -10   11.50    5.70
  13  -2  10   14.60    4.10
  13  -3 -10   35.70    3.80
  13   3  10   41.80    6.80
  13  -3 -10   44.60    3.20
  13  -3  10   57.49    7.90
 -13  -3 -10   32.10    7.70
  13  -3  10   42.60    5.30
  14   0  10  304.27   12.10
  14   0  10  337.37   16.10
  14   0 -10  321.57    9.00
  14  -1  10    4.70    2.90
   0   0 -11   -0.20    1.60
   0   0  11    1.00    1.40
   0   1  11   -0.90    1.30
   0   1 -11   -1.70    1.50
   0  -1 -11    1.20    1.80
   0  -1  11   -1.10    0.90
   0  -2 -11  872.01   21.40
   0   2  11  847.52   21.90
   0  -2  11  862.61   21.20
   0  -2 -11  843.92   24.00
   0   2 -11  811.32   30.30
   0  -3  11   -0.50    1.20
   0   3  11   -1.30    1.20
   0  -3 -11   -1.80    1.30
   0  -3 -11   -1.30    2.00
   0   3 -11   -0.80    1.40
   0  -4 -11    4.40    2.60
   0  -4 -11    1.20    1.80
   0   4 -11    0.60    2.10
   0   4  11    2.50    2.00
   0  -5 -11   -0.80    1.50
   0   5  11    8.20    2.70
   0  -5 -11    1.20    2.60
   0   5 -11   -1.10    2.00
   0   6  11  313.97   12.60
   0  -6 -11  289.27   16.30
   0   6 -11  313.47   14.10
   0  -6 -11  312.97   11.90
   0   7  11    1.40    2.00
   0  -7 -11   -1.30    1.60
   0   7 -11    0.10    2.80
   0   8 -11    7.10    3.50
   0   8  11    3.60    2.70
   0  -8 -11    7.40    3.00
   0   9  11   -1.30    2.50
   0  -9 -11   -0.70    2.10
   0  -9 -11   -4.80    4.70
   1   0 -11    0.80    1.70
  -1   0  11   -1.00    1.00
  -1   0 -11    0.70    1.60
   1   0  11    1.70    1.60
  -1   1 -11   42.20    6.10
  -1  -1  11   44.70    3.70
   1  -1 -11   49.30    4.80
   1   1  11   55.79    4.90
  -1   1  11   50.79    4.10
   1   1 -11   55.89    4.90
  -1  -1 -11   50.39    5.00
   1   2  11  171.58    8.40
  -1  -2  11  168.78    7.20
   1  -2 -11  181.88    7.70
  -1   2 -11  189.48    9.40
   1  -2 -11  172.58    9.10
  -1  -2 -11  185.78    8.20
   1  -2  11  169.58    7.70
  -1   2  11  174.68    7.70
   1   2 -11  172.28    8.70
   1   3  11    0.80    1.60
  -1  -3  11   -0.30    1.30
  -1   3 -11    2.20    2.30
   1  -3 -11    1.80    2.30
  -1  -3 -11    1.60    1.40
   1  -3  11    2.40    1.80
  -1  -3 -11    4.20    2.50
  -1   3  11    3.30    1.80
   1   3 -11    0.70    1.90
  -1   4 -11   50.99    5.30
   1   4  11   53.59    5.00
   1  -4 -11   59.19    4.50
   1  -4 -11   64.39    6.40
  -1   4  11   60.79    4.80
  -1  -4 -11   59.89    4.70
  -1  -4 -11   54.29    7.10
   1   4 -11   66.39    6.10
  -1   5 -11  990.40   28.00
   1  -5 -11  935.41   29.80
   1   5  11 1051.19   26.90
   1  -5 -11  972.40   24.70
   1   5 -11 1040.90   28.40
  -1  -5 -11 1000.10   31.20
  -1   5  11 1014.80   25.20
  -1  -5 -11  960.50   24.70
   1   6  11    3.20    1.90
   1  -6 -11    6.00    1.90
  -1   6 -11   10.20    3.60
   1  -6 -11    3.90    3.10
   1   6 -11    0.60    2.60
  -1   6  11    4.20    2.30
  -1  -6 -11    4.80    3.80
  -1  -6 -11    3.40    1.80
  -1   7 -11    3.70    2.70
   1   7  11    6.40    3.10
   1  -7 -11    4.20    3.90
   1  -7 -11    5.90    2.40
  -1   7  11    4.70    2.80
  -1  -7 -11    8.80    2.60
   1   7 -11    5.40    3.10
  -1  -7 -11    0.90    3.30
   1   8  11   11.50    3.50
   1  -8 -11    7.40    2.70
   1  -8 -11    7.70    5.20
  -1   8 -11    7.00    3.80
  -1  -8 -11   11.50    3.10
  -1  -8 -11   11.10    5.80
  -1   8  11   11.70    3.10
   1   8 -11    5.60    3.30
   1  -9 -11   32.70    8.10
   1   9  11   20.80    5.20
  -1   9  11   22.10    4.40
  -1  -9 -11   37.20    9.50
  -1  -9 -11   29.30    5.10
   2   0  11    0.40    1.40
  -2   0 -11    0.50    2.00
   2   0  11    0.50    1.40
   2   0 -11   -0.10    1.30
   2   1  11    0.80    1.00
   2   1  11    2.10    2.00
   2  -1 -11   -0.60    1.40
  -2   1 -11    0.50    1.60
  -2  -1  11    0.80    1.10
   2  -1  11    1.10    1.70
   2  -1  11    0.90    1.50
   2   1 -11   -1.50    1.40
  -2  -1 -11    1.50    2.00
   2   2  11  288.67   11.50
  -2   2 -11  283.87   12.10
   2  -2 -11  266.77   11.20
  -2  -2  11  286.77    9.60
   2  -2 -11  288.67    9.90
   2   2 -11  275.57   11.20
  -2  -2 -11  293.37   12.80
   2  -2  11  277.47   10.10
  -2  -2 -11  257.77   11.70
  -2   2  11  273.57    9.50
   2  -3 -11    2.20    2.20
  -2   3 -11    4.10    2.20
   2  -3 -11    1.90    1.70
   2   3  11    4.70    2.20
  -2  -3  11    3.80    1.80
  -2  -3 -11    5.30    3.10
  -2   3  11    4.50    1.80
   2  -3  11    4.60    1.70
  -2  -3 -11    4.80    2.10
  -2   4 -11   52.69    5.50
   2   4  11   53.29    5.20
   2  -4 -11   52.59    4.30
   2   4 -11   50.29    5.10
  -2  -4 -11   49.99    7.10
  -2  -4 -11   52.89    4.50
  -2   4  11   51.19    4.10
   2  -5 -11  482.75   14.80
   2  -5 -11  484.65   19.00
   2   5  11  486.75   16.80
   2   5 -11  461.35   17.20
  -2   5  11  477.95   14.30
  -2  -5 -11  447.86   14.80
  -2  -5 -11  481.85   20.40
   2   6  11  299.27   13.10
   2  -6 -11  331.37   16.50
   2  -6 -11  319.17   11.80
  -2  -6 -11  301.47   16.70
  -2  -6 -11  275.37   11.50
   2   6 -11  296.97   13.80
  -2   6  11  302.17   11.20
   2  -7 -11  336.87   18.30
  -2   7 -11  297.87   16.50
   2  -7 -11  345.97   12.70
   2   7  11  322.27   14.30
   2   7 -11  292.47   14.60
  -2  -7 -11  324.97   12.70
  -2   7  11  326.07   12.10
  -2  -7 -11  309.27   18.30
   2   8  11   79.19    7.60
  -2   8 -11   73.09    7.60
   2  -8 -11   95.29   12.20
  -2  -8 -11   88.19   12.60
  -2   8  11   75.39    6.10
   2   8 -11   87.49    8.50
  -2  -8 -11   81.39    6.50
   2   9  11   79.09    8.00
   2  -9 -11   58.79   10.20
  -2  -9 -11   81.49    6.70
  -2   9  11   74.19    6.20
   3   0  11   -1.20    1.30
  -3   0 -11    0.10    1.80
   3   0  11    0.80    1.30
   3   0 -11    0.70    1.50
  -3   1 -11  359.26   13.90
   3   1  11  352.26   13.20
   3  -1 -11  350.26   12.50
  -3  -1  11  357.96   10.70
   3   1  11  364.66   11.70
   3  -1  11  340.27   13.20
  -3  -1 -11  354.06   14.30
   3  -1  11  346.97   11.70
   3   1 -11  341.57   12.30
   3  -2 -11  362.56   13.10
  -3   2 -11  379.16   14.40
  -3  -2  11  365.46   11.00
   3   2  11  369.96   13.70
   3  -2 -11  370.06   11.60
  -3  -2 -11  367.86   15.30
   3  -2  11  367.46   12.20
   3   2 -11  354.36   12.80
   3  -3 -11   23.30    4.20
   3   3  11   16.80    3.70
  -3  -3  11   17.80    2.80
   3  -3 -11   20.90    3.20
  -3   3 -11   29.10    7.20
  -3  -3 -11   19.30    3.60
   3   3 -11   25.60    4.10
   3  -3  11   18.40    3.30
  -3  -3 -11   27.50    5.40
   3  -4 -11  125.79    8.40
   3  -4 -11  159.88    7.40
   3   4  11  138.89    8.50
  -3  -4  11  134.29    6.50
  -3  -4 -11  142.89    7.40
   3   4 -11  139.99    8.30
  -3  -4 -11  155.98   10.60
  -3   4  11  138.69    6.00
   3  -5 -11  276.17   10.50
   3   5  11  274.67   12.50
   3  -5 -11  280.87   13.90
   3   5 -11  271.27   12.60
  -3   5  11  272.77    9.30
  -3  -5 -11  285.77   11.10
  -3  -5 -11  261.37   14.80
   3  -6 -11  194.18   12.60
   3   6  11  170.88   10.10
   3  -6 -11  186.28    8.70
  -3   6  11  174.48    7.60
  -3  -6 -11  210.38   13.70
  -3  -6 -11  181.58    8.90
   3   6 -11  169.38   10.30
   3  -7 -11  171.88   12.60
   3  -7 -11  215.28    9.80
   3   7  11  215.28   11.80
  -3   7 -11  207.48   12.00
  -3   7  11  194.68    8.50
  -3  -7 -11  196.58   14.80
  -3  -7 -11  188.98    9.50
   3   7 -11  202.78   11.70
   3   8  11    2.70    2.90
   3  -8 -11   11.50    5.50
  -3   8 -11    5.40    3.10
  -3   8  11    0.60    1.80
  -3  -8 -11   -0.20    1.70
  -3  -8 -11    2.30    4.80
   3  -9 -11    8.60    5.30
   3   9  11    5.90    3.90
  -3  -9 -11    4.60    2.80
  -3   9  11    5.60    2.80
   4   0  11    1.30    2.20
   4   0 -11    0.60    1.30
  -4   0 -11   -0.20    1.50
   4   0  11   -0.50    1.10
  -4   1 -11   90.19    6.90
   4   1  11  114.29    6.00
  -4  -1  11   98.99    5.00
   4  -1 -11  109.19    6.30
   4  -1 -11  102.09    5.50
   4  -1  11  107.89    6.10
  -4  -1 -11   99.69    7.70
   4   1 -11   98.99    6.30
   4  -2 -11   41.00    5.00
   4   2  11   30.50    4.80
   4  -2 -11   27.30    3.50
  -4  -2  11   28.90    3.40
   4  -2  11   33.00    5.10
  -4  -2 -11   24.30    4.90
   4   2 -11   27.10    4.10
  -4  -3  11  211.38    7.80
   4  -3 -11  203.58    9.80
   4   3  11  201.58   10.20
   4  -3 -11  206.38    8.30
   4   3 -11  197.08    9.50
  -4  -3 -11  203.28    8.90
   4   4  11  432.06   16.30
  -4  -4  11  476.65   13.30
   4  -4 -11  468.65   14.10
   4  -4 -11  463.95   16.80
  -4  -4 -11  471.95   14.80
   4   4 -11  455.25   16.20
   4   5  11  295.77   13.30
   4  -5 -11  294.97   10.90
   4  -5 -11  303.77   14.20
  -4  -5  11  302.87   11.20
   4   5 -11  301.17   13.20
  -4   5  11  298.87    8.70
  -4  -5 -11  286.27   11.40
   4  -6 -11   77.99    5.60
   4   6  11   90.49    7.70
  -4   6 -11   79.89    7.40
  -4  -6 -11   73.69    5.80
  -4   6  11   79.49    4.30
   4  -7 -11  393.36   19.30
   4   7  11  360.86   16.20
  -4   7 -11  362.76   18.10
  -4   7  11  363.46   10.90
  -4  -7 -11  387.96   14.10
   4   8  11    4.00    3.10
  -4   8 -11    9.30    3.60
   4  -8 -11    3.40    4.60
  -4   8  11    5.60    1.90
  -4  -8 -11    2.20    4.10
   4  -9 -11  102.19   12.90
   4   9  11   75.29    9.50
  -4  -9 -11   82.39    7.00
  -4   9  11   78.09    5.20
   5   0  11    3.20    2.20
   5   0 -11    0.60    1.50
  -5   0 -11    1.40    2.40
   5   0  11   -1.20    1.30
  -5   1 -11  104.49    8.10
   5   1  11  106.69    6.10
   5  -1 -11   98.49    5.30
   5  -1 -11  102.99    6.00
   5   1  11  108.19    7.30
   5  -1  11   96.59    5.90
   5  -1  11  104.39    7.40
   5   1 -11  103.79    6.20
   5   2  11    5.70    2.90
  -5  -2  11    4.40    1.70
   5  -2 -11    7.20    2.40
   5  -2 -11    7.50    2.00
  -5   2 -11    5.30    2.90
   5   2 -11    4.50    2.10
   5  -2  11    8.80    2.90
   5  -3 -11  447.96   13.40
   5   3  11  485.85   17.00
  -5   3 -11  472.35   22.80
  -5  -3  11  462.85   12.60
   5  -3 -11  449.16   15.20
   5   3 -11  461.55   15.40
  -5  -3 -11  444.96   14.50
  -5  -4  11  214.18    8.00
   5   4  11  240.48   11.60
   5  -4 -11  231.28    9.10
   5  -4 -11  231.98   11.20
   5   4 -11  225.68   10.80
  -5  -4 -11  221.68    9.60
  -5   5 -11   37.10    6.90
   5  -5 -11   64.39   11.40
  -5  -5  11   57.79    4.10
   5  -5 -11   58.69    4.60
   5   5  11   64.59    6.40
  -5  -5 -11   44.90    4.50
  -5   6 -11    3.90    2.50
   5   6  11    3.80    2.90
   5  -6 -11    2.80    2.10
   5  -6 -11    6.30    3.80
  -5  -6 -11    4.20    2.30
   5   7  11  358.86   16.50
  -5  -7 -11  369.66   13.80
  -5  -7 -11  374.36   20.80
   5  -8 -11   34.70    8.10
  -5   8 -11   36.60    6.50
   5   8  11   27.60    6.70
  -5  -8 -11   27.20    7.10
  -5  -8 -11   34.10    5.20
  -6   0 -11   -1.60    2.20
   6   0  11   -0.60    1.30
   6   0  11   -1.80    1.60
   6   0 -11   -0.40    1.40
   6   1  11    0.80    1.70
   6   1  11    4.20    2.20
   6  -1 -11    7.90    2.10
  -6   1 -11    8.30    2.80
   6  -1  11    3.60    2.50
  -6  -1 -11    0.90    2.50
   6   1 -11    7.00    2.20
   6  -1  11    7.50    1.90
  -6   2 -11   67.09    6.30
   6  -2 -11   58.39    4.10
   6  -2 -11   57.89    4.80
   6   2  11   64.19    6.30
   6   2 -11   66.99    5.20
  -6  -2 -11   80.39   12.20
   6  -2  11   68.59    6.30
   6  -2  11   62.29    5.10
   6   3  11  177.88   10.20
   6  -3 -11  162.78    8.40
  -6   3 -11  167.68   11.00
   6  -3 -11  178.38    7.50
  -6  -3  11  174.08    6.50
   6   3 -11  170.18    8.70
   6  -4 -11 1057.39   27.90
   6  -4 -11 1044.20   24.80
   6   4  11 1011.10   29.20
  -6  -4  11 1064.39   23.30
  -6  -4 -11 1034.10   26.10
   6  -5 -11    2.20    1.90
  -6  -5  11   -0.30    1.30
   6   5  11   -1.80    2.30
   6  -5 -11    4.50    2.80
  -6   5 -11    2.20    2.20
  -6  -5 -11    4.90    2.10
  -6  -5 -11    3.40    4.40
  -6  -6  11    8.10    2.20
   6  -6 -11    7.40    4.10
  -6   6 -11   11.10    3.90
   6  -6 -11    5.90    2.50
   6   6  11    4.20    2.70
  -6  -6 -11    7.10    3.00
  -6  -6 -11   10.40    4.90
   6  -7 -11   15.00    5.50
   6   7  11    7.60    3.80
  -6   7 -11    5.90    3.60
  -6  -7 -11    7.20    2.60
  -6  -7 -11    3.40    4.70
  -6   8 -11    4.60    3.00
   6   8  11   -0.50    2.90
   6  -8 -11    4.40    4.70
  -6  -8 -11   -0.40    2.00
  -7   0 -11   -2.70    1.60
   7   0  11   -1.10    1.30
   7   0  11    3.40    2.30
   7   0 -11   -0.20    1.40
   7   1  11   45.20    6.20
   7  -1 -11   40.50    3.70
   7   1  11   40.90    3.90
  -7   1 -11   34.40    5.60
   7   1 -11   41.60    3.90
   7  -1  11   33.40    5.30
  -7  -1 -11   38.90    6.30
   7  -1  11   27.80    3.70
   7  -2 -11   24.90    3.20
   7   2  11   16.50    4.10
  -7   2 -11   22.20    4.90
   7  -2 -11   21.90    3.50
   7  -2  11   24.30    4.70
   7   2 -11   27.50    4.00
   7  -2  11   18.30    3.60
   7  -3 -11  729.63   20.30
  -7  -3  11  719.63   17.10
   7  -3 -11  725.03   18.70
   7   3  11  782.02   24.00
   7   3 -11  748.33   21.00
   7  -3  11  786.82   24.40
   7  -3  11  754.02   20.90
   7   4  11  132.69    9.30
  -7  -4  11  123.19    5.40
   7  -4 -11  124.19    6.40
   7  -4 -11  112.69    7.60
  -7  -4 -11  118.59   10.30
  -7  -5  11   13.80    2.30
   7  -5 -11   13.30    4.10
  -7   5 -11   22.60    4.90
   7  -5 -11    9.10    2.30
   7   5  11   11.10    3.40
  -7  -5 -11   13.30    5.00
  -7  -5 -11    3.60    2.50
   7  -6 -11    5.10    2.40
   7   6  11   -0.30    2.80
   7  -6 -11    2.80    2.60
  -7   6 -11   -1.10    2.20
  -7  -6  11    2.60    1.60
  -7  -6 -11    4.20    2.00
  -7  -6 -11   -1.90    4.20
  -7   7 -11  350.76   15.90
  -7  -7  11  348.27   11.60
   7  -7 -11  342.37   17.70
   7   7  11  307.77   17.30
  -7  -7 -11  372.46   21.20
  -7  -7 -11  348.37   13.50
   7  -8 -11   10.20    5.70
   7   8  11    4.00    3.20
  -7   8 -11   -0.50    3.00
  -7  -8 -11   -0.50    1.60
   8   0  11    0.20    1.90
   8   0 -11    1.30    1.50
   8   0  11    2.00    1.60
   8   1  11  108.09    8.10
   8   1  11   95.09    6.10
   8  -1 -11  103.09    5.70
   8  -1  11  105.59    7.90
   8   1 -11  102.19    5.90
   8  -1  11  108.09    6.60
   8  -2 -11   97.09    5.80
   8   2  11  109.19    8.40
   8  -2 -11  111.19    5.50
   8  -2  11  116.49    6.90
   8   2 -11  106.59    6.40
   8  -2  11  104.59    8.10
   8   3  11   42.10    6.20
   8  -3 -11   37.60    4.60
   8  -3 -11   44.30    3.60
   8  -3  11   33.60    5.80
   8  -3  11   38.30    4.50
  -8  -3 -11   37.00    8.20
   8  -4 -11  638.24   19.20
  -8   4 -11  602.14   21.10
   8   4  11  601.54   21.60
  -8  -4  11  590.84   14.40
   8  -4 -11  594.94   16.50
  -8  -4 -11  633.54   25.20
   8  -5 -11   64.49    7.80
  -8  -5  11   60.19    3.70
   8  -5 -11   50.69    4.50
  -8   5 -11   50.49    6.70
   8   5  11   49.90    7.00
  -8  -5 -11   59.99    5.30
  -8  -5 -11   59.79    9.60
   8  -6 -11   12.20    5.00
  -8   6 -11    4.50    3.60
  -8  -6  11   12.50    2.30
   8  -6 -11   11.90    2.90
  -8  -6 -11   13.20    5.60
  -8  -6 -11   19.20    3.60
  -8  -7  11  260.77    8.90
   8  -7 -11  242.58   15.20
   8   7  11  272.77   15.00
  -8   7 -11  238.68   13.40
  -8  -7 -11  272.37   18.80
  -8  -7 -11  271.07   14.60
   9   0  11    2.60    1.60
   9   0  11    0.20    2.10
   9   0 -11   -2.30    1.40
   9   1  11   56.89    7.20
   9  -1 -11   53.29    4.10
   9  -1  11   62.69    4.80
   9  -1  11   65.99    6.50
   9   1 -11   61.69    4.50
   9  -2 -11   63.49    4.50
   9   2  11   71.89    6.90
   9  -2 -11   69.79    4.30
  -9  -2 -11   69.39   14.20
   9  -2  11   67.59    6.80
   9  -2  11   57.79    5.00
   9   2 -11   63.59    5.00
   9  -3 -11  458.75   14.50
   9   3  11  490.65   18.80
   9  -3 -11  456.65   13.30
  -9   3 -11  442.36   20.80
  -9  -3 -11  507.95   21.70
   9  -3  11  465.25   18.60
   9  -3  11  470.35   15.70
  -9   4 -11  182.68   11.00
   9   4  11  195.78   11.70
   9  -4 -11  190.48    8.00
   9  -4 -11  188.88    9.60
  -9  -4 -11  200.48   13.90
  -9  -5  11  200.68    6.60
   9  -5 -11  201.18    8.60
   9   5  11  216.78   14.90
  -9   5 -11  215.38   12.20
   9  -5 -11  209.18   11.10
   9  -6 -11   29.30    5.50
  -9  -6  11   32.20    2.80
   9  -6 -11   33.60    4.50
   9   6  11   27.80    6.00
  -9  -6 -11   21.50    5.90
  -9  -6 -11   34.00    5.10
  -9  -7  11    8.20    1.90
  -9   7 -11    1.40    2.90
   9   7  11   11.80    5.00
   9  -7 -11    1.40    4.80
  -9  -7 -11    9.70    3.30
  10   0  11    0.70    2.00
  10   0  11    2.00    1.90
  10   0 -11    0.10    1.30
  10   1  11   12.90    2.80
  10   1  11   12.20    4.00
  10  -1 -11   14.30    2.40
  10   1 -11    9.90    2.50
  10  -1  11    6.40    3.20
  10  -1  11   15.50    2.90
 -10  -1 -11    6.10    3.80
  10  -2 -11  336.67   10.80
  10   2  11  321.77   15.20
  10  -2 -11  345.37   10.20
 -10   2 -11  300.87   17.20
 -10  -2 -11  323.57   17.00
  10  -2  11  357.36   15.70
  10  -2  11  356.36   13.00
 -10   3 -11  129.09    9.30
  10   3  11  116.99    9.10
  10  -3 -11  130.19    6.90
  10  -3 -11  130.49    6.00
  10  -3  11  119.19    7.40
 -10  -3 -11  124.09   10.80
  10  -3  11  127.09    9.60
  10  -4 -11  135.09    8.10
  10  -4 -11  144.39    6.70
 -10   4 -11  150.78    9.90
  10  -4  11  142.19    8.00
 -10  -4 -11  128.79   11.80
  10  -5 -11  183.28   10.50
  10  -5 -11  168.68    7.70
 -10   5 -11  160.58   10.50
  10   5  11  174.98   11.80
 -10  -5 -11  154.08   13.30
  10  -6 -11   46.60    4.50
  10  -6 -11   56.69    8.00
 -10   6 -11   44.00    6.60
  10   6  11   52.39    8.10
 -10  -6 -11   48.10    8.90
  11   0  11   -0.80    2.30
 -11   0 -11    4.20    3.10
  11   0  11    2.10    2.10
  11   0 -11    2.20    1.50
  11   1  11   10.20    3.30
  11   1  11   12.10    3.10
  11  -1 -11   13.30    2.70
 -11   1 -11   13.70    4.20
  11   1 -11   12.70    2.70
  11  -1  11   16.10    3.20
  11  -1  11    5.40    3.60
 -11  -1 -11   15.10    4.50
  11  -2 -11    1.80    1.40
  11   2  11    1.10    2.50
 -11   2 -11   -0.30    2.60
  11  -2 -11    0.10    1.40
  11  -2  11    1.60    2.90
  11  -2  11    0.80    1.90
 -11  -2 -11    1.70    3.20
 -11   3 -11  103.59    8.80
  11  -3 -11  119.29    5.70
  11   3  11  100.19   10.00
  11  -3 -11  113.19    6.50
 -11  -3 -11  125.39   11.40
  11  -3  11  121.69    7.40
 -11   4 -11   10.80    3.40
  11  -4 -11   16.60    3.70
  11   4  11   14.00    4.20
  11  -4 -11   15.80    2.80
  11  -4  11   10.00    2.90
  11   5  11  298.87   15.70
 -11   5 -11  291.27   14.60
  11  -5 -11  267.37   10.10
  11  -5 -11  285.17   13.20
 -11  -5 -11  279.37   18.30
  12   0 -11    3.80    1.90
  12   0  11    4.10    2.30
  12   0  11    0.60    2.70
  12  -1 -11  304.37    9.50
  12   1  11  316.07   12.00
  12   1  11  309.77   15.30
 -12   1 -11  299.57   15.70
  12   1 -11  302.97   10.40
  12  -1  11  304.87   15.20
 -12  -1 -11  319.17   16.60
  12  -1  11  349.57   16.00
  12  -2 -11  230.88    8.40
  12   2  11  242.68   13.70
 -12   2 -11  281.57   14.50
 -12  -2 -11  267.77   15.90
  12  -2  11  237.18   10.80
  12  -2  11  268.57   14.20
  12  -3 -11   36.20    3.20
 -12   3 -11   35.10    6.40
  12   3  11   46.10    7.10
  12  -3 -11   43.40    4.20
  12  -3  11   33.80    6.50
  12  -3  11   33.40    4.80
 -12  -3 -11   49.10    8.20
  12   4  11   11.60    4.00
 -12   4 -11   12.20    4.50
  12  -4 -11   12.10    3.60
  12  -4 -11   17.40    2.90
 -12  -4 -11   15.60    6.20
  12  -4  11   18.30    4.00
  12  -4  11   16.60    5.40
 -13   0 -11    4.80    4.10
  13   0 -11    0.30    1.50
  13   0  11   -1.80    2.60
  13   0  11    1.70    2.30
 -13   1 -11  259.17   14.60
  13  -1 -11  240.38    7.90
  13   1  11  253.27   14.00
  13  -1  11  236.68   13.40
  13  -1  11  231.38   10.50
 -13  -1 -11  247.58   15.20
  13   1 -11  242.78    8.90
 -13   2 -11   13.70    4.50
  13   2  11   13.90    5.50
  13  -2 -11   11.80    2.20
  13  -2  11    6.10    3.60
 -13  -2 -11    2.70    4.30
  13  -2  11    7.90    2.90
   0   0  12  149.79    7.00
   0   0 -12  167.68    9.20
   0  -1 -12   -1.40    1.50
   0  -1  12    0.50    1.20
   0   1  12   -0.40    1.50
   0   1 -12    2.10    2.10
   0  -2 -12  897.51   22.30
   0   2 -12  829.12   24.20
   0  -2 -12  874.31   25.30
   0   2  12  858.41   22.70
   0  -2  12  876.31   21.80
   0   3  12    0.90    1.60
   0  -3  12    0.10    1.60
   0  -3 -12   -1.90    2.10
   0   3 -12   -3.70    1.30
   0  -3 -12    0.60    1.20
   0   4 -12    1.00    2.10
   0  -4 -12    0.00    2.20
   0  -4 -12   -0.50    1.50
   0  -4  12    6.70    2.40
   0   4  12   -0.20    1.70
   0   5  12    0.10    1.80
   0  -5 -12   -0.50    1.50
   0   5 -12    0.10    2.20
   0  -5 -12   -1.50    2.70
   0  -6 -12  491.35   16.30
   0  -6 -12  487.35   21.70
   0   6 -12  510.25   19.30
   0   6  12  520.35   23.80
   0   7  12    0.70    1.90
   0  -7 -12    0.60    1.80
   0   7 -12   -6.50    2.20
   0  -7 -12   -1.30    3.10
   0  -8 -12    6.80    2.70
   0   8 -12    4.60    2.70
   0   8  12    5.40    2.40
   0  -8 -12   13.20    6.20
   1   0 -12  248.08   16.70
  -1   0  12  222.98    8.70
  -1   0 -12  218.88   10.70
   1   0  12  209.58    9.90
   1   0  12  232.58    9.10
  -1  -1  12  754.42   19.10
   1  -1 -12  766.72   30.10
   1   1  12  760.02   21.10
  -1   1 -12  730.93   22.00
   1  -1  12  744.63   19.50
   1   1 -12  750.22   21.70
  -1  -1 -12  738.53   22.50
   1  -2 -12   46.10    6.00
   1  -2 -12   39.40    4.00
  -1   2 -12   34.60    5.20
   1   2  12   40.10    4.30
  -1  -2  12   37.80    3.60
   1   2 -12   46.30    5.80
   1  -2  12   44.90    4.00
  -1   2  12   41.40    4.00
  -1  -2 -12   35.00    5.60
  -1  -2 -12   44.30    5.10
   1   3  12   40.20    4.30
  -1   3 -12   36.80    5.50
  -1  -3  12   40.30    3.90
   1  -3 -12   38.50    5.50
   1  -3 -12   39.50    4.00
  -1  -3 -12   51.29    4.50
  -1   3  12   36.60    3.90
  -1  -3 -12   46.70    6.70
   1   3 -12   42.10    5.80
   1  -3  12   43.90    4.80
  -1  -4  12    9.40    2.40
   1   4  12    8.20    2.70
   1  -4 -12   10.90    3.80
  -1   4 -12   16.60    4.00
   1  -4 -12    8.30    2.40
  -1   4  12   11.50    2.80
  -1  -4 -12   12.10    3.90
  -1  -4 -12   12.60    3.20
   1   4 -12   14.30    3.70
   1  -4  12    6.30    2.10
   1  -5 -12   40.10    6.80
  -1   5 -12   39.20    5.90
   1   5  12   45.80    5.80
   1  -5 -12   38.90    5.00
   1   5 -12   55.49    7.10
  -1  -5 -12   49.30    8.00
  -1  -5 -12   35.90    4.90
  -1   5  12   45.30    4.60
   1   6  12    2.60    2.20
   1  -6 -12   -0.60    2.60
   1  -6 -12    0.90    1.90
  -1   6 -12   -0.30    2.20
   1   6 -12   -1.80    2.10
  -1  -6 -12   -2.00    3.10
  -1   6  12   -1.00    1.70
  -1  -6 -12    2.60    2.20
  -1   7 -12   97.99    8.50
   1   7  12   87.29    7.00
   1  -7 -12   83.19    6.20
   1  -7 -12   73.09   10.20
  -1   7  12   79.59   11.20
  -1  -7 -12   85.19   16.30
  -1  -7 -12   81.59    6.60
  -1   8 -12   -3.20    2.30
   1  -8 -12    2.90    5.10
   1   8  12    0.90    2.40
   1  -8 -12    1.70    2.00
  -1  -8 -12   -2.60    4.20
   1   8 -12    1.50    3.50
  -1  -8 -12   -0.30    1.80
  -1   8  12   -1.60    2.20
  -2   0 -12  285.37   12.80
   2   0 -12  296.07   12.00
   2   0  12  305.47   12.30
   2   0  12  308.97   10.80
  -2  -1  12    5.70    2.70
  -2   1 -12    2.80    2.30
   2  -1 -12    0.80    1.90
   2   1  12    1.40    2.00
   2  -1  12    3.10    1.60
   2   1 -12    3.90    3.60
  -2  -1 -12    4.40    2.30
  -2  -2  12  374.46   12.10
   2  -2 -12  375.46   12.40
   2   2  12  374.66   13.90
   2  -2 -12  374.66   20.10
  -2   2 -12  374.46   14.70
   2  -2  12  391.06   12.80
  -2  -2 -12  395.06   15.90
   2   2 -12  401.26   14.40
   2   3  12  105.79    8.50
   2  -3 -12  112.29    6.40
   2  -3 -12  104.69    7.70
  -2   3 -12  108.39    7.60
  -2  -3  12  107.19    5.90
   2  -3  12  109.79    6.40
  -2  -3 -12  122.49    9.00
   2   3 -12  123.89    8.00
  -2   3  12  113.19    6.00
  -2  -3 -12  110.39    6.60
   2  -4 -12   71.29    5.30
  -2   4 -12   71.79    6.60
   2   4  12   79.39    6.50
  -2  -4  12   67.09    4.60
   2  -4 -12   84.19    7.30
   2   4 -12   65.59    6.10
  -2  -4 -12   61.69    5.10
  -2   4  12   73.39    4.90
  -2  -4 -12   90.69    8.60
   2  -4  12   61.29    6.00
   2  -5 -12   54.79    5.00
   2   5  12   40.90    5.60
   2  -5 -12   50.29    7.70
  -2  -5  12   47.00    4.40
   2   5 -12   53.19    5.70
  -2  -5 -12   55.99    5.00
  -2   5  12   54.69    4.60
  -2  -5 -12   59.29    8.40
  -2   6 -12  164.78   10.70
   2  -6 -12  166.78   12.00
   2   6  12  151.28    9.40
   2  -6 -12  157.78    8.30
   2   6 -12  164.18   10.20
  -2  -6 -12  153.08   12.40
  -2   6  12  162.18    7.90
  -2  -6 -12  153.78    8.40
   2  -7 -12   81.89   11.20
   2  -7 -12   67.99    5.70
  -2   7 -12   66.29    6.90
   2   7  12   76.09    7.10
  -2   7  12   72.89    5.70
  -2  -7 -12   85.59    6.40
  -2  -7 -12   75.59   11.00
  -2   8 -12   80.49    8.10
   2   8  12   81.49    7.60
   2  -8 -12   68.89    6.20
   2  -8 -12   74.49   10.60
  -2  -8 -12   69.59    6.20
  -2  -8 -12   53.49   10.00
   2   8 -12   52.49    7.20
  -2   8  12   76.59    6.00
   3   0  12 1226.28   35.00
   3   0 -12 1277.97   30.80
  -3   0 -12 1302.97   33.40
  -3  -1  12  348.87   11.10
   3  -1 -12  368.06   13.40
   3   1  12  326.37   15.40
  -3   1 -12  365.66   14.70
  -3  -1 -12  360.66   15.00
   3   1 -12  361.06   13.20
   3  -1  12  362.36   14.10
   3  -1  12  360.16   14.60
  -3   2 -12  485.15   25.20
   3   2  12  474.75   16.50
   3  -2 -12  494.95   16.40
   3  -2 -12  472.35   16.40
  -3  -2  12  486.25   14.00
   3   2 -12  514.95   24.00
  -3  -2 -12  452.95   17.90
   3  -2  12  483.75   15.00
  -3  -3  12    3.20    1.80
   3   3  12    0.40    1.70
   3  -3 -12    3.20    1.70
  -3  -3 -12    5.20    2.10
   3  -3  12    2.50    1.50
   3   3 -12    9.70    3.00
  -3  -3 -12    5.40    3.00
   3  -4 -12   86.59    5.80
   3  -4 -12   95.29    7.70
   3   4  12   93.79    7.00
  -3  -4  12   92.89    5.50
  -3  -4 -12  117.89    9.30
   3   4 -12   82.29    6.70
  -3  -4 -12   88.59    6.20
  -3   4  12   83.49    4.80
   3   5  12   22.50    4.20
   3  -5 -12   29.30    4.50
  -3  -5  12   33.50    4.00
   3  -5 -12   35.80    6.60
   3   5 -12   22.10    4.80
  -3  -5 -12   38.50    7.50
  -3  -5 -12   24.80    4.20
  -3   5  12   31.90    3.20
   3  -6 -12   46.80    5.40
   3  -6 -12   50.19    8.00
  -3   6 -12   37.90    6.50
   3   6  12   42.70    6.20
  -3  -6 -12   43.40    8.00
   3   6 -12   47.60    6.50
  -3  -6 -12   49.60    4.90
  -3   6  12   49.60    3.90
   3  -7 -12   45.30    7.80
   3  -7 -12   50.99    5.10
   3   7  12   40.70    6.20
  -3   7 -12   47.20    6.80
  -3   7  12   57.59    4.50
  -3  -7 -12   54.49    9.70
  -3  -7 -12   39.00    5.30
   3   7 -12   51.19   10.80
  -3   8 -12   28.50    9.30
   3  -8 -12   17.70    3.70
   3   8  12   21.10    5.10
   3  -8 -12   14.00    5.60
  -3   8  12   21.40    3.70
  -3  -8 -12   29.20   11.20
  -3  -8 -12   16.10    3.50
   3   8 -12    6.80    3.80
   4   0  12  162.18    9.10
   4   0 -12  168.38    8.30
   4   1  12   27.30    4.50
   4  -1 -12   31.00    4.40
   4  -1  12   28.20    4.70
   4   1 -12   32.10    4.60
   4  -2 -12   11.30    3.20
   4  -2 -12    6.80    3.50
   4   2  12    5.60    2.70
   4   2 -12    2.20    2.30
   4   3  12   39.30    5.40
  -4  -3  12   50.09    3.80
   4  -3 -12   45.30    5.80
   4  -3 -12   40.90    4.10
  -4  -3 -12   47.30    4.70
   4   3 -12   42.30    5.60
  -4  -4  12    4.20    1.90
   4  -4 -12    6.00    2.30
   4   4  12    1.40    2.50
   4  -4 -12    1.10    2.20
   4   4 -12    1.90    1.90
  -4  -4 -12    3.10    2.00
   4   5  12    5.20    2.80
   4  -5 -12    4.50    3.40
  -4  -5  12    8.50    2.60
   4   5 -12    7.20    3.00
  -4  -5 -12    2.20    3.80
  -4  -5 -12    8.10    2.40
   4  -6 -12    0.60    3.20
  -4   6 -12   -1.90    2.40
  -4  -6  12    1.60    1.40
   4   6  12   -0.60    2.10
   4  -6 -12   -0.20    1.70
  -4  -6 -12   -3.30    2.70
  -4  -6 -12   -0.90    1.80
   4   6 -12    1.40    2.40
   4  -7 -12   92.89    6.70
  -4   7 -12  101.19    8.80
   4   7  12   89.79    7.90
   4  -7 -12   91.29   11.30
  -4  -7 -12   89.19    7.70
  -4  -7 -12  115.29   12.10
  -4   7  12   94.69    4.80
   4  -8 -12  246.18   11.30
   4   8  12  264.67   16.00
   4   8 -12  237.28   13.90
  -4   8  12  249.97    8.70
  -4  -8 -12  267.27   12.00
   5   0 -12  169.98    8.40
   5   0  12  169.08    9.60
   5  -1 -12   28.30    4.30
   5   1  12   26.80    4.50
   5   1 -12   30.20    4.30
   5  -1  12   24.60    4.50
  -5  -2  12  308.67    9.90
   5   2  12  312.67   13.40
   5  -2 -12  299.07   11.90
   5  -2 -12  314.47   10.80
   5   2 -12  300.97   11.90
   5  -2  12  303.87   13.60
  -5  -3  12  474.75   13.00
   5  -3 -12  443.66   15.70
   5  -3 -12  438.86   13.70
   5   3  12  454.05   17.10
   5   3 -12  436.66   15.50
   5  -4 -12  100.89   10.00
   5   4  12   92.59    7.50
   5  -4 -12  123.29    6.50
  -5  -4  12  114.39    5.90
  -5   4 -12  102.19    8.80
   5   4 -12  124.79    8.10
  -5  -4 -12  126.19    7.30
  -5   5 -12   68.79    7.20
   5   5  12   68.59    7.10
   5  -5 -12   69.19    7.10
   5  -5 -12   69.69    5.20
  -5  -5  12   75.29    4.80
  -5  -5 -12   84.39    6.20
   5   5 -12   70.99    6.80
   5   6  12  104.49    8.20
   5  -6 -12  104.39    6.70
  -5  -6  12  100.19    5.80
   5  -6 -12   84.19   10.10
  -5  -6 -12  102.09    7.00
  -5  -6 -12  101.99   10.70
   5   6 -12   86.69    7.90
   5  -7 -12   90.39    9.30
   5  -7 -12   99.69    6.70
   5   7  12  121.39    9.10
  -5   7 -12  121.29    9.20
  -5  -7 -12   69.69    9.90
  -5  -7 -12  111.09   11.80
   5   8  12   50.29    7.50
   5  -8 -12   45.50    5.80
  -5  -8 -12   38.30    5.30
   6   0 -12 1000.90   25.20
   6   0  12  980.70   28.30
   6   0  12 1052.49   25.60
   6   1  12   -0.40    1.70
   6   1  12    5.80    2.40
   6  -1 -12   -1.20    1.60
   6   1 -12    1.60    2.00
   6  -1  12    5.70    3.00
   6  -1  12    3.80    2.00
   6  -2 -12  148.89    6.90
   6  -2 -12  140.69    7.70
   6   2  12  148.79    9.20
   6   2 -12  146.09    8.00
   6  -2  12  144.89    9.50
  -6  -3  12   26.50    3.30
   6   3  12   18.90    4.40
  -6   3 -12   22.30    4.90
   6  -3 -12   22.60    4.10
   6  -3 -12   25.90    3.70
   6   3 -12   33.30    4.90
   6   4  12    8.80    3.10
   6  -4 -12    1.30    2.30
   6  -4 -12    4.00    1.90
  -6   4 -12    2.60    2.40
  -6  -4  12    5.50    1.90
  -6  -4 -12    4.20    2.10
   6   4 -12    0.00    2.30
  -6  -4 -12    7.90    5.90
   6  -5 -12    7.50    2.60
  -6   5 -12    8.10    3.10
   6  -5 -12    5.40    3.50
   6   5  12   14.10    4.10
  -6  -5  12    8.00    2.40
   6   5 -12    3.60    3.00
  -6  -5 -12   11.00    3.00
  -6  -5 -12    6.00    4.80
  -6  -6  12   39.60    3.80
   6  -6 -12   36.20    7.00
  -6   6 -12   42.00    6.30
   6   6  12   25.60    5.70
   6  -6 -12   36.00    4.80
  -6  -6 -12   53.79    9.50
  -6  -6 -12   36.50    4.90
   6   7  12    1.80    3.40
  -6  -7  12    4.30    2.20
   6  -7 -12    6.90    2.30
  -6   7 -12    0.50    3.10
   6  -7 -12    6.40    4.60
  -6  -7 -12    4.20    5.60
  -6  -7 -12    4.00    2.70
   7   0  12   93.59    6.20
   7   0 -12   97.99    6.10
   7   0  12  100.59    7.70
   7   1  12  612.34   17.50
   7   1  12  551.04   19.90
   7  -1 -12  580.04   16.80
   7   1 -12  579.24   17.00
   7  -1  12  562.44   17.30
   7  -1  12  572.44   20.20
   7  -2 -12   47.00    4.70
  -7   2 -12   56.39    7.60
   7  -2 -12   53.49    4.10
   7   2  12   45.10    6.20
  -7  -2 -12   60.29    8.30
   7   2 -12   58.99    5.10
   7  -2  12   52.19    6.80
   7  -2  12   50.59    4.80
   7  -3 -12   37.50    4.40
   7   3  12   35.20    5.70
   7  -3 -12   31.30    4.70
  -7   3 -12   38.90    5.90
   7   3 -12   42.00    5.90
   7  -3  12   30.70    5.50
  -7  -3 -12   34.30    6.90
   7  -3  12   35.20    4.70
   7  -4 -12   12.00    2.70
  -7  -4  12   13.80    2.40
   7  -4 -12   21.00    4.20
  -7   4 -12   15.40    4.00
   7   4  12   16.40    4.00
  -7  -4 -12   12.90    5.60
   7   4 -12    8.40    2.70
   7  -4  12   18.80    3.90
  -7  -5  12    6.20    1.90
   7  -5 -12    2.80    2.10
   7   5  12    0.80    2.40
   7  -5 -12   -3.20    2.70
  -7   5 -12    0.10    2.30
  -7  -5 -12   -1.00    1.70
  -7  -5 -12   -0.30    3.10
  -7   6 -12   24.20    4.90
   7  -6 -12   35.40    4.70
   7  -6 -12   41.50    7.50
  -7  -6 -12   38.20    7.50
  -7  -6 -12   28.00    4.60
   7   7  12   89.89    8.70
   7  -7 -12   84.99   11.30
  -7  -7  12   84.29    5.30
   7  -7 -12   80.09    6.30
  -7   7 -12   78.89    8.20
  -7  -7 -12   90.79    6.70
   8   0  12  255.17   10.50
  -8   0 -12  263.77   13.80
   8   0  12  260.47   12.80
   8   0 -12  244.28    9.80
  -8   1 -12   55.99    7.50
   8   1  12   66.89    5.30
   8  -1 -12   68.59    5.00
   8   1  12   70.89    7.00
   8  -1  12   59.79    5.20
   8   1 -12   63.89    5.00
  -8  -1 -12   62.49    8.20
   8  -1  12   66.79    6.60
   8  -2 -12   24.00    3.40
  -8   2 -12   25.50    4.80
   8   2  12   28.00    5.60
   8  -2 -12   23.90    3.80
  -8  -2 -12   29.00    6.00
   8  -2  12   38.10    6.00
   8  -2  12   19.70    3.80
   8   2 -12   26.10    4.10
   8   3  12   64.09    6.80
   8  -3 -12   66.19    5.50
  -8   3 -12   72.99    6.90
   8  -3 -12   66.99    4.70
   8  -3  12   57.49    7.40
   8   3 -12   64.19   10.00
  -8  -3 -12   76.49   10.00
   8  -3  12   63.99    5.50
  -8   4 -12   38.60    6.10
   8  -4 -12   52.69    4.30
   8  -4 -12   58.79    5.90
   8   4  12   43.10    6.90
   8   4 -12   46.40    6.20
   8  -4  12   50.49    6.00
  -8  -4 -12   49.99    8.90
   8  -5 -12   15.00    2.80
   8  -5 -12   21.30    4.50
  -8  -5  12   16.40    2.70
  -8   5 -12   13.70    6.70
  -8   6 -12    4.40    3.30
  -8  -6  12   14.40    2.50
   8   6  12    1.10    3.40
   8  -6 -12   16.00    4.50
   8  -6 -12    8.60    2.60
  -8  -6 -12    9.30    5.40
   9   0  12  150.38    7.90
   9   0  12  141.09    9.70
  -9   0 -12  130.59   10.10
   9   0 -12  137.79    7.00
  -9   1 -12  122.29    9.20
   9   1  12  117.99    7.00
   9   1  12  115.69    9.00
   9  -1 -12  120.39    6.40
  -9  -1 -12  117.59    9.70
   9  -1  12  109.69    7.00
   9   1 -12  125.49    6.80
   9  -1  12   97.59    8.10
   9   2  12  220.68   12.30
  -9   2 -12  236.68   12.90
   9  -2 -12  220.98    8.20
   9  -2 -12  192.98    8.80
   9  -2  12  212.28   10.00
   9  -2  12  221.98   12.30
   9   2 -12  224.28    9.80
  -9  -2 -12  226.58   14.10
   9  -3 -12    3.00    2.20
   9  -3 -12    0.50    1.40
  -9   3 -12    5.20    2.60
   9   3  12    1.00    2.70
  -9  -3 -12    9.20    4.40
   9  -3  12    1.10    3.20
   9  -3  12    2.50    3.30
   9  -4 -12   29.50    4.50
  -9   4 -12   32.00    5.80
   9  -4 -12   29.60    3.90
  -9  -4 -12   20.20    6.60
   9  -4  12   27.10    4.70
   9  -5 -12    5.30    2.20
   9  -5 -12    3.10    3.70
  -9   5 -12   -3.10    3.00
   9   5  12    0.10    2.60
  -9  -5 -12   -0.20    4.40
   9  -6 -12    9.80    4.30
   9   6  12    1.60    3.10
  -9   6 -12    4.60    3.70
  -9  -6  12    2.20    1.60
  10   0 -12    3.50    2.10
  10   0  12    9.70    3.50
  10   0  12    1.80    2.50
 -10   0 -12    2.20    2.90
  10  -1 -12   24.40    3.50
  10   1  12   18.20    4.70
 -10   1 -12   19.40    4.70
  10   1  12   13.40    3.30
  10   1 -12   21.80    3.60
  10  -1  12   12.40    3.30
 -10  -1 -12   16.90    4.30
  10  -1  12   20.20    4.90
 -10   2 -12  130.59    9.80
  10  -2 -12  135.99    6.80
  10   2  12  128.99   17.50
  10  -2  12  122.29    8.40
  10  -2  12  143.89   11.90
  10   2 -12  131.59    7.30
 -10  -2 -12  125.79   11.20
  10  -3 -12   19.60    3.40
  10   3  12   18.30    4.60
 -10   3 -12   18.10    4.80
  10  -3 -12   26.90    4.10
  10   3 -12   15.50    5.90
 -10  -3 -12   15.30    6.70
  10  -3  12   23.10    4.10
  10  -3  12   23.00    5.20
  10   4  12   23.30    5.20
  10  -4 -12   31.10    3.80
  10  -4 -12   31.10    5.10
  10  -4  12   22.80    4.40
 -10  -4 -12   26.90    6.70
 -10   5 -12    2.10    3.10
  10  -5 -12    1.20    2.20
  10   5  12    4.20    3.10
 -10  -5 -12    8.50    5.50
  11   0  12  299.47   12.50
  11   0 -12  278.47   10.00
 -11   0 -12  267.47   15.10
  11   0  12  280.57   14.50
  11  -1 -12  113.89    6.00
  11   1  12  105.49    8.50
  11   1  12  112.09    9.30
 -11   1 -12  109.09    9.30
 -11  -1 -12  101.79   10.20
  11  -1  12  113.39    7.20
  11  -1  12  113.89    9.20
  11   1 -12  115.79    6.40
 -11   2 -12  157.28   11.00
  11  -2 -12  124.89    6.50
  11   2  12  102.19    9.00
  11  -2  12  129.39    7.80
  11   2 -12  128.59    7.10
  11  -2  12  120.59    9.50
  11  -3 -12    1.60    2.20
  11   3  12    7.70    3.50
  11  -3 -12    0.20    2.10
  11  -3  12    2.80    1.90
  11  -3  12    5.70    3.30
 -11  -3 -12    2.40    3.80
  11  -4 -12  114.19    6.20
  11  -4 -12  116.69    7.80
 -11   4 -12  106.89    9.50
  11   4  12  109.39    9.80
 -11  -4 -12  124.39   12.40
  12   0  12   -2.60    3.00
  12   0  12    1.90    2.40
  12   0 -12    6.10    1.90
 -12   0 -12    7.20    5.20
  12  -1 -12   25.80    3.60
  12   1  12   32.30    6.20
 -12   1 -12   30.90    6.10
  12   1 -12   27.30    4.00
 -12  -1 -12   14.60    9.30
  12  -1  12   24.00    4.00
  12  -1  12   26.70    5.70
  12   2  12   85.59    8.60
  12  -2 -12   89.79    5.60
  12  -2  12   94.99    6.80
  12   2 -12   93.09    6.20
 -12  -2 -12   77.09   10.40
  12  -2  12   95.29    9.10
   0   0  13    0.20    1.30
   0   0 -13    2.30    2.00
   0   1 -13   -0.10    1.70
   0   1  13   -0.30    1.60
   0  -1 -13    0.10    1.70
   0  -1  13    0.10    1.20
   0  -2 -13    3.30    2.30
   0  -2  13   -0.70    1.20
   0   2  13    1.20    1.70
   0   2 -13    0.80    2.20
   0   3 -13    1.90    2.30
   0  -3  13   -0.60    1.30
   0  -3 -13    0.10    2.20
   0  -3 -13   -0.10    1.50
   0   3  13    1.80    1.90
   0  -4 -13 1203.98   35.40
   0   4  13 1263.47   30.80
   0   4 -13 1257.37   33.40
   0  -4 -13 1250.97   30.30
   0  -5 -13    1.60    3.00
   0   5 -13    0.40    2.50
   0   5  13    0.30    2.10
   0  -5 -13    0.40    1.50
   0  -5  13    2.40    1.90
   0   6  13   20.00    4.10
   0  -6 -13   21.60    6.00
   0  -6 -13   16.10    3.90
   0  -7 -13    3.90    2.50
   0   7 -13    1.70    3.00
   0  -7 -13   -1.60    3.80
   0   7  13    2.50    2.20
   0  -8 -13   -1.70    2.30
   0   8  13    4.10    2.70
  -1   0 -13   -0.30    1.90
   1   0 -13    0.30    2.00
   1   0  13    2.00    1.50
  -1   1 -13   32.70    5.30
   1  -1 -13   31.50    5.30
  -1  -1  13   28.80    3.90
   1   1  13   38.30    4.90
   1   1 -13   36.60    5.30
  -1  -1 -13   34.90    5.80
   1  -1  13   29.60    4.00
  -1   2 -13    8.20    2.60
   1   2  13   12.30    2.80
   1  -2 -13   11.00    3.50
  -1  -2  13    7.80    2.20
   1  -2  13   10.50    2.50
  -1  -2 -13    4.70    2.90
   1   2 -13    7.00    2.90
   1  -3 -13  607.24   20.80
   1   3  13  556.64   18.20
   1  -3 -13  580.54   17.10
  -1  -3  13  542.55   16.30
  -1   3 -13  562.84   19.60
  -1   3  13  557.84   16.80
   1   3 -13  563.34   19.20
  -1  -3 -13  560.14   17.10
  -1  -3 -13  570.44   21.20
   1  -4 -13    4.60    2.60
  -1  -4  13   -0.70    1.30
  -1   4 -13    3.40    2.50
   1   4  13    1.90    2.10
   1  -4 -13    0.60    1.80
  -1  -4 -13   -1.00    2.10
   1   4 -13    5.10    2.10
  -1  -4 -13    1.40    1.60
  -1   4  13    1.40    1.80
   1  -5 -13    0.40    2.70
   1  -5 -13    1.50    1.90
  -1   5 -13    2.30    2.60
   1   5  13    2.80    2.40
   1  -5  13    0.40    1.80
  -1   5  13    4.80    2.20
  -1  -5 -13    6.20    3.50
   1   5 -13    1.50    2.30
  -1  -5 -13    0.70    1.90
   1  -6 -13   24.70    3.90
   1   6  13   26.40    4.70
   1  -6 -13   18.60    5.50
  -1   6 -13   15.30    5.00
  -1   6  13   22.50    4.10
  -1  -6 -13   20.50    3.80
   1   6 -13   25.10    5.00
  -1  -6 -13   25.20    6.50
  -1   7 -13  531.05   21.20
   1  -7 -13  559.64   25.30
   1  -7 -13  571.14   19.00
   1   7  13  539.85   19.30
  -1  -7 -13  568.64   26.00
   1   7 -13  560.64   21.80
  -1   7  13  563.74   18.20
  -1  -7 -13  582.64   18.80
   1   8  13   -1.50    2.30
   1  -8 -13    3.50    2.40
   1  -8 -13   -8.50    4.50
  -1   8  13   -0.10    2.30
  -1  -8 -13   -0.80    2.10
   2   0 -13   -2.20    1.60
   2   0  13   -0.60    1.70
   2   0  13    0.70    1.70
  -2   0 -13    0.90    2.00
  -2   1 -13  293.37   13.30
   2  -1 -13  301.47   12.90
  -2  -1  13  306.97   10.70
   2   1  13  305.27   12.70
  -2  -1 -13  315.67   14.20
   2   1 -13  317.57   12.90
   2  -1  13  307.17   11.70
  -2  -2  13    7.90    2.20
   2   2  13   14.50    3.60
   2  -2 -13   16.20    3.20
  -2   2 -13   15.90    3.90
   2  -2 -13   14.20    3.80
  -2  -2 -13   11.70    3.90
   2   2 -13    9.60    3.20
   2  -3 -13  114.69    6.70
   2  -3 -13  128.79    8.80
   2   3  13  121.39    7.80
  -2   3 -13  127.39    8.60
  -2  -3  13  123.39    6.40
   2   3 -13  119.19    8.20
  -2   3  13  127.99    6.60
  -2  -3 -13  111.29    9.00
  -2  -3 -13  106.99    6.90
  -2   4 -13  443.06   17.60
  -2  -4  13  476.05   14.40
   2  -4 -13  451.15   14.80
   2   4  13  443.06   16.30
   2  -4 -13  451.45   18.20
  -2   4  13  453.55   14.00
  -2  -4 -13  438.66   19.40
   2   4 -13  440.46   16.80
   2  -4  13  447.06   15.10
  -2  -4 -13  437.66   15.00
  -2   5 -13    2.90    2.50
   2  -5 -13    1.30    1.90
   2   5  13    0.90    2.40
   2  -5 -13    2.30    2.60
  -2  -5 -13    3.20    3.00
   2   5 -13   -0.50    2.30
  -2   5  13    0.30    1.50
  -2  -5 -13   -0.70    1.90
  -2  -6  13   52.79    4.60
   2  -6 -13   49.80    8.60
   2   6  13   42.50    6.00
   2  -6 -13   33.20    4.50
  -2   6 -13   40.20    6.30
   2   6 -13   30.00    5.30
  -2   6  13   39.70    4.20
  -2  -6 -13   47.20   11.50
  -2  -6 -13   28.20    4.20
  -2   7 -13   -2.40    2.60
   2  -7 -13   -2.20    2.00
   2   7  13   -1.60    2.30
  -2  -7 -13    1.50    4.80
  -2   7  13    0.80    2.00
   2   7 -13   -1.10    2.50
  -2  -7 -13    0.20    1.90
   2  -8 -13   43.60    9.20
   2   8  13   58.59    7.70
   2  -8 -13   38.00    5.50
  -2  -8 -13   38.00    5.40
  -2   8  13   47.30    6.10
  -3   0 -13    0.80    2.60
   3   0  13   -0.50    2.00
   3   0 -13    0.10    1.70
  -3  -1  13   18.20    3.10
  -3   1 -13   12.60    3.50
   3  -1 -13   15.00    3.70
   3   1  13   18.60    3.90
   3  -1  13   21.70    4.60
  -3  -1 -13   17.20    4.40
   3   1 -13   10.30    3.00
  -3  -2  13    0.70    1.40
   3   2  13    1.40    1.90
   3  -2 -13    1.40    2.20
   3  -2 -13    0.10    1.60
  -3  -2 -13    0.20    2.10
   3   2 -13    0.50    1.70
   3  -3 -13   56.29    4.80
  -3  -3  13   50.29    4.30
   3  -3 -13   66.29    6.50
   3   3  13   61.99    6.00
   3   3 -13   47.90    6.20
   3  -3  13   57.19    6.80
  -3  -3 -13   43.90    6.90
   3   4  13   52.49    5.40
   3  -4 -13   55.69    7.20
  -3  -4  13   66.09    4.90
   3  -4 -13   56.59    4.80
   3   4 -13   63.89    6.40
  -3  -4 -13   72.19    9.40
  -3  -4 -13   59.79    5.20
   3  -4  13   70.59    5.60
   3   5  13   74.79    6.80
   3  -5 -13   59.09    8.40
   3  -5 -13   69.89    5.50
  -3   5 -13   64.49    6.60
  -3  -5  13   64.69    4.90
  -3  -5 -13   74.79    5.90
   3   5 -13   70.79    6.50
  -3  -5 -13   60.69    9.00
  -3   5  13   58.89    4.20
   3  -6 -13    1.30    2.20
   3   6  13    1.10    2.50
   3  -6 -13   11.30    4.40
  -3   6 -13    2.90    2.30
  -3  -6 -13    3.60    2.30
  -3  -6 -13    3.40    3.80
  -3   6  13    4.10    2.00
   3   6 -13    2.50    2.60
   3  -7 -13  131.29   12.90
  -3   7 -13  139.59   10.50
   3  -7 -13  129.39    8.10
   3   7  13  139.69    9.70
  -3   7  13  129.69    6.80
  -3  -7 -13  119.79   14.40
   3   7 -13  127.69    9.80
  -3  -7 -13  127.89    8.10
   4   0  13   -0.20    2.00
   4   0 -13    1.80    2.30
   4   1  13  296.37   13.00
   4  -1 -13  257.97   12.30
   4  -1  13  293.57   13.00
   4   1 -13  273.07   11.80
   4  -2 -13  145.19    7.10
   4  -2 -13  143.99    8.50
  -4  -2  13  140.59    6.70
   4   2  13  140.99    8.90
   4   2 -13  137.29    8.30
   4  -3 -13  573.54   16.80
   4  -3 -13  588.14   19.50
   4   3  13  561.94   19.60
  -4  -3  13  572.24   15.90
   4   3 -13  576.74   18.90
  -4  -4  13    1.70    1.30
   4   4  13    4.70    2.10
   4  -4 -13    1.40    1.60
   4  -4 -13    4.60    2.60
  -4  -4 -13    1.80    3.30
  -4  -4 -13    2.40    2.10
   4   4 -13    2.10    2.40
   4  -4  13    3.60    2.20
  -4  -5  13  141.99    7.00
   4  -5 -13  137.79    7.50
   4   5  13  138.39    9.10
   4  -5 -13  124.89   10.00
  -4  -5 -13  130.39    7.80
   4   5 -13  115.29    8.60
   4   6  13  167.18   10.50
   4  -6 -13  151.58    8.40
   4  -6 -13  148.19   11.30
  -4   6 -13  148.69   10.70
  -4  -6 -13  153.08   10.10
   4   6 -13  157.58   10.30
  -4  -6 -13  175.48   13.90
   4  -7 -13   14.80    4.80
   4   7  13    7.40    3.40
   4  -7 -13    6.60    2.90
  -4  -7  13   10.20    2.70
  -4  -7 -13   10.80    3.10
   4   7 -13    4.60    3.40
   5   0  13    2.30    2.00
   5   0 -13    1.70    3.10
   5   1  13  101.09    7.50
   5  -1 -13   87.19    7.20
   5  -1  13  100.39    7.70
   5   1 -13  104.29    7.20
   5  -2 -13    6.50    2.10
   5   2  13    3.30    2.40
   5  -2  13    2.20    2.60
   5   2 -13    4.20    2.60
   5  -3 -13   97.89    7.20
   5   3  13   79.99    7.20
   5  -3 -13   89.89    5.60
  -5  -3  13   86.09    5.00
   5   3 -13   95.19    7.10
   5  -4 -13   12.00    3.30
  -5   4 -13    7.50    3.20
   5  -4 -13   12.30    2.80
  -5  -4  13    9.70    2.30
   5   4  13    6.30    3.20
  -5  -4 -13   22.10    5.90
   5  -4  13   10.00    3.10
   5   4 -13    9.90    3.50
  -5  -4 -13   14.30    3.00
  -5  -5  13  784.32   20.20
   5  -5 -13  805.82   26.70
   5   5  13  789.92   25.50
   5  -5 -13  781.52   21.50
   5   5 -13  747.33   24.30
  -5  -5 -13  798.32   30.30
  -5  -5 -13  827.12   23.20
   5  -6 -13   76.99    8.10
  -5  -6  13   55.29    4.60
   5  -6 -13   67.19    5.60
  -5   6 -13   57.99    8.00
   5   6  13   52.89    7.00
  -5  -6 -13   58.19    7.80
  -5  -6 -13   76.39   10.80
   5   6 -13   62.19    7.70
   5   7  13   46.30    7.20
   5  -7 -13   47.30    5.70
   5  -7 -13   38.80    7.50
   5   7 -13   49.10    7.20
  -5  -7 -13   29.20    4.70
   6   0 -13   -0.40    1.60
   6   0  13    0.10    1.60
   6   0  13    1.30    2.20
   6   1  13   42.80    6.10
   6  -1 -13   46.00    4.80
   6   1  13   45.70    4.60
  -6   1 -13   34.00    5.90
   6  -1  13   50.09    6.00
   6  -1  13   45.00    6.20
   6   2  13  694.93   22.60
  -6   2 -13  671.83   23.10
   6  -2 -13  678.83   18.30
   6  -2 -13  674.73   20.40
   6   2 -13  667.63   20.20
   6  -2  13  701.53   23.20
   6  -2  13  675.53   24.40
   6  -3 -13   28.50    4.80
  -6   3 -13   27.40    5.50
   6   3  13   24.70    4.90
   6  -3 -13   30.40    4.10
  -6  -3 -13   36.60    6.70
   6   3 -13   32.90    5.20
   6  -3  13   29.10    4.40
   6  -4 -13   12.20    4.00
   6  -4 -13    9.30    2.50
   6   4  13    8.90    3.00
  -6   4 -13    7.20    4.10
  -6  -4  13    7.20    2.10
   6   4 -13    7.70    2.90
   6  -4  13    6.40    2.90
  -6  -5  13    0.90    1.40
   6  -5 -13    4.50    2.10
  -6   5 -13    6.60    3.20
   6   5  13    2.20    2.90
   6  -5 -13    8.60    4.00
  -6  -5 -13   12.50    5.80
  -6  -5 -13    4.70    2.30
   6   5 -13    1.90    2.60
   6   6  13  271.97   20.90
  -6   6 -13  328.17   15.80
   6  -6 -13  321.17   12.60
   6  -6 -13  318.67   16.10
  -6  -6  13  336.47   11.30
  -6  -6 -13  309.47   20.90
  -6  -6 -13  328.37   13.40
   6   6 -13  307.87   14.90
   7   0  13   -0.60    1.70
   7   0 -13   -1.10    1.70
   7   0  13   -1.70    2.20
  -7   0 -13   -0.80    2.50
   7  -1 -13  222.58    9.90
   7   1  13  215.18   11.80
   7   1  13  223.28   10.00
  -7   1 -13  218.88   12.50
   7   1 -13  206.78    9.90
  -7  -1 -13  202.78   12.70
   7  -1  13  227.28   12.20
   7  -1  13  232.48   10.20
   7   2  13   14.50    4.10
   7  -2 -13   12.30    3.30
  -7   2 -13    8.20    2.70
   7  -2 -13   14.40    2.70
   7   2 -13    8.80    3.00
   7  -2  13    9.20    3.00
   7  -2  13    7.00    3.40
  -7  -2 -13    9.70    4.50
   7  -3 -13   62.29    4.70
  -7   3 -13   57.19    7.50
   7   3  13   56.59    7.40
   7   3 -13   79.49    6.20
   7  -3  13   55.09    8.80
   7  -4 -13   47.90    6.40
  -7   4 -13   53.19    7.80
   7  -4 -13   51.99    4.50
  -7  -4  13   39.50    3.60
   7   4  13   42.60    6.40
   7  -4  13   47.10    6.20
   7   4 -13   46.90    6.10
  -7  -4 -13   53.99    9.00
  -7   5 -13  609.04   23.00
  -7  -5  13  641.34   16.70
   7  -5 -13  652.43   18.60
   7  -5 -13  645.34   23.10
  -7  -5 -13  643.94   27.70
   7   5 -13  629.34   21.30
   7   6  13    4.80    3.40
  -7   6 -13    4.60    3.40
   7  -6 -13   -0.50    2.10
  -7  -6  13   -0.80    1.70
   7  -6 -13   -3.30    3.80
  -7  -6 -13   -2.80    1.90
   7   6 -13    4.20    2.90
  -8   0 -13   -0.30    2.50
   8   0  13   -0.80    1.60
   8   0  13    0.10    2.60
   8   0 -13   -1.90    2.00
   8   1  13  157.18    8.40
   8  -1 -13  159.48    8.20
   8   1  13  152.58   10.50
  -8   1 -13  156.58   10.70
   8  -1  13  168.68   10.70
  -8  -1 -13  157.28   11.10
   8  -1  13  166.98    9.00
   8   1 -13  171.98    8.50
   8   2  13  274.07   14.20
   8  -2 -13  296.67   11.70
  -8   2 -13  283.37   14.50
  -8  -2 -13  357.36   25.70
   8  -2  13  299.27   14.70
   8  -2  13  269.67   13.70
   8   2 -13  263.47   11.40
   8  -3 -13   11.60    2.50
   8   3  13   13.80    4.20
   8  -3 -13    5.20    2.90
  -8   3 -13    3.90    5.00
   8   3 -13   10.70    3.40
  -8  -3 -13    6.50    4.20
   8  -3  13   11.90    3.30
   8  -4 -13  138.89    9.00
   8   4  13  118.49   10.50
  -8   4 -13  116.39    9.20
   8  -4 -13  119.79    6.80
   8   4 -13  119.79    8.20
  -8  -4 -13  123.99   11.10
   8  -4  13  128.49    7.90
  -8   5 -13    6.90    3.60
   8  -5 -13   12.50    3.10
   8   5  13    4.20    3.40
   8  -5 -13    7.30    3.80
  -8  -5  13    2.30    1.80
  -8  -5 -13    8.00    4.70
   8   5 -13    7.10    2.80
   9   0  13   -2.10    1.70
  -9   0 -13    6.20    5.70
   9   0  13   -2.80    2.10
   9   1  13  185.38    9.60
   9  -1 -13  169.68    8.20
   9   1  13  176.08   12.60
   9  -1  13  182.18    9.30
   9   1 -13  166.58    8.50
   9  -1  13  185.48   13.60
   9  -2 -13   24.50    3.90
  -9   2 -13   25.40    6.60
   9   2 -13   24.90    4.50
  -9  -2 -13   28.40    6.40
   9  -2  13   23.30    4.20
   9  -2  13   20.60    8.00
   9   3  13   35.40    6.60
  -9   3 -13   42.20    6.50
   9  -3 -13   46.00    5.70
   9  -3 -13   42.40    4.00
  -9  -3 -13   37.00    7.40
   9  -3  13   41.40    6.50
   9   3 -13   45.70    5.90
   9  -3  13   35.00    4.90
   9  -4 -13    0.80    1.80
   9  -4 -13    3.10    3.00
   9   4  13    4.10    3.10
  -9   4 -13    2.30    3.00
   9   4 -13    4.60    2.90
   9  -4  13    7.80    4.30
  -9  -4 -13    7.40    4.80
  -9   5 -13  205.08   12.70
   9   5  13  221.88   13.30
   9  -5 -13  196.38    9.00
   9  -5 -13  192.08   11.70
   9   5 -13  199.48   11.00
  10   0  13   -1.70    1.60
 -10   0 -13    1.40    2.70
  10   0  13   -1.60    2.40
  10   0 -13    1.40    2.00
  10  -1 -13  169.78    8.00
 -10   1 -13  178.38   11.90
  10   1  13  154.08    8.50
  10   1  13  161.88   11.20
 -10  -1 -13  164.18   12.10
  10  -1  13  160.28   11.00
  10   1 -13  165.48    8.20
  10  -1  13  151.08    8.70
 -10   2 -13   -3.00    3.10
  10  -2 -13    2.00    2.20
  10   2  13    3.90    3.30
  10   2 -13    0.30    2.80
  10  -2  13    2.80    2.30
  10  -2  13   -2.20    2.70
 -10  -2 -13    4.80    3.70
 -10   3 -13   84.49    8.70
  10   3  13   88.79    8.60
  10  -3 -13   96.99    6.90
  10  -3 -13   85.89    5.30
  10   3 -13   94.69    7.00
  10  -3  13   95.09    8.90
 -10  -3 -13   90.39   11.20
  10  -3  13   96.69    8.90
  10  -4 -13  276.37   10.40
 -11   0 -13    2.20    3.40
  11   0  13   -3.30    2.10
  11   0 -13   -3.50    1.70
  11   0  13    0.70    2.90
 -11   1 -13   86.39    9.00
  11  -1 -13   79.29    5.50
  11   1  13   64.59    8.60
  11  -1  13   60.49    8.30
  11  -1  13   75.49    6.30
 -11  -1 -13   86.89   11.20
  11   1 -13   72.79    5.70
  11   2  13   20.70    5.50
 -11   2 -13   13.70    4.20
  11  -2 -13   21.60    3.30
  11  -2  13   21.10    5.00
 -11  -2 -13   21.30    6.50
   0   0 -14   21.30    4.80
   0   1 -14    1.50    2.30
   0  -1 -14    1.60    2.00
   0   2  14  937.21   25.10
   0   2 -14  888.91   26.60
   0  -2 -14  939.91   28.10
   0   3  14   -1.50    2.10
   0   3 -14   -3.10    1.70
   0  -3 -14   -2.30    2.50
   0  -3 -14   -2.40    1.40
   0  -4 -14   68.89    5.80
   0   4 -14   59.69    6.40
   0  -4  14   68.29    5.30
   0  -4 -14   70.39    9.20
   0  -5 -14   -5.20    2.90
   0  -5  14    0.50    1.70
   0   5  14   -0.10    2.00
   0  -5 -14   -1.00    1.70
   0  -6 -14   19.10    5.30
   0  -6 -14    8.10    2.80
   0   6 -14   17.30    4.90
   0   6  14   16.20    3.50
   0  -7 -14   -0.60    2.10
   0  -7 -14    1.70    3.70
   0   7  14    0.40    2.50
   1   0 -14  175.58   10.10
  -1   0 -14  190.78   10.80
  -1   1 -14  274.97   13.30
   1   1  14  272.47   12.20
   1  -1 -14  290.97   13.30
   1   1 -14  289.77   13.00
  -1  -1 -14  285.87   13.70
   1   2  14   36.60    5.10
  -1   2 -14   31.50    5.60
   1  -2 -14   41.70    6.30
   1   2 -14   31.60    5.30
   1  -2  14   33.00    5.80
  -1  -2 -14   40.70    6.40
   1   3  14   82.49    6.50
   1  -3 -14   83.99    6.00
  -1   3 -14   85.79    7.40
   1  -3 -14   80.29    7.50
  -1  -3 -14   80.09    6.00
   1  -3  14   72.09    5.50
  -1  -3 -14   83.19    7.70
  -1   3  14   93.79    6.50
   1   3 -14   86.49    7.20
  -1   4 -14    5.60    3.10
  -1  -4  14    0.80    1.80
   1  -4 -14    1.90    2.00
   1   4  14    4.40    2.70
   1  -4 -14    4.90    3.50
  -1  -4 -14   -0.80    1.20
  -1  -4 -14    0.80    3.30
  -1   4  14    0.00    2.00
   1  -4  14    2.10    1.30
   1   4 -14    4.80    2.70
   1  -5 -14   74.19    6.10
  -1   5 -14   76.09    7.50
   1   5  14   81.69    6.90
   1  -5 -14  100.79    9.60
  -1  -5  14   74.79    5.70
  -1  -5 -14   83.79    6.20
   1  -5  14   84.69    6.30
  -1   5  14   80.19    6.10
   1   5 -14   68.09    9.70
  -1  -5 -14   76.49   13.00
   1  -6 -14   59.09    9.40
   1  -6 -14   56.19    6.70
  -1  -6  14   43.00    5.40
   1   6  14   51.89    5.60
  -1   6 -14   55.59    7.50
  -1  -6 -14   61.79    5.90
   1  -6  14   52.89    4.90
   1   6 -14   56.19    7.80
  -1   6  14   63.19    9.60
  -1  -6 -14   52.19    8.60
   1   7  14    7.40    3.30
   1  -7 -14   22.60    5.80
   1  -7 -14    6.00    2.90
  -1   7  14   10.00    3.50
  -1  -7 -14   10.30    3.30
   2   0 -14   71.59    6.50
  -2   0 -14   70.79    7.00
   2   0  14   78.69    5.70
   2   0  14   69.19    6.20
  -2  -1  14   36.20    4.40
   2   1  14   28.00    4.90
   2  -1 -14   28.50    5.00
  -2   1 -14   25.10    5.00
   2  -1  14   31.90    4.20
   2   1 -14   29.20    4.70
  -2  -1 -14   32.50    5.70
   2   2  14  262.97   12.00
   2  -2 -14  269.87   12.90
  -2  -2  14  253.37   10.10
  -2   2 -14  250.67   12.80
   2   2 -14  260.47   12.40
  -2  -2 -14  269.87   13.90
   2  -2  14  272.67   10.80
   2  -3 -14  274.87   11.10
   2   3  14  272.77   12.30
   2  -3 -14  280.97   13.80
  -2   3 -14  277.97   13.60
   2   3 -14  284.57   13.00
  -2  -3 -14  225.28   13.60
   2  -3  14  273.47   11.20
  -2   4 -14   80.99    7.70
   2  -4 -14   99.39    8.90
   2   4  14   97.09    7.40
   2  -4 -14   92.19    6.20
   2  -4  14   93.49    6.40
   2   4 -14   86.69    7.70
  -2   4  14   83.39    5.70
  -2  -4 -14  101.29    9.80
  -2  -4 -14   94.29    6.80
  -2  -5  14   22.90    3.50
  -2   5 -14   20.00    4.80
   2  -5 -14   18.80    3.50
   2   5  14   13.50    3.80
   2  -5 -14   14.70    4.80
  -2  -5 -14   23.90    6.60
   2  -5  14   10.30    4.50
   2   5 -14   16.70    4.50
  -2   5  14   16.40    3.30
  -2  -5 -14   20.20    4.30
   2  -6 -14   10.80    3.80
  -2  -6  14   15.20    3.30
   2   6  14   12.60    3.90
  -2   6 -14    6.70    3.30
  -2  -6 -14   14.50    3.50
   2   6 -14    9.80    3.30
  -2  -6 -14   13.80    5.80
  -2   6  14   15.10    3.10
   2  -7 -14    1.00    1.80
  -2  -7  14    0.60    2.20
   2   7  14    2.40    2.70
  -2  -7 -14    2.30    2.20
  -2   7  14   -2.20    2.20
   3   0 -14   85.09    6.90
   3   0  14   83.69    7.00
   3   0  14   92.29    6.80
  -3   0 -14   88.69    7.70
  -3   1 -14   88.19    7.70
   3   1  14   96.19    7.20
   3  -1 -14   95.89    7.30
  -3  -1 -14   85.99    7.60
   3  -1  14   91.39    6.20
   3   1 -14   85.89    6.90
  -3   2 -14    4.90    3.00
   3  -2 -14    5.70    2.90
  -3  -2  14    5.30    2.30
   3   2  14    1.20    2.20
  -3  -2 -14    8.40    3.60
   3   2 -14    5.40    2.60
   3  -2  14    8.40    2.60
  -3  -3  14   35.70    4.30
  -3   3 -14   26.10    5.20
   3   3  14   38.40    5.80
   3  -3 -14   31.50    4.50
   3  -3 -14   36.20    6.00
   3   3 -14   40.90    6.00
  -3  -3 -14   27.10    5.60
   3  -3  14   27.40    4.30
   3  -4 -14   33.70    6.20
   3   4  14   38.70    5.80
   3  -4 -14   36.20    4.90
  -3  -4 -14   33.20    7.70
   3  -4  14   31.10    4.60
  -3  -4 -14   29.10    4.30
   3   4 -14   38.10    6.00
   3  -5 -14   10.10    4.00
   3  -5 -14    3.40    1.90
  -3   5 -14    6.60    3.30
   3   5  14    8.00    2.90
  -3  -5  14    6.30    2.70
  -3  -5 -14   12.30    4.60
   3  -5  14    7.40    2.50
  -3  -5 -14    4.30    2.70
   3   5 -14    8.30    3.10
   3   6  14  328.07   15.00
  -3  -6  14  343.57   12.50
  -3   6 -14  347.47   17.00
   3  -6 -14  317.77   16.50
   3  -6 -14  323.07   17.70
  -3  -6 -14  339.67   19.60
   3   6 -14  355.76   16.20
  -3  -6 -14  338.57   13.80
  -3   6  14  340.17   11.10
  -3  -7  14   35.20    5.60
   3   7  14   31.00    5.40
   3  -7 -14   27.40    4.60
   3  -7 -14   41.20    7.20
  -3   7  14   34.80    4.10
  -3  -7 -14   27.60    5.10
  -4   0 -14  205.68   12.90
   4   0  14  206.38   11.30
   4   0 -14  196.88   10.20
   4  -1 -14   34.30    5.40
   4   1  14   33.30    5.30
   4  -1  14   40.30    6.20
  -4  -1 -14   35.80    6.30
   4   1 -14   38.60    5.60
   4  -2 -14  103.69    7.70
   4   2  14   94.19    7.50
  -4   2 -14   81.19    8.40
  -4  -2  14   97.69    5.60
  -4  -2 -14   96.29    8.70
   4  -2  14   98.89    6.70
   4   2 -14   88.09    7.00
  -4   3 -14    9.40    2.90
   4  -3 -14    5.30    3.10
  -4  -3  14    5.50    2.30
   4   3  14   13.70    3.40
   4  -3 -14    6.70    2.10
   4  -3  14    7.40    2.40
  -4  -3 -14   15.20    4.90
   4   3 -14    8.00    3.10
  -4   4 -14   71.89    7.20
   4  -4 -14   74.29    5.80
   4   4  14   62.29    6.30
   4  -4 -14   75.49    7.40
  -4  -4  14   74.79    5.10
   4  -4  14   62.09    5.60
  -4  -4 -14   68.29   10.20
   4   4 -14   68.59    6.70
   4   5  14    1.70    2.70
   4  -5 -14    2.30    3.10
   4  -5 -14    3.40    1.90
  -4   5 -14    4.10    2.90
   4   5 -14    4.30    2.80
  -4  -5 -14   -7.50    3.50
   4  -5  14   -2.80    2.00
  -4  -5 -14   -1.10    2.10
   4   6  14   17.40    4.30
   4  -6 -14   23.90    5.60
  -4  -6  14   25.20    3.90
   4  -6 -14   17.40    5.60
  -4  -6 -14   27.40    4.90
   5   0  14   60.99    5.70
   5   0  14   48.50    6.60
   5   0 -14   59.79    5.70
   5  -1 -14  170.98    9.50
  -5   1 -14  162.88   13.50
   5   1  14  176.48   10.60
   5  -1  14  177.98    9.70
  -5  -1 -14  144.09   11.90
   5  -1  14  170.88   10.40
   5   1 -14  191.78    9.80
   5  -2 -14   40.90    5.80
  -5   2 -14   39.20    6.50
   5   2  14   27.10    5.10
   5   2 -14   33.90    5.20
  -5  -2 -14   32.00    6.00
   5  -2  14   38.40    5.10
   5  -3 -14  112.29    6.50
  -5  -3  14  113.59    6.10
   5  -3 -14  102.39    8.10
  -5   3 -14   84.89   10.80
   5   3  14   89.29    7.70
   5  -3  14   91.89    7.20
  -5  -3 -14  102.59   10.90
   5   3 -14  117.59    8.10
  -5  -4  14   28.30    4.00
  -5   4 -14   29.50    5.70
   5   4  14   35.70    5.90
   5  -4 -14   28.70    4.30
   5  -4 -14   28.30    5.80
   5   4 -14   24.70    5.00
  -5  -4 -14   22.40    5.90
   5  -4  14   27.60    4.70
  -5  -5  14   -2.10    1.50
   5  -5 -14    0.20    2.00
   5   5  14   -0.70    2.10
   5  -5 -14    4.80    3.40
  -5   5 -14   -2.40    2.60
  -5  -5 -14    1.80    3.90
   5  -5  14   -2.40    1.80
  -5  -5 -14    2.40    2.40
   5   5 -14   -2.30    2.40
   5   6  14   69.79    9.20
   5  -6 -14   91.99    7.70
   5  -6 -14   95.49    9.40
  -5  -6 -14   84.89    7.00
   5   6 -14   88.79    7.90
   6   0 -14  527.25   17.50
  -6   0 -14  522.85   21.50
   6   0  14  516.95   18.00
   6   0  14  535.35   19.80
  -6   1 -14   42.90    8.20
   6   1  14   38.40    6.00
   6  -1 -14   55.99    5.70
  -6  -1 -14   63.69   13.40
   6  -1  14   54.09    7.20
   6   1 -14   52.69    6.30
  -6   2 -14    3.00    4.80
   6  -2 -14    5.10    2.40
   6   2  14   -1.00    2.30
   6  -2  14    1.80    1.90
   6   2 -14    5.10    2.60
  -6  -2 -14   -3.00    2.80
   6  -2  14    0.00    2.50
  -6   3 -14   -0.90    2.40
   6  -3 -14    0.50    2.30
   6   3  14    2.90    2.80
   6  -3 -14    2.30    1.60
   6   3 -14    1.90    2.60
  -6  -3 -14    1.70    3.10
   6  -3  14    0.40    1.90
   6  -4 -14  132.19    9.50
  -6   4 -14  125.99   10.00
   6   4  14  136.99    9.90
  -6  -4  14  114.69    6.20
   6  -4 -14  125.79    7.30
   6  -4  14  128.69    8.00
   6   4 -14  143.79    9.20
  -6  -4 -14  139.79   12.10
   6  -5 -14    7.00    3.80
  -6   5 -14   18.90    5.60
  -6  -5  14   16.20    3.30
   6  -5 -14   19.80    3.70
   6   5  14   15.20    5.10
   6   5 -14   22.90    4.50
   7   0 -14   11.80    3.20
   7   0  14    9.10    3.40
   7   0  14   14.30    3.30
  -7   0 -14    3.00    3.00
  -7   1 -14  214.68   12.80
   7  -1 -14  232.48   10.80
   7   1  14  228.28   12.50
   7  -1  14  228.48   12.70
  -7  -1 -14  224.58   14.10
   7  -1  14  225.88   10.60
   7   1 -14  247.58   11.10
  -7   2 -14    5.20    3.20
   7   2  14   13.20    4.00
   7  -2 -14    6.90    2.90
  -7  -2 -14    8.90    4.00
   7  -2  14   10.00    3.00
   7   2 -14    6.90    2.90
   7  -2  14    5.80    2.90
  -7   3 -14    4.10    2.90
   7   3  14    2.60    3.00
   7  -3 -14    0.00    3.10
   7  -3 -14    8.30    2.50
   7  -3  14    1.30    2.10
  -7  -3 -14    8.40    4.40
   7   3 -14    2.10    2.80
  -7   4 -14   36.10    5.90
  -7  -4  14   39.90    4.50
   7   4  14   43.00    7.10
   7  -4 -14   36.90    5.90
   7  -4 -14   34.80    4.40
  -7  -4 -14   34.80    7.30
   7  -4  14   48.30    6.60
   7   4 -14   30.70    5.20
   7   5  14    2.10    2.90
   7  -5 -14   -1.40    3.30
   7  -5 -14    1.70    2.00
  -7  -5  14   -2.20    1.80
   7   5 -14    1.80    2.70
   8   0 -14 1038.50   27.20
   8   0  14 1067.49   27.80
  -8   1 -14   57.89    7.80
   8  -1 -14   63.59    5.70
   8  -1  14   73.39    6.20
  -8  -1 -14   71.49   10.00
   8  -1  14   73.89   13.20
  -8   2 -14    4.20    3.40
   8   2  14    0.00    2.80
   8  -2 -14    0.60    2.10
   8   2 -14    0.30    2.40
   8  -2  14    0.60    2.10
   8  -2  14    1.30    3.40
  -8  -2 -14    1.10    2.90
   8  -3 -14   80.19    5.40
   8   3  14   87.09    8.10
  -8   3 -14   81.69    8.30
   8  -3 -14   85.69    7.10
   8   3 -14   83.59    7.20
  -8  -3 -14   70.89   10.00
   8  -3  14   70.89    6.70
  -8   4 -14   67.69    9.60
   8  -4 -14   82.49    7.50
   8  -4 -14   85.19    5.90
   8   4  14   79.79    8.00
   8   4 -14   81.89    7.00
   9   0  14   94.89    8.60
   9   0 -14  129.99    7.70
  -9   0 -14   87.69   10.90
   9   0  14  115.19    7.50
   9  -1 -14  156.28   12.50
   9   1  14  159.08   11.10
  -9   1 -14  161.28   11.60
   9   1 -14  153.28    8.60
   9  -1  14  148.69    8.60
  -9  -1 -14  146.09   11.90
   9  -1  14  151.58   10.90
   9  -2 -14   81.39    6.50
  -9   2 -14   62.89    8.50
   9   2  14   58.49    7.90
   9   2 -14   79.99    6.50
  -9  -2 -14   59.89    9.50
   9  -2  14   62.69    8.40
   9  -2  14  103.19   12.90
   9  -3 -14   66.39    5.10
   9  -3 -14   74.79    6.70
   9   3  14   71.49    9.10
  -9   3 -14   62.19    8.60
   9   3 -14   67.79    6.40
 -10   0 -14   56.59    8.60
  10   0  14   52.29    7.50
  10   1  14   16.70    5.00
 -10   1 -14    5.60    3.50
  10  -1 -14    8.80    4.70
 -10  -1 -14   13.70    6.00
  10   1 -14    6.90    2.90
  10  -1  14   26.30    5.90
   0   0 -15   -1.30    2.40
   0  -1  15   -1.30    1.70
   0   1 -15   -1.20    2.20
   0   2 -15  171.18   10.40
   0  -2 -15  159.48   10.60
   0  -2  15  153.18    8.00
   0   3 -15    2.70    2.50
   0  -3 -15    1.50    2.90
   0   3  15    1.10    2.10
   0  -3  15    2.60    1.80
   0  -4  15  202.68    9.90
   0   4  15  206.28   10.10
   0  -4 -15  228.48   10.70
   0   4 -15  212.88   12.30
   0   5  15    0.20    2.10
   0   5 -15   -1.90    2.70
   0  -5 -15    2.30    3.40
   0  -5  15    0.10    1.80
   0  -5 -15   -0.40    1.90
   0   6  15   46.30    5.80
   0  -6  15   39.10    5.20
   0  -6 -15   44.80    5.80
   0  -6 -15   34.90    8.30
   1   0 -15   -0.80    2.20
  -1   0 -15    3.20    2.30
   1  -1 -15  293.07   13.90
  -1  -1  15  282.17   11.00
  -1   1 -15  298.67   14.30
   1   1 -15  278.37   13.30
  -1  -1 -15  277.27   14.20
   1  -1  15  280.57   11.40
   1  -2 -15   37.50    6.20
  -1  -2  15   35.20    4.60
  -1   2 -15   28.40    5.30
   1   2  15   33.40    5.30
  -1  -2 -15   26.70    5.90
   1  -2  15   28.60    4.70
   1   2 -15   41.70    6.40
   1  -3 -15  913.41   29.30
  -1  -3  15  907.81   24.00
   1   3  15  890.51   25.80
   1  -3  15  929.01   24.80
   1   3 -15  879.21   27.50
  -1   3  15  905.91   24.40
  -1  -3 -15  966.40   30.60
   1  -4 -15    2.10    1.80
  -1   4 -15   -2.90    2.10
   1  -4 -15    7.30    3.40
   1   4  15   -0.60    2.20
  -1  -4  15   -2.60    1.60
  -1   4  15    2.40    2.20
   1   4 -15   -4.50    2.50
  -1  -4 -15   -1.40    1.80
   1  -4  15   -1.40    1.60
  -1  -4 -15    0.40    3.00
   1  -5 -15   63.89    5.70
   1   5  15   63.39    6.20
  -1   5 -15   71.79    8.90
   1  -5 -15   72.29    9.90
   1   5 -15   73.89    7.50
   1  -5  15   67.99    5.90
  -1  -5 -15   61.59    9.10
  -1   5  15   63.79    5.70
  -1  -5 -15   74.39    6.10
   1  -6 -15   26.60    4.50
   1   6  15   27.60    5.10
   1  -6 -15   27.10    6.50
  -1  -6  15   26.40    4.60
  -1   6  15   24.80    4.30
  -1  -6 -15   29.70    4.70
   1  -6  15   30.20    4.90
   2   0 -15    6.70    3.30
   2   0  15   -1.50    1.50
  -2   0 -15    3.60    2.90
  -2   1 -15   21.80    5.10
   2   1  15   21.10    4.60
   2  -1 -15   21.30    4.70
   2  -1  15   17.80    3.40
   2   1 -15   19.20    4.40
  -2  -1 -15   18.30    4.90
   2  -2 -15  151.28   10.10
   2   2  15  164.78    9.70
  -2  -2  15  149.79    7.90
  -2   2 -15  153.28   11.00
  -2  -2 -15  163.18   11.40
   2  -2  15  161.78    8.60
   2   2 -15  155.88    9.80
  -2  -3  15    1.20    1.60
   2  -3 -15   -0.10    2.50
   2   3  15    0.70    2.00
  -2   3 -15    1.50    2.70
   2  -3 -15    2.30    2.00
  -2  -3 -15   -3.80    4.30
   2   3 -15    0.60    2.60
  -2  -4  15  113.89    6.80
   2   4  15  103.69    7.90
   2  -4 -15  119.29    9.80
   2  -4 -15   99.79    7.10
  -2   4 -15   97.39    8.70
  -2  -4 -15  108.09   10.10
  -2  -4 -15  109.79   11.10
   2  -4  15  107.29    7.30
  -2   5 -15  123.09    9.70
   2  -5 -15  136.29    8.50
   2   5  15  127.49    9.00
   2  -5 -15  121.19   16.80
  -2   5  15  123.19    7.10
   2   5 -15  119.09    9.50
   2  -5  15  136.19    8.20
  -2  -5 -15  117.09   10.90
  -2  -5 -15  139.29    8.50
  -2  -6  15   33.90    5.10
   2  -6 -15   22.60    4.40
   2  -6 -15   21.50    6.30
   2   6  15   20.60    4.60
  -2   6  15   23.60    3.80
  -2  -6 -15   30.20    4.80
   3   0  15    0.20    2.30
   3   0  15   -1.50    1.40
  -3   0 -15   -6.90    2.20
   3   0 -15    0.20    2.10
  -3   1 -15    4.80    3.90
   3   1  15    6.10    2.70
   3  -1 -15    4.20    2.60
   3  -1  15    7.40    3.10
   3   1 -15    4.20    2.40
  -3  -1 -15    5.00    3.50
   3  -2 -15   79.19    7.20
  -3   2 -15   50.09    7.70
   3   2  15   69.29    6.70
   3  -2  15   76.19   10.80
   3   2 -15   61.89    6.20
  -3  -2 -15   57.69   13.00
   3   3  15  177.48   10.60
   3  -3 -15  167.48   11.00
  -3  -3  15  187.98    8.80
   3  -3 -15  177.48    9.00
  -3   3 -15  174.08   11.20
   3   3 -15  163.38   10.10
   3  -3  15  171.18    9.10
  -3  -3 -15  168.88   12.20
  -3  -4  15   23.10    3.80
  -3   4 -15   26.10    6.00
   3  -4 -15   16.30    4.70
   3   4  15   20.80    4.40
   3  -4 -15   16.50    3.40
   3  -4  15   18.10    3.70
   3   4 -15   18.50    5.00
  -3  -4 -15   19.70    5.70
   3  -5 -15   76.89   13.20
  -3  -5  15   70.09    5.40
   3   5  15   79.79    7.60
   3  -5 -15   67.39    6.30
   3   5 -15   76.49    7.70
  -3  -5 -15  100.89   19.10
   3  -5  15   64.99    6.00
  -3  -5 -15   67.49    6.30
   4   0  15    3.10    2.70
  -4   0 -15   -1.50    3.00
   4   0  15    0.30    1.60
   4   0 -15   -0.40    2.10
   4   1  15   14.00    3.70
  -4   1 -15   14.90    3.50
   4  -1 -15   20.60    4.30
  -4  -1 -15   17.50    5.00
   4   1 -15   14.60    3.70
   4  -1  15   20.00    3.70
  -4   2 -15    1.70    2.40
   4  -2 -15    2.10    2.50
   4   2  15    4.90    2.80
   4  -2  15    3.40    2.00
  -4  -2 -15    4.50    3.40
   4   2 -15    2.00    2.30
  -4   3 -15    3.70    3.40
   4  -3 -15    9.20    3.00
   4  -3 -15   11.50    3.70
   4   3 -15   12.70    3.70
  -4  -3 -15   11.60    4.10
   4  -3  15   13.20    3.40
   4   4  15  366.86   16.10
   4  -4 -15  364.66   16.80
  -4   4 -15  346.87   16.60
  -4  -4  15  343.37   12.30
   4  -4 -15  359.46   13.50
   4  -4  15  346.67   13.90
  -4  -4 -15  352.46   18.80
   4   4 -15  336.67   15.40
   4  -5 -15    2.20    2.90
   4  -5 -15    1.10    3.40
  -4  -5  15   -5.10    1.90
   4   5  15   -2.10    2.70
  -4  -5 -15    1.50    2.20
   4   5 -15    0.70    2.80
  -5   0 -15    3.60    2.60
   5   0  15   -2.10    1.40
   5   0 -15    2.50    2.70
   5   0  15   -4.50    2.30
   5  -1 -15  548.35   19.20
  -5   1 -15  542.45   21.30
   5   1  15  514.35   19.80
   5  -1  15  576.74   18.20
   5  -1  15  559.34   20.80
  -5  -1 -15  549.25   22.30
   5   1 -15  535.55   18.90
  -5   2 -15   11.60    3.80
   5  -2 -15    2.80    2.70
   5   2  15    2.50    2.50
   5  -2  15    4.40    2.40
   5   2 -15    5.70    2.50
  -5  -2 -15    3.40    4.00
   5   3  15    5.30    3.10
   5  -3 -15    7.30    3.20
   5  -3 -15   10.60    2.80
  -5   3 -15    4.80    3.40
  -5  -3 -15    6.10    3.50
   5  -3  15    7.70    2.60
   5   3 -15    2.40    3.00
   5  -4 -15   10.10    2.90
   5   4  15   11.40    4.20
   5  -4 -15   14.20    4.00
   5  -4  15   21.40    5.70
   5   4 -15    7.30    2.80
   5  -5 -15   87.49    7.70
   5   5  15   88.09    8.40
  -5  -5  15   90.89    6.10
   5  -5 -15   93.99    9.20
   5   5 -15   92.29    8.10
  -6   0 -15    0.20    2.90
   6   0 -15   -2.90    1.80
   6   0  15   -1.40    2.70
   6   0  15    2.90    2.30
  -6   1 -15    4.60    3.30
   6  -1 -15    7.40    2.80
   6   1  15    3.20    2.90
   6   1 -15   13.20    3.60
   6  -1  15    6.30    2.40
   6  -1  15    7.10    3.80
  -6  -1 -15    5.70    3.50
  -6   2 -15   -0.50    2.60
   6   2  15    0.20    2.60
   6  -2 -15   -2.50    2.10
  -6  -2 -15   -2.70    2.80
   6  -2  15    0.30    1.90
   6   2 -15   -0.10    2.30
  -6   3 -15    7.80    3.60
   6  -3 -15    4.40    3.90
   6  -3 -15    9.50    2.70
  -6  -3 -15    9.60    5.60
   6  -3  15   12.00    4.40
   6   3 -15    7.40    3.40
   6   4  15  116.49    9.80
   6  -4 -15  134.09    9.90
   6  -4 -15  124.19    7.40
   6   4 -15  132.19    9.30
   7   0 -15    0.70    2.40
  -7   0 -15   -0.90    2.90
   7   0  15    1.00    1.80
   7   0  15    0.40    2.70
   7  -1 -15  714.83   22.20
  -7   1 -15  701.53   26.00
   7   1  15  714.23   24.90
   7   1 -15  716.83   22.10
   7  -1  15  718.23   25.10
   7  -1  15  705.23   21.70
  -7  -1 -15  711.93   27.20
  -7   2 -15   14.30    4.90
   7  -2 -15    9.50    3.40
   7   2  15    7.60    3.80
   7   2 -15    6.60    3.00
   7  -3 -15    9.40    4.20
   7   3  15   11.10    4.30
   7   3 -15   20.30    4.30
   8   0 -15    2.20    2.60
   8   0  15   -4.60    2.40
   8   1  15   19.10    5.20
   8  -1 -15   33.50    5.50
   8   1 -15   41.90    5.80
   8  -1  15   26.20    5.60
   8  -2 -15  169.08    9.80
   8   2  15  160.48   11.20
   8  -2  15  164.48   11.40
   8   2 -15  173.68    9.70
   0   1 -16   -4.80    2.70
   0  -2 -16   67.69    9.20
   0   2 -16   67.39    7.20
   0  -2  16   59.19    5.20
   0  -3  16    4.80    2.30
   0  -3 -16   -1.00    2.90
   0   3 -16   -2.70    2.40
   0   3  16   -4.50    2.00
   0  -4  16   64.79    5.90
   0  -4 -16   57.49    5.80
   0   4  16   67.69    6.00
   0   4 -16   55.89    7.80
   0  -4 -16   80.39   10.40
  -1   0 -16    2.50    2.90
   1   0 -16    9.60    3.80
  -1   1 -16   20.20    4.70
   1  -1 -16   18.90    4.70
   1  -1  16   16.90    3.50
  -1  -1 -16   18.50    4.30
   1   1 -16   26.80    6.00
  -1  -2  16    0.40    1.70
  -1   2 -16    0.40    2.90
   1   2  16    3.20    2.60
   1   2 -16    1.40    2.70
  -1  -2 -16    5.70    3.60
   1  -2  16    1.40    2.20
   1  -3 -16  110.49    9.60
  -1   3 -16  117.19    9.20
   1   3  16  116.59    8.10
  -1  -3  16  115.29    8.40
  -1  -3 -16  121.79   10.60
   1   3 -16  128.89    9.40
   1  -3  16  119.49    7.40
   1   4  16  103.59    8.00
   1  -4 -16   90.19    6.90
   1  -4 -16  107.99    9.90
  -1  -4  16  103.29    6.80
  -1  -4 -16  114.39   10.20
   1   4 -16  101.49    8.80
   1  -4  16   94.59    6.90
  -1   4  16   95.19    7.30
  -2   0 -16  245.98   13.80
   2   0 -16  243.58   12.90
  -2   1 -16   32.00    5.80
   2   1  16   33.60    5.50
   2  -1 -16   38.90    6.50
   2  -1  16   31.80    4.90
   2   1 -16   30.00    5.60
  -2  -1 -16   30.80    6.20
  -2  -2  16  115.29    7.10
   2  -2 -16  144.09   10.30
   2   2  16  136.99    9.00
  -2   2 -16  136.49   10.10
  -2  -2 -16  119.19   10.20
   2  -2  16  115.99    7.50
  -2  -3  16   49.40    5.00
  -2   3 -16   53.39    7.50
   2   3  16   62.09    6.60
   2  -3  16   49.60    5.80
   2   3 -16   64.29    8.20
  -2  -3 -16   51.39    8.60
   2  -4 -16   12.80    4.40
   2   4  16   10.90    3.20
  -2  -4  16    8.90    2.90
   2  -4 -16    7.70    2.90
   2   4 -16    9.30    3.70
   2  -4  16    7.10    2.90
   3   0  16    0.80    1.80
   3   0 -16    0.90    2.40
  -3   0 -16    0.50    2.60
   3   1  16  158.28    9.90
  -3   1 -16  146.99   10.60
   3  -1 -16  149.59    9.90
  -3  -1 -16  136.39   10.60
   3  -1  16  130.89    8.20
   3   1 -16  148.89    9.80
   3   2  16   28.10    5.10
  -3   2 -16   20.00    4.80
  -3  -2  16   30.50    4.20
   3  -2 -16   23.40    5.20
   3  -2  16   27.50    4.20
  -3  -2 -16   16.50    5.20
   3   2 -16   14.40    4.40
   3  -3 -16   77.69    9.30
  -3  -3  16   95.39    6.30
   3   3  16   96.49    8.10
   3  -3  16   74.89    6.20
  -3  -3 -16   83.09   11.80
   3   3 -16   75.49    7.60
  -3  -4  16   41.50    6.50
   3  -4 -16   47.80    5.60
   3   4  16   40.90    6.40
   3  -4 -16   46.80    7.30
   3   4 -16   41.40    6.20
   4   0  16   88.89    7.90
   4   0 -16   74.89    8.70
  -4   0 -16   73.99    8.00
   4   0  16   74.39    6.20
   4   1  16   -2.90    2.60
  -4   1 -16   -2.10    2.40
   4  -1 -16    5.90    3.00
   4  -1  16    4.10    2.60
   4   1 -16    2.60    2.50
  -4  -1 -16    3.10    2.50
  -4   2 -16  160.18   20.50
   4  -2 -16  142.09    9.50
   4   2  16  135.59    9.80
  -4  -2 -16  114.89   11.30
   4   2 -16  138.29    9.30
   4  -2  16  120.69    8.50
   4  -3 -16   78.09    8.20
  -4  -3  16   74.09    5.40
   4   3  16   81.29    7.50
   4   3 -16   67.39    9.40
   5   0  16   14.00    4.10
   5   0 -16    9.40    3.50
   5   1  16  141.09   10.30
   5  -1 -16  132.69    9.00
   5   1 -16  142.79    9.40
   5   2  16   18.70    7.50
   5  -2 -16   17.70    4.30
   5   2 -16   15.60    4.00
   5   3  16   -3.90    2.40
   5  -3 -16    2.30    2.70
   6   0  16  125.39    9.90
   6   0 -16  144.09    9.10
   6  -1 -16    8.10    3.00
   6   1  16    8.70    3.60
   6   1 -16   10.40    3.80
   6  -1  16    4.70    3.80
   6   2  16   35.90    6.50
   6  -2 -16   52.19    7.00
   6   2 -16   42.20    5.90
   0   0 -17    3.60    3.20
   0   1 -17   -1.10    2.90
   0  -1 -17    0.50    2.70
   0  -2  17   11.10    3.20
   0   2 -17    7.70    5.50
   0  -2 -17   14.40    4.60
  -1   0 -17   -3.70    2.10
   1   0 -17    5.70    2.90
   1  -1 -17  152.98   11.30
   1   1 -17  158.68   10.70
   1  -1  17  145.69    8.60
  -1  -1 -17  149.49   12.70
  -1  -2  17   11.70    2.90
   1  -2 -17   10.90    4.60
   1  -2  17   19.20    6.10
   1   2 -17   17.10    4.50
   2   0 -17   -2.10    2.90
   2  -1 -17  399.46   17.80
   2   1 -17  408.76   17.80
   2  -2 -17   53.99    8.10
  -2  -2  17   59.69    5.30
   2   2  17   45.40    6.60
   2   2 -17   58.69    7.90
   3   0 -17   -2.50    2.50
   3   1  17   27.30    5.40
   3  -1 -17   14.70    4.20
   0   0   0    0.00    0.00

_computing_structure_solution     'SHELXT 2018/2 (Sheldrick, 2018)'
