# Supplementary material for: Crystallographic workshops – a primer and perspective from Whitworth University’s Summer Crystallography Institute
Source: Acta Crystallogr E Crystallogr Commun. 2026 Feb 3;82(Pt 3):313–9. doi: 10.1107/S2056989026000939 (PMC12961664; doi:10.1107/S2056989026000939)
Supplement: Supplementary file 1 [file e-82-00313-sup2.zip › Practice Data Sets/SCI07/SCI07.ins]

TITL SCI07
REM K. Wheeler, Whitworth Univ. USA
CELL 0.71073 13.7246 9.8277 13.9610 90.000 90.000 90.000
ZERR 4.0000 0.0005 0.0005 0.0006 0.000 0.000 0.000
LATT 1
SYMM 0.5-X, 0.5-Y, 0.5+Z
SYMM 0.5+X, 0.5-Y, -Z
SYMM -X, Y, 0.5-Z
SFAC C H N S CO
UNIT 64 64 16 16 4
HKLF 4
