# Supplementary material for: Crystallographic workshops – a primer and perspective from Whitworth University’s Summer Crystallography Institute
Source: Acta Crystallogr E Crystallogr Commun. 2026 Feb 3;82(Pt 3):313–9. doi: 10.1107/S2056989026000939 (PMC12961664; doi:10.1107/S2056989026000939)
Supplement: Supplementary file 1 [file e-82-00313-sup2.zip › Practice Data Sets/SCI08/SCI08.hkl]

   1   0   0    0.18    0.08
  -1   0   0    0.34    0.09
  -1   0   0    0.31    0.10
  -1   0   0    0.11    0.10
   2   0   0   -0.96    0.16
  -2   0   0   -0.82    0.15
  -2   0   0   -0.92    0.18
  -2   0   0   -0.91    0.22
  -3   0   0   -0.29    0.16
  -3   0   0    0.30    0.30
  -3   0   0   -0.08    0.23
   3   0   0    0.03    0.22
  -4   0   0  213.66   10.70
  -4   0   0  216.66   10.46
   4   0   0  269.80   10.44
  -4   0   0  258.83   10.63
  -5   0   0    0.25    0.25
   5   0   0   -0.45    0.28
  -5   0   0   -0.09    0.29
  -5   0   0    0.01    0.37
  -6   0   0   23.42    1.51
   6   0   0   21.25    1.48
  -6   0   0   23.26    1.62
   7   0   0    0.39    0.52
   7   0   0    0.77    0.48
  -7   0   0    0.14    0.45
  -7   0   0   -0.24    0.30
  -8   0   0   78.59    4.74
  -8   0   0   76.34    3.90
  -8   0   0   68.08    4.10
  -8   0   0   63.82    4.12
   8   0   0   67.77    4.02
  -9   0   0   -0.82    0.47
  -9   0   0    0.79    0.69
   9   0   0   -0.07    0.56
  -9   0   0   -0.41    0.44
  -9   0   0   -0.33    0.59
 -10   0   0   59.47    4.15
 -10   0   0   50.42    3.36
  10   0   0   57.08    3.71
 -10   0   0   49.67    3.53
 -11   0   0   -0.28    0.55
 -11   0   0    0.21    0.66
 -11   0   0    0.23    0.83
 -11   0   0    0.25    0.68
 -11   0   0    0.40    0.75
 -12   0   0   98.71    6.38
 -12   0   0   91.19    4.89
 -12   0   0   93.33    5.12
 -12   0   0   88.10    5.89
 -12   0   0   93.73    5.64
 -13   0   0   -0.07    0.87
 -13   0   0   -0.58    0.54
 -13   0   0   -0.42    0.63
 -13   0   0   -0.13    0.59
 -13   0   0   -0.33    0.66
 -14   0   0    6.61    1.14
 -14   0   0    7.30    0.96
 -14   0   0    7.43    1.77
 -14   0   0    8.56    1.10
 -14   0   0    4.63    1.22
 -15   0   0   -0.49    0.44
 -15   0   0    0.53    0.39
   0  -1   0   -0.88    0.15
   0  -1   0   -0.93    0.06
   0   1   0   -0.54    0.13
   0   1   0   -0.64    0.14
  -1  -1   0    1.66    0.22
  -1  -1   0    1.86    0.24
  -1   1   0    1.68    0.24
   1   1   0    1.46    0.27
  -1   1   0    1.69    0.19
   1   1   0    1.82    0.14
  -1   1   0    1.77    0.24
  -1   1   0    1.91    0.20
  -2  -1   0  213.50   10.07
  -2  -1   0  263.58   10.04
  -2   1   0  210.50   10.04
  -2   1   0  200.67    9.98
  -2   1   0  260.15   10.04
   2   1   0  218.92    9.86
  -2   1   0  224.47    9.76
  -3  -1   0   86.01    3.79
  -3  -1   0   90.90    3.56
  -3  -1   0   88.91    3.86
   3   1   0   86.58    3.77
  -3   1   0   66.32    3.71
  -3   1   0   71.14    3.78
  -3   1   0   81.67    3.78
  -3   1   0   77.74    3.62
  -4  -1   0    4.35    0.66
   4  -1   0    3.78    0.49
  -4  -1   0    4.79    0.34
  -4  -1   0    4.56    0.61
  -4   1   0    3.08    0.49
  -4   1   0    2.62    0.54
  -4   1   0    3.73    0.56
   4   1   0    4.66    0.66
  -5  -1   0  167.40    6.98
  -5  -1   0  168.25    7.10
   5  -1   0  141.20    6.69
  -5   1   0  145.43    6.92
   5   1   0  173.81    6.93
  -5   1   0  132.87    6.79
  -5   1   0  133.28    6.96
  -6  -1   0  143.23    6.07
   6  -1   0  115.75    6.12
   6  -1   0  125.58    5.81
  -6  -1   0  138.19    6.16
  -6   1   0  121.33    6.11
  -6   1   0  124.93    6.03
   6   1   0  136.07    6.02
  -6   1   0  113.12    5.82
  -7  -1   0    6.30    0.96
   7  -1   0    6.71    1.06
  -7  -1   0    6.25    0.91
  -7   1   0    6.01    0.91
   7   1   0    6.18    0.93
  -8  -1   0    3.35    0.93
   8  -1   0    4.57    1.01
  -8  -1   0    6.01    0.98
  -8  -1   0    5.63    1.36
  -8  -1   0    5.57    1.06
   8   1   0    5.89    1.07
  -8   1   0    5.80    1.41
  -8   1   0    6.18    1.02
  -8   1   0    4.66    1.07
  -8   1   0    6.20    1.25
   9  -1   0    0.27    0.64
  -9  -1   0    0.79    0.73
  -9  -1   0    1.85    0.78
  -9  -1   0    0.16    0.61
  -9  -1   0    0.46    0.54
  -9   1   0   -0.48    0.85
  -9   1   0    0.42    0.76
  -9   1   0    0.66    0.55
   9   1   0    0.98    0.69
  -9   1   0   -0.25    0.52
 -10  -1   0   83.01    5.51
  10  -1   0   91.95    5.49
 -10  -1   0  100.70    5.59
 -10  -1   0  105.61    5.37
 -10  -1   0  111.93    6.49
 -10   1   0   95.74    5.32
  10   1   0  102.30    5.64
 -10   1   0   88.22    5.46
 -10   1   0   93.38    6.27
 -11  -1   0    0.35    0.74
 -11  -1   0   -0.71    0.60
 -11  -1   0    0.15    0.59
 -11  -1   0   -0.27    0.74
 -11  -1   0   -1.12    0.59
 -11  -1   0   -0.63    0.65
 -11   1   0    1.41    0.65
 -11   1   0    0.93    0.78
 -11   1   0   -0.34    0.67
 -11   1   0    0.14    0.88
 -11   1   0    0.81    0.65
 -12  -1   0    0.18    0.86
 -12  -1   0    0.30    0.62
 -12  -1   0    0.08    0.93
 -12  -1   0    0.38    0.74
 -12  -1   0    0.50    0.60
 -12   1   0    0.29    0.90
 -12   1   0    0.44    0.64
 -12   1   0   -0.12    0.72
 -12   1   0   -0.68    0.63
 -12   1   0    0.32    0.61
 -13  -1   0    1.30    0.90
 -13  -1   0    1.67    0.64
 -13  -1   0    1.60    0.67
 -13  -1   0    2.23    0.86
 -13  -1   0    3.24    1.25
 -13   1   0    2.30    1.14
 -13   1   0    3.94    1.18
 -13   1   0    2.10    0.69
 -13   1   0    2.94    0.80
 -13   1   0    3.72    1.06
 -14  -1   0   48.10    3.68
 -14  -1   0   54.96    3.82
 -14  -1   0   61.48    4.41
 -14  -1   0   61.73    3.36
 -14  -1   0   47.75    3.08
 -14   1   0   53.99    3.84
 -14   1   0   63.72    3.37
 -14   1   0   57.32    4.33
 -14   1   0   53.14    3.73
 -15  -1   0    1.09    0.48
 -15  -1   0    0.69    0.52
 -15   1   0   -0.18    0.44
   0  -2   0  246.78   11.09
   0  -2   0  253.28   10.96
   0   2   0  247.07   10.85
   0   2   0  259.98   11.02
   1  -2   0    6.27    0.58
  -1  -2   0    6.63    0.54
   1  -2   0    6.16    0.39
  -1  -2   0    6.46    0.45
   1   2   0    5.97    0.41
  -1   2   0    6.90    0.52
   1   2   0    6.40    0.62
  -1   2   0    6.04    0.47
  -2  -2   0   26.26    1.37
  -2  -2   0   23.16    1.30
  -2  -2   0   24.24    1.12
   2  -2   0   22.88    1.26
  -2   2   0   24.26    1.35
  -2   2   0   22.70    1.21
   2   2   0   23.62    1.41
  -2   2   0   25.75    1.36
  -3  -2   0    0.39    0.30
   3  -2   0    0.15    0.28
  -3  -2   0   -0.10    0.27
   3   2   0    0.03    0.35
  -3   2   0   -0.11    0.19
  -3   2   0   -0.08    0.27
  -3   2   0    0.00    0.27
  -4  -2   0  329.05   15.24
   4  -2   0  331.11   15.22
  -4  -2   0  355.88   15.17
  -4   2   0  334.29   15.11
  -4   2   0  330.14   14.72
   4   2   0  388.83   15.05
  -4   2   0  336.88   15.15
  -5  -2   0    0.70    0.40
   5  -2   0    0.01    0.40
  -5  -2   0    0.87    0.46
  -5   2   0    0.27    0.35
  -5   2   0    0.31    0.28
  -5   2   0    0.35    0.32
   5   2   0    0.12    0.40
  -6  -2   0   60.60    3.05
   6  -2   0   49.40    2.99
  -6  -2   0   52.43    2.90
   6  -2   0   53.18    2.71
  -6   2   0   51.89    2.93
   6   2   0   62.14    3.11
  -6   2   0   50.98    2.82
  -7  -2   0   36.95    2.15
  -7  -2   0   33.40    2.49
   7  -2   0   28.06    2.12
  -7  -2   0   35.25    2.20
  -7  -2   0   34.77    2.95
  -7   2   0   29.83    1.92
  -7   2   0   26.60    2.00
   7   2   0   37.74    2.28
  -8  -2   0  121.21    6.24
   8  -2   0  111.28    6.01
  -8  -2   0  123.25    6.42
  -8  -2   0  138.06    7.33
  -8  -2   0  118.74    5.83
  -8   2   0   98.51    6.03
  -8   2   0  111.02    7.13
  -8   2   0  117.12    5.90
   8   2   0  126.18    5.98
  -8   2   0   98.04    6.85
   8   2   0  125.07    6.12
  -9  -2   0    1.14    0.76
  -9  -2   0    1.00    0.60
  -9  -2   0    1.22    0.78
   9  -2   0    2.07    0.90
  -9  -2   0    2.44    1.01
   9   2   0    2.20    0.92
  -9   2   0    1.66    0.75
  -9   2   0    1.39    0.98
  -9   2   0    3.30    1.07
  -9   2   0    0.98    0.69
 -10  -2   0   23.09    2.43
 -10  -2   0   19.66    2.58
 -10  -2   0   25.36    2.34
 -10  -2   0   22.02    2.47
  10  -2   0   18.74    2.31
 -10   2   0   21.06    2.30
 -10   2   0   24.69    2.41
  10   2   0   21.47    2.44
 -10   2   0   23.64    2.92
 -10   2   0   23.10    2.77
 -11  -2   0    0.41    0.60
 -11  -2   0    0.26    0.70
 -11  -2   0   -0.57    0.55
 -11  -2   0    0.32    0.77
 -11  -2   0   -0.24    0.77
 -11  -2   0    0.42    0.81
 -11   2   0    1.14    0.94
 -11   2   0   -0.11    0.83
 -11   2   0    1.33    0.67
 -11   2   0    0.53    0.91
 -12  -2   0   36.37    2.44
 -12  -2   0   34.60    3.14
 -12  -2   0   35.83    2.86
 -12  -2   0   32.28    2.24
 -12  -2   0   37.67    2.76
  12   2   0   36.12    3.54
 -12   2   0   32.43    2.33
 -12   2   0   26.26    2.81
 -12   2   0   29.06    2.75
 -12   2   0   32.89    3.22
 -13  -2   0   11.94    1.36
 -13  -2   0   13.37    2.16
 -13  -2   0   13.17    1.44
 -13  -2   0   13.22    1.62
 -13  -2   0   11.58    1.82
 -13   2   0   10.02    1.97
 -13   2   0   10.48    1.27
 -13   2   0   12.28    1.90
 -13   2   0   14.93    1.79
 -14  -2   0   10.04    1.29
 -14  -2   0   12.13    1.97
 -14  -2   0   12.41    1.84
 -14  -2   0    7.68    1.03
 -14  -2   0    8.25    1.02
 -14   2   0    9.86    1.55
 -14   2   0    8.66    1.10
 -14   2   0   10.33    1.79
 -14   2   0    8.76    1.36
 -15  -2   0    0.76    0.44
 -15  -2   0    0.83    0.48
 -15   2   0   -0.37    0.40
   0  -3   0   -0.08    0.29
   0  -3   0    0.05    0.11
   0   3   0    0.24    0.29
   0   3   0   -0.01    0.23
  -1  -3   0    0.72    0.21
   1  -3   0    0.58    0.32
  -1  -3   0    0.54    0.34
   1  -3   0    0.57    0.13
  -1   3   0    0.41    0.29
   1   3   0    0.04    0.35
   1   3   0    0.72    0.25
  -1   3   0    0.37    0.25
   2  -3   0   71.19    3.41
  -2  -3   0   70.20    3.32
  -2  -3   0   69.84    3.43
   2  -3   0   67.28    3.22
  -2   3   0   68.17    3.22
   2   3   0   72.34    3.20
   2   3   0   69.88    3.44
  -2   3   0   71.24    3.40
  -3  -3   0    1.87    0.44
  -3  -3   0    1.66    0.44
   3  -3   0    1.59    0.35
  -3   3   0    1.25    0.40
  -3   3   0    2.24    0.47
  -3   3   0    1.81    0.33
   3   3   0    1.75    0.54
   4  -3   0    4.94    0.67
  -4  -3   0    5.03    0.72
  -4  -3   0    4.57    0.70
  -4   3   0    5.57    0.77
   4   3   0    3.45    0.76
  -4   3   0    6.08    0.76
  -4   3   0    5.34    0.59
  -5  -3   0    9.74    1.06
  -5  -3   0    9.11    1.03
   5  -3   0    9.93    1.04
  -5   3   0   10.11    1.01
  -5   3   0   10.27    0.88
  -5   3   0    9.29    1.02
   5   3   0    8.64    1.15
  -6  -3   0  482.07   20.54
  -6  -3   0  478.88   20.66
   6  -3   0  455.78   20.62
  -6   3   0  459.23   20.52
  -6   3   0  457.80   20.45
   6   3   0  437.87   20.28
  -7  -3   0   11.99    1.51
  -7  -3   0    7.47    1.48
   7  -3   0    8.87    1.19
  -7  -3   0    8.24    1.18
  -7  -3   0    9.72    1.35
  -7  -3   0    7.57    1.07
   7   3   0    9.80    1.30
  -7   3   0    9.03    1.09
  -7   3   0    8.96    1.14
  -7   3   0   10.83    1.77
  -8  -3   0   17.29    1.92
   8  -3   0   18.65    1.91
  -8  -3   0   18.35    2.44
  -8  -3   0   22.82    2.21
  -8  -3   0   16.96    1.74
   8   3   0   14.85    1.74
  -8   3   0   22.42    2.69
  -8   3   0   19.31    1.97
  -8   3   0   17.12    1.76
   8   3   0   18.15    1.95
  -8   3   0   17.05    2.20
  -9  -3   0    5.51    1.24
  -9  -3   0    5.78    1.15
   9  -3   0    7.78    1.38
  -9  -3   0   10.44    1.61
  -9  -3   0    9.98    1.79
   9   3   0    8.22    1.42
  -9   3   0    7.05    1.26
  -9   3   0    7.36    1.35
  -9   3   0    6.63    1.64
  -9   3   0    9.74    1.68
 -10  -3   0   65.59    4.35
 -10  -3   0   70.88    5.12
 -10  -3   0   66.49    4.12
 -10  -3   0   76.72    4.60
 -10   3   0   69.38    5.19
 -10   3   0   72.14    4.44
 -10   3   0   76.60    5.11
 -10   3   0   68.79    4.20
 -11  -3   0    6.57    1.18
 -11  -3   0    5.11    1.43
 -11  -3   0    6.27    1.31
 -11  -3   0    3.32    0.81
 -11  -3   0    3.66    0.92
 -11  -3   0    3.87    1.09
  11   3   0    4.48    1.26
 -11   3   0    4.11    1.43
 -11   3   0    4.83    1.23
 -11   3   0    4.26    1.37
 -11   3   0    5.75    1.27
 -11   3   0    4.66    0.98
 -12  -3   0   17.56    1.72
 -12  -3   0   15.54    2.04
 -12  -3   0   11.60    2.11
 -12  -3   0   13.33    1.55
 -12  -3   0   12.23    1.39
  12   3   0   17.50    2.31
 -12   3   0   13.73    2.26
 -12   3   0   17.86    1.67
 -12   3   0   14.13    2.00
 -12   3   0   19.07    2.08
 -13  -3   0    2.11    0.99
 -13  -3   0    2.37    0.85
 -13  -3   0    1.70    0.68
 -13  -3   0    0.63    1.00
 -13  -3   0    1.50    0.63
 -13   3   0    2.36    0.98
 -13   3   0    1.69    1.06
 -13   3   0    1.73    0.72
  13   3   0    2.72    1.08
 -14  -3   0   73.91    4.26
 -14  -3   0   67.75    4.69
 -14  -3   0   63.07    3.65
 -14  -3   0   58.98    4.05
 -14  -3   0   59.56    3.44
 -14   3   0   58.21    4.50
 -14   3   0   64.05    4.21
 -14   3   0   59.47    3.57
 -15  -3   0   -0.10    0.41
 -15  -3   0   -0.56    0.33
 -15   3   0   -0.07    0.39
   0  -4   0  229.10   11.03
   0  -4   0  261.93   11.40
   0   4   0  257.58   11.10
   0   4   0  271.86   11.27
   1  -4   0    1.94    0.50
  -1  -4   0    2.04    0.53
  -1  -4   0    1.84    0.30
   1   4   0    1.95    0.36
  -1   4   0    1.84    0.45
   1   4   0    1.74    0.48
  -1   4   0    2.45    0.42
   2  -4   0   30.82    1.56
  -2  -4   0   33.59    1.95
  -2  -4   0   30.57    1.70
   2  -4   0   33.92    1.90
  -2   4   0   33.13    1.88
   2   4   0   41.26    2.02
   2   4   0   33.79    1.68
  -2   4   0   31.08    1.72
  -3  -4   0   39.15    1.82
  -3  -4   0   36.87    2.18
   3  -4   0   37.41    1.91
  -3  -4   0   36.34    2.04
   3  -4   0   38.70    2.15
   3   4   0   39.29    2.24
  -3   4   0   39.67    2.17
  -3   4   0   38.77    1.96
   4  -4   0  115.58    5.46
  -4  -4   0  115.97    5.67
  -4  -4   0  115.73    5.60
   4  -4   0  120.09    5.65
   4   4   0  116.72    5.69
  -4   4   0  118.81    5.35
  -4   4   0  121.83    5.66
  -5  -4   0    3.09    0.68
   5  -4   0    3.95    0.72
   5  -4   0    2.80    0.59
  -5  -4   0    3.44    0.67
  -5   4   0    2.45    0.61
   5   4   0    2.49    0.70
  -5   4   0    2.91    0.68
  -5   4   0    3.36    0.55
  -6  -4   0   33.82    2.21
  -6  -4   0   33.69    2.19
   6  -4   0   33.83    2.12
  -6   4   0   34.47    2.21
   6   4   0   36.12    2.40
  -6   4   0   37.20    2.21
  -7  -4   0    0.22    0.46
  -7  -4   0    1.00    0.62
  -7  -4   0   -0.68    0.57
  -7  -4   0    0.39    0.64
   7  -4   0    0.11    0.47
  -7  -4   0    0.26    0.59
   7   4   0    0.92    0.58
  -7   4   0   -0.01    0.75
  -7   4   0    0.78    0.53
  -7   4   0    0.65    0.68
   7   4   0   -0.29    0.54
  -7   4   0   -0.37    0.58
  -7   4   0    0.72    0.50
  -8  -4   0   72.35    4.13
  -8  -4   0   75.28    4.43
  -8  -4   0   70.09    5.12
  -8  -4   0   82.65    4.67
   8   4   0   71.73    4.25
  -8   4   0   74.15    4.18
  -8   4   0   79.59    5.30
  -8   4   0   76.65    5.05
  -8   4   0   67.71    4.02
   8   4   0   81.75    4.37
  -9  -4   0   17.17    2.43
  -9  -4   0   19.16    2.20
  -9  -4   0   17.84    1.90
  -9  -4   0   17.41    2.14
  -9   4   0   21.31    2.61
  -9   4   0   21.40    2.68
   9   4   0   15.39    1.92
  -9   4   0   20.04    2.10
 -10  -4   0    0.17    0.67
 -10  -4   0    0.12    0.64
 -10  -4   0    0.74    0.78
 -10  -4   0    0.27    0.52
 -10  -4   0    0.66    0.79
 -10   4   0    0.91    0.91
 -10   4   0    1.16    0.73
 -10   4   0    0.34    0.96
 -10   4   0    0.87    0.86
 -11  -4   0   10.03    1.25
 -11  -4   0   10.51    2.14
 -11  -4   0   10.18    1.68
 -11  -4   0    9.79    1.29
 -11  -4   0   11.55    1.62
 -11   4   0   11.29    1.33
  11   4   0   14.31    2.21
 -11   4   0   13.00    2.20
 -11   4   0   13.73    1.87
 -11   4   0   11.00    2.07
 -12  -4   0   56.56    3.66
 -12  -4   0   59.12    3.46
 -12  -4   0   63.06    4.18
 -12  -4   0   65.45    4.25
 -12  -4   0   60.78    4.72
  12   4   0   66.65    4.47
 -12   4   0   61.73    4.74
 -12   4   0   62.53    4.42
 -12   4   0   61.27    3.65
 -13  -4   0   10.16    1.23
 -13  -4   0   12.14    2.11
 -13  -4   0   13.01    1.84
 -13  -4   0   12.65    1.27
 -13  -4   0   11.73    1.48
 -13   4   0    8.85    1.74
  13   4   0   15.71    2.18
 -13   4   0   14.45    1.69
 -13   4   0   12.91    1.38
 -14  -4   0    1.70    0.88
 -14  -4   0    2.08    0.70
 -14  -4   0    1.07    0.91
 -14  -4   0    1.13    0.59
 -14  -4   0    2.30    0.57
  14   4   0    0.91    0.84
 -14   4   0    2.36    0.58
 -15  -4   0    3.77    0.59
 -15  -4   0    4.49    0.66
   0  -5   0   -0.06    0.40
   0   5   0    0.36    0.35
   0   5   0   -0.21    0.29
  -1  -5   0    4.59    0.78
   1  -5   0    3.95    0.74
  -1  -5   0    4.74    0.45
  -1   5   0    5.06    0.70
  -1   5   0    5.35    0.68
   1   5   0    4.33    0.69
   1   5   0    3.81    0.57
   2  -5   0  447.51   20.14
  -2  -5   0  448.16   19.97
  -2  -5   0  445.36   20.21
   2   5   0  467.49   19.90
  -2   5   0  470.41   20.12
   2   5   0  454.67   19.81
  -2   5   0  456.90   19.64
  -3  -5   0    1.29    0.54
  -3  -5   0    0.27    0.36
   3  -5   0    0.43    0.44
  -3   5   0    1.29    0.39
   3   5   0    1.13    0.62
  -3   5   0    1.09    0.49
  -4  -5   0   10.28    1.22
  -4  -5   0   11.24    1.10
   4  -5   0   10.32    1.17
   4   5   0   12.95    1.36
  -4   5   0   11.52    0.90
  -4   5   0   10.73    1.19
  -5  -5   0    0.33    0.41
  -5  -5   0    0.59    0.50
   5  -5   0    1.33    0.54
   5   5   0    1.36    0.59
  -5   5   0    1.24    0.54
  -6  -5   0   75.79    4.19
   6  -5   0   81.10    4.21
  -6  -5   0   67.26    4.45
  -6  -5   0   85.40    4.26
  -6  -5   0   78.49    5.17
  -6   5   0   81.77    4.22
  -6   5   0   80.90    5.27
  -6   5   0   76.20    4.97
   6   5   0   78.75    4.28
  -7  -5   0   19.46    2.14
  -7  -5   0   21.95    2.04
  -7  -5   0   23.60    2.27
  -7  -5   0   19.65    2.55
   7  -5   0   19.49    1.93
  -7   5   0   29.02    2.85
  -7   5   0   23.36    2.76
   7   5   0   20.37    1.99
  -7   5   0   21.76    1.75
  -7   5   0   22.30    2.18
   7   5   0   17.61    1.92
  -8  -5   0   13.70    2.23
  -8  -5   0   10.40    1.51
  -8  -5   0    9.17    1.54
  -8  -5   0   12.64    1.71
   8  -5   0    9.80    1.42
   8   5   0   12.04    1.66
  -8   5   0    9.78    1.45
  -8   5   0   11.40    2.03
   8   5   0   14.70    1.84
  -8   5   0   13.13    1.98
  -8   5   0   11.32    1.91
  -9  -5   0    4.05    1.03
  -9  -5   0    3.66    0.99
  -9  -5   0    3.78    1.12
  -9  -5   0    2.79    1.32
   9  -5   0    3.86    1.04
   9   5   0    5.38    1.19
  -9   5   0    3.13    1.34
   9   5   0    1.82    1.13
   9   5   0    3.60    1.06
  -9   5   0    3.77    1.26
 -10  -5   0   65.09    4.21
 -10  -5   0   70.35    5.12
 -10  -5   0   61.88    4.49
 -10  -5   0   64.17    3.84
 -10  -5   0   60.55    3.63
  10   5   0   72.47    4.71
 -10   5   0   68.96    4.95
 -10   5   0   66.13    5.02
 -10   5   0   68.57    4.67
 -11  -5   0   28.85    3.49
 -11  -5   0   31.32    2.15
 -11  -5   0   32.63    2.34
 -11  -5   0   30.86    3.01
 -11  -5   0   30.65    2.61
 -11   5   0   32.17    3.09
 -11   5   0   33.81    3.20
  11   5   0   35.30    3.51
 -11   5   0   28.03    2.72
 -12  -5   0    6.69    1.50
 -12  -5   0    7.01    1.13
 -12  -5   0    9.07    1.17
 -12  -5   0    6.99    1.18
 -12  -5   0    8.82    1.94
 -12   5   0    5.22    1.44
 -12   5   0    8.59    1.34
  12   5   0    8.49    1.62
 -13  -5   0    4.43    0.90
 -13  -5   0    4.13    0.80
 -13  -5   0    5.23    0.87
 -13  -5   0    5.71    1.47
 -13  -5   0    5.51    1.20
 -13   5   0    7.68    1.28
  13   5   0    5.76    1.30
 -14  -5   0   31.67    2.92
 -14  -5   0   35.04    2.70
 -14  -5   0   32.16    2.18
 -14  -5   0   35.71    2.09
 -14  -5   0   36.87    2.53
 -15  -5   0    5.04    0.66
 -15  -5   0    4.18    0.57
   0  -6   0   27.11    1.83
   0   6   0   28.51    1.70
   0   6   0   25.50    1.68
  -1  -6   0  166.27    7.95
   1  -6   0  169.00    7.92
  -1   6   0  166.39    7.62
  -1   6   0  169.62    7.80
   1   6   0  167.33    7.71
   1   6   0  169.23    7.70
   2  -6   0    0.74    0.52
  -2  -6   0    1.53    0.61
  -2   6   0    0.89    0.45
   2   6   0    0.74    0.39
  -2   6   0    1.00    0.41
   2   6   0    0.78    0.51
   3  -6   0   27.95    1.88
  -3  -6   0   28.53    1.96
  -3   6   0   26.15    1.83
   3   6   0   26.62    1.88
  -3   6   0   29.98    1.72
  -4  -6   0  159.45    7.62
  -4  -6   0  161.75    7.90
   4  -6   0  169.79    7.84
   4   6   0  161.40    7.75
  -4   6   0  158.91    7.43
  -4   6   0  170.38    7.83
  -5  -6   0    3.83    0.88
  -5  -6   0    5.53    1.30
  -5  -6   0    4.39    0.82
   5  -6   0    5.15    0.94
   5   6   0    5.12    0.83
   5   6   0    4.55    0.93
  -5   6   0    7.64    1.53
   5   6   0    6.16    1.21
  -5   6   0    4.90    0.90
  -5   6   0    5.07    1.20
   6  -6   0    1.95    0.68
  -6  -6   0    0.46    0.57
  -6  -6   0    0.59    0.64
  -6  -6   0    1.20    0.92
   6   6   0    0.49    0.62
  -6   6   0    1.29    0.84
  -6   6   0    1.93    0.96
  -6   6   0    1.28    0.66
   6   6   0    2.55    0.69
   6   6   0    1.77    0.88
  -6   6   0    2.01    0.97
  -7  -6   0   35.53    3.21
  -7  -6   0   33.78    2.47
   7  -6   0   35.52    2.49
  -7  -6   0   35.47    2.63
  -7   6   0   33.97    3.09
   7   6   0   35.78    2.60
  -7   6   0   35.75    2.49
   7   6   0   36.17    2.51
  -7   6   0   41.36    3.16
  -7   6   0   37.72    2.99
   7   6   0   31.69    2.75
  -8  -6   0   81.77    4.91
  -8  -6   0   81.54    4.74
  -8  -6   0   86.05    5.89
   8  -6   0   84.06    4.76
  -8   6   0   89.39    5.64
  -8   6   0   87.52    4.80
   8   6   0   78.12    5.26
   8   6   0   81.39    4.76
  -8   6   0   85.47    5.86
   8   6   0   83.40    4.81
  -8   6   0   84.96    5.67
  -9  -6   0    1.15    0.87
  -9  -6   0    0.60    0.65
  -9  -6   0    2.78    0.76
  -9  -6   0    1.00    1.01
  -9  -6   0    0.46    0.61
  -9  -6   0    1.30    0.89
  -9   6   0    3.24    1.16
  -9   6   0    1.31    0.98
   9   6   0   -0.19    0.74
  -9   6   0    1.49    1.13
  -9   6   0    2.85    0.90
 -10  -6   0    1.86    0.90
 -10  -6   0    1.94    0.71
 -10  -6   0    4.44    1.09
 -10  -6   0    2.37    1.29
 -10  -6   0    1.73    0.80
 -10   6   0    2.19    1.17
  10   6   0    1.45    1.01
 -10   6   0    2.93    0.84
 -10   6   0    2.92    1.29
 -10   6   0    4.58    1.09
 -11  -6   0   20.60    1.88
 -11  -6   0   23.65    3.09
 -11  -6   0   23.32    1.82
 -11  -6   0   25.46    2.27
 -11  -6   0   26.61    2.73
 -11   6   0   26.89    3.21
  11   6   0   24.39    2.70
 -11   6   0   25.47    2.36
 -11   6   0   20.12    2.69
 -12  -6   0   49.88    3.52
 -12  -6   0   50.48    4.07
 -12  -6   0   50.98    2.91
 -12  -6   0   46.13    3.03
 -12  -6   0   45.02    3.38
 -12   6   0   51.88    4.11
 -12   6   0   51.11    3.63
  12   6   0   52.01    3.72
 -13  -6   0    3.77    0.72
 -13  -6   0    3.16    1.13
 -13  -6   0    3.65    0.80
 -13  -6   0    2.90    1.07
 -13  -6   0    3.29    0.69
  13   6   0    3.31    1.05
 -13   6   0    4.10    0.92
 -14  -6   0    3.94    0.66
 -14  -6   0    4.39    0.79
 -14  -6   0    3.02    0.59
   0  -7   0   -0.15    0.43
   0   7   0    0.25    0.38
   0   7   0   -0.23    0.37
   1  -7   0   21.19    1.67
  -1  -7   0   22.66    1.73
  -1   7   0   22.59    1.55
   1   7   0   22.32    1.64
  -1   7   0   21.22    1.60
  -2  -7   0  113.92    5.88
   2  -7   0  112.01    5.81
   2   7   0  123.46    5.75
  -2   7   0  116.60    5.54
  -2   7   0  116.15    5.76
  -3  -7   0   29.70    2.18
   3  -7   0   30.70    2.13
   3   7   0   26.69    2.04
  -3   7   0   39.35    2.70
   4  -7   0   13.17    1.51
  -4  -7   0   17.05    2.14
  -4  -7   0   11.39    1.52
   4   7   0   16.37    1.90
   4   7   0   14.11    1.79
   4   7   0   13.38    1.56
  -5  -7   0   -0.75    0.45
  -5  -7   0   -0.04    0.87
   5  -7   0    0.47    0.52
  -5  -7   0    0.59    0.95
   5   7   0    0.71    0.73
  -5   7   0    0.61    0.88
   5   7   0    1.59    0.80
  -5   7   0    1.27    0.82
  -5   7   0    1.88    0.86
   5   7   0    0.90    0.61
   6  -7   0   48.59    3.06
  -6  -7   0   46.26    3.74
  -6  -7   0   42.23    3.01
   6   7   0   45.94    3.07
  -6   7   0   48.51    3.85
  -6   7   0   55.45    3.19
   6   7   0   44.60    3.34
  -6   7   0   50.08    3.74
  -6   7   0   48.99    3.61
  -7  -7   0    6.23    1.58
  -7  -7   0    3.26    0.99
  -7   7   0   11.35    1.71
   7   7   0    5.83    1.44
   7   7   0    4.40    1.11
  -8  -7   0    0.29    0.89
  -8  -7   0    1.37    1.01
  -8   7   0    3.86    1.20
  -8   7   0    0.93    1.05
   8   7   0    0.52    0.88
  -8   7   0    2.31    1.17
  -9  -7   0   17.94    2.69
  -9  -7   0   19.15    1.82
  -9  -7   0   19.42    2.01
  -9  -7   0   16.56    2.15
  -9  -7   0   18.76    1.68
  -9   7   0   19.37    1.89
  -9   7   0   19.56    2.62
  -9   7   0   20.28    2.30
  -9   7   0   18.08    2.66
   9   7   0   20.59    2.62
  -9   7   0   12.84    2.34
   9   7   0   15.71    1.58
 -10  -7   0   41.84    2.99
 -10  -7   0   45.43    3.38
 -10  -7   0   49.52    4.15
 -10  -7   0   46.81    2.87
 -10  -7   0   46.12    3.54
  10   7   0   51.59    3.77
 -10   7   0   55.30    4.03
 -10   7   0   44.57    4.01
  10   7   0   47.65    2.86
 -10   7   0   48.61    3.05
 -10   7   0   49.82    3.58
 -11  -7   0   17.38    1.48
 -11  -7   0   16.46    2.59
 -11  -7   0   14.43    1.52
 -11  -7   0   14.89    1.96
 -11  -7   0   17.78    2.01
 -11   7   0   13.53    2.26
 -11   7   0   19.71    1.64
 -11   7   0   19.24    1.98
  11   7   0   14.88    2.14
 -12  -7   0    0.84    0.53
 -12  -7   0    1.08    0.67
 -12  -7   0    1.74    0.82
 -12  -7   0    2.04    0.65
 -12  -7   0    0.47    0.97
 -12   7   0    0.32    0.91
 -12   7   0    1.81    0.79
  12   7   0    0.39    0.76
 -13  -7   0   13.56    1.32
 -13  -7   0   10.76    1.03
 -13  -7   0   11.03    1.10
 -13  -7   0   11.02    1.72
  13   7   0    9.92    1.49
 -14  -7   0   47.74    2.50
 -14  -7   0   46.12    2.58
 -14  -7   0   46.72    2.99
   0  -8   0  150.60    7.42
   0   8   0  154.03    7.25
   0   8   0  144.16    8.23
   0   8   0  157.43    7.17
   0   8   0  143.62    8.96
  -1  -8   0   27.27    2.05
  -1  -8   0   27.01    2.41
   1   8   0   30.56    1.92
   1   8   0   28.24    1.96
   1   8   0   24.53    2.20
   1   8   0   25.75    2.57
  -2   8   0   16.12    1.88
   3  -8   0  115.23    6.01
  -3  -8   0  115.02    7.16
  -3  -8   0  113.94    6.09
  -3  -8   0  134.55    7.43
   3  -8   0  106.97    6.99
  -3   8   0  111.95    6.61
  -3   8   0  114.02    5.67
   3   8   0  129.49    6.87
   3   8   0  116.36    6.41
  -3   8   0  117.54    7.10
  -3   8   0  124.32    6.03
  -3   8   0  111.93    7.31
   3   8   0  114.86    5.90
  -4  -8   0   66.74    4.65
   4  -8   0   69.43    3.88
  -4  -8   0   65.37    3.93
   4  -8   0   64.40    4.39
  -4  -8   0   69.14    4.64
  -4   8   0   63.38    4.47
  -4   8   0   63.48    3.78
  -4   8   0   67.14    4.60
   4   8   0   67.17    4.15
   4   8   0   65.56    4.28
  -4   8   0   59.47    4.61
   4   8   0   67.76    3.80
  -4   8   0   63.13    4.16
  -5  -8   0    6.68    1.29
  -5  -8   0    8.14    1.67
   5   8   0    7.55    1.47
  -5   8   0   15.44    1.90
   5   8   0    6.75    1.39
   5   8   0    5.95    1.18
  -6  -8   0    0.89    0.65
  -6  -8   0   -0.80    0.78
   6  -8   0    0.02    0.52
  -6   8   0    1.19    0.84
  -6   8   0    1.78    0.84
  -6   8   0    1.14    0.84
  -6   8   0    1.54    0.93
   6   8   0   -0.17    0.70
  -6   8   0    0.71    0.62
   6   8   0    1.57    0.75
  -7  -8   0  108.86    6.94
  -7   8   0  101.51    6.63
   7   8   0   97.67    6.04
  -7   8   0  101.28    6.86
  -8  -8   0   48.61    4.05
  -8  -8   0   48.73    3.65
   8   8   0   46.51    3.56
  -8   8   0   49.73    3.12
  -8   8   0   50.30    2.96
  -8   8   0   48.63    3.62
  -8   8   0   46.45    3.86
   8   8   0   43.98    2.85
  -8   8   0   51.55    4.18
  -9  -8   0   20.73    2.26
  -9  -8   0   19.15    1.70
  -9  -8   0   17.22    2.70
  -9   8   0   21.26    1.77
   9   8   0   16.97    1.62
  -9   8   0   19.34    2.54
  -9   8   0   22.71    2.19
  -9   8   0   16.97    2.61
   9   8   0   18.40    2.42
 -10  -8   0    1.73    1.17
 -10  -8   0    1.68    0.77
 -10  -8   0    2.49    1.00
 -10  -8   0    1.72    0.67
  10   8   0    1.59    1.03
  10   8   0    1.76    0.65
 -10   8   0    4.00    1.31
 -10   8   0    4.33    0.97
 -11  -8   0    3.58    0.79
 -11  -8   0    2.75    0.93
 -11  -8   0    4.23    0.74
 -11  -8   0    5.56    1.62
  11   8   0    3.48    1.10
 -11   8   0    4.10    1.33
 -11   8   0    3.74    0.85
  11   8   0    3.05    0.67
 -11   8   0    3.65    0.99
 -12  -8   0   21.99    2.74
 -12  -8   0   29.66    1.88
 -12  -8   0   32.86    2.39
 -12  -8   0   30.12    1.97
  12   8   0   27.51    2.47
 -12   8   0   32.00    2.06
 -12   8   0   34.30    2.96
 -12   8   0   28.14    2.32
 -13  -8   0    1.81    0.56
 -13  -8   0    2.15    0.53
 -13  -8   0    2.42    0.53
   0   9   0    4.92    1.18
   0   9   0    7.59    1.26
   1  -9   0   72.44    4.08
   1  -9   0   72.15    4.74
  -1   9   0   67.84    3.78
  -1   9   0   69.61    4.70
  -1   9   0   71.00    4.49
  -1   9   0   62.45    4.89
  -1   9   0   72.73    4.00
   2  -9   0   56.95    3.79
  -2  -9   0   47.59    3.18
  -2  -9   0   47.82    3.84
   2  -9   0   50.07    3.16
  -2  -9   0   45.84    3.68
  -2   9   0   46.54    3.87
  -2   9   0   54.08    2.99
  -2   9   0   49.93    3.46
   2   9   0   49.62    3.09
   2   9   0   48.98    3.54
  -2   9   0   49.28    3.11
  -2   9   0   50.06    3.69
  -3  -9   0   44.31    3.39
  -3  -9   0   42.70    3.47
  -3  -9   0   36.44    2.74
   3   9   0   43.72    3.18
   3   9   0   35.91    2.65
  -4  -9   0   31.95    2.72
  -4  -9   0   42.56    3.47
  -4  -9   0   47.98    3.52
   4   9   0   41.83    3.03
   4   9   0   44.12    3.16
   4   9   0   36.69    2.72
  -5  -9   0   66.42    4.55
  -5  -9   0   57.74    3.74
   5  -9   0   57.68    3.66
  -5   9   0   55.41    3.64
   5   9   0   53.65    3.53
   5   9   0   55.03    3.86
  -5   9   0   55.13    4.26
   5   9   0   68.79    4.19
  -5   9   0   57.01    3.93
  -5   9   0   55.53    4.45
  -6  -9   0   30.97    2.68
  -6  -9   0   28.51    3.40
  -6   9   0   34.54    2.32
  -6   9   0   35.59    3.05
  -6   9   0   34.68    3.18
  -6   9   0   32.44    2.72
   6   9   0   32.36    2.74
  -6   9   0   35.02    2.78
   6   9   0   26.85    2.10
  -6   9   0   34.38    2.26
  -7  -9   0   20.87    2.53
  -7  -9   0   20.51    3.09
  -7   9   0   38.69    2.80
   7   9   0   24.74    2.85
  -7   9   0   40.80    2.40
  -7   9   0   33.43    2.15
  -7   9   0   36.98    3.32
   7   9   0   23.43    1.98
  -7   9   0   40.90    3.22
  -8  -9   0    7.79    1.83
  -8  -9   0    9.12    1.51
  -8   9   0   13.92    2.19
   8   9   0   10.31    1.23
  -8   9   0    9.58    1.94
   8   9   0    7.20    1.54
  -9  -9   0   12.16    2.28
  -9  -9   0   12.39    1.70
  -9   9   0   12.09    1.69
   9   9   0    9.80    1.14
   9   9   0   10.55    1.83
  -9   9   0   11.62    2.06
  -9   9   0    8.96    1.90
  -9   9   0   11.32    1.38
 -10  -9   0   43.39    3.70
 -10  -9   0   43.23    3.20
  10   9   0   42.15    3.26
 -10   9   0   43.49    3.75
 -10   9   0   41.66    3.15
 -10   9   0   41.43    2.74
  10   9   0   40.67    2.50
 -10   9   0   39.02    3.48
 -11  -9   0    5.20    1.45
 -11  -9   0    5.77    1.08
 -11  -9   0    5.59    0.80
 -11   9   0    7.01    1.19
 -11   9   0    6.59    1.62
  11   9   0    5.70    0.79
  11   9   0    6.59    1.33
 -12  -9   0   -0.78    0.35
 -12  -9   0    0.75    0.50
 -12  -9   0    0.29    0.74
 -12   9   0    0.16    0.54
 -12   9   0    0.43    0.49
  12   9   0   -0.79    0.49
 -13  -9   0   23.96    1.36
 -13  -9   0   21.20    1.64
   0 -10   0   39.03    2.79
   0 -10   0   39.77    3.22
   0  10   0   39.39    3.05
   0  10   0   38.61    2.63
   0  10   0   40.17    3.48
  -1 -10   0   10.46    1.84
   1 -10   0    9.80    1.42
  -1 -10   0    6.23    1.28
  -1 -10   0    7.19    1.75
   1 -10   0   15.45    2.09
  -1  10   0   13.34    1.99
   1  10   0    9.02    1.62
  -1  10   0   11.37    1.37
  -1  10   0   10.48    1.67
   1  10   0    6.00    1.22
  -1  10   0   19.07    2.62
  -1  10   0   12.35    1.60
  -2 -10   0   12.12    1.67
  -2 -10   0   18.22    2.39
  -2 -10   0   17.16    2.29
   2  10   0   13.82    1.89
  -3 -10   0   87.21    5.38
  -3 -10   0   94.33    5.41
   3 -10   0   62.11    4.19
  -3 -10   0   80.02    4.51
   3  10   0   87.37    4.96
  -3  10   0   62.70    4.57
  -3  10   0   61.31    5.16
   3  10   0   79.75    4.29
  -3  10   0   64.90    4.92
  -3  10   0   58.04    4.12
  -4 -10   0   41.86    3.40
  -4 -10   0   42.38    2.94
  -4 -10   0   40.19    3.29
   4  10   0   38.22    2.31
  -4  10   0   33.17    2.85
  -4  10   0   30.67    2.41
  -4  10   0   32.87    3.05
  -4  10   0   29.51    2.23
  -4  10   0   33.22    3.82
   4  10   0   37.87    2.93
  -5 -10   0    5.22    1.25
  -5 -10   0    4.88    1.59
  -5  10   0    7.93    1.60
  -5  10   0    9.32    1.52
  -5  10   0    9.08    1.20
   5  10   0    5.55    1.38
   5  10   0    7.88    1.52
   5  10   0    4.54    0.84
  -5  10   0    7.28    1.42
  -5  10   0    8.63    1.87
  -5  10   0    8.29    1.08
  -6 -10   0    3.84    1.39
  -6 -10   0    4.33    1.11
  -6  10   0    5.42    1.46
   6  10   0    3.12    1.10
  -6  10   0    4.05    1.51
  -6  10   0    6.29    0.96
  -6  10   0    6.09    1.00
   6  10   0    2.18    0.70
  -6  10   0    2.02    0.96
  -6  10   0    2.76    1.09
  -7 -10   0   61.13    4.52
  -7 -10   0   58.30    4.07
  -7  10   0   50.73    3.37
   7  10   0   59.74    3.99
   7  10   0   55.13    3.21
  -7  10   0   50.70    4.45
  -7  10   0   57.64    4.38
  -7  10   0   58.02    3.31
  -7  10   0   56.45    4.09
  -8 -10   0   26.54    3.16
  -8 -10   0   21.82    2.22
   8  10   0   19.77    1.71
  -8  10   0   26.96    2.37
  -8  10   0   27.91    2.01
  -8  10   0   25.50    3.15
   8  10   0   18.53    2.33
  -8  10   0   21.53    2.81
  -8  10   0   25.14    1.82
  -9 -10   0   11.85    1.67
  -9 -10   0   10.47    2.07
   9  10   0   11.75    1.84
  -9  10   0   11.94    1.40
  -9  10   0   12.85    2.16
  -9  10   0   10.75    1.60
  -9  10   0   14.02    2.39
   9  10   0   14.28    1.36
  -9  10   0   13.18    1.36
 -10 -10   0    6.16    1.58
 -10 -10   0    7.26    1.19
 -10  10   0    8.31    1.62
 -10  10   0    4.58    1.47
  10  10   0    6.17    1.23
  10  10   0    6.91    0.87
 -11 -10   0   12.58    1.89
 -11 -10   0   19.45    1.65
 -11  10   0   16.80    1.70
 -11  10   0   16.52    1.41
  11  10   0   17.03    1.97
  11  10   0   16.91    1.21
 -11  10   0   13.71    2.03
 -12 -10   0   17.07    1.44
 -12  10   0   17.69    1.29
   0 -11   0    1.57    1.04
   0  11   0    2.40    0.98
   0  11   0    2.62    0.67
   0  11   0    0.39    0.74
   0  11   0    0.54    0.58
  -1 -11   0   59.11    4.35
  -1 -11   0   59.08    4.46
   1  11   0   57.68    4.11
  -1  11   0   55.77    4.53
   1  11   0   61.28    4.13
  -1  11   0   56.56    4.03
  -1  11   0   55.99    3.31
  -1  11   0   58.90    4.32
  -1  11   0   56.51    4.14
   1  11   0   56.81    3.22
  -2 -11   0   15.97    2.33
  -2 -11   0   18.47    2.58
  -2 -11   0   15.45    1.94
  -2  11   0   17.75    2.76
   2  11   0   20.36    1.67
   2  11   0   13.95    2.04
  -2  11   0   14.61    2.02
  -2  11   0   16.01    1.43
  -2  11   0   15.11    1.76
  -2  11   0   19.69    2.61
  -2  11   0   18.45    2.24
  -3 -11   0   47.44    3.87
  -3 -11   0   44.27    3.46
  -3 -11   0   48.32    3.94
  -3  11   0   47.26    3.89
  -3  11   0   45.88    4.09
  -3  11   0   50.89    3.66
   3  11   0   50.84    3.69
  -3  11   0   50.92    3.16
  -3  11   0   49.78    3.62
   3  11   0   44.66    2.74
  -3  11   0   50.41    2.96
  -4  11   0    2.92    1.25
  -4  11   0    1.44    0.83
  -5 -11   0   19.51    2.19
  -5 -11   0   22.70    2.83
  -5  11   0   19.32    2.25
  -5  11   0   19.47    1.67
  -5  11   0   23.44    2.11
  -5  11   0   25.14    3.25
   5  11   0   16.22    2.23
   5  11   0   20.77    1.60
  -5  11   0   22.95    3.03
  -5  11   0   21.41    2.54
  -6 -11   0   85.26    5.70
  -6 -11   0   89.53    6.06
  -6  11   0   92.81    6.05
   6  11   0   81.02    4.51
  -6  11   0   95.78    5.82
   6  11   0   87.94    5.27
  -6  11   0   85.46    4.90
  -6  11   0   86.18    6.20
  -6  11   0   85.28    5.47
  -6  11   0   82.93    4.67
  -7 -11   0    1.73    0.81
  -7 -11   0    2.91    1.15
  -7  11   0    1.89    0.80
   7  11   0    2.01    0.88
  -7  11   0    2.72    1.11
  -7  11   0    1.53    0.87
  -7  11   0    1.59    1.15
   7  11   0    3.55    0.70
  -7  11   0    1.83    0.62
  -8 -11   0    1.57    0.90
  -8  11   0    1.09    0.76
   8  11   0    0.60    0.68
  -8  11   0    1.53    0.59
  -8  11   0    2.07    1.08
  -8  11   0    1.06    1.05
  -9 -11   0   70.68    5.05
  -9 -11   0   74.00    4.78
   9  11   0   69.50    3.76
  -9  11   0   78.23    3.93
  -9  11   0   72.47    4.78
  -9  11   0   68.12    5.15
  -9  11   0   73.10    5.11
   9  11   0   73.98    4.51
  -9  11   0   71.44    4.15
 -10 -11   0   13.48    1.41
 -10 -11   0    7.67    1.52
 -10  11   0   12.91    1.35
  10  11   0   13.28    1.60
 -10  11   0   14.89    1.99
  10  11   0   12.66    1.06
 -10  11   0   15.46    1.50
 -10  11   0   10.76    1.81
 -11 -11   0    0.09    0.46
 -11  11   0    0.20    0.49
  11  11   0    0.04    0.30
 -11  11   0    0.74    0.42
   0 -12   0   56.43    4.28
   0  12   0   57.34    3.95
   0  12   0   53.80    3.02
   0  12   0   50.59    3.13
   0  12   0   50.72    3.89
  -1 -12   0   27.61    2.45
   1 -12   0   30.91    2.98
  -1 -12   0   28.30    3.29
   1  12   0   28.15    1.96
  -1  12   0   34.26    2.15
   1  12   0   26.73    2.57
  -1  12   0   32.21    2.67
  -1  12   0   28.75    2.67
  -2 -12   0    1.94    1.12
  -2 -12   0    1.04    0.79
  -2  12   0    0.16    0.66
  -2  12   0    2.72    1.22
  -2  12   0    1.74    0.71
  -2  12   0    0.79    0.68
  -3 -12   0   19.36    1.87
  -3 -12   0   18.93    2.68
  -3 -12   0   18.54    2.57
  -3  12   0   23.28    2.10
  -3  12   0   17.65    2.69
  -3  12   0   20.00    1.66
  -3  12   0   20.64    2.70
  -3  12   0   15.33    2.12
   3  12   0   19.66    1.55
   3  12   0   16.81    2.21
  -3  12   0   17.27    2.07
  -4 -12   0   24.87    2.94
  -4 -12   0   14.88    1.85
   4  12   0   17.68    1.45
  -4  12   0   19.76    2.19
  -4  12   0   14.11    2.40
  -4  12   0   18.35    1.57
  -4  12   0   17.37    2.46
  -4  12   0   15.14    1.69
  -4  12   0   19.09    2.33
   4  12   0   16.32    2.13
  -5 -12   0   27.07    3.13
  -5 -12   0   20.73    2.11
  -5  12   0   25.63    3.04
   5  12   0   20.08    2.38
   5  12   0   21.10    1.64
  -5  12   0   22.42    3.07
  -5  12   0   21.53    2.22
  -5  12   0   27.34    2.84
  -5  12   0   27.15    2.04
  -6 -12   0    1.14    0.99
  -6 -12   0    1.10    0.72
  -6  12   0    1.33    0.68
  -6  12   0    1.40    0.49
  -6  12   0    0.13    0.90
  -6  12   0    0.76    0.73
  -6  12   0    1.85    0.94
  -6  12   0    0.46    0.81
  -7 -12   0   46.73    3.87
  -7 -12   0   51.63    3.56
  -7  12   0   51.48    3.61
   7  12   0   52.26    2.83
  -7  12   0   48.08    3.12
  -7  12   0   49.70    2.93
  -7  12   0   47.05    3.92
  -7  12   0   45.29    4.00
  -8 -12   0   17.61    1.74
  -8 -12   0   16.30    2.24
  -8  12   0   17.56    1.79
  -8  12   0   24.55    2.85
  -8  12   0   18.26    1.63
  -8  12   0   15.38    1.41
  -8  12   0   21.67    2.62
   8  12   0   18.29    1.37
   8  12   0   22.04    2.16
  -9 -12   0   16.47    1.52
  -9  12   0   17.40    2.30
  -9  12   0   13.71    1.16
  -9  12   0   15.75    2.06
  -9  12   0   17.77    1.55
  -9  12   0   11.90    1.28
   9  12   0   14.37    1.15
 -10 -12   0    8.52    1.06
 -10  12   0   10.14    1.02
 -10  12   0    9.17    1.08
  10  12   0    9.80    0.80
   0 -13   0    0.12    0.65
   0 -13   0   -0.30    0.81
   0  13   0    0.67    0.76
   0  13   0    0.13    0.47
  -1 -13   0   38.18    3.38
  -1 -13   0   38.94    2.96
   1 -13   0   36.26    3.31
   1  13   0   39.72    3.13
   1  13   0   38.19    2.33
  -1  13   0   38.21    2.45
  -1  13   0   37.23    3.02
  -1  13   0   38.33    3.08
   2 -13   0   38.30    3.43
  -2 -13   0   39.40    3.46
  -2 -13   0   39.79    2.99
  -2  13   0   41.63    2.53
  -2  13   0   38.61    3.07
   2  13   0   37.83    2.36
   2  13   0   38.25    3.13
  -2  13   0   40.86    3.20
  -2  13   0   39.49    3.41
  -2  13   0   41.60    2.70
   3 -13   0   76.26    5.16
  -3 -13   0   69.53    4.70
  -3  13   0   69.25    4.66
   3  13   0   68.19    3.75
  -3  13   0   69.53    4.09
  -3  13   0   68.35    5.01
  -3  13   0   71.02    4.78
  -3  13   0   74.87    5.30
   3  13   0   72.39    4.70
  -3  13   0   70.36    3.92
  -4 -13   0    7.90    1.29
  -4  13   0    9.08    1.87
   4  13   0    7.75    1.35
  -4  13   0    8.06    1.27
  -4  13   0    6.53    1.64
  -4  13   0    7.86    1.49
  -4  13   0    8.33    1.18
  -5 -13   0   74.52    4.90
  -5  13   0   73.74    4.93
   5  13   0   75.64    4.78
  -5  13   0   75.02    5.42
  -5  13   0   74.81    4.08
  -5  13   0   76.03    4.82
  -5  13   0   75.44    5.24
  -5  13   0   75.70    4.29
   5  13   0   72.42    3.90
  -6 -13   0   23.76    2.11
  -6  13   0   25.95    2.17
   6  13   0   25.05    1.65
  -6  13   0   19.46    2.52
  -6  13   0   24.91    1.78
  -6  13   0   22.60    2.84
  -6  13   0   24.07    1.85
  -7 -13   0   17.77    1.71
  -7  13   0   18.36    1.41
   7  13   0   18.19    1.29
  -7  13   0   16.70    1.46
  -7  13   0   15.43    2.12
  -7  13   0   14.38    2.17
  -7  13   0   17.94    1.69
  -8 -13   0    0.24    0.51
  -8  13   0   -0.76    0.45
   8  13   0    1.16    0.36
  -8  13   0   -0.21    0.34
  -8  13   0   -0.12    0.40
  -9 -13   0   28.01    2.04
   9  13   0   28.81    1.60
  -9  13   0   30.12    1.82
  -9  13   0   25.77    1.62
  -9  13   0   27.44    1.98
   0 -14   0   28.56    3.02
   0 -14   0   21.60    2.01
   0  14   0   17.11    2.18
   0  14   0   23.61    1.59
   0  14   0   24.59    1.71
   1 -14   0   14.91    2.16
   1 -14   0   17.15    1.75
  -1 -14   0   18.63    1.73
  -1 -14   0   15.25    2.27
  -1  14   0   16.14    1.40
  -1  14   0   14.95    1.97
   1  14   0   16.13    1.29
   2 -14   0    5.21    1.42
   2 -14   0    6.15    1.02
  -2 -14   0    7.80    1.62
  -2 -14   0    5.75    1.02
  -2  14   0    6.10    1.25
   2  14   0    6.48    1.32
   2  14   0    6.03    0.78
   3 -14   0   33.71    2.91
  -3 -14   0   31.99    2.50
   3  14   0   27.19    2.54
  -3  14   0   30.12    2.53
  -3  14   0   28.72    2.59
   3  14   0   30.61    1.95
  -3  14   0   34.40    2.19
  -3  14   0   34.58    2.11
  -3  14   0   30.52    2.80
   4 -14   0    2.74    1.13
  -4 -14   0    3.68    0.84
  -4  14   0    2.42    0.66
  -4  14   0    2.36    0.92
   4  14   0    2.43    0.92
   4  14   0    3.58    0.64
  -4  14   0    2.16    0.62
  -4  14   0    3.20    1.10
  -4  14   0    3.02    0.85
  -5 -14   0   17.84    1.71
   5 -14   0   23.63    2.54
  -5  14   0   17.24    1.49
  -5  14   0   20.55    1.48
   5  14   0   20.89    1.37
  -5  14   0   18.44    2.04
  -5  14   0   18.49    1.74
  -5  14   0   13.69    2.02
  -6 -14   0    0.07    0.48
   6 -14   0    0.51    0.66
  -6  14   0    0.22    0.49
  -6  14   0    0.02    0.45
  -6  14   0    0.09    0.42
  -6  14   0    1.58    0.87
  -7 -14   0   23.04    1.76
   7  14   0   22.23    1.40
  -7  14   0   23.75    1.78
  -7  14   0   23.02    1.50
  -7  14   0   20.66    1.51
  -8 -14   0    0.36    0.41
  -8  14   0    0.10    0.33
  -8  14   0   -0.07    0.29
   8  14   0    0.22    0.26
   0 -15   0    0.10    0.48
   0 -15   0    0.75    0.85
   0  15   0   -0.03    0.56
   1 -15   0   12.06    1.36
  -1 -15   0   12.40    1.39
   1 -15   0   12.82    1.84
  -1  15   0   11.54    1.65
   1  15   0   12.53    1.02
  -1  15   0   14.38    1.21
   1  15   0   10.50    1.55
   2 -15   0   27.33    2.46
  -2 -15   0   26.90    2.16
   2 -15   0   27.16    2.10
   2  15   0   28.38    1.69
   2  15   0   27.53    2.27
  -2  15   0   29.51    1.81
  -2  15   0   28.30    2.32
  -3 -15   0    6.97    0.99
   3 -15   0    6.75    0.95
   3  15   0    6.36    0.71
  -3  15   0    6.22    0.79
  -3  15   0    5.91    1.24
  -4 -15   0    1.44    0.56
   4 -15   0    1.77    0.57
  -4  15   0    0.99    0.44
   4  15   0    1.94    0.42
  -4  15   0    1.46    0.49
  -5 -15   0   25.56    2.03
   5 -15   0   28.60    2.04
  -5  15   0   32.43    1.79
  -5  15   0   27.37    1.77
   5  15   0   31.81    1.68
   6 -15   0    8.65    0.91
  -6 -15   0    6.70    0.86
   6  15   0    8.32    0.69
  -6  15   0    7.45    0.73
  -6  15   0    7.78    0.78
   0 -16   0    1.29    0.50
   1 -16   0   31.80    2.13
  -1 -16   0   30.05    2.12
  -1  16   0   30.92    1.77
  -2 -16   0   -0.52    0.29
   2 -16   0    0.31    0.34
   2  16   0    0.41    0.25
  -2  16   0   -0.10    0.29
 -15   0   1    0.42    0.44
 -15   0   1    0.31    0.60
 -15   0   1   -0.42    0.79
 -15   0   1    0.19    0.55
 -14   0   1   -1.48    0.53
 -14   0   1    0.72    0.55
 -14   0   1   -1.34    0.76
 -14   0   1    0.57    0.54
 -14   0   1   -0.28    0.67
 -13   0   1   32.49    2.32
 -13   0   1   35.65    2.83
 -13   0   1   38.13    2.99
 -13   0   1   37.19    3.40
 -13   0   1   35.10    2.48
 -12   0   1    0.43    0.58
 -12   0   1    0.50    0.73
 -12   0   1   -0.86    0.62
 -12   0   1    0.12    0.57
 -12   0   1    0.58    0.94
 -11   0   1   31.34    2.94
 -11   0   1   31.59    2.18
 -11   0   1   24.46    1.95
 -11   0   1   24.02    2.38
 -11   0   1   33.58    2.66
 -10   0   1   -0.25    0.72
  10   0  -1    0.40    0.77
 -10   0   1    0.18    0.65
 -10   0   1    1.78    0.95
 -10   0   1    0.08    0.52
  -9   0   1   29.82    2.38
  -9   0   1   36.29    2.89
   9   0  -1   31.14    2.40
  -9   0   1   34.71    2.32
  -9   0   1   28.81    2.71
  -8   0   1    0.56    0.73
   8   0  -1   -0.24    0.41
  -8   0   1    0.31    0.58
  -8   0   1    0.17    0.45
   7   0  -1  118.09    6.21
  -7   0   1  132.96    6.11
   6   0  -1    0.64    0.51
  -6   0   1   -0.41    0.31
   6   0  -1   -0.01    0.35
   5   0  -1  809.05   34.32
  -5   0   1  775.12   34.29
  -5   0   1  745.77   33.83
  -5   0   1  793.96   34.03
   5   0  -1  792.11   33.35
   4   0  -1   -0.40    0.26
  -4   0   1   -0.77    0.32
  -4   0   1   -0.44    0.24
  -4   0   1   -0.61    0.28
   3   0  -1    3.09    0.38
  -3   0   1    3.55    0.51
  -3   0   1    3.55    0.46
  -3   0   1    2.42    0.37
  -2   0   1   -0.01    0.18
  -2   0   1   -0.38    0.17
   2   0  -1    0.00    0.23
   2   0  -1   -0.09    0.14
  -2   0   1   -0.18    0.20
   1   0  -1  130.91    5.74
  -1   0   1  139.28    5.88
  -1   0   1  134.99    5.88
   0   0  -1   -0.70    0.12
   0   0  -1   -1.26    0.07
   0   0   1   -1.20    0.08
  -1   0  -1    3.97    0.32
  -1   0  -1    3.94    0.31
  -1   0  -1    4.21    0.37
  -1   0  -1    3.84    0.34
  -2   0  -1   -0.26    0.18
  -2   0  -1   -0.72    0.21
  -2   0  -1   -0.48    0.20
  -2   0  -1   -0.48    0.16
  -3   0  -1    9.83    0.66
  -3   0  -1    8.70    0.59
  -3   0  -1    9.35    0.75
   3   0   1   10.62    0.69
   4   0   1    0.02    0.30
  -4   0  -1   -0.24    0.19
  -4   0  -1   -0.46    0.27
  -4   0  -1    0.51    0.32
  -5   0  -1   41.35    2.13
   5   0   1   47.66    2.34
  -5   0  -1   43.44    2.29
  -5   0  -1   43.31    2.42
  -6   0  -1   -0.18    0.31
   6   0   1    0.23    0.39
  -6   0  -1    0.13    0.42
   7   0   1  281.27   13.13
  -7   0  -1  298.23   13.32
  -7   0  -1  304.38   13.54
  -8   0  -1    0.13    0.70
   8   0   1    0.05    0.53
  -8   0  -1    0.01    0.55
  -8   0  -1    0.21    0.47
  -8   0  -1   -0.34    0.56
  -9   0  -1    7.87    1.35
  -9   0  -1    8.26    1.39
  -9   0  -1    9.91    1.72
  -9   0  -1    9.50    1.32
   9   0   1    7.39    1.40
 -10   0  -1    0.06    0.60
 -10   0  -1   -0.13    0.66
  10   0   1   -1.19    0.66
 -10   0  -1    0.94    0.70
 -10   0  -1    0.39    0.74
 -11   0  -1   62.02    4.47
 -11   0  -1   72.44    4.95
 -11   0  -1   74.15    4.02
 -11   0  -1   72.29    4.40
 -11   0  -1   61.29    3.69
 -12   0  -1    0.29    0.58
 -12   0  -1   -0.43    0.72
 -12   0  -1    1.41    0.64
 -12   0  -1   -0.43    0.70
 -12   0  -1    0.27    0.85
 -13   0  -1   27.28    1.99
 -13   0  -1   31.48    2.97
 -13   0  -1   33.35    2.22
 -13   0  -1   25.61    2.68
 -13   0  -1   30.35    2.54
 -14   0  -1   -0.11    0.90
 -14   0  -1   -0.05    0.48
 -14   0  -1   -0.04    0.77
 -14   0  -1    0.68    0.55
 -15   0  -1   41.60    2.38
 -15   0  -1   35.38    2.14
 -15  -1   1   53.47    3.27
 -15  -1   1   71.69    3.62
 -15  -1   1   64.82    4.11
 -15   1   1   59.42    4.09
 -15   1   1   67.29    3.60
 -14  -1   1    6.08    0.93
 -14  -1   1    6.27    1.33
 -14  -1   1    9.69    1.18
 -14  -1   1    6.50    1.19
 -14  -1   1   11.20    2.07
 -14   1   1    7.07    1.06
 -14   1   1    8.63    1.89
 -14   1   1    9.39    1.33
 -14   1   1    8.66    1.64
 -13  -1   1   17.28    1.67
 -13  -1   1   22.75    2.85
 -13  -1   1   15.70    1.53
 -13  -1   1   14.64    1.80
 -13  -1   1   15.07    2.03
 -13   1   1    9.91    1.36
 -13   1   1   17.13    2.25
 -13   1   1   19.92    2.15
 -13   1   1   12.48    1.34
 -13   1   1   15.29    2.40
 -12  -1   1    4.20    0.83
 -12  -1   1    5.18    1.13
 -12  -1   1    4.83    0.96
 -12  -1   1    3.57    1.36
 -12   1   1    3.16    1.19
 -12   1   1    4.04    1.09
 -12   1   1    4.70    0.85
 -12   1   1    3.14    1.29
 -12   1   1    4.68    1.04
 -11  -1   1  164.12    8.35
 -11  -1   1  160.67    9.26
 -11  -1   1  153.72    7.60
 -11  -1   1  150.60    8.38
 -11  -1   1  165.98    9.49
 -11  -1   1  183.57    8.12
 -11   1   1  135.45    7.85
 -11   1   1  174.29   10.15
 -11   1   1  151.64    7.58
 -11   1   1  143.87    9.31
 -11   1   1  137.00    9.21
 -11   1   1  133.47    8.12
  10  -1  -1    0.14    0.75
 -10  -1   1    0.50    0.79
 -10  -1   1   -1.02    0.65
 -10  -1   1    0.68    0.64
 -10  -1   1   -0.62    0.56
 -10   1   1    0.51    0.94
 -10   1   1   -0.50    0.50
 -10   1   1    0.29    0.78
 -10   1   1    0.68    0.68
  10   1  -1    0.60    0.67
   9  -1  -1   12.30    1.68
  -9  -1   1   18.82    2.35
  -9  -1   1   21.22    2.33
  -9  -1   1   15.25    1.76
  -9  -1   1   12.51    1.51
  -9  -1   1   14.82    1.84
  -9   1   1   13.26    1.64
  -9   1   1   14.54    2.12
   9   1  -1   13.84    1.71
  -9   1   1   12.51    1.69
  -9   1   1   12.64    1.94
  -8  -1   1    3.07    1.00
   8  -1  -1    1.72    0.73
  -8  -1   1    2.99    0.85
  -8  -1   1    1.87    0.78
  -8  -1   1    2.03    0.62
  -8   1   1    2.05    0.89
  -8   1   1    2.69    0.72
  -8   1   1    3.47    0.89
  -8   1   1    1.72    0.94
   8   1  -1    2.89    0.81
  -7  -1   1  128.44    5.88
   7  -1  -1   98.83    5.88
   7   1  -1  128.60    6.08
  -7   1   1  114.12    5.84
   7   1  -1  131.79    5.83
  -6  -1   1   62.83    3.04
   6  -1  -1   51.69    2.76
   6  -1  -1   49.47    3.03
   6   1  -1   68.48    3.22
   6   1  -1   64.29    3.03
  -6   1   1   55.35    2.99
  -6   1   1   48.04    2.79
  -5  -1   1  288.27   11.92
  -5  -1   1  301.10   12.06
   5  -1  -1  242.66   11.48
  -5   1   1  227.13   11.73
  -5   1   1  242.72   11.84
   5   1  -1  301.47   11.74
  -4  -1   1  115.48    4.88
   4  -1  -1   84.46    4.78
  -4  -1   1  116.27    4.82
  -4  -1   1  118.35    4.57
   4  -1  -1   90.41    4.52
  -4   1   1   92.60    4.74
   4   1  -1  117.06    4.75
  -4   1   1   84.65    4.67
  -3  -1   1  913.75   35.41
  -3  -1   1  819.70   35.59
  -3  -1   1  926.22   35.20
  -3   1   1  702.88   35.30
  -3   1   1  844.58   35.38
  -3   1   1  702.41   34.58
  -2  -1   1   -1.15    0.20
  -2  -1   1   -0.62    0.26
  -2  -1   1   -1.08    0.14
   2  -1  -1   -1.20    0.22
  -2   1   1   -0.70    0.27
  -2   1   1   -1.20    0.24
  -2   1   1   -0.97    0.13
   2   1  -1   -0.60    0.30
  -1  -1   1  320.45   14.05
   1  -1  -1  313.04   14.09
  -1  -1   1  328.92   13.99
   1   1  -1  311.67   13.80
  -1   1   1  361.69   14.07
  -1   1   1  318.09   14.06
  -1   1   1  314.54   13.71
   1   1  -1  319.55   14.10
   0  -1   1   23.40    1.28
   0  -1  -1   27.43    1.30
   0   1   1   24.17    1.26
   0   1  -1   27.10    1.22
   0   1   1   23.62    1.27
   0   1  -1   22.11    1.24
   0   1  -1   24.39    1.28
  -1  -1  -1  221.99    9.98
  -1  -1  -1  226.95    9.92
   1   1   1  229.11    9.83
  -1   1  -1  250.78    9.92
  -1   1  -1  216.09    9.72
  -1   1  -1  224.62    9.94
  -1   1  -1  220.27    9.92
   1   1   1  231.36    9.79
  -2  -1  -1   67.01    3.14
  -2  -1  -1   74.93    3.22
   2   1   1   71.15    2.97
  -2   1  -1   64.79    3.06
  -2   1  -1   63.89    3.13
   2   1   1   68.19    3.16
  -2   1  -1   69.13    3.17
  -2   1  -1   68.98    3.14
  -3  -1  -1  193.26    8.05
  -3  -1  -1  179.04    7.93
   3   1   1  179.92    7.71
  -3   1  -1  176.75    7.92
  -3   1  -1  172.90    7.99
   3   1   1  177.65    7.85
  -3   1  -1  178.61    7.75
  -3   1  -1  166.41    7.88
  -4  -1  -1    2.15    0.51
  -4  -1  -1    2.15    0.47
  -4   1  -1    2.00    0.49
  -4   1  -1    1.94    0.48
   4   1   1    1.87    0.49
  -4   1  -1    2.88    0.48
   4   1   1    2.51    0.26
  -4   1  -1    2.14    0.43
  -5  -1  -1   80.85    4.00
   5  -1   1   80.65    3.90
  -5  -1  -1   90.16    4.18
  -5   1  -1   81.20    3.91
  -5   1  -1   82.05    4.01
   5   1   1   83.31    4.04
  -5   1  -1   83.58    4.11
   6  -1   1    0.34    0.37
  -6  -1  -1   -0.61    0.38
  -6  -1  -1   -0.28    0.32
  -6   1  -1    0.12    0.41
   6   1   1   -0.51    0.32
  -6   1  -1   -0.24    0.38
  -6   1  -1   -0.32    0.27
  -7  -1  -1    1.39    0.52
   7  -1   1    1.74    0.65
  -7  -1  -1    0.93    0.51
   7  -1   1    1.95    0.58
   7   1   1    1.00    0.62
  -7   1  -1    2.80    0.70
  -7   1  -1    1.69    0.55
  -8  -1  -1    0.27    0.68
  -8  -1  -1   -0.23    0.58
   8  -1   1   -0.41    0.46
  -8  -1  -1    1.56    0.68
  -8  -1  -1    1.85    0.73
  -8  -1  -1    0.03    0.35
  -8   1  -1   -0.03    0.59
   8   1   1    0.43    0.57
  -8   1  -1    0.17    0.40
  -8   1  -1    0.35    0.59
   8   1   1   -0.11    0.54
  -9  -1  -1    5.04    1.30
  -9  -1  -1    4.03    1.08
   9  -1   1    6.29    1.29
  -9  -1  -1    2.47    0.90
  -9  -1  -1    3.81    0.90
   9   1   1    3.29    0.98
  -9   1  -1    4.13    0.99
  -9   1  -1    3.73    1.12
  -9   1  -1    3.73    1.01
 -10  -1  -1    9.20    1.76
 -10  -1  -1    6.22    1.29
 -10  -1  -1    8.79    1.44
 -10  -1  -1    6.73    1.21
  10  -1   1    7.82    1.50
 -10   1  -1    7.87    1.36
  10   1   1    9.63    1.68
 -10   1  -1    6.75    1.55
 -10   1  -1    7.47    1.40
 -11  -1  -1   20.71    1.82
 -11  -1  -1   21.73    2.50
 -11  -1  -1   21.08    2.08
 -11  -1  -1   25.06    1.97
 -11  -1  -1   16.06    2.14
 -11  -1  -1   18.22    2.52
 -11   1  -1   22.38    2.28
 -11   1  -1   22.30    1.80
 -11   1  -1   19.33    1.74
 -11   1  -1   19.05    2.30
 -11   1  -1   20.15    2.65
 -12  -1  -1   12.09    1.38
 -12  -1  -1   12.04    1.92
 -12  -1  -1   15.82    2.39
 -12  -1  -1   11.22    1.29
 -12  -1  -1   16.00    1.86
 -12   1  -1   12.23    1.37
 -12   1  -1   18.00    1.97
 -12   1  -1   10.94    1.37
 -12   1  -1   12.75    2.06
 -12   1  -1    9.96    1.70
 -13  -1  -1   37.07    2.78
 -13  -1  -1   31.26    2.22
 -13  -1  -1   41.53    3.37
 -13  -1  -1   34.53    2.38
 -13  -1  -1   32.59    2.83
 -13   1  -1   31.42    2.77
 -13   1  -1   35.23    2.36
 -13   1  -1   37.58    3.32
 -13   1  -1   35.45    2.78
 -13   1  -1   33.63    2.27
 -14  -1  -1   -0.59    0.47
 -14  -1  -1   -0.06    0.74
 -14  -1  -1    0.42    0.91
 -14  -1  -1    0.25    0.49
 -14   1  -1    0.47    0.74
 -14   1  -1    0.11    0.81
 -14   1  -1    0.27    0.50
 -15  -1  -1   11.59    1.11
 -15  -1  -1   10.41    1.00
 -15   1  -1    9.79    1.02
 -15  -2   1    0.68    0.46
 -15  -2   1    1.01    0.52
 -15  -2   1    1.31    0.61
 -15   2   1    0.44    0.51
 -15   2   1    0.92    0.52
 -14  -2   1    0.07    0.65
 -14  -2   1    0.27    0.51
 -14  -2   1    0.59    0.60
 -14  -2   1    0.34    0.82
 -14  -2   1    0.34    0.90
 -14   2   1   -0.25    0.85
 -14   2   1   -1.09    0.74
 -14   2   1    0.72    0.73
 -14   2   1   -0.16    0.55
 -13  -2   1   79.01    5.32
 -13  -2   1   75.09    4.72
 -13  -2   1   66.35    3.85
 -13  -2   1   81.13    4.69
 -13  -2   1   73.94    4.09
 -13   2   1   69.84    4.54
 -13   2   1   63.69    5.10
 -13   2   1   63.15    3.98
 -13   2   1   65.23    4.74
 -12  -2   1    7.01    1.56
 -12  -2   1    7.44    1.78
 -12  -2   1    7.56    1.16
 -12  -2   1    7.27    1.03
 -12  -2   1    7.68    1.26
 -12   2   1    8.09    1.22
 -12   2   1    3.86    1.53
 -12   2   1    6.44    1.43
  12   2  -1    7.12    1.61
 -12   2   1    7.63    1.42
 -11  -2   1    7.40    1.15
 -11  -2   1    5.77    1.00
 -11  -2   1    6.11    1.17
 -11  -2   1    3.99    1.38
 -11  -2   1    6.12    1.30
 -11   2   1    4.83    1.02
  11   2  -1    4.74    1.45
 -11   2   1    5.78    1.49
 -11   2   1    7.09    1.30
 -11   2   1    6.57    1.36
 -11   2   1    4.37    1.55
 -10  -2   1    0.90    0.83
 -10  -2   1    2.12    0.81
  10  -2  -1    1.47    1.06
 -10  -2   1    1.75    0.96
 -10  -2   1    1.11    0.71
 -10   2   1    1.20    0.95
 -10   2   1    2.11    0.98
  10   2  -1    1.60    0.82
 -10   2   1    2.71    0.86
 -10   2   1    1.76    1.05
  -9  -2   1  149.08    7.47
   9  -2  -1  134.58    7.23
  -9  -2   1  154.59    7.09
  -9  -2   1  163.60    7.77
  -9  -2   1  165.14    8.77
  -9   2   1  132.37    8.56
  -9   2   1  122.54    7.28
  -9   2   1  120.39    8.27
  -9   2   1  132.72    7.06
  -8  -2   1   21.01    2.06
  -8  -2   1   20.62    2.09
  -8  -2   1   24.89    1.74
  -8  -2   1   21.27    1.89
  -8  -2   1   26.13    2.77
   8  -2  -1   19.65    2.05
  -8   2   1   22.86    2.51
  -8   2   1   21.02    2.09
   8   2  -1   19.23    1.94
  -8   2   1   17.89    1.86
  -8   2   1   19.29    2.44
   7  -2  -1    0.87    0.58
  -7  -2   1    0.69    0.49
   7   2  -1    0.37    0.61
   7   2  -1    0.44    0.53
  -7   2   1    0.33    0.47
  -7   2   1    0.54    0.37
  -6  -2   1   70.90    3.55
   6  -2  -1   57.50    3.51
  -6  -2   1   75.68    3.67
   6   2  -1   78.89    3.64
  -6   2   1   64.24    3.53
  -6   2   1   62.80    3.42
   5  -2  -1  156.79    7.71
  -5  -2   1  196.42    7.77
   5  -2  -1  164.30    7.31
   5   2  -1  165.65    7.61
  -5   2   1  156.77    7.61
  -5   2   1  162.91    7.70
   4  -2  -1   10.22    0.85
  -4  -2   1   11.54    0.89
  -4  -2   1   10.30    0.87
  -4   2   1    9.58    0.83
   4   2  -1   10.07    0.99
  -4   2   1   11.06    0.89
  -4   2   1    9.30    0.68
  -3  -2   1  247.11   11.10
  -3  -2   1  256.73   10.78
  -3  -2   1  263.84   11.08
   3  -2  -1  235.75   11.04
   3   2  -1  244.07   10.92
  -3   2   1  244.11   10.67
  -3   2   1  253.26   11.07
  -3   2   1  249.97   11.05
  -2  -2   1    0.23    0.19
  -2  -2   1    0.88    0.33
  -2  -2   1    0.81    0.36
   2  -2  -1   -0.07    0.25
  -2   2   1    0.31    0.21
  -2   2   1    0.18    0.33
   2   2  -1    0.01    0.37
  -2   2   1    0.35    0.35
   1  -2  -1  130.45    5.83
   1  -2  -1  130.68    5.93
  -1  -2   1  121.67    5.83
  -1  -2   1  131.15    5.94
   1   2  -1  140.49    5.86
   1   2  -1  133.08    5.83
  -1   2   1  135.44    5.93
  -1   2   1  132.32    5.74
   0  -2   1   -0.21    0.24
   0  -2  -1   -0.19    0.23
   0  -2  -1   -0.01    0.15
   0   2   1   -0.18    0.24
   0   2   1   -0.41    0.17
   0   2  -1    0.02    0.22
   0   2  -1   -0.18    0.19
   1  -2   1   25.84    1.42
  -1  -2  -1   28.07    1.45
  -1  -2  -1   26.33    1.37
  -1   2  -1   26.75    1.41
  -1   2  -1   27.52    1.28
  -1   2  -1   27.65    1.37
   1   2   1   27.53    1.31
   1   2   1   25.18    1.47
  -2  -2  -1    1.39    0.37
  -2  -2  -1    1.63    0.39
  -2   2  -1    1.79    0.33
   2   2   1    1.02    0.45
  -2   2  -1    1.08    0.29
   2   2   1    1.36    0.16
  -2   2  -1    0.90    0.36
  -2   2  -1    0.68    0.34
  -3  -2  -1   49.64    2.58
  -3  -2  -1   51.34    2.56
  -3   2  -1   49.37    2.55
  -3   2  -1   53.04    2.45
  -3   2  -1   52.86    2.53
  -3   2  -1   53.76    2.56
   3   2   1   52.49    2.64
  -4  -2  -1   47.67    2.53
  -4  -2  -1   49.00    2.47
  -4   2  -1   46.49    2.33
  -4   2  -1   46.74    2.44
  -4   2  -1   47.16    2.46
  -4   2  -1   48.43    2.49
   4   2   1   44.86    2.53
  -5  -2  -1   14.23    1.15
  -5  -2  -1   13.05    1.04
  -5   2  -1   14.59    1.08
   5   2   1   15.08    1.42
  -5   2  -1   13.95    1.02
  -5   2  -1   12.17    0.95
  -5   2  -1   11.83    1.03
  -6  -2  -1    3.37    0.76
   6  -2   1    3.32    0.81
   6  -2   1    3.44    0.62
  -6  -2  -1    2.78    0.62
   6   2   1    3.07    0.82
  -6   2  -1    2.44    0.61
  -6   2  -1    2.94    0.60
  -6   2  -1    3.49    0.74
  -7  -2  -1  106.91    5.89
  -7  -2  -1  107.91    5.51
  -7  -2  -1  109.56    6.29
   7  -2   1  112.91    5.75
  -7  -2  -1  110.77    6.83
  -7  -2  -1  110.84    5.66
  -7   2  -1  119.99    5.64
   7   2   1  124.56    5.76
  -8  -2  -1   23.36    2.26
   8  -2   1   27.31    2.10
  -8  -2  -1   23.29    1.90
  -8  -2  -1   24.83    2.03
  -8  -2  -1   23.38    1.72
  -8  -2  -1   24.20    2.00
  -8   2  -1   22.72    2.14
  -8   2  -1   23.42    2.03
  -8   2  -1   20.06    1.71
   8   2   1   24.51    2.29
  -8   2  -1   25.05    2.36
  -9  -2  -1   93.87    5.42
   9  -2   1   88.19    5.31
  -9  -2  -1  108.66    5.16
  -9  -2  -1  101.99    6.28
  -9  -2  -1   93.94    5.53
   9   2   1   90.55    5.30
  -9   2  -1   98.52    5.15
  -9   2  -1   92.16    5.36
  -9   2  -1   88.34    5.99
  10  -2   1    1.68    1.00
 -10  -2  -1    1.24    0.92
 -10  -2  -1    2.70    0.95
 -10  -2  -1    2.34    1.05
 -10  -2  -1    2.79    0.94
 -10   2  -1    2.50    1.06
 -10   2  -1    1.60    0.90
 -11  -2  -1   73.11    4.33
 -11  -2  -1   67.52    4.69
 -11  -2  -1   87.47    5.00
 -11  -2  -1   68.15    4.05
 -11  -2  -1   72.61    4.71
 -11  -2  -1   83.70    5.45
 -11   2  -1   75.43    4.72
 -11   2  -1   67.64    4.18
 -11   2  -1   77.90    5.05
 -11   2  -1   76.20    5.32
 -12  -2  -1    3.47    1.15
 -12  -2  -1    1.81    0.82
 -12  -2  -1    2.68    1.15
 -12  -2  -1    1.74    0.70
 -12  -2  -1    1.71    0.66
 -12   2  -1    2.24    0.96
 -12   2  -1    2.53    0.75
 -12   2  -1    1.81    1.16
 -12   2  -1    0.48    0.79
  12   2   1    0.17    0.98
 -13  -2  -1   10.47    1.27
 -13  -2  -1   16.21    1.62
 -13  -2  -1   12.13    1.87
 -13  -2  -1   11.63    1.91
 -13  -2  -1   12.02    1.32
 -13   2  -1   12.92    1.88
 -13   2  -1   12.95    1.33
 -13   2  -1    9.86    1.87
  13   2   1   14.68    2.17
 -14  -2  -1    5.40    1.38
 -14  -2  -1    4.42    0.75
 -14  -2  -1    4.72    1.14
 -14  -2  -1    3.63    0.76
 -14   2  -1    3.72    1.26
 -14   2  -1    4.86    1.21
 -14   2  -1    6.17    0.91
 -15  -2  -1   30.34    1.93
 -15  -2  -1   29.02    1.78
 -15   2  -1   28.56    1.86
 -15  -3   1   50.79    2.86
 -15  -3   1   60.45    3.56
 -15  -3   1   56.85    3.06
 -15   3   1   46.08    3.41
 -15   3   1   50.58    2.97
 -14  -3   1    1.21    0.61
 -14  -3   1    0.87    0.52
 -14  -3   1    1.79    0.76
 -14  -3   1    1.98    1.08
 -14  -3   1    2.45    1.01
 -14   3   1    0.18    0.71
 -14   3   1    1.93    0.65
 -14   3   1    0.86    0.91
 -13  -3   1    1.61    0.71
 -13  -3   1    2.07    0.85
 -13  -3   1    0.71    0.59
 -13  -3   1    1.34    1.12
 -13  -3   1    1.00    0.86
 -13   3   1    2.36    0.94
 -13   3   1    2.55    1.18
 -13   3   1    2.62    1.18
  13   3  -1    2.17    1.10
 -13   3   1    2.33    0.78
 -12  -3   1    3.41    1.35
 -12  -3   1    2.40    1.10
 -12  -3   1    3.40    1.01
 -12  -3   1    1.10    0.71
 -12  -3   1    2.63    0.74
 -12   3   1    3.50    1.37
 -12   3   1    3.11    0.84
 -12   3   1    1.65    0.91
  12   3  -1    1.74    1.05
 -12   3   1    2.52    1.12
 -12   3   1    2.47    1.30
 -11  -3   1   64.66    3.78
 -11  -3   1   73.00    4.10
 -11  -3   1   74.87    5.20
 -11  -3   1   74.85    4.65
 -11  -3   1   70.54    4.39
 -11   3   1   62.44    4.27
  11   3  -1   75.93    4.79
 -11   3   1   63.51    5.01
 -11   3   1   61.02    4.65
 -11   3   1   66.92    5.16
  10  -3  -1   -0.15    0.83
 -10  -3   1    0.26    0.66
 -10  -3   1   -0.37    0.70
 -10  -3   1    0.50    0.72
 -10  -3   1   -0.03    0.61
 -10   3   1    0.45    0.94
  10   3  -1    1.30    0.80
 -10   3   1    0.22    0.81
 -10   3   1   -0.26    0.66
 -10   3   1   -0.22    0.72
  -9  -3   1    5.43    1.15
   9  -3  -1    3.97    1.08
  -9  -3   1    4.55    0.99
  -9  -3   1    5.44    1.45
  -9  -3   1    5.13    1.04
  -9   3   1    3.70    0.94
  -9   3   1    6.62    1.35
   9   3  -1    4.14    1.07
  -9   3   1    4.66    1.28
  -9   3   1    5.80    1.49
  -8  -3   1    5.18    1.12
  -8  -3   1    3.41    1.13
  -8  -3   1    5.03    1.27
  -8  -3   1    3.32    0.83
  -8  -3   1    5.07    1.11
   8  -3  -1    4.43    1.03
   8   3  -1    4.18    0.95
  -8   3   1    4.21    1.17
   8   3  -1    4.76    0.94
  -8   3   1    3.50    0.82
  -8   3   1    3.31    1.01
  -8   3   1    4.57    1.36
  -7  -3   1  107.09    5.17
   7  -3  -1   91.10    4.79
  -7  -3   1   80.63    5.09
  -7  -3   1   85.90    4.70
  -7  -3   1   88.62    5.82
  -7   3   1   90.58    4.66
  -7   3   1   92.82    4.78
  -7   3   1   95.23    5.98
   7   3  -1  107.21    4.97
   7   3  -1   90.25    4.76
  -6  -3   1    3.60    0.74
   6  -3  -1    4.41    0.81
  -6  -3   1    4.32    0.77
   6   3  -1    3.38    0.75
   6   3  -1    3.34    0.74
  -6   3   1    5.04    0.85
  -6   3   1    3.78    0.70
  -5  -3   1   54.04    2.94
  -5  -3   1   55.14    2.94
   5  -3  -1   55.62    2.89
  -5   3   1   54.34    2.93
   5   3  -1   51.54    2.97
  -5   3   1   56.02    2.64
  -5   3   1   56.73    2.92
  -4  -3   1   45.46    2.46
  -4  -3   1   45.06    2.48
   4  -3  -1   44.13    2.38
   4   3  -1   46.23    2.53
  -4   3   1   50.54    2.52
  -4   3   1   46.64    2.49
  -4   3   1   46.55    2.22
  -3  -3   1  187.94    8.44
  -3  -3   1  190.91    8.17
  -3  -3   1  186.61    8.50
   3  -3  -1  184.94    8.37
  -3   3   1  188.82    8.48
  -3   3   1  188.17    8.48
   3   3  -1  188.07    8.39
  -3   3   1  184.51    8.12
  -2  -3   1    9.29    0.66
  -2  -3   1   10.19    0.86
  -2  -3   1    8.33    0.69
   2  -3  -1    9.11    0.64
   2  -3  -1    8.70    0.79
   2   3  -1    9.36    0.92
  -2   3   1    8.62    0.66
  -2   3   1    8.93    0.76
  -1  -3   1   29.21    1.63
   1  -3  -1   33.85    1.85
  -1  -3   1   36.13    1.90
   1  -3  -1   34.03    1.64
  -1   3   1   33.22    1.73
  -1   3   1   36.51    1.84
   1   3  -1   36.00    1.75
   1   3  -1   34.15    1.82
   0  -3  -1   63.05    2.87
   0  -3   1   63.57    3.08
   0  -3  -1   62.46    3.08
   0   3  -1   63.94    2.97
   0   3  -1   64.28    2.99
   0   3   1   64.97    2.98
   0   3   1   59.58    2.97
   1  -3   1  718.75   31.29
  -1  -3  -1  668.76   31.30
  -1  -3  -1  717.56   31.32
   1   3   1  758.21   31.14
  -1   3  -1  733.95   31.25
  -1   3  -1  727.81   30.66
   1   3   1  721.25   30.79
  -2  -3  -1   50.48    2.66
   2  -3   1   51.83    2.47
   2  -3   1   53.86    2.67
  -2  -3  -1   53.88    2.59
   2   3   1   52.63    2.42
  -2   3  -1   53.99    2.53
  -2   3  -1   56.75    2.67
   2   3   1   50.20    2.72
  -3  -3  -1   13.61    1.03
   3  -3   1   13.26    0.90
   3  -3   1   14.87    1.04
  -3  -3  -1   14.02    1.00
   3   3   1   14.21    1.28
  -3   3  -1   15.74    1.05
  -3   3  -1   14.49    0.91
  -3   3  -1   13.65    1.01
   4  -3   1   77.74    3.77
  -4  -3  -1   76.01    3.82
  -4  -3  -1   80.03    3.86
  -4   3  -1   73.92    3.79
  -4   3  -1   77.33    3.63
  -4   3  -1   76.94    3.81
   4   3   1   76.49    3.93
  -5  -3  -1   89.22    4.49
   5  -3   1   95.94    4.47
  -5  -3  -1   88.17    4.41
  -5   3  -1   92.99    4.44
  -5   3  -1   87.50    4.20
   5   3   1   88.25    4.56
  -5   3  -1   87.60    4.40
   6  -3   1    9.79    1.17
  -6  -3  -1   11.11    1.16
  -6  -3  -1    9.37    1.17
   6   3   1   11.05    1.39
  -6   3  -1    9.90    1.09
  -6   3  -1    9.52    0.97
  -6   3  -1    9.74    1.12
  -7  -3  -1   47.60    3.55
   7  -3   1   46.69    2.93
  -7  -3  -1   49.15    2.82
  -7  -3  -1   46.20    2.85
  -7  -3  -1   48.61    3.16
  -7  -3  -1   47.35    3.01
  -7   3  -1   48.81    2.85
  -7   3  -1   45.60    2.73
  -7   3  -1   48.25    3.57
   7   3   1   57.77    3.18
  -8  -3  -1   35.32    2.60
  -8  -3  -1   33.54    2.92
   8  -3   1   32.41    2.41
  -8  -3  -1   32.54    2.41
  -8  -3  -1   35.52    2.53
  -8  -3  -1   34.82    2.27
  -8   3  -1   33.74    2.46
  -8   3  -1   32.46    2.27
   8   3   1   36.78    2.60
  -8   3  -1   33.27    2.92
  -8   3  -1   31.61    2.69
  -9  -3  -1   88.69    5.86
  -9  -3  -1   86.77    5.08
  -9  -3  -1   77.76    4.62
  -9  -3  -1   93.39    5.25
   9  -3   1   92.18    5.07
  -9   3  -1   88.13    4.82
  -9   3  -1   87.88    5.74
  -9   3  -1   81.93    4.93
  -9   3  -1   91.32    5.94
   9   3   1   86.36    5.01
 -10  -3  -1    0.21    0.71
 -10  -3  -1    0.38    0.78
 -10  -3  -1    0.25    0.81
 -10  -3  -1    0.49    0.92
 -10  -3  -1    1.23    0.58
 -10   3  -1   -0.27    0.79
 -10   3  -1    0.24    0.69
 -10   3  -1    0.68    0.86
 -11  -3  -1   42.32    2.86
 -11  -3  -1   43.78    3.29
 -11  -3  -1   46.03    3.31
 -11  -3  -1   42.28    2.65
 -11  -3  -1   43.98    3.70
 -11  -3  -1   43.94    3.15
 -11   3  -1   36.96    2.71
 -11   3  -1   44.11    3.69
 -11   3  -1   44.92    3.34
 -11   3  -1   40.80    3.13
 -12  -3  -1   30.96    3.01
 -12  -3  -1   28.99    2.10
 -12  -3  -1   26.19    2.19
 -12  -3  -1   27.90    2.85
 -12  -3  -1   32.52    2.46
 -12   3  -1   32.10    3.04
 -12   3  -1   30.13    2.15
 -12   3  -1   31.32    2.70
  12   3   1   29.09    3.18
 -12   3  -1   28.15    2.95
 -13  -3  -1   66.51    4.37
 -13  -3  -1   67.72    3.74
 -13  -3  -1   60.82    4.82
 -13  -3  -1   79.22    4.54
 -13  -3  -1   62.67    3.87
 -13   3  -1   66.73    3.86
  13   3   1   68.62    4.60
 -13   3  -1   64.68    4.87
 -14  -3  -1    0.60    0.80
 -14  -3  -1   -0.22    0.56
 -14  -3  -1    0.26    0.44
 -14  -3  -1    0.63    0.53
 -14  -3  -1   -0.16    0.66
 -14   3  -1    0.24    0.48
 -15  -3  -1   24.82    1.70
 -15  -3  -1   25.04    1.60
 -15   3  -1   27.09    1.67
 -15  -4   1    0.73    0.42
 -15  -4   1    0.57    0.53
 -15  -4   1    0.50    0.40
 -15   4   1   -0.08    0.40
 -14  -4   1    0.20    0.77
 -14  -4   1   -0.01    0.51
 -14  -4   1    0.91    0.48
 -14  -4   1    0.07    0.72
 -14  -4   1    1.12    0.65
 -14   4   1    0.97    0.66
  14   4  -1   -0.61    0.72
 -14   4   1    0.56    0.92
 -14   4   1    1.23    0.55
 -13  -4   1   85.29    4.15
 -13  -4   1   63.49    5.23
 -13  -4   1   77.45    4.77
 -13  -4   1   72.52    4.26
 -13  -4   1   83.39    5.01
  13   4  -1   78.22    4.91
 -13   4   1   72.18    5.36
 -13   4   1   73.21    5.08
 -13   4   1   72.02    4.27
 -12  -4   1   10.20    1.48
 -12  -4   1    9.50    1.25
 -12  -4   1    9.18    1.19
 -12  -4   1    5.82    1.43
 -12  -4   1   10.15    2.08
 -12   4   1    8.93    2.00
 -12   4   1    9.09    1.92
  12   4  -1    9.14    1.74
 -12   4   1   10.68    1.35
 -12   4   1   12.31    1.74
 -11  -4   1    8.77    1.53
 -11  -4   1    6.74    1.19
 -11  -4   1    8.19    1.46
 -11  -4   1    7.28    1.09
 -11  -4   1    7.27    1.80
  11   4  -1    9.76    1.84
 -11   4   1    9.05    1.59
 -11   4   1    7.29    1.81
 -11   4   1    9.63    1.30
 -11   4   1    6.46    1.64
 -10  -4   1   -0.09    0.79
 -10  -4   1   -0.29    0.88
 -10  -4   1   -0.89    0.70
 -10  -4   1    0.99    0.69
 -10  -4   1    0.60    0.75
 -10   4   1    0.72    0.85
 -10   4   1    0.41    0.88
  10   4  -1    0.52    0.83
 -10   4   1    0.19    0.77
  -9  -4   1  130.98    7.11
  -9  -4   1  158.62    7.92
  -9  -4   1  158.20    7.66
  -9  -4   1  132.17    8.69
  -9   4   1  135.09    7.20
   9   4  -1  140.52    7.35
  -9   4   1  139.78    8.65
  -9   4   1  139.23    8.84
  -8  -4   1    2.34    0.91
  -8  -4   1    4.08    1.14
  -8  -4   1    3.67    0.84
  -8  -4   1    3.44    1.20
   8  -4  -1    3.16    0.97
  -8   4   1    2.36    0.73
  -8   4   1    3.65    1.16
   8   4  -1    2.66    0.84
  -8   4   1    3.74    1.21
   8   4  -1    4.29    0.94
  -8   4   1    4.22    0.93
   7  -4  -1   89.45    4.42
  -7  -4   1   78.75    4.80
  -7  -4   1   76.09    5.36
  -7  -4   1   78.16    4.60
  -7  -4   1   81.37    4.42
   7   4  -1   81.49    4.44
  -7   4   1   84.60    4.45
  -7   4   1   80.21    5.44
  -7   4   1   82.53    4.35
   7   4  -1   93.43    4.58
  -7   4   1   81.10    5.46
  -7   4   1   90.54    5.41
   6  -4  -1   16.45    1.50
  -6  -4   1   15.96    1.60
  -6   4   1   17.21    1.58
  -6   4   1   16.43    1.57
   6   4  -1   16.72    1.64
   6   4  -1   15.52    1.56
   5  -4  -1  164.83    7.84
  -5  -4   1  172.42    8.00
  -5  -4   1  172.60    8.03
   5   4  -1  172.61    7.95
  -5   4   1  173.95    8.02
  -5   4   1  167.58    7.96
  -4  -4   1   43.97    2.43
  -4  -4   1   39.38    2.26
   4  -4  -1   40.16    2.33
   4  -4  -1   39.62    2.16
   4   4  -1   39.15    2.37
  -4   4   1   42.62    2.08
  -4   4   1   43.10    2.37
   3  -4  -1    9.44    0.72
   3  -4  -1   11.47    1.08
  -3  -4   1   11.02    0.70
  -3  -4   1    9.00    0.87
  -3  -4   1   12.02    1.13
  -3   4   1   10.28    0.76
   3   4  -1   11.78    1.13
  -3   4   1   11.68    1.09
   2  -4  -1  180.23    7.78
  -2  -4   1  173.64    7.79
   2  -4  -1  164.59    7.45
  -2  -4   1  150.37    7.52
  -2   4   1  167.24    7.42
   2   4  -1  171.56    7.53
  -2   4   1  176.73    7.73
   2   4  -1  169.42    7.60
   1  -4  -1  495.00   21.61
  -1  -4   1  512.95   21.90
   1  -4  -1  485.47   21.82
  -1   4   1  497.68   21.32
  -1   4   1  518.57   21.78
   1   4  -1  480.92   21.39
   1   4  -1  498.15   21.63
   1   4  -1  495.78   21.67
   0  -4  -1   54.09    2.94
   0  -4  -1   59.33    2.67
   0  -4   1   59.10    2.97
   0   4   1   58.61    2.84
   0   4  -1   59.64    2.86
   0   4   1   56.68    2.84
   0   4  -1   58.07    2.83
  -1  -4  -1  141.83    6.40
   1  -4   1  146.45    6.62
  -1  -4  -1  143.34    6.64
   1   4   1  135.57    6.50
  -1   4  -1  148.45    6.56
  -1   4  -1  142.17    6.39
   1   4   1  145.11    6.43
  -2  -4  -1   55.01    2.62
   2  -4   1   52.24    2.75
  -2  -4  -1   52.65    2.78
   2  -4   1   50.02    2.39
   2   4   1   51.99    2.49
  -2   4  -1   53.57    2.59
  -2   4  -1   52.88    2.72
   2   4   1   54.19    2.82
   3  -4   1   92.00    4.37
  -3  -4  -1   93.71    4.64
   3  -4   1   98.80    4.65
  -3  -4  -1   98.37    4.57
   3   4   1   94.38    4.70
  -3   4  -1   95.74    4.62
  -3   4  -1   96.99    4.41
   4  -4   1    0.44    0.43
   4  -4   1    0.04    0.29
  -4  -4  -1    0.68    0.45
  -4  -4  -1    0.18    0.36
   4   4   1    0.30    0.54
  -4   4  -1    0.28    0.32
  -4   4  -1    0.08    0.40
  -5  -4  -1   52.64    2.84
   5  -4   1   53.97    2.86
  -5  -4  -1   49.70    2.84
   5  -4   1   48.81    2.68
   5   4   1   50.06    3.02
  -5   4  -1   52.26    2.62
  -5   4  -1   49.02    2.80
   6  -4   1   64.68    3.42
  -6  -4  -1   58.85    4.31
  -6  -4  -1   66.04    3.54
  -6  -4  -1   61.12    3.82
   6  -4   1   66.19    3.51
  -6  -4  -1   67.31    3.49
  -6   4  -1   62.04    3.46
   6   4   1   65.07    3.69
  -6   4  -1   62.85    3.44
  -7  -4  -1    9.22    1.65
  -7  -4  -1   11.24    1.39
  -7  -4  -1   11.63    1.58
  -7  -4  -1    9.51    1.34
  -7  -4  -1   13.26    1.54
  -7   4  -1   10.33    1.27
  -7   4  -1   10.66    1.64
  -7   4  -1    8.30    1.62
   7   4   1    8.98    1.40
  -7   4  -1   12.37    1.41
  -7   4  -1   12.45    1.81
  -8  -4  -1    4.24    1.24
  -8  -4  -1    4.50    1.00
  -8  -4  -1    5.24    1.15
  -8  -4  -1    3.38    0.99
   8  -4   1    4.75    0.97
  -8  -4  -1    2.87    0.78
   8   4   1    4.43    1.03
  -8   4  -1    4.03    0.90
  -8   4  -1    5.31    1.48
  -8   4  -1    3.99    1.27
   8   4   1    4.18    1.03
  -9  -4  -1   23.27    2.87
  -9  -4  -1   19.60    2.27
  -9  -4  -1   25.08    2.29
   9  -4   1   22.71    2.33
  -9  -4  -1   23.35    2.55
   9   4   1   23.50    2.52
   9   4   1   20.82    2.32
  -9   4  -1   25.59    2.86
  -9   4  -1   27.00    3.08
 -10  -4  -1   34.03    2.71
 -10  -4  -1   29.05    2.07
 -10  -4  -1   28.14    3.40
 -10  -4  -1   30.42    2.59
 -10  -4  -1   29.54    2.27
 -10  -4  -1   31.34    2.60
 -10   4  -1   29.63    3.39
 -10   4  -1   33.51    2.74
 -10   4  -1   31.27    2.91
 -11  -4  -1   27.56    3.33
 -11  -4  -1   27.01    2.88
 -11  -4  -1   32.17    2.54
 -11  -4  -1   27.93    2.09
 -11  -4  -1   29.76    2.24
 -11   4  -1   34.58    2.80
  11   4   1   31.45    3.27
 -11   4  -1   31.93    3.04
 -12  -4  -1   -0.03    0.48
 -12  -4  -1    0.31    0.72
 -12  -4  -1    0.44    0.58
 -12  -4  -1    1.18    1.02
 -12  -4  -1   -0.50    0.60
  12   4   1    0.13    0.90
 -12   4  -1   -0.72    0.79
 -12   4  -1   -0.63    0.62
 -12   4  -1   -0.34    0.86
 -13  -4  -1   25.60    3.19
 -13  -4  -1   28.06    2.12
 -13  -4  -1   29.00    2.03
 -13  -4  -1   33.04    2.43
 -13  -4  -1   30.21    2.58
  13   4   1   34.61    2.82
 -14  -4  -1   -0.06    0.45
 -14  -4  -1    0.67    0.49
 -14  -4  -1   -0.42    0.51
 -14  -4  -1    0.63    0.79
 -14  -4  -1   -0.38    0.65
 -15  -4  -1   15.56    1.12
 -15  -4  -1   14.77    1.18
 -15  -5   1   29.09    1.83
 -15  -5   1   29.11    2.08
 -15  -5   1   29.33    1.75
 -14  -5   1    1.28    0.82
 -14  -5   1    0.63    0.82
 -14  -5   1    0.45    0.53
 -14  -5   1    0.42    0.45
 -14  -5   1   -0.22    0.46
 -14   5   1    1.36    0.60
 -13  -5   1    1.38    0.86
 -13  -5   1    0.53    0.53
 -13  -5   1    0.49    0.56
 -13  -5   1    1.09    0.92
 -13  -5   1    1.09    0.62
  13   5  -1   -0.03    0.76
 -13   5   1    0.65    0.67
 -13   5   1    0.68    0.95
 -12  -5   1   27.35    2.37
 -12  -5   1   22.64    2.53
 -12  -5   1   25.48    2.04
 -12  -5   1   23.11    3.05
 -12  -5   1   28.75    2.00
 -12   5   1   22.27    2.94
 -12   5   1   30.75    3.41
  12   5  -1   33.32    2.79
 -12   5   1   31.71    2.56
 -11  -5   1   11.42    2.25
 -11  -5   1   14.80    2.07
 -11  -5   1   14.06    1.44
 -11  -5   1   15.88    1.93
 -11  -5   1   14.34    1.56
 -11   5   1   14.35    2.39
 -11   5   1   16.63    2.55
  11   5  -1   18.28    2.35
 -11   5   1   19.71    2.27
 -10  -5   1    1.65    0.98
 -10  -5   1    2.09    0.85
 -10  -5   1    1.79    1.25
 -10  -5   1    3.40    1.09
 -10  -5   1    1.28    0.69
 -10   5   1    2.03    1.13
  10   5  -1    1.54    1.11
 -10   5   1    2.34    1.20
 -10   5   1    2.14    1.16
  -9  -5   1   29.14    2.36
  -9  -5   1   31.12    2.55
  -9  -5   1   32.57    3.14
   9  -5  -1   30.57    2.35
  -9   5   1   30.02    2.89
   9   5  -1   30.03    2.43
   9   5  -1   30.01    3.07
  -9   5   1   34.34    3.11
  -8  -5   1    7.57    1.23
  -8  -5   1    7.05    1.60
  -8  -5   1    4.62    1.12
   8  -5  -1    4.66    0.96
   8   5  -1    4.68    1.31
  -8   5   1    6.49    1.49
  -8   5   1    5.23    1.42
   8   5  -1    5.20    1.10
  -8   5   1    4.64    1.01
  -8   5   1    9.28    1.64
   8   5  -1    6.59    1.22
   7  -5  -1   65.63    3.64
  -7  -5   1   67.64    4.59
  -7  -5   1   62.85    3.85
  -7  -5   1   56.88    3.86
  -7  -5   1   63.34    3.68
  -7  -5   1   65.49    4.34
  -7   5   1   62.67    4.32
   7   5  -1   65.01    3.70
   7   5  -1   60.50    3.62
  -7   5   1   72.62    4.55
   7   5  -1   56.05    3.99
  -7   5   1   62.18    4.54
  -7   5   1   67.13    3.68
   6  -5  -1   23.84    1.77
  -6  -5   1   20.26    2.11
  -6  -5   1   22.77    1.79
  -6  -5   1   26.53    2.80
   6   5  -1   22.53    1.72
  -6   5   1   24.18    1.76
   6   5  -1   20.70    1.75
  -6   5   1   25.31    2.22
  -6   5   1   24.78    2.33
   5  -5  -1   11.59    1.30
  -5  -5   1   11.19    1.31
  -5   5   1   11.12    1.26
   5   5  -1   10.21    1.16
   5   5  -1   11.54    1.34
   4  -5  -1   29.75    1.85
  -4  -5   1   26.34    1.71
  -4  -5   1   26.83    1.88
  -4   5   1   27.69    1.57
   4   5  -1   26.91    1.84
   4   5  -1   26.05    1.69
  -4   5   1   25.97    1.81
   3  -5  -1  149.44    6.95
  -3  -5   1  138.10    6.74
  -3  -5   1  151.37    7.04
   3   5  -1  146.19    6.76
   3   5  -1  149.00    6.86
  -3   5   1  148.61    6.62
  -3   5   1  150.37    6.95
   2  -5  -1   11.56    1.17
  -2  -5   1   11.22    1.23
   2   5  -1   12.29    0.91
  -2   5   1   12.45    0.92
   2   5  -1   12.14    0.83
  -2   5   1   13.06    1.07
   2   5  -1    9.68    1.08
  -1  -5   1    1.51    0.54
   1  -5  -1    1.47    0.52
   1   5  -1    1.41    0.40
  -1   5   1    1.46    0.47
  -1   5   1    1.72    0.44
   1   5  -1    1.51    0.50
   0  -5   1  191.45    8.65
   0  -5  -1  180.29    8.23
   0  -5  -1  188.68    8.64
   0   5  -1  186.31    8.37
   0   5   1  188.65    8.48
   0   5  -1  186.06    8.49
   0   5   1  192.94    8.41
  -1  -5  -1  350.39   15.85
  -1  -5  -1  355.88   15.56
   1  -5   1  355.24   15.84
  -1   5  -1  357.56   15.73
  -1   5  -1  352.26   15.40
   1   5   1  354.41   15.60
   1   5   1  359.68   15.53
   2  -5   1    2.13    0.59
  -2  -5  -1    1.25    0.40
  -2  -5  -1    1.01    0.54
  -2   5  -1    1.40    0.40
   2   5   1    1.37    0.57
   2   5   1    1.37    0.37
  -2   5  -1    1.57    0.47
  -3  -5  -1   50.75    2.64
  -3  -5  -1   52.63    2.85
   3  -5   1   48.92    2.79
   3   5   1   51.74    2.88
  -3   5  -1   47.53    2.75
  -3   5  -1   52.11    2.59
   4  -5   1   32.08    2.02
  -4  -5  -1   32.41    1.95
  -4  -5  -1   32.27    2.05
   4   5   1   30.33    2.12
  -4   5  -1   31.71    1.82
  -4   5  -1   30.53    1.99
  -5  -5  -1  121.53    6.36
   5  -5   1  130.39    6.40
  -5  -5  -1  138.00    6.41
   5   5   1  126.39    6.46
  -5   5  -1  136.09    6.11
  -5   5  -1  134.67    6.42
  -6  -5  -1    8.47    1.14
  -6  -5  -1    8.93    1.37
   6  -5   1   10.54    1.31
  -6  -5  -1   10.32    1.73
  -6  -5  -1    9.21    1.21
  -6  -5  -1    8.77    1.29
  -6   5  -1   11.59    1.72
   6   5   1    9.60    1.37
  -6   5  -1   11.96    1.84
  -6   5  -1    9.39    1.23
  -7  -5  -1   23.81    2.37
  -7  -5  -1   27.57    2.02
  -7  -5  -1   28.34    2.65
  -7  -5  -1   22.12    2.06
  -7  -5  -1   26.91    2.00
   7  -5   1   23.26    1.89
   7   5   1   25.02    2.39
  -7   5  -1   26.13    1.95
  -7   5  -1   31.15    2.49
  -7   5  -1   26.07    2.53
  -7   5  -1   25.06    2.32
  -8  -5  -1   13.25    1.85
  -8  -5  -1   13.79    1.63
  -8  -5  -1   10.75    1.58
   8  -5   1   10.85    1.49
  -8  -5  -1   12.13    2.13
   8   5   1   12.53    1.71
   8   5   1   12.87    1.81
  -8   5  -1    9.65    1.39
  -8   5  -1   13.55    1.96
  -8   5  -1   13.51    2.11
  -8   5  -1   13.08    2.02
  -9  -5  -1   52.06    3.71
  -9  -5  -1   52.81    3.43
   9  -5   1   54.15    3.48
  -9  -5  -1   51.40    4.24
  -9  -5  -1   52.72    3.65
   9   5   1   52.33    3.62
   9   5   1   57.66    3.72
  -9   5  -1   55.50    4.14
  -9   5  -1   56.53    4.32
 -10  -5  -1    1.60    1.16
 -10  -5  -1    0.96    0.60
 -10  -5  -1    0.79    0.68
 -10  -5  -1    2.22    0.89
 -10  -5  -1    0.25    0.75
 -10   5  -1   -0.27    0.90
 -10   5  -1   -0.56    0.90
 -10   5  -1   -0.20    0.93
  10   5   1    0.29    0.98
 -11  -5  -1   30.55    2.07
 -11  -5  -1   31.79    3.63
 -11  -5  -1   28.73    2.88
 -11  -5  -1   29.01    2.25
 -11  -5  -1   26.34    2.49
 -11   5  -1   33.96    2.69
  11   5   1   24.89    2.89
 -11   5  -1   32.11    3.02
 -12  -5  -1   22.14    2.00
 -12  -5  -1   22.46    1.72
 -12  -5  -1   18.13    2.67
 -12  -5  -1   18.22    2.20
 -12  -5  -1   21.57    1.83
  12   5   1   23.05    2.73
 -12   5  -1   23.07    2.17
 -13  -5  -1   28.40    1.91
 -13  -5  -1   27.88    2.42
 -13  -5  -1   27.68    2.27
 -13  -5  -1   30.27    3.29
 -13  -5  -1   28.88    2.03
  13   5   1   30.67    2.67
 -14  -5  -1    4.49    0.79
 -14  -5  -1    4.51    0.66
 -14  -5  -1    3.57    0.68
 -14  -6   1    4.18    0.67
 -14  -6   1    3.70    0.66
 -14  -6   1    3.46    0.77
 -14   6   1    4.67    0.82
 -13  -6   1   27.41    2.01
 -13  -6   1   24.56    2.94
 -13  -6   1   26.20    2.31
 -13  -6   1   34.53    2.00
 -13  -6   1   29.61    2.53
 -13   6   1   31.91    2.44
  13   6  -1   32.42    2.63
 -12  -6   1    0.25    0.55
 -12  -6   1    0.32    0.94
 -12  -6   1    0.21    0.62
 -12  -6   1    0.25    0.54
 -12  -6   1    0.75    0.85
  12   6  -1    1.40    0.94
 -12   6   1    0.35    0.76
 -12   6   1    1.10    1.02
 -12   6   1    1.36    1.12
 -11  -6   1    0.31    0.71
 -11  -6   1    0.00    0.85
 -11  -6   1   -0.34    0.56
 -11  -6   1    0.95    1.00
 -11  -6   1    0.24    0.61
 -11   6   1    1.53    1.09
 -11   6   1    4.39    1.32
  11   6  -1    0.57    0.92
 -11   6   1    1.63    0.78
 -10  -6   1    4.66    1.20
 -10  -6   1    6.58    1.80
 -10  -6   1    6.36    1.41
 -10  -6   1    3.61    0.98
 -10  -6   1    5.46    1.01
 -10   6   1    4.46    1.43
 -10   6   1    7.20    1.11
 -10   6   1    4.74    1.43
 -10   6   1    6.19    1.16
  10   6  -1    3.93    1.28
  -9  -6   1   86.60    4.67
  -9  -6   1   88.69    6.23
  -9  -6   1   87.72    5.80
  -9  -6   1   89.02    5.21
  -9   6   1   89.55    5.12
  -9   6   1   93.36    5.88
  -9   6   1   75.77    5.74
  -9   6   1   92.22    6.26
  -9   6   1   96.19    6.18
   9   6  -1   86.79    5.53
  -8  -6   1    1.60    1.04
   8  -6  -1    3.48    0.92
  -8  -6   1    3.14    0.99
  -8  -6   1    0.96    0.77
  -8   6   1    2.14    1.11
  -8   6   1    2.17    1.01
  -8   6   1    9.09    1.54
  -8   6   1    2.16    0.76
   8   6  -1    2.37    0.99
   8   6  -1    1.88    0.83
   8   6  -1    2.26    0.98
  -7  -6   1    0.98    0.88
   7  -6  -1    0.98    0.64
  -7  -6   1    0.42    0.70
  -7  -6   1    0.01    0.51
   7   6  -1    0.75    0.68
  -7   6   1    1.02    0.82
   7   6  -1    0.11    0.54
  -7   6   1    0.96    0.81
  -7   6   1    3.91    1.05
   7   6  -1    0.13    0.59
   6  -6  -1    1.29    0.59
  -6  -6   1    0.97    0.65
  -6  -6   1    1.95    1.01
  -6  -6   1    2.86    1.10
   6   6  -1    3.81    1.08
  -6   6   1    2.37    0.70
  -6   6   1    2.46    1.02
  -6   6   1    1.66    0.96
   6   6  -1    1.54    0.62
  -6   6   1    2.24    0.93
   6   6  -1    1.63    0.66
  -5  -6   1   68.33    3.80
   5  -6  -1   65.35    3.67
  -5  -6   1   65.14    4.47
   5   6  -1   69.09    3.59
  -5   6   1   70.39    3.74
   5   6  -1   63.46    4.06
   5   6  -1   63.72    3.64
  -5   6   1   68.34    4.46
  -5   6   1   65.08    4.63
   4  -6  -1  113.18    5.59
  -4  -6   1  107.58    5.66
   4   6  -1  107.65    5.50
  -4   6   1  118.54    5.63
   3  -6  -1   52.02    2.83
  -3  -6   1   46.73    2.85
  -3   6   1   45.86    2.74
   3   6  -1   48.42    2.78
  -3   6   1   48.52    2.55
  -2  -6   1   48.83    2.84
   2  -6  -1   47.79    2.75
  -2   6   1   46.98    2.70
  -2   6   1   47.08    2.53
   2   6  -1   49.78    2.56
   2   6  -1   49.84    2.71
  -1  -6   1  174.21    8.21
   1  -6  -1  178.16    8.18
   1   6  -1  173.76    7.95
  -1   6   1  169.48    8.04
   1   6  -1  177.00    7.98
  -1   6   1  171.48    7.87
   0  -6  -1   14.99    1.46
   0  -6   1   17.22    1.37
   0   6   1   16.45    1.23
   0   6   1   15.53    1.25
   0   6  -1   16.96    1.23
   0   6  -1   15.69    1.24
  -1  -6  -1   25.17    1.81
   1  -6   1   24.92    1.81
  -1   6  -1   25.92    1.71
   1   6   1   24.84    1.75
   1   6   1   28.38    1.62
  -1   6  -1   29.13    1.70
  -2  -6  -1   31.22    2.13
   2  -6   1   32.20    2.10
   2   6   1   34.31    2.11
  -2   6  -1   33.95    1.93
  -2   6  -1   33.13    2.06
  -3  -6  -1  164.00    8.04
  -3  -6  -1  166.28    7.77
   3  -6   1  169.67    8.02
   3   6   1  167.41    7.95
  -3   6  -1  171.17    7.68
  -3   6  -1  174.63    8.00
   4  -6   1    0.86    0.54
  -4  -6  -1    0.25    0.42
  -4  -6  -1    0.72    0.56
  -4   6  -1    0.56    0.50
  -4   6  -1    0.91    0.42
   4   6   1    0.24    0.56
   5  -6   1    8.77    1.20
  -5  -6  -1    8.15    1.18
  -5  -6  -1    7.26    1.24
  -5  -6  -1    8.72    1.10
  -5  -6  -1    9.46    1.69
  -5   6  -1   10.01    1.57
  -5   6  -1    7.77    1.57
   5   6   1    9.75    1.39
  -5   6  -1    8.14    1.17
  -6  -6  -1   29.13    2.33
  -6  -6  -1   29.15    2.12
  -6  -6  -1   30.58    2.19
  -6  -6  -1   29.74    2.75
   6  -6   1   32.54    2.20
  -6  -6  -1   32.11    2.38
  -6   6  -1   31.51    2.20
  -6   6  -1   33.97    2.67
   6   6   1   27.05    2.27
  -6   6  -1   28.63    2.63
  -6   6  -1   28.73    2.71
   7  -6   1   90.11    4.80
  -7  -6  -1   89.51    4.77
  -7  -6  -1   81.78    4.87
  -7  -6  -1   90.44    5.90
  -7  -6  -1   83.97    5.08
  -7   6  -1   87.88    4.77
  -7   6  -1   86.16    5.86
  -7   6  -1   87.85    5.64
   7   6   1   80.99    4.81
  -7   6  -1   81.91    5.58
   7   6   1   86.90    4.80
  -8  -6  -1   22.12    2.43
   8  -6   1   21.22    2.24
  -8  -6  -1   23.45    2.47
  -8  -6  -1   22.65    2.88
  -8  -6  -1   21.40    2.22
   8   6   1   19.79    2.22
  -8   6  -1   26.39    2.40
  -8   6  -1   28.97    2.58
  -8   6  -1   25.11    2.91
   8   6   1   18.38    2.14
  -8   6  -1   21.50    2.85
   8   6   1   20.70    2.61
  -9  -6  -1   69.55    5.07
  -9  -6  -1   63.79    3.60
  -9  -6  -1   64.14    3.83
  -9  -6  -1   62.80    3.62
  -9  -6  -1   63.92    4.48
  -9  -6  -1   69.55    4.22
   9   6   1   62.81    4.50
  -9   6  -1   69.12    4.86
  -9   6  -1   67.56    4.95
  -9   6  -1   63.95    4.69
  -9   6  -1   67.80    4.53
  -9   6  -1   63.30    3.87
 -10  -6  -1   37.07    3.53
 -10  -6  -1   40.32    3.04
 -10  -6  -1   41.19    2.53
 -10  -6  -1   39.33    2.54
 -10  -6  -1   41.07    2.71
 -10  -6  -1   39.45    3.11
  10   6   1   38.67    3.37
 -10   6  -1   39.08    3.58
 -10   6  -1   41.99    3.23
 -11  -6  -1   15.88    1.63
 -11  -6  -1   12.98    1.82
 -11  -6  -1   19.03    2.80
 -11  -6  -1   18.17    1.95
 -11  -6  -1   16.83    1.55
  11   6   1   15.51    2.17
 -11   6  -1   16.78    2.54
 -11   6  -1   18.33    2.11
 -12  -6  -1    0.37    0.56
 -12  -6  -1    0.15    0.47
 -12  -6  -1   -0.48    0.70
 -12  -6  -1    0.45    0.56
 -12  -6  -1   -0.32    0.81
  12   6   1    0.27    0.81
 -13  -6  -1   19.04    2.11
 -13  -6  -1   19.58    2.44
 -13  -6  -1   20.57    1.51
 -13  -6  -1   20.80    1.58
 -13  -6  -1   20.16    1.75
  13   6   1   19.02    2.23
 -14  -6  -1   21.86    1.36
 -14  -6  -1   17.38    1.39
 -14  -7   1   15.55    1.22
 -14  -7   1   18.58    1.26
 -14  -7   1   17.36    1.46
 -13  -7   1    0.03    0.52
 -13  -7   1    0.43    0.75
 -13  -7   1    0.34    0.41
 -13  -7   1    0.68    0.49
  13   7  -1    1.06    0.74
 -13   7   1   -0.70    0.53
 -12  -7   1    5.29    1.31
 -12  -7   1    7.75    1.28
 -12  -7   1    4.64    1.38
 -12  -7   1    6.58    0.94
 -12  -7   1    7.01    0.88
 -12   7   1   12.43    1.95
  12   7  -1    4.10    1.16
 -11  -7   1    8.90    2.01
 -11  -7   1    9.52    1.62
 -11  -7   1    9.96    1.25
 -11  -7   1   10.84    1.58
 -11  -7   1   11.11    1.34
 -11   7   1   10.96    1.56
 -11   7   1   12.33    2.30
 -11   7   1   11.72    1.39
 -11   7   1   10.33    2.06
  11   7  -1   10.51    1.88
 -10  -7   1   15.56    1.96
 -10  -7   1   11.00    1.80
 -10  -7   1   11.31    1.43
 -10  -7   1   12.67    2.33
 -10  -7   1   12.58    1.36
  10   7  -1   11.28    1.29
 -10   7   1   22.02    2.70
 -10   7   1   21.25    2.66
  10   7  -1   13.99    2.01
  -9  -7   1    0.57    0.59
  -9  -7   1   -0.32    0.80
  -9  -7   1    0.00    0.89
  -9   7   1    1.16    0.86
  -9   7   1    1.07    1.02
   9   7  -1   -0.55    0.78
   9   7  -1    0.31    0.62
  -9   7   1    0.79    1.00
  -9   7   1    2.63    0.78
  -9   7   1    4.27    1.25
   8  -7  -1   33.96    2.79
  -8  -7   1   31.31    3.69
  -8   7   1   37.22    3.20
  -8   7   1   46.49    2.88
  -8   7   1   38.53    3.39
   8   7  -1   23.33    2.54
   8   7  -1   28.19    3.04
  -7  -7   1  104.18    5.79
   7  -7  -1  114.33    5.80
  -7  -7   1  104.02    6.94
   7   7  -1  106.64    6.25
  -7   7   1  103.99    7.00
  -7   7   1  106.38    6.77
  -7   7   1  113.83    5.82
   7   7  -1  102.64    5.65
  -7   7   1  106.91    6.92
  -6  -7   1   26.16    2.18
   6  -7  -1   30.78    2.17
  -6  -7   1   26.52    2.61
  -6  -7   1   26.07    2.60
   6   7  -1   25.30    2.30
  -6   7   1   38.09    2.97
   6   7  -1   26.44    2.15
   5  -7  -1   25.53    1.99
  -5  -7   1   31.17    3.18
  -5  -7   1   22.97    2.39
  -5  -7   1   25.05    2.41
  -5   7   1   28.17    2.45
   5   7  -1   17.12    1.93
  -5   7   1   33.44    2.77
  -5   7   1   35.84    2.42
   5   7  -1   27.45    2.68
  -4  -7   1  129.14    8.00
   4  -7  -1  138.43    6.73
  -4  -7   1  134.74    6.83
  -4  -7   1  131.25    8.14
   4   7  -1  124.68    7.18
  -4   7   1  131.91    8.05
  -4   7   1  147.21    7.52
  -4   7   1  128.19    7.92
  -4   7   1  142.67    8.27
   4   7  -1  130.54    6.57
  -4   7   1  146.23    6.76
  -3  -7   1  176.15    8.33
   3  -7  -1  174.54    8.21
  -3   7   1  165.26    9.70
  -3   7   1  174.73    7.82
  -3   7   1  161.59    9.93
   3   7  -1  170.66    8.04
  -3   7   1  170.73    8.15
   2  -7  -1   11.87    1.38
  -2  -7   1   10.86    1.38
   2   7  -1   13.14    1.42
  -2   7   1   11.42    1.26
  -2   7   1   16.97    1.21
   2   7  -1   12.10    1.20
   1  -7  -1   11.00    1.31
  -1  -7   1    9.57    1.24
   1   7  -1   11.05    1.15
   1   7  -1   10.55    1.17
  -1   7   1    7.80    0.99
  -1   7   1   10.63    1.19
   0  -7  -1    7.85    1.13
   0  -7   1    5.54    0.95
   0   7  -1    6.21    0.87
   0   7   1    6.79    0.94
   0   7   1    6.48    0.87
   0   7  -1    7.01    0.93
   1  -7   1   69.93    3.75
  -1  -7  -1   70.14    3.75
  -1   7  -1   62.23    3.43
   1   7   1   66.60    3.46
   1   7   1   68.30    3.60
  -1   7  -1   67.32    3.59
   2  -7   1   27.83    2.03
  -2  -7  -1   28.49    2.08
   2   7   1   29.20    2.03
  -2   7  -1   35.23    2.10
  -2   7  -1   29.60    1.87
   3  -7   1   15.04    1.60
  -3  -7  -1   16.02    1.71
  -3  -7  -1   17.04    2.20
  -3   7  -1   16.25    1.30
  -3   7  -1   15.98    2.03
  -3   7  -1   19.59    2.44
  -3   7  -1   18.51    1.94
   3   7   1   14.32    1.58
   3   7   1   20.04    2.38
  -3   7  -1   16.96    1.65
   4  -7   1  115.71    5.77
  -4  -7  -1  113.16    6.92
  -4  -7  -1  109.26    5.78
  -4   7  -1  114.57    5.41
  -4   7  -1  105.57    6.73
   4   7   1  121.26    5.77
   4   7   1  114.69    6.50
  -4   7  -1  109.38    5.69
  -4   7  -1  108.14    6.96
   4   7   1  108.74    6.19
  -4   7  -1  109.00    6.30
  -5  -7  -1   65.65    3.73
   5  -7   1   67.08    3.69
  -5  -7  -1   60.72    4.41
  -5   7  -1   63.85    3.97
  -5   7  -1   63.52    4.51
  -5   7  -1   56.74    4.25
   5   7   1   63.20    4.04
  -5   7  -1   62.59    3.64
   5   7   1   58.27    3.61
   5   7   1   61.27    4.08
   6  -7   1    0.38    0.50
  -6  -7  -1    0.37    0.56
  -6  -7  -1   -0.35    0.74
  -6   7  -1    0.09    0.66
  -6   7  -1    1.16    0.89
  -6   7  -1    2.06    0.84
  -6   7  -1    0.10    0.53
   6   7   1    0.10    0.63
   6   7   1    0.19    0.77
  -7  -7  -1  122.28    7.77
  -7  -7  -1  117.00    6.33
   7  -7   1  126.68    6.41
   7   7   1  120.32    6.37
  -7   7  -1  116.89    6.35
   7   7   1  115.41    6.95
  -7   7  -1  125.82    7.78
  -7   7  -1  120.57    7.47
  -8  -7  -1   20.44    2.14
  -8  -7  -1   15.73    2.46
  -8  -7  -1   14.86    1.45
   8   7   1   17.09    2.34
  -8   7  -1   19.87    2.62
  -8   7  -1   16.38    2.60
  -8   7  -1   13.70    1.65
  -9  -7  -1   42.00    3.33
  -9  -7  -1   45.18    3.22
  -9  -7  -1   43.15    2.84
  -9  -7  -1   43.42    3.87
  -9  -7  -1   43.08    2.68
  -9  -7  -1   41.58    2.66
  -9   7  -1   51.62    3.79
  -9   7  -1   44.43    2.88
   9   7   1   42.61    2.74
  -9   7  -1   45.76    3.90
  -9   7  -1   48.47    3.43
   9   7   1   43.85    3.49
 -10  -7  -1   -0.15    0.63
 -10  -7  -1    0.11    0.57
 -10  -7  -1    0.72    0.78
 -10  -7  -1    0.76    0.90
 -10  -7  -1    1.60    0.88
  10   7   1    1.77    1.04
 -10   7  -1    1.91    1.03
  10   7   1    1.35    0.61
 -10   7  -1    3.72    1.07
 -11  -7  -1   32.19    3.00
 -11  -7  -1   32.36    2.24
 -11  -7  -1   26.35    3.27
 -11  -7  -1   29.84    2.52
 -11  -7  -1   27.67    2.01
  11   7   1   29.60    2.08
  11   7   1   28.53    3.02
 -11   7  -1   32.28    2.61
 -11   7  -1   34.13    2.30
 -11   7  -1   32.46    3.12
 -12  -7  -1    7.11    1.09
 -12  -7  -1    5.72    1.47
 -12  -7  -1    8.48    1.41
 -12  -7  -1    6.46    0.86
 -12  -7  -1    7.88    1.07
  12   7   1    5.61    1.31
 -13  -7  -1    3.72    0.75
 -13  -7  -1    3.31    0.62
 -13  -7  -1    2.19    0.91
 -13  -7  -1    4.65    0.67
  13   7   1    3.25    0.93
 -14  -7  -1    0.64    0.34
 -14  -7  -1    0.59    0.32
 -13  -8   1    8.45    0.89
 -13  -8   1    7.00    1.02
 -13   8   1    7.88    1.08
 -12  -8   1    0.78    0.89
 -12  -8   1    2.81    0.65
 -12  -8   1    1.99    0.76
  12   8  -1    2.42    0.98
 -12   8   1    4.69    1.40
 -12   8   1    2.43    0.79
 -12   8   1    3.63    0.75
 -11  -8   1    8.21    1.81
 -11  -8   1    5.33    0.84
 -11  -8   1    7.29    1.30
 -11   8   1    6.15    1.59
 -11   8   1    7.89    1.30
 -11   8   1    8.49    1.12
  11   8  -1    5.12    0.87
  11   8  -1    5.38    1.29
 -10  -8   1   29.02    2.11
 -10  -8   1   32.15    2.80
 -10  -8   1   34.31    3.81
  10   8  -1   30.05    2.13
 -10   8   1   34.05    3.31
 -10   8   1   37.64    2.43
 -10   8   1   36.94    2.84
  10   8  -1   30.14    3.15
 -10   8   1   37.94    3.20
  -9  -8   1   18.60    1.64
  -9  -8   1   19.48    2.22
  -9  -8   1   21.12    2.86
  -9   8   1   18.53    2.65
  -9   8   1   23.75    2.93
  -9   8   1   20.37    2.12
   9   8  -1   21.15    1.68
  -9   8   1   22.77    2.96
   9   8  -1   23.64    2.73
  -9   8   1   19.71    1.79
  -8  -8   1    4.22    1.46
  -8  -8   1    5.21    1.31
   8   8  -1    3.48    1.10
   8   8  -1    6.68    1.05
  -7   8   1   14.80    2.18
  -7   8   1   20.81    2.73
  -7   8   1   21.70    2.59
  -6  -8   1    7.20    1.62
   6  -8  -1    6.91    1.24
  -6  -8   1    6.54    1.34
  -6  -8   1    6.41    1.62
  -6   8   1   11.18    1.80
  -6   8   1   14.08    2.12
  -6   8   1   12.69    2.13
  -6   8   1    8.21    1.35
   6   8  -1    5.56    1.28
   6   8  -1    7.93    1.36
  -5  -8   1   50.55    3.39
  -5  -8   1   51.62    3.93
   5  -8  -1   54.03    3.30
  -5  -8   1   59.68    4.14
  -5   8   1   58.10    4.16
  -5   8   1   49.56    4.08
   5   8  -1   49.88    3.54
   5   8  -1   46.22    3.52
  -5   8   1   54.54    3.34
  -5   8   1   52.12    3.60
   5   8  -1   52.92    3.28
  -5   8   1   55.64    3.99
  -4  -8   1    4.65    1.08
   4   8  -1    5.40    1.03
   4   8  -1    5.59    1.22
   4   8  -1    3.88    1.01
   3  -8  -1   40.26    2.65
  -3  -8   1   27.82    2.47
   3  -8  -1   37.06    2.99
   3   8  -1   39.36    2.57
  -3   8   1   42.65    3.13
   3   8  -1   29.78    2.70
  -3   8   1   47.37    2.70
  -3   8   1   47.69    3.44
   3   8  -1   47.60    2.93
  -3   8   1   42.21    2.91
  -2  -8   1   55.95    3.53
   2  -8  -1   61.66    4.14
   2  -8  -1   67.39    3.59
  -2  -8   1   55.63    4.27
  -2  -8   1   51.53    4.05
  -2   8   1   66.93    4.23
  -2   8   1   67.43    4.47
   2   8  -1   57.79    3.37
  -2   8   1   62.51    3.30
   2   8  -1   56.19    3.85
  -2   8   1   59.05    3.43
  -2   8   1   67.29    4.01
   1  -8  -1  109.98    6.92
   1  -8  -1  113.80    5.88
  -1  -8   1  118.02    5.97
  -1   8   1  113.55    6.88
  -1   8   1  116.19    6.59
   1   8  -1  114.37    7.21
  -1   8   1  109.18    7.19
  -1   8   1  115.42    5.62
   1   8  -1  118.02    6.58
   1   8  -1  121.53    5.73
   1   8  -1  121.97    5.74
  -1   8   1  111.52    5.75
   0  -8  -1    3.45    0.81
   0   8  -1   13.87    1.67
   0   8   1    3.25    1.17
   0   8   1    4.50    0.87
  -1  -8  -1    0.91    0.69
  -1  -8  -1    1.32    0.60
   1  -8   1    0.96    0.54
  -1   8  -1    2.15    0.58
   1   8   1    0.42    0.48
  -1   8  -1    7.98    1.23
   1   8   1    0.54    0.50
   1   8   1   -0.05    0.82
  -1   8  -1    1.10    0.82
  -2  -8  -1   67.07    4.65
  -2  -8  -1   70.45    4.71
  -2  -8  -1   70.21    3.95
   2  -8   1   70.07    3.93
  -2   8  -1   66.97    4.26
  -2   8  -1   71.45    3.88
   2   8   1   71.43    3.84
  -2   8  -1   64.50    4.78
   2   8   1   70.39    4.42
  -2   8  -1   62.97    4.49
  -2   8  -1   73.41    3.69
   3  -8   1  202.20    9.42
  -3  -8  -1  176.92   11.09
  -3  -8  -1  186.18    9.39
  -3  -8  -1  182.94   11.15
  -3   8  -1  210.30    9.02
  -3   8  -1  208.66   11.12
  -3   8  -1  180.99   10.35
   3   8   1  190.42    9.19
   3   8   1  190.38    9.99
  -3   8  -1  206.66   11.46
  -3   8  -1  208.64    9.39
   3   8   1  187.10   10.52
  -4  -8  -1   19.73    2.56
  -4  -8  -1   19.44    2.06
   4  -8   1   20.64    2.11
   4   8   1   15.44    1.79
   4   8   1   20.12    2.30
   4   8   1   20.10    2.34
  -4   8  -1   26.28    2.28
  -5  -8  -1    2.81    0.91
   5  -8   1    4.40    1.05
  -5  -8  -1    5.16    1.46
  -5   8  -1    4.57    1.41
  -5   8  -1    4.33    1.20
  -5   8  -1    5.15    1.09
   5   8   1    3.51    1.05
   5   8   1    3.41    0.93
   5   8   1    3.91    1.07
  -5   8  -1    6.61    1.26
   6  -8   1   17.41    1.94
  -6  -8  -1   11.98    1.74
  -6  -8  -1   16.67    2.47
   6   8   1   15.36    2.03
  -6   8  -1   17.76    2.12
  -6   8  -1   16.56    1.93
   6   8   1   17.72    2.02
  -6   8  -1   14.18    2.16
  -6   8  -1   14.89    2.37
  -7  -8  -1   97.63    6.51
  -7  -8  -1   96.82    6.80
  -7   8  -1  109.08    5.65
  -7   8  -1  123.50    6.87
   7   8   1   93.57    5.26
  -7   8  -1  107.00    6.91
   7   8   1   94.26    6.04
  -8  -8  -1    0.02    0.85
  -8  -8  -1   -0.70    0.74
  -8   8  -1    2.08    0.66
  -8   8  -1    2.07    1.11
  -8   8  -1    3.32    1.14
   8   8   1    0.11    0.87
   8   8   1    1.09    0.62
  -9  -8  -1   32.29    3.71
  -9  -8  -1   26.92    2.08
  -9  -8  -1   30.04    2.69
  -9  -8  -1   32.71    2.34
   9   8   1   32.60    2.23
  -9   8  -1   37.03    2.41
   9   8   1   35.62    3.02
  -9   8  -1   35.55    3.11
  -9   8  -1   33.88    3.25
  -9   8  -1   34.57    2.77
 -10  -8  -1   20.55    2.84
 -10  -8  -1   18.48    1.58
 -10  -8  -1   20.86    1.80
 -10  -8  -1   21.19    2.06
  10   8   1   20.28    1.68
  10   8   1   20.15    2.46
 -10   8  -1   18.43    1.75
 -10   8  -1   28.95    3.16
 -10   8  -1   25.99    3.09
 -10   8  -1   24.04    2.16
 -11  -8  -1   30.21    2.46
 -11  -8  -1   29.95    1.95
 -11  -8  -1   30.38    2.14
 -11  -8  -1   25.88    3.12
 -11   8  -1   31.21    2.50
 -11   8  -1   31.93    2.15
  11   8   1   32.85    2.03
 -11   8  -1   32.03    3.10
  11   8   1   24.32    2.71
 -12  -8  -1    0.44    0.78
 -12  -8  -1    0.74    0.48
 -12  -8  -1    0.03    0.38
 -12  -8  -1    0.82    0.53
  12   8   1   -0.09    0.58
 -13  -8  -1   34.27    2.46
 -13  -8  -1   35.74    2.14
 -13  -8  -1   41.64    2.10
 -13  -9   1    2.76    0.47
 -13  -9   1    1.87    0.55
 -13   9   1    3.65    0.76
 -12  -9   1   19.79    1.40
 -12  -9   1   18.61    1.75
 -12  -9   1   14.79    2.13
  12   9  -1   19.63    2.10
 -12   9   1   22.13    1.87
 -12   9   1   24.77    1.63
 -11  -9   1   43.01    3.05
 -11  -9   1   35.16    3.34
 -11  -9   1   40.68    2.37
  11   9  -1   39.13    2.29
 -11   9   1   38.22    2.56
 -11   9   1   38.17    2.96
  11   9  -1   43.20    3.08
 -11   9   1   37.55    3.48
 -10  -9   1   13.16    1.80
 -10  -9   1   11.76    1.29
 -10  -9   1   15.43    2.46
 -10   9   1   18.92    1.53
 -10   9   1   14.12    2.16
  10   9  -1   11.60    1.76
 -10   9   1   14.45    2.46
 -10   9   1   14.67    1.79
  10   9  -1   11.40    1.27
  -9  -9   1    1.87    0.85
  -9  -9   1    1.48    1.17
  -9   9   1    3.75    0.92
  -9   9   1    2.12    1.13
   9   9  -1    1.10    0.90
   9   9  -1   -0.08    0.47
  -8  -9   1   38.00    3.54
  -8  -9   1   36.06    3.12
  -8   9   1   40.47    3.15
  -8   9   1   39.01    3.62
  -8   9   1   43.10    2.68
   8   9  -1   38.52    3.13
  -8   9   1   37.27    3.38
   8   9  -1   33.91    2.40
  -8   9   1   43.25    2.59
  -7  -9   1   56.04    4.55
  -7  -9   1   60.49    4.21
  -7   9   1   54.66    4.10
  -7   9   1   60.08    4.68
   7   9  -1   58.66    3.31
  -7   9   1   64.58    4.53
  -7   9   1   53.82    3.37
  -7   9   1   62.31    4.65
  -7   9   1   57.36    3.57
   7   9  -1   59.63    4.05
  -6  -9   1   14.87    2.30
  -6  -9   1   14.85    1.85
  -6  -9   1   19.01    2.64
   6   9  -1   11.54    1.26
   6   9  -1   12.59    1.82
   5  -9  -1    9.52    1.49
   5  -9  -1   12.80    1.98
  -5   9   1   11.83    1.75
  -5   9   1   10.83    1.97
  -5   9   1   15.03    2.27
  -5   9   1   10.42    1.54
   4  -9  -1  125.59    7.83
  -4  -9   1  128.12    7.99
  -4  -9   1  133.80    8.19
   4  -9  -1  131.77    6.76
  -4  -9   1  119.91    6.81
   4   9  -1  128.85    6.60
  -4   9   1  123.64    8.19
  -4   9   1  135.57    7.51
   4   9  -1  128.44    7.45
   4   9  -1  132.50    7.18
  -4   9   1  135.44    6.80
  -4   9   1  134.03    7.98
   3  -9  -1  138.08    7.18
  -3  -9   1  141.48    7.31
  -3  -9   1  151.49    8.80
  -3  -9   1  139.86    8.50
   3  -9  -1  134.02    8.40
   3   9  -1  138.35    7.04
   3   9  -1  150.03    8.07
   3   9  -1  154.23    7.68
  -3   9   1  136.01    7.96
  -3   9   1  136.26    8.44
  -3   9   1  139.41    7.16
  -3   9   1  143.35    8.88
   2  -9  -1   23.42    2.51
  -2  -9   1   17.46    2.36
   2  -9  -1   21.13    2.03
  -2   9   1   17.36    2.11
  -2   9   1   20.37    2.49
   2   9  -1   15.67    1.73
   2   9  -1   18.58    2.12
   1  -9  -1   24.25    2.39
  -1  -9   1   28.38    2.63
   1   9  -1   25.22    2.26
   0  -9  -1   40.48    2.53
   0  -9   1   28.40    2.31
   0  -9  -1   38.27    2.95
   0   9   1   38.65    3.20
   0   9  -1   26.21    2.09
   0   9  -1   24.02    2.62
   0   9  -1   32.32    3.63
   0   9   1   39.65    2.38
   0   9   1   43.67    2.87
   0   9   1   40.45    2.40
   0   9  -1   28.07    2.18
   0   9  -1   28.84    2.53
   1  -9   1  172.31    8.19
  -1  -9  -1  155.61    9.62
  -1  -9  -1  154.37    9.54
  -1  -9  -1  159.42    8.11
  -1   9  -1  170.99    7.81
  -1   9  -1  173.60    9.95
   1   9   1  158.63    7.85
  -1   9  -1  168.83    8.04
   1   9   1  159.78    9.80
  -1   9  -1  169.80    9.05
   1   9   1  155.43    9.04
  -1   9  -1  162.79    9.47
  -2  -9  -1    1.98    0.68
   2   9   1    1.88    0.70
  -3  -9  -1   54.90    3.65
  -3  -9  -1   69.40    4.55
   3  -9   1   56.83    3.65
  -3   9  -1   60.17    3.67
  -3   9  -1   62.56    4.62
   3   9   1   58.22    3.60
  -3   9  -1   56.60    4.25
   3   9   1   71.32    4.30
  -3   9  -1   60.47    4.03
  -4  -9  -1   68.01    4.84
  -4  -9  -1   66.54    4.10
   4  -9   1   60.83    3.94
  -4   9  -1   70.24    4.07
   4   9   1   63.79    4.21
  -4   9  -1   70.12    5.00
   4   9   1   66.12    3.94
  -4   9  -1   67.41    4.69
  -4   9  -1   70.87    4.40
   4   9   1   64.91    4.46
  -5  -9  -1   53.29    3.68
   5  -9   1   60.65    3.78
  -5  -9  -1   55.66    4.39
   5   9   1   59.92    3.99
   5   9   1   58.34    3.69
  -5   9  -1   62.26    4.06
  -5   9  -1   64.60    4.48
  -5   9  -1   58.02    4.58
   5   9   1   56.32    4.08
  -5   9  -1   61.63    3.77
  -6  -9  -1   12.53    2.24
  -6  -9  -1   15.55    2.01
  -6   9  -1   19.68    1.49
   6   9   1    9.64    1.74
  -6   9  -1   22.50    1.77
  -6   9  -1   11.27    2.18
  -6   9  -1   21.20    2.07
   6   9   1   13.15    1.49
  -6   9  -1   15.91    2.03
  -6   9  -1   15.03    2.24
  -7  -9  -1   11.22    1.68
  -7  -9  -1    7.79    1.88
   7   9   1    8.10    1.14
  -7   9  -1   15.53    1.87
  -7   9  -1    9.86    1.95
  -7   9  -1   11.80    1.27
  -7   9  -1   13.03    1.46
   7   9   1   15.89    2.15
  -7   9  -1   12.83    2.08
  -8  -9  -1   42.57    3.29
  -8  -9  -1   42.76    3.80
  -8   9  -1   46.89    3.94
  -8   9  -1   43.08    3.63
  -8   9  -1   42.36    2.83
  -8   9  -1   45.05    3.34
   8   9   1   40.58    2.64
   8   9   1   39.35    3.31
  -8   9  -1   44.42    2.72
  -9  -9  -1    7.68    1.85
  -9  -9  -1    9.49    1.46
  -9   9  -1    7.48    1.34
   9   9   1    7.28    1.48
  -9   9  -1    7.44    1.69
  -9   9  -1    8.61    1.20
  -9   9  -1    9.59    1.96
   9   9   1    7.75    1.07
 -10  -9  -1    2.07    1.09
 -10  -9  -1    2.02    0.81
 -10   9  -1    2.27    1.16
 -10   9  -1    2.86    0.86
 -10   9  -1    2.87    1.14
  10   9   1    1.06    0.89
  10   9   1    1.90    0.62
 -11  -9  -1   13.62    1.15
 -11  -9  -1    9.32    1.72
 -11  -9  -1   14.90    1.54
  11   9   1   15.25    1.21
  11   9   1   15.67    1.99
 -11   9  -1   11.30    1.98
 -11   9  -1   15.38    1.46
 -12  -9  -1    4.55    0.78
 -12  -9  -1    5.18    0.68
 -12   9  -1    4.05    0.70
 -12 -10   1   21.94    1.77
 -12  10   1   22.33    1.77
 -12  10   1   23.17    1.59
 -11 -10   1    3.64    1.16
 -11 -10   1    6.22    1.05
 -11  10   1    6.32    0.90
 -11  10   1    3.32    1.26
  11  10  -1    4.71    1.07
 -11  10   1    6.44    1.08
 -11  10   1    4.28    1.18
  11  10  -1    5.81    0.71
 -10 -10   1   69.24    4.71
 -10 -10   1   63.57    4.92
  10  10  -1   70.95    3.70
 -10  10   1   73.91    4.09
  10  10  -1   66.68    4.42
 -10  10   1   68.66    4.97
 -10  10   1   74.91    5.27
 -10  10   1   74.95    4.77
  -9 -10   1    6.77    1.72
  -9 -10   1   10.26    1.52
   9  10  -1    8.66    1.03
  -9  10   1    8.17    1.14
   9  10  -1    7.61    1.49
  -9  10   1    7.65    1.73
  -9  10   1   12.56    2.11
  -9  10   1   11.38    1.27
  -9  10   1   11.06    1.63
  -8 -10   1   22.15    3.03
  -8 -10   1   30.09    2.71
  -8  10   1   39.11    2.41
  -8  10   1   37.42    2.24
  -8  10   1   25.01    3.32
   8  10  -1   28.74    2.05
  -8  10   1   37.30    3.24
  -8  10   1   31.12    2.72
   8  10  -1   27.96    2.96
  -7 -10   1   34.94    3.08
   7  10  -1   31.91    1.92
  -7  10   1   22.78    3.15
   7  10  -1   22.50    2.59
  -7  10   1   20.13    2.74
  -7  10   1   23.39    1.95
  -7  10   1   20.34    2.48
  -7  10   1   22.98    1.82
  -6 -10   1   17.67    2.61
  -6 -10   1   20.22    2.09
  -6  10   1   22.87    2.76
  -6  10   1   19.43    2.43
  -6  10   1   20.86    1.98
  -6  10   1   22.40    2.28
   6  10  -1   19.48    1.60
  -6  10   1   22.98    3.13
  -6  10   1   20.88    1.73
   6  10  -1   26.54    2.76
  -5 -10   1   30.02    3.32
   5 -10  -1   20.95    2.64
  -5 -10   1   24.86    3.08
  -5 -10   1   23.78    2.27
  -5  10   1   25.85    3.00
   5  10  -1   22.19    2.48
  -5  10   1   27.38    3.42
  -5  10   1   23.29    1.89
   5  10  -1   22.97    2.56
  -5  10   1   25.57    2.46
  -5  10   1   23.55    2.62
  -5  10   1   22.59    1.81
   5  10  -1   22.29    1.73
  -4 -10   1   12.03    1.86
  -4 -10   1   12.64    1.63
  -4 -10   1    9.24    1.85
   4  10  -1    8.45    1.42
  -4  10   1   18.38    2.67
  -4  10   1   16.23    2.20
   4  10  -1    7.49    1.46
  -3 -10   1   36.55    3.03
   3 -10  -1   20.42    2.76
  -3 -10   1   34.49    2.63
  -3 -10   1   31.37    3.04
  -3  10   1   24.10    2.42
  -3  10   1   33.23    2.89
  -3  10   1   38.88    3.31
   3  10  -1   31.39    2.63
  -3  10   1   28.55    2.36
   3  10  -1   31.30    2.37
  -2 -10   1   74.79    5.13
   2 -10  -1   68.53    4.17
  -2 -10   1   70.62    4.89
  -2 -10   1   73.69    4.31
   2 -10  -1   72.25    4.88
   2  10  -1   67.40    4.02
   2  10  -1   68.70    4.64
  -2  10   1   70.50    4.64
  -2  10   1   69.70    4.16
  -2  10   1   68.74    4.86
  -2  10   1   71.78    5.25
   1 -10  -1   26.64    2.57
  -1 -10   1   26.73    3.08
  -1 -10   1   22.02    2.36
   1 -10  -1   21.21    2.25
  -1  10   1   25.72    2.50
  -1  10   1   26.24    2.40
  -1  10   1   24.82    2.00
  -1  10   1   33.47    3.65
  -1  10   1   28.15    2.21
   1  10  -1   25.47    2.34
   1  10  -1   27.50    2.43
   0  10  -1    8.68    1.80
   0  10  -1   13.83    2.14
   0  10  -1    9.17    1.54
   0  10   1   11.99    2.01
   1 -10   1    0.23    0.66
  -1  10  -1    2.72    1.27
  -1  10  -1    1.76    0.86
  -1  10  -1    1.89    0.81
  -1  10  -1    1.16    0.60
  -1  10  -1    1.74    1.04
  -2 -10  -1   44.65    3.08
  -2 -10  -1   40.11    3.45
   2 -10   1   42.09    3.03
  -2 -10  -1   49.71    3.71
   2  10   1   47.24    2.98
  -2  10  -1   43.01    3.70
   2  10   1   43.95    3.31
  -2  10  -1   44.48    3.26
  -2  10  -1   37.25    3.36
  -2  10  -1   43.67    2.98
  -3 -10  -1   88.34    5.29
  -3 -10  -1   95.17    6.27
   3 -10   1   91.72    5.31
  -3 -10  -1   88.63    6.19
   3  10   1   87.95    5.84
  -3  10  -1  100.79    5.88
  -3  10  -1   99.11    5.34
  -3  10  -1   98.90    6.53
  -3  10  -1  102.29    6.29
   3  10   1   95.21    5.22
  -4 -10  -1   30.02    2.95
  -4 -10  -1   27.90    2.47
  -4  10  -1   31.38    2.13
   4  10   1   28.95    2.62
   4  10   1   26.33    2.01
  -4  10  -1   32.80    2.91
  -4  10  -1   31.92    2.62
  -4  10  -1   34.43    2.30
  -4  10  -1   25.64    2.48
  -4  10  -1   32.49    3.09
  -5 -10  -1    6.31    1.57
  -5 -10  -1    5.29    1.23
  -5  10  -1    4.43    1.25
   5  10   1    7.28    1.45
  -5  10  -1    4.81    1.00
  -5  10  -1    4.91    1.51
  -5  10  -1    5.01    1.26
  -5  10  -1    4.51    0.90
  -5  10  -1    4.41    1.59
  -6 -10  -1    8.52    1.84
  -6 -10  -1   11.32    1.70
  -6  10  -1   11.50    1.79
   6  10   1   11.26    1.34
  -6  10  -1   13.20    2.16
  -6  10  -1   13.78    1.61
  -6  10  -1   11.20    2.20
  -6  10  -1   13.22    1.93
  -6  10  -1   11.90    1.33
   6  10   1   13.42    1.85
  -7 -10  -1   47.37    3.78
  -7 -10  -1   48.45    4.24
  -7  10  -1   57.85    3.99
  -7  10  -1   60.07    3.42
   7  10   1   48.91    3.04
   7  10   1   48.89    3.73
  -7  10  -1   50.93    4.12
  -7  10  -1   61.49    3.24
  -7  10  -1   52.17    4.43
  -8 -10  -1    1.40    0.78
  -8 -10  -1    1.54    1.09
  -8  10  -1    1.33    0.60
  -8  10  -1    0.96    0.62
  -8  10  -1   -0.01    0.86
   8  10   1    0.79    0.79
   8  10   1    0.59    0.52
  -8  10  -1    0.03    1.03
  -8  10  -1    0.46    0.85
  -9 -10  -1    8.48    1.80
  -9 -10  -1    7.46    1.23
   9  10   1    8.21    1.56
  -9  10  -1    4.64    1.42
  -9  10  -1    6.89    0.93
  -9  10  -1    6.99    1.33
   9  10   1    4.29    0.79
  -9  10  -1    5.58    0.97
  -9  10  -1    9.10    1.98
 -10 -10  -1   23.29    2.84
 -10 -10  -1   26.47    2.16
 -10  10  -1   21.94    2.17
 -10  10  -1   28.00    2.70
  10  10   1   24.49    1.68
 -10  10  -1   26.28    2.52
  10  10   1   22.43    2.40
 -10  10  -1   22.54    1.84
 -11 -10  -1   23.67    1.90
 -11 -10  -1   23.83    2.33
  11  10   1   24.41    1.49
  11  10   1   17.47    2.01
 -11  10  -1   22.61    1.67
 -12 -10  -1    0.54    0.40
 -12  10  -1    1.38    0.42
  12  10   1    1.59    0.40
 -11 -11   1   43.06    2.93
 -11  11   1   44.07    2.93
 -11  11   1   42.49    2.58
  11  11  -1   42.36    2.27
 -10 -11   1    1.20    0.92
 -10 -11   1    1.25    0.66
 -10  11   1    0.72    0.92
 -10  11   1    2.07    0.74
 -10  11   1    0.89    0.83
  10  11  -1    1.66    0.47
 -10  11   1    0.99    0.57
  10  11  -1    1.91    0.69
  -9  11   1    3.72    1.30
  -9  11   1    1.51    0.60
  -9  11   1    3.54    1.26
  -9  11   1    3.09    0.91
  -8 -11   1   46.44    3.91
  -8 -11   1   46.90    3.50
  -8  11   1   46.78    2.86
  -8  11   1   50.58    3.93
  -8  11   1   47.02    3.02
  -8  11   1   49.02    4.11
  -8  11   1   45.97    3.53
   8  11  -1   46.94    2.72
   8  11  -1   49.80    3.41
  -7 -11   1   12.78    2.20
  -7 -11   1    9.94    1.56
  -7  11   1   12.96    2.37
  -7  11   1   12.51    1.82
  -7  11   1   13.85    1.56
  -7  11   1   11.44    1.24
  -7  11   1   15.78    2.45
   7  11  -1    9.80    1.09
   7  11  -1   14.03    1.92
  -6  11   1   11.73    2.06
  -6  11   1   11.72    1.26
  -6  11   1    6.86    1.37
  -6  11   1   10.12    1.32
  -6  11   1    6.71    1.52
  -6  11   1    8.09    1.84
  -5 -11   1   11.85    1.97
  -5 -11   1   10.53    1.51
  -5 -11   1    8.42    1.82
  -5  11   1    4.93    1.52
  -5  11   1   12.10    1.93
   5  11  -1    9.57    1.48
  -5  11   1    4.74    1.22
   5  11  -1    8.23    1.51
   5  11  -1    8.93    1.07
  -4 -11   1   48.46    4.09
  -4 -11   1   48.89    3.83
  -4 -11   1   73.29    4.67
  -4  11   1   57.36    3.96
  -4  11   1   53.42    4.47
  -4  11   1   51.98    3.36
   4  11  -1   50.57    3.82
   4  11  -1   51.93    3.04
  -4  11   1   53.79    3.20
  -4  11   1   57.23    4.24
  -4  11   1   56.59    3.98
  -3 -11   1   31.20    2.41
  -3 -11   1   29.95    3.27
  -3  11   1   21.03    1.96
  -3  11   1   26.23    3.26
  -3  11   1   20.50    1.73
  -3  11   1   18.92    2.29
  -3  11   1   18.39    2.33
   3  11  -1   29.62    2.51
  -3  11   1   19.38    2.71
  -2 -11   1    9.80    1.49
   2 -11  -1    3.29    1.24
  -2 -11   1    8.24    1.75
   2  11  -1    7.21    0.98
  -2  11   1   11.70    1.42
  -2  11   1    8.63    1.57
  -2  11   1    9.21    1.07
  -2  11   1    5.92    1.28
   2  11  -1    8.42    1.51
  -2  11   1    8.04    1.83
  -2  11   1   16.22    2.30
  -1 -11   1   23.30    2.87
   1 -11  -1   12.85    2.16
  -1  11   1   19.80    2.10
   1  11  -1   23.88    1.68
  -1  11   1   19.96    2.87
  -1  11   1   15.53    2.24
   1  11  -1   28.07    2.34
  -1  11   1   22.53    1.72
  -1  11   1   29.30    3.08
   0 -11   1   11.37    2.03
   0 -11  -1    9.93    1.82
   0 -11  -1   11.76    1.99
   0  11   1   13.22    1.29
   0  11  -1   11.07    1.79
   0  11  -1    9.67    1.27
   0  11   1   12.01    1.86
   0  11   1   13.95    1.37
   0  11  -1   11.03    1.26
   0  11  -1   10.94    1.75
   0  11   1   11.94    1.65
  -1 -11  -1   36.31    3.90
  -1 -11  -1   33.17    3.21
   1  11   1   32.37    3.01
  -1  11  -1   55.24    3.66
   1  11   1   31.21    2.30
  -1  11  -1   49.37    3.75
  -1  11  -1   35.88    2.98
  -1  11  -1   42.08    3.12
  -1  11  -1   39.20    2.34
   1  11   1   30.94    2.93
  -1  11  -1   44.41    2.53
  -2 -11  -1    2.20    1.12
  -2 -11  -1    3.52    1.03
  -2 -11  -1    2.56    1.22
  -2  11  -1    4.98    0.85
   2  11   1    4.79    0.85
  -2  11  -1    3.04    1.37
   2  11   1    1.77    1.06
  -2  11  -1    5.44    1.10
  -2  11  -1    2.91    0.98
  -2  11  -1    3.94    1.13
  -2  11  -1    4.40    1.28
  -3 -11  -1    9.87    1.81
  -3  11  -1    6.09    1.66
  -3  11  -1   15.47    2.13
  -3  11  -1    9.33    1.68
  -4 -11  -1   60.91    4.35
  -4 -11  -1   74.17    4.94
  -4  11  -1   65.34    5.01
   4  11   1   69.11    4.53
  -4  11  -1   65.68    4.76
   4  11   1   65.71    3.57
  -4  11  -1   60.85    4.50
  -4  11  -1   62.85    4.34
  -4  11  -1   61.83    3.68
  -4  11  -1   61.61    3.86
  -5 -11  -1    4.95    1.16
  -5 -11  -1    4.23    1.45
  -5  11  -1    6.25    1.26
  -5  11  -1    5.39    0.89
  -5  11  -1    6.78    1.49
  -5  11  -1    4.84    1.21
  -5  11  -1    2.79    1.35
   5  11   1    5.72    1.45
  -5  11  -1    5.99    1.07
   5  11   1    3.81    0.74
  -6 -11  -1    1.62    0.84
  -6 -11  -1    0.38    0.83
  -6  11  -1    2.42    0.95
   6  11   1    1.48    0.56
  -6  11  -1    1.75    0.80
   6  11   1    0.08    0.73
  -6  11  -1    0.85    0.78
  -6  11  -1    0.25    0.96
  -7 -11  -1   21.02    2.75
  -7 -11  -1   20.22    1.92
   7  11   1   20.01    1.55
  -7  11  -1   15.86    1.55
  -7  11  -1   16.00    2.42
  -7  11  -1   17.54    1.80
  -7  11  -1   17.19    1.99
  -7  11  -1   23.63    3.06
   7  11   1   14.81    1.98
  -8 -11  -1   50.26    3.56
  -8 -11  -1   48.05    3.98
  -8  11  -1   50.99    3.16
  -8  11  -1   52.46    4.09
  -8  11  -1   46.60    2.92
  -8  11  -1   49.64    3.61
   8  11   1   51.84    2.90
   8  11   1   53.34    3.57
  -8  11  -1   52.71    4.18
  -9 -11  -1    3.70    0.89
  -9 -11  -1    0.87    0.96
  -9  11  -1    2.87    0.62
  -9  11  -1    2.47    0.72
  -9  11  -1    1.82    0.94
   9  11   1    2.14    0.88
  -9  11  -1    2.62    0.81
   9  11   1    2.03    0.57
  -9  11  -1    2.35    1.12
 -10 -11  -1    2.88    0.97
 -10 -11  -1    3.30    0.75
 -10  11  -1    2.79    0.68
  10  11   1    3.11    0.94
 -10  11  -1    2.44    0.75
 -10  11  -1    3.02    1.12
  10  11   1    3.69    0.57
 -11 -11  -1   17.70    1.45
  11  11   1   17.26    1.14
 -11  11  -1   17.50    1.29
 -10 -12   1   49.36    3.21
  10  12  -1   48.64    2.50
 -10  12   1   46.37    2.78
 -10  12   1   46.26    3.15
  -9 -12   1   10.64    1.31
  -9  12   1    7.97    1.60
   9  12  -1   12.76    1.00
  -9  12   1    7.60    1.03
  -9  12   1    9.94    1.00
  -9  12   1    9.53    1.73
  -9  12   1    8.58    1.25
   9  12  -1   11.13    1.46
  -8 -12   1    7.05    1.15
   8  12  -1    8.54    0.89
   8  12  -1    9.34    1.36
  -8  12   1    4.61    0.80
  -8  12   1    6.22    1.55
  -8  12   1    5.92    1.01
  -8  12   1    5.14    1.07
  -8  12   1    3.07    1.21
  -7 -12   1    8.50    1.75
  -7  12   1    9.84    1.15
   7  12  -1   15.31    1.73
  -7  12   1    8.02    1.76
  -7  12   1    7.54    1.68
  -7  12   1    5.73    1.18
  -7  12   1    6.93    1.07
  -6 -12   1   79.49    5.40
  -6  12   1   79.37    4.46
  -6  12   1   84.32    4.73
  -6  12   1   85.43    5.51
  -6  12   1   83.62    5.57
  -6  12   1   84.16    5.73
   6  12  -1   83.91    4.31
  -6  12   1   80.89    5.90
  -5 -12   1   47.56    3.49
   5  12  -1   50.55    3.54
   5  12  -1   48.08    2.75
  -5  12   1   48.05    3.08
  -5  12   1   46.92    4.06
  -5  12   1   47.61    2.89
  -5  12   1   42.64    3.50
  -5  12   1   47.23    3.52
  -5  12   1   45.52    3.81
  -4 -12   1    1.62    1.04
  -4 -12   1    1.70    0.81
  -4  12   1    0.00    1.03
   4  12  -1    2.47    0.90
   4  12  -1    1.63    0.53
  -4  12   1    0.88    1.01
  -4  12   1    0.50    0.73
  -4  12   1   -0.54    0.52
  -4  12   1    0.58    0.72
  -4  12   1    0.12    0.66
  -3 -12   1    7.56    1.82
  -3 -12   1    7.70    1.35
   3  12  -1    8.66    1.60
   3  12  -1    8.63    1.05
  -3  12   1   11.30    1.82
  -3  12   1    6.65    1.28
  -3  12   1    6.36    1.42
  -3  12   1    6.24    1.75
  -2 -12   1   66.77    4.53
  -2 -12   1   67.45    4.93
  -2  12   1   61.86    3.71
  -2  12   1   67.08    4.81
   2  12  -1   65.99    3.57
   2  12  -1   69.05    4.54
  -2  12   1   67.78    4.61
  -2  12   1   61.23    3.90
  -2  12   1   64.89    4.51
  -2  12   1   65.72    5.10
   1 -12  -1   18.58    2.58
  -1 -12   1   21.36    2.30
  -1 -12   1   18.48    2.64
  -1  12   1   18.52    2.17
  -1  12   1   19.38    1.63
   1  12  -1   21.34    1.57
   1  12  -1   22.93    2.64
  -1  12   1   19.88    2.39
   0 -12   1    1.76    1.08
   0 -12  -1    1.80    1.07
   0 -12  -1   -0.74    0.83
   0  12   1   -0.21    0.70
   0  12  -1    0.86    0.76
   0  12   1   -0.28    0.49
   0  12   1    0.32    0.81
   0  12  -1    0.59    0.52
   0  12  -1    1.76    0.83
   0  12   1    1.08    0.59
  -1 -12  -1    0.95    0.99
  -1 -12  -1    0.45    0.87
   1 -12   1    1.02    0.91
  -1 -12  -1    0.17    0.70
  -1  12  -1    1.57    0.61
  -1  12  -1    2.80    1.19
  -1  12  -1   -0.05    0.60
  -1  12  -1    0.03    0.53
  -1  12  -1    0.81    0.82
  -1  12  -1    1.32    0.74
  -2 -12  -1   53.25    3.88
  -2 -12  -1   59.13    4.32
  -2 -12  -1   48.53    4.09
  -2  12  -1   52.48    3.24
  -2  12  -1   57.73    4.03
   2  12   1   57.51    4.07
   2  12   1   59.82    3.17
  -2  12  -1   56.86    4.50
  -2  12  -1   52.02    4.25
  -2  12  -1   56.95    3.99
  -2  12  -1   53.32    3.40
  -3 -12  -1    3.41    1.25
  -3 -12  -1    2.00    0.83
  -3  12  -1    4.11    0.97
  -3  12  -1    4.03    1.01
  -3  12  -1    4.13    1.61
   3  12   1    2.58    0.68
  -3  12  -1    4.48    1.46
  -3  12  -1    3.19    1.11
   3  12   1    2.69    1.07
  -3  12  -1    3.05    0.79
  -4 -12  -1    2.92    1.18
  -4 -12  -1    4.86    1.04
  -4  12  -1    2.56    0.96
  -4  12  -1    4.66    1.65
   4  12   1    5.71    1.32
  -4  12  -1    2.69    0.90
   4  12   1    5.41    0.80
  -4  12  -1    3.20    0.73
  -4  12  -1    1.07    0.85
  -4  12  -1    2.99    1.33
  -5 -12  -1    6.59    1.13
  -5 -12  -1    4.62    1.40
  -5  12  -1    6.12    1.22
  -5  12  -1    5.59    1.04
  -5  12  -1    4.14    1.38
  -5  12  -1    4.27    1.58
  -5  12  -1    5.45    1.28
  -5  12  -1    4.87    0.82
  -6 -12  -1   27.97    3.20
  -6 -12  -1   32.29    2.58
   6  12   1   32.75    2.03
  -6  12  -1   32.71    2.32
  -6  12  -1   29.77    2.10
  -6  12  -1   31.77    2.62
  -6  12  -1   31.32    3.03
  -6  12  -1   32.95    3.17
  -6  12  -1   26.33    2.54
  -7 -12  -1    4.41    0.92
  -7 -12  -1    2.68    1.09
  -7  12  -1    4.68    1.34
  -7  12  -1    2.21    0.64
  -7  12  -1    2.32    0.77
   7  12   1    3.85    0.68
  -7  12  -1    3.16    0.89
  -7  12  -1    1.59    1.05
  -8 -12  -1    3.16    0.83
  -8 -12  -1    2.62    1.10
  -8  12  -1    3.34    0.85
  -8  12  -1    2.59    0.70
  -8  12  -1    3.20    1.16
  -8  12  -1    4.95    0.73
  -8  12  -1    4.53    1.24
   8  12   1    2.95    0.59
  -9 -12  -1    2.94    0.70
  -9  12  -1    2.73    0.63
  -9  12  -1    1.98    0.93
  -9  12  -1    1.46    0.98
  -9  12  -1    1.86    0.64
  -9  12  -1    1.48    0.47
 -10 -12  -1   16.34    1.37
  10  12   1   13.83    1.04
 -10  12  -1   16.62    1.23
  -9 -13   1    3.63    0.70
   9  13  -1    6.21    0.60
  -9  13   1    2.45    0.50
  -9  13   1    4.59    0.70
  -9  13   1    3.10    0.68
  -8 -13   1   34.31    2.53
   8  13  -1   33.14    1.95
  -8  13   1   30.80    2.48
  -8  13   1   34.90    3.01
  -8  13   1   36.07    2.09
  -8  13   1   34.75    2.88
  -8  13   1   36.73    2.24
  -7 -13   1    0.50    0.62
  -7  13   1    0.41    0.53
  -7  13   1    0.36    0.57
  -7  13   1   -0.07    0.41
  -7  13   1    1.17    0.87
   7  13  -1    2.01    0.46
  -7  13   1    1.23    0.95
  -6 -13   1    4.12    0.97
  -6  13   1    4.60    0.91
  -6  13   1    6.34    0.89
  -6  13   1    4.27    1.37
  -6  13   1    4.42    1.02
  -6  13   1    3.53    1.26
  -5 -13   1    2.35    0.89
  -5  13   1    0.64    0.98
  -5  13   1    1.85    0.90
  -5  13   1    1.64    0.78
  -5  13   1    1.00    0.97
  -5  13   1    1.22    0.63
  -4 -13   1   28.88    2.47
  -4  13   1   22.43    2.92
  -4  13   1   32.66    2.06
  -4  13   1   29.86    3.52
   4  13  -1   28.95    1.91
  -4  13   1   26.93    2.53
  -4  13   1   29.49    2.18
  -4  13   1   31.58    2.55
   4  13  -1   28.51    2.52
  -3 -13   1    2.36    0.83
  -3 -13   1    1.04    1.18
  -3  13   1    2.34    0.70
  -3  13   1    2.51    0.79
  -3  13   1    1.83    1.21
  -3  13   1    0.94    0.77
  -3  13   1    1.66    1.21
  -3  13   1    2.72    0.90
   2 -13  -1   16.64    2.37
  -2 -13   1   17.92    2.54
  -2 -13   1   16.34    1.85
   2  13  -1   17.58    1.39
   2  13  -1   17.21    2.19
  -2  13   1   14.72    1.82
  -2  13   1    9.87    1.75
  -2  13   1   20.07    2.91
  -2  13   1   15.03    1.45
  -1 -13   1    6.03    1.62
   1 -13  -1    6.02    1.52
  -1 -13   1    5.31    1.13
  -1  13   1    9.07    1.49
   1  13  -1    7.64    0.98
   1  13  -1    6.30    1.43
  -1  13   1    6.45    1.42
   0 -13  -1   34.68    3.23
   0 -13   1   39.20    2.98
   0 -13  -1   35.88    2.88
   0 -13   1   35.41    3.32
   0  13  -1   37.98    3.05
   0  13  -1   39.57    2.41
   0  13  -1   35.28    2.27
   0  13   1   42.44    2.49
   0  13   1   37.45    3.10
   0  13   1   37.15    2.30
   1 -13   1   15.83    2.44
  -1 -13  -1   17.41    2.48
  -1 -13  -1   12.94    1.65
   1  13   1   15.00    1.42
  -1  13  -1   20.65    1.48
   1  13   1   11.78    1.83
  -1  13  -1   12.38    1.70
  -1  13  -1   13.41    2.02
  -2 -13  -1    3.60    0.94
   2 -13   1    3.76    1.33
   2  13   1    2.60    0.66
  -2  13  -1    4.73    0.95
  -2  13  -1    3.88    1.24
   2  13   1    2.20    0.99
  -2  13  -1    4.61    1.06
  -2  13  -1    3.29    1.17
  -3 -13  -1    0.95    1.03
  -3 -13  -1    0.21    0.63
   3 -13   1    1.10    1.02
  -3  13  -1    0.20    0.71
   3  13   1    1.48    0.78
  -3  13  -1    0.67    0.84
  -3  13  -1    1.41    0.53
  -3  13  -1   -0.30    0.57
  -3  13  -1    1.28    0.96
  -4 -13  -1   40.13    3.13
  -4 -13  -1   43.28    3.53
   4  13   1   43.65    2.53
  -4  13  -1   46.04    3.24
  -4  13  -1   42.15    3.70
  -4  13  -1   41.05    3.56
  -4  13  -1   43.12    2.65
  -4  13  -1   44.42    2.80
  -4  13  -1   46.91    3.35
   4  13   1   39.82    3.22
  -5 -13  -1    8.24    1.22
  -5 -13  -1    8.14    1.72
   5  13   1   12.04    1.75
  -5  13  -1    7.67    1.41
   5  13   1    6.23    0.87
  -5  13  -1    8.91    1.12
  -5  13  -1    6.47    1.16
  -5  13  -1    6.35    1.50
  -5  13  -1    7.93    1.64
  -6 -13  -1    4.74    1.24
  -6 -13  -1    2.50    0.80
  -6  13  -1    1.80    0.65
  -6  13  -1    2.06    0.94
  -6  13  -1    2.80    0.80
   6  13   1    2.55    0.61
  -6  13  -1    2.27    1.11
  -6  13  -1    2.83    0.70
  -6  13  -1    1.82    0.91
  -7 -13  -1   -0.09    0.80
  -7 -13  -1    0.31    0.52
  -7  13  -1    0.01    0.80
  -7  13  -1    0.99    0.78
  -7  13  -1    0.02    0.51
  -7  13  -1   -0.79    0.34
  -7  13  -1    0.31    0.49
  -8 -13  -1   21.31    1.73
   8  13   1   18.30    1.30
  -8  13  -1   21.53    1.68
  -8  13  -1   19.57    1.51
  -8  13  -1   21.59    1.41
  -9 -13  -1    5.10    0.74
   9  13   1    3.74    0.51
  -9  13  -1    5.03    0.58
  -9  13  -1    5.06    0.68
  -8 -14   1    5.99    0.82
  -8  14   1    7.19    0.85
  -8  14   1    7.01    0.67
   8  14  -1    5.86    0.63
  -8  14   1    5.64    0.70
  -7 -14   1   15.43    1.44
   7  14  -1   17.14    1.13
  -7  14   1   16.99    1.49
  -7  14   1   15.05    1.25
  -7  14   1   14.19    1.17
   6 -14  -1   36.32    2.95
  -6 -14   1   36.71    2.70
  -6  14   1   39.50    2.37
  -6  14   1   39.47    2.30
  -6  14   1   34.67    3.00
   6  14  -1   38.12    2.14
  -6  14   1   37.81    2.73
   5 -14  -1   38.09    3.03
  -5 -14   1   36.58    2.71
  -5  14   1   35.17    2.33
  -5  14   1   37.56    2.27
   5  14  -1   37.82    2.13
  -5  14   1   37.43    3.04
  -5  14   1   36.44    2.77
  -5  14   1   34.08    2.70
  -4 -14   1   -0.24    0.58
   4 -14  -1    1.26    0.90
  -4  14   1    1.61    0.94
   4  14  -1    0.78    0.43
   4  14  -1    0.41    0.76
  -4  14   1    0.88    0.59
  -4  14   1    0.95    0.50
  -4  14   1    0.98    0.67
  -4  14   1    0.05    0.69
   3 -14  -1   26.15    2.89
  -3 -14   1   26.42    3.08
  -3 -14   1   24.11    2.12
  -3  14   1   23.89    2.19
  -3  14   1   25.58    2.62
   3  14  -1   23.70    2.23
  -3  14   1   23.03    2.66
   3  14  -1   23.36    1.63
  -3  14   1   24.85    1.86
  -3  14   1   26.81    1.79
  -2 -14   1   47.32    3.74
  -2 -14   1   48.61    3.37
   2 -14  -1   46.77    3.30
   2 -14  -1   48.79    3.73
   2  14  -1   46.44    3.44
   2  14  -1   47.35    2.64
  -2  14   1   46.21    2.78
  -2  14   1   48.21    3.49
  -1 -14   1    6.30    1.49
   1 -14  -1    5.24    1.05
   1 -14  -1    3.39    1.19
  -1 -14   1    4.64    0.99
   1  14  -1    5.39    0.77
  -1  14   1    5.61    1.30
   1  14  -1    4.36    1.14
  -1  14   1    5.52    0.85
   0 -14   1   10.86    1.91
   0 -14  -1    8.61    1.60
   0 -14   1    8.20    1.25
   0 -14  -1    6.92    1.14
   0  14   1    8.74    1.00
   0  14  -1    9.69    0.99
   0  14   1    5.83    1.25
   0  14  -1    9.53    1.03
   0  14  -1    7.21    1.39
  -1 -14  -1    9.83    1.35
   1 -14   1    9.20    1.31
  -1 -14  -1   10.20    1.81
   1 -14   1   14.35    2.19
  -1  14  -1   10.21    1.14
  -1  14  -1    9.33    1.62
   1  14   1   12.79    1.15
   1  14   1    7.98    1.50
   2 -14   1   54.75    3.81
  -2 -14  -1   52.25    3.75
   2 -14   1   55.68    4.19
   2  14   1   56.63    3.04
  -2  14  -1   55.34    3.85
  -2  14  -1   56.24    3.18
   2  14   1   55.35    3.87
  -2  14  -1   58.77    3.28
   3 -14   1    1.79    0.95
  -3 -14  -1    1.47    0.70
  -3  14  -1    2.01    0.64
  -3  14  -1    0.95    0.70
   3  14   1    1.06    0.73
  -3  14  -1    1.09    0.79
  -3  14  -1    1.29    0.51
   3  14   1    0.78    0.46
  -3  14  -1    0.66    0.93
  -4 -14  -1   -0.05    0.54
   4 -14   1    0.44    0.83
  -4  14  -1   -0.90    0.51
  -4  14  -1   -0.09    0.59
  -4  14  -1   -0.10    0.50
  -4  14  -1    0.04    0.42
   4  14   1    0.40    0.37
   4  14   1    0.61    0.64
  -4  14  -1    0.28    0.77
   5 -14   1    9.59    1.63
  -5 -14  -1   13.74    1.45
  -5  14  -1   14.01    1.48
  -5  14  -1   13.69    1.70
   5  14   1   18.11    1.17
  -5  14  -1   16.79    1.31
  -5  14  -1   12.12    1.27
  -5  14  -1    9.87    1.67
   6 -14   1   36.79    2.97
  -6 -14  -1   32.49    2.40
  -6  14  -1   34.42    2.12
   6  14   1   31.49    1.89
  -6  14  -1   34.52    2.04
  -6  14  -1   31.85    2.39
  -7 -14  -1    3.27    0.65
  -7  14  -1    3.81    0.68
  -7  14  -1    3.17    0.58
  -7  14  -1    2.72    0.52
   7  14   1    3.40    0.51
  -6 -15   1   20.49    1.54
   6 -15  -1   19.48    1.46
   6  15  -1   17.98    1.17
  -6  15   1   21.36    1.30
  -6  15   1   18.08    1.28
   5 -15  -1    3.86    0.66
  -5 -15   1    4.06    0.71
   5  15  -1    4.40    0.55
  -5  15   1    4.44    0.63
  -5  15   1    4.38    0.65
   4 -15  -1   13.66    1.29
  -4 -15   1   14.30    1.36
  -4  15   1   14.13    1.15
   4  15  -1   13.76    1.04
  -4  15   1   13.46    1.14
  -3 -15   1   -0.53    0.44
   3 -15  -1    0.41    0.45
   3  15  -1    0.10    0.31
  -3  15   1    0.61    0.74
  -3  15   1    0.71    0.41
   2 -15  -1   -0.27    0.77
  -2 -15   1    0.97    0.57
   2 -15  -1    2.03    0.66
  -2  15   1    2.18    0.84
   2  15  -1    1.18    0.40
  -2  15   1    1.11    0.47
   2  15  -1    1.77    0.76
  -1 -15   1   -0.48    0.78
   1 -15  -1    1.56    0.88
   1 -15  -1    0.31    0.49
  -1 -15   1   -0.29    0.47
   1  15  -1    0.62    0.37
  -1  15   1    0.08    0.38
  -1  15   1    1.04    0.69
   1  15  -1    0.15    0.59
   0 -15   1   67.16    4.32
   0 -15  -1   69.38    4.30
   0 -15   1   65.54    4.57
   0  15   1   67.47    4.30
   0  15  -1   66.94    4.28
  -1 -15  -1    4.00    0.82
   1 -15   1    5.58    1.23
   1 -15   1    3.96    0.78
   1  15   1    4.57    0.62
  -1  15  -1    3.46    0.65
  -1  15  -1    4.12    1.03
   1  15   1    4.77    1.12
   2 -15   1    3.51    1.12
  -2 -15  -1    3.02    0.75
   2 -15   1    2.18    0.65
   2  15   1    3.66    0.58
  -2  15  -1    2.89    0.88
  -2  15  -1    2.84    0.59
   2  15   1    3.68    0.99
  -3 -15  -1    2.97    0.70
   3 -15   1    3.34    0.69
  -3  15  -1    1.39    0.47
  -3  15  -1    2.08    0.56
   3  15   1    3.44    0.54
   4 -15   1   49.37    3.27
  -4 -15  -1   50.21    3.32
  -4  15  -1   52.19    2.85
   4  15   1   52.23    2.67
  -4  15  -1   50.94    2.77
  -5 -15  -1   14.08    1.26
   5 -15   1   14.45    1.23
  -5  15  -1   14.54    1.08
   5  15   1   13.65    0.98
  -5  15  -1   13.61    1.09
   2 -16  -1   17.84    1.40
  -2 -16   1   18.15    1.47
  -2  16   1   18.98    1.20
   2  16  -1   18.39    1.10
   1 -16  -1    2.40    0.52
  -1 -16   1    1.54    0.51
  -1  16   1    1.43    0.38
   0 -16  -1    9.71    1.02
   0 -16   1   10.35    1.06
   1 -16   1    3.00    0.58
  -1 -16  -1    2.30    0.53
   2 -16   1   20.99    1.55
  -2 -16  -1   19.64    1.56
  -2  16  -1   21.55    1.28
 -16   0   2    7.16    0.94
 -15   0   2    1.15    0.49
 -15   0   2   -0.13    0.56
 -15   0   2   -0.03    0.77
 -15   0   2   -0.29    0.79
 -15   0   2   -0.12    0.51
 -14   0   2   10.53    1.74
 -14   0   2    8.23    1.04
 -14   0   2    9.76    1.18
 -14   0   2    9.17    1.40
 -14   0   2    6.24    1.75
 -13   0   2   -0.60    0.87
 -13   0   2    0.45    0.65
 -13   0   2    0.71    0.91
 -13   0   2   -0.71    0.61
 -13   0   2   -0.25    0.57
 -12   0   2   56.53    4.25
 -12   0   2   42.41    3.57
 -12   0   2   50.08    3.00
 -12   0   2   51.98    3.15
 -12   0   2   55.87    3.74
 -11   0   2    0.66    0.97
 -11   0   2   -1.31    0.64
 -11   0   2    0.80    0.70
 -11   0   2    0.23    0.54
 -11   0   2    0.32    0.82
 -11   0   2    1.05    0.98
 -10   0   2   15.13    2.22
  10   0  -2   15.16    1.95
 -10   0   2   14.95    1.86
 -10   0   2   13.20    1.72
 -10   0   2   17.73    2.40
  -9   0   2   -0.38    0.66
   9   0  -2   -0.18    0.51
  -9   0   2    0.94    0.80
  -9   0   2   -0.70    0.46
  -9   0   2    0.44    0.60
  -8   0   2  187.14   11.46
  -8   0   2  207.32    9.57
  -8   0   2  209.52   10.07
   8   0  -2  211.60    9.75
  -8   0   2  197.50   11.40
  -7   0   2   -0.58    0.34
   7   0  -2    0.00    0.50
  -6   0   2   93.72    4.16
   6   0  -2   80.39    3.91
  -6   0   2   76.49    3.88
   6   0  -2   81.36    4.22
  -5   0   2    0.25    0.31
   5   0  -2   -0.60    0.24
   5   0  -2   -0.48    0.41
  -5   0   2   -0.72    0.28
  -4   0   2   45.34    2.43
   4   0  -2   56.44    2.65
   4   0  -2   47.68    2.37
  -4   0   2   52.42    2.52
  -3   0   2   -1.10    0.24
  -3   0   2   -0.80    0.28
   3   0  -2   -0.87    0.30
   3   0  -2   -0.48    0.24
   2   0  -2   21.66    1.10
  -2   0   2   18.51    1.02
   2   0  -2   20.25    0.93
  -2   0   2   17.08    1.01
  -1   0   2   -0.52    0.13
   1   0  -2   -0.58    0.08
  -1   0   2   -0.72    0.14
   1   0  -2   -0.47    0.16
   0   0   2  352.53   14.86
   0   0  -2  328.10   14.57
   0   0  -2  351.41   14.97
   1   0   2   -1.05    0.15
  -1   0  -2   -0.91    0.16
  -1   0  -2   -0.94    0.10
  -1   0  -2   -0.85    0.20
  -2   0  -2  226.07   10.79
   2   0   2  258.16   10.66
  -2   0  -2  241.42   10.52
  -2   0  -2  251.65   10.65
   3   0   2   -0.96    0.26
  -3   0  -2   -1.07    0.22
  -3   0  -2   -1.05    0.27
  -3   0  -2   -0.92    0.20
   4   0   2  143.99    6.15
  -4   0  -2  126.59    6.27
  -4   0  -2  137.20    6.06
  -4   0  -2  134.78    6.14
  -5   0  -2   -0.41    0.24
   5   0   2   -0.23    0.37
  -5   0  -2   -0.53    0.26
  -5   0  -2   -0.29    0.39
  -6   0  -2    7.75    1.03
  -6   0  -2    6.73    0.83
   6   0   2    8.51    1.03
  -7   0  -2    0.18    0.40
  -7   0  -2    0.19    0.48
   7   0   2   -0.25    0.43
  -7   0  -2   -0.63    0.48
  -8   0  -2   20.00    2.03
  -8   0  -2   25.42    1.77
   8   0   2   19.25    2.00
  -8   0  -2   23.69    2.32
  -8   0  -2   19.06    2.09
  -8   0  -2   21.31    2.11
  -9   0  -2    0.36    0.49
  -9   0  -2    0.10    0.67
   9   0   2    0.70    0.72
  -9   0  -2    0.46    0.64
  -9   0  -2   -0.54    0.53
 -10   0  -2   29.54    2.43
 -10   0  -2   22.00    2.48
 -10   0  -2   28.79    2.64
 -11   0  -2   -0.38    0.74
 -11   0  -2   -0.38    0.75
 -11   0  -2   -0.37    0.53
 -11   0  -2   -0.19    0.53
 -11   0  -2    0.05    0.77
 -12   0  -2   32.66    2.84
 -12   0  -2   34.96    3.17
 -12   0  -2   36.45    2.34
 -12   0  -2   36.38    2.44
 -13   0  -2    0.56    0.52
 -13   0  -2    0.07    0.82
 -13   0  -2    0.68    0.52
 -13   0  -2   -0.12    0.79
 -14   0  -2   11.62    1.94
 -14   0  -2   13.78    1.26
 -14   0  -2   12.69    1.82
 -14   0  -2   14.56    1.38
 -15   0  -2    0.02    0.36
 -15   0  -2   -0.06    0.40
 -16  -1   2   22.01    1.44
 -16  -1   2   24.40    1.85
 -16  -1   2   25.27    1.67
 -16   1   2   23.05    1.77
 -16   1   2   25.94    1.66
 -15  -1   2    0.87    0.59
 -15  -1   2    0.51    0.48
 -15  -1   2    1.45    0.64
 -15  -1   2    0.84    0.88
 -15  -1   2   -0.17    0.85
 -15   1   2    0.28    0.83
 -15   1   2    0.26    0.62
 -15   1   2    0.00    0.51
 -14  -1   2   18.57    1.54
 -14  -1   2   25.59    1.85
 -14  -1   2   21.30    1.98
 -14  -1   2   18.69    2.16
 -14  -1   2   17.80    2.54
 -14   1   2   15.00    1.59
 -14   1   2   20.13    2.40
 -14   1   2   22.12    2.94
 -14   1   2   18.37    1.93
 -13  -1   2    8.41    1.79
 -13  -1   2    8.03    1.19
 -13  -1   2    6.80    1.00
 -13  -1   2    6.82    1.28
 -13  -1   2    8.36    1.59
 -13   1   2    7.90    1.55
 -13   1   2    6.33    1.28
 -13   1   2    6.37    1.69
 -13   1   2    6.99    1.12
 -12  -1   2    8.16    1.16
 -12  -1   2   13.08    1.70
 -12  -1   2   11.60    1.78
 -12  -1   2   14.02    1.50
 -12  -1   2   11.41    2.12
 -12   1   2   12.53    1.91
 -12   1   2   10.65    1.64
 -12   1   2    8.56    2.01
 -12   1   2   11.02    1.36
 -12   1   2    9.89    1.34
 -12   1   2   10.84    2.11
 -11  -1   2    0.53    0.60
 -11  -1   2    0.41    0.99
 -11  -1   2    1.16    0.84
 -11  -1   2   -0.17    0.60
 -11  -1   2   -1.07    0.53
 -11  -1   2   -0.15    0.67
 -11   1   2   -0.02    0.62
 -11   1   2    0.60    0.87
 -11   1   2    0.06    0.77
 -11   1   2    0.32    0.67
 -11   1   2    0.91    1.09
 -11   1   2   -0.52    0.72
 -10  -1   2    6.37    1.19
 -10  -1   2    6.92    1.30
 -10  -1   2    7.97    1.71
 -10  -1   2    7.87    1.30
  10  -1  -2    3.73    1.14
 -10  -1   2    6.28    1.52
 -10   1   2    5.69    1.19
 -10   1   2    4.92    1.19
 -10   1   2    6.53    1.54
  10   1  -2    5.74    1.26
 -10   1   2    4.56    1.34
  -9  -1   2    0.87    0.80
   9  -1  -2    0.38    0.62
  -9  -1   2    0.83    0.89
  -9  -1   2    1.09    0.80
  -9  -1   2    0.61    0.52
  -9  -1   2    2.27    0.79
  -9   1   2    0.54    0.56
  -9   1   2    1.03    0.63
  -9   1   2    1.60    1.02
   9   1  -2    1.55    0.70
  -9   1   2    0.01    0.79
  -8  -1   2   60.57    4.07
  -8  -1   2   65.82    3.58
   8  -1  -2   48.97    3.29
  -8  -1   2   61.98    4.05
  -8  -1   2   68.31    3.36
   8   1  -2   65.43    3.52
  -8   1   2   48.61    3.81
  -8   1   2   51.76    3.26
  -8   1   2   54.63    3.47
  -8   1   2   52.14    3.94
  -7  -1   2    1.07    0.57
   7  -1  -2    0.49    0.56
  -7   1   2    0.96    0.55
   7   1  -2    0.45    0.51
   7   1  -2    0.70    0.57
  -6  -1   2  208.55    8.85
   6  -1  -2  156.53    8.82
   6   1  -2  212.05    9.01
  -6   1   2  187.74    8.81
  -6   1   2  166.92    8.63
   6   1  -2  224.48    8.71
   5  -1  -2    6.09    0.92
  -5  -1   2    9.49    1.00
   5  -1  -2    6.90    0.70
  -5  -1   2   10.10    0.68
  -5   1   2    6.13    0.81
  -5   1   2    6.21    0.88
   5   1  -2    9.27    1.05
   5   1  -2    8.47    0.91
   4  -1  -2  441.12   23.08
   4  -1  -2  452.25   22.35
  -4  -1   2  603.31   22.84
  -4  -1   2  588.05   23.03
  -4   1   2  444.82   22.90
   4   1  -2  601.13   22.60
   4   1  -2  589.51   23.21
  -4   1   2  505.67   22.98
  -3  -1   2   81.01    4.21
  -3  -1   2  102.51    4.14
   3  -1  -2   81.27    3.95
   3  -1  -2   79.20    4.24
   3   1  -2  105.55    4.19
   3   1  -2   98.85    4.31
  -3   1   2   81.86    4.23
  -3   1   2   99.74    4.27
  -2  -1   2   69.95    3.15
   2  -1  -2   65.79    3.24
  -2  -1   2   71.53    3.24
  -2   1   2   67.37    3.27
  -2   1   2   72.40    3.25
   2   1  -2   64.62    3.25
   2   1  -2   79.24    3.18
   1  -1  -2   16.84    0.90
  -1  -1   2   16.44    0.88
  -1  -1   2   17.75    0.89
   1   1  -2   16.29    0.86
  -1   1   2   16.69    0.80
  -1   1   2   17.66    0.94
   1   1  -2   17.22    0.89
  -1   1   2   16.71    0.89
   0  -1  -2  330.52   14.67
   0  -1   2  326.48   14.65
   0  -1   2  360.21   14.72
   0  -1  -2  326.28   14.78
   0   1  -2  330.24   14.41
   0   1   2  354.23   14.68
   0   1   2  352.92   14.42
   0   1  -2  333.48   14.73
  -1  -1  -2    2.93    0.33
  -1  -1  -2    2.31    0.38
  -1   1  -2    3.02    0.39
   1   1   2    2.74    0.39
  -1   1  -2    3.04    0.32
  -1   1  -2    3.44    0.37
   1   1   2    3.07    0.28
  -1   1  -2    2.64    0.33
  -2  -1  -2   78.50    3.57
  -2  -1  -2   80.44    3.67
   2   1   2   75.50    3.59
   2   1   2   84.96    3.46
  -2   1  -2   80.80    3.57
  -2   1  -2   75.76    3.60
  -2   1  -2   74.70    3.52
  -2   1  -2   76.17    3.62
  -3  -1  -2  272.87   11.99
  -3  -1  -2  261.37   12.13
   3   1   2  282.93   11.81
  -3   1  -2  265.64   12.10
   3   1   2  278.29   11.88
  -3   1  -2  275.99   11.99
  -3   1  -2  269.87   11.78
  -3   1  -2  273.05   11.98
  -4  -1  -2  142.11    6.65
  -4  -1  -2  136.64    6.49
  -4   1  -2  141.11    6.40
   4   1   2  152.78    6.54
  -4   1  -2  145.03    6.51
  -4   1  -2  138.22    6.62
   4   1   2  148.95    6.27
  -4   1  -2  142.56    6.48
   5  -1   2   22.50    1.44
  -5  -1  -2   22.18    1.42
  -5  -1  -2   23.96    1.58
   5   1   2   25.35    1.59
  -5   1  -2   20.95    1.36
  -5   1  -2   22.22    1.52
  -5   1  -2   23.73    1.44
  -6  -1  -2  269.44   12.33
   6  -1   2  271.37   11.95
  -6  -1  -2  260.12   12.07
  -6   1  -2  268.71   12.12
  -6   1  -2  268.90   12.30
   6   1   2  278.34   12.10
  -6   1  -2  268.24   12.01
  -7  -1  -2    4.14    0.93
   7  -1   2    2.65    0.68
  -7  -1  -2    3.91    1.04
  -7  -1  -2    2.20    0.57
  -7  -1  -2    2.45    0.75
   7   1   2    3.08    0.80
  -7   1  -2    1.55    0.57
  -7   1  -2    3.73    0.82
   8  -1   2   87.22    4.65
  -8  -1  -2   89.24    5.29
  -8  -1  -2   83.77    4.45
  -8  -1  -2   81.14    4.61
  -8  -1  -2   75.23    4.65
  -8  -1  -2   77.43    4.17
  -8   1  -2   70.99    4.49
  -8   1  -2   84.87    4.31
   8   1   2   80.85    4.42
  -8   1  -2   74.38    5.01
  -8   1  -2   73.18    4.56
  -9  -1  -2   -0.22    0.52
  -9  -1  -2   -0.53    0.58
  -9  -1  -2   -0.06    0.51
   9  -1   2    0.00    0.79
  -9  -1  -2    0.43    0.67
   9   1   2    0.77    0.72
  -9   1  -2    0.13    0.64
  -9   1  -2   -0.23    0.53
  -9   1  -2   -0.13    0.58
  -9   1  -2    0.12    0.72
 -10  -1  -2  234.16   12.38
 -10  -1  -2  241.04   12.21
 -10  -1  -2  239.81   13.73
 -10   1  -2  245.41   13.71
 -10   1  -2  245.08   12.14
 -11  -1  -2    2.67    0.96
 -11  -1  -2    0.77    0.64
 -11  -1  -2    1.39    0.91
 -11  -1  -2    1.05    0.61
 -11  -1  -2    1.19    0.93
 -11   1  -2    1.06    0.64
 -11   1  -2    2.51    0.93
 -11   1  -2    1.18    1.03
 -11   1  -2    0.99    0.67
 -12  -1  -2   37.27    3.17
 -12  -1  -2   33.69    2.79
 -12  -1  -2   34.45    2.79
 -12  -1  -2   33.12    2.32
 -12  -1  -2   32.82    2.20
 -12   1  -2   32.59    2.18
 -12   1  -2   30.62    2.23
 -12   1  -2   22.57    2.68
 -12   1  -2   33.86    3.07
 -13  -1  -2    0.72    0.86
 -13  -1  -2    0.39    0.52
 -13  -1  -2    0.47    0.91
 -13  -1  -2    0.01    0.50
 -13   1  -2    1.38    0.84
 -13   1  -2   -0.09    0.52
 -13   1  -2   -0.29    0.81
 -13   1  -2    0.80    0.55
 -14  -1  -2   50.80    3.18
 -14  -1  -2   49.62    3.01
 -14  -1  -2   57.94    3.69
 -14  -1  -2   62.91    4.22
 -14   1  -2   53.10    3.59
 -14   1  -2   60.22    3.21
 -14   1  -2   54.99    4.08
 -15  -1  -2    0.23    0.38
 -15  -1  -2    0.25    0.35
 -15   1  -2   -0.31    0.36
 -15  -2   2    1.65    0.72
 -15  -2   2    1.19    1.06
 -15  -2   2    1.40    0.87
 -15  -2   2    1.35    0.53
 -15  -2   2    2.70    0.68
 -15   2   2    1.39    0.59
 -15   2   2    0.68    0.66
 -14  -2   2   43.16    2.62
 -14  -2   2   37.05    2.36
 -14  -2   2   44.54    3.66
 -14  -2   2   39.13    3.05
 -14  -2   2   43.60    2.98
 -14   2   2   34.63    2.51
 -14   2   2   36.32    3.39
 -14   2   2   34.36    2.93
 -14   2   2   32.82    2.93
 -13  -2   2    2.91    0.96
 -13  -2   2    2.37    0.74
 -13  -2   2    2.52    0.74
 -13  -2   2    2.96    1.28
 -13  -2   2    3.37    1.07
 -13   2   2    1.57    0.86
 -13   2   2    2.95    0.81
 -13   2   2    1.95    1.28
 -13   2   2    1.90    1.09
 -12  -2   2   41.59    3.15
 -12  -2   2   43.70    2.67
 -12  -2   2   41.97    3.00
 -12  -2   2   41.54    3.61
 -12  -2   2   36.99    2.48
 -12   2   2   36.44    3.10
 -12   2   2   33.03    3.93
  12   2  -2   43.33    3.30
 -12   2   2   29.52    3.14
 -12   2   2   35.44    2.61
 -12   2   2   39.14    3.57
 -11  -2   2   41.17    2.52
 -11  -2   2   45.03    3.58
 -11  -2   2   39.94    3.00
 -11  -2   2   44.09    2.69
 -11  -2   2   39.70    2.94
 -11   2   2   32.36    2.87
  11   2  -2   42.26    3.22
 -11   2   2   33.03    2.96
 -11   2   2   34.61    3.38
 -11   2   2   39.90    3.55
 -11   2   2   31.40    2.46
  10  -2  -2   50.23    3.55
 -10  -2   2   60.34    3.71
 -10  -2   2   55.25    3.43
 -10  -2   2   65.94    4.34
 -10  -2   2   60.61    4.28
 -10  -2   2   62.96    3.79
  10   2  -2   66.16    3.80
 -10   2   2   43.51    3.45
 -10   2   2   44.69    3.32
 -10   2   2   43.28    3.92
  10   2  -2   57.09    3.85
 -10   2   2   51.99    4.24
  -9  -2   2   22.68    2.29
  -9  -2   2   25.75    2.38
  -9  -2   2   24.99    2.86
  -9  -2   2   22.93    1.84
  -9  -2   2   22.34    2.01
   9  -2  -2   21.60    2.31
  -9   2   2   22.59    2.72
  -9   2   2   20.22    2.25
  -9   2   2   24.84    2.99
  -9   2   2   19.80    2.09
   9   2  -2   25.33    2.06
  -8  -2   2  155.74    8.19
  -8  -2   2  145.45    7.04
  -8  -2   2  152.40    7.30
  -8  -2   2  148.83    8.08
  -8  -2   2  150.89    6.72
   8  -2  -2  113.61    6.63
  -8   2   2  125.97    6.64
   8   2  -2  157.29    6.93
  -8   2   2  108.31    6.80
  -8   2   2  117.90    7.98
  -8   2   2  113.44    7.79
   7  -2  -2    0.33    0.55
  -7  -2   2    0.27    0.48
   7   2  -2    0.61    0.54
  -7   2   2   -0.21    0.40
   7   2  -2    0.30    0.50
  -7   2   2    0.12    0.42
   6  -2  -2   78.07    4.23
  -6  -2   2   93.56    4.29
  -6   2   2   75.47    4.11
  -6   2   2   77.44    4.22
   6   2  -2   92.95    4.23
   6   2  -2   89.55    4.35
   5  -2  -2   86.62    4.17
   5  -2  -2   83.11    4.53
  -5  -2   2  111.19    4.66
  -5   2   2   90.70    4.58
   5   2  -2  106.52    4.57
   5   2  -2   97.37    4.65
  -5   2   2   85.70    4.49
   4  -2  -2  292.58   13.95
  -4  -2   2  362.55   14.00
  -4  -2   2  330.25   13.66
  -4   2   2  304.86   13.91
   4   2  -2  301.20   13.68
  -4   2   2  306.52   13.40
   4   2  -2  302.70   14.00
  -4   2   2  318.24   13.96
  -3  -2   2  180.84    8.25
   3  -2  -2  174.77    8.23
  -3  -2   2  194.45    8.05
  -3   2   2  186.31    8.27
   3   2  -2  181.13    8.11
  -3   2   2  182.98    8.27
   3   2  -2  181.38    8.28
  -3   2   2  183.12    7.86
   2  -2  -2  206.37    8.98
  -2  -2   2  201.16    8.88
  -2  -2   2  208.54    9.03
   2   2  -2  199.64    8.82
  -2   2   2  201.01    9.00
   2   2  -2  202.35    8.99
  -2   2   2  194.70    8.65
  -2   2   2  211.49    9.05
  -1  -2   2    6.77    0.63
  -1  -2   2    7.94    0.60
   1  -2  -2    6.55    0.60
   1  -2  -2    6.89    0.55
   1   2  -2    6.53    0.61
  -1   2   2    7.20    0.67
  -1   2   2    6.80    0.56
   1   2  -2    7.46    0.55
   0  -2   2  476.35   21.17
   0  -2  -2  489.11   21.24
   0  -2  -2  467.87   21.18
   0   2   2  489.43   20.81
   0   2   2  494.76   21.14
   0   2  -2  503.09   20.78
   0   2  -2  503.74   21.17
   0   2  -2  482.53   21.14
  -1  -2  -2  226.18    9.79
  -1  -2  -2  217.20    9.75
   1  -2   2  214.80    9.74
   1   2   2  222.28    9.65
   1   2   2  225.64    9.66
  -1   2  -2  223.85    9.77
  -1   2  -2  216.87    9.55
  -1   2  -2  222.66    9.68
  -2  -2  -2   99.62    4.48
  -2  -2  -2   98.21    4.43
   2   2   2   93.16    4.24
  -2   2  -2   98.64    4.46
  -2   2  -2   95.08    4.32
  -2   2  -2   97.87    4.41
   2   2   2   97.25    4.46
  -2   2  -2   95.05    4.38
  -3  -2  -2  155.27    7.10
  -3  -2  -2  157.92    7.01
  -3   2  -2  157.35    7.03
  -3   2  -2  152.63    6.85
  -3   2  -2  138.70    6.99
   3   2   2  161.18    7.04
  -3   2  -2  159.86    7.01
  -4  -2  -2   25.28    1.51
  -4  -2  -2   24.91    1.59
   4   2   2   23.84    1.62
  -4   2  -2   26.55    1.45
  -4   2  -2   23.40    1.48
  -4   2  -2   26.69    1.54
  -4   2  -2   24.65    1.49
  -5  -2  -2    1.09    0.51
  -5  -2  -2    0.44    0.37
  -5   2  -2    1.02    0.43
  -5   2  -2    0.61    0.41
  -5   2  -2   -0.06    0.33
  -5   2  -2    0.80    0.43
   5   2   2    1.28    0.56
   6  -2   2   94.73    4.50
  -6  -2  -2   90.77    4.72
  -6  -2  -2   93.82    4.57
  -6   2  -2   89.08    4.63
  -6   2  -2   94.59    4.61
  -6   2  -2   90.56    4.52
   6   2   2   96.55    4.77
  -7  -2  -2    0.60    0.44
  -7  -2  -2   -0.20    0.62
   7  -2   2    0.67    0.58
  -7  -2  -2   -0.51    0.42
  -7  -2  -2   -0.75    0.46
   7  -2   2    0.04    0.43
  -7  -2  -2    0.40    0.48
   7   2   2    0.64    0.67
  -7   2  -2   -0.14    0.33
  -7   2  -2    0.20    0.51
  -8  -2  -2   96.88    5.42
  -8  -2  -2   95.61    5.18
   8  -2   2   97.03    5.30
  -8  -2  -2   95.03    5.52
  -8  -2  -2   95.59    4.95
  -8  -2  -2   92.59    6.11
  -8   2  -2  106.18    5.47
   8   2   2   97.87    5.26
  -8   2  -2  101.85    5.08
  -8   2  -2   92.98    5.98
  -9  -2  -2   -0.07    0.68
  -9  -2  -2   -0.09    0.65
  -9  -2  -2    0.46    0.49
   9  -2   2    0.50    0.77
  -9  -2  -2   -0.14    0.60
   9   2   2    1.14    0.77
  -9   2  -2   -0.10    0.49
  -9   2  -2    0.11    0.60
  -9   2  -2   -0.09    0.78
 -10  -2  -2    3.37    0.81
 -10  -2  -2    3.38    1.14
 -10  -2  -2    4.66    1.33
 -10  -2  -2    2.92    0.97
 -10  -2  -2    2.78    0.83
 -10   2  -2    5.11    1.30
 -10   2  -2    4.38    1.11
 -11  -2  -2    0.89    0.83
 -11  -2  -2    1.46    0.60
 -11  -2  -2    1.65    0.68
 -11  -2  -2    2.60    0.87
 -11  -2  -2    1.88    0.97
 -11  -2  -2    1.40    0.98
 -11   2  -2    1.73    0.99
 -11   2  -2    2.49    0.95
 -11   2  -2    1.09    0.61
 -12  -2  -2   78.37    4.79
 -12  -2  -2   74.62    4.31
 -12  -2  -2   69.88    5.16
 -12  -2  -2   74.69    4.74
 -12  -2  -2   74.35    4.08
 -12   2  -2   80.59    5.40
 -12   2  -2   70.58    4.18
 -12   2  -2   75.30    4.70
 -13  -2  -2    3.31    0.76
 -13  -2  -2    2.37    1.04
 -13  -2  -2    5.03    1.43
 -13  -2  -2    5.20    0.83
  13   2   2    3.49    1.32
 -13   2  -2    4.23    1.32
 -13   2  -2    3.92    1.09
 -13   2  -2    3.86    0.81
 -14  -2  -2   11.53    1.22
 -14  -2  -2   12.35    1.19
 -14  -2  -2   10.76    1.73
 -14  -2  -2   11.21    1.62
 -14   2  -2   11.38    1.21
 -15  -2  -2    2.46    0.54
 -15  -2  -2    2.58    0.50
 -15   2  -2    1.90    0.45
 -15  -3   2    5.53    0.83
 -15  -3   2    7.15    1.08
 -15  -3   2    5.69    0.78
 -15   3   2    5.81    0.92
 -15   3   2    5.62    0.83
 -14  -3   2   43.89    2.98
 -14  -3   2   42.45    3.07
 -14  -3   2   43.49    2.44
 -14  -3   2   36.51    3.40
 -14  -3   2   39.76    2.55
 -14   3   2   35.54    2.97
 -14   3   2   36.50    3.39
 -14   3   2   31.49    2.45
 -13  -3   2   12.00    1.29
 -13  -3   2   13.50    2.31
 -13  -3   2   12.13    1.55
 -13  -3   2   14.96    1.52
 -13  -3   2   10.68    1.69
 -13   3   2   11.09    1.64
  13   3  -2   12.58    1.95
 -13   3   2    9.70    2.01
 -13   3   2   11.67    1.40
 -13   3   2    9.68    1.72
 -12  -3   2   35.82    2.47
 -12  -3   2   39.12    2.93
 -12  -3   2   38.03    2.99
 -12  -3   2   36.14    2.38
 -12  -3   2   35.25    3.35
 -12   3   2   34.65    3.34
  12   3  -2   38.19    3.09
 -12   3   2   34.37    3.91
 -12   3   2   37.25    2.99
 -12   3   2   29.21    2.40
 -12   3   2   33.56    2.92
 -11  -3   2    0.65    0.67
 -11  -3   2    1.02    0.86
 -11  -3   2   -0.24    0.65
 -11  -3   2    0.02    0.56
 -11  -3   2    1.06    0.99
 -11   3   2    0.17    0.92
  11   3  -2    0.31    0.89
 -11   3   2    0.63    0.59
 -11   3   2    0.54    0.82
 -11   3   2   -0.11    0.88
 -11   3   2   -0.53    0.78
 -10  -3   2   40.97    2.80
  10  -3  -2   37.30    3.02
 -10  -3   2   44.97    3.64
 -10  -3   2   46.41    3.09
 -10   3   2   36.37    3.48
  10   3  -2   47.37    3.07
 -10   3   2   33.08    3.32
 -10   3   2   33.76    2.84
  10   3  -2   48.03    3.35
 -10   3   2   34.25    2.75
  -9  -3   2   13.85    1.81
  -9  -3   2    8.96    1.35
  -9  -3   2   11.79    1.61
  -9  -3   2   15.91    2.13
  -9  -3   2    9.42    1.76
   9  -3  -2   10.09    1.54
   9   3  -2   12.51    1.59
  -9   3   2    8.94    1.40
  -9   3   2   12.72    2.12
  -9   3   2   11.61    1.89
  -9   3   2    9.00    1.49
  -8  -3   2   82.14    4.33
  -8  -3   2   83.88    4.51
  -8  -3   2   80.49    4.91
  -8  -3   2   86.68    5.13
   8  -3  -2   67.38    4.03
  -8  -3   2   69.41    3.99
  -8   3   2   63.96    3.81
  -8   3   2   61.50    4.70
  -8   3   2   69.17    4.92
   8   3  -2   85.02    4.23
  -8   3   2   64.92    4.14
  -8   3   2   65.85    3.97
  -7  -3   2    5.66    1.36
  -7  -3   2    5.08    0.92
   7  -3  -2    5.76    1.02
  -7   3   2    7.83    1.53
   7   3  -2    6.72    1.04
  -7   3   2    4.87    0.90
  -7   3   2    5.35    0.90
   7   3  -2    4.77    0.90
   6  -3  -2   74.69    4.12
  -6  -3   2   82.81    4.20
  -6   3   2   73.54    4.08
   6   3  -2   92.97    4.31
  -6   3   2   76.17    4.15
   6   3  -2   91.54    4.21
   5  -3  -2   87.74    4.52
  -5  -3   2   94.69    4.62
  -5   3   2   91.47    4.60
  -5   3   2   99.51    4.63
   5   3  -2   96.53    4.64
   5   3  -2   89.95    4.54
  -4  -3   2  131.94    6.14
   4  -3  -2  124.44    6.02
  -4  -3   2  134.72    5.75
  -4   3   2  138.87    6.18
   4   3  -2  125.25    6.02
  -4   3   2  130.79    5.71
  -4   3   2  134.53    6.13
   4   3  -2  125.68    6.09
   3  -3  -2   73.10    3.42
  -3  -3   2   73.89    3.56
  -3  -3   2   72.18    3.29
  -3   3   2   70.53    3.54
  -3   3   2   74.53    3.56
   3   3  -2   69.52    3.46
  -3   3   2   69.41    3.22
   3   3  -2   71.12    3.48
   2  -3  -2   75.88    3.51
  -2  -3   2   77.96    3.69
  -2  -3   2   78.73    3.53
   2  -3  -2   73.24    3.63
  -2   3   2   74.86    3.41
   2   3  -2   75.91    3.54
  -2   3   2   78.77    3.68
   2   3  -2   75.06    3.58
  -1  -3   2    1.67    0.53
   1  -3  -2    1.88    0.50
   1  -3  -2    3.08    0.44
   1   3  -2    2.61    0.38
  -1   3   2    2.01    0.45
   1   3  -2    2.79    0.50
   1   3  -2    2.56    0.53
  -1   3   2    2.60    0.56
   0  -3   2    0.84    0.37
   0  -3  -2    0.72    0.26
   0  -3  -2    0.77    0.37
   0   3   2    0.54    0.34
   0   3   2    0.70    0.30
   0   3  -2    0.78    0.31
   0   3  -2    1.09    0.32
  -1  -3  -2    0.79    0.32
  -1  -3  -2    0.46    0.37
   1  -3   2    0.68    0.38
  -1   3  -2    0.22    0.30
  -1   3  -2    0.40    0.16
   1   3   2    0.39    0.30
  -1   3  -2    0.18    0.36
   1   3   2    0.39    0.46
   2  -3   2   48.50    2.38
  -2  -3  -2   45.40    2.34
  -2  -3  -2   48.05    2.38
   2   3   2   40.65    2.42
  -2   3  -2   45.60    2.27
   2   3   2   46.52    2.14
  -2   3  -2   48.14    2.19
  -2   3  -2   46.27    2.37
  -3  -3  -2   13.26    0.99
  -3  -3  -2   12.57    0.99
   3  -3   2   12.77    1.00
   3   3   2   13.02    1.24
  -3   3  -2   14.31    0.92
  -3   3  -2   13.31    1.02
  -3   3  -2   12.93    0.89
  -4  -3  -2    7.22    0.83
  -4  -3  -2    6.62    0.86
  -4   3  -2    6.95    0.74
   4   3   2    6.36    0.96
  -4   3  -2    6.41    0.79
  -4   3  -2    5.66    0.78
  -4   3  -2    6.31    0.71
  -5  -3  -2    6.73    0.85
  -5  -3  -2    5.73    0.85
   5   3   2    4.66    0.97
  -5   3  -2    6.00    0.82
  -5   3  -2    5.65    0.82
  -5   3  -2    4.07    0.72
  -5   3  -2    6.65    0.79
  -6  -3  -2   31.61    2.12
  -6  -3  -2   29.41    1.94
   6  -3   2   33.76    2.13
  -6   3  -2   32.25    2.00
   6   3   2   28.92    2.17
  -6   3  -2   33.23    2.03
  -6   3  -2   32.82    1.90
  -7  -3  -2    0.68    0.69
  -7  -3  -2    1.52    0.55
   7  -3   2    0.32    0.52
  -7  -3  -2    0.50    0.63
  -7  -3  -2    0.41    0.60
  -7  -3  -2    0.65    0.53
  -7   3  -2    0.93    0.50
  -7   3  -2    1.92    0.62
   7   3   2    1.46    0.80
  -7   3  -2    1.30    0.69
  -8  -3  -2   32.59    2.10
  -8  -3  -2   32.78    2.44
  -8  -3  -2   26.42    2.16
  -8  -3  -2   26.64    2.26
  -8  -3  -2   31.93    2.77
   8  -3   2   33.96    2.39
  -8   3  -2   30.21    2.79
  -8   3  -2   31.54    2.18
  -8   3  -2   31.22    2.32
  -8   3  -2   26.32    2.45
   8   3   2   32.97    2.52
  -9  -3  -2    4.19    0.93
  -9  -3  -2    3.64    1.04
  -9  -3  -2    4.27    1.25
   9  -3   2    3.67    1.08
  -9  -3  -2    2.97    0.98
  -9   3  -2    2.75    0.93
  -9   3  -2    2.53    1.05
   9   3   2    5.05    1.20
   9   3   2    2.22    1.08
  -9   3  -2    3.37    0.87
 -10  -3  -2  101.49    5.73
 -10  -3  -2   88.32    6.33
 -10  -3  -2   97.19    5.76
 -10  -3  -2   95.11    5.32
 -10  -3  -2   96.48    6.08
 -10  -3  -2   92.71    5.03
 -10   3  -2   93.80    5.18
 -10   3  -2  105.64    6.46
 -10   3  -2  103.52    5.62
 -11  -3  -2    0.40    0.68
 -11  -3  -2    0.34    0.49
 -11  -3  -2    0.42    0.79
 -11  -3  -2    0.20    0.76
 -11  -3  -2   -0.43    0.80
 -11  -3  -2   -1.86    0.59
 -11   3  -2   -0.65    0.80
 -11   3  -2    0.19    0.63
 -11   3  -2   -0.20    0.82
 -12  -3  -2    4.93    0.95
 -12  -3  -2    4.42    1.39
 -12  -3  -2    5.11    0.89
 -12  -3  -2    1.64    0.92
 -12  -3  -2    4.39    1.04
 -12   3  -2    2.74    1.11
 -12   3  -2    4.77    0.89
  12   3   2    4.47    1.36
 -13  -3  -2    0.35    0.83
 -13  -3  -2    0.12    0.46
 -13  -3  -2   -1.15    0.64
 -13  -3  -2    0.27    0.53
 -13   3  -2   -0.07    0.54
  13   3   2   -0.01    0.88
 -14  -3  -2   56.75    3.47
 -14  -3  -2   62.74    3.34
 -14  -3  -2   61.53    3.89
 -14  -3  -2   63.13    4.39
 -14   3  -2   64.74    3.43
 -15  -3  -2    0.36    0.35
 -15  -3  -2    0.50    0.40
 -15  -4   2    0.30    0.54
 -15  -4   2    0.65    0.44
 -15  -4   2    0.78    0.47
 -15   4   2    0.12    0.48
 -15   4   2    0.62    0.47
 -14  -4   2   19.47    2.28
 -14  -4   2   26.89    3.22
 -14  -4   2   33.47    1.97
 -14  -4   2   29.47    2.30
 -14  -4   2   29.14    2.03
 -14   4   2   28.81    2.00
 -14   4   2   21.03    2.69
 -14   4   2   26.86    2.28
 -13  -4   2    2.05    0.97
 -13  -4   2    1.04    1.08
 -13  -4   2    0.71    0.55
 -13  -4   2    0.74    0.69
 -13  -4   2    1.19    0.61
 -13   4   2    1.03    0.85
  13   4  -2    2.76    1.10
 -13   4   2   -0.11    0.62
 -13   4   2    1.62    1.20
 -13   4   2    0.70    0.94
 -12  -4   2   52.16    3.60
 -12  -4   2   47.41    4.11
 -12  -4   2   49.38    3.57
 -12  -4   2   53.95    3.02
  12   4  -2   59.42    3.84
 -12   4   2   44.17    4.09
 -12   4   2   42.89    3.09
 -12   4   2   48.39    3.72
 -12   4   2   41.64    3.98
 -11  -4   2   24.38    2.34
 -11  -4   2   28.89    1.91
 -11  -4   2   26.55    2.07
 -11  -4   2   27.45    2.81
 -11  -4   2   25.73    3.32
 -11   4   2   22.88    3.09
 -11   4   2   21.01    2.32
 -11   4   2   20.79    2.02
  11   4  -2   24.44    2.77
 -11   4   2   30.31    3.53
 -10  -4   2   63.27    4.69
 -10  -4   2   76.62    4.48
 -10  -4   2   67.83    5.11
 -10  -4   2   74.59    3.90
  10   4  -2   82.14    4.84
 -10   4   2   62.63    5.13
 -10   4   2   66.16    5.07
 -10   4   2   70.51    4.99
  -9  -4   2    4.40    1.12
  -9  -4   2    4.33    1.33
  -9  -4   2    2.05    0.83
  -9  -4   2    5.61    1.43
  -9   4   2    3.71    1.27
   9   4  -2    5.44    1.08
   9   4  -2    4.32    1.28
  -9   4   2    3.21    1.23
   8  -4  -2   44.78    2.98
  -8  -4   2   49.46    3.83
  -8  -4   2   51.97    3.21
  -8  -4   2   43.89    2.97
  -8  -4   2   48.15    3.61
  -8  -4   2   47.76    3.27
  -8   4   2   43.96    3.63
  -8   4   2   49.91    2.98
  -8   4   2   52.99    3.12
  -8   4   2   44.73    3.47
   8   4  -2   44.60    3.01
   8   4  -2   54.26    3.50
   8   4  -2   59.88    3.13
  -8   4   2   47.44    3.77
  -7  -4   2   24.12    2.26
  -7  -4   2   19.92    1.93
   7  -4  -2   19.99    1.65
  -7  -4   2   23.58    2.65
  -7  -4   2   18.42    2.07
  -7   4   2   23.87    2.58
  -7   4   2   20.70    1.67
   7   4  -2   17.48    1.80
  -7   4   2   22.22    1.74
  -7   4   2   22.93    2.72
  -7   4   2   27.06    2.88
   7   4  -2   23.15    1.75
   6  -4  -2   83.41    4.26
  -6  -4   2   83.37    4.39
   6   4  -2   82.69    4.32
  -6   4   2   84.44    4.40
   6   4  -2   86.99    4.40
  -6   4   2   84.63    4.36
  -5  -4   2    3.25    0.73
   5  -4  -2    2.96    0.60
   5   4  -2    2.71    0.68
  -5   4   2    3.57    0.71
  -5   4   2    3.68    0.75
   5   4  -2    2.63    0.69
   4  -4  -2  152.76    7.12
   4  -4  -2  169.90    7.33
  -4  -4   2  157.44    7.35
  -4   4   2  163.48    7.34
  -4   4   2  149.01    6.84
   4   4  -2  156.12    7.18
   4   4  -2  148.52    7.21
   3  -4  -2   42.31    2.13
   3  -4  -2   41.07    2.32
  -3  -4   2   43.57    2.41
  -3  -4   2   42.75    2.12
  -3   4   2   42.39    2.36
   3   4  -2   41.59    2.31
   3   4  -2   42.04    2.22
  -3   4   2   42.55    2.08
  -2  -4   2  187.19    8.14
   2  -4  -2  175.09    7.83
   2  -4  -2  169.50    8.03
  -2  -4   2  181.82    7.92
  -2   4   2  183.31    8.06
   2   4  -2  171.19    7.89
   2   4  -2  173.54    7.86
  -2   4   2  172.51    7.73
   1  -4  -2  213.07    9.60
   1  -4  -2  220.20    9.84
  -1  -4   2  223.98    9.86
   1   4  -2  211.36    9.58
  -1   4   2  222.43    9.76
   1   4  -2  216.86    9.52
   1   4  -2  216.87    9.69
  -1   4   2  212.59    9.52
   0  -4  -2   68.91    3.44
   0  -4   2   67.57    3.44
   0  -4  -2   69.11    3.22
   0   4  -2   71.05    3.31
   0   4   2   72.08    3.34
   0   4  -2   66.67    3.34
   0   4   2   70.16    3.36
  -1  -4  -2    9.38    0.75
  -1  -4  -2    9.37    1.00
   1  -4   2    9.81    1.00
   1   4   2   10.04    0.77
  -1   4  -2   10.48    0.87
  -1   4  -2    9.29    0.79
   1   4   2    8.97    1.04
   2  -4   2  133.11    6.10
  -2  -4  -2  134.63    6.01
  -2  -4  -2  134.01    6.12
   2  -4   2  123.61    5.75
   2   4   2  129.86    5.82
  -2   4  -2  130.55    5.88
   2   4   2  128.99    6.12
  -2   4  -2  130.94    6.08
   3  -4   2    5.71    0.58
  -3  -4  -2    4.60    0.68
  -3  -4  -2    4.43    0.71
   3  -4   2    5.09    0.76
  -3   4  -2    4.89    0.73
   3   4   2    3.76    0.81
  -3   4  -2    5.35    0.66
   4  -4   2  142.31    6.55
  -4  -4  -2  134.67    6.51
  -4  -4  -2  139.28    6.54
   4  -4   2  138.09    6.37
  -4   4  -2  140.10    6.29
  -4   4  -2  136.89    6.53
   4   4   2  134.60    6.62
   5  -4   2   27.13    1.68
   5  -4   2   25.41    1.71
  -5  -4  -2   24.16    1.71
  -5  -4  -2   25.48    1.69
  -5   4  -2   26.15    1.58
   5   4   2   24.11    1.90
  -5   4  -2   23.58    1.69
   6  -4   2    5.68    0.91
   6  -4   2    7.27    1.01
  -6  -4  -2    7.15    1.40
  -6  -4  -2    6.81    1.18
  -6  -4  -2    7.10    1.03
  -6  -4  -2    5.09    0.88
   6   4   2    6.65    1.21
  -6   4  -2    5.18    0.89
  -6   4  -2    7.11    0.91
  -7  -4  -2    1.03    0.67
  -7  -4  -2    0.48    0.45
   7  -4   2    0.96    0.55
  -7  -4  -2    0.23    0.52
  -7  -4  -2    0.98    0.61
  -7  -4  -2    0.50    0.75
  -7   4  -2    1.87    0.96
  -7   4  -2    0.40    0.50
  -7   4  -2    0.15    0.77
  -7   4  -2    0.20    0.84
   7   4   2    0.27    0.63
   8  -4   2  118.10    6.12
  -8  -4  -2  117.22    6.46
  -8  -4  -2  116.06    6.02
  -8  -4  -2  116.41    6.22
  -8  -4  -2  124.14    7.54
  -8  -4  -2  115.75    6.61
   8   4   2  112.41    6.31
  -8   4  -2  133.82    7.42
  -8   4  -2  115.92    7.47
  -9  -4  -2    2.54    1.05
  -9  -4  -2    1.42    0.96
  -9  -4  -2    3.72    1.08
  -9  -4  -2    2.27    0.82
   9  -4   2    2.32    0.80
   9   4   2    1.98    0.98
  -9   4  -2    3.21    1.26
  -9   4  -2    2.40    1.19
   9   4   2    3.12    1.02
 -10  -4  -2   15.36    2.03
 -10  -4  -2   13.26    1.99
 -10  -4  -2   14.36    2.29
 -10  -4  -2   17.16    1.90
 -10  -4  -2   15.18    1.67
 -10  -4  -2   14.88    1.52
 -10   4  -2   18.78    2.55
 -11  -4  -2    0.95    0.52
 -11  -4  -2    1.76    0.76
 -11  -4  -2    0.26    0.82
 -11  -4  -2    0.64    0.79
 -11  -4  -2   -0.72    0.65
 -11  -4  -2   -0.07    0.70
 -11   4  -2    0.66    0.93
 -12  -4  -2   67.40    4.41
 -12  -4  -2   64.45    4.88
 -12  -4  -2   65.96    4.31
 -12  -4  -2   68.87    3.75
 -12  -4  -2   66.79    3.99
  12   4   2   69.80    4.75
 -13  -4  -2    0.20    0.57
 -13  -4  -2    2.49    1.07
 -13  -4  -2    1.35    0.65
 -13  -4  -2    1.79    0.90
  13   4   2    1.80    1.00
 -14  -4  -2    1.21    0.51
 -14  -4  -2    1.94    0.54
 -14  -4  -2    2.43    0.87
 -14  -4  -2    0.42    0.76
 -15  -5   2    2.43    0.65
 -15  -5   2    1.78    0.50
 -15  -5   2    2.63    0.54
 -14  -5   2    8.40    1.63
 -14  -5   2   10.47    1.12
 -14  -5   2    9.39    1.25
 -14  -5   2   10.22    1.55
 -14  -5   2    9.91    1.02
 -14   5   2    9.02    1.70
 -14   5   2   11.39    1.18
 -14   5   2    9.09    1.28
  14   5  -2    9.29    1.42
 -13  -5   2   19.64    1.49
 -13  -5   2   14.15    1.44
 -13  -5   2   12.61    2.15
 -13  -5   2   17.76    2.18
 -13  -5   2   13.77    1.73
 -13   5   2   13.45    2.25
 -13   5   2   15.65    2.35
 -13   5   2   18.78    1.63
 -13   5   2   18.50    1.83
  13   5  -2   16.45    2.08
 -12  -5   2   44.86    3.07
 -12  -5   2   52.76    3.63
 -12  -5   2   60.49    3.11
 -12  -5   2   45.26    4.07
 -12  -5   2   45.79    3.61
 -12   5   2   48.71    4.21
 -12   5   2   54.84    4.30
 -12   5   2   49.04    3.16
  12   5  -2   63.64    3.98
 -12   5   2   48.46    3.79
 -11  -5   2    7.03    1.72
 -11  -5   2    6.98    1.09
 -11  -5   2    5.62    1.44
 -11  -5   2    5.05    0.94
 -11  -5   2    5.79    1.24
 -11   5   2    5.23    1.59
 -11   5   2    4.85    1.60
 -11   5   2    9.10    1.22
 -11   5   2    6.41    1.36
 -11   5   2    4.77    1.02
  11   5  -2    8.64    1.71
 -10  -5   2   90.18    6.12
 -10  -5   2   93.03    5.20
 -10  -5   2   93.77    5.54
 -10  -5   2  105.43    5.06
 -10  -5   2   87.82    6.38
 -10   5   2   99.05    6.64
 -10   5   2   90.54    6.40
 -10   5   2   96.46    6.25
 -10   5   2   94.92    5.27
 -10   5   2   87.88    5.22
  10   5  -2  108.68    6.03
  -9  -5   2   21.19    2.33
  -9  -5   2   21.39    2.35
   9  -5  -2   23.19    2.27
  -9  -5   2   24.33    3.00
  -9   5   2   24.81    3.02
  -9   5   2   27.09    2.92
  -9   5   2   21.38    2.90
   9   5  -2   22.31    2.29
   9   5  -2   21.93    2.61
  -8  -5   2   69.13    4.81
   8  -5  -2   70.24    4.02
  -8  -5   2   69.76    4.12
  -8  -5   2   75.82    5.08
  -8  -5   2   71.86    4.27
  -8   5   2   70.86    4.79
  -8   5   2   71.44    4.05
   8   5  -2   70.63    3.99
   8   5  -2   69.68    4.53
  -8   5   2   70.79    5.07
   8   5  -2   67.67    4.05
  -8   5   2   69.80    4.92
  -7  -5   2   -0.24    0.42
  -7  -5   2   -0.68    0.62
  -7  -5   2    0.55    0.66
  -7  -5   2   -0.27    0.71
   7  -5  -2    0.82    0.48
  -7   5   2    0.24    0.44
   7   5  -2   -0.16    0.52
   7   5  -2    0.47    0.51
  -7   5   2    0.26    0.74
  -7   5   2    0.25    0.71
   7   5  -2    0.16    0.69
  -7   5   2    1.53    0.91
  -6  -5   2  140.14    6.81
   6  -5  -2  138.45    6.70
  -6  -5   2  131.79    8.10
  -6   5   2  143.78    8.17
  -6   5   2  133.32    8.25
   6   5  -2  140.26    6.64
   6   5  -2  129.52    6.65
  -6   5   2  141.47    8.03
  -6   5   2  147.08    6.78
   6   5  -2  121.83    7.28
   5  -5  -2  179.51    8.47
  -5  -5   2  182.67    8.57
   5   5  -2  174.66    8.40
   5   5  -2  180.25    8.36
  -5   5   2  183.18    8.51
   4  -5  -2   76.12    4.00
  -4  -5   2   76.93    4.09
   4   5  -2   79.02    3.90
  -4   5   2   83.34    4.08
   4   5  -2   75.47    3.96
  -3  -5   2    0.07    0.45
  -3  -5   2   -0.22    0.28
   3  -5  -2    0.12    0.38
  -3   5   2    0.46    0.45
   3   5  -2    0.34    0.32
  -3   5   2   -0.24    0.24
   3   5  -2    0.02    0.41
   2  -5  -2  224.23   10.05
  -2  -5   2  237.95   10.22
   2  -5  -2  217.60   10.34
  -2  -5   2  228.88   10.44
   2   5  -2  224.88   10.08
  -2   5   2  224.79   10.00
  -2   5   2  237.35   10.37
   2   5  -2  229.60   10.16
   1  -5  -2   21.09    1.15
   1  -5  -2   23.04    1.52
  -1  -5   2   22.57    1.54
   1   5  -2   20.24    1.34
   1   5  -2   20.81    1.40
  -1   5   2   22.47    1.45
  -1   5   2   23.00    1.37
   0  -5   2   40.49    2.33
   0  -5  -2   41.76    2.01
   0  -5  -2   42.37    2.34
   0   5  -2   40.22    2.22
   0   5   2   39.98    2.22
   0   5   2   41.14    2.20
   0   5  -2   40.48    2.19
   1  -5   2    3.33    0.68
  -1  -5  -2    2.81    0.47
  -1  -5  -2    2.82    0.64
  -1   5  -2    3.63    0.65
  -1   5  -2    3.34    0.58
   1   5   2    2.74    0.51
   1   5   2    3.27    0.69
   2  -5   2  135.30    6.35
  -2  -5  -2  128.22    6.34
  -2  -5  -2  134.34    6.16
  -2   5  -2  139.38    6.32
   2   5   2  125.51    6.30
  -2   5  -2  137.91    6.11
   2   5   2  132.81    6.03
  -3  -5  -2    0.10    0.37
  -3  -5  -2    0.21    0.43
   3  -5   2    0.88    0.46
  -3   5  -2    0.80    0.49
   3   5   2    0.31    0.53
  -3   5  -2    0.48    0.36
  -4  -5  -2    4.15    0.76
  -4  -5  -2    4.79    0.82
   4  -5   2    3.99    0.73
   4   5   2    3.31    0.82
  -4   5  -2    3.91    0.65
  -4   5  -2    2.60    0.65
  -5  -5  -2    3.86    0.83
  -5  -5  -2    7.47    1.43
  -5  -5  -2    4.70    0.85
   5  -5   2    6.38    1.00
  -5   5  -2    4.68    0.88
  -5   5  -2    4.70    0.72
   5   5   2    4.70    1.03
  -6  -5  -2   86.18    4.42
  -6  -5  -2   80.23    4.30
  -6  -5  -2   81.35    4.70
  -6  -5  -2   78.95    4.54
  -6  -5  -2   81.50    5.36
   6  -5   2   86.17    4.41
   6   5   2   80.89    4.56
  -6   5  -2   77.26    5.13
  -6   5  -2   80.40    5.37
  -6   5  -2   81.88    4.36
  -7  -5  -2   29.22    2.24
  -7  -5  -2   28.33    2.35
  -7  -5  -2   29.45    2.14
  -7  -5  -2   28.67    2.79
   7  -5   2   29.83    2.17
  -7  -5  -2   30.51    2.11
  -7   5  -2   27.24    2.55
   7   5   2   29.59    2.40
  -7   5  -2   33.50    2.85
  -7   5  -2   29.33    2.17
  -8  -5  -2    5.48    1.25
  -8  -5  -2    6.50    1.34
  -8  -5  -2    3.92    0.92
  -8  -5  -2    5.73    1.47
  -8  -5  -2    4.78    1.12
   8  -5   2    5.80    1.16
  -8   5  -2    7.27    1.61
   8   5   2    4.15    1.16
   8   5   2    6.25    1.26
  -8   5  -2    5.19    1.45
  -9  -5  -2   20.92    1.94
  -9  -5  -2   18.18    1.52
  -9  -5  -2   17.55    2.13
  -9  -5  -2   16.48    2.13
  -9  -5  -2   17.55    2.65
  -9   5  -2   25.10    3.03
 -10  -5  -2   18.45    2.68
 -10  -5  -2   18.80    1.86
 -10  -5  -2   12.56    1.87
 -10  -5  -2   17.86    1.65
 -10  -5  -2   19.14    1.86
 -10  -5  -2   14.88    1.99
 -11  -5  -2    8.25    1.07
 -11  -5  -2    6.48    1.44
 -11  -5  -2    4.33    1.43
 -11  -5  -2    8.57    1.26
 -11  -5  -2    5.08    1.04
  11   5   2    6.32    1.55
 -12  -5  -2   16.01    2.39
 -12  -5  -2   11.97    1.79
 -12  -5  -2   15.94    1.49
 -12  -5  -2   16.18    1.77
 -12  -5  -2   15.01    1.59
  12   5   2   14.71    2.20
 -13  -5  -2    0.87    0.59
 -13  -5  -2   -0.04    0.66
 -13  -5  -2    1.27    0.53
 -13  -5  -2    0.66    0.80
  13   5   2    0.08    0.76
 -14  -5  -2   31.95    2.06
 -14  -5  -2   34.83    1.99
 -14  -6   2   19.24    2.69
 -14  -6   2   18.27    1.75
 -14  -6   2   24.86    1.56
 -14  -6   2   20.08    1.53
 -14   6   2   19.79    1.76
 -13  -6   2    0.91    0.57
 -13  -6   2    1.25    0.85
 -13  -6   2    2.05    0.96
 -13  -6   2    0.58    0.65
 -13  -6   2    1.70    0.59
 -13   6   2    3.07    1.14
  13   6  -2    1.01    0.81
 -12  -6   2    3.72    1.33
 -12  -6   2    4.73    1.24
 -12  -6   2    4.58    0.84
 -12  -6   2    4.89    1.13
 -12  -6   2    5.23    0.90
 -12   6   2    6.15    1.61
 -12   6   2    4.13    1.04
  12   6  -2    3.13    1.09
 -12   6   2    9.57    1.85
 -11  -6   2   42.73    3.94
 -11  -6   2   40.18    2.90
 -11  -6   2   45.47    3.40
 -11  -6   2   43.13    3.47
 -11  -6   2   53.75    2.91
 -11   6   2   44.69    4.00
 -11   6   2   47.63    3.54
 -11   6   2   48.98    3.03
  11   6  -2   47.66    3.58
 -11   6   2   47.00    3.98
 -10  -6   2   16.16    1.69
 -10  -6   2   19.70    2.34
 -10  -6   2   17.74    2.11
 -10  -6   2   15.99    2.55
 -10  -6   2   19.42    1.83
 -10   6   2   17.76    2.72
  10   6  -2   16.27    2.21
 -10   6   2   20.25    2.27
 -10   6   2   20.01    1.73
 -10   6   2   17.13    2.53
  -9  -6   2    0.03    0.74
  -9  -6   2    0.47    0.93
  -9  -6   2    0.92    0.82
  -9  -6   2   -0.86    0.58
   9   6  -2    0.09    0.88
  -9   6   2    1.25    0.92
  -9   6   2    1.16    0.90
  -9   6   2    2.96    1.10
  -8  -6   2   32.18    2.58
   8  -6  -2   35.08    2.52
  -8  -6   2   34.58    3.04
  -8  -6   2   34.08    3.17
  -8  -6   2   33.65    2.58
  -8   6   2   37.65    3.22
  -8   6   2   45.57    2.80
   8   6  -2   36.79    2.64
   8   6  -2   36.54    2.57
  -8   6   2   30.34    3.11
   8   6  -2   30.21    2.73
  -8   6   2   39.11    3.14
  -7  -6   2   71.25    5.01
  -7  -6   2   70.96    4.20
   7  -6  -2   72.12    4.11
  -7  -6   2   77.30    5.05
  -7   6   2   78.15    5.13
   7   6  -2   70.95    4.08
  -7   6   2   75.66    4.17
   7   6  -2   68.30    4.50
   7   6  -2   71.63    4.07
  -7   6   2   70.72    4.89
  -7   6   2   76.43    5.26
  -6  -6   2   26.94    2.96
   6  -6  -2   25.91    1.94
  -6  -6   2   25.01    2.01
  -6  -6   2   25.75    2.45
  -6   6   2   25.21    2.34
   6   6  -2   23.44    2.13
  -6   6   2   27.42    1.99
  -6   6   2   25.97    2.96
   6   6  -2   25.43    1.91
   6   6  -2   25.16    1.84
  -6   6   2   27.06    2.46
   5  -6  -2    0.37    0.45
  -5  -6   2    0.49    0.52
  -5   6   2    0.93    0.91
   5   6  -2    0.95    0.56
  -5   6   2    0.09    0.47
   5   6  -2    1.23    0.73
  -5   6   2    0.29    0.76
   4  -6  -2  182.25    8.82
  -4  -6   2  194.46    9.00
   4   6  -2  186.30    8.69
  -4   6   2  187.93    8.85
   3  -6  -2   43.76    2.46
  -3  -6   2   41.00    2.54
  -3   6   2   40.33    2.17
   3   6  -2   39.62    2.38
  -3   6   2   36.17    2.36
   2  -6  -2  246.82   11.21
  -2  -6   2  234.06   11.25
  -2  -6   2  244.05   11.01
   2   6  -2  247.38   10.99
  -2   6   2  242.24   10.80
  -2   6   2  248.66   11.15
   2   6  -2  246.29   10.96
   1  -6  -2   88.79    4.33
  -1  -6   2   84.77    4.35
   1   6  -2   84.32    4.14
  -1   6   2   81.31    4.17
  -1   6   2   77.83    4.05
   1   6  -2   86.62    4.15
   0  -6  -2   40.94    2.50
   0  -6   2   40.80    2.52
   0   6  -2   42.98    2.43
   0   6   2   46.25    2.47
   0   6   2   46.83    2.44
   0   6  -2   42.96    2.38
   1  -6   2    1.92    0.61
  -1  -6  -2    2.35    0.64
  -1   6  -2    1.82    0.57
  -1   6  -2    1.27    0.45
   1   6   2    2.13    0.61
   1   6   2    2.18    0.52
   2  -6   2  126.79    6.20
  -2  -6  -2  129.16    5.92
  -2  -6  -2  126.29    6.21
  -2   6  -2  127.10    5.92
  -2   6  -2  124.53    6.12
   2   6   2  127.45    6.14
   3  -6   2    4.35    0.84
  -3  -6  -2    6.18    0.81
  -3  -6  -2    6.98    1.03
  -3   6  -2    6.11    0.80
   3   6   2    5.36    0.98
  -3   6  -2    6.05    0.94
  -4  -6  -2   69.24    3.51
  -4  -6  -2   64.50    4.41
   4  -6   2   64.30    3.60
  -4  -6  -2   65.46    3.64
  -4   6  -2   68.49    3.40
   4   6   2   61.18    3.70
  -4   6  -2   64.96    4.32
  -4   6  -2   65.17    3.61
   5  -6   2    7.18    1.09
  -5  -6  -2    7.47    1.14
  -5  -6  -2    6.35    1.44
  -5  -6  -2    7.68    1.24
  -5  -6  -2    7.54    1.12
   5   6   2    5.93    1.16
  -5   6  -2    6.82    1.10
  -5   6  -2    7.15    1.56
  -5   6  -2   10.98    1.67
  -5   6  -2    9.15    1.34
   5   6   2    8.07    1.55
   6  -6   2   15.23    1.71
  -6  -6  -2   11.92    1.51
  -6  -6  -2   13.96    1.57
  -6  -6  -2   16.10    1.82
  -6  -6  -2   14.17    1.77
  -6  -6  -2   13.12    2.05
  -6   6  -2   14.58    2.09
  -6   6  -2   13.85    1.60
  -6   6  -2   16.66    2.16
  -6   6  -2   17.95    1.92
   6   6   2   10.23    1.57
  -7  -6  -2    2.93    0.98
  -7  -6  -2    3.35    0.96
   7  -6   2    2.32    0.79
  -7  -6  -2    4.03    0.96
  -7  -6  -2    2.53    0.82
  -7  -6  -2    2.93    1.31
  -7   6  -2    3.91    1.30
  -7   6  -2    4.88    1.34
  -7   6  -2    3.94    0.98
   7   6   2    4.04    1.14
   8  -6   2  140.28    7.35
  -8  -6  -2  144.04    7.65
  -8  -6  -2  136.51    7.25
  -8  -6  -2  143.12    7.90
  -8  -6  -2  145.36    8.98
   8   6   2  142.66    7.48
   8   6   2  143.85    7.53
  -8   6  -2  144.77    7.37
  -8   6  -2  153.92    9.03
  -8   6  -2  141.71    8.65
  -9  -6  -2   23.88    2.57
  -9  -6  -2   21.82    1.69
  -9  -6  -2   28.36    2.79
  -9  -6  -2   22.43    1.72
  -9  -6  -2   22.87    3.10
  -9  -6  -2   22.27    2.14
  -9  -6  -2   19.62    1.79
   9   6   2   21.21    2.77
  -9   6  -2   24.52    1.92
  -9   6  -2   25.96    3.11
 -10  -6  -2    6.44    1.78
 -10  -6  -2    7.14    1.28
 -10  -6  -2    9.12    1.62
 -10  -6  -2    6.91    1.05
 -10  -6  -2   10.76    1.20
 -10  -6  -2    6.26    1.06
 -10   6  -2    7.22    1.85
  10   6   2    7.12    1.69
 -11  -6  -2    0.16    0.66
 -11  -6  -2    1.19    0.57
 -11  -6  -2   -0.25    0.59
 -11  -6  -2    0.07    0.74
 -11  -6  -2    1.42    1.20
  11   6   2    2.45    1.08
  11   6   2    0.76    0.66
 -12  -6  -2   17.27    1.70
 -12  -6  -2   17.07    2.37
 -12  -6  -2   18.30    2.18
 -12  -6  -2   17.87    1.50
 -12  -6  -2   18.94    1.65
  12   6   2   17.81    2.31
 -13  -6  -2    1.14    0.81
 -13  -6  -2    0.99    0.46
 -13  -6  -2    2.23    0.84
 -13  -6  -2    1.73    0.54
  13   6   2    0.93    0.82
 -14  -6  -2   13.33    1.08
 -14  -6  -2   13.07    1.03
 -14  -7   2    5.45    0.69
 -14  -7   2    6.02    0.91
 -14  -7   2    6.45    0.76
 -14   7   2    6.04    0.87
 -13  -7   2    1.67    0.72
 -13  -7   2    1.45    0.60
 -13  -7   2    0.98    0.87
 -13  -7   2    2.63    0.61
 -13   7   2    1.22    1.00
  13   7  -2    1.77    0.83
 -13   7   2    1.10    0.65
 -12  -7   2   42.05    2.45
 -12  -7   2   36.52    3.00
 -12  -7   2   34.38    2.45
 -12  -7   2   35.62    3.37
 -12   7   2   41.83    3.61
 -12   7   2   38.48    3.57
 -12   7   2   43.10    3.12
 -12   7   2   42.53    2.58
  12   7  -2   39.69    3.07
 -11  -7   2    2.87    0.77
 -11  -7   2    3.92    1.24
 -11  -7   2    2.93    0.82
 -11  -7   2    2.15    1.00
 -11  -7   2    3.33    1.37
 -11   7   2   11.36    1.92
  11   7  -2    1.64    0.95
 -10  -7   2   61.75    5.02
 -10  -7   2   64.47    4.66
 -10  -7   2   62.96    3.69
  10   7  -2   61.36    4.42
 -10   7   2   68.52    4.88
 -10   7   2   68.94    5.12
 -10   7   2   73.90    4.05
 -10   7   2   67.45    4.69
 -10   7   2   71.11    5.22
  -9  -7   2   10.98    2.17
  -9  -7   2   16.35    2.04
  -9  -7   2   12.83    1.44
   9   7  -2   13.63    2.07
  -9   7   2   15.16    1.63
   9   7  -2   13.27    1.37
  -9   7   2   15.02    2.45
  -9   7   2   11.89    2.17
  -9   7   2   14.15    1.94
  -9   7   2   18.58    2.53
  -8  -7   2   64.53    4.38
  -8  -7   2   67.40    4.94
  -8  -7   2   64.96    4.76
   8  -7  -2   59.21    3.87
   8   7  -2   60.34    3.85
  -8   7   2   65.92    4.94
  -8   7   2   64.78    4.69
  -8   7   2   69.22    4.90
   8   7  -2   62.17    4.27
  -8   7   2   69.96    4.07
  -7  -7   2   12.46    2.06
  -7  -7   2   14.19    2.18
  -7  -7   2   12.00    1.67
   7   7  -2   11.91    1.76
  -7   7   2   18.93    2.44
  -7   7   2   13.27    2.04
   7   7  -2    8.14    1.33
   6  -7  -2  110.87    5.77
  -6  -7   2  108.28    5.89
  -6  -7   2  108.74    6.94
  -6  -7   2  111.00    7.01
   6   7  -2  111.06    6.27
  -6   7   2  114.83    7.07
  -6   7   2  117.98    5.85
  -6   7   2  105.09    6.83
  -6   7   2  105.97    7.11
   6   7  -2  108.87    5.67
  -5  -7   2   65.70    4.44
  -5  -7   2   56.71    4.20
  -5  -7   2   59.09    3.63
   5  -7  -2   62.16    3.52
  -5   7   2   67.01    3.62
  -5   7   2   61.42    4.34
   5   7  -2   58.00    3.79
  -5   7   2   57.64    4.35
   5   7  -2   59.44    3.44
  -5   7   2   58.37    3.83
  -5   7   2   57.62    4.18
  -4  -7   2   86.10    5.60
   4  -7  -2   82.19    4.49
  -4  -7   2   85.51    4.67
  -4  -7   2   67.22    5.40
  -4   7   2   93.06    5.36
   4   7  -2   80.62    4.86
  -4   7   2   92.76    5.62
  -4   7   2   85.15    5.59
  -4   7   2   84.44    4.52
  -4   7   2   89.98    5.45
   4   7  -2   85.83    4.44
  -3  -7   2    0.70    0.59
   3  -7  -2    0.57    0.45
  -3   7   2    0.78    0.40
   3   7  -2   -0.02    0.46
  -3   7   2    0.15    0.38
   2  -7  -2  157.56    7.62
  -2  -7   2  151.32    7.67
  -2  -7   2  160.58    7.45
  -2   7   2  159.80    7.29
   2   7  -2  160.60    7.45
  -2   7   2  158.91    7.57
   1  -7  -2  113.96    5.62
  -1  -7   2  115.68    5.70
   1   7  -2  112.44    5.44
   1   7  -2  108.66    5.43
  -1   7   2  111.27    5.37
  -1   7   2  110.65    5.50
   0  -7   2    6.44    1.03
   0  -7  -2    8.56    1.13
   0   7  -2    8.15    1.03
   0   7   2    7.80    1.01
   0   7  -2    7.44    0.98
   0   7   2    7.81    0.95
  -1  -7  -2    3.31    0.79
   1  -7   2    3.50    0.80
   1   7   2    3.63    0.66
  -1   7  -2    4.88    0.78
  -1   7  -2    3.67    0.74
   1   7   2    4.27    0.83
   2  -7   2  197.91    9.35
  -2  -7  -2  201.60    9.40
   2   7   2  192.41    9.17
  -2   7  -2  196.36    8.98
  -2   7  -2  200.56    9.28
  -2   7  -2  194.00   11.66
   3  -7   2  175.67    8.11
  -3  -7  -2  168.96    8.09
  -3  -7  -2  164.88    9.67
  -3   7  -2  167.46    7.70
  -3   7  -2  160.77    8.93
   3   7   2  170.32    8.00
  -3   7  -2  163.57    9.76
  -3   7  -2  163.77    8.00
   3   7   2  167.89    9.15
  -3   7  -2  160.30    9.48
   4  -7   2   39.87    2.50
  -4  -7  -2   38.75    2.48
  -4  -7  -2   31.53    2.85
  -4   7  -2   33.59    2.13
   4   7   2   33.51    2.70
   4   7   2   30.75    2.58
  -4   7  -2   38.42    3.05
  -4   7  -2   40.23    2.46
  -4   7  -2   33.37    2.52
  -4   7  -2   35.22    2.83
   4   7   2   33.78    2.41
   5  -7   2   -0.23    0.46
  -5  -7  -2    0.24    0.77
  -5  -7  -2   -0.14    0.43
  -5   7  -2    0.35    0.50
   5   7   2    1.21    0.84
  -5   7  -2    0.39    0.67
  -5   7  -2    0.29    0.51
   5   7   2    0.71    0.67
   5   7   2   -0.06    0.51
  -5   7  -2    1.42    0.91
   6  -7   2   46.27    2.95
  -6  -7  -2   40.32    2.92
  -6  -7  -2   45.36    3.60
  -6  -7  -2   42.19    2.88
  -6   7  -2   40.32    3.49
   6   7   2   41.19    3.24
  -6   7  -2   44.22    2.91
   6   7   2   42.82    2.95
  -6   7  -2   42.21    3.39
  -6   7  -2   47.13    3.16
  -7  -7  -2   44.77    3.75
   7  -7   2   43.99    3.00
  -7  -7  -2   45.16    2.99
  -7   7  -2   42.90    3.04
   7   7   2   42.64    3.37
   7   7   2   40.27    3.10
  -7   7  -2   52.34    3.76
  -7   7  -2   46.31    3.81
  -8  -7  -2    3.78    0.80
  -8  -7  -2    2.03    0.81
  -8  -7  -2    2.54    1.05
  -8  -7  -2    2.70    0.66
  -8  -7  -2    2.36    1.25
  -8  -7  -2    3.80    1.05
  -8   7  -2    3.63    1.32
  -8   7  -2    3.75    0.92
  -8   7  -2    3.00    1.15
   8   7   2    1.68    1.06
  -9  -7  -2    1.12    0.83
  -9  -7  -2    1.54    0.73
  -9  -7  -2    0.39    0.73
  -9  -7  -2    0.03    1.02
  -9  -7  -2    0.95    0.60
  -9  -7  -2    0.75    0.62
  -9   7  -2    1.53    0.96
   9   7   2    1.44    1.05
  -9   7  -2    1.57    1.04
 -10  -7  -2    7.75    1.41
 -10  -7  -2    9.65    1.44
 -10  -7  -2   11.21    1.35
 -10  -7  -2   11.83    2.21
 -10  -7  -2    8.97    1.03
 -10   7  -2   11.45    1.39
  10   7   2    8.98    1.18
 -10   7  -2    8.56    1.85
  10   7   2    7.71    1.66
 -11  -7  -2   36.08    2.51
 -11  -7  -2   34.38    2.30
 -11  -7  -2   38.12    2.85
 -11  -7  -2   38.32    2.89
 -11  -7  -2   37.30    3.41
  11   7   2   39.98    2.40
  11   7   2   36.07    3.09
 -12  -7  -2    0.47    0.55
 -12  -7  -2    0.17    0.70
 -12  -7  -2   -0.27    0.74
 -12  -7  -2   -0.46    0.46
 -12  -7  -2   -0.40    0.41
  12   7   2    0.11    0.69
 -13  -7  -2    6.57    0.76
 -13  -7  -2    7.30    0.81
 -13  -8   2    1.28    0.61
 -13  -8   2    1.33    0.49
 -13   8   2    4.59    0.78
  13   8  -2    1.17    0.76
 -12  -8   2    9.77    1.83
 -12  -8   2   11.49    1.59
 -12  -8   2   13.01    1.27
  12   8  -2   12.93    1.84
 -12   8   2   15.53    1.38
 -12   8   2   18.72    2.51
 -12   8   2   17.94    1.71
 -11  -8   2   15.06    1.41
 -11  -8   2   15.06    1.89
 -11  -8   2    9.83    2.03
 -11   8   2   14.70    1.84
  11   8  -2   14.13    2.02
 -11   8   2   11.73    2.09
 -11   8   2   11.92    1.41
 -11   8   2   14.34    2.27
 -10  -8   2   17.55    2.64
 -10  -8   2   23.39    2.25
 -10  -8   2   21.61    1.68
 -10   8   2   23.87    3.14
 -10   8   2   24.78    3.00
  10   8  -2   23.47    2.69
 -10   8   2   19.68    2.12
 -10   8   2   21.30    1.84
  10   8  -2   21.60    1.66
 -10   8   2   23.63    3.01
  -8  -8   2   71.81    5.65
  -8  -8   2   64.33    5.33
  -8   8   2   98.42    6.03
  -8   8   2   97.98    4.80
  -8   8   2   99.12    6.17
  -8   8   2   97.41    5.87
   8   8  -2   65.63    4.21
   8   8  -2   65.69    4.92
  -8   8   2   93.24    5.53
  -7  -8   2   50.68    4.00
  -7  -8   2   45.37    3.70
  -7  -8   2   49.17    3.98
   7  -8  -2   51.40    3.32
   7   8  -2   49.98    3.56
  -7   8   2   54.39    4.26
  -7   8   2   50.91    3.37
  -7   8   2   46.24    3.86
  -7   8   2   51.62    4.04
   7   8  -2   49.60    3.29
  -6  -8   2   18.98    2.17
  -6  -8   2   18.51    2.57
  -6  -8   2   26.21    3.10
   6  -8  -2   19.76    2.10
  -6   8   2   23.68    2.92
  -6   8   2   16.25    1.96
   6   8  -2   27.91    2.42
  -6   8   2   19.04    2.50
  -6   8   2   18.09    2.70
   6   8  -2   21.29    2.39
   5  -8  -2   14.16    1.64
  -5  -8   2   12.51    2.15
  -5  -8   2   12.70    1.81
  -5  -8   2   12.81    2.09
   5   8  -2   18.38    2.06
  -5   8   2   13.91    1.62
  -5   8   2   15.60    1.90
   5   8  -2   14.46    1.67
  -5   8   2   13.98    2.21
  -5   8   2   19.80    2.54
  -5   8   2   12.08    1.92
  -4  -8   2   65.61    5.17
  -4  -8   2   57.56    4.88
   4  -8  -2   94.75    4.50
   4  -8  -2   94.66    5.24
  -4  -8   2   61.59    4.26
  -4   8   2   82.86    4.38
   4   8  -2   67.83    4.11
   4   8  -2   64.02    4.44
  -4   8   2   93.50    4.94
   4   8  -2   69.86    4.65
  -4   8   2   99.12    5.59
  -4   8   2   92.08    5.30
   3  -8  -2   67.76    4.64
  -3  -8   2   70.43    4.07
   3  -8  -2   72.50    3.99
  -3  -8   2   70.34    4.67
  -3  -8   2   73.69    4.96
  -3   8   2   71.66    4.43
   3   8  -2   71.93    3.87
  -3   8   2   66.07    4.63
   3   8  -2   69.18    4.37
   3   8  -2   70.57    4.21
  -3   8   2   68.51    4.86
  -3   8   2   68.74    3.92
  -2  -8   2   55.07    3.47
   2  -8  -2   61.46    3.46
  -2  -8   2   60.85    4.28
   2  -8  -2   60.38    4.05
   2   8  -2   52.60    3.74
  -2   8   2   59.84    4.30
   2   8  -2   56.97    3.61
  -2   8   2   67.42    4.19
  -2   8   2   52.78    3.31
   2   8  -2   54.38    3.27
  -2   8   2   62.49    3.24
  -2   8   2   66.39    3.97
  -1  -8   2   10.32    1.39
   1  -8  -2   11.24    1.39
  -1   8   2    9.32    1.21
   1   8  -2   11.56    1.34
   1   8  -2   20.11    1.70
   1   8  -2   16.45    2.20
   0  -8  -2   30.95    2.56
   0  -8  -2   28.80    2.10
   0  -8   2   33.36    2.24
   0   8  -2   26.04    1.93
   0   8   2   29.62    2.74
   0   8  -2   27.89    1.92
   0   8   2   30.07    1.99
   0   8   2   27.44    2.35
   0   8  -2   27.20    2.25
   0   8  -2   28.05    2.49
   0   8   2   30.34    2.02
   0   8  -2   26.28    2.69
  -1  -8  -2   73.38    4.10
  -1  -8  -2   74.56    4.87
   1  -8   2   76.21    4.14
  -1   8  -2   72.42    5.02
  -1   8  -2   74.99    3.87
  -1   8  -2   69.06    4.69
   1   8   2   77.78    4.03
  -1   8  -2   74.44    4.01
   1   8   2   74.60    4.66
   1   8   2   70.23    4.99
  -1   8  -2   71.86    4.48
  -2  -8  -2   16.33    2.11
  -2  -8  -2   12.80    1.98
  -2  -8  -2   14.79    1.66
   2  -8   2   14.05    1.62
   2   8   2   10.76    1.39
   2   8   2   11.53    1.74
  -2   8  -2   13.13    1.69
  -3  -8  -2    6.91    1.50
   3  -8   2    7.34    1.22
  -3  -8  -2    7.09    1.19
   3   8   2    5.11    1.03
  -3   8  -2    9.47    1.47
   3   8   2    9.32    1.53
  -4  -8  -2   67.47    4.83
  -4  -8  -2   71.34    4.09
   4  -8   2   71.20    4.08
   4   8   2   69.26    4.34
  -4   8  -2   73.29    4.43
  -4   8  -2   70.13    4.95
  -4   8  -2   65.87    3.97
   4   8   2   67.26    3.99
  -4   8  -2   69.01    4.70
   4   8   2   67.67    4.53
  -5  -8  -2   27.02    2.23
   5  -8   2   30.09    2.31
  -5  -8  -2   30.27    2.84
  -5   8  -2   27.17    3.28
  -5   8  -2   25.00    2.32
   5   8   2   29.70    3.01
   5   8   2   29.19    2.87
   5   8   2   28.91    2.65
  -5   8  -2   26.24    2.52
  -5   8  -2   29.58    2.64
  -6  -8  -2    9.81    1.50
   6  -8   2    8.28    1.43
  -6  -8  -2   11.44    2.06
  -6   8  -2    9.48    1.83
  -6   8  -2    8.60    1.88
   6   8   2   11.57    1.67
  -6   8  -2   11.69    1.74
   6   8   2   10.06    1.70
  -6   8  -2    8.86    1.46
   6   8   2   10.13    1.68
  -7  -8  -2    7.57    1.44
  -7  -8  -2    6.64    0.98
  -7  -8  -2    7.25    1.73
   7   8   2    7.46    1.60
  -7   8  -2    7.59    1.41
  -8  -8  -2   33.59    2.69
  -8  -8  -2   33.10    3.69
  -8  -8  -2   32.12    2.30
  -8   8  -2   31.60    2.77
   8   8   2   36.66    2.30
  -8   8  -2   33.46    3.05
  -8   8  -2   29.41    2.24
   8   8   2   31.88    2.84
  -8   8  -2   31.74    3.14
  -8   8  -2   31.69    2.24
  -9  -8  -2   46.95    2.97
  -9  -8  -2   54.24    4.24
  -9  -8  -2   46.40    3.49
  -9  -8  -2   43.88    2.74
  -9   8  -2   50.94    3.07
   9   8   2   45.21    2.85
  -9   8  -2   50.01    3.94
  -9   8  -2   46.99    3.99
   9   8   2   44.83    3.62
 -10  -8  -2    6.66    1.16
 -10  -8  -2    6.69    1.74
 -10  -8  -2    4.95    0.82
 -10  -8  -2    4.88    0.92
  10   8   2    8.27    1.11
 -10   8  -2    6.54    1.56
 -10   8  -2    8.46    1.88
  10   8   2    6.35    1.54
 -10   8  -2    6.10    1.08
 -11  -8  -2    0.49    0.53
 -11  -8  -2   -0.54    0.72
 -11  -8  -2    0.07    0.59
 -11  -8  -2   -0.02    0.45
  11   8   2    1.03    0.86
 -11   8  -2    0.56    0.58
  11   8   2    0.00    0.47
 -12  -8  -2   14.00    1.08
 -12  -8  -2   13.18    1.18
 -12  -8  -2   11.82    1.90
 -12  -8  -2   12.41    1.30
  12   8   2   14.19    1.18
  12   8   2   14.81    1.94
 -13  -8  -2    5.65    0.68
 -13  -8  -2    7.01    0.68
 -13  -9   2   14.37    1.37
 -13  -9   2   15.53    1.09
 -13   9   2   14.90    1.20
 -13   9   2   15.99    1.47
 -12  -9   2   14.47    1.16
 -12  -9   2   12.73    1.49
 -12  -9   2   13.57    1.98
  12   9  -2   14.05    1.72
 -12   9   2   13.51    1.31
 -12   9   2   15.57    2.14
 -12   9   2   13.61    1.55
 -11  -9   2   -0.36    0.82
 -11  -9   2    0.91    0.54
 -11  -9   2   -0.19    0.67
  11   9  -2    1.14    0.46
 -11   9   2    2.10    1.06
  11   9  -2    1.24    0.79
 -10  -9   2   24.45    1.82
 -10  -9   2   23.50    2.38
 -10   9   2   27.93    2.38
  10   9  -2   25.05    1.77
  10   9  -2   27.55    2.83
 -10   9   2   30.59    3.40
 -10   9   2   28.61    2.03
 -10   9   2   22.04    2.79
  -9  -9   2   32.10    3.77
  -9  -9   2   34.87    2.87
  -9   9   2   34.72    2.80
  -9   9   2   34.16    3.34
  -9   9   2   30.62    2.32
  -9   9   2   31.19    3.06
  -9   9   2   30.93    3.67
   9   9  -2   30.43    2.09
   9   9  -2   35.15    2.89
  -8  -9   2   31.47    2.60
  -8  -9   2   24.06    3.07
   8   9  -2   29.27    1.87
  -8   9   2   21.60    2.98
  -8   9   2   22.18    2.28
  -8   9   2   27.35    3.09
  -8   9   2   23.38    3.12
  -8   9   2   19.31    2.04
  -8   9   2   24.01    1.85
   8   9  -2   24.64    2.73
  -7   9   2   14.56    2.45
  -7   9   2   25.39    1.92
  -7   9   2   21.31    2.65
  -7   9   2   17.74    2.62
  -7   9   2   22.62    2.13
   6  -9  -2   78.45    5.17
  -6  -9   2   68.11    5.00
  -6  -9   2   72.46    5.29
  -6  -9   2   78.08    5.38
  -6   9   2   87.21    5.68
   6   9  -2   65.77    3.94
   6   9  -2   68.51    4.65
  -6   9   2   73.55    5.06
  -6   9   2   80.93    5.50
  -6   9   2   77.50    4.38
  -6   9   2   85.78    5.39
   5  -9  -2    4.75    1.28
  -5  -9   2    7.81    1.69
   5  -9  -2    6.66    1.27
  -5  -9   2    2.91    0.97
  -5  -9   2   10.02    1.83
   5   9  -2    6.43    1.21
  -5   9   2    6.93    1.31
  -5   9   2    7.18    1.75
   5   9  -2    6.69    1.36
  -5   9   2    4.43    1.08
  -5   9   2    7.62    1.65
   5   9  -2    4.23    1.12
   4  -9  -2   37.61    2.76
   4  -9  -2   34.94    3.13
  -4   9   2   39.04    3.09
  -4   9   2   45.46    3.73
   4   9  -2   56.76    3.40
  -4   9   2   42.50    3.39
  -4   9   2   41.39    2.91
   3  -9  -2   10.53    1.49
   3  -9  -2   15.72    1.99
  -3   9   2   11.93    1.83
  -3   9   2   15.37    2.21
  -3   9   2   11.34    1.66
   2  -9  -2   64.50    3.71
  -2  -9   2   56.03    3.70
  -2  -9   2   56.60    4.48
   2  -9  -2   66.89    4.43
   2   9  -2   56.58    3.49
  -2   9   2   66.20    3.70
  -2   9   2   66.61    4.71
   2   9  -2   53.83    3.99
  -2   9   2   63.56    4.15
  -2   9   2   72.78    4.51
   1  -9  -2   67.35    4.46
  -1  -9   2   64.28    3.85
   1  -9  -2   70.08    3.84
  -1  -9   2   61.27    4.62
  -1   9   2   65.41    3.58
  -1   9   2   64.52    4.41
  -1   9   2   63.24    4.67
   1   9  -2   68.15    3.66
  -1   9   2   58.04    4.12
   1   9  -2   59.15    4.09
  -1   9   2   63.18    3.70
   0  -9  -2   49.13    3.82
   0  -9  -2   50.69    3.25
   0  -9   2   51.78    3.32
   0   9   2   51.33    3.16
   0   9   2   51.43    3.11
   0   9  -2   59.83    3.91
   0   9  -2   52.69    3.60
   0   9  -2   54.80    4.15
   0   9   2   52.87    3.72
   0   9  -2   56.95    3.16
   0   9   2   46.86    4.02
   0   9  -2   60.42    3.31
  -1  -9  -2   20.94    2.50
  -1  -9  -2   16.36    2.16
  -1  -9  -2   13.85    1.73
   1   9   2   19.13    2.30
   1   9   2   17.47    2.50
   1   9   2   16.50    1.78
  -2  -9  -2   48.14    3.74
  -2  -9  -2   49.15    3.20
  -2  -9  -2   52.08    3.82
   2  -9   2   51.24    3.21
  -2   9  -2   44.56    3.83
  -2   9  -2   48.28    3.42
  -2   9  -2   47.91    3.13
   2   9   2   52.93    3.15
   2   9   2   53.52    3.65
  -2   9  -2   49.96    3.73
  -2   9  -2   47.92    2.93
   3  -9   2  146.89    7.32
  -3  -9  -2  139.53    8.60
  -3  -9  -2  136.05    7.23
   3   9   2  137.62    7.12
   3   9   2  142.16    8.16
  -3   9  -2  143.16    8.54
  -3   9  -2  139.74    8.80
  -3   9  -2  147.86    8.07
  -3   9  -2  137.96    7.20
  -3   9  -2  147.00    6.96
  -4  -9  -2   13.93    1.80
  -4  -9  -2   15.29    2.30
   4  -9   2   12.59    1.71
  -4   9  -2   13.96    1.89
   4   9   2   17.62    2.15
   4   9   2   18.35    2.28
  -4   9  -2   19.79    2.64
   4   9   2   12.96    1.70
   5  -9   2    1.62    0.94
  -5  -9  -2    2.18    0.84
  -5  -9  -2    2.49    1.12
   5   9   2    2.40    0.94
  -5   9  -2    2.85    0.98
   5   9   2    0.35    0.81
  -5   9  -2    1.12    0.74
   5   9   2    1.10    0.89
  -5   9  -2    2.58    1.13
  -6  -9  -2   30.95    3.11
  -6  -9  -2   31.80    2.79
   6   9   2   33.27    2.21
  -6   9  -2   36.34    2.44
  -6   9  -2   38.05    3.40
   6   9   2   34.41    2.91
  -6   9  -2   32.95    2.81
  -6   9  -2   33.12    2.26
  -6   9  -2   37.10    3.16
   6   9   2   30.98    2.79
  -6   9  -2   34.65    2.79
  -7  -9  -2   10.22    1.58
  -7  -9  -2    8.35    1.87
  -7   9  -2    8.13    1.25
  -7   9  -2    8.82    1.52
  -7   9  -2    9.70    1.91
  -7   9  -2    8.61    1.88
   7   9   2    7.54    1.53
  -7   9  -2   11.53    1.32
   7   9   2    9.02    1.20
  -8  -9  -2   15.65    1.86
  -8  -9  -2   11.13    2.07
  -8   9  -2   15.18    2.37
   8   9   2    9.39    1.73
  -8   9  -2   15.83    1.94
   8   9   2   12.99    1.44
  -8   9  -2   14.52    1.49
  -8   9  -2   10.74    2.17
  -8   9  -2   21.34    1.73
  -9  -9  -2    2.67    0.93
  -9  -9  -2    1.14    1.03
  -9   9  -2    1.51    0.93
  -9   9  -2    2.99    0.72
  -9   9  -2    2.90    1.26
  -9   9  -2    3.09    1.47
   9   9   2    1.93    0.66
  -9   9  -2    2.69    0.80
   9   9   2    1.50    1.00
 -10  -9  -2   29.19    2.93
 -10  -9  -2   29.53    2.47
 -10  -9  -2   28.22    2.11
 -10   9  -2   34.99    2.96
  10   9   2   30.88    2.73
 -10   9  -2   34.65    3.66
  10   9   2   30.00    2.04
 -10   9  -2   32.62    2.21
 -11  -9  -2   20.90    2.66
 -11  -9  -2   28.45    1.92
 -11  -9  -2   29.70    1.78
 -11  -9  -2   27.06    2.22
  11   9   2   30.43    1.84
  11   9   2   28.87    2.46
 -11   9  -2   30.67    2.03
 -12  -9  -2    5.45    0.66
 -12  -9  -2    4.37    0.72
 -12  -9  -2    3.67    0.57
  12   9   2    4.95    0.62
 -12 -10   2   17.37    1.61
 -12  10   2   20.79    1.47
 -12  10   2   17.59    1.68
 -11 -10   2   16.82    2.24
 -11 -10   2   17.62    1.75
  11  10  -2   17.02    1.23
 -11  10   2   17.39    1.47
 -11  10   2   17.47    1.78
 -11  10   2   13.24    1.96
  11  10  -2   13.40    1.71
 -11  10   2   16.97    2.40
 -10 -10   2   40.85    2.93
 -10 -10   2   39.89    3.24
  10  10  -2   37.22    2.14
 -10  10   2   24.79    3.25
  10  10  -2   37.63    2.80
 -10  10   2   32.37    3.03
 -10  10   2   32.34    2.33
 -10  10   2   33.21    2.76
  -9 -10   2    1.27    0.80
  -9 -10   2    1.33    1.06
  -9  10   2    2.53    1.10
   9  10  -2    1.18    0.50
  -9  10   2    1.31    0.78
  -9  10   2    2.55    0.68
   9  10  -2    0.62    0.76
  -9  10   2    0.84    1.07
   8 -10  -2   49.24    4.20
  -8 -10   2   53.72    4.47
  -8 -10   2   56.95    4.20
  -8  10   2   63.09    4.26
  -8  10   2   56.38    4.70
  -8  10   2   62.08    3.60
   8  10  -2   55.75    3.94
  -8  10   2   60.04    3.39
   8  10  -2   58.59    3.28
  -8  10   2   67.38    4.64
   7 -10  -2   17.37    2.42
  -7 -10   2   21.74    2.79
  -7 -10   2   23.32    2.21
   7  10  -2   23.71    1.71
  -7  10   2   21.16    2.95
  -7  10   2   20.53    1.73
  -7  10   2   19.08    1.72
   7  10  -2   23.99    2.55
  -7  10   2   23.18    2.48
  -7  10   2   20.63    2.78
  -6 -10   2   20.21    2.66
  -6 -10   2   17.07    1.96
   6 -10  -2   12.14    1.93
  -6 -10   2   17.78    2.56
   6  10  -2   17.19    1.42
  -6  10   2   12.67    1.44
  -6  10   2   14.84    2.51
  -6  10   2   12.47    2.25
   6  10  -2   19.12    2.21
  -6  10   2   13.49    1.89
  -6  10   2   13.54    1.61
  -5 -10   2   19.59    2.59
   5 -10  -2   17.11    2.32
  -5 -10   2   21.45    2.24
  -5 -10   2   21.67    2.89
   5  10  -2   17.39    2.07
   5  10  -2   25.05    2.61
   5  10  -2   20.17    1.59
  -4 -10   2   39.87    3.78
  -4 -10   2   47.53    4.08
   4 -10  -2   55.12    3.89
  -4 -10   2   38.78    3.64
  -4  10   2   55.70    3.70
  -4  10   2   70.45    4.62
  -4  10   2   63.06    4.14
   4  10  -2   48.13    3.37
   4  10  -2   44.66    3.46
  -4  10   2   57.36    4.06
   4  10  -2   43.54    2.89
   3 -10  -2   55.14    3.69
  -3 -10   2   59.50    3.92
   3 -10  -2   64.86    4.49
  -3 -10   2   57.90    4.65
  -3  10   2   64.45    4.22
  -3  10   2   59.17    4.43
   3  10  -2   64.70    3.73
   3  10  -2   63.05    4.20
  -3  10   2   62.36    4.81
  -3  10   2   62.87    3.86
   2 -10  -2   14.10    1.77
   2 -10  -2   13.05    1.99
  -2  10   2   22.98    2.83
  -2  10   2   18.53    2.35
  -2  10   2   15.47    2.04
  -1 -10   2   17.79    2.12
   1 -10  -2   20.44    2.54
   1 -10  -2   25.51    2.06
  -1 -10   2   27.48    3.08
  -1  10   2   30.01    2.61
  -1  10   2   23.78    2.68
   1  10  -2   22.16    2.13
  -1  10   2   21.25    2.17
   1  10  -2   23.22    2.56
  -1  10   2   22.85    2.94
   0 -10  -2   47.62    3.11
   0 -10  -2   45.59    3.58
   0 -10   2   46.46    3.14
   0  10   2   46.45    3.41
   0  10  -2   37.38    3.45
   0  10  -2   41.35    2.95
   0  10  -2   44.12    3.81
   0  10  -2   40.70    3.22
   0  10   2   54.41    4.01
   0  10  -2   44.97    2.88
   0  10   2   52.46    3.04
   1 -10   2   39.82    2.79
  -1 -10  -2   40.04    3.25
  -1 -10  -2   36.10    2.68
  -1 -10  -2   37.46    3.14
  -1  10  -2   36.58    2.89
   1  10   2   39.77    3.06
  -1  10  -2   32.43    3.31
   1  10   2   38.14    2.60
  -1  10  -2   34.76    2.44
  -1  10  -2   37.99    3.16
  -1  10  -2   35.08    2.67
   2 -10   2   18.22    2.09
  -2 -10  -2   27.34    2.96
  -2 -10  -2   16.41    2.02
  -2 -10  -2   20.37    2.56
  -2  10  -2   24.41    2.15
   2  10   2   17.56    1.96
  -2  10  -2   21.30    2.24
   2  10   2   22.04    2.54
  -2  10  -2   17.30    2.20
  -2  10  -2   18.79    2.66
  -3 -10  -2    9.62    1.54
   3 -10   2   13.38    1.81
  -3 -10  -2   13.81    2.19
   3  10   2   12.41    1.90
  -3  10  -2   13.16    2.16
   3  10   2   12.05    1.68
  -4 -10  -2   20.20    2.78
  -4 -10  -2   23.19    2.18
  -4  10  -2   22.74    2.96
  -4  10  -2   20.99    2.46
  -4  10  -2   20.91    1.72
   4  10   2   28.59    3.00
   4  10   2   21.54    1.73
  -4  10  -2   25.09    2.30
  -4  10  -2   22.26    2.87
  -4  10  -2   26.48    1.95
  -5 -10  -2   47.47    3.50
  -5 -10  -2   51.40    4.00
  -5  10  -2   45.79    3.02
  -5  10  -2   49.26    3.53
   5  10   2   48.67    3.66
  -5  10  -2   44.61    3.99
   5  10   2   47.59    2.85
  -5  10  -2   44.46    3.54
  -5  10  -2   48.10    3.87
  -5  10  -2   48.37    2.90
   5  10   2   49.64    3.51
  -6 -10  -2    1.07    1.01
  -6 -10  -2    2.10    0.91
  -6  10  -2    0.44    0.99
  -6  10  -2    1.34    0.70
  -6  10  -2    1.08    0.95
  -6  10  -2    1.41    1.23
  -6  10  -2    0.72    0.79
   6  10   2    0.85    0.90
   6  10   2    0.52    0.48
  -6  10  -2    0.24    0.53
   6  10   2    0.38    0.84
  -7 -10  -2    6.62    1.66
  -7 -10  -2    6.55    1.25
   7  10   2    7.76    1.07
   7  10   2    7.55    1.57
  -7  10  -2    8.27    1.88
  -7  10  -2   10.09    1.94
  -8 -10  -2   23.90    3.00
  -8 -10  -2   25.96    2.22
  -8  10  -2   24.88    2.40
  -8  10  -2   23.85    1.95
   8  10   2   21.40    2.45
  -8  10  -2   25.24    1.85
  -8  10  -2   25.12    3.20
   8  10   2   26.97    1.87
  -8  10  -2   25.99    3.01
  -9 -10  -2   50.28    3.44
  -9 -10  -2   42.04    3.80
   9  10   2   48.75    2.81
  -9  10  -2   42.34    2.94
  -9  10  -2   49.46    3.79
   9  10   2   50.59    3.55
  -9  10  -2   47.42    2.76
  -9  10  -2   51.06    3.99
 -10 -10  -2    1.24    0.89
 -10 -10  -2    2.01    0.72
  10  10   2    1.74    0.54
 -10  10  -2    0.93    0.96
 -10  10  -2    1.17    0.86
  10  10   2    0.76    0.82
 -10  10  -2    2.12    0.67
 -11 -10  -2    2.72    0.68
  11  10   2    3.02    0.53
 -11  10  -2    2.60    0.59
 -12 -10  -2   13.53    1.12
  12  10   2   14.04    0.94
 -11  11   2    0.33    0.53
 -11  11   2   -0.27    0.37
 -10 -11   2    1.01    0.92
 -10 -11   2    2.84    0.89
 -10  11   2    1.82    0.98
 -10  11   2    3.97    0.92
  10  11  -2    2.93    0.86
  10  11  -2    2.85    0.56
 -10  11   2    2.91    1.11
  -9 -11   2   49.75    4.01
  -9 -11   2   54.37    3.81
  -9  11   2   56.34    3.88
  -9  11   2   52.18    3.07
  -9  11   2   51.85    4.09
  -9  11   2   51.40    4.31
   9  11  -2   53.71    2.94
  -9  11   2   52.50    3.26
   9  11  -2   57.29    3.63
  -8 -11   2   19.50    2.29
   8  11  -2   11.20    1.50
  -8  11   2    8.59    1.86
  -8  11   2    4.30    1.58
  -8  11   2    7.64    1.20
  -8  11   2    4.41    1.17
  -8  11   2    6.60    0.98
  -7 -11   2    3.52    1.23
  -7 -11   2    3.60    1.05
   7  11  -2    3.20    0.97
  -7  11   2   -0.25    1.01
  -7  11   2    6.81    1.52
  -7  11   2    0.88    0.92
   7  11  -2    4.96    0.75
  -6 -11   2   26.53    3.19
  -6 -11   2   24.43    3.09
  -6 -11   2   24.28    2.44
   6  11  -2   24.59    1.76
   6  11  -2   25.61    2.64
  -6  11   2   24.29    3.28
  -6  11   2   34.32    2.67
  -5 -11   2   49.03    3.87
  -5 -11   2   41.07    3.32
   5 -11  -2   39.35    3.47
   5  11  -2   42.47    3.26
  -5  11   2   43.79    3.68
  -5  11   2   45.33    2.90
  -5  11   2   43.95    3.35
   5  11  -2   42.38    3.15
  -5  11   2   44.41    2.73
   5  11  -2   41.56    2.56
  -5  11   2   44.05    3.44
  -5  11   2   42.54    3.91
  -4 -11   2   34.62    3.02
   4 -11  -2   16.46    2.39
  -4  11   2   19.97    1.73
  -4  11   2   24.25    3.25
   4  11  -2   32.50    2.54
  -4  11   2   18.06    2.38
  -4  11   2   22.41    2.33
  -4  11   2   20.33    2.06
   4  11  -2   30.57    1.84
  -4  11   2   22.29    2.86
  -3 -11   2   12.88    1.63
   3 -11  -2    8.35    1.69
  -3 -11   2    7.85    1.78
  -3  11   2    9.66    1.35
   3  11  -2    8.64    1.55
  -3  11   2   11.66    1.97
  -3  11   2    8.60    1.67
  -3  11   2   10.89    2.18
  -3  11   2    7.96    1.53
  -3  11   2   10.61    1.21
   3  11  -2   11.00    1.19
  -2 -11   2   21.43    2.28
   2 -11  -2   26.66    2.55
  -2 -11   2   23.08    3.02
  -2  11   2   39.84    3.34
  -2  11   2   29.67    2.50
   2  11  -2   25.01    2.32
   2  11  -2   21.17    1.72
   1 -11  -2   27.42    2.66
  -1 -11   2   28.41    2.55
  -1 -11   2   28.21    3.26
   1  11  -2   32.84    2.63
  -1  11   2   28.27    2.61
  -1  11   2   30.97    3.66
   1  11  -2   26.74    1.90
   1  11  -2   30.32    2.62
  -1  11   2   25.29    2.50
  -1  11   2   31.90    2.08
   0 -11  -2   21.01    2.72
   0 -11   2   17.78    2.64
   0 -11  -2   24.43    2.85
   0  11   2   26.42    1.77
   0  11  -2   19.91    2.33
   0  11   2   30.49    1.88
   0  11  -2   20.17    1.54
   0  11  -2   18.43    1.67
   0  11  -2   19.24    2.40
   0  11   2   22.15    2.15
   0  11  -2   18.66    1.94
   0  11   2   16.71    2.29
  -1 -11  -2    0.65    1.00
  -1 -11  -2    2.53    1.17
   1  11   2    3.41    1.06
  -1  11  -2    1.00    1.01
  -1  11  -2    3.17    1.10
  -1  11  -2    2.68    1.01
   1  11   2    2.53    0.72
   1  11   2    1.17    0.87
  -1  11  -2    3.80    0.94
  -2 -11  -2    1.23    1.10
  -2 -11  -2    2.06    1.03
  -2 -11  -2    2.56    0.83
  -2  11  -2    1.85    1.18
  -2  11  -2    0.55    0.76
   2  11   2    2.91    1.00
  -2  11  -2    0.60    1.12
  -2  11  -2    0.22    0.62
  -2  11  -2    1.06    0.81
  -2  11  -2    1.84    0.87
  -3 -11  -2   65.26    4.87
  -3 -11  -2   65.11    4.53
  -3  11  -2   63.87    4.60
  -3  11  -2   70.52    5.21
  -3  11  -2   65.11    3.79
   3  11   2   70.13    4.67
  -3  11  -2   71.76    4.10
  -3  11  -2   66.33    4.50
  -3  11  -2   70.99    4.96
   3  11   2   66.41    3.69
  -4 -11  -2   14.19    2.29
  -4 -11  -2   17.36    1.88
   4  11   2   21.32    2.51
   4  11   2   20.34    1.57
  -4  11  -2   19.60    2.22
  -4  11  -2   17.66    1.54
  -4  11  -2   16.44    2.21
  -4  11  -2   19.13    2.61
  -4  11  -2   19.51    2.83
  -5 -11  -2    0.32    1.01
  -5 -11  -2    2.16    0.89
   5  11   2    1.21    0.85
  -5  11  -2    1.82    0.67
  -5  11  -2    0.67    0.85
  -5  11  -2    1.38    1.11
  -5  11  -2    0.97    0.76
  -5  11  -2    1.40    1.16
  -5  11  -2    1.12    0.82
   5  11   2    1.21    0.63
  -6 -11  -2   28.30    2.42
  -6 -11  -2   26.57    3.14
  -6  11  -2   26.58    2.81
   6  11   2   29.87    1.97
  -6  11  -2   28.30    2.54
  -6  11  -2   27.67    2.00
  -6  11  -2   24.41    3.07
  -6  11  -2   25.98    2.08
   6  11   2   30.31    3.06
  -6  11  -2   27.98    3.38
  -7 -11  -2   27.36    3.28
  -7 -11  -2   33.26    2.61
  -7  11  -2   29.31    2.29
   7  11   2   32.57    2.11
  -7  11  -2   32.68    2.65
  -7  11  -2   31.28    3.12
  -7  11  -2   31.62    3.08
  -7  11  -2   34.47    2.21
   7  11   2   30.80    2.63
  -8 -11  -2    5.01    1.03
  -8 -11  -2    4.97    1.48
   8  11   2    5.69    0.88
  -8  11  -2    6.72    0.90
   8  11   2    4.20    1.09
  -8  11  -2    5.05    1.06
  -8  11  -2    5.50    1.00
  -8  11  -2    2.76    1.20
  -8  11  -2    5.92    1.51
  -9 -11  -2    0.22    0.56
  -9 -11  -2    0.07    0.78
  -9  11  -2    0.45    0.55
   9  11   2    0.78    0.77
  -9  11  -2    1.15    0.96
  -9  11  -2   -0.27    0.37
   9  11   2    0.69    0.46
  -9  11  -2    2.47    0.92
 -10 -11  -2   39.56    2.66
 -10  11  -2   36.55    2.31
  10  11   2   36.40    2.12
 -11 -11  -2   31.33    2.11
 -11  11  -2   31.37    1.87
  11  11   2   30.92    1.72
 -10  12   2    8.70    1.10
 -10  12   2    6.30    0.87
  -9 -12   2    1.22    0.64
  -9  12   2   -0.91    0.48
  -9  12   2   -0.47    0.76
   9  12  -2    1.59    0.42
  -9  12   2   -0.53    0.39
  -9  12   2    0.40    0.53
  -9  12   2   -0.06    0.81
   9  12  -2    0.83    0.61
  -8 -12   2    3.39    0.89
  -8  12   2    2.19    0.83
  -8  12   2    4.93    1.34
  -8  12   2    2.61    1.16
   8  12  -2    2.83    0.58
   8  12  -2    4.27    1.01
  -7 -12   2   17.39    1.96
  -7  12   2   17.07    1.69
  -7  12   2   13.95    2.14
  -7  12   2   15.78    2.48
  -7  12   2   11.29    1.28
   7  12  -2   17.89    1.99
   7  12  -2   18.97    1.36
  -7  12   2   14.94    1.80
  -6  12   2   15.86    2.62
  -6  12   2   13.02    1.75
  -6  12   2   14.60    1.62
  -6  12   2   15.74    2.42
  -6  12   2   17.55    1.60
  -5 -12   2    4.25    1.36
  -5  12   2    4.12    1.52
  -5  12   2    2.40    1.00
  -5  12   2    2.75    0.96
  -5  12   2    1.88    0.63
  -5  12   2    3.69    1.21
  -4 -12   2    0.70    0.76
  -4 -12   2    0.77    1.09
  -4  12   2    0.63    0.54
  -4  12   2    0.69    0.75
   4  12  -2    1.12    0.87
  -4  12   2   -0.31    0.70
   4  12  -2    0.57    0.50
  -4  12   2    3.57    1.34
  -4  12   2    0.58    0.97
  -4  12   2    1.04    0.70
  -3 -12   2   42.25    3.63
   3 -12  -2   36.39    3.27
  -3 -12   2   39.12    3.04
  -3  12   2   39.40    3.21
   3  12  -2   43.63    3.22
   3  12  -2   39.17    2.39
  -3  12   2   37.46    3.46
  -3  12   2   42.04    3.80
  -3  12   2   38.57    2.72
  -3  12   2   38.83    2.54
  -3  12   2   38.00    3.19
  -2 -12   2   10.93    1.57
  -2 -12   2    6.82    1.66
   2 -12  -2    6.62    1.55
  -2  12   2    9.21    1.10
  -2  12   2   12.57    2.33
  -2  12   2    9.12    1.64
   2  12  -2    8.58    1.03
   2  12  -2   10.26    1.70
  -2  12   2    8.07    1.42
  -2  12   2   11.11    2.06
  -1 -12   2   11.07    1.64
  -1 -12   2    5.53    1.61
   1 -12  -2    5.66    1.52
   1 -12  -2    8.00    1.67
   1  12  -2    9.72    1.06
   1  12  -2    9.30    1.69
  -1  12   2    9.81    1.69
  -1  12   2    8.55    1.42
  -1  12   2   12.27    1.26
   0 -12  -2    3.46    1.38
   0 -12   2    4.41    1.46
   0 -12  -2    1.04    0.97
   0 -12   2    2.54    0.92
   0  12   2    2.44    1.03
   0  12  -2    1.86    0.96
   0  12   2    3.70    1.14
   0  12  -2    3.50    0.78
   0  12  -2    3.58    0.76
   0  12  -2    3.42    1.00
  -1 -12  -2   55.11    3.96
  -1 -12  -2   60.45    4.41
  -1 -12  -2   56.24    4.29
   1 -12   2   59.93    4.53
  -1  12  -2   57.85    4.34
  -1  12  -2   60.26    4.13
  -1  12  -2   56.64    3.51
  -1  12  -2   56.51    3.16
   1  12   2   61.51    4.23
   1  12   2   54.90    3.20
  -1  12  -2   57.01    3.32
  -1  12  -2   55.27    4.02
  -2 -12  -2   22.14    2.16
  -2 -12  -2   21.33    2.73
  -2  12  -2   25.74    1.84
  -2  12  -2   24.92    3.05
   2  12   2   24.38    1.80
  -2  12  -2   21.83    2.23
   2  12   2   30.18    2.63
  -2  12  -2   26.15    3.30
  -2  12  -2   27.95    2.05
  -2  12  -2   19.70    2.46
  -3 -12  -2    1.79    0.81
  -3 -12  -2    2.18    1.12
  -3  12  -2    2.65    0.74
   3  12   2    2.85    1.21
  -3  12  -2    1.29    0.89
  -3  12  -2    1.59    0.88
  -3  12  -2    1.30    1.11
   3  12   2    3.64    0.72
  -3  12  -2    0.69    1.08
  -3  12  -2    1.99    0.79
  -4 -12  -2   28.63    2.50
  -4 -12  -2   31.15    2.95
   4  12   2   35.51    2.92
  -4  12  -2   30.09    2.60
   4  12   2   35.99    2.12
  -4  12  -2   29.55    3.51
  -4  12  -2   31.45    2.31
  -4  12  -2   31.22    3.05
  -4  12  -2   28.75    2.12
  -4  12  -2   30.66    2.70
  -5 -12  -2   82.87    5.63
  -5 -12  -2   82.33    5.27
  -5  12  -2   81.22    5.33
  -5  12  -2   76.21    4.38
  -5  12  -2   82.85    5.84
   5  12   2   87.42    5.33
  -5  12  -2   75.64    5.58
   5  12   2   80.77    4.27
  -5  12  -2   79.95    4.64
  -5  12  -2   81.78    5.17
  -6 -12  -2   10.77    1.93
  -6 -12  -2   11.61    1.53
  -6  12  -2   10.62    1.95
  -6  12  -2   12.59    1.63
  -6  12  -2   10.40    1.63
  -6  12  -2   11.81    1.44
  -6  12  -2   12.78    2.27
  -6  12  -2   11.77    1.26
   6  12   2    9.44    1.13
  -7 -12  -2   10.55    1.83
  -7 -12  -2   12.20    1.46
   7  12   2   12.25    1.19
  -7  12  -2   12.25    1.56
  -7  12  -2   14.50    2.32
  -7  12  -2   12.83    1.38
  -7  12  -2   10.93    1.16
  -7  12  -2   11.29    1.84
  -8 -12  -2    3.72    0.82
  -8 -12  -2    2.53    1.04
  -8  12  -2    4.04    0.80
  -8  12  -2    3.98    0.89
  -8  12  -2    2.80    0.96
  -8  12  -2    3.42    1.21
   8  12   2    4.39    0.65
  -8  12  -2    3.10    0.62
  -9 -12  -2   70.87    4.50
   9  12   2   72.24    3.65
  -9  12  -2   68.80    3.93
  -9  12  -2   75.61    3.75
 -10 -12  -2    0.53    0.40
 -10  12  -2    0.43    0.37
  10  12   2   -0.15    0.25
  -9 -13   2   34.27    2.47
  -9  13   2   35.75    2.01
   9  13  -2   36.47    1.94
  -9  13   2   34.76    2.48
  -9  13   2   34.08    2.16
  -8 -13   2    1.70    0.62
  -8  13   2    1.03    0.85
  -8  13   2    0.29    0.84
  -8  13   2    0.18    0.41
  -8  13   2    1.06    0.62
  -8  13   2    1.57    0.57
  -7 -13   2    2.33    0.81
  -7  13   2    0.58    0.86
  -7  13   2    1.33    0.63
   7  13  -2    2.91    0.55
  -7  13   2    1.44    1.03
  -7  13   2    2.31    0.77
  -7  13   2    2.15    0.60
  -6 -13   2   15.58    1.83
  -6  13   2   17.80    1.86
  -6  13   2   21.77    1.56
  -6  13   2   21.07    1.69
   6  13  -2   18.04    1.37
  -6  13   2   17.50    2.44
  -6  13   2   18.44    2.58
  -5 -13   2   41.45    3.30
  -5  13   2   48.69    3.98
  -5  13   2   48.79    3.77
  -5  13   2   46.67    3.42
  -5  13   2   47.94    2.76
  -5  13   2   43.04    2.87
  -5  13   2   46.73    3.41
   5  13  -2   43.43    2.58
  -4 -13   2   13.19    1.62
  -4 -13   2   13.10    2.15
   4  13  -2   16.44    1.24
  -4  13   2   11.78    1.27
  -4  13   2   14.93    1.86
   4  13  -2    9.54    1.59
  -4  13   2   12.33    1.46
  -4  13   2   13.69    2.06
  -4  13   2   11.23    2.13
  -4  13   2   13.27    1.93
  -3 -13   2   10.26    1.97
  -3 -13   2    9.52    1.45
  -3  13   2    9.34    1.16
  -3  13   2    5.83    1.38
  -3  13   2   10.87    1.34
   3  13  -2    9.57    1.63
  -3  13   2    8.89    1.76
   3  13  -2    6.94    0.92
  -3  13   2    7.04    1.76
  -3  13   2    7.18    1.34
   2 -13  -2    8.54    1.76
  -2 -13   2    8.27    1.77
  -2 -13   2    9.08    1.36
  -2  13   2    7.10    1.37
   2  13  -2    6.25    1.41
  -2  13   2   10.02    1.16
   2  13  -2    9.45    1.05
  -2  13   2    5.49    1.32
   1 -13  -2   50.19    3.81
  -1 -13   2   49.46    3.91
  -1 -13   2   39.19    3.30
  -1  13   2   46.24    3.50
  -1  13   2   48.16    3.57
   1  13  -2   45.77    3.45
  -1  13   2   46.55    2.78
   1  13  -2   43.69    2.61
   0 -13   2   15.44    2.38
   0 -13  -2   20.30    1.94
   0 -13  -2   18.00    2.44
   0 -13  -2   18.16    2.40
   0 -13   2   17.70    1.95
   0  13  -2   24.57    1.68
   0  13  -2   19.32    1.49
   0  13  -2   17.82    2.40
   0  13   2   20.15    2.53
   0  13   2   23.23    1.68
   1 -13   2    2.25    1.26
  -1 -13  -2    4.13    1.19
   1 -13   2    1.98    0.85
  -1 -13  -2    1.46    0.74
  -1  13  -2    2.31    0.98
   1  13   2    2.11    0.92
  -1  13  -2    2.02    0.76
   1  13   2    2.52    0.63
  -1  13  -2    1.64    0.61
  -1  13  -2    1.84    0.64
  -2 -13  -2    7.73    1.19
   2 -13   2    5.17    1.48
  -2 -13  -2    4.94    1.35
  -2  13  -2    4.42    1.37
   2  13   2    3.34    1.09
  -2  13  -2    3.25    0.75
  -2  13  -2    4.37    1.12
  -2  13  -2    4.22    1.12
  -2  13  -2    3.55    0.88
   2  13   2    4.86    0.80
  -3 -13  -2   65.83    4.41
  -3 -13  -2   69.02    4.77
   3 -13   2   68.40    4.94
  -3  13  -2   64.11    3.88
   3  13   2   67.05    3.57
  -3  13  -2   69.49    4.51
  -3  13  -2   64.79    3.70
   3  13   2   64.35    4.46
  -3  13  -2   66.07    4.47
  -3  13  -2   63.01    4.73
  -4 -13  -2    1.76    0.74
   4 -13   2    2.32    1.08
  -4 -13  -2    1.38    1.03
   4  13   2    1.95    0.82
  -4  13  -2    1.02    0.64
  -4  13  -2    1.87    1.09
  -4  13  -2    1.62    0.61
  -4  13  -2    0.70    0.95
  -4  13  -2    1.18    0.82
  -4  13  -2    2.21    0.81
  -5 -13  -2    0.50    0.64
  -5 -13  -2    0.22    0.83
  -5  13  -2    0.49    0.48
  -5  13  -2    1.82    0.96
  -5  13  -2   -0.14    0.62
   5  13   2    1.36    0.46
  -5  13  -2    0.54    0.64
  -5  13  -2    1.23    0.91
   5  13   2    1.63    0.79
  -5  13  -2    0.30    0.54
  -6 -13  -2    6.85    1.10
   6  13   2    7.40    0.89
  -6  13  -2    6.85    1.46
  -6  13  -2    8.26    1.08
  -6  13  -2    8.22    1.37
  -6  13  -2    7.81    1.16
  -6  13  -2    6.14    1.39
  -6  13  -2    6.69    0.92
  -7 -13  -2   40.32    3.15
  -7 -13  -2   38.66    2.75
  -7  13  -2   37.91    2.73
  -7  13  -2   41.50    3.27
  -7  13  -2   40.48    2.33
  -7  13  -2   37.48    2.44
   7  13   2   38.81    2.25
  -7  13  -2   41.24    3.21
  -8 -13  -2    2.81    0.65
   8  13   2    3.55    0.54
  -8  13  -2    3.70    0.56
  -8  13  -2    2.35    0.57
  -9 -13  -2    2.26    0.56
   9  13   2    3.44    0.46
  -9  13  -2    3.57    0.48
  -9  13  -2    3.32    0.55
  -8 -14   2    1.30    0.49
  -8  14   2    2.73    0.48
   8  14  -2    2.76    0.42
  -8  14   2    1.38    0.53
  -8  14   2    1.74    0.46
  -7 -14   2   27.19    2.20
  -7  14   2   32.38    1.90
   7  14  -2   30.94    1.74
  -7  14   2   32.60    2.28
  -7  14   2   28.43    1.89
  -6 -14   2    1.61    0.61
   6 -14  -2    2.14    0.86
  -6  14   2    1.91    0.67
  -6  14   2    0.69    0.43
  -6  14   2    1.63    0.82
  -6  14   2    0.76    0.53
   6  14  -2    1.12    0.40
   5 -14  -2    1.95    0.90
  -5 -14   2    3.01    0.81
  -5  14   2    1.79    0.62
  -5  14   2    3.03    0.63
   5  14  -2    1.88    0.48
  -5  14   2    1.10    0.81
  -5  14   2    2.02    0.75
  -5  14   2    1.40    0.98
  -4 -14   2    1.42    0.69
   4 -14  -2    1.15    0.85
  -4  14   2    0.78    0.45
   4  14  -2    0.63    0.42
  -4  14   2    2.17    0.88
  -4  14   2    1.78    0.77
   4  14  -2    1.52    0.83
  -4  14   2    2.57    0.68
  -4  14   2    1.49    1.00
  -3 -14   2   34.63    3.13
   3 -14  -2   37.41    3.08
  -3 -14   2   34.96    2.78
  -3  14   2   38.09    2.93
  -3  14   2   36.31    2.27
   3  14  -2   38.74    2.86
  -3  14   2   35.06    2.85
   3  14  -2   38.27    2.17
   2 -14  -2    6.09    1.05
  -2 -14   2    7.47    1.19
  -2 -14   2    8.29    1.71
   2 -14  -2    7.15    1.55
   2  14  -2    3.97    1.06
   2  14  -2    7.62    0.85
  -2  14   2    6.53    0.88
  -2  14   2    9.86    1.65
  -1 -14   2    1.18    0.69
   1 -14  -2    0.54    0.63
   1 -14  -2   -0.35    0.80
  -1 -14   2    0.14    0.85
  -1  14   2    1.17    0.86
   1  14  -2    0.66    0.46
   1  14  -2    1.69    0.84
  -1  14   2    1.66    0.58
   0 -14   2    6.40    1.54
   0 -14  -2    7.80    1.15
   0 -14   2    9.41    1.34
   0 -14  -2    6.45    1.48
   0  14  -2    6.61    0.84
   0  14   2    7.40    1.43
   0  14   2    7.14    0.90
   0  14  -2    8.31    0.98
   0  14  -2    8.30    1.55
   1 -14   2   82.70    4.96
  -1 -14  -2   71.30    4.81
   1 -14   2   80.51    5.36
  -1  14  -2   79.02    4.34
  -1  14  -2   74.39    4.84
   1  14   2   68.39    4.80
  -1  14  -2   75.69    4.07
   1  14   2   73.63    3.90
  -2 -14  -2   27.52    2.24
   2 -14   2   26.78    2.29
   2 -14   2   31.17    2.81
  -2  14  -2   27.55    2.47
  -2  14  -2   30.52    1.93
  -2  14  -2   30.72    2.00
   2  14   2   27.13    2.47
   2  14   2   25.54    1.78
  -3 -14  -2    0.64    0.64
   3 -14   2    0.78    0.92
   3 -14   2    0.30    0.58
  -3  14  -2    0.66    0.55
   3  14   2    0.53    0.71
  -3  14  -2    0.44    0.48
  -3  14  -2    1.68    0.97
  -3  14  -2    1.50    0.80
   3  14   2    0.04    0.41
   4 -14   2   10.39    1.74
  -4 -14  -2   13.88    1.45
  -4  14  -2   13.87    1.54
   4  14   2   12.66    1.72
   4  14   2   15.89    1.20
  -4  14  -2   15.61    1.32
  -4  14  -2   14.03    1.24
  -4  14  -2   13.59    1.74
  -4  14  -2   12.73    1.87
  -5 -14  -2   63.43    4.16
   5 -14   2   66.44    4.53
  -5  14  -2   63.65    4.10
  -5  14  -2   64.05    3.50
  -5  14  -2   66.53    4.18
  -5  14  -2   66.65    4.44
  -5  14  -2   65.42    3.64
   5  14   2   63.47    3.36
  -6 -14  -2   17.13    1.53
  -6  14  -2   16.97    1.35
   6  14   2   17.48    1.22
  -6  14  -2   16.29    1.24
  -6  14  -2   19.42    1.54
  -7 -14  -2    1.97    0.54
  -7  14  -2    3.19    0.50
   7  14   2    2.28    0.42
  -7  14  -2    2.63    0.52
   6 -15  -2    7.25    0.82
  -6 -15   2    6.80    0.88
   6  15  -2    6.24    0.62
  -6  15   2    6.07    0.68
  -6  15   2    8.51    0.80
   5 -15  -2   60.81    3.80
  -5 -15   2   60.80    3.87
  -5  15   2   59.80    3.29
  -5  15   2   63.53    3.25
   5  15  -2   60.96    3.09
   4 -15  -2    1.06    0.49
  -4 -15   2    1.08    0.55
   4  15  -2    0.69    0.34
  -4  15   2    0.47    0.39
  -3 -15   2   -0.29    0.45
   3 -15  -2    0.20    0.44
  -3  15   2    0.42    0.38
   3  15  -2   -0.04    0.32
  -2 -15   2    4.10    0.79
   2 -15  -2    3.77    0.77
   2  15  -2    5.42    1.14
  -2  15   2    4.09    1.03
  -2  15   2    4.16    0.68
   2  15  -2    3.66    0.58
  -1 -15   2   49.34    3.78
  -1 -15   2   50.02    3.43
   1 -15  -2   53.24    3.44
   1  15  -2   51.78    3.50
  -1  15   2   52.89    3.56
  -1  15   2   51.06    2.86
   1  15  -2   52.78    2.73
   0 -15   2    3.57    0.77
   0 -15   2    2.97    1.07
   0 -15  -2    3.67    0.73
   0  15  -2    5.90    1.17
   0  15   2    2.14    0.83
   0  15  -2    3.27    0.54
   1 -15   2    0.61    0.50
  -1 -15  -2   -0.65    0.39
   1 -15   2   -0.44    0.66
  -1  15  -2    0.27    0.39
  -1  15  -2   -0.21    0.55
   1  15   2    0.52    0.65
  -2 -15  -2    1.39    0.59
   2 -15   2    1.60    0.94
   2 -15   2    1.46    0.57
  -2  15  -2    1.56    0.55
   2  15   2    1.72    0.81
  -2  15  -2    1.43    0.72
   2  15   2    1.65    0.46
  -2  15  -2    1.50    0.47
  -3 -15  -2   31.32    2.26
   3 -15   2   31.89    2.26
  -3  15  -2   29.78    1.92
   3  15   2   31.74    1.80
  -3  15  -2   31.43    1.89
   4 -15   2   -0.19    0.40
  -4 -15  -2   -0.11    0.39
  -4  15  -2    0.20    0.32
  -4  15  -2    0.01    0.36
   4  15   2    0.26    0.29
  -5 -15  -2   14.62    1.29
   5 -15   2   15.58    1.26
  -5  15  -2   14.60    1.11
   5  15   2   15.43    1.03
  -5  15  -2   13.98    1.06
   2 -16  -2    4.61    0.65
  -2 -16   2    3.79    0.64
  -2  16   2    2.94    0.50
   2  16  -2    3.47    0.44
  -1 -16   2   12.78    1.21
   1 -16  -2   12.07    1.13
   1  16  -2   14.17    0.89
  -1  16   2   14.71    0.98
   0 -16   2    1.32    0.46
   0 -16  -2    0.72    0.39
  -1 -16  -2   30.81    2.12
   1 -16   2   31.79    2.14
   2 -16   2    4.22    0.62
  -2 -16  -2    3.70    0.62
  -2  16  -2    4.24    0.49
 -16   0   3    0.00    0.40
 -16   0   3   -0.27    0.49
 -15   0   3   32.10    2.70
 -15   0   3   34.50    3.20
 -15   0   3   37.89    2.46
 -15   0   3   39.55    2.91
 -15   0   3   36.78    2.20
 -14   0   3    0.11    0.69
 -14   0   3   -0.64    0.75
 -14   0   3    0.05    0.54
 -14   0   3   -0.48    0.97
 -14   0   3    0.19    0.57
 -13   0   3   56.34    3.44
 -13   0   3   59.34    3.28
 -13   0   3   55.96    4.59
 -13   0   3   58.29    4.00
 -13   0   3   50.06    3.93
 -12   0   3   -0.30    0.63
 -12   0   3    0.30    0.81
 -12   0   3    0.11    0.88
 -12   0   3    0.60    0.84
 -12   0   3   -0.49    0.62
 -12   0   3    0.00    1.00
 -11   0   3   80.68    5.92
 -11   0   3   96.19    6.37
 -11   0   3   92.10    5.15
 -11   0   3  100.99    4.93
 -11   0   3   94.68    5.55
 -11   0   3  101.51    6.44
 -10   0   3   -0.08    0.66
 -10   0   3   -0.36    0.71
 -10   0   3   -0.45    0.77
 -10   0   3   -0.19    0.52
  10   0  -3   -0.40    0.59
  -9   0   3  124.91    6.42
  -9   0   3  125.55    7.77
   9   0  -3  131.78    6.60
  -9   0   3  117.28    7.59
  -9   0   3  130.41    6.75
  -8   0   3    0.29    0.72
   8   0  -3    0.44    0.60
  -8   0   3   -0.03    0.47
  -8   0   3   -0.45    0.49
  -8   0   3    0.56    0.70
   7   0  -3   96.80    4.96
  -7   0   3   96.45    4.85
   6   0  -3    0.20    0.34
   6   0  -3    0.23    0.46
  -6   0   3   -0.31    0.32
  -6   0   3    0.30    0.33
  -5   0   3  433.16   21.10
  -5   0   3  521.68   21.26
   5   0  -3  518.37   21.44
   5   0  -3  465.71   20.67
  -4   0   3    0.24    0.30
  -4   0   3    0.32    0.35
   4   0  -3    1.55    0.48
   4   0  -3    0.07    0.22
   3   0  -3   11.23    0.65
   3   0  -3   12.14    0.91
  -3   0   3   10.19    0.78
  -3   0   3   12.05    0.85
   2   0  -3    0.43    0.28
   2   0  -3    0.13    0.12
  -2   0   3   -0.07    0.22
  -2   0   3    0.05    0.22
  -1   0   3  672.68   27.20
  -1   0   3  615.63   27.12
   1   0  -3  620.85   27.35
   1   0  -3  607.79   26.62
   0   0  -3    0.23    0.22
   0   0  -3   -0.06    0.14
   0   0   3    0.15    0.18
   1   0   3   -0.27    0.42
  -1   0  -3   -1.23    0.46
  -1   0  -3   -1.31    0.25
  -1   0  -3   -1.77    0.36
  -2   0  -3   -0.03    0.24
  -2   0  -3   -0.17    0.27
   2   0   3   -0.02    0.19
  -2   0  -3   -0.04    0.16
  -3   0  -3   93.27    4.35
  -3   0  -3   89.05    4.49
  -3   0  -3   93.87    4.33
   3   0   3   98.58    4.35
   4   0   3    0.02    0.21
   4   0   3    0.17    0.35
  -4   0  -3    0.33    0.34
  -4   0  -3    0.37    0.27
  -5   0  -3   43.99    2.54
   5   0   3   44.53    2.45
  -5   0  -3   43.79    2.32
   5   0   3   44.16    2.22
  -6   0  -3   -0.01    0.28
  -6   0  -3    0.36    0.44
   6   0   3    0.24    0.44
  -7   0  -3  263.47   14.72
  -7   0  -3  251.42   12.97
  -7   0  -3  272.37   12.51
   7   0   3  265.07   12.21
  -7   0  -3  260.26   13.32
  -7   0  -3  298.68   12.29
  -8   0  -3   -0.44    0.47
   8   0   3   -0.22    0.56
  -8   0  -3   -0.45    0.40
  -8   0  -3   -0.13    0.59
  -8   0  -3    0.07    0.44
  -8   0  -3   -0.36    0.51
  -9   0  -3   35.26    2.71
   9   0   3   35.17    2.81
  -9   0  -3   32.02    2.79
  -9   0  -3   36.03    2.72
 -10   0  -3   -0.29    0.65
 -10   0  -3   -0.36    0.55
 -10   0  -3    0.59    0.75
 -10   0  -3   -0.30    0.58
 -10   0  -3   -0.68    0.54
 -11   0  -3   53.85    3.08
 -11   0  -3   48.73    3.93
 -11   0  -3   55.42    3.70
 -11   0  -3   51.92    3.66
 -11   0  -3   48.79    3.14
 -12   0  -3    0.69    0.86
 -12   0  -3    0.13    0.72
 -12   0  -3    0.53    0.54
 -12   0  -3   -0.33    0.54
 -13   0  -3   -0.41    0.76
 -13   0  -3   -0.30    0.51
 -13   0  -3   -0.29    0.68
 -13   0  -3   -0.41    0.42
 -14   0  -3    2.25    0.75
 -14   0  -3   -0.07    0.45
 -14   0  -3   -0.85    0.78
 -14   0  -3   -0.20    0.41
 -15   0  -3   21.63    1.41
 -15   0  -3   17.94    1.24
 -16  -1   3   -0.21    0.49
 -16  -1   3   -0.37    0.37
 -16  -1   3    0.26    0.38
 -16   1   3    0.54    0.41
 -16   1   3    0.47    0.46
 -15  -1   3   23.78    1.76
 -15  -1   3   14.01    2.21
 -15  -1   3   18.80    1.79
 -15  -1   3   25.45    2.46
 -15  -1   3   20.95    1.50
 -15   1   3   14.92    1.98
 -15   1   3   16.54    1.78
 -15   1   3   13.78    2.19
 -15   1   3   19.06    1.60
 -14  -1   3    2.45    1.37
 -14  -1   3    2.75    0.94
 -14  -1   3    1.61    1.01
 -14  -1   3    2.13    0.63
 -14  -1   3    2.32    0.73
 -14   1   3    1.54    1.03
 -14   1   3    2.29    0.87
 -14   1   3    2.42    0.81
 -14   1   3    1.48    1.11
 -13  -1   3    0.29    0.96
 -13  -1   3    0.16    0.66
 -13  -1   3    0.70    0.79
 -13  -1   3   -0.35    0.86
 -13  -1   3    0.33    0.60
 -13   1   3    0.62    0.67
 -13   1   3    1.06    0.85
 -13   1   3    0.54    0.83
 -13   1   3    0.14    0.99
 -13   1   3   -0.26    1.09
 -12  -1   3    0.58    0.57
 -12  -1   3    0.88    0.99
 -12  -1   3    1.02    0.86
 -12  -1   3    0.40    0.65
 -12  -1   3    0.48    0.85
 -12  -1   3    2.13    1.21
 -12   1   3    0.22    0.67
 -12   1   3    0.04    0.86
 -12   1   3    0.17    0.75
 -12   1   3   -0.19    0.94
 -12   1   3    0.89    1.08
 -11  -1   3  156.01    7.41
 -11  -1   3  146.18    8.38
 -11  -1   3  141.58    6.56
 -11  -1   3  145.43    8.31
 -11  -1   3  127.98    7.94
 -11  -1   3  137.84    6.86
 -11   1   3  139.21    7.28
 -11   1   3  115.30    6.77
 -11   1   3  103.09    7.85
 -11   1   3  116.43    8.21
 -11   1   3  115.52    8.06
 -10  -1   3   -0.03    0.83
 -10  -1   3    0.50    0.68
 -10  -1   3    1.71    0.92
  10  -1  -3    0.43    0.71
 -10  -1   3    1.13    0.66
 -10   1   3    0.45    0.86
  10   1  -3    1.00    0.91
 -10   1   3    0.28    0.74
 -10   1   3    0.74    0.88
 -10   1   3    1.04    0.76
  -9  -1   3   27.73    2.03
  -9  -1   3   26.46    2.13
   9  -1  -3   21.17    2.28
  -9  -1   3   30.25    2.19
  -9  -1   3   27.09    2.48
  -9  -1   3   28.03    2.56
   9   1  -3   29.37    2.18
  -9   1   3   23.65    2.41
  -9   1   3   25.74    2.97
  -9   1   3   23.18    2.82
  -9   1   3   22.91    1.96
  -8  -1   3    0.20    0.69
  -8  -1   3    0.60    0.48
  -8  -1   3    0.11    0.64
  -8  -1   3    0.32    0.61
   8  -1  -3    0.20    0.61
  -8   1   3    0.34    0.54
  -8   1   3   -0.43    0.61
  -8   1   3    0.00    0.71
   8   1  -3    0.13    0.61
  -8   1   3   -0.11    0.59
   7  -1  -3  241.28   13.00
  -7  -1   3  329.77   13.08
   7   1  -3  321.43   13.22
  -7   1   3  276.50   12.99
  -7   1   3  265.23   12.78
  -6  -1   3   56.44    2.82
   6  -1  -3   42.72    2.76
   6   1  -3   58.49    2.68
   6   1  -3   55.41    2.91
  -6   1   3   47.99    2.77
  -6   1   3   45.35    2.64
  -5  -1   3   38.29    1.75
   5  -1  -3   29.77    1.89
  -5  -1   3   38.31    1.94
   5  -1  -3   25.51    1.53
   5   1  -3   37.13    1.80
  -5   1   3   25.77    1.76
  -5   1   3   30.94    1.87
   5   1  -3   35.68    1.98
   4  -1  -3  163.65    8.31
  -4  -1   3  198.62    8.18
  -4  -1   3  214.23    8.35
   4  -1  -3  158.19    7.83
  -4   1   3  174.97    8.27
   4   1  -3  201.94    8.07
  -4   1   3  163.10    8.26
   4   1  -3  200.18    8.40
   3  -1  -3  246.55   11.65
  -3  -1   3  247.14   11.56
  -3  -1   3  256.96   11.49
  -3   1   3  254.88   11.58
  -3   1   3  241.57   11.60
   3   1  -3  285.22   11.70
   3   1  -3  302.58   11.32
  -2  -1   3    8.61    0.60
  -2  -1   3    8.02    0.62
   2  -1  -3    9.62    0.68
   2   1  -3    8.31    0.59
  -2   1   3    8.63    0.71
   2   1  -3    8.61    0.69
  -2   1   3    8.67    0.64
  -1  -1   3    1.32    0.34
  -1  -1   3    1.46    0.29
   1  -1  -3    0.96    0.33
  -1   1   3    1.98    0.27
   1   1  -3    1.05    0.30
  -1   1   3    1.32    0.38
  -1   1   3    1.88    0.33
   1   1  -3    1.13    0.29
   0  -1   3    3.63    0.32
   0  -1  -3    2.68    0.44
   0  -1  -3    3.84    0.38
   0  -1   3    4.02    0.47
   0   1   3    3.88    0.40
   0   1  -3    3.80    0.42
   0   1  -3    2.95    0.37
   0   1   3    4.42    0.44
   1  -1   3  492.33   20.15
  -1  -1  -3  467.72   20.03
  -1  -1  -3  447.13   20.26
   1  -1   3  451.17   20.01
   1   1   3  469.58   19.78
  -1   1  -3  449.13   20.21
  -1   1  -3  439.47   19.73
   1   1   3  491.29   20.04
  -2  -1  -3   95.66    4.23
  -2  -1  -3   90.71    4.38
  -2   1  -3   88.87    4.21
   2   1   3   96.77    4.19
  -2   1  -3   97.71    4.23
   2   1   3   97.59    4.30
  -2   1  -3   91.15    4.34
  -2   1  -3   93.24    4.31
  -3  -1  -3   20.01    1.18
  -3  -1  -3   19.30    1.32
  -3   1  -3   19.37    1.27
   3   1   3   20.71    1.07
  -3   1  -3   19.93    1.17
  -3   1  -3   20.87    1.22
  -3   1  -3   19.52    1.21
   3   1   3   21.05    1.33
  -4  -1  -3   28.07    1.69
  -4  -1  -3   26.33    1.50
   4   1   3   29.62    1.35
  -4   1  -3   26.95    1.54
  -4   1  -3   27.31    1.64
  -4   1  -3   24.59    1.49
   4   1   3   28.67    1.68
  -4   1  -3   26.49    1.54
  -5  -1  -3  351.02   15.79
   5  -1   3  376.48   15.66
  -5  -1  -3  355.22   16.07
  -5   1  -3  333.72   16.00
  -5   1  -3  356.72   15.81
   5   1   3  378.39   15.76
  -5   1  -3  353.98   15.76
   6  -1   3    1.50    0.52
  -6  -1  -3    1.04    0.53
  -6  -1  -3    1.52    0.48
   6   1   3    0.55    0.47
  -6   1  -3    1.10    0.49
  -6   1  -3    1.05    0.40
  -7  -1  -3   -0.61    0.44
   7  -1   3    0.06    0.49
  -7  -1  -3   -0.03    0.49
  -7  -1  -3    0.32    0.54
  -7  -1  -3   -0.35    0.34
  -7  -1  -3    0.43    0.73
   7   1   3   -0.07    0.47
  -7   1  -3    0.02    0.38
  -7   1  -3    0.71    0.56
  -7   1  -3    0.27    0.53
  -8  -1  -3    0.77    0.66
  -8  -1  -3    1.26    0.76
  -8  -1  -3    0.18    0.46
  -8  -1  -3    0.96    0.51
  -8  -1  -3    0.90    0.76
  -8   1  -3    1.38    0.77
  -8   1  -3    0.71    0.65
  -8   1  -3    1.36    0.65
   8   1   3    0.66    0.69
  -8   1  -3    1.68    0.63
  -8   1  -3    2.25    0.91
  -9  -1  -3   58.50    4.19
  -9  -1  -3   55.99    3.67
  -9  -1  -3   60.12    3.88
  -9  -1  -3   52.56    3.76
   9  -1   3   63.77    3.97
   9   1   3   63.20    3.93
  -9   1  -3   59.03    3.83
  -9   1  -3   63.20    3.84
  -9   1  -3   54.63    4.03
 -10  -1  -3   -0.31    0.69
 -10  -1  -3   -0.07    0.71
 -10  -1  -3    0.60    0.62
 -10  -1  -3    0.18    0.71
 -10  -1  -3    0.20    0.54
 -10   1  -3    0.15    0.59
 -10   1  -3   -0.96    0.60
 -10   1  -3    0.72    0.78
 -10   1  -3    0.28    0.87
 -11  -1  -3    4.78    1.21
 -11  -1  -3    3.53    1.22
 -11  -1  -3    4.77    0.90
 -11  -1  -3    3.45    0.83
 -11  -1  -3    3.89    1.14
 -11   1  -3    4.21    1.22
 -11   1  -3    2.56    1.03
 -11   1  -3    4.44    0.87
 -11   1  -3    2.86    0.76
 -12  -1  -3    1.74    1.02
 -12  -1  -3    1.30    0.65
 -12  -1  -3    1.90    0.67
 -12  -1  -3    1.72    0.96
 -12  -1  -3    3.59    1.09
 -12   1  -3    3.19    1.09
 -12   1  -3    2.49    0.70
 -12   1  -3    2.80    1.13
 -12   1  -3    2.20    0.76
 -13  -1  -3   61.63    4.02
 -13  -1  -3   60.48    3.34
 -13  -1  -3   64.26    4.42
 -13  -1  -3   56.61    3.42
 -13   1  -3   60.16    3.29
 -13   1  -3   59.65    3.42
 -13   1  -3   56.74    4.36
 -13   1  -3   52.41    3.78
 -14  -1  -3    2.10    0.59
 -14  -1  -3    2.70    1.06
 -14  -1  -3    5.02    1.11
 -14  -1  -3    2.30    0.62
 -14   1  -3    2.04    0.89
 -14   1  -3    2.76    0.61
 -15  -1  -3    0.45    0.35
 -15  -1  -3    0.55    0.33
 -15   1  -3   -0.74    0.29
 -16  -2   3   23.09    1.55
 -16  -2   3   25.04    1.78
 -16  -2   3   23.57    1.41
 -16   2   3   18.04    1.61
 -16   2   3   17.03    1.45
 -15  -2   3   24.22    2.04
 -15  -2   3   24.17    1.76
 -15  -2   3   21.06    2.24
 -15  -2   3   24.30    1.62
 -15  -2   3   20.84    2.71
 -15   2   3   20.52    2.00
 -15   2   3   21.62    1.75
 -15   2   3   18.58    2.58
 -14  -2   3    9.89    1.69
 -14  -2   3   10.28    1.96
 -14  -2   3   10.61    1.33
 -14  -2   3   10.34    1.43
 -14  -2   3    9.81    1.11
 -14   2   3    9.22    1.45
 -14   2   3    8.07    1.92
 -14   2   3    6.73    1.08
 -14   2   3    8.13    1.67
 -13  -2   3   47.96    3.96
 -13  -2   3   48.53    2.74
 -13  -2   3   49.54    2.94
 -13  -2   3   45.50    3.29
 -13  -2   3   48.96    3.45
 -13   2   3   43.19    3.33
 -13   2   3   37.76    3.76
 -13   2   3   37.56    3.70
 -13   2   3   36.87    2.79
 -13   2   3   36.57    3.27
 -12  -2   3    4.37    0.85
 -12  -2   3    3.54    1.16
 -12  -2   3    4.94    1.02
 -12  -2   3    4.50    1.05
 -12  -2   3    7.11    1.86
 -12   2   3    1.77    0.98
 -12   2   3    2.91    1.12
 -12   2   3    4.40    1.64
 -12   2   3    4.88    1.02
 -12   2   3    3.68    1.42
 -11  -2   3   19.49    1.73
 -11  -2   3   25.28    2.68
 -11  -2   3   24.95    3.01
 -11  -2   3   24.44    3.09
 -11  -2   3   21.69    1.70
 -11  -2   3   20.53    2.05
 -11   2   3   16.83    1.76
 -11   2   3   20.52    2.46
 -11   2   3   19.74    2.84
  11   2  -3   26.00    2.74
 -11   2   3   16.32    2.16
 -11   2   3   17.22    2.69
 -10  -2   3   -0.36    0.57
 -10  -2   3    1.20    0.92
 -10  -2   3    1.13    0.94
  10  -2  -3    0.51    0.77
 -10  -2   3    0.78    0.59
 -10   2   3   -0.01    0.79
 -10   2   3    0.79    0.86
  10   2  -3    1.17    0.85
 -10   2   3    0.77    0.90
 -10   2   3    1.14    0.72
  10   2  -3    0.07    0.78
  -9  -2   3  218.53   10.21
   9  -2  -3  171.79    9.65
  -9  -2   3  207.72    9.66
  -9  -2   3  229.27   11.77
  -9  -2   3  227.91   11.78
  -9   2   3  176.56   11.61
   9   2  -3  220.06    9.88
   9   2  -3  215.73   10.55
  -9   2   3  174.60    9.60
  -9   2   3  174.13   10.02
  -8  -2   3    0.24    0.53
   8  -2  -3    0.78    0.66
  -8  -2   3    0.32    0.75
  -8  -2   3    1.61    0.95
  -8  -2   3    0.69    0.55
  -8  -2   3    0.84    0.71
  -8   2   3   -0.98    0.53
   8   2  -3    1.16    0.60
  -8   2   3    0.61    0.55
  -8   2   3    1.14    0.87
  -8   2   3    0.83    0.72
   7  -2  -3   67.54    4.14
  -7  -2   3   92.17    4.30
  -7   2   3   75.66    4.20
  -7   2   3   70.34    4.02
   7   2  -3   86.14    4.31
   7   2  -3   89.12    4.06
  -6  -2   3   35.49    2.01
   6  -2  -3   28.04    1.93
  -6   2   3   27.49    1.83
   6   2  -3   33.26    2.02
   6   2  -3   31.91    1.86
  -6   2   3   28.51    1.94
   5  -2  -3  536.45   25.84
  -5  -2   3  555.48   25.74
   5   2  -3  643.55   25.97
  -5   2   3  573.09   25.73
   5   2  -3  639.29   25.26
  -5   2   3  578.33   25.78
  -4  -2   3   26.51    1.58
   4  -2  -3   25.08    1.55
  -4  -2   3   26.54    1.37
   4   2  -3   28.81    1.54
  -4   2   3   25.23    1.58
   4   2  -3   25.69    1.58
  -4   2   3   25.61    1.59
   3  -2  -3   96.15    4.53
  -3  -2   3   95.65    4.55
  -3  -2   3   97.03    4.40
   3   2  -3   93.72    4.54
  -3   2   3  100.66    4.63
   3   2  -3   98.59    4.44
  -3   2   3   99.43    4.58
   2  -2  -3    1.59    0.33
  -2  -2   3    1.18    0.34
  -2  -2   3    1.19    0.29
  -2   2   3    0.99    0.19
  -2   2   3    1.06    0.41
   2   2  -3    1.02    0.32
  -2   2   3    1.60    0.38
   2   2  -3    1.32    0.35
  -1  -2   3  469.87   20.19
  -1  -2   3  471.58   20.20
   1  -2  -3  447.36   20.26
   1  -2  -3  445.45   20.18
   1   2  -3  465.77   19.82
  -1   2   3  470.16   19.79
   1   2  -3  461.23   20.21
  -1   2   3  482.05   20.25
   0  -2  -3   64.67    3.07
   0  -2   3   65.42    3.12
   0  -2  -3   65.23    3.10
   0  -2   3   63.67    3.04
   0   2  -3   68.74    3.12
   0   2  -3   63.85    3.00
   0   2   3   68.89    3.06
   0   2  -3   66.49    2.99
   0   2   3   64.65    3.08
  -1  -2  -3    3.18    0.44
   1  -2   3    2.91    0.43
  -1  -2  -3    4.72    0.58
   1   2   3    3.06    0.42
  -1   2  -3    2.59    0.37
  -1   2  -3    3.66    0.47
  -1   2  -3    3.59    0.49
   1   2   3    3.62    0.54
  -2  -2  -3   36.60    1.82
  -2  -2  -3   36.87    1.92
   2  -2   3   35.73    1.82
  -2   2  -3   34.15    1.80
   2   2   3   36.01    1.70
   2   2   3   36.69    1.94
  -2   2  -3   34.83    1.80
  -2   2  -3   36.12    1.89
  -3  -2  -3   22.04    1.43
  -3  -2  -3   23.52    1.32
   3   2   3   24.93    1.51
  -3   2  -3   23.79    1.33
  -3   2  -3   24.70    1.38
  -3   2  -3   21.89    1.31
   3   2   3   22.59    1.10
  -3   2  -3   21.03    1.36
  -4  -2  -3    3.00    0.53
  -4  -2  -3    4.20    0.68
  -4   2  -3    2.78    0.56
   4   2   3    2.68    0.63
  -4   2  -3    3.19    0.56
  -4   2  -3    3.29    0.53
  -4   2  -3    3.38    0.53
  -5  -2  -3    8.82    1.11
  -5  -2  -3   10.75    1.03
  -5   2  -3    9.46    0.97
   5   2   3    7.87    1.08
  -5   2  -3    8.57    1.02
  -5   2  -3    9.65    0.98
  -5   2  -3    8.30    0.92
   6  -2   3    3.97    0.72
  -6  -2  -3    3.89    0.67
  -6  -2  -3    4.27    0.80
  -6   2  -3    4.38    0.71
  -6   2  -3    3.72    0.67
   6   2   3    5.03    0.97
  -6   2  -3    3.62    0.72
   7  -2   3  292.33   12.34
  -7  -2  -3  253.83   13.52
  -7  -2  -3  281.70   15.10
  -7  -2  -3  263.17   13.21
  -7  -2  -3  270.10   12.70
  -7  -2  -3  270.49   12.38
  -7   2  -3  243.95   14.98
  -7   2  -3  276.76   13.18
   7   2   3  272.11   12.57
  -7   2  -3  294.52   12.51
  -7   2  -3  280.15   12.64
  -8  -2  -3    7.41    1.27
  -8  -2  -3    7.58    1.50
   8  -2   3    8.59    1.43
  -8  -2  -3    6.29    1.16
  -8  -2  -3    8.69    1.14
  -8  -2  -3    7.42    1.33
  -8   2  -3    8.72    1.39
  -8   2  -3    6.24    1.34
   8   2   3    8.30    1.46
  -8   2  -3    8.03    1.14
  -9  -2  -3    3.49    1.00
   9  -2   3    2.52    1.02
  -9  -2  -3    2.83    0.95
  -9  -2  -3    1.20    0.92
  -9  -2  -3    2.04    0.70
  -9  -2  -3    2.69    0.89
  -9   2  -3    3.27    1.11
  -9   2  -3    1.69    0.97
 -10  -2  -3   15.74    1.69
 -10  -2  -3   15.90    2.31
 -10  -2  -3   16.52    1.59
 -10  -2  -3   15.13    2.07
 -10  -2  -3   17.69    2.18
 -10   2  -3   16.08    1.58
 -10   2  -3   14.58    1.93
 -10   2  -3   19.17    2.48
 -11  -2  -3   80.64    5.03
 -11  -2  -3   76.40    4.91
 -11  -2  -3   80.43    4.60
 -11  -2  -3   80.37    4.31
 -11  -2  -3   74.92    5.41
 -11   2  -3   80.57    4.44
 -11   2  -3   87.52    5.61
 -11   2  -3   78.82    4.87
 -12  -2  -3    4.55    1.30
 -12  -2  -3    5.05    0.96
 -12  -2  -3    8.42    1.08
 -12  -2  -3    5.25    1.41
 -12  -2  -3    7.00    1.34
 -12   2  -3    7.34    1.64
 -12   2  -3    6.09    1.37
 -12   2  -3    8.44    1.11
 -13  -2  -3    2.06    0.65
 -13  -2  -3    2.86    0.71
 -13  -2  -3    2.43    1.06
 -13  -2  -3    1.45    0.99
 -13   2  -3    2.77    0.68
 -13   2  -3    2.25    0.91
  13   2   3   10.82    1.91
 -14  -2  -3    0.43    0.71
 -14  -2  -3    0.07    0.43
 -14  -2  -3    0.44    0.48
 -14  -2  -3    0.75    0.87
 -14   2  -3   -0.46    0.41
 -15  -2  -3   32.10    1.81
 -15  -2  -3   31.76    1.91
 -15  -3   3   47.27    3.35
 -15  -3   3   50.10    2.62
 -15  -3   3   47.80    2.71
 -15  -3   3   49.60    3.20
 -15  -3   3   49.78    3.87
 -15   3   3   38.60    2.64
 -15   3   3   34.76    3.01
 -14  -3   3   -0.09    0.77
 -14  -3   3    1.57    1.01
 -14  -3   3    1.70    0.69
 -14  -3   3    0.66    0.73
 -14  -3   3    0.83    0.57
 -14   3   3    0.91    0.79
 -14   3   3    1.04    1.02
 -14   3   3   -0.03    0.61
 -13  -3   3   15.14    2.46
 -13  -3   3   15.05    2.03
 -13  -3   3   13.53    1.67
 -13  -3   3   14.31    1.44
 -13  -3   3   13.38    1.44
 -13   3   3    9.87    2.06
 -13   3   3   11.16    1.71
 -13   3   3    9.56    1.79
 -13   3   3   10.16    2.04
 -13   3   3   10.39    1.37
 -12  -3   3    0.60    0.94
 -12  -3   3    0.51    0.59
 -12  -3   3    1.16    1.02
 -12  -3   3   -0.21    0.72
 -12  -3   3    1.08    0.68
 -12   3   3    2.47    0.95
 -12   3   3   -0.25    0.96
 -12   3   3   -0.02    0.98
 -12   3   3    1.87    0.79
  12   3  -3    1.62    1.00
 -12   3   3    1.92    1.00
 -11  -3   3   62.39    4.63
 -11  -3   3   66.12    4.62
 -11  -3   3   59.09    3.34
 -11  -3   3   58.58    4.11
 -11  -3   3   65.10    3.57
 -11  -3   3   67.23    4.11
 -11   3   3   54.08    3.90
 -11   3   3   52.07    4.49
 -11   3   3   53.60    4.52
  11   3  -3   69.25    4.22
 -11   3   3   52.72    4.15
 -11   3   3   45.45    3.39
 -10  -3   3    3.05    1.29
 -10  -3   3    0.54    0.83
 -10  -3   3    2.47    0.98
  10  -3  -3    1.15    0.88
 -10  -3   3    1.81    0.77
 -10   3   3    2.28    0.92
  10   3  -3    1.79    1.01
  10   3  -3    0.23    0.70
 -10   3   3    1.91    1.13
 -10   3   3    1.62    1.07
 -10   3   3    0.94    0.87
   9  -3  -3    9.77    1.53
  -9  -3   3    8.33    1.33
  -9  -3   3   12.70    2.06
  -9  -3   3   11.19    1.54
  -9  -3   3   14.19    2.12
  -9   3   3    9.53    1.97
  -9   3   3    7.10    1.27
   9   3  -3   12.06    1.57
   9   3  -3    9.53    1.60
  -9   3   3   12.46    1.99
  -9   3   3    8.03    1.36
   8  -3  -3    0.77    0.72
  -8  -3   3    1.27    0.92
  -8  -3   3    0.42    0.53
  -8  -3   3    0.43    0.74
  -8  -3   3    2.30    1.03
   8   3  -3    0.18    0.78
  -8   3   3    0.86    0.53
  -8   3   3    1.69    0.93
  -8   3   3    0.52    0.70
  -8   3   3    0.15    0.71
   8   3  -3    1.02    0.60
  -8   3   3    1.94    0.68
   7  -3  -3  230.03   10.95
  -7  -3   3  255.14   11.01
  -7   3   3  239.33   10.88
  -7   3   3  242.56   10.99
   7   3  -3  224.23   10.96
  -7   3   3  224.12   13.31
  -7   3   3  227.68   13.09
   7   3  -3  238.07   10.64
  -6  -3   3   26.11    1.87
   6  -3  -3   27.94    1.87
  -6   3   3   26.62    1.87
   6   3  -3   32.04    1.87
   6   3  -3   30.55    1.96
  -6   3   3   28.40    1.86
   5  -3  -3   15.86    1.20
  -5  -3   3   13.72    1.34
   5   3  -3   13.11    1.25
   5   3  -3   14.25    1.18
  -5   3   3   13.97    1.35
  -5   3   3   13.13    1.27
  -4  -3   3   25.17    1.62
  -4  -3   3   26.25    1.34
   4  -3  -3   25.75    1.52
  -4   3   3   24.35    1.61
   4   3  -3   25.48    1.56
   4   3  -3   24.28    1.56
  -4   3   3   25.43    1.62
  -3  -3   3  219.87   10.03
  -3  -3   3  224.73    9.84
   3  -3  -3  223.56    9.95
  -3   3   3  212.09    9.54
   3   3  -3  219.35    9.98
   3   3  -3  226.17    9.82
  -3   3   3  227.04   10.05
  -3   3   3  234.70   10.08
   2  -3  -3    0.15    0.24
   2  -3  -3    0.12    0.28
  -2  -3   3    0.60    0.36
  -2  -3   3    0.28    0.25
   2   3  -3    0.63    0.27
  -2   3   3    0.31    0.23
   2   3  -3    0.07    0.35
  -2   3   3    0.53    0.39
   1  -3  -3   75.77    3.63
   1  -3  -3   73.79    3.54
  -1  -3   3   78.54    3.63
  -1  -3   3   77.74    3.66
   1   3  -3   74.73    3.55
   1   3  -3   73.38    3.45
  -1   3   3   74.03    3.52
  -1   3   3   79.91    3.69
   0  -3   3    3.80    0.53
   0  -3  -3    2.93    0.43
   0  -3  -3    3.98    0.54
   0   3   3    2.61    0.46
   0   3  -3    3.39    0.30
   0   3  -3    3.52    0.47
   0   3   3    2.81    0.55
   0   3  -3    3.51    0.51
  -1  -3  -3  127.36    5.84
   1  -3   3  126.51    5.84
  -1  -3  -3  128.42    5.85
  -1   3  -3  128.06    5.86
   1   3   3  124.64    5.84
   1   3   3  129.05    5.76
  -1   3  -3  122.51    5.70
  -1   3  -3  133.01    5.66
  -2  -3  -3   31.96    1.74
   2  -3   3   30.90    1.73
  -2  -3  -3   32.07    1.77
  -2   3  -3   30.20    1.67
   2   3   3   32.24    1.58
  -2   3  -3   32.52    1.61
  -2   3  -3   33.04    1.80
   2   3   3   30.56    1.87
   3  -3   3    7.74    0.85
  -3  -3  -3    8.03    0.90
  -3  -3  -3    8.36    0.84
  -3   3  -3    9.84    0.96
  -3   3  -3    9.44    0.76
   3   3   3    8.72    1.06
  -3   3  -3   10.99    0.77
  -4  -3  -3    2.04    0.56
  -4  -3  -3    3.02    0.57
   4   3   3    2.27    0.71
  -4   3  -3    2.31    0.51
  -4   3  -3    2.25    0.48
  -4   3  -3    2.33    0.50
  -4   3  -3    2.17    0.53
  -5  -3  -3   89.27    4.47
  -5  -3  -3   97.65    4.69
   5   3   3   87.77    4.72
  -5   3  -3   90.14    4.54
  -5   3  -3   90.41    4.40
  -5   3  -3   93.50    4.53
  -5   3  -3   94.40    4.52
  -6  -3  -3   52.21    3.02
  -6  -3  -3   50.61    2.84
  -6  -3  -3   48.30    3.23
  -6   3  -3   52.18    2.80
  -6   3  -3   54.06    2.91
   6   3   3   56.39    3.23
  -6   3  -3   54.14    2.93
  -6   3  -3   50.47    2.87
  -7  -3  -3   -0.50    0.41
   7  -3   3   -0.26    0.49
  -7  -3  -3   -0.19    0.45
  -7  -3  -3   -0.13    0.61
  -7  -3  -3    0.57    0.44
  -7  -3  -3    0.13    0.58
   7   3   3   -0.26    0.54
  -7   3  -3    0.43    0.43
  -7   3  -3    1.00    0.65
  -8  -3  -3    1.87    0.75
   8  -3   3    2.90    0.94
  -8  -3  -3    0.88    0.62
  -8  -3  -3    0.97    0.54
  -8  -3  -3    1.60    0.79
  -8  -3  -3    1.28    0.89
   8   3   3    2.23    0.98
  -8   3  -3    1.73    0.67
  -8   3  -3    1.16    0.77
  -8   3  -3    1.89    0.93
  -9  -3  -3  129.35    6.86
  -9  -3  -3  128.85    8.02
  -9  -3  -3  132.14    7.10
  -9  -3  -3  121.12    7.12
  -9   3  -3  134.24    7.89
  -9   3  -3  126.89    6.90
   9   3   3  128.99    6.96
 -10  -3  -3    3.87    1.21
 -10  -3  -3    3.90    0.80
 -10  -3  -3    3.50    1.21
 -10  -3  -3    3.36    0.88
 -10  -3  -3    4.79    1.22
 -10   3  -3    2.88    1.21
 -10   3  -3    4.31    1.10
 -11  -3  -3    1.64    1.06
 -11  -3  -3    0.92    0.77
 -11  -3  -3    1.74    0.62
 -11  -3  -3    1.90    1.01
 -11  -3  -3    2.74    0.93
 -11   3  -3    3.43    0.91
 -11   3  -3    0.78    0.98
 -12  -3  -3    8.57    1.21
 -12  -3  -3    6.48    1.32
 -12  -3  -3    9.08    1.74
 -12  -3  -3    9.95    1.66
 -12  -3  -3    8.37    1.11
 -12   3  -3   11.50    1.24
  12   3   3    9.01    1.82
 -13  -3  -3   47.66    3.43
 -13  -3  -3   45.07    3.69
 -13  -3  -3   50.11    2.96
 -13  -3  -3   48.08    2.80
  13   3   3   47.26    3.67
 -14  -3  -3   -0.29    0.40
 -14  -3  -3    0.41    0.61
 -14  -3  -3    0.20    0.42
 -15  -4   3    6.16    1.01
 -15  -4   3    8.25    0.96
 -15  -4   3    6.65    0.83
 -15   4   3    5.98    0.85
 -15   4   3    6.07    1.03
 -14  -4   3   13.44    1.84
 -14  -4   3   11.89    2.13
 -14  -4   3    9.46    1.34
 -14  -4   3   12.65    1.25
 -14  -4   3   10.93    1.23
 -14   4   3    9.51    1.17
 -14   4   3   10.10    1.43
 -14   4   3   11.01    2.02
 -13  -4   3   56.41    3.08
 -13  -4   3   49.42    4.16
 -13  -4   3   54.00    3.17
 -13  -4   3   55.70    3.71
 -13  -4   3   57.94    3.79
 -13   4   3   47.30    3.78
 -13   4   3   42.15    3.10
  13   4  -3   61.10    3.84
 -13   4   3   42.76    4.10
 -13   4   3   48.17    4.18
 -12  -4   3    3.88    0.90
 -12  -4   3    5.41    1.58
 -12  -4   3    4.80    1.11
 -12  -4   3    5.42    0.95
 -12  -4   3    5.67    1.38
 -12   4   3    3.70    1.45
  12   4  -3    5.26    1.34
 -12   4   3    3.36    1.39
 -12   4   3    4.61    1.02
 -12   4   3    3.15    1.08
 -11  -4   3    5.41    1.55
 -11  -4   3    4.20    0.85
 -11  -4   3    2.73    0.80
 -11  -4   3    3.36    1.09
 -11  -4   3    3.77    1.06
 -11   4   3    3.50    1.12
 -11   4   3    5.06    1.00
 -11   4   3    5.45    1.52
  11   4  -3    5.13    1.35
 -11   4   3    3.57    1.40
 -10  -4   3   -0.06    0.62
 -10  -4   3    2.34    1.24
 -10  -4   3    2.96    1.06
 -10  -4   3    2.69    1.23
  10   4  -3    1.67    1.08
 -10   4   3    0.87    0.97
 -10   4   3    1.97    1.09
  -9  -4   3  108.52    6.02
  -9  -4   3  109.31    7.00
  -9  -4   3  110.13    6.94
  -9  -4   3   96.82    5.71
  -9   4   3  103.70    5.82
  -9   4   3  103.62    7.09
   9   4  -3  124.87    6.00
  -9   4   3  104.16    6.94
   9   4  -3  117.69    6.41
  -8  -4   3    2.73    0.91
   8  -4  -3    2.70    0.79
  -8  -4   3    2.93    1.11
  -8  -4   3    2.05    0.74
  -8  -4   3    3.50    1.18
  -8   4   3    2.36    0.69
   8   4  -3    4.25    1.12
   8   4  -3    3.22    0.84
  -8   4   3    3.54    1.14
   8   4  -3    2.72    0.80
  -8   4   3    1.90    0.70
  -8   4   3    3.18    1.15
  -8   4   3    3.09    1.07
   7  -4  -3    5.85    0.96
  -7  -4   3    3.78    0.89
  -7  -4   3    6.24    1.20
  -7  -4   3    4.79    1.24
  -7  -4   3    6.70    1.46
   7   4  -3    6.28    0.99
  -7   4   3    7.33    1.50
  -7   4   3    7.89    1.49
   7   4  -3    6.80    1.04
   7   4  -3    4.66    1.22
  -7   4   3    4.98    0.97
  -7   4   3    5.55    1.42
  -7   4   3    5.92    0.98
   6  -4  -3   48.96    2.73
  -6  -4   3   48.35    2.87
   6   4  -3   46.79    2.80
  -6   4   3   48.55    2.87
  -6   4   3   50.58    2.86
   6   4  -3   50.56    2.78
   5  -4  -3  133.67    6.32
  -5  -4   3  137.01    6.52
  -5   4   3  138.35    6.51
   5   4  -3  127.10    6.27
   5   4  -3  132.25    6.40
  -5   4   3  140.58    6.51
  -4  -4   3   -0.41    0.38
   4  -4  -3    0.04    0.31
   4  -4  -3    0.18    0.36
   4   4  -3    0.55    0.39
  -4   4   3    0.16    0.41
   4   4  -3    0.59    0.44
  -3  -4   3   47.99    2.38
   3  -4  -3   45.62    2.51
   3  -4  -3   47.08    2.36
  -3  -4   3   47.12    2.61
  -3   4   3   50.29    2.61
  -3   4   3   44.91    2.23
   3   4  -3   49.15    2.50
   3   4  -3   45.92    2.40
   2  -4  -3   94.79    4.41
  -2  -4   3   95.70    4.51
  -2  -4   3   99.94    4.67
   2  -4  -3   89.61    4.56
   2   4  -3   94.34    4.40
   2   4  -3  101.22    4.53
  -2   4   3  101.33    4.65
  -2   4   3   94.11    4.35
   1  -4  -3  209.50    9.27
   1  -4  -3  197.09    9.39
  -1  -4   3  214.05    9.45
   1   4  -3  203.59    9.12
   1   4  -3  206.79    9.20
   1   4  -3  219.65    9.36
  -1   4   3  202.40    9.16
  -1   4   3  214.90    9.41
   0  -4  -3    4.41    0.64
   0  -4  -3    5.09    0.56
   0  -4   3    4.78    0.69
   0   4   3    5.71    0.67
   0   4  -3    4.83    0.60
   0   4   3    4.43    0.68
   0   4  -3    4.88    0.65
   1  -4   3    7.60    0.89
  -1  -4  -3    5.54    0.79
  -1  -4  -3    8.98    0.83
   1   4   3    8.87    0.80
  -1   4  -3    7.43    0.86
   1   4   3    5.72    0.89
  -1   4  -3    7.26    0.79
  -2  -4  -3   76.35    3.79
  -2  -4  -3   77.64    3.86
   2  -4   3   79.36    3.86
  -2   4  -3   76.47    3.85
   2   4   3   74.82    3.95
   2   4   3   78.63    3.61
  -2   4  -3   80.65    3.53
  -2   4  -3   78.28    3.71
   3  -4   3  132.54    6.27
  -3  -4  -3  133.99    6.26
  -3  -4  -3  131.89    6.25
   3   4   3  128.01    6.36
  -3   4  -3  135.75    6.02
  -3   4  -3  135.97    6.08
  -3   4  -3  133.91    6.30
   4  -4   3    8.23    0.99
  -4  -4  -3    9.49    1.10
  -4  -4  -3    9.10    1.01
   4   4   3   11.28    1.35
  -4   4  -3    9.10    1.06
  -4   4  -3   10.06    0.81
  -4   4  -3   11.56    1.05
   5  -4   3   -0.24    0.38
  -5  -4  -3   -0.35    0.38
  -5  -4  -3    0.14    0.41
   5  -4   3   -0.21    0.34
  -5   4  -3   -0.34    0.31
   5   4   3    0.41    0.59
  -5   4  -3   -0.62    0.31
  -6  -4  -3    1.23    0.67
  -6  -4  -3    2.96    1.04
  -6  -4  -3    2.31    0.78
  -6  -4  -3    2.79    0.63
   6  -4   3    2.93    0.70
  -6  -4  -3    3.56    0.77
   6   4   3    4.41    1.02
  -6   4  -3    2.89    0.65
  -6   4  -3    2.72    0.68
  -7  -4  -3  102.91    5.05
   7  -4   3   99.83    5.14
  -7  -4  -3   98.37    5.46
  -7  -4  -3   96.74    6.27
  -7  -4  -3   89.34    5.50
  -7  -4  -3   99.79    5.25
   7   4   3   95.95    5.38
  -7   4  -3  102.57    5.11
  -7   4  -3   98.72    6.29
  -8  -4  -3    7.43    1.31
   8  -4   3    5.69    1.09
  -8  -4  -3    5.80    1.48
  -8  -4  -3    6.78    1.19
  -8  -4  -3    7.59    1.33
  -8  -4  -3    7.23    1.15
   8   4   3    8.52    1.62
  -9  -4  -3    9.74    1.54
  -9  -4  -3   10.18    1.95
  -9  -4  -3   10.81    1.72
   9   4   3    7.56    1.52
 -10  -4  -3    3.64    1.15
 -10  -4  -3    4.27    1.36
 -10  -4  -3    3.38    0.77
 -10  -4  -3    3.70    0.93
 -10  -4  -3    2.63    0.94
 -11  -4  -3   80.93    5.24
 -11  -4  -3   84.61    4.80
 -11  -4  -3   85.14    4.52
 -11  -4  -3   89.24    5.23
 -11  -4  -3   84.25    5.84
 -12  -4  -3   23.69    1.90
 -12  -4  -3   24.07    1.77
 -12  -4  -3   19.67    2.29
 -12  -4  -3   20.87    2.61
  12   4   3   22.70    2.71
 -13  -4  -3    0.12    0.47
 -13  -4  -3   -0.08    0.49
 -13  -4  -3    0.20    0.73
 -13  -4  -3    0.05    0.76
  13   4   3    1.59    0.99
 -14  -4  -3   -0.53    0.33
 -14  -4  -3    0.56    0.42
 -15  -5   3   78.38    3.56
 -15  -5   3   66.42    4.26
 -15  -5   3   69.63    3.65
 -15   5   3   57.17    4.16
 -14  -5   3    2.01    0.97
 -14  -5   3    2.05    0.66
 -14  -5   3    2.48    1.09
 -14  -5   3    3.35    0.70
 -14  -5   3    2.00    0.80
  14   5  -3    4.34    1.12
 -14   5   3    2.16    0.79
 -14   5   3    1.89    0.66
 -14   5   3    1.91    1.12
 -13  -5   3   10.45    1.94
 -13  -5   3   11.34    1.61
 -13  -5   3   13.78    1.93
 -13  -5   3   13.30    1.34
 -13  -5   3   13.53    1.41
 -13   5   3   14.24    2.28
 -13   5   3   11.53    1.60
  13   5  -3   16.61    2.08
 -13   5   3   13.82    2.28
 -13   5   3   14.57    1.49
 -12  -5   3   11.52    2.15
 -12  -5   3    9.64    1.60
 -12  -5   3    7.48    1.09
 -12  -5   3   10.01    1.53
 -12  -5   3   10.31    1.28
 -12   5   3   12.68    2.24
  12   5  -3   10.98    1.69
 -12   5   3   10.63    2.21
 -12   5   3   10.88    1.77
 -11  -5   3   33.16    2.27
 -11  -5   3   30.46    2.80
 -11  -5   3   30.08    3.65
 -11  -5   3   29.50    2.27
 -11  -5   3   36.37    2.84
  11   5  -3   41.72    3.08
 -11   5   3   32.79    2.43
 -11   5   3   37.95    2.42
 -11   5   3   27.92    3.40
 -11   5   3   30.85    2.82
 -11   5   3   31.28    3.69
 -10  -5   3    5.95    1.34
 -10  -5   3    5.83    1.62
 -10  -5   3    7.04    1.15
 -10  -5   3    4.59    0.91
 -10  -5   3    5.59    1.57
 -10  -5   3    6.48    1.41
 -10   5   3    7.49    1.84
  10   5  -3    6.25    1.42
 -10   5   3    7.14    1.21
 -10   5   3    5.34    1.10
 -10   5   3    5.10    1.50
 -10   5   3    6.38    1.42
  -9  -5   3    8.95    1.53
  -9  -5   3    6.11    1.57
  -9  -5   3    6.34    1.57
  -9  -5   3    9.65    1.54
   9  -5  -3    6.74    1.20
   9   5  -3    8.65    1.64
  -9   5   3    8.75    1.69
   9   5  -3    8.28    1.44
  -9   5   3   10.42    2.00
  -9   5   3    8.54    1.94
  -8  -5   3    8.15    1.76
  -8  -5   3    8.75    1.70
   8  -5  -3    8.64    1.27
  -8  -5   3    7.43    1.26
  -8  -5   3    7.93    1.41
   8   5  -3    6.82    1.37
  -8   5   3    8.09    1.23
   8   5  -3    6.33    1.07
  -8   5   3    8.56    1.76
   8   5  -3    9.59    1.39
  -8   5   3    9.28    1.77
  -7  -5   3  181.47    8.65
  -7  -5   3  167.83    8.84
  -7  -5   3  179.21   10.31
   7  -5  -3  178.66    8.49
  -7  -5   3  176.24   10.27
   7   5  -3  165.29    9.22
  -7   5   3  176.92   10.30
  -7   5   3  174.52   10.14
  -7   5   3  173.26   10.45
   7   5  -3  182.76    8.36
   7   5  -3  174.89    8.51
  -7   5   3  181.41    8.56
   6  -5  -3    0.43    0.46
  -6  -5   3    1.74    0.68
  -6   5   3    0.92    0.75
  -6   5   3    0.98    0.58
  -6   5   3   -0.44    0.65
   6   5  -3    1.00    0.71
   6   5  -3    1.17    0.57
  -6   5   3    1.53    0.93
   6   5  -3    0.06    0.49
   5  -5  -3    9.79    1.15
   5  -5  -3   11.37    1.11
  -5  -5   3   12.26    1.40
  -5   5   3    9.21    1.20
   5   5  -3   11.47    1.23
   5   5  -3    9.70    1.11
  -4  -5   3    1.82    0.71
   4  -5  -3    2.10    0.45
   4  -5  -3    3.23    0.70
   4   5  -3    3.20    0.63
  -4   5   3    2.64    0.69
   4   5  -3    2.19    0.60
   3  -5  -3  145.91    6.96
   3  -5  -3  148.18    6.70
  -3  -5   3  151.23    7.06
  -3  -5   3  150.18    6.79
   3   5  -3  145.81    6.75
  -3   5   3  151.61    7.01
   3   5  -3  150.18    6.84
  -3   5   3  141.08    6.58
   2  -5  -3    0.13    0.28
  -2  -5   3    0.10    0.33
  -2  -5   3    1.16    0.55
   2  -5  -3    0.75    0.45
  -2   5   3    0.91    0.48
   2   5  -3    0.48    0.41
  -2   5   3    0.22    0.33
   1  -5  -3   32.34    1.93
  -1  -5   3   32.48    1.97
   1  -5  -3   31.47    1.65
   1   5  -3   31.03    1.82
   1   5  -3   31.05    1.83
  -1   5   3   31.73    1.88
  -1   5   3   31.09    1.81
   0  -5   3    2.95    0.66
   0  -5  -3    3.63    0.69
   0  -5  -3    3.22    0.48
   0   5   3    4.02    0.69
   0   5  -3    2.60    0.56
   0   5   3    3.28    0.63
   0   5  -3    3.71    0.60
  -1  -5  -3  124.99    5.75
  -1  -5  -3  126.90    5.97
   1  -5   3  121.52    5.94
  -1   5  -3  121.75    5.73
  -1   5  -3  123.02    5.90
   1   5   3  130.71    5.78
   1   5   3  123.46    5.92
  -2  -5  -3   54.42    2.90
  -2  -5  -3   56.24    2.76
   2  -5   3   50.57    2.84
  -2   5  -3   51.97    2.85
  -2   5  -3   52.26    2.70
   2   5   3   51.13    2.98
   2   5   3   51.67    2.58
   3  -5   3    0.77    0.48
  -3  -5  -3    0.93    0.44
  -3  -5  -3    0.79    0.47
   3   5   3    0.63    0.61
  -3   5  -3    0.28    0.38
  -3   5  -3    1.03    0.53
   4  -5   3   30.46    1.97
  -4  -5  -3   28.56    1.92
  -4  -5  -3   30.05    1.94
   4   5   3   28.67    2.16
  -4   5  -3   32.44    2.03
  -4   5  -3   30.89    1.83
  -5  -5  -3  138.47    8.36
  -5  -5  -3  137.28    7.39
  -5  -5  -3  149.29    6.95
  -5  -5  -3  146.17    6.87
   5  -5   3  137.98    6.89
  -5   5  -3  145.48    6.95
  -5   5  -3  143.62    6.65
   5   5   3  137.55    7.07
  -6  -5  -3   47.86    3.61
  -6  -5  -3   44.74    2.78
  -6  -5  -3   43.88    2.87
  -6  -5  -3   49.87    3.07
   6  -5   3   53.13    3.00
  -6  -5  -3   48.13    3.12
  -6   5  -3   47.66    3.60
   6   5   3   47.46    3.15
  -6   5  -3   46.63    3.48
  -6   5  -3   48.25    2.91
  -6   5  -3   48.27    3.17
  -7  -5  -3    2.16    0.78
  -7  -5  -3    1.10    0.77
  -7  -5  -3    1.88    0.63
  -7  -5  -3    1.10    0.64
  -7  -5  -3    1.35    1.02
   7  -5   3    1.78    0.73
  -7   5  -3    1.80    0.67
  -7   5  -3    1.30    0.95
  -7   5  -3    0.05    0.79
   7   5   3    1.44    0.82
  -8  -5  -3    3.39    1.10
  -8  -5  -3    2.36    0.89
  -8  -5  -3    2.18    1.11
  -8  -5  -3    2.47    0.78
  -8  -5  -3    3.42    1.04
  -8   5  -3    3.09    1.24
   8   5   3    2.27    1.10
  -9  -5  -3  110.55    5.88
  -9  -5  -3  107.31    5.47
  -9  -5  -3  108.77    6.17
  -9  -5  -3  102.29    5.51
  -9  -5  -3  109.80    6.30
  -9  -5  -3  106.13    6.73
  -9  -5  -3  112.94    7.22
 -10  -5  -3   45.92    3.35
 -10  -5  -3   46.33    2.77
 -10  -5  -3   45.07    3.34
 -10  -5  -3   46.70    2.72
 -10  -5  -3   42.29    3.81
 -10  -5  -3   45.06    3.33
 -10  -5  -3   44.46    2.92
 -11  -5  -3    0.62    0.83
 -11  -5  -3    1.49    0.59
 -11  -5  -3    1.18    1.07
 -11  -5  -3    0.33    0.69
  11   5   3    0.88    0.99
 -12  -5  -3   11.23    1.30
 -12  -5  -3   10.90    1.67
 -12  -5  -3    9.82    1.09
 -12  -5  -3    8.31    1.69
  12   5   3    8.00    1.68
 -13  -5  -3   49.22    2.83
 -13  -5  -3   48.98    3.75
 -13  -5  -3   50.69    3.38
 -13  -5  -3   53.06    3.02
  13   5   3   49.76    3.59
 -14  -5  -3    7.56    0.84
 -14  -5  -3    7.56    0.77
 -15  -6   3    1.10    0.37
 -15  -6   3    0.83    0.50
 -15  -6   3    0.67    0.43
 -15   6   3    0.99    0.47
 -14  -6   3    0.68    0.87
 -14  -6   3   -0.05    0.44
 -14  -6   3    0.14    0.56
 -14  -6   3    0.54    0.45
 -13  -6   3   48.06    4.11
 -13  -6   3   51.08    3.77
 -13  -6   3   51.50    3.19
 -13  -6   3   63.13    3.19
 -13  -6   3   62.65    3.83
 -13   6   3   55.26    3.90
 -13   6   3   49.94    4.22
  13   6  -3   57.97    3.77
 -13   6   3   51.54    4.25
 -12  -6   3   31.04    2.79
 -12  -6   3   31.41    2.26
 -12  -6   3   25.11    3.28
 -12  -6   3   40.96    3.02
 -12  -6   3   40.95    2.32
 -12   6   3   30.90    2.76
 -12   6   3   35.12    3.87
 -12   6   3   33.67    2.35
  12   6  -3   33.80    2.84
 -12   6   3   35.60    3.88
 -11  -6   3    9.19    1.66
 -11  -6   3   10.03    2.05
 -11  -6   3   10.76    1.67
 -11  -6   3   11.51    1.32
 -11  -6   3    9.80    1.24
 -11   6   3   12.60    1.40
 -11   6   3    6.20    1.77
 -11   6   3   12.72    2.29
 -11   6   3   11.05    1.61
  11   6  -3   13.08    2.01
 -10  -6   3    6.85    1.62
 -10  -6   3    5.41    1.30
 -10  -6   3    4.78    0.94
 -10  -6   3    6.95    1.12
 -10  -6   3    5.16    1.40
 -10   6   3    5.51    1.72
 -10   6   3   10.56    1.96
  10   6  -3    7.34    1.58
 -10   6   3    6.84    1.34
  -9  -6   3  150.28    8.74
  -9  -6   3  130.61    8.56
  -9  -6   3  133.85    8.67
  -9  -6   3  136.47    7.52
   9   6  -3  147.60    7.90
  -9   6   3  145.60    8.99
  -9   6   3  136.57    8.80
  -9   6   3  146.83    8.83
  -9   6   3  128.80    7.17
  -9   6   3  138.99    8.52
   8  -6  -3   33.65    2.47
  -8  -6   3   33.84    3.03
  -8  -6   3   32.38    2.96
  -8  -6   3   34.27    2.64
  -8  -6   3   32.86    3.05
   8   6  -3   29.92    2.63
   8   6  -3   35.38    2.45
  -8   6   3   33.75    3.11
  -8   6   3   31.63    2.87
  -8   6   3   37.02    2.58
  -8   6   3   33.53    3.14
  -7  -6   3   15.63    2.19
   7  -6  -3   13.50    1.60
  -7  -6   3   13.00    1.72
  -7  -6   3   17.10    2.35
  -7   6   3   13.82    2.27
  -7   6   3   14.41    1.66
   7   6  -3   15.72    1.73
  -7   6   3   16.65    2.23
   7   6  -3   17.78    2.09
  -7   6   3   14.57    2.15
  -6  -6   3    0.14    0.57
   6  -6  -3    1.24    0.54
  -6  -6   3    0.06    0.85
  -6  -6   3    2.52    1.09
  -6   6   3    1.55    0.85
   6   6  -3    0.98    0.58
  -6   6   3    1.47    0.63
   6   6  -3    1.03    0.73
  -6   6   3    0.91    0.85
   5  -6  -3  101.08    5.08
  -5  -6   3   97.84    5.17
  -5  -6   3   95.26    6.20
   5   6  -3  102.90    5.00
  -5   6   3   97.83    6.21
   5   6  -3   95.86    5.49
  -5   6   3   99.01    6.31
  -5   6   3   97.17    6.07
  -5   6   3   96.51    5.08
  -4  -6   3   31.79    2.23
   4  -6  -3   34.80    2.18
  -4   6   3   34.83    2.20
   4   6  -3   30.34    2.06
  -3  -6   3   15.85    1.62
  -3  -6   3   15.14    1.19
   3  -6  -3   17.25    1.34
  -3   6   3   17.09    1.58
  -3   6   3   13.92    1.10
   3   6  -3   16.23    1.31
  -2  -6   3   37.52    2.36
   2  -6  -3   38.22    2.29
  -2  -6   3   36.06    2.15
  -2   6   3   40.27    2.32
   2   6  -3   38.80    2.23
  -2   6   3   37.02    2.09
  -1  -6   3   42.22    2.54
   1  -6  -3   42.58    2.47
   1   6  -3   39.72    2.32
  -1   6   3   38.15    2.28
   1   6  -3   42.38    2.36
  -1   6   3   45.63    2.45
   0  -6   3   79.02    4.23
   0  -6  -3   85.44    4.26
   0   6   3   89.47    4.15
   0   6  -3   79.17    4.12
   0   6   3   82.73    4.13
   0   6  -3   80.55    4.05
   1  -6   3    8.04    1.05
  -1  -6  -3    6.92    0.99
   1   6   3    6.61    0.80
   1   6   3    7.54    1.04
  -1   6  -3    7.70    0.97
  -1   6  -3    8.39    0.95
   2  -6   3   30.24    1.96
  -2  -6  -3   27.97    1.67
  -2  -6  -3   27.60    1.88
  -2   6  -3   26.52    1.70
  -2   6  -3   29.58    1.89
   2   6   3   25.65    1.93
  -3  -6  -3  162.76    7.45
  -3  -6  -3  160.87    7.61
   3  -6   3  155.33    7.60
   3   6   3  158.19    7.65
  -3   6  -3  159.87    7.31
  -3   6  -3  154.03    7.57
  -4  -6  -3    5.90    1.28
  -4  -6  -3    4.79    0.88
  -4  -6  -3    5.75    0.88
   4  -6   3    3.84    0.85
  -4   6  -3    7.03    1.38
  -4   6  -3    5.20    0.89
   4   6   3    4.40    1.04
  -4   6  -3    3.11    0.64
  -4   6  -3    5.96    1.29
  -5  -6  -3    0.69    0.78
   5  -6   3    1.35    0.57
  -5  -6  -3    2.11    0.78
  -5  -6  -3    1.75    0.75
  -5  -6  -3    1.41    0.61
  -5  -6  -3    1.19    0.62
  -5   6  -3    1.42    0.92
  -5   6  -3    1.88    1.06
   5   6   3   -0.07    0.87
   5   6   3    1.19    0.69
  -5   6  -3    1.36    0.50
  -5   6  -3    1.42    0.64
  -5   6  -3    2.96    0.88
  -6  -6  -3    8.74    1.27
  -6  -6  -3    9.49    1.36
   6  -6   3    7.33    1.21
  -6  -6  -3    9.39    1.49
  -6  -6  -3    8.11    1.32
  -6  -6  -3    8.68    1.66
  -6   6  -3   10.40    1.52
   6   6   3    7.35    1.35
  -6   6  -3    9.00    1.74
  -6   6  -3   11.13    1.40
  -6   6  -3   13.13    1.96
  -7  -6  -3   40.91    2.83
  -7  -6  -3   46.53    3.01
  -7  -6  -3   42.16    2.77
  -7  -6  -3   44.66    3.10
  -7  -6  -3   43.09    3.58
   7  -6   3   41.68    2.87
  -7   6  -3   42.81    3.39
   7   6   3   37.84    3.04
  -7   6  -3   41.91    3.54
  -7   6  -3   44.04    2.92
  -8  -6  -3    0.99    1.01
  -8  -6  -3    1.26    0.76
  -8  -6  -3    0.20    0.71
  -8  -6  -3    0.60    0.70
  -8  -6  -3    1.19    0.81
  -8   6  -3    0.51    0.99
   8   6   3   -0.01    0.77
  -8   6  -3    0.84    0.98
  -9  -6  -3    6.10    1.04
  -9  -6  -3    5.83    1.27
  -9  -6  -3    4.74    0.89
  -9  -6  -3    6.02    1.22
  -9  -6  -3    8.54    1.52
  -9  -6  -3    7.29    1.04
  -9  -6  -3    6.11    1.70
  -9   6  -3    5.33    1.53
 -10  -6  -3    7.84    1.02
 -10  -6  -3   10.24    1.33
 -10  -6  -3    9.13    1.93
 -10  -6  -3    9.69    1.47
 -10  -6  -3    8.46    1.46
 -10  -6  -3    9.48    1.13
  10   6   3    7.89    1.82
 -11  -6  -3   49.96    2.97
 -11  -6  -3   51.43    3.24
 -11  -6  -3   50.28    3.52
 -11  -6  -3   51.76    3.58
 -11  -6  -3   52.80    2.96
 -11  -6  -3   53.56    4.24
  11   6   3   51.18    3.91
 -12  -6  -3   14.17    1.79
 -12  -6  -3   10.74    1.24
 -12  -6  -3   14.22    1.32
 -12  -6  -3   11.09    1.90
  12   6   3   11.81    1.79
 -13  -6  -3    0.96    0.80
 -13  -6  -3    0.56    0.43
 -13  -6  -3    0.77    0.46
  13   6   3    0.80    0.77
 -14  -6  -3   11.17    0.99
 -14  -6  -3   12.79    0.93
 -14  -7   3   12.89    1.05
 -14  -7   3   11.08    1.34
 -14   7   3   11.92    1.35
 -13  -7   3    3.83    1.20
 -13  -7   3    3.82    0.73
 -13  -7   3    3.65    0.74
 -13  -7   3    4.37    0.96
 -13   7   3    4.67    0.81
  13   7  -3    3.51    1.02
 -13   7   3    5.44    1.03
 -13   7   3    4.34    1.37
 -13   7   3    4.64    1.27
 -12  -7   3   10.40    1.95
 -12  -7   3   10.11    1.53
 -12  -7   3    8.50    1.10
 -12  -7   3    8.44    1.09
 -12   7   3   15.70    1.77
 -12   7   3    8.58    1.86
 -12   7   3   13.33    1.40
  12   7  -3    7.81    1.46
 -12   7   3   13.28    2.23
 -11  -7   3   41.07    3.44
 -11  -7   3   40.12    3.79
 -11  -7   3   47.61    2.79
 -11   7   3   47.51    4.03
  11   7  -3   40.39    3.34
 -11   7   3   49.11    4.07
 -11   7   3   46.77    2.96
 -11   7   3   48.84    3.55
 -10  -7   3   24.98    2.49
 -10  -7   3   26.25    1.94
 -10  -7   3   21.84    3.00
 -10   7   3   25.60    3.16
  10   7  -3   22.64    2.67
 -10   7   3   31.17    2.88
 -10   7   3   26.40    2.46
 -10   7   3   29.70    2.15
 -10   7   3   26.01    3.21
  -9  -7   3    0.89    0.73
  -9  -7   3    2.90    1.25
  -9  -7   3    2.37    1.02
  -9  -7   3    3.43    1.36
  -9   7   3    4.94    1.10
  -9   7   3    5.99    1.30
  -9   7   3    6.57    1.62
  -9   7   3    3.65    1.29
   9   7  -3    1.07    0.84
  -8  -7   3   21.21    2.79
  -8  -7   3   20.18    2.70
  -8  -7   3   21.84    2.38
   8   7  -3   17.82    2.25
   8   7  -3   26.37    2.43
   7  -7  -3   59.82    3.58
  -7  -7   3   56.88    3.69
  -7  -7   3   53.77    4.25
  -7  -7   3   62.72    4.50
  -7   7   3   59.08    4.28
   7   7  -3   53.95    3.82
  -7   7   3   61.55    3.66
  -7   7   3   57.08    4.46
   7   7  -3   56.44    3.49
  -7   7   3   61.96    4.51
   6  -7  -3    6.04    1.05
  -6  -7   3    6.70    1.49
  -6  -7   3    8.09    1.39
  -6  -7   3    6.19    1.56
  -6   7   3    6.73    1.58
  -6   7   3    5.27    1.35
   6   7  -3    6.47    1.28
   6   7  -3    8.09    1.26
  -6   7   3    6.92    1.64
  -6   7   3    5.77    1.10
  -5  -7   3   -0.04    0.87
  -5  -7   3    0.38    0.54
  -5  -7   3    0.22    0.72
  -5   7   3    0.83    0.56
  -5   7   3    2.40    0.86
   5   7  -3    0.30    0.52
   5   7  -3   -0.47    0.54
  -5   7   3    1.36    0.73
   4  -7  -3   41.01    2.59
  -4  -7   3   40.14    3.33
  -4  -7   3   40.98    2.73
  -4   7   3   39.68    2.61
  -4   7   3   44.67    3.24
  -4   7   3   36.72    3.18
   4   7  -3   40.14    2.55
  -4   7   3   47.29    3.45
   4   7  -3   41.12    2.86
  -3  -7   3  118.04    7.54
  -3  -7   3  121.74    6.24
   3  -7  -3  132.11    6.18
  -3   7   3  121.28    7.53
  -3   7   3  119.88    7.78
   3   7  -3  131.01    6.05
  -3   7   3  117.01    7.28
  -3   7   3  122.78    6.13
  -2  -7   3    4.64    0.95
  -2  -7   3    4.80    0.80
   2  -7  -3    4.90    0.89
  -2   7   3    6.12    0.84
  -2   7   3    4.33    0.84
   2   7  -3    5.80    0.90
  -1  -7   3   47.68    2.93
   1  -7  -3   49.11    2.88
   1   7  -3   49.77    2.77
  -1   7   3   50.19    2.82
  -1   7   3   51.30    2.75
   1   7  -3   47.45    2.75
   0  -7  -3   24.44    1.76
   0  -7   3   25.20    1.82
   0   7  -3   21.97    1.61
   0   7   3   22.59    1.62
   0   7  -3   23.34    1.66
   0   7   3   22.99    1.65
   1  -7   3   51.07    2.93
  -1  -7  -3   48.09    2.90
   1   7   3   46.97    2.66
   1   7   3   49.93    2.87
  -1   7  -3   46.93    2.80
  -1   7  -3   50.53    2.74
  -2  -7  -3   15.99    2.03
  -2  -7  -3   11.45    1.38
   2  -7   3   12.06    1.41
  -2   7  -3   10.15    1.13
   2   7   3   13.46    1.88
  -2   7  -3   11.19    1.55
  -2   7  -3   12.95    1.79
   2   7   3   12.31    1.46
  -2   7  -3   11.55    1.34
   3  -7   3   21.26    1.97
  -3  -7  -3   20.10    2.45
  -3  -7  -3   19.67    1.87
  -3   7  -3   18.60    1.83
  -3   7  -3   21.22    2.18
  -3   7  -3   20.17    2.50
   3   7   3   19.07    1.91
  -3   7  -3   19.20    1.45
  -3   7  -3   19.84    2.33
   3   7   3   21.11    2.39
  -4  -7  -3    8.26    1.20
  -4  -7  -3    8.19    1.56
   4  -7   3    6.63    1.12
  -4  -7  -3    6.23    1.10
  -4   7  -3    7.23    0.97
  -4   7  -3   10.30    1.76
   4   7   3    5.79    1.17
   4   7   3   10.55    1.79
  -4   7  -3    8.31    1.53
  -4   7  -3    7.34    1.15
  -4   7  -3    7.44    1.28
  -5  -7  -3   30.91    2.29
  -5  -7  -3   29.59    2.19
  -5  -7  -3   30.39    2.84
   5  -7   3   34.77    2.35
   5   7   3   29.36    2.35
  -5   7  -3   30.33    2.38
  -5   7  -3   28.93    2.77
  -5   7  -3   31.34    2.27
   5   7   3   30.45    2.67
  -5   7  -3   29.79    2.70
  -6  -7  -3   30.79    2.98
  -6  -7  -3   29.84    2.41
   6  -7   3   28.29    2.35
  -6  -7  -3   32.67    2.34
  -6   7  -3   35.13    2.89
  -6   7  -3   33.72    2.98
  -6   7  -3   31.48    2.50
  -6   7  -3   29.16    2.35
   6   7   3   31.70    2.91
   6   7   3   32.60    2.83
  -7  -7  -3    6.05    1.31
  -7  -7  -3    4.87    1.49
  -7  -7  -3    4.63    1.08
  -7   7  -3    6.08    1.24
   7   7   3    3.62    1.19
  -7   7  -3    6.31    1.61
  -7   7  -3    6.64    1.48
  -8  -7  -3   14.03    1.86
  -8  -7  -3   13.78    1.76
  -8  -7  -3   11.00    1.26
  -8  -7  -3   11.55    1.40
  -8  -7  -3    8.08    1.81
  -8  -7  -3   11.07    1.22
  -8   7  -3   13.26    1.54
  -8   7  -3   14.84    2.31
  -8   7  -3   13.38    2.22
   8   7   3   11.18    1.98
  -9  -7  -3   85.53    4.92
  -9  -7  -3   86.52    4.61
  -9  -7  -3   91.10    5.27
  -9  -7  -3   92.59    6.32
  -9  -7  -3   88.77    5.70
  -9  -7  -3   91.47    4.66
  -9   7  -3   90.41    5.99
  -9   7  -3   91.08    6.15
   9   7   3   89.99    5.81
  -9   7  -3   83.09    4.92
 -10  -7  -3    8.74    1.10
 -10  -7  -3   10.36    2.07
 -10  -7  -3    9.98    1.49
 -10  -7  -3    7.90    1.01
 -10  -7  -3    8.55    1.18
 -10  -7  -3    9.68    1.60
  10   7   3    9.23    1.80
  10   7   3    7.67    1.12
 -11  -7  -3    0.53    0.68
 -11  -7  -3    0.34    0.92
 -11  -7  -3    1.41    0.76
 -11  -7  -3   -0.30    0.60
 -11  -7  -3   -0.03    0.47
  11   7   3    1.50    0.96
  11   7   3    1.61    0.59
 -12  -7  -3    8.30    1.01
 -12  -7  -3    7.63    1.30
 -12  -7  -3    7.00    0.84
 -12  -7  -3    6.38    1.50
  12   7   3    8.60    1.53
 -13  -7  -3   49.70    2.75
 -13  -7  -3   48.18    2.59
 -14  -8   3    0.24    0.46
 -14  -8   3    0.70    0.36
 -13  -8   3   21.91    1.87
 -13  -8   3   20.64    1.48
 -13   8   3   22.53    1.89
 -13   8   3   19.41    1.56
  13   8  -3   22.39    1.93
 -12  -8   3   12.98    1.27
 -12  -8   3   12.57    2.04
 -12  -8   3   13.29    1.64
 -12   8   3   17.65    2.32
  12   8  -3   13.17    1.73
 -12   8   3   14.40    2.29
 -12   8   3   12.01    1.32
 -12   8   3   15.13    1.79
 -11  -8   3   -0.12    0.95
 -11  -8   3    0.54    0.55
 -11  -8   3    0.29    0.77
 -11   8   3    2.71    0.75
 -11   8   3    1.10    0.95
  11   8  -3   -0.02    0.68
 -11   8   3    5.77    1.67
 -11   8   3    4.89    1.03
 -11   8   3    6.62    1.55
 -10  -8   3    1.06    1.01
 -10  -8   3    0.97    0.61
 -10   8   3   13.22    2.31
 -10   8   3    9.56    1.42
  10   8  -3    0.17    0.78
 -10   8   3   12.02    1.32
  -9  -8   3   72.21    5.43
  -9  -8   3   74.95    5.15
  -9  -8   3   71.48    4.03
   9   8  -3   81.73    4.95
   9   8  -3   78.75    4.01
  -9   8   3   84.88    5.67
  -9   8   3   70.32    4.33
  -9   8   3   75.18    5.62
  -9   8   3   72.31    5.29
  -9   8   3   70.06    5.07
  -8  -8   3   80.22    5.70
  -8  -8   3   72.86    5.38
  -8  -8   3   85.94    5.74
  -8   8   3   78.19    5.81
  -8   8   3   75.25    4.54
  -8   8   3   73.16    5.30
   8   8  -3   83.76    4.26
  -8   8   3   83.19    5.80
  -8   8   3   83.83    5.64
   8   8  -3   91.45    5.22
  -7  -8   3    1.40    0.91
   7  -8  -3    3.49    0.98
  -7  -8   3    3.12    1.24
  -7  -8   3    3.96    1.46
   7   8  -3    1.93    0.83
  -7   8   3    3.26    1.12
  -7   8   3    5.04    1.43
  -7   8   3    3.22    1.31
  -7   8   3    3.95    1.08
  -6  -8   3    0.86    1.05
  -6  -8   3    0.61    0.73
  -6  -8   3    0.31    0.86
   6   8  -3    2.66    0.94
   6   8  -3    0.57    0.57
  -5  -8   3   17.09    1.99
  -5  -8   3   23.24    2.93
   5  -8  -3   15.26    1.78
  -5  -8   3   18.64    2.47
   5   8  -3   13.87    1.85
  -5   8   3   20.52    2.28
   5   8  -3   14.40    1.65
  -5   8   3   15.31    2.24
  -5   8   3   18.86    2.59
  -5   8   3   15.97    1.82
  -5   8   3   17.45    2.52
  -4  -8   3  122.45    7.41
   4  -8  -3  109.65    5.88
   4  -8  -3  112.94    6.96
  -4  -8   3  113.01    6.09
  -4   8   3  107.51    7.01
  -4   8   3  116.09    7.32
  -4   8   3  112.19    5.93
  -4   8   3  110.40    7.24
  -4   8   3  110.18    6.56
   4   8  -3  119.16    6.38
   4   8  -3  116.44    6.57
   4   8  -3  124.89    5.88
  -3  -8   3   12.52    1.59
   3  -8  -3   11.45    1.43
   3  -8  -3   14.06    1.86
  -3   8   3   10.09    1.86
  -3   8   3   11.85    1.46
   3   8  -3   10.21    1.32
   3   8  -3   17.85    1.99
  -3   8   3   15.61    1.92
   3   8  -3   12.63    1.57
   2  -8  -3   75.27    4.44
  -2  -8   3   58.99    3.66
   2  -8  -3   69.09    3.67
  -2  -8   3   65.78    4.55
   2   8  -3   57.75    3.43
   2   8  -3   58.96    3.71
  -2   8   3   59.19    3.35
  -2   8   3   81.65    4.32
  -2   8   3   55.56    3.49
  -2   8   3   59.78    4.46
   2   8  -3   58.87    3.95
  -1  -8   3   77.15    4.31
   1  -8  -3   81.79    4.25
  -1  -8   3   74.02    4.13
   1  -8  -3   77.31    5.04
   1   8  -3   74.59    5.18
   1   8  -3   79.96    4.71
   1   8  -3   79.34    4.07
  -1   8   3   76.77    4.99
  -1   8   3   76.75    4.13
  -1   8   3   76.63    4.82
  -1   8   3   78.18    4.04
  -1   8   3   73.20    5.20
   0  -8  -3   62.15    3.55
   0  -8  -3   60.08    4.20
   0  -8   3   62.26    3.61
   0   8  -3   63.10    4.47
   0   8  -3   61.95    4.11
   0   8   3   65.88    3.47
   0   8   3   59.54    4.35
   0   8   3   56.22    3.97
   0   8  -3   65.51    3.49
   0   8   3   59.93    3.38
   0   8  -3   58.10    3.85
   0   8  -3   60.88    3.36
   1  -8   3   14.71    1.75
  -1  -8  -3   18.87    2.32
  -1  -8  -3   15.57    1.75
  -1   8  -3   17.33    1.67
   1   8   3   21.60    2.00
  -1   8  -3   18.37    2.03
  -1   8  -3   27.03    2.17
   1   8   3   18.95    2.51
  -1   8  -3   20.35    2.54
   1   8   3   15.57    2.05
  -1   8  -3   23.73    1.77
   2  -8   3   24.03    1.97
  -2  -8  -3   28.51    2.05
  -2  -8  -3   24.84    2.39
   2   8   3   23.61    2.61
  -2   8  -3   24.11    1.92
  -2   8  -3   27.40    2.40
  -2   8  -3   27.56    1.84
  -2   8  -3   27.72    3.08
  -2   8  -3   25.52    2.15
   2   8   3   26.07    2.04
   3  -8   3  103.62    5.26
  -3  -8  -3   99.64    5.19
  -3  -8  -3   89.76    6.12
  -3   8  -3   87.81    6.00
   3   8   3  103.25    5.96
  -3   8  -3   94.54    5.13
  -3   8  -3   92.62    5.63
   3   8   3  100.22    5.19
  -3   8  -3   99.52    4.91
  -3   8  -3   95.14    6.32
  -4  -8  -3   50.92    4.06
   4  -8   3   55.30    3.45
  -4  -8  -3   57.25    3.46
   4   8   3   58.41    4.00
  -4   8  -3   54.78    3.70
  -4   8  -3   55.36    4.04
  -4   8  -3   56.83    3.22
   4   8   3   52.93    3.74
  -4   8  -3   59.13    4.27
   4   8   3   53.85    3.47
  -4   8  -3   59.50    3.49
  -5  -8  -3    6.75    1.62
   5  -8   3    8.37    1.44
  -5  -8  -3    6.28    1.20
   5   8   3    8.77    1.47
  -5   8  -3    7.57    1.57
   5   8   3    5.72    1.35
  -5   8  -3    5.84    1.24
  -5   8  -3    8.57    1.84
  -5   8  -3    6.71    1.26
   5   8   3    8.28    1.62
  -6  -8  -3   45.37    3.28
   6  -8   3   54.14    3.52
  -6  -8  -3   51.01    4.22
  -6   8  -3   51.96    4.16
   6   8   3   54.00    3.92
  -6   8  -3   52.35    4.04
   6   8   3   54.80    3.60
   6   8   3   52.97    3.84
  -6   8  -3   58.72    3.76
  -6   8  -3   56.11    3.51
  -7  -8  -3   54.24    4.27
  -7  -8  -3   51.79    3.22
  -7  -8  -3   50.85    2.99
  -7  -8  -3   51.84    3.73
  -7   8  -3   52.03    3.26
  -7   8  -3   51.54    3.10
  -7   8  -3   49.79    4.18
  -7   8  -3   58.24    4.16
   7   8   3   53.25    3.86
  -8  -8  -3   16.78    1.55
  -8  -8  -3   19.43    2.09
  -8  -8  -3   15.89    1.63
  -8  -8  -3   17.67    2.57
  -8   8  -3   17.81    1.65
  -8   8  -3   16.14    1.78
  -8   8  -3   18.47    2.64
  -8   8  -3   19.40    2.76
   8   8   3   12.53    2.10
  -9  -8  -3    1.88    0.61
  -9  -8  -3    1.76    1.10
  -9  -8  -3    2.52    0.74
  -9  -8  -3    1.90    0.87
   9   8   3    1.90    0.74
  -9   8  -3    2.55    1.28
   9   8   3    1.79    1.13
  -9   8  -3    3.00    1.24
 -10  -8  -3    6.20    0.89
 -10  -8  -3   10.67    1.45
 -10  -8  -3   10.12    1.98
 -10  -8  -3    8.52    1.13
  10   8   3   10.81    1.22
 -10   8  -3    9.15    1.92
  10   8   3    6.04    1.53
 -10   8  -3    8.63    1.21
 -11  -8  -3   45.01    3.09
 -11  -8  -3   45.10    2.73
 -11  -8  -3   44.41    2.51
 -11  -8  -3   39.32    3.54
  11   8   3   45.20    2.61
  11   8   3   42.08    3.32
 -12  -8  -3    0.88    0.80
 -12  -8  -3    1.65    0.49
 -12  -8  -3    3.15    0.51
  12   8   3    1.74    0.50
  12   8   3    1.57    0.87
 -13  -8  -3    0.47    0.31
 -13  -8  -3    0.19    0.28
 -13  -9   3    1.17    0.39
 -13  -9   3   -0.18    0.41
 -13   9   3    0.81    0.51
 -12  -9   3    0.53    0.63
 -12  -9   3    0.05    0.81
 -12  -9   3    1.07    0.46
 -12   9   3    1.24    0.94
  12   9  -3   -0.12    0.59
 -11  -9   3   47.23    2.79
 -11  -9   3   48.07    3.60
 -11  -9   3   47.30    3.87
 -11   9   3   44.86    3.97
 -11   9   3   50.52    3.59
  11   9  -3   45.15    3.37
 -11   9   3   51.13    3.04
 -11   9   3   53.53    3.88
 -11   9   3   51.88    4.09
 -10  -9   3   10.60    1.95
 -10  -9   3   13.26    1.84
 -10  -9   3   13.55    1.32
 -10   9   3    8.54    1.94
 -10   9   3    9.95    1.95
 -10   9   3   15.75    1.88
 -10   9   3   13.20    2.36
  10   9  -3   15.47    1.24
 -10   9   3   12.83    1.45
  10   9  -3    8.14    1.48
  -9   9   3   33.52    2.29
  -9   9   3   21.68    3.05
  -8   9   3   24.09    3.15
  -8   9   3   22.33    2.29
  -8   9   3   24.45    1.93
  -8   9   3   19.02    2.61
  -7  -9   3   44.28    3.78
  -7  -9   3   49.91    4.16
  -7  -9   3   44.65    3.95
   7   9  -3   43.74    2.87
  -7   9   3   54.41    3.26
  -7   9   3   56.42    4.37
  -7   9   3   57.91    3.11
  -7   9   3   58.22    4.42
   7   9  -3   43.00    3.49
  -7   9   3   55.50    4.10
  -7   9   3   52.66    3.79
  -6  -9   3   49.19    3.89
  -6  -9   3   59.14    3.77
   6  -9  -3   45.73    3.62
  -6  -9   3   65.03    4.29
  -6   9   3   40.94    3.64
  -6   9   3   39.13    2.91
  -6   9   3   42.26    3.85
  -6   9   3   40.21    3.47
   6   9  -3   48.66    3.37
  -6   9   3   42.41    3.87
   6   9  -3   49.89    2.76
  -5  -9   3    9.87    2.04
  -5  -9   3    7.13    1.43
  -5  -9   3    7.61    1.68
   5  -9  -3   13.57    1.89
   5  -9  -3   14.44    1.69
   5   9  -3    9.68    1.61
   5   9  -3    9.16    1.41
  -5   9   3   20.36    2.64
  -4  -9   3   44.98    3.44
   4  -9  -3   61.60    3.56
  -4  -9   3   52.57    4.30
   4  -9  -3   54.28    4.01
  -4   9   3   61.21    3.61
   4   9  -3   51.07    3.32
  -4   9   3   68.49    4.33
   4   9  -3   47.28    3.53
   4   9  -3   49.85    3.67
  -4   9   3   61.38    3.94
  -4   9   3   73.82    4.71
  -3  -9   3   35.59    3.22
   3  -9  -3   35.98    2.94
  -3  -9   3   32.57    2.59
   3  -9  -3   35.09    2.51
   3   9  -3   39.82    2.51
  -3   9   3   36.28    3.22
  -3   9   3   37.19    3.07
   3   9  -3   39.60    2.67
  -3   9   3   33.34    2.78
   3   9  -3   33.86    2.71
  -3   9   3   35.22    2.52
  -2  -9   3   69.17    4.69
  -2  -9   3   62.57    3.78
   2  -9  -3   56.35    3.57
   2  -9  -3   60.84    4.28
  -2   9   3   60.86    3.63
  -2   9   3   55.63    4.56
  -2   9   3   54.89    4.18
   2   9  -3   59.42    3.99
  -2   9   3   57.60    4.05
   2   9  -3   70.96    3.65
   2   9  -3   67.71    3.86
   1  -9  -3    7.90    1.20
  -1  -9   3    9.65    1.37
   1  -9  -3   11.37    1.72
  -1  -9   3    7.57    1.26
  -1   9   3    9.84    1.33
  -1   9   3    8.73    1.29
   1   9  -3    9.20    1.21
  -1   9   3   11.21    1.65
  -1   9   3    8.63    1.81
   0  -9   3   11.28    1.50
   0  -9  -3   10.02    1.39
   0  -9   3    8.44    1.37
   0  -9  -3   13.17    1.93
   0   9   3    9.43    1.32
   0   9  -3   13.18    1.45
   0   9  -3   12.85    1.64
   0   9   3   12.97    2.20
   0   9  -3   12.17    2.06
   0   9   3   12.66    1.89
  -1  -9  -3   28.37    2.71
  -1  -9  -3   28.44    2.69
  -1  -9  -3   33.98    2.38
   1  -9   3   34.35    2.44
   1   9   3   29.82    2.63
  -1   9  -3   30.84    2.16
  -1   9  -3   33.65    2.74
   1   9   3   32.91    2.30
  -1   9  -3   32.16    2.95
  -1   9  -3   34.08    2.38
  -1   9  -3   30.72    2.51
   2  -9   3    4.28    1.03
  -2  -9  -3    4.36    1.31
  -2  -9  -3    3.81    0.96
   2   9   3    4.31    1.16
  -2   9  -3    4.77    0.86
  -2   9  -3    4.87    1.07
   2   9   3    4.43    1.01
  -3  -9  -3    1.01    0.70
  -3  -9  -3   -0.04    0.74
   3  -9   3    0.63    0.70
  -3   9  -3    0.60    0.47
   3   9   3   -0.61    0.58
  -3   9  -3    1.49    0.84
  -3   9  -3    0.83    0.57
  -3   9  -3    1.00    0.67
   3   9   3    0.44    0.78
  -4  -9  -3   15.59    1.89
  -4  -9  -3   17.15    2.40
   4  -9   3   19.77    2.18
  -4   9  -3   16.70    1.96
  -4   9  -3   16.53    2.09
   4   9   3   19.82    2.41
  -4   9  -3   18.19    2.50
   4   9   3   14.17    1.80
  -4   9  -3   18.00    2.61
  -5  -9  -3   50.73    4.00
   5  -9   3   47.93    3.28
  -5   9  -3   45.38    3.96
  -5   9  -3   52.80    3.58
   5   9   3   48.93    3.68
  -5   9  -3   46.15    3.81
  -5   9  -3   50.33    3.12
   5   9   3   47.24    3.03
   5   9   3   47.13    3.53
  -6  -9  -3   11.81    1.64
  -6  -9  -3   11.34    2.12
   6   9   3    7.26    1.55
  -6   9  -3   10.47    1.65
   6   9   3   12.81    1.98
  -6   9  -3   11.80    2.26
  -6   9  -3   12.23    1.39
   6   9   3   11.79    1.37
  -6   9  -3   13.64    1.54
  -6   9  -3   11.22    1.97
  -7  -9  -3    2.26    0.88
  -7  -9  -3    2.04    1.20
  -7   9  -3    1.68    1.23
  -7   9  -3    1.05    0.99
  -7   9  -3    1.16    0.97
   7   9   3    0.97    0.86
  -7   9  -3    1.42    0.69
  -7   9  -3    2.59    0.85
   7   9   3    1.80    0.67
  -8  -9  -3   52.21    3.58
  -8  -9  -3   50.10    4.12
  -8   9  -3   47.54    4.10
  -8   9  -3   46.81    3.94
  -8   9  -3   50.27    2.97
   8   9   3   51.74    2.98
   8   9   3   45.31    3.65
  -8   9  -3   46.81    3.10
  -9  -9  -3   32.64    2.19
  -9  -9  -3   28.04    3.31
  -9  -9  -3   32.16    2.54
   9   9   3   32.37    3.26
  -9   9  -3   33.74    3.65
  -9   9  -3   29.77    2.21
   9   9   3   32.00    2.13
  -9   9  -3   29.04    2.03
  -9   9  -3   28.90    2.82
 -10  -9  -3   16.58    1.48
 -10  -9  -3   17.50    1.72
 -10  -9  -3   14.98    2.23
 -10   9  -3   18.78    1.70
 -10   9  -3   18.41    2.47
  10   9   3   18.48    1.46
  10   9   3   13.50    1.96
 -10   9  -3   15.48    2.17
 -11  -9  -3    2.28    0.93
 -11  -9  -3    2.33    0.67
 -11  -9  -3    2.46    0.60
 -11   9  -3    3.22    0.67
  11   9   3    2.50    0.58
  11   9   3    0.68    0.82
 -12  -9  -3    3.59    0.52
  12   9   3    3.06    0.50
 -12 -10   3   26.01    2.07
 -12  10   3   25.80    1.77
 -12  10   3   25.72    2.10
 -11 -10   3    1.52    0.69
 -11 -10   3    0.09    0.83
 -11  10   3    3.07    0.86
 -11  10   3    1.31    0.99
  11  10  -3    2.97    0.53
 -10 -10   3   20.78    1.97
 -10 -10   3   14.91    2.29
 -10  10   3   13.64    1.80
 -10  10   3   12.34    1.96
  10  10  -3   19.07    1.37
 -10  10   3   19.10    1.55
 -10  10   3   10.15    2.05
  10  10  -3   15.73    1.96
  -9 -10   3   23.04    2.36
   9 -10  -3   28.63    2.60
  -9 -10   3   22.58    2.83
  -9  10   3   23.74    1.89
  -9  10   3   30.13    2.85
   9  10  -3   22.46    2.46
   9  10  -3   24.83    1.74
  -9  10   3   30.42    2.07
  -9  10   3   28.78    3.33
  -9  10   3   26.85    2.44
  -8 -10   3   66.86    4.25
  -8 -10   3   71.79    4.75
   8 -10  -3   51.74    4.13
  -8  10   3   51.85    3.27
  -8  10   3   50.04    4.01
  -8  10   3   54.44    4.36
  -8  10   3   50.23    4.49
   8  10  -3   69.12    3.26
   8  10  -3   57.85    3.88
  -8  10   3   47.43    3.38
  -7 -10   3    4.89    1.44
   7 -10  -3    0.57    0.85
  -7 -10   3    4.29    1.12
  -7 -10   3    2.93    1.19
  -7  10   3    2.28    1.12
  -7  10   3    2.39    0.70
   7  10  -3    3.78    1.09
  -7  10   3    3.61    0.86
  -7  10   3    1.32    0.88
  -7  10   3    4.35    1.45
   7  10  -3    4.37    0.74
   6 -10  -3    2.70    1.10
  -6 -10   3    6.14    1.29
  -6 -10   3    5.23    1.58
   6  10  -3    4.61    0.81
  -6  10   3    5.51    1.30
  -6  10   3    4.29    1.44
   6  10  -3    5.31    1.22
  -6  10   3    9.60    1.27
  -6  10   3    7.21    1.62
   5 -10  -3   77.71    5.20
  -5 -10   3   83.04    5.62
  -5 -10   3   77.66    5.16
  -5  10   3   71.92    4.17
   5  10  -3   74.98    4.01
  -5  10   3   71.23    4.36
   5  10  -3   84.04    4.79
  -5  10   3   77.24    5.62
  -5  10   3   73.69    4.92
  -5  10   3   70.29    5.18
  -5  10   3   73.70    5.33
   5  10  -3   80.84    5.03
  -4 -10   3   77.33    4.79
   4 -10  -3   65.49    4.74
  -4 -10   3   75.88    5.26
  -4  10   3   60.85    4.44
  -4  10   3   63.33    3.81
   4  10  -3   76.12    4.56
  -4  10   3   60.23    4.79
  -4  10   3   60.49    5.03
  -4  10   3   58.99    4.67
   4  10  -3   77.13    4.36
   4  10  -3   73.49    3.71
  -3 -10   3   42.07    3.42
   3 -10  -3   25.81    2.34
  -3 -10   3   37.63    2.83
   3 -10  -3   25.85    2.82
   3  10  -3   36.83    2.85
  -3  10   3   36.78    2.67
  -3  10   3   45.73    3.36
   3  10  -3   35.50    2.66
  -3  10   3   31.60    2.83
  -3  10   3   41.58    3.56
   2 -10  -3   41.78    3.41
  -2 -10   3   42.09    3.05
  -2 -10   3   45.47    3.73
   2 -10  -3   39.78    2.91
   2  10  -3   47.19    2.90
  -2  10   3   50.03    3.94
  -2  10   3   42.32    3.46
  -2  10   3   46.06    3.04
   2  10  -3   38.95    3.10
  -2  10   3   39.61    3.24
   1 -10  -3   40.52    2.93
   1 -10  -3   43.51    3.50
  -1 -10   3   47.96    3.19
  -1 -10   3   46.39    3.81
   1  10  -3   45.35    3.31
  -1  10   3   48.91    3.89
  -1  10   3   44.42    3.54
  -1  10   3   43.38    3.37
   1  10  -3   46.63    2.94
   0 -10   3   46.71    3.23
   0 -10  -3   44.35    3.06
   0 -10  -3   44.25    3.58
   0 -10   3   46.95    3.17
   0 -10   3   49.01    3.86
   0  10  -3   56.26    3.82
   0  10   3   42.16    2.93
   0  10  -3   47.51    2.95
   0  10   3   43.84    3.48
   0  10   3   41.46    3.71
   0  10  -3   44.17    3.77
   0  10  -3   52.58    3.48
  -1 -10  -3    6.51    1.57
   1 -10   3    5.68    1.24
  -1 -10  -3    5.26    1.39
   1 -10   3    5.71    1.27
  -1 -10  -3    4.38    1.12
  -1  10  -3    6.40    1.31
  -1  10  -3    4.95    0.98
   1  10   3    5.06    1.07
   1  10   3    4.82    1.25
  -1  10  -3    7.76    1.76
  -2 -10  -3   40.88    2.96
  -2 -10  -3   39.72    3.42
   2 -10   3   41.80    3.01
  -2  10  -3   49.56    3.66
  -2  10  -3   44.64    3.02
  -2  10  -3   41.49    3.72
  -2  10  -3   40.42    2.74
   2  10   3   43.20    3.37
  -2  10  -3   42.67    3.20
   2  10   3   44.28    2.99
   3 -10   3   48.29    3.57
  -3 -10  -3   44.39    3.74
  -3  10  -3   51.04    4.08
   3  10   3   46.89    3.68
  -3  10  -3   48.60    3.85
  -3  10  -3   48.91    3.52
  -3  10  -3   49.85    3.10
  -4 -10  -3   37.03    3.25
  -4 -10  -3   33.90    2.82
  -4  10  -3   34.88    2.35
  -4  10  -3   37.93    3.45
   4  10   3   33.28    2.30
  -4  10  -3   37.96    2.60
  -4  10  -3   36.92    3.00
   4  10   3   35.82    3.05
  -4  10  -3   40.25    3.36
  -4  10  -3   40.65    2.99
  -5 -10  -3   -0.87    0.72
  -5 -10  -3    0.94    0.98
  -5  10  -3    0.62    1.08
  -5  10  -3    3.12    1.17
  -5  10  -3    1.83    0.96
  -5  10  -3    0.72    0.74
   5  10   3    1.60    1.05
  -5  10  -3    1.57    0.61
   5  10   3    0.44    0.59
  -6 -10  -3   32.63    2.77
  -6 -10  -3   33.24    3.71
   6  10   3   35.06    3.04
  -6  10  -3   33.39    2.88
  -6  10  -3   37.63    3.36
   6  10   3   35.85    2.32
  -6  10  -3   33.35    2.29
  -6  10  -3   35.04    2.86
  -6  10  -3   36.37    3.30
  -6  10  -3   32.53    2.42
   6  10   3   33.92    2.90
  -7 -10  -3   85.56    5.98
  -7 -10  -3   83.78    5.46
   7  10   3   84.11    4.51
  -7  10  -3   85.35    4.57
  -7  10  -3   83.41    4.79
  -7  10  -3   85.07    5.97
  -7  10  -3   88.56    5.95
   7  10   3   76.27    5.19
  -8 -10  -3   18.92    2.64
  -8 -10  -3   17.38    1.77
  -8  10  -3   15.44    1.66
  -8  10  -3   15.84    1.40
  -8  10  -3   13.32    2.21
   8  10   3   17.25    2.30
   8  10   3   15.36    1.48
  -8  10  -3   17.86    2.50
  -9 -10  -3    1.62    1.01
  -9 -10  -3    1.90    0.77
  -9  10  -3    1.28    0.51
  -9  10  -3    0.62    1.02
   9  10   3    1.33    0.87
  -9  10  -3    4.10    1.14
   9  10   3    2.31    0.63
  -9  10  -3    1.27    0.65
 -10 -10  -3   11.04    1.83
 -10 -10  -3   14.81    1.48
 -10  10  -3   15.13    2.03
 -10  10  -3   16.04    1.34
  10  10   3   13.91    1.81
 -10  10  -3    9.96    1.83
  10  10   3   16.60    1.27
 -11 -10  -3   21.30    1.66
 -11  10  -3   21.82    1.47
  11  10   3   20.59    1.37
 -11 -11   3   29.59    2.30
 -11  11   3   29.50    2.31
  11  11  -3   29.86    1.72
 -11  11   3   31.95    2.01
 -10 -11   3   49.78    3.40
  10  11  -3   48.10    2.57
 -10  11   3   47.20    2.89
 -10  11   3   44.30    3.37
 -10  11   3   47.16    3.69
  10  11  -3   42.87    3.10
 -10  11   3   48.75    3.87
  -9  11   3    0.35    0.73
   9  11  -3    9.42    1.33
  -9  11   3    1.45    1.09
  -9  11   3    0.90    0.53
  -8 -11   3    4.35    1.05
  -8  11   3    2.57    0.98
  -8  11   3    4.28    0.80
   8  11  -3    4.44    1.10
   8  11  -3    4.01    0.73
  -8  11   3    1.85    1.29
  -7 -11   3   32.85    3.15
   7 -11  -3   33.96    2.91
  -7 -11   3   29.79    2.68
  -7  11   3   40.20    4.27
  -7  11   3   27.55    2.71
  -7  11   3   33.74    3.13
  -7  11   3   30.61    2.28
   7  11  -3   31.21    2.03
   7  11  -3   31.04    2.57
  -7  11   3   30.85    2.16
  -6 -11   3   84.29    5.51
  -6 -11   3   79.69    5.06
   6 -11  -3   72.10    5.02
  -6  11   3   76.25    5.63
  -6  11   3   65.47    4.16
  -6  11   3   67.42    4.01
   6  11  -3   71.66    3.86
  -6  11   3   71.77    5.03
   6  11  -3   76.34    4.58
  -6  11   3   63.43    5.04
   5 -11  -3   16.81    2.43
  -5 -11   3   28.46    3.24
   5  11  -3   23.40    1.61
   5  11  -3   18.33    2.07
   5  11  -3   15.25    2.03
  -5  11   3   16.18    2.27
  -5  11   3   19.39    2.84
  -4 -11   3   10.69    1.49
  -4 -11   3   13.41    2.25
   4 -11  -3    9.20    1.76
  -4  11   3   10.38    1.97
   4  11  -3    7.30    0.97
   4  11  -3    8.28    1.44
  -4  11   3   23.43    2.67
  -4  11   3    8.84    1.05
   4  11  -3    5.66    1.22
  -4  11   3    6.78    1.36
  -3 -11   3   11.31    1.60
   3 -11  -3   10.34    1.80
  -3 -11   3   11.85    2.16
  -3  11   3   15.13    2.35
  -3  11   3    7.47    1.82
   3  11  -3    9.76    1.10
  -3  11   3   10.89    1.75
  -3  11   3    9.59    1.47
  -3  11   3    8.91    1.67
  -3  11   3   11.74    1.30
   3  11  -3   12.27    1.81
  -2 -11   3   76.42    5.51
  -2 -11   3   72.08    5.07
   2 -11  -3   74.52    5.22
  -2  11   3   77.68    5.09
  -2  11   3   74.78    5.28
  -2  11   3   76.84    4.21
   2  11  -3   81.45    5.00
   2  11  -3   77.51    4.01
  -2  11   3   71.19    5.16
  -2  11   3   78.62    5.69
  -1 -11   3    2.12    0.84
  -1 -11   3   -0.09    0.80
   1 -11  -3   -0.17    0.78
  -1  11   3    1.55    1.25
  -1  11   3    0.89    0.58
  -1  11   3    0.34    0.79
   1  11  -3    0.80    0.80
  -1  11   3    0.60    0.82
   1  11  -3   -0.09    0.48
   0 -11  -3   43.20    3.59
   0 -11  -3   41.95    3.58
   0 -11   3   47.02    3.87
   0  11  -3   48.36    3.49
   0  11  -3   41.10    2.60
   0  11   3   42.55    2.76
   0  11   3   45.58    3.52
   0  11  -3   47.47    2.79
   0  11  -3   45.13    2.93
   0  11  -3   50.31    3.72
   0  11   3   44.23    3.49
   0  11  -3   48.11    3.45
  -1 -11  -3   13.59    2.24
   1  11   3   14.00    2.16
  -1  11  -3   18.64    2.06
  -1  11  -3   14.74    2.48
  -1  11  -3   16.84    1.50
  -1  11  -3   16.07    2.36
   1  11   3   18.97    2.22
  -1  11  -3   15.68    1.74
  -1  11  -3   21.93    2.52
   1  11   3   18.24    1.59
  -1  11  -3   13.32    1.44
  -2 -11  -3   58.21    4.08
  -2 -11  -3   62.12    4.48
  -2  11  -3   54.35    4.08
  -2  11  -3   61.60    4.69
  -2  11  -3   59.16    4.48
  -2  11  -3   61.50    3.64
  -2  11  -3   55.84    3.20
  -2  11  -3   59.53    3.40
   2  11   3   57.23    3.31
   2  11   3   62.24    4.30
  -2  11  -3   61.97    4.12
  -3 -11  -3    0.92    0.85
  -3 -11  -3    1.46    0.79
  -3  11  -3    0.69    0.74
  -3  11  -3    1.30    0.53
  -3  11  -3   -0.26    0.63
  -3  11  -3    1.49    1.18
  -3  11  -3    0.08    0.78
  -3  11  -3    0.81    0.98
   3  11   3    0.84    0.88
   3  11   3   -0.54    0.47
  -4 -11  -3   33.23    2.77
  -4 -11  -3   35.85    3.27
  -4  11  -3   35.56    3.32
  -4  11  -3   36.42    3.45
   4  11   3   36.94    2.34
  -4  11  -3   37.69    2.99
  -4  11  -3   35.08    2.90
  -4  11  -3   36.81    2.57
  -4  11  -3   31.95    2.31
   4  11   3   39.00    3.14
  -5 -11  -3   25.86    2.20
  -5 -11  -3   23.73    2.92
  -5  11  -3   23.26    3.00
  -5  11  -3   21.28    1.74
  -5  11  -3   27.94    2.84
  -5  11  -3   22.18    1.99
  -5  11  -3   22.44    2.91
   5  11   3   23.03    2.75
   5  11   3   24.37    1.79
  -5  11  -3   23.74    2.26
  -6 -11  -3    4.23    1.47
  -6 -11  -3    5.78    1.10
  -6  11  -3    5.30    1.47
  -6  11  -3    6.05    1.35
  -6  11  -3    5.30    1.04
  -6  11  -3    3.24    1.30
   6  11   3    8.00    1.58
   6  11   3    3.85    0.78
  -6  11  -3    4.86    0.88
  -6  11  -3    5.65    1.21
  -7 -11  -3   -0.14    0.79
  -7 -11  -3    0.28    0.67
  -7  11  -3    1.74    0.98
  -7  11  -3    1.15    0.55
  -7  11  -3    1.31    1.03
   7  11   3    1.57    0.94
  -7  11  -3    0.95    0.69
   7  11   3    0.13    0.47
  -8 -11  -3   24.57    2.88
  -8 -11  -3   25.72    2.15
  -8  11  -3   24.89    1.74
  -8  11  -3   26.36    1.93
   8  11   3   26.33    1.80
   8  11   3   27.63    2.72
  -8  11  -3   20.78    2.59
  -8  11  -3   25.70    2.98
  -9 -11  -3    7.73    1.12
  -9 -11  -3    7.10    1.52
   9  11   3    7.62    0.90
  -9  11  -3    7.89    1.63
  -9  11  -3    6.95    0.93
  -9  11  -3    8.17    0.88
  -9  11  -3    5.75    1.31
   9  11   3    8.68    1.43
 -10 -11  -3   12.03    1.22
  10  11   3   11.72    0.99
 -10  11  -3   13.39    1.13
  11  11   3    0.07    0.26
 -11  11  -3    0.19    0.30
 -10 -12   3    7.98    1.09
 -10  12   3    6.25    0.91
  10  12  -3    8.08    0.75
 -10  12   3    6.31    1.02
  -9 -12   3   11.56    1.48
  -9  12   3   11.29    1.14
  -9  12   3    9.84    1.67
   9  12  -3   12.46    1.56
  -9  12   3   11.76    1.47
  -9  12   3   11.59    1.95
   9  12  -3   11.81    1.06
  -9  12   3   11.25    1.22
  -8 -12   3   46.76    3.28
   8  12  -3   36.60    2.93
  -8  12   3   45.31    3.30
   8  12  -3   45.94    2.51
  -8  12   3   45.69    3.79
  -8  12   3   43.21    2.80
  -8  12   3   44.10    2.63
  -8  12   3   43.83    3.58
  -7 -12   3    3.57    0.93
  -7  12   3    1.30    0.50
  -7  12   3    1.69    0.69
   7  12  -3    1.32    0.75
   7  12  -3    2.57    0.57
  -7  12   3    0.92    0.74
  -7  12   3    0.91    1.06
  -6 -12   3   12.17    2.07
  -6 -12   3   13.74    1.83
  -6  12   3   10.90    1.26
   6  12  -3   13.20    1.79
   6  12  -3   16.41    1.29
  -6  12   3   15.13    1.58
  -6  12   3   13.11    1.82
  -6  12   3   12.53    2.33
  -6  12   3   11.20    2.11
   5 -12  -3   25.73    2.58
  -5 -12   3   25.00    3.14
  -5 -12   3   27.29    2.45
  -5  12   3   29.55    2.16
  -5  12   3   26.60    3.09
  -5  12   3   24.98    2.49
  -5  12   3   27.05    2.51
  -5  12   3   30.47    2.03
   5  12  -3   25.08    1.81
  -5  12   3   33.52    3.75
   4 -12  -3   14.21    2.05
  -4 -12   3   16.10    2.01
  -4 -12   3   15.88    2.43
  -4  12   3   16.18    2.67
   4  12  -3   12.18    1.26
  -4  12   3   12.81    1.96
  -4  12   3   21.63    1.92
  -4  12   3   14.78    1.51
  -4  12   3   17.21    2.53
  -4  12   3   14.60    1.96
   4  12  -3   18.67    2.29
  -3 -12   3    4.62    1.09
  -3 -12   3    4.27    1.47
   3 -12  -3    4.17    1.24
  -3  12   3    6.21    1.42
  -3  12   3    5.18    0.89
   3  12  -3    5.41    0.81
  -3  12   3    4.88    1.22
   3  12  -3    5.64    1.32
  -3  12   3    5.57    1.79
   2 -12  -3   38.46    3.29
  -2 -12   3   38.54    3.08
  -2 -12   3   42.31    3.66
   2  12  -3   39.61    2.39
  -2  12   3   35.95    3.08
  -2  12   3   38.15    3.46
  -2  12   3   38.97    3.20
   2  12  -3   44.23    3.26
  -2  12   3   41.52    3.72
  -2  12   3   38.53    2.52
  -1 -12   3   47.87    3.54
   1 -12  -3   44.56    3.69
  -1 -12   3   45.84    3.95
   1 -12  -3   49.17    3.82
   1  12  -3   46.85    2.73
  -1  12   3   49.50    3.71
  -1  12   3   47.71    2.88
  -1  12   3   44.16    3.56
   1  12  -3   50.59    3.61
   0 -12   3   41.55    3.72
   0 -12   3   40.07    3.17
   0 -12  -3   38.22    3.37
   0 -12  -3   40.04    3.40
   0  12  -3   40.09    3.20
   0  12   3   41.72    3.36
   0  12  -3   36.65    2.50
   0  12  -3   44.49    2.72
   0  12   3   38.94    3.19
   0  12  -3   42.39    2.45
   0  12   3   41.57    2.58
   1 -12   3    3.21    1.39
  -1 -12  -3    2.84    1.20
  -1 -12  -3    4.08    1.02
  -1  12  -3    4.67    1.23
   1  12   3    5.61    1.43
  -1  12  -3    4.35    1.36
   1  12   3    5.62    0.89
  -1  12  -3    4.17    1.09
  -1  12  -3    6.11    0.87
   2 -12   3   42.00    3.77
  -2 -12  -3   42.18    3.49
  -2 -12  -3   41.13    3.16
  -2  12  -3   41.95    3.57
  -2  12  -3   44.84    2.70
   2  12   3   43.72    2.61
   2  12   3   38.69    3.39
  -2  12  -3   44.32    3.29
  -2  12  -3   45.63    2.90
  -2  12  -3   43.15    3.30
  -3 -12  -3    6.11    1.16
  -3 -12  -3    4.06    1.28
  -3  12  -3    7.21    1.45
   3  12   3    8.31    1.67
  -3  12  -3    6.50    1.56
  -3  12  -3    6.86    1.04
  -3  12  -3    7.33    1.18
  -3  12  -3    5.74    1.60
  -3  12  -3    6.36    1.21
   3  12   3    6.57    0.96
  -4 -12  -3   36.14    3.28
  -4 -12  -3   37.11    2.91
  -4  12  -3   40.75    2.51
  -4  12  -3   37.07    2.59
   4  12   3   35.25    3.11
  -4  12  -3   41.17    3.61
  -4  12  -3   33.98    2.95
   4  12   3   38.74    2.37
  -4  12  -3   38.88    3.38
  -4  12  -3   41.37    3.06
  -5 -12  -3   14.16    1.58
  -5 -12  -3    9.89    1.87
  -5  12  -3   10.23    1.15
   5  12   3    9.01    1.05
  -5  12  -3   13.01    1.60
  -5  12  -3   13.11    1.49
  -5  12  -3   10.14    2.05
  -5  12  -3   10.06    1.67
   5  12   3   10.55    1.72
  -5  12  -3   12.43    2.08
  -6 -12  -3    6.83    1.64
  -6 -12  -3    9.59    1.29
  -6  12  -3   10.21    1.43
  -6  12  -3    8.51    1.72
   6  12   3    7.81    0.97
  -6  12  -3    9.22    1.77
   6  12   3    8.23    1.60
  -6  12  -3   10.94    1.18
  -6  12  -3   10.24    1.28
  -6  12  -3    9.97    1.63
  -7 -12  -3    5.94    1.40
  -7 -12  -3    8.09    1.20
  -7  12  -3    8.66    1.14
  -7  12  -3    8.98    1.59
  -7  12  -3    8.30    1.71
  -7  12  -3    7.08    0.89
   7  12   3    9.67    1.03
  -8 -12  -3   12.55    1.80
  -8 -12  -3   12.01    1.33
   8  12   3   13.53    1.10
  -8  12  -3   12.37    1.13
  -8  12  -3    9.57    1.63
  -8  12  -3    8.52    1.66
  -8  12  -3   11.33    1.17
  -9 -12  -3    3.17    0.67
   9  12   3    2.38    0.49
  -9  12  -3    3.20    0.54
  -9  12  -3    4.33    0.69
 -10 -12  -3    8.35    0.91
 -10  12  -3    9.66    0.84
  10  12   3    9.66    0.82
  -9 -13   3    8.42    1.00
  -9  13   3    6.58    0.98
  -9  13   3    5.09    0.77
  -9  13   3    5.27    0.67
  -8 -13   3    8.57    1.22
  -8  13   3    6.84    0.87
  -8  13   3    8.84    1.72
   8  13  -3    7.25    0.79
  -8  13   3    7.75    1.00
  -8  13   3    7.44    1.11
  -8  13   3    6.99    1.52
  -7 -13   3   12.83    1.56
  -7  13   3    9.49    1.19
   7  13  -3   11.89    1.08
  -7  13   3   13.58    1.98
  -7  13   3   12.02    1.20
  -7  13   3    9.76    1.36
  -7  13   3   12.18    2.03
  -6 -13   3   29.87    2.55
  -6  13   3   31.88    2.28
  -6  13   3   24.56    3.12
  -6  13   3   32.76    2.13
   6  13  -3   35.85    2.02
  -6  13   3   32.90    2.98
  -6  13   3   34.23    2.69
  -5 -13   3   20.30    2.57
  -5 -13   3   20.91    2.00
  -5  13   3   17.66    2.16
  -5  13   3   14.51    1.62
  -5  13   3   19.58    2.01
  -5  13   3   22.29    2.75
  -5  13   3   21.85    1.63
   5  13  -3   22.21    1.51
  -5  13   3   18.07    2.67
  -4 -13   3   11.14    2.07
  -4 -13   3   10.98    1.49
  -4  13   3    9.72    1.28
  -4  13   3   12.44    2.10
  -4  13   3   13.19    1.89
   4  13  -3    8.45    1.49
  -4  13   3   12.79    2.35
  -4  13   3    9.57    1.50
  -4  13   3    8.98    1.09
   4  13  -3   11.73    1.16
  -3 -13   3   14.07    2.25
  -3 -13   3   12.61    1.71
  -3  13   3   13.13    1.38
   3  13  -3   15.50    2.10
  -3  13   3   14.85    1.86
  -3  13   3   12.68    2.09
  -3  13   3   13.64    2.30
  -3  13   3   16.28    2.19
   3  13  -3   10.66    1.15
   2 -13  -3   69.76    4.95
  -2 -13   3   70.47    4.79
  -2 -13   3   69.06    5.23
   2 -13  -3   76.95    5.14
  -2  13   3   71.05    4.92
  -2  13   3   70.35    3.99
   2  13  -3   71.95    3.80
  -2  13   3   77.11    4.92
   2  13  -3   73.39    4.75
  -1 -13   3    2.31    1.30
  -1 -13   3    2.67    0.92
   1 -13  -3    0.72    0.98
   1 -13  -3   -0.09    0.84
   1  13  -3    1.95    0.55
  -1  13   3    1.38    0.86
  -1  13   3    2.59    0.70
   1  13  -3    1.91    0.92
  -1  13   3    1.89    0.91
   0 -13  -3   39.68    3.21
   0 -13   3   37.43    3.42
   0 -13   3   36.38    2.91
   0 -13  -3   36.48    2.81
   0  13   3   35.24    2.35
   0  13  -3   35.44    2.95
   0  13  -3   38.37    2.25
   0  13   3   31.26    2.95
   0  13  -3   36.78    2.46
   0  13  -3   39.32    2.41
  -1 -13  -3   46.49    3.77
   1 -13   3   54.11    4.20
  -1 -13  -3   46.86    3.47
   1 -13   3   47.65    3.58
  -1  13  -3   49.72    3.63
  -1  13  -3   49.03    3.04
  -1  13  -3   48.08    2.94
   1  13   3   51.41    2.85
  -1  13  -3   50.96    2.79
   1  13   3   53.34    3.79
   2 -13   3   44.96    3.71
  -2 -13  -3   41.25    3.44
  -2 -13  -3   44.76    3.08
  -2  13  -3   41.26    3.46
  -2  13  -3   36.80    2.56
  -2  13  -3   40.33    3.11
   2  13   3   43.81    2.52
   2  13   3   42.31    3.35
  -2  13  -3   42.04    2.71
  -2  13  -3   40.86    3.22
  -3 -13  -3   -0.28    0.55
  -3 -13  -3   -0.01    0.83
   3 -13   3   -0.29    0.92
   3  13   3   -1.04    0.37
  -3  13  -3    0.73    0.61
  -3  13  -3    0.83    0.71
   3  13   3    0.62    0.77
  -3  13  -3   -0.16    0.71
  -3  13  -3    1.21    0.55
  -3  13  -3   -0.47    0.73
  -4 -13  -3   68.18    4.46
  -4 -13  -3   73.54    4.86
   4 -13   3   67.31    4.94
   4  13   3   70.24    4.61
  -4  13  -3   68.86    3.78
  -4  13  -3   68.56    4.53
  -4  13  -3   64.33    4.78
  -4  13  -3   68.74    3.93
   4  13   3   64.73    3.61
  -4  13  -3   66.57    4.44
  -5 -13  -3   30.44    2.37
   5 -13   3   25.02    2.98
  -5 -13  -3   29.61    2.72
  -5  13  -3   29.70    2.38
  -5  13  -3   31.46    2.81
   5  13   3   31.96    1.94
  -5  13  -3   29.71    2.01
   5  13   3   29.91    2.57
  -5  13  -3   28.27    2.07
  -5  13  -3   28.67    2.49
  -6 -13  -3   12.43    1.87
  -6 -13  -3   16.10    1.51
   6 -13   3   18.40    2.34
  -6  13  -3   15.93    1.49
  -6  13  -3   13.46    1.65
  -6  13  -3   15.42    1.51
   6  13   3   11.58    1.14
  -6  13  -3   19.81    2.49
  -6  13  -3   13.42    1.96
  -6  13  -3   13.57    1.23
  -7 -13  -3    4.98    0.84
   7 -13   3    4.84    1.16
   7  13   3    4.23    0.66
  -7  13  -3    3.40    1.03
  -7  13  -3    6.14    0.75
  -7  13  -3    4.44    0.75
  -8 -13  -3   18.47    1.53
   8  13   3   18.54    1.25
  -8  13  -3   19.74    1.39
  -8  13  -3   18.88    1.28
  -8 -14   3   17.06    1.49
   8  14  -3   19.34    1.16
  -8  14   3   19.28    1.26
  -8  14   3   19.44    1.56
  -8  14   3   18.54    1.33
  -7 -14   3    1.32    0.56
  -7  14   3    0.98    0.49
  -7  14   3    1.75    0.49
  -7  14   3    1.23    0.58
   7  14  -3    1.96    0.39
  -6 -14   3   14.51    1.47
  -6  14   3   15.59    1.26
  -6  14   3   13.45    1.98
   6  14  -3   13.94    1.11
  -6  14   3   15.83    2.12
  -6  14   3   14.19    1.29
  -6  14   3   15.36    1.55
  -5 -14   3   27.78    2.21
   5 -14  -3   26.31    2.42
  -5  14   3   26.98    1.89
  -5  14   3   24.85    2.18
  -5  14   3   26.93    1.78
   5  14  -3   27.46    1.66
  -5  14   3   21.43    2.61
  -4 -14   3   34.77    2.97
   4 -14  -3   33.33    2.85
  -4 -14   3   30.17    2.56
  -4  14   3   35.58    2.63
  -4  14   3   31.84    2.11
  -4  14   3   30.11    2.92
   4  14  -3   33.19    2.59
  -4  14   3   32.06    2.67
  -4  14   3   33.68    2.22
   4  14  -3   34.75    2.00
  -3 -14   3    1.85    0.73
  -3 -14   3    0.60    0.96
   3 -14  -3    0.16    0.79
   3  14  -3    0.27    0.36
  -3  14   3    0.69    0.53
  -3  14   3    0.00    0.68
  -3  14   3    0.80    0.72
   3  14  -3    0.44    0.72
  -2 -14   3   24.83    2.90
   2 -14  -3   22.26    2.00
   2 -14  -3   23.40    2.59
  -2 -14   3   22.69    2.23
   2  14  -3   25.04    2.60
   2  14  -3   26.09    1.64
  -2  14   3   20.64    2.39
  -2  14   3   24.32    1.77
  -1 -14   3   22.58    2.77
   1 -14  -3   17.59    1.74
  -1 -14   3   19.88    1.88
   1  14  -3   20.30    1.42
  -1  14   3   22.09    1.56
  -1  14   3   16.90    2.13
   1  14  -3   16.63    2.05
   0 -14  -3   59.47    3.97
   0 -14   3   60.70    4.48
   0 -14   3   57.95    4.01
   0  14  -3   62.02    3.17
   0  14  -3   60.59    3.32
   0  14  -3   55.77    3.98
   0  14   3   58.96    3.33
   0  14   3   57.58    4.10
   1 -14   3    0.97    0.90
   1 -14   3    1.90    0.76
  -1 -14  -3    2.45    0.70
  -1 -14  -3    2.39    1.11
  -1  14  -3    2.42    0.91
   1  14   3    2.09    0.96
  -1  14  -3    1.48    0.62
  -1  14  -3    1.29    0.58
  -1  14  -3    1.89    0.50
   1  14   3    2.34    0.58
   2 -14   3   20.11    2.55
   2 -14   3   16.69    1.72
  -2 -14  -3   19.02    2.28
  -2 -14  -3   17.39    1.64
  -2  14  -3   12.91    1.81
   2  14   3   20.12    2.30
  -2  14  -3   17.98    1.47
   2  14   3   15.59    1.30
  -2  14  -3   16.79    1.41
  -3 -14  -3    0.76    0.58
   3 -14   3    0.22    0.62
  -3 -14  -3   -0.29    0.73
   3 -14   3    0.66    0.90
   3  14   3    0.50    0.68
  -3  14  -3   -0.14    0.75
  -3  14  -3    0.97    0.55
   3  14   3   -0.46    0.37
  -3  14  -3   -0.02    0.55
  -3  14  -3    0.06    0.45
   4 -14   3   16.79    1.52
   4 -14   3   13.18    1.96
  -4 -14  -3   13.56    1.86
  -4 -14  -3   16.59    1.53
   4  14   3   13.93    1.76
   4  14   3   15.51    1.20
  -4  14  -3   13.29    1.83
  -4  14  -3   11.77    1.78
  -4  14  -3   17.00    1.34
  -4  14  -3   13.62    1.23
   5 -14   3    0.25    0.51
  -5 -14  -3    0.63    0.52
   5 -14   3    1.34    0.86
  -5  14  -3    0.75    0.40
  -5  14  -3    0.09    0.65
   5  14   3    0.87    0.40
  -5  14  -3    0.40    0.43
  -6 -14  -3   22.11    1.75
  -6  14  -3   23.81    1.49
   6  14   3   23.32    1.46
  -6  14  -3   22.00    1.56
  -7 -14  -3    4.13    0.64
  -7  14  -3    4.12    0.61
   7  14   3    3.38    0.49
  -7  14  -3    4.19    0.54
   6 -15  -3   29.89    2.07
  -6 -15   3   31.75    2.17
  -6  15   3   32.29    1.82
   6  15  -3   30.75    1.69
  -6  15   3   30.15    1.82
  -5 -15   3    9.57    1.09
   5 -15  -3    9.72    1.02
  -5  15   3    9.07    0.92
   5  15  -3   10.39    0.82
   4 -15  -3    1.41    0.50
  -4 -15   3    1.40    0.59
   4  15  -3    1.66    0.40
  -4  15   3    1.55    0.46
   3 -15  -3   14.05    1.34
  -3 -15   3   14.03    1.43
  -3  15   3   13.84    1.16
   3  15  -3   13.42    1.03
   2 -15  -3   13.44    1.35
  -2 -15   3   15.57    1.41
   2  15  -3   11.18    1.52
  -2  15   3   12.43    1.11
   2  15  -3   13.04    1.03
  -2  15   3   13.14    1.66
  -1 -15   3    1.69    0.65
  -1 -15   3    1.77    0.94
   1 -15  -3    2.24    0.62
   1  15  -3    2.13    0.43
  -1  15   3    1.80    0.49
   1  15  -3    1.02    0.69
  -1  15   3    1.82    0.79
   0 -15   3    8.04    1.50
   0 -15   3    5.18    0.91
   0 -15  -3    5.71    0.88
   0  15   3    5.48    1.14
   0  15  -3    6.68    0.70
   0  15  -3    6.12    1.09
   1 -15   3   12.49    1.27
   1 -15   3   10.96    1.69
  -1 -15  -3   12.78    1.28
  -1  15  -3   11.30    1.51
  -1  15  -3   11.94    1.03
   1  15   3   10.26    1.48
  -2 -15  -3   29.75    2.09
   2 -15   3   24.38    2.02
   2 -15   3   25.66    2.45
  -2  15  -3   27.54    2.22
   2  15   3   29.26    1.65
  -2  15  -3   25.99    1.75
  -2  15  -3   28.47    1.73
   3 -15   3    0.43    0.46
  -3 -15  -3   -0.19    0.43
   3  15   3    0.29    0.33
  -3  15  -3    0.95    0.40
  -3  15  -3    0.86    0.43
   4 -15   3   22.34    1.66
  -4 -15  -3   22.44    1.70
  -4  15  -3   20.07    1.44
   4  15   3   22.75    1.36
  -4  15  -3   22.17    1.42
  -5 -15  -3   35.07    2.26
  -5  15  -3   33.13    1.94
   5  15   3   32.78    1.81
  -5  15  -3   32.52    1.88
   2 -16  -3   10.10    1.00
  -2 -16   3   10.81    1.08
   2  16  -3   12.23    0.79
  -2  16   3   11.58    0.91
   1 -16  -3    0.03    0.30
  -1 -16   3   -0.04    0.39
  -1  16   3   -0.19    0.33
   1  16  -3    0.10    0.25
   0 -16   3   35.04    2.34
   0 -16  -3   35.32    2.35
   1 -16   3    0.46    0.38
  -1 -16  -3   -0.05    0.32
 -16   0   4    0.14    0.38
 -16   0   4    0.66    0.60
 -15   0   4    0.11    0.58
 -15   0   4   -0.74    0.74
 -15   0   4   -0.51    0.53
 -15   0   4    0.25    0.51
 -15   0   4    0.38    0.91
 -14   0   4   87.56    4.90
 -14   0   4   73.07    4.16
 -14   0   4   67.14    5.33
 -14   0   4   61.23    4.75
 -14   0   4   74.88    3.91
 -13   0   4   -0.72    0.55
 -13   0   4    0.19    1.00
 -13   0   4    0.97    1.12
 -13   0   4    0.93    0.62
 -13   0   4   -0.44    0.67
 -13   0   4   -1.01    0.66
 -12   0   4   32.53    2.79
 -12   0   4   32.02    2.21
 -12   0   4   34.72    2.37
 -12   0   4   26.83    2.63
 -12   0   4   39.78    3.41
 -12   0   4   32.50    3.75
 -11   0   4   -0.87    0.80
 -11   0   4    0.15    0.95
 -11   0   4   -0.29    0.73
 -11   0   4   -0.14    0.76
 -11   0   4    0.91    0.72
 -11   0   4    0.04    0.82
 -10   0   4   64.97    4.17
  10   0  -4   69.44    4.14
 -10   0   4   67.47    4.85
 -10   0   4   66.87    4.81
 -10   0   4   66.30    4.06
  -9   0   4    0.04    0.69
  -9   0   4    0.14    0.70
  -9   0   4    0.25    0.71
   9   0  -4   -0.33    0.50
  -9   0   4    0.71    0.63
  -8   0   4   94.43    4.83
   8   0  -4  106.88    5.00
  -8   0   4   90.90    5.73
  -8   0   4   79.07    5.70
  -8   0   4   87.76    5.04
  -7   0   4   -0.24    0.36
   7   0  -4    0.04    0.47
  -6   0   4  231.14   10.93
  -6   0   4  226.72   11.02
   6   0  -4  274.90   11.26
  -5   0   4    0.21    0.36
   5   0  -4   -0.07    0.41
  -5   0   4    0.28    0.38
   5   0  -4    0.21    0.22
   4   0  -4   37.45    1.72
  -4   0   4   34.97    1.99
  -4   0   4   33.90    1.95
   4   0  -4   44.10    2.12
   3   0  -4   -0.41    0.30
  -3   0   4   -0.30    0.25
   3   0  -4    0.05    0.13
  -3   0   4    0.33    0.27
   2   0  -4  181.18    7.73
  -2   0   4  187.46    8.04
   2   0  -4  175.19    8.07
  -2   0   4  177.51    7.95
   1   0  -4   -0.69    0.16
   1   0  -4   -1.04    0.21
  -1   0   4   -0.57    0.25
  -1   0   4   -0.55    0.15
   0   0   4   -0.76    0.35
   0   0  -4   -0.54    0.31
   0   0  -4   -1.02    0.36
  -1   0  -4   -0.53    0.25
  -1   0  -4   -0.18    0.22
   1   0   4   -0.25    0.21
  -1   0  -4   -0.27    0.09
  -2   0  -4  233.36   10.62
  -2   0  -4  239.05   10.32
   2   0   4  248.55   10.47
  -2   0  -4  230.32   10.34
  -3   0  -4   -0.60    0.20
   3   0   4   -0.20    0.24
  -3   0  -4   -0.40    0.36
  -3   0  -4   -0.44    0.29
  -4   0  -4   42.76    2.19
   4   0   4   45.38    2.21
   4   0   4   42.34    2.34
  -4   0  -4   43.61    2.43
  -5   0  -4   -0.25    0.26
   5   0   4   -0.08    0.40
  -5   0  -4   -0.32    0.38
  -6   0  -4  231.33   10.64
  -6   0  -4  224.43   10.32
   6   0   4  227.43   10.38
  -7   0  -4   -0.05    0.47
  -7   0  -4   -0.06    0.51
  -7   0  -4    1.17    0.61
  -7   0  -4    1.05    0.50
  -7   0  -4    0.34    0.64
   7   0   4    0.86    0.59
  -8   0  -4   10.92    1.71
  -8   0  -4   11.06    1.51
  -8   0  -4   10.59    1.56
  -8   0  -4    7.15    1.21
   8   0   4    8.34    1.35
  -9   0  -4    0.40    0.62
  -9   0  -4   -0.47    0.63
  -9   0  -4   -0.21    0.60
  -9   0  -4    0.40    0.76
 -10   0  -4  118.92    6.73
 -10   0  -4  116.98    6.23
 -10   0  -4  113.08    7.20
 -10   0  -4  121.17    6.65
 -10   0  -4  113.92    5.94
 -11   0  -4    0.20    0.76
 -11   0  -4   -0.25    0.68
 -11   0  -4    0.53    0.73
 -11   0  -4    1.01    0.65
 -11   0  -4    0.32    0.56
 -12   0  -4    3.03    0.71
 -12   0  -4    2.79    1.02
 -12   0  -4    2.96    1.00
 -12   0  -4    1.77    0.65
 -13   0  -4   -0.45    0.46
 -13   0  -4   -0.22    0.71
 -13   0  -4   -0.77    0.71
 -13   0  -4   -0.10    0.42
 -14   0  -4   51.33    2.96
 -14   0  -4   53.52    2.86
 -15   0  -4   -0.19    0.30
 -16  -1   4   73.53    3.65
 -16  -1   4   68.98    4.20
 -16  -1   4   69.80    3.35
 -16   1   4   54.71    4.10
 -16   1   4   59.38    3.55
 -15  -1   4    0.59    0.80
 -15  -1   4   -0.14    0.62
 -15  -1   4    0.14    0.56
 -15  -1   4    0.39    0.56
 -15  -1   4   -0.04    0.87
 -15   1   4    0.42    0.80
 -15   1   4    1.04    0.69
 -15   1   4    1.81    1.08
 -15   1   4    1.20    0.63
 -14  -1   4    0.20    0.79
 -14  -1   4    0.96    0.65
 -14  -1   4    0.25    0.55
 -14  -1   4    0.38    0.73
 -14  -1   4   -0.54    1.00
 -14   1   4   -0.07    0.71
 -14   1   4   -0.45    0.82
 -14   1   4    0.41    1.03
 -14   1   4   -0.24    0.59
 -13  -1   4    3.69    1.43
 -13  -1   4    4.27    1.55
 -13  -1   4    4.25    0.87
 -13  -1   4    5.66    1.24
 -13  -1   4    3.23    1.17
 -13  -1   4    4.99    0.93
 -13   1   4    3.46    1.31
 -13   1   4    4.00    1.56
 -13   1   4    3.11    0.88
 -13   1   4    3.71    1.10
 -13   1   4    4.43    1.65
 -12  -1   4  125.72    6.24
 -12  -1   4  137.81    6.65
 -12  -1   4  143.03    8.26
 -12  -1   4  126.08    7.66
 -12  -1   4  142.89    8.15
 -12  -1   4  136.79    7.09
 -12   1   4  115.48    7.97
 -12   1   4  117.37    8.02
 -12   1   4  100.69    6.43
 -12   1   4  129.57    7.10
 -12   1   4   97.51    7.54
 -11  -1   4   19.07    2.20
 -11  -1   4   20.03    2.67
 -11  -1   4   18.91    1.89
 -11  -1   4   18.05    2.48
 -11  -1   4   20.07    1.69
 -11  -1   4   21.74    1.80
 -11   1   4   20.13    2.32
 -11   1   4   18.66    2.76
 -11   1   4   14.04    1.92
 -11   1   4   16.55    1.74
 -11   1   4   14.37    2.41
 -10  -1   4    1.27    0.93
  10  -1  -4   -0.51    0.69
 -10  -1   4   -0.68    0.55
 -10  -1   4    1.07    0.98
 -10  -1   4    0.64    0.72
 -10   1   4    0.55    0.99
 -10   1   4    0.98    0.77
 -10   1   4    0.31    0.61
  10   1  -4    0.25    0.74
 -10   1   4    0.51    0.81
  -9  -1   4    3.09    0.81
  -9  -1   4    1.64    0.87
  -9  -1   4    2.18    0.96
  -9  -1   4    2.86    1.02
   9  -1  -4    2.08    0.81
  -9   1   4    1.73    0.67
   9   1  -4    2.58    0.91
  -9   1   4    2.67    1.13
  -9   1   4    2.35    0.98
  -9   1   4    2.34    0.89
   8  -1  -4  184.41    9.52
  -8  -1   4  221.44   11.47
  -8  -1   4  234.18   11.61
  -8  -1   4  220.31    9.55
  -8  -1   4  219.71   10.06
  -8   1   4  192.68    9.48
   8   1  -4  223.74    9.69
  -8   1   4  171.18    9.85
  -8   1   4  168.78   11.20
  -8   1   4  174.48   11.38
  -7  -1   4    3.93    0.79
   7  -1  -4    4.73    0.90
  -7   1   4    4.60    0.84
   7   1  -4    3.80    0.84
  -7   1   4    3.06    0.64
   6  -1  -4   72.06    3.87
  -6  -1   4   69.67    3.76
  -6  -1   4   82.98    3.66
  -6   1   4   70.97    3.81
   6   1  -4   77.83    3.90
   6   1  -4   78.23    3.53
  -6   1   4   65.15    3.68
   5  -1  -4   15.25    1.26
  -5  -1   4   16.63    1.19
  -5  -1   4   14.82    1.07
   5   1  -4   16.57    1.25
   5   1  -4   18.16    1.03
  -5   1   4   14.48    1.15
  -5   1   4   13.86    1.14
  -4  -1   4  335.78   15.17
   4  -1  -4  347.82   15.38
  -4  -1   4  327.38   15.24
  -4   1   4  325.30   15.29
   4   1  -4  374.44   15.42
  -4   1   4  328.33   15.25
   4   1  -4  382.37   14.86
   3  -1  -4    0.66    0.38
  -3  -1   4    1.06    0.33
  -3  -1   4    0.92    0.37
   3   1  -4    1.03    0.29
   3   1  -4    0.61    0.38
  -3   1   4    1.19    0.40
  -3   1   4    0.45    0.39
  -2  -1   4    7.97    0.62
   2  -1  -4    7.59    0.67
  -2  -1   4    6.90    0.63
  -2   1   4    7.36    0.44
  -2   1   4    8.08    0.63
   2   1  -4    8.36    0.66
   2   1  -4    6.93    0.54
  -2   1   4    7.55    0.76
  -1  -1   4   59.02    2.74
   1  -1  -4   57.15    2.74
  -1  -1   4   57.62    2.61
  -1   1   4   57.77    2.74
  -1   1   4   57.76    2.57
   1   1  -4   52.66    2.69
   1   1  -4   57.72    2.61
  -1   1   4   55.66    2.65
   0  -1   4  171.54    7.77
   0  -1  -4  174.95    7.54
   0  -1  -4  166.13    7.62
   0  -1   4  171.75    7.57
   0  -1  -4  175.72    7.82
   0   1  -4  169.99    7.55
   0   1  -4  162.79    7.76
   0   1   4  190.51    7.73
   0   1   4  176.73    7.57
  -1  -1  -4  305.62   13.63
   1  -1   4  325.23   13.53
   1  -1   4  294.74   13.33
  -1  -1  -4  315.21   13.35
  -1   1  -4  292.70   13.21
  -1   1  -4  307.29   13.57
   1   1   4  305.17   13.26
   1   1   4  317.49   13.42
   2  -1   4  260.88   10.73
  -2  -1  -4  242.79   10.55
  -2  -1  -4  230.66   10.80
   2   1   4  252.22   10.58
  -2   1  -4  238.95   10.48
  -2   1  -4  239.10   10.54
   2   1   4  232.35   10.54
  -2   1  -4  235.41   10.76
   3  -1   4    9.11    0.78
  -3  -1  -4   10.06    0.72
  -3  -1  -4   11.45    1.07
   3   1   4    9.87    0.67
  -3   1  -4    7.52    0.85
  -3   1  -4   10.45    0.72
  -3   1  -4   11.57    0.85
   3   1   4    9.41    0.95
   4  -1   4  122.59    5.65
  -4  -1  -4  123.39    5.56
  -4  -1  -4  118.57    5.79
  -4   1  -4  119.32    5.57
   4   1   4  122.97    5.70
   4   1   4  122.13    5.43
  -4   1  -4  123.50    5.57
  -4   1  -4  116.75    5.74
  -5  -1  -4    3.30    0.73
  -5  -1  -4    4.09    0.62
   5  -1   4    3.41    0.70
   5  -1   4    3.71    0.63
  -5   1  -4    3.52    0.60
   5   1   4    3.58    0.75
  -5   1  -4    4.88    0.84
  -6  -1  -4   40.10    2.30
  -6  -1  -4   41.73    2.57
   6  -1   4   41.09    2.46
  -6   1  -4   43.27    2.37
   6   1   4   40.93    2.58
  -6   1  -4   43.87    2.57
  -7  -1  -4    0.32    0.54
   7  -1   4    0.18    0.46
  -7  -1  -4    0.30    0.33
  -7  -1  -4    0.19    0.65
  -7  -1  -4   -0.20    0.46
  -7  -1  -4   -0.57    0.43
   7   1   4   -0.30    0.54
  -7   1  -4    0.45    0.72
  -7   1  -4   -0.16    0.46
  -7   1  -4   -0.21    0.34
  -7   1  -4    0.46    0.67
  -7   1  -4    0.33    0.60
  -8  -1  -4   67.32    4.06
   8  -1   4   70.06    3.90
  -8  -1  -4   63.85    3.90
  -8  -1  -4   66.93    4.13
  -8  -1  -4   64.14    4.46
  -8   1  -4   65.28    3.84
  -8   1  -4   66.82    4.03
  -8   1  -4   64.11    4.07
   8   1   4   68.27    3.98
  -8   1  -4   65.65    4.38
  -9  -1  -4    1.57    0.88
   9  -1   4    0.37    0.80
  -9  -1  -4    0.67    0.76
  -9  -1  -4    0.59    0.66
  -9  -1  -4    1.03    0.76
  -9   1  -4    0.59    0.73
  -9   1  -4   -0.26    0.71
  -9   1  -4    1.24    0.79
 -10  -1  -4   22.38    2.67
 -10  -1  -4   23.44    2.53
 -10  -1  -4   26.51    1.92
 -10  -1  -4   23.77    2.56
 -10  -1  -4   26.15    1.96
 -10   1  -4   23.11    1.95
 -10   1  -4   24.78    2.62
 -10   1  -4   26.74    2.51
 -10   1  -4   24.69    1.88
 -10   1  -4   28.32    2.80
 -11  -1  -4    2.92    1.04
 -11  -1  -4    5.09    0.94
 -11  -1  -4    3.82    1.21
 -11  -1  -4    3.62    1.05
 -11  -1  -4    4.19    0.86
 -11   1  -4    2.91    1.07
 -11   1  -4    3.56    0.86
 -11   1  -4    3.07    1.08
 -11   1  -4    4.45    0.89
 -12  -1  -4   63.87    4.23
 -12  -1  -4   60.31    3.52
 -12  -1  -4   63.77    3.68
 -12  -1  -4   64.19    4.21
 -12  -1  -4   61.97    4.51
 -12   1  -4   58.02    4.05
 -12   1  -4   66.56    4.63
 -12   1  -4   62.24    3.60
 -12   1  -4   65.30    3.56
 -13  -1  -4    2.13    0.66
 -13  -1  -4    3.08    1.14
 -13  -1  -4    2.57    0.63
 -13  -1  -4    2.59    1.02
 -13   1  -4    1.69    0.59
 -13   1  -4    2.31    0.67
 -13   1  -4    1.06    0.82
 -14  -1  -4    4.49    0.73
 -14  -1  -4    5.36    1.06
 -14  -1  -4    5.48    0.77
 -14   1  -4    6.16    0.76
 -16  -2   4    1.77    0.64
 -16  -2   4    1.29    0.53
 -16  -2   4    1.98    0.51
 -16   2   4    1.17    0.53
 -16   2   4    1.88    0.58
 -15  -2   4   10.77    1.65
 -15  -2   4   12.32    1.30
 -15  -2   4   12.03    1.48
 -15  -2   4   15.03    1.29
 -15  -2   4   11.90    2.05
 -15   2   4   10.57    1.25
 -15   2   4   11.87    1.56
 -15   2   4    7.88    1.67
 -14  -2   4   79.69    5.01
 -14  -2   4   79.19    5.58
 -14  -2   4   85.67    4.89
 -14  -2   4   83.05    4.08
 -14  -2   4   89.37    4.39
 -14   2   4   62.43    4.93
 -14   2   4   60.76    5.27
 -14   2   4   64.65    5.30
 -14   2   4   69.20    4.29
 -14   2   4   72.68    4.77
 -13  -2   4    0.49    0.88
 -13  -2   4    0.16    1.00
 -13  -2   4    0.83    0.68
 -13  -2   4    0.07    0.73
 -13  -2   4   -0.99    0.52
 -13   2   4    1.19    1.14
 -13   2   4   -0.10    0.88
 -13   2   4    0.53    1.04
 -13   2   4   -0.14    0.71
 -13   2   4    0.17    0.69
 -12  -2   4   30.40    2.14
 -12  -2   4   32.75    2.68
 -12  -2   4   27.28    3.28
 -12  -2   4   28.31    1.99
 -12  -2   4   28.58    2.42
 -12  -2   4   30.87    2.94
 -12   2   4   18.78    2.49
 -12   2   4   22.88    3.20
 -12   2   4   21.69    2.39
 -12   2   4   21.03    2.02
 -12   2   4   31.44    3.79
 -11  -2   4    0.20    0.62
 -11  -2   4    0.31    1.07
 -11  -2   4    1.72    1.13
 -11  -2   4    1.13    0.68
 -11  -2   4    1.26    0.80
 -11  -2   4    0.46    0.77
 -11   2   4    0.97    1.06
 -11   2   4   -0.09    0.92
 -11   2   4    2.21    0.99
 -11   2   4    0.67    0.69
 -11   2   4    0.21    0.80
  11   2  -4    1.61    0.99
 -10  -2   4  273.58   13.90
 -10  -2   4  273.57   13.86
 -10  -2   4  273.36   11.60
  10  -2  -4  205.02   11.40
 -10  -2   4  268.86   12.11
 -10   2   4  207.33   11.34
 -10   2   4  196.23   13.45
  10   2  -4  245.23   12.26
 -10   2   4  207.85   13.71
 -10   2   4  212.03   11.81
  10   2  -4  262.96   11.66
  -9  -2   4    8.91    1.31
  -9  -2   4    9.61    1.73
  -9  -2   4    6.34    1.24
   9  -2  -4    7.75    1.38
  -9  -2   4    9.23    1.68
  -9   2   4    9.29    1.48
   9   2  -4    9.58    1.44
  -9   2   4    7.79    1.58
   9   2  -4    9.25    1.53
  -9   2   4    6.30    1.20
  -9   2   4    8.99    1.75
  -8  -2   4    3.04    0.76
  -8  -2   4    2.28    0.97
  -8  -2   4    3.69    0.93
  -8  -2   4    3.20    1.09
   8  -2  -4    1.81    0.68
   8   2  -4    2.02    0.71
  -8   2   4    1.23    0.89
  -8   2   4    2.72    0.77
   8   2  -4    2.33    0.97
  -8   2   4    3.83    1.01
  -8   2   4    1.76    0.98
  -7  -2   4    0.39    0.47
   7  -2  -4    0.46    0.51
   7   2  -4    0.45    0.54
  -7   2   4    0.49    0.43
  -7   2   4    0.70    0.51
   6  -2  -4  211.21   10.48
  -6  -2   4  219.55   10.47
   6   2  -4  251.14   10.61
   6   2  -4  251.63   10.16
  -6   2   4  211.49   10.41
  -6   2   4  224.82   10.51
  -5  -2   4    0.83    0.48
  -5  -2   4    1.17    0.38
   5  -2  -4    1.41    0.53
   5   2  -4    1.02    0.53
   5   2  -4    0.62    0.40
  -5   2   4    0.86    0.47
  -5   2   4    1.03    0.46
   4  -2  -4   46.62    2.48
  -4  -2   4   45.91    2.48
  -4  -2   4   45.89    2.33
   4   2  -4   50.67    2.37
  -4   2   4   48.98    2.53
  -4   2   4   46.02    2.55
   4   2  -4   45.25    2.49
  -3  -2   4   -0.02    0.26
   3  -2  -4   -0.25    0.30
  -3  -2   4    0.23    0.31
  -3   2   4    0.01    0.31
   3   2  -4   -0.28    0.28
  -3   2   4    0.30    0.32
   3   2  -4    0.47    0.34
   2  -2  -4   30.70    1.57
  -2  -2   4   29.79    1.55
  -2  -2   4   27.95    1.53
   2   2  -4   27.20    1.49
  -2   2   4   27.83    1.65
   2   2  -4   29.92    1.52
  -2   2   4   27.54    1.36
  -2   2   4   28.47    1.57
   1  -2  -4    5.51    0.58
   1  -2  -4    5.77    0.56
  -1  -2   4    6.68    0.58
  -1  -2   4    5.93    0.62
  -1   2   4    5.98    0.68
  -1   2   4    5.33    0.54
   1   2  -4    5.71    0.55
   1   2  -4    5.77    0.52
   0  -2  -4    0.11    0.33
   0  -2  -4    0.07    0.26
   0  -2   4   -0.10    0.35
   0  -2   4    0.38    0.27
   0   2   4    0.35    0.33
   0   2  -4    0.04    0.26
   0   2  -4   -0.21    0.25
   0   2   4    0.42    0.35
  -1  -2  -4   32.29    1.67
  -1  -2  -4   31.80    1.79
   1  -2   4   31.38    1.65
   1  -2   4   35.33    1.83
   1   2   4   33.20    1.77
   1   2   4   35.08    1.70
  -1   2  -4   33.03    1.69
  -1   2  -4   33.01    1.69
  -2  -2  -4   91.98    4.41
  -2  -2  -4   93.27    4.24
   2  -2   4   89.70    4.25
   2   2   4   96.22    4.19
  -2   2  -4   92.85    4.36
  -2   2  -4   90.85    4.22
   2   2   4   89.50    4.33
  -2   2  -4   92.91    4.30
  -3  -2  -4   -0.07    0.24
  -3  -2  -4    0.70    0.43
  -3   2  -4    0.04    0.26
   3   2   4    0.12    0.19
   3   2   4    0.26    0.40
  -3   2  -4    0.08    0.31
  -3   2  -4    0.22    0.30
  -3   2  -4    0.15    0.34
  -4  -2  -4    6.92    0.92
  -4  -2  -4    7.34    0.77
  -4   2  -4    4.97    0.68
  -4   2  -4    7.13    0.78
  -4   2  -4    5.77    0.76
   4   2   4    6.63    0.96
  -4   2  -4    4.58    0.70
  -5  -2  -4   58.63    3.02
  -5  -2  -4   61.75    3.29
  -5   2  -4   58.18    3.08
  -5   2  -4   60.43    3.18
  -5   2  -4   61.16    3.06
   5   2   4   55.90    3.25
  -5   2  -4   59.89    3.05
  -6  -2  -4  113.78    5.75
  -6  -2  -4  112.72    6.18
  -6  -2  -4  119.00    5.50
  -6  -2  -4  105.80    6.27
   6  -2   4  116.51    5.55
   6  -2   4  115.55    5.55
   6   2   4  110.89    5.74
  -6   2  -4  112.06    5.49
  -6   2  -4  118.23    5.71
  -7  -2  -4    1.99    0.89
  -7  -2  -4    1.63    0.72
  -7  -2  -4    2.04    0.77
  -7  -2  -4    1.50    0.70
   7  -2   4    2.09    0.66
  -7  -2  -4    2.77    0.61
   7   2   4    1.30    0.75
  -7   2  -4    1.39    0.53
  -7   2  -4    1.87    0.84
  -7   2  -4    2.00    0.69
  -7   2  -4    4.02    1.08
  -7   2  -4    1.48    0.70
  -8  -2  -4   18.98    2.14
  -8  -2  -4   14.97    1.77
  -8  -2  -4   17.86    2.03
  -8  -2  -4   21.73    2.48
  -8   2  -4   17.74    2.12
  -8   2  -4   15.94    1.92
  -8   2  -4   16.11    1.86
  -8   2  -4   15.58    1.80
   8   2   4   12.07    1.75
  -9  -2  -4    0.31    0.76
  -9  -2  -4    0.22    0.78
  -9  -2  -4    0.80    0.75
  -9  -2  -4   -0.09    0.60
   9  -2   4    1.39    0.95
  -9   2  -4    0.03    0.60
   9   2   4    0.29    0.95
  -9   2  -4    1.00    0.90
 -10  -2  -4   64.28    4.55
 -10  -2  -4   64.64    4.20
 -10  -2  -4   63.04    3.75
 -10  -2  -4   59.90    3.52
 -10  -2  -4   67.59    4.23
 -10   2  -4   65.89    4.51
 -10   2  -4   59.77    3.99
 -10   2  -4   57.93    3.57
 -11  -2  -4    1.69    0.92
 -11  -2  -4    2.18    0.87
 -11  -2  -4    0.63    0.56
 -11  -2  -4    0.32    0.66
 -11  -2  -4    0.55    0.82
 -11   2  -4    2.64    0.74
 -11   2  -4    1.46    0.85
 -12  -2  -4   20.18    2.38
 -12  -2  -4   21.34    1.62
 -12  -2  -4   16.46    1.65
 -12  -2  -4   18.36    2.19
 -12  -2  -4   22.25    2.66
 -12   2  -4   19.90    1.60
 -12   2  -4   18.19    2.12
 -13  -2  -4    2.65    0.89
 -13  -2  -4    1.23    0.85
 -13  -2  -4    0.73    0.50
 -13  -2  -4    1.00    0.57
 -13   2  -4    1.30    0.51
  13   2   4    0.47    1.04
 -14  -2  -4   40.31    3.05
 -14  -2  -4   40.44    2.55
 -14  -2  -4   44.91    2.50
 -14   2  -4   47.07    2.53
 -15  -3   4    0.31    0.76
 -15  -3   4    1.46    0.74
 -15  -3   4    0.59    0.51
 -15  -3   4    0.90    0.58
 -15  -3   4    1.94    1.14
 -15   3   4    0.75    0.90
 -15   3   4    0.89    0.60
 -15   3   4    0.27    0.51
 -14  -3   4    0.30    0.76
 -14  -3   4   -0.26    0.56
 -14  -3   4    0.51    0.95
 -14  -3   4   -0.51    0.64
 -14  -3   4    0.73    0.56
 -14   3   4    0.77    0.88
 -14   3   4   -0.25    0.83
 -14   3   4   -0.08    0.55
 -14   3   4    1.46    0.83
 -14   3   4   -0.03    0.91
 -13  -3   4    1.02    0.82
 -13  -3   4    0.30    0.90
 -13  -3   4    0.80    0.56
 -13  -3   4    0.60    1.06
 -13  -3   4    0.52    0.69
 -13   3   4    1.97    0.90
 -13   3   4    1.03    1.03
 -13   3   4    1.43    1.18
 -13   3   4    1.52    1.16
 -13   3   4    0.98    0.76
 -12  -3   4  153.41    8.81
 -12  -3   4  153.67    7.26
 -12  -3   4  133.74    8.42
 -12  -3   4  153.59    7.73
 -12  -3   4  158.93    8.93
 -12  -3   4  145.81    6.93
 -12   3   4  112.40    7.15
 -12   3   4  118.82    8.71
 -12   3   4  120.21    7.50
  12   3  -4  154.79    7.86
 -12   3   4  129.23    8.80
 -12   3   4  121.81    8.46
 -11  -3   4    6.10    1.60
 -11  -3   4    5.52    1.02
 -11  -3   4    6.66    1.06
 -11  -3   4    5.41    1.42
 -11  -3   4    5.40    1.36
 -11  -3   4    4.64    1.12
 -11   3   4    5.18    1.63
 -11   3   4    2.29    1.07
 -11   3   4    3.41    0.96
 -11   3   4    3.93    1.42
  11   3  -4    6.30    1.35
 -11   3   4    3.14    1.14
 -10  -3   4    3.08    1.01
 -10  -3   4    3.05    1.29
 -10  -3   4    4.00    1.36
  10  -3  -4    2.01    0.94
 -10  -3   4    2.23    0.80
  10   3  -4    1.66    0.84
 -10   3   4    1.22    0.96
 -10   3   4    1.95    1.10
 -10   3   4    4.25    1.37
 -10   3   4    0.62    0.75
  10   3  -4    2.34    0.94
  -9  -3   4    0.21    0.75
  -9  -3   4    0.21    0.77
  -9  -3   4    0.23    0.57
  -9  -3   4   -0.12    0.78
   9  -3  -4    0.72    0.61
  -9   3   4    0.53    0.78
  -9   3   4   -0.13    0.71
   9   3  -4   -0.20    0.61
  -9   3   4   -0.55    0.67
   9   3  -4    0.82    0.66
  -9   3   4   -0.55    0.53
  -8  -3   4  420.26   18.46
   8  -3  -4  385.62   17.62
  -8  -3   4  404.78   21.19
  -8   3   4  363.22   18.30
  -8   3   4  365.44   21.25
  -8   3   4  372.30   17.56
   8   3  -4  420.93   17.73
   8   3  -4  389.55   18.95
  -8   3   4  353.11   20.93
  -8   3   4  386.48   17.43
  -7  -3   4   24.96    1.90
   7  -3  -4   25.07    1.91
   7   3  -4   33.55    2.09
   7   3  -4   31.98    1.85
  -7   3   4   24.52    1.90
  -7   3   4   31.36    2.58
  -7   3   4   23.25    1.81
  -7   3   4   25.86    2.36
  -6  -3   4   -0.23    0.43
   6  -3  -4    0.26    0.45
   6   3  -4    0.84    0.49
  -6   3   4    0.27    0.41
   6   3  -4    0.72    0.46
  -6   3   4    0.10    0.39
  -5  -3   4   13.68    1.35
   5  -3  -4   13.42    1.11
  -5   3   4   13.09    1.29
   5   3  -4   14.84    1.25
  -5   3   4   15.77    1.42
   5   3  -4   11.25    1.19
  -4  -3   4  254.77   11.55
  -4  -3   4  260.16   11.31
   4  -3  -4  258.03   11.50
  -4   3   4  268.65   11.62
   4   3  -4  241.91   11.22
  -4   3   4  253.55   11.56
   4   3  -4  257.09   11.54
   3  -3  -4    6.53    0.71
   3  -3  -4    5.66    0.71
  -3  -3   4    7.30    0.72
  -3  -3   4    6.98    0.83
  -3   3   4    5.80    0.83
   3   3  -4    6.21    0.73
  -3   3   4    6.01    0.42
  -3   3   4    7.35    0.84
   3   3  -4    6.47    0.72
   2  -3  -4    0.25    0.26
  -2  -3   4    0.65    0.32
  -2  -3   4   -0.48    0.28
   2  -3  -4   -0.07    0.28
   2   3  -4    0.05    0.23
   2   3  -4    0.03    0.30
  -2   3   4   -0.08    0.24
  -2   3   4    0.36    0.33
  -1  -3   4   23.03    1.35
   1  -3  -4   21.22    1.27
   1  -3  -4   21.83    1.30
  -1  -3   4   23.31    1.35
  -1   3   4   20.91    1.29
  -1   3   4   22.49    1.39
   1   3  -4   20.91    1.15
   1   3  -4   21.39    1.26
   0  -3  -4   39.73    2.06
   0  -3   4   40.16    2.06
   0  -3  -4   39.55    2.09
   0  -3   4   40.48    2.15
   0   3  -4   38.70    2.02
   0   3  -4   39.19    1.92
   0   3   4   40.47    2.12
   0   3   4   42.42    2.12
   1  -3   4   20.66    1.26
  -1  -3  -4   20.68    1.25
  -1  -3  -4   21.69    1.32
  -1   3  -4   20.31    1.23
  -1   3  -4   20.96    1.31
  -1   3  -4   21.56    1.13
   1   3   4   21.69    1.40
   1   3   4   19.71    1.23
  -2  -3  -4   76.06    3.69
  -2  -3  -4   75.62    3.59
   2  -3   4   72.64    3.59
   2   3   4   70.83    3.46
  -2   3  -4   73.25    3.53
  -2   3  -4   76.62    3.51
   2   3   4   76.38    3.74
  -2   3  -4   74.70    3.67
  -3  -3  -4   10.39    0.82
  -3  -3  -4    9.77    1.03
   3  -3   4   10.50    0.98
  -3   3  -4    9.01    0.89
   3   3   4    8.54    1.09
  -3   3  -4   10.59    1.04
  -3   3  -4   11.65    0.84
  -4  -3  -4  119.84    5.79
   4  -3   4  116.59    5.65
  -4  -3  -4  122.24    5.61
  -4   3  -4  122.88    5.65
  -4   3  -4  120.41    5.55
  -4   3  -4  113.71    5.68
   4   3   4  120.86    5.83
  -5  -3  -4   24.62    1.64
  -5  -3  -4   25.79    1.82
  -5   3  -4   27.94    1.68
  -5   3  -4   27.48    1.74
  -5   3  -4   28.89    1.71
   5   3   4   25.53    1.95
  -5   3  -4   26.33    1.73
  -6  -3  -4   28.22    1.96
  -6  -3  -4   25.89    1.70
  -6  -3  -4   23.58    2.25
  -6  -3  -4   24.03    1.96
  -6  -3  -4   26.29    2.04
  -6   3  -4   27.93    1.78
   6   3   4   26.65    2.40
  -6   3  -4   25.82    1.73
  -6   3  -4   28.79    1.84
  -6   3  -4   25.65    1.76
  -7  -3  -4   56.42    3.64
  -7  -3  -4   57.67    3.47
  -7  -3  -4   53.48    4.01
   7  -3   4   57.56    3.29
  -7  -3  -4   62.92    3.27
  -7  -3  -4   55.87    3.58
   7   3   4   57.14    3.63
  -7   3  -4   64.04    3.43
  -8  -3  -4   74.61    4.57
  -8  -3  -4   77.02    4.45
  -8  -3  -4   74.41    4.66
  -8  -3  -4   76.23    5.21
   8  -3   4   79.66    4.57
   8   3   4   83.31    4.70
  -9  -3  -4    8.59    1.62
  -9  -3  -4   10.78    1.67
  -9  -3  -4   11.01    1.88
  -9  -3  -4    9.80    1.57
   9   3   4   11.25    1.94
  -9   3  -4   10.61    1.68
 -10  -3  -4   28.24    2.50
 -10  -3  -4   28.86    3.22
 -10  -3  -4   32.60    2.66
 -10  -3  -4   26.61    1.93
 -10  -3  -4   27.19    2.11
 -11  -3  -4   11.24    1.89
 -11  -3  -4   12.51    1.82
 -11  -3  -4   15.39    2.13
 -11  -3  -4   13.20    1.37
 -11  -3  -4   12.76    1.51
 -12  -3  -4   50.96    3.51
 -12  -3  -4   45.44    3.68
 -12  -3  -4   48.30    2.84
 -12  -3  -4   45.95    3.41
 -12  -3  -4   48.09    3.03
 -13  -3  -4   -0.31    0.73
 -13  -3  -4   -0.53    0.63
 -13  -3  -4   -0.08    0.45
 -13  -3  -4   -0.24    0.43
  13   3   4    0.84    0.91
 -14  -3  -4   13.96    1.18
 -14  -3  -4   12.64    1.07
 -15  -4   4    1.24    0.66
 -15  -4   4    2.08    0.64
 -15  -4   4    1.29    0.52
 -15   4   4    2.11    0.59
 -15   4   4    1.48    0.67
 -14  -4   4   64.17    4.14
 -14  -4   4   70.83    4.79
 -14  -4   4   66.88    3.58
 -14  -4   4   65.13    3.42
 -14  -4   4   73.58    4.24
 -14   4   4   54.00    4.15
 -14   4   4   51.29    4.44
 -14   4   4   51.24    4.48
 -14   4   4   52.15    3.53
 -13  -4   4    1.82    1.17
 -13  -4   4    1.97    0.72
 -13  -4   4    2.24    0.74
 -13  -4   4    1.51    0.75
 -13  -4   4    3.25    1.09
 -13   4   4    2.13    1.23
 -13   4   4    1.06    1.11
  13   4  -4    1.57    0.94
 -13   4   4    0.90    0.64
 -13   4   4    0.90    0.90
 -12  -4   4    0.62    0.71
 -12  -4   4    0.99    0.64
 -12  -4   4    1.10    0.70
 -12  -4   4   -0.62    0.84
 -12  -4   4    0.96    0.88
  12   4  -4   -0.20    0.78
 -12   4   4    0.88    1.16
 -12   4   4    1.46    0.81
 -12   4   4    0.11    1.03
 -12   4   4    0.28    0.87
 -11  -4   4    2.10    1.02
 -11  -4   4    2.09    0.81
 -11  -4   4    2.99    0.98
 -11  -4   4    1.70    1.11
 -11  -4   4    0.91    0.99
 -11  -4   4    1.01    0.71
 -11   4   4    1.78    0.86
 -11   4   4    3.23    0.82
  11   4  -4    1.93    0.94
 -11   4   4    1.73    1.20
 -11   4   4    2.22    1.00
 -11   4   4    2.75    1.38
 -10  -4   4  154.39    8.98
 -10  -4   4  146.60    8.85
 -10  -4   4  160.89    7.86
  10   4  -4  144.59    7.93
 -10   4   4  131.09    7.61
 -10   4   4  122.73    8.74
 -10   4   4  137.66    9.04
  -9  -4   4   18.65    2.14
  -9  -4   4   15.69    1.89
  -9  -4   4   18.08    2.46
   9  -4  -4   13.99    1.75
  -9  -4   4   17.57    2.41
   9   4  -4   14.58    1.96
   9   4  -4   14.69    1.81
  -9   4   4   18.67    2.57
  -9   4   4   19.19    2.16
  -9   4   4   14.11    1.78
  -9   4   4   16.54    2.43
   8  -4  -4    3.66    0.87
  -8  -4   4    3.44    1.14
  -8  -4   4    4.47    0.95
  -8  -4   4    4.43    1.26
  -8  -4   4    4.43    1.09
   8   4  -4    4.84    1.17
  -8   4   4    3.71    1.10
   8   4  -4    4.18    0.98
  -8   4   4    3.07    1.12
  -8   4   4    4.25    1.24
  -8   4   4    3.38    0.81
  -8   4   4    2.48    1.08
  -8   4   4    2.42    0.78
  -7  -4   4   41.10    3.11
  -7  -4   4   36.68    2.61
   7  -4  -4   38.73    2.40
  -7  -4   4   36.94    2.50
  -7  -4   4   41.34    3.08
  -7   4   4   39.44    2.49
  -7   4   4   36.05    3.02
   7   4  -4   35.62    2.69
  -7   4   4   41.60    2.56
   7   4  -4   37.40    2.32
  -7   4   4   36.46    2.96
  -7   4   4   37.31    3.09
   7   4  -4   38.37    2.45
   6  -4  -4  181.22    8.18
  -6  -4   4  165.14    8.28
   6   4  -4  163.10    8.22
  -6   4   4  172.87    8.29
  -6   4   4  185.25    8.38
   6   4  -4  177.79    8.04
  -5  -4   4   53.45    3.04
   5  -4  -4   54.26    2.85
  -5   4   4   57.01    3.06
   5   4  -4   52.64    2.86
   5   4  -4   52.97    2.91
  -5   4   4   53.62    3.01
   4  -4  -4   23.15    1.40
  -4  -4   4   19.71    1.53
  -4  -4   4   22.16    1.32
   4  -4  -4   23.20    1.52
  -4   4   4   22.10    1.59
   4   4  -4   21.80    1.46
   4   4  -4   20.20    1.44
  -3  -4   4   13.89    1.04
   3  -4  -4   16.47    1.15
   3  -4  -4   13.14    0.99
  -3  -4   4   14.22    1.19
  -3   4   4   15.07    0.89
  -3   4   4   16.43    1.25
   3   4  -4   14.88    1.11
   3   4  -4   15.22    1.07
   2  -4  -4  185.97    8.69
  -2  -4   4  194.26    8.75
   2  -4  -4  185.51    8.58
  -2  -4   4  200.64    8.69
   2   4  -4  187.15    8.52
  -2   4   4  186.68    8.38
   2   4  -4  194.80    8.53
  -2   4   4  198.69    8.79
   1  -4  -4   22.96    1.34
  -1  -4   4   19.80    1.38
   1  -4  -4   21.53    1.40
  -1  -4   4   23.76    1.45
  -1   4   4   22.45    1.39
   1   4  -4   24.60    1.38
  -1   4   4   22.47    1.45
   1   4  -4   21.18    1.14
   0  -4   4    6.60    0.78
   0  -4  -4    6.01    0.76
   0  -4  -4    7.00    0.72
   0   4  -4    7.00    0.82
   0   4   4    8.73    0.88
   0   4  -4    6.09    0.42
   0   4   4    7.44    0.91
   0   4  -4    6.70    0.72
  -1  -4  -4   37.16    2.14
  -1  -4  -4   41.61    2.12
   1  -4   4   38.36    2.15
  -1   4  -4   39.84    2.09
  -1   4  -4   39.62    2.19
   1   4   4   37.50    2.28
  -1   4  -4   39.32    1.83
   1   4   4   39.53    2.08
  -2  -4  -4   99.99    4.65
  -2  -4  -4   98.19    4.62
   2  -4   4   94.11    4.62
  -2   4  -4   92.19    4.49
   2   4   4   93.40    4.41
   2   4   4   97.26    4.76
  -2   4  -4   97.05    4.67
  -2   4  -4   97.85    4.37
   3  -4   4   11.51    1.11
  -3  -4  -4    9.50    0.99
  -3  -4  -4   10.51    1.11
  -3   4  -4   10.06    1.10
  -3   4  -4   11.56    0.83
   3   4   4   12.73    1.42
  -3   4  -4   12.41    1.08
  -4  -4  -4    1.80    0.55
   4  -4   4    2.66    0.61
  -4  -4  -4    1.35    0.43
   4   4   4    1.52    0.74
  -4   4  -4    2.09    0.57
  -4   4  -4    1.61    0.45
   5  -4   4   94.88    4.57
  -5  -4  -4   88.19    4.44
  -5  -4  -4   88.16    4.60
  -5   4  -4   86.93    4.54
   5   4   4   80.76    4.70
  -5   4  -4   94.86    4.41
  -6  -4  -4  198.28    9.58
  -6  -4  -4  204.17   10.03
   6  -4   4  209.78    9.50
  -6  -4  -4  201.17   11.46
  -6  -4  -4  200.29    9.34
  -6  -4  -4  200.56   10.25
  -6   4  -4  206.33    9.22
   6   4   4  190.74    9.62
  -6   4  -4  186.14   11.16
  -6   4  -4  212.20    9.49
  -7  -4  -4   26.68    2.16
  -7  -4  -4   26.14    2.87
  -7  -4  -4   22.79    1.77
  -7  -4  -4   21.70    2.01
   7  -4   4   33.20    2.13
  -7  -4  -4   21.81    2.19
  -7   4  -4   25.66    1.87
   7   4   4   21.25    2.33
  -8  -4  -4   96.33    6.29
  -8  -4  -4  102.70    5.40
  -8  -4  -4   95.07    5.48
  -8  -4  -4   92.85    5.57
   8   4   4   93.14    5.49
  -9  -4  -4   18.14    2.51
  -9  -4  -4   18.40    1.67
  -9  -4  -4   18.28    1.60
  -9  -4  -4   16.97    2.10
  -9  -4  -4   22.52    1.90
  -9  -4  -4   19.61    2.29
 -10  -4  -4   35.62    2.36
 -10  -4  -4   35.36    3.23
 -10  -4  -4   37.36    2.97
 -10  -4  -4   37.74    2.59
 -10  -4  -4   36.62    2.32
 -10  -4  -4   37.47    2.96
 -11  -4  -4    0.56    0.57
 -11  -4  -4    1.18    0.62
 -11  -4  -4    1.12    0.97
 -11  -4  -4    3.67    1.07
 -11  -4  -4    1.52    0.90
 -12  -4  -4   23.95    2.43
 -12  -4  -4   24.03    1.88
 -12  -4  -4   20.04    2.55
 -12  -4  -4   23.56    1.75
  12   4   4   28.10    3.08
 -13  -4  -4    5.15    0.77
 -13  -4  -4    3.56    1.04
 -13  -4  -4    4.36    0.80
 -13  -4  -4    3.93    1.13
  13   4   4    5.33    1.29
 -14  -4  -4   30.12    1.85
 -14  -4  -4   32.69    1.98
 -15  -5   4    3.10    0.74
 -15  -5   4    3.27    0.66
 -15  -5   4    2.28    0.55
 -15   5   4    3.02    0.71
 -14  -5   4    0.48    0.84
 -14  -5   4    0.49    0.69
 -14  -5   4    1.10    0.56
 -14  -5   4    0.95    1.00
 -14  -5   4    1.13    0.54
  14   5  -4    0.77    0.79
 -14   5   4    1.90    1.07
 -14   5   4    0.38    0.55
 -14   5   4    1.18    1.02
 -14   5   4    0.96    0.69
 -13  -5   4    6.58    1.70
 -13  -5   4    5.48    1.14
 -13  -5   4    5.99    1.42
 -13  -5   4    5.43    0.91
 -13  -5   4    6.42    1.02
 -13   5   4    5.81    1.60
  13   5  -4    5.09    1.25
 -13   5   4    6.59    1.18
 -13   5   4    5.56    1.47
 -12  -5   4   36.60    2.94
 -12  -5   4   28.33    3.47
 -12  -5   4   31.52    2.76
 -12  -5   4   32.13    2.22
 -12  -5   4   36.99    2.36
 -12   5   4   39.66    3.50
 -12   5   4   29.29    3.54
 -12   5   4   31.95    2.32
 -12   5   4   28.89    2.84
  12   5  -4   35.84    2.87
 -12   5   4   33.26    2.40
 -11  -5   4   31.34    2.28
 -11  -5   4   30.03    2.80
 -11  -5   4   31.52    2.26
 -11  -5   4   28.69    3.49
 -11  -5   4   33.78    2.80
 -11  -5   4   25.69    3.45
  11   5  -4   37.27    2.94
 -11   5   4   38.89    2.49
 -11   5   4   28.29    3.51
 -11   5   4   33.91    2.40
 -11   5   4   29.14    2.86
 -11   5   4   38.55    4.18
 -10  -5   4    9.08    1.26
 -10  -5   4    8.64    1.17
 -10  -5   4    8.10    1.50
 -10  -5   4    8.60    1.93
 -10  -5   4    7.53    1.44
 -10  -5   4    6.64    1.68
 -10   5   4   10.25    1.39
 -10   5   4    6.94    1.68
 -10   5   4    5.16    1.61
  10   5  -4    5.36    1.29
 -10   5   4    8.13    1.54
 -10   5   4    8.51    1.28
   9  -5  -4    0.77    0.58
  -9  -5   4   -0.18    0.75
  -9  -5   4   -0.09    0.70
  -9  -5   4   -0.14    0.59
  -9  -5   4    1.09    0.94
  -9   5   4   -0.36    0.85
  -9   5   4    1.86    0.91
  -9   5   4    1.62    1.05
  -9   5   4    0.60    0.64
   9   5  -4    0.99    0.82
   9   5  -4   -0.15    0.70
  -8  -5   4  106.93    6.74
  -8  -5   4   96.68    5.73
  -8  -5   4  111.03    6.78
  -8  -5   4   99.28    5.57
   8  -5  -4  103.26    5.46
  -8   5   4  105.03    6.76
  -8   5   4  104.84    5.55
   8   5  -4  100.51    5.52
   8   5  -4  101.79    5.29
  -8   5   4  105.42    6.59
   8   5  -4  110.64    6.08
  -8   5   4  105.82    6.92
  -7  -5   4   26.44    2.50
   7  -5  -4   28.01    1.98
  -7  -5   4   27.60    2.10
  -7  -5   4   25.79    2.46
  -7  -5   4   29.00    2.61
   7   5  -4   27.64    2.25
  -7   5   4   24.19    2.38
  -7   5   4   30.67    2.75
   7   5  -4   23.93    1.87
   7   5  -4   25.50    1.96
  -7   5   4   27.44    2.56
  -7   5   4   30.02    2.12
  -6  -5   4    0.57    0.87
   6  -5  -4    0.42    0.46
  -6  -5   4    0.11    0.50
  -6   5   4    0.76    0.91
  -6   5   4   -0.10    0.74
  -6   5   4    0.35    0.74
   6   5  -4   -0.51    0.58
   6   5  -4    0.70    0.52
   6   5  -4    0.19    0.48
  -6   5   4    0.35    0.51
  -5  -5   4   59.44    3.22
   5  -5  -4   56.28    2.89
   5  -5  -4   56.42    3.08
   5   5  -4   53.18    2.99
   5   5  -4   51.69    2.96
  -5   5   4   53.33    3.13
  -4  -5   4  106.08    5.57
   4  -5  -4  113.72    5.51
   4  -5  -4  110.11    5.28
   4   5  -4  114.59    5.38
   4   5  -4  120.01    5.42
  -4   5   4  111.02    5.57
  -3  -5   4   28.62    1.71
  -3  -5   4   28.61    1.87
   3  -5  -4   27.09    1.57
   3  -5  -4   28.90    1.80
  -3   5   4   26.32    1.83
  -3   5   4   27.16    1.53
   3   5  -4   27.42    1.74
   3   5  -4   28.07    1.59
  -2  -5   4    6.35    0.82
   2  -5  -4    8.97    0.97
  -2  -5   4    5.85    0.90
   2  -5  -4    6.70    0.72
   2   5  -4    6.76    0.86
  -2   5   4    9.86    0.90
  -2   5   4    6.85    0.93
   1  -5  -4   79.22    3.79
  -1  -5   4   80.92    3.98
   1  -5  -4   78.29    3.99
  -1  -5   4   85.31    4.07
  -1   5   4   74.54    3.83
   1   5  -4   79.26    3.86
  -1   5   4   78.81    3.98
   0  -5   4  171.71    8.09
   0  -5  -4  179.36    7.93
   0  -5  -4  175.56    8.09
   0   5   4  176.71    8.01
   0   5   4  169.68    7.97
   0   5  -4  175.04    7.88
   0   5  -4  174.95    8.05
  -1  -5  -4   58.07    2.82
  -1  -5  -4   55.08    2.92
   1  -5   4   52.66    2.92
  -1   5  -4   54.35    2.80
   1   5   4   51.02    3.00
   1   5   4   53.92    2.77
  -1   5  -4   55.72    2.93
  -2  -5  -4   42.03    2.41
   2  -5   4   45.45    2.48
  -2  -5  -4   42.60    2.33
   2   5   4   43.22    2.61
  -2   5  -4   40.73    2.42
  -2   5  -4   42.17    2.31
  -3  -5  -4   16.38    1.28
   3  -5   4   17.58    1.35
  -3  -5  -4   17.52    1.30
  -3   5  -4   15.48    1.28
   3   5   4   17.46    1.74
  -3   5  -4   15.04    1.19
  -4  -5  -4   98.94    4.97
   4  -5   4  102.59    5.02
  -4  -5  -4   97.07    4.92
   4   5   4   92.92    5.15
  -4   5  -4  104.31    5.05
  -4   5  -4   99.17    4.80
  -5  -5  -4    1.12    0.52
  -5  -5  -4    0.88    0.55
  -5  -5  -4    2.11    0.82
  -5  -5  -4    0.73    0.57
   5  -5   4    0.91    0.54
  -5  -5  -4    1.53    0.85
  -5   5  -4    0.65    0.42
  -5   5  -4    2.78    0.98
  -5   5  -4    1.26    0.66
  -5   5  -4    1.30    0.56
   5   5   4    0.23    0.67
  -6  -5  -4   14.46    2.06
  -6  -5  -4   12.74    1.63
  -6  -5  -4   12.61    1.40
   6  -5   4   11.71    1.45
  -6  -5  -4   15.59    1.68
  -6  -5  -4   19.09    1.96
  -6   5  -4   12.98    1.90
  -6   5  -4   13.44    1.53
   6   5   4    9.23    1.57
  -6   5  -4   19.09    2.33
  -6   5  -4   13.46    1.41
  -6   5  -4   17.69    1.87
   6   5   4   18.45    2.49
  -7  -5  -4   18.19    2.50
  -7  -5  -4   21.97    1.92
  -7  -5  -4   20.77    1.70
  -7  -5  -4   19.53    2.14
  -7  -5  -4   19.91    2.11
  -7   5  -4   21.06    2.04
  -7   5  -4   21.32    2.63
  -7   5  -4   22.69    2.59
   7   5   4   19.26    2.36
  -8  -5  -4  130.73    7.96
  -8  -5  -4  126.88    6.98
  -8  -5  -4  129.80    6.88
  -8  -5  -4  121.66    6.55
   8   5   4  114.20    6.73
  -9  -5  -4    1.42    0.87
  -9  -5  -4    0.83    0.84
  -9  -5  -4    0.13    0.55
  -9  -5  -4    0.81    0.66
  -9  -5  -4   -0.68    0.59
  -9  -5  -4    0.09    0.51
 -10  -5  -4    4.27    0.84
 -10  -5  -4    3.13    0.83
 -10  -5  -4    3.83    0.79
 -10  -5  -4    3.04    1.26
 -10  -5  -4    2.68    1.06
 -10  -5  -4    4.93    1.27
 -11  -5  -4   40.63    2.65
 -11  -5  -4   35.30    2.34
 -11  -5  -4   37.94    2.32
 -11  -5  -4   34.75    3.26
 -11  -5  -4   39.26    2.95
 -11  -5  -4   38.86    2.97
  11   5   4   38.10    3.81
 -12  -5  -4   39.69    2.50
 -12  -5  -4   33.52    3.05
 -12  -5  -4   33.35    2.69
 -12  -5  -4   34.33    2.23
  12   5   4   36.79    3.14
 -13  -5  -4    2.42    0.62
 -13  -5  -4    2.00    0.54
 -13  -5  -4    1.36    0.73
 -13  -5  -4    2.19    0.88
  13   5   4    3.25    1.07
 -14  -5  -4   13.59    1.05
 -14  -5  -4   12.30    0.98
 -15  -6   4    2.21    0.63
 -15  -6   4    2.56    0.49
 -15  -6   4    1.96    0.53
 -14  -6   4   45.74    2.56
 -14  -6   4   37.28    2.97
 -14  -6   4   39.97    3.47
 -14  -6   4   44.97    2.51
 -14   6   4   41.71    3.03
 -13  -6   4    7.16    1.42
 -13  -6   4    6.15    1.60
 -13  -6   4    5.37    0.95
 -13  -6   4    6.00    1.12
 -13  -6   4    4.94    0.85
 -13   6   4    5.37    0.93
  13   6  -4    3.95    1.07
 -13   6   4    7.57    1.02
 -13   6   4    5.52    1.16
 -13   6   4    5.10    1.56
 -13   6   4    5.99    1.56
 -12  -6   4    0.72    0.95
 -12  -6   4    0.17    0.80
 -12  -6   4   -0.19    0.78
 -12  -6   4    0.12    0.57
 -12  -6   4    2.02    0.65
  12   6  -4    0.33    0.78
 -12   6   4    0.60    0.95
 -11  -6   4   11.33    1.81
 -11  -6   4   12.40    2.19
 -11  -6   4   13.44    2.04
 -11  -6   4   11.80    1.38
 -11  -6   4   14.82    1.50
  11   6  -4    7.78    1.57
 -11   6   4   14.55    1.90
 -11   6   4   22.99    1.89
 -11   6   4   14.04    2.25
 -11   6   4   10.98    2.27
 -10  -6   4   56.94    3.85
 -10  -6   4   54.30    4.42
 -10  -6   4   56.85    3.31
 -10  -6   4   49.47    4.30
 -10  -6   4   53.65    4.07
 -10   6   4   53.56    4.44
  10   6  -4   52.17    3.86
 -10   6   4   49.16    3.40
 -10   6   4   56.15    4.28
 -10   6   4   60.23    3.52
 -10   6   4   79.55    5.16
 -10   6   4   59.34    4.17
  -9  -6   4   -1.23    0.68
  -9  -6   4   -0.18    0.77
  -9  -6   4    0.42    0.85
  -9  -6   4    0.45    0.98
  -9   6   4    1.48    0.77
  -9   6   4    1.45    0.82
  -9   6   4    1.58    1.11
  -9   6   4    1.77    1.12
   9   6  -4    0.31    0.77
  -9   6   4    3.35    1.19
  -8  -6   4   15.01    2.25
   8  -6  -4   13.60    1.65
  -8  -6   4   11.30    2.04
  -8  -6   4   11.95    1.75
   8   6  -4    9.90    1.39
  -8   6   4   12.72    2.12
  -8   6   4   16.92    2.34
  -8   6   4   15.10    1.79
   8   6  -4   11.60    1.76
  -8   6   4   17.32    2.37
  -7  -6   4   17.32    1.99
  -7  -6   4   22.18    2.80
   7  -6  -4   14.94    1.73
  -7  -6   4   18.70    2.41
  -7   6   4   24.70    2.23
   7   6  -4   19.81    2.21
  -7   6   4   18.08    1.93
   7   6  -4   15.76    1.67
  -7   6   4   21.86    2.77
  -7   6   4   20.25    2.62
  -6  -6   4  101.24    6.31
  -6  -6   4  102.18    6.50
  -6  -6   4   99.16    5.41
   6  -6  -4   98.02    5.22
   6   6  -4  104.13    5.76
  -6   6   4  106.79    5.38
  -6   6   4   94.97    6.29
   6   6  -4  106.00    5.17
  -6   6   4  103.28    6.60
  -6   6   4   96.28    6.45
  -5  -6   4    3.84    0.87
  -5  -6   4    2.65    1.14
   5  -6  -4    3.12    0.74
   5   6  -4    2.41    0.66
  -5   6   4    2.33    1.09
  -5   6   4    1.84    0.89
  -5   6   4    2.61    1.01
  -5   6   4    3.05    0.75
   5   6  -4    2.74    0.93
  -4  -6   4   13.24    1.50
   4  -6  -4   12.74    1.37
   4   6  -4   12.84    1.33
  -4   6   4   12.81    1.46
  -3  -6   4   24.31    1.86
   3  -6  -4   24.83    1.73
  -3  -6   4   25.34    1.63
  -3   6   4   23.11    1.75
   3   6  -4   26.39    1.73
  -2  -6   4  294.77   13.66
  -2  -6   4  304.29   13.86
   2  -6  -4  306.70   13.78
  -2   6   4  293.52   13.34
   2   6  -4  314.20   13.51
  -2   6   4  314.88   13.81
  -1  -6   4   11.30    1.22
  -1  -6   4   13.05    1.32
   1  -6  -4   10.04    1.17
  -1   6   4   12.71    1.25
  -1   6   4   10.96    1.16
   1   6  -4   11.13    1.12
   0  -6   4    6.54    0.99
   0  -6  -4    6.88    0.94
   0   6  -4    6.11    0.86
   0   6   4    5.84    0.83
   0   6  -4    6.59    0.88
   0   6   4    6.11    0.89
  -1  -6  -4    1.36    0.43
   1  -6   4    1.11    0.51
  -1  -6  -4    0.97    0.47
   1   6   4    0.56    0.57
  -1   6  -4    0.53    0.45
  -1   6  -4    1.54    0.48
   1   6   4    0.69    0.39
  -2  -6  -4  164.47    7.66
  -2  -6  -4  171.53    7.51
   2  -6   4  159.10    7.67
   2   6   4  156.90    7.70
  -2   6  -4  159.67    7.40
  -2   6  -4  152.61    7.61
  -3  -6  -4   12.94    1.25
   3  -6   4   10.59    1.28
  -3  -6  -4   11.44    1.28
  -3   6  -4   11.83    1.34
   3   6   4   12.28    1.57
  -3   6  -4   12.49    1.23
  -4  -6  -4   17.70    1.58
  -4  -6  -4   19.15    2.32
   4  -6   4   15.38    1.72
  -4  -6  -4   20.33    1.56
  -4  -6  -4   19.56    1.54
  -4   6  -4   19.93    1.62
  -4   6  -4   22.67    2.59
  -4   6  -4   20.39    2.06
  -4   6  -4   24.06    2.49
  -4   6  -4   19.27    1.45
   4   6   4   16.86    1.90
   4   6   4   19.14    2.37
  -5  -6  -4   47.83    2.85
  -5  -6  -4   44.41    2.98
  -5  -6  -4   44.19    2.92
   5  -6   4   47.45    2.90
  -5  -6  -4   45.97    3.54
  -5  -6  -4   48.43    2.81
   5   6   4   48.57    3.60
  -5   6  -4   42.91    3.42
   5   6   4   45.73    3.11
  -5   6  -4   44.82    2.68
  -5   6  -4   45.99    3.51
  -5   6  -4   45.85    3.14
  -5   6  -4   51.67    2.97
  -6  -6  -4   74.15    4.19
  -6  -6  -4   73.95    4.08
  -6  -6  -4   69.69    4.36
  -6  -6  -4   75.16    4.37
   6  -6   4   72.46    4.20
  -6  -6  -4   76.46    5.14
  -6   6  -4   73.54    4.21
   6   6   4   74.15    5.01
   6   6   4   74.73    4.47
  -6   6  -4   74.68    4.58
  -6   6  -4   77.21    5.00
  -6   6  -4   73.46    5.11
  -7  -6  -4   20.17    2.69
  -7  -6  -4   21.24    2.17
  -7  -6  -4   20.62    2.26
  -7  -6  -4   23.18    2.12
  -7  -6  -4   21.05    2.20
   7   6   4   18.53    2.29
  -7   6  -4   23.20    2.88
  -7   6  -4   24.40    2.34
  -7   6  -4   27.46    2.91
  -8  -6  -4   60.82    4.12
  -8  -6  -4   65.15    3.64
  -8  -6  -4   67.71    3.62
  -8  -6  -4   67.03    4.25
  -8  -6  -4   68.22    4.94
  -8  -6  -4   66.90    3.89
  -8   6  -4   65.54    4.72
  -8   6  -4   65.57    4.83
  -9  -6  -4   30.29    2.05
  -9  -6  -4   35.06    2.68
  -9  -6  -4   31.01    2.28
  -9  -6  -4   29.08    2.57
  -9  -6  -4   31.31    3.56
  -9  -6  -4   28.71    2.03
 -10  -6  -4   51.35    3.23
 -10  -6  -4   53.48    3.00
 -10  -6  -4   53.14    2.96
 -10  -6  -4   47.27    3.53
 -10  -6  -4   51.76    3.58
 -10  -6  -4   49.59    4.13
  10   6   4   50.25    3.98
 -11  -6  -4    8.82    1.07
 -11  -6  -4    8.68    1.43
 -11  -6  -4   11.26    1.15
 -11  -6  -4    8.13    1.73
 -11  -6  -4   10.22    1.25
  11   6   4    9.47    1.75
 -12  -6  -4   20.46    2.54
 -12  -6  -4   28.66    2.31
 -12  -6  -4   30.08    2.01
 -12  -6  -4   26.95    1.80
  12   6   4   31.49    2.68
 -13  -6  -4    9.17    0.89
 -13  -6  -4    9.91    1.00
 -14  -7   4    0.79    0.56
 -14  -7   4    0.65    0.40
 -14   7   4    3.80    0.78
 -13   7   4   11.31    1.91
 -12  -7   4   17.25    2.52
 -12  -7   4   16.21    1.97
 -12  -7   4   20.61    1.61
 -12   7   4   15.75    2.44
 -12   7   4   17.15    1.55
 -12   7   4   12.23    2.25
 -12   7   4   19.11    1.93
  12   7  -4   13.80    1.86
 -11  -7   4   15.46    2.48
 -11  -7   4   17.12    2.17
 -11  -7   4   19.85    1.71
 -11   7   4   16.91    2.60
 -11   7   4   21.73    2.87
 -11   7   4   22.49    1.79
  11   7  -4   16.87    2.22
 -11   7   4   25.25    2.31
 -10  -7   4   14.30    1.96
 -10  -7   4   17.67    1.62
 -10  -7   4   16.16    2.54
 -10  -7   4   10.73    2.18
  10   7  -4   16.22    2.26
 -10   7   4   19.11    2.24
 -10   7   4   13.45    2.39
 -10   7   4   14.25    2.41
 -10   7   4   18.26    1.61
 -10   7   4   14.88    2.35
  -9  -7   4   20.44    1.69
  -9  -7   4   24.60    3.02
  -9  -7   4   24.39    3.09
  -9  -7   4   22.76    2.29
   9   7  -4   24.32    2.71
  -8  -7   4  111.86    7.24
  -8  -7   4   94.70    6.24
  -8  -7   4  110.33    7.15
   8  -7  -4  113.58    5.95
  -8   7   4  113.33    7.41
   8   7  -4  108.16    6.38
  -8   7   4  108.68    5.97
  -8   7   4  108.67    7.03
   8   7  -4  108.73    5.74
  -8   7   4  117.56    7.40
  -7  -7   4   27.02    3.08
   7  -7  -4   28.85    2.16
  -7  -7   4   29.31    3.41
  -7  -7   4   24.62    2.56
  -7   7   4   26.37    2.18
  -7   7   4   29.07    2.69
   7   7  -4   25.68    2.31
   7   7  -4   28.24    2.49
  -7   7   4   26.15    3.18
  -7   7   4   26.73    3.16
  -6  -7   4    6.39    1.62
  -6  -7   4    6.79    1.50
   6  -7  -4    4.95    0.99
  -6  -7   4    8.12    1.41
  -6   7   4    5.81    1.11
  -6   7   4    6.54    1.59
   6   7  -4    4.18    0.91
  -6   7   4    6.85    1.44
   6   7  -4    6.32    1.25
  -6   7   4    6.55    1.59
  -5  -7   4   96.05    6.28
   5  -7  -4  100.62    5.17
  -5  -7   4   97.71    6.44
  -5  -7   4   97.74    5.31
  -5   7   4   94.55    6.42
  -5   7   4  102.64    5.27
   5   7  -4   98.70    5.58
   5   7  -4  100.11    5.07
  -5   7   4   95.53    6.19
  -5   7   4   99.46    6.40
  -4  -7   4  122.63    7.61
  -4  -7   4  125.23    6.26
   4  -7  -4  122.18    6.09
  -4   7   4  112.74    7.43
  -4   7   4  128.88    6.19
  -4   7   4  119.24    7.47
  -4   7   4  119.15    7.32
  -4   7   4  113.83    7.05
   4   7  -4  123.99    5.97
   4   7  -4  122.26    6.56
  -3  -7   4   26.99    2.71
   3  -7  -4   29.65    2.45
  -3  -7   4   28.34    2.14
   3  -7  -4   31.69    2.10
   3   7  -4   29.96    2.00
  -3   7   4   35.46    2.81
  -3   7   4   28.14    2.67
  -3   7   4   32.12    2.60
   3   7  -4   29.38    2.23
  -3   7   4   33.29    2.16
  -2  -7   4   13.93    1.54
  -2  -7   4   14.62    1.45
   2  -7  -4   14.91    1.56
  -2  -7   4   16.46    2.23
   2   7  -4   15.66    1.51
  -2   7   4   15.00    1.52
  -2   7   4   14.64    1.19
  -1  -7   4   58.24    3.16
   1  -7  -4   53.51    3.12
  -1  -7   4   56.79    3.23
  -1   7   4   54.13    3.00
  -1   7   4   51.88    3.06
   1   7  -4   57.39    3.04
   0  -7   4   90.73    4.78
   0  -7  -4   92.15    4.73
   0   7   4   95.39    4.67
   0   7   4   87.81    4.57
   0   7  -4   87.70    4.64
   0   7  -4   95.18    4.58
  -1  -7  -4   -0.59    0.58
  -1  -7  -4    0.09    0.47
   1  -7   4    0.27    0.46
  -1   7  -4    0.08    0.75
   1   7   4    0.68    0.79
  -1   7  -4    0.15    0.36
   1   7   4    0.64    0.54
  -1   7  -4    0.23    0.52
  -1   7  -4   -0.34    0.40
  -2  -7  -4   97.20    5.06
  -2  -7  -4   99.59    6.14
   2  -7   4  102.74    5.14
   2   7   4  102.87    5.16
  -2   7  -4   98.18    5.06
   2   7   4   98.18    5.96
  -2   7  -4  101.13    4.87
  -2   7  -4   89.55    5.93
  -2   7  -4   96.88    6.25
  -2   7  -4   95.87    5.61
  -3  -7  -4   81.65    4.26
   3  -7   4   75.20    4.26
  -3  -7  -4   80.90    4.62
  -3  -7  -4   76.98    5.15
  -3   7  -4   81.54    4.05
   3   7   4   76.91    5.06
  -3   7  -4   77.30    5.26
  -3   7  -4   75.06    4.22
  -3   7  -4   80.93    4.70
   3   7   4   83.11    4.42
  -3   7  -4   70.57    4.96
  -4  -7  -4   98.95    4.79
   4  -7   4   91.53    4.80
  -4  -7  -4   86.33    4.91
  -4  -7  -4   92.83    5.76
   4   7   4   85.63    4.87
  -4   7  -4   83.11    5.57
  -4   7  -4   80.12    5.73
  -4   7  -4   88.04    4.48
   4   7   4   85.18    5.54
  -4   7  -4   81.61    4.67
  -4   7  -4   88.40    5.21
  -5  -7  -4    1.21    0.58
   5  -7   4    0.63    0.63
  -5  -7  -4    1.38    0.99
  -5  -7  -4    0.79    0.63
  -5   7  -4    2.29    1.09
  -5   7  -4    1.49    0.70
  -5   7  -4    1.18    0.74
   5   7   4    0.92    0.96
  -5   7  -4    1.15    0.82
   5   7   4    1.36    0.81
  -6  -7  -4   24.66    2.18
  -6  -7  -4   23.23    2.87
  -6  -7  -4   27.44    2.06
  -6   7  -4   27.32    3.09
   6   7   4   25.66    2.91
  -6   7  -4   24.34    2.22
  -6   7  -4   23.92    2.36
   6   7   4   25.91    2.63
  -6   7  -4   25.95    2.92
  -7  -7  -4   21.31    1.72
  -7  -7  -4   23.64    2.23
  -7  -7  -4   24.83    2.97
  -7  -7  -4   20.20    2.24
  -7  -7  -4   20.13    2.24
  -7   7  -4   22.15    2.46
  -7   7  -4   22.86    2.65
  -7   7  -4   21.34    2.73
  -7   7  -4   25.11    3.03
  -8  -7  -4   90.77    5.11
  -8  -7  -4   94.50    4.80
  -8  -7  -4   91.25    4.78
  -8  -7  -4   92.77    5.88
  -8  -7  -4   93.59    5.39
  -8  -7  -4   94.42    6.39
  -8  -7  -4   92.69    5.50
  -8   7  -4   94.39    6.33
  -8   7  -4   84.75    5.12
  -8   7  -4   98.50    6.25
  -9  -7  -4    1.00    0.51
  -9  -7  -4    0.52    0.99
  -9  -7  -4    1.39    0.69
  -9  -7  -4    1.51    0.90
  -9  -7  -4    2.43    0.66
  -9  -7  -4    0.38    0.77
  -9   7  -4    1.53    0.99
   9   7   4    1.20    1.05
  -9   7  -4    0.92    0.74
 -10  -7  -4    1.49    0.84
 -10  -7  -4    0.61    0.53
 -10  -7  -4    1.35    0.63
 -10  -7  -4    0.21    0.53
 -10  -7  -4   -0.06    0.78
  10   7   4    1.41    1.00
 -11  -7  -4    6.93    1.29
 -11  -7  -4    9.21    1.81
 -11  -7  -4    8.28    1.14
 -11  -7  -4    7.98    0.95
  11   7   4    7.18    1.56
  11   7   4   11.01    1.16
 -12  -7  -4   16.72    1.21
 -12  -7  -4   13.49    1.65
 -12  -7  -4   12.66    1.26
 -12  -7  -4   14.06    2.00
  12   7   4   16.14    2.05
  12   7   4   15.66    1.27
 -13  -7  -4    0.09    0.31
 -13  -7  -4    0.50    0.30
 -14  -8   4   26.48    1.56
 -14  -8   4   23.44    1.91
 -14   8   4   26.37    1.95
 -13  -8   4    3.76    0.86
 -13  -8   4    5.81    0.76
 -13   8   4    6.48    1.02
 -13   8   4    6.51    1.46
 -13   8   4    6.64    0.87
  13   8  -4    3.96    0.95
 -12  -8   4    0.10    0.53
 -12  -8   4    1.47    0.79
 -12  -8   4    0.58    0.93
  12   8  -4    1.85    0.79
 -12   8   4    8.61    1.75
 -12   8   4    7.22    0.93
 -11  -8   4   12.99    1.34
 -11  -8   4   12.33    2.18
 -11  -8   4   10.68    1.70
 -11   8   4   15.70    2.23
  11   8  -4    8.28    1.50
 -11   8   4   23.86    2.71
 -11   8   4   22.47    3.03
 -10  -8   4   25.14    1.94
 -10  -8   4   27.09    2.59
 -10  -8   4   28.42    3.38
 -10   8   4   25.83    2.10
 -10   8   4   27.50    3.19
  10   8  -4   30.64    2.63
 -10   8   4   32.49    3.59
 -10   8   4   26.89    2.56
 -10   8   4   32.10    3.68
  -9  -8   4    0.65    1.05
  -9  -8   4    2.25    0.72
  -9  -8   4    1.13    1.08
  -9   8   4   14.33    1.72
  -9   8   4   12.01    2.05
   9   8  -4    2.38    0.96
  -9   8   4   11.68    1.98
  -8  -8   4    1.41    1.11
  -8  -8   4    1.05    1.08
   8   8  -4    2.03    0.89
  -8   8   4   15.68    2.23
  -7  -8   4    7.24    1.85
  -7  -8   4    4.92    1.39
  -7  -8   4    7.81    1.67
   7   8  -4    6.45    1.39
   7   8  -4    5.02    1.11
  -7   8   4    6.51    1.34
   6  -8  -4   76.45    4.35
  -6  -8   4   70.90    4.48
  -6  -8   4   74.31    5.17
  -6  -8   4   76.91    5.47
  -6   8   4   75.75    5.27
  -6   8   4   74.20    5.46
   6   8  -4   74.46    4.65
  -6   8   4   74.34    5.41
   6   8  -4   76.24    4.26
  -6   8   4   81.77    4.50
  -5  -8   4    1.12    0.79
  -5  -8   4    1.06    1.11
   5  -8  -4    0.55    0.48
   5   8  -4    0.04    0.46
  -5   8   4    3.15    1.10
  -5   8   4    0.15    0.52
   5   8  -4    0.05    0.64
  -4  -8   4   16.15    1.93
   4  -8  -4   23.25    1.80
   4   8  -4   20.88    1.95
   4   8  -4   20.64    2.18
  -4   8   4   19.92    2.01
   4   8  -4   18.85    2.06
  -3  -8   4   43.47    3.59
   3  -8  -4   43.05    3.30
   3  -8  -4   45.66    2.85
  -3  -8   4   39.57    2.85
  -3   8   4   43.10    3.53
  -3   8   4   44.38    2.84
   3   8  -4   41.95    2.68
   3   8  -4   43.12    3.04
  -3   8   4   52.45    3.55
   3   8  -4   42.75    2.90
  -3   8   4   49.22    3.24
  -2  -8   4  179.01    8.98
  -2  -8   4  191.97   10.99
   2  -8  -4  192.17    8.92
   2  -8  -4  176.74   10.53
  -2  -8   4  185.65    8.85
   2   8  -4  186.41    9.91
   2   8  -4  188.40    8.68
  -2   8   4  175.59    8.84
  -2   8   4  181.05   10.86
  -2   8   4  195.42   10.63
  -2   8   4  185.41   10.11
   2   8  -4  184.82    9.43
  -1  -8   4    1.48    0.73
   1  -8  -4    1.31    0.60
  -1  -8   4    0.40    0.78
  -1  -8   4    1.02    0.58
   1  -8  -4    0.13    0.68
   1   8  -4    1.67    0.74
   1   8  -4    0.44    0.63
  -1   8   4    0.17    1.04
  -1   8   4    1.42    0.55
  -1   8   4    1.03    0.64
  -1   8   4    1.31    0.80
   1   8  -4    0.45    0.77
   1   8  -4    1.19    0.54
   1   8  -4    2.26    0.99
  -1   8   4    1.65    0.81
   0  -8   4    3.03    0.82
   0  -8   4    2.93    0.81
   0  -8  -4    3.53    1.06
   0  -8  -4    2.78    0.78
   0   8   4    3.14    0.72
   0   8  -4    3.06    0.74
   0   8   4    4.89    1.43
   0   8  -4    2.09    0.59
   0   8  -4    2.90    1.12
   0   8  -4    2.63    0.83
   0   8   4    3.53    1.01
   0   8  -4    3.51    1.10
   0   8   4    3.68    0.83
  -1  -8  -4   17.92    2.26
  -1  -8  -4   16.49    1.76
   1  -8   4   17.70    1.88
  -1   8  -4   23.76    2.58
  -1   8  -4   19.31    2.45
   1   8   4   18.11    2.19
  -1   8  -4   18.13    1.81
  -1   8  -4   19.57    2.09
   1   8   4   19.53    1.88
  -1   8  -4   18.41    1.48
   2  -8   4  141.22    6.92
  -2  -8  -4  128.52    8.14
  -2  -8  -4  131.98    6.82
   2   8   4  132.87    7.84
  -2   8  -4  135.40    8.36
  -2   8  -4  138.07    6.84
  -2   8  -4  136.75    8.10
   2   8   4  136.69    6.82
  -2   8  -4  142.12    6.60
  -2   8  -4  139.32    7.64
  -3  -8  -4   69.62    3.87
   3  -8   4   67.75    3.91
  -3  -8  -4   64.19    4.59
  -3   8  -4   61.60    4.48
  -3   8  -4   66.14    3.60
   3   8   4   65.37    3.90
   3   8   4   66.43    4.47
  -3   8  -4   69.64    4.22
  -3   8  -4   61.48    4.65
  -3   8  -4   64.17    3.81
  -4  -8  -4   24.67    2.30
  -4  -8  -4   25.12    2.88
   4  -8   4   24.22    2.30
   4   8   4   25.44    2.64
  -4   8  -4   24.27    2.36
   4   8   4   23.58    2.39
  -4   8  -4   32.48    3.43
  -4   8  -4   24.33    1.82
   4   8   4   23.47    2.69
  -4   8  -4   20.90    2.20
  -4   8  -4   21.73    2.07
  -5  -8  -4   23.11    2.84
  -5  -8  -4   20.70    2.14
   5   8   4   24.58    2.81
   5   8   4   18.03    2.13
  -5   8  -4   24.36    2.86
  -5   8  -4   25.51    2.58
  -5   8  -4   23.81    2.95
  -5   8  -4   18.88    2.13
   5   8   4   22.93    2.66
  -6  -8  -4   48.38    3.09
  -6  -8  -4   46.65    3.86
  -6  -8  -4   45.71    2.75
  -6   8  -4   43.98    3.74
  -6   8  -4   45.98    3.71
   6   8   4   42.11    3.43
   6   8   4   49.49    3.65
  -6   8  -4   44.53    3.29
  -7  -8  -4    7.73    0.97
  -7  -8  -4    8.87    1.86
  -7  -8  -4    7.01    1.12
  -7  -8  -4    8.07    1.35
  -7   8  -4    8.99    1.85
   7   8   4    7.18    1.58
  -7   8  -4   10.22    1.32
  -7   8  -4    9.41    1.54
  -7   8  -4    8.49    1.75
  -7   8  -4    6.53    1.05
  -8  -8  -4   33.27    2.13
  -8  -8  -4   34.76    2.66
  -8  -8  -4   31.50    2.32
  -8  -8  -4   33.69    3.16
  -8   8  -4   32.79    2.19
  -8   8  -4   28.28    3.36
  -8   8  -4   33.26    2.36
   8   8   4   30.38    3.21
  -8   8  -4   31.19    3.01
  -9  -8  -4   30.86    2.25
  -9  -8  -4   31.83    2.03
  -9  -8  -4   34.66    2.10
  -9  -8  -4   29.79    3.51
  -9  -8  -4   30.95    2.53
  -9   8  -4   31.63    2.96
   9   8   4   30.06    2.20
  -9   8  -4   33.86    3.26
   9   8   4   26.36    2.97
  -9   8  -4   31.13    2.31
 -10  -8  -4   29.30    1.94
 -10  -8  -4   33.14    3.06
 -10  -8  -4   30.48    2.18
 -10  -8  -4   31.94    2.46
  10   8   4   29.58    2.09
  10   8   4   32.96    2.88
 -10   8  -4   30.57    2.22
 -11  -8  -4   11.77    1.98
 -11  -8  -4    8.66    0.90
 -11  -8  -4   10.57    1.16
  11   8   4    7.92    1.47
  11   8   4   11.58    1.18
 -12  -8  -4    8.12    0.80
 -12  -8  -4    8.49    0.91
  12   8   4    9.14    0.90
 -13  -9   4   14.75    1.55
 -13  -9   4   16.29    1.22
 -13   9   4   20.47    1.70
 -13   9   4   20.84    1.39
 -12  -9   4   27.30    2.70
 -12  -9   4   33.53    2.04
  12  -9  -4   30.75    2.70
 -12  -9   4   31.50    2.60
 -12   9   4   34.49    2.60
 -12   9   4   34.49    3.10
 -12   9   4   33.20    2.16
  12   9  -4   35.85    2.55
 -11  -9   4   25.40    1.63
 -11  -9   4   14.73    2.29
 -11  -9   4   20.63    2.15
 -11   9   4   21.04    2.04
 -11   9   4   17.30    2.51
  11   9  -4   17.62    2.14
 -11   9   4   22.87    1.72
 -11   9   4   15.95    2.38
 -11   9   4   14.60    2.38
 -10  -9   4    3.99    0.80
 -10  -9   4    4.62    1.21
 -10  -9   4    2.55    1.31
 -10   9   4    6.55    1.17
  10   9  -4    5.46    0.82
 -10   9   4    9.47    1.17
 -10   9   4    8.02    1.84
 -10   9   4    3.99    1.50
 -10   9   4    8.36    1.79
  10   9  -4    3.44    1.03
  -9  -9   4   64.18    4.73
  -9  -9   4   62.11    4.45
  -9  -9   4   60.79    4.75
  -9   9   4   57.69    4.32
  -9   9   4   64.22    4.95
  -9   9   4   70.88    5.13
   9   9  -4   63.29    4.19
   9   9  -4   62.45    3.37
  -9   9   4   58.38    4.62
  -9   9   4   58.93    3.73
  -8  -9   4   48.55    4.10
  -8  -9   4   54.02    4.27
  -8  -9   4   53.73    3.85
   8   9  -4   52.40    2.92
  -8   9   4   49.29    3.20
  -8   9   4   52.28    4.13
  -8   9   4   45.95    3.71
  -8   9   4   55.27    4.43
   8   9  -4   50.01    3.57
  -8   9   4   49.58    4.26
  -8   9   4   48.79    3.03
  -7  -9   4   38.73    3.04
  -7  -9   4   39.48    3.36
  -7  -9   4   40.71    3.58
  -7   9   4   31.53    3.14
   7   9  -4   38.20    2.91
  -7   9   4   36.11    3.50
   7   9  -4   40.23    2.30
  -7   9   4   36.32    4.09
  -7   9   4   32.59    2.29
  -7   9   4   29.30    2.84
  -7   9   4   31.36    2.46
  -6  -9   4    1.62    1.16
  -6  -9   4    2.33    0.98
   6  -9  -4    0.17    0.65
  -6   9   4    0.60    0.89
  -6   9   4    1.26    0.70
   6   9  -4    2.63    0.62
  -6   9   4    1.20    0.95
  -6   9   4    0.69    0.64
  -6   9   4    1.36    1.12
   5  -9  -4   45.27    3.10
  -5  -9   4   44.08    3.96
   5  -9  -4   50.72    3.69
  -5  -9   4   43.85    3.23
  -5   9   4   47.85    3.46
   5   9  -4   41.25    2.92
   5   9  -4   52.96    3.39
  -5   9   4   51.85    3.86
  -5   9   4   42.50    3.84
  -5   9   4   49.80    3.22
  -4  -9   4  101.65    6.40
   4  -9  -4   84.61    4.92
   4  -9  -4   93.23    5.88
  -4  -9   4   84.62    5.08
   4   9  -4   95.75    5.47
  -4   9   4   87.65    5.55
   4   9  -4   90.81    5.24
  -4   9   4   93.15    6.20
  -4   9   4   88.27    5.01
   4   9  -4   83.23    4.77
  -4   9   4   90.01    5.97
   3  -9  -4   11.91    1.85
  -3  -9   4   12.32    2.19
   3  -9  -4   10.35    1.48
  -3  -9   4   13.56    1.79
   3   9  -4   12.22    1.50
   3   9  -4   11.76    1.71
  -3   9   4   11.97    1.57
  -3   9   4   14.41    2.26
  -3   9   4   15.13    2.06
   3   9  -4   14.47    1.73
   2  -9  -4   10.59    1.74
   2  -9  -4    7.47    1.21
  -2  -9   4    6.00    1.19
  -2   9   4    6.85    1.77
   2   9  -4   10.79    1.39
   2   9  -4    6.69    1.09
   2   9  -4    7.57    1.31
  -1  -9   4   33.10    3.19
  -1  -9   4   39.71    2.70
   1  -9  -4   40.92    2.61
  -1  -9   4   34.33    2.49
   1  -9  -4   32.41    2.88
  -1   9   4   35.63    2.49
   1   9  -4   35.28    2.41
   1   9  -4   40.64    3.04
   1   9  -4   36.94    2.77
  -1   9   4   37.88    3.04
  -1   9   4   35.62    3.21
  -1   9   4   37.18    2.99
   0  -9  -4   89.39    4.80
   0  -9   4   85.94    4.85
   0  -9   4   84.70    4.85
   0  -9  -4   87.85    5.69
   0   9   4   81.96    5.87
   0   9  -4   85.71    5.63
   0   9  -4   91.75    4.63
   0   9   4   86.15    4.65
   0   9  -4   89.26    5.95
   0   9   4   90.30    5.54
   0   9  -4   87.20    5.31
  -1  -9  -4    1.83    0.88
  -1  -9  -4    0.62    0.57
   1  -9   4    1.66    0.78
   1  -9   4    1.38    0.74
   1   9   4    2.18    0.81
  -1   9  -4    1.37    0.66
   1   9   4    1.13    0.80
  -1   9  -4    1.95    1.01
  -1   9  -4    0.30    0.59
  -1   9  -4    0.76    0.57
  -1   9  -4    1.70    1.07
   2  -9   4   46.60    3.12
  -2  -9  -4   44.36    2.95
  -2  -9  -4   44.45    3.53
  -2   9  -4   44.52    2.98
   2   9   4   46.34    3.52
  -2   9  -4   49.68    3.31
  -2   9  -4   45.51    2.78
  -2   9  -4   42.88    3.48
   2   9   4   45.93    3.00
  -2   9  -4   43.96    3.72
  -3  -9  -4  119.83    6.45
   3  -9   4  119.95    6.51
  -3  -9  -4  120.73    7.72
  -3   9  -4  126.61    7.16
   3   9   4  129.02    6.56
  -3   9  -4  123.66    7.67
  -3   9  -4  131.21    6.24
   3   9   4  124.82    7.42
  -3   9  -4  128.76    6.55
  -3   9  -4  116.89    7.85
   4  -9   4   68.21    4.22
  -4  -9  -4   72.76    4.20
  -4  -9  -4   66.69    4.92
  -4   9  -4   67.78    4.20
  -4   9  -4   70.64    4.91
  -4   9  -4   69.18    5.08
  -4   9  -4   72.61    4.57
   4   9   4   71.34    4.81
   4   9   4   66.51    4.20
  -5  -9  -4    3.93    1.37
  -5  -9  -4    5.57    1.26
  -5  -9  -4    3.79    0.74
  -5   9  -4    5.28    1.16
   5   9   4    3.78    1.20
  -5   9  -4    5.30    0.97
  -5   9  -4    3.97    1.42
   5   9   4    4.26    0.87
  -5   9  -4    6.82    1.62
  -5   9  -4    4.60    0.89
  -6  -9  -4   21.92    2.12
  -6  -9  -4   22.39    2.95
   6   9   4   22.36    2.65
  -6   9  -4   20.68    2.39
   6   9   4   19.63    1.81
   6   9   4   24.75    2.79
  -6   9  -4   23.26    1.75
  -6   9  -4   18.20    2.70
  -6   9  -4   21.70    1.90
  -6   9  -4   23.25    3.03
  -7  -9  -4    0.41    0.97
  -7  -9  -4    0.48    0.63
  -7  -9  -4    0.39    0.70
  -7   9  -4    1.17    0.72
  -7   9  -4    1.24    0.74
  -7   9  -4   -0.22    0.93
   7   9   4    0.79    0.65
  -7   9  -4    0.72    0.54
  -7   9  -4    1.07    0.85
   7   9   4    0.34    0.78
  -8  -9  -4   20.90    2.05
  -8  -9  -4   20.53    2.79
  -8  -9  -4   21.21    1.80
   8   9   4   23.24    2.69
  -8   9  -4   20.99    2.65
  -8   9  -4   21.81    1.68
  -8   9  -4   28.66    3.23
  -8   9  -4   23.41    1.87
   8   9   4   23.19    1.79
  -9  -9  -4    3.22    0.76
  -9  -9  -4    2.45    0.85
  -9  -9  -4    3.23    1.29
  -9   9  -4    3.52    1.30
   9   9   4    4.53    0.88
  -9   9  -4    2.32    0.67
   9   9   4    2.57    1.06
  -9   9  -4    3.27    0.86
  -9   9  -4    3.42    1.19
 -10  -9  -4   16.80    1.55
 -10  -9  -4   12.96    2.13
 -10  -9  -4   18.04    1.44
  10   9   4   14.32    1.36
 -10   9  -4   16.52    1.44
  10   9   4   12.97    1.95
 -11  -9  -4   14.79    2.05
 -11  -9  -4   16.51    1.31
  11   9   4   17.66    1.30
  11   9   4   15.62    1.94
 -12  -9  -4   17.23    1.16
  12   9   4   17.41    1.13
 -12 -10   4    5.66    0.95
 -12  10   4    5.02    0.97
 -12  10   4    5.72    0.78
 -11 -10   4   30.40    2.66
  11  10  -4   26.83    2.39
 -11  10   4   33.28    3.14
 -11  10   4   40.25    2.33
 -11  10   4   35.45    2.70
 -11  10   4   35.92    3.00
 -10 -10   4   29.48    2.43
  10 -10  -4   16.09    2.25
 -10  10   4   28.48    3.32
 -10  10   4   29.62    3.26
 -10  10   4   23.63    2.25
 -10  10   4   20.59    1.82
  10  10  -4   27.11    1.69
  10  10  -4   28.38    2.28
  -9 -10   4   27.68    2.45
   9 -10  -4   16.21    2.32
  -9  10   4   19.84    1.74
  -9  10   4   23.31    3.21
  -9  10   4   25.40    1.94
   9  10  -4   24.68    2.53
  -9  10   4   24.18    2.31
   9  10  -4   25.79    1.71
  -9  10   4   29.60    2.76
   8 -10  -4    0.77    0.79
  -8  10   4    4.65    1.36
  -7 -10   4   12.61    2.37
   7 -10  -4   17.11    2.37
  -7 -10   4   13.37    1.91
   7  10  -4   15.02    2.02
   7  10  -4   12.98    1.30
  -7  10   4   15.30    1.65
  -7  10   4   21.29    2.11
  -7  10   4   14.31    2.47
  -7  10   4   18.15    2.52
  -6 -10   4   22.80    3.16
   6 -10  -4   20.36    2.59
  -6 -10   4   25.49    2.65
   6  10  -4   20.22    1.60
   6  10  -4   18.56    2.17
  -6  10   4   20.96    2.99
  -6  10   4   22.35    1.90
  -6  10   4   25.12    3.07
  -6  10   4   25.01    2.61
  -6  10   4   18.76    1.65
   5 -10  -4    1.22    0.75
  -5  10   4    2.89    0.89
  -5  10   4    1.12    0.97
  -5  10   4    1.01    0.58
  -5  10   4   -0.10    0.93
  -5  10   4    0.47    0.76
  -5  10   4    1.78    1.10
   4 -10  -4    0.43    0.75
  -4  10   4   -0.08    0.84
  -4  10   4    2.29    1.26
  -4  10   4    0.64    0.95
   4  10  -4    2.45    0.78
  -4  10   4   -0.70    0.62
  -4  10   4    0.86    0.56
  -3 -10   4   63.18    4.23
  -3 -10   4   80.62    5.43
   3 -10  -4   71.20    4.20
   3 -10  -4   68.14    4.88
   3  10  -4   72.99    4.07
  -3  10   4   65.32    4.85
  -3  10   4   68.70    4.24
   3  10  -4   73.74    4.37
  -3  10   4   70.42    5.27
  -3  10   4   65.62    4.60
   3  10  -4   71.98    4.56
  -2 -10   4   25.35    2.55
   2 -10  -4   22.97    2.35
   2 -10  -4   25.22    2.87
  -2 -10   4   25.17    3.13
   2  10  -4   28.91    2.17
  -2  10   4   27.52    3.04
  -2  10   4   32.53    3.59
  -2  10   4   29.11    3.07
  -2  10   4   28.56    2.62
   2  10  -4   25.16    2.30
   1 -10  -4   35.19    2.54
   1 -10  -4   33.13    2.90
  -1 -10   4   33.43    2.59
  -1 -10   4   34.25    3.14
   1  10  -4   33.81    2.71
  -1  10   4   34.21    2.88
   1  10  -4   26.84    2.24
  -1  10   4   35.65    3.33
   0 -10  -4    1.81    0.96
   0 -10   4    0.34    0.88
   0 -10   4    0.43    0.79
   0 -10   4    1.70    0.85
   0 -10  -4    0.77    0.65
   0  10  -4    3.46    1.08
   0  10   4    0.92    1.03
   0  10  -4    0.98    0.61
   0  10   4    1.95    0.95
   0  10  -4    2.17    0.98
   1 -10   4   25.42    2.61
  -1 -10  -4   29.58    2.79
   1 -10   4   24.56    2.57
  -1 -10  -4   31.63    2.37
   1  10   4   30.49    2.71
  -1  10  -4   29.84    2.56
  -1  10  -4   33.37    2.29
  -1  10  -4   27.70    2.71
   1  10   4   29.84    2.36
  -1  10  -4   30.97    3.55
   2 -10   4   41.06    3.13
   2 -10   4   48.53    3.24
  -2 -10  -4   43.96    3.06
  -2 -10  -4   47.70    3.67
  -2  10  -4   43.29    3.64
  -2  10  -4   43.80    3.76
  -2  10  -4   44.71    2.88
  -2  10  -4   43.22    3.28
   2  10   4   43.54    3.08
   2  10   4   43.62    3.48
  -3 -10  -4    1.26    0.76
  -3 -10  -4    1.18    0.90
  -3  10  -4    0.20    0.60
  -3  10  -4    1.13    0.97
   3  10   4   -0.05    0.75
   3  10   4    0.05    0.59
  -3  10  -4    0.66    0.70
  -3  10  -4    0.83    0.98
  -3  10  -4    0.64    0.63
  -4 -10  -4    6.86    1.17
  -4 -10  -4    5.93    1.53
  -4  10  -4    5.81    1.01
  -4  10  -4    4.79    1.03
  -4  10  -4    5.02    1.20
  -4  10  -4    5.13    1.48
  -4  10  -4    4.92    1.48
   4  10   4    8.33    1.11
   4  10   4    4.17    1.27
  -5 -10  -4   20.81    2.73
  -5 -10  -4   20.25    1.88
  -5  10  -4   16.84    2.63
  -5  10  -4   18.18    2.17
  -5  10  -4   18.48    1.58
  -5  10  -4   17.75    2.61
  -5  10  -4   14.74    1.74
   5  10   4   16.70    2.32
   5  10   4   18.79    1.74
  -6 -10  -4   31.31    3.53
  -6 -10  -4   27.14    2.38
  -6  10  -4   30.57    2.87
  -6  10  -4   28.97    2.54
   6  10   4   30.58    3.09
   6  10   4   24.49    2.81
  -6  10  -4   32.91    3.60
   6  10   4   24.25    1.95
  -6  10  -4   28.92    2.20
  -6  10  -4   25.60    1.97
  -7 -10  -4    0.06    0.99
  -7 -10  -4    0.82    0.70
  -7  10  -4    1.79    1.03
   7  10   4    1.08    0.60
  -7  10  -4    0.13    0.47
  -7  10  -4    1.73    0.83
   7  10   4    0.45    0.88
  -7  10  -4    0.05    0.98
  -7  10  -4    0.77    0.71
  -8 -10  -4    6.27    1.59
  -8 -10  -4    7.25    1.15
  -8  10  -4    6.03    1.03
   8  10   4    5.46    1.40
   8  10   4    6.21    0.97
  -8  10  -4    6.14    0.90
  -8  10  -4    5.44    1.47
  -8  10  -4    6.80    1.53
  -9 -10  -4   30.54    2.97
  -9 -10  -4   34.16    2.50
   9  10   4   36.28    2.82
  -9  10  -4   30.04    2.82
  -9  10  -4   31.23    2.94
  -9  10  -4   32.55    2.04
  -9  10  -4   31.18    2.18
   9  10   4   32.33    2.12
 -10 -10  -4   29.00    2.14
 -10 -10  -4   28.93    2.63
  10  10   4   26.39    2.40
  10  10   4   29.45    1.85
 -10  10  -4   29.20    1.93
  11  10   4    2.25    0.48
  11  11  -4   20.55    1.17
 -11  11   4   12.65    1.55
 -11  11   4   15.54    1.34
  10  11  -4    9.33    1.35
   9 -11  -4   38.80    3.20
  -9 -11   4   38.07    3.11
  -9  11   4   41.61    3.20
  -9  11   4   46.05    3.60
  -9  11   4   43.64    2.68
   9  11  -4   40.78    2.96
  -9  11   4   36.78    2.46
   9  11  -4   42.99    2.38
  -9  11   4   39.36    3.69
   8 -11  -4   26.53    2.56
  -8 -11   4   30.61    3.37
  -8 -11   4   29.40    2.52
  -8  11   4   25.58    3.05
  -8  11   4   26.60    2.51
  -8  11   4   25.75    3.29
  -8  11   4   26.89    1.95
  -8  11   4   27.69    2.10
   8  11  -4   29.69    1.87
   8  11  -4   27.65    2.35
  -7 -11   4   10.24    1.43
  -7 -11   4    7.52    1.68
   7 -11  -4    5.68    1.40
   7  11  -4    8.89    1.40
  -7  11   4    4.75    1.31
  -7  11   4    7.98    1.74
  -7  11   4    5.29    1.81
  -7  11   4    6.46    1.09
  -7  11   4    5.99    0.98
   6 -11  -4   -0.04    0.77
  -6  11   4    1.32    0.92
  -6  11   4    1.53    1.12
  -6  11   4    0.44    1.07
  -5 -11   4   67.74    5.08
  -5 -11   4   65.91    4.53
   5 -11  -4   59.06    4.57
  -5  11   4   59.98    4.35
  -5  11   4   65.96    4.59
  -5  11   4   63.19    3.66
   5  11  -4   62.94    3.49
  -5  11   4   68.51    3.89
  -5  11   4   63.99    4.78
  -5  11   4   64.02    5.10
   5  11  -4   63.06    4.12
  -4 -11   4   52.73    4.36
  -4 -11   4   53.01    3.88
   4 -11  -4   54.20    4.04
  -4  11   4   51.60    4.39
  -4  11   4   52.72    4.18
  -4  11   4   49.15    3.24
  -4  11   4   53.17    3.16
   4  11  -4   55.23    3.58
   4  11  -4   51.67    3.72
  -4  11   4   51.30    3.93
   4  11  -4   52.82    2.98
  -4  11   4   54.38    3.87
   3 -11  -4    4.46    1.24
  -3 -11   4    6.65    1.73
  -3 -11   4    5.22    1.18
   3  11  -4    4.78    1.15
   3  11  -4    4.58    0.80
  -3  11   4    4.05    0.84
  -3  11   4    4.78    1.57
  -3  11   4    3.79    1.13
  -3  11   4    3.21    1.16
  -3  11   4    5.97    1.65
  -2 -11   4    3.54    1.38
   2 -11  -4    1.85    1.06
  -2  11   4    2.98    1.15
  -2  11   4    2.24    0.75
  -2  11   4    5.86    1.25
  -2  11   4    4.01    1.48
  -2  11   4    2.96    1.20
   2  11  -4    3.34    0.71
   2  11  -4    1.94    0.83
  -1 -11   4   16.05    2.50
  -1 -11   4   14.82    1.93
   1 -11  -4   15.13    2.18
   1  11  -4   12.08    1.82
  -1  11   4   13.70    2.22
  -1  11   4   13.50    1.40
   1  11  -4   18.84    1.73
  -1  11   4   13.20    1.94
   1  11  -4   14.52    1.40
  -1  11   4   14.52    2.50
   0 -11  -4   27.71    2.69
   0 -11   4   33.19    3.63
   0  11  -4   25.99    1.82
   0  11  -4   28.44    2.52
   0  11  -4   28.75    2.51
   0  11  -4   33.25    2.06
   0  11   4   31.12    2.70
   0  11   4   22.75    2.50
   0  11   4   24.53    1.98
   0  11  -4   29.01    2.13
   0  11  -4   27.10    2.65
   1 -11   4    0.09    1.03
  -1 -11  -4    0.16    0.87
  -1 -11  -4   -0.25    0.67
  -1  11  -4    1.02    0.80
  -1  11  -4    0.64    0.87
  -1  11  -4   -0.29    0.55
  -1  11  -4    0.64    0.68
  -1  11  -4    0.68    0.64
   1  11   4   -0.44    0.82
   1  11   4   -0.39    0.69
  -1  11  -4   -0.36    0.45
   1  11   4    1.07    0.62
  -2 -11  -4    0.72    0.89
  -2 -11  -4    0.88    0.73
  -2  11  -4    0.94    0.56
   2  11   4   -0.01    0.72
  -2  11  -4   -0.33    0.82
  -2  11  -4    1.45    0.81
   2  11   4    0.49    0.57
  -2  11  -4    1.47    0.89
  -2  11  -4    0.68    0.65
  -2  11  -4    0.80    0.95
  -2  11  -4    0.91    0.50
  -3 -11  -4   10.80    1.96
  -3 -11  -4   14.19    1.68
   3  11   4   10.95    1.35
  -3  11  -4    9.61    1.99
  -3  11  -4   10.58    2.02
  -3  11  -4   11.02    1.43
  -3  11  -4   10.19    1.25
  -3  11  -4   15.25    1.87
  -3  11  -4   13.69    1.98
   3  11   4   12.48    2.09
  -4 -11  -4   15.20    2.33
  -4 -11  -4   15.84    1.91
   4  11   4   17.37    1.67
  -4  11  -4   19.21    1.92
  -4  11  -4   17.81    2.57
  -4  11  -4   18.89    1.59
  -4  11  -4   20.36    2.43
  -4  11  -4   19.60    2.18
  -4  11  -4   17.56    2.70
   4  11   4   22.85    2.73
  -5 -11  -4    9.18    1.85
  -5 -11  -4    8.01    1.32
  -5  11  -4    9.92    1.20
  -5  11  -4    9.51    2.04
  -5  11  -4   10.15    1.93
   5  11   4    8.22    1.11
   5  11   4    8.83    1.77
  -5  11  -4   10.84    1.70
  -5  11  -4    7.09    1.17
  -6 -11  -4    3.01    0.91
  -6 -11  -4    4.15    1.40
  -6  11  -4    3.00    0.98
   6  11   4    2.69    1.08
  -6  11  -4    3.63    1.37
  -6  11  -4    2.75    1.22
  -6  11  -4    2.78    0.70
   6  11   4    4.57    0.83
  -6  11  -4    2.78    0.79
  -7 -11  -4   17.20    1.73
  -7 -11  -4   16.26    2.28
  -7  11  -4   12.96    1.44
   7  11   4   15.05    1.44
  -7  11  -4   18.28    2.57
  -7  11  -4   16.33    2.29
  -7  11  -4   17.44    1.37
  -7  11  -4   15.11    1.92
  -8 -11  -4   16.88    1.65
  -8 -11  -4   16.31    2.28
  -8  11  -4   15.49    2.26
  -8  11  -4   20.85    1.57
  -8  11  -4   17.10    2.27
   8  11   4   16.19    2.05
  -8  11  -4   17.77    1.39
   8  11   4   19.10    1.45
  -9 -11  -4   18.05    1.52
  -9 -11  -4   10.63    1.77
   9  11   4   13.33    1.73
   9  11   4   15.84    1.26
  -9  11  -4   13.98    2.05
  -9  11  -4   14.92    1.31
  -9  11  -4   15.30    2.03
  -9  11  -4   17.28    1.24
  10  11   4   10.51    0.90
 -10  11  -4   11.15    1.00
 -10 -12   4   23.85    2.01
 -10  12   4   23.13    1.71
  10  12  -4   26.11    1.49
 -10  12   4   24.76    2.05
  -9 -12   4   22.70    1.89
  -9  12   4   18.73    1.82
   9  12  -4   14.85    1.70
   9  12  -4   19.23    1.30
  -9  12   4   14.56    2.09
  -9  12   4   18.34    2.53
  -9  12   4   16.24    1.36
  -9  12   4   16.87    1.53
  -8  12   4    3.12    1.24
  -8  12   4    3.65    0.95
  -8  12   4    3.97    1.38
  -8  12   4    4.34    0.76
  -8  12   4    4.31    0.88
   7 -12  -4   37.50    3.02
  -7 -12   4   38.91    3.30
  -7 -12   4   36.04    2.90
   7  12  -4   36.75    2.20
  -7  12   4   35.56    2.49
   7  12  -4   35.71    2.71
  -7  12   4   36.02    2.93
  -7  12   4   37.30    2.36
  -7  12   4   36.80    3.25
  -7  12   4   28.76    3.55
   6 -12  -4   27.76    2.56
  -6 -12   4   32.15    2.97
  -6 -12   4   29.56    2.49
  -6  12   4   22.39    2.85
  -6  12   4   22.04    3.04
   6  12  -4   28.05    2.30
  -6  12   4   22.83    2.01
   6  12  -4   27.43    1.81
  -6  12   4   25.93    2.45
  -6  12   4   25.37    1.93
  -5 -12   4   20.90    2.05
  -5 -12   4   15.59    2.47
   5 -12  -4   19.41    2.40
  -5  12   4   17.07    2.26
  -5  12   4   16.12    2.55
  -5  12   4   13.74    1.64
  -5  12   4   19.05    1.72
   5  12  -4   18.84    1.44
  -5  12   4   16.87    2.15
  -5  12   4   19.91    2.69
   4 -12  -4    0.43    0.76
  -4 -12   4    0.74    0.98
  -4 -12   4   -0.52    0.75
  -4  12   4    1.69    0.62
  -4  12   4    1.95    0.69
  -4  12   4   -1.51    0.59
  -4  12   4    0.81    1.12
   4  12  -4    0.53    0.47
  -4  12   4    0.98    0.97
  -4  12   4   -0.40    0.68
   4  12  -4    0.13    0.76
   3 -12  -4   87.41    5.67
  -3 -12   4   82.01    5.49
  -3 -12   4   88.13    6.06
   3  12  -4   81.85    4.32
  -3  12   4   82.04    5.71
  -3  12   4   88.98    6.18
  -3  12   4   84.98    5.66
   3  12  -4   81.50    5.27
  -3  12   4   80.51    5.38
  -3  12   4   80.21    4.54
  -2 -12   4    1.92    1.19
   2 -12  -4    3.85    1.26
  -2 -12   4    4.37    1.10
   2  12  -4    3.17    1.11
  -2  12   4    4.48    0.85
  -2  12   4    3.63    1.43
   2  12  -4    2.76    0.63
  -2  12   4    3.02    1.20
  -2  12   4    2.20    1.04
  -2  12   4    2.05    1.34
  -1 -12   4   12.65    1.71
   1 -12  -4   11.44    1.87
   1 -12  -4   11.01    1.91
  -1 -12   4    7.25    1.83
   1  12  -4   10.80    1.84
   1  12  -4   11.12    1.32
   1  12  -4   12.41    1.22
  -1  12   4    8.87    1.10
  -1  12   4   11.51    1.76
  -1  12   4    8.72    1.69
   0 -12   4   -0.03    0.95
   0 -12   4   -0.39    0.78
   0 -12  -4    0.14    0.80
   0  12   4   -0.14    0.49
   0  12   4    0.41    0.88
   0  12  -4    1.80    0.72
   0  12  -4   -0.08    0.65
   0  12   4    0.52    0.88
   0  12  -4    0.41    0.55
   0  12  -4    0.01    0.42
  -1 -12  -4   36.54    2.87
  -1 -12  -4   38.86    3.27
   1 -12   4   35.90    3.43
   1  12   4   35.56    2.35
  -1  12  -4   37.09    2.43
  -1  12  -4   41.78    3.38
   1  12   4   42.64    3.36
  -1  12  -4   38.65    3.07
  -1  12  -4   37.77    2.28
  -1  12  -4   36.25    3.01
  -1  12  -4   39.01    2.61
  -2 -12  -4    6.75    1.56
   2 -12   4    5.08    1.50
  -2 -12  -4    7.02    1.14
  -2  12  -4    5.21    0.78
  -2  12  -4    6.74    1.36
   2  12   4    7.09    0.98
  -2  12  -4    6.19    1.24
[truncated: 1,300,158 more chars]
