# Supplementary material for: Crystallographic workshops – a primer and perspective from Whitworth University’s Summer Crystallography Institute
Source: Acta Crystallogr E Crystallogr Commun. 2026 Feb 3;82(Pt 3):313–9. doi: 10.1107/S2056989026000939 (PMC12961664; doi:10.1107/S2056989026000939)
Supplement: Supplementary file 1 [file e-82-00313-sup2.zip › Practice Data Sets/SCI08/SCI08.ins]

TITL SCI08
REM R. Keiter, Eastern Illinois Univ. USA
CELL 1.54178 13.5542 13.4842 22.5748 90.000 104.841 90.000
ZERR 4.0000 0.0003 0.0003 0.0004 0.000 0.001 0.000
LATT 1
SYMM 0.5-X, 0.5+Y, 0.5-Z
SFAC C H O P W
UNIT 180 148 20 12 4
HKLF 4
