# Supplementary material for: Crystallographic workshops – a primer and perspective from Whitworth University’s Summer Crystallography Institute
Source: Acta Crystallogr E Crystallogr Commun. 2026 Feb 3;82(Pt 3):313–9. doi: 10.1107/S2056989026000939 (PMC12961664; doi:10.1107/S2056989026000939)
Supplement: Supplementary file 1 [file e-82-00313-sup2.zip › Practice Data Sets/SCI09/SCI09.hkl]

   1   0   0   -1.08    0.16
   1   0   0   -0.71    0.22
   1   0   0   -0.94    0.20
   1   0   0   -0.77    0.31
   1   0   0   -0.76    0.24
   1   0   0   -0.80    0.26
  -2   0   0  197.23   13.13
   2   0   0  206.70   13.18
   2   0   0  213.50   13.59
   2   0   0  216.84   13.24
   2   0   0  172.05   13.04
  -3   0   0    0.49    0.74
  -3   0   0    0.56    0.53
   3   0   0    0.76    0.64
   3   0   0    0.28    0.38
   3   0   0    0.53    0.67
   3   0   0    0.65    0.55
  -4   0   0    1.70    1.07
   4   0   0    0.46    0.80
   4   0   0    0.88    0.67
   4   0   0    1.17    0.90
   4   0   0    0.81    0.71
   4   0   0    0.62    0.53
  -5   0   0    0.13    0.97
   5   0   0    0.59    1.17
   5   0   0   -0.25    1.21
   5   0   0   -0.18    0.64
   5   0   0   -0.01    0.85
   5   0   0   -0.21    0.55
   6   0   0   13.08    2.96
   6   0   0   14.71    3.55
   6   0   0   14.26    2.08
   6   0   0   13.04    2.87
   7   0   0    2.01    1.09
   7   0   0    2.42    1.98
   7   0   0    2.07    1.25
   8   0   0    1.27    1.54
   8  -1   0   -0.02    1.53
   7  -1   0    0.30    0.98
   7  -1   0   -0.19    1.83
   6  -1   0    1.53    1.06
   6  -1   0    3.94    1.63
   6  -1   0    1.87    2.22
   5  -1   0    3.43    1.08
   5  -1   0    5.37    1.69
   5  -1   0    7.63    1.97
  -5   1   0    2.53    1.46
  -5   1   0    5.90    2.06
   4  -1   0   23.61    2.48
   4  -1   0   17.44    2.05
  -4   1   0   23.76    2.80
   3  -1   0    0.63    0.48
   3  -1   0    0.54    0.52
   3  -1   0    0.52    0.58
   3  -1   0    1.21    0.75
   3  -1   0    1.10    0.83
   3  -1   0    1.07    0.73
   2  -1   0  278.09   19.83
   2  -1   0  302.20   20.12
   2  -1   0  284.42   19.93
   2  -1   0  340.34   19.91
   2  -1   0  333.37   19.97
   1  -1   0   38.85    2.96
   1  -1   0   38.83    2.93
   1  -1   0   46.04    3.16
   1  -1   0   45.02    2.90
   1  -1   0   38.66    2.96
   0  -1   0   -0.30    0.25
   0  -1   0   -0.43    0.19
   0  -1   0   -0.31    0.20
   0   1   0   -0.50    0.12
   0   1   0   -0.42    0.12
  -1  -1   0   36.71    2.77
  -1  -1   0   37.52    2.96
   1   1   0   43.28    2.79
   1   1   0   37.19    2.74
  -2  -1   0  336.61   20.31
  -2  -1   0  299.90   20.66
   2   1   0  299.75   20.11
   2   1   0  346.30   20.41
   2   1   0  282.72   20.20
  -3  -1   0    0.15    0.55
  -3  -1   0   -0.07    0.43
   3   1   0    0.12    0.53
   3   1   0    0.13    0.40
   3   1   0    0.16    0.49
  -4  -1   0   24.79    3.04
   4   1   0   20.75    2.69
   4   1   0   21.34    2.22
  -5  -1   0   -0.28    0.93
   5   1   0    0.71    1.32
   5   1   0    2.57    1.07
   5   1   0    2.24    1.17
   5   1   0    0.81    1.15
   5   1   0    1.30    0.76
   5   1   0   -0.30    0.62
   6   1   0    1.06    1.08
   6   1   0    1.54    1.78
   6   1   0    0.42    1.32
   6   1   0    1.48    0.90
   7   1   0    3.01    1.53
   7   1   0    3.47    2.24
   7   1   0    0.82    0.95
   7   1   0    0.14    1.13
   8   1   0    0.72    1.38
   5  -2   0    1.69    0.96
  -5   2   0   -0.22    1.96
   4  -2   0   22.86    2.22
   4  -2   0   15.59    2.23
   4  -2   0   18.62    2.20
   4  -2   0   16.73    1.96
   4  -2   0    9.26    2.14
  -4   2   0   12.27    2.07
   3  -2   0    0.15    0.57
   3  -2   0   -0.04    0.45
   3  -2   0   -0.15    0.44
   3  -2   0    0.95    0.54
   3  -2   0    0.33    0.66
   2  -2   0   74.00    4.96
   2  -2   0   75.05    5.30
   2  -2   0   59.69    4.78
   2  -2   0   57.26    4.63
   2  -2   0   62.49    4.76
  -2   2   0   68.84    4.78
   1  -2   0    6.31    0.87
   1  -2   0    6.05    0.77
   1  -2   0    6.21    0.86
   1  -2   0    6.79    1.05
  -1   2   0    6.49    0.79
  -1   2   0    6.15    0.81
  -1   2   0    6.13    0.67
   0  -2   0   93.68    6.10
   0  -2   0   96.79    6.25
   0   2   0   83.21    5.96
   0   2   0   84.53    5.92
  -1  -2   0    7.28    0.79
  -1  -2   0    6.42    0.99
  -1  -2   0    7.00    0.91
   1   2   0    7.07    0.76
   1   2   0    5.89    0.78
   1   2   0    6.05    0.78
  -2  -2   0   27.80    2.54
  -2  -2   0   26.81    2.79
   2   2   0   36.14    2.40
   3   2   0   13.11    1.74
   3   2   0   16.28    1.68
   3   2   0   11.83    1.36
  -4  -2   0   20.55    2.90
   4   2   0   24.58    2.35
   4   2   0   21.29    2.36
   4   2   0   20.94    2.86
   4   2   0   24.19    2.31
   4   2   0   22.17    2.64
  -5  -2   0    4.91    2.19
   5   2   0    3.94    1.71
   5   2   0    6.38    1.39
   5   2   0    3.47    1.21
   5   2   0    4.01    1.25
  -6  -2   0   -0.09    1.77
   6   2   0    1.46    0.99
   6   2   0    2.32    1.56
   6   2   0   -0.72    1.23
   6   2   0   -0.26    1.55
   7   2   0   -0.25    0.65
   7   2   0   -0.04    0.80
   7   2   0   -0.67    1.44
   7   2   0   -0.12    1.10
   8   2   0    0.09    0.84
   8   2   0    0.28    1.35
   4  -3   0    0.47    1.21
   4  -3   0    2.56    1.22
  -4   3   0    1.70    0.79
  -4   3   0    3.50    1.20
   3  -3   0   12.27    1.54
   3  -3   0    9.30    1.73
  -3   3   0   12.19    1.52
  -3   3   0    8.55    1.29
   2  -3   0    1.88    0.68
   2  -3   0    2.65    1.13
   2  -3   0    2.97    0.87
  -2   3   0    1.25    0.61
  -2   3   0    2.72    0.73
   1  -3   0   44.79    3.38
   1  -3   0   43.75    3.81
   1  -3   0   43.33    3.48
  -1   3   0   42.87    3.25
  -1   3   0   41.22    3.35
   0  -3   0    2.60    0.85
   0  -3   0    1.61    0.70
   0  -3   0    3.26    1.08
   0   3   0    2.31    0.67
   0   3   0    2.46    0.69
  -1  -3   0   20.83    2.37
   1   3   0   26.70    2.09
   1   3   0   24.14    2.01
   1   3   0   24.61    2.03
  -2  -3   0    6.37    1.35
  -2  -3   0    6.69    1.62
   2   3   0    6.13    0.86
   2   3   0    7.58    1.08
   2   3   0    5.90    1.06
  -3  -3   0   23.90    2.86
  -3  -3   0   27.47    2.48
   3   3   0   20.85    2.48
   3   3   0   18.64    1.99
   3   3   0   25.04    2.38
  -4  -3   0    5.93    1.93
  -4  -3   0    5.25    1.77
   4   3   0    9.28    2.33
   4   3   0    2.03    1.27
   4   3   0    3.46    1.01
   4   3   0    5.11    1.13
   4   3   0    8.55    1.63
  -5  -3   0    1.00    1.26
  -5  -3   0    1.05    1.41
   5   3   0   -0.21    1.41
   5   3   0    0.62    1.07
   5   3   0    2.09    1.00
   5   3   0    1.02    0.94
   5   3   0    4.07    1.77
  -6  -3   0    0.22    1.54
   6   3   0    0.05    1.28
   6   3   0    2.02    1.51
   6   3   0    0.72    0.82
   6   3   0    0.74    1.82
   7   3   0    0.00    0.87
   7   3   0    0.37    1.16
   7   3   0   -0.23    0.66
   7   3   0    0.86    1.63
   8   3   0    5.75    1.99
   5  -4   0    1.77    1.05
   4  -4   0    1.17    1.12
   4  -4   0    1.47    0.91
   4  -4   0    0.52    1.17
   4  -4   0    1.13    1.14
  -4   4   0   -0.04    0.60
   3  -4   0   13.74    2.35
   3  -4   0   14.01    1.60
   3  -4   0   12.22    1.72
   3  -4   0   14.55    2.05
   3  -4   0   10.13    2.18
  -3   4   0   10.49    1.47
  -3   4   0   10.14    1.55
   2  -4   0   44.46    4.61
   2  -4   0   54.61    4.20
  -2   4   0   51.16    4.10
  -2   4   0   45.78    3.81
   1  -4   0    7.89    1.25
   1  -4   0    6.52    1.04
   1  -4   0    7.38    1.47
  -1   4   0    9.56    1.71
  -1   4   0    7.04    1.00
   0  -4   0    1.24    0.67
   0  -4   0    1.63    0.92
   0  -4   0    1.39    0.81
   0   4   0    1.51    0.63
   0   4   0    1.15    0.62
  -1  -4   0   10.06    2.16
   1   4   0    5.94    1.16
   1   4   0    6.86    1.03
  -2  -4   0   77.70    6.42
  -2  -4   0   76.89    5.80
   2   4   0   64.07    5.30
   2   4   0   76.23    5.64
   2   4   0   74.73    5.69
  -3  -4   0    1.20    0.72
  -3  -4   0    3.32    1.37
  -3  -4   0    3.06    1.56
   3   4   0    3.43    0.92
   3   4   0    3.73    1.41
  -4  -4   0    1.58    1.33
  -4  -4   0    1.08    1.30
   4   4   0    0.70    0.84
   4   4   0    0.62    1.46
   4   4   0    1.48    0.83
   4   4   0    1.29    0.85
   4   4   0    3.08    1.50
  -5  -4   0   -0.59    1.28
   5   4   0   -0.34    0.94
   5   4   0    0.12    0.67
   5   4   0   -0.41    2.00
   5   4   0   -0.64    1.32
   5   4   0    1.07    0.99
  -6  -4   0    0.78    1.41
   6   4   0    0.91    1.91
   6   4   0    0.06    0.73
   6   4   0   -0.29    0.98
   6   4   0    0.18    1.35
   7   4   0   -0.03    0.87
   7   4   0    0.17    0.74
   7   4   0    0.23    1.05
   7   4   0    1.92    1.86
   5  -5   0    4.46    1.41
   5  -5   0    0.22    1.60
   3  -5   0    5.01    1.79
   3  -5   0   11.26    2.36
   3  -5   0    8.95    1.61
   3  -5   0   12.02    2.15
   3  -5   0    8.44    2.43
  -3   5   0   14.66    2.67
   2  -5   0    3.08    1.13
   2  -5   0    1.65    1.34
   2  -5   0    3.68    1.28
   2  -5   0    4.77    1.11
   2  -5   0    4.75    1.28
  -2   5   0    3.50    0.96
  -2   5   0    2.86    0.88
   1  -5   0    2.91    1.09
   1  -5   0    2.14    1.17
   1  -5   0    3.28    0.93
   1  -5   0    4.20    1.41
   1  -5   0    2.81    1.13
  -1   5   0    2.81    0.97
  -1   5   0    4.42    1.20
   0  -5   0   -0.17    0.53
   0  -5   0    0.72    1.02
   0  -5   0   -0.21    1.30
   0   5   0   -0.24    0.43
   0   5   0    0.14    0.66
   0   5   0   -0.05    0.37
  -1  -5   0    3.85    1.62
  -1  -5   0    2.64    1.09
  -1  -5   0    4.57    1.41
   1   5   0    5.78    1.33
   1   5   0    7.18    1.46
   1   5   0    5.63    1.23
  -2  -5   0    5.84    1.50
  -2  -5   0    6.40    1.73
  -2  -5   0    9.13    2.50
   2   5   0    6.90    1.37
   2   5   0    7.42    1.55
   2   5   0    6.04    1.14
  -3  -5   0   -0.26    1.21
  -3  -5   0   -0.50    0.80
  -3  -5   0    2.71    1.40
   3   5   0    5.30    1.14
   3   5   0    1.22    0.82
   3   5   0    1.90    0.75
   4   5   0   12.76    1.88
   4   5   0   11.37    2.86
  -5  -5   0    4.36    1.77
   5   5   0    1.81    1.42
   5   5   0    1.08    0.91
   5   5   0    5.10    1.33
   5   5   0   -0.66    1.25
  -6  -5   0    1.38    1.55
   6   5   0    0.07    0.72
   6   5   0    1.45    2.09
   6   5   0    0.17    0.99
   6   5   0   -0.31    1.06
   7   5   0    0.43    0.98
   7   5   0    0.16    1.55
   5  -6   0    4.56    1.32
   5  -6   0   -0.19    1.44
   4  -6   0   11.45    2.07
   4  -6   0   16.90    3.13
   3  -6   0    1.86    1.02
   3  -6   0    1.83    1.25
   3  -6   0    0.39    1.25
   3  -6   0    3.63    1.47
   3  -6   0    1.09    1.73
   2  -6   0    8.37    2.13
   2  -6   0   11.55    2.57
   2  -6   0   16.95    2.44
   2  -6   0   12.31    2.23
  -2   6   0   10.97    2.34
   1  -6   0    0.89    0.92
   1  -6   0    0.53    0.75
   1  -6   0    0.54    1.11
   1  -6   0    1.01    1.06
   1  -6   0    0.92    1.03
  -1   6   0    0.86    0.74
  -1   6   0    0.55    0.70
   0  -6   0    7.47    2.02
   0  -6   0    5.82    1.85
   0  -6   0    5.33    1.38
   0   6   0    9.36    1.98
   0   6   0    6.23    1.43
   0   6   0    7.34    1.85
  -1  -6   0    0.81    1.09
  -1  -6   0    0.77    1.21
  -1  -6   0    1.16    1.03
   1   6   0    1.30    0.93
   1   6   0    1.04    0.76
   1   6   0    0.51    0.57
  -2  -6   0    1.14    1.98
  -2  -6   0    8.98    2.23
  -2  -6   0    0.56    1.03
   2   6   0    5.65    1.12
   2   6   0    2.47    1.13
   2   6   0    3.62    1.78
  -3  -6   0    0.45    1.19
  -3  -6   0    0.30    1.91
  -3  -6   0    4.44    2.05
   3   6   0    1.26    1.20
   3   6   0    2.69    0.94
  -4  -6   0    8.00    2.24
   4   6   0   10.24    1.96
  -5  -6   0   11.20    2.46
   5   6   0    5.89    1.43
  -6  -6   0   -0.02    1.35
   6   6   0   -0.47    0.96
   6   6   0   -0.05    0.79
  -7  -6   0   -0.09    0.84
   5  -7   0    0.09    1.50
   5  -7   0    0.69    0.88
   4  -7   0    4.31    1.34
   4  -7   0    1.35    1.64
   4  -7   0    1.41    1.52
  -4   7   0    0.92    1.04
   3  -7   0    2.12    1.49
   3  -7   0    4.23    1.22
   3  -7   0    1.59    1.36
  -3   7   0    3.29    1.18
   2  -7   0    8.98    2.35
   2  -7   0   12.72    2.25
   2  -7   0   10.93    2.95
  -2   7   0   13.96    2.35
   1  -7   0   11.65    2.71
   1  -7   0   11.33    2.48
   1  -7   0   15.20    3.19
   1  -7   0   16.03    2.45
  -1   7   0   13.28    1.92
   0  -7   0    1.32    1.48
   0  -7   0    2.35    1.41
   0  -7   0    0.84    1.00
   0  -7   0    1.33    1.19
   0   7   0    1.78    1.25
   0   7   0    1.58    0.98
  -1  -7   0    9.42    2.48
  -1  -7   0   10.76    2.56
   1   7   0    8.58    1.65
   1   7   0    4.27    1.90
   1   7   0    8.44    2.08
  -2  -7   0    8.90    2.38
  -2  -7   0   10.54    2.60
   2   7   0    8.31    1.61
  -3  -7   0    8.11    2.40
  -3  -7   0    4.70    1.84
   3   7   0    5.14    1.28
  -4  -7   0    5.78    1.98
   4   7   0    3.79    1.20
   4   7   0    0.79    1.43
  -5  -7   0    1.62    1.38
   5   7   0    0.05    1.07
   5   7   0    0.63    0.88
  -6  -7   0   -0.73    0.93
   4  -8   0    2.51    1.06
   4  -8   0    0.90    1.26
   4  -8   0    1.09    1.34
   3  -8   0    6.71    1.67
   3  -8   0    7.41    2.11
   3  -8   0    6.93    2.29
  -3   8   0    5.89    1.55
   2  -8   0   16.50    2.60
   2  -8   0   16.28    2.55
   2  -8   0   17.04    2.89
  -2   8   0   13.80    1.96
   1  -8   0    0.72    1.00
   1  -8   0    0.60    1.28
   1  -8   0    1.15    1.25
   1  -8   0    0.83    1.15
  -1   8   0    1.51    0.86
   0  -8   0    0.16    0.98
   0  -8   0   -0.36    1.03
   0  -8   0    0.61    1.15
   0   8   0    0.10    0.61
  -1  -8   0    1.73    1.48
  -1  -8   0    1.34    1.40
   1   8   0    1.26    0.76
  -2  -8   0   17.69    3.48
  -2  -8   0   14.33    2.82
   2   8   0   11.32    2.12
  -3  -8   0    7.94    2.40
  -3  -8   0    3.47    1.51
   3   8   0    3.80    1.16
  -4  -8   0    1.50    1.39
   4   8   0    0.95    0.92
  -5  -8   0   -0.27    0.94
   4  -9   0    0.05    1.01
   3  -9   0    9.07    1.95
   3  -9   0   10.77    2.78
   3  -9   0    4.92    1.15
  -3   9   0    2.51    0.82
   2  -9   0    2.00    1.27
   2  -9   0    0.75    1.21
   2  -9   0    1.89    1.03
  -2   9   0    2.55    0.91
   1  -9   0    1.01    1.42
   1  -9   0    0.64    1.14
   1  -9   0    0.81    1.15
  -1   9   0    0.46    0.71
   0  -9   0   -0.33    0.79
   0  -9   0    0.36    1.30
   0  -9   0    0.17    0.97
   0   9   0    0.48    0.63
  -1  -9   0    0.00    0.97
  -1  -9   0    0.65    1.05
   1   9   0    0.23    0.60
  -2  -9   0    3.78    1.52
  -2  -9   0    3.42    1.43
   2   9   0    4.34    1.22
  -3  -9   0    3.03    1.09
  -3  -9   0    4.92    1.37
   3   9   0    6.91    1.35
   2 -10   0    2.14    1.12
   1 -10   0    0.45    0.91
   0 -10   0    1.20    1.00
   0  10   0    1.21    0.74
  -1 -10   0    0.40    0.81
   1  10   0   -0.04    0.63
  -2 -10   0    1.72    0.92
  -3 -10   1    0.12    0.64
  -2 -10   1    1.10    0.76
   1  10  -1    6.85    1.38
  -1 -10   1    8.69    1.90
   0  10  -1    0.64    0.51
   0 -10   1    0.00    0.79
   1 -10   1    1.64    1.09
   2 -10   1    9.98    1.64
   3   9  -1    4.83    1.15
  -3  -9   1    2.47    1.10
  -3  -9   1    9.07    2.11
   2   9  -1    0.04    0.60
  -2  -9   1   -0.19    0.85
  -2  -9   1   -0.04    0.83
   1   9  -1    9.32    1.74
  -1  -9   1    8.43    2.31
  -1  -9   1    4.71    1.73
   0   9  -1   -0.04    0.50
   0  -9   1    0.17    0.93
   0  -9   1    0.52    1.21
  -1   9  -1    6.66    1.41
   1  -9   1    8.04    2.38
   1  -9   1   11.27    2.66
  -2   9  -1    1.09    0.70
   2  -9   1    0.52    1.29
   2  -9   1   -0.19    0.87
   2  -9   1    0.16    0.86
  -3   9  -1    0.83    0.65
   3  -9   1    1.42    0.94
   3  -9   1    0.98    1.13
   3  -9   1    2.82    1.51
  -5  -8   1    0.22    1.50
   4   8  -1    1.87    1.04
  -4  -8   1    2.32    1.52
  -4  -8   1    0.23    1.08
   3   8  -1    0.50    0.73
  -3  -8   1    2.23    1.69
  -3  -8   1    0.56    1.18
   2   8  -1    7.96    1.63
  -2  -8   1   14.11    3.02
  -2  -8   1   13.15    2.79
   1   8  -1   21.79    2.50
  -1  -8   1   21.73    3.13
  -1  -8   1   23.64    3.09
   0   8  -1    6.17    1.50
   0  -8   1    5.32    1.86
   0  -8   1    4.95    1.91
   0  -8   1    3.98    1.74
  -1   8  -1   20.47    2.46
   1  -8   1   25.28    3.43
   1  -8   1   20.49    2.92
   1  -8   1   20.96    2.51
  -2   8  -1    2.44    0.93
   2  -8   1    2.26    1.45
   2  -8   1    2.55    1.11
   2  -8   1    1.54    1.35
  -3   8  -1    4.60    1.50
   3  -8   1    4.37    1.39
   3  -8   1    4.20    1.76
   3  -8   1    5.94    2.31
  -4   8  -1    1.98    0.94
   4  -8   1    2.46    1.57
   4  -8   1    4.26    1.13
  -6  -7   1    0.11    1.06
   5   7  -1   -0.22    1.05
   5   7  -1    0.19    0.90
  -5  -7   1    1.29    1.37
   4   7  -1    0.08    1.46
   4   7  -1    0.86    0.91
  -4  -7   1    1.14    1.49
  -4  -7   1    0.29    1.46
   3   7  -1    0.48    0.70
  -3  -7   1    0.12    1.46
  -3  -7   1    0.76    1.59
   2   7  -1    6.13    1.39
  -2  -7   1    7.94    2.39
  -2  -7   1    8.74    2.48
   1   7  -1    1.20    1.28
   1   7  -1    1.72    1.22
   1   7  -1    1.82    0.91
  -1  -7   1    2.30    1.40
  -1  -7   1    1.17    1.47
  -1  -7   1    2.25    1.71
  -1  -7   1    0.49    1.52
   0   7  -1   83.79    7.02
   0   7  -1   90.06    7.18
   0   7  -1   86.56    6.68
   0  -7   1   81.90    7.05
   0  -7   1   94.57    7.50
  -1   7  -1    4.75    1.39
   1  -7   1    2.52    1.08
   1  -7   1    5.02    1.95
   1  -7   1    5.24    1.98
  -2   7  -1   68.32    5.29
   2  -7   1   64.60    5.88
   2  -7   1   65.76    5.34
   2  -7   1   61.61    6.16
   3  -7   1    8.83    1.52
   3  -7   1    2.61    1.59
   3  -7   1    3.12    1.54
   4  -7   1   -0.01    1.29
   4  -7   1    0.77    0.86
   5  -7   1    0.01    1.54
   5  -7   1   -0.05    0.86
   7   6  -1   -0.16    0.76
   6   6  -1    0.57    0.79
   6   6  -1   -0.04    1.01
  -6  -6   1    5.03    1.87
   5   6  -1    2.82    1.13
   5   6  -1    0.56    1.44
   5   6  -1    5.37    1.31
   4   6  -1   17.37    2.35
   3   6  -1    2.02    1.23
   3   6  -1    5.79    1.26
  -3  -6   1    0.76    1.03
  -3  -6   1    4.51    1.82
   2   6  -1   41.25    3.51
   2   6  -1   34.93    3.80
  -2  -6   1   43.23    4.22
   1   6  -1    5.25    1.40
   1   6  -1    6.50    1.37
   1   6  -1    5.83    1.53
  -1  -6   1    6.39    1.70
  -1  -6   1    6.58    1.87
  -1  -6   1    2.66    1.26
   0   6  -1    2.44    1.13
   0   6  -1    2.19    1.06
   0   6  -1    3.82    1.34
   0  -6   1    2.49    1.46
   0  -6   1    0.91    0.88
   0  -6   1    1.80    1.01
   0  -6   1    1.86    0.92
   0  -6   1    0.28    1.12
  -1   6  -1   13.73    1.84
  -1   6  -1   12.55    1.89
  -1   6  -1   13.03    1.81
   1  -6   1   14.35    1.78
   1  -6   1   14.71    2.21
   1  -6   1   14.14    2.20
  -2   6  -1   38.14    3.69
   2  -6   1   35.11    3.77
   2  -6   1   37.13    3.99
   2  -6   1   34.64    3.29
   2  -6   1   35.26    3.60
   3  -6   1    1.30    1.03
   3  -6   1   -0.18    1.58
   3  -6   1    0.63    1.16
   3  -6   1    1.75    0.91
   4  -6   1   53.10    4.85
   4  -6   1   53.43    4.58
   5  -6   1    6.18    1.29
   5  -6   1    0.74    2.44
   7   5  -1    0.09    0.92
   7   5  -1    0.48    0.70
   7   5  -1    7.36    2.27
   6   5  -1    5.50    2.48
   6   5  -1    0.86    1.08
   6   5  -1    0.78    1.36
   6   5  -1    0.56    0.79
  -6  -5   1    3.00    1.58
   5   5  -1    0.04    1.02
   5   5  -1    0.72    1.03
   5   5  -1    0.26    1.46
   5   5  -1    0.31    0.78
  -5  -5   1    0.12    1.32
   4   5  -1    3.00    1.25
   4   5  -1    6.69    1.30
   4   5  -1    5.40    1.32
  -4  -5   1    4.81    2.32
  -4  -5   1    5.00    1.84
   3   5  -1    0.52    0.79
   3   5  -1    1.00    0.71
   3   5  -1    1.33    0.73
  -3  -5   1    1.16    1.10
  -3  -5   1    0.04    1.24
  -3  -5   1    0.81    1.19
   2   5  -1    3.59    1.16
   2   5  -1    5.16    1.17
   2   5  -1    3.20    0.85
  -2  -5   1    4.79    1.70
  -2  -5   1    2.67    1.35
  -2  -5   1    5.06    1.44
   1   5  -1    0.83    0.59
   1   5  -1    0.99    0.59
   1   5  -1    0.94    0.71
  -1  -5   1    0.29    1.25
  -1  -5   1    0.71    0.74
  -1  -5   1    1.11    0.94
   0   5  -1   30.95    2.61
   0   5  -1   30.29    2.68
   0   5  -1   26.01    2.45
   0  -5   1   30.11    2.87
   0  -5   1   19.41    2.81
   0  -5   1   20.66    2.66
  -1   5  -1    1.30    0.83
  -1   5  -1    1.41    0.82
   1  -5   1    1.78    1.13
   1  -5   1    1.94    1.01
   1  -5   1    0.87    0.74
   1  -5   1    1.26    0.86
   1  -5   1    1.33    0.92
  -2   5  -1   13.38    1.69
  -2   5  -1   13.42    1.86
   2  -5   1   13.78    1.94
   2  -5   1   12.51    1.97
   2  -5   1   14.84    2.23
   2  -5   1   12.29    1.63
  -3   5  -1    0.41    0.70
   3  -5   1    1.56    1.07
   3  -5   1    0.98    0.76
   3  -5   1    0.37    0.95
   3  -5   1    0.10    0.96
   3  -5   1   -0.18    1.20
   4  -5   1    1.57    0.96
   4  -5   1    1.03    1.15
   4  -5   1    0.26    1.22
   5  -5   1    1.06    0.97
   5  -5   1    0.06    1.23
   7   4  -1   -0.38    0.78
   7   4  -1    0.06    1.11
   7   4  -1   -0.12    0.62
   7   4  -1    0.16    1.56
  -7  -4   1    1.09    1.39
   6   4  -1    1.11    1.84
   6   4  -1   -0.86    1.14
   6   4  -1    0.82    1.14
   6   4  -1   -0.10    0.67
  -6  -4   1    0.03    1.42
   5   4  -1   -0.12    1.37
   5   4  -1    4.59    1.36
   5   4  -1    4.55    2.45
   5   4  -1    2.39    1.03
   5   4  -1    5.33    2.08
  -5  -4   1    3.10    1.65
   4   4  -1   -0.29    0.65
   4   4  -1    0.06    0.91
   4   4  -1    0.96    0.81
   4   4  -1    0.50    0.56
   4   4  -1   -0.01    1.23
  -4  -4   1   -0.36    0.79
  -4  -4   1   -0.16    0.92
  -4  -4   1    0.10    1.20
   3   4  -1    3.61    1.41
   3   4  -1    3.65    1.78
   3   4  -1    2.74    0.85
   3   4  -1    3.40    0.86
   3   4  -1    1.37    0.76
  -3  -4   1    1.22    1.02
  -3  -4   1    0.77    1.36
  -3  -4   1    0.85    0.79
   2   4  -1    1.18    0.51
   2   4  -1    0.87    0.53
   2   4  -1    3.20    1.04
  -2  -4   1    0.28    0.77
  -2  -4   1   -0.05    0.58
   1   4  -1    8.72    1.16
   1   4  -1   10.42    1.26
  -1  -4   1    8.23    1.37
  -1  -4   1   10.85    1.48
  -1  -4   1   12.61    1.76
   0   4  -1    0.06    0.45
   0   4  -1    0.13    0.42
   0  -4   1   -0.09    0.39
   0  -4   1    0.71    0.79
   0  -4   1   -0.03    0.39
  -1   4  -1   34.62    2.89
  -1   4  -1   36.01    3.03
   1  -4   1   31.85    3.05
   1  -4   1   33.09    3.47
  -2   4  -1   13.97    1.67
  -2   4  -1   12.52    1.52
   2  -4   1   13.57    1.71
   2  -4   1   11.98    2.02
   2  -4   1   12.07    1.55
  -3   4  -1    9.56    1.87
  -3   4  -1    8.64    1.77
   3  -4   1    9.56    1.68
   3  -4   1    9.32    1.52
   3  -4   1    8.76    2.35
   3  -4   1   10.03    1.59
   3  -4   1    6.41    1.78
  -4   4  -1    0.06    0.69
   4  -4   1    0.01    1.13
   4  -4   1    0.43    1.11
   4  -4   1    0.61    0.83
   4  -4   1   -0.42    1.01
   5  -4   1    1.03    1.03
   5  -4   1    0.92    1.28
   8   3  -1   -0.18    0.77
   8   3  -1   -0.39    1.23
   7   3  -1    0.65    0.99
   7   3  -1   -0.14    1.56
   7   3  -1    0.14    0.65
   7   3  -1   -0.44    1.11
  -7  -3   1   -0.12    1.49
   6   3  -1    8.90    2.60
   6   3  -1    0.27    1.45
   6   3  -1    2.64    1.07
   6   3  -1    7.51    2.81
  -6  -3   1    3.08    1.83
   5   3  -1    1.99    1.61
   5   3  -1    6.40    1.59
   5   3  -1    3.09    1.50
   5   3  -1   11.91    2.88
  -5  -3   1    4.19    1.84
  -5  -3   1    6.33    2.23
   4   3  -1    3.48    1.49
   4   3  -1    1.17    0.78
   4   3  -1    0.49    0.93
   4   3  -1    2.41    0.90
   4   3  -1    1.37    0.81
  -4  -3   1    0.85    0.91
  -4  -3   1    0.96    1.16
  -4  -3   1    1.50    1.25
   3   3  -1   11.25    1.50
   3   3  -1   12.97    1.70
  -3  -3   1    9.06    1.49
  -3  -3   1    8.90    1.68
   2   3  -1    1.70    0.63
   2   3  -1    3.12    1.00
   2   3  -1    2.20    0.60
  -2  -3   1    2.80    1.01
  -2  -3   1    2.54    1.03
   1   3  -1   28.01    2.13
   1   3  -1   27.03    2.19
   1   3  -1   24.44    2.07
  -1  -3   1   28.79    2.39
  -1  -3   1   26.94    2.52
  -1  -3   1   21.79    2.32
   0   3  -1   43.00    3.19
   0   3  -1   42.30    3.16
   0   3  -1   36.05    2.80
   0  -3   1   46.51    3.28
   0  -3   1   37.31    3.27
   0  -3   1   46.40    3.61
  -1   3  -1    5.35    1.00
  -1   3  -1    5.23    0.61
  -1   3  -1    4.46    0.95
   1  -3   1    5.55    1.34
   1  -3   1    3.73    0.59
   1  -3   1    4.60    1.00
  -2   3  -1    7.55    1.08
  -2   3  -1    7.41    1.07
   2  -3   1    4.35    1.12
   2  -3   1    7.04    1.36
   2  -3   1    9.76    1.21
  -3   3  -1    8.99    1.83
   3  -3   1   10.40    2.44
   3  -3   1    9.32    1.42
   3  -3   1    7.89    1.30
   3  -3   1   12.87    2.04
  -4   3  -1   10.24    1.58
   4  -3   1    7.65    2.14
   5  -3   1    3.91    1.60
   8   2  -1    1.88    1.00
   8   2  -1    1.40    1.47
   8   2  -1    1.02    1.27
   8   2  -1    0.98    1.01
   7   2  -1    1.00    1.62
   7   2  -1    0.31    0.80
   7   2  -1    0.64    0.99
   7   2  -1   -0.12    0.99
   6   2  -1   13.90    3.75
   6   2  -1    1.17    1.44
   6   2  -1    8.60    2.45
   6   2  -1    3.00    1.15
  -6  -2   1    3.30    1.92
   5   2  -1    0.65    0.96
   5   2  -1    0.09    1.20
   5   2  -1    0.87    0.75
   5   2  -1    1.21    1.17
   5   2  -1   -0.05    0.65
  -5  -2   1   -0.23    0.86
   4   2  -1   19.49    2.61
   4   2  -1   23.20    2.34
   4   2  -1   26.73    3.12
   4   2  -1   26.19    2.57
  -4  -2   1   26.77    2.70
  -4  -2   1   25.56    3.22
   3   2  -1   11.26    1.58
   3   2  -1   13.18    1.55
  -3  -2   1   15.58    1.72
  -3  -2   1   14.87    2.04
   2   2  -1    4.20    0.76
   2   2  -1    3.55    0.53
   2   2  -1    2.48    0.63
  -2  -2   1    6.44    1.31
  -2  -2   1    5.91    1.44
   1   2  -1   28.84    2.23
   1   2  -1   30.77    2.15
   1   2  -1   25.62    2.17
  -1  -2   1   33.05    2.34
  -1  -2   1   30.85    2.48
  -1  -2   1   26.69    2.39
   0   2  -1    3.36    0.72
   0   2  -1    2.77    0.70
   0   2  -1    2.03    0.39
   0  -2   1    4.40    1.11
   0  -2   1    3.59    0.90
   0  -2   1    2.18    0.54
  -1   2  -1  168.04   11.13
  -1   2  -1  162.84   11.02
   1  -2   1  166.33   11.20
   1  -2   1  170.13   11.13
   1  -2   1  167.75   10.91
   1  -2   1  175.53   11.55
  -2   2  -1    3.07    0.96
  -2   2  -1    5.00    1.08
   2  -2   1    3.83    1.03
   2  -2   1    4.54    0.76
   2  -2   1    4.51    1.25
   2  -2   1    4.09    0.73
  -3   2  -1    1.84    0.87
  -3   2  -1    0.33    0.52
   3  -2   1    1.02    0.69
   3  -2   1    0.95    0.65
   3  -2   1    0.91    0.87
  -4   2  -1    0.19    0.96
   4  -2   1    0.24    0.67
   4  -2   1    0.96    0.95
   4  -2   1    0.32    0.74
   4  -2   1    0.97    0.84
   4  -2   1    0.35    0.72
   4  -2   1    1.81    0.92
  -5   2  -1   -1.11    1.61
  -5   2  -1    0.19    1.05
   5  -2   1    0.25    1.09
   5  -2   1    0.38    0.84
   6  -2   1   -0.51    0.85
   8   1  -1    3.21    1.34
   8   1  -1    0.59    1.07
   8   1  -1    5.13    1.94
   8   1  -1    1.82    0.96
   7   1  -1    1.15    0.97
   7   1  -1    0.24    1.19
   7   1  -1    1.65    1.18
   7   1  -1    2.65    1.92
   6   1  -1    2.40    1.18
   6   1  -1    5.10    2.06
   6   1  -1    0.66    1.21
   6   1  -1    1.16    1.45
   6   1  -1    4.02    2.33
   5   1  -1    0.59    0.80
   5   1  -1   -0.09    0.88
   5   1  -1    0.00    0.98
   5   1  -1    0.11    1.08
   5   1  -1    0.38    0.66
  -5  -1   1    1.20    1.27
   4   1  -1    9.39    1.64
   4   1  -1    6.80    1.79
   4   1  -1   11.62    1.50
  -4  -1   1    8.33    1.82
  -4  -1   1   11.90    2.73
   3   1  -1    1.43    0.64
   3   1  -1    1.82    0.80
   3   1  -1    1.27    0.45
  -3  -1   1    2.27    0.95
  -3  -1   1    1.73    0.99
   2   1  -1  394.97   28.60
   2   1  -1  468.83   28.76
  -2  -1   1  475.45   28.48
  -2  -1   1  460.04   28.84
  -2  -1   1  434.37   29.10
   1   1  -1    6.68    0.57
   1   1  -1    7.36    0.70
   1   1  -1    6.83    0.73
  -1  -1   1    6.38    0.80
  -1  -1   1    6.28    0.86
  -1  -1   1    7.03    0.70
   0   1  -1  368.91   25.10
   0   1  -1  380.66   25.10
   0  -1   1  384.09   25.12
   0  -1   1  444.70   25.36
   0  -1   1  389.22   24.99
   0  -1   1  403.60   25.12
  -1   1  -1    7.26    0.91
   1  -1   1    7.72    0.81
   1  -1   1    9.08    0.85
   1  -1   1    8.79    1.04
  -2   1  -1   15.26    1.52
   2  -1   1   11.67    1.36
   2  -1   1   15.24    1.51
   2  -1   1   11.22    1.29
   2  -1   1   11.88    1.22
   2  -1   1   14.81    1.54
  -3   1  -1    0.09    0.47
   3  -1   1    0.10    0.58
   3  -1   1    0.06    0.49
  -4   1  -1    8.45    1.92
  -4   1  -1   14.68    2.10
   4  -1   1    9.45    1.43
   4  -1   1   11.23    1.78
   4  -1   1    6.65    1.45
   4  -1   1   13.32    1.81
  -5   1  -1    1.32    1.56
   5  -1   1    3.33    1.12
   5  -1   1    3.72    1.20
   5  -1   1    3.11    1.38
   5  -1   1    3.04    1.48
   6  -1   1    2.62    2.17
   6  -1   1    2.74    1.27
   6  -1   1    4.51    1.77
   7  -1   1    0.23    0.90
   7  -1   1    1.82    1.92
   8  -1   1    0.21    1.35
   8   0  -1   -1.00    1.33
   8   0  -1   -0.19    0.86
   8   0  -1    1.47    1.04
   7   0  -1    2.22    1.18
   7   0  -1    2.55    1.52
   7   0  -1    5.46    1.92
   7   0  -1    1.26    1.87
   6   0  -1    0.50    1.80
   6   0  -1    1.01    1.45
   6   0  -1    1.15    1.24
   6   0  -1    0.77    0.81
   5   0  -1    0.15    0.61
   5   0  -1   -0.60    0.84
   5   0  -1    0.70    1.15
   5   0  -1   -0.04    0.62
   5   0  -1   -0.05    0.98
  -5   0   1   -0.18    0.89
   4   0  -1    2.41    1.04
   4   0  -1    4.52    1.39
  -4   0   1    2.49    1.23
  -4   0   1    4.00    1.29
   3   0  -1   55.22    4.29
   3   0  -1   50.13    3.90
   3   0  -1   58.84    4.85
   3   0  -1   51.34    4.10
  -3   0   1   60.21    4.26
  -3   0   1   57.77    4.35
   2   0  -1   13.34    1.24
   2   0  -1   13.35    1.52
   2   0  -1   11.78    1.02
   2   0  -1   12.25    1.17
  -2   0   1   11.82    1.27
  -2   0   1   11.44    1.21
   1   0  -1   -3.85    0.31
   1   0  -1   -3.88    0.18
   1   0  -1   -4.00    0.26
   1   0  -1   -3.95    0.41
   1   0  -1   -4.03    0.32
  -1   0   1   -3.70    0.37
   0   0  -1   -2.06    0.26
   0   0  -1   -2.08    0.19
   0   0   1   -2.42    0.14
   0   0   1   -1.89    0.17
   0   0   1   -2.22    0.23
   0   0   1   -2.25    0.14
  -1   0  -1    2.12    0.59
  -1   0  -1    1.27    0.26
   1   0   1    0.87    0.46
   1   0   1    2.46    0.66
   1   0   1    0.55    0.35
   1   0   1    1.06    0.39
  -2   0  -1    2.25    0.84
  -2   0  -1    2.02    0.57
   2   0   1    3.29    0.88
   2   0   1    1.40    0.55
   2   0   1    1.28    0.52
   2   0   1    2.84    0.90
  -3   0  -1   37.60    3.03
  -3   0  -1   41.98    3.70
   3   0   1   42.63    3.30
   3   0   1   32.62    3.00
   3   0   1   34.88    3.30
   3   0   1   41.47    3.28
  -4   0  -1    4.15    1.62
   4   0   1    3.11    1.05
   4   0   1    1.87    1.04
   4   0   1    2.21    0.86
   4   0   1    3.12    1.21
   4   0   1    2.37    0.96
   4   0   1    6.16    1.74
  -5   0  -1   16.81    2.76
  -5   0  -1   14.77    2.77
   5   0   1   19.31    2.25
   5   0   1   16.90    2.06
   5   0   1   15.97    2.60
   6   0   1    0.47    1.93
   6   0   1    0.27    0.78
   6   0   1    0.62    1.63
   6   0   1    1.48    1.20
   7   0   1    1.93    1.32
   7   0   1    2.33    1.94
   7   0   1    1.87    1.09
   8   0   1    0.57    1.34
   8  -1  -1    0.37    1.59
   7  -1  -1    0.59    0.95
   7  -1  -1    0.55    1.82
   7  -1  -1    0.42    0.96
   6  -1  -1   -0.60    0.76
   6  -1  -1    0.08    0.74
   6  -1  -1    0.67    2.08
   5  -1  -1   -0.16    0.61
   5  -1  -1    0.03    1.16
   5  -1  -1    0.34    0.91
   5  -1  -1    0.13    0.67
  -5   1   1   -0.05    0.83
   4  -1  -1   27.33    2.63
  -4   1   1   25.69    2.65
  -4   1   1   21.66    2.84
   3  -1  -1    2.44    0.93
   3  -1  -1    2.40    0.94
   3  -1  -1    3.26    0.86
   3  -1  -1    2.78    0.94
   3  -1  -1    4.00    1.26
   3  -1  -1    3.42    1.26
   2  -1  -1  400.38   26.57
   2  -1  -1  440.97   26.59
   2  -1  -1  381.16   26.53
   2  -1  -1  467.82   26.72
   2  -1  -1  387.32   26.90
   2  -1  -1  407.79   26.87
   1  -1  -1    4.31    0.50
   1  -1  -1    5.07    0.49
   1  -1  -1    4.45    0.66
   1  -1  -1    3.62    0.57
  -1   1   1    6.14    0.57
   0  -1  -1  321.95   22.26
   0  -1  -1  382.65   22.25
   0  -1  -1  343.86   22.03
   0  -1  -1  366.64   22.11
   0   1   1  331.70   21.98
   0   1   1  336.77   22.05
  -1  -1  -1    6.91    0.95
  -1  -1  -1    6.77    0.74
   1   1   1    8.85    0.80
   1   1   1    8.75    0.86
   1   1   1    8.06    0.91
  -2  -1  -1    3.46    1.11
  -2  -1  -1    4.00    0.85
   2   1   1    5.48    0.74
   2   1   1    4.05    1.01
  -3  -1  -1   14.65    1.39
  -3  -1  -1   12.28    1.82
   3   1   1   12.09    1.47
   3   1   1    9.28    1.49
   3   1   1   11.53    1.34
  -4  -1  -1    0.34    0.71
   4   1   1    0.03    0.36
   4   1   1    1.31    0.99
   4   1   1   -0.32    0.62
   4   1   1    0.86    0.75
   4   1   1    2.98    0.82
  -5  -1  -1   12.40    2.92
  -5  -1  -1   14.17    3.31
   5   1   1    8.32    2.02
   5   1   1   17.70    3.41
   5   1   1   12.76    2.29
   5   1   1    9.64    1.70
   6   1   1    0.53    0.99
   6   1   1    0.63    1.64
   6   1   1   -0.19    1.26
   6   1   1    0.30    0.78
   6   1   1    0.07    0.86
   7   1   1    0.32    0.93
   7   1   1   -0.58    1.60
   7   1   1    0.36    1.23
   7   1   1   -0.42    0.63
   8   1   1    0.24    1.27
  -5   2   1    2.02    2.56
   4  -2  -1    4.90    1.68
   4  -2  -1    9.44    1.41
   4  -2  -1    5.10    1.52
   4  -2  -1    4.96    1.46
   3  -2  -1    0.19    0.57
   3  -2  -1   -0.10    0.38
   3  -2  -1    0.63    0.71
   3  -2  -1   -0.14    0.42
   3  -2  -1   -0.02    0.40
   2  -2  -1    1.81    0.68
   2  -2  -1    3.24    0.57
   2  -2  -1    3.59    1.12
   2  -2  -1    3.96    1.01
  -2   2   1    2.15    0.60
  -2   2   1    2.50    0.66
   1  -2  -1   31.32    2.65
   1  -2  -1   28.93    2.34
  -1   2   1   27.75    2.24
  -1   2   1   29.00    2.13
   0  -2  -1    4.04    0.94
   0  -2  -1    3.70    1.06
   0  -2  -1    1.89    0.39
   0   2   1    1.72    0.42
   0   2   1    3.12    0.70
  -1  -2  -1  155.19   10.63
   1   2   1  159.34   10.47
   1   2   1  157.72   10.67
   1   2   1  161.98   10.57
   1   2   1  171.34   10.63
  -2  -2  -1    3.91    1.22
  -2  -2  -1    6.79    1.21
   2   2   1    6.09    1.34
   2   2   1    5.93    1.19
   2   2   1    4.99    0.75
  -3  -2  -1   13.71    1.49
  -3  -2  -1   12.91    1.94
   3   2   1    9.07    1.59
   3   2   1   12.54    1.53
  -4  -2  -1    7.14    2.18
  -4  -2  -1    2.70    1.62
   4   2   1    5.15    1.72
   4   2   1    4.86    1.38
   4   2   1    5.75    1.40
   4   2   1    4.62    1.24
  -5  -2  -1   -0.17    1.44
  -5  -2  -1    1.29    1.53
  -5  -2  -1    0.43    1.16
   5   2   1    0.25    1.01
   5   2   1    0.75    0.86
   5   2   1    1.10    1.12
   5   2   1    0.45    0.68
   6   2   1    1.65    1.28
   6   2   1    1.62    1.05
   6   2   1    2.83    2.14
   6   2   1    0.37    1.25
   6   2   1    1.08    0.98
   7   2   1    0.10    0.72
   7   2   1    0.82    1.77
   7   2   1   -0.52    0.94
   7   2   1   -0.17    0.80
   8   2   1   -0.15    0.80
   8   2   1    0.36    1.28
   4  -3  -1    2.59    0.99
   4  -3  -1    0.23    1.07
   4  -3  -1    0.52    0.99
   4  -3  -1    0.23    0.65
  -4   3   1    0.91    0.64
   3  -3  -1   17.24    1.89
   3  -3  -1   14.58    2.17
   3  -3  -1   13.94    1.85
  -3   3   1   13.47    1.60
  -3   3   1   12.09    1.48
   2  -3  -1    0.53    0.49
   2  -3  -1    1.15    0.83
   2  -3  -1    0.84    0.60
  -2   3   1    0.90    0.50
  -2   3   1    1.06    0.54
   1  -3  -1   24.72    2.35
   1  -3  -1   27.30    2.42
   1  -3  -1   30.32    2.80
  -1   3   1   25.91    2.08
  -1   3   1   25.64    2.26
   0  -3  -1   35.96    3.04
   0  -3  -1   35.71    2.86
   0  -3  -1   35.52    3.06
   0   3   1   31.80    2.53
   0   3   1   32.16    2.64
  -1  -3  -1    7.85    1.07
  -1  -3  -1    8.36    1.35
   1   3   1    6.87    0.97
   1   3   1    7.13    0.93
   1   3   1    7.29    0.95
  -2  -3  -1   11.76    1.80
  -2  -3  -1    8.88    1.27
   2   3   1    9.73    1.17
   2   3   1   10.73    1.47
   2   3   1   10.73    1.32
  -3  -3  -1    1.16    1.89
   3   3   1    4.47    1.00
   3   3   1    0.93    0.66
   3   3   1    6.24    1.39
   3   3   1    2.95    1.14
  -4  -3  -1   20.89    3.16
  -4  -3  -1   16.33    2.75
   4   3   1   21.31    2.27
   4   3   1   24.20    2.40
   4   3   1   18.51    2.34
   4   3   1   22.58    3.16
  -5  -3  -1   -0.08    1.47
  -5  -3  -1    2.30    2.31
   5   3   1    1.42    0.99
   5   3   1    1.03    1.50
   5   3   1    1.16    2.64
   5   3   1    3.06    1.76
   5   3   1    0.88    0.74
   6   3   1    2.86    1.11
   6   3   1    0.34    1.22
   6   3   1   10.58    2.85
   6   3   1   13.46    3.55
   6   3   1    3.21    1.21
   7   3   1    0.47    1.61
   7   3   1   -0.29    0.80
   7   3   1    0.54    1.08
   7   3   1   -0.05    0.62
   8   3   1    3.59    1.75
   5  -4  -1    4.06    1.30
   5  -4  -1    0.00    1.50
   4  -4  -1    0.13    0.97
   4  -4  -1    0.60    1.11
   4  -4  -1    1.25    0.87
   4  -4  -1    0.21    1.08
  -4   4   1    0.52    0.81
   3  -4  -1    2.49    1.17
   3  -4  -1    4.88    1.50
   3  -4  -1    2.98    1.31
   3  -4  -1    4.26    1.09
   3  -4  -1    4.16    1.41
   3  -4  -1    3.76    1.23
  -3   4   1    4.44    1.32
   2  -4  -1    6.17    1.52
   2  -4  -1    4.29    1.35
   2  -4  -1    5.40    1.87
  -2   4   1    6.15    1.40
  -2   4   1    5.59    1.15
   1  -4  -1    5.67    1.03
   1  -4  -1    7.65    1.56
   1  -4  -1    6.08    1.63
  -1   4   1    7.42    0.93
  -1   4   1    4.41    1.02
   0  -4  -1   -0.31    0.39
   0  -4  -1    0.00    0.60
   0  -4  -1   -0.14    0.34
   0   4   1   -0.07    0.37
   0   4   1    0.20    0.41
  -1  -4  -1   20.13    2.58
  -1  -4  -1   19.45    2.15
   1   4   1   23.48    2.08
   1   4   1   19.11    1.95
  -2  -4  -1    6.09    1.44
  -2  -4  -1    4.85    1.59
  -2  -4  -1    8.75    2.40
  -3  -4  -1    2.53    1.46
  -3  -4  -1    1.89    0.86
  -3  -4  -1    1.93    1.20
  -3  -4  -1    1.17    1.12
   3   4   1    3.12    0.98
   3   4   1    4.04    0.99
   3   4   1    3.03    0.91
   3   4   1    4.23    1.66
  -4  -4  -1    1.05    1.68
  -4  -4  -1    0.10    1.24
  -4  -4  -1    1.25    1.54
   4   4   1    1.13    0.79
   4   4   1    1.23    0.86
   4   4   1    1.55    1.00
   4   4   1    1.75    1.25
  -5  -4  -1    1.25    1.44
   5   4   1    4.15    1.89
   5   4   1    0.66    0.82
   5   4   1    2.52    1.18
   5   4   1    5.55    2.59
   5   4   1   -0.24    1.56
  -6  -4  -1    2.43    1.70
   6   4   1    2.77    1.11
   6   4   1    8.20    2.67
   6   4   1    1.48    0.94
   6   4   1    2.44    1.35
   6   4   1   -0.04    1.25
   7   4   1    1.09    1.64
   7   4   1    0.01    0.83
   7   4   1   -0.13    0.66
   7   4   1   -0.18    1.00
   5  -5  -1    2.24    1.22
   5  -5  -1    0.50    1.51
   4  -5  -1   -0.35    1.13
   4  -5  -1    0.44    1.38
   4  -5  -1    1.01    1.22
   4  -5  -1    4.87    1.24
  -4   5   1    0.76    0.93
   3  -5  -1    0.22    1.06
   3  -5  -1    0.29    1.04
   3  -5  -1    1.83    1.19
   3  -5  -1    2.15    1.17
   3  -5  -1    0.69    0.77
  -3   5   1    0.70    0.69
   2  -5  -1    3.09    0.86
   2  -5  -1    2.85    1.13
   2  -5  -1    2.52    1.18
   2  -5  -1    3.53    1.27
   2  -5  -1    2.69    1.11
  -2   5   1    2.05    0.80
   1  -5  -1    0.71    0.86
   1  -5  -1    1.44    0.74
   1  -5  -1    1.63    0.94
   1  -5  -1    1.64    1.07
   1  -5  -1    1.39    1.03
  -1   5   1    1.03    0.83
  -1   5   1    1.55    0.72
  -1   5   1    1.10    0.73
   0  -5  -1   26.33    2.99
   0  -5  -1   25.02    3.15
   0  -5  -1   27.85    2.93
   0  -5  -1   25.04    2.87
   0   5   1   32.68    2.67
   0   5   1   35.80    2.91
   0   5   1   30.35    2.61
  -1  -5  -1    0.29    0.75
  -1  -5  -1   -0.18    0.62
  -1  -5  -1    1.16    1.20
   1   5   1    0.61    0.52
   1   5   1    0.88    0.65
   1   5   1    1.32    0.75
  -2  -5  -1   15.51    2.30
  -2  -5  -1   15.25    2.12
  -2  -5  -1   12.99    2.50
   2   5   1   16.01    1.76
   2   5   1   15.68    1.84
   2   5   1   16.66    2.00
  -3  -5  -1    1.46    1.37
  -3  -5  -1    0.96    1.42
   3   5   1    1.08    0.71
   3   5   1    1.52    1.06
  -4  -5  -1    3.39    1.76
   4   5   1    3.43    1.64
   4   5   1   -0.19    1.34
   4   5   1    1.56    1.03
   4   5   1    1.91    0.94
  -5  -5  -1    0.93    1.62
   5   5   1    0.73    0.95
   5   5   1    0.77    1.20
   5   5   1    0.78    0.88
   5   5   1   -0.24    1.34
  -6  -5  -1   -0.20    1.67
   6   5   1   -0.82    1.94
   6   5   1   -0.28    1.07
   6   5   1    0.15    0.87
   6   5   1   -0.37    0.83
   6   5   1   -0.20    0.72
   7   5   1    0.46    1.59
   7   5   1   -0.23    0.86
   5  -6  -1    2.82    1.08
   5  -6  -1    0.49    1.52
   4  -6  -1   24.96    3.50
   3  -6  -1    2.16    1.36
   3  -6  -1    4.98    1.32
   3  -6  -1   -0.05    1.38
   3  -6  -1    5.48    1.97
   3  -6  -1    7.11    1.81
  -3   6   1    2.08    1.17
   2  -6  -1   42.87    4.30
   2  -6  -1   41.71    3.82
   2  -6  -1   44.54    4.60
   2  -6  -1   41.78    4.20
  -2   6   1   46.63    4.23
  -2   6   1   47.58    3.86
   1  -6  -1    8.67    2.32
   1  -6  -1    4.92    1.28
   1  -6  -1    5.43    1.75
   1  -6  -1    5.42    1.66
  -1   6   1    5.39    1.38
  -1   6   1    5.00    1.43
   0  -6  -1    2.75    1.70
   0  -6  -1   -0.10    1.26
   0  -6  -1    4.09    1.62
   0  -6  -1    2.28    0.99
   0  -6  -1    2.21    1.17
   0   6   1    2.10    0.97
   0   6   1    3.58    1.32
   0   6   1    1.19    1.07
  -1  -6  -1    8.66    1.97
   1   6   1   11.91    2.15
   1   6   1    8.66    1.54
   1   6   1    6.35    1.58
  -2  -6  -1   24.33    3.01
   2   6   1   20.61    2.66
   2   6   1   22.81    2.61
   2   6   1   24.01    2.41
  -3  -6  -1    4.29    2.14
   3   6   1    2.20    0.95
   3   6   1   -0.40    1.72
  -4  -6  -1   44.26    4.66
   4   6   1   44.98    4.04
  -5  -6  -1   18.14    2.94
   5   6   1   17.83    2.33
  -6  -6  -1    0.94    1.41
   6   6   1    0.02    0.99
   6   6   1   -0.19    0.86
   5  -7  -1    0.69    0.95
   5  -7  -1   -0.41    1.39
   4  -7  -1    1.56    1.07
   4  -7  -1    0.93    1.43
   4  -7  -1    0.88    1.49
   3  -7  -1    0.68    0.90
   3  -7  -1   -0.22    1.08
   3  -7  -1   -0.22    1.24
  -3   7   1    0.24    0.87
   2  -7  -1   13.59    3.21
   2  -7  -1    7.18    2.11
   2  -7  -1   10.54    2.12
   2  -7  -1    8.35    2.04
  -2   7   1   11.04    2.16
   1  -7  -1    1.78    1.42
   1  -7  -1    0.71    0.91
   1  -7  -1    1.67    1.45
   1  -7  -1    0.40    0.95
  -1   7   1    0.92    0.79
  -1   7   1    0.49    1.67
   0  -7  -1   59.96    5.15
   0  -7  -1   60.90    5.64
   0  -7  -1   69.11    6.05
   0  -7  -1   60.64    5.83
   0   7   1   66.35    5.66
   0   7   1   65.45    5.18
  -1  -7  -1    8.00    2.51
  -1  -7  -1    9.03    2.53
   1   7   1    5.94    1.52
   1   7   1    8.16    2.32
  -2  -7  -1   47.06    4.74
  -2  -7  -1   50.59    4.98
   2   7   1   52.47    4.37
  -3  -7  -1   13.05    3.06
  -3  -7  -1   18.56    2.85
   3   7   1   19.65    2.33
  -4  -7  -1   -1.22    1.53
  -4  -7  -1    0.06    1.24
   4   7   1    0.23    0.80
  -5  -7  -1   -1.06    1.23
  -5  -7  -1    1.48    1.37
   5   7   1   -0.04    0.95
  -6  -7  -1    0.55    0.97
   5  -8  -1    0.13    1.45
   4  -8  -1    0.59    1.30
   4  -8  -1    1.10    1.23
   4  -8  -1    1.68    1.01
   3  -8  -1    2.48    1.72
   3  -8  -1    2.29    1.44
   3  -8  -1    2.63    1.19
  -3   8   1    1.36    0.90
   2  -8  -1   14.63    3.31
   2  -8  -1   17.20    2.75
   2  -8  -1   13.89    2.85
  -2   8   1   13.91    2.23
   1  -8  -1   20.85    2.61
   1  -8  -1   20.14    3.16
   1  -8  -1   20.64    2.83
   1  -8  -1   20.78    2.91
  -1   8   1   20.67    2.42
   0  -8  -1    7.60    2.24
   0  -8  -1    5.88    2.25
   0  -8  -1    7.45    2.28
   0   8   1    8.62    1.86
  -1  -8  -1   15.92    2.51
  -1  -8  -1   15.52    2.58
   1   8   1   15.98    2.07
  -2  -8  -1    5.68    1.96
  -2  -8  -1    5.03    2.05
   2   8   1    3.91    1.21
  -3  -8  -1    4.96    1.98
   3   8   1    1.63    0.87
  -4  -8  -1    5.16    1.75
   4   8   1    3.96    1.15
  -5  -8  -1    0.21    1.00
   4  -9  -1   -0.10    0.97
   3  -9  -1    4.53    1.13
   3  -9  -1    6.47    1.97
   3  -9  -1    4.06    1.55
   2  -9  -1    0.38    1.00
   2  -9  -1   -0.40    1.23
   2  -9  -1    0.08    0.80
  -2   9   1   -0.28    0.57
   1  -9  -1    4.66    1.78
   1  -9  -1    7.84    2.57
   1  -9  -1    7.75    2.26
   1  -9  -1    7.68    1.72
  -1   9   1    6.32    1.43
   0  -9  -1   -0.46    0.87
   0  -9  -1    0.02    0.84
   0   9   1    0.30    0.61
  -1  -9  -1    6.68    2.04
  -1  -9  -1    7.73    2.08
   1   9   1    6.75    1.52
  -2  -9  -1    2.17    1.21
  -2  -9  -1    0.81    0.99
   2   9   1    2.03    0.94
  -3  -9  -1    1.78    0.94
   3   9   1    1.10    0.85
   3 -10  -1    0.46    0.81
   2 -10  -1    2.65    1.26
   1 -10  -1    8.88    2.15
   0 -10  -1    0.06    0.76
   0  10   1    0.14    0.69
  -1 -10  -1    0.81    0.92
   1  10   1    0.30    0.83
  -2 -10  -1    0.53    0.78
  -3 -10   2   -0.16    0.54
  -2 -10   2    0.38    0.66
   1  10  -2    2.86    1.06
  -1 -10   2    2.31    1.17
   0  10  -2    0.96    0.64
   0 -10   2    0.81    0.96
   1 -10   2    1.09    0.96
   2 -10   2    0.35    0.81
  -4  -9   2    0.44    0.73
   3   9  -2    0.13    0.70
  -3  -9   2    0.50    0.88
  -3  -9   2    0.51    1.35
   2   9  -2    0.51    0.68
  -2  -9   2    0.40    0.93
  -2  -9   2    0.40    1.03
   1   9  -2    1.52    0.84
  -1  -9   2    0.34    0.99
   0   9  -2    1.60    0.79
   0  -9   2   -0.01    1.08
   0  -9   2    1.72    1.36
  -1   9  -2    3.01    1.03
   1  -9   2    4.71    1.83
   1  -9   2    1.61    1.35
  -2   9  -2    0.56    0.60
   2  -9   2    0.53    0.83
   2  -9   2    0.68    1.23
   2  -9   2    0.80    1.08
  -3   9  -2    0.29    0.59
   3  -9   2    0.22    1.17
   3  -9   2    0.36    0.79
   3  -9   2    0.16    1.09
  -5  -8   2    0.29    1.13
   4   8  -2    4.65    1.34
  -4  -8   2    7.13    2.14
   3   8  -2    0.92    0.82
  -3  -8   2    0.58    1.21
  -3  -8   2    1.59    1.56
   2   8  -2    5.79    1.41
  -2  -8   2    4.28    1.86
  -2  -8   2    7.46    2.26
   1   8  -2    6.34    1.51
  -1  -8   2   11.38    2.83
  -1  -8   2   11.44    2.63
  -1  -8   2    6.04    2.01
   0   8  -2   20.81    2.41
   0  -8   2   19.78    2.80
   0  -8   2   19.27    2.93
  -1   8  -2   21.40    2.41
   1  -8   2   20.23    2.87
   1  -8   2   19.99    2.41
   1  -8   2   19.79    3.05
  -2   8  -2   -0.45    0.59
   2  -8   2   -0.17    1.17
   2  -8   2   -0.45    0.79
   2  -8   2    0.64    1.27
  -3   8  -2    1.00    0.87
   3  -8   2    0.76    1.36
   3  -8   2    1.74    1.00
   3  -8   2    0.75    1.27
  -4   8  -2   -0.43    0.76
   4  -8   2    0.42    0.85
   4  -8   2    0.00    1.22
   5   7  -2   -0.36    1.20
  -5  -7   2   -0.95    1.20
   4   7  -2    2.58    1.00
  -4  -7   2    1.18    1.51
  -4  -7   2    9.51    2.69
   3   7  -2    7.59    1.56
  -3  -7   2    8.30    2.36
  -3  -7   2   15.88    3.23
   2   7  -2    3.87    1.12
  -2  -7   2    5.67    2.19
  -2  -7   2    5.25    1.99
   1   7  -2   25.27    2.66
  -1  -7   2   25.96    3.31
  -1  -7   2   20.96    3.06
  -1  -7   2   25.79    3.17
   0   7  -2    3.18    1.60
   0   7  -2    4.43    1.41
   0   7  -2    2.58    1.33
   0  -7   2    1.02    1.63
   0  -7   2    2.68    1.63
   0  -7   2    2.74    1.38
  -1   7  -2   13.10    1.98
   1  -7   2   16.78    2.60
   1  -7   2   18.32    2.63
   1  -7   2   21.89    3.76
   2  -7   2   20.00    3.55
   2  -7   2    7.32    1.97
   2  -7   2   13.67    2.21
   3  -7   2    8.98    2.06
   3  -7   2    8.88    1.72
   3  -7   2    7.17    2.20
   4  -7   2    0.70    1.44
   4  -7   2    0.35    1.18
   4  -7   2    0.18    0.98
  -5   7  -2    2.63    1.88
   5  -7   2   -0.49    0.81
   7   6  -2    0.18    0.78
   6   6  -2   -0.05    0.69
   6   6  -2   -0.72    0.94
  -6  -6   2   -0.36    1.24
   5   6  -2    0.25    0.78
   5   6  -2   -0.11    1.36
  -5  -6   2    3.79    1.73
   4   6  -2    3.64    1.03
   4   6  -2    1.20    0.83
   4   6  -2   -0.28    1.61
  -4  -6   2    2.37    1.76
  -4  -6   2    3.98    1.56
   3   6  -2    0.31    1.00
   3   6  -2    0.19    0.68
   3   6  -2    0.47    0.74
  -3  -6   2    0.64    1.45
  -3  -6   2   -0.17    1.05
   2   6  -2    5.76    1.66
   2   6  -2    3.22    0.94
  -2  -6   2    4.20    1.89
  -2  -6   2    2.74    1.16
   1   6  -2    5.75    1.46
   1   6  -2    6.59    1.50
   1   6  -2    9.02    2.12
  -1  -6   2    5.58    1.79
  -1  -6   2    5.60    1.80
  -1  -6   2   12.55    2.67
   0   6  -2    2.04    1.04
   0   6  -2    3.09    1.20
   0   6  -2    2.78    1.25
   0  -6   2    2.20    1.53
   0  -6   2    1.06    0.90
   0  -6   2    3.41    1.43
   0  -6   2    3.18    1.09
  -1   6  -2    3.71    1.27
  -1   6  -2    3.22    1.23
   1  -6   2    4.83    1.82
   1  -6   2    0.31    1.25
   1  -6   2    3.61    1.42
   1  -6   2    2.99    1.26
   1  -6   2    4.77    1.28
  -2   6  -2    2.00    1.12
  -2   6  -2    1.26    1.00
   2  -6   2    2.58    1.23
   2  -6   2    2.46    1.01
   2  -6   2    0.98    1.09
   2  -6   2    2.84    1.66
   2  -6   2    0.88    1.36
   3  -6   2   18.50    2.52
   3  -6   2   18.29    2.27
   4  -6   2    0.15    1.29
   4  -6   2    2.54    1.42
   4  -6   2    0.56    0.89
   5  -6   2    0.76    1.32
   5  -6   2   -0.58    0.87
   7   5  -2   10.73    2.59
  -7  -5   2    8.12    2.05
   6   5  -2   -0.15    1.02
   6   5  -2    0.61    1.87
   6   5  -2   -0.07    1.20
   6   5  -2    0.39    0.76
  -6  -5   2    2.33    1.54
   5   5  -2    0.28    1.01
   5   5  -2    0.18    0.68
   5   5  -2    0.94    1.60
  -5  -5   2   -0.69    1.10
   4   5  -2    6.07    1.30
  -4  -5   2    2.67    1.65
  -4  -5   2    9.01    2.29
   3   5  -2    1.09    0.90
   3   5  -2    2.79    0.86
   3   5  -2    2.68    0.96
  -3  -5   2    0.67    1.39
  -3  -5   2    0.51    1.22
  -3  -5   2    0.98    0.99
   2   5  -2    3.11    1.03
   2   5  -2    4.83    1.08
   2   5  -2    3.44    0.90
  -2  -5   2    4.03    1.46
  -2  -5   2    1.53    1.34
  -2  -5   2    6.71    1.98
   1   5  -2    4.98    1.40
   1   5  -2    5.21    1.22
   1   5  -2    4.37    1.20
  -1  -5   2    5.40    1.65
  -1  -5   2    1.46    1.38
  -1  -5   2    4.36    1.44
   0   5  -2    6.35    1.53
   0   5  -2    5.13    1.35
   0  -5   2    6.56    1.78
   0  -5   2    4.85    1.30
   0  -5   2    6.37    1.84
  -1   5  -2    3.93    1.28
  -1   5  -2    5.07    1.38
   1  -5   2    4.29    1.06
   1  -5   2    2.46    1.29
   1  -5   2    3.34    1.18
   1  -5   2    4.51    1.21
   1  -5   2    4.37    1.41
  -2   5  -2   31.04    3.00
  -2   5  -2   28.89    3.06
   2  -5   2   31.34    3.10
   2  -5   2   32.26    3.38
   2  -5   2   33.77    3.28
   2  -5   2   31.83    2.86
  -3   5  -2    6.54    1.80
  -3   5  -2    4.84    1.48
   3  -5   2    4.77    1.38
   3  -5   2    4.74    1.17
   3  -5   2    1.86    1.22
   3  -5   2    3.42    1.80
   4  -5   2    2.59    1.28
   4  -5   2    0.36    1.23
   4  -5   2    2.49    1.06
   5  -5   2    2.39    1.03
   5  -5   2    2.21    1.34
   8   4  -2   -0.16    1.17
   7   4  -2    0.50    0.71
   7   4  -2    4.34    2.16
   7   4  -2   -0.19    0.97
   7   4  -2    0.36    1.02
  -7  -4   2    1.00    1.40
   6   4  -2    0.05    0.68
   6   4  -2    0.40    0.96
   6   4  -2    0.11    1.30
   6   4  -2   -0.33    1.56
  -6  -4   2    0.10    1.31
   5   4  -2    2.29    2.07
   5   4  -2    0.11    1.42
   5   4  -2    0.75    0.74
   5   4  -2    0.65    1.05
  -5  -4   2    1.70    1.49
   4   4  -2    2.08    1.45
   4   4  -2    5.86    1.89
   4   4  -2    4.84    1.14
   4   4  -2    3.16    0.95
   4   4  -2    1.92    0.94
  -4  -4   2    4.90    1.80
  -4  -4   2    6.31    1.88
  -4  -4   2    0.60    0.90
   3   4  -2    0.42    0.78
   3   4  -2   -0.08    0.56
   3   4  -2    0.78    0.67
   3   4  -2    0.42    0.59
  -3  -4   2   -0.13    1.02
  -3  -4   2    0.43    0.78
  -3  -4   2    0.61    0.79
   2   4  -2    0.78    0.49
   2   4  -2    1.98    0.63
   2   4  -2    2.32    0.89
  -2  -4   2    0.42    0.64
  -2  -4   2    1.33    0.93
   1   4  -2    6.68    0.98
   1   4  -2    7.37    1.09
  -1  -4   2    8.00    1.34
  -1  -4   2    6.61    1.60
  -1  -4   2    6.39    1.68
   0   4  -2  146.92    9.97
   0   4  -2  150.18   10.00
   0  -4   2  137.18   10.48
  -1   4  -2   16.24    1.75
  -1   4  -2   15.11    1.71
   1  -4   2   14.29    2.11
   1  -4   2   16.50    1.88
  -2   4  -2   37.74    3.15
  -2   4  -2   34.30    3.12
   2  -4   2   37.14    3.12
   2  -4   2   29.69    3.58
   2  -4   2   34.10    2.86
   2  -4   2   36.25    3.19
   2  -4   2   30.12    3.19
  -3   4  -2    6.21    1.54
  -3   4  -2    7.32    1.69
   3  -4   2    8.39    2.39
   3  -4   2   10.30    1.68
   3  -4   2    8.46    1.64
   3  -4   2    5.66    1.61
  -4   4  -2    0.01    0.87
  -4   4  -2    0.25    0.79
   4  -4   2   -0.50    1.31
   4  -4   2    0.32    0.80
   4  -4   2    0.64    1.04
   5  -4   2    3.96    1.26
   5  -4   2    5.81    1.71
   8   3  -2    0.21    0.86
   8   3  -2    0.07    1.25
   7   3  -2    0.42    0.94
   7   3  -2    0.26    1.13
   7   3  -2    0.21    0.71
   7   3  -2    0.13    1.54
  -7  -3   2    0.27    1.39
   6   3  -2    0.81    1.38
   6   3  -2    0.51    0.78
   6   3  -2    0.20    1.04
   6   3  -2    0.06    1.71
  -6  -3   2    0.14    1.37
   5   3  -2    2.60    1.44
   5   3  -2   -0.42    1.02
   5   3  -2    1.26    0.78
   5   3  -2    0.72    1.01
  -5  -3   2    1.36    1.41
   4   3  -2   12.97    2.06
   4   3  -2   15.02    2.33
   4   3  -2   12.62    1.62
   4   3  -2   11.88    1.80
  -4  -3   2   14.84    2.10
  -4  -3   2   14.11    2.32
   3   3  -2    4.60    1.20
   3   3  -2    7.05    1.23
  -3  -3   2    9.43    2.19
  -3  -3   2    7.45    1.70
   2   3  -2    5.39    0.90
   2   3  -2    5.27    0.93
   2   3  -2    6.79    0.82
  -2  -3   2    8.54    1.35
  -2  -3   2    8.16    1.27
   1   3  -2   29.10    2.24
   1   3  -2   26.33    2.25
   1   3  -2   23.35    2.25
  -1  -3   2   29.63    2.60
  -1  -3   2   30.34    2.59
  -1  -3   2   30.86    2.64
   0   3  -2   86.20    6.32
   0   3  -2   95.21    6.59
   0   3  -2   91.03    6.53
   0  -3   2   92.40    6.36
   0  -3   2  106.39    7.17
   0  -3   2   98.94    6.75
  -1   3  -2   24.69    2.16
  -1   3  -2   26.70    2.34
   1  -3   2   26.37    2.75
   1  -3   2   25.81    2.34
   1  -3   2   27.40    2.43
  -2   3  -2   62.57    4.66
   2  -3   2   56.83    4.73
   2  -3   2   58.61    4.54
  -3   3  -2    4.85    1.43
   3  -3   2    2.43    0.77
   3  -3   2    5.85    1.57
   3  -3   2    5.67    1.84
   3  -3   2    1.94    1.02
  -4   3  -2    1.76    1.04
   4  -3   2    1.45    0.91
   4  -3   2    1.14    0.84
   4  -3   2    1.16    1.18
   4  -3   2    0.94    1.13
   4  -3   2    1.08    1.10
   5  -3   2    6.76    1.54
   5  -3   2    4.74    1.71
   6  -3   2    1.56    1.42
   8   2  -2   -0.32    0.82
   8   2  -2    0.45    0.75
   8   2  -2   -0.16    0.70
   8   2  -2    0.48    1.35
   7   2  -2   -0.13    0.66
   7   2  -2   -0.23    1.16
   7   2  -2    0.26    1.03
   7   2  -2   -0.16    1.40
  -7  -2   2   -0.24    1.52
   6   2  -2    0.23    0.76
   6   2  -2    0.43    1.58
   6   2  -2    0.13    0.96
   6   2  -2   -0.09    1.19
   6   2  -2    0.08    1.20
   5   2  -2    1.23    1.17
   5   2  -2    1.64    1.14
   5   2  -2    1.36    0.89
   5   2  -2    2.14    1.24
   5   2  -2    0.01    0.90
  -5  -2   2    3.33    1.87
   4   2  -2   88.39    6.30
   4   2  -2   79.21    7.09
   4   2  -2   90.75    6.79
   4   2  -2   90.48    6.54
  -4  -2   2   82.96    6.65
  -4  -2   2   81.98    7.33
   3   2  -2    0.54    0.57
   3   2  -2    0.34    0.47
  -3  -2   2    1.13    0.75
  -3  -2   2    0.71    0.76
   2   2  -2    7.74    1.04
   2   2  -2    9.95    0.88
   2   2  -2    8.23    1.11
  -2  -2   2   11.53    1.36
  -2  -2   2   11.81    1.12
  -2  -2   2   10.72    1.45
   1   2  -2   13.60    1.07
   1   2  -2   12.98    1.18
   1   2  -2   13.05    1.21
  -1  -2   2    8.98    1.24
  -1  -2   2   11.96    1.32
   0   2  -2    2.84    0.70
   0   2  -2    2.55    0.74
   0  -2   2    1.89    0.39
   0  -2   2    2.90    0.75
   0  -2   2    3.93    0.91
   0  -2   2    3.05    1.00
  -1   2  -2   36.56    2.87
  -1   2  -2   34.33    2.85
   1  -2   2   34.19    2.75
   1  -2   2   40.37    3.31
  -2   2  -2   50.15    4.25
  -2   2  -2   50.54    3.99
  -2   2  -2   60.01    4.40
   2  -2   2   60.91    4.33
   2  -2   2   54.71    4.61
   2  -2   2   57.58    4.07
  -3   2  -2   40.34    3.93
  -3   2  -2   37.75    3.74
   3  -2   2   50.18    3.97
   3  -2   2   48.91    4.23
   3  -2   2   48.40    4.06
  -4   2  -2   22.18    2.65
   4  -2   2   18.32    2.46
   4  -2   2   25.75    2.26
   4  -2   2   24.90    2.44
   4  -2   2   22.19    2.64
  -5   2  -2    0.05    3.32
  -5   2  -2    1.00    1.16
   5  -2   2    0.04    1.00
   5  -2   2    0.52    0.93
   6  -2   2    4.22    1.54
   6  -2   2    2.98    1.42
   8   1  -2   -0.29    0.94
   8   1  -2    0.09    0.79
   8   1  -2    0.52    0.88
   8   1  -2    0.42    1.29
   7   1  -2    0.42    0.78
   7   1  -2    0.29    1.52
   7   1  -2    0.54    1.07
   7   1  -2    0.37    1.17
  -7  -1   2   -0.53    1.63
   6   1  -2    0.33    1.72
   6   1  -2    0.84    1.00
   6   1  -2    0.27    0.69
   6   1  -2    0.19    1.30
   6   1  -2    0.82    1.21
   5   1  -2    1.59    1.05
   5   1  -2    1.15    1.02
   5   1  -2   -0.34    0.95
   5   1  -2    0.44    1.10
   5   1  -2    0.98    0.76
  -5  -1   2    2.54    1.61
   4   1  -2   47.99    3.43
   4   1  -2   35.67    3.91
   4   1  -2   45.49    3.55
   4   1  -2   38.12    3.71
  -4  -1   2   36.16    4.05
  -4  -1   2   35.49    3.60
   3   1  -2    1.36    0.66
   3   1  -2    0.76    0.52
  -3  -1   2    0.72    0.75
  -3  -1   2    0.26    0.68
   2   1  -2  674.73   46.73
   2   1  -2  674.84   46.39
   2   1  -2  804.05   46.92
  -2  -1   2  787.84   46.88
  -2  -1   2  733.41   47.03
   1   1  -2    3.68    0.36
   1   1  -2    3.79    0.60
   1   1  -2    4.19    0.52
   1   1  -2    4.70    0.71
  -1  -1   2    3.91    0.93
  -1  -1   2    3.47    0.92
   0   1  -2    5.62    0.73
   0   1  -2    6.09    0.70
   0   1  -2    5.84    0.51
   0  -1   2    5.99    0.68
   0  -1   2    5.59    0.62
   0  -1   2    6.86    0.91
  -1   1  -2    1.01    0.61
  -1   1  -2    0.47    0.30
   1  -1   2    0.28    0.33
   1  -1   2    0.13    0.37
   1  -1   2    0.13    0.40
   1  -1   2    0.51    0.31
  -2   1  -2    6.12    0.91
   2  -1   2    6.72    1.07
   2  -1   2    5.96    0.72
   2  -1   2    7.00    0.93
  -3   1  -2   16.37    1.98
  -3   1  -2   16.98    2.12
   3  -1   2   15.85    1.91
   3  -1   2   20.45    1.93
   3  -1   2   15.25    1.95
   4  -1   2   10.26    2.20
   4  -1   2    7.34    1.81
   4  -1   2   11.77    1.53
   4  -1   2   10.22    2.02
  -5   1  -2    0.15    1.51
   5  -1   2    2.92    1.59
   5  -1   2    1.91    1.01
   5  -1   2    2.27    1.24
   5  -1   2    3.93    1.22
   6  -1   2    0.40    1.16
   6  -1   2    0.89    0.99
   6  -1   2   -0.42    1.98
   6  -1   2    0.77    1.03
   7  -1   2    3.49    1.35
   7  -1   2    1.59    1.93
   8  -1   2   -0.31    1.66
   8   0  -2    0.51    1.47
   8   0  -2    4.31    1.60
   8   0  -2    1.41    1.16
   7   0  -2    0.52    1.73
   7   0  -2    0.12    1.12
   7   0  -2    0.58    0.82
   7   0  -2    0.04    0.93
   6   0  -2    3.08    1.24
   6   0  -2    5.73    1.86
   6   0  -2    5.96    2.56
   6   0  -2    4.66    1.88
   5   0  -2    1.95    1.29
   5   0  -2    1.70    1.11
   5   0  -2   -0.26    0.73
   5   0  -2    1.33    0.85
   5   0  -2    2.15    1.35
  -5   0   2    1.50    1.25
   4   0  -2    2.77    1.36
   4   0  -2    1.83    0.90
   4   0  -2    7.58    1.63
  -4   0   2    5.86    1.55
  -4   0   2    3.51    1.30
   3   0  -2    1.25    0.65
   3   0  -2    0.43    0.61
   3   0  -2    0.11    0.30
   3   0  -2    0.19    0.45
  -3   0   2    0.50    0.57
  -3   0   2    0.73    0.56
   2   0  -2  964.75   59.45
   2   0  -2  904.02   60.16
   2   0  -2 1000.00   59.79
  -2   0   2  907.25   59.92
  -2   0   2  927.75   59.90
   1   0  -2    0.02    0.26
   1   0  -2    0.00    0.12
   1   0  -2    0.24    0.31
  -1   0   2    0.00    0.33
  -1   0   2   -0.08    0.27
  -1   0   2    0.00    0.10
   0   0  -2  509.67   34.96
   0   0  -2  582.57   34.93
   0   0   2  594.08   35.10
   0   0   2  526.77   34.77
   0   0   2  575.02   34.83
   0   0   2  505.37   34.80
  -1   0  -2    0.04    0.52
  -1   0  -2    0.01    0.34
   1   0   2    0.16    0.33
   1   0   2    0.19    0.36
   1   0   2   -0.04    0.39
  -2   0  -2   81.17    5.37
  -2   0  -2   67.56    4.58
  -2   0  -2   72.68    5.18
   2   0   2   62.39    4.88
   2   0   2   64.26    4.98
   2   0   2   66.01    4.91
  -3   0  -2    9.15    1.63
  -3   0  -2   11.12    1.67
   3   0   2   12.70    1.47
   3   0   2   15.23    1.73
  -4   0  -2   -0.41    1.03
  -4   0  -2    0.22    0.87
   4   0   2    0.22    0.57
   4   0   2   -0.13    0.61
   4   0   2    0.07    0.48
   4   0   2   -0.21    0.50
   4   0   2    0.37    0.68
  -5   0  -2    0.81    1.32
   5   0   2    2.13    1.03
   5   0   2    3.87    1.58
   5   0   2    1.83    0.97
   5   0   2    1.46    1.04
   6   0   2    4.71    2.47
   6   0   2    1.78    1.02
   6   0   2    4.72    1.51
   6   0   2    4.68    1.83
   7   0   2    0.80    1.78
   7   0   2   -0.14    0.83
   7   0   2    0.70    0.98
   8   0   2    1.17    1.32
   8  -1  -2   -1.28    1.52
   7  -1  -2    0.05    0.96
   7  -1  -2    0.04    1.80
   7  -1  -2    0.69    1.24
   6  -1  -2    0.48    1.53
   6  -1  -2    1.98    1.07
   6  -1  -2    3.10    1.39
   6  -1  -2    3.68    1.73
   6  -1  -2    1.29    2.06
   5  -1  -2    0.36    0.74
   5  -1  -2    0.77    0.86
   5  -1  -2    1.28    1.19
   5  -1  -2   -0.26    0.89
  -5   1   2   -0.05    1.18
  -5   1   2   -0.24    0.71
   4  -1  -2   49.91    4.05
  -4   1   2   46.34    4.20
  -4   1   2   46.94    4.20
   3  -1  -2    3.06    0.97
   3  -1  -2    4.34    1.24
   3  -1  -2    7.36    1.44
   3  -1  -2    4.10    1.44
  -3   1   2    5.13    1.37
   2  -1  -2  580.93   38.54
   2  -1  -2  577.47   38.80
  -2   1   2  605.25   38.76
  -2   1   2  644.52   38.27
   1  -1  -2    4.17    0.72
   1  -1  -2    4.19    0.53
   1  -1  -2    4.88    0.69
  -1   1   2    4.99    0.38
  -1   1   2    4.37    0.50
  -1   1   2    4.59    0.76
   0  -1  -2    4.84    0.55
   0  -1  -2    4.38    0.73
   0  -1  -2    4.40    0.63
   0   1   2    4.75    0.48
   0   1   2    4.63    0.56
   0   1   2    5.07    0.68
  -1  -1  -2    0.47    0.59
  -1  -1  -2    1.26    0.37
  -1  -1  -2    1.40    0.74
   1   1   2    0.97    0.46
   1   1   2    0.75    0.46
   1   1   2    0.42    0.37
  -2  -1  -2   27.14    2.52
  -2  -1  -2   27.34    1.91
  -2  -1  -2   26.51    2.52
   2   1   2   21.40    2.08
   2   1   2   22.05    1.86
   2   1   2   26.82    2.21
   2   1   2   25.44    2.40
  -3  -1  -2   22.63    2.51
  -3  -1  -2   18.33    2.38
   3   1   2   20.34    2.28
   3   1   2   19.01    2.02
   3   1   2   18.90    1.97
  -4  -1  -2   12.45    2.22
  -4  -1  -2   15.69    2.36
   4   1   2   13.92    1.69
   4   1   2   13.65    1.74
   4   1   2   13.89    1.90
   4   1   2   11.97    2.16
  -5  -1  -2    6.55    2.39
  -5  -1  -2    2.66    1.72
   5   1   2    7.12    2.18
   5   1   2    3.13    1.02
   5   1   2    2.12    1.25
   5   1   2    6.94    1.68
   6   1   2    2.84    1.73
   6   1   2    5.69    2.45
   6   1   2    2.03    1.03
   6   1   2    9.55    2.68
   6   1   2    3.64    1.40
   7   1   2    0.21    0.76
   7   1   2    0.21    1.49
   7   1   2    0.09    0.82
   8   1   2    0.23    1.20
   5  -2  -2    0.56    0.85
   5  -2  -2    0.26    1.04
  -5   2   2    0.83    1.21
   4  -2  -2   40.98    4.21
   4  -2  -2   43.77    3.85
   3  -2  -2    0.53    0.65
   3  -2  -2    0.23    0.59
   3  -2  -2    0.64    0.57
   3  -2  -2    0.21    0.58
  -3   2   2    0.61    0.41
   2  -2  -2    6.18    0.93
   2  -2  -2    5.81    1.01
   2  -2  -2    4.71    0.65
  -2   2   2    4.96    0.72
   1  -2  -2   17.60    1.87
   1  -2  -2   17.47    1.59
   1  -2  -2   18.58    1.78
  -1   2   2   15.67    1.24
  -1   2   2   16.55    1.45
   0  -2  -2    2.77    0.77
   0  -2  -2    3.27    0.73
   0   2   2    2.19    0.55
   0   2   2    2.07    0.62
   0   2   2    2.03    0.79
  -1  -2  -2   35.89    2.60
  -1  -2  -2   34.82    2.80
   1   2   2   31.45    2.53
   1   2   2   35.71    2.61
   1   2   2   32.97    2.59
  -2  -2  -2   41.84    3.35
  -2  -2  -2   35.86    3.73
   2   2   2   48.66    3.48
   2   2   2   49.62    3.58
   2   2   2   53.29    3.94
  -4  -2  -2   22.52    3.17
  -4  -2  -2   19.31    3.09
   4   2   2   19.73    3.01
   4   2   2   28.80    2.50
   4   2   2   25.33    2.53
   4   2   2   27.10    2.71
  -5  -2  -2    0.97    1.68
  -5  -2  -2    0.12    1.42
   5   2   2   -0.33    0.50
   5   2   2    0.39    0.79
   5   2   2    0.85    1.14
   5   2   2   -0.42    1.10
   6   2   2    1.64    1.51
   6   2   2   10.35    3.18
   6   2   2    3.46    1.17
   6   2   2    2.92    1.30
   6   2   2    7.11    2.39
   7   2   2    0.56    0.78
   7   2   2   -0.18    1.00
   7   2   2    0.39    1.45
   7   2   2    0.02    0.81
   8   2   2    4.90    1.75
   5  -3  -2    0.18    1.40
   4  -3  -2    3.58    1.06
   4  -3  -2    1.73    1.26
   4  -3  -2    3.97    1.57
   4  -3  -2    2.31    1.05
  -4   3   2    3.74    1.55
  -4   3   2    2.47    0.98
   3  -3  -2    7.57    1.88
   3  -3  -2    6.15    1.88
  -3   3   2    5.84    1.34
   2  -3  -2    2.95    0.83
   2  -3  -2    1.77    0.82
   2  -3  -2    1.98    0.73
  -2   3   2    2.02    0.49
  -2   3   2    2.12    0.61
   1  -3  -2   26.64    2.33
   1  -3  -2   28.71    2.74
   1  -3  -2   23.03    2.38
  -1   3   2   25.54    2.17
  -1   3   2   24.44    1.91
   0  -3  -2   85.11    5.82
   0  -3  -2   88.17    6.55
   0  -3  -2   87.35    6.28
   0  -3  -2  100.18    6.73
   0   3   2   83.81    6.11
   0   3   2   88.47    6.45
   0   3   2   86.05    5.96
  -1  -3  -2   32.02    3.12
  -1  -3  -2   26.59    2.50
  -1  -3  -2   28.77    2.51
   1   3   2   31.62    2.46
   1   3   2   28.35    2.43
   1   3   2   29.82    2.47
  -2  -3  -2   78.60    6.35
  -2  -3  -2   68.73    5.75
  -2  -3  -2   71.44    5.40
   2   3   2   79.45    5.52
   2   3   2   72.51    5.34
  -3  -3  -2    0.22    0.88
  -3  -3  -2    1.69    1.41
  -3  -3  -2   -0.25    0.92
   3   3   2    1.47    0.68
   3   3   2    0.53    0.66
   3   3   2    0.79    0.51
   3   3   2   -0.09    0.65
   3   3   2    0.60    0.55
  -4  -3  -2    1.19    1.37
  -4  -3  -2    0.32    1.22
  -4  -3  -2    0.13    1.42
   4   3   2    0.59    0.71
   4   3   2    1.08    0.71
   4   3   2    0.66    0.97
   4   3   2    1.33    0.90
   5   3   2    2.41    0.96
   5   3   2    0.54    1.89
   5   3   2    0.34    1.05
   5   3   2    0.13    1.54
   5   3   2    0.64    0.73
   6   3   2    1.18    0.96
   6   3   2    8.24    2.91
   6   3   2    3.12    1.59
   6   3   2    0.71    1.34
   6   3   2    2.47    1.20
   7   3   2   -0.26    0.73
   7   3   2    0.23    0.99
   7   3   2    1.06    1.63
   7   3   2   -0.18    0.67
   5  -4  -2    1.28    1.09
   5  -4  -2    0.71    1.56
   4  -4  -2    0.86    0.89
   4  -4  -2    3.42    1.14
   4  -4  -2    0.05    0.98
   4  -4  -2    0.12    0.78
  -4   4   2    0.41    0.72
  -4   4   2    0.42    1.13
   3  -4  -2   -0.09    0.88
   3  -4  -2    0.16    0.62
   3  -4  -2    0.44    0.73
   3  -4  -2    0.21    1.00
   3  -4  -2    0.06    0.71
  -3   4   2    0.04    0.53
   2  -4  -2    3.09    1.26
   2  -4  -2    6.03    1.60
   2  -4  -2    4.31    1.33
  -2   4   2    3.89    1.07
   1  -4  -2    4.81    1.38
   1  -4  -2    9.82    1.83
   1  -4  -2    4.48    1.29
  -1   4   2    5.56    1.14
  -1   4   2    6.64    0.83
   0  -4  -2  190.59   12.00
   0  -4  -2  142.70   12.01
   0   4   2  177.44   11.69
   0   4   2  180.10   11.50
  -1  -4  -2   13.33    1.71
  -1  -4  -2   12.30    2.05
   1   4   2   14.45    1.61
   1   4   2   15.24    1.60
  -2  -4  -2   21.71    3.12
  -2  -4  -2   28.33    2.99
   2   4   2   33.93    2.75
   2   4   2   27.89    2.52
   2   4   2   31.84    2.77
  -3  -4  -2    0.87    1.24
  -3  -4  -2    0.82    1.23
  -3  -4  -2    1.67    1.28
   3   4   2    3.07    0.96
   3   4   2    1.85    0.83
   3   4   2    2.50    0.91
   3   4   2    5.35    1.08
   3   4   2    0.39    0.93
  -4  -4  -2   -0.41    1.31
  -4  -4  -2    0.26    1.60
  -4  -4  -2   -0.30    1.20
   4   4   2   -0.23    0.99
   4   4   2   -0.34    0.98
   4   4   2   -0.02    0.67
   4   4   2   -0.07    0.64
  -5  -4  -2    4.21    1.94
   5   4   2    5.32    1.50
   5   4   2    4.19    1.24
   5   4   2    0.72    1.50
   5   4   2    4.66    2.53
   5   4   2    4.26    1.85
   6   4   2   -0.10    0.66
   6   4   2   -0.61    1.12
   6   4   2    0.24    1.00
   6   4   2    0.75    0.91
   6   4   2    1.37    1.93
  -7  -4  -2    1.31    1.34
   7   4   2    3.17    1.91
   7   4   2   -0.36    0.89
   7   4   2    0.07    0.73
   5  -5  -2    9.83    1.74
   5  -5  -2    1.23    1.91
   5  -5  -2    0.66    1.55
   4  -5  -2    1.32    1.22
   4  -5  -2    2.64    1.50
  -4   5   2    2.92    1.16
  -4   5   2    1.87    1.55
   3  -5  -2    3.55    1.10
   3  -5  -2    1.51    1.20
   3  -5  -2    0.52    0.95
   3  -5  -2    3.16    1.20
   3  -5  -2    3.69    1.39
  -3   5   2    1.67    0.85
   2  -5  -2    3.22    1.17
   2  -5  -2    0.90    1.08
   2  -5  -2    4.68    1.58
   2  -5  -2    2.72    0.88
   2  -5  -2    3.58    1.22
  -2   5   2    1.94    0.81
   1  -5  -2    3.78    1.44
   1  -5  -2    0.51    1.03
   1  -5  -2    4.23    1.37
   1  -5  -2    3.01    0.94
   1  -5  -2    1.92    1.10
  -1   5   2    2.50    0.88
  -1   5   2    2.87    0.91
   0  -5  -2    2.39    1.05
   0  -5  -2    1.97    1.09
   0  -5  -2    6.24    1.74
   0  -5  -2    4.08    1.29
   0   5   2    5.60    1.38
   0   5   2    4.49    1.62
   0   5   2    5.08    1.17
   0   5   2    6.86    1.36
  -1  -5  -2    1.57    1.06
  -1  -5  -2    3.22    1.28
   1   5   2    3.68    1.09
   1   5   2    2.83    0.82
   1   5   2    4.50    1.23
  -2  -5  -2   26.31    3.79
  -2  -5  -2   34.23    3.46
  -2  -5  -2   29.01    3.24
   2   5   2   33.38    2.90
   2   5   2   30.84    3.00
   2   5   2   38.46    3.28
  -3  -5  -2    6.97    2.13
  -3  -5  -2    0.43    1.30
   3   5   2    2.14    1.35
   3   5   2    4.73    1.16
   3   5   2    2.02    1.38
   3   5   2    1.96    1.02
  -4  -5  -2    2.58    1.65
   4   5   2    0.38    1.53
   4   5   2    1.30    1.00
   4   5   2    2.67    1.04
   4   5   2    2.56    1.61
  -5  -5  -2    1.00    1.64
   5   5   2    0.10    0.72
   5   5   2   -0.79    1.07
   5   5   2   -0.08    1.10
   5   5   2    1.60    0.99
  -6  -5  -2    0.02    1.23
   6   5   2   -0.03    0.82
   6   5   2    0.82    2.06
   6   5   2    0.66    0.85
   6   5   2    0.01    1.17
  -7  -5  -2    0.52    0.95
   7   5   2    2.41    1.61
   5  -6  -2    0.58    0.90
   5  -6  -2    0.60    1.51
   5  -6  -2   -0.66    1.55
   4  -6  -2    5.12    2.04
   4  -6  -2    7.64    2.21
   3  -6  -2    0.89    0.89
   3  -6  -2    0.49    1.13
   3  -6  -2   -0.34    0.82
   3  -6  -2    0.26    1.13
  -3   6   2   -0.24    1.30
  -3   6   2    0.17    0.92
   2  -6  -2    4.22    1.71
   2  -6  -2    1.88    1.16
   2  -6  -2    3.70    1.39
   2  -6  -2    2.53    0.95
  -2   6   2    2.76    1.00
  -2   6   2    0.88    1.41
  -2   6   2    1.95    0.92
   1  -6  -2    5.18    1.75
   1  -6  -2    2.47    0.98
   1  -6  -2    3.41    1.35
   1  -6  -2    6.08    2.03
  -1   6   2    4.41    1.33
  -1   6   2    4.49    1.24
   0  -6  -2    1.31    0.95
   0  -6  -2    2.49    1.46
   0  -6  -2    2.26    1.38
   0  -6  -2    1.32    1.39
   0   6   2    1.98    1.03
   0   6   2    1.94    0.91
  -1  -6  -2    0.85    0.97
  -1  -6  -2    2.86    1.56
  -1  -6  -2    2.46    1.37
   1   6   2    2.53    1.08
   1   6   2    2.22    0.85
  -2  -6  -2    2.47    1.52
  -2  -6  -2    0.47    0.98
  -2  -6  -2    0.07    1.04
   2   6   2    0.34    1.06
   2   6   2    1.09    1.03
   2   6   2    1.77    0.84
  -3  -6  -2   18.08    2.74
   3   6   2   18.39    2.24
  -4  -6  -2    1.22    1.60
   4   6   2    0.16    0.79
   4   6   2   -0.10    1.43
  -5  -6  -2    1.12    1.47
   5   6   2    0.02    1.24
   5   6   2   -0.12    0.85
  -6  -6  -2    0.23    1.14
   6   6   2    0.24    0.88
   5  -7  -2   -0.24    0.87
   5  -7  -2    0.35    1.41
   5  -7  -2   -0.01    1.34
   4  -7  -2    4.37    1.27
   4  -7  -2    1.49    1.54
   4  -7  -2    1.11    1.51
   3  -7  -2    6.29    1.80
   3  -7  -2   14.26    2.30
   3  -7  -2   11.25    2.48
   3  -7  -2    8.40    2.57
   2  -7  -2    1.94    1.06
   2  -7  -2    3.85    1.74
   2  -7  -2    2.76    1.61
   2  -7  -2    2.44    1.25
  -2   7   2    3.21    1.11
   1  -7  -2   16.74    3.14
   1  -7  -2   19.07    3.39
   1  -7  -2   18.33    2.82
   1  -7  -2   15.47    2.16
  -1   7   2   16.94    2.13
   0  -7  -2    2.87    1.26
   0  -7  -2    3.76    1.70
   0  -7  -2    5.55    2.09
   0  -7  -2    1.98    2.44
   0  -7  -2    4.40    1.99
   0   7   2    4.91    1.39
  -1  -7  -2   20.69    3.04
  -1  -7  -2   20.09    2.84
   1   7   2   20.57    2.32
  -2  -7  -2   11.69    3.05
  -2  -7  -2   12.95    3.11
  -2  -7  -2   12.10    3.36
   2   7   2    9.56    1.91
  -3  -7  -2    9.81    2.81
  -3  -7  -2   18.24    3.47
   3   7   2    9.19    1.70
  -4  -7  -2    0.65    1.65
  -4  -7  -2    1.11    1.39
   4   7   2    0.00    0.77
  -5  -7  -2    0.04    1.21
  -5  -7  -2    3.60    1.51
   5   7   2    1.58    0.91
  -6  -7  -2   -0.18    0.76
   5  -8  -2    0.43    1.21
   5  -8  -2    0.40    1.85
   5  -8  -2   -0.20    0.94
   4  -8  -2    6.01    1.39
   4  -8  -2    5.92    1.97
   4  -8  -2    4.80    1.73
   3  -8  -2    2.91    1.56
   3  -8  -2    1.60    1.15
   3  -8  -2    1.58    1.56
   2  -8  -2    3.92    1.77
   2  -8  -2    1.94    1.52
   2  -8  -2    4.48    1.46
   2  -8  -2    2.24    1.14
  -2   8   2    3.88    1.15
   1  -8  -2   14.57    3.15
   1  -8  -2   10.13    2.15
   1  -8  -2   12.47    2.65
   1  -8  -2    7.51    2.55
  -1   8   2   10.57    1.91
   0  -8  -2   23.07    4.00
   0  -8  -2   22.00    3.90
   0   8   2   15.45    2.13
  -1  -8  -2   20.34    2.86
  -1  -8  -2   17.68    2.66
   1   8   2   18.21    2.25
  -2  -8  -2    0.52    1.37
  -2  -8  -2    0.60    1.29
   2   8   2    0.32    0.72
  -3  -8  -2    4.05    1.75
  -3  -8  -2    3.62    1.87
   3   8   2    4.94    1.27
  -4  -8  -2    0.21    1.19
  -4  -8  -2    0.18    1.08
   4   8   2    0.32    0.80
  -5  -8  -2    0.14    0.86
   4  -9  -2    0.97    1.06
   3  -9  -2    0.15    1.00
   3  -9  -2    0.60    0.83
   3  -9  -2    0.75    1.34
   2  -9  -2    1.38    1.53
   2  -9  -2    0.89    0.92
   2  -9  -2    0.48    1.14
  -2   9   2    0.55    0.72
   1  -9  -2    0.41    0.95
   1  -9  -2    1.02    1.23
   1  -9  -2    0.45    1.36
   1  -9  -2    0.73    1.03
  -1   9   2    0.84    0.77
   0  -9  -2    1.29    1.13
   0  -9  -2    1.29    1.18
   0   9   2    1.15    0.80
  -1  -9  -2    5.06    1.82
  -1  -9  -2    3.31    1.55
   1   9   2    5.30    1.35
  -2  -9  -2    0.77    1.06
  -2  -9  -2    1.17    1.10
   2   9   2    1.72    0.87
  -3  -9  -2    0.11    0.82
   3   9   2   -0.17    0.71
   3 -10  -2    0.07    0.84
   2 -10  -2    0.46    0.96
   1 -10  -2    2.02    1.23
   0 -10  -2    0.31    0.81
  -1 -10  -2    0.37    0.79
  -2 -10   3    1.25    0.81
  -1 -10   3    0.46    0.81
   0 -10   3    0.24    0.80
   1 -10   3   -0.05    0.71
   2 -10   3    0.04    0.80
  -4  -9   3    0.07    0.75
   3   9  -3    3.56    1.06
  -3  -9   3    1.16    0.98
  -3  -9   3    4.32    1.68
   2   9  -3    3.74    1.07
  -2  -9   3    3.89    1.62
   1   9  -3    1.52    0.76
  -1  -9   3    1.96    1.24
  -1  -9   3    0.24    1.11
   0   9  -3    0.79    0.74
   0  -9   3    0.95    1.06
   0  -9   3    0.28    1.04
  -1   9  -3    2.33    0.90
   1  -9   3    2.42    1.32
   1  -9   3    1.16    1.32
  -2   9  -3    3.79    1.01
   2  -9   3    2.41    1.58
   2  -9   3    3.10    1.34
   2  -9   3    3.58    1.16
   3  -9   3    0.36    1.73
  -5  -8   3   -0.12    0.88
  -5  -8   3    1.03    1.19
   4   8  -3    0.49    0.87
  -4  -8   3    0.27    1.31
  -4  -8   3   -0.15    0.99
   3   8  -3    1.53    0.89
  -3  -8   3   -0.08    1.11
  -3  -8   3    1.37    1.47
   2   8  -3   20.48    2.38
  -2  -8   3   21.04    2.97
  -2  -8   3   18.83    2.85
   1   8  -3   13.35    1.92
  -1  -8   3   12.92    2.77
  -1  -8   3   20.17    3.83
   0   8  -3   41.11    3.88
   0  -8   3   43.49    4.47
   0  -8   3   45.00    4.73
  -1   8  -3    5.75    1.48
   1  -8   3    7.26    2.23
   1  -8   3    6.51    1.64
   1  -8   3    5.59    2.24
  -2   8  -3    0.16    0.66
   2  -8   3    0.33    0.83
   2  -8   3   -0.34    1.06
   2  -8   3    0.06    1.17
  -3   8  -3    0.34    0.69
   3  -8   3    0.18    1.14
   3  -8   3    0.79    0.81
  -4   8  -3    0.09    0.77
   4  -8   3    0.33    0.80
   4  -8   3    0.17    1.30
   6   7  -3   -0.08    0.92
  -6  -7   3    1.05    1.44
   5   7  -3   -0.09    0.86
  -5  -7   3    0.75    1.26
  -5  -7   3   -0.75    1.35
   4   7  -3    1.95    0.98
  -4  -7   3    5.26    2.21
  -4  -7   3    1.94    1.56
   3   7  -3    5.31    1.25
  -3  -7   3    9.70    2.66
  -3  -7   3    3.88    1.88
   2   7  -3   13.08    1.81
  -2  -7   3    8.87    2.15
  -2  -7   3   18.07    3.53
  -2  -7   3   11.57    2.59
   1   7  -3    4.09    1.21
  -1  -7   3    3.43    1.96
  -1  -7   3    1.51    1.60
  -1  -7   3    2.31    1.20
   0   7  -3   33.82    3.37
   0  -7   3   35.18    3.93
   0  -7   3   36.45    4.05
  -1   7  -3   16.57    2.47
   1  -7   3   10.99    2.08
   1  -7   3   16.94    3.33
   1  -7   3   14.64    3.07
   2  -7   3   25.39    2.80
   2  -7   3   25.48    3.13
   2  -7   3   26.33    3.49
   2  -7   3   26.31    3.25
   3  -7   3    0.11    1.22
   3  -7   3    1.04    1.10
   3  -7   3    0.99    0.92
   4  -7   3    4.59    1.70
   4  -7   3    4.84    1.48
   5  -7   3    1.02    0.93
   7   6  -3   -0.10    0.75
   6   6  -3   -0.22    1.07
   6   6  -3   -0.17    0.67
  -6  -6   3    5.38    1.82
   5   6  -3    0.12    1.45
   5   6  -3   -0.17    0.71
  -5  -6   3    0.32    1.31
  -5  -6   3    1.53    1.66
   4   6  -3    5.72    1.31
  -4  -6   3    2.39    1.79
   3   6  -3    4.13    1.20
   3   6  -3    4.21    1.07
  -3  -6   3    5.85    2.19
  -3  -6   3    1.80    2.37
  -3  -6   3    2.56    1.72
   2   6  -3   15.49    2.28
   2   6  -3   17.44    2.07
  -2  -6   3   19.24    2.75
  -2  -6   3   16.71    2.53
  -2  -6   3   19.87    2.53
   1   6  -3    2.28    1.04
   1   6  -3    4.50    1.60
  -1  -6   3    0.86    1.14
  -1  -6   3    3.26    1.44
  -1  -6   3    2.16    1.53
   0   6  -3    1.72    0.97
   0   6  -3    2.32    1.04
   0   6  -3    2.78    1.24
   0  -6   3    1.58    0.94
   0  -6   3    2.62    1.39
   0  -6   3    0.26    1.08
   0  -6   3    0.12    0.80
  -1   6  -3    2.78    1.24
  -1   6  -3    2.15    0.99
   1  -6   3    1.92    1.36
   1  -6   3    1.56    1.10
   1  -6   3   -0.20    1.01
   1  -6   3    2.20    1.07
   1  -6   3    1.93    0.86
  -2   6  -3   12.95    2.05
  -2   6  -3   13.38    1.94
   2  -6   3   13.31    1.81
   2  -6   3   16.76    2.56
   2  -6   3   13.66    2.27
   3  -6   3    4.97    1.28
   3  -6   3    4.61    1.52
   3  -6   3    1.53    1.31
   4  -6   3    4.97    1.69
   4  -6   3    3.50    1.09
   4  -6   3    1.16    1.55
   5  -6   3    0.28    1.16
   5  -6   3    1.04    1.01
   7   5  -3    0.34    1.55
   7   5  -3   -0.04    0.60
   7   5  -3   -0.13    1.00
  -7  -5   3    1.51    1.31
   6   5  -3    0.07    1.31
   6   5  -3    0.15    0.96
   6   5  -3    0.05    0.68
   6   5  -3    1.07    1.87
  -6  -5   3    1.13    1.29
   5   5  -3   -0.33    1.54
   5   5  -3    0.29    0.65
  -5  -5   3    0.29    1.35
  -5  -5   3    0.87    1.89
   4   5  -3    1.83    0.91
   4   5  -3    0.18    0.91
   4   5  -3    1.41    0.99
  -4  -5   3    0.60    1.09
  -4  -5   3    1.70    1.48
  -4  -5   3    0.66    1.57
   3   5  -3    0.38    0.77
   3   5  -3    0.73    0.77
   3   5  -3    0.55    0.66
  -3  -5   3    0.34    1.38
  -3  -5   3   -0.51    1.06
  -3  -5   3    0.13    0.71
   2   5  -3   18.49    1.98
   2   5  -3   19.34    1.97
  -2  -5   3   19.55    2.63
  -2  -5   3   15.79    2.24
   1   5  -3   12.64    1.96
   1   5  -3    7.90    1.23
   1   5  -3    8.28    1.33
   1   5  -3    9.64    1.61
  -1  -5   3    4.35    1.52
  -1  -5   3   10.15    2.01
   0   5  -3   19.66    2.15
   0   5  -3   19.37    2.14
   0  -5   3   15.13    2.14
   0  -5   3   19.01    2.08
   0  -5   3   21.97    2.51
   0  -5   3   17.09    2.26
  -1   5  -3    4.61    1.35
  -1   5  -3    5.32    1.44
   1  -5   3    3.82    1.72
   1  -5   3    4.24    1.05
   1  -5   3    2.81    1.17
   1  -5   3    4.14    1.32
   1  -5   3    4.10    1.31
  -2   5  -3    6.31    1.68
  -2   5  -3    4.21    1.35
   2  -5   3    4.44    1.58
   2  -5   3    4.42    1.21
   2  -5   3    4.40    1.40
   2  -5   3    3.26    1.68
   2  -5   3    3.42    1.39
  -3   5  -3    0.92    0.72
  -3   5  -3    1.20    0.93
   3  -5   3    1.66    1.00
   3  -5   3    1.02    1.10
   3  -5   3   -0.51    1.16
   3  -5   3    1.71    0.85
   4  -5   3    0.39    0.81
   4  -5   3    0.19    0.99
   5  -5   3    0.34    0.91
   5  -5   3    1.68    1.28
   8   4  -3    4.67    1.87
   7   4  -3    0.47    0.94
   7   4  -3   -0.38    1.07
   7   4  -3    0.59    1.57
   7   4  -3   -0.16    0.54
  -7  -4   3   -0.37    1.25
   6   4  -3   -0.16    1.25
   6   4  -3   -0.20    0.90
   6   4  -3    0.17    0.68
   6   4  -3   -0.47    1.70
  -6  -4   3    0.48    1.48
   5   4  -3    2.07    1.95
   5   4  -3    0.54    1.50
   5   4  -3    2.32    1.49
   5   4  -3    0.93    0.76
  -5  -4   3    2.28    1.72
   4   4  -3    0.26    0.73
   4   4  -3    1.65    1.15
   4   4  -3    0.63    1.13
   4   4  -3    1.27    0.74
  -4  -4   3    0.17    0.89
  -4  -4   3    0.78    1.17
  -4  -4   3    1.60    1.27
   3   4  -3    1.40    0.68
   3   4  -3    0.30    0.54
   3   4  -3    0.70    0.86
   3   4  -3    1.97    0.87
  -3  -4   3    0.06    0.76
  -3  -4   3   -0.19    0.72
  -3  -4   3    0.55    1.25
   2   4  -3   11.88    1.55
   2   4  -3   10.91    1.49
  -2  -4   3   13.17    1.90
  -2  -4   3   12.32    1.80
   1   4  -3   14.66    1.55
   1   4  -3   13.81    1.42
   1   4  -3   10.98    1.42
  -1  -4   3    9.15    1.61
   0   4  -3    7.35    1.13
   0   4  -3    7.58    1.16
   0  -4   3    9.06    2.24
   0  -4   3   10.48    2.00
  -1   4  -3   16.05    1.81
  -1   4  -3   16.48    1.80
   1  -4   3   17.00    1.94
   1  -4   3   12.45    2.09
  -2   4  -3    5.40    1.17
   2  -4   3    1.71    0.77
   2  -4   3    1.61    0.80
   2  -4   3    3.06    0.84
   2  -4   3    1.39    1.10
  -3   4  -3    0.71    0.90
   3  -4   3    0.55    0.91
   3  -4   3    3.69    1.25
   3  -4   3    0.01    0.65
   3  -4   3    1.09    1.12
   3  -4   3    1.81    0.78
  -4   4  -3   14.91    2.30
   4  -4   3   17.83    2.07
   4  -4   3   16.57    2.36
   5  -4   3    0.53    1.21
   5  -4   3    0.13    0.86
   6  -4   3    0.64    1.23
   8   3  -3    0.35    0.88
   8   3  -3    0.43    1.29
   7   3  -3    3.71    2.09
   7   3  -3    1.12    0.83
   7   3  -3    1.38    1.20
   7   3  -3    0.60    1.21
  -7  -3   3    1.00    1.47
   6   3  -3    4.63    1.91
   6   3  -3    2.57    1.20
   6   3  -3    0.06    1.32
   6   3  -3    6.99    2.61
  -6  -3   3    4.19    1.82
   5   3  -3   -0.45    1.17
   5   3  -3   -0.68    0.96
   5   3  -3   -0.08    0.92
   5   3  -3    0.08    0.80
   5   3  -3    0.33    0.59
  -5  -3   3   -0.10    0.85
  -5  -3   3    0.05    1.12
   4   3  -3    0.10    0.74
   4   3  -3    1.37    1.00
   4   3  -3    1.79    0.86
   4   3  -3   -0.12    0.64
   4   3  -3    0.97    0.97
  -4  -3   3    0.90    1.07
  -4  -3   3    1.04    0.97
   3   3  -3    0.90    0.56
   3   3  -3    1.98    0.85
   3   3  -3    3.53    1.63
  -3  -3   3    0.15    0.60
   1   3  -3   74.73    5.02
   1   3  -3   72.19    5.16
   1   3  -3   66.89    5.10
  -1  -3   3   69.04    5.38
  -1  -3   3   73.47    5.23
   0   3  -3  115.34    8.05
   0   3  -3  114.32    8.08
   0   3  -3  115.35    8.17
   0  -3   3  133.24    8.88
   0  -3   3  115.31    8.30
  -1   3  -3    2.25    0.81
  -1   3  -3    2.13    0.86
   1  -3   3    2.02    1.07
   1  -3   3    2.39    0.89
   1  -3   3    1.40    0.68
  -2   3  -3   18.46    2.26
  -2   3  -3   23.61    2.33
   2  -3   3   23.78    2.77
   2  -3   3   22.62    2.14
   2  -3   3   23.29    2.42
  -3   3  -3    6.77    2.53
  -3   3  -3    3.01    1.28
   3  -3   3    3.92    1.34
   3  -3   3    4.06    1.63
   3  -3   3    7.77    1.22
   3  -3   3    3.16    1.32
   3  -3   3    7.51    1.37
  -4   3  -3    1.40    1.06
   4  -3   3    2.13    1.14
   4  -3   3    2.33    1.29
   4  -3   3    0.23    1.22
   5  -3   3   -0.01    1.13
   5  -3   3    2.45    1.44
   5  -3   3    1.29    1.03
   6  -3   3   -0.12    1.18
   8   2  -3    0.44    0.83
   8   2  -3    1.94    1.59
   8   2  -3    0.95    0.83
   8   2  -3    0.25    0.99
   7   2  -3    0.43    1.24
   7   2  -3    0.08    0.98
   7   2  -3   -1.01    1.24
   7   2  -3   -0.37    0.63
  -7  -2   3    0.76    1.44
   6   2  -3   19.59    3.31
   6   2  -3   22.79    3.02
   6   2  -3   22.02    3.34
   6   2  -3   16.89    2.39
   5   2  -3   -0.09    0.97
   5   2  -3    0.23    0.59
   5   2  -3    0.47    0.83
   5   2  -3   -0.14    0.60
   5   2  -3    0.02    0.83
  -5  -2   3   -0.14    0.94
  -5  -2   3   -0.16    1.00
   4   2  -3  108.89    8.11
   4   2  -3  109.53    7.86
   4   2  -3  102.96    7.55
  -4  -2   3  109.65    8.81
  -4  -2   3  103.28    8.08
   3   2  -3   12.99    1.69
   3   2  -3   16.52    1.74
  -3  -2   3   16.91    2.19
  -3  -2   3   18.50    2.02
  -2  -2   3    8.84    1.26
  -2  -2   3    7.87    1.11
  -2  -2   3    8.38    1.30
   1   2  -3   15.44    1.27
   1   2  -3   14.12    1.39
   1   2  -3   16.54    1.52
  -1  -2   3   15.04    1.61
  -1  -2   3   14.85    1.51
  -1  -2   3   14.77    1.70
   0   2  -3   99.72    6.91
   0   2  -3   95.30    6.81
   0  -2   3  100.50    6.84
   0  -2   3  104.60    7.35
   0  -2   3   97.84    6.78
  -1   2  -3   71.53    5.12
  -1   2  -3   67.20    5.02
   1  -2   3   67.37    4.95
   1  -2   3   67.49    4.83
  -2   2  -3   24.37    2.35
  -2   2  -3   21.46    2.34
   2  -2   3   22.08    2.23
   2  -2   3   23.75    2.62
   2  -2   3   24.03    1.98
  -3   2  -3    5.65    1.59
  -3   2  -3    4.11    1.25
   3  -2   3    3.97    1.34
   3  -2   3    4.83    1.65
   3  -2   3    4.20    0.97
  -4   2  -3    0.28    1.14
  -4   2  -3    2.65    1.28
   4  -2   3    4.30    1.56
   4  -2   3    2.94    1.02
   4  -2   3    2.53    1.10
   4  -2   3    5.30    1.25
   5  -2   3   -0.17    0.81
   5  -2   3    0.14    0.98
   6  -2   3    6.47    1.92
   6  -2   3    7.54    1.72
   7  -2   3    0.22    1.05
   8   1  -3    4.02    1.76
   8   1  -3    0.59    0.99
   8   1  -3    2.68    1.07
   8   1  -3    4.81    1.58
   7   1  -3   -0.12    1.43
   7   1  -3   -0.51    0.99
   7   1  -3   -0.16    0.90
   7   1  -3    0.50    0.81
   7   1  -3    0.13    1.10
   6   1  -3    0.90    1.38
   6   1  -3    0.40    0.88
   6   1  -3    0.03    1.56
   6   1  -3   -0.38    0.93
   6   1  -3    0.29    0.70
   5   1  -3   19.20    2.77
   5   1  -3   15.38    2.09
   5   1  -3   20.41    2.65
   5   1  -3   15.78    2.02
  -5  -1   3   19.41    2.99
  -5  -1   3   16.99    2.44
   4   1  -3   74.31    5.87
   4   1  -3   78.33    5.79
   4   1  -3   79.53    6.64
  -4  -1   3   79.61    6.88
  -4  -1   3   87.19    6.47
   3   1  -3   17.16    1.65
   3   1  -3   16.58    2.18
   3   1  -3   15.22    1.73
  -3  -1   3   16.62    1.95
  -3  -1   3   17.57    1.82
   2   1  -3  234.66   15.93
   2   1  -3  248.25   15.62
  -2  -1   3  240.39   15.76
  -2  -1   3  224.84   15.75
   1   1  -3    9.71    0.95
   1   1  -3    8.96    1.06
   1   1  -3   10.45    1.14
  -1  -1   3   10.79    0.84
  -1  -1   3   12.55    1.44
  -1  -1   3   10.07    1.19
   0   1  -3    0.62    0.55
   0   1  -3    0.83    0.32
   0   1  -3    1.09    0.54
   0  -1   3    0.89    0.69
   0  -1   3    0.46    0.31
   0  -1   3    1.27    0.52
  -1   1  -3   80.95    5.48
  -1   1  -3   78.62    5.86
   1  -1   3   80.35    5.39
   1  -1   3   92.55    6.18
   1  -1   3   75.66    5.76
  -2   1  -3   58.24    4.38
  -2   1  -3   48.97    3.96
   2  -1   3   49.72    4.20
   2  -1   3   51.61    4.31
   2  -1   3   57.21    4.11
  -3   1  -3   25.47    2.71
  -3   1  -3   20.10    2.27
   3  -1   3   27.22    2.67
   3  -1   3   18.45    2.28
  -4   1  -3   22.28    3.06
   4  -1   3   25.44    2.45
   4  -1   3   23.38    2.60
   4  -1   3   32.39    3.18
   4  -1   3   29.46    3.11
   4  -1   3   17.18    2.47
  -5   1  -3   -0.07    1.72
   5  -1   3    4.80    1.42
   5  -1   3    2.69    1.07
   5  -1   3    3.47    1.54
   5  -1   3    0.57    0.96
   6  -1   3    4.92    1.62
   6  -1   3    3.08    2.38
   6  -1   3    3.57    1.30
   7  -1   3    1.03    1.00
   7  -1   3    0.22    1.68
   8   0  -3   -0.45    0.96
   8   0  -3    0.34    1.49
   8   0  -3   -0.23    0.78
   7   0  -3    0.50    0.85
   7   0  -3    0.31    1.11
   7   0  -3    1.21    1.28
   7   0  -3    0.48    0.94
   7   0  -3   -0.40    1.55
   6   0  -3    0.45    1.31
   6   0  -3    0.32    0.76
   6   0  -3    0.65    0.92
   6   0  -3   -0.02    1.72
   6   0  -3    0.37    1.22
   5   0  -3    7.48    1.97
   5   0  -3    9.78    2.31
   5   0  -3    5.94    1.46
  -5   0   3    4.99    1.83
  -5   0   3   11.71    2.72
   4   0  -3    0.99    1.15
   4   0  -3    0.35    0.71
   4   0  -3    1.66    1.14
   4   0  -3    1.18    0.87
   4   0  -3    1.01    0.78
  -4   0   3    0.69    0.78
   3   0  -3    8.56    1.17
   3   0  -3    9.98    1.11
   3   0  -3    8.20    1.48
  -3   0   3    9.11    1.36
  -3   0   3   10.50    1.38
   2   0  -3    0.40    0.46
   2   0  -3    0.65    0.63
   2   0  -3    0.26    0.32
  -2   0   3    0.50    0.60
  -2   0   3    0.19    0.46
   1   0  -3    5.93    0.91
   1   0  -3    6.67    0.85
   1   0  -3    6.41    0.60
  -1   0   3    5.71    0.58
  -1   0   3    5.29    0.94
  -1   0   3    6.67    0.91
   0   0  -3   -0.62    0.31
   0   0  -3   -0.02    0.43
   0   0   3   -0.05    0.36
   0   0   3   -0.30    0.33
   0   0   3   -0.35    0.37
   0   0   3   -0.13    0.57
  -1   0  -3  137.07    9.39
  -1   0  -3  134.02    9.49
   1   0   3  143.02    9.30
   1   0   3  132.28    9.31
   1   0   3  148.44    9.55
  -2   0  -3   16.34    1.87
  -2   0  -3   20.13    2.07
   2   0   3   16.97    1.81
  -3   0  -3    7.06    1.86
  -3   0  -3    7.22    2.03
   3   0   3    4.70    1.35
  -4   0  -3    1.36    1.28
  -4   0  -3    3.31    1.57
   4   0   3    1.81    0.96
   4   0   3    1.70    1.10
   4   0   3    2.43    0.96
   4   0   3    2.47    0.96
   4   0   3    3.99    1.13
  -5   0  -3    1.01    1.70
   5   0   3    1.46    1.26
   5   0   3    1.00    0.86
   5   0   3    2.00    1.02
   5   0   3    1.32    1.06
   6   0   3    0.14    0.83
   6   0   3    1.15    2.03
   6   0   3    1.08    0.98
   6   0   3    1.23    1.15
   7   0   3   -0.70    0.78
   7   0   3   -0.10    0.75
   7   0   3    0.39    1.61
   8   0   3    0.20    1.22
   8  -1  -3   -0.92    2.07
   7  -1  -3   -0.45    1.75
   7  -1  -3   -0.13    0.84
   7  -1  -3   -0.27    1.02
   6  -1  -3    0.61    1.30
   6  -1  -3   -0.44    1.95
   6  -1  -3    3.67    1.89
   6  -1  -3    1.88    1.15
   5  -1  -3   12.53    1.98
   5  -1  -3    7.41    1.96
  -5   1   3    7.52    2.05
   4  -1  -3  128.66    9.40
   4  -1  -3  119.06    9.88
  -4   1   3  137.68    9.74
  -4   1   3  138.90    9.77
   3  -1  -3   16.96    2.11
   3  -1  -3   15.18    1.58
   3  -1  -3   14.41    1.48
   3  -1  -3   15.50    1.73
  -3   1   3   15.99    1.86
  -3   1   3   12.86    1.26
   2  -1  -3  150.23   10.90
   2  -1  -3  163.14   10.19
   2  -1  -3  150.45   10.59
  -2   1   3  163.07   10.85
  -2   1   3  159.21   10.20
   1  -1  -3    7.08    0.89
   1  -1  -3    6.42    0.78
  -1   1   3    6.53    0.68
   0  -1  -3    1.18    0.64
   0  -1  -3    1.64    0.52
   0  -1  -3    1.87    0.74
   0   1   3    1.07    0.42
   0   1   3    1.66    0.53
   0   1   3    1.51    0.66
  -1  -1  -3   58.11    4.45
  -1  -1  -3   75.37    5.12
   1   1   3   66.03    4.97
   1   1   3   71.23    4.80
   1   1   3   74.81    4.81
  -2  -1  -3   38.70    3.18
  -2  -1  -3   28.98    3.02
   2   1   3   27.19    2.51
   2   1   3   37.79    2.80
  -3  -1  -3   33.20    3.63
  -3  -1  -3   39.20    3.87
   3   1   3   35.74    3.19
   3   1   3   41.00    3.36
  -4  -1  -3    6.55    2.35
  -4  -1  -3    6.72    2.20
   4   1   3    3.95    1.57
   4   1   3    5.52    1.59
  -5  -1  -3    2.65    1.91
  -5  -1  -3    5.47    3.71
   5   1   3    6.45    1.68
   5   1   3    3.92    1.10
   5   1   3    1.04    1.12
   5   1   3    6.66    2.18
   6   1   3    0.35    0.97
   6   1   3    0.46    0.81
   6   1   3    0.91    1.87
   6   1   3    2.03    0.97
   7   1   3    0.74    1.07
   7   1   3    2.26    1.90
   7   1   3    0.32    0.87
   7   1   3    1.25    1.26
   6  -2  -3   24.32    5.78
   6  -2  -3   15.66    2.62
   6  -2  -3   18.98    2.84
   5  -2  -3    0.21    0.74
   5  -2  -3    1.02    2.05
   5  -2  -3    0.47    0.98
   5  -2  -3    0.83    1.10
  -5   2   3    0.85    1.04
   4  -2  -3   67.81    5.74
   4  -2  -3   67.46    5.57
   4  -2  -3   58.52    5.87
  -4   2   3   78.23    6.04
   3  -2  -3    5.65    1.62
   3  -2  -3   10.34    1.20
  -3   2   3    8.25    1.90
   2  -2  -3   16.10    1.55
   2  -2  -3   19.18    2.13
   2  -2  -3   18.32    1.85
  -2   2   3   20.99    2.18
  -2   2   3   18.17    1.62
  -2   2   3   21.38    1.44
   1  -2  -3   10.98    1.05
   1  -2  -3   12.61    1.28
  -1   2   3   11.39    1.13
  -1   2   3   11.98    1.46
   0  -2  -3   95.97    6.56
   0  -2  -3   97.29    6.49
   0  -2  -3   97.85    6.96
   0   2   3   92.20    6.28
   0   2   3   97.72    6.77
   0   2   3   93.09    6.50
  -1  -2  -3   96.82    6.99
  -1  -2  -3  104.83    6.67
   1   2   3  101.23    6.82
   1   2   3   96.64    6.69
   1   2   3   92.95    6.73
  -2  -2  -3    9.68    2.34
  -2  -2  -3   12.18    1.74
   2   2   3   15.93    1.59
   2   2   3   17.18    1.59
  -3  -2  -3    8.30    2.16
   3   2   3    6.58    1.18
   3   2   3    5.06    1.10
   3   2   3   10.14    2.30
   3   2   3    8.87    1.30
   3   2   3    7.72    1.95
  -4  -2  -3    6.97    2.48
  -4  -2  -3    4.95    1.96
   4   2   3    4.64    1.27
   4   2   3    3.95    1.41
   4   2   3    3.71    1.05
   4   2   3    4.48    1.76
   5   2   3    0.24    0.72
   5   2   3    0.05    1.58
   5   2   3    0.18    0.68
   5   2   3   -0.35    0.66
   5   2   3    1.18    1.68
   6   2   3    1.97    1.33
   6   2   3    4.62    1.15
   6   2   3    5.76    2.18
   6   2   3    3.46    1.32
   6   2   3    7.07    2.78
   7   2   3   -0.14    0.74
   7   2   3    0.74    1.69
   7   2   3    0.29    1.27
   7   2   3   -0.65    1.01
   7   2   3    0.28    0.90
   5  -3  -3    0.14    0.90
   5  -3  -3   -0.17    1.41
  -5   3   3    0.84    1.04
   4  -3  -3    0.44    1.07
   4  -3  -3    0.49    0.82
   4  -3  -3    0.42    0.79
   4  -3  -3    0.90    1.12
   4  -3  -3    0.66    0.82
  -4   3   3    1.50    1.14
   3  -3  -3    5.29    1.52
   3  -3  -3   11.44    2.29
  -3   3   3    4.57    1.11
  -3   3   3    7.19    1.91
   2  -3  -3   40.56    3.73
   2  -3  -3   39.75    3.43
  -2   3   3   40.45    3.23
  -2   3   3   42.72    3.91
   1  -3  -3   59.50    4.23
   1  -3  -3   57.12    4.54
  -1   3   3   58.32    4.05
  -1   3   3   49.92    3.64
  -1   3   3   48.22    4.42
   0  -3  -3  100.39    6.97
   0  -3  -3  108.74    7.26
   0  -3  -3  113.51    7.78
   0   3   3  100.41    7.40
   0   3   3   97.62    6.87
   0   3   3   99.53    7.12
  -1  -3  -3    4.36    1.27
  -1  -3  -3    1.65    0.65
  -1  -3  -3    4.27    1.55
   1   3   3    3.00    0.83
   1   3   3    2.99    0.80
   1   3   3    3.08    0.95
  -2  -3  -3   11.45    1.75
   2   3   3   13.17    1.52
   2   3   3   12.66    1.47
  -3  -3  -3   15.59    3.24
  -3  -3  -3    5.86    1.71
  -3  -3  -3   12.53    3.14
   3   3   3   12.35    1.97
   3   3   3    9.92    1.43
   3   3   3   10.53    1.51
   3   3   3   10.43    2.37
  -4  -3  -3   16.58    2.78
  -4  -3  -3   11.07    3.17
   4   3   3   16.22    2.81
   4   3   3   15.03    1.94
   4   3   3   14.03    1.88
   4   3   3   13.07    2.02
   5   3   3    1.11    1.94
   5   3   3    1.79    1.07
   5   3   3    1.47    1.41
   5   3   3    0.31    1.37
   5   3   3    1.30    0.94
   6   3   3    0.28    1.13
   6   3   3    0.45    0.81
   6   3   3   -0.18    1.93
   6   3   3   -0.18    0.64
   6   3   3    0.58    1.14
  -7  -3  -3    0.89    1.24
   7   3   3    1.29    1.41
   7   3   3   -0.10    0.94
   7   3   3    6.23    2.41
   7   3   3    0.52    0.75
   5  -4  -3    0.36    1.47
   5  -4  -3   -0.36    1.74
   5  -4  -3    0.77    0.96
   5  -4  -3   -0.10    1.02
   4  -4  -3    1.27    0.90
   4  -4  -3    0.09    0.72
   4  -4  -3    0.97    0.96
   4  -4  -3    0.15    1.09
  -4   4   3    1.34    1.43
  -4   4   3   -0.19    1.10
   3  -4  -3    4.13    1.42
   3  -4  -3    1.32    1.26
   3  -4  -3    4.77    1.72
   3  -4  -3    3.52    1.19
   3  -4  -3    3.11    1.02
  -3   4   3    2.27    0.88
  -3   4   3    3.43    1.59
   2  -4  -3    6.73    1.85
   2  -4  -3    4.57    1.20
   2  -4  -3    3.71    1.22
  -2   4   3    2.95    1.40
   1  -4  -3   15.54    2.17
   1  -4  -3   21.25    2.14
  -1   4   3   19.88    2.46
  -1   4   3   18.54    1.91
   0  -4  -3    8.40    1.48
   0  -4  -3   11.02    1.99
   0   4   3    6.90    1.09
   0   4   3    6.63    1.29
   0   4   3    6.21    0.92
  -1  -4  -3   11.84    1.65
  -1  -4  -3   15.20    2.30
   1   4   3   14.64    1.67
   1   4   3   16.60    1.63
  -2  -4  -3   10.82    1.96
  -2  -4  -3   16.53    2.62
   2   4   3   13.54    1.61
   2   4   3   15.70    2.47
   2   4   3   14.74    1.74
   2   4   3   13.94    1.67
  -3  -4  -3    4.27    1.81
  -3  -4  -3    5.40    1.91
  -3  -4  -3    3.62    1.83
   3   4   3    4.80    1.15
   3   4   3    2.00    0.87
   3   4   3    3.76    1.13
   3   4   3    5.77    1.48
   3   4   3    3.91    1.59
  -4  -4  -3    8.43    2.21
  -4  -4  -3    4.38    2.34
   4   4   3    7.40    1.59
   4   4   3    3.80    1.14
   4   4   3    7.07    2.47
   5   4   3    0.11    0.76
   5   4   3    0.13    1.12
   5   4   3   -0.21    0.75
   5   4   3    0.04    1.32
   5   4   3    0.39    2.11
   6   4   3    0.63    1.84
   6   4   3    0.41    1.16
   6   4   3    0.17    0.77
   6   4   3    0.22    0.78
   6   4   3    0.35    1.21
   7   4   3    0.73    1.53
   7   4   3    0.45    0.91
   6  -5  -3   -0.25    1.72
   5  -5  -3    2.44    1.06
   5  -5  -3    0.75    1.59
   5  -5  -3   -0.09    1.62
   4  -5  -3    0.90    1.10
   4  -5  -3    4.73    1.31
   4  -5  -3    1.54    1.41
   4  -5  -3    2.02    1.13
  -4   5   3    0.08    1.21
  -4   5   3    0.35    1.35
   3  -5  -3    1.07    0.86
   3  -5  -3    0.67    0.86
   3  -5  -3    0.94    1.05
   3  -5  -3    0.91    1.09
  -3   5   3   -0.01    1.09
  -3   5   3    0.63    0.72
   2  -5  -3   26.56    3.05
   2  -5  -3   26.51    2.83
   2  -5  -3   24.46    2.44
   2  -5  -3   19.50    2.82
   2  -5  -3   22.95    2.74
  -2   5   3   21.33    3.21
  -2   5   3   27.40    2.68
   1  -5  -3   11.98    1.96
   1  -5  -3   13.86    2.37
   1  -5  -3   10.54    1.83
   1  -5  -3   11.50    1.74
   1  -5  -3   13.86    2.07
  -1   5   3   10.19    1.49
  -1   5   3   10.83    1.47
  -1   5   3    7.83    2.06
   0  -5  -3   13.56    2.08
   0  -5  -3   13.86    1.79
   0  -5  -3   16.97    2.09
   0  -5  -3   14.62    2.24
   0   5   3   16.95    2.28
   0   5   3   15.03    1.65
   0   5   3   15.56    1.87
  -1  -5  -3    0.78    0.87
  -1  -5  -3    2.07    1.24
   1   5   3    2.94    0.98
   1   5   3    3.40    0.90
   1   5   3    2.60    0.95
  -2  -5  -3    1.89    1.40
  -2  -5  -3    0.45    1.06
   2   5   3    0.99    0.89
   2   5   3    1.49    0.83
   2   5   3    1.79    0.78
  -3  -5  -3    0.24    1.38
  -3  -5  -3    2.47    1.80
   3   5   3    1.25    1.26
   3   5   3    2.26    1.12
   3   5   3    3.34    1.04
   3   5   3    0.67    0.91
  -4  -5  -3   -1.09    1.52
   4   5   3   -1.02    1.32
   4   5   3    0.61    1.17
   4   5   3    0.11    0.76
  -5  -5  -3    0.01    1.35
  -5  -5  -3    0.61    1.57
   5   5   3   -0.03    0.82
   5   5   3    0.35    1.28
   5   5   3    0.77    0.85
  -6  -5  -3   -0.65    1.05
   6   5   3    2.87    2.24
   6   5   3   -0.12    0.86
   6   5   3    2.53    0.89
   6   5   3    0.18    1.07
  -7  -5  -3   -0.24    0.81
   7   5   3    0.45    1.86
   6  -6  -3   -0.15    1.54
   5  -6  -3    4.31    1.34
   5  -6  -3    0.14    1.37
   5  -6  -3    0.89    1.59
   4  -6  -3    2.31    1.10
   4  -6  -3    8.18    1.58
   4  -6  -3    1.52    1.59
   4  -6  -3    2.61    1.64
   3  -6  -3    3.58    1.70
   3  -6  -3    3.59    1.20
   3  -6  -3    1.42    1.88
   3  -6  -3    1.77    1.52
   3  -6  -3    1.84    1.07
  -3   6   3    1.28    1.14
   2  -6  -3   14.71    2.26
   2  -6  -3    7.77    1.62
   2  -6  -3   12.20    2.06
   2  -6  -3   14.68    2.91
  -2   6   3   12.73    1.93
  -2   6   3   14.07    1.84
   1  -6  -3    2.15    1.26
   1  -6  -3    2.09    1.03
   1  -6  -3    1.57    1.10
   1  -6  -3    3.21    1.67
  -1   6   3    1.50    0.98
  -1   6   3    2.49    0.94
  -1   6   3    0.51    1.27
   0  -6  -3    2.96    1.48
   0  -6  -3    8.41    2.04
   0  -6  -3    1.54    0.96
   0   6   3    3.14    1.02
   0   6   3    2.99    1.30
  -1  -6  -3    1.76    1.32
  -1  -6  -3    0.11    0.72
  -1  -6  -3    2.15    1.49
   1   6   3    3.40    1.00
   1   6   3    3.97    1.35
  -2  -6  -3   16.73    2.54
   2   6   3   14.51    1.89
   2   6   3   12.34    1.91
  -3  -6  -3    8.09    2.30
   3   6   3    2.17    1.65
   3   6   3    6.49    1.39
  -4  -6  -3    9.56    2.45
   4   6   3    1.01    1.40
   4   6   3    5.44    1.36
  -5  -6  -3   -0.11    1.51
  -5  -6  -3    0.47    1.51
   5   6   3   -0.05    0.74
   5   6   3    0.24    1.10
  -6  -6  -3   -0.44    1.00
   5  -7  -3    0.03    0.90
   5  -7  -3   -0.35    1.34
   5  -7  -3   -0.74    1.20
   4  -7  -3    1.79    1.68
   4  -7  -3    2.40    1.57
   4  -7  -3    3.74    1.35
   3  -7  -3    7.66    1.75
   3  -7  -3    3.00    1.30
   3  -7  -3    2.13    1.51
   3  -7  -3    3.04    1.82
   2  -7  -3    9.39    2.37
   2  -7  -3    8.58    2.08
   2  -7  -3   10.66    2.73
   2  -7  -3   11.54    2.11
  -2   7   3    8.21    1.58
   1  -7  -3    3.63    1.79
   1  -7  -3    4.51    2.12
   1  -7  -3    2.35    1.16
   1  -7  -3    1.90    1.28
  -1   7   3    2.08    0.95
   0  -7  -3   23.70    3.04
   0  -7  -3   22.74    2.67
   0  -7  -3   24.54    3.13
   0   7   3   26.30    2.64
  -1  -7  -3   20.23    3.62
  -1  -7  -3   20.76    3.63
   1   7   3   13.08    1.90
  -2  -7  -3   24.99    3.30
  -2  -7  -3   26.67    3.53
   2   7   3   24.70    2.73
  -3  -7  -3    1.95    1.58
  -3  -7  -3    3.23    1.93
   3   7   3    2.47    0.99
  -4  -7  -3    1.22    1.35
  -4  -7  -3    0.13    1.30
   4   7   3    2.49    1.02
  -5  -7  -3    0.07    1.12
  -5  -7  -3    0.40    1.50
   5   7   3   -0.16    0.71
   5  -8  -3    0.16    1.44
   5  -8  -3   -0.09    1.11
   5  -8  -3    0.13    1.08
   4  -8  -3    0.77    1.26
   4  -8  -3    0.07    1.21
   4  -8  -3    0.10    0.87
   3  -8  -3   -0.22    0.92
   3  -8  -3    0.49    1.26
   3  -8  -3    0.67    0.89
   3  -8  -3    0.29    1.16
   2  -8  -3    8.67    2.59
   2  -8  -3   12.36    2.74
   2  -8  -3   13.84    2.26
   2  -8  -3   11.63    2.08
  -2   8   3   15.08    2.01
   1  -8  -3   12.25    2.31
   1  -8  -3   17.41    3.42
   1  -8  -3   14.83    3.46
   1  -8  -3   13.28    2.85
  -1   8   3   13.04    1.91
   0  -8  -3   40.47    4.41
   0  -8  -3   44.48    4.45
   0   8   3   42.31    3.84
  -1  -8  -3    9.49    2.55
  -1  -8  -3    7.22    2.19
   1   8   3    8.06    1.68
  -2  -8  -3    0.97    1.48
  -2  -8  -3    1.40    1.27
   2   8   3    0.36    0.70
  -3  -8  -3    2.20    1.42
  -3  -8  -3    0.33    1.25
   3   8   3    1.19    0.86
  -4  -8  -3    1.18    1.17
  -4  -8  -3   -0.19    1.04
   4   8   3    0.94    0.76
  -5  -8  -3    0.28    0.76
   4  -9  -3   -0.30    0.94
   3  -9  -3    1.28    1.42
   3  -9  -3    2.21    0.97
   3  -9  -3    1.31    1.25
   2  -9  -3    2.78    1.44
   2  -9  -3    2.53    1.20
   2  -9  -3    1.35    1.55
   2  -9  -3    3.46    1.21
   1  -9  -3    6.44    2.15
   1  -9  -3    3.55    1.49
  -1   9   3    3.26    1.15
  -1   9   3    2.71    0.97
   0  -9  -3    1.22    1.19
   0  -9  -3    1.43    1.15
   0   9   3    1.89    0.94
  -1  -9  -3    3.71    1.62
  -1  -9  -3    3.78    1.58
   1   9   3    5.70    1.41
  -2  -9  -3    6.10    1.89
   2   9   3    4.81    1.22
  -3  -9  -3    0.04    0.92
   3   9   3    0.46    0.92
   2 -10  -3    3.86    1.47
   1 -10  -3    0.77    0.97
   0 -10  -3    0.26    0.84
  -1 -10  -3   -0.37    0.78
  -2 -10   4    0.23    0.62
  -1 -10   4    0.69    0.75
   0 -10   4    3.49    1.28
   1 -10   4    2.09    0.98
  -4  -9   4    0.69    0.75
   3   9  -4    1.47    0.88
  -3  -9   4    0.08    0.80
   2   9  -4   11.60    1.76
  -2  -9   4    6.76    1.90
   1   9  -4    1.06    0.73
  -1  -9   4    0.26    1.10
  -1  -9   4    0.22    0.86
   0   9  -4    0.69    0.64
   0  -9   4    0.59    1.12
   0  -9   4    0.55    0.94
  -1   9  -4    0.62    0.58
   1  -9   4    0.47    1.15
   1  -9   4    0.21    0.93
  -2   9  -4    0.58    0.60
   2  -9   4    1.32    1.33
   2  -9   4    1.21    0.93
  -5  -8   4    0.34    0.83
  -4  -8   4    2.95    1.58
  -4  -8   4    0.37    1.04
   3   8  -4    1.25    0.86
  -3  -8   4    2.11    1.44
  -3  -8   4    3.51    1.82
   2   8  -4   15.14    2.01
  -2  -8   4   13.48    3.07
   1   8  -4   22.29    2.51
  -1  -8   4   21.93    3.12
  -1  -8   4   23.57    3.10
   0   8  -4    5.22    1.49
   0  -8   4    9.60    2.61
   0  -8   4    6.83    2.25
  -1   8  -4    4.24    1.38
   1  -8   4    4.59    1.94
   1  -8   4    5.70    1.90
   1  -8   4    3.79    1.34
  -2   8  -4    2.71    1.01
   2  -8   4    3.28    1.62
   2  -8   4    4.01    1.31
  -3   8  -4   -0.13    0.61
   3  -8   4    0.09    0.72
   3  -8   4    0.97    1.31
   4  -8   4    1.62    0.91
  -6  -7   4    2.18    1.74
   5   7  -4    0.16    0.76
  -5  -7   4   -0.42    1.04
  -5  -7   4   -0.19    1.23
   4   7  -4    0.07    0.70
  -4  -7   4    1.03    1.59
  -4  -7   4    0.24    1.40
   3   7  -4   16.34    2.07
  -3  -7   4    9.51    2.61
  -3  -7   4   15.80    3.21
   2   7  -4    3.85    1.09
  -2  -7   4    0.74    1.00
  -2  -7   4    8.82    2.55
  -2  -7   4    7.34    2.24
   1   7  -4   14.74    2.42
  -1  -7   4    8.81    2.13
  -1  -7   4   19.91    3.76
   0   7  -4   15.11    2.49
   0  -7   4   15.18    2.53
   0  -7   4   17.45    3.35
  -1   7  -4   30.15    3.15
   1  -7   4   37.45    4.08
   1  -7   4   30.57    3.11
   1  -7   4   31.58    3.56
   2  -7   4    2.21    1.03
   2  -7   4    1.66    1.24
   2  -7   4    1.48    1.19
   3  -7   4    2.17    1.51
   3  -7   4    5.12    1.27
   3  -7   4    4.48    1.51
   4  -7   4    2.78    1.07
   4  -7   4    1.87    1.19
   4  -7   4   -0.58    1.30
   5  -7   4    0.50    1.05
   7   6  -4   -0.25    0.82
   6   6  -4   -0.04    1.13
   6   6  -4   -0.22    0.56
  -6  -6   4    0.59    1.26
   5   6  -4    0.77    0.78
   5   6  -4   -0.09    1.41
  -5  -6   4    0.56    1.54
  -5  -6   4    4.16    2.05
   4   6  -4    5.71    1.37
  -4  -6   4    0.91    1.63
  -4  -6   4   12.22    2.88
   3   6  -4    4.83    1.17
   3   6  -4    4.52    1.24
  -3  -6   4    1.92    2.07
  -3  -6   4    6.58    2.24
   2   6  -4    7.52    1.52
   2   6  -4    5.11    1.57
   2   6  -4    4.14    1.13
  -2  -6   4    8.32    2.02
  -2  -6   4    4.00    1.76
  -2  -6   4    4.98    1.65
   1   6  -4    2.13    0.99
   1   6  -4    1.49    1.03
  -1  -6   4    1.04    1.02
  -1  -6   4    1.30    0.96
   0   6  -4   13.23    1.89
   0   6  -4   11.73    1.82
   0   6  -4    8.17    1.47
   0  -6   4   14.58    2.30
   0  -6   4   12.81    1.74
   0  -6   4   15.40    2.26
  -1   6  -4    6.48    1.77
  -1   6  -4    5.30    1.57
   1  -6   4    6.11    1.62
   1  -6   4    4.40    1.82
   1  -6   4    6.15    1.87
   1  -6   4    5.05    1.31
   2  -6   4    1.45    1.23
   2  -6   4    1.68    1.20
   2  -6   4    1.44    0.83
   3  -6   4    0.12    0.68
   3  -6   4    0.82    1.24
   3  -6   4    0.24    1.03
   4  -6   4    1.38    1.30
   4  -6   4    1.50    1.02
   5  -6   4    0.10    1.08
   5  -6   4    0.59    0.84
   7   5  -4    2.93    1.73
   7   5  -4    0.09    1.01
  -7  -5   4    2.95    1.48
   6   5  -4   -0.01    1.11
   6   5  -4   10.20    2.81
   6   5  -4    2.21    0.89
   6   5  -4    0.13    1.34
  -6  -5   4    4.43    1.79
  -6  -5   4    1.57    2.26
   5   5  -4   -0.37    1.44
   5   5  -4    0.52    0.65
   5   5  -4    2.30    2.39
  -5  -5   4    0.27    1.78
  -5  -5   4    1.89    1.56
   4   5  -4    3.78    1.02
  -4  -5   4    0.20    1.20
  -4  -5   4   -0.31    1.35
  -4  -5   4    1.81    2.90
   3   5  -4    6.62    1.19
   3   5  -4    9.22    1.59
   3   5  -4    2.50    1.05
  -3  -5   4    4.51    1.39
  -3  -5   4    6.70    2.02
   2   5  -4   10.31    1.44
   2   5  -4   10.36    1.47
   2   5  -4   12.16    1.70
  -2  -5   4    7.12    1.74
   1   5  -4    1.43    0.80
   1   5  -4    1.63    0.93
   1   5  -4    1.41    0.73
   1   5  -4    2.16    1.03
  -1  -5   4    1.10    0.91
  -1  -5   4    0.35    0.89
  -1  -5   4    3.06    1.38
   0   5  -4    8.47    1.92
   0   5  -4    4.91    1.13
   0   5  -4    5.05    1.33
   0  -5   4    3.89    1.07
   0  -5   4    7.71    2.07
   0  -5   4    6.63    1.49
   0  -5   4    2.33    1.45
   0  -5   4    7.38    1.94
  -1   5  -4    9.27    1.82
  -1   5  -4   10.47    1.56
   1  -5   4    5.30    2.12
   1  -5   4   10.05    1.64
   1  -5   4    9.96    2.18
   1  -5   4    9.11    1.99
   1  -5   4   10.19    1.82
  -2   5  -4    1.26    0.94
  -2   5  -4    0.97    0.82
   2  -5   4    2.25    0.90
   2  -5   4    1.16    0.95
   2  -5   4    1.01    0.82
   2  -5   4    0.62    1.14
  -3   5  -4   12.47    2.02
   3  -5   4   17.12    2.34
   3  -5   4   16.46    2.00
   4  -5   4    2.42    1.23
   4  -5   4    2.19    1.02
   5  -5   4    0.53    1.10
   5  -5   4    0.55    0.89
   6  -5   4    0.26    1.16
   8   4  -4    0.09    0.77
   8   4  -4    4.18    1.72
   7   4  -4   -0.19    0.61
   7   4  -4   -0.50    0.83
   7   4  -4   -0.80    1.28
   7   4  -4   -0.26    1.10
  -7  -4   4   -0.09    1.22
   6   4  -4    0.40    0.65
   6   4  -4    0.11    0.96
   6   4  -4    0.64    1.46
   6   4  -4    0.02    1.69
  -6  -4   4    0.59    1.45
   5   4  -4    0.03    0.82
   5   4  -4    1.00    2.04
   5   4  -4    0.33    0.60
   5   4  -4   -0.34    1.64
   5   4  -4   -0.25    1.43
  -5  -4   4   -0.20    1.24
   4   4  -4    3.54    1.25
   4   4  -4    1.13    1.26
   4   4  -4    4.56    1.66
   4   4  -4    0.52    0.84
  -4  -4   4    2.66    1.60
  -4  -4   4    0.52    1.08
  -4  -4   4    1.03    1.56
   3   4  -4    2.04    0.83
   3   4  -4    4.57    1.34
  -3  -4   4    3.39    1.53
  -3  -4   4    1.59    1.03
  -3  -4   4    3.81    1.64
  -3  -4   4    4.39    1.32
   2   4  -4   24.00    2.27
   2   4  -4   27.09    2.49
   2   4  -4   22.95    2.40
   1   4  -4    8.93    1.18
   1   4  -4   10.20    1.37
   1   4  -4    9.00    1.23
  -1  -4   4    7.06    1.83
  -1  -4   4   11.10    2.25
   0   4  -4  102.99    7.70
   0   4  -4  108.85    7.86
   0  -4   4  115.60    8.06
  -1   4  -4   32.20    2.89
  -1   4  -4   28.44    2.73
   1  -4   4   27.66    2.53
   1  -4   4   26.98    2.86
   1  -4   4   34.95    3.00
   1  -4   4   27.86    2.71
   1  -4   4   25.86    3.34
   1  -4   4   30.14    2.98
  -2   4  -4    3.27    1.24
   2  -4   4    1.36    0.84
   2  -4   4    4.12    1.22
   2  -4   4    4.61    1.20
   2  -4   4    3.91    0.98
   2  -4   4    3.55    1.36
   2  -4   4    3.64    1.74
  -3   4  -4    3.47    1.45
   3  -4   4    2.44    0.89
   3  -4   4    2.01    1.44
   3  -4   4    3.56    1.43
   3  -4   4    3.08    1.32
   3  -4   4    3.93    1.36
   3  -4   4    4.87    1.69
   4  -4   4    1.70    1.14
   4  -4   4   -0.05    1.22
   4  -4   4    1.14    0.98
   5  -4   4    0.64    0.91
   5  -4   4    1.59    1.21
   6  -4   4    3.44    1.34
   8   3  -4   -0.34    0.81
   8   3  -4    4.07    1.87
   7   3  -4    0.11    0.90
   7   3  -4    0.01    1.12
   7   3  -4   -0.18    0.62
   7   3  -4   -0.33    1.46
  -7  -3   4    0.44    1.44
   6   3  -4   33.87    4.31
   6   3  -4   33.37    4.29
   6   3  -4   29.24    3.29
  -6  -3   4   29.97    3.93
   5   3  -4    1.63    1.23
   5   3  -4    0.72    1.29
   5   3  -4    0.91    1.20
   5   3  -4    3.06    1.50
   5   3  -4    0.73    0.67
  -5  -3   4    0.46    1.16
  -5  -3   4    2.14    1.62
   4   3  -4    0.23    0.77
   4   3  -4    0.04    0.48
   4   3  -4    0.11    0.75
   4   3  -4    0.07    0.66
   4   3  -4    0.31    0.76
  -4  -3   4   -0.12    0.77
  -4  -3   4    0.40    0.85
   3   3  -4    4.05    1.27
   3   3  -4    5.75    1.10
   3   3  -4    3.34    1.09
   3   3  -4    1.58    0.70
  -3  -3   4    5.34    1.54
  -3  -3   4    6.94    1.99
  -2  -3   4   32.12    3.20
  -2  -3   4   33.21    3.17
   1   3  -4    6.85    1.05
   1   3  -4    7.46    0.92
   1   3  -4    6.80    1.02
  -1  -3   4    8.31    1.72
  -1  -3   4    7.74    1.02
   0   3  -4    6.82    1.02
   0   3  -4    7.63    1.08
   0  -3   4    8.58    1.20
   0  -3   4    8.34    1.12
   0  -3   4    5.87    1.57
  -1   3  -4   48.97    4.34
  -1   3  -4   54.72    4.38
   1  -3   4   63.44    5.18
   1  -3   4   56.71    4.29
   1  -3   4   52.58    4.38
  -2   3  -4    0.31    0.82
  -2   3  -4   -0.05    0.48
   2  -3   4    0.29    0.55
   2  -3   4    0.30    0.74
   2  -3   4    0.40    0.80
   2  -3   4   -0.09    0.56
  -3   3  -4   14.11    1.95
   3  -3   4    9.77    1.99
   3  -3   4   13.09    2.22
   3  -3   4   11.53    1.60
   3  -3   4   15.27    2.11
   3  -3   4   13.67    2.12
  -4   3  -4    1.08    1.06
   4  -3   4    0.86    1.16
   4  -3   4    1.53    1.04
   4  -3   4    2.00    0.92
   4  -3   4    0.85    1.10
   5  -3   4   -0.08    1.06
   5  -3   4    0.82    1.22
   5  -3   4   -0.53    0.90
   6  -3   4    1.58    1.19
   6  -3   4    0.61    1.10
   8   2  -4    0.29    1.26
   8   2  -4   -0.02    0.82
   8   2  -4    0.33    0.99
   8   2  -4    0.49    0.78
   7   2  -4    0.82    1.37
   7   2  -4    0.73    1.07
   7   2  -4    0.12    0.70
   7   2  -4    0.74    1.65
  -7  -2   4    0.42    1.40
   6   2  -4   24.43    3.61
   6   2  -4   14.14    2.33
   6   2  -4   30.94    3.44
   6   2  -4   22.75    3.41
   5   2  -4    7.27    1.61
   5   2  -4    5.34    1.54
   5   2  -4   11.69    2.62
   5   2  -4   11.21    2.67
  -5  -2   4   10.33    2.91
  -5  -2   4   11.64    2.60
   4   2  -4   58.98    5.36
   4   2  -4   60.44    4.93
   4   2  -4   78.41    6.16
   4   2  -4   60.64    5.15
  -4  -2   4   74.89    6.26
  -4  -2   4   66.60    5.59
   3   2  -4    6.72    1.52
   3   2  -4    7.25    1.12
  -3  -2   4    8.65    1.56
  -3  -2   4    7.65    1.70
   2   2  -4   19.88    1.93
   2   2  -4   22.19    1.81
  -2  -2   4   16.04    1.95
  -2  -2   4   16.85    1.99
   1   2  -4   40.24    3.11
   1   2  -4   37.91    3.00
   1   2  -4   38.28    3.17
  -1  -2   4   43.15    3.30
  -1  -2   4   39.19    2.88
  -1  -2   4   37.32    3.47
   0   2  -4   28.75    2.44
   0   2  -4   28.40    2.57
   0  -2   4   29.13    2.41
   0  -2   4   27.55    2.35
   0  -2   4   30.80    2.95
   1  -2   4    5.88    0.95
   1  -2   4    7.29    1.37
  -2   2  -4   25.56    2.68
   2  -2   4   31.21    3.17
  -3   2  -4    3.83    1.35
  -3   2  -4    4.03    1.54
   3  -2   4    3.48    1.48
   3  -2   4    5.48    1.03
   3  -2   4    5.69    1.35
   3  -2   4    6.56    1.20
  -4   2  -4    7.18    2.01
   4  -2   4   14.28    2.76
   4  -2   4    8.99    1.96
   5  -2   4    0.70    0.95
   5  -2   4    1.10    1.01
   6  -2   4    0.31    2.83
   6  -2   4    0.15    1.00
   6  -2   4    0.52    1.09
   7  -2   4    0.36    0.97
   8   1  -4    0.49    1.32
   8   1  -4   -0.26    0.76
   8   1  -4    0.14    0.96
   8   1  -4    0.28    0.82
   7   1  -4    0.53    1.02
   7   1  -4   -0.44    1.44
   7   1  -4    0.38    1.09
   7   1  -4    0.21    0.88
   7   1  -4    0.27    0.80
   6   1  -4   -0.69    1.09
   6   1  -4    0.55    1.62
   6   1  -4    1.98    1.36
   6   1  -4    0.21    1.19
   6   1  -4    0.40    0.73
   5   1  -4    4.48    1.74
   5   1  -4    2.73    1.28
   5   1  -4    2.52    1.03
  -5  -1   4    3.33    1.52
  -5  -1   4    3.70    1.82
   4   1  -4  104.06    7.57
   4   1  -4   99.29    7.16
   4   1  -4   92.59    7.89
   4   1  -4   86.31    8.02
   4   1  -4  114.43    7.10
  -4  -1   4   95.38    7.68
   3   1  -4   19.22    2.13
   3   1  -4   21.63    2.58
   3   1  -4   25.66    2.10
  -3  -1   4   24.57    2.49
  -3  -1   4   22.03    2.36
   2   1  -4    0.36    0.60
   2   1  -4    3.63    0.78
   2   1  -4    1.79    0.72
   1   1  -4   57.04    4.26
   1   1  -4   55.15    3.96
   1   1  -4   59.21    4.20
  -1  -1   4   56.31    3.82
   0   1  -4  206.56   13.98
   0   1  -4  195.36   13.68
   0   1  -4  211.15   13.55
   0  -1   4  214.63   13.62
   0  -1   4  192.41   13.59
   0  -1   4  236.70   14.36
  -1   1  -4  151.82   10.96
  -1   1  -4  152.99   10.45
  -1   1  -4  157.17   10.82
   1  -1   4  174.31   11.30
   1  -1   4  163.66   10.83
  -2   1  -4    7.29    1.10
   2  -1   4    9.54    1.44
   2  -1   4    7.06    1.15
   2  -1   4    8.75    1.44
  -3   1  -4    7.76    2.16
   3  -1   4    3.90    1.16
   3  -1   4    6.54    1.75
   3  -1   4    5.06    1.12
   3  -1   4    8.81    2.04
  -4   1  -4    0.73    1.22
   4  -1   4    1.57    0.87
   4  -1   4    0.77    0.86
   4  -1   4    1.34    1.03
   4  -1   4    1.05    0.99
   4  -1   4    1.37    0.92
   4  -1   4    1.01    0.89
   5  -1   4   -0.42    2.07
   5  -1   4    0.25    0.81
   5  -1   4    1.04    1.01
   6  -1   4    1.27    2.12
   6  -1   4    0.36    0.94
   6  -1   4    0.60    0.96
   7  -1   4    1.02    1.19
   7  -1   4    0.63    0.98
   7  -1   4    0.93    1.50
   8   0  -4    0.50    0.90
   8   0  -4    0.56    1.50
   8   0  -4    0.40    0.86
   7   0  -4    0.57    1.64
   7   0  -4    0.04    0.97
   7   0  -4   -0.33    1.06
   7   0  -4    0.20    0.87
   7   0  -4    0.19    0.83
   6   0  -4    0.04    0.69
   6   0  -4   -0.01    1.58
   6   0  -4   -0.43    1.19
   6   0  -4    0.05    1.18
   6   0  -4    0.02    0.76
   5   0  -4    0.52    0.96
   5   0  -4    0.11    0.72
   5   0  -4    0.05    0.60
   5   0  -4    0.30    0.63
  -5   0   4   -0.06    0.77
  -5   0   4    0.22    0.93
   4   0  -4    3.74    1.36
   4   0  -4    3.35    1.63
   4   0  -4    3.67    1.31
  -4   0   4    2.48    1.24
   3   0  -4    0.33    0.40
   3   0  -4   -0.06    0.60
   3   0  -4   -0.15    0.40
  -3   0   4   -0.07    0.50
  -3   0   4    0.01    0.48
   2   0  -4    0.78    0.58
   2   0  -4    0.80    0.65
   2   0  -4    0.69    0.37
  -2   0   4    0.37    0.55
  -2   0   4    0.56    0.62
   1   0  -4    2.48    0.70
   1   0  -4    4.01    0.78
   1   0  -4    3.19    0.43
  -1   0   4    3.71    0.95
  -1   0   4    2.37    0.88
  -1   0   4    3.11    0.44
   0   0  -4  162.44   10.66
   0   0  -4  166.76   10.86
   0   0  -4  154.09   10.96
   0   0   4  153.10   10.54
   0   0   4  175.55   11.25
   0   0   4  158.62   10.67
  -1   0  -4    3.99    1.14
  -1   0  -4    2.63    0.85
   1   0   4    3.60    0.92
   1   0   4    4.28    1.14
   1   0   4    5.04    0.98
  -2   0  -4    4.78    1.55
  -2   0  -4    4.30    1.32
   2   0   4    2.42    0.79
   2   0   4    3.65    1.16
   2   0   4    2.97    1.07
  -3   0  -4   11.44    1.84
  -3   0  -4    9.57    1.77
   3   0   4   12.61    1.76
   3   0   4   11.99    1.54
   3   0   4    9.54    1.44
   3   0   4   12.27    1.48
  -4   0  -4    0.47    1.12
   4   0   4    0.23    0.69
   4   0   4    0.84    0.95
   4   0   4    0.50    0.62
   4   0   4    0.81    0.72
   4   0   4    0.21    0.74
   5   0   4    4.68    1.27
   5   0   4    4.00    1.38
   5   0   4    3.54    1.62
   5   0   4    5.46    2.69
   6   0   4   -0.02    0.85
   6   0   4   -0.23    0.79
   6   0   4    0.87    1.85
   6   0   4   -0.02    0.80
   7   0   4    0.58    1.59
   7   0   4    1.16    1.02
   7   0   4    1.23    0.93
   8  -1  -4    0.57    0.98
   8  -1  -4    0.19    0.93
   7  -1  -4    4.83    1.84
   7  -1  -4    0.45    1.80
   7  -1  -4    3.44    1.55
   6  -1  -4    0.57    1.19
   6  -1  -4    0.03    1.92
   6  -1  -4    0.62    1.27
   6  -1  -4    0.33    0.90
   5  -1  -4    0.31    0.59
   5  -1  -4    1.46    1.04
   5  -1  -4    0.20    1.79
   5  -1  -4   -0.24    0.84
   5  -1  -4   -0.12    0.81
  -5   1   4    0.05    0.83
   4  -1  -4   99.12    8.86
   4  -1  -4  112.03   10.78
   4  -1  -4  115.10    8.25
   4  -1  -4  109.18    8.58
  -4   1   4  115.41    8.61
  -4   1   4  124.58    8.74
   3  -1  -4   10.56    1.83
   3  -1  -4   17.73    1.68
  -3   1   4   14.71    1.87
  -3   1   4   13.95    1.83
   2  -1  -4    5.41    0.88
   2  -1  -4    3.97    0.91
   2  -1  -4    4.95    1.28
  -2   1   4    3.08    0.47
  -2   1   4    5.05    1.28
   1  -1  -4   59.44    4.12
   1  -1  -4   58.20    4.15
   1  -1  -4   51.49    4.35
  -1   1   4   60.56    3.89
  -1   1   4   49.25    4.28
   0  -1  -4  191.98   12.86
   0  -1  -4  195.55   13.24
   0   1   4  207.20   13.34
   0   1   4  199.94   12.84
  -1  -1  -4   93.28    6.77
   1   1   4   80.92    6.65
   1   1   4   97.17    6.40
   1   1   4   98.84    6.44
  -2  -1  -4   18.63    2.24
  -2  -1  -4   17.15    2.11
   2   1   4   16.11    1.77
   2   1   4   17.65    1.81
   2   1   4   18.20    1.86
  -3  -1  -4    0.02    0.90
  -3  -1  -4    0.91    1.02
   3   1   4    2.11    0.85
   3   1   4    2.03    0.73
   3   1   4   -0.02    0.67
   3   1   4    0.80    0.56
   3   1   4    2.81    0.88
  -4  -1  -4   -0.39    1.17
  -4  -1  -4   -0.59    1.21
   4   1   4   -0.12    0.70
   4   1   4   -0.10    0.42
   4   1   4    0.48    0.65
   4   1   4   -0.13    0.68
   4   1   4    0.32    0.62
   5   1   4   -0.87    1.62
   5   1   4    0.46    0.80
   5   1   4    0.25    0.73
   5   1   4    0.37    1.01
   6   1   4    2.56    1.26
   6   1   4    3.67    2.30
   6   1   4    3.33    1.74
   6   1   4    1.26    0.89
  -7  -1  -4   -0.42    1.10
   7   1   4    0.45    0.83
   7   1   4    0.38    1.55
   7   1   4   -0.10    0.75
   7  -2  -4    0.90    1.25
   6  -2  -4   22.59    3.20
   6  -2  -4   30.69    3.49
   6  -2  -4   33.50    3.85
   5  -2  -4    4.75    1.50
   5  -2  -4    0.82    1.18
   5  -2  -4    2.21    1.11
   5  -2  -4    3.81    2.34
  -5   2   4    2.82    1.46
   4  -2  -4   33.87    3.67
   4  -2  -4   27.35    2.91
   4  -2  -4   24.36    2.64
   3  -2  -4    3.33    0.83
   3  -2  -4    1.26    0.92
   3  -2  -4    2.42    0.92
  -3   2   4    0.76    0.43
  -3   2   4    1.57    0.93
   2  -2  -4   12.70    1.87
   2  -2  -4   17.73    1.55
  -2   2   4   17.00    2.00
  -2   2   4   17.23    1.47
   1  -2  -4   33.75    2.94
   1  -2  -4   28.91    2.38
   1  -2  -4   30.40    2.50
  -1   2   4   30.34    2.37
  -1   2   4   27.77    2.73
   0  -2  -4   35.03    2.70
   0  -2  -4   36.42    2.93
   0   2   4   35.56    2.75
   0   2   4   32.07    2.50
   0   2   4   38.10    3.09
  -1  -2  -4   19.91    1.66
  -1  -2  -4   20.25    2.15
  -1  -2  -4   24.00    2.55
   1   2   4   18.84    1.84
   1   2   4   21.04    2.03
   1   2   4   19.32    1.77
  -2  -2  -4   49.60    4.21
  -2  -2  -4   36.36    4.20
   2   2   4   47.79    3.66
   2   2   4   48.46    3.72
  -3  -2  -4   16.52    2.50
  -3  -2  -4   14.35    2.21
   3   2   4   14.01    2.31
   3   2   4   10.46    1.56
   3   2   4   13.20    1.63
   3   2   4   12.21    1.58
   3   2   4   13.99    1.76
  -4  -2  -4   34.49    4.11
   4   2   4   30.12    2.92
   4   2   4   28.62    3.31
   4   2   4   33.90    3.20
   4   2   4   36.61    4.24
   5   2   4    0.52    1.13
   5   2   4    0.52    1.90
   5   2   4    0.64    0.75
   5   2   4    0.44    1.36
   5   2   4    0.51    0.78
   6   2   4    0.61    0.83
   6   2   4    1.27    1.35
   6   2   4    1.61    1.25
   6   2   4    0.99    0.90
   6   2   4    3.58    2.19
  -7  -2  -4    2.33    1.33
   7   2   4    0.88    0.87
   7   2   4    7.34    2.60
   7   2   4    0.78    0.80
   6  -3  -4    4.42    1.48
   6  -3  -4    2.06    2.33
   5  -3  -4   -0.01    1.52
   5  -3  -4    0.61    1.32
   5  -3  -4    1.40    1.01
  -5   3   4    0.71    1.07
  -5   3   4    0.07    1.08
   4  -3  -4    0.05    0.54
   4  -3  -4    0.52    0.89
   4  -3  -4    0.28    0.72
   4  -3  -4    0.60    0.77
   4  -3  -4    0.06    1.10
  -4   3   4    0.44    0.85
   3  -3  -4    8.12    1.77
   3  -3  -4    4.27    1.53
   3  -3  -4    4.39    1.30
   3  -3  -4    3.08    1.25
  -3   3   4    3.13    0.89
  -3   3   4    5.62    1.78
   2  -3  -4   65.92    4.89
  -2   3   4   59.59    4.54
  -2   3   4   60.74    5.24
   1  -3  -4    5.81    1.46
   1  -3  -4    7.50    1.09
  -1   3   4    6.15    1.20
  -1   3   4    7.19    0.96
   0  -3  -4    9.69    1.14
   0  -3  -4    7.97    1.10
   0  -3  -4    9.56    1.52
   0   3   4    9.50    1.15
   0   3   4    8.66    0.92
   0   3   4    8.29    1.29
  -1  -3  -4   26.07    3.21
  -1  -3  -4   34.14    2.94
  -1  -3  -4   28.48    2.53
   1   3   4   33.60    2.70
   1   3   4   31.82    2.52
   1   3   4   28.17    2.69
  -2  -3  -4   -0.11    0.70
  -2  -3  -4    0.32    0.90
   2   3   4    0.44    0.49
   2   3   4    0.58    0.57
   2   3   4    0.98    0.67
  -3  -3  -4    1.05    1.20
  -3  -3  -4    0.08    1.04
   3   3   4    5.18    1.14
   3   3   4    2.50    0.86
   3   3   4    4.36    1.05
   3   3   4    7.26    1.32
  -4  -3  -4   -0.11    1.36
  -4  -3  -4    4.32    2.21
   4   3   4    1.09    1.20
   4   3   4    2.71    1.13
   4   3   4    2.41    0.99
   4   3   4    3.25    1.63
   5   3   4   -0.10    0.71
   5   3   4   -1.63    1.82
   5   3   4    0.58    1.39
   5   3   4    0.35    1.11
   5   3   4    0.86    0.88
   6   3   4    1.64    1.06
   6   3   4    1.91    1.36
   6   3   4    4.80    1.89
   6   3   4    6.18    2.57
   6   3   4    1.83    0.90
   7   3   4   12.83    3.06
   6  -4  -4    0.01    1.76
   6  -4  -4    0.13    1.10
   6  -4  -4    0.12    1.76
   5  -4  -4    0.16    0.92
   5  -4  -4   -0.36    1.31
   5  -4  -4    0.50    1.82
   4  -4  -4    4.23    1.75
   4  -4  -4    5.24    1.34
   4  -4  -4    0.88    0.94
   4  -4  -4    2.06    1.02
   4  -4  -4    1.41    1.33
  -4   4   4    4.39    1.79
   3  -4  -4   10.76    1.72
   3  -4  -4    5.38    1.90
   3  -4  -4   11.84    1.58
   3  -4  -4   12.69    2.77
   3  -4  -4   12.60    1.83
  -3   4   4   11.69    2.11
  -3   4   4    8.69    1.38
   2  -4  -4   35.46    2.84
   2  -4  -4   29.82    3.31
   2  -4  -4   31.25    3.31
   2  -4  -4   30.47    2.99
   2  -4  -4   29.22    3.06
  -2   4   4   28.33    3.38
  -2   4   4   30.35    2.77
   1  -4  -4   10.22    1.47
  -1   4   4    9.88    1.31
  -1   4   4   10.14    1.70
   0  -4  -4   98.72    7.31
   0  -4  -4  106.24    8.04
   0   4   4   96.95    7.23
   0   4   4   99.57    7.62
  -1  -4  -4   21.41    2.97
  -1  -4  -4   26.25    2.88
  -1  -4  -4   27.18    2.54
   1   4   4   25.97    2.47
   1   4   4   25.40    2.31
   1   4   4   26.25    2.53
  -2  -4  -4    8.66    1.99
  -2  -4  -4    4.65    1.59
  -2  -4  -4    2.90    1.32
   2   4   4    6.36    1.38
   2   4   4    5.47    1.11
   2   4   4    5.92    1.29
  -3  -4  -4    0.46    1.26
  -3  -4  -4    2.35    1.66
   3   4   4    1.24    0.78
   3   4   4    1.23    1.13
   3   4   4    0.82    0.90
   3   4   4    2.64    0.93
   4   4   4   -1.19    2.43
   4   4   4    0.09    1.45
   4   4   4    1.95    0.94
   4   4   4    1.46    1.37
   4   4   4    0.44    0.87
   5   4   4    3.92    2.47
   5   4   4    0.66    0.93
   5   4   4    0.53    1.35
   5   4   4    2.15    1.46
   5   4   4    2.05    1.03
  -6  -4  -4    0.02    1.04
   6   4   4    1.26    1.94
   6   4   4    0.11    0.75
   6   4   4    2.49    0.91
   6   4   4   -0.28    1.00
  -7  -4  -4    0.13    0.88
   7   4   4    0.54    1.43
   6  -5  -4    1.69    1.67
   6  -5  -4    0.49    1.68
   5  -5  -4   -0.60    0.85
   5  -5  -4    0.53    1.07
   5  -5  -4   -0.22    1.41
   5  -5  -4    1.00    1.65
   4  -5  -4   -0.77    1.01
   4  -5  -4    1.20    1.37
   4  -5  -4    3.83    1.31
   4  -5  -4    0.56    1.62
   4  -5  -4    1.07    0.91
   3  -5  -4    1.77    1.00
   3  -5  -4    3.30    1.47
   3  -5  -4    2.88    1.11
   3  -5  -4    2.73    0.88
  -3   5   4    0.32    1.06
  -3   5   4    0.68    0.75
   2  -5  -4   16.84    2.51
   2  -5  -4   13.91    1.87
   2  -5  -4   16.58    2.28
   2  -5  -4   16.25    2.42
   2  -5  -4   14.52    2.11
  -2   5   4   16.39    1.99
  -2   5   4   14.86    2.56
   1  -5  -4    1.44    0.93
   1  -5  -4    0.76    1.02
   1  -5  -4    0.53    0.71
   1  -5  -4    1.10    0.97
   1  -5  -4    1.78    1.25
  -1   5   4    0.43    0.83
  -1   5   4    1.40    0.81
  -1   5   4    0.80    0.67
   0  -5  -4    7.04    1.51
   0  -5  -4    3.14    1.33
   0  -5  -4    5.58    1.74
   0  -5  -4    6.16    1.75
   0   5   4    4.72    1.08
   0   5   4    5.47    1.75
   0   5   4    6.29    1.56
  -1  -5  -4   11.00    2.38
  -1  -5  -4    8.29    1.90
   1   5   4   12.11    1.74
   1   5   4   10.42    1.92
   1   5   4   11.20    1.71
  -2  -5  -4    1.03    1.39
  -2  -5  -4    0.76    1.30
  -2  -5  -4    0.27    0.90
   2   5   4    1.03    0.78
   2   5   4    1.55    1.07
   2   5   4    1.09    0.73
  -3  -5  -4    7.02    1.97
   3   5   4    0.75    1.86
   3   5   4    4.77    1.30
  -4  -5  -4    2.07    1.64
  -4  -5  -4    0.37    1.46
   4   5   4    2.12    0.99
   4   5   4    0.32    1.48
  -5  -5  -4    0.29    1.26
   5   5   4    0.14    1.22
   5   5   4    1.23    0.85
  -6  -5  -4    0.03    1.22
  -6  -5  -4    0.28    1.07
   6   5   4    0.63    0.76
   6   5   4    0.94    1.99
   6  -6  -4   -0.77    1.31
   6  -6  -4   -0.79    1.42
   5  -6  -4    0.09    0.99
   5  -6  -4    1.08    1.05
   5  -6  -4   -0.36    1.38
   5  -6  -4   -0.29    1.41
   4  -6  -4    6.70    1.45
   4  -6  -4    4.25    1.83
   4  -6  -4    1.83    1.57
   4  -6  -4    2.00    1.09
   3  -6  -4    1.49    1.34
   3  -6  -4    2.11    1.51
   3  -6  -4    2.28    1.04
   3  -6  -4    2.35    1.10
   2  -6  -4    1.93    1.17
   2  -6  -4    5.56    1.66
   2  -6  -4    4.40    1.19
   2  -6  -4    6.83    2.08
   1  -6  -4    2.09    1.20
   1  -6  -4    4.11    1.37
   1  -6  -4    3.15    1.50
   1  -6  -4    5.74    2.10
   1  -6  -4    2.31    1.18
  -1   6   4    1.77    1.28
  -1   6   4    2.97    0.98
  -1   6   4    4.53    1.56
   0  -6  -4   15.76    2.33
   0  -6  -4   14.83    2.25
   0  -6  -4   17.18    2.13
   0   6   4   17.26    2.25
   0   6   4   17.72    1.94
  -1  -6  -4    9.35    2.37
   1   6   4    7.25    1.46
   1   6   4    5.25    1.64
  -2  -6  -4    4.39    2.20
  -2  -6  -4    1.68    1.52
   2   6   4    1.03    0.78
  -3  -6  -4    0.76    1.46
  -3  -6  -4    0.32    1.69
   3   6   4    0.56    0.69
  -4  -6  -4   -0.68    1.53
  -4  -6  -4    0.61    1.47
  -4  -6  -4    0.27    1.48
   4   6   4    1.27    0.89
  -5  -6  -4    0.87    1.29
  -5  -6  -4    1.11    1.43
   5   6   4    0.66    0.79
  -6  -6  -4    0.23    0.92
   6  -7  -4   -0.15    1.17
   5  -7  -4    0.66    1.52
   5  -7  -4   -0.24    0.86
   5  -7  -4   -0.25    1.16
   4  -7  -4    0.09    0.87
   4  -7  -4   -0.51    0.83
   4  -7  -4   -0.10    1.31
   4  -7  -4   -0.06    1.12
   3  -7  -4    6.00    2.10
   3  -7  -4    8.38    1.62
   3  -7  -4    3.32    1.59
   3  -7  -4    2.72    1.21
   2  -7  -4    8.15    2.11
   2  -7  -4    8.79    2.29
   2  -7  -4    9.07    2.67
   2  -7  -4    9.91    2.05
   1  -7  -4   17.47    3.48
   1  -7  -4   10.19    2.12
   1  -7  -4   10.97    2.70
   1  -7  -4   16.27    3.68
  -1   7   4   11.35    2.01
   0  -7  -4   22.31    3.98
   0  -7  -4   16.66    3.21
   0   7   4   11.98    2.05
   0   7   4   15.01    2.31
  -1  -7  -4   36.80    4.08
  -1  -7  -4   37.19    4.08
   1   7   4   37.88    3.51
  -2  -7  -4    2.36    1.86
  -2  -7  -4    2.89    1.78
   2   7   4    2.07    0.97
  -3  -7  -4    4.33    2.03
  -3  -7  -4    7.94    2.19
   3   7   4    6.58    1.48
  -4  -7  -4    4.37    1.87
  -4  -7  -4    0.70    1.27
   4   7   4    2.93    1.00
  -5  -7  -4    0.37    0.99
   5   7   4    0.21    0.78
   5  -8  -4   -0.31    1.45
   5  -8  -4    0.94    1.16
   4  -8  -4    1.05    0.94
   4  -8  -4    1.37    1.48
   4  -8  -4    0.98    1.24
   3  -8  -4    1.62    1.14
   3  -8  -4    3.85    1.32
   3  -8  -4    3.25    1.65
   3  -8  -4    4.08    1.96
   2  -8  -4    5.04    2.06
   2  -8  -4    8.27    1.97
   2  -8  -4    9.22    1.84
   2  -8  -4   10.77    2.57
   1  -8  -4   27.25    3.47
   1  -8  -4   31.51    4.17
   1  -8  -4   28.73    3.50
  -1   8   4   28.99    2.92
  -1   8   4   27.96    2.93
   0  -8  -4    5.14    1.96
   0  -8  -4    6.11    2.10
   0   8   4    4.77    1.39
  -1  -8  -4    4.23    1.85
  -1  -8  -4    6.09    2.04
   1   8   4    3.95    1.25
  -2  -8  -4    6.02    1.92
  -2  -8  -4    6.61    2.05
   2   8   4    7.16    1.52
  -3  -8  -4    0.56    1.24
  -3  -8  -4    1.05    1.16
   3   8   4    0.54    0.75
  -4  -8  -4    0.31    0.93
   4   8   4    0.49    0.71
   4  -9  -4   -0.23    0.92
   3  -9  -4    2.33    1.58
   3  -9  -4    1.34    1.24
  -3   9   4    0.77    0.68
   2  -9  -4    6.17    1.95
   2  -9  -4    5.16    1.42
   2  -9  -4    5.14    2.29
  -2   9   4    5.82    1.28
   1  -9  -4   -0.01    0.81
   1  -9  -4    0.51    0.97
  -1   9   4    0.35    0.81
   0  -9  -4    0.39    1.05
   0  -9  -4    1.45    1.08
   0   9   4    1.67    0.97
  -1  -9  -4    0.39    1.16
  -1  -9  -4    0.59    0.85
   1   9   4    0.50    0.79
  -2  -9  -4    0.31    0.87
   2   9   4    1.54    0.92
  -3  -9  -4    1.22    0.95
   2 -10  -4    0.03    0.82
   1 -10  -4    0.61    1.03
   0 -10  -4    2.59    1.22
  -2 -10   5   -0.08    0.55
  -1 -10   5    1.55    0.86
   0 -10   5    1.04    0.85
  -4  -9   5    0.92    0.81
  -3  -9   5    2.87    1.19
   2   9  -5    7.67    1.39
  -2  -9   5    3.93    1.49
   1   9  -5    0.61    0.59
  -1  -9   5    0.32    1.01
  -1  -9   5    0.82    0.88
   0   9  -5    4.34    1.24
   0  -9   5    1.96    1.35
   0  -9   5    3.02    1.43
  -2   9  -5    0.05    0.53
   2  -9   5    0.27    1.11
  -5  -8   5   -0.29    0.75
  -4  -8   5    0.29    1.00
  -4  -8   5    1.83    1.52
   3   8  -5    0.35    1.07
  -3  -8   5    0.91    1.19
   2   8  -5   15.90    2.05
  -2  -8   5   16.46    3.30
   1   8  -5   17.15    2.14
  -1  -8   5   16.61    2.69
  -1  -8   5   18.42    2.68
   0   8  -5    8.82    1.87
   0  -8   5   12.62    3.02
   0  -8   5   19.46    3.50
  -1   8  -5    3.04    1.14
   1  -8   5    3.48    1.73
   1  -8   5    2.78    1.49
   1  -8   5    3.20    1.23
  -2   8  -5    6.64    1.62
   2  -8   5    6.98    1.63
   2  -8   5    5.65    2.02
  -3   8  -5    0.53    0.64
   3  -8   5    0.43    0.89
   3  -8   5    0.59    1.22
  -6  -7   5    0.09    0.93
   5   7  -5    0.08    0.72
  -5  -7   5    2.56    1.69
  -5  -7   5   -0.17    1.12
   4   7  -5   -0.11    0.61
  -4  -7   5    0.19    1.43
  -4  -7   5    0.56    1.36
   3   7  -5    3.57    1.23
   3   7  -5    4.08    1.14
  -3  -7   5    3.77    2.04
  -3  -7   5    1.81    1.87
   2   7  -5    2.84    1.06
  -2  -7   5    5.38    2.23
  -2  -7   5    1.75    1.15
   1   7  -5    5.18    1.39
  -1  -7   5    7.56    2.37
  -1  -7   5    5.48    1.79
   0   7  -5    1.34    1.05
   0  -7   5    0.97    1.45
   0  -7   5    1.18    1.04
  -1   7  -5    0.16    0.87
   1  -7   5   -0.15    0.73
   1  -7   5    0.00    1.35
   1  -7   5    0.40    0.90
   2  -7   5    0.41    0.81
   2  -7   5   -0.03    0.98
   2  -7   5    0.16    1.02
   3  -7   5    2.80    1.58
   3  -7   5    4.55    1.51
   3  -7   5    4.31    1.23
   4  -7   5   17.13    2.55
   4  -7   5   24.80    2.51
   7   6  -5   -0.55    0.79
   6   6  -5    0.00    0.62
   6   6  -5    0.40    1.22
  -6  -6   5    0.39    1.21
  -6  -6   5    1.14    1.35
   4   6  -5    6.73    1.64
  -4  -6   5    1.25    1.63
  -4  -6   5    4.83    2.01
   3   6  -5    1.23    0.92
  -3  -6   5    1.92    1.78
  -3  -6   5    0.92    1.52
  -3  -6   5    2.00    1.25
   2   6  -5    1.95    0.94
   2   6  -5    3.47    1.56
   2   6  -5    3.15    1.18
  -2  -6   5    1.97    1.21
  -2  -6   5    3.67    1.52
  -2  -6   5   -0.20    1.54
   1   6  -5    6.37    1.89
   1   6  -5    7.46    1.60
   1   6  -5    5.35    1.51
  -1  -6   5    8.55    2.35
  -1  -6   5    5.16    1.96
   0   6  -5    0.11    0.90
   0   6  -5   -0.02    0.79
   0  -6   5    0.30    0.88
   0  -6   5    0.26    1.35
   0  -6   5    0.35    0.83
   0  -6   5    0.16    0.75
   0  -6   5    0.03    1.05
  -1   6  -5   14.77    2.74
  -1   6  -5    7.95    1.97
   1  -6   5   14.59    2.13
   1  -6   5   15.65    2.52
   1  -6   5   13.40    2.81
   2  -6   5   22.77    3.09
   2  -6   5   22.43    2.48
   2  -6   5   23.22    2.89
   3  -6   5    1.71    1.37
   3  -6   5    2.18    1.42
   3  -6   5    2.47    1.08
   4  -6   5    6.25    1.30
   4  -6   5    9.44    1.98
   5  -6   5    2.54    1.19
   5  -6   5    0.82    0.82
   7   5  -5   -0.37    0.85
   7   5  -5    1.14    1.47
   7   5  -5    0.18    0.62
  -7  -5   5    0.52    1.25
   6   5  -5   11.12    3.03
  -6  -5   5    0.54    1.57
  -6  -5   5   11.88    2.69
   5   5  -5    1.59    0.87
   5   5  -5    3.26    2.09
   5   5  -5    0.11    1.51
  -5  -5   5    0.20    1.68
  -5  -5   5    4.34    2.08
   4   5  -5    3.11    1.20
  -4  -5   5    3.04    2.04
  -4  -5   5    4.11    2.00
   3   5  -5    0.94    0.74
   3   5  -5   -0.07    0.71
  -3  -5   5   -0.02    0.88
  -3  -5   5   -0.04    0.79
  -3  -5   5    0.20    1.46
   2   5  -5    6.82    1.77
   2   5  -5    6.60    1.40
   2   5  -5    3.06    0.99
  -2  -5   5    1.94    1.37
  -2  -5   5    4.66    1.65
  -2  -5   5    4.00    1.44
   1   5  -5    8.00    1.58
   1   5  -5    6.56    1.40
   1   5  -5    6.67    1.65
  -1  -5   5    9.46    2.29
  -1  -5   5    4.65    1.69
   0   5  -5   10.53    1.64
   0   5  -5    9.89    1.61
   0   5  -5   13.18    2.00
   0  -5   5   14.73    2.23
   0  -5   5   16.61    3.02
   0  -5   5   10.37    1.77
   0  -5   5   15.30    2.05
  -1   5  -5    1.25    0.91
  -1   5  -5    1.70    0.92
  -1   5  -5    0.60    0.57
   1  -5   5    1.67    0.91
   1  -5   5    1.22    0.99
   1  -5   5    1.15    0.72
   1  -5   5    0.35    1.04
   1  -5   5    2.15    1.14
  -2   5  -5   19.48    2.35
  -2   5  -5   17.40    2.23
  -2   5  -5   15.85    2.04
   2  -5   5   14.45    2.85
   2  -5   5   19.03    2.08
   2  -5   5   18.33    2.34
   2  -5   5   17.02    2.45
   3  -5   5    0.60    0.81
   3  -5   5    0.31    1.15
   3  -5   5    0.24    0.91
   4  -5   5   13.18    2.36
   4  -5   5   10.80    1.87
   5  -5   5    0.36    1.05
   5  -5   5    0.13    0.80
   8   4  -5    0.23    1.12
   8   4  -5    0.00    0.76
   7   4  -5   -0.17    0.62
   7   4  -5    0.77    1.02
   7   4  -5    0.41    1.41
   7   4  -5   -0.06    1.12
  -7  -4   5   -0.73    1.13
   6   4  -5    0.93    1.76
   6   4  -5    0.09    0.64
   6   4  -5   -0.60    1.28
   6   4  -5   -0.40    1.35
   6   4  -5   -0.16    0.95
  -6  -4   5    0.43    1.44
   5   4  -5    3.03    1.45
   5   4  -5    2.73    1.05
   5   4  -5    3.17    1.89
   5   4  -5    0.97    2.03
   5   4  -5    0.60    1.55
  -5  -4   5    5.50    2.21
   4   4  -5    4.18    1.62
   4   4  -5    1.78    1.30
   4   4  -5    3.73    1.25
  -4  -4   5    3.83    1.83
  -4  -4   5    5.65    2.20
  -4  -4   5    2.26    1.39
   3   4  -5    2.31    1.20
   3   4  -5    3.23    1.02
  -3  -4   5    2.61    1.22
  -3  -4   5    0.86    1.37
  -3  -4   5    2.38    1.23
   2   4  -5    1.66    0.72
   2   4  -5    2.50    1.06
   2   4  -5    1.53    0.91
  -2  -4   5    0.76    1.75
  -2  -4   5    0.43    0.88
  -2  -4   5    2.38    1.15
  -2  -4   5    0.73    0.92
   1   4  -5    5.05    1.18
   1   4  -5    6.32    1.55
   1   4  -5    5.05    1.23
   1   4  -5    6.61    1.57
  -1  -4   5    5.48    1.62
  -1  -4   5    5.75    1.68
   0   4  -5   11.37    1.60
   0   4  -5   10.28    1.40
   0   4  -5   12.13    1.58
   0  -4   5   12.73    3.00
   0  -4   5   10.61    1.70
   0  -4   5   10.72    1.58
   0  -4   5   11.44    2.05
  -1   4  -5    7.58    1.72
   1  -4   5    4.24    1.26
   1  -4   5    7.15    1.61
   1  -4   5    7.47    1.35
   1  -4   5    6.71    1.65
   1  -4   5    6.12    1.38
   1  -4   5    4.70    1.97
  -2   4  -5    2.24    1.08
   2  -4   5    2.23    1.56
   2  -4   5    1.93    1.07
   2  -4   5    2.57    1.19
   2  -4   5    1.76    0.88
   2  -4   5    2.57    1.35
   2  -4   5    0.80    0.74
  -3   4  -5    0.48    0.90
   3  -4   5    0.98    0.92
   3  -4   5    0.27    1.11
   3  -4   5   -0.06    1.03
   3  -4   5    0.52    0.94
   3  -4   5    0.71    0.75
   4  -4   5    0.84    1.07
   4  -4   5    1.29    0.87
   4  -4   5   -0.06    1.15
   5  -4   5    2.20    1.19
   5  -4   5    0.79    2.62
   5  -4   5    0.65    0.98
   6  -4   5    2.11    1.08
   8   3  -5    0.60    1.01
   8   3  -5    7.00    2.05
   7   3  -5    0.02    0.90
   7   3  -5   -0.28    1.38
   7   3  -5   -0.52    1.14
   7   3  -5    0.14    0.66
  -7  -3   5    0.76    1.39
   6   3  -5   16.56    3.35
   6   3  -5   10.66    2.14
   6   3  -5   13.96    3.16
   6   3  -5   19.14    3.05
   5   3  -5    3.27    1.50
   5   3  -5    1.45    1.17
   5   3  -5   -0.79    1.18
   5   3  -5    0.54    0.69
   5   3  -5    0.47    1.14
  -5  -3   5    0.31    1.14
  -5  -3   5    0.59    1.25
   4   3  -5    1.40    0.95
   4   3  -5    4.98    1.15
   4   3  -5    6.06    1.61
   4   3  -5    1.08    0.84
   4   3  -5    0.78    0.82
  -4  -3   5    2.66    1.61
  -4  -3   5    2.66    1.43
   3   3  -5    1.12    0.66
   3   3  -5    0.14    0.55
   3   3  -5    1.12    0.80
   3   3  -5    0.61    0.80
  -3  -3   5    0.55    0.91
  -3  -3   5    0.75    0.84
  -3  -3   5    0.58    0.77
   2   3  -5  120.85    8.26
   2   3  -5  117.11    8.44
  -2  -3   5  120.43    8.65
  -2  -3   5  109.04    8.64
   1   3  -5   66.80    4.71
   1   3  -5   64.62    5.05
   1   3  -5   64.71    4.94
   0   3  -5   49.05    3.94
   0   3  -5   46.56    4.01
   0  -3   5   53.14    4.02
   0  -3   5   46.55    3.89
  -1   3  -5    7.91    1.79
  -1   3  -5    8.26    1.71
   1  -3   5    7.58    1.54
   1  -3   5    6.32    1.09
   1  -3   5    7.87    2.23
  -2   3  -5   49.35    4.52
  -2   3  -5   55.53    4.45
   2  -3   5   46.76    4.04
   2  -3   5   40.66    4.71
   2  -3   5   53.25    4.43
   2  -3   5   51.22    3.94
   2  -3   5   48.81    4.27
  -3   3  -5    0.92    1.87
  -3   3  -5    0.23    0.79
   3  -3   5    0.89    0.99
   3  -3   5    1.13    0.75
   3  -3   5    1.03    0.92
   3  -3   5    0.24    1.17
   3  -3   5    1.06    1.07
   4  -3   5    1.76    1.19
   4  -3   5    4.16    1.35
   4  -3   5    5.22    1.25
   5  -3   5    1.20    1.17
   5  -3   5   -0.05    1.04
   5  -3   5    0.20    0.97
   6  -3   5    3.66    1.25
   6  -3   5    2.09    1.28
   8   2  -5    0.32    0.82
   8   2  -5   -0.10    0.94
   8   2  -5    2.08    1.52
   8   2  -5    0.79    0.88
  -8  -2   5   -0.51    1.29
   7   2  -5    0.88    1.20
   7   2  -5    0.95    1.56
   7   2  -5    0.40    1.26
   7   2  -5    2.21    1.16
   7   2  -5    2.45    1.45
   6   2  -5   22.57    2.85
   6   2  -5   24.45    3.67
   6   2  -5   34.16    4.12
   5   2  -5    5.64    1.73
   5   2  -5    1.45    0.79
   5   2  -5    0.36    0.76
   5   2  -5   -0.17    0.83
  -5  -2   5    1.01    1.24
  -5  -2   5    0.92    1.23
   4   2  -5   72.31    5.45
   4   2  -5   84.47    6.12
   4   2  -5   73.42    6.44
  -4  -2   5   58.43    5.85
  -4  -2   5   74.67    6.58
   3   2  -5    0.05    0.48
   3   2  -5    0.74    0.75
   3   2  -5    0.32    0.71
  -3  -2   5    0.76    0.71
  -3  -2   5    0.83    0.76
   2   2  -5   27.19    2.67
   2   2  -5   25.70    2.29
   2   2  -5   25.97    2.56
  -2  -2   5   26.33    2.79
  -2  -2   5   29.55    2.72
   1   2  -5   13.06    1.36
   1   2  -5   11.51    1.47
   1   2  -5   11.95    1.29
  -1  -2   5   10.75    1.41
  -1  -2   5   11.60    1.18
  -1  -2   5   11.04    1.72
   0   2  -5   12.74    1.63
   0   2  -5   13.00    1.48
   0  -2   5   14.25    1.46
   0  -2   5   13.02    1.93
   0  -2   5   13.77    1.43
  -1   2  -5   84.49    6.36
  -1   2  -5   88.61    6.13
   1  -2   5   67.97    6.52
   1  -2   5   83.88    5.97
  -2   2  -5   21.61    2.63
  -2   2  -5   24.88    2.58
   2  -2   5   22.63    2.47
   2  -2   5   23.25    2.87
   2  -2   5   30.34    3.21
  -3   2  -5   -0.01    0.61
  -3   2  -5   -0.05    0.94
   3  -2   5   -0.48    0.59
   3  -2   5   -0.22    0.51
   3  -2   5    0.07    0.81
   3  -2   5    0.00    0.70
   3  -2   5   -0.34    0.83
  -4   2  -5    0.37    1.51
  -4   2  -5    1.38    1.06
   4  -2   5    2.53    1.04
   4  -2   5    1.52    1.11
   4  -2   5    3.43    1.13
   4  -2   5    1.25    1.23
   5  -2   5    0.65    2.26
   5  -2   5    2.50    1.35
   5  -2   5    2.74    1.27
   6  -2   5    0.96    1.05
   6  -2   5    0.86    1.98
   6  -2   5    1.90    1.09
   8   1  -5    0.38    1.36
   8   1  -5   -0.05    0.92
   8   1  -5    0.16    0.74
  -8  -1   5    0.39    1.28
   7   1  -5    1.05    1.60
   7   1  -5    0.70    1.01
   7   1  -5   -0.17    0.90
   7   1  -5   -0.41    1.07
   7   1  -5    0.70    0.81
   6   1  -5    0.34    1.34
   6   1  -5   -0.67    2.09
   6   1  -5    0.74    0.74
   6   1  -5    1.08    1.47
   6   1  -5    0.63    1.03
   6   1  -5    0.83    1.22
   5   1  -5    1.92    1.16
   5   1  -5    1.18    0.73
   5   1  -5   -0.19    0.88
   5   1  -5    2.07    1.34
  -5  -1   5    0.84    1.14
  -5  -1   5    1.34    1.28
   4   1  -5    3.25    1.68
   4   1  -5    4.69    1.49
   4   1  -5    7.63    1.46
   4   1  -5    6.68    1.80
   4   1  -5    4.43    1.55
   4   1  -5    4.96    1.99
  -4  -1   5    7.37    2.06
   3   1  -5   16.37    1.64
   3   1  -5   13.15    1.76
   3   1  -5   17.43    2.24
  -3  -1   5   18.88    2.16
  -3  -1   5   16.03    2.12
   2   1  -5    6.97    1.18
  -2  -1   5    6.68    1.30
  -2  -1   5    7.47    1.19
   1   1  -5  144.25   10.19
   1   1  -5  147.77    9.96
   1   1  -5  160.06   10.44
  -1  -1   5  152.29    9.83
   0   1  -5   52.79    4.33
   0   1  -5   55.29    3.90
   0   1  -5   51.87    3.99
   0  -1   5   53.59    3.87
   0  -1   5   57.69    4.62
   0  -1   5   50.21    3.91
  -1   1  -5    2.36    0.83
  -1   1  -5    1.24    0.49
  -1   1  -5    4.40    1.37
   1  -1   5    3.02    1.18
  -2   1  -5   44.87    4.08
   2  -1   5   38.51    3.78
   2  -1   5   49.06    3.81
  -3   1  -5    1.22    0.96
   3  -1   5    0.24    0.60
   3  -1   5    1.59    0.70
   3  -1   5    0.12    0.64
   3  -1   5    0.25    0.76
   3  -1   5    2.64    0.90
   4  -1   5    9.65    2.17
   5  -1   5    1.63    2.20
   5  -1   5    2.24    1.11
   5  -1   5    2.60    1.31
   6  -1   5    6.48    1.79
   6  -1   5    4.90    2.43
   6  -1   5    7.87    1.70
   7  -1   5    0.40    0.91
   7  -1   5    1.43    1.69
   8   0  -5   -0.61    1.33
   7   0  -5    0.11    1.10
   7   0  -5    0.40    0.77
   7   0  -5   -0.32    0.97
   7   0  -5   -0.01    1.64
   6   0  -5    0.52    2.26
   6   0  -5    0.06    0.73
   6   0  -5   -0.16    1.09
   6   0  -5    0.37    1.27
   6   0  -5    0.10    1.52
   6   0  -5    0.11    0.82
   5   0  -5    0.34    0.67
   5   0  -5    0.18    0.79
   5   0  -5   -0.10    1.60
   5   0  -5   -0.04    0.60
   5   0  -5   -0.05    1.00
   5   0  -5    0.42    0.99
  -5   0   5   -0.15    0.80
   4   0  -5    0.01    0.56
   4   0  -5   -0.12    0.62
   4   0  -5   -0.25    1.27
   4   0  -5   -0.01    0.62
   4   0  -5    0.45    0.77
  -4   0   5   -0.12    0.55
  -4   0   5    0.24    0.79
   3   0  -5    5.12    1.68
   3   0  -5    4.02    1.14
  -3   0   5    5.89    1.63
  -3   0   5    5.46    1.59
   2   0  -5    2.63    1.01
   2   0  -5    2.93    0.85
   2   0  -5    1.77    0.43
  -2   0   5    2.44    1.03
  -2   0   5    2.28    0.91
   1   0  -5  129.17    8.66
   1   0  -5  132.70    9.24
   1   0  -5  139.92    9.33
  -1   0   5  117.12    9.01
  -1   0   5  146.60    8.81
   0   0  -5    0.48    0.53
   0   0  -5    0.44    0.40
   0   0  -5    0.42    0.39
   0   0   5    0.71    0.64
   0   0   5    0.33    0.31
   0   0   5    0.56    0.41
  -1   0  -5   27.88    2.84
   1   0   5   32.23    2.63
   1   0   5   31.61    2.97
   1   0   5   29.50    2.62
  -2   0  -5   25.08    2.68
  -2   0  -5   25.77    2.84
   2   0   5   29.85    2.59
   2   0   5   22.09    2.64
   2   0   5   30.88    2.71
  -3   0  -5   35.22    4.07
   3   0   5   42.88    3.48
   3   0   5   42.39    3.66
   3   0   5   46.66    3.84
   3   0   5   33.79    3.96
   3   0   5   51.73    4.13
   3   0   5   42.80    3.35
  -4   0  -5    0.15    1.13
   4   0   5    2.09    0.93
   4   0   5    1.07    0.82
   4   0   5    1.69    1.20
   4   0   5   -0.10    0.45
   4   0   5    1.08    1.09
   5   0   5    6.15    1.35
   5   0   5    6.61    2.66
   5   0   5    8.41    2.44
   5   0   5    9.50    2.18
  -6   0  -5    1.06    1.57
   6   0   5    0.93    0.99
   6   0   5    1.44    0.92
   6   0   5    2.20    2.03
   7   0   5    1.44    1.01
   7   0   5    2.19    1.91
   8  -1  -5   -0.19    0.89
   8  -1  -5    0.34    0.94
   7  -1  -5   -0.09    1.00
   7  -1  -5    0.82    1.01
   7  -1  -5    1.38    1.26
   7  -1  -5    0.23    1.75
   6  -1  -5    0.00    1.70
   6  -1  -5    0.27    1.02
   6  -1  -5    1.60    1.49
   6  -1  -5    1.79    1.23
   6  -1  -5   -0.17    2.27
   5  -1  -5    2.14    1.23
   5  -1  -5    0.19    0.97
   5  -1  -5    0.87    1.24
   5  -1  -5    0.27    1.49
   5  -1  -5    1.25    0.98
  -5   1   5    1.10    1.12
   4  -1  -5    4.98    2.23
   4  -1  -5    2.40    1.10
   4  -1  -5    1.71    0.81
   4  -1  -5    5.44    1.47
   4  -1  -5    2.19    1.40
  -4   1   5    2.46    1.25
  -4   1   5    4.05    1.63
   3  -1  -5   10.09    1.29
   3  -1  -5    6.77    1.82
  -3   1   5    7.25    1.95
   2  -1  -5   20.48    1.96
   2  -1  -5   18.18    1.96
   2  -1  -5   19.80    2.28
  -2   1   5   19.80    2.24
  -2   1   5   20.87    1.60
   1  -1  -5  168.27   11.02
  -1   1   5  163.49   10.78
  -1   1   5  162.27   11.45
   0  -1  -5   45.95    3.74
   0  -1  -5   44.86    3.25
   0   1   5   47.92    3.85
   0   1   5   42.60    3.33
   0   1   5   44.11    3.26
  -1  -1  -5    6.01    1.55
  -1  -1  -5    5.23    1.50
   1   1   5    7.13    1.71
   1   1   5    5.85    1.28
   1   1   5    3.23    0.88
  -2  -1  -5   59.38    5.25
  -2  -1  -5   65.54    5.48
   2   1   5   61.39    4.76
   2   1   5   60.50    4.82
  -3  -1  -5    3.85    1.50
  -3  -1  -5    7.65    2.27
   3   1   5    5.41    1.25
   3   1   5    3.21    0.92
   3   1   5    5.54    1.78
   3   1   5    3.42    1.07
   3   1   5    3.06    1.22
  -4  -1  -5   10.04    2.71
   4   1   5   13.82    2.08
   4   1   5    7.09    2.14
   5   1   5    1.91    0.93
   5   1   5    4.07    2.61
   5   1   5    3.25    1.68
   5   1   5    2.42    1.22
  -6  -1  -5   13.90    3.32
   6   1   5    4.98    1.61
   6   1   5   11.11    3.44
   6   1   5    6.72    1.38
   7   1   5    1.51    1.56
   7   1   5   -0.03    0.73
   8  -2  -5    2.63    1.40
   7  -2  -5    0.99    1.20
   7  -2  -5    0.81    1.09
   7  -2  -5    0.21    1.10
   6  -2  -5   24.46    3.20
   5  -2  -5    3.71    1.91
   5  -2  -5    6.91    1.93
   5  -2  -5    5.44    1.68
  -5   2   5    7.69    2.15
   4  -2  -5   45.56    5.10
   4  -2  -5   61.54    4.98
   4  -2  -5   42.67    5.07
   4  -2  -5   56.05    4.59
  -4   2   5   64.57    5.28
  -4   2   5   53.43    4.96
   3  -2  -5    0.63    0.57
   3  -2  -5    0.58    0.75
   3  -2  -5    0.96    0.71
  -3   2   5    0.66    0.69
   2  -2  -5   19.66    1.93
   2  -2  -5   16.73    1.65
  -2   2   5   14.21    1.45
   1  -2  -5   17.24    2.09
   1  -2  -5   18.27    1.80
   1  -2  -5   17.65    1.78
  -1   2   5   18.63    2.09
  -1   2   5   18.15    1.65
   0  -2  -5   13.31    1.71
   0  -2  -5   11.11    1.21
   0  -2  -5   12.33    1.52
   0   2   5   11.47    1.11
   0   2   5   11.25    1.56
   0   2   5   10.73    1.25
  -1  -2  -5   69.47    5.29
   1   2   5   57.57    5.04
   1   2   5   69.82    4.85
   1   2   5   63.54    4.67
  -2  -2  -5    8.76    1.68
   2   2   5   13.06    1.51
   2   2   5   10.94    1.43
  -3  -2  -5    0.07    1.10
  -3  -2  -5   -0.22    0.90
   3   2   5    0.26    0.57
   3   2   5   -0.12    0.76
   3   2   5   -0.06    0.52
   3   2   5   -0.05    0.51
   3   2   5    0.00    0.77
  -4  -2  -5    3.09    1.89
  -4  -2  -5    0.41    1.57
   4   2   5    0.99    0.89
   4   2   5    3.62    1.10
   4   2   5    4.02    1.30
   4   2   5    3.52    1.76
   5   2   5    1.72    0.90
   5   2   5    1.21    1.22
   5   2   5    1.10    2.03
   5   2   5    1.27    1.01
  -6  -2  -5   13.10    3.20
   6   2   5   14.98    3.88
   7   2   5    5.44    2.13
   7  -3  -5   -0.07    1.07
   6  -3  -5    0.63    1.88
   6  -3  -5   -0.51    1.88
   6  -3  -5    3.62    1.73
   6  -3  -5    0.99    1.14
   5  -3  -5    0.59    1.51
   5  -3  -5    0.70    0.92
   5  -3  -5    2.51    1.91
  -5   3   5    1.90    1.37
  -5   3   5    0.89    1.06
   4  -3  -5    8.20    2.10
   4  -3  -5    1.60    1.57
   4  -3  -5    6.18    2.16
   4  -3  -5    4.41    1.36
   4  -3  -5    3.49    1.26
   4  -3  -5    7.49    1.49
  -4   3   5    6.50    1.79
   3  -3  -5    1.45    1.00
   3  -3  -5    0.62    0.71
   3  -3  -5    1.44    0.92
   3  -3  -5    1.78    0.98
   3  -3  -5    0.81    0.97
  -3   3   5    2.41    1.31
  -3   3   5    0.81    0.47
   2  -3  -5   68.45    5.74
  -2   3   5   60.14    5.52
  -2   3   5   70.57    4.92
   1  -3  -5   82.72    6.30
   1  -3  -5   72.90    5.58
  -1   3   5   73.14    5.48
  -1   3   5   74.31    6.02
   0  -3  -5   31.08    2.69
   0  -3  -5   35.22    2.92
   0  -3  -5   27.97    3.22
   0   3   5   32.72    3.12
   0   3   5   32.35    2.74
  -1  -3  -5    7.44    1.31
  -1  -3  -5    5.32    1.60
   1   3   5    6.99    1.30
   1   3   5    5.52    0.91
  -2  -3  -5   35.06    4.49
  -2  -3  -5   47.69    4.54
  -2  -3  -5   42.43    4.28
   2   3   5   47.70    3.78
   2   3   5   50.40    3.91
   2   3   5   47.60    3.67
  -3  -3  -5    1.28    1.36
  -3  -3  -5    1.50    1.51
   3   3   5    1.96    1.37
   3   3   5    1.15    0.93
   3   3   5    1.80    1.04
   3   3   5    2.22    0.82
   3   3   5    0.81    0.65
  -4  -3  -5   10.30    3.37
   4   3   5    9.92    2.82
   4   3   5    1.47    1.11
   4   3   5    8.66    1.96
   4   3   5    4.94    1.28
   4   3   5   12.03    4.13
   4   3   5    0.78    1.75
  -5  -3  -5    2.81    1.85
   5   3   5    2.41    0.98
   5   3   5    0.86    1.30
   5   3   5    2.09    1.15
   5   3   5    5.03    2.73
  -6  -3  -5    3.42    1.68
   6   3   5    1.63    1.30
   6   3   5    2.57    0.89
   6   3   5    6.54    2.80
   6   3   5    0.32    0.83
   7   3   5    5.17    1.98
   7  -4  -5    0.87    2.49
   6  -4  -5   -0.11    1.67
   6  -4  -5    0.23    1.57
   6  -4  -5    0.08    0.92
   5  -4  -5   -0.16    1.73
   5  -4  -5    0.06    1.34
   5  -4  -5    0.59    0.94
   4  -4  -5    0.54    0.74
   4  -4  -5    0.49    0.94
   4  -4  -5    0.79    1.35
   4  -4  -5    0.22    1.22
   4  -4  -5    0.01    0.81
  -4   4   5    0.13    1.03
   3  -4  -5    0.87    0.78
   3  -4  -5    0.96    0.81
   3  -4  -5    0.12    0.85
   3  -4  -5    0.86    1.04
   3  -4  -5    0.75    0.84
  -3   4   5   -0.09    0.75
  -3   4   5    0.68    0.60
   2  -4  -5    1.41    0.94
   2  -4  -5    1.61    0.97
   2  -4  -5    2.16    1.03
   2  -4  -5    2.28    1.30
   2  -4  -5    1.84    1.00
  -2   4   5    1.55    0.68
  -2   4   5    1.52    1.06
   1  -4  -5    4.07    1.40
   1  -4  -5    3.27    1.03
   1  -4  -5    5.03    1.39
   1  -4  -5    2.09    1.10
  -1   4   5    3.22    0.96
  -1   4   5    1.64    0.93
   0  -4  -5   14.58    2.33
   0  -4  -5    9.80    1.43
   0   4   5   11.44    1.74
   0   4   5    9.69    1.37
   0   4   5    9.18    1.26
  -1  -4  -5    8.20    1.97
  -1  -4  -5   13.00    2.41
   1   4   5    8.28    1.36
   1   4   5   10.32    1.86
   1   4   5    9.88    1.49
  -2  -4  -5    1.03    1.29
  -2  -4  -5    0.41    1.05
  -2  -4  -5    0.12    0.91
   2   4   5    1.25    0.77
   2   4   5    0.95    0.62
   2   4   5    0.27    0.74
  -3  -4  -5    2.99    1.74
  -3  -4  -5    0.54    1.25
   3   4   5    0.00    0.64
   3   4   5    5.32    1.79
   3   4   5    1.88    0.92
  -4  -4  -5    2.93    1.72
   4   4   5    1.74    0.91
   4   4   5    1.81    1.68
   4   4   5    4.87    3.09
   4   4   5    2.39    1.28
  -5  -4  -5    6.38    2.15
   5   4   5    4.21    1.17
   5   4   5    1.21    1.08
   5   4   5    1.16    1.27
   5   4   5    8.33    2.99
  -6  -4  -5   -0.85    1.26
  -6  -4  -5    0.24    1.17
   6   4   5    3.67    2.06
   6   4   5   -0.08    0.87
   6   4   5    0.87    0.76
   6  -5  -5   -0.27    1.42
   6  -5  -5   -0.02    0.92
   6  -5  -5   -0.88    1.47
   5  -5  -5   -0.71    0.98
   5  -5  -5   -0.06    1.53
   5  -5  -5    0.79    0.98
   5  -5  -5   -0.72    1.37
   4  -5  -5    0.65    1.41
   4  -5  -5    1.40    1.53
   4  -5  -5    1.47    0.92
   4  -5  -5    2.16    1.22
   3  -5  -5    0.76    0.83
   3  -5  -5    1.69    1.27
   3  -5  -5    2.64    1.57
   3  -5  -5    1.61    1.50
   3  -5  -5    2.53    1.14
  -3   5   5    0.24    1.06
  -3   5   5    0.20    0.67
   2  -5  -5    2.45    1.08
   2  -5  -5    3.33    1.64
   2  -5  -5    2.86    1.03
   2  -5  -5    3.05    1.20
   2  -5  -5    0.83    1.01
  -2   5   5    0.44    0.91
  -2   5   5    1.31    0.79
   1  -5  -5    7.20    1.85
   1  -5  -5    6.34    1.63
   1  -5  -5    5.87    1.47
   1  -5  -5    8.49    2.29
   1  -5  -5    6.72    2.10
  -1   5   5    4.10    1.52
  -1   5   5    6.89    1.60
   0  -5  -5   12.48    1.85
   0  -5  -5   11.06    1.90
   0   5   5   11.41    1.66
   0   5   5   11.64    1.43
   0   5   5   12.10    1.49
  -1  -5  -5    0.87    0.96
  -1  -5  -5    5.21    1.84
   1   5   5    1.94    0.83
   1   5   5    3.35    1.01
   1   5   5    3.41    1.17
  -2  -5  -5   17.25    2.59
  -2  -5  -5   15.78    2.68
   2   5   5   17.14    2.00
   2   5   5   16.78    2.17
  -3  -5  -5    0.38    1.30
  -3  -5  -5   -0.63    1.67
  -3  -5  -5    0.71    1.45
   3   5   5    0.44    0.73
   3   5   5    0.45    1.54
  -4  -5  -5    0.20    1.29
   4   5   5    0.64    1.42
   4   5   5    9.04    1.60
  -5  -5  -5    0.30    1.19
  -5  -5  -5   -0.04    1.48
   5   5   5   -0.60    0.65
  -6  -5  -5   -0.59    0.98
   6   5   5   -0.16    0.85
   6  -6  -5    0.02    1.34
   6  -6  -5   -0.34    1.37
   5  -6  -5    0.44    0.92
   5  -6  -5    0.53    1.48
   5  -6  -5    0.62    1.64
   5  -6  -5    0.98    1.06
   4  -6  -5    1.34    0.95
   4  -6  -5    0.51    1.38
   4  -6  -5    0.57    1.38
   4  -6  -5    1.92    1.05
   3  -6  -5    2.20    1.18
   3  -6  -5    2.60    1.69
   3  -6  -5    0.38    0.77
   3  -6  -5    1.01    1.29
   2  -6  -5    1.13    1.12
   2  -6  -5    1.40    1.42
   2  -6  -5    1.76    1.08
   2  -6  -5    0.57    0.89
  -2   6   5    1.25    1.01
  -2   6   5    0.25    1.27
   1  -6  -5    2.49    1.40
   1  -6  -5    4.23    1.58
   1  -6  -5    5.08    2.24
   1  -6  -5    4.16    1.35
  -1   6   5    4.50    1.50
   0  -6  -5    0.46    0.92
   0  -6  -5   -0.08    0.57
   0  -6  -5   -0.01    1.06
   0   6   5    0.61    0.60
   0   6   5    0.27    0.70
   0   6   5    0.42    0.80
  -1  -6  -5   20.36    3.39
   1   6   5   13.39    1.86
   1   6   5   13.50    2.48
  -2  -6  -5   24.01    3.26
  -2  -6  -5   21.60    3.01
   2   6   5   21.74    2.44
  -3  -6  -5    1.80    1.56
  -3  -6  -5    1.90    1.73
   3   6   5    1.96    0.98
  -4  -6  -5    7.51    2.06
  -4  -6  -5   21.64    5.51
   4   6   5   10.24    1.76
  -5  -6  -5    0.56    1.32
  -5  -6  -5    4.45    1.55
   5   6   5    3.55    1.01
  -6  -6  -5    0.68    0.95
   6  -7  -5    0.46    1.17
   5  -7  -5    0.07    1.26
   5  -7  -5    0.20    0.86
   5  -7  -5    0.60    1.55
   4  -7  -5    1.51    1.11
   4  -7  -5    0.59    1.43
   4  -7  -5    3.57    1.47
   4  -7  -5   -0.08    0.84
   3  -7  -5    1.34    1.02
   3  -7  -5    1.15    1.56
   3  -7  -5    2.14    1.10
   3  -7  -5    0.38    1.33
   2  -7  -5    6.32    1.77
   2  -7  -5    4.66    1.93
   2  -7  -5    5.98    2.44
   2  -7  -5    3.94    1.57
   1  -7  -5    7.41    2.72
   1  -7  -5    5.32    2.11
   1  -7  -5    6.12    1.98
  -1   7   5    5.24    1.44
   0  -7  -5    1.07    1.49
   0  -7  -5    1.08    1.15
   0  -7  -5    1.66    1.65
   0   7   5    0.89    0.82
   0   7   5    0.95    0.95
  -1  -7  -5    0.54    1.34
  -1  -7  -5    0.15    0.95
   1   7   5    0.01    0.67
  -2  -7  -5    0.00    1.43
  -2  -7  -5    1.68    1.34
   2   7   5    1.40    0.90
  -3  -7  -5    5.77    2.04
  -3  -7  -5    7.15    2.13
   3   7   5    6.88    1.50
  -4  -7  -5   20.58    2.88
  -4  -7  -5   26.85    3.07
   4   7   5   26.58    2.65
  -5  -7  -5    0.44    0.91
   5  -8  -5    0.23    1.09
   4  -8  -5    0.22    0.79
   4  -8  -5   -0.62    1.22
   4  -8  -5   -0.12    0.82
   4  -8  -5    0.20    1.08
   3  -8  -5    0.29    1.22
   3  -8  -5    1.28    0.98
   3  -8  -5    0.99    1.52
   3  -8  -5    0.70    0.94
   2  -8  -5    5.18    2.15
   2  -8  -5    8.60    2.29
  -2   8   5    6.17    1.37
   1  -8  -5   25.06    3.27
   1  -8  -5   25.08    3.25
  -1   8   5   23.53    2.63
   0  -8  -5   15.42    3.19
   0  -8  -5   12.51    2.92
   0   8   5   12.10    2.18
   0   8   5   13.03    2.30
  -1  -8  -5    8.41    2.28
  -1  -8  -5    5.98    2.02
   1   8   5    7.46    1.64
  -2  -8  -5    4.86    1.69
  -2  -8  -5    6.84    1.93
   2   8   5    5.30    1.36
  -3  -8  -5    1.19    1.24
  -3  -8  -5    1.34    1.17
   3   8   5    0.66    0.77
  -4  -8  -5    1.32    0.89
   4  -9  -5    0.84    1.01
   3  -9  -5    6.31    2.54
   2  -9  -5    2.46    1.18
   2  -9  -5    2.43    1.36
  -2   9   5    3.02    0.94
   1  -9  -5    0.71    0.85
   1  -9  -5    0.48    1.12
  -1   9   5    0.79    0.88
   0  -9  -5    4.04    1.69
   0  -9  -5    4.95    1.75
   0   9   5    4.70    1.31
  -1  -9  -5    0.76    0.88
   1   9   5    0.73    0.87
  -2  -9  -5    0.50    0.97
  -2  -9  -5    0.62    0.88
   2   9   5    0.61    1.08
  -3  -9  -5    0.29    0.74
   2 -10  -5    0.03    0.83
   1 -10  -5    1.90    1.11
   0 -10  -5    1.59    1.10
  -1 -10   6    0.69    0.69
   0 -10   6    8.19    1.52
  -4  -9   6    1.66    0.84
  -3  -9   6    2.91    1.14
  -2  -9   6    5.18    1.53
   1   9  -6    1.74    0.79
  -1  -9   6    1.20    0.96
  -1  -9   6    0.62    1.05
   0   9  -6    0.15    0.54
   0  -9   6   -0.29    0.71
   0  -9   6   -0.50    0.77
  -1   9  -6    2.11    0.81
   1  -9   6   -0.27    0.91
  -5  -8   6    0.09    0.75
  -4  -8   6   -0.41    0.89
  -3  -8   6    0.79    1.19
   2   8  -6    5.79    1.30
  -2  -8   6    8.80    2.39
   1   8  -6    9.24    1.76
  -1  -8   6   11.88    2.78
   0   8  -6    3.35    1.19
   0  -8   6    3.01    1.50
   0  -8   6    4.42    1.59
  -1   8  -6    1.07    0.89
   1  -8   6    1.74    1.31
  -2   8  -6    0.03    0.70
   2  -8   6    0.69    1.10
   2  -8   6    0.92    0.95
  -3   8  -6    0.39    0.69
   3  -8   6    1.02    0.86
   3  -8   6    0.84    1.58
  -6  -7   6    0.17    0.84
   5   7  -6   -0.06    0.63
  -5  -7   6    0.60    1.52
  -5  -7   6   -0.22    1.06
   4   7  -6   -0.14    0.57
  -4  -7   6    0.84    1.46
  -4  -7   6    0.64    1.58
   3   7  -6    2.54    1.06
  -3  -7   6    2.30    1.25
  -3  -7   6    3.13    1.91
   2   7  -6   13.04    1.89
   2   7  -6   12.32    2.06
  -2  -7   6   20.21    3.63
   1   7  -6    7.76    1.81
  -1  -7   6    8.62    2.43
  -1  -7   6    6.68    2.10
   0   7  -6    1.55    1.04
   0  -7   6    1.21    1.48
   0  -7   6    1.59    1.33
  -1   7  -6    0.09    0.85
   1  -7   6   -0.72    0.62
   1  -7   6    0.04    0.84
   2  -7   6    2.35    1.28
   2  -7   6    1.89    1.36
   2  -7   6    2.31    1.09
   3  -7   6   21.66    2.70
   3  -7   6   17.19    2.23
   3  -7   6   17.10    2.76
   4  -7   6    1.67    0.82
   4  -7   6    1.43    1.11
   6   6  -6    0.18    0.64
  -6  -6   6    0.49    1.18
  -6  -6   6   -0.27    1.12
   5   6  -6    1.73    0.83
  -5  -6   6    6.01    2.05
  -5  -6   6    0.75    1.45
   4   6  -6    2.76    1.14
  -4  -6   6    1.55    1.69
  -4  -6   6    3.32    1.74
   3   6  -6    1.03    0.92
  -3  -6   6    1.51    1.22
  -3  -6   6    1.99    1.97
  -3  -6   6    1.18    1.50
   2   6  -6   -0.25    0.64
   2   6  -6   -0.14    0.68
  -2  -6   6    0.13    0.92
  -2  -6   6    0.47    1.80
   1   6  -6   11.93    1.99
   1   6  -6    7.81    1.81
   1   6  -6    8.97    2.22
  -1  -6   6    8.81    2.50
  -1  -6   6   10.20    2.56
   0   6  -6   12.89    3.07
   0   6  -6    9.47    1.89
   0  -6   6    9.39    2.42
   0  -6   6    8.15    1.95
   0  -6   6    9.82    2.78
   1  -6   6    2.16    1.22
   1  -6   6    6.42    1.14
   1  -6   6    2.17    1.24
   2  -6   6    5.29    1.59
   2  -6   6    2.07    1.08
   2  -6   6    3.82    1.16
   3  -6   6    9.90    1.89
   3  -6   6    6.74    2.09
   3  -6   6   12.07    2.46
   4  -6   6    2.60    1.33
   4  -6   6    2.14    0.94
   5  -6   6    0.33    0.75
   5  -6   6    0.75    0.99
   7   5  -6    0.35    0.62
   7   5  -6    4.49    1.79
   7   5  -6    0.58    1.08
  -7  -5   6    2.48    1.37
  -7  -5   6   -0.11    1.16
   6   5  -6    0.65    0.74
   6   5  -6   -0.53    1.26
   6   5  -6    5.44    2.28
  -6  -5   6    0.38    1.52
  -6  -5   6    5.57    2.16
   5   5  -6    0.07    1.57
   5   5  -6    1.06    0.79
  -5  -5   6   -0.31    1.24
  -5  -5   6    0.13    1.63
   4   5  -6    6.68    1.58
  -4  -5   6    8.69    2.68
  -4  -5   6   12.22    3.02
   3   5  -6    2.08    0.95
  -3  -5   6   10.08    2.35
  -3  -5   6    4.20    1.89
  -3  -5   6    1.77    1.00
   2   5  -6   15.54    1.95
   2   5  -6   17.48    2.22
  -2  -5   6   16.01    2.36
   1   5  -6   15.85    2.05
   1   5  -6   14.57    1.87
   1   5  -6   13.84    1.93
  -1  -5   6   15.39    2.31
  -1  -5   6   16.26    2.26
   0   5  -6    7.45    1.92
   0   5  -6    5.59    1.47
   0   5  -6    4.69    1.34
   0  -5   6    6.76    1.40
   0  -5   6   10.01    2.46
   0  -5   6    8.53    2.24
   0  -5   6    5.98    1.58
  -1   5  -6    3.54    1.20
  -1   5  -6    3.68    1.20
  -1   5  -6    3.34    1.39
   1  -5   6    3.93    1.11
   1  -5   6    3.68    1.44
   1  -5   6    3.35    1.25
   1  -5   6    0.65    1.21
  -2   5  -6    5.86    1.66
  -2   5  -6    3.94    1.28
  -2   5  -6    5.51    1.72
   2  -5   6    4.79    1.28
   2  -5   6    2.63    1.16
   2  -5   6    2.02    1.75
   2  -5   6    7.01    1.74
   3  -5   6    8.61    1.54
   3  -5   6    9.22    1.72
   4  -5   6    9.13    1.91
   4  -5   6    4.64    1.21
   5  -5   6    0.29    1.03
   5  -5   6   -0.19    0.73
   8   4  -6   22.50    2.85
   7   4  -6   -0.17    1.37
   7   4  -6    0.23    0.96
   7   4  -6   -0.09    0.62
   7   4  -6   -0.28    1.01
  -7  -4   6    0.17    1.25
  -7  -4   6   -0.74    1.32
   6   4  -6   -0.26    0.60
   6   4  -6   -0.50    0.85
   6   4  -6    1.03    1.67
   6   4  -6    0.97    1.57
   6   4  -6   -0.03    1.27
  -6  -4   6    0.06    1.29
   5   4  -6   -0.16    1.69
   5   4  -6    0.44    0.96
   5   4  -6    0.70    1.55
   5   4  -6    0.28    0.69
   5   4  -6    0.51    1.55
  -5  -4   6    0.64    1.60
   4   4  -6    2.61    1.45
   4   4  -6    1.25    1.07
   4   4  -6    4.68    1.35
  -4  -4   6    1.93    1.22
  -4  -4   6    7.17    2.38
  -4  -4   6    3.54    1.43
   3   4  -6    1.63    0.79
   3   4  -6    7.91    2.05
   3   4  -6    6.46    1.37
  -3  -4   6    3.05    1.22
  -3  -4   6    3.71    1.74
  -3  -4   6    9.23    2.10
   2   4  -6   36.03    3.53
   2   4  -6   39.37    3.51
   2   4  -6   38.61    3.34
  -2  -4   6   37.00    3.78
  -2  -4   6   41.32    3.78
   1   4  -6   10.79    2.05
   1   4  -6    6.66    1.28
   1   4  -6    8.58    1.60
  -1  -4   6   10.56    2.20
  -1  -4   6    7.05    1.63
  -1  -4   6   11.34    2.43
   0   4  -6    0.06    0.56
   0   4  -6   -0.12    0.57
   0   4  -6    0.18    0.47
   0  -4   6    0.13    0.63
   0  -4   6    0.33    0.67
   0  -4   6    0.27    0.71
   0  -4   6    0.04    0.72
   0  -4   6    0.42    0.55
  -1   4  -6   16.22    1.95
  -1   4  -6   15.52    2.00
   1  -4   6   15.50    2.12
   1  -4   6   16.03    2.06
   1  -4   6   13.27    2.50
   1  -4   6   16.17    1.79
   1  -4   6   13.15    1.87
  -2   4  -6   -0.14    0.86
  -2   4  -6    1.19    0.85
   2  -4   6    1.31    0.86
   2  -4   6    2.12    0.90
   2  -4   6   -0.02    0.83
   2  -4   6    0.26    0.70
   2  -4   6    0.86    0.91
   3  -4   6   -0.12    1.34
   3  -4   6    1.98    1.13
   3  -4   6    1.52    0.88
   3  -4   6    0.41    1.15
   4  -4   6    2.50    1.43
   4  -4   6    2.67    1.33
   4  -4   6    1.67    1.04
   5  -4   6    1.13    0.92
   5  -4   6    1.45    1.30
   5  -4   6    2.53    1.18
   6  -4   6    0.19    0.91
   7   3  -6    0.78    1.51
   7   3  -6    0.42    0.73
   7   3  -6    0.14    0.93
   7   3  -6    0.13    1.03
   7   3  -6   -0.04    1.49
  -7  -3   6    0.50    1.35
   6   3  -6   17.00    2.72
   6   3  -6   13.04    2.48
   6   3  -6   16.83    3.04
   6   3  -6   19.24    3.08
   5   3  -6    0.20    0.87
   5   3  -6   -0.08    0.76
   5   3  -6    0.11    1.58
   5   3  -6   -0.55    1.42
   5   3  -6   -0.28    1.35
   5   3  -6    0.31    0.62
  -5  -3   6    0.03    1.27
   4   3  -6    3.14    1.13
   4   3  -6    3.47    1.31
  -4  -3   6    8.20    2.01
  -4  -3   6    5.81    1.63
   3   3  -6    3.05    1.17
   3   3  -6    3.55    0.93
   3   3  -6    1.91    0.97
   3   3  -6    0.34    0.76
   3   3  -6    0.64    0.51
  -3  -3   6    0.46    0.87
  -3  -3   6    0.47    0.78
  -3  -3   6    1.78    0.82
   2   3  -6    3.11    1.22
   2   3  -6    2.32    0.87
   2   3  -6    1.15    0.67
  -2  -3   6    2.32    1.05
  -2  -3   6    3.20    1.26
  -2  -3   6    0.82    0.92
   1   3  -6   12.53    1.53
   1   3  -6   11.95    1.65
  -1  -3   6   12.81    1.68
   0   3  -6    9.41    1.90
   0   3  -6    5.18    1.45
   0  -3   6    7.56    1.54
   0  -3   6    8.90    1.82
  -1   3  -6    9.34    1.87
  -1   3  -6    9.70    2.19
   1  -3   6    7.98    1.59
   1  -3   6    9.50    1.45
   1  -3   6    6.56    1.58
   1  -3   6    3.20    1.72
   1  -3   6    7.24    1.40
  -2   3  -6    6.12    1.79
  -2   3  -6    3.74    1.59
   2  -3   6    5.26    1.48
   2  -3   6    6.47    1.63
   2  -3   6    4.06    1.93
   2  -3   6    5.93    1.25
   2  -3   6    6.01    1.44
  -3   3  -6    2.59    1.36
   3  -3   6    4.15    1.76
   3  -3   6    5.20    1.38
   3  -3   6    2.71    1.67
   3  -3   6    3.80    1.29
   3  -3   6    1.64    1.18
   4  -3   6    7.41    1.60
   4  -3   6   10.52    1.70
   5  -3   6    2.65    1.14
   5  -3   6    7.85    1.72
   5  -3   6    2.02    1.33
   6  -3   6    0.29    0.97
   6  -3   6    0.48    0.96
   8   2  -6   -0.58    1.12
   8   2  -6   -0.45    0.87
   8   2  -6   -0.15    0.65
  -8  -2   6   -0.05    1.21
   7   2  -6    0.10    0.69
   7   2  -6   -0.04    0.95
   7   2  -6   -0.02    1.81
   7   2  -6    0.34    1.21
   7   2  -6    0.20    0.80
   7   2  -6   -0.02    1.38
   6   2  -6   10.28    2.38
   6   2  -6    2.46    2.06
   6   2  -6    5.21    1.84
   6   2  -6    1.75    1.49
   6   2  -6   10.35    2.09
   5   2  -6    5.81    1.87
   5   2  -6    7.58    2.32
   5   2  -6    6.90    1.60
  -5  -2   6    9.61    3.00
  -5  -2   6    8.01    2.26
   4   2  -6    5.13    1.54
   4   2  -6    6.57    1.78
  -4  -2   6    7.94    1.95
  -4  -2   6   13.84    2.98
   3   2  -6    7.90    1.20
   3   2  -6    3.92    1.06
   3   2  -6    2.14    0.73
   3   2  -6    5.58    2.09
  -3  -2   6    4.05    1.20
   2   2  -6    6.28    1.14
  -2  -2   6    6.65    1.61
  -2  -2   6    3.36    1.37
   1   2  -6   12.44    1.41
   1   2  -6   13.45    1.69
   1   2  -6   12.90    1.52
  -1  -2   6   13.97    1.36
  -1  -2   6    9.95    1.78
  -1  -2   6   13.42    1.60
   0   2  -6   60.63    4.56
   0   2  -6   59.59    4.90
   0  -2   6   60.86    4.42
   0  -2   6   54.86    5.20
   0  -2   6   57.73    4.43
  -1   2  -6    2.99    1.03
  -1   2  -6    4.27    1.47
   1  -2   6    3.44    1.01
  -2   2  -6   29.17    3.23
  -2   2  -6   30.41    3.04
   2  -2   6   26.04    2.60
   2  -2   6   33.32    3.02
   2  -2   6   26.63    2.86
   2  -2   6   27.06    2.53
  -3   2  -6    4.83    1.63
   3  -2   6    4.97    1.52
   3  -2   6    7.10    1.36
   3  -2   6    5.64    1.34
   3  -2   6    3.75    1.77
   3  -2   6    8.94    2.00
  -4   2  -6   -0.96    1.51
   4  -2   6    0.95    0.87
   4  -2   6    1.61    1.16
   4  -2   6    0.87    0.97
   5  -2   6   -0.18    0.91
   5  -2   6    1.58    2.21
   5  -2   6    0.46    0.95
   6  -2   6    0.15    0.95
   6  -2   6    0.60    1.77
   6  -2   6    0.31    0.94
   8   1  -6    0.33    1.27
   8   1  -6    0.17    0.97
   8   1  -6   -0.35    0.71
  -8  -1   6   -0.36    1.24
   7   1  -6    0.86    0.92
   7   1  -6    0.87    1.03
   7   1  -6    1.33    1.27
   7   1  -6    1.37    1.53
   7   1  -6    2.02    1.36
   7   1  -6   -0.23    1.85
   6   1  -6    8.51    1.96
   6   1  -6    1.86    1.45
   6   1  -6    3.34    1.66
   6   1  -6    9.44    2.28
   6   1  -6   -0.33    1.99
   5   1  -6    0.64    1.11
   5   1  -6    0.16    0.90
   5   1  -6    0.25    0.65
   5   1  -6    0.07    0.67
  -5  -1   6    0.56    1.20
  -5  -1   6    0.72    1.10
  -5  -1   6   -0.08    0.87
   4   1  -6    1.86    0.80
   4   1  -6    2.28    1.14
   4   1  -6    0.85    0.82
   4   1  -6    0.23    0.77
   4   1  -6    2.26    1.21
  -4  -1   6    1.82    1.25
  -4  -1   6    0.23    0.84
   3   1  -6    4.33    1.32
   3   1  -6    7.44    2.00
   3   1  -6    5.97    0.93
  -3  -1   6   10.07    2.24
  -3  -1   6    3.38    1.30
   2   1  -6    7.19    1.69
  -2  -1   6    4.97    1.35
  -2  -1   6    2.90    1.15
   1   1  -6   20.47    2.19
   1   1  -6   20.13    1.78
   1   1  -6   18.99    1.95
  -1  -1   6   19.81    1.69
  -1  -1   6   20.72    2.54
  -1  -1   6   22.92    2.04
   0   1  -6   15.16    1.50
   0   1  -6   14.34    1.86
   0   1  -6   13.90    1.52
   0  -1   6   15.14    2.02
   0  -1   6   13.02    1.52
   0  -1   6   13.83    1.40
  -1   1  -6   52.88    4.37
  -1   1  -6   45.68    3.92
   1  -1   6   45.96    3.87
  -2   1  -6   40.35    3.74
  -2   1  -6   31.63    3.26
   2  -1   6   34.25    2.84
   2  -1   6   34.49    3.13
   2  -1   6   25.64    3.39
   2  -1   6   40.14    3.29
   2  -1   6   33.77    2.92
  -3   1  -6   -0.01    0.77
  -3   1  -6    0.70    1.10
   3  -1   6    1.38    0.80
   3  -1   6    1.54    0.73
   3  -1   6    1.37    0.80
   3  -1   6    0.35    0.68
  -4   1  -6   -0.31    1.38
  -4   1  -6    1.12    1.15
   4  -1   6    4.33    1.27
   4  -1   6    2.23    0.91
   4  -1   6    3.15    1.39
   4  -1   6    3.41    1.42
   5  -1   6    4.85    1.68
   5  -1   6    3.84    1.19
   5  -1   6    4.36    2.44
   6  -1   6    5.14    1.72
   6  -1   6    3.19    1.27
   6  -1   6    5.19    2.54
   7  -1   6    0.57    1.28
   8   0  -6   -0.14    0.80
   8   0  -6    0.13    0.88
   8   0  -6    0.10    0.99
   8   0  -6   -0.08    1.36
   7   0  -6    0.16    0.85
   7   0  -6   -0.37    1.07
   7   0  -6   -0.19    1.55
   7   0  -6    0.17    1.03
   7   0  -6   -0.25    1.87
   6   0  -6    2.18    1.46
   6   0  -6    0.91    1.51
   6   0  -6    2.44    1.54
   6   0  -6    0.55    2.14
   6   0  -6    0.94    0.93
   5   0  -6    0.49    1.13
   5   0  -6    0.13    0.84
   5   0  -6    0.28    0.78
   5   0  -6    0.87    1.82
   5   0  -6    4.57    1.68
  -5   0   6    0.34    0.96
   4   0  -6   17.26    2.10
   4   0  -6   13.11    2.06
   4   0  -6   12.58    2.25
  -4   0   6   13.85    2.09
  -4   0   6   11.79    2.10
   3   0  -6    2.15    0.87
   3   0  -6    2.90    1.40
  -3   0   6    5.42    1.66
  -3   0   6    2.70    1.19
   2   0  -6  155.97   10.35
  -2   0   6  127.47   10.30
  -2   0   6  145.29   10.13
   1   0  -6   10.65    1.50
   1   0  -6   10.61    1.50
   1   0  -6   12.86    1.13
  -1   0   6   13.46    1.45
  -1   0   6   14.97    1.29
  -1   0   6   11.44    1.72
   0   0  -6  233.57   14.92
   0   0  -6  231.79   15.49
   0   0  -6  223.84   15.21
   0   0   6  213.36   15.71
   0   0   6  225.05   14.73
   0   0   6  232.76   14.98
  -1   0  -6    1.10    1.04
  -1   0  -6    0.99    0.60
   1   0   6    0.95    0.79
   1   0   6    0.35    0.47
   1   0   6    0.44    0.52
  -2   0  -6   51.15    4.89
   2   0   6   60.55    4.57
   2   0   6   55.77    4.61
   2   0   6   52.78    4.53
  -3   0  -6    0.90    1.05
  -3   0  -6    1.12    1.07
   3   0   6    1.03    0.70
   3   0   6    1.45    0.77
   3   0   6    1.39    0.72
   3   0   6    0.83    0.81
   3   0   6    1.40    1.11
  -4   0  -6    1.83    1.39
  -4   0  -6   10.27    2.38
   4   0   6    4.69    1.35
   4   0   6    1.71    0.95
  -5   0  -6    0.86    1.36
   5   0   6    1.20    1.89
   5   0   6    1.10    1.07
   5   0   6    0.07    0.80
   6   0   6   51.97    4.16
   6   0   6   50.63    5.46
   6   0   6   40.99    4.31
   7   0   6   14.22    3.05
   8  -1  -6   -0.40    0.90
   8  -1  -6   -0.01    1.15
   8  -1  -6    0.31    0.90
   7  -1  -6   -0.37    1.67
   7  -1  -6    0.62    0.96
   7  -1  -6   -0.67    1.80
   7  -1  -6    0.20    1.00
   7  -1  -6    0.83    1.17
   6  -1  -6    4.61    1.50
   6  -1  -6    4.75    2.05
   6  -1  -6    0.38    2.12
   5  -1  -6   -0.07    0.95
   5  -1  -6    0.17    0.70
   5  -1  -6    1.84    1.21
   5  -1  -6    0.36    1.60
   5  -1  -6    0.03    0.84
  -5   1   6   -0.20    0.75
   4  -1  -6    2.60    1.09
   4  -1  -6    2.16    1.02
   4  -1  -6    4.81    2.08
   4  -1  -6    0.49    1.02
  -4   1   6    2.35    1.24
  -4   1   6    2.34    1.30
   3  -1  -6    1.36    0.60
   3  -1  -6    0.28    0.68
  -3   1   6    0.06    0.62
  -3   1   6    0.38    0.63
   2  -1  -6   13.39    1.60
   2  -1  -6   11.81    1.80
  -2   1   6   13.53    1.89
  -2   1   6   13.92    1.21
  -2   1   6   12.37    1.65
   1  -1  -6   16.27    1.63
   1  -1  -6   13.73    1.72
  -1   1   6   15.13    1.66
  -1   1   6   16.13    1.45
  -1   1   6   15.68    1.97
   0  -1  -6   13.13    1.30
   0  -1  -6   11.91    1.64
   0  -1  -6   13.54    1.70
   0   1   6   12.95    1.78
   0   1   6   12.73    1.38
   0   1   6   12.50    1.26
  -1  -1  -6   70.81    5.53
  -1  -1  -6   68.80    5.59
   1   1   6   62.71    5.09
   1   1   6   72.34    5.67
   1   1   6   65.79    5.02
  -2  -1  -6   37.60    4.04
  -2  -1  -6   40.20    4.10
  -2  -1  -6   39.29    4.08
   2   1   6   45.85    3.68
   2   1   6   42.99    3.67
   2   1   6   47.31    3.68
  -3  -1  -6    4.74    1.72
  -3  -1  -6    3.51    1.73
  -3  -1  -6    2.07    1.38
   3   1   6    1.58    0.90
   3   1   6    3.44    1.46
   3   1   6    1.35    0.72
   3   1   6    2.08    0.93
   3   1   6    2.94    0.97
   3   1   6    4.04    1.28
  -4  -1  -6    1.62    1.32
  -4  -1  -6    0.30    1.19
   4   1   6    0.79    1.17
   4   1   6    2.24    1.02
   4   1   6    1.06    1.10
   4   1   6    3.43    1.10
   4   1   6    0.48    0.64
  -5  -1  -6    7.28    2.44
   5   1   6    3.54    1.33
   5   1   6    6.46    2.77
   5   1   6    2.14    0.99
  -6  -1  -6    0.00    1.21
   6   1   6    1.64    0.85
   6   1   6   -0.23    0.79
   6   1   6    1.03    1.80
   7   1   6    1.91    1.68
   8  -2  -6    2.39    1.15
   7  -2  -6    0.18    1.03
   7  -2  -6   -0.72    1.59
   7  -2  -6    0.47    1.13
   7  -2  -6    0.72    0.98
   6  -2  -6    4.51    1.54
   6  -2  -6    6.06    2.09
   6  -2  -6    1.47    2.18
   6  -2  -6    0.35    1.90
   6  -2  -6    5.17    1.73
   5  -2  -6    0.26    0.76
   5  -2  -6   13.23    3.93
   5  -2  -6    3.74    2.15
   5  -2  -6    2.21    1.27
  -5   2   6    0.65    0.94
   4  -2  -6   15.30    2.21
   4  -2  -6   11.29    3.01
   4  -2  -6   17.06    4.02
   4  -2  -6   13.67    1.88
  -4   2   6   13.87    2.16
  -4   2   6   14.97    2.29
   3  -2  -6   11.46    1.73
   3  -2  -6   12.23    2.72
   3  -2  -6    9.50    1.36
   3  -2  -6    8.74    1.45
   3  -2  -6   10.88    1.62
   3  -2  -6   10.98    2.44
  -3   2   6   12.07    1.88
   2  -2  -6   15.08    1.75
   2  -2  -6   12.86    1.58
   2  -2  -6   14.51    2.06
  -2   2   6   14.97    2.03
  -2   2   6   13.45    1.38
   1  -2  -6    9.63    1.32
   1  -2  -6    9.42    1.26
  -1   2   6    6.83    1.75
  -1   2   6    9.28    1.10
   0  -2  -6   60.76    4.47
   0  -2  -6   64.87    4.99
   0  -2  -6   51.65    5.05
   0   2   6   61.76    4.55
   0   2   6   66.59    5.17
  -1  -2  -6    4.55    1.47
  -1  -2  -6    7.94    2.04
   1   2   6    7.32    1.42
   1   2   6    4.92    1.16
   1   2   6    5.86    1.58
  -2  -2  -6   30.13    3.45
  -2  -2  -6   27.77    3.59
  -2  -2  -6   30.47    3.48
   2   2   6   30.15    2.75
   2   2   6   32.37    2.96
   2   2   6   36.69    3.70
   2   2   6   32.68    3.01
   2   2   6   32.27    2.71
  -3  -2  -6    1.40    1.21
  -3  -2  -6    7.47    2.57
  -3  -2  -6    6.16    2.14
   3   2   6    3.21    0.99
   3   2   6    2.53    1.13
   3   2   6    5.30    1.40
   3   2   6    7.20    1.44
  -4  -2  -6    1.68    1.47
   4   2   6    0.72    0.77
   4   2   6    1.50    0.97
   4   2   6    2.12    2.33
  -5  -2  -6    0.23    1.28
   5   2   6    0.06    1.73
   5   2   6    0.41    0.88
   5   2   6   -0.10    0.71
  -6  -2  -6    2.56    1.70
   6   2   6    0.13    0.70
   6   2   6    2.43    1.95
   6   2   6    0.53    0.96
   7   2   6    8.00    2.38
   7  -3  -6   -0.34    1.05
   7  -3  -6   -0.04    0.94
   7  -3  -6   -0.36    1.57
   6  -3  -6    2.02    1.18
   6  -3  -6    7.90    2.23
   6  -3  -6    0.46    1.90
   6  -3  -6    0.98    1.91
   5  -3  -6   -0.14    1.40
   5  -3  -6   -0.51    1.67
   5  -3  -6    0.10    0.89
   5  -3  -6    0.59    1.17
   5  -3  -6   -0.14    0.74
  -5   3   6    0.15    1.23
   4  -3  -6   10.26    3.10
   4  -3  -6    9.08    2.05
   4  -3  -6    5.75    2.22
   4  -3  -6    6.16    1.47
   4  -3  -6   10.01    1.65
  -4   3   6    9.57    2.46
   3  -3  -6    4.89    1.43
   3  -3  -6    4.04    1.94
   3  -3  -6    6.30    1.57
   3  -3  -6    5.74    1.87
   3  -3  -6    6.34    1.56
   3  -3  -6    7.59    1.57
  -3   3   6    6.40    1.81
   2  -3  -6    1.82    0.85
   2  -3  -6    1.03    0.84
   2  -3  -6    0.37    0.55
   2  -3  -6    0.96    0.88
   2  -3  -6    1.31    1.44
  -2   3   6    0.32    0.56
  -2   3   6    1.06    0.58
   1  -3  -6    7.85    1.21
   1  -3  -6    8.45    1.55
  -1   3   6    7.80    1.10
  -1   3   6    8.36    1.51
   0  -3  -6    8.02    1.76
   0  -3  -6    7.28    1.49
   0  -3  -6    5.71    1.72
   0   3   6    7.27    1.91
   0   3   6    7.35    1.46
  -1  -3  -6   12.10    1.97
  -1  -3  -6    6.03    1.71
  -1  -3  -6   10.85    1.75
   1   3   6    8.95    1.30
   1   3   6   10.69    1.53
  -2  -3  -6    5.85    1.89
  -2  -3  -6    6.10    2.02
   2   3   6    6.82    1.31
   2   3   6    5.88    1.16
   2   3   6    4.70    1.41
  -3  -3  -6    0.62    1.03
  -3  -3  -6   -0.34    1.23
  -3  -3  -6    0.32    1.32
   3   3   6    1.43    0.76
   3   3   6    0.30    0.84
   3   3   6    1.17    1.15
   3   3   6    0.72    0.74
  -4  -3  -6   21.23    3.44
   4   3   6   15.02    2.06
   4   3   6   16.63    2.86
   4   3   6   24.75    4.86
   5   3   6    6.60    1.77
   5   3   6    5.55    1.24
   5   3   6    2.97    1.25
  -6  -3  -6   -0.54    1.31
  -6  -3  -6   -0.14    0.95
   6   3   6   -0.23    0.81
   6   3   6    1.29    1.70
   6   3   6    0.06    0.64
   7  -4  -6    0.08    1.02
   7  -4  -6    0.44    1.57
   6  -4  -6    0.83    1.78
   6  -4  -6   -0.62    1.01
   6  -4  -6    0.47    1.71
   6  -4  -6    0.28    0.93
   5  -4  -6    1.84    1.34
   5  -4  -6   -0.53    1.54
   5  -4  -6    0.31    0.89
   5  -4  -6   -0.19    1.40
   4  -4  -6    0.20    0.93
   4  -4  -6   -0.15    1.02
   4  -4  -6    0.80    0.79
   4  -4  -6    0.18    0.93
   4  -4  -6    0.67    1.38
  -4   4   6   -0.19    0.84
   3  -4  -6    2.58    1.43
   3  -4  -6    1.46    1.26
   3  -4  -6    4.15    1.14
   3  -4  -6    4.02    1.25
   3  -4  -6    2.00    0.97
  -3   4   6    0.82    0.93
   2  -4  -6   30.41    3.03
   2  -4  -6   29.29    2.83
   2  -4  -6   33.85    3.64
   2  -4  -6   30.64    3.10
  -2   4   6   24.66    2.66
   1  -4  -6    3.52    1.16
   1  -4  -6    3.89    1.11
   1  -4  -6    3.14    1.24
   1  -4  -6    9.69    2.47
   1  -4  -6    7.23    1.76
  -1   4   6    6.00    1.33
  -1   4   6    3.97    0.91
  -1   4   6    1.48    0.81
   0  -4  -6    0.26    0.66
   0  -4  -6    0.51    0.86
   0  -4  -6   -0.16    0.62
   0  -4  -6   -0.15    0.35
   0   4   6    0.60    0.66
   0   4   6   -0.08    0.69
   0   4   6    0.04    0.57
  -1  -4  -6   12.63    2.21
  -1  -4  -6   11.37    2.16
  -1  -4  -6   19.08    2.92
   1   4   6   11.95    1.49
   1   4   6   12.68    1.55
   1   4   6   11.77    1.63
  -2  -4  -6    4.62    1.67
  -2  -4  -6    5.40    1.93
   2   4   6    3.68    1.04
   2   4   6    3.99    1.24
  -3  -4  -6    3.12    1.73
   3   4   6    2.15    0.91
   3   4   6    0.17    1.72
   3   4   6    0.86    0.91
  -4  -4  -6    0.53    1.35
   4   4   6    0.96    2.40
   4   4   6    0.89    1.47
   4   4   6    1.19    0.83
  -5  -4  -6    4.01    1.80
  -5  -4  -6    3.57    1.94
   5   4   6    7.64    2.79
   5   4   6    2.16    0.92
   5   4   6    0.51    1.34
  -6  -4  -6   -0.64    0.95
  -6  -4  -6    0.53    1.11
   6   4   6   -0.08    0.65
   6   4   6   -0.74    1.62
   7  -5  -6   -0.68    1.20
   6  -5  -6   -0.48    1.34
   6  -5  -6   -0.14    0.82
   6  -5  -6    0.58    1.72
   5  -5  -6    1.15    1.62
   5  -5  -6    0.52    0.82
   5  -5  -6   -0.50    1.40
   5  -5  -6    2.25    1.22
   4  -5  -6    5.18    1.53
   4  -5  -6    4.05    1.54
   4  -5  -6    2.02    1.82
   4  -5  -6    1.29    1.45
   4  -5  -6   13.02    2.10
   3  -5  -6    2.22    1.18
   3  -5  -6    6.81    1.49
   3  -5  -6    5.62    1.52
   3  -5  -6    6.58    2.34
   3  -5  -6    3.66    1.82
  -3   5   6    2.21    1.24
  -3   5   6    0.89    1.00
   2  -5  -6   15.30    2.23
   2  -5  -6   17.65    2.74
   2  -5  -6   14.03    2.47
   2  -5  -6   16.27    2.26
   2  -5  -6   17.13    2.12
  -2   5   6   14.32    1.98
   1  -5  -6   11.13    1.72
   1  -5  -6   10.95    1.82
   1  -5  -6    7.14    2.24
  -1   5   6    6.08    1.80
  -1   5   6   11.64    1.69
  -1   5   6   10.05    1.58
   0  -5  -6    8.17    2.08
   0   5   6    7.62    1.46
   0   5   6    7.67    1.78
   0   5   6    6.91    1.42
  -1  -5  -6    7.08    2.00
  -1  -5  -6    4.47    1.79
   1   5   6    4.92    1.22
   1   5   6    5.24    1.45
   1   5   6    4.05    1.16
  -2  -5  -6    5.17    1.89
  -2  -5  -6    7.92    2.24
   2   5   6    7.17    1.41
   2   5   6    3.92    1.31
  -3  -5  -6   22.52    3.36
  -3  -5  -6   19.30    3.10
   3   5   6   17.62    2.25
  -4  -5  -6    4.26    1.84
  -4  -5  -6    2.91    1.57
   4   5   6    4.97    1.21
  -5  -5  -6    0.10    1.17
  -5  -5  -6    0.30    1.28
   5   5   6   -0.19    0.65
  -6  -5  -6   -0.46    0.90
   7  -6  -6    0.09    1.15
   6  -6  -6   -0.20    1.16
   6  -6  -6    1.07    1.65
   6  -6  -6   -0.08    0.89
   5  -6  -6   -0.35    1.29
   5  -6  -6    1.80    1.12
   5  -6  -6    0.95    0.95
   5  -6  -6    0.45    1.44
   4  -6  -6    4.21    1.73
   4  -6  -6    3.59    1.31
   4  -6  -6    2.56    2.13
   3  -6  -6    0.82    1.36
   3  -6  -6    0.32    0.79
   3  -6  -6   -0.15    0.83
   3  -6  -6   -0.13    1.26
   2  -6  -6   -0.61    0.64
   2  -6  -6   -0.06    0.87
   2  -6  -6    0.51    1.89
   2  -6  -6    0.04    1.20
   2  -6  -6    0.77    1.34
  -2   6   6    0.26    1.94
   1  -6  -6    9.71    2.29
  -1   6   6    8.94    1.74
  -1   6   6    8.50    2.01
   0  -6  -6    9.73    2.42
   0   6   6    8.93    2.19
   0   6   6    9.90    1.86
   0   6   6    7.88    1.62
  -1  -6  -6    3.74    1.90
  -1  -6  -6    4.54    1.70
   1   6   6    3.35    1.10
   1   6   6    3.34    1.10
  -2  -6  -6    5.79    2.06
  -2  -6  -6   10.43    2.59
   2   6   6    6.60    1.52
  -3  -6  -6    5.29    1.84
  -3  -6  -6    5.43    2.19
   3   6   6    6.28    1.41
  -4  -6  -6    5.45    1.91
   4   6   6    6.28    1.40
  -5  -6  -6    1.72    1.18
   5   6   6    1.45    0.73
   6  -7  -6    0.01    1.03
   5  -7  -6   -0.49    0.81
   5  -7  -6    0.08    1.36
   5  -7  -6   -0.08    1.10
  -5   7   6   -0.57    0.58
   4  -7  -6    0.55    1.57
   4  -7  -6    0.30    1.27
   4  -7  -6    0.22    0.84
   4  -7  -6    0.02    0.90
   3  -7  -6    1.97    1.44
   3  -7  -6    3.46    1.30
   3  -7  -6    0.83    1.60
   3  -7  -6    2.33    1.15
   2  -7  -6   16.45    2.68
   2  -7  -6   14.14    2.32
   2  -7  -6   14.04    3.33
  -2   7   6   15.14    2.02
   1  -7  -6   11.61    2.87
   1  -7  -6    9.93    2.51
   1  -7  -6    8.24    2.24
  -1   7   6   10.48    1.89
   0  -7  -6    1.46    1.44
   0  -7  -6    0.71    1.01
   0   7   6    1.56    1.08
   0   7   6    2.04    1.05
  -1  -7  -6    0.72    1.34
  -1  -7  -6   -0.13    1.01
   1   7   6   -0.16    0.69
  -2  -7  -6    6.39    2.06
  -2  -7  -6    6.78    2.04
   2   7   6    5.58    1.39
  -3  -7  -6   13.86    2.25
   3   7   6   13.30    1.86
  -4  -7  -6    5.42    1.79
   4   7   6    4.98    1.21
  -5  -7  -6    0.29    0.72
   5  -8  -6    0.00    0.96
   4  -8  -6   -0.39    1.31
   4  -8  -6   -0.08    1.07
   4  -8  -6    0.39    0.81
  -4   8   6    0.08    0.58
   3  -8  -6    0.97    0.94
   3  -8  -6    3.65    1.72
   3  -8  -6    1.58    1.68
  -3   8   6    0.41    0.66
   2  -8  -6    4.54    1.92
   2  -8  -6    2.15    1.98
   2  -8  -6    3.04    1.29
  -2   8   6    4.43    1.23
   1  -8  -6    9.55    2.38
   1  -8  -6    9.23    2.52
  -1   8   6    9.57    1.86
   0  -8  -6    2.73    1.41
   0  -8  -6    4.59    1.70
   0   8   6    5.57    1.54
  -1  -8  -6    1.64    1.19
  -1  -8  -6    1.37    1.32
   1   8   6    2.31    1.11
  -2  -8  -6    0.20    0.98
  -2  -8  -6    0.03    1.02
   2   8   6    1.12    0.85
  -3  -8  -6    0.16    0.93
  -3  -8  -6   -0.78    0.97
   3   8   6   -0.03    0.70
  -4  -8  -6    0.20    0.71
   4  -9  -6    1.48    0.97
   3  -9  -6    5.39    1.67
  -3   9   6    0.70    0.87
   2  -9  -6    5.68    1.47
   2  -9  -6    5.41    1.75
  -2   9   6    5.04    1.18
   1  -9  -6    3.07    1.59
   1  -9  -6    1.91    1.03
  -1   9   6    2.12    1.00
   0  -9  -6    0.45    0.82
  -1  -9  -6    0.43    0.91
  -1  -9  -6    2.44    1.17
  -2  -9  -6    4.04    1.14
   1 -10  -6   -0.04    0.89
  -3  -9   7    3.66    1.14
  -2  -9   7    1.30    0.98
  -1  -9   7    0.61    0.79
  -1  -9   7    0.79    1.03
   0   9  -7    1.31    0.73
   0  -9   7    2.51    1.13
   0  -9   7    1.15    1.07
  -5  -8   7   -0.17    0.64
  -4  -8   7    0.41    0.99
  -3  -8   7    5.54    1.64
  -2  -8   7   -0.02    1.00
  -2  -8   7   -0.20    0.72
   1   8  -7    1.62    0.84
  -1  -8   7    1.72    1.20
  -1  -8   7    3.25    1.51
   0   8  -7    0.39    0.77
   0  -8   7    0.48    0.93
   0  -8   7    1.00    1.07
  -1   8  -7    0.83    0.89
   1  -8   7    0.76    1.07
  -2   8  -7    4.66    1.36
   2  -8   7    3.70    1.18
   2  -8   7    1.94    1.28
  -6  -7   7   -0.39    0.74
   5   7  -7    0.37    0.65
  -5  -7   7   -1.08    1.42
  -5  -7   7    0.00    1.07
   4   7  -7    0.00    0.67
  -4  -7   7   -0.13    1.25
   3   7  -7    1.32    1.05
  -3  -7   7    0.61    1.46
  -3  -7   7   -0.15    0.78
   2   7  -7    0.11    0.79
  -2  -7   7    0.52    1.36
  -2  -7   7    0.39    0.93
   1   7  -7    3.47    1.21
   1   7  -7    4.85    1.42
  -1  -7   7    5.35    1.99
  -1  -7   7    4.34    1.77
   0   7  -7   24.15    2.72
   0  -7   7   24.32    3.27
  -1   7  -7    1.83    1.01
   1  -7   7    3.17    1.45
   1  -7   7    3.42    1.27
   2  -7   7    5.06    1.38
   2  -7   7    3.74    1.65
   2  -7   7    5.02    1.64
   3  -7   7    3.02    1.32
   3  -7   7    2.82    1.01
   4  -7   7    1.09    1.18
  -7  -6   7    0.12    1.05
   6   6  -7   -0.04    0.59
  -6  -6   7    0.53    1.24
  -6  -6   7   -0.29    1.07
   5   6  -7    0.91    0.75
  -5  -6   7    0.42    1.39
  -5  -6   7    3.88    2.05
   4   6  -7    0.25    0.78
  -4  -6   7   -0.81    1.47
  -4  -6   7    0.63    1.54
   3   6  -7    0.56    0.81
  -3  -6   7   -0.09    0.87
  -3  -6   7    0.37    1.66
   2   6  -7    0.87    0.86
  -2  -6   7    0.66    1.72
  -2  -6   7    0.52    0.94
   1   6  -7   11.77    2.08
   1   6  -7   10.80    2.17
  -1  -6   7   12.33    2.79
  -1  -6   7   11.28    2.82
   0   6  -7    1.55    0.98
   0  -6   7    1.37    1.16
   0  -6   7    2.89    1.34
  -1   6  -7   15.29    2.04
   1  -6   7   17.21    2.11
   1  -6   7   19.92    2.60
   1  -6   7   18.08    2.67
   2  -6   7   50.76    5.15
   2  -6   7   56.34    4.64
   2  -6   7   55.23    4.96
   3  -6   7   11.90    2.34
   3  -6   7   11.76    1.96
   4  -6   7    1.56    0.78
   4  -6   7    2.51    1.22
   7   5  -7   -0.02    0.98
   7   5  -7    3.55    1.67
   7   5  -7    0.89    0.96
  -7  -5   7   -0.46    1.08
  -7  -5   7    3.86    1.70
   6   5  -7   -0.44    1.31
   6   5  -7    1.06    1.59
   6   5  -7    0.24    0.59
  -6  -5   7   -0.04    1.36
  -6  -5   7    0.42    1.30
   5   5  -7    1.55    0.89
   5   5  -7    2.55    1.90
  -5  -5   7    0.27    1.62
  -5  -5   7    3.18    1.94
   4   5  -7    0.38    0.82
  -4  -5   7    0.56    1.01
  -4  -5   7    0.25    1.53
  -4  -5   7    0.04    1.69
   3   5  -7    0.39    0.74
   3   5  -7    0.23    0.67
  -3  -5   7    0.14    1.95
  -3  -5   7    0.19    1.09
  -3  -5   7    0.34    0.86
  -3  -5   7    0.58    1.59
   2   5  -7    3.25    1.11
   2   5  -7    2.51    1.31
  -2  -5   7    2.26    1.36
  -2  -5   7    2.71    1.36
   1   5  -7   13.23    2.19
   1   5  -7   13.40    2.55
   1   5  -7    9.96    1.77
  -1  -5   7   13.26    2.13
  -1  -5   7   12.13    1.99
   0   5  -7   28.42    3.16
   0   5  -7   31.75    3.03
   0  -5   7   28.51    2.74
   0  -5   7   31.09    3.17
   0  -5   7   34.08    3.58
  -1   5  -7    3.51    1.19
  -1   5  -7    3.43    1.26
  -1   5  -7    5.38    1.79
   1  -5   7    4.17    1.57
   1  -5   7    4.69    1.49
   1  -5   7    5.57    1.34
   1  -5   7    0.82    1.58
  -2   5  -7    3.94    1.35
   2  -5   7    7.18    1.49
   2  -5   7    4.42    1.44
   2  -5   7   12.43    2.30
  -3   5  -7    0.41    1.01
   3  -5   7   -0.08    0.93
   3  -5   7    0.77    0.84
  -4   5  -7    0.16    1.08
   4  -5   7    0.29    0.73
   4  -5   7    1.03    1.08
   5  -5   7    0.77    0.74
   5  -5   7    1.99    1.10
   7   4  -7    0.59    0.65
   7   4  -7   -0.56    0.84
   7   4  -7    3.44    1.83
   7   4  -7    0.46    1.07
  -7  -4   7    1.10    1.32
  -7  -4   7   -0.20    1.23
   6   4  -7   -0.43    1.34
   6   4  -7   -1.02    1.09
   6   4  -7    0.17    0.62
   6   4  -7   -0.21    1.24
   6   4  -7   -0.46    0.78
  -6  -4   7   -0.15    1.21
   5   4  -7   -0.10    1.43
   5   4  -7    0.02    1.72
   5   4  -7    0.16    0.89
   5   4  -7   -0.16    0.63
   5   4  -7    0.14    1.72
  -5  -4   7   -0.46    1.37
   4   4  -7    2.17    1.37
   4   4  -7    4.38    1.27
   4   4  -7    0.11    1.06
   4   4  -7    1.27    2.53
  -4  -4   7    2.12    1.77
  -4  -4   7    1.47    1.28
  -4  -4   7    1.44    1.01
  -3  -4   7    5.53    1.94
  -3  -4   7    3.73    1.57
  -3  -4   7    8.38    1.95
   2   4  -7   12.28    2.66
   2   4  -7    7.47    1.52
   2   4  -7    7.48    1.75
  -2  -4   7   10.09    2.36
  -2  -4   7   10.28    2.29
   1   4  -7    2.86    1.27
   1   4  -7    2.84    0.94
   1   4  -7    3.46    1.27
  -1  -4   7    1.95    1.06
  -1  -4   7    3.24    1.32
   0   4  -7   11.84    1.68
   0   4  -7   15.45    1.80
   0   4  -7   14.53    1.86
   0  -4   7   12.20    1.58
   0  -4   7   13.33    1.99
   0  -4   7   13.27    1.93
   0  -4   7   10.23    2.99
  -1   4  -7    7.18    1.82
  -1   4  -7    5.14    1.30
   1  -4   7    5.93    1.61
   1  -4   7    6.65    1.73
   1  -4   7    6.91    1.42
   1  -4   7    5.85    1.43
  -2   4  -7    3.64    1.19
  -2   4  -7    0.39    0.96
   2  -4   7    5.94    1.30
   2  -4   7    6.79    1.24
   2  -4   7    6.85    1.70
   3  -4   7    8.15    1.55
   3  -4   7    6.08    1.78
   3  -4   7    7.95    1.73
  -4   4  -7   17.22    2.43
   4  -4   7   18.09    2.18
   4  -4   7   17.56    3.13
   4  -4   7   20.45    2.56
  -5   4  -7    4.65    1.34
   5  -4   7    4.59    1.18
   5  -4   7    7.68    1.55
   8   3  -7    9.75    2.20
   7   3  -7    0.04    0.81
   7   3  -7    0.49    1.29
   7   3  -7    2.89    1.73
   7   3  -7    1.11    0.87
   7   3  -7    0.27    1.52
  -7  -3   7    2.50    1.55
   6   3  -7   -0.14    1.10
   6   3  -7   -0.21    1.29
   6   3  -7   -0.26    0.57
   6   3  -7   -0.54    0.67
   6   3  -7    0.49    1.34
   6   3  -7    0.69    1.68
   5   3  -7    3.19    1.50
   5   3  -7    2.99    1.63
   5   3  -7    1.48    1.54
   5   3  -7    1.05    1.81
   5   3  -7    2.31    1.09
   5   3  -7    1.65    1.17
   4   3  -7    7.36    1.55
   4   3  -7    5.79    1.79
   4   3  -7    8.00    1.88
  -4  -3   7    5.87    2.00
  -4  -3   7    8.37    2.52
   3   3  -7   10.94    1.89
   3   3  -7   11.87    1.51
   3   3  -7    9.24    3.02
   3   3  -7   11.37    1.81
  -3  -3   7   11.40    1.81
  -3  -3   7    9.30    2.27
   2   3  -7    4.03    1.08
   2   3  -7    9.19    2.12
   2   3  -7    5.51    1.33
  -2  -3   7    7.11    1.83
  -2  -3   7   10.14    2.21
   1   3  -7   32.07    2.95
   1   3  -7   32.99    3.24
   1   3  -7   32.28    2.90
  -1  -3   7   32.61    3.09
  -1  -3   7   31.12    3.13
   0   3  -7   67.36    5.52
   0   3  -7   60.59    4.95
   0   3  -7   69.02    5.21
   0  -3   7   64.67    4.81
   0  -3   7   62.37    5.12
   0  -3   7   64.40    5.30
  -1   3  -7    1.64    0.89
  -1   3  -7    2.15    1.02
  -1   3  -7    0.83    0.80
   1  -3   7    0.15    0.98
   1  -3   7    2.12    0.82
   1  -3   7    1.21    0.83
   1  -3   7    1.78    0.96
   1  -3   7    2.10    0.96
  -2   3  -7    4.86    1.72
  -2   3  -7    2.05    1.34
   2  -3   7    5.87    1.27
   2  -3   7    5.93    1.45
   2  -3   7    5.32    2.20
   2  -3   7    5.73    1.63
   2  -3   7    5.65    1.65
  -3   3  -7   10.09    3.48
   3  -3   7   12.15    2.82
   3  -3   7   11.22    2.01
   3  -3   7    9.35    1.93
   3  -3   7    9.77    2.25
   3  -3   7    4.62    2.16
   4  -3   7    6.44    1.29
   4  -3   7    2.22    1.22
   4  -3   7    6.56    1.65
   5  -3   7    0.64    0.89
   5  -3   7    1.62    1.16
   5  -3   7    0.75    1.07
   6  -3   7   -1.19    1.44
   6  -3   7    0.43    0.87
   8   2  -7    1.92    1.48
   8   2  -7    0.35    0.85
  -8  -2   7    0.35    1.56
   7   2  -7    1.53    0.99
   7   2  -7   -0.51    1.04
   7   2  -7   -0.30    1.67
   7   2  -7   -0.29    0.70
   7   2  -7    0.36    1.39
   7   2  -7   -0.32    0.82
   6   2  -7    8.86    1.92
   6   2  -7    0.46    1.30
   6   2  -7   10.45    2.40
   6   2  -7    1.09    2.08
   6   2  -7    8.06    2.38
   6   2  -7    4.36    1.80
   5   2  -7    0.09    0.67
   5   2  -7    0.07    1.02
   5   2  -7    0.09    0.82
   5   2  -7    0.18    0.89
  -5  -2   7   -0.28    0.85
  -5  -2   7   -0.80    0.95
  -5  -2   7    0.30    1.05
   4   2  -7   17.70    2.43
   4   2  -7   16.97    1.97
   4   2  -7   17.89    2.68
  -4  -2   7   15.73    2.44
  -4  -2   7   19.20    2.84
   3   2  -7   34.95    3.35
   3   2  -7   36.20    2.97
   3   2  -7   31.43    3.42
   3   2  -7   35.25    3.40
   3   2  -7   33.68    3.61
  -3  -2   7   31.73    3.34
  -3  -2   7   31.70    3.42
   2   2  -7   19.42    2.02
   2   2  -7   23.54    2.48
   2   2  -7   22.14    2.51
  -2  -2   7   24.94    2.53
  -2  -2   7   19.94    2.38
   1   2  -7   12.38    1.72
   1   2  -7   11.33    1.36
  -1  -2   7    8.21    2.20
  -1  -2   7   12.38    1.54
   0   2  -7    9.68    1.57
   0   2  -7    8.68    1.27
   0  -2   7    8.10    2.32
   0  -2   7    8.31    1.21
  -1   2  -7    4.95    1.30
  -1   2  -7    9.05    2.22
   1  -2   7    5.08    1.31
   1  -2   7    4.75    1.44
   1  -2   7    4.83    1.28
   1  -2   7    5.37    1.09
  -2   2  -7    0.86    0.83
  -2   2  -7    1.51    1.16
   2  -2   7    2.94    1.15
   2  -2   7    0.09    0.82
   2  -2   7    1.62    0.89
   2  -2   7    1.87    0.77
   2  -2   7    0.81    0.89
  -3   2  -7    2.78    1.52
  -3   2  -7    0.78    1.10
   3  -2   7    0.93    1.05
   3  -2   7    3.79    1.22
   3  -2   7    2.21    1.29
   3  -2   7    2.53    0.91
   4  -2   7   15.64    2.44
   4  -2   7    5.56    1.84
   4  -2   7    8.81    3.48
   4  -2   7   11.91    2.19
   5  -2   7    2.53    1.41
   5  -2   7    2.73    1.30
   5  -2   7    2.26    1.39
   5  -2   7    1.72    2.14
   6  -2   7   -0.11    0.89
   6  -2   7    0.39    0.91
   6  -2   7   -0.73    1.31
   8   1  -7   -0.01    0.98
   8   1  -7    0.40    1.28
   8   1  -7   -0.26    0.72
   7   1  -7   -0.01    0.81
   7   1  -7    0.54    0.98
   7   1  -7    0.40    1.83
   7   1  -7    0.53    1.20
   7   1  -7    0.66    1.52
   6   1  -7   -0.06    1.17
   6   1  -7    2.60    1.20
   6   1  -7    3.52    1.76
   6   1  -7    0.32    1.95
   6   1  -7    0.71    1.46
   6   1  -7    2.35    1.37
   5   1  -7   -0.04    0.95
   5   1  -7    1.39    1.22
   5   1  -7    1.53    1.37
   5   1  -7    0.05    0.86
   5   1  -7    0.67    0.74
  -5  -1   7   -0.16    0.90
  -5  -1   7    0.80    1.09
  -5  -1   7    1.49    1.29
   4   1  -7   14.05    2.13
   4   1  -7   13.66    2.46
   4   1  -7   16.72    2.40
   4   1  -7   13.26    1.71
  -4  -1   7   19.26    2.60
   3   1  -7    0.52    0.84
   3   1  -7    0.19    0.71
   3   1  -7    0.49    0.68
   3   1  -7    1.30    1.10
  -3  -1   7    0.22    0.79
  -3  -1   7    0.65    0.84
  -3  -1   7    0.19    0.66
   2   1  -7    8.67    1.98
  -2  -1   7    8.97    1.98
   1   1  -7   10.62    1.54
   1   1  -7    9.69    1.13
   1   1  -7    9.71    1.32
  -1  -1   7    9.43    1.08
  -1  -1   7    9.23    1.24
   0   1  -7   31.74    2.77
   0   1  -7   30.96    3.20
   0  -1   7   33.08    2.79
   0  -1   7   31.25    3.39
  -1   1  -7   19.70    2.51
  -1   1  -7   18.85    2.13
   1  -1   7   19.05    1.93
   1  -1   7   23.19    2.77
   1  -1   7   21.25    2.19
  -2   1  -7    0.81    1.08
  -2   1  -7    0.77    1.01
  -2   1  -7    1.80    1.05
   2  -1   7    2.08    0.87
   2  -1   7    1.37    0.95
   2  -1   7    0.94    0.63
   2  -1   7    0.93    0.78
   2  -1   7    1.04    1.03
  -3   1  -7   -0.15    1.05
  -3   1  -7    0.30    0.91
   3  -1   7    1.54    0.89
   3  -1   7    2.57    0.79
   3  -1   7    1.42    0.82
   3  -1   7    4.23    1.16
   4  -1   7   20.76    2.68
   4  -1   7   19.13    2.27
   4  -1   7   21.33    2.38
   4  -1   7   22.22    3.81
   5  -1   7    3.05    1.10
   5  -1   7    1.24    2.10
   5  -1   7    1.59    1.14
   6  -1   7    8.70    1.61
   6  -1   7    7.37    2.60
   6  -1   7    4.41    1.43
   8   0  -7    0.72    0.94
   8   0  -7    0.08    0.83
   8   0  -7   -0.16    0.76
   8   0  -7    0.24    1.37
   7   0  -7   -0.03    1.79
   7   0  -7    0.10    1.06
   7   0  -7   -0.41    0.96
   7   0  -7    0.14    0.82
   7   0  -7   -0.27    1.33
   6   0  -7    0.40    0.74
   6   0  -7   -0.36    1.06
   6   0  -7    0.45    1.45
   6   0  -7   -0.16    1.17
   6   0  -7   -0.49    1.85
  -6   0   7   -0.28    1.03
   5   0  -7   11.53    2.70
   5   0  -7    8.53    3.06
  -5   0   7   12.18    2.88
   4   0  -7    0.71    1.60
   4   0  -7    0.98    0.99
   4   0  -7    0.50    1.01
   4   0  -7   -0.08    0.70
   4   0  -7    0.44    0.63
  -4   0   7    0.57    1.14
  -4   0   7    0.14    0.74
   3   0  -7   42.49    3.90
   3   0  -7   45.24    3.80
   3   0  -7   37.21    4.04
   3   0  -7   40.09    4.63
   3   0  -7   31.96    3.90
  -3   0   7   48.95    4.12
  -3   0   7   38.90    4.16
   2   0  -7   10.39    1.69
   2   0  -7   14.99    1.79
  -2   0   7   15.44    1.83
  -2   0   7   11.80    1.96
   1   0  -7    1.74    0.87
   1   0  -7    0.64    0.63
  -1   0   7    2.10    0.85
  -1   0   7    0.61    0.79
  -1   0   7    1.22    0.54
   0   0  -7    0.16    0.39
   0   0  -7    0.00    0.51
   0   0  -7    0.43    0.46
   0   0   7    0.33    0.76
   0   0   7    0.32    0.50
  -1   0  -7    0.77    0.66
  -1   0  -7    0.27    0.49
  -1   0  -7    0.70    0.79
   1   0   7    0.35    0.53
   1   0   7    0.59    0.80
  -2   0  -7    0.76    0.91
  -2   0  -7    0.73    1.01
   2   0   7    0.89    0.68
   2   0   7    0.29    0.57
   2   0   7    0.14    0.38
   2   0   7    1.35    1.02
   2   0   7    0.42    0.48
   2   0   7    0.17    0.74
  -3   0  -7    1.83    1.19
  -3   0  -7    1.25    1.08
   3   0   7    0.88    0.80
   3   0   7    3.05    1.07
   3   0   7    4.81    1.48
   3   0   7    4.85    1.17
   3   0   7    2.41    0.80
  -4   0  -7    1.06    1.23
   4   0   7    2.90    2.30
   4   0   7    1.69    0.95
   4   0   7    1.07    0.79
   4   0   7    2.01    1.11
  -5   0  -7    5.94    2.05
   5   0   7    7.54    2.92
   5   0   7    5.17    1.53
   5   0   7   10.12    1.78
   6   0   7    4.43    1.48
   6   0   7    7.16    1.51
   6   0   7    5.15    2.46
   7   0   7    4.04    1.64
   8  -1  -7   -0.51    1.03
   8  -1  -7    0.76    0.92
   7  -1  -7   -0.59    1.70
   7  -1  -7    2.04    1.91
   7  -1  -7   -0.44    0.89
   7  -1  -7    0.04    0.75
   7  -1  -7    0.24    1.15
   6  -1  -7    3.86    1.72
   6  -1  -7    0.48    2.01
   6  -1  -7    1.75    1.70
   6  -1  -7    0.77    2.08
   6  -1  -7    3.85    1.78
   6  -1  -7    7.39    2.21
   5  -1  -7    0.13    0.98
   5  -1  -7    0.60    1.62
   5  -1  -7    0.47    0.97
   5  -1  -7    1.00    1.19
   5  -1  -7    0.77    1.05
  -5   1   7    0.66    1.02
   4  -1  -7    2.77    1.24
   4  -1  -7    1.33    1.22
   4  -1  -7    3.61    1.08
  -4   1   7    3.19    1.51
  -4   1   7    2.26    1.16
   3  -1  -7    0.09    0.66
   3  -1  -7    0.38    0.68
   3  -1  -7    0.19    1.35
   3  -1  -7    0.33    0.82
   3  -1  -7    0.10    0.58
  -3   1   7    0.29    0.73
  -3   1   7    0.18    0.72
   2  -1  -7   20.02    2.54
   2  -1  -7   18.69    2.19
  -2   1   7   24.15    2.41
  -2   1   7   23.34    2.72
   1  -1  -7    7.86    1.31
   1  -1  -7    6.37    1.66
  -1   1   7    9.27    1.63
  -1   1   7    9.25    1.25
  -1   1   7    8.89    1.08
   0  -1  -7   45.70    4.05
   0  -1  -7   47.24    4.13
   0   1   7   43.25    4.25
   0   1   7   44.41    3.63
  -1  -1  -7   20.93    2.55
  -1  -1  -7   16.59    2.22
  -1  -1  -7   23.77    3.70
   1   1   7   21.56    2.14
   1   1   7   22.30    2.58
   1   1   7   16.29    1.91
  -2  -1  -7    0.12    0.58
  -2  -1  -7    0.81    0.99
  -2  -1  -7    0.68    0.97
   2   1   7    0.52    0.82
   2   1   7    1.01    0.55
   2   1   7    0.85    0.81
   2   1   7    0.87    0.66
   2   1   7    0.47    0.59
  -3  -1  -7    9.53    2.54
  -3  -1  -7    4.02    1.86
   3   1   7    2.83    0.84
   3   1   7    1.68    0.78
   3   1   7    4.79    1.53
   3   1   7    4.94    1.20
   3   1   7    7.27    1.73
   4   1   7   16.28    2.23
   4   1   7   15.95    1.94
   4   1   7    7.60    2.97
  -5  -1  -7    5.40    1.99
   5   1   7    2.53    1.22
   5   1   7    2.67    0.92
   5   1   7    7.77    2.88
  -6  -1  -7   11.90    2.64
   6   1   7    5.76    1.25
   6   1   7   10.62    3.20
   6   1   7    3.57    1.37
   8  -2  -7    5.78    1.59
   7  -2  -7    0.57    1.14
   7  -2  -7   -0.89    1.50
   7  -2  -7    3.73    1.68
   7  -2  -7    2.89    1.47
   6  -2  -7    6.73    1.78
   6  -2  -7    3.26    1.43
   6  -2  -7    8.88    2.23
   6  -2  -7    0.84    1.91
   6  -2  -7    0.38    1.93
   5  -2  -7    0.22    0.93
   5  -2  -7    1.02    1.13
   5  -2  -7    0.75    1.35
   5  -2  -7    0.16    1.49
  -5   2   7    0.79    1.01
   4  -2  -7    8.64    2.18
   4  -2  -7   15.97    3.59
   4  -2  -7   12.56    1.80
  -4   2   7   11.60    2.84
   3  -2  -7   26.75    2.63
   3  -2  -7   28.83    2.78
   3  -2  -7   29.48    3.65
   3  -2  -7   24.40    2.90
  -3   2   7   21.76    2.77
  -3   2   7   26.20    2.27
  -3   2   7   29.21    3.27
   2  -2  -7   13.96    1.73
   2  -2  -7   15.03    1.79
   2  -2  -7   14.41    2.15
  -2   2   7   14.06    1.40
  -2   2   7    9.69    1.84
   1  -2  -7    7.35    1.16
   1  -2  -7    7.16    1.26
  -1   2   7    8.32    1.56
  -1   2   7    7.96    1.06
   0  -2  -7   10.93    1.61
   0  -2  -7    9.97    1.63
   0   2   7    9.59    1.67
   0   2   7    9.08    1.23
  -1  -2  -7    8.91    2.21
  -1  -2  -7    6.68    1.80
  -1  -2  -7   13.22    2.66
   1   2   7    7.73    1.98
   1   2   7    4.59    1.12
   1   2   7    7.21    1.19
  -2  -2  -7    3.05    1.50
  -2  -2  -7    3.89    1.77
   2   2   7    3.43    1.21
   2   2   7    3.33    1.01
   2   2   7    2.90    0.88
   2   2   7    2.01    0.85
   2   2   7    1.52    0.82
  -3  -2  -7    1.09    1.44
  -3  -2  -7    3.25    1.76
  -3  -2  -7    1.81    1.53
   3   2   7    1.11    1.05
   3   2   7    3.45    1.05
   3   2   7    1.25    0.82
   3   2   7    1.98    1.07
   3   2   7    0.92    0.79
  -4  -2  -7    1.32    1.54
   4   2   7    6.59    1.35
   4   2   7    2.36    2.20
   4   2   7    2.70    1.18
  -5  -2  -7    1.51    1.48
   5   2   7    0.50    0.94
   5   2   7    0.33    1.96
   5   2   7    1.60    0.94
  -6  -2  -7    0.77    1.15
   6   2   7   -0.08    0.59
   6   2   7    1.11    1.72
   6   2   7    0.20    0.85
   7  -3  -7    1.10    1.66
   7  -3  -7   -0.15    1.05
   7  -3  -7    2.26    1.38
   6  -3  -7    0.09    0.94
   6  -3  -7   -0.18    0.87
   6  -3  -7   -0.48    1.52
   6  -3  -7    0.15    1.72
   5  -3  -7    1.78    1.30
   5  -3  -7    2.16    1.14
   5  -3  -7    0.11    1.72
   5  -3  -7    1.80    1.29
   5  -3  -7    0.34    1.61
   4  -3  -7    5.39    1.49
   4  -3  -7    7.50    1.84
   4  -3  -7    5.51    2.58
   4  -3  -7    3.65    1.81
  -4   3   7    6.29    2.03
   3  -3  -7   11.76    1.79
   3  -3  -7   10.69    1.74
   3  -3  -7   11.28    1.89
   3  -3  -7    7.60    2.27
   3  -3  -7   17.17    3.50
  -3   3   7   11.98    2.09
  -3   3   7   11.77    1.37
   2  -3  -7    3.24    1.09
   2  -3  -7    1.93    0.96
   2  -3  -7    2.46    1.13
   2  -3  -7    7.95    2.28
   2  -3  -7    2.82    1.02
  -2   3   7    2.30    0.65
  -2   3   7    2.63    0.69
  -2   3   7    1.21    0.92
   1  -3  -7   36.88    3.72
   1  -3  -7   33.38    2.98
   1  -3  -7   30.78    3.13
   1  -3  -7   30.02    3.11
  -1   3   7   30.77    2.67
  -1   3   7   29.33    2.74
  -1   3   7   33.71    3.52
   0  -3  -7   64.89    5.51
   0  -3  -7   70.24    5.91
   0  -3  -7   69.09    5.45
   0   3   7   59.09    4.76
   0   3   7   61.43    4.94
   0   3   7   64.18    5.62
  -1  -3  -7    4.16    1.57
  -1  -3  -7    2.64    1.19
  -1  -3  -7    5.33    1.78
   1   3   7    2.66    0.78
   1   3   7    3.93    1.04
   1   3   7    3.50    1.11
  -2  -3  -7    5.15    1.77
  -2  -3  -7    5.44    2.21
   2   3   7    6.33    1.38
   2   3   7    5.42    1.19
   2   3   7    2.49    0.94
  -3  -3  -7   -0.24    1.39
  -3  -3  -7    0.71    1.50
  -3  -3  -7    1.02    1.29
   3   3   7    0.88    0.81
   3   3   7    3.68    1.06
  -4  -3  -7   16.26    3.56
  -4  -3  -7    8.70    2.73
   4   3   7    7.22    1.54
   4   3   7    6.90    1.86
   4   3   7   15.37    3.95
  -5  -3  -7    3.95    1.77
  -5  -3  -7    3.82    1.81
   5   3   7    2.90    0.99
   5   3   7    5.49    2.60
   5   3   7    0.90    1.06
  -6  -3  -7    0.34    1.01
   6   3   7    0.31    1.62
   6   3   7    0.13    0.65
   7  -4  -7   -0.38    0.95
   7  -4  -7   -0.11    2.27
   7  -4  -7    0.85    1.53
   7  -4  -7    0.21    0.91
   6  -4  -7    0.37    1.01
   6  -4  -7   -0.11    0.76
   6  -4  -7    0.53    1.75
   6  -4  -7   -0.18    1.55
   5  -4  -7    0.67    1.76
   5  -4  -7    1.86    1.39
   5  -4  -7   -0.15    0.76
   5  -4  -7   -0.08    1.54
   4  -4  -7    1.29    1.65
   4  -4  -7   -0.10    0.94
   4  -4  -7    1.79    1.04
   4  -4  -7    2.15    1.10
   4  -4  -7    2.05    2.71
   4  -4  -7    3.37    1.88
  -4   4   7    1.39    1.29
   3  -4  -7   13.98    3.28
   3  -4  -7   14.46    1.90
   3  -4  -7   12.37    2.31
   3  -4  -7   13.51    2.00
   3  -4  -7   11.57    1.94
  -3   4   7   12.71    2.35
   2  -4  -7    5.42    1.37
   2  -4  -7    2.33    1.03
   2  -4  -7    2.08    1.02
   2  -4  -7   11.08    2.92
   2  -4  -7    0.54    0.68
  -2   4   7    0.49    0.86
  -2   4   7    2.34    0.71
  -2   4   7    2.10    0.83
   1  -4  -7    2.74    1.07
   1  -4  -7    2.94    1.19
   1  -4  -7    5.37    2.78
   1  -4  -7    1.36    1.02
   1  -4  -7    4.56    1.54
  -1   4   7    2.17    0.86
  -1   4   7    2.84    1.41
  -1   4   7    1.83    0.82
   0  -4  -7   14.48    2.16
   0  -4  -7   13.66    2.27
   0  -4  -7   12.70    1.95
   0   4   7   12.14    1.54
   0   4   7   13.85    2.19
   0   4   7   13.32    1.71
  -1  -4  -7   11.36    2.29
  -1  -4  -7   15.50    3.05
   1   4   7    9.92    1.98
   1   4   7    7.64    1.45
   1   4   7   11.49    1.77
  -2  -4  -7   17.69    2.81
   2   4   7   13.91    1.82
   2   4   7   13.55    1.75
  -3  -4  -7   14.90    3.17
  -3  -4  -7   12.68    2.83
   3   4   7   16.48    2.46
  -4  -4  -7    1.69    1.70
  -4  -4  -7    1.88    1.44
   4   4   7    3.65    2.76
  -5  -4  -7    2.49    1.57
  -5  -4  -7    0.25    1.10
   5   4   7    2.54    0.86
   5   4   7    1.96    2.42
  -6  -4  -7    0.02    0.99
   6   4   7    1.33    1.54
   7  -5  -7    0.17    1.19
   6  -5  -7    1.26    1.50
   6  -5  -7    0.56    1.61
   6  -5  -7    0.47    0.84
   5  -5  -7    0.49    0.85
   5  -5  -7   -0.34    1.47
   5  -5  -7    0.28    1.55
   5  -5  -7   -0.02    0.98
  -5   5   7   -0.27    0.69
   4  -5  -7    0.13    1.04
   4  -5  -7    0.18    0.76
   4  -5  -7    0.32    1.55
   4  -5  -7    0.29    1.49
   4  -5  -7    0.44    1.04
   3  -5  -7    0.71    0.83
   3  -5  -7    1.56    2.15
   3  -5  -7    0.93    1.58
   3  -5  -7    0.39    1.11
   3  -5  -7   -0.16    1.11
   3  -5  -7    1.46    1.05
  -3   5   7    0.22    1.39
   2  -5  -7    4.97    2.07
   2  -5  -7    1.97    1.39
   2  -5  -7    5.65    2.23
   2  -5  -7    2.64    1.12
  -2   5   7    0.59    0.80
  -2   5   7    2.74    0.96
  -2   5   7    1.53    1.23
   1  -5  -7   11.50    1.88
   1  -5  -7    8.97    2.59
   1  -5  -7   14.59    2.68
  -1   5   7    7.46    1.65
  -1   5   7   11.50    1.50
  -1   5   7    5.60    1.90
   0  -5  -7   33.23    3.54
   0  -5  -7   32.63    3.49
   0   5   7   33.90    2.94
   0   5   7   29.69    3.12
  -1  -5  -7    1.68    1.29
  -1  -5  -7    2.07    1.28
   1   5   7    3.31    1.12
   1   5   7    2.48    1.16
   1   5   7    2.57    0.97
  -2  -5  -7   10.44    2.71
  -2  -5  -7   13.49    2.97
  -2  -5  -7   20.51    3.94
   2   5   7   11.50    1.97
  -3  -5  -7    0.50    1.25
  -3  -5  -7    0.31    1.48
   3   5   7   -0.31    0.65
  -4  -5  -7    0.32    1.44
  -4  -5  -7    0.29    1.24
   4   5   7    0.37    0.71
  -5  -5  -7    0.76    1.18
  -5  -5  -7   -0.24    1.05
   5   5   7   -0.07    0.63
   7  -6  -7   -0.29    0.99
   6  -6  -7   -0.33    0.81
   6  -6  -7   -0.22    1.25
   6  -6  -7    1.34    1.43
   5  -6  -7    0.02    1.30
   5  -6  -7    0.19    0.84
   5  -6  -7   -0.15    1.45
  -5   6   7    0.43    0.74
   4  -6  -7    0.77    1.37
   4  -6  -7    0.33    1.00
   4  -6  -7    1.06    1.79
   4  -6  -7    0.51    0.81
  -4   6   7    0.34    0.67
   3  -6  -7    0.24    0.84
   3  -6  -7   -0.36    1.49
   3  -6  -7   -0.14    0.98
   3  -6  -7   -0.43    1.26
  -3   6   7   -0.21    0.62
   2  -6  -7    0.70    0.83
   2  -6  -7   -0.38    1.52
   2  -6  -7    0.19    1.53
   2  -6  -7    0.61    1.13
  -2   6   7    0.42    0.66
   1  -6  -7   11.15    2.53
   1  -6  -7   13.20    2.81
  -1   6   7   11.26    1.90
   0  -6  -7    2.67    1.42
   0  -6  -7    4.12    1.84
   0   6   7    2.01    1.00
  -1  -6  -7   14.67    2.41
  -1  -6  -7   14.82    2.71
   1   6   7   13.24    1.84
   1   6   7   15.04    1.94
  -2  -6  -7   58.70    5.35
  -2  -6  -7   51.62    7.13
  -2  -6  -7   59.63    5.46
   2   6   7   57.09    4.78
  -3  -6  -7   11.11    2.60
   3   6   7    9.89    1.79
  -4  -6  -7    1.02    1.22
  -4  -6  -7    6.43    2.02
   4   6   7    2.49    0.92
  -5  -6  -7    1.73    1.08
   6  -7  -7   -0.34    0.98
   5  -7  -7   -0.10    1.39
   5  -7  -7    0.84    1.30
   5  -7  -7   -0.20    0.81
  -5   7   7   -0.24    0.67
   4  -7  -7   -0.54    1.27
   4  -7  -7    0.10    1.19
   4  -7  -7    0.14    0.76
  -4   7   7   -0.03    0.61
   3  -7  -7   -0.67    1.53
   3  -7  -7    0.26    0.77
   3  -7  -7    0.41    1.23
  -3   7   7    0.53    0.67
   2  -7  -7    0.27    1.71
   2  -7  -7   -0.07    1.24
   2  -7  -7   -0.20    1.07
   2  -7  -7    0.66    0.90
  -2   7   7   -0.02    0.70
   1  -7  -7    5.92    2.05
   1  -7  -7    4.24    1.61
   1  -7  -7    5.61    2.17
  -1   7   7    3.85    1.28
   0  -7  -7   20.70    2.90
   0  -7  -7   22.95    3.02
   0   7   7   23.82    2.57
  -1  -7  -7    5.60    1.99
  -1  -7  -7    6.46    2.14
   1   7   7    4.53    1.32
  -2  -7  -7    7.49    2.19
  -2  -7  -7   10.74    2.51
   2   7   7    7.88    1.65
  -3  -7  -7    5.35    1.74
   3   7   7    3.91    1.18
  -4  -7  -7    2.25    1.15
   5  -8  -7   -0.48    0.81
   4  -8  -7    0.44    1.05
   4  -8  -7    0.34    1.38
   4  -8  -7   -0.17    0.76
  -4   8   7    0.15    0.70
   3  -8  -7    5.37    2.01
   3  -8  -7    3.57    1.20
   3  -8  -7   10.01    2.38
  -3   8   7    2.78    0.93
   2  -8  -7    0.27    0.84
   2  -8  -7    0.42    1.27
  -2   8   7    0.09    0.70
   1  -8  -7    3.20    1.35
   1  -8  -7    5.68    2.12
   1  -8  -7    5.57    1.81
  -1   8   7    2.95    1.12
   0  -8  -7    2.15    1.35
   0  -8  -7    1.15    1.20
   0   8   7    1.58    0.94
  -1  -8  -7    0.40    1.06
  -1  -8  -7    1.13    0.97
   1   8   7    1.68    1.07
  -2  -8  -7    2.98    1.20
  -2  -8  -7    4.06    1.41
   2   8   7    3.69    1.15
  -3  -8  -7    0.36    0.86
   3  -9  -7    4.08    1.33
   2  -9  -7    1.35    0.95
   2  -9  -7    6.28    1.84
  -2   9   7    0.42    0.77
   1  -9  -7    1.09    1.27
   1  -9  -7    0.83    0.84
  -1   9   7    1.20    1.11
   0  -9  -7    1.91    1.03
  -1  -9  -7    0.49    0.78
  -2  -9  -7    1.06    0.71
  -3  -9   8    1.25    0.78
  -2  -9   8    2.89    1.01
  -1  -9   8    0.22    0.70
  -5  -8   8    0.02    0.62
  -4  -8   8   -0.47    0.81
  -3  -8   8    0.79    1.03
  -3  -8   8    0.34    0.89
  -2  -8   8    0.88    1.08
  -2  -8   8    0.42    0.86
  -1  -8   8    1.06    1.06
  -1  -8   8    2.22    1.33
   0   8  -8    1.97    0.95
   0  -8   8    1.24    1.03
  -1   8  -8    1.08    0.80
   1  -8   8    0.13    0.92
  -2   8  -8    0.58    0.84
  -6  -7   8   -0.06    0.70
   5   7  -8   -0.05    0.58
  -5  -7   8    0.38    1.10
   4   7  -8    0.10    0.66
  -4  -7   8    0.36    1.21
   3   7  -8    1.22    0.95
  -3  -7   8    0.24    0.80
  -3  -7   8    1.48    1.42
   2   7  -8    0.56    0.87
  -2  -7   8    0.18    0.89
  -2  -7   8   -0.51    1.21
   1   7  -8    0.97    0.92
   1   7  -8    0.79    0.97
  -1  -7   8    2.30    1.41
  -1  -7   8    1.53    1.39
   0   7  -8    1.98    1.09
   0   7  -8    2.22    1.18
   0  -7   8    0.43    0.87
  -1   7  -8    4.16    1.34
   1  -7   8    2.40    1.13
   1  -7   8    1.92    1.22
   2  -7   8    0.32    1.00
   2  -7   8    2.34    1.31
   2  -7   8    1.13    0.88
   3  -7   8    0.04    0.62
   3  -7   8    1.06    1.12
  -6  -6   8   -0.06    1.04
  -6  -6   8    7.56    2.17
   5   6  -8    1.81    0.85
  -5  -6   8    0.84    1.33
  -5  -6   8    7.03    2.36
   4   6  -8    7.74    1.71
  -4  -6   8    4.49    1.60
  -4  -6   8    8.41    2.37
   3   6  -8    4.51    1.39
  -3  -6   8    3.46    1.48
  -3  -6   8    3.60    2.01
   2   6  -8    1.79    0.97
  -2  -6   8    0.68    1.72
  -2  -6   8    1.24    1.23
   1   6  -8    1.12    0.87
  -1  -6   8    0.18    0.93
  -1  -6   8    2.00    1.79
   0   6  -8    5.94    1.61
   0  -6   8    6.19    1.75
   0  -6   8    6.40    2.14
  -1   6  -8   34.61    3.26
   1  -6   8   32.26    3.73
   1  -6   8   32.24    3.14
   1  -6   8   31.86    3.51
  -2   6  -8    3.29    1.11
   2  -6   8    5.38    1.36
   2  -6   8    6.76    1.71
   2  -6   8    4.66    1.65
   3  -6   8    1.77    0.88
   3  -6   8    1.53    1.18
   4  -6   8   -0.24    0.57
   4  -6   8    0.46    0.94
   7   5  -8    2.15    1.41
  -7  -5   8    0.37    1.06
   6   5  -8    0.16    0.57
   6   5  -8   -0.21    1.32
  -6  -5   8   -0.45    1.19
  -6  -5   8    0.12    1.20
   5   5  -8    4.49    2.21
   5   5  -8    2.83    1.23
  -5  -5   8    0.37    1.56
  -5  -5   8    5.54    2.39
   4   5  -8    5.51    1.52
  -4  -5   8    2.02    1.94
  -4  -5   8    6.69    2.34
  -4  -5   8    4.80    1.65
   3   5  -8    4.99    1.40
  -3  -5   8    4.07    2.16
  -3  -5   8    3.51    1.49
   2   5  -8   12.37    2.14
   2   5  -8   10.34    2.34
  -2  -5   8   11.36    2.65
   1   5  -8   12.24    2.19
   1   5  -8   10.63    2.37
  -1  -5   8   11.20    2.66
   0   5  -8   12.25    1.93
   0   5  -8   12.79    1.87
   0  -5   8   12.10    2.10
   0  -5   8   13.63    2.24
   0  -5   8   16.41    2.29
  -1   5  -8   25.51    2.78
   1  -5   8   24.56    2.95
   1  -5   8   26.47    2.69
   1  -5   8   26.02    3.15
  -2   5  -8    8.63    1.82
   2  -5   8   11.52    1.94
   2  -5   8   12.93    2.34
   2  -5   8    6.39    1.75
   3  -5   8    6.26    1.66
   3  -5   8    5.24    1.27
  -4   5  -8    0.54    0.77
   4  -5   8    0.48    0.95
   4  -5   8    0.27    0.64
   7   4  -8    0.33    0.65
   7   4  -8    0.15    1.27
   7   4  -8   -0.09    1.09
   7   4  -8   -0.52    1.37
  -7  -4   8    0.19    1.22
  -7  -4   8    0.20    1.16
   6   4  -8    0.47    1.27
   6   4  -8    0.45    0.67
   6   4  -8    0.01    0.82
   6   4  -8   -0.75    1.20
   6   4  -8    0.57    1.49
  -6  -4   8    2.23    1.75
   5   4  -8    1.67    1.02
   5   4  -8    0.10    1.39
   5   4  -8    0.20    1.59
  -5  -4   8    0.90    1.74
  -5  -4   8    1.60    1.67
   4   4  -8    6.49    2.10
   4   4  -8    0.99    1.74
   4   4  -8    4.03    1.27
  -4  -4   8    3.69    1.35
  -4  -4   8    5.69    2.37
   3   4  -8    2.25    0.98
   3   4  -8    2.15    1.60
   3   4  -8    0.04    0.69
  -3  -4   8    0.83    0.90
  -3  -4   8    0.32    1.00
   2   4  -8    0.57    0.90
   2   4  -8   -0.56    0.50
   2   4  -8    0.19    0.73
  -2  -4   8    0.27    0.78
  -2  -4   8    0.59    1.15
  -2  -4   8    0.17    0.89
   1   4  -8   10.08    2.39
   1   4  -8   11.29    1.99
   1   4  -8   11.34    2.25
  -1  -4   8   11.32    2.59
  -1  -4   8   12.02    2.49
   0   4  -8   24.36    2.49
   0   4  -8   20.59    2.47
   0  -4   8   17.81    2.37
   0  -4   8   25.38    2.82
   0  -4   8   20.40    2.21
  -1   4  -8   10.40    2.21
  -1   4  -8   14.17    2.36
   1  -4   8   13.05    1.72
   1  -4   8   10.68    3.25
   1  -4   8   11.86    1.95
   1  -4   8   15.79    2.54
   1  -4   8   17.62    3.04
  -2   4  -8   19.10    2.54
   2  -4   8   22.50    2.44
   2  -4   8   21.38    2.63
  -3   4  -8    3.37    1.39
   3  -4   8    6.76    1.39
   3  -4   8    7.24    1.68
  -4   4  -8    3.00    1.22
   4  -4   8    4.13    1.50
   4  -4   8    3.69    1.12
  -5   4  -8    2.51    1.14
   5  -4   8    2.86    1.16
   5  -4   8    1.33    0.81
   8   3  -8    5.19    1.62
   8   3  -8    0.10    0.76
  -8  -3   8   -0.08    0.99
   7   3  -8    0.15    1.23
   7   3  -8   -0.22    0.70
   7   3  -8    0.44    1.54
   7   3  -8    0.31    0.67
   7   3  -8   -0.32    1.09
  -7  -3   8    0.54    1.33
   6   3  -8    1.09    1.02
   6   3  -8    0.76    1.76
   6   3  -8    3.11    1.22
   6   3  -8    3.05    1.77
   6   3  -8   -0.19    1.30
   6   3  -8    2.84    1.59
   5   3  -8   -0.23    0.61
   5   3  -8    0.55    1.43
   5   3  -8   -0.15    1.18
   5   3  -8    0.26    0.80
   5   3  -8    0.49    0.96
   5   3  -8   -0.76    1.60
  -5  -3   8    0.50    1.00
   4   3  -8    1.83    1.37
   4   3  -8    4.98    1.30
   4   3  -8    4.12    1.53
   4   3  -8    3.27    1.40
  -4  -3   8    3.52    1.71
  -4  -3   8    2.09    1.17
   3   3  -8    0.24    0.62
   3   3  -8    0.70    0.86
   3   3  -8   -0.21    0.98
   3   3  -8   -0.15    0.59
  -3  -3   8    0.27    0.89
  -3  -3   8    0.19    0.63
   2   3  -8   22.52    2.28
   2   3  -8   23.34    2.30
   2   3  -8   20.24    2.57
  -2  -3   8   23.43    2.57
  -2  -3   8   14.86    2.30
   1   3  -8    2.50    0.97
   1   3  -8    3.72    1.40
   1   3  -8    3.46    1.13
  -1  -3   8    2.87    1.23
  -1  -3   8    3.84    1.37
  -1  -3   8    0.78    1.09
   0   3  -8   12.54    2.41
   0   3  -8   11.91    2.19
   0   3  -8   10.12    2.38
   0  -3   8   10.60    1.73
   0  -3   8   10.77    2.23
   0  -3   8   11.75    2.22
  -1   3  -8    5.17    1.23
  -1   3  -8    8.68    1.91
   1  -3   8    8.81    1.73
   1  -3   8   10.63    2.06
   1  -3   8    8.78    2.05
   1  -3   8   10.04    1.62
  -2   3  -8    4.71    1.74
  -2   3  -8    3.33    1.30
   2  -3   8    7.14    1.36
   2  -3   8    7.62    1.73
   2  -3   8    8.19    1.94
   2  -3   8    7.48    1.55
   3  -3   8   13.80    1.90
   3  -3   8   16.28    2.84
   3  -3   8   16.26    2.87
   4  -3   8    4.63    1.54
   4  -3   8    2.00    0.96
   4  -3   8    2.48    1.36
   5  -3   8    1.10    0.89
   5  -3   8    1.00    0.96
   5  -3   8    0.06    0.99
   8   2  -8    0.61    1.18
   8   2  -8    0.03    0.85
   8   2  -8    0.64    1.22
   7   2  -8    0.50    0.81
   7   2  -8    0.14    0.97
   7   2  -8    0.54    1.38
   7   2  -8    0.40    0.80
   7   2  -8    0.40    1.60
   7   2  -8   -0.16    1.11
   6   2  -8    7.27    2.12
   6   2  -8    2.67    1.53
   6   2  -8    4.76    2.17
   5   2  -8   -0.51    1.36
   5   2  -8    0.29    1.26
   5   2  -8    0.84    1.28
   5   2  -8    0.40    0.73
   5   2  -8   -0.39    0.67
   5   2  -8    0.66    1.94
  -5  -2   8    0.10    0.93
   4   2  -8    0.41    1.02
   4   2  -8    0.23    0.70
   4   2  -8   -0.03    0.76
   4   2  -8   -0.03    0.81
  -4  -2   8    0.00    0.90
  -4  -2   8   -0.36    0.72
  -4  -2   8    0.28    0.96
   3   2  -8    3.32    1.71
   3   2  -8    2.11    0.85
   3   2  -8    1.91    1.22
   3   2  -8    3.11    1.28
   3   2  -8    5.06    1.66
  -3  -2   8    0.98    1.04
  -3  -2   8    3.53    1.42
  -3  -2   8    3.69    1.43
   2   2  -8   11.80    1.50
   2   2  -8   10.28    1.37
   2   2  -8   10.94    1.77
  -2  -2   8   11.13    1.69
   1   2  -8   30.36    3.16
   1   2  -8   30.02    2.70
   1   2  -8   27.09    2.67
  -1  -2   8   32.79    2.92
  -1  -2   8   28.97    2.89
   0   2  -8    3.71    1.21
   0   2  -8    2.21    1.06
   0   2  -8    3.98    1.12
   0  -2   8    3.86    0.99
   0  -2   8    4.17    1.28
   0  -2   8    4.42    1.22
   0  -2   8    2.23    1.40
  -1   2  -8    3.68    1.34
  -1   2  -8    1.27    0.99
   1  -2   8    2.35    1.06
   1  -2   8    2.30    1.03
   1  -2   8    1.06    1.08
   1  -2   8    2.46    1.20
   1  -2   8    3.45    0.99
  -2   2  -8    9.32    2.20
   2  -2   8   10.36    1.87
   2  -2   8   11.12    2.23
   2  -2   8    6.41    2.38
   2  -2   8    8.25    1.86
   2  -2   8    7.10    1.38
   3  -2   8    4.10    1.17
   3  -2   8    6.07    1.46
   3  -2   8    4.92    3.01
   3  -2   8    5.06    1.59
   4  -2   8    7.85    2.06
   4  -2   8    9.77    1.89
   4  -2   8   12.84    2.33
   4  -2   8   11.62    3.33
   5  -2   8    7.98    2.79
   5  -2   8    9.13    1.85
   5  -2   8    7.97    2.02
   5  -2   8    8.07    2.02
   6  -2   8    0.73    1.31
   6  -2   8   -0.55    1.19
   8   1  -8   -0.29    1.11
   8   1  -8    2.55    1.53
   8   1  -8    0.84    1.20
   8   1  -8    0.20    0.90
   7   1  -8   -0.13    1.08
   7   1  -8   -0.74    1.37
   7   1  -8    0.11    0.86
   7   1  -8    0.37    0.95
   7   1  -8   -0.77    1.27
   6   1  -8    8.65    2.40
   6   1  -8    1.43    1.49
   6   1  -8    8.90    1.96
   6   1  -8    1.52    2.08
   6   1  -8    9.02    2.42
   6   1  -8    2.13    1.43
  -6  -1   8   -0.23    1.02
   5   1  -8    0.82    1.01
   5   1  -8    0.40    1.43
   5   1  -8    3.26    1.55
   5   1  -8    0.84    0.78
   5   1  -8    0.66    1.00
   5   1  -8    0.23    1.57
   5   1  -8    2.19    2.65
  -5  -1   8   -0.02    1.64
  -5  -1   8    0.23    0.83
   4   1  -8   12.96    2.50
   4   1  -8   15.68    2.42
   4   1  -8   20.00    2.00
  -4  -1   8   15.17    2.52
   3   1  -8    4.18    1.01
   3   1  -8    3.47    1.24
   3   1  -8    7.10    2.21
   3   1  -8    5.57    1.63
   3   1  -8    5.50    1.63
  -3  -1   8    2.51    1.11
  -3  -1   8    8.60    2.30
   2   1  -8    5.89    1.79
   2   1  -8    4.55    1.45
   2   1  -8    5.11    1.37
  -2  -1   8    4.18    1.28
  -2  -1   8    5.43    1.47
  -2  -1   8    1.73    1.33
   1   1  -8   15.83    1.59
   1   1  -8   17.18    2.12
  -1  -1   8   12.31    2.15
  -1  -1   8   14.94    1.70
   0   1  -8    1.04    0.81
   0   1  -8    0.30    0.74
   0   1  -8    1.08    0.74
   0  -1   8    1.48    0.72
   0  -1   8    1.98    1.21
   0  -1   8    1.92    0.71
  -1   1  -8   11.99    2.04
  -1   1  -8   14.18    1.77
  -1   1  -8   12.17    1.93
   1  -1   8   15.59    2.33
   1  -1   8   12.66    1.47
   1  -1   8   11.93    1.72
   1  -1   8   14.91    1.84
   1  -1   8   11.48    2.09
  -2   1  -8   13.69    1.92
   2  -1   8   10.39    1.67
   2  -1   8    6.98    2.14
   2  -1   8   10.86    1.72
   2  -1   8   10.70    1.92
   2  -1   8   12.31    1.74
  -3   1  -8    0.23    0.97
  -3   1  -8    0.67    0.96
   3  -1   8    1.12    0.87
   3  -1   8    1.31    0.71
   3  -1   8    1.93    1.00
   3  -1   8    1.28    0.87
   4  -1   8   33.78    3.57
   4  -1   8   36.04    3.20
   4  -1   8   31.21    4.64
   4  -1   8   32.70    3.19
   5  -1   8    2.66    2.11
   5  -1   8   12.14    1.90
   5  -1   8    5.87    1.66
   6  -1   8    1.18    0.93
   6  -1   8   -0.47    1.19
   6  -1   8    0.17    0.86
   8   0  -8    1.38    1.01
   8   0  -8    0.33    1.25
   8   0  -8    1.34    1.15
   8   0  -8    4.82    1.93
   7   0  -8   -0.26    1.30
   7   0  -8    0.11    1.62
   7   0  -8    0.38    0.95
   7   0  -8    0.57    1.11
   7   0  -8    1.05    1.26
   6   0  -8    1.04    1.94
   6   0  -8    5.68    1.97
   6   0  -8    0.96    1.56
   6   0  -8    2.09    1.45
   6   0  -8    2.83    1.40
  -6   0   8   -0.23    0.96
   5   0  -8    0.01    1.07
   5   0  -8    0.44    0.97
   5   0  -8    0.23    0.86
   5   0  -8    0.52    1.31
   5   0  -8   -0.29    1.51
  -5   0   8    0.43    1.16
   4   0  -8    3.67    2.39
   4   0  -8    0.63    0.90
   4   0  -8    1.81    1.08
   4   0  -8    4.01    2.01
   4   0  -8    2.12    1.16
  -4   0   8    3.91    1.74
  -4   0   8    0.72    1.09
   3   0  -8    4.86    1.50
   3   0  -8    4.07    1.68
   3   0  -8    4.56    1.47
   3   0  -8    3.77    1.19
   3   0  -8    8.74    2.96
  -3   0   8    3.43    1.58
  -3   0   8    7.22    2.02
   2   0  -8   37.96    3.68
   2   0  -8   44.12    3.78
   2   0  -8   40.30    3.86
  -2   0   8   33.58    4.01
  -2   0   8   37.55    3.58
   1   0  -8    0.57    0.63
   1   0  -8    1.00    0.76
  -1   0   8    0.84    0.68
  -1   0   8    0.51    0.84
  -1   0   8    0.74    0.53
   0   0  -8  174.08   12.39
   0   0  -8  189.25   12.20
   0   0  -8  159.44   11.50
   0   0   8  173.91   12.67
   0   0   8  172.50   11.73
   0   0   8  155.55   11.45
  -1   0  -8    1.36    1.00
  -1   0  -8    1.30    1.00
  -1   0  -8    1.63    0.80
   1   0   8    1.96    1.24
   1   0   8    1.51    0.82
   1   0   8    0.58    0.48
   1   0   8    1.70    0.91
  -2   0  -8    0.44    0.75
  -2   0  -8    0.51    0.91
  -2   0  -8    0.23    0.82
   2   0   8    0.07    0.66
   2   0   8    0.18    0.42
   2   0   8    0.80    0.61
   2   0   8    0.74    0.85
  -3   0  -8    3.89    1.61
  -3   0  -8    3.74    1.62
  -3   0  -8    0.60    1.28
   3   0   8    5.61    1.21
   3   0   8    3.87    1.36
   3   0   8    4.89    1.18
   3   0   8    2.93    1.05
  -4   0  -8   22.26    3.39
   4   0   8   22.61    3.94
   4   0   8   23.45    2.53
   4   0   8   27.48    2.71
   4   0   8   31.34    3.18
  -5   0  -8    0.77    1.72
   5   0   8    1.22    1.95
   5   0   8    1.10    0.80
   5   0   8    1.19    1.05
   6   0   8   21.96    2.28
   6   0   8   20.70    3.07
   8  -1  -8    0.93    1.03
   8  -1  -8    0.68    1.38
   7  -1  -8    0.06    0.93
   7  -1  -8    0.95    1.07
   7  -1  -8    0.12    1.00
   7  -1  -8   -0.13    1.58
   7  -1  -8    0.86    1.75
   6  -1  -8    0.64    1.85
   6  -1  -8    1.67    2.08
   6  -1  -8    3.02    1.52
   6  -1  -8    4.27    1.68
   6  -1  -8    2.13    1.42
   6  -1  -8    1.04    1.63
   5  -1  -8    0.66    2.05
   5  -1  -8    1.80    1.97
   5  -1  -8    6.34    2.12
   5  -1  -8    0.14    1.03
   5  -1  -8    3.54    1.56
   5  -1  -8    2.82    1.54
   4  -1  -8   23.68    3.58
   4  -1  -8   18.64    2.30
   4  -1  -8   15.67    2.42
  -4   1   8   15.16    2.60
  -4   1   8   16.80    2.46
   3  -1  -8    6.76    1.76
   3  -1  -8    5.60    1.90
   3  -1  -8    7.17    1.56
   3  -1  -8    4.09    1.26
   3  -1  -8   14.34    3.29
  -3   1   8    4.22    1.58
  -3   1   8    4.90    1.52
   2  -1  -8    9.65    2.62
   2  -1  -8    3.94    1.46
   2  -1  -8    3.39    1.07
   2  -1  -8    4.37    1.40
  -2   1   8    5.43    1.47
  -2   1   8    2.93    1.36
   1  -1  -8   21.53    2.57
   1  -1  -8   18.36    2.27
   1  -1  -8   21.65    2.45
  -1   1   8   19.19    2.63
  -1   1   8   20.13    2.00
  -1   1   8   21.62    2.15
   0  -1  -8    1.73    1.04
   0  -1  -8    0.92    0.73
   0  -1  -8    1.31    0.83
   0   1   8    0.73    0.92
   0   1   8    0.70    0.55
   0   1   8    1.09    0.73
  -1  -1  -8    5.08    1.39
  -1  -1  -8    9.11    2.21
   1   1   8   12.61    1.66
   1   1   8    9.33    1.22
   1   1   8    6.49    1.45
   1   1   8    9.49    1.38
  -2  -1  -8    6.66    1.93
   2   1   8    9.85    1.29
   2   1   8    9.82    1.57
   2   1   8    8.06    1.66
   2   1   8   10.33    1.57
  -3  -1  -8    1.90    1.73
  -3  -1  -8    5.63    2.00
   3   1   8    1.75    0.90
   3   1   8    3.95    1.44
   3   1   8    5.60    1.28
   3   1   8    1.89    0.78
   3   1   8    0.37    0.89
  -4  -1  -8   17.36    3.10
   4   1   8   24.95    2.48
   4   1   8   25.94    2.86
   4   1   8   15.51    4.05
  -5  -1  -8   18.63    2.92
   5   1   8    9.36    2.10
   5   1   8   12.29    1.72
   6   1   8    1.48    1.56
   6   1   8    1.82    0.86
   6   1   8    0.53    0.85
   8  -2  -8    0.01    0.78
   8  -2  -8   -0.47    1.13
   7  -2  -8    0.06    0.91
   7  -2  -8   -0.18    0.84
   7  -2  -8   -0.09    1.02
   7  -2  -8    0.40    1.58
   6  -2  -8    8.29    2.25
   6  -2  -8    3.24    2.32
   6  -2  -8    2.25    2.02
   6  -2  -8    5.36    1.79
   6  -2  -8    7.91    1.94
   5  -2  -8    0.18    0.90
   5  -2  -8   -0.34    1.75
   5  -2  -8    0.76    1.07
   5  -2  -8    0.44    0.92
   5  -2  -8   -0.84    1.27
   4  -2  -8    0.20    0.71
   4  -2  -8    0.12    0.74
   4  -2  -8   -0.18    0.91
   4  -2  -8   -0.49    1.21
  -4   2   8   -0.05    0.77
  -4   2   8   -0.13    0.93
   3  -2  -8    0.72    0.96
   3  -2  -8    2.81    1.82
   3  -2  -8    3.77    1.28
   3  -2  -8    2.33    1.22
   3  -2  -8    2.20    1.02
  -3   2   8    1.65    0.97
  -3   2   8    2.52    1.43
  -3   2   8    2.34    0.79
   2  -2  -8   13.79    1.85
   2  -2  -8   13.05    1.83
   2  -2  -8   15.28    2.06
   2  -2  -8   12.68    2.17
  -2   2   8   14.68    1.53
  -2   2   8   13.29    1.84
  -2   2   8   14.63    2.28
   1  -2  -8   30.58    3.20
   1  -2  -8   37.50    3.38
   1  -2  -8   27.71    3.45
  -1   2   8   31.93    2.74
  -1   2   8   34.30    3.21
  -1   2   8   32.72    2.82
  -1   2   8   35.85    3.74
   0  -2  -8    2.95    1.18
   0  -2  -8    2.80    1.16
   0  -2  -8    4.17    1.51
   0   2   8    3.13    1.32
   0   2   8    3.46    1.04
   0   2   8    4.46    1.03
  -1  -2  -8    1.08    0.95
  -1  -2  -8    0.41    0.57
  -1  -2  -8    1.53    1.10
   1   2   8    2.90    0.87
   1   2   8    1.96    0.90
   1   2   8    0.33    0.90
   1   2   8    1.08    0.66
  -2  -2  -8    2.84    1.54
  -2  -2  -8    4.81    1.74
   2   2   8    6.06    1.21
   2   2   8    5.33    1.12
   2   2   8    5.52    1.80
   2   2   8    5.87    1.41
  -3  -2  -8    3.13    2.77
  -3  -2  -8   10.72    2.93
   3   2   8    5.31    1.54
   3   2   8    4.01    1.15
   3   2   8    5.79    2.94
   3   2   8    3.15    0.96
  -4  -2  -8    5.22    2.13
   4   2   8    3.02    1.21
   4   2   8    9.34    1.71
   4   2   8    3.27    2.60
  -5  -2  -8    1.23    1.27
   5   2   8    2.05    1.20
   5   2   8    2.35    2.36
   5   2   8    3.06    0.95
   6   2   8    0.52    0.69
   6   2   8    0.72    1.36
   8  -3  -8    1.45    0.96
   8  -3  -8   -0.58    1.07
   7  -3  -8   -0.52    1.40
   7  -3  -8    0.00    1.67
   7  -3  -8   -0.33    0.87
   7  -3  -8    0.69    0.95
   6  -3  -8    0.20    0.82
   6  -3  -8    0.38    1.02
   6  -3  -8   -0.09    0.92
   6  -3  -8    0.76    1.72
   6  -3  -8    0.55    1.81
   5  -3  -8   -0.07    0.77
   5  -3  -8    0.51    1.75
   5  -3  -8   -0.19    1.34
   5  -3  -8    0.21    0.93
   5  -3  -8   -0.32    0.91
   4  -3  -8    1.49    1.42
   4  -3  -8    2.66    1.08
   4  -3  -8    3.44    2.04
   4  -3  -8    1.36    1.08
  -4   3   8    0.99    1.01
  -4   3   8    2.00    1.49
  -4   3   8    1.30    0.75
   3  -3  -8    0.13    0.84
   3  -3  -8    0.22    0.61
   3  -3  -8   -0.06    0.70
   3  -3  -8   -0.32    0.77
   3  -3  -8    0.52    1.27
  -3   3   8    0.14    0.52
  -3   3   8    0.03    0.90
   2  -3  -8   27.48    3.34
   2  -3  -8   22.81    2.57
   2  -3  -8   23.57    2.63
   2  -3  -8   23.28    2.81
   2  -3  -8   28.23    3.61
  -2   3   8   23.63    3.10
  -2   3   8   23.26    2.22
   1  -3  -8    3.46    1.18
   1  -3  -8    3.77    1.34
   1  -3  -8    2.77    1.09
  -1   3   8    3.97    1.67
  -1   3   8    2.99    0.89
  -1   3   8    1.99    0.78
   0  -3  -8    6.41    1.69
   0  -3  -8   11.59    2.47
   0   3   8   10.28    1.97
   0   3   8   12.28    2.76
   0   3   8    9.89    1.60
  -1  -3  -8    9.59    2.22
  -1  -3  -8    9.10    2.35
   1   3   8    7.14    1.63
   1   3   8    8.11    1.41
   1   3   8    7.73    1.38
  -2  -3  -8   20.56    3.86
  -2  -3  -8   15.24    2.67
   2   3   8   13.68    1.78
   2   3   8   12.54    2.03
  -3  -3  -8    6.71    2.34
  -3  -3  -8    8.90    2.56
   3   3   8   10.64    1.77
   3   3   8   13.99    3.97
  -4  -3  -8    2.88    1.67
  -4  -3  -8    0.94    1.71
   4   3   8    5.53    2.92
   4   3   8    1.53    1.38
   4   3   8    1.26    0.83
  -5  -3  -8    0.46    1.14
   5   3   8   -0.53    1.92
   5   3   8    0.41    1.16
   5   3   8    0.05    0.64
   6   3   8    3.26    1.75
   7  -4  -8   -1.15    1.44
   7  -4  -8   -0.28    0.88
   7  -4  -8    0.95    0.94
   7  -4  -8    0.17    1.25
   6  -4  -8    0.50    1.50
   6  -4  -8    0.11    0.82
   6  -4  -8    1.51    1.17
   6  -4  -8   -0.64    1.51
   5  -4  -8    4.42    1.63
   5  -4  -8    1.04    1.01
   5  -4  -8    0.92    1.65
   5  -4  -8    1.06    1.68
   4  -4  -8    2.98    2.18
   4  -4  -8    1.78    1.16
   4  -4  -8    1.09    1.75
   4  -4  -8    1.78    1.04
  -4   4   8    0.43    0.56
   3  -4  -8    1.56    1.47
   3  -4  -8    0.33    0.93
   3  -4  -8    1.37    1.59
   3  -4  -8    0.96    0.90
   3  -4  -8    1.92    1.17
  -3   4   8    1.33    1.30
  -3   4   8    0.91    0.59
   2  -4  -8    0.23    0.77
   2  -4  -8    0.05    0.68
   2  -4  -8    0.14    0.64
   2  -4  -8   -0.32    1.31
   2  -4  -8   -0.16    0.77
  -2   4   8    0.28    0.57
  -2   4   8   -0.36    0.76
  -2   4   8    0.41    0.68
   1  -4  -8    5.52    1.92
   1  -4  -8    6.02    1.65
   1  -4  -8    8.25    1.84
  -1   4   8    5.52    1.29
  -1   4   8    6.11    2.01
  -1   4   8    8.44    1.44
   0  -4  -8   30.40    3.19
   0  -4  -8   31.79    3.44
   0   4   8   28.17    2.72
   0   4   8   30.97    3.00
  -1  -4  -8    8.12    2.15
   1   4   8   11.38    1.71
   1   4   8    9.92    1.56
   1   4   8    8.91    1.90
  -2  -4  -8   37.12    4.18
  -2  -4  -8   32.36    3.78
   2   4   8   31.04    2.92
   2   4   8   27.35    2.87
  -3  -4  -8   18.34    3.69
  -3  -4  -8   15.28    3.10
   3   4   8   15.93    2.45
  -4  -4  -8   -0.55    1.03
  -4  -4  -8   -0.13    1.42
   4   4   8   -0.92    2.40
   4   4   8    2.58    0.93
  -5  -4  -8   -0.21    0.95
  -5  -4  -8   -0.16    1.14
   5   4   8    0.90    0.66
   5   4   8    0.38    1.82
   7  -5  -8    0.25    1.20
   6  -5  -8    0.75    1.65
   6  -5  -8    1.62    1.13
   6  -5  -8   -0.01    0.71
   6  -5  -8    0.22    1.29
   5  -5  -8    0.39    0.82
   5  -5  -8   -0.32    1.46
   5  -5  -8    0.07    0.90
   5  -5  -8   -0.87    1.24
  -5   5   8    0.14    0.80
   4  -5  -8    1.13    1.90
   4  -5  -8    1.67    1.00
   4  -5  -8    1.37    1.16
   4  -5  -8    1.00    1.49
  -4   5   8    0.49    0.65
   3  -5  -8    1.80    1.66
   3  -5  -8    2.28    1.33
   3  -5  -8    1.75    1.02
   3  -5  -8    1.79    1.77
  -3   5   8    0.81    0.66
   2  -5  -8    8.05    2.71
   2  -5  -8    6.22    2.38
   2  -5  -8    7.36    1.76
   2  -5  -8    3.61    1.41
  -2   5   8    7.56    1.39
   1  -5  -8    3.44    1.66
   1  -5  -8    6.00    2.01
  -1   5   8    6.69    1.58
  -1   5   8    7.77    1.44
  -1   5   8    4.02    1.81
   0  -5  -8   17.41    3.20
   0  -5  -8   14.48    2.89
   0   5   8   15.05    2.65
   0   5   8   13.92    2.23
  -1  -5  -8   37.01    4.07
  -1  -5  -8   36.54    3.89
  -1  -5  -8   36.14    3.78
   1   5   8   32.58    3.16
   1   5   8   33.94    3.12
  -2  -5  -8   14.95    3.21
  -2  -5  -8   16.68    3.22
   2   5   8   15.75    2.32
  -3  -5  -8   15.32    3.24
  -3  -5  -8   10.44    2.57
   3   5   8    8.84    1.71
  -4  -5  -8    0.15    1.07
  -4  -5  -8    0.15    1.31
   4   5   8    0.83    0.71
  -5  -5  -8    0.31    0.99
   6  -6  -8    0.07    1.12
   6  -6  -8    0.51    1.48
   6  -6  -8   -0.30    0.77
   5  -6  -8    0.58    0.96
   5  -6  -8   -0.18    1.43
   5  -6  -8   -0.01    0.72
   5  -6  -8   -0.24    1.24
  -5   6   8   -0.05    0.78
   4  -6  -8    5.70    2.00
   4  -6  -8    7.50    1.83
   4  -6  -8    5.05    1.42
   4  -6  -8    5.01    2.22
  -4   6   8    2.92    0.98
   3  -6  -8    3.00    1.77
   3  -6  -8    1.73    1.01
   3  -6  -8    0.70    1.71
   3  -6  -8    0.44    1.02
  -3   6   8    1.87    0.90
   2  -6  -8    1.85    1.63
   2  -6  -8    0.91    0.95
   2  -6  -8    0.61    1.86
   2  -6  -8    1.34    1.31
  -2   6   8    0.59    0.77
   1  -6  -8    0.67    1.20
   1  -6  -8    0.98    0.97
  -1   6   8    0.72    0.77
   0  -6  -8   13.25    2.93
   0  -6  -8    7.43    2.18
   0   6   8    7.24    1.58
  -1  -6  -8   30.55    3.48
  -1  -6  -8   31.21    3.55
   1   6   8   28.36    2.81
   1   6   8   29.48    3.03
  -2  -6  -8   12.48    2.69
  -2  -6  -8   10.98    2.41
   2   6   8   11.08    1.98
  -3  -6  -8    3.19    1.63
  -3  -6  -8    0.56    1.12
   3   6   8    2.11    1.01
  -4  -6  -8    0.54    1.07
  -4  -6  -8    0.04    0.90
   4   6   8    0.39    0.63
  -5  -6  -8   -0.14    0.74
   6  -7  -8    0.20    0.93
   5  -7  -8   -0.37    1.34
   5  -7  -8    0.61    1.17
   5  -7  -8   -0.14    0.81
  -5   7   8   -0.23    0.72
   4  -7  -8    0.02    1.70
   4  -7  -8    0.55    0.85
   4  -7  -8    1.96    1.53
  -4   7   8    0.15    0.68
   3  -7  -8    2.41    1.52
   3  -7  -8    2.39    1.22
   3  -7  -8    2.29    1.89
   3  -7  -8    2.14    1.11
  -3   7   8    1.72    0.87
   2  -7  -8    0.49    1.04
   2  -7  -8    0.14    0.77
   2  -7  -8    1.05    1.52
  -2   7   8    0.06    0.73
   1  -7  -8    4.21    1.79
   1  -7  -8    1.86    1.15
  -1   7   8    2.15    1.04
   0  -7  -8    1.28    1.25
   0  -7  -8    2.05    1.42
   0   7   8    2.58    1.08
  -1  -7  -8    2.07    1.42
  -1  -7  -8    1.78    1.14
  -2  -7  -8    1.54    1.68
  -2  -7  -8    1.67    1.31
   2   7   8    1.09    0.99
  -3  -7  -8    0.19    0.92
   3   7   8    0.73    0.81
  -4  -7  -8    2.73    1.03
   5  -8  -8   -0.81    0.69
   4  -8  -8    0.05    1.13
   4  -8  -8   -0.14    0.74
  -4   8   8    0.22    0.71
   3  -8  -8    1.77    1.32
   3  -8  -8    0.89    1.89
   3  -8  -8    1.74    0.88
  -3   8   8    0.39    0.69
   2  -8  -8    2.06    1.47
   2  -8  -8    1.05    0.92
   2  -8  -8    2.01    1.13
  -2   8   8    1.17    0.83
   1  -8  -8    3.22    1.34
   1  -8  -8    2.71    1.34
  -1   8   8    1.44    0.86
   0  -8  -8    4.66    1.76
   0  -8  -8    4.18    1.57
   0   8   8    4.71    1.21
  -1  -8  -8    0.63    1.01
  -1  -8  -8    0.28    0.91
  -2  -8  -8    0.37    0.82
  -3  -8  -8    0.03    0.64
   3  -9  -8    0.51    0.91
   2  -9  -8    1.85    1.16
   0  -9  -8    0.78    0.77
  -1  -9  -8    0.16    0.65
  -2  -9   9    0.15    0.60
  -4  -8   9    0.49    0.85
  -3  -8   9    0.14    0.84
  -2  -8   9    7.06    1.72
  -2  -8   9    1.44    0.99
  -1  -8   9    0.58    0.85
   0  -8   9    0.38    0.79
  -1   8  -9    0.07    1.25
   1  -8   9    2.68    1.27
  -5  -7   9   -0.28    0.87
   4   7  -9    1.90    0.94
  -4  -7   9    0.24    1.23
   3   7  -9   -0.39    0.76
  -3  -7   9    0.32    0.82
  -3  -7   9   -0.37    1.07
   2   7  -9    1.33    0.87
  -2  -7   9    1.54    1.39
  -2  -7   9    0.14    0.75
   1   7  -9   -0.21    0.73
  -1  -7   9    0.26    0.86
   0   7  -9   14.23    2.21
   0   7  -9   13.77    2.25
   0  -7   9    9.10    2.20
  -1   7  -9    1.75    1.05
   1  -7   9    0.17    0.80
   1  -7   9    0.61    0.86
  -2   7  -9    2.02    1.02
   2  -7   9    0.67    0.72
   2  -7   9    0.18    1.32
  -6  -6   9   -0.74    0.82
   5   6  -9   -0.08    0.59
  -5  -6   9    0.81    1.30
   4   6  -9    0.18    0.77
  -4  -6   9    0.53    1.07
  -4  -6   9    0.91    1.44
   3   6  -9    2.09    1.03
  -3  -6   9    1.37    1.18
  -3  -6   9    1.85    1.87
   2   6  -9   13.33    2.20
  -2  -6   9   12.60    3.01
  -2  -6   9   16.29    3.16
   1   6  -9    6.56    1.70
  -1  -6   9    6.91    2.21
   0   6  -9   28.86    3.05
   0   6  -9   33.03    3.16
   0  -6   9   27.35    3.42
  -1   6  -9    5.43    1.39
   1  -6   9    3.06    1.31
   1  -6   9    4.42    1.30
   1  -6   9    5.85    1.64
  -2   6  -9    1.18    0.85
   2  -6   9    1.40    0.86
   2  -6   9    1.88    1.30
   3  -6   9    0.78    1.04
   3  -6   9    0.27    0.70
   7   5  -9    1.48    1.33
  -7  -5   9   -0.41    0.88
   6   5  -9    7.25    2.32
  -6  -5   9    9.72    2.71
   5   5  -9    0.42    0.74
   5   5  -9    0.37    1.53
  -5  -5   9    0.62    1.50
  -5  -5   9    1.37    1.55
   4   5  -9    3.14    1.23
   4   5  -9    3.91    2.09
  -4  -5   9    1.98    1.27
  -4  -5   9    2.81    1.98
   3   5  -9    9.94    1.91
  -3  -5   9    7.30    1.99
  -3  -5   9   12.58    3.17
   2   5  -9   19.30    2.40
  -2  -5   9   23.72    3.27
  -2  -5   9   21.08    2.94
   1   5  -9   30.05    3.02
  -1  -5   9   26.37    3.32
   0   5  -9   51.38    4.33
   0  -5   9   48.41    4.07
   0  -5   9   45.45    4.32
   0  -5   9   47.84    4.71
  -1   5  -9    7.63    1.72
   1  -5   9    8.31    2.01
   1  -5   9    8.35    2.16
   1  -5   9    8.98    1.75
  -2   5  -9    0.48    0.73
   2  -5   9    1.71    0.89
   2  -5   9    0.83    0.94
  -3   5  -9   -0.18    0.69
   3  -5   9    0.04    0.92
   3  -5   9    0.14    0.65
  -4   5  -9    1.22    0.83
   4  -5   9    1.03    0.68
   4  -5   9    1.22    0.96
   7   4  -9    0.21    0.66
   7   4  -9   -0.24    1.00
   7   4  -9    1.54    1.38
  -7  -4   9   -0.66    0.98
  -7  -4   9    1.59    1.50
   6   4  -9   -0.02    1.18
   6   4  -9    0.41    0.65
   6   4  -9    1.26    1.50
  -6  -4   9    0.61    1.49
   5   4  -9    1.68    1.60
   5   4  -9    0.11    1.51
   5   4  -9    1.26    0.97
  -5  -4   9    2.64    1.75
  -5  -4   9    0.54    1.04
   4   4  -9    6.54    2.24
   4   4  -9    1.73    1.79
   4   4  -9    7.69    1.70
  -4  -4   9    8.30    2.61
  -4  -4   9    6.57    1.82
   3   4  -9    0.12    0.69
   3   4  -9    0.31    1.26
   3   4  -9   -0.61    1.96
  -3  -4   9   -0.06    1.59
  -3  -4   9    0.60    0.86
   2   4  -9   46.88    3.96
   2   4  -9   35.89    4.16
   2   4  -9   43.70    4.02
  -2  -4   9   47.34    4.42
  -2  -4   9   45.94    4.38
   1   4  -9   15.34    2.05
   1   4  -9   14.36    1.90
   1   4  -9   13.69    2.24
  -1  -4   9   14.86    2.20
   0   4  -9   16.54    3.02
   0   4  -9   13.91    2.44
   0  -4   9   14.48    2.24
   0  -4   9   11.36    2.46
  -1   4  -9   12.67    1.89
   1  -4   9   13.68    1.82
   1  -4   9   15.55    3.12
   1  -4   9   11.77    2.16
   1  -4   9   13.18    2.09
  -2   4  -9   16.75    2.29
   2  -4   9   17.92    2.87
   2  -4   9   15.19    2.01
  -3   4  -9   13.35    2.28
   3  -4   9   15.87    2.70
   3  -4   9   13.56    1.85
  -4   4  -9    0.16    0.91
   4  -4   9    1.65    1.01
   4  -4   9    1.35    0.78
   5  -4   9    0.05    0.99
   8   3  -9    0.05    0.93
  -8  -3   9    0.67    1.20
   7   3  -9   -0.25    0.76
   7   3  -9    1.15    1.36
   7   3  -9   -0.10    1.10
   7   3  -9    0.88    0.75
   7   3  -9   -0.09    1.23
  -7  -3   9    1.29    1.23
   6   3  -9    1.03    1.41
   6   3  -9    0.51    1.36
   6   3  -9    0.59    1.67
   6   3  -9    0.18    0.68
   6   3  -9   -0.37    0.90
   6   3  -9   -0.25    0.74
   5   3  -9    3.95    1.83
   5   3  -9    3.44    2.19
   5   3  -9    4.03    1.59
   5   3  -9    4.14    1.69
   5   3  -9    6.68    1.79
   4   3  -9    1.49    1.21
   4   3  -9    0.88    1.94
   4   3  -9    2.80    1.51
   4   3  -9    2.32    1.39
   4   3  -9    3.45    1.20
  -4  -3   9    1.16    1.10
   3   3  -9    6.27    2.21
   3   3  -9    4.49    1.20
  -3  -3   9    5.76    1.83
  -3  -3   9    3.69    1.54
   2   3  -9    0.89    1.01
   2   3  -9   -0.05    0.72
   2   3  -9    0.28    0.59
  -2  -3   9    0.45    0.84
  -2  -3   9   -0.33    1.04
  -2  -3   9    0.88    1.00
   1   3  -9    3.21    1.18
   1   3  -9    2.46    1.17
   1   3  -9    1.81    0.84
  -1  -3   9    2.48    1.17
  -1  -3   9    0.68    1.17
   0   3  -9    9.23    2.33
   0   3  -9    9.87    1.58
   0   3  -9   12.21    2.07
   0  -3   9   11.64    1.90
   0  -3   9    9.02    2.03
  -1   3  -9    0.16    0.78
  -1   3  -9    0.53    0.88
  -1   3  -9    1.66    1.02
   1  -3   9    1.55    0.99
   1  -3   9    1.59    0.82
   1  -3   9    0.43    1.01
   1  -3   9    0.95    1.09
  -2   3  -9   33.73    3.44
   2  -3   9   35.97    3.20
   2  -3   9   32.45    3.44
  -3   3  -9    1.34    1.02
   3  -3   9    1.87    1.32
   3  -3   9    3.79    1.37
   3  -3   9    2.56    0.98
  -4   3  -9    0.53    0.86
   4  -3   9    1.60    0.88
   4  -3   9    0.40    1.04
   4  -3   9    1.46    1.02
  -5   3  -9    2.81    1.13
   5  -3   9    1.96    0.87
   5  -3   9    3.02    1.17
   8   2  -9    1.44    1.26
   8   2  -9   -0.69    0.69
   8   2  -9    0.52    1.05
   7   2  -9    1.09    1.21
   7   2  -9    1.21    1.36
   7   2  -9    0.38    0.77
   7   2  -9    0.51    1.52
   7   2  -9    0.28    1.45
   7   2  -9    0.39    0.96
   6   2  -9    0.37    1.83
   6   2  -9    0.44    0.88
   6   2  -9   -0.46    1.19
   6   2  -9    0.56    0.77
   6   2  -9    0.95    1.18
   6   2  -9    0.05    1.21
  -6  -2   9    0.23    1.11
   5   2  -9    1.57    1.35
   5   2  -9    0.50    1.41
   5   2  -9    2.57    1.38
   5   2  -9    4.52    1.81
   5   2  -9    0.05    1.96
   5   2  -9    4.13    1.41
  -5  -2   9    0.61    0.99
   4   2  -9    2.21    0.96
   4   2  -9    1.45    1.20
   4   2  -9    1.06    1.21
   4   2  -9    3.94    1.55
  -4  -2   9    1.81    1.13
  -4  -2   9    1.30    1.37
   3   2  -9    1.31    1.02
   3   2  -9    2.21    1.25
   3   2  -9    3.69    1.03
  -3  -2   9    2.46    1.25
  -3  -2   9    0.47    1.04
  -3  -2   9    3.42    1.20
   2   2  -9   10.70    1.81
   2   2  -9   10.32    1.50
   2   2  -9    9.14    1.68
  -2  -2   9   10.05    1.67
  -2  -2   9    8.37    1.89
   1   2  -9    9.59    1.69
   1   2  -9    9.35    1.36
   1   2  -9    7.84    1.49
  -1  -2   9   10.20    1.60
  -1  -2   9    8.71    2.62
  -1  -2   9   10.05    1.32
   0   2  -9    4.43    1.64
   0   2  -9    2.33    0.91
   0   2  -9    4.36    1.32
   0  -2   9    5.24    1.50
   0  -2   9    1.58    1.38
   0  -2   9    5.57    1.54
   0  -2   9    3.87    1.03
  -1   2  -9   13.84    1.89
  -1   2  -9   14.92    2.05
   1  -2   9   15.03    2.05
   1  -2   9   15.46    2.30
   1  -2   9   14.50    1.72
  -2   2  -9   29.47    3.29
   2  -2   9   29.90    3.28
   2  -2   9   27.20    2.94
   2  -2   9   27.39    3.06
   2  -2   9   30.80    2.81
   3  -2   9   11.02    1.82
   3  -2   9   14.59    2.59
   3  -2   9   14.38    2.29
   3  -2   9    7.54    2.72
   4  -2   9    0.86    1.75
   4  -2   9    0.94    0.86
   4  -2   9    2.00    1.18
   4  -2   9    1.58    1.21
   5  -2   9    0.18    1.47
   5  -2   9    0.26    0.85
   5  -2   9    0.31    0.86
   8   1  -9    0.02    1.11
   8   1  -9    0.00    1.08
   8   1  -9    0.38    0.78
   7   1  -9   -0.06    0.77
   7   1  -9    0.28    1.26
   7   1  -9   -0.22    1.50
   7   1  -9    0.57    1.08
   7   1  -9    0.08    0.82
   6   1  -9    4.39    1.80
   6   1  -9    2.00    1.41
   6   1  -9    0.13    1.89
   6   1  -9    0.91    1.38
   6   1  -9    0.60    1.25
  -6  -1   9   -0.09    0.98
   5   1  -9    7.76    2.12
   5   1  -9    3.04    1.58
   5   1  -9    2.30    2.17
   5   1  -9    2.04    1.44
   5   1  -9    3.84    1.15
   5   1  -9    7.04    2.28
  -5  -1   9    1.64    1.09
   4   1  -9   26.40    3.36
   4   1  -9   28.41    3.24
   4   1  -9   24.89    2.61
  -4  -1   9   29.88    3.52
   3   1  -9    3.15    0.97
   3   1  -9    1.82    1.19
   3   1  -9    7.82    2.40
   3   1  -9    5.77    1.74
   3   1  -9    4.16    1.54
  -3  -1   9    0.29    1.07
  -3  -1   9    7.20    2.09
  -3  -1   9    2.33    1.08
   2   1  -9   43.46    4.49
   2   1  -9   43.73    3.94
   2   1  -9   54.76    4.73
  -2  -1   9   56.02    4.52
  -2  -1   9   55.48    4.55
   1   1  -9    2.13    1.07
   1   1  -9    1.55    0.80
   1   1  -9    0.98    0.81
  -1  -1   9    2.20    0.99
  -1  -1   9    4.02    1.77
  -1  -1   9    3.23    0.92
   0   1  -9    1.51    0.83
   0   1  -9    2.77    1.26
   0   1  -9    3.17    1.08
   0   1  -9    2.38    1.02
   0  -1   9    2.77    0.85
   0  -1   9    4.58    1.15
   0  -1   9    3.32    1.58
  -1   1  -9    3.11    1.27
  -1   1  -9    1.13    0.95
  -1   1  -9    1.83    1.04
   1  -1   9    2.78    1.08
   1  -1   9    2.42    0.82
   1  -1   9    1.72    0.88
   1  -1   9    1.06    1.11
   1  -1   9    3.03    1.12
  -2   1  -9   31.11    3.30
   2  -1   9   32.40    3.25
   2  -1   9   29.56    3.14
   2  -1   9   27.70    2.82
   2  -1   9   30.30    2.78
   3  -1   9   10.31    1.74
   3  -1   9    7.41    1.62
   3  -1   9    4.39    2.10
   3  -1   9    6.43    1.20
   4  -1   9   15.62    2.00
   4  -1   9   13.62    2.30
   4  -1   9   20.54    3.27
   4  -1   9   24.61    4.93
   5  -1   9    7.12    1.83
   5  -1   9    7.87    2.71
   5  -1   9    7.66    1.72
   6  -1   9   -0.85    0.99
   8   0  -9   -0.75    1.07
   8   0  -9   -0.03    0.76
   8   0  -9   -0.34    1.19
   7   0  -9   -0.25    1.57
   7   0  -9    0.44    0.96
   7   0  -9    0.03    1.01
   7   0  -9    0.19    1.43
   7   0  -9    0.24    0.88
   6   0  -9    0.14    1.12
   6   0  -9    0.55    0.98
   6   0  -9   -0.69    1.70
   6   0  -9    0.68    1.20
   6   0  -9   -0.39    1.38
  -6   0   9   -0.33    0.91
   5   0  -9    1.75    1.47
   5   0  -9    8.08    2.27
   5   0  -9    3.32    2.26
   5   0  -9    2.51    1.47
   5   0  -9    5.96    2.07
  -5   0   9    1.22    1.06
   4   0  -9    1.14    1.12
   4   0  -9    2.28    1.29
   4   0  -9    1.93    1.19
   4   0  -9    3.17    2.14
   4   0  -9    1.69    1.49
  -4   0   9    0.58    1.12
  -4   0   9    1.35    1.16
   3   0  -9    3.77    1.37
   3   0  -9    4.28    1.89
   3   0  -9    7.75    2.93
   3   0  -9    3.71    1.41
   3   0  -9    2.40    1.05
  -3   0   9    1.55    1.30
  -3   0   9    5.51    1.88
   2   0  -9    0.54    0.75
   2   0  -9    1.36    0.91
   2   0  -9    1.36    1.02
  -2   0   9    1.49    0.74
  -2   0   9    0.90    0.85
  -2   0   9    0.64    0.81
  -2   0   9    0.99    0.84
   1   0  -9    2.17    0.93
   1   0  -9    2.41    1.11
   1   0  -9    3.92    1.40
  -1   0   9    2.07    1.35
  -1   0   9    3.85    1.31
  -1   0   9    3.90    1.00
   0   0  -9   -0.11    0.46
   0   0  -9   -0.26    0.70
   0   0  -9    0.10    0.68
   0   0   9    0.19    0.73
   0   0   9    0.07    0.38
   0   0   9    0.40    0.59
  -1   0  -9    5.91    1.46
  -1   0  -9    6.80    1.91
   1   0   9   11.55    2.01
   1   0   9    9.19    1.21
   1   0   9    9.28    2.51
   1   0   9    6.21    1.26
  -2   0  -9    0.65    0.87
  -2   0  -9    0.51    0.95
  -2   0  -9    0.01    0.78
   2   0   9    0.56    0.56
   2   0   9    0.35    0.51
   2   0   9    0.26    0.70
   2   0   9    0.99    1.00
  -3   0  -9    0.69    1.08
   3   0   9   -0.15    1.77
   3   0   9    0.11    0.66
   3   0   9    0.77    0.80
   3   0   9    0.65    0.99
  -4   0  -9    6.83    2.29
   4   0   9    8.58    2.04
   4   0   9    8.79    3.41
   4   0   9    6.24    1.52
   4   0   9    8.72    1.59
   5   0   9   17.71    2.42
   5   0   9   20.29    3.24
   5   0   9   22.20    2.30
   6   0   9    2.01    1.43
   8  -1  -9    0.23    0.78
   8  -1  -9    0.27    1.14
   7  -1  -9    0.64    1.55
   7  -1  -9   -0.62    1.01
   7  -1  -9   -0.05    1.49
   7  -1  -9   -0.03    0.81
   7  -1  -9    0.00    0.88
   6  -1  -9    0.09    0.94
   6  -1  -9    2.08    1.36
   6  -1  -9    0.81    0.97
   6  -1  -9   -0.21    1.69
   6  -1  -9   -0.39    1.49
  -6   1   9    0.34    0.96
   5  -1  -9    2.80    2.09
   5  -1  -9    2.56    1.34
   5  -1  -9    6.47    1.90
   5  -1  -9    5.41    1.82
   5  -1  -9    3.13    1.82
   5  -1  -9    2.28    2.17
   4  -1  -9    7.30    1.97
   4  -1  -9   11.61    2.52
  -4   1   9    9.69    2.32
  -4   1   9   12.95    3.15
   3  -1  -9    5.56    2.44
   3  -1  -9    0.54    0.85
   3  -1  -9    1.11    1.13
   3  -1  -9    2.39    1.19
   3  -1  -9    1.92    1.04
  -3   1   9    1.48    1.30
  -3   1   9    1.44    1.09
   2  -1  -9   54.49    4.84
   2  -1  -9   50.58    4.68
   2  -1  -9   62.13    5.33
  -2   1   9   41.46    4.96
  -2   1   9   57.44    4.10
  -2   1   9   55.99    4.68
   1  -1  -9    2.87    1.09
   1  -1  -9    3.33    1.35
   1  -1  -9    4.85    1.62
  -1   1   9    5.61    1.14
  -1   1   9    3.48    1.24
  -1   1   9    2.99    0.96
  -1   1   9    2.17    1.22
   0  -1  -9    3.88    1.41
   0  -1  -9    6.66    1.80
   0  -1  -9    3.74    1.34
   0   1   9    4.46    1.24
   0   1   9    5.62    1.20
   0   1   9    3.73    1.58
  -1  -1  -9    1.55    1.19
  -1  -1  -9    2.73    1.29
   1   1   9    0.97    1.02
   1   1   9    2.47    1.12
   1   1   9    2.03    0.76
   1   1   9    1.13    1.09
  -2  -1  -9   17.68    2.99
  -2  -1  -9   17.69    2.85
   2   1   9   23.74    2.32
   2   1   9   23.72    2.68
   2   1   9   25.49    2.29
   2   1   9   25.72    2.74
  -3  -1  -9   15.88    2.72
   3   1   9   16.66    2.76
   3   1   9   12.86    1.79
   3   1   9   25.25    5.20
   3   1   9   12.29    1.75
  -4  -1  -9    5.99    2.28
   4   1   9    9.21    1.71
   4   1   9    7.81    1.74
   4   1   9    5.94    2.97
  -5  -1  -9   -0.21    1.05
   5   1   9    1.71    1.01
   5   1   9    0.44    1.48
   5   1   9    2.68    0.97
   6   1   9    1.26    1.30
   8  -2  -9    0.27    0.74
   8  -2  -9   -0.07    1.10
   7  -2  -9    2.68    1.44
   7  -2  -9    0.57    1.45
   7  -2  -9    0.49    0.97
   7  -2  -9    1.52    1.18
  -7   2   9    0.05    0.91
   6  -2  -9   -1.00    1.40
   6  -2  -9   -0.10    0.90
   6  -2  -9    0.52    0.88
   6  -2  -9    0.17    1.00
   6  -2  -9   -0.58    1.48
   5  -2  -9   -0.13    1.81
   5  -2  -9    4.90    1.93
   5  -2  -9    2.92    1.33
   5  -2  -9    2.92    2.11
   5  -2  -9    1.84    1.22
   4  -2  -9    8.54    2.22
   4  -2  -9   12.54    2.35
   4  -2  -9    6.09    2.45
   4  -2  -9    6.17    2.81
  -4   2   9    8.79    2.51
  -4   2   9    8.52    2.29
   3  -2  -9    2.32    1.44
   3  -2  -9    4.15    1.86
   3  -2  -9    3.33    1.21
   3  -2  -9    4.99    2.33
   3  -2  -9    7.08    1.99
  -3   2   9    6.85    1.27
  -3   2   9    5.91    1.81
  -3   2   9    4.52    1.79
   2  -2  -9    6.82    1.98
   2  -2  -9    7.90    1.85
   2  -2  -9    8.73    1.97
   2  -2  -9   15.37    3.49
   2  -2  -9    9.30    1.47
  -2   2   9    5.35    1.51
  -2   2   9    5.57    1.93
  -2   2   9    8.41    1.40
   1  -2  -9   12.54    2.08
   1  -2  -9   11.14    1.82
   1  -2  -9   11.21    1.79
  -1   2   9    9.58    2.46
  -1   2   9   14.27    1.89
  -1   2   9    8.49    1.34
   0  -2  -9    3.87    1.29
   0  -2  -9    7.28    1.93
   0  -2  -9    3.78    1.44
   0   2   9    4.25    1.66
   0   2   9    3.15    1.12
   0   2   9    4.83    1.06
  -1  -2  -9    6.83    2.07
  -1  -2  -9    4.28    1.32
   1   2   9   11.39    2.14
   1   2   9    8.74    1.40
  -2  -2  -9   14.53    2.69
   2   2   9   19.81    2.45
   2   2   9   22.87    2.18
   2   2   9   20.39    2.14
  -3  -2  -9   12.73    3.01
   3   2   9   16.37    4.66
   3   2   9   13.83    2.63
   3   2   9   12.64    2.03
  -4  -2  -9    0.34    1.18
   4   2   9    0.80    1.06
   4   2   9    0.88    0.82
   4   2   9   -0.64    2.00
  -5  -2  -9    0.48    1.02
   5   2   9    0.08    0.57
   5   2   9   -0.21    0.98
   5   2   9    0.27    1.58
   6   2   9    0.21    1.13
   8  -3  -9    0.65    1.08
   7  -3  -9    0.03    1.00
   7  -3  -9    0.54    1.36
   7  -3  -9    1.62    1.15
   6  -3  -9    0.20    0.89
   6  -3  -9   -0.52    1.42
   6  -3  -9   -0.08    0.79
   6  -3  -9    0.13    1.57
   6  -3  -9   -0.08    0.94
   5  -3  -9    1.08    1.84
   5  -3  -9    7.92    2.42
   5  -3  -9    3.19    1.40
   5  -3  -9    2.53    1.93
   5  -3  -9    2.66    1.17
   4  -3  -9    1.79    1.76
   4  -3  -9    0.16    0.86
   4  -3  -9    0.81    1.71
   4  -3  -9    0.66    0.83
   4  -3  -9    0.19    0.92
  -4   3   9   -0.15    0.69
   3  -3  -9    1.41    0.79
   3  -3  -9    0.74    1.03
   3  -3  -9    3.93    1.91
   3  -3  -9   -0.36    0.81
  -3   3   9    0.95    0.59
  -3   3   9    0.33    0.85
  -3   3   9    0.29    0.96
   2  -3  -9    0.84    1.44
   2  -3  -9    0.65    0.79
   2  -3  -9    0.14    0.64
   2  -3  -9    0.10    0.66
  -2   3   9    0.45    0.71
  -2   3   9   -0.06    0.79
  -2   3   9    0.16    0.54
   1  -3  -9    1.97    1.01
   1  -3  -9    1.76    1.18
   1  -3  -9    2.27    1.09
  -1   3   9    2.98    0.89
  -1   3   9    2.31    0.94
  -1   3   9    3.24    1.70
   0  -3  -9    7.70    1.91
   0   3   9    7.76    1.78
   0   3   9    8.98    1.54
  -1  -3  -9    0.37    0.63
  -1  -3  -9    0.75    1.19
  -1  -3  -9    1.04    1.08
   1   3   9    1.10    0.89
   1   3   9    0.99    0.71
  -2  -3  -9   22.54    3.07
   2   3   9   19.49    2.18
   2   3   9   19.85    2.18
  -3  -3  -9    4.43    2.26
  -3  -3  -9    3.85    1.84
   3   3   9    3.89    1.17
   3   3   9    4.43    2.88
  -4  -3  -9    2.43    1.58
   4   3   9    1.69    0.88
   4   3   9    2.07    2.35
  -5  -3  -9    0.17    0.98
   5   3   9    0.62    1.64
   5   3   9    0.91    0.70
   7  -4  -9   -1.20    2.09
   7  -4  -9    0.35    1.17
   7  -4  -9    0.13    0.79
   7  -4  -9   -0.24    0.80
   6  -4  -9    0.66    1.50
   6  -4  -9    0.34    0.86
   6  -4  -9   -0.27    1.50
   6  -4  -9    1.28    1.15
   5  -4  -9    0.71    1.03
   5  -4  -9    0.06    0.80
   5  -4  -9    0.52    1.54
   5  -4  -9    0.52    1.68
   4  -4  -9    4.79    1.65
   4  -4  -9    1.04    1.78
   4  -4  -9    2.75    1.34
   4  -4  -9    2.87    1.85
   4  -4  -9    3.46    1.21
  -4   4   9    1.60    0.77
   3  -4  -9   -0.05    1.32
   3  -4  -9   -0.31    0.80
   3  -4  -9    0.26    0.70
   3  -4  -9    0.59    0.95
   3  -4  -9    1.40    2.60
   3  -4  -9    0.42    1.62
  -3   4   9    0.10    0.60
   2  -4  -9   32.56    4.76
   2  -4  -9   52.09    4.38
   2  -4  -9   50.61    4.66
   2  -4  -9   43.45    4.39
   2  -4  -9   37.98    4.80
  -2   4   9   42.87    4.88
  -2   4   9   51.27    3.82
   1  -4  -9   21.77    2.73
   1  -4  -9   19.92    2.42
   1  -4  -9   13.49    2.63
  -1   4   9   20.19    2.10
  -1   4   9   14.63    2.03
  -1   4   9   21.87    3.14
   0  -4  -9   11.95    2.59
   0   4   9   10.18    1.72
   0   4   9   11.34    2.27
  -1  -4  -9   19.68    2.87
  -1  -4  -9   17.07    2.56
   1   4   9   16.41    1.96
  -2  -4  -9    2.40    1.47
  -2  -4  -9   15.64    3.17
   2   4   9    6.73    1.26
   2   4   9    4.68    1.10
  -3  -4  -9    5.03    1.93
  -3  -4  -9    3.20    1.72
   3   4   9    7.01    1.40
  -4  -4  -9    4.57    1.80
  -4  -4  -9    4.47    1.78
   4   4   9    2.18    0.90
   4   4   9    1.84    2.27
  -5  -4  -9    0.51    1.15
   5   4   9    0.04    1.66
   7  -5  -9    0.93    1.20
   6  -5  -9    0.35    1.20
   6  -5  -9    0.43    1.54
   6  -5  -9    0.00    0.77
   5  -5  -9    1.44    1.10
   5  -5  -9    1.67    1.52
   5  -5  -9   -0.51    1.32
   5  -5  -9    0.93    0.96
   4  -5  -9    0.38    1.57
   4  -5  -9    0.90    1.73
   4  -5  -9    1.35    0.93
   4  -5  -9    2.07    1.22
  -4   5   9    0.05    0.70
   3  -5  -9    3.54    2.13
   3  -5  -9    8.55    2.10
   3  -5  -9    5.76    1.67
   3  -5  -9    4.56    2.10
  -3   5   9    4.87    1.12
   2  -5  -9   23.13    2.89
   2  -5  -9   22.55    2.81
  -2   5   9   22.32    2.39
   1  -5  -9   24.67    2.97
   1  -5  -9   27.20    3.25
   1  -5  -9   23.25    2.99
  -1   5   9   24.46    2.58
   0  -5  -9   68.10    5.97
   0  -5  -9   68.24    6.03
   0  -5  -9   75.43    6.27
   0   5   9   63.21    5.29
  -1  -5  -9    6.04    1.84
  -1  -5  -9    8.12    2.25
   1   5   9    6.84    1.40
  -2  -5  -9    6.43    2.28
  -2  -5  -9    2.75    1.54
   2   5   9    3.29    1.17
  -3  -5  -9    0.44    1.07
  -3  -5  -9    0.24    1.32
   3   5   9    0.37    0.71
  -4  -5  -9    0.19    1.01
  -4  -5  -9   -0.34    0.85
   4   5   9    0.38    0.69
  -5  -5  -9    0.04    0.76
   6  -6  -9    0.11    1.13
   5  -6  -9    0.29    1.31
   5  -6  -9    0.05    0.79
   5  -6  -9    0.38    1.49
   5  -6  -9   -0.06    0.80
  -5   6   9    0.36    0.77
   4  -6  -9   -1.04    1.19
   4  -6  -9    0.49    0.85
   4  -6  -9    0.12    1.67
   4  -6  -9    0.36    0.86
  -4   6   9    0.01    0.69
   3  -6  -9   19.19    5.49
   3  -6  -9    1.23    1.57
   3  -6  -9    1.19    1.10
   2  -6  -9    9.47    2.37
   2  -6  -9   12.21    3.10
   2  -6  -9   10.44    2.18
  -2   6   9    9.99    1.77
   1  -6  -9    5.03    1.65
   1  -6  -9    5.34    1.86
  -1   6   9    4.97    1.38
   0  -6  -9   26.19    3.21
   0  -6  -9   25.98    3.22
   0   6   9   26.70    2.69
  -1  -6  -9    0.65    1.38
  -1  -6  -9    5.76    1.92
  -1  -6  -9    3.18    1.84
   1   6   9    3.64    1.07
  -2  -6  -9    4.67    1.79
  -2  -6  -9    2.62    1.36
   2   6   9    4.29    1.25
  -3  -6  -9    0.74    1.04
  -3  -6  -9   -0.14    0.98
   3   6   9    0.67    0.80
  -4  -6  -9    2.79    1.19
   5  -7  -9    0.40    1.09
   5  -7  -9    0.35    1.04
   4  -7  -9   -0.11    1.59
   4  -7  -9    0.03    0.78
   4  -7  -9    0.41    0.76
   4  -7  -9   -0.12    1.19
  -4   7   9    0.22    0.65
   3  -7  -9    0.49    0.87
   3  -7  -9    0.61    0.76
   3  -7  -9    0.22    1.29
   3  -7  -9    0.84    1.99
  -3   7   9   -0.44    0.61
   2  -7  -9   -0.28    0.84
   2  -7  -9    0.33    1.51
   2  -7  -9    0.13    0.78
  -2   7   9    0.92    0.80
   1  -7  -9    0.39    0.79
   1  -7  -9    0.61    1.03
  -1   7   9    0.30    0.70
   0  -7  -9   10.40    2.46
   0  -7  -9   11.05    2.54
   0   7   9   11.72    1.97
  -1  -7  -9    0.66    1.01
  -1  -7  -9    1.82    1.18
  -2  -7  -9    1.81    1.27
  -3  -7  -9    0.83    0.91
   4  -8  -9    1.26    1.05
   3  -8  -9   -0.11    0.72
   3  -8  -9    0.15    0.69
   3  -8  -9   -0.32    1.11
  -3   8   9   -0.29    0.55
   2  -8  -9    3.27    1.18
   2  -8  -9    6.67    1.89
   2  -8  -9    5.42    1.47
  -2   8   9    4.19    1.07
   1  -8  -9    1.72    1.00
   1  -8  -9    2.19    1.13
  -1   8   9    1.88    0.89
   0  -8  -9    0.87    0.97
   0  -8  -9    0.61    0.92
   0   8   9    0.27    0.78
  -1  -8  -9    2.23    1.09
  -2  -8  -9    1.84    0.90
   1  -9  -9    0.28    0.62
   0  -9  -9    0.99    0.67
  -4  -8  10    0.13    0.71
  -3  -8  10   -0.26    0.77
  -2  -8  10    0.78    0.82
  -2  -8  10    4.70    1.32
  -1  -8  10    0.08    0.71
   0  -8  10    3.01    2.10
  -5  -7  10    0.28    0.87
   4   7 -10    0.25    0.63
  -4  -7  10    0.24    0.97
  -4  -7  10    0.04    1.04
   3   7 -10    1.98    0.95
  -3  -7  10    0.46    0.84
  -3  -7  10    1.76    1.29
   2   7 -10    2.90    1.04
  -2  -7  10    2.32    1.22
  -2  -7  10    3.81    1.45
   1   7 -10    1.51    0.90
  -1  -7  10    2.26    1.28
   0   7 -10    1.49    0.96
   0  -7  10    0.67    0.81
  -1   7 -10    0.33    0.87
   1  -7  10   -0.28    0.84
  -6  -6  10    0.25    0.88
   5   6 -10   -0.14    0.49
  -5  -6  10    0.50    1.27
   4   6 -10    2.20    1.02
  -4  -6  10    0.18    1.36
  -4  -6  10    0.90    1.10
   3   6 -10    0.39    0.77
  -3  -6  10    0.62    0.99
  -3  -6  10   -0.24    1.42
   2   6 -10    7.09    1.61
  -2  -6  10    6.10    1.91
  -2  -6  10    7.73    2.34
   1   6 -10   15.83    2.09
  -1  -6  10   15.89    2.49
   0   6 -10    0.80    0.76
   0  -6  10    0.20    0.81
  -1   6 -10   -0.10    0.62
   1  -6  10   -0.02    0.76
   1  -6  10    0.22    0.76
   1  -6  10   -0.33    0.94
  -2   6 -10    0.97    0.72
   2  -6  10    0.82    0.72
   2  -6  10    1.52    1.09
   3  -6  10    0.98    0.64
   3  -6  10    1.35    0.97
   7   5 -10    1.47    1.23
   6   5 -10   -0.07    1.24
   6   5 -10   -0.02    0.54
  -6  -5  10    0.06    1.42
  -6  -5  10    0.22    1.17
   5   5 -10    0.02    0.68
   5   5 -10   -0.01    1.40
  -5  -5  10   -0.23    1.36
  -5  -5  10   -0.26    1.01
   4   5 -10    0.40    1.35
   4   5 -10    0.17    0.77
  -4  -5  10    0.17    0.97
  -4  -5  10   -0.73    1.51
   3   5 -10    6.11    1.61
  -3  -5  10    4.41    1.78
  -3  -5  10    2.35    2.00
   2   5 -10    2.39    1.12
  -2  -5  10    3.50    1.68
   1   5 -10   30.19    3.06
  -1  -5  10   27.61    3.42
   0   5 -10   13.49    2.34
   0  -5  10   14.70    3.07
   0  -5  10   13.91    2.25
  -1   5 -10    4.26    1.33
   1  -5  10    6.97    1.53
   1  -5  10    5.36    1.58
   1  -5  10    5.76    1.81
  -2   5 -10    0.88    0.85
   2  -5  10    0.40    1.00
   2  -5  10    0.06    0.57
  -3   5 -10    0.70    0.76
   3  -5  10    0.30    0.95
   3  -5  10    0.33    0.64
   4  -5  10    0.63    0.81
   7   4 -10    1.07    1.21
  -7  -4  10    0.05    1.01
   6   4 -10   -0.18    0.53
   6   4 -10    1.45    1.49
   6   4 -10    0.91    1.30
  -6  -4  10    1.21    1.54
   5   4 -10    2.09    1.79
   5   4 -10    2.97    1.67
   5   4 -10    4.91    1.48
  -5  -4  10    5.42    2.34
  -5  -4  10    2.06    1.27
   4   4 -10    0.13    1.69
   4   4 -10    0.07    1.10
   4   4 -10    0.05    0.76
  -4  -4  10    0.68    0.99
   3   4 -10   35.44    3.98
   3   4 -10   31.15    3.17
  -3  -4  10   30.84    3.64
   2   4 -10   17.46    2.16
   2   4 -10   17.47    2.70
  -2  -4  10   15.74    2.43
   1   4 -10    0.24    1.99
   1   4 -10    3.04    1.01
   1   4 -10    3.43    1.55
  -1  -4  10    4.59    1.55
   0   4 -10   33.83    3.25
   0  -4  10   31.24    3.49
   0  -4  10   30.12    2.99
  -1   4 -10    3.30    1.24
   1  -4  10    1.01    1.33
   1  -4  10    3.30    1.17
   1  -4  10    3.16    1.25
  -2   4 -10    2.34    1.22
   2  -4  10    2.44    1.26
   2  -4  10    2.81    1.07
  -3   4 -10   12.66    2.27
   3  -4  10   10.07    2.16
   3  -4  10    9.54    1.78
  -4   4 -10    0.12    0.73
   4  -4  10   -0.32    0.81
   4  -4  10   -0.16    0.56
   7   3 -10   -0.16    0.63
   7   3 -10    0.10    1.26
   7   3 -10   -0.20    1.15
   7   3 -10    0.49    1.22
   7   3 -10    0.67    1.05
  -7  -3  10    0.05    1.01
   6   3 -10    0.96    1.40
   6   3 -10   -0.37    0.79
   6   3 -10   -0.62    1.20
   6   3 -10   -0.09    1.27
   6   3 -10   -0.15    0.96
   6   3 -10    0.00    0.62
   5   3 -10    0.26    0.75
   5   3 -10    0.45    1.29
   5   3 -10    0.13    0.82
   5   3 -10    0.79    1.23
   5   3 -10    0.73    1.88
  -5  -3  10   -0.21    0.88
   4   3 -10    1.02    1.07
   4   3 -10    2.71    1.54
   4   3 -10    8.80    3.03
   4   3 -10    2.55    1.11
  -4  -3  10    3.73    1.34
   3   3 -10    5.89    2.17
   3   3 -10    4.19    1.25
  -3  -3  10    3.69    1.66
  -3  -3  10    4.35    1.59
   2   3 -10    2.51    0.81
   2   3 -10    1.99    1.16
  -2  -3  10    2.27    1.05
  -2  -3  10    0.60    1.22
   1   3 -10   21.74    2.90
   1   3 -10   22.71    2.43
  -1  -3  10   22.54    2.67
   0   3 -10   -0.07    0.90
   0   3 -10    0.12    0.72
   0   3 -10   -0.19    0.57
   0  -3  10   -0.08    0.57
   0  -3  10    0.14    1.02
   0  -3  10   -0.21    0.62
  -1   3 -10   31.27    3.14
  -1   3 -10   31.13    3.78
   1  -3  10   30.77    2.90
   1  -3  10   26.44    2.93
  -2   3 -10    1.77    1.12
   2  -3  10    1.85    1.11
   2  -3  10    1.61    2.08
   2  -3  10    2.18    0.97
  -3   3 -10   13.66    2.39
   3  -3  10   13.14    2.52
   3  -3  10   11.28    2.02
   3  -3  10   12.01    3.59
  -4   3 -10   -0.08    0.89
   4  -3  10    0.00    0.64
   4  -3  10    1.71    0.96
   8   2 -10    0.31    1.00
   8   2 -10    0.61    1.05
  -8  -2  10    0.41    0.89
   7   2 -10   -0.33    1.17
   7   2 -10   -0.31    0.71
   7   2 -10   -0.23    1.10
   7   2 -10   -0.61    0.91
   7   2 -10    0.07    0.98
   6   2 -10    1.79    1.47
   6   2 -10    5.99    1.56
   6   2 -10    1.82    1.77
   6   2 -10    1.55    1.12
   6   2 -10    1.68    1.13
   6   2 -10    0.35    1.23
  -6  -2  10    0.20    0.92
   5   2 -10    2.35    1.35
   5   2 -10    1.53    1.27
   5   2 -10    2.87    1.23
   5   2 -10    1.64    1.27
   5   2 -10    0.57    1.89
   5   2 -10    1.83    1.58
  -5  -2  10    0.21    1.00
   4   2 -10    2.02    1.38
   4   2 -10    4.45    1.34
   4   2 -10    1.04    2.18
   4   2 -10    3.75    1.65
   4   2 -10    3.20    1.65
  -4  -2  10    1.06    1.11
   3   2 -10    5.02    1.25
   3   2 -10    2.94    1.47
   3   2 -10    5.34    1.78
  -3  -2  10    3.28    1.59
  -3  -2  10    5.51    1.71
   2   2 -10    4.15    1.62
   2   2 -10    4.03    1.50
   2   2 -10    4.25    1.27
  -2  -2  10    4.65    1.60
   1   2 -10   16.68    1.96
   1   2 -10   16.60    2.37
  -1  -2  10   13.78    1.99
  -1  -2  10   15.82    1.82
   0   2 -10   45.33    3.75
   0   2 -10   36.67    4.23
   0  -2  10   43.33    3.57
   0  -2  10   41.85    3.86
  -1   2 -10   19.68    2.44
  -1   2 -10   13.84    2.50
  -1   2 -10   20.89    2.37
   1  -2  10   22.86    2.68
   1  -2  10   21.72    2.17
  -2   2 -10   36.09    3.46
   2  -2  10   33.92    3.15
   2  -2  10   34.29    3.40
   2  -2  10   33.83    3.59
   2  -2  10   34.43    4.57
   3  -2  10    2.60    1.05
   3  -2  10    4.38    1.71
   3  -2  10    4.75    1.57
   3  -2  10    4.20    2.25
   4  -2  10    4.61    1.42
   4  -2  10    0.81    0.79
   4  -2  10    3.58    1.52
   4  -2  10    3.16    2.08
  -5   2 -10   -0.12    0.75
   5  -2  10   -0.57    1.25
   5  -2  10    1.19    0.90
   8   1 -10    0.53    0.79
   8   1 -10    0.50    1.07
   8   1 -10    1.56    1.22
   7   1 -10    0.05    0.97
   7   1 -10    0.81    1.53
   7   1 -10   -0.18    1.08
   7   1 -10   -0.21    0.70
   7   1 -10    0.12    0.89
   6   1 -10    0.85    0.88
   6   1 -10    0.26    1.26
   6   1 -10    1.15    1.22
   6   1 -10    0.13    1.65
   6   1 -10    0.31    1.14
  -6  -1  10   -0.21    0.93
   5   1 -10    0.16    1.27
   5   1 -10   -0.10    1.59
   5   1 -10   -0.70    1.09
   5   1 -10   -0.23    1.08
   5   1 -10    0.11    0.82
  -5  -1  10   -0.72    0.77
   4   1 -10    0.61    1.16
   4   1 -10    1.22    1.14
   4   1 -10    0.34    0.88
   4   1 -10    0.45    1.56
   4   1 -10    0.04    1.20
  -4  -1  10   -0.05    0.77
  -4  -1  10    0.13    0.96
   3   1 -10    2.58    1.47
   3   1 -10    1.89    0.96
   3   1 -10    2.45    1.28
  -3  -1  10    0.70    0.90
  -3  -1  10    1.40    1.11
  -3  -1  10   -0.39    0.97
   2   1 -10   14.18    2.88
   2   1 -10   14.13    2.24
  -2  -1  10   13.92    2.66
   1   1 -10    2.71    1.03
   1   1 -10    4.07    1.13
   1   1 -10    4.94    1.66
  -1  -1  10    7.78    2.47
  -1  -1  10    5.94    1.55
  -1  -1  10    5.27    1.13
   0   1 -10    0.48    0.74
   0   1 -10    0.07    0.62
   0   1 -10   -0.03    0.68
   0  -1  10    0.19    0.92
   0  -1  10    0.25    0.46
  -1   1 -10    1.41    0.89
  -1   1 -10    0.80    0.95
  -1   1 -10    1.64    1.01
   1  -1  10    3.32    1.03
   1  -1  10    2.59    1.19
   1  -1  10    1.30    1.26
   2  -1  10   24.20    3.79
   2  -1  10   22.64    2.36
   2  -1  10   26.26    2.86
   2  -1  10   22.54    2.50
   3  -1  10   20.35    3.49
   3  -1  10   20.01    2.58
   3  -1  10   20.39    2.40
   3  -1  10   19.54    2.19
   4  -1  10    6.20    1.54
   4  -1  10    6.15    2.51
   4  -1  10    7.54    1.94
   4  -1  10    6.27    1.43
   5  -1  10    1.83    1.03
   5  -1  10    1.92    1.05
   5  -1  10    3.10    1.74
   8   0 -10    0.04    1.15
   8   0 -10    0.00    0.71
   8   0 -10   -0.11    1.09
   7   0 -10    0.44    0.82
   7   0 -10   -0.22    0.92
   7   0 -10   -0.24    1.42
   7   0 -10    0.01    1.29
   7   0 -10    0.00    0.90
   6   0 -10    0.02    0.66
   6   0 -10    0.16    1.19
   6   0 -10    0.67    1.78
   6   0 -10   -0.15    1.25
   6   0 -10    0.02    1.11
  -6   0  10    0.10    0.83
   5   0 -10   -0.93    1.17
   5   0 -10    1.40    2.11
   5   0 -10    0.64    1.05
   5   0 -10    0.31    1.13
   5   0 -10    0.03    1.13
  -5   0  10   -0.36    0.86
   4   0 -10    6.92    1.91
   4   0 -10    5.63    1.82
   4   0 -10    8.58    2.97
  -4   0  10    8.44    2.55
   3   0 -10   -0.01    0.92
   3   0 -10    0.43    0.71
   3   0 -10   -0.60    0.97
   3   0 -10    0.20    1.21
  -3   0  10    0.22    0.94
  -3   0  10    0.40    0.79
  -3   0  10    0.38    1.00
   2   0 -10    7.16    2.11
   2   0 -10    3.96    1.43
   2   0 -10    5.91    1.76
  -2   0  10    8.10    1.43
  -2   0  10    5.80    1.60
   1   0 -10    3.44    1.47
   1   0 -10    2.74    1.12
  -1   0  10    3.56    1.34
  -1   0  10    0.67    1.05
  -1   0  10    4.04    1.03
   0   0 -10    1.39    1.08
   0   0 -10    0.83    0.83
   0   0 -10    1.17    0.92
   0   0  10    2.77    1.58
   0   0  10    1.98    0.76
   0   0  10    1.86    0.86
  -1   0 -10   -0.20    0.70
  -1   0 -10   -0.43    0.64
   1   0  10    0.08    0.97
   1   0  10    0.26    0.45
   1   0  10    0.01    0.58
   1   0  10    0.08    0.98
  -2   0 -10    3.11    1.29
   2   0  10    3.63    0.96
   2   0  10    2.03    1.93
   2   0  10    4.21    1.54
   2   0  10    4.07    1.17
  -3   0 -10    0.17    0.96
   3   0  10    0.37    0.65
   3   0  10    0.11    0.97
   3   0  10    0.45    0.78
   3   0  10   -0.48    1.60
   4   0  10    4.81    1.31
   4   0  10    4.50    2.22
   4   0  10    5.48    1.56
   4   0  10    3.40    1.10
   5   0  10    2.14    0.92
   5   0  10    0.52    0.86
   5   0  10    1.48    1.56
   8  -1 -10    0.39    1.05
   8  -1 -10    0.82    0.80
   7  -1 -10    1.03    2.54
   7  -1 -10    0.41    0.91
   7  -1 -10    0.14    0.88
   7  -1 -10   -0.21    1.30
   7  -1 -10    0.70    0.90
  -7   1  10   -0.43    0.80
   6  -1 -10    0.77    1.75
   6  -1 -10    2.47    1.46
   6  -1 -10    1.48    1.25
   6  -1 -10    1.10    0.98
   6  -1 -10    0.30    1.54
  -6   1  10    0.37    0.96
   5  -1 -10    0.04    1.89
   5  -1 -10    0.79    1.07
   5  -1 -10    0.46    0.94
   5  -1 -10    0.10    1.42
   5  -1 -10   -0.36    0.95
   5  -1 -10   -0.31    1.44
   4  -1 -10    0.38    1.19
   4  -1 -10    0.32    0.98
   4  -1 -10   -0.12    0.72
   4  -1 -10    0.59    1.76
   4  -1 -10   -0.08    1.04
  -4   1  10    0.18    1.07
  -4   1  10   -0.24    0.88
   3  -1 -10    0.49    1.06
   3  -1 -10    0.36    1.04
   3  -1 -10    0.51    0.81
   3  -1 -10    0.78    0.89
   3  -1 -10    2.14    1.81
  -3   1  10    0.41    1.07
  -3   1  10    0.34    0.88
   2  -1 -10   10.07    2.91
   2  -1 -10    5.50    1.51
   2  -1 -10    5.35    1.74
   2  -1 -10    3.58    1.36
  -2   1  10    4.09    1.65
  -2   1  10    8.60    1.35
   1  -1 -10    7.31    1.89
   1  -1 -10    7.43    2.08
   1  -1 -10    6.31    1.65
  -1   1  10    9.80    1.56
  -1   1  10    5.04    1.89
   0  -1 -10    0.09    0.64
   0  -1 -10    0.12    0.56
   0   1  10   -0.55    0.79
   0   1  10    0.16    0.63
   0   1  10    0.08    0.53
  -1  -1 -10    1.51    1.11
  -1  -1 -10    1.34    0.97
   1   1  10    1.72    0.76
   1   1  10    2.07    1.06
   1   1  10    2.51    1.56
   1   1  10    0.72    1.46
  -2  -1 -10   10.25    2.57
   2   1  10   13.79    1.76
   2   1  10   19.88    2.47
   2   1  10   13.64    3.25
  -3  -1 -10   26.22    3.47
   3   1  10   26.59    4.12
   3   1  10   19.98    2.36
   3   1  10   25.10    2.92
   3   1  10   22.95    2.40
  -4  -1 -10    2.01    1.33
   4   1  10    2.31    2.06
   4   1  10    4.13    1.14
   4   1  10    2.36    1.18
  -5  -1 -10    1.37    1.18
   5   1  10    1.42    1.52
   5   1  10    0.98    1.00
   5   1  10    1.09    0.76
   8  -2 -10    9.49    2.36
   7  -2 -10    0.88    1.40
   7  -2 -10   -0.38    0.92
   7  -2 -10    0.17    0.79
   7  -2 -10    0.45    0.93
  -7   2  10    0.22    0.96
   6  -2 -10    3.78    1.58
   6  -2 -10   -0.26    1.52
   6  -2 -10    4.28    1.76
   6  -2 -10    1.15    1.76
   6  -2 -10    1.94    1.22
   5  -2 -10    0.40    0.91
   5  -2 -10    0.25    1.71
   5  -2 -10    1.67    1.85
   5  -2 -10    1.27    1.09
   5  -2 -10    1.14    1.09
   4  -2 -10    0.95    1.12
   4  -2 -10    0.45    0.83
   4  -2 -10    0.82    2.01
   4  -2 -10    3.44    2.31
   4  -2 -10    1.48    0.98
   3  -2 -10    6.07    2.55
   3  -2 -10    5.39    1.79
   3  -2 -10    3.04    1.75
   3  -2 -10    6.72    1.64
  -3   2  10    6.20    1.30
  -3   2  10    4.33    2.01
  -3   2  10    2.50    1.29
   2  -2 -10    2.54    1.34
   2  -2 -10    1.55    0.97
   2  -2 -10    2.05    1.34
   2  -2 -10    1.81    1.22
   2  -2 -10    2.62    2.08
  -2   2  10    2.10    1.45
  -2   2  10    2.87    0.90
   1  -2 -10    6.51    2.00
   1  -2 -10   10.12    1.83
   1  -2 -10    9.02    1.99
  -1   2  10   10.01    1.35
  -1   2  10   10.97    2.86
   0  -2 -10   20.94    3.20
   0  -2 -10   29.91    3.29
   0  -2 -10   31.15    3.54
   0   2  10   30.62    2.69
   0   2  10   24.83    3.63
   0   2  10   31.01    3.00
  -1  -2 -10   29.63    3.52
  -1  -2 -10   27.50    3.60
   1   2  10   27.45    2.69
   1   2  10   27.79    3.00
   2   2  10   25.07    2.41
   2   2  10   29.28    4.58
   2   2  10   20.17    2.32
  -3  -2 -10    1.48    1.44
   3   2  10    2.01    0.86
   3   2  10    1.23    0.74
   3   2  10    1.38    2.14
  -4  -2 -10    1.86    1.41
   4   2  10    2.18    2.15
   4   2  10    1.62    0.86
   4   2  10    0.94    1.21
  -5  -2 -10    2.26    1.18
   5   2  10    1.54    1.58
   5   2  10    0.74    0.70
   7  -3 -10    2.01    1.11
   7  -3 -10   -0.04    0.85
   7  -3 -10   -0.25    1.11
  -7   3  10   -0.31    0.77
   6  -3 -10    0.01    1.59
   6  -3 -10   -1.02    1.29
   6  -3 -10   -0.33    0.76
   6  -3 -10    0.01    0.78
   6  -3 -10   -0.08    0.78
   5  -3 -10    2.33    1.35
   5  -3 -10    0.28    1.67
   5  -3 -10    0.89    0.95
   5  -3 -10    2.58    1.45
   5  -3 -10    0.66    1.86
   4  -3 -10    3.38    1.97
   4  -3 -10    8.44    1.99
   4  -3 -10    9.14    2.20
   4  -3 -10    3.24    2.38
   4  -3 -10    9.89    2.10
   3  -3 -10    0.37    0.95
   3  -3 -10    2.29    0.98
   3  -3 -10    0.74    1.80
   3  -3 -10    5.53    2.50
   3  -3 -10    0.43    0.91
  -3   3  10    0.04    0.91
  -3   3  10    0.19    1.44
  -3   3  10    1.78    0.68
   2  -3 -10    5.86    1.76
   2  -3 -10    7.94    2.56
   2  -3 -10   10.98    2.22
   2  -3 -10    8.15    2.94
  -2   3  10    6.00    1.35
  -2   3  10    9.00    2.70
   1  -3 -10   14.19    2.25
   1  -3 -10   14.70    2.53
  -1   3  10   16.33    1.80
  -1   3  10   14.04    2.59
   0  -3 -10   -0.14    0.85
   0  -3 -10    0.31    0.72
   0   3  10   -0.33    0.54
   0   3  10   -0.13    0.53
  -1  -3 -10   25.05    3.21
  -1  -3 -10   21.49    3.06
   1   3  10   20.46    2.33
  -2  -3 -10    2.37    1.53
  -2  -3 -10    4.17    1.88
   2   3  10    1.40    0.81
   2   3  10    1.55    2.62
   2   3  10    1.00    0.65
  -3  -3 -10    1.50    1.33
   3   3  10    2.54    2.37
   3   3  10    5.46    1.31
  -4  -3 -10    2.94    1.56
   4   3  10    1.36    0.76
   4   3  10    1.82    2.10
   5   3  10   -0.51    1.28
   7  -4 -10    0.21    0.72
   7  -4 -10    0.50    1.13
   6  -4 -10    1.19    1.47
   6  -4 -10    0.24    0.92
   6  -4 -10    0.11    1.40
   6  -4 -10   -0.22    0.72
   5  -4 -10    1.52    1.86
   5  -4 -10    5.05    1.79
   5  -4 -10    1.19    0.91
   5  -4 -10    2.93    2.02
   4  -4 -10   -0.14    0.66
   4  -4 -10    0.28    0.99
   4  -4 -10    0.30    0.83
   4  -4 -10    0.41    1.57
   4  -4 -10   -0.15    1.51
  -4   4  10   -0.31    0.66
   3  -4 -10   20.04    4.30
   3  -4 -10   19.72    2.51
   3  -4 -10   23.38    3.47
   3  -4 -10   16.15    2.37
  -3   4  10   21.86    2.21
   2  -4 -10   20.86    2.65
   2  -4 -10   22.32    2.77
   2  -4 -10   18.07    4.31
   2  -4 -10   24.62    3.11
  -2   4  10   20.71    2.30
   1  -4 -10    6.01    1.71
   1  -4 -10    7.03    1.94
   1  -4 -10    6.85    1.90
  -1   4  10    6.24    1.36
  -1   4  10    2.87    1.71
   0  -4 -10   39.51    4.13
   0  -4 -10   37.06    3.93
   0   4  10   35.49    3.25
  -1  -4 -10    4.56    1.91
  -1  -4 -10    2.04    1.29
   1   4  10    2.07    0.94
  -2  -4 -10    3.34    1.50
  -2  -4 -10    0.02    0.90
   2   4  10    1.67    0.98
   2   4  10    0.85    0.69
  -3  -4 -10    1.18    1.19
  -3  -4 -10    3.43    1.58
   3   4  10    3.90    1.05
  -4  -4 -10   -0.20    1.05
  -4  -4 -10   -0.01    0.72
   4   4  10   -0.83    1.83
   4   4  10   -0.35    0.58
   5   4  10   -0.80    1.46
   6  -5 -10   -0.19    0.73
   6  -5 -10    1.91    1.47
   6  -5 -10    0.11    0.81
   6  -5 -10   -0.14    1.45
   5  -5 -10    0.80    1.54
   5  -5 -10    0.47    1.57
   5  -5 -10    0.47    0.82
   5  -5 -10    0.40    0.74
   4  -5 -10    0.13    0.74
   4  -5 -10    0.67    1.74
   4  -5 -10    0.06    1.60
   4  -5 -10   -0.71    0.55
  -4   5  10    0.79    0.75
   3  -5 -10    0.21    0.82
   3  -5 -10    1.60    0.86
   3  -5 -10    0.96    1.90
   3  -5 -10    0.85    1.80
  -3   5  10    1.02    0.68
   2  -5 -10    0.47    0.87
   2  -5 -10    0.80    0.91
   2  -5 -10    0.52    1.13
  -2   5  10    0.91    0.74
   1  -5 -10   19.17    2.77
   1  -5 -10   18.62    2.53
   1  -5 -10   18.51    2.60
  -1   5  10   19.06    2.17
   0  -5 -10   15.74    3.22
   0  -5 -10   10.00    2.41
   0   5  10    9.21    1.69
  -1  -5 -10   11.53    2.48
  -1  -5 -10   16.29    3.20
   1   5  10    9.59    1.79
  -2  -5 -10    1.65    1.36
  -2  -5 -10    0.65    0.97
  -3  -5 -10    0.75    1.15
  -3  -5 -10    0.17    0.88
   3   5  10    0.05    0.70
  -4  -5 -10   -0.07    0.87
   6  -6 -10   -0.11    0.89
   6  -6 -10    0.46    0.75
   5  -6 -10    0.33    0.72
   5  -6 -10    1.23    1.63
   5  -6 -10    0.49    1.25
   5  -6 -10    2.01    1.07
   4  -6 -10    0.18    0.73
   4  -6 -10    0.23    1.23
   4  -6 -10    0.05    0.76
   4  -6 -10    1.00    1.90
  -4   6  10    0.47    0.76
   3  -6 -10    0.10    1.56
   3  -6 -10   -0.24    1.72
   3  -6 -10    0.39    0.83
   3  -6 -10    0.22    0.69
  -3   6  10    0.70    0.75
   2  -6 -10    4.66    1.48
   2  -6 -10    4.52    1.63
  -2   6  10    4.04    1.14
   1  -6 -10   16.56    2.42
   1  -6 -10   14.98    2.40
  -1   6  10   17.06    2.07
   0  -6 -10    0.64    1.14
   0  -6 -10    1.07    0.98
   0   6  10    0.62    0.67
  -1  -6 -10   -0.19    0.95
  -1  -6 -10   -0.25    0.86
   1   6  10   -0.19    0.66
  -2  -6 -10   -0.29    0.85
  -2  -6 -10    0.20    1.11
  -3  -6 -10    2.26    1.18
  -3  -6 -10    0.20    1.26
  -4  -6 -10   -0.13    0.60
   5  -7 -10    0.13    1.01
   4  -7 -10    0.53    1.20
   4  -7 -10    0.11    1.72
   4  -7 -10    0.02    0.64
   4  -7 -10   -0.33    0.61
  -4   7  10   -0.08    0.63
   3  -7 -10    0.62    0.87
   3  -7 -10    0.36    1.35
   3  -7 -10    0.32    0.66
  -3   7  10    0.07    0.62
   2  -7 -10    3.88    1.48
   2  -7 -10    2.40    1.18
  -2   7  10    3.48    1.05
   1  -7 -10    2.48    1.25
   1  -7 -10    3.22    1.35
  -1   7  10    1.92    0.93
   0  -7 -10    1.05    1.02
   0  -7 -10    0.75    0.90
   0   7  10    0.87    0.75
  -1  -7 -10   -0.08    0.85
  -2  -7 -10    1.37    0.95
  -3  -7 -10    0.77    0.74
   4  -8 -10    1.00    0.99
   3  -8 -10    1.57    1.24
   3  -8 -10    1.07    0.78
   2  -8 -10    2.62    0.93
   2  -8 -10    1.00    0.82
  -2   8  10    2.81    0.88
   1  -8 -10   -0.08    0.65
   1  -8 -10    0.33    0.84
  -1   8  10    0.37    0.63
   0  -8 -10    3.54    1.21
  -1  -8 -10    1.92    0.95
  -3  -8  11    0.61    0.69
  -5  -7  11   -0.12    0.71
  -4  -7  11    0.14    0.87
   3   7 -11    1.52    0.84
  -3  -7  11    1.06    1.02
  -3  -7  11    0.77    0.84
   2   7 -11   12.38    1.70
   1   7 -11    2.74    0.98
  -1  -7  11    2.20    1.23
   0   7 -11    2.05    0.96
   0  -7  11    0.60    0.81
   5   6 -11    0.02    0.52
  -5  -6  11   -0.10    1.03
   4   6 -11    2.22    1.00
  -4  -6  11    3.88    1.65
  -4  -6  11    1.50    1.10
   3   6 -11    3.86    1.13
  -3  -6  11    3.60    1.40
  -3  -6  11    6.18    1.96
   2   6 -11    3.18    1.19
  -2  -6  11    4.11    1.57
   1   6 -11    3.68    1.21
  -1  -6  11    4.91    1.76
   0   6 -11   -0.13    0.61
   0  -6  11    0.16    0.68
  -1   6 -11    4.64    1.31
   1  -6  11    4.12    1.25
   1  -6  11    3.53    1.46
  -2   6 -11    0.38    0.64
   2  -6  11   -0.22    1.02
   2  -6  11    0.38    0.68
   6   5 -11    8.85    2.32
   5   5 -11    1.46    0.91
   5   5 -11    3.21    1.67
  -5  -5  11    0.25    0.99
  -5  -5  11   -0.22    1.19
   4   5 -11    4.16    1.33
   4   5 -11    4.96    2.05
  -4  -5  11    2.31    1.36
  -4  -5  11    0.89    1.58
   3   5 -11   13.40    3.64
   3   5 -11   10.38    1.93
  -3  -5  11   10.14    2.50
  -3  -5  11   11.50    2.58
   2   5 -11   50.52    4.61
  -2  -5  11   58.71    5.38
   1   5 -11    9.75    1.93
  -1  -5  11   10.41    2.51
   0   5 -11    4.16    1.38
   0  -5  11    4.55    1.71
   0  -5  11    3.18    1.67
  -1   5 -11    1.96    1.00
   1  -5  11    2.31    0.95
  -2   5 -11    1.77    0.89
   2  -5  11    1.66    0.84
   2  -5  11    3.10    1.32
  -3   5 -11    0.28    0.60
   3  -5  11    0.00    0.56
   3  -5  11   -0.26    0.89
   7   4 -11    1.39    1.15
  -7  -4  11    0.17    0.89
   6   4 -11    0.06    0.56
   6   4 -11    0.52    1.19
  -6  -4  11    0.78    1.39
   5   4 -11   -0.16    1.29
   5   4 -11    2.82    1.57
   5   4 -11    3.92    1.29
  -5  -4  11    1.82    1.20
   4   4 -11   19.79    3.02
   4   4 -11   15.26    2.22
   4   4 -11   24.28    3.69
  -4  -4  11   24.30    3.01
   3   4 -11    3.81    1.22
   3   4 -11    4.63    2.01
  -3  -4  11    2.02    2.06
  -3  -4  11    4.90    1.86
   2   4 -11    4.86    1.24
   2   4 -11    4.01    1.52
  -2  -4  11    3.98    1.48
   1   4 -11    6.13    2.00
   1   4 -11    4.42    1.26
  -1  -4  11    4.12    1.46
   0   4 -11   -0.06    0.60
   0  -4  11    0.00    0.72
   0  -4  11    0.04    0.72
  -1   4 -11    9.80    2.06
   1  -4  11   10.87    1.96
  -2   4 -11    0.31    0.66
   2  -4  11    0.63    0.73
   2  -4  11    1.27    1.02
  -3   4 -11   -0.08    0.69
   3  -4  11    0.29    0.90
   3  -4  11   -0.11    0.54
   7   3 -11    0.01    0.94
   7   3 -11   -0.46    0.95
   7   3 -11    0.62    1.06
   6   3 -11    0.92    1.32
   6   3 -11    0.07    1.34
   6   3 -11    0.11    0.62
   6   3 -11   -0.07    0.86
  -6  -3  11    0.18    0.85
  -6  -3  11   -0.45    1.37
   5   3 -11    0.43    0.83
   5   3 -11   -0.18    1.10
   5   3 -11   -0.67    1.50
   5   3 -11   -0.03    1.55
   5   3 -11    0.37    0.86
  -5  -3  11    0.07    0.79
   4   3 -11    5.01    1.80
   4   3 -11    4.20    1.30
   4   3 -11   18.76    3.85
  -4  -3  11    9.15    1.92
   3   3 -11   24.02    4.53
   3   3 -11   12.39    1.86
  -3  -3  11   13.68    2.27
   2   3 -11   14.15    2.41
   2   3 -11   14.72    1.95
  -2  -3  11   13.86    2.17
   1   3 -11    7.08    1.61
   1   3 -11    7.07    1.99
  -1  -3  11    7.00    1.76
   0   3 -11   71.02    6.44
   0   3 -11   73.87    5.86
   0  -3  11   75.26    6.21
   0  -3  11   71.45    5.66
  -1   3 -11    0.99    1.40
  -1   3 -11    0.71    0.78
   1  -3  11    1.17    0.80
  -2   3 -11    2.94    1.20
  -2   3 -11    2.37    1.47
   2  -3  11    2.57    1.15
   2  -3  11    1.43    0.73
  -3   3 -11    1.29    1.29
  -3   3 -11    1.38    1.04
   3  -3  11    1.73    1.12
   3  -3  11    1.08    0.77
  -4   3 -11    0.80    1.15
  -4   3 -11    0.82    0.87
   4  -3  11    0.81    0.85
   4  -3  11    0.76    0.57
   7   2 -11    0.96    1.32
   7   2 -11    0.16    0.93
   7   2 -11    0.21    0.91
   7   2 -11    0.68    1.14
   7   2 -11   -0.25    0.74
   6   2 -11    4.01    1.76
   6   2 -11    1.26    1.33
   6   2 -11    2.65    1.76
   6   2 -11    3.20    1.30
   6   2 -11    6.81    1.66
   5   2 -11    0.43    0.86
   5   2 -11    0.44    1.79
   5   2 -11    0.12    1.03
   5   2 -11   -0.34    0.72
   5   2 -11    0.06    1.11
  -5  -2  11    0.70    1.13
   4   2 -11    7.10    2.08
   4   2 -11    8.13    1.73
   4   2 -11    7.15    2.14
   4   2 -11    7.60    3.05
  -4  -2  11    7.69    1.82
   3   2 -11    0.43    0.97
   3   2 -11    0.62    1.08
   3   2 -11    0.76    0.78
  -3  -2  11    1.27    1.06
   2   2 -11    9.39    2.60
   2   2 -11    7.54    1.71
   2   2 -11    9.77    2.62
  -2  -2  11   11.99    2.53
   1   2 -11    8.50    1.77
   1   2 -11    9.11    2.59
  -1  -2  11    7.82    2.00
  -1  -2  11    9.88    1.73
   0   2 -11   22.29    2.50
   0   2 -11   22.04    3.09
   0  -2  11   24.60    2.41
  -1   2 -11   18.35    2.77
  -1   2 -11   21.22    2.44
   1  -2  11   19.57    2.17
  -2   2 -11   19.46    2.40
   2  -2  11   16.46    2.60
   2  -2  11   17.90    4.18
   2  -2  11   18.61    2.13
  -3   2 -11    3.50    1.32
   3  -2  11    3.48    1.36
   3  -2  11    3.82    1.08
   3  -2  11    3.07    2.12
  -4   2 -11   -0.04    0.87
   4  -2  11    0.52    0.90
   4  -2  11    0.84    0.71
   4  -2  11   -0.20    1.48
  -5   2 -11    0.18    0.84
   7   1 -11    0.48    1.17
   7   1 -11    0.58    0.82
   7   1 -11    1.25    1.00
   7   1 -11    0.36    0.95
   7   1 -11    0.22    1.38
   6   1 -11    0.78    1.23
   6   1 -11    0.94    1.63
   6   1 -11    1.10    1.01
   6   1 -11    0.56    1.17
   6   1 -11    1.38    1.16
  -6  -1  11    0.63    0.94
   5   1 -11    2.59    1.57
   5   1 -11    0.79    1.28
   5   1 -11    1.69    1.96
   5   1 -11    0.94    1.31
   5   1 -11    1.05    1.08
  -5  -1  11   -0.13    0.86
   4   1 -11    3.07    1.98
   4   1 -11    4.68    1.73
   4   1 -11   13.87    3.70
   4   1 -11    3.86    1.57
  -4  -1  11    3.28    1.32
   3   1 -11    0.54    0.81
   3   1 -11    0.09    0.77
   3   1 -11   -0.50    1.03
  -3  -1  11    0.56    0.96
  -3  -1  11   -0.01    1.25
   2   1 -11    0.18    0.74
   2   1 -11    0.12    1.06
   2   1 -11    0.27    0.76
  -2  -1  11    0.04    0.99
  -2  -1  11   -0.13    0.73
   1   1 -11    1.99    1.16
   1   1 -11    1.10    0.98
   1   1 -11    1.33    0.87
  -1  -1  11    1.86    1.10
  -1  -1  11    2.15    0.80
  -1  -1  11    0.75    1.10
   0   1 -11    0.11    0.71
   0   1 -11   -0.33    0.67
   0   1 -11    0.15    0.68
   0  -1  11   -0.36    0.43
   0  -1  11   -0.08    0.95
  -1   1 -11    0.18    0.89
   1  -1  11    0.37    1.90
   1  -1  11    1.33    0.78
   1  -1  11    7.74    2.78
  -2   1 -11    5.58    1.41
   2  -1  11    9.28    1.82
   2  -1  11    8.20    2.76
   2  -1  11    7.95    1.42
   3  -1  11    0.20    1.42
   3  -1  11    2.00    1.13
   3  -1  11    0.23    0.91
   3  -1  11    1.18    0.69
  -4   1 -11    0.41    0.83
   4  -1  11    1.35    0.98
   4  -1  11    0.92    1.46
   4  -1  11    0.77    0.79
   5  -1  11   -0.07    1.20
   8   0 -11    0.05    1.11
   7   0 -11   -0.55    0.73
   7   0 -11    0.28    1.26
   7   0 -11   -0.08    0.84
   7   0 -11   -0.31    0.65
   7   0 -11   -0.51    1.18
  -7   0  11   -0.12    0.84
   6   0 -11   -0.04    1.02
   6   0 -11    0.39    1.14
   6   0 -11    0.65    0.86
   6   0 -11    0.03    1.49
   6   0 -11   -0.06    1.27
  -6   0  11   -0.11    0.91
   5   0 -11   -0.44    1.20
   5   0 -11   -0.44    1.74
   5   0 -11    0.04    0.93
   5   0 -11    0.51    1.15
   5   0 -11   -0.63    0.99
  -5   0  11    0.01    0.75
   4   0 -11    0.28    0.83
   4   0 -11    0.34    2.10
   4   0 -11    0.64    1.17
   4   0 -11   -0.12    1.13
   4   0 -11    0.34    1.24
  -4   0  11    0.42    0.93
   3   0 -11    0.71    1.18
   3   0 -11    0.45    0.84
   3   0 -11    0.44    1.51
  -3   0  11   -0.29    1.15
  -3   0  11    0.37    0.83
   2   0 -11    3.25    1.44
   2   0 -11    1.46    1.06
  -2   0  11    1.97    0.79
  -2   0  11    2.81    1.30
  -2   0  11    2.18    1.54
   1   0 -11    0.13    0.79
   1   0 -11   -0.03    0.68
  -1   0  11    0.40    1.02
  -1   0  11    0.07    0.81
  -1   0  11    0.09    0.48
   0   0 -11    0.13    0.67
   0   0 -11   -0.36    0.86
   0   0 -11    0.09    0.72
   0   0  11   -0.10    0.92
   0   0  11    0.01    0.42
  -1   0 -11    0.99    0.93
  -1   0 -11    1.38    1.02
   1   0  11    0.86    0.67
   1   0  11    0.94    0.85
   1   0  11   -0.66    1.17
   1   0  11    1.36    1.80
  -2   0 -11    0.04    0.87
   2   0  11    1.12    1.06
   2   0  11    0.19    0.55
   2   0  11    1.45    1.16
   2   0  11    0.68    1.67
  -3   0 -11   14.32    2.49
   3   0  11   18.76    2.44
   3   0  11   22.20    4.62
   3   0  11   15.73    2.00
   3   0  11   16.06    1.94
   4   0  11    1.05    0.79
   4   0  11    2.07    1.70
   4   0  11    1.53    0.89
   4   0  11    0.87    0.94
   5   0  11    0.99    1.20
   7  -1 -11    1.57    1.05
   7  -1 -11    2.94    1.32
   7  -1 -11   -0.23    1.24
   7  -1 -11    0.16    0.79
  -7   1  11   -0.16    0.90
   6  -1 -11    1.10    1.72
   6  -1 -11    0.74    1.14
   6  -1 -11    0.47    1.01
   6  -1 -11   -0.23    0.61
   6  -1 -11   -0.41    1.45
  -6   1  11    0.38    0.88
   5  -1 -11    0.41    1.79
   5  -1 -11    0.35    1.05
   5  -1 -11    0.64    0.97
   5  -1 -11    1.04    1.38
   5  -1 -11    0.71    1.05
  -5   1  11    0.12    0.84
   4  -1 -11    8.18    1.98
   4  -1 -11   11.13    2.38
   4  -1 -11    8.19    2.20
   4  -1 -11   10.14    2.30
   4  -1 -11    4.14    2.50
   3  -1 -11    0.40    1.19
   3  -1 -11    1.03    0.96
   3  -1 -11    0.75    1.33
  -3   1  11    1.08    1.02
  -3   1  11    0.22    1.03
   2  -1 -11   -0.53    1.00
   2  -1 -11   -0.05    0.95
   2  -1 -11    0.04    0.63
  -2   1  11   -0.11    0.81
  -2   1  11    0.49    0.66
  -2   1  11   -0.05    0.92
   1  -1 -11    1.50    1.21
   1  -1 -11    0.99    0.81
  -1   1  11    1.17    1.29
  -1   1  11    2.35    0.95
   0  -1 -11    0.03    0.82
   0  -1 -11   -0.09    0.66
   0   1  11   -0.04    0.42
   0   1  11    0.25    1.07
  -1  -1 -11    0.18    0.77
   1   1  11    1.02    0.61
   1   1  11    0.79    1.96
   2   1  11    3.40    1.52
   2   1  11    4.83    1.12
   2   1  11    3.03    2.15
  -3  -1 -11    2.48    1.39
   3   1  11    1.97    1.34
   3   1  11    2.65    2.08
   3   1  11    1.57    0.92
   3   1  11    1.62    0.86
  -4  -1 -11    1.69    1.21
   4   1  11    1.25    1.11
   4   1  11    0.77    0.76
   4   1  11    1.19    1.60
   5   1  11    1.37    1.35
   7  -2 -11    0.59    0.90
   7  -2 -11    1.28    1.03
   7  -2 -11    0.89    0.93
   7  -2 -11    0.39    1.19
  -7   2  11   -0.09    0.78
   6  -2 -11    3.73    1.39
   6  -2 -11    5.00    1.53
   6  -2 -11    1.20    1.69
   5  -2 -11    0.08    0.84
   5  -2 -11   -0.30    0.81
   5  -2 -11    0.05    1.53
   5  -2 -11    0.80    1.84
   5  -2 -11    0.10    0.83
   4  -2 -11    5.37    2.74
   4  -2 -11    6.90    2.00
   4  -2 -11    5.40    1.58
   4  -2 -11    7.54    1.95
   4  -2 -11    3.37    2.21
   3  -2 -11    1.57    1.18
   3  -2 -11    2.02    1.21
   3  -2 -11    2.03    2.09
   3  -2 -11    1.49    1.15
  -3   2  11    2.32    0.91
   2  -2 -11    1.66    0.99
   2  -2 -11    4.43    2.54
   2  -2 -11    1.00    1.08
  -2   2  11    4.64    1.08
  -2   2  11    2.36    1.47
   1  -2 -11    6.94    2.08
   1  -2 -11    4.92    1.59
  -1   2  11    6.86    1.37
  -1   2  11    4.87    2.21
   0  -2 -11   25.64    3.36
   0  -2 -11   25.56    3.13
   0   2  11   23.25    3.54
   0   2  11   26.86    2.58
   0   2  11   22.76    2.69
  -1  -2 -11   32.96    3.71
   1   2  11   25.67    2.75
   1   2  11   34.27    4.87
  -2  -2 -11   16.62    2.81
   2   2  11   24.06    4.15
   2   2  11   18.68    2.08
  -3  -2 -11    1.12    1.11
   3   2  11    1.70    2.14
   3   2  11    1.15    0.73
   3   2  11    2.47    0.96
  -4  -2 -11    2.10    1.21
   4   2  11    0.73    1.68
   4   2  11    1.00    0.83
   5   2  11    0.88    1.14
   7  -3 -11   -0.45    0.93
   7  -3 -11    0.02    0.69
   6  -3 -11    0.08    0.76
   6  -3 -11   -0.18    0.71
   6  -3 -11    0.40    0.87
   6  -3 -11    0.10    1.34
   6  -3 -11   -0.29    1.32
   5  -3 -11    0.19    0.85
   5  -3 -11   -0.26    0.73
   5  -3 -11    0.04    0.93
   5  -3 -11    0.09    1.50
   5  -3 -11   -0.12    1.60
   4  -3 -11   22.83    2.99
   4  -3 -11    7.10    3.14
   4  -3 -11   13.14    2.14
   4  -3 -11   17.60    2.29
   3  -3 -11   20.66    2.88
   3  -3 -11   10.42    3.59
   3  -3 -11   13.78    2.12
   3  -3 -11   18.49    2.36
  -3   3  11   18.35    1.97
   2  -3 -11   10.93    2.42
   2  -3 -11   13.95    2.19
   2  -3 -11   14.38    3.69
  -2   3  11   13.50    1.70
   1  -3 -11   15.83    3.04
   1  -3 -11   10.76    2.40
  -1   3  11   12.78    2.00
   0  -3 -11   54.39    5.19
   0  -3 -11   52.63    4.95
   0   3  11   51.92    4.35
  -1  -3 -11    0.86    1.46
  -1  -3 -11    0.46    0.95
   1   3  11   -3.41    3.54
   1   3  11    1.30    0.72
  -2  -3 -11    7.06    2.16
   2   3  11    5.97    3.17
   2   3  11    3.33    1.04
  -3  -3 -11    1.14    1.14
   3   3  11    0.80    0.74
   3   3  11    1.44    2.15
  -4  -3 -11    3.08    1.35
   4   3  11    2.37    0.89
   4   3  11    4.99    2.34
   7  -4 -11    0.38    0.99
   7  -4 -11    1.90    0.90
   6  -4 -11   -0.27    0.69
   6  -4 -11    0.05    0.77
   6  -4 -11   -0.46    1.40
   6  -4 -11   -0.88    1.11
   5  -4 -11    4.40    1.59
   5  -4 -11    3.00    1.63
   5  -4 -11    2.07    1.58
   5  -4 -11    0.62    0.82
   5  -4 -11    3.49    2.19
   4  -4 -11   16.29    2.37
   4  -4 -11   12.54    3.97
   4  -4 -11   29.70    3.40
   4  -4 -11   22.20    2.64
  -4   4  11   23.34    2.31
   3  -4 -11    0.49    0.81
   3  -4 -11    5.07    3.69
   3  -4 -11    0.38    1.82
   3  -4 -11    0.37    0.83
   3  -4 -11   -0.14    0.85
  -3   4  11    1.03    0.68
   2  -4 -11    9.21    2.08
   2  -4 -11    7.50    2.08
   2  -4 -11    8.79    2.31
  -2   4  11   10.41    1.87
   1  -4 -11    8.48    2.22
   1  -4 -11    9.71    2.49
  -1   4  11    9.57    1.77
   0  -4 -11   -0.34    1.09
   0  -4 -11    0.38    0.80
   0   4  11    0.45    0.63
  -1  -4 -11    6.37    1.95
  -1  -4 -11   11.62    2.68
   1   4  11   11.65    1.97
  -2  -4 -11    1.72    1.46
  -2  -4 -11    1.75    1.27
   2   4  11    0.31    0.64
  -3  -4 -11    0.34    1.21
  -3  -4 -11   -0.29    0.78
   6  -5 -11    3.42    1.23
   6  -5 -11    1.06    1.15
   6  -5 -11   -0.35    0.80
   6  -5 -11    0.27    2.05
   5  -5 -11   -0.54    1.19
   5  -5 -11    0.30    0.72
   5  -5 -11    0.15    0.61
   5  -5 -11   -0.02    1.52
   4  -5 -11    0.85    1.82
   4  -5 -11   -0.04    0.79
   4  -5 -11    0.07    1.43
   4  -5 -11    0.78    0.80
  -4   5  11    0.98    0.73
   3  -5 -11    7.43    2.89
   3  -5 -11    8.16    2.49
   3  -5 -11    7.78    1.91
   3  -5 -11    9.60    2.16
  -3   5  11   13.70    1.66
   2  -5 -11   63.85    5.81
   2  -5 -11   59.43    5.34
   2  -5 -11   54.71    5.16
  -2   5  11   60.01    4.78
   1  -5 -11   10.55    2.44
   1  -5 -11   10.94    2.52
   1  -5 -11   14.86    3.43
  -1   5  11   11.93    1.94
   0  -5 -11    6.55    2.06
   0  -5 -11    4.88    1.65
   0   5  11    5.29    1.29
  -1  -5 -11    1.51    1.30
  -1  -5 -11    1.51    1.03
   1   5  11    1.52    0.80
  -2  -5 -11    2.34    1.36
  -2  -5 -11    0.04    0.79
  -3  -5 -11   -0.02    0.69
  -3  -5 -11    0.07    0.94
  -4  -5 -11    0.21    0.74
   5  -6 -11    0.78    1.18
   5  -6 -11    0.03    0.62
   5  -6 -11    0.17    1.43
   5  -6 -11    2.19    1.01
   4  -6 -11    2.97    1.93
   4  -6 -11    5.63    1.55
   4  -6 -11    3.65    1.75
   4  -6 -11    2.02    0.96
  -4   6  11    1.34    0.74
   3  -6 -11    8.46    2.33
   3  -6 -11    5.48    1.56
  -3   6  11    4.12    1.05
   2  -6 -11    1.00    0.97
   2  -6 -11    2.29    1.11
  -2   6  11    1.89    0.89
   1  -6 -11    5.97    1.93
   1  -6 -11    3.91    1.45
  -1   6  11    5.27    1.31
   0  -6 -11   -0.34    0.70
   0   6  11    0.07    0.65
  -1  -6 -11    1.98    1.11
  -1  -6 -11    3.63    1.55
   1   6  11    1.87    0.79
  -2  -6 -11   -0.36    0.70
  -2  -6 -11   -0.24    0.79
  -3  -6 -11    0.57    0.73
   5  -7 -11    0.38    0.98
   4  -7 -11    2.22    0.95
   4  -7 -11    1.04    1.30
   3  -7 -11    1.31    0.87
   3  -7 -11    2.33    1.08
   3  -7 -11    5.14    3.10
  -3   7  11    1.35    0.80
   2  -7 -11    3.50    1.06
   2  -7 -11    1.93    0.92
  -2   7  11    4.68    1.04
   1  -7 -11    2.22    1.12
   1  -7 -11    1.73    1.13
  -1   7  11    3.27    0.98
   0  -7 -11    1.53    1.01
   0   7  11    1.10    0.76
  -1  -7 -11    0.38    0.76
  -2  -7 -11    4.01    1.09
   3  -8 -11    2.81    0.91
   2  -8 -11    1.18    0.78
   1  -8 -11   -0.05    0.51
   0  -8 -11    1.10    0.72
  -4  -7  12    0.02    0.74
   2   7 -12    0.24    0.82
  -2  -7  12    0.01    0.68
   1   7 -12    1.60    1.00
  -1  -7  12    2.31    1.11
  -5  -6  12    0.21    0.93
   4   6 -12    0.53    0.63
  -4  -6  12    0.01    1.07
  -4  -6  12    0.77    0.90
   3   6 -12    1.79    0.85
  -3  -6  12    2.52    1.36
  -3  -6  12    2.74    1.33
   2   6 -12    0.67    0.78
  -2  -6  12    0.37    0.76
   1   6 -12    0.09    0.66
  -1  -6  12    0.36    0.73
   0   6 -12    0.17    0.64
   0  -6  12   -0.20    0.61
  -1   6 -12    0.40    0.70
   6   5 -12    0.62    1.13
  -6  -5  12    0.42    0.88
   5   5 -12    2.59    1.49
   5   5 -12    2.14    0.93
  -5  -5  12    1.32    1.28
  -5  -5  12    0.67    1.00
   4   5 -12    1.09    0.84
   4   5 -12    0.94    1.28
  -4  -5  12    1.50    1.47
  -4  -5  12    0.40    1.01
   3   5 -12    2.62    1.13
   3   5 -12    2.65    1.66
  -3  -5  12    1.64    2.16
  -3  -5  12    2.67    1.50
   2   5 -12    0.85    0.80
  -2  -5  12    0.48    0.98
   1   5 -12    1.29    0.83
  -1  -5  12    3.25    1.45
   0   5 -12    0.00    0.65
   0  -5  12    0.30    0.78
  -1   5 -12    6.58    1.42
   1  -5  12    4.97    1.24
  -2   5 -12    0.48    0.69
   2  -5  12    0.65    0.64
   6   4 -12    0.64    1.10
   6   4 -12   -0.28    0.82
  -6  -4  12    0.25    1.06
   5   4 -12    7.11    2.07
   5   4 -12   12.29    2.15
  -5  -4  12    3.81    1.54
  -5  -4  12    2.31    1.61
   4   4 -12   12.46    2.11
   4   4 -12    9.44    2.43
  -4  -4  12   12.15    2.82
  -4  -4  12   15.88    2.41
   3   4 -12   19.38    2.90
   3   4 -12   19.12    2.31
  -3  -4  12   19.43    2.76
   2   4 -12   35.54    3.47
   2   4 -12   36.87    4.05
  -2  -4  12   37.08    4.01
   1   4 -12    5.37    1.50
   1   4 -12    9.14    2.49
  -1  -4  12    7.66    2.19
   0   4 -12    1.55    0.91
   0   4 -12    1.50    1.23
   0  -4  12    1.60    1.09
   0  -4  12    2.26    1.06
  -1   4 -12    0.54    0.69
   1  -4  12    1.17    0.82
  -2   4 -12    0.28    0.64
   2  -4  12    0.81    0.69
  -3   4 -12    2.93    1.04
   3  -4  12    1.71    0.67
   7   3 -12    1.17    1.09
  -7  -3  12    0.50    0.88
   6   3 -12    6.65    1.87
   6   3 -12    6.08    1.37
   6   3 -12    1.15    1.44
  -6  -3  12    1.02    0.93
   5   3 -12   12.05    2.74
   5   3 -12   14.05    1.93
   4   3 -12    5.39    2.51
   4   3 -12    0.08    0.73
   4   3 -12   -0.11    0.99
  -4  -3  12    2.53    1.19
   3   3 -12    0.16    0.89
   3   3 -12    0.93    0.87
  -3  -3  12    1.10    0.98
   2   3 -12    7.78    1.71
   2   3 -12   12.13    2.77
  -2  -3  12   13.98    2.86
   1   3 -12   14.55    2.38
   1   3 -12   13.46    1.90
  -1  -3  12   14.13    2.18
   0   3 -12    9.11    1.87
   0   3 -12   14.98    3.15
   0  -3  12   15.38    2.32
  -1   3 -12   12.31    2.23
  -1   3 -12   16.84    3.24
   1  -3  12   14.69    1.86
  -2   3 -12    0.04    1.13
  -2   3 -12    0.30    0.68
   2  -3  12    0.23    0.60
  -3   3 -12    0.18    0.65
  -3   3 -12    0.91    1.21
   3  -3  12    0.90    0.68
   3  -3  12   -0.16    0.91
   7   2 -12   -0.09    1.01
   7   2 -12    0.41    0.96
   7   2 -12    0.18    1.02
   6   2 -12    0.35    1.19
   6   2 -12    0.13    1.41
   6   2 -12    0.29    1.17
   6   2 -12    0.36    0.79
   6   2 -12    0.34    1.07
  -6  -2  12    0.13    0.85
   5   2 -12   -0.30    1.51
   5   2 -12    0.48    1.27
   5   2 -12    0.12    0.78
   5   2 -12   -0.25    1.01
  -5  -2  12    0.01    0.80
   4   2 -12    0.19    0.90
   4   2 -12    0.29    0.85
   4   2 -12    2.26    2.30
   4   2 -12    0.98    1.19
  -4  -2  12    0.69    0.97
   3   2 -12    6.70    1.56
   3   2 -12    8.16    2.23
   3   2 -12   10.02    2.54
  -3  -2  12    5.15    1.77
   2   2 -12   20.77    2.40
   2   2 -12   20.40    2.88
  -2  -2  12   22.42    2.73
   1   2 -12   19.83    2.74
   1   2 -12   20.13    2.32
  -1  -2  12   19.24    2.16
  -1  -2  12   18.77    2.46
   0   2 -12   41.14    4.46
   0   2 -12   44.70    3.95
   0  -2  12   45.57    3.82
  -1   2 -12   13.69    1.92
  -1   2 -12   15.99    3.06
   1  -2  12   12.16    1.72
  -2   2 -12    1.23    1.18
  -2   2 -12    0.10    0.92
   2  -2  12    0.44    0.59
  -3   2 -12    1.08    1.07
  -3   2 -12    2.17    1.07
   3  -2  12    2.34    1.11
   3  -2  12    1.47    0.83
  -4   2 -12    1.04    0.92
  -4   2 -12    0.90    0.83
   4  -2  12    0.26    0.86
   7   1 -12    0.56    0.91
   7   1 -12    0.17    1.16
   7   1 -12    0.21    0.97
   6   1 -12   -0.57    1.00
   6   1 -12    0.02    1.11
   6   1 -12    0.25    0.94
   6   1 -12    0.04    1.43
   6   1 -12    0.04    0.72
  -6  -1  12    0.16    0.83
   5   1 -12    0.50    1.27
   5   1 -12    0.50    0.97
   5   1 -12    0.84    1.22
   5   1 -12    0.25    1.11
   5   1 -12   -1.89    1.60
  -5  -1  12    0.05    0.90
   4   1 -12    0.96    2.26
   4   1 -12    1.94    1.34
   4   1 -12    3.32    1.51
  -4  -1  12    0.40    0.93
   3   1 -12    9.57    2.40
   3   1 -12   11.07    2.46
  -3  -1  12    5.20    1.74
   2   1 -12    2.80    1.55
   2   1 -12    2.02    1.25
   2   1 -12    2.81    1.10
  -2  -1  12    2.60    1.33
   1   1 -12    2.72    1.26
   1   1 -12    3.92    1.61
   1   1 -12    2.72    1.02
  -1  -1  12    4.69    1.24
  -1  -1  12    3.50    1.33
   0   1 -12    0.18    0.85
   0   1 -12   -0.13    0.95
   0   1 -12   -0.15    0.64
   0  -1  12   -0.12    0.47
  -1   1 -12   13.76    2.17
  -1   1 -12   15.97    3.17
   1  -1  12   11.65    1.64
  -2   1 -12    6.74    1.58
   2  -1  12    6.81    2.79
   2  -1  12    3.19    0.97
  -3   1 -12    0.92    0.97
   3  -1  12    1.62    0.82
   3  -1  12    0.15    1.48
   3  -1  12    2.17    1.15
  -4   1 -12    0.14    0.83
   4  -1  12    0.76    0.74
   4  -1  12    0.52    1.24
   4  -1  12    1.12    1.05
   7   0 -12    0.35    0.84
   7   0 -12    0.04    0.66
   7   0 -12   -0.19    1.13
   7   0 -12    0.16    0.77
   7   0 -12   -0.19    1.16
   6   0 -12    1.74    1.39
   6   0 -12    1.53    1.61
   6   0 -12    3.14    1.34
   6   0 -12    1.97    1.17
   6   0 -12    2.44    1.23
  -6   0  12    0.34    0.91
   5   0 -12   -0.11    1.02
   5   0 -12    1.42    1.99
   5   0 -12    0.35    1.11
   5   0 -12    0.57    1.06
   5   0 -12   -0.29    1.11
  -5   0  12    0.45    0.96
   4   0 -12    0.19    1.11
   4   0 -12   -0.14    0.80
   4   0 -12   -0.30    2.01
   4   0 -12    0.16    1.25
  -4   0  12    0.22    0.91
   3   0 -12    0.39    0.79
   3   0 -12    0.22    1.07
  -3   0  12    0.48    0.89
   2   0 -12    4.52    1.76
   2   0 -12    3.31    1.46
  -2   0  12    3.37    1.00
  -2   0  12    4.71    1.59
   1   0 -12    1.03    1.26
   1   0 -12    0.57    0.84
  -1   0  12    0.02    0.53
   0   0 -12    8.90    2.48
   0   0 -12    5.04    1.59
   0   0 -12    6.52    1.87
   0   0  12    7.89    1.52
  -1   0 -12    0.50    0.78
  -1   0 -12    0.19    0.93
   1   0  12    1.14    1.85
   1   0  12    0.33    0.54
  -2   0 -12    1.09    1.04
  -2   0 -12    0.79    0.99
   2   0  12    1.80    0.79
   2   0  12    1.87    1.86
  -3   0 -12    1.00    0.98
   3   0  12    4.90    1.33
   3   0  12    2.76    0.89
   3   0  12    5.95    2.38
  -4   0 -12    2.54    1.08
   4   0  12    7.34    1.43
   4   0  12    4.13    1.11
   4   0  12    8.81    2.50
   7  -1 -12   -0.64    0.88
   7  -1 -12   -0.35    0.66
   7  -1 -12   -0.49    1.05
   6  -1 -12    0.23    1.50
   6  -1 -12    0.99    0.93
   6  -1 -12    0.68    1.00
   6  -1 -12    0.49    0.98
   6  -1 -12   -0.32    1.29
  -6   1  12    0.13    0.75
   5  -1 -12   -0.17    1.26
   5  -1 -12    0.45    1.76
   5  -1 -12    0.56    1.07
   5  -1 -12    0.25    0.81
   5  -1 -12   -0.42    0.90
  -5   1  12   -0.06    0.84
   4  -1 -12    0.20    0.94
   4  -1 -12    0.62    1.30
   4  -1 -12    3.36    2.47
   4  -1 -12    0.64    0.89
   4  -1 -12    2.04    1.28
  -4   1  12    0.23    0.87
   3  -1 -12    0.14    0.76
   3  -1 -12    3.58    1.34
   3  -1 -12    0.98    1.25
  -3   1  12    1.45    0.98
   2  -1 -12    1.64    1.12
   2  -1 -12    1.56    1.17
  -2   1  12    1.74    1.03
  -2   1  12    3.38    1.08
   1  -1 -12    2.88    1.61
   1  -1 -12    1.83    1.01
  -1   1  12    2.25    0.90
   0  -1 -12   -0.81    1.09
   0  -1 -12    0.36    0.74
   0   1  12   -0.30    0.48
  -1  -1 -12   14.20    2.37
   1   1  12   13.66    1.78
   1   1  12   24.48    5.03
  -2  -1 -12    0.90    0.97
   2   1  12    3.21    1.96
   2   1  12    2.46    0.90
  -3  -1 -12    1.73    1.14
   3   1  12    1.90    1.89
   3   1  12    1.41    0.73
   4   1  12    3.25    1.81
   4   1  12    1.41    1.32
   7  -2 -12   -0.19    0.61
   7  -2 -12   -0.43    0.99
   6  -2 -12    0.29    1.08
   6  -2 -12    1.36    1.11
   6  -2 -12    0.93    1.48
   6  -2 -12    1.06    0.97
  -6   2  12   -0.22    0.75
   5  -2 -12    0.68    1.05
   5  -2 -12   -0.39    1.61
   5  -2 -12    0.40    0.92
   5  -2 -12    0.42    0.94
  -5   2  12   -0.23    0.80
   4  -2 -12    1.01    0.99
   4  -2 -12    2.15    1.17
   4  -2 -12    0.39    1.82
   4  -2 -12    2.37    2.11
   4  -2 -12    1.94    1.16
  -4   2  12    0.07    0.78
   3  -2 -12    0.52    0.83
   3  -2 -12    2.34    1.18
  -3   2  12    0.92    0.91
  -3   2  12    1.83    0.79
   2  -2 -12   11.32    1.89
  -2   2  12    8.91    2.09
  -2   2  12   15.02    1.73
   1  -2 -12   15.55    2.54
   1  -2 -12   15.43    2.44
  -1   2  12   17.33    2.02
   0  -2 -12   26.35    3.55
   0  -2 -12   31.97    3.65
   0   2  12   32.11    2.95
  -1  -2 -12   14.53    2.39
   1   2  12   12.54    1.70
  -2  -2 -12    0.96    1.02
   2   2  12    2.03    2.42
   2   2  12    0.99    0.70
  -3  -2 -12    0.11    0.79
   3   2  12    0.37    1.71
   3   2  12    0.27    0.61
   4   2  12    1.37    1.68
   7  -3 -12    0.45    1.13
   7  -3 -12    1.71    0.93
   6  -3 -12    2.82    1.58
   6  -3 -12    2.18    1.05
  -6   3  12    0.81    0.88
   5  -3 -12    1.11    1.72
   5  -3 -12    2.08    1.04
   5  -3 -12    2.32    1.31
   5  -3 -12    0.85    1.69
   5  -3 -12    1.34    1.13
   4  -3 -12    2.35    2.13
   4  -3 -12    7.40    2.23
   4  -3 -12    1.79    1.88
   4  -3 -12    5.28    1.63
   4  -3 -12    2.48    1.15
   3  -3 -12    1.56    2.18
   3  -3 -12    3.22    1.43
   3  -3 -12    3.98    1.46
   3  -3 -12    2.68    1.35
  -3   3  12    2.41    0.91
   2  -3 -12    4.33    1.32
   2  -3 -12    2.60    1.18
  -2   3  12    4.86    1.10
   1  -3 -12   18.91    2.71
   1  -3 -12   15.74    2.39
  -1   3  12   16.29    2.01
   0  -3 -12   16.73    3.12
   0  -3 -12   14.06    2.96
   0   3  12   13.00    2.05
  -1  -3 -12    6.55    1.86
  -1  -3 -12    6.91    2.47
   1   3  12    8.79    1.60
  -2  -3 -12    0.83    0.98
   2   3  12    0.39    2.26
   2   3  12    0.44    0.60
  -3  -3 -12    0.40    0.74
   3   3  12    0.75    1.96
   4   3  12    1.44    1.55
   6  -4 -12   -0.14    0.73
   6  -4 -12    0.42    1.23
   6  -4 -12    0.22    0.70
  -6   4  12   -0.09    0.74
   5  -4 -12    0.83    1.15
   5  -4 -12    1.07    0.98
   5  -4 -12    0.56    1.42
   5  -4 -12    0.53    1.60
   5  -4 -12    1.50    1.14
   4  -4 -12   11.92    1.94
   4  -4 -12   10.03    2.73
   4  -4 -12   15.70    2.54
   4  -4 -12   11.63    1.90
   4  -4 -12   10.94    3.15
  -4   4  12   16.24    1.80
   3  -4 -12    4.03    1.18
   3  -4 -12    1.72    2.07
   3  -4 -12    4.05    1.10
  -3   4  12    4.33    0.88
   2  -4 -12   27.43    3.49
   2  -4 -12   26.17    3.09
  -2   4  12   28.50    2.69
   1  -4 -12    3.09    1.30
   1  -4 -12    3.56    1.49
  -1   4  12    4.55    1.18
   0  -4 -12    0.94    1.16
   0  -4 -12    1.26    1.06
   0   4  12    1.25    0.77
  -1  -4 -12    0.23    0.91
  -1  -4 -12    0.37    0.75
   1   4  12    0.64    0.60
  -2  -4 -12   -0.68    0.92
  -2  -4 -12   -0.06    0.75
   2   4  12    0.11    0.58
  -3  -4 -12    2.18    1.01
   6  -5 -12    0.63    0.66
   6  -5 -12    0.31    1.07
   5  -5 -12    0.27    0.71
   5  -5 -12    1.12    1.28
   5  -5 -12    8.12    1.92
   5  -5 -12    2.63    1.80
   4  -5 -12    1.13    0.86
   4  -5 -12    0.81    1.62
   4  -5 -12    1.38    1.03
   4  -5 -12    2.17    1.97
  -4   5  12    0.34    0.67
   3  -5 -12    0.24    0.80
   3  -5 -12    0.14    0.94
   3  -5 -12    0.18    0.74
  -3   5  12    0.47    0.65
   2  -5 -12    1.78    1.16
   2  -5 -12    0.88    1.20
   2  -5 -12    0.64    0.93
  -2   5  12    1.67    0.81
   1  -5 -12    2.39    1.31
   1  -5 -12    3.51    1.51
  -1   5  12    2.52    0.97
   0  -5 -12    1.43    1.17
   0  -5 -12    0.53    0.81
   0   5  12    0.65    0.68
  -1  -5 -12   10.11    2.16
  -1  -5 -12    4.56    1.49
   1   5  12    5.88    1.29
  -2  -5 -12    0.30    0.76
  -2  -5 -12    0.05    0.77
  -3  -5 -12    0.84    0.78
   5  -6 -12    1.16    0.84
   5  -6 -12   -0.12    1.09
   4  -6 -12    2.14    1.00
   4  -6 -12    0.78    2.01
   4  -6 -12    5.02    1.81
  -4   6  12    2.19    0.71
   3  -6 -12    7.53    1.83
   3  -6 -12    2.48    1.12
  -3   6  12    2.87    0.83
   2  -6 -12    0.29    0.84
   2  -6 -12   -0.10    0.61
  -2   6  12    0.43    0.60
   1  -6 -12   -0.17    0.70
  -1   6  12   -0.32    0.52
   0  -6 -12    1.47    1.06
   0   6  12    0.90    0.72
  -1  -6 -12    0.63    0.84
  -1  -6 -12   -0.10    0.77
   1   6  12   -0.06    0.56
  -2  -6 -12    1.43    0.75
   4  -7 -12   -0.03    1.19
   4  -7 -12    0.67    0.66
   3  -7 -12    2.34    0.91
   2  -7 -12    0.22    0.62
  -2   7  12   -0.31    0.48
   1  -7 -12    4.19    1.32
  -1   7  12    3.63    0.97
   0  -7 -12   -0.07    0.54
  -1  -7 -12    6.26    1.43
  -4  -6  13    0.93    0.99
   3   6 -13   -0.06    0.59
  -3  -6  13   -0.01    0.75
   2   6 -13    0.62    0.70
  -2  -6  13    0.57    0.77
   1   6 -13    3.28    1.01
  -1  -6  13    2.55    1.14
   0   6 -13    6.06    1.36
   5   5 -13    5.97    1.90
  -5  -5  13    0.40    0.99
   4   5 -13   13.48    2.03
   4   5 -13   12.01    2.10
  -4  -5  13    6.80    1.65
  -4  -5  13    6.64    1.87
   3   5 -13    0.10    1.05
   3   5 -13   -0.07    0.64
  -3  -5  13    0.45    0.90
   2   5 -13    0.71    0.81
  -2  -5  13    0.50    0.84
   1   5 -13    0.75    0.73
  -1  -5  13   -0.22    0.67
   0   5 -13    0.60    0.66
  -1   5 -13   -0.04    0.58
   1  -5  13    0.33    0.64
   6   4 -13    0.49    0.96
  -6  -4  13   -0.22    0.88
   5   4 -13    7.25    1.57
   5   4 -13    4.97    1.65
  -5  -4  13    1.79    1.41
   4   4 -13    1.67    0.89
   4   4 -13    1.10    1.18
  -4  -4  13    0.68    1.41
  -4  -4  13    0.84    0.91
   3   4 -13    1.58    0.80
   3   4 -13    2.59    1.34
  -3  -4  13    1.02    0.94
   2   4 -13    7.35    2.27
   2   4 -13    6.88    1.63
  -2  -4  13    8.17    2.28
   1   4 -13    1.39    1.24
   1   4 -13    1.34    0.89
  -1  -4  13    2.07    1.27
   0   4 -13    0.81    0.77
   0   4 -13    0.93    1.07
   0  -4  13    1.22    0.96
  -1   4 -13    2.15    1.23
  -1   4 -13    0.25    0.57
   1  -4  13    1.56    0.89
  -2   4 -13    0.36    0.59
   2  -4  13    0.38    0.58
   6   3 -13    0.44    1.07
   6   3 -13    0.70    1.03
   5   3 -13    0.92    1.27
   5   3 -13    0.13    1.36
   5   3 -13    1.66    0.92
  -5  -3  13    0.47    0.82
   4   3 -13   10.31    2.73
   4   3 -13    4.27    1.30
   4   3 -13    3.74    1.51
  -4  -3  13    6.74    1.64
   3   3 -13    5.45    1.28
   3   3 -13    3.71    1.41
  -3  -3  13    6.12    1.63
   2   3 -13   49.92    4.28
   2   3 -13   49.58    4.91
  -2  -3  13   47.16    4.66
   1   3 -13   18.82    2.69
   1   3 -13   21.37    2.38
  -1  -3  13   17.25    2.52
   0   3 -13    0.89    0.78
   0   3 -13    0.31    0.85
   0  -3  13    0.58    0.73
  -1   3 -13    0.31    0.86
  -1   3 -13    0.53    0.69
   1  -3  13    0.26    0.64
  -2   3 -13    1.32    0.81
  -2   3 -13    1.41    1.21
   2  -3  13    1.29    0.76
  -3   3 -13    0.30    0.60
  -3   3 -13    0.31    0.87
   3  -3  13    0.22    0.59
   7   2 -13    0.95    0.95
   7   2 -13    0.61    0.97
   6   2 -13    1.50    1.21
   6   2 -13    0.11    0.73
   6   2 -13    0.33    1.14
  -6  -2  13    0.51    0.81
   5   2 -13    3.14    1.83
   5   2 -13    1.14    0.98
   5   2 -13    2.56    1.37
  -5  -2  13    2.94    1.14
   4   2 -13    7.17    2.12
   4   2 -13    5.22    1.46
   4   2 -13    4.82    1.88
   4   2 -13    2.71    2.15
  -4  -2  13    4.10    1.60
   3   2 -13    8.52    2.26
   3   2 -13   11.18    1.95
   3   2 -13    7.93    2.33
  -3  -2  13    9.05    2.27
   2   2 -13    1.70    0.97
   2   2 -13    2.41    1.40
  -2  -2  13    3.60    1.60
   1   2 -13    5.38    1.71
   1   2 -13    6.04    1.37
  -1  -2  13    7.74    1.53
  -1  -2  13    3.73    1.37
   0   2 -13   14.81    1.96
   0   2 -13   14.02    2.35
   0  -2  13   14.46    1.87
  -1   2 -13    0.82    0.74
  -1   2 -13    0.95    1.12
   1  -2  13    0.76    0.65
  -2   2 -13    1.89    0.84
  -2   2 -13    5.16    1.66
   2  -2  13    2.75    0.89
  -3   2 -13    1.25    1.08
  -3   2 -13   -0.02    0.61
   3  -2  13    0.32    0.58
  -4   2 -13    0.26    0.78
   7   1 -13   -0.10    0.91
   7   1 -13    0.53    1.00
   7   1 -13    0.16    0.81
   6   1 -13    0.84    1.35
   6   1 -13    0.54    0.73
   6   1 -13   -0.55    1.14
   6   1 -13   -0.02    1.04
   6   1 -13    0.38    1.10
  -6  -1  13   -0.19    0.63
   5   1 -13    0.35    1.11
   5   1 -13    0.45    1.69
   5   1 -13    0.23    0.83
  -5  -1  13    0.70    0.94
   4   1 -13    4.80    2.48
   4   1 -13    7.21    1.98
  -4  -1  13    4.45    1.61
   3   1 -13    5.39    1.78
   3   1 -13    6.63    1.93
  -3  -1  13    7.46    2.12
   2   1 -13    1.75    1.04
   2   1 -13    0.89    0.93
  -2  -1  13    2.29    1.10
   1   1 -13    0.59    1.07
   1   1 -13    1.43    1.14
   1   1 -13    1.23    0.83
  -1  -1  13    0.59    0.69
   0   1 -13    7.65    2.37
   0   1 -13    2.36    0.99
   0  -1  13    4.61    1.31
  -1   1 -13    5.63    1.94
  -1   1 -13    3.15    1.17
   1  -1  13    6.32    1.31
  -2   1 -13    1.02    1.14
  -2   1 -13    0.55    0.84
   2  -1  13    0.42    0.60
  -3   1 -13    0.59    0.91
  -3   1 -13    0.12    0.72
   3  -1  13    0.80    0.62
  -4   1 -13   -0.07    0.73
   7   0 -13    0.12    1.01
   7   0 -13   -0.22    0.92
   7   0 -13    0.46    0.79
   6   0 -13   -0.15    0.95
   6   0 -13    0.71    1.38
   6   0 -13    0.22    0.94
   6   0 -13    0.69    1.17
   6   0 -13    0.26    0.66
  -6   0  13    0.50    0.85
   5   0 -13    0.77    1.32
   5   0 -13    0.12    0.92
   5   0 -13   -0.67    1.38
   5   0 -13    0.50    1.12
  -5   0  13    0.23    0.81
   4   0 -13   -0.60    1.98
   4   0 -13    0.36    1.01
   4   0 -13   -0.08    0.78
  -4   0  13    0.10    0.84
   3   0 -13    0.59    0.88
   3   0 -13    0.31    1.05
  -3   0  13    1.75    1.24
   2   0 -13    0.44    0.86
   2   0 -13   -0.43    0.82
  -2   0  13   -0.13    0.80
  -2   0  13    0.29    0.60
   1   0 -13    7.04    2.13
   1   0 -13    5.23    1.61
  -1   0  13    8.08    1.54
   0   0 -13    0.25    1.04
   0   0 -13    0.24    0.72
   0   0  13    0.04    0.51
  -1   0 -13    7.16    2.04
  -1   0 -13    6.21    1.71
  -1   0 -13    3.67    1.33
   1   0  13    9.92    1.70
  -2   0 -13    0.46    1.05
  -2   0 -13    0.23    0.91
  -2   0 -13   -0.04    0.97
   2   0  13    0.05    0.51
  -3   0 -13    1.06    1.03
  -3   0 -13    3.05    1.28
   3   0  13    2.10    0.80
  -4   0 -13    0.22    0.72
   7  -1 -13   -0.14    0.86
   7  -1 -13    0.13    0.64
   6  -1 -13    0.18    0.68
   6  -1 -13    0.42    1.08
   6  -1 -13   -0.07    0.78
   6  -1 -13   -0.54    1.21
   6  -1 -13   -0.20    1.30
  -6   1  13   -0.16    0.72
   5  -1 -13    0.51    0.85
   5  -1 -13    0.36    1.52
   5  -1 -13    0.62    0.99
   5  -1 -13    0.46    1.18
   5  -1 -13    0.48    1.22
  -5   1  13    0.23    0.76
   4  -1 -13    0.26    0.81
   4  -1 -13   10.15    3.14
   4  -1 -13    0.88    1.22
   4  -1 -13    0.75    1.04
  -4   1  13    0.72    0.86
   3  -1 -13    0.23    1.09
   3  -1 -13    1.38    1.19
   3  -1 -13   -0.03    0.62
  -3   1  13    0.62    0.88
   2  -1 -13    4.58    1.71
   2  -1 -13    2.63    1.25
  -2   1  13    5.98    1.84
  -2   1  13    3.04    1.02
   1  -1 -13    0.69    1.02
   1  -1 -13    0.87    0.89
  -1   1  13    0.98    0.65
   0  -1 -13    8.25    2.29
   0  -1 -13    7.90    2.15
   0   1  13    6.31    1.44
  -1  -1 -13    3.05    1.36
  -1  -1 -13    7.35    2.28
   1   1  13    5.04    1.23
  -2  -1 -13    1.19    0.86
   2   1  13    1.03    0.66
   2   1  13    2.10    1.99
  -3  -1 -13    0.97    0.84
   3   1  13    0.04    0.55
   3   1  13    1.08    1.57
  -4  -1 -13    0.37    0.78
   7  -2 -13    0.17    0.99
   7  -2 -13    0.06    0.60
   6  -2 -13    5.17    1.52
   6  -2 -13    4.97    1.71
   5  -2 -13    4.88    1.59
   5  -2 -13   11.81    2.59
   5  -2 -13    5.97    1.58
   5  -2 -13    5.12    2.16
   4  -2 -13    1.41    1.09
   4  -2 -13    1.95    1.20
   4  -2 -13    4.33    2.29
  -4   2  13    0.97    0.95
   3  -2 -13    0.70    0.91
   3  -2 -13    2.22    1.21
  -3   2  13    3.62    1.05
  -3   2  13    0.61    0.96
   2  -2 -13    0.98    1.04
   2  -2 -13    0.57    1.13
  -2   2  13    1.31    0.78
   1  -2 -13   16.79    3.23
   1  -2 -13   11.75    2.59
  -1   2  13    8.81    1.62
   0  -2 -13   14.50    2.42
   0  -2 -13   17.96    3.33
   0   2  13   13.75    1.79
  -1  -2 -13    1.51    1.01
  -1  -2 -13    0.96    1.31
   1   2  13    1.46    0.76
  -2  -2 -13    5.02    1.77
  -2  -2 -13    7.65    1.96
   2   2  13    7.03    1.34
  -3  -2 -13    1.01    0.81
  -3  -2 -13    0.99    1.06
   3   2  13    0.65    0.69
  -4  -2 -13   -0.12    0.70
   6  -3 -13    3.31    1.47
   6  -3 -13    2.35    1.20
   5  -3 -13   -0.24    0.79
   5  -3 -13   -0.03    1.43
   5  -3 -13    0.38    0.88
   5  -3 -13    0.02    0.69
  -5   3  13    0.17    0.78
   4  -3 -13    5.61    1.48
   4  -3 -13    8.45    2.61
  -4   3  13    3.45    1.30
   3  -3 -13   13.24    2.78
   3  -3 -13   11.66    2.37
  -3   3  13   10.98    1.73
  -3   3  13    8.47    2.09
   2  -3 -13   29.29    2.99
   2  -3 -13   20.57    3.06
   1  -3 -13   24.22    2.93
   1  -3 -13   26.64    3.34
  -1   3  13   25.54    2.61
   0  -3 -13    0.79    0.89
   0  -3 -13    0.25    1.01
   0   3  13    0.40    0.60
  -1  -3 -13    0.65    1.22
  -1  -3 -13    0.75    0.89
   1   3  13    0.24    0.52
  -2  -3 -13    0.31    0.69
  -2  -3 -13    0.27    1.09
   2   3  13    1.07    0.66
  -3  -3 -13   -0.30    0.91
  -3  -3 -13    0.46    0.73
   6  -4 -13   -0.17    0.54
   6  -4 -13    0.34    1.06
   5  -4 -13    2.10    1.43
   5  -4 -13    5.17    1.75
   5  -4 -13    0.81    0.85
   5  -4 -13    4.45    1.45
  -5   4  13    1.13    0.95
   4  -4 -13    1.51    1.81
   4  -4 -13    0.76    0.93
   4  -4 -13    3.52    1.38
   4  -4 -13    3.10    1.28
  -4   4  13    1.03    1.03
   3  -4 -13    6.47    1.96
   3  -4 -13    7.83    2.00
  -3   4  13    3.52    1.02
   2  -4 -13    1.49    0.89
   2  -4 -13    0.99    0.95
  -2   4  13    2.49    0.86
   1  -4 -13    0.57    0.84
   1  -4 -13    0.57    0.96
  -1   4  13    1.06    0.79
   0  -4 -13    1.55    1.17
   0  -4 -13    1.13    0.93
   0   4  13    0.21    0.57
  -1  -4 -13    1.81    1.08
  -1  -4 -13    1.81    1.19
   1   4  13    1.86    0.77
  -2  -4 -13    0.23    0.66
   2   4  13    0.36    0.57
   5  -5 -13    0.13    0.66
   5  -5 -13   -0.13    1.14
   4  -5 -13    7.47    1.81
   4  -5 -13    1.93    0.92
  -4   5  13    3.75    0.93
  -4   5  13    1.52    1.11
   3  -5 -13    0.20    0.92
   3  -5 -13    0.39    1.15
   3  -5 -13   -0.16    0.65
  -3   5  13    0.30    0.59
   2  -5 -13    0.39    0.79
   2  -5 -13    0.51    1.02
  -2   5  13   -0.26    0.56
   1  -5 -13    0.15    0.86
   1  -5 -13    0.21    0.83
  -1   5  13   -0.37    0.46
   0  -5 -13    0.38    0.87
   0  -5 -13    0.40    0.82
   0   5  13    0.49    0.54
  -1  -5 -13    0.27    0.73
  -1  -5 -13    0.03    0.72
   1   5  13    0.37    0.55
  -2  -5 -13    2.08    0.90
   4  -6 -13    5.08    1.36
   3  -6 -13    0.14    0.65
  -3   6  13    0.35    0.63
   2  -6 -13    0.60    0.72
  -2   6  13    0.65    0.64
   1  -6 -13    4.38    1.39
  -1   6  13    3.41    1.04
   0  -6 -13    5.84    1.61
   0   6  13    3.81    0.99
  -1  -6 -13    5.01    1.34
   3  -7 -13    3.83    1.01
   2  -7 -13    0.01    0.51
   1  -7 -13    2.38    0.87
   0  -7 -13    1.63    0.76
   5   5 -14    3.46    1.34
  -5  -5  14    0.40    0.80
   4   5 -14    7.85    1.99
   3   5 -14   10.37    2.20
   3   5 -14    8.84    1.53
  -3  -5  14    6.20    1.61
   2   5 -14    1.76    0.87
  -2  -5  14    1.06    0.91
   1   5 -14    0.54    0.71
  -1  -5  14    0.08    0.70
   0   5 -14    1.33    0.75
   5   4 -14    1.35    1.04
  -5  -4  14    0.76    1.05
   4   4 -14   24.47    2.89
   4   4 -14   23.60    2.39
  -4  -4  14   19.59    2.68
   3   4 -14    1.17    0.78
   3   4 -14    0.50    0.87
  -3  -4  14    1.09    0.97
   2   4 -14    6.06    1.41
   2   4 -14    6.61    1.89
  -2  -4  14    5.16    1.63
   1   4 -14    6.43    1.44
   1   4 -14    8.58    2.18
  -1  -4  14    6.53    1.80
   0   4 -14   -0.06    0.64
   0   4 -14    0.91    0.99
  -1   4 -14    0.34    0.60
  -1   4 -14    0.74    0.99
   1  -4  14    0.38    0.67
   6   3 -14    4.48    1.59
   5   3 -14    1.42    1.16
  -5  -3  14    0.84    1.18
  -5  -3  14    0.70    0.90
   4   3 -14   -0.11    0.84
   4   3 -14    1.51    0.89
  -4  -3  14    0.58    0.83
   3   3 -14    6.10    1.35
   3   3 -14    5.10    1.59
  -3  -3  14    6.88    1.81
   2   3 -14   20.09    2.30
   2   3 -14   20.25    2.77
  -2  -3  14   19.30    2.59
   1   3 -14    0.28    0.69
   1   3 -14   -0.06    0.80
  -1  -3  14   -0.51    1.02
   0   3 -14    2.08    0.88
   0   3 -14    1.68    1.14
   0  -3  14    2.76    1.01
  -1   3 -14    0.67    0.65
  -1   3 -14    0.87    0.90
   1  -3  14    1.03    0.75
  -2   3 -14    4.25    1.28
  -2   3 -14    3.67    1.07
   2  -3  14    3.98    1.01
  -3   3 -14    0.47    0.71
   6   2 -14   -0.03    0.93
   6   2 -14    0.63    1.08
   5   2 -14    0.05    0.75
   5   2 -14    1.01    1.49
   5   2 -14    0.24    0.94
  -5  -2  14    0.55    0.78
   4   2 -14    1.84    1.24
   4   2 -14    0.62    1.18
  -4  -2  14    1.61    1.13
   3   2 -14    3.97    1.26
   3   2 -14    2.89    1.37
  -3  -2  14    2.93    1.36
   2   2 -14    2.78    1.11
   2   2 -14    3.66    1.59
  -2  -2  14    1.79    1.16
   1   2 -14   13.62    2.27
   1   2 -14   13.15    1.92
  -1  -2  14   15.88    2.24
   0   2 -14    1.09    0.78
   0   2 -14    1.40    1.04
   0  -2  14    0.41    0.69
  -1   2 -14    2.26    1.17
  -1   2 -14    1.41    0.78
   1  -2  14    2.27    0.89
  -2   2 -14    0.22    0.59
  -2   2 -14    0.01    0.83
   2  -2  14    0.06    0.56
  -3   2 -14   -0.08    0.64
   6   1 -14    1.28    1.08
   6   1 -14    0.26    1.09
  -6  -1  14    0.11    0.64
   5   1 -14    2.24    1.19
   5   1 -14    3.19    1.39
   5   1 -14    0.67    1.43
  -5  -1  14    2.20    1.02
   4   1 -14    1.43    1.05
   4   1 -14    1.47    1.13
  -4  -1  14    1.20    1.00
   3   1 -14    0.91    1.06
   3   1 -14    0.96    1.04
  -3  -1  14    2.15    1.20
   2   1 -14    1.57    1.15
   2   1 -14    1.56    1.20
  -2  -1  14    2.39    1.34
   1   1 -14    2.33    1.28
   1   1 -14    2.66    1.36
  -1  -1  14    1.96    0.87
   0   1 -14    6.45    1.50
   0   1 -14    6.62    1.96
   0  -1  14    9.06    1.71
  -1   1 -14    5.25    1.33
  -1   1 -14    8.84    2.25
   1  -1  14    4.58    1.15
  -2   1 -14   10.54    1.89
   2  -1  14   10.31    1.42
  -3   1 -14    0.84    0.87
   6   0 -14    0.11    0.85
   6   0 -14   -0.02    0.55
   6   0 -14    0.25    1.03
   6   0 -14    0.02    1.13
  -6   0  14   -0.21    0.64
   5   0 -14    0.38    1.03
   5   0 -14    0.59    0.92
   5   0 -14    0.92    1.08
   5   0 -14    0.81    1.53
  -5   0  14    0.28    0.77
   4   0 -14    0.21    0.82
   4   0 -14    0.44    1.03
  -4   0  14    0.00    0.78
   3   0 -14    1.10    1.09
   3   0 -14    0.68    0.89
  -3   0  14    0.91    1.02
   2   0 -14    4.34    1.61
   2   0 -14    6.64    1.96
  -2   0  14    6.54    1.97
  -2   0  14    7.20    1.36
   1   0 -14    1.99    1.26
   1   0 -14    1.60    1.09
  -1   0  14    3.00    1.00
   0   0 -14    1.48    1.13
   0   0 -14    2.08    1.44
   0   0  14    2.36    0.92
  -1   0 -14    0.50    1.04
  -1   0 -14    0.57    0.91
   1   0  14    0.68    0.62
  -2   0 -14   -0.33    0.86
   2   0  14   -0.21    0.49
  -3   0 -14    1.72    1.02
   6  -1 -14    0.05    1.12
   6  -1 -14    0.94    0.87
   6  -1 -14    0.88    0.79
  -6   1  14   -0.02    0.65
   5  -1 -14    0.33    1.23
   5  -1 -14    0.16    0.86
   5  -1 -14    0.16    1.45
   5  -1 -14   -0.09    0.72
  -5   1  14    0.00    0.77
   4  -1 -14    0.13    0.74
   4  -1 -14    0.03    0.97
   4  -1 -14    0.59    1.15
  -4   1  14   -0.09    0.79
   3  -1 -14    0.02    0.94
   3  -1 -14    0.32    0.83
  -3   1  14    0.53    0.89
   2  -1 -14    0.57    0.82
   2  -1 -14    1.13    1.11
  -2   1  14    0.40    0.56
   1  -1 -14    4.72    1.64
   1  -1 -14    5.85    1.95
  -1   1  14    4.33    1.20
   0  -1 -14   12.29    2.88
   0  -1 -14    7.84    2.10
   0   1  14    8.08    1.65
  -1  -1 -14    5.25    1.84
  -1  -1 -14    3.39    1.15
   1   1  14    4.97    1.18
  -2  -1 -14    9.93    2.13
  -2  -1 -14   11.43    1.98
   2   1  14    8.55    1.47
  -3  -1 -14    1.60    1.01
   6  -2 -14    1.03    1.19
   6  -2 -14    1.45    0.90
   5  -2 -14    1.29    0.93
   5  -2 -14    0.93    1.41
   5  -2 -14    1.06    1.03
  -5   2  14    0.07    0.76
   4  -2 -14    0.08    0.80
   4  -2 -14    0.42    0.87
  -4   2  14    0.31    0.82
   3  -2 -14    0.53    0.84
   3  -2 -14    1.76    1.06
  -3   2  14    0.53    0.97
  -3   2  14    1.13    0.92
   2  -2 -14    1.44    1.03
   2  -2 -14    1.71    1.27
  -2   2  14    2.11    0.76
   1  -2 -14   14.09    2.32
   1  -2 -14   16.10    2.52
  -1   2  14   14.88    1.81
   0  -2 -14    1.60    1.04
   0  -2 -14    1.04    1.07
   0   2  14    1.76    0.81
  -1  -2 -14    0.35    0.75
  -1  -2 -14    1.74    1.29
   1   2  14    1.61    0.70
  -2  -2 -14    0.28    0.96
  -2  -2 -14    0.61    0.80
   2   2  14    0.66    0.60
  -3  -2 -14    0.42    0.79
   6  -3 -14    6.10    1.44
   6  -3 -14    2.45    1.28
   5  -3 -14    0.08    0.68
   5  -3 -14   -0.41    1.27
   5  -3 -14   -0.35    0.78
   5  -3 -14    0.36    1.16
  -5   3  14    0.08    0.75
   4  -3 -14    0.58    0.84
   4  -3 -14    0.65    0.89
  -4   3  14    0.52    0.88
   3  -3 -14   12.25    2.62
   3  -3 -14   10.65    1.74
  -3   3  14   12.95    1.66
   2  -3 -14   14.69    2.05
   2  -3 -14   14.83    2.46
  -2   3  14   16.11    1.89
   1  -3 -14   -0.22    0.67
   1  -3 -14   -0.26    0.75
  -1   3  14    0.21    0.47
   0  -3 -14    1.36    0.99
   0   3  14    1.92    0.78
  -1  -3 -14    1.47    1.01
  -1  -3 -14    1.67    1.26
   1   3  14    1.42    0.72
  -2  -3 -14    1.94    0.98
  -2  -3 -14    2.40    1.20
   2   3  14    3.23    0.88
  -3  -3 -14    0.17    0.79
   5  -4 -14    0.33    0.65
   5  -4 -14    0.47    1.23
   4  -4 -14    8.65    2.10
   4  -4 -14    7.19    1.72
   3  -4 -14    4.12    1.45
   3  -4 -14    2.33    1.12
  -3   4  14    1.76    0.75
   2  -4 -14    1.06    1.03
   2  -4 -14    3.11    1.13
  -2   4  14    3.14    0.95
   1  -4 -14    4.60    1.50
   1  -4 -14    6.54    1.60
  -1   4  14    5.35    1.14
   0  -4 -14    0.47    0.78
   0  -4 -14   -0.37    0.73
   0   4  14    0.28    0.51
  -1  -4 -14    0.17    0.64
   1   4  14    0.83    0.59
   5  -5 -14    1.08    0.68
   4  -5 -14    1.40    0.81
   3  -5 -14    5.35    1.42
  -3   5  14    4.04    0.91
   2  -5 -14    0.82    0.75
   2  -5 -14    0.30    0.87
  -2   5  14    1.01    0.67
   1  -5 -14    0.28    0.90
   1  -5 -14    0.22    0.71
  -1   5  14    0.16    0.46
   0  -5 -14    0.72    0.78
   0  -5 -14    2.18    0.99
   0   5  14    0.99    0.59
  -1  -5 -14    2.63    0.97
   3  -6 -14    1.55    0.80
   2  -6 -14    0.25    0.55
   1  -6 -14    9.16    1.74
   0  -6 -14    8.56    1.25
   4   5 -15    2.98    1.23
   3   5 -15    0.54    1.03
   5   4 -15    0.06    0.78
   4   4 -15   22.03    2.61
   3   4 -15    2.14    0.88
   3   4 -15    2.31    1.14
  -3  -4  15    1.71    0.97
   2   4 -15    0.15    0.87
   2   4 -15    0.08    0.64
  -2  -4  15   -0.08    0.74
   1   4 -15    0.74    0.88
   1   4 -15    0.12    0.60
   0   4 -15   -0.15    0.50
   0   4 -15    0.45    0.84
   5   3 -15    0.78    0.98
   4   3 -15    6.11    1.64
  -4  -3  15    6.14    1.64
   3   3 -15    3.84    1.34
   3   3 -15    2.95    1.00
  -3  -3  15    4.52    1.49
   2   3 -15    4.05    1.17
   2   3 -15    4.52    1.56
  -2  -3  15    4.91    1.64
   1   3 -15    2.89    1.03
   1   3 -15    4.72    1.60
   0   3 -15    0.23    0.64
   0   3 -15    0.71    0.86
   0  -3  15    0.30    0.69
  -1   3 -15    4.18    1.35
  -1   3 -15    0.86    0.75
   1  -3  15    1.84    1.22
  -2   3 -15    1.68    0.82
   6   2 -15   -0.07    0.74
  -6  -2  15   -0.15    0.75
   5   2 -15    0.57    1.02
  -5  -2  15   -0.20    0.59
   4   2 -15    1.68    1.09
  -4  -2  15    1.91    1.10
   3   2 -15    0.66    0.94
  -3  -2  15    1.71    1.03
   2   2 -15    5.76    1.90
  -2  -2  15    6.84    1.96
   1   2 -15    0.03    0.75
   1   2 -15   -0.10    0.70
   0   2 -15    0.78    0.89
   0   2 -15    0.12    0.73
   0  -2  15    0.57    0.67
  -1   2 -15    0.36    0.71
  -1   2 -15    0.31    0.56
   1  -2  15    0.49    0.59
  -2   2 -15    0.39    0.69
   6   1 -15    1.54    1.00
   6   1 -15    1.00    1.00
   5   1 -15    1.05    1.35
   5   1 -15    2.42    1.13
  -5  -1  15    2.71    1.04
   4   1 -15    0.35    0.90
   4   1 -15   -0.44    0.69
  -4  -1  15    0.10    0.68
   3   1 -15    3.27    1.42
   3   1 -15    1.98    1.20
  -3  -1  15    3.58    1.42
   2   1 -15    0.79    0.94
   2   1 -15    1.01    1.01
   1   1 -15    4.83    1.60
  -1  -1  15    4.13    1.09
   0   1 -15    2.02    1.17
   0  -1  15    2.46    0.93
  -1   1 -15    3.74    1.34
   1  -1  15    3.24    0.90
  -2   1 -15    4.80    1.29
   2  -1  15    3.97    1.28
   6   0 -15    0.69    1.04
   6   0 -15    0.54    0.96
   5   0 -15    1.15    0.92
   5   0 -15    0.89    1.44
   5   0 -15    1.02    0.96
  -5   0  15    0.93    0.78
   4   0 -15    1.11    1.08
   4   0 -15    0.86    0.87
  -4   0  15    1.63    1.02
   3   0 -15    1.31    0.98
   3   0 -15   -0.32    0.62
  -3   0  15    0.12    0.78
   2   0 -15    1.24    0.94
   2   0 -15    2.62    1.28
   1   0 -15   -0.23    0.80
   1   0 -15    0.13    0.76
  -1   0  15    0.03    0.57
   0   0 -15   -0.23    0.62
   0   0 -15    0.33    0.88
   0   0  15   -0.32    0.42
  -1   0 -15   -0.29    0.68
   1   0  15    0.11    0.49
  -2   0 -15    0.11    0.80
   2   0  15    0.44    0.51
   6  -1 -15    0.68    1.09
   6  -1 -15   -0.08    0.65
   5  -1 -15   -0.16    0.68
   5  -1 -15    0.15    0.81
   5  -1 -15    0.24    1.08
  -5   1  15    0.27    0.71
   4  -1 -15    0.55    0.78
   4  -1 -15   -0.02    0.97
  -4   1  15    1.32    0.95
   3  -1 -15    0.75    0.98
   3  -1 -15    0.28    0.70
  -3   1  15    0.28    0.84
   2  -1 -15    2.90    1.43
   2  -1 -15    2.02    1.20
  -2   1  15    3.22    0.93
   1  -1 -15    3.68    1.46
   1  -1 -15    4.12    1.51
  -1   1  15    7.14    1.37
   0  -1 -15    3.65    1.40
   0  -1 -15    2.64    1.23
   0   1  15    2.93    0.88
  -1  -1 -15    3.28    1.37
  -1  -1 -15    2.17    1.15
   1   1  15    2.51    0.83
  -2  -1 -15    9.20    2.05
   6  -2 -15    0.60    0.69
   6  -2 -15    0.75    1.03
   5  -2 -15   -0.02    0.72
   5  -2 -15   -0.59    0.68
  -5   2  15   -0.04    0.70
   4  -2 -15    1.07    1.00
   4  -2 -15    0.34    0.84
  -4   2  15    0.36    0.80
   3  -2 -15    0.17    0.83
   3  -2 -15    0.27    0.74
   2  -2 -15    0.14    0.70
   2  -2 -15    0.99    1.10
  -2   2  15    2.10    0.68
   1  -2 -15    0.27    0.91
   1  -2 -15    0.11    0.69
  -1   2  15   -0.22    0.42
   0  -2 -15    0.24    0.85
   0  -2 -15    1.10    0.92
   0   2  15    0.91    0.60
  -1  -2 -15   -0.14    0.62
  -1  -2 -15    0.46    0.81
   1   2  15   -0.13    0.48
  -2  -2 -15   -0.39    0.60
   5  -3 -15   -0.25    0.57
   4  -3 -15    0.59    0.84
   4  -3 -15    1.10    0.82
  -4   3  15    0.80    1.00
   3  -3 -15    7.89    1.99
   3  -3 -15    7.15    1.69
  -3   3  15    4.33    0.97
   2  -3 -15    2.31    1.04
   2  -3 -15    1.11    0.95
  -2   3  15    1.86    0.72
   1  -3 -15    2.18    1.09
  -1   3  15    3.26    0.92
   0  -3 -15    0.34    0.74
   0   3  15    0.12    0.47
  -1  -3 -15    2.73    1.12
   1   3  15    4.15    0.97
   5  -4 -15    4.19    1.20
   4  -4 -15    7.10    1.63
   3  -4 -15    4.10    1.38
   3  -4 -15    3.54    1.14
  -3   4  15    1.48    0.78
   2  -4 -15    0.26    0.67
   2  -4 -15    0.67    0.87
  -2   4  15    0.10    0.45
   1  -4 -15    0.19    0.79
   1  -4 -15   -0.26    0.66
  -1   4  15   -0.15    0.44
   0  -4 -15    0.51    0.78
   0   4  15    0.18    0.46
   4  -5 -15    0.01    0.48
   3  -5 -15    1.54    0.78
   2  -5 -15    3.89    1.12
   1  -5 -15    0.69    0.69
   0  -5 -15    7.69    1.14
   3   4 -16    0.22    0.68
   2   4 -16   -0.04    0.67
   1   4 -16    0.27    0.75
   0   4 -16    2.72    1.00
   4   3 -16    0.40    0.75
   3   3 -16    3.84    1.24
   2   3 -16   -0.09    0.73
   1   3 -16    0.93    0.81
   0   3 -16    3.17    1.16
  -1   3 -16    1.46    0.79
   5   2 -16    0.21    0.79
   4   2 -16    0.37    0.78
   3   2 -16    3.09    1.15
  -3  -2  16    1.50    0.95
   2   2 -16    0.45    0.75
   1   2 -16    0.96    0.89
   0   2 -16   13.84    1.93
  -1   2 -16    0.39    0.64
   5   1 -16    0.32    0.78
   4   1 -16    0.62    0.76
  -4  -1  16    0.74    0.76
   3   1 -16   -0.01    0.76
  -3  -1  16    0.06    0.75
   2   1 -16    6.47    1.67
   1   1 -16    1.75    1.08
  -1  -1  16    2.14    0.85
   0   1 -16    2.59    1.19
   0  -1  16    1.94    0.77
  -1   1 -16    0.01    0.58
   5   0 -16    0.40    0.88
   4   0 -16    1.80    1.03
   4   0 -16    0.62    0.78
  -4   0  16    3.94    1.29
   3   0 -16    0.52    0.80
   3   0 -16    2.70    1.23
   2   0 -16    3.55    1.35
   2   0 -16    1.47    0.92
   1   0 -16    2.20    1.16
   1   0 -16    1.67    1.03
  -1   0  16    2.20    0.82
   0   0 -16    2.22    1.14
   0   0  16    1.47    0.64
  -1   0 -16    0.13    0.63
   4  -1 -16    0.15    0.72
   4  -1 -16   -0.02    0.85
  -4   1  16    0.01    0.92
   3  -1 -16    0.13    0.68
   3  -1 -16    0.38    0.89
   2  -1 -16    3.30    1.19
   2  -1 -16    8.05    1.85
  -2   1  16    4.88    1.01
   1  -1 -16    0.73    0.95
   1  -1 -16    1.29    0.96
  -1   1  16    1.01    0.62
   0  -1 -16    1.78    1.06
   0  -1 -16    0.86    0.94
   0   1  16    1.41    0.68
  -1  -1 -16   -0.14    0.62
   5  -2 -16   -0.06    0.63
   4  -2 -16    6.06    1.35
   3  -2 -16    7.35    1.86
   2  -2 -16    0.93    0.82
   2  -2 -16    0.96    1.03
  -2   2  16    0.76    0.58
   1  -2 -16    0.18    0.77
   1  -2 -16    0.42    0.88
  -1   2  16    0.99    0.58
   0  -2 -16   16.38    2.58
   0  -2 -16   14.37    1.89
   0   2  16    9.50    1.33
  -1  -2 -16    0.84    0.74
   4  -3 -16    0.11    0.64
   3  -3 -16    4.53    1.26
   2  -3 -16   -0.12    0.63
   1  -3 -16   -0.18    0.76
  -1   3  16   -0.28    0.39
   3  -4 -16    0.38    0.60
   2  -4 -16    0.42    0.60
   3   3 -17    0.35    0.63
   2   3 -17    0.92    0.65
   1   3 -17    2.08    0.95
   4   2 -17    0.73    0.76
   3   2 -17    0.26    0.64
   2   2 -17    0.46    0.70
   1   2 -17    3.07    1.09
   0   2 -17    1.21    0.76
   4   1 -17    2.94    1.09
   3   1 -17    0.89    0.79
   2   1 -17    0.38    0.72
   1   1 -17    3.38    1.26
   0   1 -17    8.10    1.73
   4   0 -17   -0.06    0.69
   3   0 -17    1.41    0.88
   2   0 -17    1.46    0.91
   1   0 -17    1.60    0.99
   0   0 -17    0.46    0.64
   4  -1 -17    0.48    0.82
   3  -1 -17    0.19    0.74
   2  -1 -17    0.38    0.74
   1  -1 -17    1.48    0.95
   0  -1 -17    5.55    1.37
   1  -2 -17    2.43    1.42
   0  -2 -17    2.15    0.97
   0   0   0    0.00    0.00
