# Supplementary material for: Crystallographic workshops – a primer and perspective from Whitworth University’s Summer Crystallography Institute
Source: Acta Crystallogr E Crystallogr Commun. 2026 Feb 3;82(Pt 3):313–9. doi: 10.1107/S2056989026000939 (PMC12961664; doi:10.1107/S2056989026000939)
Supplement: Supplementary file 1 [file e-82-00313-sup2.zip › Practice Data Sets/SCI09/SCI09.ins]

TITL SCI09 P2(1)/n
REM B. Arnold, UMBC USA
CELL 1.54178 7.2695 8.8678 14.8657 90.000 103.817 90.000
ZERR 2.0000 0.0018 0.0020 0.0032 0.000 0.013 0.000
LATT 1
SYMM 0.5-X, 0.5+Y, 0.5-Z
SFAC C H N
UNIT 48 36 12
HKLF 4
