# Supplementary material for: Crystallographic workshops – a primer and perspective from Whitworth University’s Summer Crystallography Institute
Source: Acta Crystallogr E Crystallogr Commun. 2026 Feb 3;82(Pt 3):313–9. doi: 10.1107/S2056989026000939 (PMC12961664; doi:10.1107/S2056989026000939)
Supplement: Supplementary file 1 [file e-82-00313-sup2.zip › Practice Data Sets/SCI10/SCI10.hkl]

   1   0   0   -0.24    0.02
   1   0   0   -0.28    0.02
  -1   0   0   -0.25    0.03
  -1   0   0   -0.25    0.02
   2   0   0   63.81    2.16
   2   0   0   63.29    2.28
  -2   0   0   64.98    1.90
  -2   0   0   67.37    2.52
  -3   0   0    0.17    0.05
  -3   0   0    0.00    0.06
   3   0   0    0.02    0.06
   3   0   0   -0.03    0.04
   4   0   0    3.33    0.23
  -4   0   0    3.68    0.27
  -4   0   0    3.08    0.25
   5   0   0    0.00    0.07
   5   0   0    0.09    0.08
  -5   0   0    0.01    0.08
  -5   0   0    0.18    0.11
  -5   0   0    0.02    0.09
  -5   0   0   -0.02    0.08
  -6   0   0   10.65    0.50
  -6   0   0    9.30    0.43
  -6   0   0    9.10    0.44
  -6   0   0    9.66    0.61
  -6   0   0   10.39    0.52
  -6   0   0    9.52    0.47
   6   0   0   10.36    0.46
  -7   0   0   -0.08    0.11
  -7   0   0    0.13    0.11
  -7   0   0   -0.08    0.12
  -7   0   0    0.09    0.11
  -7   0   0   -0.01    0.11
  -7   0   0    0.12    0.12
   8   0   0   11.48    0.44
  -8   0   0   12.27    0.48
   0   1   0   -0.09    0.01
   0   1   0   -0.13    0.02
   0   1   0   -0.15    0.02
  -1  -1   0   90.17    2.57
  -1  -1   0   92.22    3.38
   1   1   0   86.47    3.04
  -1   1   0   86.17    3.37
  -1   1   0   89.17    2.91
   1   1   0   87.32    2.92
  -1   1   0   86.76    2.57
  -1   1   0   87.97    3.05
  -2  -1   0   33.50    1.31
   2  -1   0   32.69    1.11
   2  -1   0   32.69    1.19
  -2  -1   0   31.88    0.99
  -2   1   0   30.48    1.30
   2   1   0   31.78    1.18
   2   1   0   31.77    1.13
  -2   1   0   31.75    0.98
   3  -1   0   50.64    1.88
  -3  -1   0   53.18    2.07
  -3  -1   0   51.00    1.55
   3   1   0   50.52    1.77
  -3   1   0   53.09    2.08
   3   1   0   51.11    1.87
  -3   1   0   52.74    1.55
  -4  -1   0    0.47    0.10
   4  -1   0    0.41    0.09
  -4  -1   0    0.31    0.10
  -4   1   0    0.42    0.11
   4   1   0    0.35    0.09
   4   1   0    0.34    0.07
   4   1   0    0.34    0.08
  -4   1   0    0.28    0.08
  -4   1   0    0.49    0.10
  -4   1   0    0.40    0.11
  -5  -1   0   40.48    1.42
  -5  -1   0   39.83    1.43
  -5  -1   0   41.20    1.69
  -5  -1   0   37.07    1.72
   5  -1   0   41.39    1.57
  -5   1   0   36.92    1.74
  -5   1   0   40.87    1.44
  -5   1   0   41.40    1.44
   5   1   0   38.51    1.54
  -5   1   0   40.04    1.70
   5   1   0   41.32    1.38
  -6  -1   0    3.11    0.27
  -6  -1   0    3.23    0.23
  -6  -1   0    3.38    0.33
  -6  -1   0    3.11    0.25
  -6   1   0    3.36    0.24
  -6   1   0    3.12    0.26
  -6   1   0    2.99    0.32
  -6   1   0    4.16    0.26
   6   1   0    3.14    0.23
  -6   1   0    3.74    0.29
  -6   1   0    3.07    0.25
  -7  -1   0    7.13    0.35
  -7  -1   0    7.81    0.53
  -7  -1   0    6.86    0.39
   7   1   0    7.00    0.35
  -7   1   0    7.28    0.42
  -7   1   0    6.68    0.40
  -7   1   0    7.35    0.39
  -7   1   0    7.16    0.37
  -7   1   0    7.57    0.37
  -7   1   0    6.40    0.50
   7   1   0    6.92    0.36
   8  -1   0   13.00    0.46
  -8  -1   0   11.87    0.47
   8   1   0   12.20    0.46
  -8   1   0   12.56    0.50
  -8   1   0   13.06    0.49
   0  -2   0   33.76    1.35
   0   2   0   33.81    1.03
   0   2   0   34.77    1.18
   0   2   0   33.76    1.17
   1  -2   0  186.23    6.38
  -1  -2   0  199.10    7.09
  -1   2   0  182.90    6.11
  -1   2   0  180.10    5.39
  -1   2   0  183.92    7.09
   1   2   0  181.78    6.37
   1   2   0  180.31    6.13
   1   2   0  190.69    5.40
  -2  -2   0    0.13    0.05
   2  -2   0    0.05    0.06
  -2  -2   0    0.09    0.07
   2  -2   0    0.25    0.06
   2   2   0    0.20    0.06
  -2   2   0    0.02    0.05
  -2   2   0    0.07    0.08
   2   2   0    0.07    0.07
  -3  -2   0    4.93    0.30
   3  -2   0    4.94    0.28
  -3  -2   0    5.16    0.22
  -3   2   0    5.43    0.33
   3   2   0    5.07    0.26
  -3   2   0    6.06    0.23
   3   2   0    5.13    0.26
   4  -2   0  132.22    4.55
  -4  -2   0  126.55    4.85
  -4  -2   0  124.74    5.00
  -4   2   0  130.64    4.89
   4   2   0  124.15    4.06
  -4   2   0  129.77    5.05
  -4   2   0  125.83    4.17
   4   2   0  129.57    4.52
  -4   2   0  125.84    4.14
   4   2   0  133.98    4.33
   5  -2   0   10.17    0.55
  -5  -2   0   10.59    0.60
  -5  -2   0   10.74    0.59
  -5   2   0   10.65    0.51
  -5   2   0   10.35    0.51
  -5   2   0   10.41    0.63
   5   2   0   10.76    0.48
  -5   2   0   10.94    0.65
  -6  -2   0   15.49    0.68
  -6  -2   0   15.66    0.84
  -6  -2   0   16.18    0.60
   6   2   0   16.49    0.66
  -6   2   0   16.91    0.73
  -6   2   0   16.60    0.72
  -6   2   0   15.30    0.87
  -6   2   0   15.20    0.63
  -6   2   0   15.85    0.65
  -6   2   0   15.07    0.62
  -7  -2   0    1.37    0.23
  -7  -2   0    1.57    0.16
  -7   2   0    1.63    0.20
  -7   2   0    1.58    0.19
   7   2   0    1.58    0.15
   7   2   0    1.56    0.16
  -7   2   0    1.55    0.24
  -7   2   0    1.57    0.17
  -7   2   0    2.25    0.21
  -7   2   0    1.85    0.18
   8  -2   0    8.44    0.33
  -8  -2   0    8.81    0.35
   8   2   0    8.58    0.33
  -8   2   0    8.12    0.36
  -8   2   0    8.36    0.38
   0  -3   0   -0.79    0.08
   0   3   0   -0.90    0.06
   0   3   0   -0.98    0.06
  -1  -3   0  691.21   24.17
   1  -3   0  651.86   24.32
   1  -3   0  604.82   21.76
  -1   3   0  597.97   18.40
  -1   3   0  609.94   20.96
   1   3   0  661.78   18.41
   2  -3   0    1.98    0.14
  -2  -3   0    1.87    0.12
  -2  -3   0    1.66    0.16
  -2   3   0    2.00    0.13
  -2   3   0    1.77    0.12
   2   3   0    2.46    0.16
  -2   3   0    1.75    0.18
  -3  -3   0   63.92    2.57
  -3  -3   0   66.90    2.00
  -3  -3   0   65.32    2.62
   3  -3   0   67.73    2.37
   3   3   0   66.08    2.27
  -3   3   0   66.29    2.67
  -3   3   0   63.34    1.98
   3   3   0   63.15    2.13
  -4  -3   0    0.33    0.11
   4  -3   0    0.41    0.10
  -4  -3   0    0.26    0.09
  -4   3   0    0.43    0.13
  -4   3   0    0.28    0.13
  -4   3   0    0.55    0.11
  -4   3   0    0.45    0.11
   4   3   0    0.30    0.09
   4   3   0    0.36    0.09
  -5  -3   0   80.43    3.19
  -5   3   0   80.44    2.71
  -5   3   0   81.18    3.24
  -5   3   0   79.22    2.74
   5   3   0   80.18    2.64
  -6  -3   0    5.31    0.28
  -6  -3   0    5.17    0.41
  -6   3   0    4.79    0.33
  -6   3   0    4.59    0.29
   6   3   0    5.13    0.30
   6   3   0    4.69    0.27
  -6   3   0    4.83    0.32
  -6   3   0    4.94    0.42
  -6   3   0    4.25    0.33
  -7  -3   0   12.12    0.73
  -7  -3   0   13.33    0.50
  -7   3   0   14.23    0.57
   7   3   0   13.01    0.54
  -7   3   0   12.83    0.62
  -7   3   0   12.01    0.72
  -7   3   0   13.84    0.61
   7   3   0   13.73    0.51
  -7   3   0   13.74    0.55
  -8   3   0    7.95    0.35
   8   3   0    8.07    0.30
  -8   3   0    8.14    0.34
   0  -4   0    4.72    0.31
   0   4   0    5.27    0.27
   0   4   0    5.07    0.24
  -1  -4   0    9.54    0.37
  -1  -4   0    9.10    0.49
   1  -4   0    8.97    0.49
  -1   4   0    9.79    0.38
   1   4   0    9.43    0.43
   1   4   0    9.42    0.37
  -1   4   0   10.04    0.43
  -2  -4   0   56.32    2.37
   2  -4   0   59.19    2.39
  -2  -4   0   61.41    2.35
  -2  -4   0   58.44    1.80
  -2   4   0   58.18    1.82
  -2   4   0   56.65    2.33
   2   4   0   59.38    1.78
   2   4   0   61.22    2.08
  -3  -4   0    1.82    0.22
  -3  -4   0    1.61    0.18
   3   4   0    1.38    0.12
  -3   4   0    1.73    0.22
  -3   4   0    1.92    0.14
  -3   4   0    1.65    0.21
  -3   4   0    1.65    0.15
  -3   4   0    1.90    0.18
   3   4   0    1.90    0.17
   3   4   0    1.68    0.16
  -4  -4   0   45.81    2.08
  -4  -4   0   51.57    2.07
  -4   4   0   49.35    1.73
  -4   4   0   51.61    2.10
  -4   4   0   50.62    2.21
  -4   4   0   51.06    1.78
   4   4   0   48.58    1.70
   4   4   0   49.73    1.81
  -5  -4   0    4.74    0.39
   5   4   0    5.04    0.23
  -5   4   0    4.79    0.30
  -5   4   0    5.29    0.43
  -5   4   0    4.98    0.33
   5   4   0    4.89    0.30
  -5   4   0    5.26    0.35
  -5   4   0    5.10    0.33
  -6  -4   0    1.65    0.23
  -6  -4   0    1.98    0.17
  -6   4   0    1.87    0.20
  -6   4   0    1.38    0.23
  -6   4   0    1.84    0.19
   6   4   0    1.78    0.17
  -6   4   0    1.47    0.20
  -6   4   0    2.06    0.22
  -7  -4   0    6.09    0.44
  -7   4   0    7.23    0.41
  -7   4   0    7.03    0.36
   7   4   0    6.61    0.32
  -7   4   0    7.18    0.34
   0  -5   0    0.03    0.09
   0   5   0   -0.03    0.06
   0   5   0    0.00    0.06
   0   5   0   -0.03    0.08
   0   5   0   -0.03    0.05
   0   5   0   -0.01    0.06
  -1  -5   0    1.66    0.19
  -1  -5   0    1.76    0.15
   1  -5   0    1.97    0.20
  -1   5   0    1.55    0.13
   1   5   0    1.78    0.19
   1   5   0    1.51    0.12
  -1   5   0    1.66    0.16
  -1   5   0    1.82    0.15
   1   5   0    1.85    0.14
  -1   5   0    1.49    0.18
   1   5   0    2.13    0.18
  -1   5   0    1.63    0.14
  -2  -5   0   14.83    0.76
  -2  -5   0   15.03    0.78
  -2  -5   0   15.23    0.58
   2  -5   0   15.49    0.77
  -2   5   0   15.66    0.54
   2   5   0   15.97    0.68
   2   5   0   14.79    0.61
  -2   5   0   15.01    0.59
   2   5   0   14.98    0.52
  -2   5   0   15.51    0.78
   2   5   0   15.44    0.56
  -3  -5   0   15.50    0.83
   3  -5   0   15.97    0.81
   3   5   0   16.42    0.66
  -3   5   0   17.33    0.72
   3   5   0   16.68    0.59
  -3   5   0   15.94    0.63
  -3   5   0   16.09    0.57
  -3   5   0   15.56    0.83
   3   5   0   14.39    0.69
  -4  -5   0   42.59    1.78
  -4   5   0   41.41    1.36
  -4   5   0   40.24    1.53
   4   5   0   41.35    1.26
  -4   5   0   40.91    1.28
   4   5   0   41.15    1.16
   4   5   0   40.33    1.45
  -4   5   0   40.90    1.80
  -5  -5   0   41.75    1.29
  -5  -5   0   41.88    1.78
   5   5   0   40.47    1.44
  -5   5   0   40.36    1.33
   5   5   0   40.40    1.14
  -5   5   0   41.05    1.81
  -5   5   0   39.98    1.36
  -5   5   0   42.05    1.55
  -6  -5   0   11.88    0.66
  -6   5   0   10.87    0.66
  -6   5   0   12.23    0.60
  -6   5   0   12.20    0.52
   6   5   0   11.65    0.50
  -6   5   0   11.98    0.50
  -7   5   0    1.80    0.15
  -7   5   0    1.72    0.15
   0  -6   0  216.44    6.66
   0   6   0  239.66    7.59
   0   6   0  235.64    8.45
   0   6   0  209.51    6.54
   0   6   0  227.46    6.15
  -1   6   0   37.01    1.27
  -1   6   0   38.30    1.16
   1   6   0   39.19    1.45
   1   6   0   37.85    1.15
  -1   6   0   38.66    1.24
   1   6   0   36.82    1.22
   1   6   0   36.74    1.60
  -1   6   0   37.81    1.62
  -2  -6   0   23.45    1.12
  -2   6   0   23.91    0.78
  -2   6   0   22.41    0.78
   2   6   0   23.52    0.75
   2   6   0   22.32    0.71
   2   6   0   21.98    0.76
   2   6   0   23.32    0.81
  -2   6   0   23.48    1.10
  -3  -6   0    0.54    0.17
   3   6   0    0.51    0.11
  -3   6   0    0.58    0.17
  -3   6   0    0.54    0.16
  -3   6   0    0.52    0.12
  -3   6   0    0.44    0.11
   3   6   0    0.46    0.10
   3   6   0    0.36    0.11
   3   6   0    0.43    0.09
  -4  -6   0    9.24    0.58
   4   6   0   10.75    0.40
  -4   6   0   10.09    0.42
  -4   6   0    9.32    0.60
  -4   6   0    8.08    0.50
   4   6   0    9.70    0.36
   4   6   0    9.47    0.45
  -4   6   0    9.17    0.46
  -5  -6   0    2.70    0.27
  -5  -6   0    2.73    0.20
   5   6   0    2.85    0.16
  -5   6   0    2.64    0.22
  -5   6   0    3.28    0.28
   5   6   0    2.43    0.20
  -5   6   0    2.74    0.29
  -6   6   0    4.89    0.26
   6   6   0    4.58    0.18
   0   7   0    0.68    0.15
   0   7   0    0.05    0.07
   0   7   0    0.04    0.08
   0   7   0    0.02    0.08
   0   7   0   -0.05    0.07
  -1  -7   0    2.90    0.30
  -1   7   0    2.85    0.28
   1   7   0    2.60    0.18
   1   7   0    3.07    0.20
  -1   7   0    2.95    0.20
  -1   7   0    2.78    0.19
   1   7   0    2.64    0.20
   1   7   0    3.69    0.20
   1   7   0    2.83    0.19
  -1   7   0    2.89    0.21
  -1   7   0    2.71    0.19
  -2  -7   0    6.67    0.48
   2   7   0    7.07    0.33
   2   7   0    6.35    0.29
   2   7   0    6.46    0.30
   2   7   0    6.65    0.31
  -2   7   0    6.15    0.31
   2   7   0    6.86    0.30
  -2   7   0    6.34    0.45
  -2   7   0    6.34    0.31
  -2   7   0    6.51    0.32
  -3  -7   0    3.73    0.35
  -3   7   0    4.26    0.24
   3   7   0    4.36    0.24
   3   7   0    4.44    0.24
  -3   7   0    4.41    0.36
   3   7   0    4.09    0.22
  -3   7   0    4.22    0.25
  -4  -7   0    5.17    0.37
   4   7   0    5.09    0.28
  -4   7   0    4.65    0.37
   4   7   0    5.47    0.25
  -4   7   0    4.90    0.26
   4   7   0    5.29    0.23
  -5  -7   0    1.26    0.12
  -5   7   0    1.07    0.13
   5   7   0    1.13    0.09
   0  -8   0   24.06    1.16
   0   8   0   25.45    0.83
   0   8   0   25.75    0.83
   0   8   0   24.87    0.87
   0   8   0   25.04    0.80
  -1  -8   0    0.30    0.13
  -1   8   0    0.57    0.10
  -1   8   0    0.45    0.10
   1   8   0    0.40    0.09
  -1   8   0    0.31    0.09
   1   8   0    0.42    0.10
   1   8   0    0.50    0.10
  -1   8   0    0.62    0.11
  -1   8   0    0.58    0.14
   1   8   0    0.45    0.10
   1   8   0    0.40    0.09
  -2  -8   0    4.81    0.40
   2   8   0    6.17    0.26
   2   8   0    6.43    0.29
  -2   8   0    6.22    0.28
   2   8   0    6.10    0.28
  -2   8   0    6.23    0.30
  -2   8   0    5.40    0.40
   2   8   0    6.05    0.30
   2   8   0    6.89    0.28
  -2   8   0    6.14    0.29
  -3  -8   0    5.85    0.40
   3   8   0    6.50    0.29
   3   8   0    7.22    0.29
  -3   8   0    6.78    0.30
  -3   8   0    6.76    0.43
  -3   8   0    6.17    0.29
   3   8   0    7.04    0.27
  -4  -8   0    7.82    0.31
   4   8   0    7.77    0.27
   0   9   0    0.21    0.07
   0   9   0   -0.03    0.06
   1   9   0   12.65    0.43
  -1   9   0   13.33    0.46
  -1   9   0   13.02    0.44
   1   9   0   12.03    0.44
   2   9   0    1.71    0.11
  -2   9   0    1.91    0.12
  -2   9   0    1.78    0.13
   2   9   0    1.93    0.11
   2   9   0    1.78    0.12
   3   9   0   28.35    0.75
   3   9   0   27.51    0.81
   8   0  -1    0.09    0.06
  -8   0   1    0.11    0.12
  -8   0   1   -0.03    0.09
  -7   0   1   36.77    1.27
   7   0  -1   34.93    1.28
  -7   0   1   35.34    1.17
  -7   0   1   36.53    1.64
  -6   0   1    0.21    0.13
  -6   0   1    0.03    0.10
  -6   0   1    0.01    0.11
  -6   0   1   -0.01    0.11
  -6   0   1    0.00    0.11
  -6   0   1    0.16    0.12
  -6   0   1   -0.11    0.11
  -5   0   1    1.08    0.15
  -5   0   1    0.93    0.16
  -5   0   1    1.14    0.16
   5   0  -1    1.17    0.15
  -5   0   1    1.16    0.18
  -4   0   1    0.03    0.08
  -4   0   1    0.03    0.08
   4   0  -1    0.01    0.06
  -4   0   1   -0.05    0.07
   3   0  -1  117.65    4.24
  -3   0   1  120.76    3.57
  -3   0   1  125.26    4.68
  -2   0   1    0.00    0.03
   2   0  -1   -0.04    0.03
   2   0  -1    0.01    0.02
  -2   0   1    0.04    0.04
  -1   0   1    0.60    0.09
  -1   0   1    1.00    0.10
   1   0  -1    0.58    0.10
   1   0  -1    0.64    0.08
   0   0   1   -0.56    0.02
   0   0  -1   -0.53    0.03
   0   0   1   -0.52    0.03
   0   0  -1   -0.52    0.04
  -1   0  -1  870.53   33.28
   1   0   1  755.36   28.73
  -1   0  -1 1000.00   30.20
  -2   0  -1   -0.17    0.05
   2   0   1   -0.19    0.05
  -2   0  -1   -0.18    0.05
  -3   0  -1  540.03   20.75
   3   0   1  551.70   17.99
   3   0   1  542.72   18.75
  -4   0  -1    0.01    0.07
   4   0   1    0.08    0.08
   4   0   1    0.01    0.06
  -4   0  -1    0.38    0.10
  -4   0  -1    0.00    0.07
  -4   0  -1    0.33    0.09
   4   0   1    0.17    0.08
  -4   0  -1    0.42    0.11
   5   0   1   19.84    0.87
  -5   0  -1   19.95    0.81
   5   0   1   20.14    0.77
  -5   0  -1   20.29    0.80
  -5   0  -1   20.39    0.99
  -5   0  -1   20.12    0.96
  -6   0  -1    0.09    0.11
  -6   0  -1    0.09    0.10
  -6   0  -1    0.02    0.12
  -6   0  -1   -0.01    0.09
   6   0   1   -0.08    0.07
  -6   0  -1    0.08    0.10
  -6   0  -1    0.05    0.11
  -7   0  -1    0.03    0.11
  -7   0  -1    0.15    0.11
   7   0   1    0.13    0.08
  -7   0  -1    0.20    0.12
  -7   0  -1    0.21    0.11
  -7   0  -1    0.18    0.12
  -7   0  -1    0.15    0.14
  -8   0  -1   -0.06    0.08
  -8   0  -1    0.00    0.08
  -8  -1   1    2.84    0.19
   8  -1  -1    2.96    0.16
   8   1  -1    2.95    0.17
  -8   1   1    3.09    0.21
  -8   1   1    2.82    0.21
   7  -1  -1    3.67    0.24
  -7  -1   1    3.37    0.23
  -7  -1   1    3.26    0.33
   7   1  -1    3.28    0.21
   7   1  -1    3.53    0.23
  -7   1   1    3.48    0.35
  -7   1   1    3.49    0.26
  -7   1   1    2.98    0.26
  -7   1   1    3.11    0.25
  -7   1   1    3.05    0.24
  -6  -1   1    0.06    0.12
  -6  -1   1   -0.06    0.10
  -6  -1   1    0.11    0.14
  -6  -1   1   -0.06    0.11
  -6   1   1    0.00    0.13
  -6   1   1    0.03    0.12
   6   1  -1    0.00    0.08
  -6   1   1    0.08    0.11
  -6   1   1   -0.02    0.10
   6   1  -1    0.07    0.09
  -6   1   1    0.05    0.10
  -6   1   1   -0.04    0.11
  -5  -1   1  113.59    4.30
   5  -1  -1  115.34    4.03
  -5  -1   1  111.09    4.42
  -5  -1   1  104.85    3.66
  -5   1   1  111.34    3.67
  -5   1   1  114.25    3.69
   5   1  -1  114.38    3.57
   5   1  -1  112.64    4.01
  -5   1   1  107.77    4.46
  -5   1   1  111.22    4.33
  -4  -1   1    3.83    0.27
  -4  -1   1    3.86    0.27
   4  -1  -1    3.65    0.25
  -4   1   1    3.47    0.23
  -4   1   1    3.97    0.29
   4   1  -1    4.04    0.25
  -4   1   1    3.42    0.28
  -4   1   1    4.00    0.24
  -3  -1   1   67.22    2.02
   3  -1  -1   68.96    2.42
  -3  -1   1   68.59    2.65
   3   1  -1   66.67    2.27
  -3   1   1   65.87    2.03
   3   1  -1   64.12    2.41
  -3   1   1   70.46    2.68
  -2  -1   1  421.43   15.35
   2  -1  -1  400.20   14.01
  -2  -1   1  407.03   11.80
   2   1  -1  402.44   13.28
  -2   1   1  385.76   11.72
  -2   1   1  436.90   15.53
   2   1  -1  383.62   13.88
  -1  -1   1  463.48   17.20
   1  -1  -1  442.89   15.57
  -1  -1   1  437.06   13.07
  -1   1   1  428.88   13.14
   1   1  -1  461.71   14.89
   1   1  -1  449.30   15.63
  -1   1   1  449.25   14.94
  -1   1   1  477.34   17.28
   0  -1  -1    6.99    0.33
   0  -1  -1    7.24    0.28
   0  -1   1    7.27    0.24
   0   1   1    7.55    0.24
   0   1  -1    6.76    0.29
   0   1   1    7.27    0.27
   0   1  -1    7.08    0.27
   0   1  -1    7.03    0.29
  -1  -1  -1    3.87    0.24
  -1  -1  -1    4.00    0.19
  -1   1  -1    3.82    0.16
  -1   1  -1    3.86    0.20
   1   1   1    3.77    0.21
   1   1   1    3.75    0.15
  -1   1  -1    4.02    0.22
  -1   1  -1    4.22    0.21
  -2  -1  -1    0.74    0.10
   2  -1   1    0.69    0.09
  -2  -1  -1    0.70    0.08
  -2  -1  -1    0.72    0.05
  -2   1  -1    0.63    0.09
  -2   1  -1    0.72    0.05
   2   1   1    0.70    0.09
   3  -1   1    8.12    0.35
   3  -1   1    7.76    0.38
  -3  -1  -1    8.42    0.43
   3   1   1    7.53    0.37
  -3   1  -1    8.03    0.38
  -3   1  -1    8.06    0.42
   3   1   1    8.21    0.36
  -4  -1  -1   48.93    1.66
  -4  -1  -1   47.95    1.94
  -4  -1  -1   47.42    2.02
   4  -1   1   51.04    1.84
  -4  -1  -1   49.56    1.66
  -4   1  -1   47.45    1.66
  -4   1  -1   46.86    1.67
   4   1   1   48.86    1.63
  -4   1  -1   51.39    2.03
  -4   1  -1   45.06    1.62
   4   1   1   49.79    1.72
  -4   1  -1   50.27    1.97
   4   1   1   48.95    1.81
  -5  -1  -1   12.36    0.54
  -5  -1  -1   12.01    0.68
   5  -1   1   12.46    0.52
   5  -1   1   12.05    0.60
  -5  -1  -1   12.41    0.56
  -5  -1  -1   12.41    0.66
  -5   1  -1   11.93    0.56
  -5   1  -1   12.73    0.56
  -5   1  -1   12.22    0.67
  -5   1  -1   11.38    0.67
   5   1   1   12.31    0.53
   5   1   1   12.15    0.59
  -6  -1  -1    0.31    0.14
  -6  -1  -1    0.33    0.14
  -6  -1  -1    0.32    0.12
  -6  -1  -1    0.53    0.15
  -6  -1  -1    0.26    0.11
  -6   1  -1    0.46    0.12
  -6   1  -1    0.43    0.15
  -6   1  -1    0.22    0.12
  -6   1  -1    0.27    0.11
   6   1   1    0.37    0.10
  -6   1  -1    0.29    0.12
  -6   1  -1    0.35    0.12
  -7  -1  -1    6.27    0.36
  -7  -1  -1    6.40    0.33
  -7  -1  -1    6.23    0.47
  -7  -1  -1    5.88    0.36
  -7   1  -1    6.39    0.34
  -7   1  -1    6.11    0.38
  -7   1  -1    6.34    0.35
   7   1   1    6.34    0.33
  -7   1  -1    5.54    0.45
  -7   1  -1    6.16    0.33
  -7   1  -1    5.61    0.36
  -8  -1  -1    3.53    0.21
  -8   1  -1    3.54    0.23
  -8   1  -1    3.37    0.21
   8   1   1    3.75    0.19
  -8   1  -1    3.68    0.23
   8   2  -1    0.57    0.08
  -8   2   1    0.73    0.13
  -8   2   1    0.59    0.11
   7  -2  -1    2.79    0.21
  -7  -2   1    2.69    0.20
  -7  -2   1    2.35    0.28
  -7   2   1    2.71    0.22
  -7   2   1    2.56    0.25
  -7   2   1    2.59    0.30
  -7   2   1    1.70    0.20
  -7   2   1    2.95    0.24
   7   2  -1    3.16    0.19
   7   2  -1    2.89    0.20
  -6  -2   1   17.06    0.65
  -6  -2   1   17.00    0.87
   6   2  -1   16.20    0.63
  -6   2   1   15.87    0.65
  -6   2   1   15.60    0.90
  -6   2   1   16.70    0.67
  -6   2   1   17.45    0.75
  -6   2   1   17.01    0.64
  -6   2   1   15.30    0.65
  -6   2   1   16.77    0.74
   6   2  -1   16.67    0.67
   5  -2  -1   10.27    0.55
  -5  -2   1    9.91    0.58
  -5  -2   1   11.56    0.60
  -5   2   1   10.39    0.51
   5   2  -1   10.91    0.47
  -5   2   1   10.09    0.62
  -5   2   1   10.17    0.51
  -5   2   1   11.11    0.66
  -4  -2   1   48.84    1.99
  -4  -2   1   48.67    1.95
   4  -2  -1   50.88    1.83
   4   2  -1   50.21    1.81
  -4   2   1   48.36    2.05
  -4   2   1   48.03    1.99
   4   2  -1   46.80    1.62
  -4   2   1   48.20    1.68
  -4   2   1   47.16    1.67
   3  -2  -1   42.00    1.60
  -3  -2   1   44.31    1.35
  -3  -2   1   44.10    1.74
  -3   2   1   42.66    1.35
  -3   2   1   42.67    1.80
   3   2  -1   43.94    1.59
   3   2  -1   43.34    1.51
  -2  -2   1  217.14    6.43
   2  -2  -1  222.28    7.61
  -2  -2   1  222.32    8.39
  -2   2   1  219.52    6.43
   2   2  -1  222.06    7.28
  -2   2   1  227.08    8.46
   2   2  -1  215.09    7.59
   1  -2  -1  179.25    6.74
  -1  -2   1  176.98    6.69
   1  -2  -1  173.09    6.06
  -1  -2   1  175.75    5.12
  -1   2   1  176.82    5.13
  -1   2   1  170.18    5.79
   1   2  -1  174.53    5.82
   1   2  -1  173.93    6.06
   0  -2   1  217.70    8.37
   0  -2   1  221.54    6.40
   0  -2  -1  220.99    8.42
   0  -2  -1  231.88    7.58
   0   2  -1  228.62    7.58
   0   2   1  207.97    7.26
   0   2   1  227.70    6.41
   0   2  -1  206.43    7.26
  -1  -2  -1    9.26    0.44
  -1   2  -1    8.48    0.37
   1   2   1    9.01    0.37
   1   2   1    8.86    0.31
  -1   2  -1    8.45    0.41
  -1   2  -1    8.74    0.36
  -1   2  -1    8.91    0.31
   2  -2   1   63.81    2.19
  -2  -2  -1   64.23    1.90
  -2  -2  -1   65.68    2.55
  -2   2  -1   63.99    2.53
  -2   2  -1   64.60    2.29
   2   2   1   65.65    2.20
   2   2   1   63.91    2.26
  -2   2  -1   63.50    1.91
   3  -2   1    4.70    0.24
  -3  -2  -1    4.24    0.30
   3  -2   1    4.81    0.27
   3   2   1    4.68    0.26
   3   2   1    4.70    0.24
  -4  -2  -1    0.60    0.13
   4  -2   1    0.83    0.13
  -4  -2  -1    0.87    0.14
  -4  -2  -1    1.10    0.13
   4   2   1    1.01    0.13
  -4   2  -1    0.85    0.14
   4   2   1    1.01    0.12
  -4   2  -1    0.98    0.13
  -4   2  -1    0.89    0.16
  -4   2  -1    1.07    0.12
   5  -2   1   23.13    1.02
  -5  -2  -1   23.63    0.91
  -5  -2  -1   21.87    1.12
  -5  -2  -1   24.30    1.10
  -5   2  -1   25.44    1.15
  -5   2  -1   24.53    0.95
  -5   2  -1   21.41    1.14
  -5   2  -1   24.62    0.94
   5   2   1   24.59    0.90
  -6  -2  -1   36.39    1.30
  -6  -2  -1   35.90    1.64
  -6  -2  -1   36.77    1.20
  -6   2  -1   36.48    1.38
  -6   2  -1   37.54    1.22
  -6   2  -1   37.95    1.41
  -6   2  -1   37.38    1.23
  -6   2  -1   38.13    1.67
  -6   2  -1   37.12    1.28
   6   2   1   38.14    1.33
  -7  -2  -1    0.70    0.18
  -7  -2  -1    0.30    0.13
  -7  -2  -1    0.31    0.11
  -7   2  -1    0.26    0.11
   7   2   1    0.26    0.09
  -7   2  -1    0.40    0.12
  -7   2  -1    0.35    0.13
  -7   2  -1    0.54    0.14
  -7   2  -1    0.29    0.11
  -8  -2  -1    4.09    0.22
  -8   2  -1    4.19    0.23
  -8   2  -1    4.06    0.24
   8   2   1    3.90    0.19
  -8   2  -1    4.56    0.23
  -8   3   1    6.67    0.31
   8   3  -1    6.91    0.26
  -8   3   1    6.34    0.31
  -7  -3   1   10.03    0.60
   7  -3  -1   10.61    0.46
  -7   3   1    8.73    0.50
  -7   3   1   10.18    0.46
   7   3  -1   10.16    0.44
   7   3  -1    9.87    0.41
  -7   3   1    9.96    0.62
  -7   3   1   10.16    0.47
  -6  -3   1   19.94    0.73
  -6  -3   1   17.87    0.94
  -6   3   1   18.23    0.74
   6   3  -1   19.45    0.76
  -6   3   1   20.54    0.86
  -6   3   1   19.77    0.70
  -6   3   1   19.17    1.01
   6   3  -1   18.78    0.71
  -6   3   1   19.58    0.74
  -6   3   1   19.60    0.83
  -5  -3   1    5.19    0.38
  -5   3   1    6.18    0.37
   5   3  -1    5.16    0.30
  -5   3   1    4.97    0.42
  -5   3   1    5.24    0.33
   4  -3  -1   16.73    0.73
  -4  -3   1   16.71    0.79
  -4   3   1   15.90    0.83
  -4   3   1   16.51    0.68
   4   3  -1   16.14    0.67
  -4   3   1   16.57    0.88
  -4   3   1   16.25    0.70
   4   3  -1   16.83    0.65
   3  -3  -1    1.93    0.16
  -3  -3   1    1.85    0.19
  -3  -3   1    1.74    0.14
  -3  -3   1    2.04    0.17
   3   3  -1    1.84    0.15
  -3   3   1    1.75    0.21
  -3   3   1    1.81    0.21
   3   3  -1    1.91    0.16
  -3   3   1    2.72    0.20
  -3   3   1    1.75    0.14
   2  -3  -1  115.09    3.81
   2  -3  -1  108.51    4.24
  -2  -3   1  109.53    4.19
  -2  -3   1  107.87    3.23
  -2   3   1  102.58    4.27
   2   3  -1  111.19    3.66
  -2   3   1  106.36    3.23
   1  -3  -1    2.62    0.14
  -1  -3   1    2.37    0.16
  -1  -3   1    2.47    0.14
   1  -3  -1    2.44    0.19
  -1   3   1    2.54    0.15
   1   3  -1    2.45    0.16
  -1   3   1    2.71    0.15
   1   3  -1    2.85    0.14
   0  -3  -1  484.42   18.06
   0  -3   1  489.16   13.76
   0  -3   1  495.24   18.02
   0   3  -1  474.27   13.76
   0   3   1  458.38   15.60
   0   3   1  509.46   13.77
   0   3  -1  479.84   16.32
   0   3  -1  415.25   15.58
   1  -3   1   30.13    1.30
  -1  -3  -1   31.86    1.35
  -1   3  -1   31.56    1.00
  -1   3  -1   31.91    1.16
   1   3   1   31.46    0.99
   1   3   1   31.41    1.15
  -1   3  -1   30.45    1.14
  -2  -3  -1  154.61    5.87
  -2  -3  -1  151.63    4.43
  -2   3  -1  151.63    4.43
   2   3   1  156.32    5.07
  -2   3  -1  150.12    5.26
  -2   3  -1  144.64    5.05
  -2   3  -1  149.02    5.85
  -3  -3  -1   24.89    1.11
  -3  -3  -1   23.89    1.11
   3  -3   1   26.04    1.00
  -3   3  -1   24.64    0.91
  -3   3  -1   23.32    0.88
   3   3   1   24.07    0.89
  -3   3  -1   24.38    1.12
   3   3   1   24.80    0.95
   4  -3   1   20.22    0.89
  -4  -3  -1   20.30    0.99
  -4  -3  -1   22.13    0.99
  -4   3  -1   20.47    0.80
  -4   3  -1   20.87    0.99
   4   3   1   20.80    0.79
   4   3   1   19.53    0.84
  -4   3  -1   20.84    0.82
  -4   3  -1   20.75    1.02
  -5  -3  -1    7.02    0.35
  -5  -3  -1    7.40    0.49
  -5   3  -1    7.56    0.42
  -5   3  -1    6.89    0.37
  -5   3  -1    7.46    0.51
  -5   3  -1    6.80    0.36
  -5   3  -1    7.21    0.36
   5   3   1    6.51    0.29
   5   3   1    7.98    0.39
  -5   3  -1    6.77    0.39
  -6  -3  -1   26.28    0.88
  -6  -3  -1   24.76    0.96
  -6  -3  -1   24.97    1.22
  -6   3  -1   25.29    0.91
  -6   3  -1   25.10    0.93
  -6   3  -1   24.00    0.89
  -6   3  -1   25.73    1.04
   6   3   1   27.06    0.97
  -6   3  -1   26.28    1.02
  -7  -3  -1   11.56    0.70
  -7  -3  -1   12.71    0.49
  -7   3  -1   13.57    0.52
  -7   3  -1   12.76    0.51
  -7   3  -1   12.93    0.58
  -7   3  -1   12.98    0.60
  -7   3  -1   12.32    0.52
   7   3   1   11.81    0.47
   7   3   1   12.18    0.52
  -8  -3  -1    5.62    0.24
  -8   3  -1    6.02    0.27
  -8   3  -1    5.77    0.27
  -7  -4   1    9.97    0.59
   7   4  -1   10.91    0.44
  -7   4   1   10.58    0.46
   7   4  -1   10.96    0.41
  -7   4   1    8.84    0.59
  -7   4   1   11.41    0.55
  -7   4   1   11.86    0.49
   6  -4  -1    6.50    0.35
  -6  -4   1    5.98    0.43
  -6  -4   1    6.21    0.34
   6   4  -1    6.38    0.34
  -6   4   1    5.87    0.34
  -6   4   1    6.15    0.41
   6   4  -1    6.32    0.31
  -6   4   1    6.25    0.32
  -6   4   1    5.88    0.36
  -6   4   1    6.09    0.47
  -5  -4   1    9.27    0.42
  -5  -4   1    9.67    0.56
  -5   4   1    9.35    0.51
  -5   4   1    8.53    0.43
   5   4  -1    9.34    0.42
  -5   4   1    9.15    0.42
   5   4  -1    9.15    0.45
  -5   4   1    9.76    0.49
  -5   4   1    9.10    0.46
  -5   4   1    9.33    0.61
   4  -4  -1   12.03    0.69
  -4  -4   1   13.32    0.68
   4   4  -1   13.08    0.56
  -4   4   1   13.18    0.49
  -4   4   1   13.64    0.73
  -4   4   1   12.95    0.61
   4   4  -1   12.50    0.57
  -4   4   1   12.14    0.77
   3  -4  -1   49.58    2.07
  -3  -4   1   49.65    1.59
  -3  -4   1   49.47    2.02
  -3   4   1   49.74    1.46
   3   4  -1   49.33    1.67
   3   4  -1   50.47    1.43
   3   4  -1   49.46    1.51
  -3   4   1   49.10    1.58
   3   4  -1   50.63    1.78
  -3   4   1   49.35    1.75
  -3   4   1   49.02    2.05
  -2  -4   1  185.57    5.43
  -2  -4   1  188.39    6.88
   2  -4  -1  192.76    7.13
  -2   4   1  183.19    6.90
   2   4  -1  182.56    6.15
   2   4  -1  188.50    5.33
  -2   4   1  180.99    5.93
  -2   4   1  179.70    5.43
   2   4  -1  173.63    5.76
   2   4  -1  186.65    5.00
  -2   4   1  184.68    5.02
  -1  -4   1   20.98    0.70
   1  -4  -1   20.71    0.94
   1   4  -1   21.09    0.81
  -1   4   1   20.35    0.79
  -1   4   1   20.74    0.71
   0  -4   1   55.51    1.66
   0  -4  -1   54.55    2.22
   0  -4   1   52.26    2.16
   0   4   1   54.34    1.89
   0   4   1   54.54    1.67
   0   4  -1   53.82    1.90
   1  -4   1   13.16    0.65
  -1  -4  -1   13.56    0.69
  -1   4  -1   14.30    0.51
   1   4   1   14.16    0.59
  -1   4  -1   14.84    0.59
   1   4   1   13.82    0.50
   2  -4   1   22.85    1.02
  -2  -4  -1   22.99    0.77
  -2  -4  -1   22.71    1.06
  -2  -4  -1   23.76    1.07
  -2   4  -1   21.78    0.89
   2   4   1   22.99    0.76
  -2   4  -1   22.53    0.77
   2   4   1   23.43    0.91
  -3  -4  -1   25.53    1.22
   3  -4   1   28.85    1.10
  -3  -4  -1   27.42    1.24
  -3   4  -1   27.33    1.26
  -3   4  -1   27.53    1.20
   3   4   1   26.51    0.98
   3   4   1   25.54    0.88
  -3   4  -1   26.70    1.00
   3   4   1   25.60    1.05
   4  -4   1   12.78    0.61
  -4  -4  -1   11.36    0.66
  -4  -4  -1   11.37    0.66
  -4   4  -1   11.06    0.65
   4   4   1   11.65    0.52
  -4   4  -1   11.69    0.55
  -4   4  -1   11.49    0.52
   4   4   1   10.69    0.55
  -4   4  -1   11.55    0.71
  -5  -4  -1   27.42    1.32
  -5  -4  -1   30.56    0.96
  -5   4  -1   28.20    1.00
   5   4   1   29.11    1.07
  -5   4  -1   26.67    1.09
   5   4   1   27.86    0.83
  -5   4  -1   28.72    1.13
  -5   4  -1   30.13    0.99
  -6  -4  -1    1.02    0.20
  -6  -4  -1    0.99    0.15
  -6   4  -1    1.00    0.16
   6   4   1    1.05    0.11
  -6   4  -1    1.18    0.18
  -6   4  -1    1.40    0.17
   6   4   1    1.34    0.15
  -6   4  -1    1.19    0.18
  -7  -4  -1   13.01    0.48
   7   4   1   13.05    0.52
  -7   4  -1   13.64    0.52
  -7   4  -1   13.24    0.52
  -7   5   1    6.53    0.30
  -7   5   1    5.93    0.30
  -6  -5   1   10.93    0.62
  -6  -5   1   11.90    0.48
  -6   5   1   12.09    0.52
  -6   5   1   10.78    0.58
   6   5  -1   12.01    0.50
  -6   5   1   10.95    0.67
  -6   5   1   12.05    0.51
  -5  -5   1   76.36    3.04
  -5  -5   1   75.42    2.23
  -5   5   1   76.28    2.34
  -5   5   1   81.95    3.14
   5   5  -1   76.42    2.52
  -5   5   1   77.34    2.24
  -5   5   1   73.13    2.68
  -5   5   1   75.23    2.34
   5   5  -1   77.31    2.01
  -4  -5   1   15.23    0.78
   4   5  -1   14.85    0.55
  -4   5   1   15.47    0.64
  -4   5   1   15.13    0.83
  -4   5   1   14.42    0.56
   4   5  -1   15.31    0.50
  -4   5   1   16.01    0.73
   4   5  -1   15.09    0.63
  -4   5   1   14.71    0.58
  -3  -5   1    2.23    0.20
  -3  -5   1    2.81    0.27
   3  -5  -1    2.30    0.25
  -3   5   1    2.41    0.20
  -3   5   1    2.31    0.27
  -3   5   1    2.26    0.17
   3   5  -1    2.50    0.22
   3   5  -1    2.28    0.16
  -3   5   1    2.31    0.24
   3   5  -1    2.76    0.20
   3   5  -1    2.55    0.16
  -2  -5   1   35.39    1.47
   2  -5  -1   35.13    1.50
  -2  -5   1   33.29    1.14
   2   5  -1   34.40    1.10
  -2   5   1   34.82    1.49
  -2   5   1   34.14    1.28
   2   5  -1   33.86    1.29
   2   5  -1   34.03    1.03
  -2   5   1   33.71    1.15
  -2   5   1   33.49    1.05
   2   5  -1   33.04    1.19
  -1  -5   1    5.44    0.28
   1  -5  -1    5.65    0.39
  -1   5   1    6.34    0.41
   1   5  -1    6.07    0.27
   1   5  -1    6.72    0.36
   1   5  -1    5.95    0.28
   1   5  -1    5.49    0.36
  -1   5   1    6.10    0.27
  -1   5   1    6.07    0.30
   1   5  -1    6.20    0.32
  -1   5   1    6.63    0.30
   0  -5  -1    1.54    0.19
   0  -5   1    1.33    0.13
   0   5   1    1.48    0.15
   0   5   1    1.59    0.19
   0   5  -1    1.63    0.18
   0   5  -1    1.29    0.11
   0   5  -1    1.51    0.13
   0   5  -1    1.50    0.16
   0   5   1    1.49    0.14
   0   5   1    1.45    0.13
   0   5   1    1.39    0.12
   1  -5   1   38.31    1.24
  -1  -5  -1   35.98    1.67
  -1   5  -1   40.20    1.45
   1   5   1   39.25    1.24
   1   5   1   37.33    1.24
   1   5   1   40.46    1.62
   1   5   1   38.15    1.14
  -1   5  -1   38.36    1.23
  -1   5  -1   37.72    1.15
   1   5   1   40.00    1.44
  -1   5  -1   39.66    1.60
  -2  -5  -1   19.73    0.98
  -2  -5  -1   19.00    0.70
  -2  -5  -1   18.97    0.97
   2   5   1   18.85    0.63
  -2   5  -1   19.66    0.72
  -2   5  -1   21.22    0.94
   2   5   1   20.36    0.70
  -2   5  -1   19.57    0.65
   2   5   1   20.05    0.83
  -3  -5  -1    4.96    0.41
  -3  -5  -1    3.87    0.35
   3   5   1    5.72    0.31
   3   5   1    4.72    0.25
   3   5   1    4.41    0.31
  -3   5  -1    4.76    0.37
  -4  -5  -1   17.43    0.89
  -4  -5  -1   16.28    0.62
   4   5   1   15.92    0.54
  -4   5  -1   16.93    0.74
   4   5   1   16.07    0.68
  -5  -5  -1    0.91    0.19
  -5  -5  -1    0.70    0.13
  -5   5  -1    0.95    0.15
  -5   5  -1    0.58    0.15
   5   5   1    0.87    0.11
   5   5   1    0.59    0.12
  -5   5  -1    0.63    0.17
  -6  -5  -1    1.85    0.23
  -6  -5  -1    2.02    0.17
  -6   5  -1    1.83    0.19
  -6   5  -1    1.89    0.21
   6   5   1    1.90    0.12
   6   5   1    1.90    0.16
  -6   5  -1    1.94    0.17
  -7   5  -1    7.44    0.31
  -6  -6   1    0.18    0.09
  -6   6   1    0.18    0.10
  -6   6   1   -0.05    0.08
  -5  -6   1   10.21    0.60
  -5  -6   1   11.14    0.45
  -5   6   1   11.80    0.51
   5   6  -1   11.08    0.49
  -5   6   1   11.66    0.58
  -5   6   1   10.26    0.64
   5   6  -1   11.29    0.38
  -5   6   1   11.23    0.45
  -4  -6   1    4.21    0.34
  -4   6   1    4.70    0.35
  -4   6   1    4.58    0.39
   4   6  -1    4.61    0.22
   4   6  -1    4.54    0.24
  -4   6   1    4.29    0.30
  -4   6   1    4.38    0.25
   4   6  -1    4.42    0.28
  -4   6   1    4.04    0.26
  -3  -6   1    0.00    0.11
   3   6  -1   -0.01    0.06
  -3   6   1   -0.05    0.11
  -3   6   1    0.11    0.10
   3   6  -1    0.06    0.08
  -3   6   1   -0.01    0.13
  -3   6   1    0.03    0.08
  -3   6   1    0.37    0.16
   3   6  -1    0.27    0.08
   3   6  -1    0.06    0.08
   3   6  -1    0.00    0.08
  -2  -6   1    6.98    0.46
   2   6  -1    6.77    0.35
   2   6  -1    6.55    0.31
  -2   6   1    6.07    0.45
  -2   6   1    6.03    0.35
   2   6  -1    6.23    0.30
  -2   6   1    6.65    0.33
   2   6  -1    6.37    0.29
  -2   6   1    6.98    0.32
  -2   6   1    6.53    0.31
   2   6  -1    6.76    0.30
   2   6  -1    6.06    0.28
  -1  -6   1    4.15    0.26
  -1  -6   1    4.33    0.35
   1  -6  -1    4.57    0.36
  -1   6   1    4.26    0.35
   1   6  -1    4.18    0.23
  -1   6   1    4.05    0.23
  -1   6   1    4.14    0.27
   1   6  -1    4.18    0.30
   1   6  -1    4.17    0.24
  -1   6   1    4.09    0.24
   0  -6   1    9.88    0.43
   0  -6  -1    9.14    0.58
   0   6   1    9.86    0.57
   0   6  -1    9.66    0.39
   0   6   1    9.54    0.44
   0   6  -1    9.91    0.42
   0   6   1   10.00    0.42
   0   6  -1    9.77    0.51
   0   6   1    9.92    0.39
   0   6  -1    9.30    0.54
  -1  -6  -1    5.78    0.32
   1  -6   1    5.96    0.31
  -1  -6  -1    5.79    0.44
   1   6   1    5.68    0.36
   1   6   1    6.21    0.42
  -1   6  -1    6.17    0.41
  -1   6  -1    6.02    0.31
  -1   6  -1    5.96    0.29
   1   6   1    6.26    0.28
   1   6   1    6.29    0.31
  -2  -6  -1   77.66    3.27
  -2  -6  -1   80.10    2.41
   2   6   1   83.58    2.49
  -2   6  -1   79.57    2.34
  -2   6  -1   82.78    3.22
   2   6   1   84.51    2.32
  -2   6  -1   84.48    2.33
   2   6   1   83.31    2.34
  -2   6  -1   80.32    2.29
   2   6   1   82.97    2.17
   2   6   1   77.51    2.26
  -3  -6  -1  130.36    3.75
  -3  -6  -1  127.34    5.10
   3   6   1  129.30    3.38
   3   6   1  131.32    3.88
   3   6   1  137.06    3.66
  -4  -6  -1    7.05    0.34
  -4  -6  -1    6.86    0.49
   4   6   1    7.71    0.38
   4   6   1    7.45    0.31
  -5  -6  -1   16.93    0.58
  -5  -6  -1   15.02    0.82
   5   6   1   16.65    0.51
   5   6   1   15.89    0.64
   6   6   1    1.30    0.09
  -5  -7   1    2.84    0.18
  -5   7   1    2.75    0.19
   5   7  -1    2.89    0.14
  -5   7   1    3.19    0.18
  -4  -7   1    3.17    0.28
   4   7  -1    3.36    0.18
  -4   7   1    3.34    0.21
   4   7  -1    3.10    0.22
  -4   7   1    3.29    0.21
  -4   7   1    3.68    0.24
  -4   7   1    2.90    0.29
   4   7  -1    3.61    0.20
  -3  -7   1    4.17    0.35
  -3   7   1    4.33    0.26
   3   7  -1    4.07    0.24
  -3   7   1    4.86    0.29
  -3   7   1    4.72    0.26
  -3   7   1    4.68    0.38
   3   7  -1    4.51    0.22
   3   7  -1    4.41    0.23
   3   7  -1    4.31    0.24
   3   7  -1    4.50    0.27
  -2  -7   1    4.75    0.39
  -2   7   1    4.70    0.27
  -2   7   1    5.37    0.41
  -2   7   1    6.10    0.28
   2   7  -1    5.66    0.28
   2   7  -1    5.06    0.25
   2   7  -1    4.89    0.26
  -2   7   1    5.09    0.30
  -2   7   1    5.08    0.28
   2   7  -1    4.68    0.26
   2   7  -1    4.93    0.24
  -1  -7   1    7.73    0.52
  -1   7   1    8.72    0.54
  -1   7   1    8.20    0.36
  -1   7   1    8.09    0.38
  -1   7   1    8.07    0.37
   1   7  -1    7.99    0.33
  -1   7   1    8.03    0.39
  -1   7   1    8.66    0.37
   1   7  -1    8.29    0.38
   1   7  -1    8.35    0.36
   1   7  -1    8.42    0.37
   1   7  -1    8.16    0.35
   0   7  -1   11.85    0.43
   0   7  -1   12.11    0.50
   0   7   1   11.43    0.45
   0   7  -1   11.97    0.65
   0   7   1   11.85    0.47
   0   7   1   11.65    0.66
   0   7  -1   10.89    0.44
   0   7  -1   11.03    0.46
   0   7   1   12.38    0.50
   0   7   1   11.87    0.46
   0   7   1   12.40    0.50
   0   7  -1   11.65    0.46
  -1  -7  -1    2.97    0.32
   1   7   1    3.70    0.23
   1   7   1    3.30    0.20
   1   7   1    3.34    0.20
  -1   7  -1    3.12    0.21
   1   7   1    3.13    0.23
  -1   7  -1    3.02    0.20
   1   7   1    3.53    0.23
  -1   7  -1    3.04    0.21
  -1   7  -1    2.98    0.29
  -1   7  -1    3.20    0.22
   1   7   1    3.38    0.21
  -2  -7  -1    0.51    0.17
   2   7   1    0.56    0.10
  -2   7  -1    0.54    0.11
   2   7   1    0.39    0.10
  -2   7  -1    0.43    0.11
   2   7   1    0.45    0.10
  -2   7  -1    0.45    0.10
   2   7   1    0.55    0.11
   2   7   1    0.85    0.12
  -3  -7  -1   51.74    2.26
   3   7   1   54.07    1.47
   3   7   1   53.39    1.68
   3   7   1   56.37    1.59
  -4  -7  -1   16.74    0.85
   4   7   1   17.58    0.54
   5   7   1    4.40    0.19
  -4  -8   1   51.08    1.49
   4   8  -1   52.49    1.36
  -4   8   1   51.47    1.52
  -4   8   1   51.73    1.49
  -3  -8   1    0.21    0.10
  -3   8   1    0.36    0.12
  -3   8   1    0.32    0.08
   3   8  -1    0.26    0.07
   3   8  -1    0.25    0.07
  -3   8   1    0.35    0.09
   3   8  -1    0.23    0.07
   3   8  -1    0.36    0.08
  -3   8   1    0.29    0.10
  -2  -8   1    0.40    0.13
  -2   8   1    0.33    0.13
   2   8  -1    0.33    0.08
   2   8  -1    0.30    0.08
   2   8  -1    0.32    0.09
  -2   8   1    0.21    0.10
  -2   8   1    0.31    0.09
   2   8  -1    0.38    0.08
  -2   8   1    0.30    0.09
  -2   8   1    0.22    0.09
   2   8  -1    0.29    0.08
  -1  -8   1   12.27    0.70
   1   8  -1   14.00    0.49
   1   8  -1   13.93    0.51
   1   8  -1   14.37    0.51
  -1   8   1   13.83    0.53
  -1   8   1   12.16    0.70
   1   8  -1   13.77    0.46
   1   8  -1   13.47    0.53
  -1   8   1   13.87    0.51
  -1   8   1   14.31    0.52
  -1   8   1   14.44    0.50
   0  -8  -1    7.08    0.47
   0   8  -1    6.56    0.33
   0   8   1    6.90    0.31
   0   8  -1    6.80    0.32
   0   8  -1    6.60    0.28
   0   8   1    6.91    0.32
   0   8  -1    6.65    0.32
   0   8  -1    6.37    0.30
   0   8   1    7.31    0.34
   0   8   1    7.00    0.32
  -1  -8  -1   22.79    1.15
  -1   8  -1   24.93    0.87
   1   8   1   25.73    0.82
   1   8   1   25.40    0.81
  -1   8  -1   25.47    0.83
   1   8   1   25.59    0.79
  -1   8  -1   25.85    0.82
   1   8   1   23.70    0.86
  -1   8  -1   26.12    0.81
  -2  -8  -1    1.77    0.23
   2   8   1    2.10    0.15
  -2   8  -1    1.97    0.16
   2   8   1    1.99    0.16
  -2   8  -1    1.99    0.16
   2   8   1    2.39    0.14
   2   8   1    2.46    0.16
  -2   8  -1    2.19    0.16
  -3  -8  -1    0.08    0.09
   3   8   1    0.15    0.06
   3   8   1    0.19    0.06
   3   8   1    0.12    0.07
   4   8   1    0.28    0.05
  -3   9   1   13.20    0.43
  -2   9   1    8.16    0.31
   2   9  -1    7.72    0.30
   2   9  -1    7.68    0.28
  -2   9   1    8.39    0.30
   2   9  -1    8.70    0.28
  -1   9   1    0.66    0.09
  -1   9   1    0.79    0.09
   1   9  -1    0.58    0.08
   1   9  -1    0.54    0.07
   1   9  -1    0.52    0.08
   0   9   1   27.76    0.85
   0   9  -1   27.40    0.82
   0   9  -1   26.79    0.84
   0   9   1   27.64    0.82
   1   9   1    5.90    0.25
  -1   9  -1    6.57    0.26
  -1   9  -1    6.17    0.25
   1   9   1    6.21    0.26
   2   9   1   20.11    0.56
   2   9   1   19.38    0.59
  -2   9  -1   19.84    0.61
   2   9   1   20.07    0.62
  -2   9  -1   20.62    0.60
   8   0  -2    0.73    0.08
  -7   0   2   -0.05    0.11
   7   0  -2    0.01    0.07
  -7   0   2    0.01    0.12
   7   0  -2    0.00    0.07
  -7   0   2    0.10    0.13
   6   0  -2    0.55    0.11
  -6   0   2    0.42    0.15
  -6   0   2    0.39    0.13
   6   0  -2    0.25    0.09
  -6   0   2    0.62    0.15
   5   0  -2    0.00    0.07
   5   0  -2    0.05    0.08
  -5   0   2   -0.08    0.10
  -5   0   2   -0.12    0.09
   4   0  -2    0.12    0.07
   4   0  -2    0.07    0.07
  -4   0   2    0.17    0.09
  -4   0   2   -0.05    0.07
  -4   0   2    0.03    0.08
  -3   0   2    0.17    0.07
  -3   0   2    0.05    0.07
   3   0  -2    0.01    0.06
   2   0  -2  218.07    7.06
  -2   0   2  224.37    8.21
  -2   0   2  208.28    6.27
   2   0  -2  210.43    7.43
   1   0  -2   -0.30    0.04
  -1   0   2   -0.43    0.04
   1   0  -2   -0.35    0.05
   1   0  -2   -0.37    0.04
   0   0   2  134.56    4.49
   0   0  -2  134.01    5.15
   0   0  -2  131.74    4.70
   0   0   2  138.69    3.94
  -1   0  -2   -0.04    0.04
   1   0   2   -0.02    0.02
   1   0   2   -0.04    0.05
  -1   0  -2   -0.05    0.04
   2   0   2  146.95    5.00
  -2   0  -2  150.39    5.76
  -2   0  -2  151.01    5.22
   3   0   2   -0.33    0.06
  -3   0  -2   -0.30    0.06
  -3   0  -2   -0.10    0.07
  -4   0  -2   52.56    1.90
  -4   0  -2   58.73    2.35
   4   0   2   56.83    2.01
  -4   0  -2   57.95    1.95
   4   0   2   56.60    2.11
  -4   0  -2   58.41    1.93
  -5   0  -2    0.11    0.10
  -5   0  -2   -0.04    0.07
   5   0   2    0.03    0.09
   5   0   2    0.05    0.09
  -5   0  -2   -0.04    0.09
  -6   0  -2    0.55    0.13
   6   0   2    0.64    0.12
  -6   0  -2    0.48    0.13
  -6   0  -2    0.31    0.12
  -6   0  -2    0.63    0.14
  -6   0  -2    0.47    0.12
  -7   0  -2    0.15    0.12
  -7   0  -2   -0.07    0.11
  -7   0  -2   -0.04    0.10
  -7   0  -2    0.23    0.11
   7   0   2    0.01    0.08
  -7   0  -2    0.03    0.10
  -8   0  -2    8.58    0.36
  -8   0  -2    7.90    0.37
   8  -1  -2    5.44    0.23
  -8   1   2    5.49    0.28
   8   1  -2    5.36    0.24
  -8   1   2    5.03    0.27
   7  -1  -2   33.97    1.09
  -7  -1   2   32.89    1.09
   7  -1  -2   33.91    1.19
  -7  -1   2   31.57    1.48
  -7   1   2   32.54    1.10
  -7   1   2   33.19    1.52
   7   1  -2   31.03    1.17
   7   1  -2   32.97    1.09
  -7   1   2   32.23    1.08
  -7   1   2   33.33    1.13
   6  -1  -2    1.82    0.18
  -6  -1   2    1.99    0.20
   6  -1  -2    1.74    0.16
  -6  -1   2    2.07    0.25
  -6   1   2    1.94    0.20
   6   1  -2    2.22    0.19
  -6   1   2    1.82    0.21
  -6   1   2    1.89    0.20
   6   1  -2    2.04    0.17
  -6   1   2    2.20    0.21
  -6   1   2    1.79    0.26
  -5  -1   2   19.72    0.91
   5  -1  -2   18.60    0.74
   5  -1  -2   17.87    0.83
   5   1  -2   19.68    0.83
   5   1  -2   18.39    0.73
  -5   1   2   19.35    0.94
  -5   1   2   18.17    0.95
  -5   1   2   17.44    0.76
  -4  -1   2   77.47    2.94
  -4  -1   2   76.87    2.16
  -4  -1   2   76.22    2.34
   4  -1  -2   73.78    2.76
  -4  -1   2   78.00    3.02
  -4   1   2   77.30    2.98
  -4   1   2   75.39    2.54
   4   1  -2   72.32    2.49
  -4   1   2   80.20    3.09
  -4   1   2   76.85    2.34
   4   1  -2   74.78    2.75
  -4   1   2   76.44    2.16
  -4   1   2   72.30    2.52
   3  -1  -2   95.00    3.37
  -3  -1   2   94.16    2.84
  -3  -1   2   97.49    3.68
  -3   1   2   94.48    2.85
  -3   1   2   94.76    3.74
   3   1  -2   93.29    3.36
   2  -1  -2  460.69   15.82
  -2  -1   2  447.80   13.28
  -2  -1   2  492.46   17.43
  -2   1   2  475.34   17.36
   2   1  -2  429.11   15.65
  -2   1   2  443.01   13.23
   2   1  -2  448.69   15.02
   1  -1  -2  337.13   12.63
   1  -1  -2  348.29   11.50
  -1  -1   2  339.07    9.65
  -1   1   2  337.11    9.66
   1   1  -2  336.61   10.99
  -1   1   2  319.97   10.91
   1   1  -2  314.26   11.43
   0  -1  -2   68.82    2.45
   0  -1   2   71.29    2.07
   0  -1  -2   68.30    2.72
   0   1   2   72.07    2.07
   0   1  -2   64.86    2.46
   0   1  -2   72.17    2.35
   0   1   2   70.94    2.35
  -1  -1  -2   14.48    0.55
   1  -1   2   13.70    0.55
  -1  -1  -2   13.28    0.61
   1  -1   2   13.81    0.44
  -1   1  -2   13.27    0.56
  -1   1  -2   13.91    0.58
   1   1   2   13.43    0.43
   1   1   2   14.07    0.54
   2  -1   2   34.53    1.22
  -2  -1  -2   34.92    1.26
  -2  -1  -2   34.45    1.41
   2   1   2   33.69    1.22
  -2   1  -2   32.41    1.26
  -2   1  -2   34.52    1.38
  -3  -1  -2  109.61    3.68
   3  -1   2  106.83    3.53
  -3  -1  -2  103.14    4.08
   3   1   2   99.76    3.52
  -3   1  -2  103.63    3.68
  -3   1  -2  100.18    4.05
   4  -1   2   -0.01    0.07
   4  -1   2   -0.06    0.06
  -4  -1  -2    0.02    0.07
  -4  -1  -2    0.00    0.07
  -4  -1  -2    0.02    0.09
  -4  -1  -2   -0.13    0.07
  -4   1  -2    0.19    0.08
   4   1   2    0.01    0.07
   4   1   2    0.00    0.07
  -4   1  -2    0.04    0.08
  -4   1  -2   -0.02    0.06
  -4   1  -2    0.08    0.08
   4   1   2    0.45    0.10
  -5  -1  -2    6.54    0.38
  -5  -1  -2    7.30    0.46
  -5  -1  -2    6.98    0.38
  -5   1  -2    6.93    0.39
   5   1   2    6.91    0.37
  -5   1  -2    6.92    0.39
  -5   1  -2    7.27    0.39
  -6  -1  -2   36.38    1.33
  -6  -1  -2   39.27    1.43
   6  -1   2   37.98    1.35
  -6  -1  -2   39.20    1.25
  -6  -1  -2   40.31    1.43
  -6   1  -2   38.19    1.44
  -6   1  -2   37.41    1.23
   6   1   2   38.26    1.36
  -6   1  -2   39.71    1.44
  -6   1  -2   37.76    1.26
  -6   1  -2   37.06    1.33
  -7  -1  -2   31.96    1.23
  -7  -1  -2   32.67    1.16
  -7  -1  -2   34.39    1.09
  -7   1  -2   32.87    1.15
  -7   1  -2   34.00    1.25
   7   1   2   30.59    1.14
  -7   1  -2   31.43    1.24
  -7   1  -2   33.64    1.08
  -7   1  -2   33.01    1.09
  -8  -1  -2    0.05    0.07
  -8   1  -2    0.13    0.08
   8   1   2    0.02    0.04
  -8   1  -2    0.46    0.10
  -8   1  -2    0.30    0.09
   8   2  -2    1.07    0.09
  -8   2   2    0.96    0.13
  -8   2   2    0.95    0.12
  -7  -2   2    0.05    0.11
   7  -2  -2    0.02    0.07
  -7  -2   2   -0.01    0.11
  -7   2   2   -0.04    0.10
  -7   2   2    0.09    0.12
   7   2  -2    0.14    0.07
  -7   2   2    0.10    0.10
  -7   2   2    0.01    0.13
  -6  -2   2    8.16    0.53
  -6  -2   2    8.26    0.41
   6  -2  -2    8.46    0.43
  -6   2   2    8.23    0.48
   6   2  -2    8.88    0.39
  -6   2   2    8.19    0.42
   6   2  -2    8.55    0.40
  -6   2   2    7.90    0.40
   6   2  -2    9.04    0.42
  -6   2   2    8.73    0.59
  -6   2   2    8.25    0.42
   5  -2  -2   21.79    0.84
  -5  -2   2   22.20    1.01
   5  -2  -2   21.06    0.94
  -5   2   2   22.46    0.90
  -5   2   2   19.81    1.10
   5   2  -2   22.20    0.83
   5   2  -2   21.69    0.81
  -5   2   2   21.56    1.07
  -4  -2   2   39.82    1.22
  -4  -2   2   42.49    1.66
   4  -2  -2   40.24    1.56
  -4  -2   2   42.09    1.33
  -4   2   2   39.46    1.45
  -4   2   2   40.35    1.44
   4   2  -2   39.90    1.39
  -4   2   2   37.01    1.76
  -4   2   2   40.86    1.22
   4   2  -2   42.02    1.55
  -4   2   2   42.76    1.73
   4   2  -2   40.64    1.38
  -4   2   2   40.39    1.32
  -3  -2   2   63.48    1.92
   3  -2  -2   63.75    2.27
   3   2  -2   62.33    2.14
  -3   2   2   60.33    2.55
  -3   2   2   64.45    1.93
   3   2  -2   61.04    2.26
  -2  -2   2  247.01    7.37
   2  -2  -2  259.02    9.66
   2  -2  -2  258.65    8.72
  -2   2   2  245.05    7.37
  -2   2   2  255.07    9.70
   2   2  -2  257.70    8.34
   2   2  -2  246.98    8.72
   1  -2  -2  611.75   22.68
   1  -2  -2  612.18   20.48
  -1  -2   2  553.45   17.12
  -1   2   2  591.25   19.55
  -1   2   2  618.19   17.25
   1   2  -2  592.27   19.64
   1   2  -2  574.98   20.44
   0  -2  -2    5.55    0.25
   0  -2  -2    5.36    0.31
   0  -2   2    5.59    0.22
   0   2   2    5.57    0.25
   0   2   2    5.72    0.22
   0   2  -2    5.42    0.25
   0   2  -2    4.97    0.26
  -1  -2  -2  308.26   11.15
   1  -2   2  300.29    8.45
  -1  -2  -2  309.86   10.01
  -1   2  -2  277.49   11.06
  -1   2  -2  274.47    9.61
   1   2   2  275.27    9.61
  -1   2  -2  283.37   10.03
   1   2   2  303.26    8.45
   2  -2   2  144.19    4.87
  -2  -2  -2  143.59    5.63
  -2  -2  -2  154.29    5.04
  -2   2  -2  135.61    5.57
   2   2   2  148.73    4.87
  -2   2  -2  144.56    5.07
   3  -2   2   34.40    1.21
  -3  -2  -2   33.14    1.42
  -3  -2  -2   32.99    1.16
   3   2   2   31.52    1.20
  -3   2  -2   32.37    1.15
  -3   2  -2   31.38    1.25
  -3   2  -2   32.40    1.38
  -3   2  -2   32.62    1.14
   3   2   2   30.98    1.12
  -3   2  -2   32.04    1.14
  -4  -2  -2   52.23    2.01
   4  -2   2   48.57    1.88
  -4  -2  -2   47.40    2.10
  -4  -2  -2   51.67    1.72
  -4   2  -2   49.54    1.69
  -4   2  -2   44.46    2.06
  -4   2  -2   49.99    1.72
  -4   2  -2   48.69    1.70
   4   2   2   49.03    1.67
   4   2   2   51.51    1.79
  -5  -2  -2    0.39    0.12
  -5  -2  -2    0.43    0.14
  -5  -2  -2    0.50    0.14
  -5  -2  -2    0.41    0.12
  -5   2  -2    0.42    0.11
   5   2   2    0.66    0.11
  -5   2  -2    0.48    0.12
  -5   2  -2    0.71    0.14
  -5   2  -2    0.44    0.13
  -5   2  -2    0.28    0.11
   5   2   2    0.44    0.11
  -5   2  -2    0.42    0.12
  -6  -2  -2   13.71    0.76
  -6  -2  -2   13.94    0.56
  -6  -2  -2   13.39    0.60
  -6  -2  -2   14.74    0.64
  -6   2  -2   13.52    0.57
  -6   2  -2   13.71    0.60
   6   2   2   13.98    0.60
  -6   2  -2   13.87    0.56
  -6   2  -2   15.04    0.67
  -6   2  -2   13.54    0.64
  -7  -2  -2   28.03    0.94
  -7  -2  -2   28.41    1.00
  -7   2  -2   28.02    0.94
   7   2   2   26.48    0.99
  -7   2  -2   27.20    1.08
  -7   2  -2   28.10    0.99
  -7   2  -2   27.70    1.08
  -7   2  -2   28.45    0.95
  -8  -2  -2    1.79    0.13
  -8   2  -2    1.63    0.14
  -8   2  -2    1.76    0.14
  -8   2  -2    1.60    0.13
  -8   3   2    0.06    0.07
   8   3  -2    0.03    0.04
  -8   3   2    0.02    0.07
  -7  -3   2    2.52    0.21
   7  -3  -2    2.39    0.19
  -7  -3   2    2.41    0.26
  -7   3   2    2.23    0.18
   7   3  -2    2.39    0.18
  -7   3   2    2.47    0.28
  -7   3   2    2.47    0.22
   7   3  -2    2.53    0.17
  -7   3   2    2.59    0.23
  -7   3   2    2.43    0.24
  -6  -3   2   10.37    0.48
   6  -3  -2   11.73    0.52
  -6  -3   2   11.49    0.64
  -6   3   2   11.04    0.51
  -6   3   2   11.02    0.70
   6   3  -2   12.18    0.50
  -6   3   2   10.45    0.52
  -6   3   2   11.62    0.60
   6   3  -2   11.17    0.47
  -6   3   2   11.27    0.48
  -5  -3   2    2.58    0.21
  -5  -3   2    2.57    0.25
   5  -3  -2    2.80    0.21
  -5   3   2    2.60    0.30
  -5   3   2    2.54    0.22
  -5   3   2    2.84    0.25
   5   3  -2    2.63    0.20
   5   3  -2    2.82    0.21
  -5   3   2    2.56    0.23
  -5   3   2    2.98    0.27
  -4  -3   2   25.55    0.82
  -4  -3   2   25.19    1.10
   4  -3  -2   26.54    1.05
   4  -3  -2   24.22    0.92
  -4  -3   2   23.32    0.88
  -4   3   2   24.46    0.89
  -4   3   2   25.87    0.83
  -4   3   2   25.09    1.25
  -4   3   2   25.20    1.00
  -4   3   2   25.15    1.18
   4   3  -2   26.77    0.93
   3  -3  -2    9.68    0.46
  -3  -3   2    9.95    0.50
   3  -3  -2    9.25    0.52
  -3  -3   2    9.46    0.41
  -3   3   2    9.86    0.38
   3   3  -2   10.44    0.37
   3   3  -2   10.02    0.44
  -3   3   2   10.13    0.42
  -3   3   2    9.70    0.47
   3   3  -2    9.42    0.42
  -3   3   2    9.96    0.55
  -2  -3   2   71.18    2.20
   2  -3  -2   74.15    2.88
   2  -3  -2   72.38    2.56
  -2   3   2   71.26    2.20
   2   3  -2   71.81    2.48
   2   3  -2   72.97    2.57
   1  -3  -2   48.62    2.00
  -1  -3   2   49.24    1.52
   1   3  -2   49.12    1.72
  -1   3   2   49.65    1.52
   1   3  -2   49.73    1.77
   0  -3  -2   12.55    0.65
   0  -3   2   13.32    0.47
   0   3  -2   13.13    0.54
   0   3   2   12.81    0.47
   0   3   2   13.94    0.54
   0   3  -2   12.95    0.55
  -1  -3  -2   33.93    1.49
   1  -3   2   36.00    1.09
   1   3   2   35.90    1.09
  -1   3  -2   34.35    1.30
   1   3   2   35.40    1.27
  -1   3  -2   34.84    1.26
   2  -3   2    1.09    0.13
  -2  -3  -2    1.25    0.17
  -2   3  -2    1.25    0.13
   2   3   2    1.08    0.13
  -2   3  -2    0.93    0.13
  -3  -3  -2  318.89   11.86
  -3  -3  -2  315.64   11.43
  -3  -3  -2  319.32    9.79
   3  -3   2  317.06   10.22
   3   3   2  310.59    8.84
   3   3   2  294.87    9.55
  -3   3  -2  297.03   10.65
  -3   3  -2  301.94    9.70
  -3   3  -2  297.76    9.77
  -3   3  -2  310.83    9.57
  -3   3  -2  301.85   11.79
  -4  -3  -2    0.60    0.15
  -4  -3  -2    0.55    0.12
  -4  -3  -2    1.00    0.18
   4  -3   2    0.83    0.15
  -4   3  -2    0.53    0.12
  -4   3  -2    0.58    0.12
  -4   3  -2    1.16    0.19
  -4   3  -2    0.73    0.12
   4   3   2    0.62    0.12
   4   3   2    0.49    0.11
  -5  -3  -2    6.98    0.47
  -5  -3  -2    6.85    0.38
  -5  -3  -2    6.34    0.34
  -5   3  -2    6.51    0.36
  -5   3  -2    6.20    0.35
  -5   3  -2    6.61    0.38
   5   3   2    6.82    0.37
  -5   3  -2    6.79    0.40
  -5   3  -2    6.53    0.35
   5   3   2    6.77    0.28
  -6  -3  -2    2.85    0.30
  -6  -3  -2    2.97    0.23
  -6   3  -2    3.31    0.25
  -6   3  -2    3.22    0.27
  -6   3  -2    3.25    0.26
   6   3   2    3.19    0.17
  -6   3  -2    2.77    0.22
  -6   3  -2    3.04    0.23
   6   3   2    2.92    0.22
  -7  -3  -2    0.13    0.09
  -7   3  -2    0.04    0.09
  -7   3  -2    0.16    0.09
  -7   3  -2    0.01    0.10
  -7   3  -2    0.17    0.11
  -7   3  -2    0.08    0.09
   7   3   2    0.08    0.07
  -7  -4   2    1.19    0.14
  -7  -4   2    1.03    0.17
   7   4  -2    1.29    0.11
  -7   4   2    1.13    0.12
  -7   4   2    0.96    0.18
  -7   4   2    1.48    0.16
  -7   4   2    1.23    0.19
  -7   4   2    1.29    0.16
  -6  -4   2   22.92    1.07
  -6  -4   2   22.73    0.81
   6  -4  -2   24.80    0.89
  -6   4   2   22.46    0.86
   6   4  -2   23.28    0.86
  -6   4   2   23.10    0.80
  -6   4   2   23.19    0.86
  -6   4   2   24.32    1.16
   6   4  -2   22.06    0.80
  -6   4   2   21.76    0.98
  -5  -4   2   27.33    1.22
  -5  -4   2   26.94    0.91
  -5   4   2   27.98    0.94
   5   4  -2   28.54    1.02
  -5   4   2   28.85    1.15
  -5   4   2   26.93    0.98
   5   4  -2   27.14    0.95
  -5   4   2   28.30    1.33
  -5   4   2   25.82    0.98
  -4  -4   2    4.23    0.27
   4  -4  -2    3.63    0.31
  -4  -4   2    3.97    0.24
  -4  -4   2    4.20    0.31
  -4   4   2    4.27    0.27
  -4   4   2    4.36    0.37
  -4   4   2    3.93    0.24
   4   4  -2    3.83    0.25
  -4   4   2    4.07    0.32
  -3  -4   2    0.33    0.11
   3  -4  -2    0.55    0.12
  -3  -4   2    0.41    0.10
   3   4  -2    0.33    0.08
   3   4  -2    0.28    0.08
  -3   4   2    0.16    0.12
  -3   4   2    0.30    0.09
  -3   4   2    0.50    0.14
  -3   4   2    0.32    0.09
   3   4  -2    0.33    0.09
  -2  -4   2  246.71    7.14
   2  -4  -2  260.96    9.35
  -2   4   2  240.08    7.79
  -2   4   2  232.45    6.57
  -2   4   2  232.26    7.12
   2   4  -2  244.45    6.57
   2   4  -2  225.67    7.54
   2   4  -2  255.98    8.09
  -2   4   2  248.87    9.05
   2   4  -2  239.69    6.98
   1  -4  -2   77.82    3.06
  -1  -4   2   77.98    2.33
   1   4  -2   72.43    2.47
  -1   4   2   77.05    2.15
  -1   4   2   76.12    2.33
   1   4  -2   75.11    2.14
  -1   4   2   73.67    2.56
   1   4  -2   81.19    2.65
   1   4  -2   74.10    2.27
  -1   4   2   77.98    2.98
   0  -4  -2  101.61    4.06
   0  -4   2  103.04    3.06
   0   4  -2  101.73    2.83
   0   4  -2   99.19    3.49
   0   4  -2  100.65    3.02
   0   4   2  104.88    3.48
   0   4   2   99.06    3.03
   0   4   2  107.27    3.08
   0   4   2  105.50    3.92
   1  -4   2   49.72    1.51
  -1  -4  -2   45.61    2.04
   1   4   2   51.26    1.97
  -1   4  -2   48.16    1.75
   1   4   2   48.70    1.51
  -1   4  -2   46.79    1.49
   1   4   2   48.90    1.51
   1   4   2   50.16    1.75
  -2  -4  -2   60.48    2.61
  -2  -4  -2   64.93    2.55
  -2  -4  -2   63.49    2.12
   2   4   2   64.08    1.91
  -2   4  -2   64.53    2.29
  -2   4  -2   60.41    1.90
  -2   4  -2   61.15    2.23
  -2   4  -2   61.80    2.09
   3  -4   2    0.50    0.12
  -3  -4  -2    0.39    0.14
  -3  -4  -2    0.72    0.18
   3   4   2    0.40    0.11
  -3   4  -2    0.35    0.11
   3   4   2    0.51    0.12
   3   4   2    0.37    0.08
  -4  -4  -2    0.19    0.12
   4   4   2    0.25    0.10
  -4   4  -2    0.71    0.14
  -4   4  -2    0.21    0.10
  -4   4  -2    0.25    0.11
   4   4   2    0.51    0.10
  -5  -4  -2    5.49    0.32
  -5  -4  -2    5.47    0.43
  -5   4  -2    5.44    0.34
  -5   4  -2    5.58    0.31
  -5   4  -2    5.99    0.37
   5   4   2    5.74    0.26
   5   4   2    5.32    0.32
  -6  -4  -2    0.88    0.18
  -6  -4  -2    0.93    0.14
  -6   4  -2    0.83    0.15
  -6   4  -2    1.05    0.16
  -6   4  -2    0.70    0.15
   6   4   2    0.89    0.13
   6   4   2    1.01    0.10
  -6   4  -2    1.14    0.15
  -7  -4  -2    4.02    0.22
  -7   4  -2    4.08    0.22
  -7  -5   2    1.74    0.14
  -7   5   2    2.02    0.16
  -7   5   2    1.72    0.15
  -7   5   2    1.70    0.12
  -6  -5   2    9.94    0.57
  -6  -5   2   10.99    0.44
  -6   5   2    8.82    0.60
  -6   5   2   10.93    0.48
  -6   5   2   10.98    0.56
  -6   5   2   10.73    0.43
   6   5  -2   10.80    0.42
  -6   5   2   11.47    0.49
   6   5  -2   10.18    0.45
  -5  -5   2    3.26    0.28
  -5  -5   2    3.07    0.22
  -5   5   2    2.93    0.26
   5   5  -2    3.36    0.23
  -5   5   2    3.48    0.27
   5   5  -2    3.02    0.21
  -5   5   2    3.59    0.35
  -5   5   2    2.99    0.30
  -5   5   2    3.32    0.23
  -4  -5   2    9.46    0.54
  -4  -5   2    9.21    0.40
  -4   5   2    9.92    0.43
  -4   5   2    9.86    0.41
  -4   5   2    9.16    0.46
  -4   5   2    9.17    0.60
   4   5  -2    9.11    0.34
  -4   5   2    8.37    0.45
  -4   5   2    9.51    0.54
   4   5  -2    8.76    0.38
   4   5  -2    9.81    0.45
  -3  -5   2    1.41    0.19
   3   5  -2    1.53    0.16
  -3   5   2    1.59    0.21
  -3   5   2    1.31    0.14
  -3   5   2    1.26    0.21
   3   5  -2    1.52    0.13
   3   5  -2    1.50    0.13
  -2  -5   2  109.47    3.47
   2  -5  -2  112.66    4.52
   2   5  -2  117.09    3.37
  -2   5   2  119.04    4.43
  -2   5   2  107.82    3.46
   2   5  -2  114.40    3.17
   2   5  -2  113.37    3.66
   2   5  -2  114.03    3.92
  -2   5   2  116.74    3.20
  -2   5   2  115.44    3.81
   1  -5  -2   23.66    1.11
  -1  -5   2   22.97    0.83
   1  -5  -2   23.05    0.89
  -1   5   2   24.29    0.84
   1   5  -2   22.91    0.95
  -1   5   2   24.49    0.82
  -1   5   2   24.19    0.77
   1   5  -2   23.24    0.76
  -1   5   2   22.70    1.08
   1   5  -2   23.92    0.88
   1   5  -2   23.53    0.80
   0  -5   2   -0.02    0.07
   0  -5  -2    0.05    0.11
   0  -5  -2   -0.04    0.09
   0   5  -2    0.05    0.06
   0   5  -2    0.31    0.10
   0   5  -2    0.13    0.08
   0   5   2    0.01    0.07
   0   5   2    0.10    0.07
   0   5  -2    0.05    0.07
   0   5   2    0.15    0.07
   0   5   2    0.00    0.08
   1  -5   2    0.02    0.07
  -1  -5  -2    0.41    0.14
   1   5   2    0.02    0.08
  -1   5  -2    0.39    0.11
  -1   5  -2    0.04    0.10
   1   5   2    0.07    0.06
   1   5   2    0.03    0.07
   1   5   2   -0.04    0.07
   1   5   2    0.06    0.10
  -1   5  -2    0.08    0.07
  -2  -5  -2   12.39    0.71
  -2  -5  -2   10.73    0.69
  -2   5  -2   12.92    0.50
   2   5   2   12.42    0.59
   2   5   2   12.89    0.50
  -3  -5  -2   54.34    1.74
  -3  -5  -2   62.37    2.43
   3   5   2   56.85    1.77
   3   5   2   53.74    1.54
  -4  -5  -2    9.72    0.63
  -4  -5  -2   10.80    0.47
   4   5   2   10.84    0.40
   4   5   2   10.58    0.49
  -5  -5  -2    0.09    0.12
  -5  -5  -2    0.11    0.11
  -5   5  -2    0.11    0.11
   5   5   2    0.09    0.07
   5   5   2    0.15    0.10
  -6  -5  -2    5.53    0.28
  -6   5  -2    5.72    0.28
   6   5   2    5.09    0.28
   6   5   2    5.02    0.21
  -6  -6   2    2.15    0.16
  -6   6   2    2.23    0.17
  -6   6   2    1.87    0.14
  -6   6   2    1.64    0.16
  -5  -6   2    1.55    0.19
  -5  -6   2    1.64    0.15
   5   6  -2    1.60    0.12
  -5   6   2    1.60    0.19
   5   6  -2    1.51    0.15
  -5   6   2    1.56    0.15
  -5   6   2    1.67    0.21
  -5   6   2    1.53    0.22
  -4  -6   2    1.45    0.19
  -4  -6   2    1.44    0.16
   4   6  -2    1.14    0.12
   4   6  -2    1.36    0.16
  -4   6   2    1.55    0.23
  -4   6   2    1.43    0.16
  -4   6   2    1.63    0.22
   4   6  -2    1.63    0.14
  -4   6   2    1.35    0.19
  -4   6   2    1.65    0.16
  -3  -6   2   10.36    0.58
   3   6  -2    9.84    0.41
  -3   6   2   10.04    0.63
  -3   6   2   10.43    0.56
  -3   6   2   10.45    0.44
  -3   6   2   10.25    0.44
   3   6  -2   10.20    0.41
   3   6  -2   10.03    0.48
   3   6  -2   10.24    0.39
  -3   6   2   10.10    0.48
   3   6  -2   10.19    0.38
   3   6  -2   10.90    0.43
  -3   6   2   10.30    0.42
   2  -6  -2    6.05    0.34
   2   6  -2    5.90    0.28
  -2   6   2    5.51    0.29
  -2   6   2    5.64    0.30
  -2   6   2    6.18    0.44
   2   6  -2    6.01    0.29
   2   6  -2    6.10    0.33
   2   6  -2    5.47    0.27
   2   6  -2    5.51    0.26
  -2   6   2    5.54    0.33
  -2   6   2    5.42    0.28
   2   6  -2    5.46    0.28
   1  -6  -2    3.59    0.25
  -1   6   2    3.40    0.22
  -1   6   2    3.33    0.22
  -1   6   2    3.55    0.25
   1   6  -2    3.76    0.25
   1   6  -2    3.29    0.21
   1   6  -2    3.04    0.19
   1   6  -2    3.45    0.22
  -1   6   2    3.32    0.22
   1   6  -2    3.12    0.19
  -1   6   2    3.82    0.22
  -1   6   2    3.44    0.32
   0   6  -2    0.80    0.11
   0   6   2    0.95    0.13
   0   6  -2    0.97    0.15
   0   6   2    1.06    0.18
   0   6   2    0.79    0.12
   0   6   2    0.82    0.11
   0   6  -2    0.83    0.12
   1   6   2   46.49    1.51
  -1   6  -2   46.90    1.39
   1   6   2   47.21    1.47
   1   6   2   47.85    1.40
   1   6   2   48.52    1.98
  -1   6  -2   47.17    1.41
  -1   6  -2   47.76    1.51
  -1   6  -2   46.75    1.33
   1   6   2   46.37    1.41
   1   6   2   46.87    1.38
  -2  -6  -2  123.87    3.73
  -2  -6  -2  131.16    5.06
  -2   6  -2  130.89    3.61
   2   6   2  129.14    3.35
  -2   6  -2  131.51    3.86
   2   6   2  131.97    3.86
  -3  -6  -2    7.59    0.54
  -3  -6  -2    7.34    0.37
   3   6   2    6.94    0.31
   3   6   2    7.52    0.35
  -4  -6  -2   21.72    1.06
  -4  -6  -2   21.33    0.76
   4   6   2   22.12    0.67
  -5  -6  -2    0.37    0.13
  -5  -6  -2    0.34    0.10
   5   6   2    0.48    0.08
  -6  -6  -2   13.86    0.46
   6   6   2   12.99    0.39
  -5  -7   2    0.09    0.07
  -5   7   2    0.21    0.07
  -5   7   2    0.12    0.08
   5   7  -2    0.14    0.05
   4  -7  -2    3.03    0.21
  -4   7   2    2.56    0.19
  -4   7   2    2.95    0.22
   4   7  -2    2.62    0.20
  -4   7   2    2.70    0.19
  -4   7   2    2.68    0.27
   4   7  -2    2.81    0.17
   4   7  -2    2.75    0.16
  -3   7   2   30.76    1.03
   3   7  -2   30.22    1.00
   3   7  -2   32.10    0.89
   3   7  -2   29.44    1.10
   3   7  -2   29.73    0.95
  -3   7   2   30.09    1.38
  -3   7   2   30.22    0.98
   3   7  -2   29.92    0.92
  -3   7   2   31.23    0.95
  -3   7   2   31.42    0.99
   3   7  -2   30.15    0.95
   2   7  -2   10.16    0.43
   2   7  -2   10.65    0.43
  -2   7   2   11.27    0.46
   2   7  -2   11.54    0.46
   2   7  -2   11.01    0.42
  -2   7   2   10.91    0.44
  -2   7   2   11.94    0.46
  -2   7   2   11.03    0.48
   2   7  -2   11.35    0.50
  -2   7   2   10.09    0.63
   2   7  -2   10.67    0.40
   1   7  -2    2.78    0.20
   1   7  -2    2.66    0.19
  -1   7   2    2.89    0.20
  -1   7   2    3.10    0.20
  -1   7   2    2.82    0.20
  -1   7   2    2.82    0.22
   1   7  -2    2.45    0.17
   1   7  -2    2.53    0.18
  -1   7   2    2.46    0.19
  -1   7   2    2.65    0.28
   1   7  -2    2.55    0.19
   0   7   2   21.49    1.01
   0   7   2   21.09    0.76
   0   7  -2   20.20    0.65
   0   7   2   20.41    0.71
   0   7   2   20.62    0.74
   0   7  -2   19.33    0.70
   0   7  -2   19.18    0.68
   0   7   2   20.43    0.69
   0   7   2   21.22    0.70
   0   7  -2   20.46    0.75
   0   7  -2   20.64    0.71
  -1  -7  -2   14.95    0.84
   1   7   2   15.63    0.57
   1   7   2   16.38    0.62
  -1   7  -2   16.25    0.54
  -1   7  -2   15.91    0.58
   1   7   2   16.05    0.57
   1   7   2   15.95    0.56
  -1   7  -2   15.97    0.62
   1   7   2   16.17    0.60
  -1   7  -2   15.56    0.56
  -1   7  -2   14.86    0.56
  -2  -7  -2   12.04    0.71
  -2  -7  -2   12.10    0.50
   2   7   2   12.42    0.47
   2   7   2   11.53    0.49
   2   7   2   12.32    0.43
   2   7   2   12.03    0.44
  -2   7  -2   12.70    0.47
  -3  -7  -2    3.61    0.23
  -3  -7  -2    3.14    0.31
   3   7   2    3.56    0.19
   3   7   2    3.79    0.22
  -4  -7  -2    8.49    0.50
  -4  -7  -2    8.42    0.35
   4   7   2    8.28    0.31
  -5  -7  -2    4.27    0.19
   5   7   2    4.13    0.17
  -4  -8   2    0.93    0.09
  -4   8   2    0.71    0.10
  -4   8   2    0.86    0.09
   4   8  -2    0.71    0.07
  -3  -8   2    0.06    0.08
   3   8  -2   -0.05    0.06
  -3   8   2    0.11    0.07
  -3   8   2    0.01    0.09
  -3   8   2    0.02    0.08
  -3   8   2   -0.02    0.07
   3   8  -2    0.03    0.06
  -3   8   2    0.02    0.07
   3   8  -2    0.06    0.06
   2   8  -2   16.34    0.56
  -2   8   2   16.62    0.57
   2   8  -2   16.48    0.52
   2   8  -2   16.28    0.53
  -2   8   2   15.78    0.57
  -2   8   2   16.53    0.55
   2   8  -2   16.23    0.56
  -2   8   2   13.65    0.78
   2   8  -2   16.71    0.59
  -2   8   2   16.32    0.59
  -1   8   2   19.96    1.01
  -1   8   2   21.98    0.73
   1   8  -2   20.88    0.71
   1   8  -2   21.83    0.70
  -1   8   2   23.23    0.76
  -1   8   2   22.15    0.71
   1   8  -2   22.09    0.72
   1   8  -2   21.01    0.76
  -1   8   2   21.52    0.75
  -1   8   2   22.14    0.73
   1   8  -2   21.64    0.66
   0  -8  -2    0.88    0.16
   0   8   2    0.80    0.11
   0   8  -2    1.02    0.12
   0   8  -2    0.93    0.11
   0   8  -2    1.30    0.13
   0   8  -2    1.02    0.12
   0   8   2    1.07    0.13
   0   8   2    1.21    0.14
   0   8   2    1.04    0.12
   0   8   2    1.07    0.12
   0   8  -2    1.01    0.11
  -1  -8  -2    2.97    0.28
  -1  -8  -2    2.92    0.20
   1   8   2    3.10    0.18
   1   8   2    2.85    0.18
   1   8   2    2.85    0.18
  -1   8  -2    2.49    0.17
   1   8   2    3.21    0.20
  -1   8  -2    3.38    0.19
  -1   8  -2    2.97    0.19
  -1   8  -2    2.94    0.20
  -2  -8  -2   11.14    0.67
  -2  -8  -2   12.96    0.48
   2   8   2   13.30    0.50
  -2   8  -2   13.31    0.45
   2   8   2   13.36    0.44
   2   8   2   13.85    0.46
   2   8   2   12.85    0.42
  -3  -8  -2    0.01    0.06
   3   8   2    0.07    0.05
   4   8   2    0.09    0.04
  -2   9   2    0.15    0.06
   2   9  -2    0.24    0.05
  -2   9   2    0.24    0.06
   2   9  -2    0.31    0.05
   2   9  -2    0.30    0.06
  -2   9   2    0.36    0.06
   1  -9  -2    2.81    0.15
  -1   9   2    2.77    0.15
   1   9  -2    2.45    0.14
  -1   9   2    2.46    0.15
   1   9  -2    2.54    0.13
   1   9  -2    2.78    0.15
   0  -9  -2    0.85    0.09
   0   9   2    0.86    0.09
   0   9   2    0.81    0.09
   0   9  -2    0.87    0.09
   0   9  -2    0.83    0.09
  -1   9  -2    1.76    0.12
   1   9   2    1.78    0.11
   1   9   2    1.69    0.11
  -8   0   3    0.23    0.08
   8   0  -3   -0.02    0.04
  -7   0   3   19.34    0.71
   7   0  -3   20.37    0.76
   7   0  -3   19.77    0.69
  -7   0   3   16.99    0.95
   6   0  -3   -0.12    0.06
  -6   0   3    0.06    0.13
   6   0  -3    0.15    0.08
  -6   0   3   -0.11    0.10
  -5   0   3   18.60    0.90
   5   0  -3   17.44    0.71
  -5   0   3   17.15    0.65
   5   0  -3   17.51    0.79
   4   0  -3    0.17    0.08
   4   0  -3    0.11    0.07
  -4   0   3   -0.05    0.09
  -4   0   3    0.03    0.10
  -3   0   3   21.28    0.74
   3   0  -3   20.47    0.85
  -2   0   3   -0.07    0.05
   2   0  -3    0.05    0.06
   1   0  -3   14.46    0.62
  -1   0   3   15.02    0.58
  -1   0   3   14.86    0.52
   1   0  -3   15.10    0.62
   0   0   3   -0.01    0.04
   0   0   3    0.07    0.06
   0   0  -3   -0.02    0.04
   0   0  -3    0.02    0.06
  -1   0  -3   11.56    0.52
   1   0   3   11.57    0.49
  -1   0  -3   11.71    0.52
  -2   0  -3   -0.26    0.06
  -2   0  -3   -0.20    0.05
   2   0   3   -0.16    0.07
  -3   0  -3    6.77    0.34
   3   0   3    6.68    0.36
  -3   0  -3    6.91    0.35
  -3   0  -3    6.60    0.38
  -3   0  -3    7.26    0.35
  -3   0  -3    6.96    0.40
  -4   0  -3    0.02    0.09
  -4   0  -3    0.15    0.09
  -4   0  -3    0.13    0.08
   4   0   3    0.01    0.08
  -4   0  -3    0.06    0.08
  -4   0  -3    0.03    0.08
  -5   0  -3  135.42    3.97
  -5   0  -3  129.95    3.89
   5   0   3  142.78    4.39
  -5   0  -3  138.52    4.48
  -5   0  -3  133.42    4.18
  -5   0  -3  140.45    4.52
  -6   0  -3    0.02    0.11
   6   0   3   -0.04    0.08
  -6   0  -3   -0.01    0.10
  -6   0  -3   -0.03    0.11
  -6   0  -3    0.02    0.10
  -6   0  -3    0.06    0.10
  -7   0  -3    2.92    0.20
  -7   0  -3    2.71    0.20
   7   0   3    2.90    0.20
  -7   0  -3    2.66    0.24
  -7   0  -3    2.49    0.23
  -7   0  -3    2.86    0.22
  -8  -1   3    0.48    0.09
  -8   1   3    0.60    0.09
   8   1  -3    0.62    0.07
   7  -1  -3    9.78    0.45
  -7  -1   3    9.82    0.60
  -7  -1   3   10.25    0.45
   7   1  -3   10.27    0.41
  -7   1   3    9.56    0.62
   7   1  -3    9.96    0.45
  -7   1   3    9.92    0.44
  -7   1   3    9.93    0.47
  -6  -1   3   28.73    0.98
  -6  -1   3   28.49    1.31
   6  -1  -3   30.23    1.07
   6   1  -3   27.66    1.05
  -6   1   3   28.37    0.97
  -6   1   3   27.45    1.34
  -6   1   3   27.88    1.02
   6   1  -3   27.93    0.97
  -5  -1   3    3.08    0.24
   5  -1  -3    3.35    0.23
  -5  -1   3    3.03    0.30
   5   1  -3    4.42    0.30
   5   1  -3    4.70    0.27
  -5   1   3    3.54    0.24
  -5   1   3    3.54    0.34
  -5   1   3    3.60    0.29
  -4  -1   3  277.62    7.50
  -4  -1   3  272.07    8.12
   4  -1  -3  284.52    9.59
   4  -1  -3  263.68    8.69
  -4  -1   3  285.63   10.22
  -4   1   3  268.99    8.82
  -4   1   3  273.82    7.49
  -4   1   3  279.37   10.26
  -4   1   3  279.85   10.65
   4   1  -3  271.72    8.71
  -3  -1   3    2.24    0.17
   3  -1  -3    2.67    0.19
  -3  -1   3    2.38    0.16
   3  -1  -3    2.56    0.17
  -3   1   3    2.53    0.18
  -3   1   3    2.42    0.16
   3   1  -3    2.30    0.19
  -3   1   3    2.11    0.22
   3   1  -3    1.91    0.16
   2  -1  -3    6.54    0.34
  -2  -1   3    7.54    0.31
   2  -1  -3    6.80    0.36
  -2   1   3    7.29    0.31
   2   1  -3    6.75    0.35
   2   1  -3    7.05    0.30
   1  -1  -3   79.00    2.75
   1  -1  -3   73.94    3.00
  -1  -1   3   77.28    2.31
   1   1  -3   78.84    2.61
  -1   1   3   76.65    2.60
   1   1  -3   77.01    2.76
  -1   1   3   77.97    2.32
   0  -1  -3  123.68    4.37
   0  -1   3  126.78    3.66
   0  -1   3  128.54    4.19
   0  -1  -3  129.07    4.81
   0   1   3  123.35    4.17
   0   1   3  128.49    3.67
   0   1  -3  113.46    4.37
   1  -1   3   38.28    1.40
  -1  -1  -3   38.67    1.58
  -1  -1  -3   39.63    1.45
   1  -1   3   39.35    1.17
   1   1   3   38.63    1.39
  -1   1  -3   38.31    1.47
  -2  -1  -3   53.31    2.20
  -2  -1  -3   54.75    2.00
   2  -1   3   55.20    1.94
   2   1   3   55.97    1.93
  -2   1  -3   53.74    2.16
  -2   1  -3   54.16    2.01
  -3  -1  -3    0.10    0.07
  -3  -1  -3    0.12    0.08
  -3  -1  -3    0.08    0.07
  -3  -1  -3    0.12    0.08
  -3  -1  -3    0.21    0.08
   3  -1   3    0.12    0.08
   3   1   3    0.09    0.07
  -3   1  -3    0.10    0.08
  -3   1  -3    0.15    0.07
  -3   1  -3    0.09    0.08
  -3   1  -3    0.07    0.08
  -3   1  -3    0.06    0.07
  -4  -1  -3    4.96    0.30
   4  -1   3    4.60    0.30
  -4  -1  -3    4.90    0.31
  -4  -1  -3    4.80    0.36
  -4  -1  -3    4.55    0.29
   4   1   3    4.66    0.31
  -4   1  -3    4.66    0.34
  -4   1  -3    4.67    0.34
  -4   1  -3    4.84    0.30
  -4   1  -3    4.48    0.30
  -4   1  -3    4.85    0.30
   4   1   3    4.63    0.31
  -5  -1  -3    2.45    0.20
  -5  -1  -3    2.41    0.22
  -5  -1  -3    2.35    0.22
  -5  -1  -3    2.65    0.24
  -5  -1  -3    2.36    0.20
  -5   1  -3    2.05    0.22
  -5   1  -3    2.14    0.21
  -5   1  -3    2.33    0.20
   5   1   3    2.62    0.22
  -5   1  -3    2.27    0.19
  -5   1  -3    2.32    0.22
   5   1   3    2.22    0.17
  -5   1  -3    2.43    0.23
  -6  -1  -3    0.36    0.13
  -6  -1  -3    0.30    0.13
  -6  -1  -3    0.29    0.12
  -6  -1  -3    0.35    0.12
   6  -1   3    0.34    0.10
  -6   1  -3    0.37    0.13
  -6   1  -3    0.43    0.13
  -6   1  -3    0.37    0.13
   6   1   3    0.35    0.10
  -6   1  -3    0.31    0.11
  -6   1  -3    0.35    0.12
  -7  -1  -3   11.69    0.50
  -7  -1  -3   10.88    0.54
  -7  -1  -3   11.91    0.47
  -7   1  -3   11.88    0.48
  -7   1  -3   11.62    0.56
  -7   1  -3   11.08    0.55
   7   1   3   11.80    0.49
  -7   1  -3   12.52    0.52
  -7   1  -3   12.23    0.47
  -8  -2   3    0.09    0.07
  -8   2   3    0.01    0.07
  -8   2   3    0.05    0.06
   8   2  -3    0.01    0.04
  -7  -2   3   10.57    0.65
  -7  -2   3   12.24    0.50
   7  -2  -3   12.37    0.52
  -7   2   3   11.33    0.69
  -7   2   3   12.18    0.49
  -7   2   3   12.70    0.52
   7   2  -3   12.94    0.48
  -7   2   3   12.28    0.53
  -6  -2   3    1.44    0.17
   6  -2  -3    1.14    0.14
  -6  -2   3    1.28    0.21
  -6   2   3    1.29    0.19
  -6   2   3    1.41    0.17
  -6   2   3    1.30    0.20
  -6   2   3    1.31    0.20
   6   2  -3    1.25    0.13
   6   2  -3    1.50    0.15
  -6   2   3    1.95    0.27
  -5  -2   3   25.17    0.87
  -5  -2   3   27.04    1.17
  -5  -2   3   24.81    0.86
   5  -2  -3   25.36    0.96
  -5   2   3   24.11    1.04
  -5   2   3   25.36    0.85
   5   2  -3   26.26    0.96
  -5   2   3   24.67    0.92
   5   2  -3   24.60    0.89
   5   2  -3   25.58    0.92
  -5   2   3   25.83    1.23
  -5   2   3   26.58    0.89
  -4  -2   3    0.07    0.09
  -4  -2   3    0.14    0.09
   4  -2  -3    0.12    0.08
  -4  -2   3    0.25    0.10
  -4   2   3    0.09    0.09
   4   2  -3    0.14    0.09
   4   2  -3    0.05    0.07
  -4   2   3    0.24    0.15
  -4   2   3    0.20    0.12
  -4   2   3    0.12    0.09
  -4   2   3    0.03    0.12
   4   2  -3    0.11    0.07
   3  -2  -3  194.08    7.44
   3  -2  -3  185.07    6.11
  -3  -2   3  195.67    5.71
   3  -2  -3  198.46    6.74
  -3  -2   3  193.26    5.27
   3   2  -3  189.53    6.02
  -3   2   3  190.85    5.27
   3   2  -3  184.95    6.12
  -3   2   3  193.92    6.25
  -3   2   3  200.45    5.72
   3   2  -3  193.63    6.74
  -3   2   3  197.70    7.23
   2  -2  -3   84.38    3.04
   2  -2  -3   82.86    3.36
  -2  -2   3   89.21    2.59
   2   2  -3   85.70    3.06
  -2   2   3   86.74    2.60
   2   2  -3   84.64    2.89
   1  -2  -3    0.23    0.08
   0  -2  -3   32.42    1.20
   0  -2   3   31.47    1.02
   0  -2  -3   31.64    1.35
   0   2  -3   32.73    1.16
   0   2   3   32.21    1.16
   0   2   3   31.89    1.01
   0   2  -3   32.14    1.23
  -1  -2  -3  213.25    7.06
   1  -2   3  195.48    6.79
   1  -2   3  201.69    5.94
  -1  -2  -3  211.27    7.86
  -1   2  -3  204.05    7.10
   1   2   3  197.56    6.78
   2  -2   3  174.50    5.82
  -2  -2  -3  174.47    6.71
  -2  -2  -3  170.67    5.57
  -2   2  -3  168.14    5.44
  -2   2  -3  171.93    6.06
   2   2   3  177.41    5.81
  -2   2  -3  172.74    5.52
  -3  -2  -3   31.01    1.40
  -3  -2  -3   32.23    1.17
   3  -2   3   32.15    1.22
  -3   2  -3   30.82    1.26
   3   2   3   33.47    1.03
  -3   2  -3   30.58    1.14
  -3   2  -3   32.38    1.13
  -3   2  -3   30.94    1.14
   3   2   3   30.29    1.11
   3   2   3   29.75    1.20
  -4  -2  -3   34.90    1.57
  -4  -2  -3   35.30    1.28
  -4   2  -3   34.70    1.26
  -4   2  -3   33.63    1.40
   4   2   3   34.70    1.23
  -4   2  -3   33.69    1.26
  -4   2  -3   33.43    1.26
   4   2   3   32.92    1.31
  -5  -2  -3    2.00    0.22
  -5  -2  -3    1.76    0.18
   5   2   3    1.83    0.15
  -5   2  -3    2.00    0.18
  -5   2  -3    2.11    0.22
  -5   2  -3    1.78    0.19
   5   2   3    1.83    0.18
  -5   2  -3    1.94    0.21
  -5   2  -3    2.10    0.21
   6  -2   3    0.69    0.13
  -6  -2  -3    0.74    0.15
  -6  -2  -3    0.74    0.14
  -6  -2  -3    0.50    0.14
  -6   2  -3    0.93    0.16
  -6   2  -3    0.75    0.14
  -6   2  -3    0.77    0.15
  -6   2  -3    0.71    0.13
   6   2   3    0.85    0.10
  -6   2  -3    0.83    0.14
  -7  -2  -3    3.40    0.22
  -7  -2  -3    3.36    0.22
  -7   2  -3    3.90    0.23
  -7   2  -3    3.57    0.22
  -7   2  -3    3.67    0.24
  -8   3   3    4.46    0.21
   7  -3  -3    0.40    0.09
  -7  -3   3    0.25    0.10
  -7  -3   3    0.26    0.12
  -7   3   3    0.27    0.09
  -7   3   3    0.21    0.13
  -7   3   3    0.37    0.15
  -7   3   3    0.16    0.12
   7   3  -3    0.36    0.08
  -7   3   3    0.12    0.11
  -6  -3   3   49.49    1.98
  -6  -3   3   46.42    1.45
   6  -3  -3   46.62    1.63
  -6   3   3   45.58    1.54
  -6   3   3   48.11    1.46
   6   3  -3   48.81    1.59
   6   3  -3   46.83    1.51
  -6   3   3   45.90    2.03
  -6   3   3   46.08    1.51
  -6   3   3   45.40    1.75
   5  -3  -3   33.90    1.23
  -5  -3   3   33.45    1.09
  -5  -3   3   36.67    1.13
  -5  -3   3   34.78    1.48
  -5   3   3   32.55    1.17
  -5   3   3   34.70    1.12
  -5   3   3   32.06    1.16
  -5   3   3   33.50    1.09
   5   3  -3   35.17    1.21
  -5   3   3   34.70    1.35
   5   3  -3   32.79    1.14
  -5   3   3   34.78    1.56
  -4  -3   3    7.03    0.36
   4  -3  -3    6.65    0.43
   4  -3  -3    6.88    0.39
   4  -3  -3    6.87    0.35
  -4  -3   3    7.13    0.33
  -4   3   3    6.90    0.43
  -4   3   3    6.70    0.33
   4   3  -3    6.98    0.35
  -4   3   3    6.77    0.48
  -4   3   3    6.71    0.36
   3  -3  -3   11.47    0.52
  -3  -3   3   10.74    0.42
   3  -3  -3   10.33    0.57
  -3  -3   3   10.63    0.45
   3   3  -3   11.71    0.53
  -3   3   3   10.49    0.54
  -3   3   3   10.30    0.60
   3   3  -3   11.22    0.49
   3   3  -3   10.70    0.46
  -3   3   3   11.19    0.43
  -3   3   3   10.79    0.47
   2  -3  -3    4.77    0.32
  -2  -3   3    4.94    0.26
   2   3  -3    5.18    0.29
  -2   3   3    4.43    0.23
  -2   3   3    4.90    0.34
   2   3  -3    4.82    0.23
   2   3  -3    5.15    0.23
  -2   3   3    5.06    0.27
   2   3  -3    5.27    0.28
  -2   3   3    4.81    0.31
   2   3  -3    4.55    0.26
   1  -3  -3   33.24    1.24
  -1  -3   3   35.26    1.15
   1  -3  -3   35.93    1.50
   1   3  -3   36.56    1.35
  -1   3   3   36.87    1.15
   1   3  -3   35.72    1.29
   1   3  -3   34.07    1.21
   0  -3  -3   76.00    3.04
   0  -3   3   76.97    2.30
   0   3  -3   76.25    2.61
   0   3   3   74.15    2.28
   0   3  -3   75.75    2.73
   0   3   3   75.99    2.60
  -1  -3  -3   16.57    0.69
  -1  -3  -3   16.71    0.84
   1  -3   3   18.96    0.61
   1   3   3   17.71    0.71
  -1   3  -3   16.68    0.72
  -1   3  -3   18.59    0.72
  -1   3  -3   16.07    0.67
   1   3   3   17.41    0.62
  -1   3  -3   17.27    0.60
  -2  -3  -3   36.39    1.32
  -2  -3  -3   37.49    1.62
   2  -3   3   36.42    1.38
  -2   3  -3   36.11    1.16
   2   3   3   36.82    1.17
  -2   3  -3   37.19    1.29
  -2   3  -3   34.83    1.29
   2   3   3   36.52    1.36
  -2   3  -3   36.14    1.42
   3  -3   3   12.84    0.60
  -3  -3  -3   12.25    0.56
  -3  -3  -3   11.78    0.70
   3   3   3   11.70    0.57
  -3   3  -3   12.09    0.54
   3   3   3   12.71    0.53
  -3   3  -3   12.42    0.54
  -3   3  -3   10.99    0.59
  -3   3  -3   12.40    0.56
   3   3   3   12.67    0.49
  -4  -3  -3   16.65    0.63
  -4  -3  -3   15.87    0.70
   4   3   3   14.83    0.52
   4   3   3   15.89    0.66
  -4   3  -3   15.46    0.60
  -4   3  -3   16.27    0.69
  -4   3  -3   16.55    0.70
  -4   3  -3   15.24    0.68
  -4   3  -3   15.52    0.65
  -5  -3  -3    4.25    0.31
  -5  -3  -3    4.94    0.30
   5   3   3    4.51    0.29
  -5   3  -3    4.64    0.30
  -5   3  -3    4.60    0.28
  -5   3  -3    4.68    0.32
  -5   3  -3    4.64    0.32
  -5   3  -3    5.03    0.33
   5   3   3    4.61    0.23
  -6  -3  -3   29.97    1.01
  -6   3  -3   29.87    1.01
   6   3   3   30.16    1.09
  -6   3  -3   29.80    1.06
  -6   3  -3   28.49    1.14
  -6   3  -3   30.08    1.15
   6   3   3   30.62    0.85
  -7  -3  -3    0.73    0.10
  -7   3  -3    0.65    0.10
  -7   3  -3    0.67    0.11
  -7  -4   3    1.69    0.15
   7   4  -3    1.76    0.12
  -7   4   3    1.49    0.13
  -7   4   3    1.70    0.16
  -7   4   3    1.40    0.15
  -6  -4   3    0.63    0.15
  -6  -4   3    0.43    0.11
  -6   4   3    0.40    0.11
   6   4  -3    0.49    0.09
  -6   4   3    0.81    0.16
  -6   4   3    0.41    0.16
   6   4  -3    0.47    0.10
  -6   4   3    0.51    0.14
  -6   4   3    0.46    0.16
  -5  -4   3    2.43    0.21
  -5  -4   3    2.77    0.21
   5   4  -3    3.02    0.20
  -5   4   3    2.44    0.28
  -5   4   3    3.94    0.28
  -5   4   3    2.67    0.20
  -5   4   3    2.68    0.25
  -5   4   3    2.91    0.32
   5   4  -3    2.82    0.21
  -5   4   3    2.29    0.20
  -4  -4   3    4.31    0.25
  -4  -4   3    4.55    0.26
  -4   4   3    3.81    0.30
  -4   4   3    4.38    0.25
  -4   4   3    4.33    0.38
  -4   4   3    4.27    0.27
   4   4  -3    5.05    0.28
  -4   4   3    4.46    0.35
  -4   4   3    4.16    0.30
   4   4  -3    3.91    0.25
  -3  -4   3    4.35    0.27
  -3  -4   3    4.58    0.24
   3  -4  -3    4.38    0.33
  -3   4   3    4.31    0.33
   3   4  -3    4.33    0.27
  -3   4   3    4.47    0.37
   3   4  -3    4.27    0.28
  -3   4   3    4.44    0.25
  -3   4   3    4.45    0.28
   2  -4  -3    9.30    0.54
  -2  -4   3    9.24    0.43
   2   4  -3    9.43    0.44
  -2   4   3    9.66    0.51
  -2   4   3    9.93    0.39
  -2   4   3   10.05    0.57
   2   4  -3   10.33    0.38
   2   4  -3    9.42    0.46
   2   4  -3    9.92    0.39
  -2   4   3   10.00    0.43
   1  -4  -3   38.48    1.42
   1  -4  -3   41.02    1.73
  -1  -4   3   40.78    1.33
  -1   4   3   44.35    1.22
   1   4  -3   39.33    1.40
   1   4  -3   39.54    1.20
   1   4  -3   41.23    1.49
  -1   4   3   40.08    1.68
  -1   4   3   39.44    1.29
  -1   4   3   41.36    1.32
   1   4  -3   40.41    1.27
   0  -4  -3   14.59    0.73
   0  -4  -3   13.19    0.58
   0  -4   3   14.24    0.54
   0   4   3   14.32    0.53
   0   4   3   14.50    0.48
   0   4   3   13.80    0.69
   0   4  -3   13.92    0.61
   0   4  -3   13.52    0.48
   0   4   3   13.80    0.53
   0   4  -3   13.14    0.57
   0   4  -3   13.11    0.50
  -1  -4  -3  285.06    9.35
   1  -4   3  297.33    8.57
  -1  -4  -3  290.39   11.30
  -1   4  -3  282.35    8.43
  -1   4  -3  291.30    9.76
  -1   4  -3  281.73    9.14
   1   4   3  291.55    8.46
   1   4   3  316.44   10.89
  -1   4  -3  308.49   10.17
   1   4   3  287.33    9.74
  -2  -4  -3   37.31    1.40
   2  -4   3   38.92    1.49
  -2  -4  -3   37.73    1.74
  -2  -4  -3   40.84    1.68
  -2   4  -3   39.06    1.51
  -2   4  -3   37.93    1.36
   2   4   3   38.76    1.47
   2   4   3   40.48    1.26
  -2   4  -3   38.11    1.24
  -2   4  -3   37.41    1.38
  -3  -4  -3   28.27    1.09
  -3  -4  -3   29.26    1.31
  -3   4  -3   26.84    1.05
  -3   4  -3   27.35    1.18
  -3   4  -3   28.72    1.08
   3   4   3   28.79    0.96
  -4  -4  -3    0.12    0.12
  -4  -4  -3    0.26    0.12
  -4   4  -3    0.21    0.11
   4   4   3    0.15    0.10
  -4   4  -3    0.17    0.10
   4   4   3    0.18    0.08
  -4   4  -3    0.32    0.12
  -4   4  -3    0.41    0.12
  -5  -4  -3    3.57    0.25
  -5   4  -3    3.63    0.27
  -5   4  -3    3.98    0.28
  -5   4  -3    3.19    0.25
   5   4   3    3.69    0.20
   5   4   3    3.42    0.24
  -5   4  -3    3.32    0.24
  -6  -4  -3   13.69    0.55
  -6   4  -3   15.13    0.59
  -6   4  -3   14.87    0.64
  -6   4  -3   15.26    0.65
  -6   4  -3   15.01    0.57
   6   4   3   14.73    0.59
   6   4   3   15.31    0.46
  -7  -4  -3    0.07    0.06
  -7   4  -3    0.16    0.06
  -7  -5   3    0.18    0.06
   7   5  -3    0.04    0.04
  -7   5   3   -0.01    0.06
  -7   5   3    0.03    0.06
  -7   5   3    0.06    0.05
  -6  -5   3    0.09    0.08
   6   5  -3    0.01    0.07
  -6   5   3   -0.01    0.08
  -6   5   3    0.16    0.13
  -6   5   3    0.17    0.11
  -6   5   3    0.03    0.11
   6   5  -3    0.01    0.06
  -6   5   3    0.04    0.10
  -5  -5   3   17.08    0.61
   5   5  -3   16.99    0.68
  -5   5   3   16.88    0.68
  -5   5   3   15.23    0.88
  -5   5   3   17.35    0.63
   5   5  -3   16.85    0.63
  -5   5   3   17.31    0.68
  -5   5   3   16.83    0.61
  -5   5   3   17.02    0.79
  -4  -5   3   25.88    0.89
  -4  -5   3   26.98    0.88
  -4   5   3   27.41    1.29
  -4   5   3   27.43    0.90
  -4   5   3   26.50    0.91
  -4   5   3   26.81    0.97
   4   5  -3   26.37    0.78
  -4   5   3   26.54    1.12
  -4   5   3   26.45    0.96
   4   5  -3   28.11    1.01
   4   5  -3   26.39    0.93
   3   5  -3    0.27    0.10
   3   5  -3    0.42    0.09
  -3   5   3    0.82    0.18
   3   5  -3    0.38    0.08
  -3   5   3    0.52    0.12
  -3   5   3    0.25    0.10
   3   5  -3    0.40    0.09
   3   5  -3    0.40    0.10
  -3   5   3    0.56    0.15
   3   5  -3    0.15    0.11
  -3   5   3    0.30    0.11
   2  -5  -3    0.73    0.13
   2   5  -3    0.80    0.13
   2   5  -3    0.91    0.11
   2   5  -3    0.96    0.11
  -2   5   3    0.86    0.12
  -2   5   3    0.88    0.18
   1  -5  -3   18.41    0.94
  -1  -5   3   19.05    0.74
   1  -5  -3   21.36    0.79
  -1   5   3   19.20    0.73
  -1   5   3   19.19    0.93
   1   5  -3   19.51    0.65
  -1   5   3   19.20    0.66
   1   5  -3   19.07    0.76
   1   5  -3   19.03    0.68
   1   5  -3   18.77    0.82
  -1   5   3   18.59    0.70
   0  -5  -3   47.64    1.70
   0  -5  -3   44.07    2.06
   0  -5   3   48.39    1.58
   0   5  -3   49.41    1.53
   0   5  -3   48.13    1.68
   0   5  -3   48.26    1.43
   0   5  -3   48.30    1.80
   0   5   3   48.63    1.43
   0   5   3   49.91    1.55
   0   5   3   51.55    2.02
   0   5   3   49.56    1.57
  -1  -5  -3   24.54    0.99
  -1  -5  -3   23.83    1.22
  -1   5  -3   26.34    0.88
   1   5   3   25.80    1.03
  -1   5  -3   26.19    1.06
  -1   5  -3   25.00    0.81
   1   5   3   26.83    1.17
  -1   5  -3   25.18    0.98
   1   5   3   25.94    0.89
  -2  -5  -3    1.34    0.19
  -2  -5  -3    1.91    0.20
  -2  -5  -3    1.44    0.23
   2   5   3    1.81    0.16
   2   5   3    1.66    0.15
  -2   5  -3    1.73    0.20
  -2   5  -3    1.84    0.16
  -3  -5  -3    0.27    0.15
  -3  -5  -3    0.24    0.12
   3   5   3    0.72    0.11
   3   5   3    0.20    0.08
  -4  -5  -3   19.19    0.72
  -4  -5  -3   19.16    0.95
   4   5   3   19.45    0.62
  -5  -5  -3   16.11    0.61
   5   5   3   17.17    0.52
   5   5   3   15.98    0.65
  -6  -5  -3    0.05    0.07
  -6   5  -3    0.09    0.07
   6   5   3    0.05    0.05
  -6  -6   3    1.73    0.13
  -6   6   3    1.51    0.12
  -6   6   3    1.80    0.15
  -6   6   3    1.78    0.14
   5  -6  -3   10.08    0.45
  -5  -6   3    9.90    0.40
  -5   6   3    9.99    0.59
  -5   6   3    9.87    0.44
  -5   6   3   10.07    0.41
  -5   6   3    8.88    0.39
   5   6  -3   10.03    0.44
   4  -6  -3    0.19    0.10
  -4  -6   3   -0.03    0.09
  -4  -6   3    0.14    0.09
  -4   6   3    0.05    0.08
  -4   6   3    0.05    0.12
   4   6  -3    0.15    0.08
  -4   6   3    0.11    0.09
   4   6  -3    0.09    0.07
  -4   6   3    0.10    0.12
  -3  -6   3    6.37    0.32
   3  -6  -3    6.43    0.36
  -3   6   3    6.51    0.33
   3   6  -3    6.44    0.36
  -3   6   3    6.38    0.47
   3   6  -3    6.21    0.31
   3   6  -3    6.48    0.27
  -3   6   3    6.45    0.31
   3   6  -3    6.58    0.29
  -3   6   3    6.26    0.32
   3   6  -3    6.53    0.30
   3   6  -3    6.55    0.30
  -3   6   3    6.06    0.35
   2  -6  -3   10.46    0.50
   2   6  -3   10.67    0.41
  -2   6   3    9.92    0.47
   2   6  -3   10.28    0.42
   2   6  -3   10.37    0.42
  -2   6   3   10.71    0.45
   2   6  -3   10.70    0.50
   2   6  -3   11.16    0.45
  -2   6   3   10.75    0.44
  -2   6   3   10.91    0.43
  -2   6   3   10.91    0.64
   2   6  -3   10.47    0.39
   1  -6  -3    6.72    0.37
  -1   6   3    6.64    0.32
  -1   6   3    6.41    0.31
  -1   6   3    6.76    0.32
  -1   6   3    6.60    0.35
   1   6  -3    6.98    0.33
   1   6  -3    7.05    0.31
  -1   6   3    6.63    0.46
  -1   6   3    6.78    0.34
   1   6  -3    6.20    0.29
   1   6  -3    7.36    0.38
   1   6  -3    6.38    0.31
   1   6  -3    6.71    0.30
   0  -6  -3    0.69    0.13
   0   6   3    0.58    0.15
   0   6   3    0.39    0.13
   0   6  -3    0.39    0.09
   0   6   3    0.48    0.11
   0   6  -3    0.52    0.13
   0   6   3    0.41    0.10
   0   6   3    0.57    0.10
   0   6  -3    0.60    0.10
   0   6  -3    0.51    0.11
   0   6  -3    0.60    0.11
   0   6   3    0.56    0.12
  -1  -6  -3    0.67    0.16
  -1   6  -3    0.41    0.10
  -1   6  -3    0.38    0.12
  -1   6  -3    0.20    0.10
   1   6   3    0.33    0.09
  -1   6  -3    0.43    0.10
   1   6   3    0.29    0.10
  -1   6  -3    0.37    0.11
   1   6   3    0.28    0.12
  -2  -6  -3   53.56    2.22
  -2  -6  -3   50.83    1.63
  -2   6  -3   54.69    1.48
  -2   6  -3   53.51    1.68
   2   6   3   50.33    1.67
   2   6   3   52.94    1.45
  -3  -6  -3   39.33    1.70
  -3  -6  -3   37.76    1.25
   3   6   3   39.73    1.27
   3   6   3   38.40    1.10
  -4  -6  -3    1.14    0.18
  -4  -6  -3    1.04    0.14
   4   6   3    1.54    0.13
  -5  -6  -3   19.24    0.65
   5   6   3   19.40    0.57
  -5  -7   3    3.18    0.17
  -5   7   3    3.05    0.17
  -5   7   3    3.00    0.18
  -4  -7   3   17.39    0.58
  -4  -7   3   16.33    0.59
   4  -7  -3   17.82    0.67
  -4   7   3   17.81    0.63
  -4   7   3   18.04    0.60
  -4   7   3   16.13    0.58
   4   7  -3   17.20    0.51
  -4   7   3   15.27    0.82
   4   7  -3   16.18    0.65
   3  -7  -3    9.16    0.44
  -3  -7   3    9.33    0.40
   3   7  -3    9.72    0.39
  -3   7   3    8.91    0.37
  -3   7   3    9.75    0.58
  -3   7   3    9.68    0.40
  -3   7   3    9.56    0.40
  -3   7   3   10.06    0.43
   3   7  -3    9.41    0.34
   3   7  -3    9.35    0.37
   3   7  -3    9.41    0.44
   3   7  -3    9.13    0.35
   2  -7  -3   30.59    1.11
  -2   7   3   26.87    1.34
  -2   7   3   31.16    0.98
   2   7  -3   30.26    0.95
  -2   7   3   30.25    0.97
   2   7  -3   28.40    0.94
   2   7  -3   32.23    1.11
  -2   7   3   30.16    0.94
  -2   7   3   30.39    1.01
   2   7  -3   30.78    0.88
   2   7  -3   31.32    0.93
   2   7  -3   29.44    1.00
  -1   7   3    0.21    0.12
   1   7  -3    0.41    0.09
  -1   7   3    0.17    0.08
  -1   7   3    0.14    0.08
  -1   7   3    0.11    0.11
  -1   7   3    0.25    0.10
   1   7  -3    0.26    0.08
   1   7  -3    0.21    0.08
   1   7  -3    0.25    0.10
   1   7  -3    0.19    0.09
   1   7  -3    0.18    0.08
  -1   7   3    0.23    0.09
   0   7  -3   13.34    0.52
   0   7   3   11.68    0.51
   0   7   3   12.92    0.51
   0   7  -3   12.53    0.46
   0   7  -3   12.35    0.45
   0   7   3   11.94    0.47
   0   7   3   12.59    0.47
   0   7   3   12.77    0.69
   0   7   3   12.17    0.47
   0   7  -3   12.40    0.47
  -1  -7  -3   77.87    3.20
   1   7   3   81.42    2.38
  -1   7  -3   78.94    2.46
   1   7   3   82.33    2.26
  -1   7  -3   84.39    2.15
   1   7   3   80.74    2.47
  -1   7  -3   78.90    2.30
  -1   7  -3   80.67    2.26
  -2  -7  -3    5.42    0.29
  -2  -7  -3    5.34    0.40
   2   7   3    5.07    0.28
   2   7   3    5.39    0.24
  -3  -7  -3   11.55    0.60
  -3  -7  -3   10.96    0.43
   3   7   3    9.84    0.42
   3   7   3   10.98    0.38
  -4  -7  -3    1.72    0.14
   4   7   3    1.79    0.11
   5   7   3    0.06    0.03
  -4  -8   3    6.59    0.26
   4   8  -3    6.87    0.22
  -4   8   3    6.67    0.26
  -4   8   3    6.65    0.27
  -3  -8   3    0.51    0.08
  -3   8   3    0.37    0.07
  -3   8   3    0.42    0.09
  -3   8   3    0.43    0.08
   3   8  -3    0.47    0.07
   3   8  -3    0.44    0.07
  -2  -8   3    0.98    0.11
  -2   8   3    1.05    0.11
   2   8  -3    1.06    0.10
   2   8  -3    1.06    0.11
  -2   8   3    0.89    0.16
  -2   8   3    1.04    0.11
  -2   8   3    1.11    0.12
   2   8  -3    0.99    0.10
   2   8  -3    1.06    0.10
  -2   8   3    0.93    0.12
  -1   8   3    4.51    0.25
   1   8  -3    4.93    0.21
   1   8  -3    4.17    0.23
   1   8  -3    4.60    0.23
   1   8  -3    4.52    0.22
   1   8  -3    4.51    0.22
  -1   8   3    4.22    0.33
  -1   8   3    4.21    0.23
  -1   8   3    4.54    0.23
  -1   8   3    4.63    0.23
   0  -8  -3    0.12    0.09
   0   8  -3    0.00    0.06
   0   8   3    0.14    0.08
   0   8  -3    0.31    0.08
   0   8   3    0.12    0.07
   0   8   3    0.33    0.09
   0   8  -3    0.08    0.07
   0   8   3    0.11    0.08
   0   8   3    0.19    0.07
   0   8  -3    0.07    0.06
  -1  -8  -3    2.64    0.17
  -1  -8  -3    2.58    0.24
   1   8   3    2.45    0.17
  -1   8  -3    2.84    0.17
   1   8   3    2.56    0.16
  -1   8  -3    2.33    0.14
  -1   8  -3    3.00    0.19
  -2  -8  -3    3.92    0.20
  -3  -8  -3    1.11    0.09
   3   8   3    1.17    0.08
   1  -9  -3    0.04    0.05
   1   9  -3    0.12    0.04
  -1   9   3    0.05    0.05
   1   9  -3    0.06    0.04
  -1   9   3    0.17    0.05
   0  -9  -3    0.17    0.05
   0   9  -3    0.22    0.05
   0   9   3    0.21    0.05
  -8   0   4    8.47    0.33
   7   0  -4    0.02    0.06
   7   0  -4    0.01    0.06
  -7   0   4   -0.05    0.09
   6   0  -4    0.52    0.10
   6   0  -4    0.51    0.11
  -6   0   4    0.40    0.17
  -6   0   4    0.37    0.13
  -6   0   4    0.44    0.13
  -5   0   4   -0.13    0.11
   5   0  -4   -0.02    0.07
   5   0  -4    0.07    0.08
  -5   0   4    0.13    0.11
  -4   0   4   13.55    0.58
   4   0  -4   13.16    0.64
  -4   0   4   14.49    0.54
   4   0  -4   12.98    0.57
  -3   0   4   -0.06    0.07
   3   0  -4    0.14    0.08
  -3   0   4   -0.08    0.08
   3   0  -4    0.14    0.08
  -2   0   4   93.34    2.79
   2   0  -4   88.44    2.98
  -2   0   4   92.42    2.58
   2   0  -4   92.58    3.29
  -1   0   4   -0.06    0.06
   1   0  -4   -0.04    0.07
  -1   0   4   -0.04    0.06
   0   0   4  153.54    4.54
   0   0   4  156.54    5.19
   0   0  -4  152.48    5.43
   1   0   4    0.01    0.07
   1   0   4    0.05    0.08
  -1   0  -4   -0.03    0.07
  -2   0  -4   15.89    0.62
  -2   0  -4   15.27    0.63
  -2   0  -4   13.95    0.70
  -2   0  -4   16.07    0.66
   2   0   4   16.18    0.69
   2   0   4   15.82    0.58
   3   0   4   -0.02    0.07
  -3   0  -4    0.08    0.09
  -3   0  -4   -0.05    0.08
   3   0   4   -0.03    0.07
  -3   0  -4    0.04    0.10
  -3   0  -4    0.05    0.08
  -4   0  -4  147.51    4.72
  -4   0  -4  154.60    4.80
  -4   0  -4  144.86    4.47
  -4   0  -4  139.19    3.78
  -4   0  -4  144.66    4.82
  -4   0  -4  150.37    4.27
  -5   0  -4    0.05    0.11
  -5   0  -4   -0.08    0.10
  -5   0  -4   -0.01    0.10
  -5   0  -4    0.11    0.11
  -5   0  -4   -0.02    0.10
  -5   0  -4    0.00    0.10
   5   0   4    0.05    0.10
  -6   0  -4   73.00    2.62
   6   0   4   78.50    2.52
  -6   0  -4   75.74    2.42
  -6   0  -4   77.41    2.24
  -6   0  -4   76.23    2.31
  -6   0  -4   76.87    2.60
  -7   0  -4    0.01    0.07
  -7   0  -4    0.12    0.08
  -7   0  -4    0.06    0.08
  -8  -1   4    2.41    0.15
   8   1  -4    2.78    0.13
  -8   1   4    2.68    0.15
  -7  -1   4    3.42    0.23
  -7   1   4    3.11    0.30
  -7   1   4    3.45    0.24
   7   1  -4    3.74    0.20
  -7   1   4    3.87    0.24
   7   1  -4    3.15    0.21
  -6  -1   4   19.14    0.71
   6  -1  -4   19.69    0.77
  -6   1   4   19.32    0.70
   6   1  -4   19.66    0.77
   6   1  -4   19.09    0.69
  -6   1   4   18.29    0.98
  -6   1   4   19.16    0.72
  -6   1   4   19.31    0.76
  -5  -1   4    6.59    0.35
  -5  -1   4    6.30    0.34
   5  -1  -4    6.90    0.36
  -5   1   4    6.60    0.39
  -5   1   4    6.91    0.35
  -5   1   4    7.22    0.49
   5   1  -4    6.86    0.36
   5   1  -4    6.45    0.32
  -5   1   4    6.38    0.35
  -4  -1   4   27.13    1.00
   4  -1  -4   27.01    1.13
   4  -1  -4   27.55    1.01
  -4  -1   4   28.47    0.92
   4   1  -4   27.70    1.14
  -4   1   4   27.87    0.91
   4   1  -4   26.75    1.02
  -4   1   4   26.79    0.99
  -3  -1   4  165.15    4.60
  -3  -1   4  169.30    4.99
   3  -1  -4  169.27    5.88
   3  -1  -4  168.55    5.33
   3   1  -4  173.78    5.89
   3   1  -4  161.39    5.34
  -3   1   4  156.01    5.42
  -3   1   4  169.74    4.99
  -3   1   4  168.91    4.61
   2  -1  -4    2.68    0.19
  -2  -1   4    2.79    0.19
   2  -1  -4    2.62    0.20
  -2  -1   4    2.75    0.17
   2   1  -4    2.47    0.19
  -2   1   4    2.80    0.18
   2   1  -4    2.48    0.21
  -2   1   4    2.74    0.19
   1  -1  -4   23.84    0.95
  -1  -1   4   23.38    0.80
  -1  -1   4   23.69    0.92
  -1   1   4   23.18    0.80
   1   1  -4   23.62    0.97
   0  -1   4   36.22    1.13
   0  -1   4   35.32    1.33
   0  -1  -4   35.74    1.38
   0   1  -4   34.72    1.39
   0   1   4   36.25    1.31
   0   1   4   35.72    1.13
   1  -1   4  109.99    3.69
  -1  -1  -4  105.54    3.51
  -1  -1  -4  111.47    4.19
  -1  -1  -4  106.13    3.84
   1   1   4  108.50    3.67
  -1   1  -4  103.43    3.50
  -1   1  -4  103.67    3.16
  -1   1  -4  106.38    3.87
  -1   1  -4  108.51    3.42
   1   1   4  109.09    3.19
   2  -1   4   10.32    0.53
  -2  -1  -4   10.33    0.49
  -2  -1  -4   11.12    0.50
  -2  -1  -4   11.76    0.55
  -2  -1  -4   11.59    0.57
  -2  -1  -4   11.55    0.48
  -2   1  -4   10.80    0.48
  -2   1  -4   10.09    0.46
   2   1   4   11.21    0.53
  -2   1  -4   10.63    0.51
  -2   1  -4   11.43    0.44
   2   1   4   11.56    0.45
  -2   1  -4   10.83    0.56
  -3  -1  -4    0.49    0.12
  -3  -1  -4    0.55    0.11
  -3  -1  -4    0.51    0.12
  -3  -1  -4    0.59    0.12
   3  -1   4    0.39    0.12
  -3  -1  -4    0.48    0.12
   3   1   4    0.50    0.10
  -3   1  -4    0.50    0.13
  -3   1  -4    0.49    0.11
   3   1   4    0.55    0.12
  -3   1  -4    0.40    0.11
  -3   1  -4    0.61    0.13
  -4  -1  -4   29.34    0.99
  -4  -1  -4   33.14    1.16
  -4  -1  -4   29.97    1.18
  -4  -1  -4   30.23    1.13
  -4  -1  -4   29.50    1.06
  -4  -1  -4   29.00    0.91
  -4  -1  -4   30.67    1.04
  -4   1  -4   31.04    1.15
  -4   1  -4   29.19    1.09
  -4   1  -4   31.53    1.18
  -4   1  -4   29.96    1.03
  -4   1  -4   29.51    1.14
  -4   1  -4   29.43    0.92
  -5  -1  -4    9.77    0.46
  -5  -1  -4    9.99    0.52
  -5  -1  -4    9.96    0.45
  -5  -1  -4    9.67    0.42
   5   1   4    9.36    0.37
   5   1   4    9.91    0.47
  -5   1  -4   10.17    0.49
  -5   1  -4    9.71    0.50
  -5   1  -4    9.23    0.51
  -5   1  -4    9.37    0.40
  -5   1  -4   10.42    0.46
  -5   1  -4    8.92    0.50
  -6  -1  -4    0.66    0.12
  -6  -1  -4    0.78    0.13
  -6  -1  -4    0.57    0.14
  -6  -1  -4    0.74    0.14
   6  -1   4    0.58    0.12
  -6   1  -4    0.52    0.12
  -6   1  -4    0.84    0.15
   6   1   4    0.57    0.09
  -6   1  -4    0.56    0.13
   6   1   4    0.60    0.11
  -6   1  -4    0.61    0.14
  -7  -1  -4    5.66    0.27
  -7   1  -4    5.65    0.27
  -7   1  -4    5.53    0.29
   7  -2  -4    0.61    0.10
  -7  -2   4    1.04    0.13
   7   2  -4    0.55    0.09
  -7   2   4    0.55    0.15
  -7   2   4    0.74    0.13
  -7   2   4    0.41    0.10
   6  -2  -4   20.55    0.80
  -6  -2   4   20.06    0.74
  -6   2   4   20.42    0.75
   6   2  -4   20.98    0.80
   6   2  -4   20.35    0.73
  -6   2   4   20.52    1.03
  -6   2   4   21.62    0.81
  -6   2   4   19.69    0.72
  -5  -2   4    2.69    0.21
   5  -2  -4    2.19    0.19
  -5  -2   4    2.75    0.22
  -5   2   4    2.48    0.22
   5   2  -4    3.05    0.22
  -5   2   4    2.59    0.29
  -5   2   4    2.97    0.28
  -5   2   4    2.66    0.21
  -5   2   4    2.79    0.26
   5   2  -4    2.49    0.19
  -4  -2   4   87.06    2.75
   4  -2  -4   91.50    3.21
  -4  -2   4   87.50    2.53
   4  -2  -4   87.67    2.89
  -4   2   4   90.39    3.48
  -4   2   4   83.97    2.74
   4   2  -4   87.27    3.21
   4   2  -4   89.83    2.91
  -4   2   4   87.89    2.53
  -4   2   4   85.18    3.01
   3  -2  -4    0.87    0.12
  -3  -2   4    0.78    0.12
  -3  -2   4    0.99    0.12
   3  -2  -4    0.98    0.14
   3   2  -4    1.02    0.13
  -3   2   4    0.94    0.17
   3   2  -4    1.06    0.15
  -3   2   4    1.17    0.13
  -3   2   4    0.99    0.14
   3   2  -4    0.83    0.12
   2  -2  -4    8.47    0.40
  -2  -2   4    9.95    0.38
   2  -2  -4    9.65    0.50
   2  -2  -4    9.06    0.42
  -2  -2   4    9.33    0.40
   2  -2  -4    9.28    0.45
   2   2  -4    8.65    0.42
   2   2  -4    8.89    0.40
   2   2  -4    9.69    0.43
  -2   2   4    9.47    0.37
   2   2  -4    9.69    0.48
   2   2  -4    9.62    0.37
  -2   2   4    9.12    0.41
  -1  -2   4   40.46    1.19
  -1  -2   4   42.48    1.30
   1  -2  -4   41.80    1.53
   1  -2  -4   38.85    1.41
   1  -2  -4   41.86    1.69
   1   2  -4   43.19    1.57
   1   2  -4   39.34    1.40
  -1   2   4   39.71    1.28
   1   2  -4   38.65    1.36
   1   2  -4   39.65    1.26
  -1   2   4   39.42    1.29
   1   2  -4   40.95    1.45
  -1   2   4   39.78    1.20
   0  -2   4   38.82    1.40
   0  -2  -4   38.55    1.41
   0  -2  -4   37.08    1.31
   0  -2  -4   37.54    1.56
   0  -2   4   38.59    1.17
   0   2  -4   35.76    1.44
   0   2   4   36.78    1.17
   0   2   4   35.97    1.34
   0   2  -4   35.85    1.26
   0   2  -4   35.67    1.15
   0   2  -4   33.69    1.29
   0   2   4   38.11    1.19
  -1  -2  -4   14.24    0.68
  -1  -2  -4   12.68    0.56
   1  -2   4   12.08    0.60
  -1   2  -4   12.72    0.48
  -1   2  -4   12.94    0.63
  -1   2  -4   12.19    0.54
   1   2   4   14.37    0.60
   1   2   4   12.88    0.50
  -1   2  -4   13.26    0.57
  -2  -2  -4   49.71    1.63
  -2  -2  -4   46.76    1.71
   2  -2   4   46.79    1.79
  -2  -2  -4   49.80    2.05
   2   2   4   50.37    1.79
  -2   2  -4   47.89    1.88
  -2   2  -4   49.15    1.71
  -2   2  -4   46.47    1.66
   2   2   4   49.43    1.54
  -2   2  -4   49.09    1.52
  -3  -2  -4   14.95    0.68
   3  -2   4   15.21    0.71
  -3  -2  -4   15.23    0.81
  -3   2  -4   15.41    0.68
   3   2   4   15.36    0.63
  -3   2  -4   15.41    0.63
   3   2   4   14.91    0.70
  -3   2  -4   15.15    0.66
   3   2   4   15.43    0.58
  -3   2  -4   14.47    0.75
  -4  -2  -4    6.12    0.33
  -4  -2  -4    6.93    0.41
  -4   2  -4    7.34    0.41
  -4   2  -4    6.81    0.39
   4   2   4    6.66    0.37
   4   2   4    6.74    0.30
  -4   2  -4    6.77    0.40
  -4   2  -4    6.70    0.32
  -4   2  -4    6.45    0.38
  -4   2  -4    7.15    0.36
  -5  -2  -4    7.97    0.46
  -5  -2  -4    7.86    0.39
  -5   2  -4    7.65    0.45
  -5   2  -4    8.48    0.47
  -5   2  -4    8.23    0.44
   5   2   4    8.28    0.42
  -5   2  -4    8.25    0.43
   5   2   4    8.39    0.33
  -5   2  -4    8.22    0.40
   6  -2   4    3.50    0.23
  -6  -2  -4    2.69    0.20
  -6  -2  -4    2.43    0.23
   6   2   4    2.88    0.16
  -6   2  -4    2.92    0.21
  -6   2  -4    2.65    0.23
  -6   2  -4    2.92    0.25
  -6   2  -4    2.77    0.22
   6   2   4    2.45    0.20
  -7  -2  -4    0.47    0.08
  -7   2  -4    0.70    0.09
  -7   2  -4    0.63    0.10
  -7  -3   4    1.00    0.12
  -7   3   4    0.81    0.11
  -7   3   4    0.82    0.12
   7   3  -4    0.84    0.09
  -6  -3   4    0.26    0.11
   6  -3  -4    0.10    0.08
  -6   3   4    0.07    0.14
  -6   3   4    0.15    0.14
   6   3  -4    0.10    0.07
  -6   3   4    0.02    0.11
  -6   3   4    0.01    0.09
  -6   3   4    0.05    0.10
  -6   3   4    0.17    0.13
   5  -3  -4    7.02    0.37
  -5  -3   4    7.59    0.37
  -5  -3   4    6.82    0.35
  -5   3   4    6.96    0.36
  -5   3   4    7.02    0.35
  -5   3   4    7.26    0.39
  -5   3   4    7.03    0.40
  -5   3   4    6.80    0.50
  -5   3   4    7.20    0.45
   5   3  -4    7.49    0.36
   5   3  -4    7.45    0.35
  -4  -3   4   60.67    1.83
   4  -3  -4   64.26    2.10
  -4  -3   4   61.50    1.85
  -4   3   4   62.32    1.86
   4   3  -4   65.33    2.08
  -4   3   4   63.06    2.57
   4   3  -4   63.02    2.11
  -4   3   4   57.04    1.95
   4   3  -4   60.31    1.97
  -4   3   4   63.68    2.24
  -4   3   4   64.36    1.86
  -3  -3   4   85.17    2.44
  -3  -3   4   79.51    2.63
   3  -3  -4   88.01    3.43
   3   3  -4   83.97    2.81
  -3   3   4   88.51    2.94
  -3   3   4   83.35    2.65
  -3   3   4   87.15    2.45
   3   3  -4   84.13    3.10
  -3   3   4   89.17    3.37
   3   3  -4   83.49    2.76
   2  -3  -4    1.05    0.15
  -2  -3   4    0.98    0.11
  -2  -3   4    0.81    0.12
   2  -3  -4    1.25    0.14
  -2   3   4    1.08    0.12
   2   3  -4    1.02    0.13
   2   3  -4    0.97    0.11
  -2   3   4    0.85    0.13
   2   3  -4    1.01    0.13
   2   3  -4    0.93    0.12
   2   3  -4    1.01    0.14
  -1  -3   4    5.19    0.25
   1  -3  -4    5.72    0.37
   1  -3  -4    5.07    0.30
  -1  -3   4    5.60    0.28
  -1   3   4    5.08    0.27
   1   3  -4    5.19    0.30
  -1   3   4    5.47    0.28
   1   3  -4    5.49    0.30
  -1   3   4    5.37    0.26
   1   3  -4    5.43    0.26
   1   3  -4    5.33    0.29
   1   3  -4    6.01    0.34
   0  -3  -4    2.86    0.21
   0  -3   4    3.23    0.19
   0  -3  -4    2.69    0.25
   0   3  -4    2.58    0.20
   0   3  -4    2.92    0.22
   0   3  -4    2.56    0.20
   0   3  -4    2.54    0.17
   0   3  -4    2.49    0.16
   0   3   4    3.09    0.20
   0   3   4    2.84    0.18
   0   3  -4    2.70    0.23
   1  -3   4   90.13    3.22
  -1  -3  -4   95.93    3.71
  -1  -3  -4   91.86    3.07
  -1   3  -4   84.46    3.31
   1   3   4   95.62    2.77
  -1   3  -4   89.10    2.98
   1   3   4   95.38    3.19
  -1   3  -4   91.50    2.74
  -1   3  -4   91.74    3.03
  -2  -3  -4    0.32    0.12
   2  -3   4    0.12    0.11
  -2  -3  -4    0.20    0.13
  -2   3  -4    0.21    0.10
   2   3   4    0.09    0.08
  -2   3  -4    0.18    0.10
  -2   3  -4    0.13    0.07
   2   3   4    0.16    0.08
  -2   3  -4    0.10    0.09
  -3  -3  -4    0.44    0.13
  -3  -3  -4    0.61    0.14
  -3   3  -4    0.47    0.13
  -3   3  -4    0.41    0.13
   3   3   4    0.61    0.11
   3   3   4    0.39    0.11
  -3   3  -4    0.26    0.11
  -3   3  -4    0.51    0.12
   3   3   4    0.33    0.10
  -4  -3  -4    1.11    0.16
  -4  -3  -4    0.63    0.15
  -4   3  -4    0.95    0.16
  -4   3  -4    0.65    0.14
  -4   3  -4    0.71    0.13
   4   3   4    0.77    0.13
  -4   3  -4    0.59    0.13
   4   3   4    0.57    0.11
  -5  -3  -4   89.41    2.63
  -5  -3  -4   83.93    3.03
  -5   3  -4   90.41    2.99
  -5   3  -4   85.55    3.00
   5   3   4   91.74    2.34
   5   3   4   88.86    2.92
  -5   3  -4   89.15    2.82
  -5   3  -4   91.88    2.67
  -5   3  -4   93.93    3.03
  -6  -3  -4    0.07    0.08
   6   3   4    0.09    0.06
  -6   3  -4    0.08    0.08
  -6   3  -4    0.02    0.09
   6   3   4    0.01    0.08
  -6   3  -4    0.02    0.09
  -7  -4   4   -0.03    0.05
   7   4  -4    0.04    0.04
  -7   4   4    0.08    0.07
  -7   4   4    0.03    0.06
  -6  -4   4    1.49    0.15
   6   4  -4    1.57    0.13
  -6   4   4    1.45    0.17
  -6   4   4    1.29    0.14
  -6   4   4    1.03    0.18
   6   4  -4    1.44    0.14
  -6   4   4    1.29    0.16
  -6   4   4    0.97    0.19
  -5  -4   4    0.17    0.10
  -5  -4   4    0.05    0.10
  -5   4   4    0.26    0.13
   5   4  -4    0.23    0.09
  -5   4   4    0.05    0.09
   5   4  -4    0.16    0.08
  -5   4   4    0.15    0.14
  -5   4   4    0.26    0.14
  -5   4   4    0.20    0.15
  -5   4   4    0.26    0.11
  -4  -4   4   30.83    1.02
  -4  -4   4   32.64    1.05
  -4   4   4   31.65    1.11
  -4   4   4   32.68    1.14
  -4   4   4   32.01    1.48
   4   4  -4   31.66    1.10
  -4   4   4   33.33    1.05
   4   4  -4   32.45    1.16
  -4   4   4   32.64    1.30
  -4   4   4   33.28    1.06
  -3  -4   4   33.82    1.08
  -3  -4   4   34.66    1.11
  -3   4   4   33.81    1.19
   3   4  -4   36.28    1.26
   3   4  -4   32.37    1.17
  -3   4   4   34.68    1.18
  -3   4   4   36.81    1.57
  -3   4   4   35.95    1.12
  -3   4   4   37.10    1.38
  -3   4   4   35.35    1.12
  -3   4   4   34.37    1.09
   3   4  -4   35.01    1.06
  -2  -4   4   11.20    0.44
  -2  -4   4   10.31    0.47
   2  -4  -4   10.86    0.50
   2  -4  -4   11.38    0.62
   2   4  -4   11.07    0.50
  -2   4   4   10.92    0.44
   2   4  -4   10.35    0.52
  -2   4   4   11.20    0.62
  -2   4   4   10.80    0.48
   2   4  -4   11.60    0.45
  -1  -4   4    1.99    0.18
   1  -4  -4    2.19    0.24
   1  -4  -4    2.03    0.19
   1   4  -4    2.22    0.19
  -1   4   4    2.10    0.17
   1   4  -4    2.29    0.20
   1   4  -4    2.45    0.16
  -1   4   4    2.70    0.18
   1   4  -4    2.16    0.16
  -1   4   4    2.96    0.20
   0  -4  -4    0.96    0.15
   0  -4  -4    0.78    0.16
   0  -4   4    0.92    0.13
   0   4  -4    0.74    0.10
   0   4  -4    0.72    0.13
   0   4  -4    1.09    0.16
   0   4  -4    0.73    0.10
   0   4   4    0.93    0.12
  -1  -4  -4    1.80    0.23
   1  -4   4    1.75    0.21
  -1  -4  -4    1.73    0.19
  -1   4  -4    1.49    0.18
   1   4   4    1.85    0.17
  -1   4  -4    1.83    0.16
  -1   4  -4    2.34    0.20
  -1   4  -4    2.27    0.21
   1   4   4    1.75    0.19
  -2  -4  -4   70.65    2.48
  -2  -4  -4   70.53    2.16
   2   4   4   77.01    2.24
  -2   4  -4   72.66    2.44
  -2   4  -4   71.99    2.22
  -2   4  -4   71.49    2.31
  -2   4  -4   71.50    2.45
  -2   4  -4   71.16    1.94
  -3  -4  -4   29.44    1.01
  -3  -4  -4   29.56    1.17
  -3   4  -4   29.22    0.91
   3   4   4   29.61    0.89
  -3   4  -4   29.71    1.16
   3   4   4   30.54    1.02
  -3   4  -4   30.91    1.15
  -3   4  -4   30.80    1.09
  -4  -4  -4    5.85    0.36
  -4  -4  -4    5.38    0.31
  -4   4  -4    5.65    0.30
   4   4   4    5.06    0.25
  -4   4  -4    5.52    0.36
  -4   4  -4    6.24    0.35
  -4   4  -4    6.00    0.36
  -5  -4  -4    3.64    0.24
  -5  -4  -4    3.76    0.28
  -5   4  -4    4.23    0.24
  -5   4  -4    3.63    0.25
   5   4   4    3.61    0.19
  -5   4  -4    3.61    0.27
   5   4   4    3.83    0.24
  -6  -4  -4   12.94    0.48
   6   4   4   13.04    0.40
  -6   4  -4   13.30    0.48
  -6   4  -4   14.04    0.52
  -6  -5   4    1.17    0.12
  -6   5   4    0.99    0.13
   6   5  -4    1.20    0.10
  -6   5   4    1.25    0.13
  -6   5   4    0.86    0.11
  -5  -5   4   16.74    0.64
   5  -5  -4   19.83    0.74
  -5  -5   4   18.64    0.64
  -5   5   4   18.39    0.70
  -5   5   4   19.23    0.66
   5   5  -4   18.43    0.66
  -5   5   4   17.60    0.64
  -5   5   4   15.43    0.88
  -5   5   4   18.85    0.69
   5   5  -4   18.39    0.70
  -4  -5   4   17.81    0.57
  -4  -5   4   14.51    0.57
   4  -5  -4   14.47    0.63
   4   5  -4   15.09    0.59
  -4   5   4   14.95    0.61
  -4   5   4   14.44    0.57
  -4   5   4   13.21    0.79
  -4   5   4   15.02    0.62
  -4   5   4   14.97    0.57
   4   5  -4   15.57    0.63
   3  -5  -4   18.57    0.76
  -3  -5   4   18.99    0.67
  -3  -5   4   18.54    0.65
   3   5  -4   17.90    0.62
   3   5  -4   17.26    0.69
  -3   5   4   18.65    0.67
  -3   5   4   18.32    0.71
   3   5  -4   17.66    0.58
   3   5  -4   18.10    0.66
  -3   5   4   18.70    0.65
  -3   5   4   18.64    0.67
  -3   5   4   19.22    0.95
  -3   5   4   18.96    0.73
   3   5  -4   18.95    0.75
  -2  -5   4   16.31    0.58
   2  -5  -4   15.07    0.65
  -2   5   4   16.01    0.58
  -2   5   4   14.90    0.62
   2   5  -4   14.77    0.54
   2   5  -4   15.52    0.66
   2   5  -4   15.35    0.51
   2   5  -4   15.37    0.58
  -2   5   4   15.17    0.81
  -2   5   4   15.39    0.58
   2   5  -4   16.02    0.62
  -2   5   4   15.56    0.57
   1  -5  -4    6.88    0.37
   1   5  -4    6.14    0.30
   1   5  -4    6.07    0.28
  -1   5   4    6.87    0.45
   1   5  -4    6.47    0.34
  -1   5   4    6.28    0.34
  -1   5   4    6.43    0.31
   1   5  -4    6.51    0.36
   1   5  -4    6.66    0.32
  -1   5   4    6.65    0.33
   1   5  -4    6.06    0.29
  -1   5   4    6.36    0.31
   0  -5  -4   71.32    2.37
   0   5   4   69.35    2.76
   0   5  -4   69.14    2.20
   0   5  -4   68.59    1.98
   0   5  -4   66.97    1.85
   0   5   4   70.77    1.99
   0   5   4   69.30    1.97
   0   5  -4   70.49    2.13
   0   5   4   65.04    2.07
   0   5  -4   66.46    1.96
   0   5   4   69.61    2.15
   0   5  -4   71.97    2.33
  -1  -5  -4   94.15    3.09
   1   5   4   91.25    2.55
  -1   5  -4   93.36    3.04
  -1   5  -4   89.99    2.77
  -1   5  -4   91.84    2.86
  -1   5  -4   89.49    2.42
   1   5   4   90.15    2.69
  -1   5  -4   92.25    2.55
   1   5   4   91.31    2.78
  -2  -5  -4   30.28    1.01
  -2  -5  -4   29.96    1.16
   2   5   4   30.78    1.03
  -2   5  -4   29.88    0.91
  -2   5  -4   30.16    1.03
   2   5   4   29.79    0.89
  -2   5  -4   29.03    1.15
  -2   5  -4   29.92    1.07
  -3  -5  -4    2.46    0.23
  -3  -5  -4    2.65    0.21
  -3   5  -4    2.48    0.21
  -3   5  -4    1.95    0.21
   3   5   4    2.44    0.17
   3   5   4    2.38    0.18
  -3   5  -4    2.09    0.18
  -4  -5  -4    0.08    0.10
  -4   5  -4    0.12    0.09
   4   5   4   -0.01    0.06
  -5  -5  -4    1.76    0.15
   5   5   4    2.03    0.13
  -5   5  -4    2.30    0.16
  -6  -6   4    2.10    0.13
  -6   6   4    2.03    0.12
  -6   6   4    2.06    0.13
  -5  -6   4    6.17    0.28
   5  -6  -4    6.32    0.25
   5   6  -4    5.84    0.29
  -5   6   4    5.69    0.29
   5   6  -4    5.90    0.26
  -5   6   4    6.16    0.28
  -4  -6   4    0.08    0.09
  -4  -6   4    0.05    0.08
   4  -6  -4    0.10    0.08
   4   6  -4    0.07    0.06
  -4   6   4    0.00    0.07
   4   6  -4    0.05    0.07
   4   6  -4    0.07    0.08
  -4   6   4   -0.11    0.11
  -4   6   4    0.09    0.09
  -4   6   4    0.06    0.11
  -3  -6   4    6.47    0.30
  -3  -6   4    6.07    0.31
   3  -6  -4    6.20    0.34
   3   6  -4    5.74    0.29
  -3   6   4    6.08    0.30
   3   6  -4    5.91    0.34
  -3   6   4    6.50    0.31
   3   6  -4    6.31    0.26
  -3   6   4    5.89    0.30
   3   6  -4    6.08    0.28
  -3   6   4    6.32    0.34
  -3   6   4    6.17    0.44
   2  -6  -4    9.28    0.46
  -2  -6   4   10.30    0.42
  -2   6   4   10.32    0.41
  -2   6   4    9.43    0.41
  -2   6   4    9.96    0.45
   2   6  -4    9.44    0.38
   2   6  -4    9.64    0.47
  -2   6   4    9.98    0.60
   2   6  -4    9.43    0.36
   2   6  -4    9.26    0.38
  -2   6   4    9.92    0.42
   2   6  -4    9.38    0.41
   1  -6  -4    1.11    0.16
  -1   6   4    1.10    0.13
   1   6  -4    0.95    0.15
  -1   6   4    1.31    0.14
  -1   6   4    0.90    0.18
   1   6  -4    0.94    0.12
  -1   6   4    1.24    0.17
   1   6  -4    1.21    0.13
   1   6  -4    1.13    0.13
   1   6  -4    1.04    0.12
   0  -6  -4   65.12    2.21
   0   6   4   64.74    2.60
   0   6  -4   63.66    1.87
   0   6  -4   65.14    2.00
   0   6  -4   63.36    1.84
   0   6   4   63.15    1.85
   0   6   4   62.69    1.94
   0   6  -4   66.25    2.19
   0   6   4   64.40    2.01
   0   6  -4   64.66    1.75
  -1  -6  -4   11.06    0.53
  -1  -6  -4   11.91    0.66
  -1   6  -4   12.53    0.56
  -1   6  -4   11.50    0.44
  -1   6  -4   11.60    0.49
   1   6   4   11.44    0.49
   1   6   4   11.54    0.44
  -1   6  -4   11.56    0.45
   1   6   4   11.19    0.48
  -2  -6  -4    0.54    0.12
   2   6   4    0.72    0.11
   2   6   4    0.55    0.10
  -2   6  -4    0.73    0.12
  -2   6  -4    0.60    0.11
  -2   6  -4    0.77    0.14
  -3  -6  -4    4.69    0.26
   3   6   4    4.48    0.25
   3   6   4    4.69    0.22
  -4  -6  -4    2.17    0.16
   4   6   4    2.35    0.14
  -5  -6  -4    0.96    0.09
   5   6   4    0.87    0.07
  -5  -7   4    0.06    0.05
  -5   7   4    0.05    0.06
  -5   7   4   -0.01    0.04
  -4  -7   4    3.86    0.20
   4   7  -4    4.04    0.17
  -4   7   4    4.10    0.21
  -4   7   4    4.21    0.23
  -3  -7   4   19.68    0.65
  -3  -7   4   19.25    0.67
   3  -7  -4   18.88    0.75
  -3   7   4   18.83    0.93
   3   7  -4   20.12    0.75
  -3   7   4   21.37    0.71
  -3   7   4   20.24    0.64
   3   7  -4   19.56    0.59
   3   7  -4   20.39    0.63
  -3   7   4   19.79    0.66
   3   7  -4   20.33    0.68
   2  -7  -4   12.74    0.54
  -2  -7   4   12.99    0.49
   2   7  -4   13.11    0.55
   2   7  -4   12.44    0.49
   2   7  -4   13.10    0.43
  -2   7   4   12.68    0.48
  -2   7   4   13.61    0.52
  -2   7   4   11.95    0.47
   2   7  -4   12.70    0.45
  -2   7   4   11.87    0.67
  -2   7   4   13.36    0.47
   1  -7  -4   20.06    0.78
  -1  -7   4   18.84    0.67
   1   7  -4   21.01    0.72
  -1   7   4   18.70    0.67
  -1   7   4   19.94    0.67
  -1   7   4   20.05    0.67
  -1   7   4   20.24    0.72
   1   7  -4   20.57    0.79
   1   7  -4   20.47    0.66
   1   7  -4   20.24    0.63
  -1   7   4   19.42    0.95
   0  -7  -4    1.31    0.18
   0   7  -4    1.30    0.12
   0   7   4    1.51    0.14
   0   7  -4    1.39    0.13
   0   7   4    1.34    0.15
   0   7  -4    1.51    0.16
   0   7  -4    1.42    0.14
   0   7   4    1.11    0.12
   0   7  -4    1.32    0.13
  -1  -7  -4   14.61    0.53
  -1  -7  -4   13.53    0.71
  -1   7  -4   15.23    0.50
  -1   7  -4   14.66    0.48
  -1   7  -4   14.39    0.55
   1   7   4   12.82    0.54
   1   7   4   13.27    0.48
  -2  -7  -4    3.00    0.20
  -2   7  -4    3.11    0.17
  -3  -7  -4    0.52    0.09
   3   7   4    0.45    0.07
  -4  -7  -4    3.04    0.15
   4   7   4    3.03    0.13
  -3  -8   4    2.48    0.13
   3   8  -4    2.47    0.12
   3   8  -4    2.49    0.12
  -3   8   4    2.49    0.15
  -3   8   4    2.32    0.13
  -3   8   4    2.47    0.13
   2   8  -4    2.17    0.12
  -2   8   4    2.10    0.13
  -2   8   4    1.95    0.15
  -2   8   4    1.92    0.13
   2   8  -4    2.02    0.12
   1   8  -4   31.17    0.90
  -1   8   4   29.46    0.95
   1   8  -4   30.35    0.85
  -1   8   4   30.11    0.90
   0  -8  -4    2.23    0.15
   0   8   4    2.20    0.14
   0   8  -4    2.08    0.13
  -1  -8  -4   33.20    0.98
   1   8   4   31.50    0.93
  -1   8  -4   32.12    0.88
  -1   8  -4   32.24    0.94
  -2  -8  -4    0.01    0.05
  -7   0   5    0.33    0.09
  -6   0   5    0.04    0.09
   6   0  -5    0.09    0.07
  -6   0   5    0.04    0.10
  -5   0   5   24.76    0.92
  -5   0   5   25.21    0.88
  -5   0   5   25.47    0.88
   5   0  -5   26.37    0.97
   4   0  -5    0.09    0.10
  -4   0   5    0.36    0.12
   4   0  -5    0.06    0.08
  -4   0   5    0.09    0.12
  -3   0   5   23.77    0.82
   3   0  -5   23.97    0.92
  -3   0   5   24.34    0.90
   3   0  -5   24.47    1.03
  -2   0   5   -0.02    0.08
   2   0  -5    0.04    0.08
   2   0  -5    0.07    0.08
  -2   0   5    0.04    0.09
   1   0  -5   47.42    1.82
  -1   0   5   47.60    1.52
  -1   0   5   47.46    1.41
   1   0  -5   47.56    1.65
  -1   0   5   47.27    1.53
   0   0   5    0.04    0.08
   0   0  -5   -0.02    0.07
   0   0  -5    0.05    0.08
   0   0   5    0.00    0.08
  -1   0  -5    6.04    0.40
  -1   0  -5    6.20    0.37
  -1   0  -5    6.56    0.34
   1   0   5    6.56    0.33
   1   0   5    6.05    0.38
  -1   0  -5    7.65    0.34
  -2   0  -5    0.06    0.10
  -2   0  -5   -0.01    0.08
   2   0   5   -0.03    0.08
  -2   0  -5    0.05    0.08
  -2   0  -5   -0.02    0.10
   2   0   5    0.01    0.08
   3   0   5  109.65    3.26
  -3   0  -5  110.96    3.62
  -3   0  -5  102.84    3.59
  -3   0  -5  113.37    3.53
  -3   0  -5  104.37    3.21
  -3   0  -5  109.22    3.34
  -3   0  -5  107.39    2.83
  -4   0  -5    0.01    0.10
  -4   0  -5   -0.01    0.08
  -4   0  -5   -0.13    0.10
  -4   0  -5   -0.01    0.10
  -4   0  -5    0.06    0.10
  -4   0  -5    0.17    0.11
  -5   0  -5   20.49    0.85
  -5   0  -5   20.00    0.65
   5   0   5   20.39    0.81
  -5   0  -5   20.16    0.84
  -5   0  -5   20.40    0.76
  -5   0  -5   20.65    0.78
   6   0   5   -0.11    0.06
  -6   0  -5   -0.03    0.07
  -6   0  -5   -0.06    0.07
  -7  -1   5    2.34    0.16
   7  -1  -5    1.63    0.11
   7   1  -5    2.27    0.13
  -6  -1   5    1.91    0.18
  -6  -1   5    1.70    0.17
   6  -1  -5    1.93    0.17
   6   1  -5    1.76    0.14
  -6   1   5    1.80    0.19
  -6   1   5    1.64    0.16
   6   1  -5    1.88    0.16
  -6   1   5    1.76    0.18
   5  -1  -5   61.70    2.06
  -5  -1   5   58.76    1.81
  -5  -1   5   58.35    1.82
   5   1  -5   59.87    1.90
  -5   1   5   59.96    1.91
  -5   1   5   60.30    1.82
   5   1  -5   62.64    2.06
  -5   1   5   61.41    1.82
  -4  -1   5    1.66    0.18
  -4  -1   5    1.83    0.18
   4  -1  -5    1.92    0.18
  -4   1   5    2.05    0.23
   4   1  -5    1.89    0.18
  -4   1   5    1.84    0.18
  -4   1   5    1.63    0.18
   4   1  -5    1.78    0.17
   3  -1  -5   11.98    0.61
  -3  -1   5   12.20    0.55
   3  -1  -5   12.95    0.55
  -3  -1   5   13.85    0.52
   3   1  -5   12.55    0.63
   3   1  -5   11.81    0.54
  -3   1   5   12.16    0.55
  -3   1   5   12.65    0.50
  -2  -1   5   11.58    0.53
   2  -1  -5   12.49    0.61
  -2  -1   5   12.35    0.49
   2  -1  -5   12.95    0.55
   2   1  -5   11.58    0.61
   2   1  -5   12.52    0.55
  -2   1   5   13.90    0.50
   2   1  -5   13.34    0.49
  -2   1   5   13.42    0.54
  -1  -1   5   56.03    2.06
  -1  -1   5   58.26    1.81
   1  -1  -5   54.24    1.93
   1  -1  -5   56.98    1.93
  -1  -1   5   57.39    1.67
   1  -1  -5   58.78    2.15
   1   1  -5   55.57    1.95
   1   1  -5   56.81    2.16
  -1   1   5   57.46    1.66
  -1   1   5   57.17    1.79
  -1   1   5   57.80    1.80
   1   1  -5   57.72    1.75
   0  -1   5   38.69    1.44
   0  -1  -5   36.41    1.47
   0  -1  -5   36.68    1.33
   0  -1  -5   38.53    1.34
   0   1  -5   37.71    1.28
   0   1  -5   36.93    1.19
   0   1  -5   37.95    1.51
   0   1  -5   35.93    1.35
   0   1   5   37.21    1.41
   0   1   5   37.74    1.23
  -1  -1  -5   11.52    0.54
  -1  -1  -5   12.17    0.61
  -1  -1  -5   12.89    0.55
  -1   1  -5   12.23    0.52
  -1   1  -5   11.43    0.62
   1   1   5   11.64    0.57
  -1   1  -5   11.72    0.47
  -1   1  -5   11.35    0.56
   1   1   5   12.55    0.51
  -2  -1  -5   10.09    0.57
  -2  -1  -5   11.67    0.49
   2  -1   5   10.99    0.57
   2  -1   5   11.54    0.48
  -2  -1  -5   11.27    0.52
  -2  -1  -5   10.72    0.52
  -2   1  -5   11.41    0.50
  -2   1  -5    9.21    0.58
  -2   1  -5   11.19    0.51
   2   1   5   10.87    0.47
   2   1   5   11.36    0.56
  -2   1  -5   10.94    0.55
   3  -1   5   89.58    2.73
  -3  -1  -5   94.48    2.95
  -3  -1  -5   95.32    3.03
  -3  -1  -5   86.40    2.70
  -3  -1  -5   88.13    2.37
  -3  -1  -5   88.89    3.04
  -3   1  -5   87.36    2.82
   3   1   5   90.87    2.73
  -3   1  -5   87.69    2.37
  -3   1  -5   86.92    2.69
  -3   1  -5   89.80    3.05
  -3   1  -5   90.71    3.01
  -3   1  -5   90.41    2.97
  -4  -1  -5   32.77    1.14
  -4  -1  -5   33.68    0.99
  -4  -1  -5   34.27    1.30
  -4   1  -5   34.31    1.30
   4   1   5   32.12    1.22
  -4   1  -5   33.67    1.14
  -4   1  -5   33.32    1.19
  -4   1  -5   34.27    1.26
  -4   1  -5   33.59    1.25
  -4   1  -5   33.49    1.00
  -5  -1  -5    9.34    0.50
  -5  -1  -5    9.94    0.45
  -5  -1  -5   10.03    0.45
   5  -1   5   10.10    0.48
   5   1   5   10.07    0.37
  -5   1  -5   10.44    0.48
  -5   1  -5   10.66    0.46
  -5   1  -5   10.66    0.40
  -5   1  -5    9.85    0.50
  -5   1  -5    9.35    0.51
   5   1   5    9.91    0.47
  -6  -1  -5    3.88    0.22
  -6   1  -5    3.82    0.23
  -6   1  -5    3.50    0.22
   6   1   5    3.83    0.17
  -7  -2   5    7.42    0.31
  -7   2   5    7.46    0.31
   7   2  -5    7.72    0.30
  -6  -2   5    0.36    0.11
   6  -2  -5    0.35    0.09
  -6  -2   5    0.57    0.12
  -6   2   5    0.29    0.12
   6   2  -5    0.24    0.08
  -6   2   5    0.39    0.11
   6   2  -5    0.44    0.09
  -6   2   5    0.27    0.10
   5  -2  -5    3.42    0.24
  -5  -2   5    3.70    0.25
  -5  -2   5    3.66    0.25
  -5   2   5    3.92    0.29
  -5   2   5    3.82    0.25
   5   2  -5    4.16    0.26
   5   2  -5    3.90    0.23
  -5   2   5    3.92    0.26
  -4  -2   5    1.65    0.18
   4  -2  -5    2.62    0.20
  -4  -2   5    1.74    0.18
   4  -2  -5    1.83    0.18
  -4   2   5    1.71    0.17
  -4   2   5    1.59    0.21
  -4   2   5    1.54    0.17
   4   2  -5    1.60    0.16
   4   2  -5    1.97    0.18
   3  -2  -5    2.09    0.18
   3  -2  -5    1.96    0.19
  -3  -2   5    2.14    0.19
   3   2  -5    1.96    0.18
  -3   2   5    2.06    0.18
  -2  -2   5    0.45    0.11
   2  -2  -5    0.61    0.12
   2  -2  -5    0.79    0.12
  -2  -2   5    0.36    0.11
  -2   2   5    0.22    0.09
   2   2  -5    0.34    0.10
   2   2  -5    0.26    0.10
   2   2  -5    0.21    0.08
   2   2  -5    0.17    0.08
  -2   2   5    0.26    0.10
  -1  -2   5   68.34    1.96
   1  -2  -5   66.29    2.29
  -1  -2   5   67.95    2.13
  -1  -2   5   70.31    2.46
  -1   2   5   69.06    1.95
  -1   2   5   68.84    2.10
   1   2  -5   68.47    2.54
   1   2  -5   69.19    2.07
   1   2  -5   65.78    2.22
   1   2  -5   66.59    2.29
  -1   2   5   66.13    2.12
   0  -2   5   49.83    1.87
   0  -2  -5   49.76    1.74
   0   2  -5   51.51    1.69
   0   2  -5   51.96    1.57
   0   2  -5   48.92    1.94
   0   2  -5   47.87    1.75
   0   2   5   49.57    1.59
  -1  -2  -5   10.85    0.51
   1  -2   5    9.92    0.55
   1   2   5   11.35    0.54
  -1   2  -5    9.57    0.56
   1   2   5   11.07    0.46
  -1   2  -5   10.26    0.43
  -1   2  -5   10.47    0.52
  -1   2  -5   10.55    0.49
  -2  -2  -5   32.65    1.28
  -2   2  -5   34.85    1.31
   2   2   5   35.22    1.16
  -2   2  -5   34.78    1.25
  -2   2  -5   34.17    1.13
  -3  -2  -5   30.92    1.06
   3  -2   5   30.31    1.05
  -3  -2  -5   31.32    0.91
  -3  -2  -5   31.23    1.20
  -3   2  -5   30.74    1.16
  -3   2  -5   29.81    0.92
  -3   2  -5   30.47    1.04
  -3   2  -5   30.91    1.21
  -3   2  -5   29.58    1.11
   3   2   5   31.19    1.13
   3   2   5   30.62    1.04
  -4  -2  -5    1.00    0.14
  -4  -2  -5    0.79    0.15
  -4  -2  -5    0.92    0.17
  -4   2  -5    1.11    0.17
  -4   2  -5    0.92    0.13
   4   2   5    0.99    0.14
   4   2   5    1.02    0.12
  -4   2  -5    0.87    0.14
  -4   2  -5    0.91    0.16
  -4   2  -5    1.21    0.17
  -4   2  -5    0.96    0.15
  -5  -2  -5    7.72    0.33
  -5  -2  -5    6.56    0.40
   5   2   5    7.50    0.29
  -5   2  -5    6.99    0.41
  -5   2  -5    7.42    0.39
  -5   2  -5    6.94    0.40
  -5   2  -5    7.14    0.35
  -5   2  -5    6.85    0.31
   5   2   5    6.70    0.36
  -5   2  -5    7.19    0.39
  -6  -2  -5    0.65    0.09
  -6   2  -5    0.71    0.10
  -6   2  -5    0.89    0.12
   6   2   5    0.72    0.07
  -7  -3   5    0.05    0.06
   7  -3  -5    0.03    0.04
   7   3  -5    0.03    0.04
  -7   3   5    0.04    0.05
   6  -3  -5   23.79    0.88
  -6  -3   5   24.34    0.80
  -6  -3   5   22.99    0.80
   6   3  -5   25.26    0.82
  -6   3   5   24.68    0.86
  -6   3   5   24.30    0.80
  -5  -3   5    2.42    0.20
   5  -3  -5    2.78    0.21
  -5  -3   5    2.75    0.20
   5  -3  -5    2.68    0.20
  -5   3   5    2.45    0.23
  -5   3   5    2.29    0.19
   5   3  -5    2.57    0.18
  -5   3   5    2.62    0.20
   4  -3  -5    0.05    0.09
  -4  -3   5    0.02    0.10
  -4  -3   5   -0.04    0.09
  -4   3   5    0.07    0.10
   4   3  -5    0.18    0.09
  -4   3   5    0.01    0.12
   4   3  -5    0.16    0.09
   4   3  -5    0.05    0.08
  -4   3   5   -0.07    0.08
  -3  -3   5   32.33    1.03
   3  -3  -5   30.14    1.02
   3  -3  -5   31.19    1.16
   3   3  -5   32.24    1.13
  -3   3   5   32.11    1.11
  -3   3   5   31.78    1.02
  -3   3   5   30.75    1.00
   3   3  -5   31.84    0.97
   3   3  -5   32.02    1.16
   3   3  -5   30.16    1.08
  -2  -3   5   62.53    1.85
   2  -3  -5   63.97    2.16
   2   3  -5   63.20    2.14
   2   3  -5   62.95    2.10
  -2   3   5   62.50    1.85
   2   3  -5   62.67    1.93
  -1  -3   5    0.35    0.10
  -1  -3   5    0.40    0.14
   1  -3  -5    0.24    0.11
  -1  -3   5    0.29    0.11
   1   3  -5    0.48    0.09
   1   3  -5    0.55    0.12
   1   3  -5    0.44    0.12
  -1   3   5    0.37    0.11
  -1   3   5    0.46    0.10
  -1   3   5    0.25    0.09
   1   3  -5    0.26    0.09
   0  -3   5    2.12    0.24
   0  -3  -5    2.75    0.22
   0   3  -5    2.38    0.21
   0   3  -5    2.42    0.18
   0   3  -5    2.00    0.18
   0   3   5    2.41    0.19
  -1  -3  -5    9.60    0.48
   1   3   5    8.94    0.42
  -1   3  -5   10.66    0.48
  -1   3  -5    9.67    0.48
  -1   3  -5    8.90    0.41
  -2  -3  -5    1.47    0.19
  -2  -3  -5    1.82    0.19
   2   3   5    1.66    0.16
  -2   3  -5    2.33    0.18
   2   3   5    1.57    0.16
  -2   3  -5    1.57    0.19
  -2   3  -5    1.60    0.15
  -2   3  -5    1.43    0.18
  -2   3  -5    1.63    0.19
  -3  -3  -5    0.29    0.12
  -3  -3  -5   -0.01    0.10
   3   3   5    0.07    0.08
   3   3   5    0.01    0.08
  -3   3  -5    0.01    0.10
  -3   3  -5    0.10    0.10
  -3   3  -5    0.22    0.09
  -3   3  -5    0.04    0.10
  -3   3  -5    0.17    0.12
  -4  -3  -5    4.27    0.25
  -4  -3  -5    4.20    0.31
  -4   3  -5    4.14    0.24
  -4   3  -5    4.23    0.31
  -4   3  -5    4.12    0.25
  -4   3  -5    4.28    0.30
  -4   3  -5    4.32    0.31
   4   3   5    4.00    0.22
  -5  -3  -5    0.30    0.09
  -5  -3  -5    0.27    0.11
   5   3   5    0.23    0.10
  -5   3  -5    0.28    0.11
  -5   3  -5    0.19    0.11
  -5   3  -5    0.37    0.11
   5   3   5    0.25    0.07
  -5   3  -5    0.20    0.09
  -6  -3  -5    0.40    0.07
  -6   3  -5    0.50    0.09
   6   3   5    0.38    0.05
  -6   3  -5    0.50    0.08
   6  -4  -5   12.47    0.43
  -6  -4   5   12.37    0.45
   6   4  -5   12.09    0.45
  -6   4   5   11.33    0.44
  -5  -4   5    1.17    0.15
  -5  -4   5    1.29    0.14
   5  -4  -5    1.40    0.15
  -5   4   5    1.59    0.16
   5   4  -5    1.19    0.13
  -5   4   5    1.23    0.17
  -5   4   5    1.42    0.15
   5   4  -5    1.44    0.14
  -4  -4   5    3.54    0.23
   4  -4  -5    3.53    0.25
  -4  -4   5    3.67    0.24
   4  -4  -5    3.75    0.22
   4   4  -5    3.55    0.23
  -4   4   5    3.76    0.24
   4   4  -5    3.82    0.24
  -4   4   5    3.59    0.23
  -3  -4   5    0.75    0.13
   3  -4  -5    0.95    0.14
   3  -4  -5    0.74    0.12
   3   4  -5    0.78    0.13
   3   4  -5    1.00    0.12
  -3   4   5    0.82    0.14
  -3   4   5    0.93    0.14
   3   4  -5    0.94    0.13
  -3   4   5    0.74    0.12
   2  -4  -5    0.59    0.13
   2  -4  -5    0.40    0.10
  -2  -4   5    0.30    0.10
   2   4  -5    0.48    0.09
   2   4  -5    0.51    0.12
  -2   4   5    0.44    0.11
   2   4  -5    0.49    0.12
   2   4  -5    0.54    0.10
  -2   4   5    0.58    0.11
   2   4  -5    0.42    0.10
   1  -4  -5  117.71    3.83
   1  -4  -5  116.46    3.36
  -1  -4   5  117.39    3.26
   1   4  -5  112.77    2.99
  -1   4   5  116.29    3.25
   1   4  -5  118.84    3.46
  -1   4   5  115.27    3.48
   1   4  -5  112.94    3.19
  -1   4   5  111.89    3.35
   1   4  -5  117.73    3.75
  -1   4   5  116.54    3.22
   1   4  -5  120.93    3.80
   1   4  -5  113.56    3.55
   0  -4  -5   38.08    1.34
   0   4  -5   36.64    1.20
   0   4  -5   36.47    1.10
   0   4  -5   36.73    1.32
   0   4   5   36.71    1.12
   0   4  -5   37.54    1.32
   0   4  -5   34.42    1.04
   0   4   5   36.69    1.23
   0   4  -5   34.72    1.25
   0   4   5   35.44    1.18
  -1  -4  -5   10.94    0.52
  -1  -4  -5   10.73    0.45
   1   4   5   10.17    0.41
  -1   4  -5   10.07    0.39
  -1   4  -5    9.64    0.48
  -1   4  -5   10.21    0.50
  -1   4  -5    9.90    0.40
  -1   4  -5   10.65    0.45
  -1   4  -5    9.81    0.49
   1   4   5   10.30    0.46
  -2  -4  -5   13.75    0.62
  -2  -4  -5   13.29    0.53
  -2   4  -5   13.05    0.48
   2   4   5   12.84    0.54
  -2   4  -5   12.66    0.54
  -2   4  -5   13.95    0.59
  -2   4  -5   12.61    0.60
   2   4   5   13.38    0.47
  -2   4  -5   13.36    0.61
  -3  -4  -5    2.13    0.21
  -3  -4  -5    2.01    0.18
   3   4   5    1.81    0.16
  -3   4  -5    1.84    0.19
  -3   4  -5    2.51    0.23
   3   4   5    1.92    0.15
  -3   4  -5    1.78    0.19
  -3   4  -5    1.65    0.15
  -4  -4  -5   37.50    1.38
  -4  -4  -5   37.76    1.17
   4   4   5   36.76    1.04
  -4   4  -5   38.66    1.07
  -4   4  -5   37.09    1.28
  -4   4  -5   36.75    1.18
  -4   4  -5   35.07    1.35
  -4   4  -5   38.33    1.37
  -5  -4  -5    0.52    0.09
  -5   4  -5    0.37    0.09
  -5   4  -5    0.32    0.08
   5   4   5    0.45    0.07
   6  -5  -5   12.68    0.40
  -6  -5   5   11.85    0.41
   6   5  -5   11.58    0.42
  -6   5   5   12.05    0.41
   5  -5  -5    3.93    0.23
  -5  -5   5    4.00    0.21
   5  -5  -5    4.00    0.19
  -5  -5   5    3.77    0.23
  -5   5   5    3.56    0.21
   5   5  -5    3.72    0.20
  -5   5   5    3.74    0.22
  -5   5   5    3.84    0.21
   4  -5  -5   28.71    1.07
  -4  -5   5   28.94    0.95
   4  -5  -5   28.64    0.93
  -4  -5   5   29.26    0.92
  -4   5   5   30.40    0.94
   4   5  -5   28.97    1.04
   4   5  -5   29.78    0.99
  -4   5   5   29.28    0.97
  -4   5   5   27.93    0.94
   3  -5  -5   25.75    0.86
   3  -5  -5   26.48    1.01
  -3  -5   5   28.11    0.90
  -3   5   5   26.20    0.87
  -3   5   5   26.56    0.92
   3   5  -5   25.93    0.93
  -3   5   5   26.22    0.86
   3   5  -5   27.27    0.83
   3   5  -5   26.31    0.99
   3   5  -5   26.53    0.78
  -3   5   5   27.00    0.88
   2  -5  -5   27.25    1.02
  -2  -5   5   26.49    0.89
   2   5  -5   27.35    0.85
  -2   5   5   27.05    0.87
   2   5  -5   25.83    0.79
   2   5  -5   26.82    0.91
   2   5  -5   27.24    0.95
  -2   5   5   25.60    0.92
   2   5  -5   26.95    1.00
  -2   5   5   26.30    0.88
   1  -5  -5   12.02    0.56
  -1  -5   5   12.46    0.49
   1   5  -5   13.00    0.57
  -1   5   5   12.21    0.48
  -1   5   5   12.01    0.52
   1   5  -5   12.74    0.44
   1   5  -5   11.89    0.50
   1   5  -5   12.67    0.53
  -1   5   5   12.29    0.48
  -1   5   5   12.43    0.51
   1   5  -5   12.01    0.46
   0  -5  -5    8.10    0.42
   0   5  -5    7.91    0.42
   0   5   5    7.70    0.35
   0   5   5    7.76    0.39
   0   5   5    8.22    0.39
   0   5  -5    8.31    0.38
   0   5  -5    8.04    0.35
   0   5  -5    8.32    0.34
   0   5  -5    7.66    0.40
  -1  -5  -5   12.78    0.59
  -1  -5  -5   13.21    0.51
  -1   5  -5   13.13    0.56
  -1   5  -5   12.92    0.60
  -1   5  -5   12.52    0.48
  -1   5  -5   12.50    0.47
  -1   5  -5   13.76    0.54
   1   5   5   12.78    0.53
   1   5   5   12.73    0.48
  -2  -5  -5    9.81    0.49
  -2  -5  -5   10.24    0.42
   2   5   5    9.49    0.43
  -2   5  -5    9.79    0.44
  -2   5  -5    9.78    0.49
  -2   5  -5    9.96    0.39
  -2   5  -5    9.41    0.46
   2   5   5   10.22    0.37
  -3  -5  -5    2.09    0.20
  -3  -5  -5    2.26    0.18
  -3   5  -5    1.87    0.18
  -3   5  -5    2.32    0.17
   3   5   5    2.44    0.15
   3   5   5    2.38    0.17
  -3   5  -5    2.28    0.21
  -4  -5  -5   14.70    0.51
  -4   5  -5   13.81    0.55
   4   5   5   14.46    0.45
  -5  -5  -5    0.83    0.08
  -5   5  -5    0.97    0.09
   5   5   5    0.86    0.07
  -5  -6   5    7.80    0.30
   5   6  -5    8.37    0.30
  -5   6   5    7.72    0.30
  -5   6   5    7.99    0.30
   4  -6  -5    0.25    0.08
  -4  -6   5    0.24    0.09
  -4  -6   5    0.41    0.09
   4   6  -5    0.32    0.08
  -4   6   5    0.30    0.10
  -4   6   5    0.33    0.08
  -4   6   5    0.24    0.08
   4   6  -5    0.22    0.07
  -3  -6   5    0.28    0.09
   3  -6  -5    0.24    0.09
  -3   6   5   -0.04    0.08
   3   6  -5    0.18    0.07
  -3   6   5    0.11    0.08
   3   6  -5    0.18    0.07
   3   6  -5    0.16    0.08
  -3   6   5    0.06    0.07
  -3   6   5    0.19    0.11
   3   6  -5    0.13    0.08
  -2  -6   5    0.07    0.09
   2  -6  -5    0.00    0.09
   2   6  -5    0.12    0.08
  -2   6   5    0.18    0.09
  -2   6   5    0.19    0.08
   2   6  -5    0.12    0.09
   2   6  -5    0.13    0.07
   2   6  -5    0.11    0.08
   2   6  -5    0.12    0.07
  -2   6   5    0.09    0.11
   1  -6  -5    1.11    0.14
  -1  -6   5    0.43    0.10
   1   6  -5    0.48    0.11
   1   6  -5    0.59    0.10
  -1   6   5    0.45    0.10
  -1   6   5    0.67    0.13
  -1   6   5    0.35    0.10
   1   6  -5    0.67    0.10
  -1   6   5    0.33    0.10
   1   6  -5    0.58    0.12
   0  -6  -5    0.10    0.09
   0   6  -5    0.04    0.08
   0   6  -5    0.05    0.07
   0   6  -5    0.02    0.07
   0   6  -5    0.13    0.10
   0   6   5    0.19    0.11
   0   6   5    0.08    0.08
   0   6  -5    0.19    0.09
   0   6   5    0.28    0.08
  -1  -6  -5   27.28    1.06
  -1  -6  -5   29.23    0.93
  -1   6  -5   28.00    0.98
  -1   6  -5   28.30    0.88
  -1   6  -5   28.05    0.97
  -1   6  -5   29.01    1.07
   1   6   5   28.65    0.97
  -1   6  -5   28.18    0.85
   1   6   5   28.60    0.88
  -2  -6  -5    3.71    0.21
  -2  -6  -5    3.76    0.24
   2   6   5    3.86    0.22
  -2   6  -5    3.86    0.20
  -2   6  -5    3.54    0.22
  -2   6  -5    3.67    0.25
  -2   6  -5    2.53    0.20
  -3  -6  -5    3.58    0.20
   3   6   5    3.47    0.17
  -3   6  -5    3.51    0.18
  -4  -6  -5    2.52    0.14
   4   6   5    2.43    0.12
  -4   7   5    0.39    0.07
  -3   7   5    0.16    0.06
  -3   7   5    0.12    0.07
   3   7  -5    0.06    0.05
   3   7  -5    0.14    0.05
  -3   7   5    0.12    0.08
  -2   7   5    3.70    0.21
   2   7  -5    3.56    0.17
   2   7  -5    3.19    0.21
   2   7  -5    3.51    0.18
  -2   7   5    3.27    0.18
   1  -7  -5    3.22    0.21
   1   7  -5    3.22    0.20
   1   7  -5    3.46    0.23
   1   7  -5    3.76    0.19
  -1   7   5    3.71    0.19
   1   7  -5    3.67    0.18
  -1   7   5    3.69    0.22
   0  -7  -5   17.45    0.58
   0   7  -5   16.59    0.55
   0   7   5   15.87    0.60
   0   7   5   16.99    0.55
   0   7  -5   17.12    0.53
   0   7  -5   16.78    0.66
  -1  -7  -5    0.16    0.07
   1   7   5    0.19    0.07
  -1   7  -5    0.16    0.07
   1   7   5    0.09    0.06
  -1   7  -5    0.14    0.06
  -2  -7  -5    0.03    0.06
  -2   7  -5    0.11    0.06
  -3  -7  -5    9.70    0.33
   1  -8  -5   18.50    0.57
   1   8  -5   17.78    0.55
   1   8  -5   18.93    0.52
   0  -8  -5   19.91    0.63
   0   8  -5   21.08    0.61
   0   8   5   20.66    0.61
   0   8  -5   20.89    0.58
  -7   0   6   -0.03    0.05
  -6   0   6    0.38    0.10
  -6   0   6    0.26    0.09
   6   0  -6    0.32    0.08
  -5   0   6   -0.06    0.08
  -5   0   6   -0.03    0.10
   5   0  -6    0.04    0.07
   4   0  -6    1.63    0.15
   4   0  -6    1.61    0.17
  -4   0   6    1.51    0.17
  -4   0   6    2.39    0.20
  -3   0   6    0.24    0.12
   3   0  -6   -0.06    0.08
  -3   0   6   -0.16    0.08
   3   0  -6    0.14    0.09
  -2   0   6   15.18    0.58
  -2   0   6   14.83    0.58
   2   0  -6   14.43    0.56
  -2   0   6   15.28    0.61
   2   0  -6   15.86    0.66
   1   0  -6    0.52    0.12
  -1   0   6    0.54    0.11
   0   0  -6    0.31    0.11
   0   0   6    0.25    0.10
   0   0  -6    0.32    0.11
  -1   0  -6   -0.06    0.07
  -1   0  -6    0.55    0.13
   1   0   6    0.06    0.08
  -1   0  -6    0.01    0.09
  -2   0  -6    3.65    0.21
  -2   0  -6    3.94    0.26
  -2   0  -6    3.53    0.28
  -2   0  -6    3.63    0.26
  -2   0  -6    3.31    0.24
   2   0   6    3.75    0.25
  -3   0  -6    0.11    0.10
  -3   0  -6    0.02    0.10
  -3   0  -6   -0.02    0.08
  -3   0  -6    0.42    0.12
   3   0   6    0.42    0.10
  -3   0  -6   -0.06    0.10
  -3   0  -6    0.05    0.08
  -4   0  -6   49.02    1.77
  -4   0  -6   50.28    1.40
  -4   0  -6   52.10    1.64
  -4   0  -6   51.62    1.60
  -4   0  -6   49.72    1.73
  -4   0  -6   50.09    1.78
   5   0   6    0.03    0.06
  -5   0  -6   -0.08    0.07
  -5   0  -6    0.11    0.07
  -7  -1   6    0.03    0.05
  -7   1   6   -0.01    0.05
  -6  -1   6    1.38    0.14
   6  -1  -6    1.28    0.11
  -6  -1   6    1.18    0.13
   6  -1  -6    1.37    0.13
  -6   1   6    1.28    0.13
   6   1  -6    1.47    0.11
   6   1  -6    1.28    0.13
  -6   1   6    1.19    0.13
  -5  -1   6    7.55    0.37
   5  -1  -6    8.17    0.39
  -5  -1   6    7.96    0.37
   5  -1  -6    8.20    0.34
   5   1  -6    8.41    0.40
   5   1  -6    8.81    0.36
  -5   1   6    7.52    0.37
  -5   1   6    8.05    0.37
  -4  -1   6   44.91    1.38
   4  -1  -6   45.63    1.41
  -4  -1   6   46.98    1.43
   4  -1  -6   46.20    1.60
  -4   1   6   44.87    1.38
   4   1  -6   46.17    1.61
  -4   1   6   45.54    1.41
   4   1  -6   44.27    1.46
   3  -1  -6    2.01    0.17
  -3  -1   6    2.43    0.21
   3  -1  -6    2.48    0.20
  -3  -1   6    2.23    0.20
  -3   1   6    2.37    0.20
   3   1  -6    2.48    0.21
  -3   1   6    2.69    0.21
   3   1  -6    2.32    0.19
   3   1  -6    2.47    0.18
  -2  -1   6    4.36    0.28
  -2  -1   6    4.19    0.26
   2  -1  -6    4.33    0.25
   2  -1  -6    4.02    0.27
   2   1  -6    4.42    0.24
   2   1  -6    4.01    0.25
   2   1  -6    4.04    0.28
  -2   1   6    4.27    0.26
  -2   1   6    4.08    0.25
   1  -1  -6   23.94    0.83
   1  -1  -6   25.26    0.94
  -1  -1   6   23.82    0.89
  -1   1   6   24.78    0.89
   1   1  -6   25.94    0.96
   1   1  -6   23.17    0.86
   1   1  -6   24.51    0.83
  -1   1   6   23.57    0.81
   1   1  -6   23.31    0.78
   0  -1  -6   25.80    0.98
   0  -1  -6   27.82    1.00
   0  -1   6   26.44    0.94
   0  -1  -6   25.98    0.88
   0   1  -6   24.56    0.76
   0   1  -6   26.19    1.01
   0   1   6   25.69    0.84
   0   1  -6   24.94    0.88
   0   1   6   26.29    0.93
   0   1  -6   25.52    0.94
   0   1  -6   24.29    0.81
   0   1  -6   24.73    0.91
  -1  -1  -6   22.25    0.68
  -1  -1  -6   22.49    0.81
   1  -1   6   22.53    0.84
  -1  -1  -6   22.26    0.88
  -1  -1  -6   23.06    0.90
  -1   1  -6   21.29    0.78
  -1   1  -6   22.64    0.69
  -1   1  -6   21.70    0.85
  -1   1  -6   22.66    0.92
  -1   1  -6   22.46    0.83
   1   1   6   22.16    0.83
  -2  -1  -6    5.76    0.33
  -2  -1  -6    6.41    0.28
   2  -1   6    7.00    0.35
  -2  -1  -6    5.90    0.36
  -2  -1  -6    5.87    0.36
   2   1   6    6.21    0.33
  -2   1  -6    6.13    0.35
  -2   1  -6    5.84    0.32
  -2   1  -6    6.35    0.34
  -2   1  -6    6.31    0.28
  -2   1  -6    6.12    0.39
  -3  -1  -6   15.36    0.51
   3  -1   6   14.47    0.59
  -3  -1  -6   14.42    0.60
  -3  -1  -6   15.89    0.63
  -3  -1  -6   13.85    0.65
  -3   1  -6   15.39    0.65
  -3   1  -6   14.10    0.68
  -3   1  -6   13.73    0.58
  -3   1  -6   14.56    0.51
  -3   1  -6   15.27    0.62
   3   1   6   15.16    0.59
  -4  -1  -6   23.20    0.83
  -4  -1  -6   23.21    0.71
  -4  -1  -6   24.24    0.94
  -4   1  -6   23.70    0.72
  -4   1  -6   24.35    0.86
   4   1   6   22.12    0.87
  -4   1  -6   24.49    0.91
  -4   1  -6   22.72    0.83
  -4   1  -6   21.32    0.92
  -4   1  -6   22.02    0.89
  -5  -1  -6    1.75    0.14
   5   1   6    1.67    0.12
  -5   1  -6    1.86    0.15
   6  -2  -6    1.96    0.13
  -6  -2   6    1.93    0.15
   6   2  -6    2.09    0.13
  -6   2   6    1.87    0.14
   5  -2  -6    4.93    0.24
  -5  -2   6    4.35    0.26
   5  -2  -6    4.50    0.26
  -5  -2   6    4.83    0.26
   5   2  -6    4.09    0.26
  -5   2   6    4.33    0.25
  -5   2   6    4.51    0.26
   5   2  -6    4.66    0.24
  -4  -2   6    2.01    0.19
  -4  -2   6    2.13    0.20
   4  -2  -6    2.18    0.16
   4  -2  -6    2.11    0.18
   4   2  -6    2.32    0.19
  -4   2   6    2.11    0.19
   4   2  -6    2.25    0.17
  -4   2   6    1.98    0.18
   3  -2  -6    0.28    0.09
  -3  -2   6    0.17    0.11
   3  -2  -6    0.19    0.09
   3   2  -6    0.17    0.09
   3   2  -6    0.19    0.10
   3   2  -6    0.20    0.09
  -3   2   6    0.13    0.09
  -3   2   6    0.23    0.12
   2  -2  -6   14.79    0.62
   2  -2  -6   14.31    0.61
  -2  -2   6   14.53    0.56
   2  -2  -6   14.13    0.55
   2   2  -6   14.32    0.52
   2   2  -6   14.22    0.63
   2   2  -6   14.96    0.56
  -2   2   6   15.03    0.56
  -2   2   6   14.55    0.55
   2   2  -6   14.10    0.58
   1  -2  -6    0.95    0.13
   1  -2  -6    0.73    0.13
  -1   2   6    0.76    0.13
   1   2  -6    0.87    0.11
   1   2  -6    0.74    0.12
   1   2  -6    0.75    0.11
   1   2  -6    0.57    0.12
   1   2  -6    0.85    0.14
  -1   2   6    0.65    0.12
   0  -2  -6    0.39    0.11
   0  -2  -6    0.19    0.10
   0   2  -6    0.39    0.09
   0   2  -6    0.20    0.08
   0   2  -6    0.48    0.12
   0   2  -6    0.23    0.09
   0   2  -6    0.26    0.11
   0   2   6    0.23    0.11
   0   2   6    0.28    0.09
   0   2  -6    0.49    0.11
  -1  -2  -6    0.52    0.12
  -1  -2  -6    0.27    0.09
  -1  -2  -6    0.49    0.12
  -1   2  -6    0.50    0.09
  -1   2  -6    0.40    0.12
   1   2   6    0.69    0.12
  -1   2  -6    0.37    0.10
  -1   2  -6    0.54    0.10
  -1   2  -6    0.39    0.11
  -1   2  -6    0.24    0.12
  -2  -2  -6   19.65    0.72
   2  -2   6   18.46    0.74
  -2  -2  -6   18.71    0.80
  -2  -2  -6   18.85    0.61
  -2   2  -6   19.06    0.83
  -2   2  -6   18.87    0.62
  -2   2  -6   19.99    0.79
  -2   2  -6   19.55    0.76
  -2   2  -6   18.61    0.70
   2   2   6   20.23    0.74
  -3  -2  -6   75.26    2.23
   3  -2   6   69.63    2.26
  -3  -2  -6   77.30    2.53
  -3  -2  -6   74.07    1.95
  -3   2  -6   72.28    2.53
  -3   2  -6   72.56    1.96
  -3   2  -6   71.58    2.45
  -3   2  -6   72.73    2.21
  -3   2  -6   72.43    2.33
   3   2   6   73.85    2.26
  -4  -2  -6   14.34    0.65
  -4  -2  -6   14.76    0.56
  -4   2  -6   14.54    0.63
  -4   2  -6   14.18    0.56
  -4   2  -6   14.85    0.60
  -4   2  -6   14.71    0.66
   4   2   6   14.63    0.48
  -4   2  -6   15.55    0.51
  -5   2  -6    2.44    0.14
   5   2   6    2.24    0.13
  -5   2  -6    2.75    0.18
   6  -3  -6   -0.06    0.04
  -6  -3   6    0.08    0.07
   6   3  -6    0.01    0.05
  -6   3   6    0.00    0.06
  -5  -3   6   21.13    0.72
   5  -3  -6   20.08    0.68
  -5  -3   6   20.98    0.69
  -5   3   6   19.99    0.70
   5   3  -6   20.62    0.71
  -5   3   6   20.24    0.69
  -4  -3   6    4.14    0.27
   4  -3  -6    4.38    0.24
   4  -3  -6    4.60    0.27
   4   3  -6    4.84    0.23
  -4   3   6    4.46    0.26
   4   3  -6    4.38    0.25
   4   3  -6    4.57    0.28
  -4   3   6    4.74    0.26
   3  -3  -6   55.19    1.86
  -3  -3   6   52.27    1.62
   3  -3  -6   52.42    1.63
  -3   3   6   52.81    1.61
   3   3  -6   55.15    1.56
  -3   3   6   54.64    1.59
   3   3  -6   52.64    1.85
   3   3  -6   52.91    1.72
   2  -3  -6   16.29    0.60
   2  -3  -6   16.40    0.68
  -2  -3   6   16.69    0.61
  -2   3   6   16.44    0.60
   2   3  -6   16.53    0.61
  -2   3   6   15.68    0.59
   2   3  -6   15.73    0.65
   2   3  -6   15.87    0.57
   2   3  -6   15.55    0.64
   2   3  -6   15.60    0.68
   1  -3  -6    1.40    0.14
   1  -3  -6    1.13    0.16
  -1  -3   6    1.57    0.16
  -1   3   6    1.17    0.14
   1   3  -6    1.16    0.12
   1   3  -6    1.31    0.16
   1   3  -6    1.22    0.13
   1   3  -6    1.67    0.17
   1   3  -6    1.18    0.15
  -1   3   6    1.10    0.14
   1   3  -6    1.06    0.13
   0  -3  -6   -0.03    0.09
   0  -3  -6    0.14    0.10
   0   3  -6    0.26    0.10
   0   3  -6    0.06    0.07
   0   3  -6    0.11    0.10
   0   3  -6    0.10    0.08
   0   3   6    0.13    0.09
   0   3  -6    0.19    0.08
   0   3  -6    0.14    0.10
   0   3   6    0.02    0.07
  -1  -3  -6    0.12    0.10
  -1  -3  -6    0.13    0.10
  -1   3  -6    0.20    0.10
  -1   3  -6    0.08    0.07
  -1   3  -6    0.06    0.09
  -1   3  -6    0.03    0.09
  -1   3  -6    0.08    0.08
  -1   3  -6    0.12    0.10
   1   3   6    0.18    0.09
   1   3   6    0.20    0.09
  -2  -3  -6   16.53    0.63
  -2  -3  -6   17.67    0.74
   2  -3   6   17.86    0.69
  -2   3  -6   16.44    0.56
   2   3   6   17.15    0.56
   2   3   6   17.50    0.66
  -2   3  -6   16.63    0.74
  -2   3  -6   16.83    0.62
  -2   3  -6   16.28    0.68
  -2   3  -6   16.84    0.71
  -3  -3  -6   16.50    0.60
  -3  -3  -6   16.39    0.70
   3   3   6   14.55    0.60
   3   3   6   16.39    0.53
  -3   3  -6   16.38    0.69
  -3   3  -6   15.31    0.70
  -3   3  -6   16.31    0.54
  -3   3  -6   16.67    0.66
  -3   3  -6   15.84    0.59
  -4  -3  -6    4.69    0.30
  -4   3  -6    4.85    0.28
   4   3   6    4.94    0.22
  -4   3  -6    4.80    0.25
  -4   3  -6    4.69    0.29
  -4   3  -6    4.51    0.30
  -4   3  -6    4.88    0.23
  -5   3  -6    0.94    0.10
   5   3   6    0.83    0.07
  -5   3  -6    0.86    0.10
   6  -4  -6    0.41    0.05
   6   4  -6    0.39    0.06
  -5  -4   6   24.70    0.78
   5  -4  -6   25.25    0.79
  -5   4   6   23.86    0.78
   5   4  -6   25.83    0.83
   4  -4  -6   16.69    0.66
  -4  -4   6   15.67    0.60
   4  -4  -6   17.22    0.58
  -4   4   6   16.13    0.57
   4   4  -6   16.61    0.54
   4   4  -6   17.61    0.62
  -4   4   6   15.30    0.58
  -3  -4   6    0.87    0.13
   3  -4  -6    0.83    0.11
   3  -4  -6    0.91    0.13
   3   4  -6    0.66    0.10
   3   4  -6    1.04    0.13
  -3   4   6    0.77    0.12
   3   4  -6    0.73    0.12
  -3   4   6    0.78    0.12
  -2  -4   6   11.48    0.47
   2  -4  -6   11.84    0.53
   2  -4  -6   11.63    0.45
   2   4  -6   11.22    0.51
   2   4  -6   11.95    0.44
   2   4  -6   11.53    0.47
   2   4  -6   10.93    0.39
  -2   4   6   11.29    0.46
   2   4  -6   10.51    0.50
  -2   4   6   10.60    0.45
   2   4  -6   11.54    0.49
  -1  -4   6    3.53    0.23
   1  -4  -6    3.19    0.21
   1  -4  -6    4.29    0.27
   1   4  -6    3.62    0.26
   1   4  -6    3.73    0.26
   1   4  -6    3.37    0.24
   1   4  -6    3.63    0.23
   1   4  -6    3.27    0.20
  -1   4   6    3.23    0.23
   1   4  -6    3.49    0.20
  -1   4   6    3.31    0.22
   0  -4  -6   23.63    0.80
   0  -4  -6   23.38    0.92
   0   4  -6   23.12    0.72
   0   4  -6   23.39    0.87
   0   4  -6   22.87    0.76
   0   4  -6   23.52    0.91
   0   4  -6   23.20    0.92
   0   4   6   23.62    0.85
   0   4   6   23.27    0.77
   0   4  -6   24.11    0.84
  -1  -4  -6   10.15    0.49
  -1   4  -6   10.73    0.49
   1   4   6    9.29    0.39
  -1   4  -6    9.63    0.48
  -1   4  -6    9.65    0.39
  -1   4  -6   10.07    0.43
  -1   4  -6    9.37    0.46
  -1   4  -6    9.76    0.38
   1   4   6    9.54    0.44
  -2  -4  -6    1.80    0.19
   2   4   6    1.94    0.16
  -2   4  -6    1.98    0.19
  -2   4  -6    2.06    0.15
   2   4   6    1.85    0.14
  -2   4  -6    1.65    0.18
  -2   4  -6    1.72    0.18
  -2   4  -6    1.85    0.16
  -3  -4  -6    8.61    0.46
   3   4   6   10.42    0.36
  -3   4  -6    9.77    0.47
  -3   4  -6   10.37    0.48
  -3   4  -6   11.15    0.47
   3   4   6    9.86    0.41
  -3   4  -6   10.48    0.38
  -4  -4  -6    1.36    0.11
   4   4   6    1.39    0.10
  -4   4  -6    1.46    0.11
   5  -5  -6    1.66    0.10
  -5   5   6    1.54    0.11
   5   5  -6    1.83    0.11
  -4  -5   6    2.90    0.20
   4  -5  -6    2.99    0.16
  -4   5   6    3.35    0.18
   4   5  -6    3.25    0.16
   4   5  -6    3.36    0.19
  -3  -5   6    9.92    0.43
   3  -5  -6   10.60    0.40
   3  -5  -6   10.45    0.47
   3   5  -6   10.51    0.44
   3   5  -6   10.47    0.39
  -3   5   6   11.21    0.41
  -3   5   6   10.35    0.42
   3   5  -6   11.30    0.47
  -2  -5   6   33.26    1.09
   2  -5  -6   35.27    1.25
   2  -5  -6   34.72    1.08
   2   5  -6   35.09    1.04
   2   5  -6   34.08    1.12
   2   5  -6   35.87    1.23
  -2   5   6   34.16    1.07
   2   5  -6   34.32    1.16
   2   5  -6   34.34    0.97
  -2   5   6   34.95    1.06
   1  -5  -6   35.59    1.29
   1   5  -6   35.81    1.07
   1   5  -6   35.62    1.27
   1   5  -6   36.59    1.01
   1   5  -6   35.61    1.20
   1   5  -6   33.79    1.16
  -1   5   6   37.38    1.09
  -1   5   6   34.35    1.17
   0  -5  -6    1.33    0.15
   0  -5  -6    0.78    0.13
   0   5  -6    1.16    0.15
   0   5   6    1.41    0.13
   0   5   6    1.28    0.14
   0   5  -6    1.13    0.12
   0   5  -6    1.27    0.12
   0   5  -6    1.26    0.13
   0   5  -6    1.42    0.16
  -1  -5  -6    4.21    0.23
  -1  -5  -6    4.38    0.27
   1   5   6    3.64    0.23
  -1   5  -6    4.06    0.24
  -1   5  -6    4.42    0.22
   1   5   6    3.78    0.21
  -1   5  -6    4.38    0.22
  -1   5  -6    4.35    0.26
  -1   5  -6    4.50    0.28
  -2  -5  -6   11.38    0.52
  -2  -5  -6   12.11    0.44
  -2   5  -6   11.77    0.53
  -2   5  -6   12.19    0.48
   2   5   6   11.87    0.47
  -2   5  -6   12.44    0.42
  -2   5  -6   12.37    0.50
  -3  -5  -6   -0.03    0.06
   3   5   6    0.07    0.05
  -3   5  -6    0.03    0.06
  -3   5  -6    0.06    0.07
   4   5   6    4.41    0.16
  -4   5  -6    4.22    0.20
   4   6  -6    0.08    0.04
   3   6  -6    0.04    0.05
  -3   6   6    0.01    0.06
   3   6  -6    0.00    0.05
   3   6  -6   -0.01    0.05
   2  -6  -6   10.60    0.47
   2   6  -6   11.19    0.37
   2   6  -6   11.24    0.44
  -2   6   6   12.05    0.43
  -2   6   6   11.32    0.41
   2   6  -6   10.86    0.39
   2   6  -6   10.98    0.47
   1  -6  -6    0.60    0.10
   1  -6  -6    0.69    0.11
  -1   6   6    0.51    0.09
   1   6  -6    0.60    0.09
   1   6  -6    0.52    0.09
   1   6  -6    0.66    0.09
   1   6  -6    0.56    0.11
   1   6  -6    0.60    0.09
   0  -6  -6    0.14    0.08
   0  -6  -6    0.11    0.08
   0   6  -6    0.11    0.06
   0   6  -6    0.00    0.06
   0   6  -6    0.04    0.07
   0   6  -6    0.12    0.08
   0   6  -6    0.04    0.06
   0   6   6    0.06    0.06
   0   6   6    0.07    0.07
  -1  -6  -6    4.44    0.21
  -1   6  -6    4.13    0.20
  -1   6  -6    4.21    0.22
  -1   6  -6    4.19    0.25
   1   6   6    4.36    0.20
   1   6   6    4.10    0.22
  -1   6  -6    4.11    0.20
  -2  -6  -6    0.03    0.06
  -2   6  -6    0.04    0.05
  -3  -6  -6    0.77    0.07
  -2   7   6    0.78    0.07
   2   7  -6    0.63    0.06
   2   7  -6    0.68    0.06
   1  -7  -6   20.07    0.61
  -1   7   6   19.82    0.60
   1   7  -6   19.85    0.60
   0  -7  -6   10.41    0.35
   0   7  -6   10.46    0.34
   0   7   6   10.18    0.34
   0   7  -6   10.11    0.33
  -1  -7  -6    0.42    0.06
  -1   7  -6    0.25    0.05
   5   0  -7    0.95    0.11
  -5   0   7    0.81    0.11
   4   0  -7    0.33    0.09
   4   0  -7    0.08    0.07
  -4   0   7    0.00    0.10
  -4   0   7   -0.02    0.09
  -3   0   7   45.97    1.43
   3   0  -7   48.26    1.66
  -3   0   7   48.01    1.45
   3   0  -7   48.39    1.46
  -2   0   7   -0.13    0.09
   2   0  -7    0.00    0.08
   2   0  -7    0.02    0.08
  -2   0   7   -0.06    0.10
  -1   0   7    6.24    0.35
  -1   0   7    6.53    0.33
   1   0  -7    6.35    0.32
   1   0  -7    6.69    0.37
   0   0  -7    0.03    0.09
   0   0  -7    0.04    0.08
   0   0   7    0.12    0.11
   0   0   7   -0.03    0.08
  -1   0  -7    0.76    0.12
   1   0   7    0.73    0.13
  -1   0  -7    1.10    0.15
  -1   0  -7    0.89    0.11
  -2   0  -7   -0.07    0.08
  -2   0  -7    0.10    0.10
  -2   0  -7    0.18    0.08
   2   0   7   -0.03    0.07
  -3   0  -7    1.03    0.11
  -3   0  -7    0.86    0.13
  -3   0  -7    1.03    0.14
  -3   0  -7    1.01    0.13
   3   0   7    0.74    0.11
  -4   0  -7    0.02    0.06
  -5  -1   7    0.04    0.08
   5  -1  -7    0.19    0.07
   5  -1  -7    0.02    0.05
   5   1  -7    0.12    0.06
  -5   1   7    0.15    0.08
   4  -1  -7   18.78    0.72
  -4  -1   7   18.42    0.63
  -4  -1   7   17.83    0.66
   4  -1  -7   18.83    0.63
   4   1  -7   19.01    0.73
  -4   1   7   17.22    0.65
  -4   1   7   19.00    0.63
  -3  -1   7    3.08    0.22
   3  -1  -7    2.98    0.19
   3  -1  -7    3.21    0.23
  -3  -1   7    2.95    0.21
   3   1  -7    2.80    0.19
   3   1  -7    3.18    0.23
  -3   1   7    3.34    0.22
  -3   1   7    3.06    0.21
   2  -1  -7   13.81    0.58
  -2  -1   7   13.07    0.52
  -2  -1   7   13.44    0.53
  -2  -1   7   12.70    0.55
   2  -1  -7   13.32    0.52
  -2   1   7   12.73    0.51
  -2   1   7   13.73    0.52
   2   1  -7   13.02    0.51
   2   1  -7   12.65    0.52
   2   1  -7   14.64    0.61
  -1  -1   7    0.74    0.14
   1  -1  -7    0.81    0.13
  -1  -1   7    0.58    0.12
   1  -1  -7    0.83    0.12
   1   1  -7    0.72    0.13
   1   1  -7    0.70    0.12
  -1   1   7    0.81    0.13
  -1   1   7    0.61    0.11
   1   1  -7    0.87    0.13
   0  -1  -7    5.50    0.32
   0  -1   7    5.22    0.31
   0  -1  -7    4.99    0.29
   0  -1   7    5.25    0.29
   0   1   7    4.89    0.28
   0   1   7    5.53    0.31
   0   1  -7    5.16    0.29
   0   1  -7    5.78    0.35
   0   1  -7    4.83    0.28
   0   1  -7    5.45    0.24
  -1  -1  -7    0.18    0.11
  -1  -1  -7    0.14    0.08
  -1  -1  -7    0.13    0.10
  -1  -1  -7    0.22    0.10
   1  -1   7    0.22    0.10
  -1   1  -7    0.04    0.09
  -1   1  -7    0.18    0.10
   1   1   7    0.14    0.08
  -1   1  -7    0.15    0.08
  -1   1  -7    0.07    0.08
  -2  -1  -7   75.34    2.20
  -2  -1  -7   73.07    1.93
   2  -1   7   71.73    2.26
  -2  -1  -7   74.57    2.47
  -2   1  -7   76.44    2.50
  -2   1  -7   68.13    2.39
  -2   1  -7   72.45    1.94
  -2   1  -7   74.05    2.20
   2   1   7   71.32    2.25
  -2   1  -7   73.54    2.28
  -3  -1  -7    2.47    0.18
  -3  -1  -7    2.41    0.20
   3  -1   7    2.03    0.17
  -3  -1  -7    2.44    0.15
  -3   1  -7    2.12    0.20
  -3   1  -7    2.48    0.19
  -3   1  -7    2.41    0.16
  -3   1  -7    2.59    0.18
  -3   1  -7    2.52    0.18
   3   1   7    2.48    0.18
  -4  -1  -7    1.37    0.12
  -4   1  -7    1.35    0.10
  -4   1  -7    1.38    0.12
  -4   1  -7    1.18    0.12
   4   1   7    1.18    0.10
   5  -2  -7    0.52    0.07
   5   2  -7    0.55    0.08
   4  -2  -7    0.51    0.10
   4  -2  -7    0.62    0.09
  -4  -2   7    0.50    0.11
  -4  -2   7    0.62    0.12
   4   2  -7    0.66    0.09
  -4   2   7    0.54    0.11
  -4   2   7    0.67    0.11
   4   2  -7    0.42    0.09
   3  -2  -7    0.46    0.09
  -3  -2   7    0.36    0.11
  -3  -2   7    0.41    0.12
   3   2  -7    0.57    0.11
  -3   2   7    0.41    0.11
   3   2  -7    0.44    0.09
  -3   2   7    0.30    0.10
  -2  -2   7    0.65    0.13
   2  -2  -7    0.79    0.11
  -2  -2   7    0.83    0.14
   2   2  -7    0.83    0.12
   2   2  -7    0.66    0.10
   2   2  -7    0.71    0.13
  -2   2   7    0.80    0.13
   1  -2  -7    8.45    0.38
  -1  -2   7    8.57    0.43
   1   2  -7    8.98    0.41
  -1   2   7    7.75    0.40
  -1   2   7    8.83    0.38
   1   2  -7    9.26    0.46
   1   2  -7    9.00    0.36
   0  -2  -7    3.31    0.24
   0  -2   7    3.22    0.24
   0  -2  -7    3.74    0.23
   0   2   7    3.00    0.20
   0   2  -7    3.38    0.20
   0   2  -7    3.04    0.22
   0   2  -7    3.15    0.25
   0   2  -7    3.10    0.22
   0   2   7    3.40    0.23
   0   2  -7    3.10    0.18
   1  -2   7   79.83    2.48
  -1  -2  -7   80.86    2.38
  -1  -2  -7   77.58    2.68
   1   2   7   80.54    2.46
  -1   2  -7   82.22    2.71
  -1   2  -7   80.09    2.49
  -1   2  -7   80.64    2.37
  -1   2  -7   78.68    2.11
  -1   2  -7   77.32    2.61
   2  -2   7    1.69    0.17
  -2  -2  -7    1.47    0.15
  -2  -2  -7    1.58    0.17
  -2   2  -7    2.05    0.16
  -2   2  -7    1.96    0.17
   2   2   7    1.45    0.15
  -2   2  -7    1.84    0.14
   2   2   7    2.14    0.15
  -2   2  -7    1.98    0.20
  -3  -2  -7   14.72    0.52
  -3  -2  -7   13.29    0.59
  -3   2  -7   14.54    0.55
   3   2   7   14.09    0.46
   3   2   7   13.40    0.53
  -3   2  -7   13.43    0.60
  -3   2  -7   14.49    0.46
  -3   2  -7   14.31    0.53
  -4  -2  -7    3.05    0.16
   4   2   7    3.01    0.14
  -4   2  -7    3.01    0.17
  -4   2  -7    2.96    0.15
  -4   2  -7    3.01    0.18
   5  -3  -7    0.37    0.06
   5   3  -7    0.35    0.06
  -4  -3   7    0.28    0.09
  -4  -3   7    0.09    0.09
   4  -3  -7    0.10    0.06
   4   3  -7    0.06    0.07
   4   3  -7    0.11    0.06
  -4   3   7    0.01    0.08
  -4   3   7    0.05    0.07
  -3  -3   7    0.76    0.13
   3  -3  -7    0.64    0.10
  -3   3   7    0.44    0.10
   3   3  -7    0.61    0.10
   3   3  -7    0.72    0.11
   3   3  -7    0.49    0.09
  -3   3   7    1.23    0.13
  -2  -3   7   73.80    2.12
   2  -3  -7   73.17    2.15
   2  -3  -7   71.71    2.44
  -2  -3   7   70.44    2.26
   2   3  -7   73.28    2.05
  -2   3   7   73.03    2.08
   2   3  -7   74.38    2.28
   1  -3  -7   25.46    0.95
   1  -3  -7   24.81    0.83
  -1  -3   7   24.22    0.90
  -1   3   7   24.32    0.88
   1   3  -7   23.90    0.95
  -1   3   7   24.93    0.81
   1   3  -7   24.75    0.73
   1   3  -7   24.64    0.79
   1   3  -7   25.76    0.89
   1   3  -7   24.89    0.92
   0  -3  -7    1.73    0.15
   0  -3   7    1.82    0.18
   0  -3  -7    1.80    0.18
   0   3  -7    1.85    0.18
   0   3  -7    1.65    0.16
   0   3  -7    1.79    0.14
   0   3  -7    1.36    0.16
   0   3   7    1.58    0.15
   0   3  -7    1.51    0.14
   0   3   7    1.65    0.16
   1  -3   7    5.32    0.31
  -1  -3  -7    5.18    0.31
  -1  -3  -7    5.39    0.27
  -1   3  -7    5.13    0.29
  -1   3  -7    5.00    0.31
   1   3   7    5.35    0.29
  -1   3  -7    4.79    0.29
  -1   3  -7    5.41    0.24
  -2  -3  -7    2.26    0.19
   2  -3   7    2.51    0.19
  -2  -3  -7    2.49    0.17
  -2   3  -7    2.14    0.19
   2   3   7    2.23    0.15
  -2   3  -7    2.55    0.19
  -2   3  -7    2.33    0.15
   2   3   7    2.17    0.17
  -2   3  -7    2.37    0.20
  -3  -3  -7    3.58    0.19
   3   3   7    3.83    0.17
  -3   3  -7    3.85    0.18
  -3   3  -7    3.63    0.19
  -3   3  -7    3.40    0.21
  -4   3  -7    0.26    0.05
  -4   3  -7    0.17    0.06
   4   3   7    0.26    0.05
   5  -4  -7    0.82    0.07
   4  -4  -7    0.11    0.05
  -4  -4   7    0.12    0.08
   4   4  -7    0.17    0.06
  -4   4   7    0.04    0.06
  -3  -4   7   15.17    0.56
   3  -4  -7   15.77    0.54
   3   4  -7   15.69    0.51
  -3   4   7   14.86    0.54
  -3   4   7   15.76    0.54
   3   4  -7   16.56    0.58
  -2  -4   7    2.99    0.22
   2  -4  -7    3.17    0.18
   2  -4  -7    3.15    0.22
   2   4  -7    3.60    0.22
   2   4  -7    2.98    0.21
   2   4  -7    3.41    0.22
  -2   4   7    3.67    0.21
   2   4  -7    3.22    0.18
   1  -4  -7    2.90    0.21
   1  -4  -7    2.88    0.18
   1   4  -7    2.54    0.18
  -1   4   7    2.84    0.18
   1   4  -7    3.04    0.18
   1   4  -7    2.89    0.16
   1   4  -7    2.68    0.20
   1   4  -7    2.70    0.20
   1   4  -7    2.87    0.20
  -1   4   7    2.68    0.19
   0  -4   7    0.34    0.10
   0  -4  -7    0.39    0.09
   0  -4  -7    0.24    0.09
   0   4  -7    0.13    0.07
   0   4  -7    0.14    0.08
   0   4  -7    0.28    0.10
   0   4  -7    0.15    0.09
   0   4   7    0.36    0.09
   0   4  -7    0.29    0.07
   0   4   7    0.33    0.09
  -1  -4  -7   13.93    0.48
   1  -4   7   13.01    0.55
  -1   4  -7   13.73    0.45
   1   4   7   13.67    0.53
  -1   4  -7   14.04    0.54
  -1   4  -7   12.68    0.56
  -2  -4  -7    1.85    0.16
  -2   4  -7    2.25    0.17
  -2   4  -7    1.82    0.16
  -2   4  -7    2.10    0.13
  -3   4  -7    1.05    0.09
   3   4   7    0.96    0.08
  -3   4  -7    1.00    0.10
   4   5  -7    0.05    0.04
   3  -5  -7    0.14    0.05
   3   5  -7    0.09    0.05
  -3   5   7    0.09    0.06
   3   5  -7    0.12    0.06
   2  -5  -7    0.49    0.07
   2   5  -7    0.56    0.07
   2   5  -7    0.63    0.09
  -2   5   7    0.63    0.09
   2   5  -7    0.52    0.07
   1  -5  -7    9.34    0.40
   1   5  -7    9.29    0.38
   1   5  -7    8.44    0.36
  -1   5   7    8.73    0.34
   1   5  -7    9.03    0.33
   1   5  -7    9.27    0.31
   0   5  -7    0.60    0.10
   0   5  -7    0.70    0.08
   0   5   7    0.68    0.09
   0   5  -7    0.66    0.09
  -1   5  -7    1.03    0.09
  -1   5  -7    1.09    0.11
  -2   5  -7   18.10    0.62
   2   6  -7    4.97    0.19
  -2   6   7    5.18    0.20
   1   6  -7    6.33    0.26
   1   6  -7    6.34    0.23
  -1   6   7    5.95    0.23
   1   6  -7    6.57    0.22
   0   6   7    1.74    0.10
   0   6  -7    1.85    0.10
   0   6  -7    1.77    0.11
   0   6  -7    1.79    0.10
  -4   0   8    3.44    0.18
  -3   0   8   -0.17    0.07
   3   0  -8    0.01    0.06
   3   0  -8    0.06    0.07
   2   0  -8    6.85    0.34
  -2   0   8    6.54    0.30
   2   0  -8    6.12    0.28
   1   0  -8    0.01    0.08
  -1   0   8    0.05    0.08
   1   0  -8   -0.04    0.07
  -1   0   8   -0.14    0.08
   0   0  -8   27.65    1.03
   0   0  -8   28.43    0.91
   0   0   8   26.50    0.96
   0   0   8   29.37    0.88
  -1   0  -8    0.03    0.07
  -1   0  -8    0.02    0.06
   1   0   8   -0.02    0.06
  -1   0  -8    0.04    0.08
  -2   0  -8    5.68    0.22
  -2   0  -8    5.80    0.26
   3   0   8    0.06    0.05
  -3   0  -8    0.02    0.05
  -4  -1   8   16.69    0.54
   4  -1  -8   17.70    0.55
  -4   1   8   17.27    0.55
   3  -1  -8    5.69    0.25
  -3  -1   8    5.61    0.26
  -3   1   8    5.80    0.26
   3   1  -8    5.25    0.29
   2  -1  -8    1.92    0.14
   2  -1  -8    1.73    0.16
  -2  -1   8    1.83    0.16
  -2   1   8    2.00    0.16
  -1  -1   8   27.99    0.86
   1  -1  -8   26.77    0.97
   1  -1  -8   27.45    0.88
  -1   1   8   25.13    0.91
  -1   1   8   27.18    0.85
   1   1  -8   26.47    1.00
   1   1  -8   26.20    0.86
   0  -1  -8    3.85    0.21
   0  -1   8    3.59    0.21
   0  -1   8    3.05    0.22
   0   1  -8    3.50    0.24
   0   1   8    3.76    0.20
   0   1  -8    3.45    0.20
   0   1   8    3.05    0.21
   1  -1   8   10.38    0.43
  -1  -1  -8   10.34    0.40
  -1   1  -8   10.07    0.40
   1   1   8    9.42    0.42
  -1   1  -8    9.82    0.34
  -1   1  -8   10.05    0.46
  -2  -1  -8    0.02    0.06
  -2   1  -8    0.02    0.05
   2   1   8    0.12    0.06
  -3  -1  -8    1.29    0.10
   3   1   8    1.52    0.09
  -3   1  -8    1.40    0.09
  -3   1  -8    1.45    0.10
   4  -2  -8    0.98    0.08
  -4  -2   8    1.09    0.09
  -4   2   8    1.02    0.09
  -3  -2   8   14.09    0.49
   3  -2  -8   14.57    0.49
   3   2  -8   14.49    0.51
  -3   2   8   14.57    0.49
  -2  -2   8    8.77    0.35
   2  -2  -8    8.56    0.35
   2   2  -8    8.60    0.41
   2   2  -8    8.77    0.36
  -2   2   8    8.81    0.35
  -1  -2   8    1.03    0.12
   1  -2  -8    0.96    0.11
  -1  -2   8    0.83    0.12
  -1   2   8    0.87    0.11
   1   2  -8    1.12    0.12
   1   2  -8    1.03    0.13
  -1   2   8    0.83    0.11
   0  -2   8    1.87    0.17
   0  -2  -8    2.33    0.16
   0  -2   8    2.30    0.16
   0   2  -8    2.19    0.18
   0   2   8    2.08    0.15
   0   2  -8    1.96    0.12
   0   2  -8    2.23    0.15
   0   2   8    1.86    0.16
  -1  -2  -8    5.30    0.24
   1  -2   8    4.72    0.26
  -1   2  -8    5.23    0.25
  -1   2  -8    5.05    0.28
  -1   2  -8    4.74    0.23
  -1   2  -8    5.12    0.21
  -2  -2  -8   24.39    0.76
  -2   2  -8   23.07    0.75
  -2   2  -8   24.38    0.68
  -2   2  -8   23.72    0.79
   4  -3  -8    0.03    0.03
   3  -3  -8    0.43    0.06
  -3  -3   8    0.61    0.09
  -3   3   8    0.49    0.08
   3   3  -8    0.50    0.07
  -2  -3   8    0.79    0.11
   2  -3  -8    0.53    0.08
  -2   3   8    0.68    0.09
   2   3  -8    0.61    0.09
  -1  -3   8    0.03    0.08
   1  -3  -8    0.01    0.06
  -1   3   8    0.07    0.07
   1   3  -8    0.10    0.07
   0  -3   8   12.98    0.44
   0  -3  -8   12.14    0.44
   0   3   8   11.97    0.42
   0   3  -8   11.93    0.46
   0   3  -8   12.45    0.38
  -1  -3  -8   14.31    0.49
  -1   3  -8   14.18    0.52
  -1   3  -8   14.70    0.44
  -2  -3  -8    6.21    0.23
  -2   3  -8    6.01    0.22
   3  -4  -8    4.91    0.19
  -3  -4   8    5.07    0.20
  -3   4   8    4.99    0.20
   3   4  -8    5.08    0.21
   2  -4  -8    2.12    0.12
  -2  -4   8    1.98    0.13
   2   4  -8    2.23    0.13
  -1  -4   8    0.73    0.10
   1  -4  -8    0.83    0.08
  -1   4   8    0.71    0.08
   1   4  -8    0.75    0.09
   0  -4   8    0.26    0.07
   0  -4  -8    0.22    0.05
   0   4   8    0.21    0.06
   0   4  -8    0.27    0.06
   0   4  -8    0.31    0.05
  -1   4  -8    0.11    0.04
  -1   4  -8    0.02    0.04
  -2   0   9    0.06    0.05
   1   0  -9    2.54    0.13
  -1   0   9    2.32    0.13
   0   0  -9   -0.03    0.04
  -2  -1   9    2.03    0.12
   2  -1  -9    2.11    0.11
  -2   1   9    2.15    0.12
  -1  -1   9   19.52    0.60
   1  -1  -9   20.18    0.62
  -1   1   9   19.76    0.59
   0   0   0    0.00    0.00
