# Supplementary material for: Crystallographic workshops – a primer and perspective from Whitworth University’s Summer Crystallography Institute
Source: Acta Crystallogr E Crystallogr Commun. 2026 Feb 3;82(Pt 3):313–9. doi: 10.1107/S2056989026000939 (PMC12961664; doi:10.1107/S2056989026000939)
Supplement: Supplementary file 1 [file e-82-00313-sup2.zip › Practice Data Sets/SCI10/SCI10.INS]

TITL SCI10 P2(1)/n
REM K. Wheeler, Whitworth Univ. USA
CELL 1.54178 7.0811 7.8894 7.4420 90.000 96.107 90.000
ZERR 2.0000 0.0002 0.0002 0.0002 0.000 0.001 0.000
LATT 1
SYMM 0.5-X, 0.5+Y, 0.5-Z
SFAC C H N O F
UNIT 8 26 2 6 2
TREF 100
HKLF 4
