# Supplementary material for: Crystallographic workshops – a primer and perspective from Whitworth University’s Summer Crystallography Institute
Source: Acta Crystallogr E Crystallogr Commun. 2026 Feb 3;82(Pt 3):313–9. doi: 10.1107/S2056989026000939 (PMC12961664; doi:10.1107/S2056989026000939)
Supplement: Supplementary file 1 [file e-82-00313-sup2.zip › Practice Data Sets/SCI11/SCI11.hkl]

  -1   0   0    1.92    0.08
  -1   0   0    1.93    0.11
  -1   0   0    1.93    0.11
   1   0   0    1.86    0.09
   1   0   0    1.83    0.11
   1   0   0    1.93    0.11
  -2   0   0  113.59    5.33
   2   0   0  125.37    6.01
   2   0   0  109.25    4.48
  -3   0   0    2.85    0.13
  -3   0   0    2.63    0.18
  -3   0   0    2.78    0.17
  -4   0   0    9.40    0.48
  -5   0   0    4.82    0.22
  -5   0   0    5.16    0.24
  -5   0   0    4.90    0.22
  -4   1   0    0.10    0.06
  -4   1   0    0.09    0.06
  -3   1   0   -0.02    0.03
  -3   1   0   -0.01    0.03
   2  -1   0    0.01    0.03
   2  -1   0    0.07    0.04
   2  -1   0    0.13    0.05
  -2   1   0    0.05    0.02
  -2   1   0    0.05    0.03
  -2   1   0    0.15    0.05
  -2   1   0    0.05    0.03
  -2   1   0    0.09    0.03
   1  -1   0    7.83    0.39
   1  -1   0    7.82    0.31
   1  -1   0    7.85    0.42
  -1   1   0    8.08    0.36
  -1   1   0    7.30    0.30
  -1   1   0    7.80    0.31
  -1   1   0    7.77    0.39
   0  -1   0   39.35    1.51
   0  -1   0   39.64    2.00
   0  -1   0   40.37    2.16
   0  -1   0   38.69    2.03
   0  -1   0   39.31    1.88
   0  -1   0   39.39    2.00
   0   1   0   39.09    2.16
   0   1   0   40.97    1.88
   0   1   0   38.88    1.51
   0   1   0   39.21    2.00
   0   1   0   38.50    2.16
   0   1   0   38.14    2.03
   0   1   0   38.06    2.00
  -1  -1   0    1.37    0.08
  -1  -1   0    1.25    0.07
  -1  -1   0    1.27    0.06
   1   1   0    1.50    0.09
   1   1   0    1.24    0.07
   1   1   0    1.30    0.08
  -2  -1   0    1.98    0.09
  -2  -1   0    1.98    0.12
  -2  -1   0    1.91    0.10
   2   1   0    1.87    0.13
   2   1   0    2.06    0.14
   2   1   0    1.89    0.11
  -3  -1   0   18.53    0.89
  -3  -1   0   19.30    0.72
   3   1   0   17.83    0.94
  -4  -1   0    0.34    0.07
  -5  -1   0    2.99    0.17
  -5  -1   0    3.27    0.16
  -5  -1   0    2.95    0.15
  -5  -1   0    2.97    0.15
  -6  -1   0    0.62    0.09
  -6  -1   0    0.69    0.08
  -6  -1   0    0.58    0.07
  -5   2   0    1.62    0.16
  -5   2   0    1.73    0.13
  -4   2   0    1.63    0.15
  -4   2   0    1.68    0.14
  -3   2   0    7.93    0.44
  -3   2   0    7.83    0.40
   2  -2   0   36.89    1.86
  -2   2   0   35.12    1.81
  -2   2   0   33.32    1.72
  -2   2   0   34.99    1.65
  -2   2   0   36.41    1.62
   1  -2   0   42.47    2.15
   1  -2   0   41.75    1.60
   1  -2   0   39.49    2.11
   1  -2   0   41.69    1.99
   1  -2   0   40.63    1.56
  -1   2   0   42.80    1.88
  -1   2   0   40.03    2.00
  -1   2   0   41.33    1.60
   0  -2   0    2.63    0.15
   0  -2   0    2.63    0.14
   0  -2   0    2.63    0.15
   0  -2   0    2.67    0.16
   0  -2   0    2.54    0.14
   0  -2   0    2.39    0.11
   0  -2   0    2.57    0.11
   0   2   0    2.64    0.14
   0   2   0    2.57    0.13
   0   2   0    2.62    0.14
   0   2   0    2.58    0.12
   0   2   0    2.68    0.15
   0   2   0    2.60    0.15
   0   2   0    2.66    0.15
   0   2   0    2.63    0.15
  -1  -2   0   31.78    1.24
  -1  -2   0   30.84    1.42
  -1  -2   0   31.75    1.20
  -1  -2   0   33.05    1.66
  -1  -2   0   32.45    1.54
   1   2   0   31.85    1.54
   1   2   0   32.56    1.63
   1   2   0   31.02    1.66
   1   2   0   31.00    1.24
   1   2   0   31.84    1.63
  -2  -2   0   30.49    1.24
  -2  -2   0   31.25    1.48
  -2  -2   0   32.61    1.66
  -2  -2   0   32.82    1.20
   2   2   0   31.33    1.54
   2   2   0   32.18    1.24
   2   2   0   30.93    1.62
  -3  -2   0    3.17    0.15
  -3  -2   0    3.07    0.19
  -5  -2   0    2.09    0.12
  -5  -2   0    1.92    0.12
  -5  -2   0    1.96    0.09
  -5  -2   0    1.79    0.14
  -5  -2   0    1.75    0.11
  -6  -2   0   15.20    0.54
  -6  -2   0   15.43    0.59
  -6  -2   0   15.78    0.55
  -6  -2   0   15.66    0.56
  -5   3   0    6.95    0.32
  -5   3   0    6.95    0.29
   4  -3   0    0.24    0.07
  -4   3   0    0.30    0.08
  -4   3   0    0.31    0.06
  -4   3   0    0.39    0.09
  -4   3   0    0.40    0.07
   3  -3   0   15.47    0.74
  -3   3   0   15.29    0.75
  -3   3   0   15.35    0.83
   2  -3   0    6.79    0.35
  -2   3   0    6.52    0.37
  -2   3   0    6.09    0.36
  -2   3   0    6.52    0.33
  -2   3   0    6.51    0.33
   1  -3   0   12.67    0.66
   1  -3   0   12.12    0.47
   1  -3   0   11.96    0.49
   1  -3   0   12.19    0.68
   1  -3   0   12.56    0.63
   1  -3   0   11.89    0.63
  -1   3   0   12.22    0.57
  -1   3   0   12.10    0.50
  -1   3   0   11.82    0.64
  -1   3   0   11.60    0.62
   0  -3   0   38.63    1.50
   0  -3   0   40.14    2.04
   0  -3   0   41.33    2.07
   0  -3   0   38.01    1.54
   0  -3   0   39.24    2.03
   0  -3   0   39.78    2.19
   0   3   0   40.33    2.03
   0   3   0   41.50    2.19
   0   3   0   39.68    2.04
   0   3   0   40.26    2.19
   0   3   0   39.67    2.07
   0   3   0   37.98    1.54
   0   3   0   39.71    1.92
  -1  -3   0    2.45    0.11
  -1  -3   0    2.11    0.12
  -1  -3   0    2.27    0.12
  -1  -3   0    1.72    0.14
  -1  -3   0    2.23    0.10
  -1  -3   0    1.91    0.13
   1   3   0    2.16    0.14
   1   3   0    2.15    0.13
   1   3   0    2.11    0.13
   1   3   0    2.13    0.13
   1   3   0    2.22    0.11
  -2  -3   0    4.16    0.23
  -2  -3   0    3.93    0.17
   2   3   0    3.74    0.22
   2   3   0    3.77    0.24
   2   3   0    3.85    0.22
  -3  -3   0    5.97    0.32
  -3  -3   0    6.29    0.27
  -4  -3   0    0.43    0.07
  -4  -3   0    0.46    0.06
  -5  -3   0    0.11    0.05
  -5  -3   0    0.01    0.06
  -5  -3   0    0.11    0.05
  -5  -3   0    0.07    0.05
  -5  -3   0    0.09    0.05
  -5  -3   0    0.12    0.04
  -5  -3   0    0.06    0.02
  -6  -3   0    0.07    0.07
  -6  -3   0    0.01    0.02
  -6  -3   0    0.01    0.05
  -6  -3   0   -0.02    0.05
  -6  -3   0   -0.01    0.04
  -5   4   0    0.05    0.05
  -5   4   0    0.07    0.07
  -4   4   0    3.03    0.23
  -4   4   0    3.17    0.18
  -4   4   0    3.16    0.16
   3  -4   0    2.72    0.19
  -3   4   0    3.03    0.21
   2  -4   0   14.67    0.66
  -2   4   0   14.19    0.74
  -2   4   0   12.19    0.72
   1  -4   0    1.53    0.11
   1  -4   0    1.67    0.08
   1  -4   0    1.51    0.12
  -1   4   0    1.66    0.15
  -1   4   0    1.60    0.12
   0  -4   0   87.38    4.48
   0  -4   0   88.19    4.41
   0  -4   0   83.34    3.24
   0  -4   0   86.05    3.91
   0   4   0   89.04    3.96
   0   4   0   90.94    4.75
   0   4   0   82.23    4.37
   0   4   0   84.00    4.15
   0   4   0   85.02    4.47
  -1  -4   0   33.37    1.45
  -1  -4   0   33.00    1.22
   1   4   0   30.73    1.57
   1   4   0   31.33    1.78
   1   4   0   32.30    1.68
   1   4   0   32.02    1.65
  -2  -4   0   46.26    1.66
   2   4   0   41.00    2.12
  -3  -4   0   23.83    0.93
  -4  -4   0    0.14    0.06
  -4  -4   0    0.11    0.05
  -4  -4   0    0.13    0.05
  -4  -4   0    0.09    0.04
  -5  -4   0    8.45    0.32
  -5  -4   0    8.32    0.30
  -5  -4   0    8.28    0.32
  -5  -4   0    8.42    0.25
  -5  -4   0    8.12    0.36
  -5  -4   0    8.33    0.35
  -5  -4   0    8.23    0.26
  -5  -4   0    8.52    0.32
  -6  -4   0    0.53    0.06
  -6  -4   0    0.32    0.06
  -6  -4   0    0.40    0.07
  -6  -4   0    0.38    0.06
  -6  -4   0    0.39    0.03
  -6  -4   0    0.39    0.07
  -5   5   0    3.10    0.18
  -5   5   0    2.97    0.16
  -5   5   0    3.29    0.12
  -4   5   0   13.18    0.81
  -4   5   0   15.43    0.45
  -4   5   0   15.49    0.43
  -4   5   0   13.89    0.55
  -4   5   0   15.02    0.61
   3  -5   0    0.38    0.09
  -3   5   0    0.34    0.08
  -3   5   0    0.29    0.03
  -3   5   0    0.32    0.07
   2  -5   0    3.44    0.21
  -2   5   0    3.54    0.23
   1  -5   0    4.06    0.26
   1  -5   0    4.32    0.23
  -1   5   0    4.27    0.25
  -1   5   0    3.77    0.28
  -1   5   0    4.21    0.17
   0  -5   0    2.82    0.16
   0  -5   0    2.68    0.13
   0  -5   0    2.74    0.18
   0   5   0    2.92    0.19
   0   5   0    2.80    0.17
   0   5   0    2.75    0.20
  -1  -5   0   17.40    0.66
   1   5   0   15.39    0.85
   1   5   0   17.07    0.89
   1   5   0   17.31    0.95
  -2  -5   0    0.14    0.04
  -2  -5   0    0.15    0.04
  -3  -5   0    0.04    0.04
  -3  -5   0    0.01    0.04
  -4  -5   0    0.04    0.06
  -4  -5   0    0.03    0.03
  -4  -5   0    0.01    0.02
  -4  -5   0    0.06    0.04
  -4  -5   0    0.11    0.05
  -4  -5   0   -0.01    0.04
  -4  -5   0    0.02    0.06
  -4  -5   0    0.00    0.04
  -4  -5   0   -0.01    0.04
  -5  -5   0    2.78    0.15
  -5  -5   0    2.55    0.14
  -5  -5   0    2.88    0.11
  -5  -5   0    2.83    0.16
  -5  -5   0    2.91    0.11
  -5  -5   0    2.89    0.16
  -5  -5   0    2.97    0.15
  -5  -5   0    2.84    0.13
  -6  -5   0    2.65    0.13
  -6  -5   0    2.55    0.13
  -6  -5   0    3.09    0.15
  -6  -5   0    2.91    0.13
  -6  -5   0    2.71    0.15
  -6  -5   0    2.57    0.10
  -5   6   0    2.13    0.14
  -5   6   0    2.15    0.09
  -5   6   0    2.02    0.12
  -4   6   0   12.62    0.48
  -4   6   0   12.24    0.53
  -4   6   0   12.91    0.40
  -4   6   0   12.75    0.37
  -3   6   0    0.92    0.06
  -3   6   0    0.79    0.05
  -3   6   0    0.89    0.09
  -3   6   0    0.93    0.12
  -3   6   0    0.92    0.10
   2  -6   0    0.94    0.11
  -2   6   0    0.96    0.11
   1  -6   0    9.82    0.49
  -1   6   0    9.62    0.36
  -1   6   0    9.48    0.53
   0  -6   0    0.53    0.05
   0   6   0    0.64    0.10
   0   6   0    0.55    0.06
  -1  -6   0    1.77    0.10
  -1  -6   0    1.92    0.11
  -2  -6   0   32.68    1.26
  -2  -6   0   32.14    1.16
  -3  -6   0    2.07    0.13
  -3  -6   0    2.02    0.12
  -3  -6   0    2.08    0.14
  -4  -6   0   12.22    0.43
  -4  -6   0   11.80    0.36
  -4  -6   0   11.68    0.37
  -4  -6   0   12.12    0.43
  -4  -6   0   11.63    0.43
  -4  -6   0   11.92    0.43
  -4  -6   0   11.18    0.46
  -4  -6   0   12.18    0.49
  -5  -6   0    0.22    0.06
  -5  -6   0    0.32    0.06
  -5  -6   0    0.24    0.07
  -5  -6   0    0.19    0.04
  -5  -6   0    0.35    0.06
  -5  -6   0    0.27    0.03
  -5  -6   0    0.22    0.03
  -5  -6   0    0.43    0.06
  -6  -6   0    6.99    0.27
  -6  -6   0    6.99    0.25
  -6  -6   0    6.94    0.26
  -6  -6   0    7.19    0.26
  -6  -6   0    7.16    0.23
  -6  -6   0    7.39    0.28
  -5   7   0    7.08    0.30
  -5   7   0    6.91    0.27
  -5   7   0    6.93    0.22
  -4   7   0   -0.01    0.03
  -4   7   0    0.14    0.07
  -4   7   0    0.06    0.05
  -3   7   0   29.86    0.87
  -3   7   0   27.32    1.58
  -3   7   0   30.64    0.90
  -3   7   0   31.55    1.08
  -3   7   0   30.77    1.18
   2  -7   0    0.82    0.11
  -2   7   0    0.64    0.06
  -2   7   0    0.78    0.11
  -2   7   0    0.78    0.11
  -2   7   0    0.75    0.06
  -2   7   0    0.99    0.09
   1  -7   0    7.12    0.40
  -1   7   0    7.63    0.29
   0   7   0    0.70    0.07
  -1  -7   0    0.44    0.06
  -1  -7   0    0.56    0.06
   1   7   0    0.56    0.10
  -2  -7   0    0.44    0.06
  -2  -7   0    0.50    0.07
  -3  -7   0    2.04    0.10
  -3  -7   0    2.16    0.14
  -3  -7   0    1.91    0.12
  -3  -7   0    1.90    0.14
  -3  -7   0    2.04    0.12
  -3  -7   0    2.18    0.11
   3   7   0    2.05    0.13
  -4  -7   0    0.03    0.05
  -4  -7   0    0.10    0.06
  -4  -7   0    0.05    0.03
  -4  -7   0    0.03    0.04
  -4  -7   0    0.01    0.05
  -4  -7   0    0.15    0.06
  -4  -7   0    0.02    0.05
  -4  -7   0    0.05    0.03
  -5  -7   0    0.37    0.06
  -5  -7   0    0.36    0.04
  -5  -7   0    0.44    0.08
  -5  -7   0    0.32    0.04
  -5  -7   0    0.34    0.07
  -5  -7   0    0.28    0.05
  -5  -7   0    0.31    0.05
  -5  -7   0    0.36    0.05
  -6  -7   0    0.09    0.03
  -6  -7   0    0.11    0.03
  -6  -7   0    0.14    0.02
  -6  -7   0    0.14    0.04
  -6  -7   0    0.09    0.03
  -4   8   0    0.78    0.09
  -4   8   0    0.81    0.05
  -4   8   0    1.03    0.08
  -3   8   0    0.55    0.05
  -3   8   0    0.60    0.08
  -3   8   0    0.57    0.05
  -3   8   0    0.56    0.10
  -2   8   0    5.11    0.18
  -2   8   0    5.28    0.27
  -2   8   0    4.98    0.18
  -2   8   0    5.03    0.23
  -1   8   0    6.86    0.33
  -1   8   0    6.79    0.24
  -1   8   0    6.78    0.27
   0  -8   0   25.76    0.93
   0   8   0   26.48    0.94
   0   8   0   24.18    1.02
   0   8   0   25.97    0.83
  -1  -8   0    6.06    0.27
  -1  -8   0    5.83    0.26
   1   8   0    6.16    0.38
   1   8   0    5.91    0.26
   1   8   0    5.98    0.25
  -2  -8   0    5.03    0.24
  -2  -8   0    5.10    0.23
  -2  -8   0    5.28    0.22
   2   8   0    5.24    0.23
   2   8   0    5.29    0.33
   2   8   0    5.13    0.23
  -3  -8   0    7.33    0.33
  -3  -8   0    7.16    0.28
  -3  -8   0    6.86    0.30
  -3  -8   0    7.34    0.28
  -3  -8   0    7.04    0.25
   3   8   0    6.93    0.41
   3   8   0    7.11    0.30
   3   8   0    7.04    0.30
  -4  -8   0    7.46    0.29
  -4  -8   0    7.74    0.25
  -4  -8   0    8.09    0.32
  -4  -8   0    7.46    0.34
  -4  -8   0    7.75    0.29
   4   8   0    7.41    0.32
  -5  -8   0    3.90    0.17
  -5  -8   0    3.87    0.14
  -5  -8   0    4.00    0.13
  -5  -8   0    3.98    0.16
  -5  -8   0    3.65    0.16
  -5  -8   0    4.10    0.18
  -5  -8   0    3.94    0.16
  -3   9   0    0.84    0.05
  -3   9   0    0.67    0.07
  -3   9   0    0.83    0.06
  -3   9   0    0.87    0.10
  -2   9   0    2.78    0.12
  -2   9   0    2.68    0.18
  -1   9   0   20.49    0.84
   0  -9   0    2.30    0.16
   0   9   0    2.59    0.14
   0   9   0    2.75    0.13
  -1  -9   0    3.82    0.19
  -1  -9   0    3.69    0.19
   1   9   0    3.72    0.17
   1   9   0    3.63    0.18
  -2  -9   0    0.18    0.06
  -2  -9   0    0.26    0.07
   2   9   0    0.15    0.10
   2   9   0    0.13    0.06
  -3  -9   0    1.83    0.11
  -3  -9   0    1.72    0.13
   3   9   0    1.66    0.12
   3   9   0    1.63    0.11
  -4  -9   0    0.18    0.05
  -4  -9   0    0.20    0.06
  -4  -9   0    0.14    0.04
  -4  -9   0    0.16    0.04
   4   9   0    0.12    0.06
  -5  -9   0    0.38    0.05
  -5  -9   0    0.32    0.03
   5   9   0    0.39    0.06
  -2  10   0    1.13    0.11
  -2  10   0    1.22    0.07
   0 -10   0    0.42    0.08
   0 -10   0    0.63    0.10
   0  10   0    0.47    0.06
   0  10   0    0.56    0.06
  -1 -10   0    0.73    0.08
  -1 -10   0    0.68    0.08
   1  10   0    0.88    0.09
   1  10   0    0.87    0.07
  -2 -10   0    8.40    0.34
  -3 -10   0    0.37    0.06
  -4 -10   0   11.55    0.42
  -4 -10   0   11.21    0.34
   1 -11   0    2.46    0.15
  -1 -11   0    1.52    0.10
   1  11   0    1.58    0.09
  -2 -11   0    2.90    0.14
  -2 -11   0    2.77    0.11
   2  11   0    2.92    0.13
  -3 -11   0    9.40    0.35
   2  11  -1    0.57    0.05
   1  11  -1    0.16    0.04
   0 -11   1    0.41    0.07
   1 -11   1    0.84    0.08
  -4 -10   1    2.46    0.11
  -3 -10   1    6.72    0.27
  -2 -10   1    1.69    0.11
  -2 -10   1    1.60    0.09
   1  10  -1   16.84    0.64
   1  10  -1   16.82    0.57
  -1 -10   1   17.43    0.69
  -1 -10   1   17.23    0.63
  -1 -10   1   16.76    0.64
   0  10  -1    2.77    0.12
   0  10  -1    2.80    0.13
   0 -10   1    2.58    0.18
   1 -10   1    6.78    0.32
  -2  10  -1    4.81    0.16
   4   9  -1    2.16    0.13
  -4  -9   1    1.92    0.09
  -4  -9   1    2.18    0.12
  -4  -9   1    2.07    0.10
   3   9  -1    1.04    0.09
  -3  -9   1    0.78    0.09
   2   9  -1    1.27    0.09
   2   9  -1    1.07    0.16
  -2  -9   1    1.17    0.10
  -2  -9   1    1.00    0.08
   1   9  -1    0.03    0.05
   1   9  -1   -0.05    0.05
  -1  -9   1    0.08    0.07
  -1  -9   1    0.03    0.06
  -1  -9   1   -0.01    0.06
   0   9  -1    4.97    0.21
   0   9  -1    5.26    0.19
   0  -9   1    3.91    0.25
  -1   9  -1    1.23    0.14
  -2   9  -1    0.10    0.04
  -2   9  -1    0.21    0.09
  -3   9  -1    0.06    0.05
  -3   9  -1    0.01    0.07
  -3   9  -1    0.05    0.03
  -3   9  -1   -0.05    0.03
  -5  -8   1    8.04    0.32
  -5  -8   1    8.55    0.25
  -5  -8   1    8.33    0.30
  -5  -8   1    7.86    0.29
  -5  -8   1    8.22    0.29
   4   8  -1    1.09    0.09
  -4  -8   1    0.89    0.06
  -4  -8   1    0.84    0.09
  -4  -8   1    1.02    0.08
  -4  -8   1    1.02    0.08
   3   8  -1   -0.02    0.05
   3   8  -1    0.09    0.07
   3   8  -1    0.06    0.08
  -3  -8   1   -0.04    0.05
  -3  -8   1    0.03    0.06
  -3  -8   1   -0.01    0.03
   2   8  -1    7.34    0.31
   2   8  -1    7.36    0.30
   2   8  -1    7.23    0.43
  -2  -8   1    7.38    0.31
  -2  -8   1    7.29    0.30
   1   8  -1    1.58    0.18
   1   8  -1    1.80    0.12
   1   8  -1    1.76    0.12
  -1  -8   1    1.85    0.13
  -1  -8   1    1.53    0.15
  -1  -8   1    1.88    0.12
  -1  -8   1    1.90    0.14
   0   8  -1    4.80    0.27
   0   8  -1    5.05    0.22
   0   8  -1    5.04    0.20
  -1   8  -1   36.98    1.17
  -1   8  -1   36.71    1.44
  -1   8  -1   36.54    1.31
  -2   8  -1    5.92    0.21
  -2   8  -1    5.91    0.20
  -2   8  -1    5.79    0.30
  -2   8  -1    5.92    0.26
  -3   8  -1   19.73    0.71
  -3   8  -1   18.82    0.78
  -3   8  -1   19.56    0.57
  -3   8  -1   19.17    0.59
  -4   8  -1    0.69    0.07
  -4   8  -1    0.58    0.05
  -4   8  -1    0.72    0.09
  -5  -7   1    0.13    0.04
  -5  -7   1    0.10    0.05
  -5  -7   1    0.16    0.05
  -5  -7   1    0.12    0.03
  -5  -7   1    0.13    0.04
  -5  -7   1    0.18    0.03
  -5  -7   1    0.14    0.05
   4   7  -1   64.25    2.41
   4   7  -1   64.51    3.04
  -4  -7   1   65.70    2.28
  -4  -7   1   64.50    2.10
  -4  -7   1   64.34    2.42
  -4  -7   1   66.49    2.17
  -4  -7   1   64.76    1.91
  -4  -7   1   64.39    1.85
  -4  -7   1   65.76    2.13
  -4  -7   1   64.65    2.17
   3   7  -1    0.11    0.08
   3   7  -1    0.09    0.06
  -3  -7   1    0.16    0.06
  -3  -7   1    0.18    0.05
  -3  -7   1    0.34    0.08
  -3  -7   1    0.11    0.05
  -3  -7   1    0.13    0.04
   2   7  -1    9.15    0.48
   2   7  -1    8.81    0.36
  -2  -7   1    8.63    0.35
  -2  -7   1    8.95    0.38
  -2  -7   1    8.49    0.39
   1   7  -1    0.05    0.07
  -1  -7   1    0.09    0.05
  -1  -7   1    0.02    0.05
   0   7  -1    0.74    0.13
   0   7  -1    0.62    0.06
   0  -7   1    0.60    0.07
  -1   7  -1   14.63    0.80
  -1   7  -1   14.94    0.55
  -2   7  -1    0.16    0.04
  -2   7  -1    0.11    0.06
  -2   7  -1    0.10    0.04
  -2   7  -1    0.10    0.08
  -2   7  -1    0.12    0.07
   2  -7   1    0.14    0.08
  -3   7  -1    0.11    0.04
  -3   7  -1    0.09    0.03
  -3   7  -1    0.11    0.08
  -3   7  -1    0.04    0.07
  -3   7  -1    0.12    0.06
  -4   7  -1    1.08    0.06
  -4   7  -1    0.97    0.09
  -4   7  -1    0.99    0.11
  -5   7  -1    0.25    0.06
  -5   7  -1    0.21    0.03
  -5   7  -1    0.29    0.05
  -6  -6   1    1.04    0.07
  -6  -6   1    0.98    0.06
  -6  -6   1    1.07    0.08
  -6  -6   1    0.96    0.07
  -6  -6   1    1.02    0.06
  -6  -6   1    0.92    0.05
  -5  -6   1    4.31    0.15
  -5  -6   1    4.32    0.20
  -5  -6   1    4.19    0.19
  -5  -6   1    4.01    0.21
  -5  -6   1    4.29    0.14
  -5  -6   1    4.28    0.18
  -5  -6   1    4.23    0.18
  -5  -6   1    4.16    0.18
  -4  -6   1    9.94    0.31
  -4  -6   1   10.12    0.38
  -4  -6   1   10.22    0.32
  -4  -6   1    9.97    0.37
  -4  -6   1   10.00    0.37
  -4  -6   1    9.75    0.42
  -4  -6   1   10.06    0.40
  -4  -6   1   10.11    0.37
  -3  -6   1   14.62    0.62
  -3  -6   1   14.97    0.60
  -3  -6   1   15.10    0.46
  -3  -6   1   14.82    0.52
  -2  -6   1    0.06    0.04
  -2  -6   1    0.10    0.05
   1   6  -1   71.61    3.27
  -1  -6   1   70.13    2.49
  -1  -6   1   69.19    2.67
   0   6  -1    9.15    0.35
   0   6  -1    9.41    0.49
   0  -6   1    8.81    0.38
  -1   6  -1   17.61    0.63
  -1   6  -1   17.34    0.93
   1  -6   1   17.19    0.83
  -2   6  -1    3.30    0.23
   2  -6   1    3.03    0.21
  -3   6  -1    0.49    0.10
  -3   6  -1    0.48    0.05
  -3   6  -1    0.34    0.04
  -3   6  -1    0.32    0.06
  -3   6  -1    0.31    0.08
  -4   6  -1    0.42    0.07
  -4   6  -1    0.20    0.07
  -4   6  -1    0.34    0.04
  -5   6  -1    6.14    0.28
  -5   6  -1    6.03    0.26
  -5   6  -1    6.42    0.20
  -6  -5   1    4.79    0.20
  -6  -5   1    4.77    0.16
  -6  -5   1    4.96    0.21
  -6  -5   1    4.83    0.19
  -6  -5   1    4.76    0.19
  -5  -5   1    9.42    0.40
  -5  -5   1    9.67    0.38
  -5  -5   1    9.35    0.35
  -5  -5   1    9.50    0.36
  -5  -5   1    9.54    0.35
  -5  -5   1    9.45    0.30
  -5  -5   1    9.74    0.36
  -5  -5   1    9.69    0.29
  -4  -5   1    0.08    0.03
  -4  -5   1    0.09    0.05
  -4  -5   1    0.06    0.03
  -4  -5   1    0.11    0.05
  -4  -5   1   -0.03    0.04
  -4  -5   1    0.10    0.06
  -4  -5   1    0.07    0.04
  -4  -5   1    0.05    0.05
  -3  -5   1    2.25    0.14
  -3  -5   1    1.86    0.18
  -3  -5   1    2.29    0.13
  -2  -5   1    8.15    0.34
  -2  -5   1    7.87    0.31
   1   5  -1   11.90    0.65
   1   5  -1   12.52    0.72
  -1  -5   1   13.23    0.51
   0   5  -1   25.97    1.35
   0   5  -1   25.56    1.31
   0   5  -1   26.95    1.25
   0  -5   1   26.39    1.37
   0  -5   1   26.17    1.01
  -1   5  -1    1.36    0.11
  -1   5  -1    1.21    0.08
   1  -5   1    1.35    0.08
   1  -5   1    1.30    0.11
  -2   5  -1    4.85    0.30
  -3   5  -1    1.06    0.10
  -3   5  -1    1.12    0.13
   3  -5   1    0.99    0.12
  -4   5  -1    4.05    0.14
  -4   5  -1    3.77    0.13
  -4   5  -1    3.78    0.21
  -4   5  -1    3.45    0.18
  -5   5  -1    0.33    0.07
  -5   5  -1    0.45    0.07
  -5   5  -1    0.34    0.04
  -6  -4   1    0.01    0.05
  -6  -4   1    0.03    0.04
  -6  -4   1    0.02    0.04
  -6  -4   1   -0.04    0.05
  -6  -4   1    0.01    0.02
  -5  -4   1   -0.05    0.05
  -5  -4   1    0.01    0.03
  -5  -4   1   -0.01    0.05
  -5  -4   1   -0.01    0.04
  -5  -4   1    0.04    0.04
  -5  -4   1    0.03    0.05
  -5  -4   1    0.02    0.06
  -4  -4   1    0.99    0.10
  -4  -4   1    1.08    0.09
  -4  -4   1    1.29    0.07
  -4  -4   1    1.28    0.09
  -4  -4   1    1.18    0.06
  -4  -4   1    1.44    0.12
  -4  -4   1    1.13    0.09
  -4  -4   1    1.23    0.08
  -4  -4   1    1.31    0.10
  -3  -4   1    0.19    0.07
  -3  -4   1    0.18    0.05
   2   4  -1    1.61    0.13
   2   4  -1    1.63    0.12
  -2  -4   1    1.60    0.10
  -2  -4   1    1.55    0.09
   1   4  -1    6.36    0.35
   1   4  -1    6.33    0.37
   1   4  -1    6.11    0.34
  -1  -4   1    6.54    0.27
   0   4  -1    5.06    0.29
   0   4  -1    5.18    0.26
   0   4  -1    4.95    0.28
   0   4  -1    5.32    0.31
   0   4  -1    5.02    0.28
   0  -4   1    5.18    0.22
   0  -4   1    4.88    0.31
   0  -4   1    5.19    0.29
  -1   4  -1   32.37    1.59
  -1   4  -1   27.60    1.45
  -1   4  -1   27.10    1.52
  -1   4  -1   32.39    1.42
   1  -4   1   31.58    1.59
   1  -4   1   31.99    1.18
   1  -4   1   32.25    1.72
  -2   4  -1    1.26    0.10
  -2   4  -1    1.42    0.12
  -3   4  -1   68.88    3.53
  -4   4  -1    4.84    0.24
  -4   4  -1    4.61    0.21
  -4   4  -1    4.96    0.32
   4  -4   1    4.74    0.29
  -5   4  -1    9.22    0.36
  -5   4  -1    9.10    0.40
  -6  -3   1   11.01    0.41
  -6  -3   1   11.00    0.35
  -6  -3   1   11.61    0.43
  -6  -3   1   11.47    0.40
  -6  -3   1   11.11    0.40
  -5  -3   1    0.03    0.06
  -5  -3   1    0.03    0.04
  -5  -3   1    0.11    0.06
  -5  -3   1   -0.02    0.02
  -5  -3   1   -0.07    0.04
  -5  -3   1    0.04    0.03
  -5  -3   1   -0.06    0.05
  -4  -3   1   31.43    1.15
  -4  -3   1   29.85    1.04
  -4  -3   1   30.19    1.01
  -4  -3   1   30.16    1.46
  -3  -3   1   17.84    0.89
  -3  -3   1   18.76    0.73
   2   3  -1   38.43    1.90
   2   3  -1   37.69    2.00
  -2  -3   1   38.70    2.05
  -2  -3   1   40.72    1.48
   1   3  -1   37.33    1.84
   1   3  -1   37.38    1.88
   1   3  -1   35.78    1.74
   1   3  -1   36.39    1.40
   1   3  -1   36.85    1.99
  -1  -3   1   36.08    1.84
  -1  -3   1   31.46    1.84
  -1  -3   1   38.36    1.40
  -1  -3   1   31.36    1.89
  -1  -3   1   38.24    1.37
   0   3  -1   11.78    0.60
   0   3  -1   11.23    0.46
   0   3  -1   11.23    0.53
   0   3  -1   11.30    0.62
   0   3  -1   11.59    0.57
   0   3  -1   12.18    0.65
   0   3  -1   11.05    0.60
   0   3  -1   11.45    0.64
   0  -3   1   11.06    0.46
   0  -3   1   11.38    0.60
   0  -3   1   11.35    0.62
   0  -3   1   11.76    0.60
   0  -3   1   11.44    0.45
  -1   3  -1   11.69    0.48
  -1   3  -1   11.16    0.54
  -1   3  -1   11.19    0.61
   1  -3   1   11.85    0.46
   1  -3   1   11.41    0.45
   1  -3   1   11.43    0.60
   1  -3   1   11.26    0.60
   1  -3   1   11.83    0.65
   1  -3   1   11.62    0.63
  -2   3  -1   12.40    0.66
  -2   3  -1   12.20    0.59
   2  -3   1   12.64    0.64
   2  -3   1   11.72    0.48
  -3   3  -1    0.21    0.06
  -3   3  -1    0.14    0.05
  -3   3  -1    0.16    0.05
  -4   3  -1    0.06    0.06
  -4   3  -1    0.08    0.06
   4  -3   1    0.01    0.06
  -5   3  -1    0.89    0.10
  -5   3  -1    0.94    0.09
  -6  -2   1   -0.03    0.05
  -6  -2   1    0.03    0.05
  -6  -2   1   -0.04    0.05
  -6  -2   1    0.02    0.02
  -6  -2   1   -0.08    0.06
  -5  -2   1    0.59    0.07
  -5  -2   1    0.62    0.05
  -5  -2   1    0.55    0.08
  -5  -2   1    0.44    0.07
  -5  -2   1    0.58    0.08
  -4  -2   1    0.08    0.04
  -4  -2   1   -0.04    0.05
  -3  -2   1  100.82    3.71
  -3  -2   1   95.69    4.54
   2   2  -1    1.93    0.14
   2   2  -1    1.93    0.12
  -2  -2   1    2.03    0.10
  -2  -2   1    1.74    0.13
  -2  -2   1    2.05    0.14
   1   2  -1   76.55    4.11
   1   2  -1   74.57    3.59
   1   2  -1   74.48    3.83
   1   2  -1   72.52    2.89
   1   2  -1   76.89    3.82
   1   2  -1   67.87    3.89
  -1  -2   1   77.45    3.89
  -1  -2   1   76.53    2.81
  -1  -2   1   76.66    2.89
   0   2  -1    3.15    0.18
   0   2  -1    2.84    0.15
   0   2  -1    3.05    0.16
   0   2  -1    2.81    0.16
   0   2  -1    3.04    0.17
   0   2  -1    3.06    0.16
   0   2  -1    2.89    0.13
   0  -2   1    2.82    0.13
   0  -2   1    3.00    0.17
   0  -2   1    2.76    0.15
   0  -2   1    2.88    0.13
   0  -2   1    2.89    0.17
   0  -2   1    3.02    0.17
  -1   2  -1   31.74    1.43
  -1   2  -1   31.08    1.60
  -1   2  -1   32.44    1.22
  -1   2  -1   30.69    1.52
   1  -2   1   32.06    1.60
   1  -2   1   32.81    1.64
   1  -2   1   30.90    1.51
   1  -2   1   32.67    1.60
   1  -2   1   32.07    1.22
   1  -2   1   29.94    1.19
   1  -2   1   28.28    1.73
   1  -2   1   31.19    1.73
  -2   2  -1    4.35    0.24
  -2   2  -1    4.32    0.22
  -2   2  -1    3.79    0.23
  -2   2  -1    4.35    0.22
   2  -2   1    4.21    0.19
   2  -2   1    4.01    0.19
   2  -2   1    4.30    0.25
  -3   2  -1    0.04    0.04
  -3   2  -1    0.06    0.04
  -3   2  -1    0.00    0.04
  -4   2  -1    2.74    0.18
  -4   2  -1    2.68    0.20
   4  -2   1    2.88    0.18
  -6  -1   1    1.07    0.09
  -6  -1   1    1.19    0.10
  -6  -1   1    1.31    0.09
  -6  -1   1    1.08    0.10
  -5  -1   1    5.86    0.24
  -5  -1   1    5.67    0.26
  -5  -1   1    6.22    0.25
  -5  -1   1    5.93    0.25
  -4  -1   1    4.01    0.25
  -3  -1   1    0.33    0.06
   2   1  -1   84.82    4.31
   2   1  -1   77.42    3.21
  -2  -1   1   85.99    4.30
  -2  -1   1   86.82    3.12
  -2  -1   1   79.00    3.82
   1   1  -1    0.47    0.05
   1   1  -1    0.27    0.03
   1   1  -1    0.29    0.04
   1   1  -1    0.28    0.04
   1   1  -1    0.32    0.05
  -1  -1   1    0.25    0.03
  -1  -1   1    0.27    0.02
  -1  -1   1    0.37    0.05
   0   1  -1    0.48    0.04
   0   1  -1    0.45    0.04
   0   1  -1    0.42    0.03
   0   1  -1    0.45    0.04
   0   1  -1    0.42    0.04
   0   1  -1    0.52    0.04
   0   1  -1    0.59    0.03
   0  -1   1    0.41    0.04
   0  -1   1    0.45    0.04
   0  -1   1    0.45    0.05
   0  -1   1    0.56    0.03
   0  -1   1    0.47    0.04
   0  -1   1    0.48    0.04
   0  -1   1    0.45    0.03
  -1   1  -1    0.59    0.05
  -1   1  -1    0.56    0.05
   1  -1   1    0.58    0.05
   1  -1   1    0.52    0.04
   1  -1   1    0.52    0.04
   1  -1   1    0.56    0.05
  -2   1  -1   13.98    0.70
  -2   1  -1   13.55    0.55
  -2   1  -1   14.35    0.66
  -2   1  -1   14.17    0.74
  -2   1  -1   13.70    0.67
   2  -1   1   13.73    0.57
   2  -1   1   14.27    0.75
   2  -1   1   14.41    0.57
   2  -1   1   14.70    0.75
  -3   1  -1    8.07    0.39
  -3   1  -1    7.46    0.43
  -3   1  -1    7.67    0.32
  -3   1  -1    7.95    0.39
  -4   1  -1    0.13    0.06
  -4   1  -1    0.16    0.06
  -6   0   1    0.38    0.08
  -6   0   1    0.40    0.06
  -5   0   1    3.06    0.22
  -5   0   1    3.24    0.17
  -5   0   1    2.83    0.15
  -5   0   1    2.93    0.16
  -5   0   1    2.92    0.17
  -5   0   1    2.97    0.18
  -4   0   1    1.79    0.15
  -3   0   1    2.00    0.13
  -3   0   1    1.75    0.13
   2   0  -1    1.22    0.08
   2   0  -1    1.19    0.08
   2   0  -1    1.37    0.11
   2   0  -1    1.25    0.09
  -2   0   1    1.41    0.10
  -2   0   1    1.41    0.07
  -2   0   1    1.29    0.10
  -2   0   1    1.31    0.10
   1   0  -1    6.48    0.30
   1   0  -1    6.20    0.33
   1   0  -1    6.21    0.27
   1   0  -1    7.00    0.36
  -1   0   1    6.66    0.35
  -1   0   1    6.62    0.33
  -1   0   1    6.54    0.25
   0   0  -1   13.47    0.50
   0   0  -1   10.78    0.65
   0   0  -1   13.81    0.62
   0   0   1   10.75    0.70
   0   0   1   13.75    0.67
   0   0   1   14.45    0.62
   0   0   1   12.09    0.65
  -1   0  -1   56.38    2.06
  -1   0  -1   55.31    2.48
   1   0   1   49.31    2.62
   1   0   1   56.52    2.83
   1   0   1   56.11    2.11
  -2   0  -1    6.94    0.33
  -2   0  -1    6.84    0.27
   2   0   1    6.97    0.38
   2   0   1    6.90    0.29
   2   0   1    6.68    0.29
  -3   0  -1   39.81    1.90
  -3   0  -1   42.03    1.56
  -4   0  -1   15.23    0.74
  -6   1   1   10.48    0.41
  -5   1   1    0.04    0.06
  -5   1   1    0.09    0.06
  -5   1   1    0.02    0.07
  -5   1   1   -0.01    0.07
  -5   1   1    0.15    0.07
  -4   1   1   73.37    3.42
   3  -1  -1   21.11    0.99
  -3   1   1   21.35    1.01
  -3   1   1   21.06    1.11
   2  -1  -1   21.35    0.95
   2  -1  -1   17.89    0.82
   2  -1  -1   20.99    0.83
  -2   1   1   21.68    1.07
  -2   1   1   20.36    1.02
  -2   1   1   21.02    0.97
   1  -1  -1   88.49    3.88
   1  -1  -1   83.92    4.44
   1  -1  -1   83.46    4.12
   1  -1  -1   88.00    3.31
  -1   1   1   84.03    4.12
  -1   1   1   87.40    4.45
   0  -1  -1    9.57    0.37
   0  -1  -1    9.74    0.52
   0  -1  -1    9.06    0.48
   0  -1  -1    9.75    0.48
   0  -1  -1    9.60    0.46
   0   1   1    9.73    0.46
   0   1   1    8.92    0.37
   0   1   1    9.47    0.48
   0   1   1    8.70    0.52
   0   1   1    9.07    0.48
  -1  -1  -1   21.69    1.03
  -1  -1  -1   20.84    0.81
  -1  -1  -1   20.00    0.83
  -1  -1  -1   20.85    1.11
   1   1   1   21.34    0.83
   1   1   1   21.88    1.03
   1   1   1   22.60    1.11
  -2  -1  -1   44.64    1.75
  -2  -1  -1   44.33    2.04
  -2  -1  -1   46.81    1.70
   2   1   1   43.28    1.75
   2   1   1   47.03    2.34
   2   1   1   44.10    2.17
  -3  -1  -1    7.19    0.36
  -3  -1  -1    7.66    0.30
   3   1   1    7.08    0.39
  -5  -1  -1    4.91    0.21
  -5  -1  -1    4.83    0.22
  -5  -1  -1    5.05    0.22
  -5   2   1    0.59    0.09
  -5   2   1    0.62    0.11
  -5   2   1    0.56    0.09
  -4   2   1    7.44    0.39
  -4   2   1    6.50    0.41
   3  -2  -1    0.94    0.09
  -3   2   1    0.82    0.09
  -3   2   1    1.05    0.10
   2  -2  -1    0.14    0.04
  -2   2   1    0.21    0.05
  -2   2   1    0.16    0.06
  -2   2   1    0.13    0.04
   1  -2  -1   13.34    0.76
   1  -2  -1   14.99    0.59
   1  -2  -1   15.65    0.68
   1  -2  -1   14.70    0.81
   1  -2  -1   15.02    0.76
   1  -2  -1   14.43    0.78
  -1   2   1   14.58    0.59
  -1   2   1   15.20    0.76
  -1   2   1   14.48    0.73
   0  -2  -1   31.96    1.67
   0  -2  -1   30.69    1.17
   0  -2  -1   30.60    1.57
   0  -2  -1   29.25    1.14
   0  -2  -1   29.45    1.38
   0  -2  -1   30.86    1.46
   0  -2  -1   28.81    1.55
   0  -2  -1   31.18    1.55
   0   2   1   29.28    1.17
   0   2   1   30.50    1.46
   0   2   1   29.96    1.55
   0   2   1   30.34    1.55
  -1  -2  -1   17.18    0.67
  -1  -2  -1   16.25    0.79
  -1  -2  -1   17.75    0.92
  -1  -2  -1   17.97    0.86
  -1  -2  -1   16.97    0.69
   1   2   1   17.81    0.90
   1   2   1   18.09    0.90
   1   2   1   17.78    0.85
   1   2   1   17.98    0.91
   1   2   1   17.37    0.69
  -2  -2  -1    2.14    0.11
  -2  -2  -1    2.08    0.09
  -2  -2  -1    2.05    0.11
  -2  -2  -1    1.82    0.10
   2   2   1    1.98    0.10
   2   2   1    1.95    0.13
   2   2   1    1.55    0.11
  -3  -2  -1   17.36    0.65
   3   2   1   15.85    0.84
  -4  -2  -1    8.11    0.35
  -5  -2  -1   10.12    0.39
  -5  -2  -1    9.10    0.35
  -5  -2  -1    9.53    0.36
  -5  -2  -1    9.24    0.36
  -5  -2  -1    9.02    0.39
  -6  -2  -1    3.44    0.17
  -6  -2  -1    3.40    0.16
  -6  -2  -1    3.23    0.16
  -6   3   1    0.07    0.06
  -5   3   1    3.46    0.20
  -5   3   1    3.73    0.19
  -5   3   1    3.68    0.20
  -4   3   1    6.71    0.43
  -4   3   1    7.47    0.40
  -4   3   1    7.02    0.31
  -4   3   1    6.92    0.29
  -4   3   1    7.45    0.33
   3  -3  -1    2.19    0.15
  -3   3   1    2.15    0.17
  -3   3   1    2.48    0.16
   2  -3  -1   91.19    4.73
   2  -3  -1   97.85    4.21
  -2   3   1   96.28    4.71
  -2   3   1   83.87    4.46
  -2   3   1   93.44    4.27
   1  -3  -1    0.14    0.04
   1  -3  -1    0.07    0.04
   1  -3  -1    0.10    0.04
   1  -3  -1    0.12    0.03
   1  -3  -1    0.08    0.04
   1  -3  -1    0.08    0.04
   1  -3  -1    0.12    0.04
  -1   3   1    0.12    0.04
  -1   3   1    0.07    0.03
  -1   3   1    0.13    0.04
  -1   3   1    0.04    0.06
   0  -3  -1  135.94    7.02
   0  -3  -1  143.21    7.57
   0  -3  -1  137.51    5.30
   0  -3  -1  143.23    7.03
   0  -3  -1  138.77    6.23
   0  -3  -1  144.25    7.12
   0  -3  -1  133.08    5.17
   0   3   1  134.86    6.60
   0   3   1  129.20    5.31
   0   3   1  129.97    7.57
   0   3   1  142.77    7.02
   0   3   1  136.53    7.03
   0   3   1  142.31    7.57
  -1  -3  -1   13.44    0.71
  -1  -3  -1   13.54    0.64
  -1  -3  -1   14.04    0.64
  -1  -3  -1   14.18    0.72
  -1  -3  -1   13.47    0.53
  -1  -3  -1   13.76    0.55
   1   3   1   13.91    0.72
   1   3   1   13.89    0.69
   1   3   1   13.83    0.72
   1   3   1   13.93    0.55
   1   3   1   13.85    0.72
  -2  -3  -1   26.80    0.99
   2   3   1   25.92    1.33
   2   3   1   24.98    1.27
  -3  -3  -1    0.24    0.04
  -4  -3  -1    1.08    0.09
  -4  -3  -1    1.05    0.09
  -5  -3  -1   14.07    0.48
  -5  -3  -1   13.67    0.54
  -5  -3  -1   13.87    0.50
  -5  -3  -1   14.20    0.51
  -5  -3  -1   13.73    0.50
  -5  -3  -1   14.46    0.56
  -6  -3  -1    2.58    0.09
  -6  -3  -1    2.14    0.16
  -6  -3  -1    2.61    0.14
  -6  -3  -1    2.60    0.14
  -6  -3  -1    2.34    0.14
  -6  -3  -1    2.49    0.14
  -5   4   1    0.08    0.07
  -5   4   1    0.23    0.06
  -4   4   1    2.56    0.09
  -4   4   1    2.37    0.20
  -4   4   1    2.62    0.14
  -4   4   1    2.59    0.17
  -4   4   1    2.33    0.16
   3  -4  -1    1.03    0.11
  -3   4   1    1.00    0.11
  -3   4   1    0.71    0.10
   2  -4  -1    0.21    0.05
  -2   4   1    0.19    0.06
  -2   4   1    0.30    0.06
   1  -4  -1   34.43    1.54
   1  -4  -1   32.66    1.73
   1  -4  -1   33.30    1.86
  -1   4   1   33.54    1.66
  -1   4   1   33.72    1.72
   0  -4  -1   20.02    0.81
   0  -4  -1   21.55    1.13
   0  -4  -1   21.05    0.99
   0  -4  -1   21.42    1.20
   0  -4  -1   21.64    1.11
   0   4   1   22.50    1.19
   0   4   1   22.25    1.11
   0   4   1   21.35    1.10
   0   4   1   20.66    1.06
  -1  -4  -1    0.74    0.07
  -1  -4  -1    0.68    0.06
  -1  -4  -1    0.68    0.07
  -1  -4  -1    0.87    0.09
   1   4   1    1.14    0.09
   1   4   1    0.70    0.07
   1   4   1    0.73    0.07
  -2  -4  -1    0.13    0.03
   2   4   1    0.18    0.06
  -3  -4  -1   10.19    0.42
  -4  -4  -1   17.34    0.62
  -4  -4  -1   18.05    0.72
  -4  -4  -1   17.81    0.69
  -5  -4  -1    3.24    0.18
  -5  -4  -1    3.13    0.17
  -5  -4  -1    3.16    0.16
  -5  -4  -1    3.09    0.13
  -5  -4  -1    3.30    0.11
  -5  -4  -1    3.25    0.12
  -5  -4  -1    3.37    0.16
  -5  -4  -1    3.19    0.16
  -6  -4  -1   12.31    0.50
  -6  -4  -1   12.85    0.46
  -6  -4  -1   12.46    0.38
  -6  -4  -1   11.86    0.48
  -6  -4  -1   12.54    0.45
  -6  -4  -1   13.10    0.45
  -5   5   1    5.42    0.23
  -5   5   1    4.76    0.25
  -5   5   1    5.21    0.17
  -4   5   1    7.68    0.35
  -4   5   1    7.98    0.24
  -4   5   1    7.62    0.32
  -4   5   1    7.86    0.26
   3  -5  -1   13.83    0.67
  -3   5   1   13.28    0.74
  -3   5   1   12.83    0.39
  -3   5   1   13.36    0.55
   2  -5  -1    2.49    0.17
  -2   5   1    2.54    0.18
   1  -5  -1   84.21    4.67
   1  -5  -1   84.92    3.85
  -1   5   1   83.81    2.97
  -1   5   1   85.04    4.30
   0  -5  -1   29.83    1.34
   0  -5  -1   28.71    1.11
   0  -5  -1   30.03    1.51
   0   5   1   27.53    1.44
  -1  -5  -1   16.82    0.68
   1   5   1   16.81    0.88
   1   5   1   18.02    0.92
   1   5   1   17.96    0.98
  -2  -5  -1   27.14    1.06
  -2  -5  -1   27.90    0.99
  -3  -5  -1    2.28    0.13
  -4  -5  -1   13.41    0.52
  -4  -5  -1   13.42    0.53
  -4  -5  -1   13.02    0.55
  -4  -5  -1   13.00    0.48
  -4  -5  -1   13.12    0.46
  -4  -5  -1   13.17    0.47
  -4  -5  -1   13.02    0.40
  -4  -5  -1   13.36    0.47
  -4  -5  -1   13.25    0.39
  -5  -5  -1    0.12    0.04
  -5  -5  -1    0.25    0.06
  -5  -5  -1    0.20    0.06
  -5  -5  -1    0.27    0.06
  -5  -5  -1    0.23    0.06
  -5  -5  -1    0.20    0.03
  -5  -5  -1    0.21    0.03
  -5  -5  -1    0.18    0.07
  -6  -5  -1    4.22    0.18
  -6  -5  -1    3.98    0.18
  -6  -5  -1    4.01    0.14
  -6  -5  -1    4.04    0.20
  -6  -5  -1    3.95    0.18
  -6  -5  -1    4.08    0.20
  -6  -5  -1    3.94    0.16
  -5   6   1    5.24    0.17
  -5   6   1    5.17    0.22
  -5   6   1    5.20    0.24
  -4   6   1    0.46    0.04
  -4   6   1    0.37    0.08
  -4   6   1    0.38    0.07
  -4   6   1    0.36    0.05
  -3   6   1   -0.01    0.03
  -3   6   1    0.08    0.07
  -3   6   1   -0.01    0.08
  -3   6   1    0.00    0.06
  -3   6   1    0.09    0.04
  -3   6   1    0.01    0.05
   2  -6  -1    0.73    0.10
  -2   6   1    0.61    0.10
   1  -6  -1    0.10    0.05
  -1   6   1    0.07    0.04
  -1   6   1    0.08    0.05
   0  -6  -1    0.24    0.06
   0   6   1    0.23    0.04
  -1  -6  -1    0.07    0.03
  -1  -6  -1    0.08    0.04
   1   6   1    0.08    0.05
  -2  -6  -1    2.83    0.15
  -2  -6  -1    2.71    0.13
  -3  -6  -1    0.45    0.06
  -3  -6  -1    0.36    0.06
  -4  -6  -1    2.35    0.10
  -4  -6  -1    2.40    0.13
  -4  -6  -1    2.39    0.14
  -4  -6  -1    2.47    0.13
  -4  -6  -1    2.20    0.12
  -4  -6  -1    2.38    0.10
  -4  -6  -1    2.31    0.13
  -4  -6  -1    2.13    0.15
  -5  -6  -1    0.62    0.07
  -5  -6  -1    0.69    0.09
  -5  -6  -1    0.52    0.07
  -5  -6  -1    0.53    0.04
  -5  -6  -1    0.69    0.07
  -5  -6  -1    0.64    0.08
  -5  -6  -1    0.48    0.04
  -5  -6  -1    0.58    0.06
  -6  -6  -1    0.62    0.05
  -6  -6  -1    0.48    0.04
  -6  -6  -1    0.46    0.06
  -6  -6  -1    0.55    0.07
  -6  -6  -1    0.51    0.06
  -6  -6  -1    0.51    0.07
  -6  -6  -1    0.49    0.06
  -5   7   1    1.54    0.09
  -5   7   1    1.66    0.07
  -4   7   1    2.65    0.11
  -4   7   1    2.78    0.15
  -4   7   1    2.77    0.17
  -3   7   1    0.15    0.08
  -3   7   1    0.18    0.04
  -3   7   1    0.19    0.08
  -3   7   1    0.28    0.06
  -3   7   1    0.24    0.04
   2  -7  -1   17.98    0.89
  -2   7   1   18.02    0.98
  -2   7   1   18.41    0.54
  -2   7   1   18.37    0.74
  -2   7   1   18.25    0.56
  -2   7   1   18.60    0.67
  -2   7   1   17.19    0.67
   1  -7  -1    0.14    0.07
  -1   7   1    0.13    0.04
   0  -7  -1    8.03    0.43
   0   7   1    8.12    0.32
  -1  -7  -1    6.74    0.30
  -1  -7  -1    6.73    0.28
   1   7   1    7.44    0.40
  -2  -7  -1    8.50    0.38
  -2  -7  -1    9.04    0.35
  -3  -7  -1   13.51    0.53
  -3  -7  -1   14.04    0.49
  -3  -7  -1   13.90    0.49
  -3  -7  -1   14.03    0.56
  -3  -7  -1   14.09    0.43
  -3  -7  -1   13.09    0.57
  -4  -7  -1    1.42    0.10
  -4  -7  -1    1.44    0.08
  -4  -7  -1    1.34    0.10
  -4  -7  -1    1.37    0.10
  -4  -7  -1    1.22    0.09
  -4  -7  -1    1.33    0.11
  -4  -7  -1    1.32    0.08
  -4  -7  -1    1.36    0.11
  -5  -7  -1    7.94    0.34
  -5  -7  -1    7.82    0.33
  -5  -7  -1    7.81    0.29
  -5  -7  -1    7.73    0.25
  -5  -7  -1    8.03    0.30
  -5  -7  -1    7.93    0.25
  -5  -7  -1    7.65    0.30
  -5  -7  -1    7.65    0.30
  -6  -7  -1    4.77    0.16
  -6  -7  -1    4.69    0.19
  -6  -7  -1    4.79    0.18
  -6  -7  -1    5.05    0.20
  -6  -7  -1    4.74    0.18
  -6  -7  -1    4.74    0.18
  -4   8   1    2.90    0.16
  -4   8   1    2.92    0.11
  -4   8   1    2.80    0.14
  -3   8   1    3.88    0.18
  -3   8   1    3.92    0.14
  -3   8   1    3.69    0.21
  -3   8   1    3.74    0.14
   2  -8  -1    2.40    0.16
  -2   8   1    2.24    0.17
  -2   8   1    2.28    0.11
  -2   8   1    2.26    0.14
  -2   8   1    2.40    0.11
   1  -8  -1    0.68    0.09
  -1   8   1    0.58    0.11
  -1   8   1    0.83    0.06
  -1   8   1    0.64    0.06
   0  -8  -1    0.06    0.06
   0   8   1   -0.08    0.05
   0   8   1    0.12    0.05
   0   8   1   -0.02    0.09
  -1  -8  -1    0.98    0.10
  -1  -8  -1    1.03    0.09
   1   8   1    1.07    0.09
   1   8   1    1.19    0.09
   1   8   1    1.02    0.09
  -2  -8  -1    0.46    0.08
  -2  -8  -1    0.49    0.06
  -2  -8  -1    0.64    0.07
   2   8   1    0.34    0.10
   2   8   1    0.53    0.08
   2   8   1    0.61    0.07
  -3  -8  -1    0.95    0.10
  -3  -8  -1    0.96    0.08
  -3  -8  -1    0.97    0.08
   3   8   1    1.03    0.09
  -4  -8  -1    2.34    0.10
  -4  -8  -1    2.16    0.10
  -4  -8  -1    2.28    0.15
  -4  -8  -1    2.16    0.15
  -4  -8  -1    2.32    0.12
  -4  -8  -1    2.28    0.13
   4   8   1    2.12    0.13
   4   8   1    2.12    0.19
  -5  -8  -1    0.13    0.04
  -5  -8  -1    0.13    0.04
  -5  -8  -1    0.18    0.03
  -5  -8  -1    0.18    0.05
  -5  -8  -1    0.21    0.03
  -5  -8  -1    0.17    0.06
  -5  -8  -1    0.12    0.05
  -5  -8  -1    0.23    0.07
   5   8   1    0.17    0.05
  -3   9   1    5.27    0.17
  -3   9   1    5.08    0.18
  -3   9   1    5.15    0.25
  -3   9   1    5.18    0.22
  -2   9   1    0.36    0.09
  -2   9   1    0.33    0.05
   1  -9  -1    5.00    0.23
  -1   9   1    4.60    0.27
   0  -9  -1   48.62    1.71
   0   9   1   43.85    1.86
   0   9   1   50.13    1.54
   0   9   1   50.34    1.73
  -1  -9  -1   13.91    0.53
  -1  -9  -1   13.39    0.53
   1   9   1   13.66    0.47
   1   9   1   13.30    0.52
  -2  -9  -1   19.71    0.76
  -2  -9  -1   20.47    0.76
  -2  -9  -1   21.49    0.70
   2   9   1   20.73    0.78
   2   9   1   20.37    0.76
  -3  -9  -1    2.21    0.12
  -3  -9  -1    2.21    0.15
  -3  -9  -1    2.07    0.12
   3   9   1    2.31    0.14
   3   9   1    2.19    0.13
  -4  -9  -1   16.32    0.60
  -4  -9  -1   16.05    0.55
  -4  -9  -1   15.87    0.56
  -4  -9  -1   16.00    0.48
   4   9   1   16.46    0.61
   4   9   1   16.31    0.63
  -5  -9  -1   12.84    0.37
  -5  -9  -1   12.60    0.47
  -5  -9  -1   12.65    0.44
  -5  -9  -1   12.63    0.44
  -5  -9  -1   13.04    0.43
   5   9   1   12.97    0.48
  -2  10   1    0.02    0.03
  -2  10   1    0.03    0.08
   1 -10  -1    2.49    0.15
  -1  10   1    2.26    0.18
   0 -10  -1   18.31    0.69
   0  10   1   18.82    0.60
   0  10   1   18.24    0.68
  -1 -10  -1    0.68    0.08
  -1 -10  -1    0.69    0.08
   1  10   1    0.75    0.08
   1  10   1    0.77    0.07
  -2 -10  -1   -0.01    0.04
  -2 -10  -1    0.02    0.06
  -3 -10  -1    0.50    0.06
  -3 -10  -1    0.48    0.07
   3  10   1    0.49    0.07
  -4 -10  -1    0.21    0.03
  -4 -10  -1    0.16    0.05
  -4 -10  -1    0.23    0.04
   4  10   1    0.25    0.06
   0 -11  -1    7.93    0.31
  -1 -11  -1    4.13    0.19
   1  11   1    4.16    0.16
  -2 -11  -1    0.51    0.07
   2  11   1    0.44    0.06
  -3 -11  -1    2.70    0.13
   2  11  -2    0.18    0.04
   1  11  -2   13.59    0.44
  -1 -11   2   13.27    0.44
   0 -11   2    3.36    0.17
   1 -11   2    4.26    0.20
  -3 -10   2    0.35    0.05
   2  10  -2    1.13    0.08
  -2 -10   2    1.15    0.07
   1  10  -2    0.03    0.05
   1  10  -2    0.02    0.06
  -1 -10   2    0.04    0.05
   0  10  -2    5.07    0.19
   0  10  -2    5.06    0.21
   0 -10   2    5.06    0.25
   1 -10   2    0.60    0.09
  -2  10  -2    5.74    0.18
   2 -10   2    4.91    0.26
   4   9  -2    2.47    0.13
  -4  -9   2    2.33    0.12
  -4  -9   2    2.28    0.09
   3   9  -2    1.49    0.11
  -3  -9   2    1.46    0.11
   2   9  -2    3.23    0.17
   2   9  -2    3.14    0.26
  -2  -9   2    3.31    0.17
  -2  -9   2    3.48    0.18
  -2  -9   2    3.22    0.15
   1   9  -2    0.84    0.08
   1   9  -2    1.11    0.17
   1   9  -2    1.01    0.09
  -1  -9   2    0.93    0.09
  -1  -9   2    1.08    0.11
   0   9  -2    1.29    0.09
   0   9  -2    1.08    0.08
   0  -9   2    0.98    0.12
  -2   9  -2    0.11    0.04
  -2   9  -2    0.13    0.08
  -3   9  -2    7.13    0.23
  -3   9  -2    7.08    0.28
  -3   9  -2    7.43    0.32
  -3   9  -2    7.04    0.22
   5   8  -2    0.73    0.08
  -5  -8   2    0.83    0.06
   4   8  -2    5.01    0.22
  -4  -8   2    4.74    0.19
  -4  -8   2    4.70    0.21
  -4  -8   2    4.55    0.17
   3   8  -2    0.08    0.08
   3   8  -2    0.05    0.06
  -3  -8   2   -0.04    0.03
  -3  -8   2    0.06    0.06
   2   8  -2    1.22    0.10
   2   8  -2    0.92    0.14
  -2  -8   2    1.14    0.11
  -2  -8   2    1.29    0.11
   1   8  -2   -0.04    0.05
   1   8  -2   -0.02    0.09
   1   8  -2    0.04    0.06
  -1  -8   2    0.07    0.05
  -1  -8   2   -0.01    0.07
   0   8  -2    3.38    0.15
   0   8  -2    3.60    0.28
   0   8  -2    3.58    0.17
   0  -8   2    2.89    0.20
  -1   8  -2   25.06    0.91
  -1   8  -2   25.36    1.01
  -1   8  -2   24.98    0.81
  -2   8  -2    2.43    0.11
  -2   8  -2    2.48    0.11
  -2   8  -2    2.29    0.14
  -2   8  -2    2.56    0.18
  -3   8  -2    0.05    0.05
  -3   8  -2    0.17    0.08
  -3   8  -2    0.10    0.04
  -3   8  -2    0.06    0.03
  -4   8  -2    5.80    0.20
  -4   8  -2    6.23    0.27
  -4   8  -2    5.89    0.24
  -5  -7   2    0.90    0.07
  -5  -7   2    0.89    0.05
  -5  -7   2    0.82    0.07
  -5  -7   2    0.87    0.07
  -5  -7   2    0.84    0.07
  -5  -7   2    0.97    0.07
   4   7  -2    9.88    0.41
  -4  -7   2    9.96    0.31
  -4  -7   2    9.71    0.36
  -4  -7   2    9.98    0.39
  -4  -7   2    9.86    0.32
  -4  -7   2    9.90    0.36
   3   7  -2   27.68    1.40
   3   7  -2   29.05    1.10
  -3  -7   2   29.47    0.92
  -3  -7   2   29.04    1.04
  -3  -7   2   29.01    0.96
   2   7  -2    1.86    0.13
   2   7  -2    2.18    0.13
   2   7  -2    2.14    0.18
  -2  -7   2    1.91    0.14
  -2  -7   2    1.91    0.12
  -2  -7   2    1.99    0.14
  -2  -7   2    2.29    0.16
   1   7  -2   28.45    1.37
  -1  -7   2   28.26    1.04
  -1  -7   2   28.11    1.11
   0   7  -2   12.21    0.46
   0   7  -2   12.38    0.65
   0  -7   2   11.51    0.50
  -1   7  -2   50.72    1.77
  -1   7  -2   49.18    2.58
  -1   7  -2   49.82    1.92
  -2   7  -2    3.93    0.15
  -2   7  -2    3.92    0.28
  -2   7  -2    4.26    0.23
  -2   7  -2    4.19    0.15
  -2   7  -2    4.16    0.20
  -3   7  -2    0.04    0.03
  -3   7  -2    0.07    0.08
  -3   7  -2    0.10    0.03
  -3   7  -2    0.14    0.08
  -3   7  -2   -0.03    0.05
  -4   7  -2    4.55    0.16
  -4   7  -2    4.35    0.20
  -4   7  -2    4.29    0.23
  -5   7  -2    0.29    0.05
  -5   7  -2    0.25    0.03
  -6  -6   2    0.34    0.04
  -6  -6   2    0.32    0.05
  -5  -6   2    2.83    0.13
  -5  -6   2    2.64    0.13
  -5  -6   2    2.75    0.11
  -5  -6   2    2.64    0.14
  -5  -6   2    2.70    0.13
  -5  -6   2    2.90    0.15
   4   6  -2    0.03    0.08
  -4  -6   2    0.04    0.05
  -4  -6   2    0.07    0.06
  -4  -6   2    0.05    0.05
  -4  -6   2    0.05    0.05
  -4  -6   2    0.13    0.04
  -4  -6   2    0.08    0.03
  -4  -6   2    0.14    0.05
  -4  -6   2    0.08    0.06
   3   6  -2    7.99    0.44
  -3  -6   2    8.11    0.26
  -3  -6   2    7.94    0.27
  -3  -6   2    7.83    0.33
  -3  -6   2    8.01    0.35
  -3  -6   2    7.99    0.30
  -3  -6   2    7.77    0.26
  -3  -6   2    7.74    0.37
  -3  -6   2    7.46    0.36
  -3  -6   2    8.15    0.45
  -3  -6   2    8.07    0.30
   2   6  -2    1.87    0.16
  -2  -6   2    1.80    0.11
  -2  -6   2    1.71    0.12
  -2  -6   2    1.94    0.13
   1   6  -2    0.15    0.07
  -1  -6   2    0.26    0.06
  -1  -6   2    0.12    0.05
   0   6  -2    4.96    0.31
   0   6  -2    4.76    0.20
   0  -6   2    4.74    0.22
  -1   6  -2    2.57    0.22
  -1   6  -2    2.49    0.18
  -1   6  -2    2.27    0.12
   1  -6   2    2.57    0.17
  -2   6  -2    0.07    0.06
   2  -6   2    0.02    0.06
  -3   6  -2    2.78    0.15
  -3   6  -2    3.00    0.11
  -3   6  -2    2.84    0.22
  -3   6  -2    2.83    0.11
  -3   6  -2    2.87    0.18
  -4   6  -2    3.70    0.21
  -4   6  -2    3.80    0.14
  -4   6  -2    3.68    0.18
  -5   6  -2    7.00    0.22
  -5   6  -2    6.87    0.30
  -5   6  -2    6.86    0.28
  -6  -5   2    1.38    0.06
  -6  -5   2    1.40    0.08
  -6  -5   2    1.45    0.07
  -6  -5   2    1.36    0.08
  -6  -5   2    1.23    0.08
  -6  -5   2    1.32    0.09
  -5  -5   2    9.83    0.36
  -5  -5   2    9.69    0.36
  -5  -5   2    9.74    0.39
  -5  -5   2    9.93    0.31
  -5  -5   2   10.00    0.37
  -5  -5   2    9.76    0.36
   4   5  -2   14.01    0.69
  -4  -5   2   13.33    0.48
  -4  -5   2   13.96    0.48
  -4  -5   2   13.59    0.55
  -4  -5   2   13.38    0.41
  -4  -5   2   13.04    0.52
  -4  -5   2   13.20    0.49
  -4  -5   2   13.40    0.42
  -4  -5   2   13.24    0.48
  -3  -5   2    2.29    0.19
  -3  -5   2    2.16    0.14
  -3  -5   2    2.25    0.15
  -2  -5   2   16.11    0.60
  -2  -5   2   16.36    0.66
   1   5  -2   25.99    1.21
   1   5  -2   24.97    1.43
  -1  -5   2   25.74    0.99
  -1  -5   2   25.09    0.92
   0   5  -2   14.27    0.72
   0   5  -2   14.31    0.76
   0   5  -2   14.40    0.53
   0  -5   2   14.69    0.58
  -1   5  -2   21.36    1.08
  -1   5  -2   22.21    1.03
  -1   5  -2   21.73    0.79
  -1   5  -2   22.25    1.15
   1  -5   2   21.81    0.85
  -2   5  -2    0.12    0.05
  -2   5  -2    0.08    0.05
  -3   5  -2   20.06    0.79
  -3   5  -2   19.13    0.58
  -3   5  -2   20.40    1.07
  -4   5  -2    0.53    0.05
  -4   5  -2    0.41    0.04
  -4   5  -2    0.58    0.07
  -4   5  -2    0.64    0.09
  -4   5  -2    0.52    0.10
  -5   5  -2    6.53    0.28
  -5   5  -2    6.58    0.21
  -5   5  -2    6.50    0.30
  -6  -4   2   13.27    0.46
  -6  -4   2   13.11    0.49
  -6  -4   2   13.02    0.40
  -6  -4   2   13.18    0.45
  -6  -4   2   12.96    0.47
  -5  -4   2    0.19    0.06
  -5  -4   2    0.27    0.04
  -5  -4   2    0.28    0.07
  -5  -4   2    0.33    0.06
  -5  -4   2    0.15    0.05
  -5  -4   2    0.32    0.06
  -5  -4   2    0.21    0.07
  -4  -4   2    1.69    0.08
  -4  -4   2    1.58    0.11
  -4  -4   2    1.57    0.10
  -4  -4   2    1.80    0.12
  -4  -4   2    1.60    0.11
  -4  -4   2    1.63    0.12
  -4  -4   2    1.72    0.16
  -4  -4   2    1.72    0.11
  -4  -4   2    1.64    0.08
  -3  -4   2    4.42    0.21
  -3  -4   2    4.41    0.27
  -3  -4   2    4.49    0.22
   2   4  -2    0.64    0.07
  -2  -4   2    0.74    0.07
   1   4  -2    5.96    0.36
   1   4  -2    6.01    0.34
   1   4  -2    6.01    0.34
   1   4  -2    6.43    0.33
  -1  -4   2    6.19    0.26
   0   4  -2    2.02    0.13
   0   4  -2    1.95    0.14
   0   4  -2    2.00    0.12
   0   4  -2    1.53    0.13
   0  -4   2    2.03    0.11
   0  -4   2    1.98    0.14
  -1   4  -2    2.85    0.22
  -1   4  -2    3.48    0.19
  -1   4  -2    3.57    0.21
   1  -4   2    3.42    0.16
  -2   4  -2    0.37    0.06
  -2   4  -2    0.30    0.06
   2  -4   2    0.29    0.05
  -3   4  -2    0.03    0.05
  -3   4  -2    0.10    0.06
  -4   4  -2    1.15    0.10
  -4   4  -2    1.07    0.09
  -4   4  -2    0.94    0.13
  -5   4  -2    0.04    0.05
  -5   4  -2   -0.04    0.06
  -6  -3   2    1.82    0.11
  -6  -3   2    1.72    0.07
  -6  -3   2    1.69    0.10
  -6  -3   2    1.69    0.12
  -6  -3   2    1.71    0.10
  -5  -3   2    5.43    0.18
  -5  -3   2    5.52    0.23
  -5  -3   2    5.10    0.21
  -5  -3   2    5.41    0.17
  -5  -3   2    5.20    0.22
  -5  -3   2    5.42    0.24
  -5  -3   2    5.34    0.22
  -5  -3   2    5.06    0.25
  -4  -3   2    1.47    0.12
  -4  -3   2    1.49    0.10
  -4  -3   2    1.51    0.10
  -4  -3   2    1.42    0.11
  -4  -3   2    1.45    0.09
  -4  -3   2    1.68    0.12
  -4  -3   2    1.32    0.14
  -4  -3   2    1.31    0.07
  -4  -3   2    1.28    0.07
  -4  -3   2    1.60    0.11
  -3  -3   2   20.86    0.81
  -3  -3   2   19.69    0.99
   2   3  -2    2.22    0.15
   2   3  -2    2.16    0.16
  -2  -3   2    2.32    0.12
   1   3  -2   67.85    3.37
   1   3  -2   67.60    2.71
   1   3  -2   69.44    3.86
   1   3  -2   71.93    3.58
  -1  -3   2   72.26    2.65
  -1  -3   2   72.15    3.66
  -1  -3   2   68.76    2.71
   0   3  -2   87.08    4.25
   0   3  -2   83.09    3.21
   0   3  -2   81.12    4.32
   0   3  -2   84.69    3.76
   0   3  -2   85.74    4.22
   0   3  -2   80.82    3.82
   0   3  -2   86.04    3.99
   0   3  -2   80.59    4.58
   0  -3   2   83.78    3.13
   0  -3   2   77.85    4.32
   0  -3   2   85.16    4.25
   0  -3   2   81.53    3.21
  -1   3  -2   20.94    1.05
  -1   3  -2   21.16    0.94
  -1   3  -2   18.27    1.00
  -1   3  -2   18.15    0.97
   1  -3   2   21.09    1.08
   1  -3   2   19.69    1.05
   1  -3   2   20.24    0.78
   1  -3   2   20.40    0.79
   1  -3   2   20.98    1.05
   1  -3   2   20.47    1.12
  -2   3  -2   92.45    4.53
  -2   3  -2   91.17    4.05
   2  -3   2   84.35    3.36
   2  -3   2   87.99    4.54
  -3   3  -2    3.49    0.23
  -3   3  -2    3.42    0.20
  -4   3  -2   13.22    0.73
  -5   3  -2   10.15    0.40
  -6  -2   2    0.18    0.06
  -6  -2   2    0.13    0.03
  -6  -2   2    0.12    0.05
  -6  -2   2    0.11    0.06
  -6  -2   2    0.16    0.05
  -5  -2   2   20.18    0.69
  -5  -2   2   20.02    0.75
  -5  -2   2   19.81    0.70
  -5  -2   2   19.98    0.69
  -5  -2   2   20.84    0.61
  -5  -2   2   20.38    0.82
  -5  -2   2   21.07    0.72
  -4  -2   2   10.32    0.41
  -4  -2   2    9.77    0.53
  -4  -2   2    9.74    0.36
  -4  -2   2   10.02    0.38
  -3  -2   2   14.89    0.75
  -3  -2   2   15.55    0.61
   2   2  -2    7.69    0.41
   2   2  -2    7.52    0.42
   2   2  -2    7.89    0.44
  -2  -2   2    7.96    0.45
  -2  -2   2    7.91    0.32
  -2  -2   2    7.56    0.40
   1   2  -2    0.16    0.03
   1   2  -2    0.14    0.04
   1   2  -2    0.17    0.04
   1   2  -2    0.11    0.06
   1   2  -2    0.14    0.05
   1   2  -2    0.15    0.03
  -1  -2   2    0.16    0.02
  -1  -2   2    0.15    0.03
  -1  -2   2    0.12    0.03
  -1  -2   2    0.20    0.05
  -1  -2   2    0.15    0.03
   0   2  -2    7.99    0.33
   0   2  -2    7.56    0.43
   0   2  -2    8.39    0.45
   0   2  -2    8.10    0.38
   0   2  -2    8.62    0.43
   0   2  -2    8.19    0.40
   0   2  -2    8.26    0.47
   0  -2   2    8.26    0.33
   0  -2   2    7.84    0.32
   0  -2   2    8.15    0.40
   0  -2   2    8.13    0.43
   0  -2   2    8.02    0.43
   0  -2   2    7.66    0.45
  -1   2  -2   16.14    0.83
  -1   2  -2   16.50    0.90
  -1   2  -2   17.29    0.88
  -1   2  -2   17.20    0.67
  -1   2  -2   17.22    0.79
   1  -2   2   16.61    0.82
   1  -2   2   16.59    0.66
   1  -2   2   16.96    0.66
   1  -2   2   16.97    0.94
   1  -2   2   17.63    0.88
   1  -2   2   17.32    0.90
   1  -2   2   17.24    0.87
  -2   2  -2   25.78    1.30
  -2   2  -2   25.18    1.23
  -2   2  -2   25.38    1.17
   2  -2   2   23.92    0.97
   2  -2   2   25.08    0.99
   2  -2   2   25.86    1.34
  -3   2  -2    0.74    0.07
  -3   2  -2    0.79    0.08
  -3   2  -2    0.77    0.09
   3  -2   2    0.90    0.09
  -4   2  -2    0.04    0.05
  -4   2  -2    0.02    0.05
  -6  -1   2    1.27    0.06
  -6  -1   2    1.36    0.09
  -6  -1   2    1.34    0.10
  -6  -1   2    1.23    0.09
  -5  -1   2    2.62    0.10
  -5  -1   2    2.51    0.13
  -5  -1   2    2.71    0.15
  -5  -1   2    2.53    0.17
  -5  -1   2    2.53    0.14
  -5  -1   2    2.34    0.20
  -5  -1   2    2.33    0.14
  -5  -1   2    2.39    0.11
  -4  -1   2   12.60    0.47
  -4  -1   2   13.27    0.66
  -3  -1   2    1.13    0.11
   2   1  -2    2.51    0.15
   2   1  -2    2.69    0.16
   2   1  -2    2.69    0.18
  -2  -1   2    2.52    0.16
  -2  -1   2    2.75    0.18
   1   1  -2   53.93    2.66
   1   1  -2   56.17    3.05
   1   1  -2   54.34    2.15
   1   1  -2   56.95    2.83
  -1  -1   2   51.94    2.14
  -1  -1   2   57.96    2.89
  -1  -1   2   56.36    2.09
   0   1  -2    0.25    0.02
   0   1  -2    0.28    0.03
   0   1  -2    0.27    0.03
   0   1  -2    0.30    0.03
   0   1  -2    0.30    0.04
   0   1  -2    0.29    0.03
   0   1  -2    0.25    0.05
   0   1  -2    0.29    0.05
   0   1  -2    0.22    0.04
   0  -1   2    0.28    0.02
   0  -1   2    0.22    0.04
   0  -1   2    0.32    0.05
   0  -1   2    0.23    0.03
   0  -1   2    0.27    0.04
   0  -1   2    0.24    0.03
  -1   1  -2  110.93    4.26
  -1   1  -2  112.73    5.30
  -1   1  -2  112.72    5.73
  -1   1  -2  111.89    5.01
   1  -1   2  111.35    5.73
   1  -1   2  111.71    4.26
   1  -1   2  102.73    4.16
   1  -1   2  111.75    5.30
  -2   1  -2    0.75    0.07
  -2   1  -2    0.79    0.07
  -2   1  -2    0.77    0.06
  -2   1  -2    0.73    0.07
   2  -1   2    0.78    0.06
   2  -1   2    0.73    0.07
   2  -1   2    0.68    0.08
   2  -1   2    0.68    0.05
  -3   1  -2   99.96    3.89
  -3   1  -2  106.10    4.68
  -3   1  -2  102.16    4.75
  -3   1  -2  103.97    5.23
  -4   1  -2    2.75    0.20
  -6   0   2   13.98    0.49
  -6   0   2   14.43    0.43
  -6   0   2   14.13    0.53
  -5   0   2    5.08    0.26
  -5   0   2    5.11    0.22
  -5   0   2    5.22    0.22
  -5   0   2    5.00    0.32
  -5   0   2    5.04    0.24
  -5   0   2    5.41    0.23
  -4   0   2    4.02    0.19
  -4   0   2    4.42    0.26
   3   0  -2    7.30    0.41
  -3   0   2    6.55    0.36
   2   0  -2   18.75    1.01
   2   0  -2   20.66    1.03
   2   0  -2   19.53    0.91
  -2   0   2   19.04    0.94
  -2   0   2   20.37    1.06
  -2   0   2   20.36    0.75
   1   0  -2    7.81    0.43
   1   0  -2    7.64    0.34
   1   0  -2    8.22    0.46
   1   0  -2    8.37    0.38
   1   0  -2    8.68    0.47
   1   0  -2    8.53    0.44
   1   0  -2    8.70    0.44
   1   0  -2    8.65    0.40
  -1   0   2    8.91    0.46
  -1   0   2    8.43    0.32
  -1   0   2    8.40    0.42
   0   0  -2    5.02    0.33
   0   0  -2    5.24    0.27
   0   0  -2    4.91    0.28
   0   0  -2    4.84    0.31
   0   0  -2    6.01    0.23
   0   0  -2    6.25    0.29
   0   0  -2    5.27    0.31
   0   0   2    5.35    0.33
   0   0   2    6.41    0.28
   0   0   2    6.07    0.31
   0   0   2    6.38    0.31
   0   0   2    6.00    0.23
   0   0   2    6.17    0.31
  -1   0  -2   19.02    0.87
  -1   0  -2   19.89    0.73
  -1   0  -2   19.73    1.00
  -1   0  -2   19.25    0.88
   1   0   2   19.17    0.75
   1   0   2   18.98    0.75
   1   0   2   20.15    1.01
   1   0   2   17.67    0.93
   1   0   2   19.40    0.93
  -2   0  -2    7.21    0.28
  -2   0  -2    7.13    0.33
   2   0   2    6.83    0.28
   2   0   2    6.79    0.38
   2   0   2    6.67    0.35
   2   0   2    6.94    0.38
   2   0   2    6.99    0.28
   2   0   2    6.66    0.35
  -3   0  -2    0.20    0.04
  -3   0  -2    0.07    0.03
  -3   0  -2    0.13    0.04
   3   0   2    0.14    0.05
  -6   1   2    0.14    0.06
  -6   1   2    0.14    0.05
  -6   1   2    0.14    0.06
  -5   1   2    6.52    0.38
  -5   1   2    6.48    0.27
  -5   1   2    6.73    0.29
  -5   1   2    6.35    0.27
  -5   1   2    6.78    0.31
   4  -1  -2    2.62    0.22
  -4   1   2    2.18    0.13
  -4   1   2    2.42    0.18
  -3   1   2    5.92    0.32
  -3   1   2    5.76    0.34
   2  -1  -2   16.91    0.87
   2  -1  -2   17.02    0.79
  -2   1   2   17.05    0.81
  -2   1   2   16.72    0.85
  -2   1   2   17.29    0.89
   1  -1  -2   40.50    2.09
   1  -1  -2   39.14    1.59
   1  -1  -2   42.21    2.26
   1  -1  -2   40.87    2.13
   1  -1  -2   41.76    1.86
   1  -1  -2   40.14    2.09
  -1   1   2   40.23    1.97
  -1   1   2   42.35    2.13
   0  -1  -2   17.25    0.92
   0  -1  -2   16.80    0.85
   0  -1  -2   13.85    0.86
   0  -1  -2   17.06    0.76
   0  -1  -2   16.75    0.64
   0  -1  -2   16.49    0.85
   0  -1  -2   16.28    0.80
   0  -1  -2   16.03    0.62
   0  -1  -2   17.34    0.75
   0   1   2   17.07    0.85
   0   1   2   16.40    0.64
   0   1   2   16.14    0.86
   0   1   2   16.93    0.80
  -1  -1  -2    6.65    0.26
  -1  -1  -2    6.41    0.32
  -1  -1  -2    6.94    0.33
  -1  -1  -2    6.32    0.26
  -1  -1  -2    6.24    0.32
   1   1   2    6.93    0.34
   1   1   2    6.81    0.33
   1   1   2    6.78    0.26
  -2  -1  -2  108.87    4.89
  -2  -1  -2  110.15    4.24
  -2  -1  -2  112.14    4.14
   2   1   2  111.76    5.69
   2   1   2  106.80    5.27
   2   1   2  111.88    5.69
   2   1   2  109.12    4.24
  -3  -1  -2   18.74    0.71
   3   1   2   17.44    0.90
  -4  -1  -2   13.96    0.57
  -6   2   2    0.82    0.08
  -6   2   2    0.93    0.08
  -5   2   2    4.23    0.30
  -5   2   2    5.05    0.23
  -5   2   2    4.72    0.21
  -5   2   2    5.14    0.25
   4  -2  -2   61.93    2.91
  -4   2   2   53.32    1.97
  -4   2   2   54.60    1.58
  -4   2   2   53.50    2.14
  -4   2   2   57.93    2.63
  -4   2   2   54.40    1.82
   3  -2  -2   19.40    0.92
  -3   2   2   20.20    0.95
  -3   2   2   18.75    1.03
   2  -2  -2   55.58    2.50
  -2   2   2   51.99    2.66
  -2   2   2   57.52    2.81
  -2   2   2   54.33    2.54
   1  -2  -2    9.02    0.46
   1  -2  -2    9.08    0.37
   1  -2  -2    7.89    0.48
   1  -2  -2    9.09    0.48
   1  -2  -2    9.27    0.42
  -1   2   2    8.50    0.36
  -1   2   2    9.29    0.47
  -1   2   2    8.76    0.46
  -1   2   2    8.71    0.43
   0  -2  -2    6.70    0.37
   0  -2  -2    7.13    0.29
   0  -2  -2    7.39    0.38
   0  -2  -2    7.46    0.40
   0  -2  -2    7.13    0.33
   0  -2  -2    6.61    0.27
   0  -2  -2    7.25    0.36
   0  -2  -2    7.10    0.34
   0   2   2    7.03    0.29
   0   2   2    7.01    0.36
   0   2   2    7.23    0.37
   0   2   2    6.47    0.38
  -1  -2  -2  127.92    6.17
  -1  -2  -2  136.89    5.35
  -1  -2  -2  144.83    6.64
  -1  -2  -2  139.18    5.21
   1   2   2  145.05    7.08
   1   2   2  141.37    7.08
   1   2   2  139.83    6.64
   1   2   2  136.47    5.34
  -2  -2  -2    0.68    0.07
  -2  -2  -2    0.75    0.06
  -2  -2  -2    0.78    0.06
  -2  -2  -2    0.69    0.05
   2   2   2    0.59    0.06
   2   2   2    0.77    0.05
   2   2   2    0.70    0.05
   2   2   2    0.78    0.06
   2   2   2    0.77    0.07
   2   2   2    0.73    0.05
  -3  -2  -2    0.45    0.05
   3   2   2    0.44    0.07
  -4  -2  -2    2.88    0.16
  -5  -2  -2    0.04    0.04
  -5  -2  -2    0.01    0.05
  -5  -2  -2    0.07    0.05
  -5  -2  -2    0.06    0.06
  -6  -2  -2    3.95    0.19
  -6   3   2    2.54    0.14
  -5   3   2    0.72    0.09
  -5   3   2    0.52    0.04
  -5   3   2    0.76    0.08
  -5   3   2    0.76    0.09
  -4   3   2   50.20    2.30
  -4   3   2   48.29    1.72
  -4   3   2   48.60    1.37
  -4   3   2   49.01    1.87
  -4   3   2   46.16    1.72
  -4   3   2   49.83    1.60
   3  -3  -2    0.48    0.07
  -3   3   2    0.57    0.09
  -3   3   2    0.54    0.09
   2  -3  -2    8.52    0.43
  -2   3   2    8.87    0.48
  -2   3   2    8.45    0.44
   1  -3  -2   19.21    1.00
   1  -3  -2   19.04    1.00
   1  -3  -2   19.51    1.08
   1  -3  -2   20.19    0.90
  -1   3   2   19.45    1.00
  -1   3   2   18.35    0.96
  -1   3   2   18.65    0.91
   0  -3  -2   10.55    0.44
   0  -3  -2   11.92    0.47
   0  -3  -2   11.74    0.55
   0  -3  -2   12.02    0.61
   0  -3  -2   12.09    0.66
   0  -3  -2   11.89    0.62
   0   3   2   10.86    0.47
   0   3   2   11.94    0.61
   0   3   2   11.43    0.59
  -1  -3  -2   17.68    0.79
  -1  -3  -2   16.67    0.80
  -1  -3  -2   18.07    0.68
  -1  -3  -2   18.15    0.89
  -1  -3  -2   16.96    0.66
  -1  -3  -2   16.18    0.89
  -1  -3  -2   16.48    0.89
   1   3   2   17.46    0.89
   1   3   2   17.25    0.89
   1   3   2   17.17    0.68
   1   3   2   16.71    0.84
  -2  -3  -2    1.30    0.10
  -2  -3  -2    1.37    0.09
  -2  -3  -2    1.19    0.07
   2   3   2    1.22    0.09
   2   3   2    1.17    0.08
   2   3   2    1.21    0.10
  -3  -3  -2   31.80    1.22
  -4  -3  -2    0.18    0.05
  -4  -3  -2    0.22    0.05
  -5  -3  -2    4.53    0.20
  -5  -3  -2    4.62    0.21
  -5  -3  -2    4.54    0.20
  -5  -3  -2    4.44    0.17
  -5  -3  -2    4.47    0.20
  -6  -3  -2    5.29    0.25
  -6  -3  -2    5.67    0.23
  -6  -3  -2    5.44    0.23
  -6  -3  -2    5.55    0.23
  -5   4   2    0.94    0.09
  -5   4   2    0.94    0.06
  -5   4   2    0.97    0.10
  -5   4   2    0.82    0.09
  -4   4   2   11.46    0.34
  -4   4   2   11.18    0.49
  -4   4   2   11.52    0.60
  -4   4   2   10.87    0.45
  -4   4   2   11.60    0.36
  -4   4   2   11.50    0.45
   3  -4  -2    4.11    0.25
  -3   4   2    4.01    0.27
  -3   4   2    4.38    0.26
   2  -4  -2   -0.02    0.04
  -2   4   2    0.01    0.04
  -2   4   2    0.06    0.05
   1  -4  -2    5.16    0.26
   1  -4  -2    4.89    0.31
  -1   4   2    5.09    0.29
  -1   4   2    4.98    0.27
  -1   4   2    4.84    0.30
   0  -4  -2    6.11    0.25
   0  -4  -2    6.51    0.38
   0  -4  -2    6.30    0.32
   0  -4  -2    6.53    0.35
   0  -4  -2    6.53    0.36
   0   4   2    6.44    0.35
   0   4   2    6.42    0.37
   0   4   2    5.95    0.35
  -1  -4  -2    0.37    0.04
  -1  -4  -2    0.44    0.07
  -1  -4  -2    0.42    0.07
   1   4   2    0.40    0.07
   1   4   2    0.41    0.05
  -2  -4  -2   44.79    1.64
   2   4   2   41.46    2.10
  -3  -4  -2    0.08    0.03
  -4  -4  -2   36.54    1.43
  -4  -4  -2   37.06    1.38
  -5  -4  -2    0.11    0.05
  -5  -4  -2    0.05    0.04
  -5  -4  -2    0.12    0.06
  -5  -4  -2    0.18    0.05
  -5  -4  -2    0.08    0.02
  -5  -4  -2    0.15    0.03
  -5  -4  -2    0.15    0.03
  -5  -4  -2    0.18    0.08
  -6  -4  -2    0.13    0.02
  -6  -4  -2    0.16    0.06
  -6  -4  -2    0.13    0.06
  -6  -4  -2    0.26    0.06
  -6  -4  -2    0.19    0.05
  -5   5   2    0.06    0.05
  -5   5   2    0.06    0.03
  -5   5   2    0.03    0.07
  -5   5   2   -0.02    0.06
  -4   5   2    0.11    0.08
  -4   5   2    0.11    0.07
  -4   5   2    0.05    0.05
  -4   5   2    0.08    0.04
  -4   5   2    0.08    0.03
   3  -5  -2    0.09    0.07
  -3   5   2    0.04    0.06
  -3   5   2    0.13    0.04
  -3   5   2    0.07    0.03
  -3   5   2    0.12    0.08
  -3   5   2    0.04    0.06
  -3   5   2    0.09    0.05
   2  -5  -2    0.01    0.05
  -2   5   2    0.00    0.04
   1  -5  -2    0.78    0.09
   1  -5  -2    0.90    0.09
  -1   5   2    0.94    0.10
  -1   5   2    0.86    0.07
   0  -5  -2   22.28    1.26
   0  -5  -2   22.79    1.18
   0  -5  -2   23.34    1.05
   0   5   2   21.12    1.13
  -1  -5  -2    0.24    0.04
  -1  -5  -2    0.29    0.07
   1   5   2    0.29    0.05
   1   5   2    0.30    0.05
   1   5   2    0.21    0.07
  -2  -5  -2   22.21    0.80
  -2  -5  -2   22.03    0.86
  -3  -5  -2   22.27    0.87
  -4  -5  -2    7.86    0.25
  -4  -5  -2    8.18    0.30
  -4  -5  -2    8.08    0.29
  -4  -5  -2    7.58    0.35
  -4  -5  -2    7.72    0.25
  -4  -5  -2    7.94    0.34
  -4  -5  -2    8.08    0.31
  -5  -5  -2   19.95    0.77
  -5  -5  -2   19.53    0.69
  -5  -5  -2   19.70    0.69
  -5  -5  -2   19.81    0.57
  -5  -5  -2   20.00    0.68
  -5  -5  -2   19.49    0.59
  -5  -5  -2   19.32    0.74
  -5  -5  -2   19.49    0.67
  -6  -5  -2    0.10    0.06
  -6  -5  -2    0.05    0.05
  -6  -5  -2    0.29    0.08
  -6  -5  -2    0.17    0.06
  -6  -5  -2    0.15    0.05
  -6  -5  -2    0.11    0.02
  -5   6   2   13.71    0.42
  -5   6   2   13.74    0.56
  -5   6   2   14.12    0.51
  -4   6   2   16.98    0.63
  -4   6   2   16.38    0.68
  -4   6   2   16.80    0.51
  -4   6   2   16.30    0.62
  -4   6   2   16.93    0.48
  -3   6   2    2.03    0.10
  -3   6   2    2.08    0.13
  -3   6   2    2.01    0.09
  -3   6   2    1.80    0.17
  -3   6   2    2.14    0.15
  -3   6   2    2.23    0.16
   2  -6  -2   45.37    2.12
  -2   6   2   45.77    2.36
   1  -6  -2    1.35    0.12
  -1   6   2    1.47    0.09
  -1   6   2    1.39    0.13
   0  -6  -2   21.86    1.03
   0  -6  -2   22.29    1.02
   0   6   2   21.29    0.79
  -1  -6  -2    5.52    0.23
  -1  -6  -2    5.34    0.30
  -1  -6  -2    5.26    0.22
  -2  -6  -2    5.84    0.26
  -2  -6  -2    6.36    0.25
  -3  -6  -2    0.76    0.07
  -3  -6  -2    0.70    0.06
  -3  -6  -2    0.66    0.07
  -4  -6  -2    0.12    0.04
  -4  -6  -2    0.06    0.05
  -4  -6  -2    0.10    0.03
  -4  -6  -2    0.21    0.05
  -4  -6  -2    0.13    0.05
  -4  -6  -2    0.13    0.08
  -4  -6  -2    0.12    0.05
  -4  -6  -2    0.12    0.03
  -5  -6  -2    1.91    0.12
  -5  -6  -2    1.65    0.12
  -5  -6  -2    1.80    0.08
  -5  -6  -2    1.94    0.08
  -5  -6  -2    2.06    0.12
  -5  -6  -2    1.82    0.10
  -5  -6  -2    1.93    0.12
  -5  -6  -2    2.13    0.15
  -6  -6  -2    0.20    0.05
  -6  -6  -2    0.19    0.03
  -6  -6  -2    0.27    0.06
  -6  -6  -2    0.29    0.04
  -6  -6  -2    0.27    0.06
  -6  -6  -2    0.36    0.06
  -6  -6  -2    0.26    0.07
  -4   7   2   -0.02    0.06
  -4   7   2   -0.02    0.03
  -4   7   2   -0.02    0.04
  -3   7   2    4.69    0.16
  -3   7   2    4.69    0.17
  -3   7   2    4.32    0.24
  -3   7   2    4.61    0.21
  -3   7   2    4.48    0.23
  -2   7   2    1.22    0.10
  -2   7   2    1.03    0.13
  -2   7   2    1.23    0.12
  -2   7   2    1.17    0.12
  -2   7   2    1.14    0.07
  -2   7   2    1.17    0.07
   1  -7  -2    3.99    0.26
  -1   7   2    4.44    0.19
   0  -7  -2    0.16    0.08
   0   7   2    0.26    0.05
  -1  -7  -2    9.62    0.38
  -2  -7  -2   10.47    0.39
  -2  -7  -2    9.93    0.42
  -3  -7  -2    6.50    0.26
  -3  -7  -2    6.68    0.26
  -3  -7  -2    6.46    0.29
  -3  -7  -2    6.78    0.29
  -3  -7  -2    6.60    0.26
  -3  -7  -2    6.87    0.26
  -3  -7  -2    6.24    0.30
  -3  -7  -2    6.63    0.22
  -4  -7  -2    1.71    0.14
  -4  -7  -2    1.87    0.11
  -4  -7  -2    1.92    0.13
  -4  -7  -2    2.06    0.12
  -4  -7  -2    1.97    0.09
  -4  -7  -2    1.87    0.09
  -4  -7  -2    1.97    0.12
  -4  -7  -2    1.90    0.12
  -5  -7  -2    0.04    0.05
  -5  -7  -2    0.01    0.04
  -5  -7  -2    0.08    0.05
  -5  -7  -2    0.07    0.04
  -5  -7  -2    0.00    0.03
  -5  -7  -2    0.06    0.03
  -5  -7  -2   -0.03    0.07
  -5  -7  -2   -0.01    0.03
  -6  -7  -2    5.30    0.21
  -6  -7  -2    5.12    0.22
  -6  -7  -2    5.54    0.21
  -6  -7  -2    5.45    0.20
  -6  -7  -2    5.17    0.17
  -6  -7  -2    5.68    0.21
  -6  -7  -2    5.01    0.23
  -4   8   2    3.77    0.19
  -4   8   2    3.73    0.13
  -4   8   2    3.76    0.17
  -3   8   2    0.18    0.04
  -3   8   2    0.10    0.08
  -3   8   2    0.10    0.06
  -3   8   2    0.19    0.04
  -2   8   2    0.19    0.05
  -2   8   2    0.24    0.09
  -2   8   2    0.18    0.05
  -2   8   2    0.17    0.06
   1  -8  -2    4.03    0.21
  -1   8   2    4.23    0.18
  -1   8   2    4.07    0.24
  -1   8   2    4.49    0.17
   0  -8  -2   10.24    0.57
   0  -8  -2   11.06    0.44
   0   8   2   11.32    0.38
   0   8   2   11.24    0.43
  -1  -8  -2    2.67    0.15
  -1  -8  -2    2.86    0.15
  -1  -8  -2    2.81    0.17
   1   8   2    3.23    0.15
   1   8   2    3.14    0.16
   1   8   2    2.97    0.15
  -2  -8  -2   26.21    0.98
  -2  -8  -2   27.43    0.97
  -2  -8  -2   26.79    0.90
  -2  -8  -2   26.52    0.89
   2   8   2   26.39    0.98
   2   8   2   26.90    1.01
  -3  -8  -2    0.05    0.06
  -3  -8  -2    0.02    0.05
  -3  -8  -2    0.01    0.04
   3   8   2    0.00    0.05
  -4  -8  -2    7.91    0.30
  -4  -8  -2    8.10    0.34
  -4  -8  -2    7.56    0.34
  -4  -8  -2    8.00    0.26
  -4  -8  -2    8.10    0.30
  -4  -8  -2    7.64    0.25
  -4  -8  -2    8.20    0.30
   4   8   2    7.77    0.33
  -5  -8  -2   12.50    0.44
  -5  -8  -2   13.06    0.48
  -5  -8  -2   12.35    0.37
  -5  -8  -2   12.49    0.50
  -5  -8  -2   12.23    0.44
  -5  -8  -2   12.35    0.38
  -5  -8  -2   12.02    0.44
  -5  -8  -2   12.45    0.44
   5   8   2   12.27    0.49
  -3   9   2    0.01    0.04
  -3   9   2    0.00    0.04
  -3   9   2    0.09    0.07
  -3   9   2   -0.04    0.03
   2  -9  -2    0.14    0.07
  -2   9   2    0.16    0.08
  -2   9   2    0.12    0.04
   1  -9  -2    0.43    0.08
  -1   9   2    0.49    0.11
   0  -9  -2    7.83    0.34
   0   9   2    8.13    0.29
   0   9   2    8.26    0.33
  -1  -9  -2    0.30    0.06
  -1  -9  -2    0.12    0.07
  -1  -9  -2    0.22    0.06
   1   9   2    0.21    0.07
   1   9   2    0.24    0.07
  -2  -9  -2    0.10    0.05
  -2  -9  -2    0.20    0.05
  -2  -9  -2    0.25    0.07
  -2  -9  -2    0.11    0.05
   2   9   2    0.17    0.06
   2   9   2    0.24    0.07
  -3  -9  -2    4.15    0.18
  -3  -9  -2    3.76    0.17
  -3  -9  -2    3.95    0.20
   3   9   2    3.94    0.19
   3   9   2    3.55    0.27
   3   9   2    4.15    0.19
  -4  -9  -2    0.06    0.04
  -4  -9  -2   -0.01    0.03
  -4  -9  -2    0.10    0.05
  -4  -9  -2    0.07    0.06
   4   9   2    0.03    0.05
   4   9   2    0.10    0.07
  -5  -9  -2   26.37    0.87
  -5  -9  -2   26.96    0.95
  -5  -9  -2   27.12    0.76
  -5  -9  -2   26.58    0.88
  -5  -9  -2   26.62    0.89
   5   9   2   26.56    0.96
   5   9   2   25.45    0.99
   2 -10  -2   14.98    0.53
  -2  10   2   13.82    0.43
  -2  10   2   13.80    0.58
   1 -10  -2    3.95    0.20
   0 -10  -2    9.67    0.38
   0  10   2    9.26    0.36
   0  10   2    9.45    0.33
  -1 -10  -2    0.37    0.07
  -1 -10  -2    0.44    0.08
   1  10   2    0.44    0.06
   1  10   2    0.28    0.07
  -2 -10  -2    0.81    0.09
  -2 -10  -2    0.80    0.08
  -2 -10  -2    0.74    0.07
  -3 -10  -2    5.72    0.22
  -3 -10  -2    5.43    0.22
  -3 -10  -2    5.10    0.24
   3  10   2    5.60    0.23
  -4 -10  -2    0.19    0.03
  -4 -10  -2    0.10    0.04
  -4 -10  -2    0.11    0.04
  -4 -10  -2    0.19    0.06
   4  10   2    0.18    0.05
   1 -11  -2    0.00    0.05
   0 -11  -2    0.18    0.06
  -1 -11  -2    2.35    0.13
   1  11   2    2.06    0.10
  -2 -11  -2    0.02    0.05
   2  11   2   -0.03    0.04
  -3 -11  -2    0.29    0.04
  -3 -11  -2    0.28    0.06
  -1 -11   3    0.01    0.02
   0 -11   3    6.81    0.24
   0 -11   3    7.12    0.29
   2  10  -3   12.90    0.43
  -2 -10   3   12.76    0.41
  -2 -10   3   12.66    0.51
   1  10  -3    0.54    0.06
  -1 -10   3    0.56    0.06
  -1 -10   3    0.56    0.07
   0 -10   3    3.58    0.19
   1 -10   3    0.31    0.08
  -2  10  -3    0.21    0.03
   2 -10   3    0.17    0.06
  -4  -9   3    5.25    0.17
  -4  -9   3    5.24    0.21
   3   9  -3    2.61    0.14
  -3  -9   3    2.72    0.14
  -2  -9   3   10.82    0.45
  -2  -9   3   10.89    0.37
   1   9  -3    4.55    0.21
   1   9  -3    4.47    0.19
  -1  -9   3    4.68    0.23
   0   9  -3    0.18    0.06
   0   9  -3    0.29    0.05
   0  -9   3    0.31    0.08
   1  -9   3    6.26    0.31
  -3   9  -3    1.63    0.07
  -3   9  -3    1.52    0.08
  -3   9  -3    1.50    0.10
   4   8  -3    0.49    0.07
  -4  -8   3    0.33    0.04
  -4  -8   3    0.42    0.06
   3   8  -3   17.62    0.66
  -3  -8   3   17.27    0.70
  -3  -8   3   17.30    0.64
   2   8  -3    0.37    0.07
   2   8  -3    0.20    0.10
  -2  -8   3    0.22    0.05
  -2  -8   3    0.26    0.07
   1   8  -3   12.41    0.69
   1   8  -3   13.20    0.50
   1   8  -3   12.87    0.50
  -1  -8   3   13.29    0.55
  -1  -8   3   12.94    0.51
   0   8  -3    1.35    0.10
   0   8  -3    1.38    0.09
   0   8  -3    1.36    0.18
   0  -8   3    1.02    0.12
  -1   8  -3    0.05    0.09
  -1   8  -3    0.10    0.05
  -1   8  -3    0.04    0.05
  -2   8  -3   -0.08    0.03
  -2   8  -3    0.02    0.07
  -2   8  -3    0.08    0.08
  -2   8  -3    0.01    0.04
  -3   8  -3    0.48    0.07
  -3   8  -3    0.49    0.09
  -3   8  -3    0.49    0.04
  -3   8  -3    0.50    0.05
  -4   8  -3    0.07    0.05
  -4   8  -3    0.07    0.06
  -4   8  -3    0.07    0.03
  -5  -7   3    0.87    0.06
  -5  -7   3    0.85    0.06
  -5  -7   3    0.92    0.06
  -5  -7   3    0.88    0.07
  -4  -7   3    1.45    0.10
  -4  -7   3    1.52    0.08
  -4  -7   3    1.48    0.09
   3   7  -3    0.10    0.07
   3   7  -3   -0.01    0.09
  -3  -7   3    0.13    0.06
  -3  -7   3    0.03    0.06
  -3  -7   3   -0.01    0.08
  -3  -7   3    0.09    0.03
   2   7  -3    3.47    0.25
   2   7  -3    3.35    0.18
  -2  -7   3    3.60    0.18
  -2  -7   3    3.37    0.16
  -2  -7   3    3.53    0.20
   1   7  -3   -0.06    0.06
   1   7  -3    0.06    0.08
  -1  -7   3    0.11    0.07
  -1  -7   3    0.07    0.05
  -1  -7   3   -0.07    0.05
   0   7  -3    3.62    0.17
   0   7  -3    3.58    0.27
   0  -7   3    3.08    0.20
   0  -7   3    3.45    0.19
  -1   7  -3    0.10    0.05
  -1   7  -3    0.14    0.07
  -1   7  -3    0.11    0.09
  -1   7  -3    0.20    0.05
  -2   7  -3   36.72    1.06
  -2   7  -3   35.29    1.92
  -2   7  -3   36.45    1.30
  -2   7  -3   36.96    1.43
  -2   7  -3   37.80    1.10
  -3   7  -3    3.94    0.15
  -3   7  -3    4.15    0.15
  -3   7  -3    4.39    0.20
  -3   7  -3    4.16    0.23
  -4   7  -3    0.52    0.08
  -4   7  -3    0.49    0.04
  -4   7  -3    0.58    0.07
  -5   7  -3    6.62    0.26
  -5  -6   3    2.31    0.10
  -5  -6   3    2.40    0.13
  -5  -6   3    2.47    0.12
  -5  -6   3    2.64    0.12
  -5  -6   3    2.67    0.12
  -5  -6   3    2.74    0.13
   4   6  -3    5.73    0.34
  -4  -6   3    5.34    0.22
  -4  -6   3    5.06    0.26
  -4  -6   3    5.33    0.19
  -4  -6   3    5.52    0.22
  -4  -6   3    5.24    0.19
  -4  -6   3    5.11    0.22
  -4  -6   3    5.01    0.21
  -4  -6   3    5.47    0.24
   3   6  -3    9.38    0.39
   3   6  -3    9.49    0.51
  -3  -6   3    9.33    0.41
  -3  -6   3    9.21    0.34
  -3  -6   3    9.32    0.31
  -3  -6   3    9.49    0.51
  -3  -6   3    9.67    0.31
  -3  -6   3    9.23    0.38
   2   6  -3   13.10    0.65
   2   6  -3   12.31    0.49
  -2  -6   3   11.88    0.53
   1   6  -3    7.64    0.44
  -1  -6   3    8.16    0.35
  -1  -6   3    8.01    0.33
   0   6  -3    3.05    0.23
   0   6  -3    3.19    0.15
   0  -6   3    3.17    0.17
  -1   6  -3   19.95    0.73
  -1   6  -3   20.46    0.96
  -1   6  -3   19.67    1.07
  -1   6  -3   20.73    1.01
   1  -6   3   19.36    0.80
  -2   6  -3    3.61    0.26
  -2   6  -3    3.75    0.21
  -2   6  -3    3.79    0.24
  -2   6  -3    3.69    0.14
  -3   6  -3    3.75    0.18
  -3   6  -3    3.52    0.13
  -3   6  -3    3.76    0.27
  -3   6  -3    3.77    0.21
  -3   6  -3    3.74    0.14
  -4   6  -3    1.49    0.11
  -4   6  -3    1.50    0.08
  -4   6  -3    1.56    0.13
  -5   6  -3   -0.04    0.02
  -5   6  -3   -0.01    0.05
  -6  -5   3   -0.02    0.02
  -6  -5   3    0.00    0.02
  -6  -5   3    0.02    0.03
  -6  -5   3    0.02    0.04
  -5  -5   3    0.34    0.04
  -5  -5   3    0.23    0.05
  -5  -5   3    0.27    0.06
  -5  -5   3    0.31    0.05
  -5  -5   3    0.28    0.06
  -5  -5   3    0.42    0.06
   4   5  -3    3.25    0.24
  -4  -5   3    3.07    0.19
  -4  -5   3    3.19    0.13
  -4  -5   3    3.23    0.13
  -4  -5   3    3.33    0.15
  -4  -5   3    3.20    0.15
  -4  -5   3    3.21    0.16
  -4  -5   3    3.15    0.15
  -4  -5   3    2.98    0.16
  -4  -5   3    2.94    0.23
   3   5  -3    4.81    0.28
  -3  -5   3    4.16    0.19
  -3  -5   3    4.36    0.19
  -3  -5   3    4.10    0.24
  -3  -5   3    4.71    0.23
  -3  -5   3    4.44    0.23
  -3  -5   3    4.42    0.16
  -3  -5   3    4.67    0.28
  -3  -5   3    4.42    0.17
   2   5  -3    3.13    0.21
  -2  -5   3    3.06    0.17
   1   5  -3    2.01    0.16
  -1  -5   3    1.92    0.11
  -1  -5   3    1.76    0.12
   0   5  -3    4.60    0.19
   0   5  -3    4.60    0.28
   0   5  -3    4.41    0.28
   0  -5   3    4.65    0.22
  -1   5  -3    2.94    0.18
  -1   5  -3    2.61    0.13
  -1   5  -3    3.00    0.22
  -1   5  -3    2.83    0.19
   1  -5   3    2.77    0.15
  -2   5  -3    5.39    0.34
  -2   5  -3    5.52    0.30
  -3   5  -3    0.77    0.10
  -3   5  -3    0.87    0.05
  -3   5  -3    0.90    0.10
  -3   5  -3    0.85    0.12
  -3   5  -3    0.92    0.06
  -3   5  -3    1.02    0.09
  -4   5  -3   23.36    0.85
  -4   5  -3   23.28    0.93
  -4   5  -3   23.70    0.70
  -5   5  -3    0.24    0.03
  -5   5  -3    0.31    0.06
  -6  -4   3    3.45    0.14
  -6  -4   3    3.28    0.11
  -6  -4   3    3.11    0.14
  -6  -4   3    3.49    0.15
  -6  -4   3    3.37    0.14
  -5  -4   3   10.94    0.38
  -5  -4   3   10.77    0.34
  -5  -4   3    9.48    0.45
  -5  -4   3   10.76    0.41
  -5  -4   3   10.76    0.38
  -5  -4   3   10.78    0.32
  -5  -4   3   10.78    0.40
  -5  -4   3   10.81    0.39
  -4  -4   3    0.21    0.06
  -4  -4   3    0.13    0.03
  -4  -4   3    0.17    0.06
  -4  -4   3    0.04    0.07
  -4  -4   3    0.17    0.06
  -4  -4   3    0.20    0.06
  -4  -4   3    0.13    0.05
  -4  -4   3    0.09    0.06
  -4  -4   3    0.11    0.05
  -4  -4   3    0.16    0.03
   3   4  -3   18.97    0.90
  -3  -4   3   18.57    0.91
  -3  -4   3   18.40    0.72
  -3  -4   3   17.40    0.75
   2   4  -3    1.01    0.10
  -2  -4   3    0.91    0.09
   1   4  -3   32.00    1.57
   1   4  -3   32.46    1.50
   1   4  -3   31.25    1.78
  -1  -4   3   31.90    1.23
   0   4  -3    5.05    0.30
   0   4  -3    5.54    0.27
   0   4  -3    5.42    0.31
   0  -4   3    5.20    0.32
   0  -4   3    5.35    0.24
  -1   4  -3    0.13    0.04
  -1   4  -3    0.20    0.08
  -1   4  -3    0.17    0.04
  -1   4  -3    0.24    0.05
   1  -4   3    0.13    0.04
  -2   4  -3    9.95    0.48
  -2   4  -3    9.79    0.53
   2  -4   3    8.93    0.40
  -3   4  -3    2.40    0.17
  -3   4  -3    2.31    0.18
  -4   4  -3    0.42    0.08
  -4   4  -3    0.64    0.11
  -4   4  -3    0.71    0.08
  -5   4  -3   10.46    0.41
  -6  -3   3    0.16    0.05
  -6  -3   3    0.06    0.05
  -6  -3   3    0.06    0.04
  -6  -3   3    0.11    0.02
  -6  -3   3    0.05    0.04
  -5  -3   3    7.16    0.30
  -5  -3   3    7.03    0.24
  -5  -3   3    7.18    0.22
  -5  -3   3    7.10    0.27
  -5  -3   3    7.29    0.28
  -5  -3   3    7.03    0.29
  -5  -3   3    7.12    0.33
  -5  -3   3    7.18    0.28
  -4  -3   3    1.02    0.09
  -4  -3   3    1.06    0.09
  -4  -3   3    0.93    0.10
  -4  -3   3    1.09    0.09
  -4  -3   3    0.70    0.11
  -4  -3   3    0.91    0.09
  -4  -3   3    0.90    0.06
  -4  -3   3    0.93    0.10
  -4  -3   3    0.82    0.05
  -4  -3   3    0.81    0.07
  -3  -3   3    0.03    0.05
  -3  -3   3    0.09    0.05
   2   3  -3    0.15    0.05
  -2  -3   3    0.11    0.04
   1   3  -3    0.06    0.04
   1   3  -3    0.10    0.04
   1   3  -3    0.12    0.05
   1   3  -3    0.14    0.05
   1   3  -3    0.13    0.04
  -1  -3   3    0.09    0.04
   0   3  -3   14.49    0.68
   0   3  -3   14.54    0.73
   0   3  -3   12.98    0.67
   0   3  -3   14.73    0.64
   0   3  -3   12.97    0.56
   0  -3   3   14.25    0.54
   0  -3   3   14.35    0.55
   0  -3   3   11.59    0.75
   0  -3   3   13.16    0.73
  -1   3  -3    6.44    0.30
  -1   3  -3    6.90    0.38
  -1   3  -3    7.26    0.35
  -1   3  -3    7.26    0.39
   1  -3   3    6.98    0.38
   1  -3   3    7.07    0.29
   1  -3   3    6.77    0.29
  -2   3  -3    6.66    0.33
  -2   3  -3    6.57    0.37
   2  -3   3    6.27    0.28
  -3   3  -3    5.26    0.31
  -3   3  -3    4.91    0.28
  -4   3  -3    0.66    0.11
  -4   3  -3    0.86    0.08
  -4   3  -3    0.73    0.10
  -5   3  -3   21.24    0.78
  -6  -2   3    3.23    0.12
  -6  -2   3    3.54    0.15
  -6  -2   3    3.38    0.15
  -6  -2   3    3.59    0.16
  -5  -2   3    0.08    0.06
  -5  -2   3    0.15    0.04
  -5  -2   3    0.08    0.06
  -5  -2   3    0.00    0.05
  -5  -2   3    0.01    0.03
  -5  -2   3    0.01    0.06
  -5  -2   3    0.03    0.02
  -5  -2   3    0.09    0.08
  -5  -2   3    0.16    0.05
  -4  -2   3   16.47    0.62
  -4  -2   3   16.93    0.84
  -4  -2   3   17.04    0.60
  -4  -2   3   16.95    0.51
  -4  -2   3   16.91    0.58
  -4  -2   3   15.69    0.68
  -4  -2   3   17.19    0.66
  -4  -2   3   16.56    0.59
  -4  -2   3   16.81    0.58
  -3  -2   3    0.35    0.07
   2   2  -3   34.20    1.67
   2   2  -3   35.29    1.89
   2   2  -3   30.14    1.77
  -2  -2   3   35.96    1.31
  -2  -2   3   34.07    1.60
   1   2  -3   75.96    4.14
   1   2  -3   72.85    2.91
   1   2  -3   77.16    3.84
   1   2  -3   76.78    3.45
   1   2  -3   74.58    3.61
   1   2  -3   71.99    3.83
  -1  -2   3   76.66    3.91
  -1  -2   3   74.99    2.83
  -1  -2   3   74.38    2.90
   0   2  -3   50.59    2.73
   0   2  -3   55.50    2.38
   0   2  -3   45.69    2.68
   0   2  -3   54.28    2.51
   0   2  -3   54.24    2.67
   0   2  -3   53.14    2.02
   0  -2   3   47.43    2.68
   0  -2   3   55.52    1.98
   0  -2   3   54.20    2.02
  -1   2  -3  121.39    5.67
  -1   2  -3  120.68    6.00
  -1   2  -3  112.22    5.43
  -1   2  -3  117.87    6.13
  -1   2  -3  116.74    4.56
  -1   2  -3  121.51    5.36
   1  -2   3  119.28    6.03
   1  -2   3  117.27    6.13
   1  -2   3  119.45    4.45
   1  -2   3  119.46    6.04
   1  -2   3  115.75    4.55
  -2   2  -3    2.84    0.18
  -2   2  -3    2.80    0.16
   2  -2   3    2.72    0.15
   2  -2   3    2.65    0.15
  -3   2  -3    6.20    0.32
  -3   2  -3    6.10    0.36
   3  -2   3    6.07    0.28
  -4   2  -3    0.32    0.08
  -4   2  -3    0.20    0.06
  -6  -1   3    8.95    0.28
  -6  -1   3    9.31    0.32
  -6  -1   3    9.11    0.34
  -6  -1   3    8.73    0.33
  -6  -1   3    8.27    0.37
  -5  -1   3    0.15    0.06
  -5  -1   3    0.06    0.08
  -5  -1   3    0.10    0.04
  -5  -1   3    0.09    0.05
  -5  -1   3    0.15    0.05
  -5  -1   3    0.24    0.04
  -5  -1   3    0.01    0.07
  -5  -1   3    0.13    0.06
  -4  -1   3    0.57    0.08
  -4  -1   3    0.58    0.07
  -4  -1   3    0.64    0.07
  -4  -1   3    0.66    0.08
  -4  -1   3    0.50    0.04
  -4  -1   3    0.63    0.05
  -4  -1   3    0.75    0.08
  -4  -1   3    0.61    0.06
  -4  -1   3    0.56    0.10
   3   1  -3    0.01    0.07
  -3  -1   3    0.01    0.05
   2   1  -3    4.44    0.31
   2   1  -3    5.24    0.30
  -2  -1   3    5.49    0.22
  -2  -1   3    4.86    0.27
   1   1  -3   16.60    0.88
   1   1  -3   15.17    0.63
   1   1  -3   16.20    0.82
   1   1  -3   13.85    0.73
   1   1  -3   15.56    0.70
  -1  -1   3   16.31    0.84
  -1  -1   3   15.67    0.61
  -1  -1   3   15.42    0.62
   0   1  -3   19.31    1.29
   0   1  -3   20.19    1.20
   0   1  -3   24.93    1.11
   0   1  -3   22.75    1.23
   0   1  -3   24.56    1.11
   0   1  -3   24.36    1.04
   0   1  -3   24.85    1.06
   0   1  -3   23.45    0.90
   0   1  -3   21.78    1.19
   0  -1   3   22.65    1.19
   0  -1   3   23.74    0.90
   0  -1   3   23.97    0.88
  -1   1  -3   18.44    0.70
  -1   1  -3   18.47    0.93
  -1   1  -3   19.24    0.95
  -1   1  -3   18.34    0.83
   1  -1   3   15.16    0.93
   1  -1   3   17.38    0.95
   1  -1   3   17.48    0.69
   1  -1   3   18.11    0.92
   1  -1   3   18.50    0.69
  -2   1  -3    5.71    0.31
  -2   1  -3    5.51    0.28
   2  -1   3    5.37    0.31
   2  -1   3    5.48    0.24
   2  -1   3    5.56    0.23
   2  -1   3    5.25    0.27
   2  -1   3    5.51    0.22
  -3   1  -3    0.04    0.04
  -3   1  -3    0.00    0.03
   3  -1   3    0.09    0.06
  -4   1  -3   14.97    0.72
  -4   1  -3   14.71    0.80
  -6   0   3    1.49    0.06
  -6   0   3    1.41    0.09
  -6   0   3    1.20    0.10
  -6   0   3    1.57    0.10
  -5   0   3   25.17    0.93
  -5   0   3   24.79    0.86
  -5   0   3   24.95    1.25
  -5   0   3   25.97    0.89
  -5   0   3   25.21    0.87
  -5   0   3   25.83    1.01
  -5   0   3   26.42    0.77
  -4   0   3    1.08    0.09
  -4   0   3    0.96    0.07
  -4   0   3    0.94    0.12
  -4   0   3    0.96    0.08
  -4   0   3    0.94    0.09
  -4   0   3    0.83    0.10
  -4   0   3    1.14    0.09
  -4   0   3    0.90    0.05
   3   0  -3   28.33    1.42
  -3   0   3   25.43    1.28
   2   0  -3    0.70    0.07
   2   0  -3    0.62    0.07
   2   0  -3    0.75    0.07
   2   0  -3    0.78    0.09
  -2   0   3    0.89    0.09
   1   0  -3   48.90    1.96
   1   0  -3   49.78    2.25
   1   0  -3   52.75    2.59
   1   0  -3   49.45    1.97
   1   0  -3   48.54    2.64
   1   0  -3   52.56    2.79
   1   0  -3   51.37    2.59
   1   0  -3   52.83    2.30
   1   0  -3   51.35    2.59
  -1   0   3   50.41    2.64
  -1   0   3   52.22    2.44
  -1   0   3   50.06    1.90
  -1   0   3   46.88    2.34
   0   0  -3   38.09    2.08
   0   0  -3   42.82    1.95
   0   0  -3   40.48    1.56
   0   0  -3   37.04    1.85
   0   0  -3   38.14    2.24
   0   0  -3   34.46    2.07
   0   0  -3   42.59    1.56
   0   0  -3   38.68    1.81
   0   0   3   42.44    1.53
   0   0   3   44.17    1.94
   0   0   3   42.74    2.10
   0   0   3   41.86    2.07
   0   0   3   40.82    2.07
  -1   0  -3   14.29    0.54
  -1   0  -3   14.08    0.65
  -1   0  -3   14.60    0.74
  -1   0  -3   14.35    0.66
   1   0   3   13.02    0.74
   1   0   3   14.77    0.73
   1   0   3   13.30    0.73
  -2   0  -3   17.66    0.80
  -2   0  -3   16.99    0.89
  -2   0  -3   17.59    0.67
   2   0   3   16.79    0.67
   2   0   3   17.62    0.84
   2   0   3   17.26    0.91
   2   0   3   16.85    0.67
   2   0   3   17.09    0.83
  -3   0  -3   29.09    1.12
  -3   0  -3   29.16    1.35
  -4   0  -3    6.57    0.30
  -6   1   3    0.06    0.05
  -6   1   3    0.22    0.06
  -6   1   3    0.10    0.04
  -6   1   3    0.11    0.02
  -5   1   3    0.52    0.08
  -5   1   3    0.42    0.08
  -5   1   3    0.58    0.07
  -5   1   3    0.55    0.04
  -5   1   3    0.38    0.08
   4  -1  -3    3.04    0.25
  -4   1   3    2.60    0.15
  -4   1   3    2.98    0.15
  -4   1   3    2.50    0.17
  -4   1   3    2.70    0.15
  -4   1   3    3.01    0.21
  -4   1   3    2.85    0.11
  -4   1   3    2.75    0.12
  -4   1   3    2.80    0.15
   3  -1  -3    0.00    0.06
  -3   1   3    0.03    0.05
   2  -1  -3   12.14    0.62
   2  -1  -3   11.45    0.53
   2  -1  -3   11.05    0.60
   2  -1  -3   11.40    0.54
  -2   1   3   10.52    0.58
  -2   1   3   11.22    0.56
   1  -1  -3    2.15    0.14
   1  -1  -3    1.97    0.13
   1  -1  -3    1.46    0.13
   1  -1  -3    1.96    0.12
   1  -1  -3    2.10    0.11
   1  -1  -3    2.09    0.12
   1  -1  -3    1.53    0.13
   1  -1  -3    1.98    0.11
   1  -1  -3    1.99    0.10
  -1   1   3    1.74    0.11
  -1   1   3    1.78    0.12
  -1   1   3    1.89    0.13
   0  -1  -3    5.25    0.30
   0  -1  -3    5.22    0.29
   0  -1  -3    5.53    0.27
   0  -1  -3    5.31    0.29
   0  -1  -3    5.34    0.22
   0  -1  -3    5.48    0.31
   0  -1  -3    5.38    0.28
   0  -1  -3    5.48    0.26
   0   1   3    5.12    0.21
   0   1   3    5.30    0.29
   0   1   3    5.39    0.27
   0   1   3    5.35    0.28
   0   1   3    4.32    0.29
   0   1   3    5.41    0.22
  -1  -1  -3  148.66    7.26
  -1  -1  -3  147.07    5.27
  -1  -1  -3  129.86    6.23
  -1  -1  -3  131.50    6.36
  -1  -1  -3  147.73    6.71
  -1  -1  -3  132.29    5.40
   1   1   3  138.37    6.71
   1   1   3  138.03    7.16
   1   1   3  147.44    5.40
   1   1   3  144.58    7.15
   1   1   3  138.87    7.26
  -2  -1  -3    0.43    0.04
  -2  -1  -3    0.40    0.05
  -2  -1  -3    0.48    0.05
   2   1   3    0.43    0.04
   2   1   3    0.50    0.05
   2   1   3    0.46    0.05
   2   1   3    0.48    0.05
  -3  -1  -3    0.33    0.04
  -3  -1  -3    0.34    0.05
  -4  -1  -3    0.82    0.08
  -6   2   3    1.64    0.10
  -6   2   3    1.59    0.06
  -6   2   3    1.76    0.11
  -5   2   3    0.49    0.07
  -5   2   3    0.48    0.08
  -5   2   3    0.53    0.08
  -5   2   3    0.58    0.04
   4  -2  -3   10.28    0.58
  -4   2   3   10.42    0.39
  -4   2   3    9.60    0.29
  -4   2   3    9.40    0.39
  -4   2   3    9.34    0.36
  -4   2   3    9.41    0.31
  -4   2   3    9.67    0.42
  -4   2   3    9.44    0.52
   3  -2  -3    5.75    0.32
   3  -2  -3    6.30    0.37
  -3   2   3    6.10    0.34
   2  -2  -3    5.57    0.29
  -2   2   3    5.35    0.31
  -2   2   3    5.64    0.30
  -2   2   3    5.61    0.33
   1  -2  -3  118.98    4.95
   1  -2  -3   94.65    6.01
   1  -2  -3  112.93    4.22
   1  -2  -3  101.82    5.58
   1  -2  -3  109.11    5.57
  -1   2   3  115.06    5.54
  -1   2   3  112.28    5.66
  -1   2   3  111.48    5.24
  -1   2   3  106.26    5.02
   0  -2  -3   22.51    0.85
   0  -2  -3   22.42    1.01
   0  -2  -3   23.21    1.25
   0  -2  -3   23.00    1.04
   0  -2  -3   21.55    1.16
   0  -2  -3   22.89    1.16
   0  -2  -3   22.69    0.88
   0   2   3   22.19    1.09
   0   2   3   22.61    0.88
   0   2   3   21.93    1.15
   0   2   3   21.10    1.17
  -1  -2  -3  801.27   41.68
  -1  -2  -3  950.97   36.16
  -1  -2  -3  986.00   35.27
  -1  -2  -3  956.90   44.91
   1   2   3  934.66   36.15
   1   2   3  944.97   44.94
   1   2   3  954.40   47.92
   1   2   3 1000.00   47.91
  -2  -2  -3    0.56    0.07
  -2  -2  -3    0.55    0.05
  -2  -2  -3    0.57    0.05
   2   2   3    0.62    0.06
   2   2   3    0.56    0.05
   2   2   3    0.59    0.06
  -3  -2  -3   60.22    2.19
   3   2   3   55.44    2.79
  -4  -2  -3    3.98    0.20
  -5  -2  -3    3.84    0.18
  -5  -2  -3    4.05    0.19
  -5   3   3    8.93    0.36
  -5   3   3    8.77    0.33
  -5   3   3    9.16    0.39
  -5   3   3    8.45    0.28
  -5   3   3    9.15    0.36
   4  -3  -3   27.38    1.40
  -4   3   3   25.81    1.03
  -4   3   3   26.36    0.78
  -4   3   3   25.40    1.26
  -4   3   3   26.05    0.95
  -4   3   3   24.83    0.94
  -4   3   3   25.92    0.88
  -4   3   3   25.99    0.74
   3  -3  -3    2.36    0.16
  -3   3   3    2.57    0.18
  -3   3   3    1.90    0.17
   2  -3  -3    0.12    0.05
  -2   3   3    0.14    0.06
  -2   3   3    0.11    0.05
   1  -3  -3    0.26    0.06
   1  -3  -3    0.29    0.05
   1  -3  -3    0.18    0.06
  -1   3   3    0.23    0.07
  -1   3   3    0.29    0.06
  -1   3   3    0.28    0.05
   0  -3  -3    0.15    0.02
   0  -3  -3    0.24    0.05
   0  -3  -3    0.18    0.04
   0  -3  -3    0.17    0.05
   0  -3  -3    0.16    0.04
   0  -3  -3    0.19    0.05
   0  -3  -3    0.18    0.05
   0   3   3    0.12    0.04
   0   3   3    0.10    0.06
   0   3   3    0.15    0.04
  -1  -3  -3    8.77    0.54
  -1  -3  -3   11.08    0.42
  -1  -3  -3    9.67    0.50
  -1  -3  -3   10.19    0.40
  -1  -3  -3   10.63    0.54
  -1  -3  -3   10.59    0.49
   1   3   3   10.41    0.54
   1   3   3   10.51    0.52
   1   3   3   10.10    0.41
  -2  -3  -3    2.20    0.16
  -2  -3  -3    2.43    0.12
  -2  -3  -3    2.67    0.15
  -2  -3  -3    2.10    0.13
   2   3   3    2.32    0.15
   2   3   3    2.38    0.12
   2   3   3    2.45    0.15
  -3  -3  -3    0.08    0.03
   3   3   3    0.09    0.05
  -4  -3  -3    8.17    0.36
  -4  -3  -3    8.53    0.35
  -5  -3  -3    0.05    0.04
  -5  -3  -3   -0.07    0.04
  -5  -3  -3    0.02    0.05
  -5  -3  -3    0.06    0.07
  -5  -3  -3    0.00    0.03
  -6  -3  -3    5.76    0.23
  -6  -3  -3    5.15    0.24
  -5   4   3    6.41    0.28
  -5   4   3    6.40    0.27
  -5   4   3    6.66    0.21
  -5   4   3    6.23    0.29
   4  -4  -3    0.70    0.13
  -4   4   3    0.49    0.11
  -4   4   3    0.53    0.09
  -4   4   3    0.61    0.04
  -4   4   3    0.68    0.05
  -4   4   3    0.65    0.08
  -4   4   3    0.52    0.09
  -4   4   3    0.66    0.08
   3  -4  -3    0.66    0.10
  -3   4   3    0.67    0.10
  -3   4   3    0.81    0.11
  -3   4   3    0.68    0.08
  -3   4   3    0.70    0.09
   2  -4  -3    8.74    0.44
  -2   4   3    8.76    0.45
  -2   4   3    8.58    0.49
   1  -4  -3   11.90    0.56
   1  -4  -3   11.47    0.66
  -1   4   3   11.30    0.42
  -1   4   3   10.50    0.60
  -1   4   3   11.20    0.56
  -1   4   3   11.85    0.62
   0  -4  -3   12.59    0.66
   0  -4  -3   13.04    0.60
   0  -4  -3   12.90    0.59
   0  -4  -3   11.35    0.66
   0  -4  -3   12.62    0.71
   0  -4  -3   12.86    0.67
   0   4   3   12.23    0.66
   0   4   3   11.70    0.64
   0   4   3   12.57    0.70
  -1  -4  -3    5.17    0.28
  -1  -4  -3    5.48    0.29
  -1  -4  -3    5.20    0.21
   1   4   3    5.07    0.29
   1   4   3    5.03    0.29
  -2  -4  -3   27.84    0.98
  -2  -4  -3   27.87    1.06
   2   4   3   27.25    1.36
  -3  -4  -3   18.63    0.73
  -4  -4  -3    6.24    0.27
  -4  -4  -3    6.37    0.25
  -4  -4  -3    6.17    0.28
  -5  -4  -3   10.43    0.43
  -5  -4  -3   10.21    0.32
  -5  -4  -3   10.40    0.39
  -5  -4  -3   10.02    0.36
  -5  -4  -3   10.65    0.39
  -5  -4  -3   10.53    0.39
  -5  -4  -3   10.34    0.31
  -6  -4  -3    0.67    0.08
  -6  -4  -3    0.46    0.06
  -6  -4  -3    0.50    0.04
  -6  -4  -3    0.66    0.09
  -6  -4  -3    0.57    0.07
  -5   5   3    0.89    0.08
  -5   5   3    0.86    0.08
  -5   5   3    0.76    0.08
  -5   5   3    0.72    0.05
  -4   5   3    4.65    0.17
  -4   5   3    4.56    0.22
  -4   5   3    4.67    0.22
  -4   5   3    4.76    0.15
  -4   5   3    4.59    0.24
   3  -5  -3    0.57    0.10
  -3   5   3    0.57    0.05
  -3   5   3    0.53    0.09
  -3   5   3    0.71    0.08
  -3   5   3    0.61    0.05
  -3   5   3    0.49    0.10
  -3   5   3    0.78    0.10
   2  -5  -3   15.52    0.76
  -2   5   3   15.96    0.77
  -2   5   3   14.87    0.84
   1  -5  -3    6.39    0.35
  -1   5   3    6.62    0.26
  -1   5   3    6.55    0.38
   0  -5  -3    2.61    0.17
   0  -5  -3    2.94    0.18
   0  -5  -3    2.69    0.19
   0  -5  -3    2.61    0.18
  -1  -5  -3    5.94    0.31
  -1  -5  -3    5.78    0.31
  -1  -5  -3    5.56    0.24
  -2  -5  -3    0.52    0.05
  -2  -5  -3    0.56    0.05
  -3  -5  -3    0.34    0.05
  -4  -5  -3    4.38    0.15
  -4  -5  -3    4.13    0.19
  -4  -5  -3    4.65    0.20
  -4  -5  -3    4.52    0.21
  -4  -5  -3    4.05    0.21
  -4  -5  -3    4.17    0.15
  -5  -5  -3    2.69    0.10
  -5  -5  -3    2.83    0.12
  -5  -5  -3    2.73    0.14
  -5  -5  -3    2.71    0.19
  -5  -5  -3    2.81    0.15
  -5  -5  -3    2.98    0.16
  -5  -5  -3    2.78    0.15
  -5  -5  -3    2.79    0.10
  -6  -5  -3    0.54    0.04
  -6  -5  -3    0.51    0.06
  -6  -5  -3    0.66    0.07
  -6  -5  -3    0.64    0.08
  -6  -5  -3    0.53    0.08
  -5   6   3    0.06    0.05
  -5   6   3    0.03    0.04
  -5   6   3   -0.04    0.02
  -4   6   3    0.43    0.08
  -4   6   3    0.36    0.04
  -4   6   3    0.37    0.08
  -4   6   3    0.46    0.07
  -4   6   3    0.45    0.05
  -3   6   3    4.66    0.21
  -3   6   3    4.43    0.24
  -3   6   3    4.59    0.16
  -3   6   3    4.62    0.23
  -3   6   3    4.44    0.17
   2  -6  -3    3.50    0.23
  -2   6   3    3.46    0.20
  -2   6   3    3.39    0.14
  -2   6   3    3.35    0.24
  -2   6   3    3.42    0.14
   1  -6  -3   14.02    0.71
   1  -6  -3   14.74    0.72
  -1   6   3   15.07    0.54
  -1   6   3   14.26    0.79
   0  -6  -3    1.63    0.14
   0  -6  -3    1.83    0.15
   0   6   3    1.83    0.10
  -1  -6  -3   56.33    2.54
  -1  -6  -3   55.84    1.99
  -2  -6  -3   18.52    0.75
  -2  -6  -3   19.55    0.69
  -3  -6  -3   14.11    0.57
  -3  -6  -3   13.43    0.58
  -3  -6  -3   15.40    0.53
  -4  -6  -3    9.82    0.37
  -4  -6  -3   10.04    0.42
  -4  -6  -3    9.82    0.41
  -4  -6  -3    9.66    0.37
  -4  -6  -3    9.86    0.36
  -4  -6  -3    9.84    0.31
  -4  -6  -3   10.10    0.31
  -4  -6  -3   10.23    0.37
  -5  -6  -3    0.79    0.08
  -5  -6  -3    0.78    0.05
  -5  -6  -3    0.72    0.05
  -5  -6  -3    0.64    0.07
  -5  -6  -3    0.71    0.08
  -5  -6  -3    0.76    0.07
  -5  -6  -3    0.84    0.06
  -5  -6  -3    0.73    0.11
  -6  -6  -3    6.59    0.26
  -6  -6  -3    7.27    0.27
  -6  -6  -3    6.66    0.24
  -6  -6  -3    7.19    0.27
  -6  -6  -3    6.64    0.22
  -6  -6  -3    6.49    0.29
  -4   7   3    3.15    0.16
  -4   7   3    3.02    0.16
  -4   7   3    3.14    0.12
  -4   7   3    2.83    0.17
  -3   7   3   12.99    0.41
  -3   7   3   12.96    0.55
  -3   7   3   13.37    0.40
  -3   7   3   13.66    0.50
  -3   7   3   12.56    0.51
   2  -7  -3    0.61    0.09
  -2   7   3    0.51    0.10
  -2   7   3    0.63    0.10
  -2   7   3    0.59    0.08
  -2   7   3    0.57    0.06
  -2   7   3    0.56    0.10
  -2   7   3    0.72    0.06
   1  -7  -3    1.37    0.14
   1  -7  -3    1.14    0.14
   1  -7  -3    1.55    0.11
  -1   7   3    1.66    0.10
   0  -7  -3    0.18    0.09
   0  -7  -3    0.20    0.08
   0   7   3    0.30    0.06
  -1  -7  -3    5.38    0.34
  -1  -7  -3    5.82    0.24
  -2  -7  -3    2.82    0.15
  -2  -7  -3    2.96    0.14
  -3  -7  -3    0.01    0.05
  -3  -7  -3    0.00    0.03
  -3  -7  -3    0.01    0.07
  -3  -7  -3    0.07    0.04
  -3  -7  -3    0.06    0.04
  -3  -7  -3    0.06    0.05
  -3  -7  -3    0.08    0.05
  -3  -7  -3    0.01    0.04
  -4  -7  -3    0.03    0.05
  -4  -7  -3    0.15    0.08
  -4  -7  -3    0.05    0.03
  -4  -7  -3   -0.06    0.04
  -4  -7  -3    0.07    0.05
  -4  -7  -3    0.03    0.03
  -4  -7  -3    0.06    0.05
  -4  -7  -3    0.02    0.05
  -5  -7  -3    0.16    0.05
  -5  -7  -3    0.25    0.06
  -5  -7  -3    0.13    0.03
  -5  -7  -3    0.19    0.06
  -5  -7  -3    0.17    0.03
  -5  -7  -3    0.22    0.05
  -5  -7  -3    0.19    0.08
  -5  -7  -3    0.19    0.04
  -6  -7  -3    1.48    0.09
  -6  -7  -3    1.45    0.07
  -6  -7  -3    1.66    0.10
  -6  -7  -3    1.53    0.07
  -6  -7  -3    1.52    0.10
  -6  -7  -3    1.52    0.09
  -4   8   3    3.19    0.16
  -4   8   3    3.05    0.11
  -4   8   3    3.21    0.14
  -3   8   3    5.98    0.25
  -3   8   3    5.88    0.28
  -3   8   3    5.60    0.20
  -3   8   3    5.86    0.19
  -2   8   3    0.04    0.05
  -2   8   3    0.03    0.08
  -2   8   3    0.02    0.04
  -2   8   3    0.02    0.04
   1  -8  -3    0.66    0.09
   1  -8  -3    0.60    0.08
  -1   8   3    0.51    0.06
  -1   8   3    0.62    0.06
   0  -8  -3   10.53    0.43
   0  -8  -3   10.82    0.40
   0   8   3   10.80    0.38
   0   8   3   11.28    0.43
  -1  -8  -3    0.60    0.07
  -1  -8  -3    0.45    0.06
  -1  -8  -3    0.44    0.08
  -1  -8  -3    0.51    0.07
   1   8   3    0.51    0.07
   1   8   3    0.47    0.07
   1   8   3    0.59    0.07
  -2  -8  -3    4.19    0.19
  -2  -8  -3    4.19    0.18
  -2  -8  -3    4.11    0.19
  -2  -8  -3    4.09    0.21
   2   8   3    3.95    0.20
   2   8   3    3.96    0.19
  -3  -8  -3   23.47    0.88
  -3  -8  -3   23.45    0.81
  -3  -8  -3   23.99    0.85
  -3  -8  -3   23.00    0.80
   3   8   3   23.92    0.90
  -4  -8  -3    2.32    0.13
  -4  -8  -3    2.34    0.13
  -4  -8  -3    2.67    0.17
  -4  -8  -3    2.27    0.14
  -4  -8  -3    2.29    0.10
  -4  -8  -3    2.36    0.13
  -4  -8  -3    2.30    0.10
   4   8   3    2.44    0.14
  -5  -8  -3   10.75    0.44
  -5  -8  -3   11.38    0.40
  -5  -8  -3   11.06    0.34
  -5  -8  -3   10.88    0.40
  -5  -8  -3   10.94    0.45
  -5  -8  -3   10.80    0.39
  -5  -8  -3   11.35    0.33
  -5  -8  -3   11.28    0.40
   5   8   3   10.79    0.44
  -6  -8  -3    0.07    0.03
   3  -9  -3    0.10    0.06
  -3   9   3    0.07    0.04
  -3   9   3    0.15    0.07
  -3   9   3    0.09    0.03
   2  -9  -3   23.87    0.87
  -2   9   3   23.60    0.95
  -2   9   3   24.03    0.70
   1  -9  -3    0.51    0.09
   0  -9  -3   10.03    0.37
   0  -9  -3    9.78    0.41
   0   9   3   10.37    0.36
   0   9   3   10.00    0.40
  -1  -9  -3    2.56    0.17
  -1  -9  -3    2.74    0.15
  -1  -9  -3    2.82    0.14
   1   9   3    2.79    0.15
   1   9   3    2.64    0.16
  -2  -9  -3    0.09    0.07
  -2  -9  -3    0.28    0.06
  -2  -9  -3    0.27    0.05
  -2  -9  -3    0.21    0.06
   2   9   3    0.21    0.06
   2   9   3    0.23    0.07
  -3  -9  -3    0.01    0.05
  -3  -9  -3    0.03    0.04
  -3  -9  -3    0.05    0.06
   3   9   3    0.14    0.06
   3   9   3    0.11    0.07
  -4  -9  -3    0.68    0.09
  -4  -9  -3    0.68    0.05
  -4  -9  -3    0.68    0.07
  -4  -9  -3    0.65    0.07
   4   9   3    0.70    0.09
   4   9   3    0.71    0.07
  -5  -9  -3    0.76    0.06
  -5  -9  -3    0.79    0.06
  -5  -9  -3    0.75    0.08
  -5  -9  -3    0.66    0.06
  -5  -9  -3    0.80    0.05
   5   9   3    0.83    0.07
   5   9   3    0.82    0.08
   2 -10  -3    0.49    0.07
  -2  10   3    0.50    0.05
   1 -10  -3    5.44    0.24
   0 -10  -3    3.71    0.19
   0  10   3    3.60    0.15
   0  10   3    3.45    0.16
  -1 -10  -3   13.18    0.51
  -1 -10  -3   13.23    0.46
  -1 -10  -3   13.16    0.51
   1  10   3   12.95    0.50
   1  10   3   12.90    0.45
  -2 -10  -3    3.74    0.18
  -2 -10  -3    3.83    0.20
  -2 -10  -3    3.85    0.17
  -2 -10  -3    3.83    0.17
  -3 -10  -3    3.30    0.16
  -3 -10  -3    3.67    0.16
  -3 -10  -3    3.78    0.19
   3  10   3    3.69    0.17
  -4 -10  -3    3.54    0.15
  -4 -10  -3    3.72    0.18
  -4 -10  -3    3.55    0.15
  -4 -10  -3    3.63    0.13
   4  10   3    3.74    0.17
   4  10   3    3.59    0.16
   1 -11  -3    2.75    0.14
   0 -11  -3   11.06    0.42
  -1 -11  -3    2.76    0.15
   1  11   3    2.73    0.12
  -2 -11  -3    1.44    0.11
  -2 -11  -3    1.37    0.09
   2  11   3    1.38    0.09
  -3 -11  -3    0.28    0.05
  -3 -11  -3    0.33    0.06
  -1 -12  -3    2.26    0.11
   2  10  -4    1.51    0.09
  -2 -10   4    1.50    0.09
   1  10  -4    5.38    0.20
  -1 -10   4    5.49    0.24
  -1 -10   4    5.22    0.20
   0 -10   4    0.32    0.06
   1 -10   4   10.45    0.43
  -2  10  -4    7.52    0.23
   2 -10   4    7.41    0.32
  -3  -9   4    3.59    0.17
  -2  -9   4    0.04    0.03
  -2  -9   4   -0.07    0.04
   1   9  -4    2.07    0.11
   1   9  -4    2.13    0.13
  -1  -9   4    2.13    0.14
   0   9  -4    0.29    0.05
   0   9  -4    0.35    0.06
   0  -9   4    0.28    0.08
   1  -9   4    0.13    0.08
  -2   9  -4    1.10    0.07
   2  -9   4    0.77    0.10
  -3   9  -4   -0.01    0.02
  -3   9  -4    0.11    0.05
   3  -9   4    0.13    0.06
   4   8  -4    1.74    0.12
  -4  -8   4    1.73    0.10
   3   8  -4    4.39    0.21
  -3  -8   4    4.36    0.21
   2   8  -4    9.39    0.38
  -2  -8   4    9.69    0.33
  -2  -8   4    9.40    0.40
   1   8  -4    0.50    0.13
   1   8  -4    0.61    0.07
   1   8  -4    0.72    0.09
  -1  -8   4    0.60    0.08
  -1  -8   4    0.52    0.08
   0   8  -4   29.40    1.04
   0   8  -4   30.00    1.40
   0   8  -4   29.26    0.92
   0  -8   4   24.95    1.12
  -1   8  -4    5.05    0.18
  -1   8  -4    5.12    0.19
   1  -8   4    4.36    0.26
  -2   8  -4    6.10    0.29
  -2   8  -4    5.44    0.25
  -2   8  -4    5.77    0.20
  -2   8  -4    5.59    0.20
  -3   8  -4    3.62    0.13
  -3   8  -4    3.80    0.20
  -3   8  -4    3.72    0.18
  -3   8  -4    3.81    0.14
  -4   8  -4    2.76    0.13
  -4   8  -4    2.80    0.10
   4  -8   4    2.28    0.15
  -5  -7   4    3.10    0.14
  -5  -7   4    3.39    0.10
   4   7  -4    3.82    0.21
  -4  -7   4    4.23    0.20
  -4  -7   4    4.15    0.15
  -4  -7   4    4.33    0.19
   3   7  -4    2.73    0.24
   3   7  -4    3.26    0.18
  -3  -7   4    3.21    0.17
  -3  -7   4    3.33    0.17
   2   7  -4    0.23    0.07
   2   7  -4    0.26    0.10
  -2  -7   4    0.14    0.06
  -2  -7   4    0.12    0.05
   1   7  -4    1.68    0.18
   1   7  -4    1.72    0.12
   1   7  -4    1.40    0.11
  -1  -7   4    1.67    0.14
   0   7  -4    0.55    0.07
   0   7  -4    0.42    0.07
   0   7  -4    0.69    0.13
   0  -7   4    0.35    0.08
   0  -7   4    0.49    0.09
  -1   7  -4    1.86    0.20
  -1   7  -4    1.89    0.11
  -1   7  -4    1.96    0.18
  -1   7  -4    1.86    0.15
  -1   7  -4    1.92    0.12
  -2   7  -4    0.30    0.07
  -2   7  -4    0.18    0.04
  -2   7  -4    0.10    0.08
  -2   7  -4    0.07    0.04
  -2   7  -4    0.19    0.09
  -3   7  -4    0.20    0.04
  -3   7  -4    0.08    0.06
  -3   7  -4    0.29    0.08
  -3   7  -4    0.28    0.04
  -4   7  -4    0.51    0.04
  -4   7  -4    0.57    0.07
  -4   7  -4    0.57    0.08
  -5  -6   4    0.51    0.05
  -5  -6   4    0.54    0.05
  -5  -6   4    0.63    0.06
  -5  -6   4    0.67    0.06
  -5  -6   4    0.45    0.04
  -5  -6   4    0.52    0.03
  -5  -6   4    0.54    0.06
  -4  -6   4    6.23    0.21
  -4  -6   4    6.14    0.28
  -4  -6   4    6.03    0.23
  -4  -6   4    6.08    0.26
  -4  -6   4    6.09    0.20
   3   6  -4    0.21    0.10
  -3  -6   4    0.31    0.07
  -3  -6   4    0.38    0.09
  -3  -6   4    0.48    0.08
  -3  -6   4    0.40    0.04
   2   6  -4   -0.05    0.07
   2   6  -4    0.05    0.07
  -2  -6   4    0.30    0.06
  -2  -6   4    0.09    0.06
  -2  -6   4    0.13    0.06
   1   6  -4    8.02    0.46
  -1  -6   4    8.62    0.34
  -1  -6   4    8.44    0.37
   0   6  -4    8.47    0.49
   0   6  -4    9.02    0.35
   0  -6   4    8.78    0.38
  -1   6  -4    5.26    0.22
  -1   6  -4    5.52    0.34
  -1   6  -4    5.09    0.33
   1  -6   4    4.79    0.25
  -2   6  -4   67.64    2.57
  -2   6  -4   66.67    2.36
  -2   6  -4   65.05    3.11
  -2   6  -4   68.63    1.92
  -2   6  -4   68.17    3.48
  -2   6  -4   69.38    1.99
  -3   6  -4    6.65    0.22
  -3   6  -4    7.12    0.29
  -3   6  -4    6.93    0.32
  -3   6  -4    6.71    0.22
  -3   6  -4    6.16    0.41
  -4   6  -4   25.69    0.93
  -4   6  -4   26.02    1.01
  -4   6  -4   25.66    0.77
  -5   6  -4    0.21    0.05
  -5   6  -4    0.17    0.03
  -5  -5   4   19.60    0.55
  -5  -5   4   19.55    0.70
  -5  -5   4   19.24    0.58
  -5  -5   4   18.50    0.65
  -5  -5   4   19.01    0.67
  -5  -5   4   19.42    0.76
  -5  -5   4   19.39    0.65
  -5  -5   4   19.21    0.66
  -4  -5   4    0.26    0.06
  -4  -5   4    0.21    0.04
  -4  -5   4    0.26    0.09
  -4  -5   4    0.39    0.07
  -4  -5   4    0.27    0.06
  -4  -5   4    0.37    0.07
  -4  -5   4    0.14    0.06
  -4  -5   4    0.24    0.06
  -4  -5   4    0.30    0.04
   3   5  -4   91.47    4.30
  -3  -5   4   95.18    2.72
  -3  -5   4   90.33    3.23
  -3  -5   4   92.56    2.63
  -3  -5   4   94.98    4.32
  -3  -5   4   96.57    2.90
  -3  -5   4   88.20    3.51
   2   5  -4    0.19    0.07
  -2  -5   4    0.20    0.07
   1   5  -4   12.74    0.66
  -1  -5   4   12.51    0.53
  -1  -5   4   13.37    0.50
   0   5  -4    0.69    0.09
   0   5  -4    0.61    0.06
   0   5  -4    0.45    0.09
   0  -5   4    0.64    0.08
  -1   5  -4    0.41    0.07
  -1   5  -4    0.36    0.07
  -1   5  -4    0.19    0.05
  -1   5  -4    0.35    0.10
   1  -5   4    0.33    0.06
  -2   5  -4   18.78    1.00
  -2   5  -4   18.50    0.90
   2  -5   4   18.50    0.75
  -3   5  -4    0.21    0.08
  -3   5  -4    0.24    0.07
  -3   5  -4    0.14    0.03
  -3   5  -4    0.15    0.03
  -3   5  -4    0.23    0.08
  -3   5  -4    0.18    0.07
  -4   5  -4    0.04    0.08
  -4   5  -4    0.01    0.03
  -4   5  -4    0.04    0.05
  -4   5  -4    0.01    0.07
  -4   5  -4    0.02    0.03
  -5   5  -4    0.89    0.08
  -5   5  -4    0.82    0.05
  -5  -4   4    0.58    0.07
  -5  -4   4    0.68    0.08
  -5  -4   4    0.49    0.06
  -5  -4   4    0.52    0.06
  -5  -4   4    0.61    0.05
  -5  -4   4    0.53    0.07
  -5  -4   4    0.52    0.04
  -5  -4   4    0.62    0.06
  -4  -4   4    4.48    0.19
  -4  -4   4    4.17    0.19
  -4  -4   4    4.18    0.22
  -4  -4   4    4.11    0.20
  -4  -4   4    4.41    0.16
  -4  -4   4    4.30    0.20
  -4  -4   4    4.01    0.27
  -4  -4   4    4.35    0.15
  -4  -4   4    4.40    0.19
   3   4  -4    8.23    0.44
  -3  -4   4    8.20    0.27
  -3  -4   4    7.87    0.31
  -3  -4   4    7.58    0.36
  -3  -4   4    7.76    0.37
  -3  -4   4    8.26    0.30
  -3  -4   4    8.55    0.44
   2   4  -4   19.95    0.94
  -2  -4   4   18.27    0.77
   1   4  -4    0.95    0.10
   1   4  -4    0.74    0.10
  -1  -4   4    1.10    0.08
   0   4  -4   64.12    3.27
   0   4  -4   70.45    2.50
   0   4  -4   73.73    3.61
   0  -4   4   74.16    2.68
  -1   4  -4    6.20    0.35
  -1   4  -4    6.11    0.35
  -1   4  -4    6.02    0.31
  -1   4  -4    5.45    0.24
   1  -4   4    6.06    0.27
  -2   4  -4   26.06    1.25
  -2   4  -4   27.33    1.40
   2  -4   4   26.24    1.04
  -3   4  -4    4.66    0.28
  -3   4  -4    5.03    0.31
  -4   4  -4    0.07    0.05
  -4   4  -4    0.10    0.08
  -5   4  -4    0.09    0.03
  -5   4  -4    0.16    0.06
  -6  -3   4    5.78    0.19
  -6  -3   4    6.11    0.23
  -6  -3   4    5.89    0.22
  -6  -3   4    6.05    0.22
  -5  -3   4    2.74    0.14
  -5  -3   4    2.88    0.15
  -5  -3   4    2.49    0.15
  -5  -3   4    2.74    0.13
  -5  -3   4    2.76    0.14
  -5  -3   4    2.78    0.10
  -5  -3   4    2.59    0.11
  -4  -3   4    5.99    0.21
  -4  -3   4    6.08    0.26
  -4  -3   4    6.12    0.29
  -4  -3   4    5.72    0.35
  -4  -3   4    5.91    0.26
  -4  -3   4    6.54    0.25
  -4  -3   4    6.36    0.25
  -4  -3   4    6.30    0.24
  -3  -3   4    0.04    0.05
   2   3  -4    3.79    0.22
  -2  -3   4    3.41    0.18
   1   3  -4   10.57    0.57
   1   3  -4    9.90    0.56
   1   3  -4    9.74    0.59
   1   3  -4   10.16    0.51
  -1  -3   4   10.17    0.42
   0   3  -4   12.35    0.73
   0   3  -4   11.76    0.63
   0   3  -4   13.80    0.60
   0   3  -4   13.69    0.69
   0  -3   4   10.71    0.68
   0  -3   4   13.63    0.51
  -1   3  -4   16.95    0.81
  -1   3  -4   17.12    0.84
  -1   3  -4   17.13    0.91
   1  -3   4   17.16    0.67
  -2   3  -4    0.60    0.07
  -2   3  -4    0.58    0.08
   2  -3   4    0.51    0.07
  -3   3  -4    4.52    0.26
  -3   3  -4    4.61    0.29
   3  -3   4    4.30    0.22
  -4   3  -4    2.04    0.17
  -4   3  -4    2.32    0.19
  -4   3  -4    2.25    0.13
  -5   3  -4    0.11    0.06
  -6  -2   4    0.99    0.07
  -6  -2   4    0.97    0.07
  -6  -2   4    0.98    0.05
  -5  -2   4    0.15    0.06
  -5  -2   4    0.22    0.07
  -5  -2   4    0.30    0.07
  -5  -2   4    0.20    0.03
  -5  -2   4    0.21    0.04
  -5  -2   4    0.27    0.05
  -5  -2   4    0.23    0.06
  -5  -2   4    0.32    0.07
  -4  -2   4    0.38    0.06
  -4  -2   4    0.40    0.07
  -4  -2   4    0.33    0.07
  -4  -2   4    0.30    0.04
  -4  -2   4    0.30    0.08
  -4  -2   4    0.26    0.07
  -4  -2   4    0.35    0.06
  -4  -2   4    0.26    0.04
  -4  -2   4    0.44    0.06
  -3  -2   4    1.85    0.15
   2   2  -4    0.54    0.07
   2   2  -4    0.49    0.10
   2   2  -4    0.56    0.08
  -2  -2   4    0.45    0.06
  -2  -2   4    0.56    0.08
   1   2  -4    3.04    0.20
   1   2  -4    3.02    0.22
   1   2  -4    3.05    0.18
   1   2  -4    2.90    0.18
   1   2  -4    2.89    0.19
  -1  -2   4    2.80    0.15
   0   2  -4    0.01    0.03
   0   2  -4   -0.01    0.05
   0   2  -4    0.05    0.03
   0   2  -4    0.05    0.06
   0   2  -4   -0.01    0.03
   0   2  -4    0.01    0.04
   0   2  -4    0.02    0.05
   0  -2   4    0.03    0.05
   0  -2   4    0.05    0.03
   0  -2   4    0.04    0.06
   0  -2   4    0.02    0.03
  -1   2  -4   26.70    1.25
  -1   2  -4   26.44    1.36
  -1   2  -4   26.91    1.21
   1  -2   4   27.61    1.01
   1  -2   4   26.22    1.36
   1  -2   4   23.52    1.39
  -2   2  -4   42.09    1.93
  -2   2  -4   42.41    2.16
   2  -2   4   41.43    1.61
  -3   2  -4    0.04    0.05
  -3   2  -4    0.05    0.04
   3  -2   4   -0.01    0.05
  -4   2  -4   44.33    2.10
  -4   2  -4   46.24    2.35
  -6  -1   4    0.74    0.07
  -6  -1   4    0.93    0.06
  -6  -1   4    0.86    0.06
  -6  -1   4    0.86    0.04
  -6  -1   4    0.84    0.07
  -5  -1   4   12.81    0.49
  -5  -1   4   13.04    0.47
  -5  -1   4   13.52    0.55
  -5  -1   4   13.28    0.50
  -5  -1   4   13.16    0.41
  -5  -1   4   13.80    0.48
  -4  -1   4    0.22    0.05
  -4  -1   4    0.21    0.08
  -4  -1   4    0.23    0.06
  -4  -1   4    0.17    0.03
  -4  -1   4    0.31    0.07
  -4  -1   4    0.24    0.06
  -4  -1   4    0.35    0.06
  -4  -1   4    0.32    0.04
  -4  -1   4    0.25    0.07
   3   1  -4   30.49    1.92
  -3  -1   4   42.89    1.75
   2   1  -4   35.15    1.91
  -2  -1   4   32.94    1.60
   1   1  -4   24.74    1.36
   1   1  -4   24.91    1.12
   1   1  -4   21.34    1.27
   1   1  -4   24.84    1.27
   1   1  -4   23.95    1.14
   1   1  -4   25.10    0.96
  -1  -1   4   24.21    0.93
   0   1  -4    7.35    0.37
   0   1  -4    7.60    0.36
   0   1  -4    7.46    0.31
   0   1  -4    7.08    0.45
   0   1  -4    7.99    0.43
   0   1  -4    7.19    0.44
   0   1  -4    7.53    0.38
   0   1  -4    6.93    0.42
   0   1  -4    7.77    0.38
   0  -1   4    7.07    0.42
   0  -1   4    8.06    0.41
   0  -1   4    7.80    0.31
  -1   1  -4    1.26    0.11
  -1   1  -4    1.01    0.10
  -1   1  -4    0.99    0.09
  -1   1  -4    0.99    0.09
   1  -1   4    0.92    0.10
   1  -1   4    0.95    0.09
   1  -1   4    1.07    0.08
   1  -1   4    0.96    0.09
  -2   1  -4    8.33    0.44
  -2   1  -4    7.81    0.39
   2  -1   4    7.40    0.33
   2  -1   4    7.73    0.44
   2  -1   4    7.91    0.41
  -3   1  -4   12.53    0.61
  -3   1  -4   12.38    0.67
   3  -1   4   12.72    0.52
  -4   1  -4    0.09    0.06
   4  -1   4    0.25    0.09
  -6   0   4    0.01    0.02
  -6   0   4   -0.04    0.04
  -6   0   4    0.01    0.05
  -6   0   4   -0.01    0.03
  -5   0   4    0.66    0.08
  -5   0   4    0.86    0.09
  -5   0   4    0.77    0.09
  -5   0   4    0.71    0.05
  -5   0   4    0.69    0.09
  -4   0   4    4.24    0.19
  -4   0   4    4.01    0.19
  -4   0   4    3.67    0.19
  -4   0   4    3.98    0.14
  -4   0   4    4.16    0.22
  -4   0   4    4.19    0.26
  -4   0   4    4.11    0.15
  -4   0   4    3.93    0.17
  -4   0   4    4.30    0.18
   3   0  -4    1.15    0.15
  -3   0   4    0.93    0.11
   2   0  -4   95.87    5.32
   2   0  -4   97.11    4.92
  -2   0   4   96.06    4.45
   1   0  -4    0.93    0.09
   1   0  -4    1.01    0.08
   1   0  -4    1.05    0.08
   1   0  -4    1.00    0.11
   1   0  -4    0.76    0.10
   1   0  -4    0.90    0.09
   1   0  -4    0.83    0.11
  -1   0   4    1.05    0.09
  -1   0   4    1.10    0.10
  -1   0   4    1.02    0.07
  -1   0   4    1.10    0.09
   0   0  -4   79.09    4.77
   0   0  -4   87.88    4.17
   0   0  -4   92.52    4.40
   0   0  -4   93.98    5.06
   0   0  -4   85.73    4.67
   0   0  -4   94.79    3.53
   0   0  -4   91.94    3.53
   0   0  -4   91.93    4.70
   0   0  -4   92.48    4.08
   0   0   4   99.67    4.39
   0   0   4   93.37    4.68
   0   0   4   97.07    3.45
   0   0   4   91.25    4.76
  -1   0  -4    2.94    0.18
  -1   0  -4    2.93    0.17
  -1   0  -4    2.77    0.16
   1   0   4    2.49    0.17
   1   0   4    2.63    0.14
  -2   0  -4   15.81    0.75
  -2   0  -4   16.66    0.83
  -2   0  -4   16.23    0.62
   2   0   4   15.11    0.85
   2   0   4   15.54    0.82
  -3   0  -4    0.52    0.07
  -3   0  -4    0.57    0.06
  -3   0  -4    0.56    0.07
  -4   0  -4    0.12    0.05
  -4   0  -4    0.02    0.05
  -6   1   4    1.90    0.11
  -6   1   4    1.76    0.07
  -6   1   4    1.94    0.10
  -5   1   4    0.89    0.10
  -5   1   4    1.12    0.09
  -5   1   4    0.98    0.09
  -5   1   4    1.00    0.06
  -5   1   4    0.83    0.09
   4  -1  -4   11.32    0.63
  -4   1   4   10.47    0.55
  -4   1   4   10.28    0.38
  -4   1   4   10.10    0.31
  -4   1   4   10.54    0.40
  -4   1   4   10.30    0.39
  -4   1   4   10.18    0.33
  -4   1   4   10.05    0.41
  -4   1   4   10.27    0.45
   3  -1  -4    8.08    0.48
  -3   1   4    7.95    0.43
   2  -1  -4    1.21    0.13
   2  -1  -4    1.31    0.10
   2  -1  -4    0.91    0.11
  -2   1   4    1.03    0.10
   1  -1  -4   84.69    3.76
   1  -1  -4   86.05    3.68
   1  -1  -4   78.81    3.20
   1  -1  -4   82.68    3.20
   1  -1  -4   70.24    4.24
   1  -1  -4   88.30    4.21
  -1   1   4   82.30    3.81
  -1   1   4   85.71    4.30
  -1   1   4   84.82    3.97
   0  -1  -4    9.52    0.56
   0  -1  -4   11.86    0.62
   0  -1  -4   11.93    0.46
   0  -1  -4   10.54    0.54
   0  -1  -4   11.58    0.59
   0  -1  -4   12.29    0.67
   0   1   4   11.75    0.45
   0   1   4   11.64    0.62
   0   1   4   11.88    0.57
   0   1   4   11.93    0.61
  -1  -1  -4   12.60    0.61
  -1  -1  -4   13.13    0.64
  -1  -1  -4   13.60    0.51
  -1  -1  -4   12.56    0.63
  -1  -1  -4   12.73    0.50
  -1  -1  -4   13.17    0.69
   1   1   4   12.58    0.68
   1   1   4   12.82    0.63
   1   1   4   12.84    0.69
   1   1   4   13.38    0.68
  -2  -1  -4    1.16    0.10
  -2  -1  -4    0.96    0.09
  -2  -1  -4    1.05    0.07
   2   1   4    0.76    0.08
   2   1   4    1.07    0.07
  -3  -1  -4    2.97    0.15
  -3  -1  -4    3.10    0.18
  -4  -1  -4    1.33    0.10
  -5  -1  -4    0.02    0.04
  -6   2   4    5.60    0.22
  -5   2   4    1.49    0.10
  -5   2   4    1.25    0.11
  -5   2   4    1.53    0.11
  -5   2   4    1.39    0.07
   4  -2  -4   -0.01    0.09
  -4   2   4    0.04    0.03
  -4   2   4    0.02    0.06
  -4   2   4    0.03    0.06
  -4   2   4   -0.01    0.03
  -4   2   4    0.03    0.06
  -4   2   4    0.08    0.07
  -4   2   4    0.07    0.06
  -4   2   4    0.09    0.05
   3  -2  -4    0.62    0.12
  -3   2   4    0.41    0.08
   2  -2  -4    1.92    0.14
   2  -2  -4    1.91    0.13
   2  -2  -4    2.15    0.16
  -2   2   4    1.86    0.14
   1  -2  -4    4.51    0.32
   1  -2  -4    5.27    0.29
   1  -2  -4    5.19    0.25
   1  -2  -4    4.67    0.30
   1  -2  -4    5.00    0.26
  -1   2   4    4.67    0.26
  -1   2   4    4.76    0.27
   0  -2  -4    1.25    0.08
   0  -2  -4    1.20    0.10
   0  -2  -4    1.17    0.11
   0  -2  -4    1.27    0.11
   0  -2  -4    1.13    0.10
   0  -2  -4    1.20    0.10
   0   2   4    1.27    0.09
   0   2   4    1.03    0.09
   0   2   4    1.16    0.07
   0   2   4    1.22    0.10
  -1  -2  -4    0.05    0.06
  -1  -2  -4    0.04    0.03
  -1  -2  -4   -0.03    0.05
  -1  -2  -4    0.08    0.02
  -1  -2  -4    0.00    0.04
   1   2   4    0.14    0.05
   1   2   4    0.06    0.04
   1   2   4    0.11    0.03
   1   2   4    0.08    0.02
  -2  -2  -4   42.09    1.92
  -2  -2  -4   42.81    1.95
  -2  -2  -4   42.43    1.61
   2   2   4   42.62    2.17
   2   2   4   41.69    2.04
  -3  -2  -4    0.16    0.03
  -4  -2  -4   23.14    0.88
  -4  -2  -4   22.72    0.91
  -5  -2  -4   11.26    0.45
  -5  -2  -4   10.73    0.41
  -6  -2  -4    9.05    0.37
  -5   3   4   17.51    0.54
  -5   3   4   18.09    0.66
  -5   3   4   18.43    0.72
  -5   3   4   17.58    0.66
   4  -3  -4    0.02    0.08
  -4   3   4   -0.11    0.07
  -4   3   4    0.01    0.03
  -4   3   4    0.01    0.03
  -4   3   4   -0.03    0.05
  -4   3   4    0.00    0.06
  -4   3   4    0.09    0.06
  -4   3   4    0.05    0.06
   3  -3  -4   74.65    3.69
   3  -3  -4   67.46    3.28
  -3   3   4   73.81    3.34
  -3   3   4   70.39    2.32
   2  -3  -4   19.19    0.98
   2  -3  -4   18.28    0.85
   2  -3  -4   17.52    0.87
  -2   3   4   17.80    0.64
  -2   3   4   17.92    0.88
   1  -3  -4   17.86    0.81
   1  -3  -4   17.10    1.00
   1  -3  -4   17.81    0.83
   1  -3  -4   18.49    0.92
  -1   3   4   15.92    0.87
  -1   3   4   16.95    0.83
   0  -3  -4   54.20    2.45
   0  -3  -4   53.52    2.75
   0  -3  -4   53.16    2.08
   0  -3  -4   54.42    2.73
   0  -3  -4   54.05    2.40
   0  -3  -4   52.79    2.96
   0  -3  -4   53.92    2.75
   0  -3  -4   51.42    2.78
   0   3   4   53.48    2.59
  -1  -3  -4   19.31    0.91
  -1  -3  -4   16.25    0.92
  -1  -3  -4   19.93    0.74
  -1  -3  -4   19.84    0.78
   1   3   4   20.27    0.77
   1   3   4   19.96    1.01
   1   3   4   20.08    0.96
  -2  -3  -4   16.12    0.80
  -2  -3  -4   17.18    0.65
  -2  -3  -4   17.08    0.81
   2   3   4   16.41    0.83
  -3  -3  -4   12.22    0.58
  -3  -3  -4   11.70    0.48
  -4  -3  -4    2.24    0.13
  -4  -3  -4    2.14    0.13
  -5  -3  -4    5.62    0.21
  -5  -3  -4    6.12    0.24
  -5  -3  -4    6.01    0.26
  -6  -3  -4    1.74    0.12
  -6  -3  -4    1.75    0.11
  -5   4   4    0.81    0.08
  -5   4   4    0.78    0.08
  -5   4   4    0.87    0.08
  -5   4   4    0.76    0.05
   4  -4  -4    0.14    0.09
  -4   4   4    0.17    0.04
  -4   4   4    0.32    0.07
  -4   4   4    0.25    0.06
  -4   4   4    0.27    0.10
  -4   4   4    0.17    0.08
  -4   4   4    0.28    0.04
   3  -4  -4    3.36    0.25
   3  -4  -4    2.81    0.21
  -3   4   4    3.05    0.12
  -3   4   4    3.01    0.22
  -3   4   4    3.10    0.17
  -3   4   4    3.04    0.18
  -3   4   4    3.16    0.16
  -3   4   4    3.14    0.12
  -3   4   4    2.81    0.17
   2  -4  -4    2.38    0.17
   2  -4  -4    2.56    0.18
  -2   4   4    2.70    0.18
   1  -4  -4    0.02    0.05
   1  -4  -4   -0.03    0.04
   1  -4  -4    0.06    0.05
  -1   4   4    0.05    0.05
   0  -4  -4    4.01    0.25
   0  -4  -4    4.01    0.23
   0  -4  -4    3.96    0.26
   0  -4  -4    4.35    0.23
   0  -4  -4    4.08    0.25
   0   4   4    3.99    0.24
   0   4   4    3.79    0.25
  -1  -4  -4    0.44    0.08
  -1  -4  -4    0.50    0.09
  -1  -4  -4    0.44    0.04
   1   4   4    0.53    0.07
   1   4   4    0.52    0.08
  -2  -4  -4    0.09    0.07
  -2  -4  -4    0.03    0.03
  -2  -4  -4   -0.03    0.06
  -2  -4  -4    0.08    0.03
   2   4   4    0.13    0.05
  -3  -4  -4    2.08    0.11
  -4  -4  -4    8.81    0.39
  -4  -4  -4    9.41    0.38
  -4  -4  -4    9.48    0.35
  -5  -4  -4    2.83    0.16
  -5  -4  -4    2.94    0.11
  -5  -4  -4    2.84    0.17
  -5  -4  -4    2.98    0.10
  -5  -4  -4    2.88    0.16
  -5  -4  -4    2.74    0.12
  -5  -4  -4    2.94    0.15
  -6  -4  -4    6.43    0.28
  -6  -4  -4    6.46    0.27
  -6  -4  -4    6.39    0.21
  -6  -4  -4    7.04    0.27
  -5   5   4    0.00    0.05
  -5   5   4    0.08    0.04
  -5   5   4    0.07    0.05
  -5   5   4    0.00    0.02
  -4   5   4    1.79    0.13
  -4   5   4    1.89    0.14
  -4   5   4    1.81    0.09
  -4   5   4    1.97    0.14
  -4   5   4    2.04    0.08
   3  -5  -4    1.90    0.19
  -3   5   4    1.70    0.12
  -3   5   4    1.86    0.10
  -3   5   4    1.81    0.09
  -3   5   4    1.81    0.18
  -3   5   4    2.01    0.14
  -3   5   4    1.84    0.14
   2  -5  -4    4.66    0.28
   2  -5  -4    4.48    0.27
  -2   5   4    4.58    0.28
   1  -5  -4   50.58    2.32
   1  -5  -4   51.45    2.37
  -1   5   4   51.58    1.82
   0  -5  -4    0.03    0.06
   0  -5  -4    0.01    0.05
   0  -5  -4    0.04    0.04
  -1  -5  -4   30.99    1.39
  -1  -5  -4   29.10    1.08
  -1  -5  -4   30.15    1.42
  -2  -5  -4    5.43    0.34
  -2  -5  -4    5.88    0.23
  -2  -5  -4    5.74    0.25
  -3  -5  -4    8.89    0.37
  -4  -5  -4    0.88    0.08
  -4  -5  -4    0.92    0.09
  -4  -5  -4    0.94    0.09
  -4  -5  -4    0.87    0.08
  -4  -5  -4    0.92    0.08
  -4  -5  -4    0.94    0.07
  -4  -5  -4    0.95    0.06
  -4  -5  -4    0.86    0.05
  -5  -5  -4    2.95    0.11
  -5  -5  -4    3.02    0.15
  -5  -5  -4    2.92    0.16
  -5  -5  -4    2.89    0.13
  -5  -5  -4    3.01    0.11
  -5  -5  -4    3.07    0.16
  -5  -5  -4    2.66    0.16
  -6  -5  -4    7.43    0.29
  -6  -5  -4    7.39    0.31
  -6  -5  -4    7.33    0.23
  -6  -5  -4    7.23    0.29
  -6  -5  -4    7.21    0.29
  -4   6   4    0.22    0.04
  -4   6   4    0.13    0.03
  -4   6   4    0.18    0.07
  -4   6   4    0.14    0.06
  -4   6   4    0.13    0.05
   3  -6  -4    0.79    0.14
  -3   6   4    0.50    0.09
  -3   6   4    0.43    0.05
  -3   6   4    0.43    0.09
  -3   6   4    0.67    0.05
  -3   6   4    0.66    0.08
   2  -6  -4    0.79    0.12
   2  -6  -4    1.19    0.15
   2  -6  -4    0.94    0.13
  -2   6   4    1.10    0.11
  -2   6   4    0.82    0.09
  -2   6   4    1.03    0.07
  -2   6   4    0.88    0.10
  -2   6   4    0.98    0.07
   1  -6  -4    0.08    0.07
   1  -6  -4    0.07    0.06
  -1   6   4    0.11    0.05
   0  -6  -4   28.92    1.36
   0  -6  -4   29.52    1.39
   0   6   4   29.70    1.06
  -1  -6  -4    0.87    0.07
  -1  -6  -4    1.05    0.12
  -1  -6  -4    1.09    0.12
  -2  -6  -4    1.93    0.10
  -2  -6  -4    1.71    0.10
  -3  -6  -4   -0.03    0.03
  -3  -6  -4    0.02    0.03
  -3  -6  -4    0.00    0.04
  -3  -6  -4    0.08    0.04
  -4  -6  -4    5.52    0.25
  -4  -6  -4    5.81    0.24
  -4  -6  -4    5.53    0.23
  -4  -6  -4    5.57    0.19
  -4  -6  -4    5.72    0.24
  -4  -6  -4    5.35    0.22
  -4  -6  -4    5.64    0.19
  -4  -6  -4    5.37    0.29
  -5  -6  -4    9.17    0.34
  -5  -6  -4    9.65    0.36
  -5  -6  -4    9.74    0.36
  -5  -6  -4    9.43    0.28
  -5  -6  -4    9.05    0.30
  -5  -6  -4    9.51    0.36
  -5  -6  -4    9.16    0.39
  -6  -6  -4    1.81    0.11
  -6  -6  -4    1.58    0.11
  -6  -6  -4    1.94    0.09
  -6  -6  -4    1.90    0.11
  -6  -6  -4    1.89    0.11
  -6  -6  -4    1.80    0.07
  -4   7   4    1.89    0.13
  -4   7   4    1.90    0.11
  -4   7   4    2.06    0.08
  -4   7   4    1.98    0.12
   3  -7  -4    9.66    0.37
  -3   7   4    9.87    0.32
  -3   7   4    9.73    0.43
  -3   7   4   10.03    0.31
  -3   7   4    9.70    0.39
  -3   7   4    9.77    0.39
   2  -7  -4   14.54    0.79
   2  -7  -4   13.95    0.50
  -2   7   4   14.45    0.53
  -2   7   4   13.81    0.58
  -2   7   4   13.37    0.54
  -2   7   4   13.50    0.44
  -2   7   4   13.62    0.43
   1  -7  -4    0.31    0.09
   1  -7  -4    0.27    0.07
   1  -7  -4    0.30    0.10
   1  -7  -4    0.34    0.08
  -1   7   4    0.41    0.06
  -1   7   4    0.43    0.06
  -1   7   4    0.49    0.09
   0  -7  -4   33.57    1.62
   0  -7  -4   35.13    1.66
   0   7   4   36.12    1.26
  -1  -7  -4    6.74    0.39
  -1  -7  -4    6.89    0.28
  -2  -7  -4    6.91    0.28
  -2  -7  -4    6.85    0.27
  -3  -7  -4    8.81    0.27
  -3  -7  -4    8.21    0.37
  -3  -7  -4    8.08    0.32
  -3  -7  -4    8.31    0.32
  -3  -7  -4    7.50    0.36
  -3  -7  -4    8.31    0.32
  -3  -7  -4    8.41    0.32
  -4  -7  -4    1.42    0.10
  -4  -7  -4    1.38    0.10
  -4  -7  -4    1.18    0.13
  -4  -7  -4    1.18    0.10
  -4  -7  -4    1.32    0.10
  -4  -7  -4    1.28    0.07
  -4  -7  -4    1.45    0.11
  -4  -7  -4    1.41    0.07
  -5  -7  -4    5.06    0.24
  -5  -7  -4    5.60    0.23
  -5  -7  -4    5.29    0.18
  -5  -7  -4    5.30    0.21
  -5  -7  -4    5.27    0.22
  -5  -7  -4    4.97    0.26
  -5  -7  -4    5.20    0.17
  -5  -7  -4    5.34    0.22
  -6  -7  -4    0.14    0.05
  -6  -7  -4    0.10    0.05
  -6  -7  -4    0.16    0.03
  -6  -7  -4    0.16    0.04
  -6  -7  -4    0.12    0.02
  -6  -7  -4    0.12    0.05
  -4   8   4    0.93    0.06
  -3   8   4    0.00    0.05
  -3   8   4   -0.03    0.03
  -3   8   4    0.04    0.03
  -3   8   4    0.12    0.07
   2  -8  -4   -0.03    0.06
  -2   8   4    0.00    0.04
  -2   8   4    0.05    0.08
  -2   8   4    0.07    0.05
  -2   8   4    0.04    0.04
   1  -8  -4    0.58    0.08
  -1   8   4    0.58    0.06
  -1   8   4    0.51    0.06
   0  -8  -4    0.19    0.06
   0  -8  -4    0.31    0.08
   0  -8  -4    0.17    0.05
   0   8   4    0.28    0.06
   0   8   4    0.15    0.06
  -1  -8  -4    0.96    0.09
  -1  -8  -4    0.99    0.09
  -1  -8  -4    0.85    0.08
  -1  -8  -4    0.84    0.10
   1   8   4    0.93    0.10
   1   8   4    1.16    0.09
  -2  -8  -4    0.14    0.05
  -2  -8  -4    0.12    0.08
  -2  -8  -4    0.17    0.05
  -2  -8  -4    0.10    0.05
   2   8   4    0.11    0.07
   2   8   4    0.00    0.05
  -3  -8  -4    0.39    0.07
  -3  -8  -4    0.61    0.07
  -3  -8  -4    0.50    0.09
  -3  -8  -4    0.52    0.07
  -3  -8  -4    0.52    0.06
   3   8   4    0.47    0.07
  -4  -8  -4    0.04    0.03
  -4  -8  -4    0.16    0.06
  -4  -8  -4    0.11    0.08
  -4  -8  -4    0.07    0.05
  -4  -8  -4   -0.01    0.03
  -4  -8  -4    0.08    0.05
  -4  -8  -4    0.11    0.05
   4   8   4    0.06    0.06
  -5  -8  -4    2.52    0.10
  -5  -8  -4    2.50    0.16
  -5  -8  -4    2.44    0.14
  -5  -8  -4    2.37    0.12
  -5  -8  -4    2.72    0.12
  -5  -8  -4    2.46    0.13
  -5  -8  -4    2.53    0.13
  -5  -8  -4    2.63    0.10
   5   8   4    2.57    0.14
  -6  -8  -4    0.58    0.05
   3  -9  -4    2.64    0.14
  -3   9   4    2.93    0.15
  -3   9   4    2.64    0.13
  -3   9   4    2.85    0.10
   2  -9  -4    0.99    0.10
  -2   9   4    1.14    0.07
   1  -9  -4   12.45    0.50
   1  -9  -4   12.78    0.45
   0  -9  -4    0.08    0.07
   0  -9  -4    0.05    0.05
   0   9   4    0.02    0.05
   0   9   4    0.14    0.06
  -1  -9  -4    6.62    0.26
  -1  -9  -4    6.64    0.28
  -1  -9  -4    6.70    0.26
  -1  -9  -4    6.16    0.29
   1   9   4    5.94    0.28
   1   9   4    6.86    0.26
  -2  -9  -4    5.06    0.25
  -2  -9  -4    5.39    0.24
  -2  -9  -4    5.09    0.22
  -2  -9  -4    5.20    0.22
   2   9   4    5.39    0.23
   2   9   4    5.18    0.23
  -3  -9  -4    1.58    0.13
  -3  -9  -4    1.96    0.12
  -3  -9  -4    1.99    0.12
   3   9   4    1.97    0.12
   3   9   4    1.92    0.13
  -4  -9  -4    7.90    0.25
  -4  -9  -4    7.68    0.34
  -4  -9  -4    7.89    0.30
  -4  -9  -4    7.85    0.30
   4   9   4    7.98    0.33
   4   9   4    8.20    0.33
  -5  -9  -4    0.89    0.06
  -5  -9  -4    0.92    0.05
  -5  -9  -4    0.91    0.07
  -5  -9  -4    0.99    0.07
  -5  -9  -4    0.88    0.07
  -5  -9  -4    0.86    0.08
   5   9   4    0.84    0.07
   5   9   4    0.91    0.08
   2 -10  -4    4.24    0.19
   1 -10  -4    0.42    0.08
   0 -10  -4    0.09    0.07
   0 -10  -4    0.29    0.06
   0  10   4    0.17    0.05
   0  10   4    0.21    0.05
  -1 -10  -4    0.14    0.06
  -1 -10  -4    0.11    0.07
  -1 -10  -4    0.19    0.06
  -1 -10  -4    0.07    0.05
   1  10   4    0.04    0.06
   1  10   4    0.14    0.06
  -2 -10  -4    0.63    0.09
  -2 -10  -4    0.63    0.07
  -2 -10  -4    0.67    0.07
  -2 -10  -4    0.54    0.07
  -3 -10  -4    0.24    0.05
  -3 -10  -4    0.10    0.07
  -3 -10  -4    0.14    0.05
   3  10   4    0.19    0.06
  -4 -10  -4    0.37    0.05
  -4 -10  -4    0.31    0.07
  -4 -10  -4    0.27    0.04
  -4 -10  -4    0.39    0.05
   4  10   4    0.23    0.05
   4  10   4    0.23    0.06
   1 -11  -4    0.37    0.06
   0 -11  -4    4.12    0.19
  -1 -11  -4   42.85    1.38
  -1 -11  -4   43.20    1.50
   1  11   4   41.42    1.34
  -2 -11  -4    6.18    0.23
  -2 -11  -4    6.24    0.26
   2  11   4    6.14    0.23
  -3 -11  -4   11.47    0.39
  -3 -11  -4   11.15    0.39
  -3 -11  -4   11.70    0.44
   2  10  -5    0.58    0.05
   1  10  -5    1.09    0.06
  -1 -10   5    1.05    0.08
  -1 -10   5    1.05    0.06
   0 -10   5    0.02    0.04
   0 -10   5    0.05    0.04
   1 -10   5    0.31    0.05
  -3  -9   5    4.10    0.18
   2   9  -5    8.17    0.30
  -2  -9   5    8.75    0.28
  -2  -9   5    8.49    0.35
   1   9  -5   -0.03    0.04
   1   9  -5    0.01    0.06
  -1  -9   5    0.04    0.05
  -1  -9   5   -0.03    0.04
   0   9  -5   12.79    0.43
   0   9  -5   12.87    0.48
   0  -9   5   13.40    0.54
   1  -9   5    2.98    0.17
  -2   9  -5    4.13    0.14
   2  -9   5    3.92    0.20
   3  -9   5    2.00    0.12
  -4  -8   5    0.28    0.03
  -3  -8   5    0.09    0.04
  -2  -8   5    0.70    0.08
  -2  -8   5    0.88    0.06
   1   8  -5    2.98    0.15
   1   8  -5    2.85    0.24
   1   8  -5    2.88    0.16
  -1  -8   5    3.28    0.17
   0   8  -5    0.71    0.13
   0   8  -5    0.61    0.08
   0   8  -5    0.68    0.07
   0  -8   5    0.47    0.09
   1  -8   5    9.29    0.42
  -2   8  -5    0.45    0.08
  -2   8  -5    0.57    0.05
   2  -8   5    0.54    0.10
  -3   8  -5    5.95    0.19
  -3   8  -5    6.13    0.25
  -3   8  -5    6.00    0.20
   3  -8   5    5.07    0.27
  -4   8  -5    0.03    0.04
  -4   8  -5    0.03    0.02
   4   7  -5   17.39    0.64
  -4  -7   5   17.43    0.67
  -4  -7   5   16.58    0.61
   3   7  -5    4.30    0.22
  -3  -7   5    4.41    0.21
   2   7  -5    1.36    0.12
   2   7  -5    1.27    0.16
  -2  -7   5    1.81    0.09
  -2  -7   5    1.81    0.12
   1   7  -5    3.19    0.17
   1   7  -5    3.45    0.17
   1   7  -5    2.94    0.24
  -1  -7   5    3.19    0.18
   0   7  -5    0.07    0.06
   0   7  -5    0.09    0.10
   0   7  -5    0.07    0.05
   0  -7   5   -0.04    0.06
  -1   7  -5    1.59    0.10
  -1   7  -5    1.85    0.11
  -1   7  -5    1.65    0.17
  -1   7  -5    1.93    0.19
   1  -7   5    1.44    0.14
  -2   7  -5    2.00    0.19
  -2   7  -5    1.90    0.10
  -2   7  -5    1.97    0.14
  -2   7  -5    2.08    0.10
  -2   7  -5    2.02    0.16
  -3   7  -5    0.07    0.03
  -3   7  -5    0.13    0.08
  -3   7  -5    0.08    0.04
  -3   7  -5    0.09    0.06
  -4   7  -5    3.58    0.17
  -4   7  -5    3.48    0.13
  -5  -6   5    0.33    0.04
  -5  -6   5    0.40    0.02
  -4  -6   5   -0.10    0.04
  -4  -6   5    0.06    0.04
   3   6  -5    6.49    0.29
   3   6  -5    6.23    0.38
  -3  -6   5    6.27    0.36
   2   6  -5    0.60    0.12
   2   6  -5    0.44    0.09
  -2  -6   5    0.54    0.08
  -2  -6   5    0.62    0.06
   1   6  -5    2.34    0.15
   1   6  -5    2.04    0.20
  -1  -6   5    2.43    0.15
  -1  -6   5    2.73    0.16
   0   6  -5    1.76    0.18
   0   6  -5    1.92    0.12
   0  -6   5    1.58    0.12
   0  -6   5    1.26    0.13
  -1   6  -5    3.34    0.24
  -1   6  -5    3.42    0.16
  -1   6  -5    3.35    0.26
  -1   6  -5    3.05    0.14
   1  -6   5    3.16    0.18
   1  -6   5    2.70    0.19
  -2   6  -5   23.22    0.69
  -2   6  -5   23.80    0.93
  -2   6  -5   23.23    0.85
  -2   6  -5   22.57    1.25
  -2   6  -5   23.32    0.71
  -3   6  -5    1.06    0.06
  -3   6  -5    1.09    0.07
  -3   6  -5    0.87    0.13
  -3   6  -5    1.19    0.10
  -3   6  -5    1.00    0.11
  -4   6  -5    0.20    0.06
  -4   6  -5    0.19    0.04
  -5   6  -5    7.40    0.23
  -5   6  -5    7.28    0.29
  -5  -5   5    5.33    0.16
  -5  -5   5    5.08    0.20
  -5  -5   5    5.33    0.20
  -5  -5   5    5.29    0.20
  -5  -5   5    5.31    0.21
  -5  -5   5    4.89    0.23
  -5  -5   5    5.48    0.20
  -5  -5   5    5.24    0.17
  -4  -5   5    2.61    0.13
  -4  -5   5    2.67    0.14
  -4  -5   5    2.66    0.11
  -4  -5   5    2.66    0.14
  -4  -5   5    2.58    0.13
  -4  -5   5    2.69    0.15
  -4  -5   5    2.80    0.14
   3   5  -5    5.00    0.33
  -3  -5   5    5.25    0.31
  -3  -5   5    5.29    0.23
  -3  -5   5    5.28    0.19
  -3  -5   5    5.31    0.25
   2   5  -5   42.34    2.04
  -2  -5   5   44.25    1.66
  -2  -5   5   43.58    1.37
  -2  -5   5   42.16    1.67
   1   5  -5    0.50    0.10
  -1  -5   5    0.58    0.08
   0   5  -5   42.01    2.05
   0   5  -5   43.35    1.55
   0   5  -5   44.13    2.25
   0  -5   5   43.68    1.67
  -1   5  -5   17.11    0.83
  -1   5  -5   16.36    0.60
  -1   5  -5   15.59    0.88
   1  -5   5   15.76    0.65
  -2   5  -5   27.91    1.32
  -2   5  -5   28.16    1.47
   2  -5   5   27.09    1.09
  -3   5  -5    0.45    0.08
  -3   5  -5    0.48    0.10
  -3   5  -5    0.38    0.04
  -3   5  -5    0.43    0.09
  -3   5  -5    0.34    0.04
  -4   5  -5    0.11    0.03
  -4   5  -5    0.03    0.03
  -4   5  -5    0.03    0.06
  -5   5  -5    6.13    0.26
  -5  -4   5    1.40    0.08
  -5  -4   5    1.48    0.10
  -5  -4   5    1.44    0.09
  -5  -4   5    1.50    0.09
  -5  -4   5    1.43    0.07
  -5  -4   5    1.58    0.06
  -5  -4   5    1.40    0.10
  -4  -4   5    3.21    0.13
  -4  -4   5    3.04    0.17
  -4  -4   5    3.09    0.15
  -4  -4   5    3.28    0.16
  -4  -4   5    3.03    0.15
  -4  -4   5    3.02    0.16
  -4  -4   5    3.13    0.15
  -3  -4   5    0.28    0.06
  -3  -4   5    0.28    0.08
  -3  -4   5    0.25    0.04
  -3  -4   5    0.26    0.07
  -3  -4   5    0.27    0.07
  -3  -4   5    0.19    0.04
   2   4  -5   19.51    0.95
  -2  -4   5   18.94    0.78
   1   4  -5    0.79    0.11
   1   4  -5    1.13    0.12
  -1  -4   5    1.07    0.09
   0   4  -5    0.81    0.11
   0   4  -5    0.89    0.11
   0   4  -5    0.92    0.08
   0  -4   5    0.94    0.08
  -1   4  -5    2.32    0.19
  -1   4  -5    2.33    0.16
  -1   4  -5    2.20    0.12
  -1   4  -5    2.39    0.18
   1  -4   5    2.41    0.13
  -2   4  -5    2.39    0.18
  -2   4  -5    2.41    0.17
   2  -4   5    2.14    0.14
  -3   4  -5    0.02    0.03
  -3   4  -5    0.14    0.07
  -3   4  -5    0.07    0.03
  -3   4  -5    0.04    0.06
   3  -4   5    0.00    0.06
  -4   4  -5    3.59    0.19
  -4   4  -5    3.97    0.28
  -4   4  -5    4.00    0.14
  -4   4  -5    3.70    0.13
  -5   4  -5    0.28    0.06
  -5   4  -5    0.19    0.03
  -5  -3   5    2.33    0.12
  -5  -3   5    2.47    0.13
  -5  -3   5    2.33    0.11
  -5  -3   5    2.42    0.13
  -5  -3   5    2.19    0.12
  -5  -3   5    2.39    0.08
  -5  -3   5    2.22    0.10
  -5  -3   5    2.37    0.14
  -4  -3   5    9.29    0.29
  -4  -3   5    9.32    0.36
  -4  -3   5    9.67    0.41
  -4  -3   5    9.60    0.30
  -4  -3   5    9.57    0.35
  -4  -3   5    8.96    0.37
  -4  -3   5    8.64    0.50
  -4  -3   5    9.61    0.35
  -4  -3   5    9.44    0.35
  -3  -3   5   11.15    0.56
  -3  -3   5   10.92    0.34
  -3  -3   5   10.47    0.33
  -3  -3   5   10.85    0.40
  -3  -3   5   10.29    0.45
  -3  -3   5   10.23    0.38
   2   3  -5    0.58    0.09
  -2  -3   5    0.71    0.09
  -2  -3   5    0.68    0.08
   1   3  -5   17.11    0.87
   1   3  -5   14.63    0.78
  -1  -3   5   15.94    0.64
   0   3  -5   48.29    2.39
   0   3  -5   52.77    2.35
   0   3  -5   52.21    2.65
   0  -3   5   51.90    1.96
  -1   3  -5    4.90    0.21
  -1   3  -5    5.26    0.28
  -1   3  -5    5.06    0.31
  -1   3  -5    5.35    0.31
   1  -3   5    5.06    0.23
  -2   3  -5   21.56    1.03
  -2   3  -5   21.37    1.15
   2  -3   5   22.07    0.86
  -3   3  -5    0.41    0.09
  -3   3  -5    0.24    0.07
   3  -3   5    0.29    0.07
  -4   3  -5   21.73    0.76
  -4   3  -5   20.26    0.60
  -4   3  -5   18.94    1.00
  -4   3  -5   21.83    1.12
  -5   3  -5    0.13    0.06
  -5  -2   5   14.94    0.61
  -5  -2   5   15.15    0.43
  -5  -2   5   15.21    0.56
  -5  -2   5   15.35    0.46
  -5  -2   5   14.74    0.54
  -5  -2   5   14.62    0.52
  -4  -2   5    0.67    0.08
  -4  -2   5    0.86    0.09
  -4  -2   5    0.85    0.09
  -4  -2   5    0.74    0.11
  -4  -2   5    0.69    0.07
  -4  -2   5    0.59    0.05
  -4  -2   5    0.64    0.05
  -4  -2   5    0.69    0.08
  -4  -2   5    0.64    0.08
  -3  -2   5    0.47    0.07
  -3  -2   5    0.57    0.09
  -3  -2   5    0.62    0.07
  -3  -2   5    0.59    0.07
   2   2  -5    3.55    0.27
  -2  -2   5    3.49    0.21
   1   2  -5    0.76    0.09
   1   2  -5    0.91    0.12
   1   2  -5    0.61    0.09
  -1  -2   5    0.81    0.07
   0   2  -5    0.03    0.05
   0   2  -5    0.13    0.06
   0   2  -5    0.09    0.04
   0   2  -5    0.01    0.05
   0  -2   5    0.05    0.04
   0  -2   5    0.10    0.05
  -1   2  -5    0.80    0.09
  -1   2  -5    0.72    0.10
  -1   2  -5    0.80    0.08
   1  -2   5    0.73    0.07
  -2   2  -5    2.33    0.17
  -2   2  -5    2.11    0.15
   2  -2   5    2.19    0.13
  -3   2  -5    0.01    0.05
  -3   2  -5    0.02    0.04
   3  -2   5    0.05    0.05
  -4   2  -5    0.24    0.08
  -4   2  -5    0.13    0.06
  -5  -1   5    0.49    0.07
  -5  -1   5    0.66    0.08
  -5  -1   5    0.72    0.08
  -5  -1   5    0.68    0.08
  -5  -1   5    0.63    0.05
  -4  -1   5    1.73    0.11
  -4  -1   5    1.56    0.08
  -4  -1   5    1.90    0.12
  -4  -1   5    1.66    0.08
  -4  -1   5    1.65    0.15
  -4  -1   5    1.82    0.10
  -4  -1   5    1.48    0.11
  -4  -1   5    1.66    0.12
  -4  -1   5    1.51    0.12
   3   1  -5    0.17    0.11
  -3  -1   5    0.40    0.08
  -3  -1   5    0.27    0.07
   2   1  -5   23.32    1.36
  -2  -1   5   27.21    1.21
   1   1  -5    2.01    0.18
   1   1  -5    2.58    0.21
   1   1  -5    1.93    0.18
   1   1  -5    2.93    0.17
   1   1  -5    2.51    0.16
  -1  -1   5    2.42    0.13
  -1  -1   5    2.66    0.15
   0   1  -5   41.32    1.90
   0   1  -5   41.35    2.14
   0   1  -5   41.35    2.30
   0   1  -5   40.44    1.85
   0   1  -5   39.90    1.92
   0  -1   5   42.30    1.57
   0  -1   5   41.85    2.13
  -1   1  -5   60.08    2.77
  -1   1  -5   60.57    3.11
  -1   1  -5   61.01    2.72
   1  -1   5   60.66    2.30
  -2   1  -5   10.06    0.54
  -2   1  -5    9.62    0.48
   2  -1   5    9.34    0.41
  -3   1  -5   52.07    2.43
  -3   1  -5   54.58    2.71
   3  -1   5   51.58    2.03
  -4   1  -5    3.45    0.22
   4  -1   5    3.48    0.21
  -5   0   5    0.02    0.05
  -5   0   5    0.02    0.03
  -5   0   5    0.02    0.05
  -5   0   5    0.00    0.06
  -5   0   5   -0.01    0.05
  -4   0   5   14.80    0.77
  -4   0   5   15.34    0.54
  -4   0   5   15.03    0.57
  -4   0   5   15.02    0.45
  -4   0   5   15.54    0.53
  -4   0   5   15.38    0.54
  -4   0   5   15.03    0.55
  -4   0   5   15.49    0.63
  -4   0   5   15.53    0.47
  -3   0   5    7.88    0.32
  -3   0   5    8.55    0.44
   2   0  -5    5.60    0.43
  -2   0   5    8.45    0.38
   1   0  -5    1.71    0.16
   1   0  -5    2.07    0.17
   1   0  -5    1.91    0.14
   1   0  -5    1.79    0.18
  -1   0   5    2.24    0.13
   0   0  -5    2.00    0.10
   0   0  -5    2.09    0.11
   0   0  -5    2.06    0.19
   0   0  -5    1.94    0.14
   0   0  -5    2.13    0.16
   0   0  -5    1.94    0.16
   0   0  -5    1.92    0.14
   0   0  -5    1.87    0.15
   0   0   5    2.14    0.12
   0   0   5    2.03    0.14
   0   0   5    1.98    0.14
   0   0   5    1.97    0.11
  -1   0  -5    0.02    0.05
  -1   0  -5   -0.01    0.06
  -1   0  -5    0.08    0.05
  -1   0  -5   -0.02    0.05
   1   0   5    0.04    0.05
   1   0   5    0.04    0.04
   1   0   5    0.11    0.05
  -2   0  -5   12.50    0.65
  -2   0  -5   11.89    0.58
  -2   0  -5   11.50    0.58
   2   0   5   12.08    0.49
  -3   0  -5    5.76    0.33
  -3   0  -5    5.48    0.30
  -4   0  -5    3.41    0.17
  -4   0  -5    3.31    0.21
   4   0   5    3.41    0.21
  -5   1   5    1.73    0.11
  -5   1   5    1.85    0.12
  -5   1   5    1.69    0.12
  -5   1   5    1.59    0.11
  -5   1   5    1.74    0.08
  -4   1   5    5.23    0.32
  -4   1   5    5.30    0.24
  -4   1   5    5.80    0.23
  -4   1   5    5.39    0.18
  -4   1   5    5.26    0.19
  -4   1   5    5.67    0.26
  -4   1   5    5.41    0.23
   3  -1  -5   14.89    0.82
  -3   1   5   14.40    0.50
  -3   1   5   15.21    0.72
  -3   1   5   13.15    0.52
   2  -1  -5    0.30    0.09
   2  -1  -5    0.61    0.10
   2  -1  -5    0.42    0.07
  -2   1   5    0.45    0.07
   1  -1  -5    3.04    0.20
   1  -1  -5    3.05    0.23
   1  -1  -5    3.20    0.19
   1  -1  -5    3.23    0.24
  -1   1   5    3.37    0.19
  -1   1   5    3.54    0.20
   0  -1  -5   14.76    0.69
   0  -1  -5   12.29    0.66
   0  -1  -5   11.92    0.77
   0  -1  -5   14.00    0.57
   0  -1  -5   14.51    0.56
   0  -1  -5   15.04    0.81
   0  -1  -5   14.69    0.76
   0   1   5   14.61    0.55
   0   1   5   13.97    0.76
   0   1   5   14.34    0.70
   0   1   5   14.25    0.74
  -1  -1  -5    3.75    0.23
  -1  -1  -5    3.83    0.24
  -1  -1  -5    3.58    0.24
  -1  -1  -5    3.73    0.26
   1   1   5    3.86    0.20
   1   1   5    3.90    0.22
   1   1   5    3.85    0.22
   1   1   5    3.77    0.18
  -2  -1  -5   53.43    2.49
  -2  -1  -5   53.82    2.44
  -2  -1  -5   55.13    2.06
  -3  -1  -5   -0.01    0.04
  -3  -1  -5    0.06    0.03
  -4  -1  -5   49.91    1.96
  -4  -1  -5   52.09    1.90
  -5  -1  -5    0.96    0.09
  -5   2   5   11.47    0.35
  -5   2   5   11.37    0.40
  -5   2   5   11.08    0.43
  -5   2   5   11.41    0.47
   4  -2  -5    1.43    0.19
  -4   2   5    1.67    0.13
  -4   2   5    1.85    0.08
  -4   2   5    1.66    0.16
  -4   2   5    1.93    0.12
  -4   2   5    1.90    0.12
  -4   2   5    1.96    0.08
  -4   2   5    1.68    0.13
  -4   2   5    1.80    0.13
   3  -2  -5    3.32    0.26
  -3   2   5    3.24    0.21
  -3   2   5    3.08    0.18
  -3   2   5    3.02    0.16
  -3   2   5    3.09    0.15
   2  -2  -5    7.31    0.42
   2  -2  -5    6.65    0.37
  -2   2   5    6.91    0.37
   1  -2  -5    3.52    0.21
   1  -2  -5    3.73    0.24
   1  -2  -5    3.43    0.25
   1  -2  -5    3.52    0.20
  -1   2   5    3.57    0.20
  -1   2   5    3.41    0.21
   0  -2  -5    0.40    0.05
   0  -2  -5    0.25    0.07
   0  -2  -5    0.22    0.07
   0  -2  -5    0.32    0.07
   0  -2  -5    0.10    0.05
   0  -2  -5    0.33    0.07
   0  -2  -5    0.24    0.06
   0   2   5    0.29    0.06
   0   2   5    0.29    0.06
  -1  -2  -5    7.61    0.29
  -1  -2  -5    6.51    0.38
  -1  -2  -5    6.52    0.41
  -1  -2  -5    6.63    0.37
   1   2   5    7.07    0.38
   1   2   5    6.97    0.36
  -2  -2  -5   14.64    0.71
  -2  -2  -5   14.59    0.57
  -2  -2  -5   14.54    0.71
  -3  -2  -5    5.52    0.31
  -3  -2  -5    5.64    0.25
  -3  -2  -5    5.77    0.31
  -4  -2  -5    0.02    0.04
  -4  -2  -5    0.00    0.04
  -5  -2  -5    0.62    0.07
  -6  -2  -5    7.86    0.33
  -5   3   5    0.93    0.05
  -5   3   5    0.80    0.08
  -5   3   5    0.85    0.08
  -4   3   5    6.32    0.30
  -4   3   5    6.52    0.28
  -4   3   5    6.59    0.29
  -4   3   5    6.70    0.21
  -4   3   5    6.35    0.21
  -4   3   5    6.38    0.26
  -4   3   5    6.02    0.37
   3  -3  -5    0.49    0.12
  -3   3   5    0.56    0.05
  -3   3   5    0.41    0.09
  -3   3   5    0.40    0.08
  -3   3   5    0.54    0.08
  -3   3   5    0.56    0.05
  -3   3   5    0.35    0.07
  -3   3   5    0.55    0.07
  -3   3   5    0.45    0.08
   2  -3  -5    3.33    0.22
   2  -3  -5    3.26    0.21
   2  -3  -5    3.46    0.25
  -2   3   5    3.55    0.22
   1  -3  -5    9.19    0.46
   1  -3  -5    9.18    0.47
   1  -3  -5    8.88    0.56
   1  -3  -5   10.14    0.53
  -1   3   5    8.77    0.46
   0  -3  -5   28.27    1.62
   0  -3  -5   29.70    1.36
   0  -3  -5   28.74    1.51
   0  -3  -5   29.22    1.51
   0  -3  -5   28.98    1.32
   0   3   5   28.78    1.43
  -1  -3  -5    2.90    0.21
  -1  -3  -5    3.56    0.15
  -1  -3  -5    3.06    0.22
   1   3   5    3.23    0.20
   1   3   5    3.34    0.20
  -2  -3  -5    4.68    0.28
  -2  -3  -5    4.66    0.20
  -2  -3  -5    4.61    0.18
  -2  -3  -5    4.48    0.28
   2   3   5    4.63    0.26
  -3  -3  -5   49.34    1.87
  -3  -3  -5   48.40    2.23
  -4  -3  -5    6.84    0.29
  -4  -3  -5    6.47    0.30
  -5  -3  -5   13.00    0.45
  -5  -3  -5   12.98    0.48
  -5  -3  -5   13.02    0.53
  -6  -3  -5   14.61    0.58
  -6  -3  -5   14.54    0.44
  -6  -3  -5   14.75    0.53
  -5   4   5    1.16    0.09
  -5   4   5    1.13    0.08
  -5   4   5    1.10    0.08
  -4   4   5    7.46    0.23
  -4   4   5    7.24    0.24
  -4   4   5    7.28    0.31
  -4   4   5    7.41    0.31
  -4   4   5    7.43    0.33
   3  -4  -5   77.55    3.98
  -3   4   5   76.79    2.19
  -3   4   5   76.37    2.70
  -3   4   5   76.94    2.70
  -3   4   5   77.46    2.27
  -3   4   5   78.09    3.60
  -3   4   5   78.47    2.93
  -3   4   5   75.77    2.50
   2  -4  -5    9.24    0.48
   2  -4  -5    9.08    0.49
   2  -4  -5    9.85    0.55
  -2   4   5    9.19    0.49
   1  -4  -5   31.61    1.46
   1  -4  -5   31.99    1.49
   1  -4  -5   33.04    1.67
  -1   4   5   30.79    1.50
   0  -4  -5   11.22    0.67
   0  -4  -5   11.34    0.56
   0  -4  -5   11.89    0.58
   0  -4  -5   11.51    0.63
  -1  -4  -5   10.98    0.54
  -1  -4  -5    9.15    0.54
   1   4   5   10.91    0.58
   1   4   5   11.75    0.57
  -2  -4  -5   55.79    2.71
  -2  -4  -5   57.97    2.66
  -2  -4  -5   59.08    2.06
  -2  -4  -5   59.26    2.22
   2   4   5   59.99    2.84
  -3  -4  -5    0.00    0.03
  -3  -4  -5   -0.01    0.06
  -4  -4  -5    0.05    0.04
  -4  -4  -5   -0.02    0.04
  -4  -4  -5    0.00    0.04
  -5  -4  -5    0.39    0.06
  -5  -4  -5    0.41    0.03
  -5  -4  -5    0.33    0.06
  -5  -4  -5    0.36    0.04
  -5  -4  -5    0.28    0.04
  -6  -4  -5    0.03    0.05
  -6  -4  -5   -0.05    0.04
  -6  -4  -5    0.03    0.02
  -5   5   5    2.93    0.10
  -5   5   5    2.91    0.14
  -5   5   5    2.81    0.13
  -4   5   5    0.10    0.05
  -4   5   5    0.08    0.06
  -4   5   5    0.12    0.07
  -4   5   5    0.10    0.04
  -4   5   5    0.08    0.03
   3  -5  -5   31.23    1.69
  -3   5   5   32.54    0.95
  -3   5   5   31.18    1.14
  -3   5   5   31.32    1.52
  -3   5   5   31.40    1.14
  -3   5   5   31.54    1.23
  -3   5   5   31.94    0.92
   2  -5  -5    0.27    0.09
   2  -5  -5    0.44    0.11
   2  -5  -5    0.35    0.09
  -2   5   5    0.33    0.05
  -2   5   5    0.36    0.07
  -2   5   5    0.27    0.08
  -2   5   5    0.29    0.09
  -2   5   5    0.50    0.05
  -2   5   5    0.29    0.08
   1  -5  -5    6.55    0.36
   1  -5  -5    6.43    0.36
   1  -5  -5    6.69    0.40
  -1   5   5    6.38    0.36
  -1   5   5    6.55    0.26
   0  -5  -5   23.22    1.09
   0  -5  -5   22.25    1.06
  -1  -5  -5    1.91    0.17
  -1  -5  -5    2.04    0.11
  -1  -5  -5    2.13    0.17
  -2  -5  -5   10.89    0.44
  -2  -5  -5   10.64    0.58
  -2  -5  -5   11.16    0.41
  -3  -5  -5    0.97    0.06
  -3  -5  -5    1.13    0.09
  -3  -5  -5    0.97    0.08
  -4  -5  -5   15.61    0.46
  -4  -5  -5   13.90    0.62
  -4  -5  -5   15.65    0.61
  -4  -5  -5   15.62    0.47
  -4  -5  -5   15.36    0.54
  -4  -5  -5   15.76    0.56
  -4  -5  -5   15.95    0.56
  -4  -5  -5   15.32    0.55
  -5  -5  -5    0.04    0.04
  -5  -5  -5    0.08    0.03
  -5  -5  -5    0.03    0.06
  -5  -5  -5    0.11    0.03
  -5  -5  -5    0.07    0.04
  -5  -5  -5    0.18    0.08
  -5  -5  -5    0.15    0.05
  -6  -5  -5    2.25    0.13
  -6  -5  -5    2.19    0.08
  -6  -5  -5    2.37    0.13
  -6  -5  -5    2.14    0.13
  -4   6   5    2.35    0.13
  -4   6   5    2.21    0.09
  -4   6   5    2.46    0.14
  -4   6   5    2.14    0.13
  -3   6   5    9.74    0.30
  -3   6   5    9.96    0.39
  -3   6   5    9.37    0.42
  -3   6   5    9.38    0.38
  -3   6   5    9.53    0.31
   2  -6  -5    4.53    0.32
  -2   6   5    4.11    0.22
  -2   6   5    4.26    0.17
  -2   6   5    4.67    0.17
  -2   6   5    4.78    0.22
  -2   6   5    4.49    0.23
   1  -6  -5    0.10    0.09
   1  -6  -5    0.06    0.08
   1  -6  -5    0.09    0.08
  -1   6   5    0.19    0.05
   0  -6  -5    0.13    0.07
   0  -6  -5    0.17    0.08
   0   6   5    0.17    0.05
  -1  -6  -5    5.35    0.35
  -1  -6  -5    6.65    0.35
  -1  -6  -5    6.05    0.25
  -2  -6  -5    0.13    0.04
  -2  -6  -5    0.08    0.10
  -3  -6  -5   14.10    0.50
  -3  -6  -5   14.39    0.51
  -3  -6  -5   13.06    0.57
  -3  -6  -5   14.05    0.50
  -3  -6  -5   14.03    0.55
  -4  -6  -5    0.02    0.04
  -4  -6  -5    0.06    0.06
  -4  -6  -5    0.04    0.03
  -4  -6  -5    0.01    0.04
  -4  -6  -5    0.04    0.05
  -4  -6  -5   -0.05    0.06
  -4  -6  -5    0.01    0.03
  -5  -6  -5   14.55    0.54
  -5  -6  -5   14.83    0.52
  -5  -6  -5   15.01    0.54
  -5  -6  -5   14.52    0.46
  -5  -6  -5   14.83    0.59
  -5  -6  -5   15.24    0.54
  -5  -6  -5   15.09    0.44
  -6  -6  -5    0.04    0.05
  -6  -6  -5   -0.01    0.03
  -6  -6  -5    0.07    0.06
  -6  -6  -5    0.04    0.02
  -6  -6  -5    0.01    0.04
  -4   7   5    0.22    0.03
  -4   7   5    0.19    0.04
  -4   7   5    0.28    0.06
  -4   7   5    0.21    0.05
   3  -7  -5    0.43    0.08
  -3   7   5    0.40    0.08
  -3   7   5    0.39    0.05
  -3   7   5    0.39    0.08
  -3   7   5    0.32    0.07
  -3   7   5    0.38    0.05
   2  -7  -5    0.12    0.11
   2  -7  -5    0.12    0.06
   2  -7  -5    0.09    0.07
  -2   7   5    0.16    0.08
  -2   7   5    0.10    0.05
  -2   7   5    0.14    0.08
  -2   7   5    0.21    0.06
  -2   7   5    0.13    0.05
   1  -7  -5    0.10    0.09
   1  -7  -5    0.16    0.06
   1  -7  -5    0.20    0.07
  -1   7   5    0.13    0.05
  -1   7   5    0.10    0.08
  -1   7   5    0.15    0.05
   0  -7  -5    0.03    0.05
   0  -7  -5    0.24    0.09
   0  -7  -5    0.08    0.08
   0   7   5    0.00    0.05
  -1  -7  -5    9.61    0.37
  -1  -7  -5    9.89    0.39
  -1  -7  -5    9.52    0.53
   1   7   5    9.98    0.39
  -2  -7  -5    0.05    0.05
  -2  -7  -5    0.11    0.05
  -2  -7  -5    0.10    0.05
   2   7   5    0.01    0.05
  -3  -7  -5   10.94    0.49
  -3  -7  -5   11.74    0.43
  -3  -7  -5   11.54    0.43
  -3  -7  -5   11.68    0.43
  -3  -7  -5   11.78    0.43
  -3  -7  -5   12.22    0.37
   3   7   5   11.26    0.47
  -4  -7  -5   11.14    0.41
  -4  -7  -5   10.73    0.42
  -4  -7  -5   11.15    0.35
  -4  -7  -5   10.71    0.34
  -4  -7  -5   11.09    0.41
  -4  -7  -5   11.06    0.45
  -4  -7  -5   11.07    0.40
  -5  -7  -5    1.94    0.09
  -5  -7  -5    1.96    0.12
  -5  -7  -5    1.96    0.14
  -5  -7  -5    2.13    0.11
  -5  -7  -5    1.94    0.12
  -5  -7  -5    2.16    0.12
  -5  -7  -5    2.03    0.08
  -6  -7  -5    6.93    0.27
  -6  -7  -5    6.89    0.29
  -6  -7  -5    6.65    0.26
  -6  -7  -5    7.14    0.22
  -6  -7  -5    7.20    0.25
  -6  -7  -5    6.83    0.26
   3  -8  -5   11.08    0.41
  -3   8   5   12.23    0.48
  -3   8   5   11.64    0.36
  -3   8   5   11.48    0.44
  -3   8   5   11.67    0.35
   2  -8  -5    1.25    0.10
  -2   8   5    1.03    0.07
  -2   8   5    0.99    0.09
   1  -8  -5   24.99    0.86
   1  -8  -5   24.63    0.85
  -1   8   5   25.48    0.81
  -1   8   5   25.30    0.90
   0  -8  -5    1.73    0.14
   0  -8  -5    2.07    0.13
   0  -8  -5    2.21    0.13
   0   8   5    2.09    0.12
   0   8   5    2.14    0.13
  -1  -8  -5    3.92    0.21
  -1  -8  -5    4.08    0.19
  -1  -8  -5    4.20    0.19
  -1  -8  -5    3.90    0.19
   1   8   5    3.91    0.18
   1   8   5    3.98    0.20
  -2  -8  -5    2.19    0.13
  -2  -8  -5    2.35    0.16
  -2  -8  -5    2.15    0.12
  -2  -8  -5    2.14    0.13
   2   8   5    2.18    0.13
   2   8   5    2.17    0.15
  -3  -8  -5    5.20    0.27
  -3  -8  -5    5.52    0.22
  -3  -8  -5    5.09    0.23
  -3  -8  -5    5.06    0.21
  -3  -8  -5    5.27    0.22
   3   8   5    5.12    0.24
  -4  -8  -5    0.92    0.09
  -4  -8  -5    0.76    0.07
  -4  -8  -5    0.84    0.06
  -4  -8  -5    0.81    0.06
  -4  -8  -5    0.67    0.11
  -4  -8  -5    0.76    0.08
   4   8   5    0.82    0.08
  -5  -8  -5    0.09    0.03
  -5  -8  -5    0.08    0.03
  -5  -8  -5    0.02    0.05
  -5  -8  -5   -0.01    0.05
  -5  -8  -5    0.10    0.04
  -5  -8  -5    0.08    0.04
  -5  -8  -5    0.10    0.05
   5   8   5    0.05    0.05
   3  -9  -5    0.09    0.05
  -3   9   5    0.06    0.02
   2  -9  -5    5.88    0.23
   2  -9  -5    5.56    0.26
  -2   9   5    5.88    0.20
   1  -9  -5    0.58    0.08
   1  -9  -5    0.70    0.10
   0  -9  -5    1.32    0.10
   0  -9  -5    1.06    0.09
   0  -9  -5    1.20    0.11
   0   9   5    1.12    0.09
   0   9   5    1.15    0.08
  -1  -9  -5    1.14    0.11
  -1  -9  -5    1.25    0.10
  -1  -9  -5    1.47    0.11
  -1  -9  -5    1.20    0.09
   1   9   5    1.19    0.11
   1   9   5    1.40    0.10
  -2  -9  -5    6.40    0.27
  -2  -9  -5    6.28    0.27
  -2  -9  -5    6.72    0.27
   2   9   5    6.70    0.28
   2   9   5    6.89    0.27
  -3  -9  -5    4.70    0.21
  -3  -9  -5    4.93    0.21
  -3  -9  -5    4.92    0.24
   3   9   5    4.72    0.22
   3   9   5    4.77    0.22
  -4  -9  -5    4.55    0.20
  -4  -9  -5    4.39    0.19
  -4  -9  -5    4.33    0.16
  -4  -9  -5    4.54    0.23
  -4  -9  -5    4.84    0.20
   4   9   5    4.54    0.21
   4   9   5    4.63    0.21
  -5  -9  -5    0.76    0.06
  -5  -9  -5    0.77    0.06
  -5  -9  -5    0.75    0.04
  -5  -9  -5    0.79    0.06
  -5  -9  -5    0.79    0.07
   5   9   5    0.71    0.06
   5   9   5    0.94    0.08
   2 -10  -5    0.66    0.07
  -2  10   5    0.57    0.04
   1 -10  -5    0.67    0.09
   1 -10  -5    0.49    0.07
   0 -10  -5    2.85    0.14
   0 -10  -5    2.86    0.17
   0  10   5    2.58    0.12
   0  10   5    2.80    0.12
  -1 -10  -5    2.40    0.12
  -1 -10  -5    2.15    0.16
  -1 -10  -5    2.46    0.13
  -1 -10  -5    2.42    0.14
   1  10   5    2.40    0.12
   1  10   5    2.24    0.14
  -2 -10  -5    2.52    0.14
  -2 -10  -5    2.50    0.16
  -2 -10  -5    2.78    0.13
  -2 -10  -5    2.66    0.14
  -3 -10  -5    9.76    0.36
  -3 -10  -5   10.14    0.36
  -3 -10  -5    9.87    0.40
   3  10   5    9.66    0.38
  -4 -10  -5   -0.03    0.03
  -4 -10  -5    0.00    0.06
  -4 -10  -5    0.02    0.04
  -4 -10  -5   -0.01    0.03
   4  10   5   -0.03    0.05
   1 -11  -5    0.45    0.06
   0 -11  -5    1.41    0.08
   0 -11  -5    1.17    0.10
  -1 -11  -5    0.40    0.06
  -1 -11  -5    0.38    0.07
   1  11   5    0.34    0.05
  -2 -11  -5    0.06    0.04
  -2 -11  -5    0.08    0.06
  -2 -11  -5    0.08    0.04
   2  11   5    0.05    0.04
  -3 -11  -5    0.66    0.07
  -3 -11  -5    0.46    0.05
  -3 -11  -5    0.52    0.05
  -1 -10   6    0.08    0.02
   0 -10   6    0.54    0.04
   0 -10   6    0.46    0.05
   2   9  -6    0.97    0.07
  -2  -9   6    0.98    0.07
   1   9  -6    3.50    0.14
  -1  -9   6    3.73    0.17
  -1  -9   6    3.56    0.14
   0  -9   6    0.02    0.05
   1  -9   6    8.49    0.36
  -2   9  -6    0.05    0.03
   2  -9   6    0.11    0.05
  -3  -8   6    4.86    0.21
  -2  -8   6    0.03    0.03
  -2  -8   6   -0.01    0.04
   1   8  -6   15.11    0.52
   1   8  -6   15.23    0.59
  -1  -8   6   15.71    0.62
   0   8  -6    2.34    0.11
   0   8  -6    2.26    0.13
   0  -8   6    2.27    0.15
   1  -8   6    1.39    0.12
  -2   8  -6    0.10    0.04
   2  -8   6    0.06    0.06
  -3   8  -6    0.64    0.04
  -3   8  -6    0.57    0.05
  -3   8  -6    0.78    0.08
   3  -8   6    0.61    0.08
  -4  -7   6    0.02    0.02
  -4  -7   6    0.08    0.03
  -3  -7   6    8.37    0.35
  -2  -7   6    3.77    0.19
  -2  -7   6    3.78    0.15
   1   7  -6    9.38    0.39
   1   7  -6    9.45    0.34
   1   7  -6    8.72    0.52
  -1  -7   6    9.76    0.40
   0   7  -6    1.76    0.12
   0   7  -6    1.54    0.10
   0   7  -6    1.53    0.17
   0  -7   6    1.21    0.11
  -1   7  -6    0.30    0.05
  -1   7  -6    0.42    0.05
   1  -7   6    0.32    0.09
  -2   7  -6    7.57    0.32
  -2   7  -6    7.79    0.25
  -2   7  -6    7.87    0.26
   2  -7   6    7.24    0.36
  -3   7  -6    6.92    0.28
  -3   7  -6    6.85    0.22
  -3   7  -6    6.78    0.22
   3  -7   6    6.19    0.31
  -4   7  -6    1.21    0.06
  -4   7  -6    1.27    0.09
  -4  -6   6    9.70    0.29
  -4  -6   6    9.73    0.40
   3   6  -6    0.14    0.08
  -3  -6   6    0.17    0.05
   2   6  -6   17.95    0.68
   2   6  -6   17.07    0.91
  -2  -6   6   18.52    0.72
  -2  -6   6   18.62    0.59
  -2  -6   6   17.55    0.88
   1   6  -6    0.69    0.13
  -1  -6   6    0.53    0.06
  -1  -6   6    0.63    0.08
   0   6  -6    8.79    0.35
   0   6  -6    8.27    0.31
   0   6  -6    8.28    0.48
   0  -6   6    8.43    0.38
  -1   6  -6    0.05    0.07
  -1   6  -6    0.26    0.10
  -1   6  -6    0.11    0.05
  -1   6  -6    0.25    0.08
  -1   6  -6    0.16    0.05
   1  -6   6    0.08    0.08
  -2   6  -6    0.71    0.06
  -2   6  -6    0.68    0.06
  -2   6  -6    0.53    0.11
  -2   6  -6    0.76    0.09
   2  -6   6    0.62    0.11
  -3   6  -6    0.34    0.08
  -3   6  -6    0.42    0.05
  -3   6  -6    0.28    0.04
  -4   6  -6    0.62    0.05
  -4   6  -6    0.60    0.08
  -5   6  -6    0.35    0.05
  -5   6  -6    0.26    0.03
  -4  -5   6    2.29    0.13
  -4  -5   6    2.06    0.12
  -4  -5   6    2.13    0.12
  -4  -5   6    2.18    0.09
  -3  -5   6    3.53    0.18
  -3  -5   6    3.22    0.22
   2   5  -6    1.28    0.12
   2   5  -6    1.16    0.15
  -2  -5   6    1.09    0.08
  -2  -5   6    1.43    0.13
  -2  -5   6    1.35    0.11
   1   5  -6    2.96    0.22
   1   5  -6    2.67    0.16
  -1  -5   6    2.76    0.16
  -1  -5   6    2.55    0.16
  -1  -5   6    2.77    0.13
   0   5  -6    0.52    0.08
   0   5  -6    0.57    0.11
   0   5  -6    0.59    0.11
   0  -5   6    0.49    0.08
  -1   5  -6   10.32    0.54
  -1   5  -6    9.70    0.57
  -1   5  -6    9.77    0.38
   1  -5   6    9.21    0.42
  -2   5  -6    0.07    0.07
  -2   5  -6   -0.09    0.08
  -2   5  -6    0.01    0.04
  -2   5  -6    0.00    0.07
  -2   5  -6    0.02    0.07
  -2   5  -6    0.05    0.04
   2  -5   6    0.04    0.06
  -3   5  -6   36.86    1.30
  -3   5  -6   36.39    1.05
  -3   5  -6   37.11    1.09
  -3   5  -6   35.47    1.92
  -4   5  -6    3.69    0.18
  -4   5  -6    3.46    0.13
  -4   5  -6    3.55    0.13
  -5   5  -6    1.98    0.12
  -5   5  -6    1.94    0.08
  -5  -4   6    5.00    0.22
  -5  -4   6    4.98    0.19
  -5  -4   6    5.27    0.20
  -5  -4   6    5.09    0.20
  -5  -4   6    5.26    0.17
  -4  -4   6    4.69    0.23
  -4  -4   6    4.88    0.21
  -4  -4   6    4.99    0.17
  -4  -4   6    4.50    0.20
  -4  -4   6    4.81    0.16
  -4  -4   6    4.83    0.20
  -4  -4   6    4.55    0.19
  -4  -4   6    5.06    0.21
  -3  -4   6   10.88    0.35
  -3  -4   6   11.03    0.41
  -3  -4   6   10.28    0.45
   2   4  -6    3.06    0.24
  -2  -4   6    3.54    0.23
  -2  -4   6    3.34    0.19
  -2  -4   6    3.34    0.14
  -2  -4   6    3.38    0.18
   1   4  -6   13.63    0.72
   1   4  -6   14.81    0.79
  -1  -4   6   13.80    0.58
   0   4  -6    3.85    0.19
   0   4  -6    3.95    0.26
   0   4  -6    4.11    0.28
   0  -4   6    4.17    0.20
  -1   4  -6    7.30    0.31
  -1   4  -6    7.39    0.45
  -1   4  -6    7.72    0.40
  -1   4  -6    8.29    0.43
   1  -4   6    7.36    0.33
  -2   4  -6   12.04    0.69
  -2   4  -6   12.47    0.62
   2  -4   6   12.18    0.51
  -3   4  -6    0.64    0.05
  -3   4  -6    0.64    0.05
  -3   4  -6    0.75    0.08
  -3   4  -6    0.71    0.12
  -3   4  -6    0.55    0.10
   3  -4   6    0.59    0.09
  -4   4  -6    0.87    0.14
  -4   4  -6    0.86    0.09
  -4   4  -6    0.80    0.05
  -4   4  -6    0.82    0.06
  -5   4  -6    0.05    0.06
  -5   4  -6    0.14    0.03
  -5  -3   6   -0.01    0.04
  -5  -3   6    0.06    0.04
  -5  -3   6   -0.04    0.04
  -5  -3   6    0.05    0.05
  -5  -3   6    0.01    0.02
  -4  -3   6    2.34    0.12
  -4  -3   6    2.50    0.14
  -4  -3   6    2.49    0.14
  -4  -3   6    2.38    0.10
  -4  -3   6    2.37    0.10
  -4  -3   6    2.13    0.12
  -4  -3   6    2.47    0.13
  -4  -3   6    2.09    0.14
  -3  -3   6    3.12    0.13
  -3  -3   6    3.40    0.17
  -3  -3   6    3.25    0.22
  -3  -3   6    3.46    0.17
  -3  -3   6    3.05    0.17
  -2  -3   6   15.04    0.75
   1   3  -6    2.57    0.20
   1   3  -6    2.85    0.22
  -1  -3   6    2.67    0.15
   0   3  -6   11.75    0.47
   0   3  -6   12.47    0.69
   0   3  -6   12.36    0.62
   0  -3   6   12.12    0.50
  -1   3  -6    0.60    0.06
  -1   3  -6    0.55    0.08
  -1   3  -6    0.49    0.09
  -1   3  -6    0.60    0.10
   1  -3   6    0.44    0.06
  -2   3  -6    3.63    0.25
  -2   3  -6    3.40    0.22
   2  -3   6    3.78    0.19
  -3   3  -6    1.46    0.14
  -3   3  -6    1.64    0.16
   3  -3   6    1.27    0.12
  -4   3  -6    3.15    0.25
  -4   3  -6    3.19    0.12
  -4   3  -6    3.40    0.12
  -4   3  -6    3.13    0.17
  -5   3  -6   20.97    0.77
  -5  -2   6    6.04    0.24
  -5  -2   6    5.87    0.20
  -5  -2   6    6.18    0.23
  -5  -2   6    6.03    0.26
  -5  -2   6    5.80    0.23
  -4  -2   6   21.86    0.74
  -4  -2   6   22.07    0.66
  -4  -2   6   21.88    0.75
  -4  -2   6   22.08    0.86
  -4  -2   6   22.01    0.63
  -4  -2   6   21.98    0.73
  -4  -2   6   19.15    1.05
  -4  -2   6   21.96    0.76
  -4  -2   6   22.23    0.79
  -3  -2   6    0.19    0.07
  -3  -2   6    0.19    0.06
  -3  -2   6    0.19    0.06
  -3  -2   6    0.18    0.06
  -3  -2   6    0.15    0.04
  -3  -2   6    0.17    0.04
  -3  -2   6    0.11    0.06
  -3  -2   6    0.18    0.07
  -3  -2   6    0.08    0.06
   2   2  -6   18.63    1.05
  -2  -2   6   19.18    0.92
   1   2  -6    0.10    0.06
   1   2  -6    0.11    0.07
  -1  -2   6    0.16    0.05
   0   2  -6   38.34    1.76
   0   2  -6   38.04    1.99
   0   2  -6   38.40    1.79
   0   2  -6   36.25    1.37
   0  -2   6   38.97    1.46
  -1   2  -6    6.00    0.25
  -1   2  -6    6.54    0.35
  -1   2  -6    6.02    0.33
  -1   2  -6    6.15    0.38
   1  -2   6    6.23    0.27
  -2   2  -6    0.47    0.09
  -2   2  -6    0.54    0.08
  -2   2  -6    0.31    0.03
   2  -2   6    0.47    0.06
  -3   2  -6    4.53    0.29
  -3   2  -6    4.15    0.26
   3  -2   6    4.46    0.23
  -4   2  -6    1.43    0.16
  -4   2  -6    1.30    0.07
  -4   2  -6    1.53    0.11
  -4   2  -6    1.21    0.13
  -5  -1   6    0.08    0.05
  -5  -1   6    0.05    0.05
  -5  -1   6   -0.02    0.05
  -5  -1   6    0.04    0.03
  -5  -1   6    0.06    0.05
  -4  -1   6    5.21    0.23
  -4  -1   6    5.56    0.22
  -4  -1   6    5.35    0.23
  -4  -1   6    5.54    0.19
  -4  -1   6    4.86    0.31
  -4  -1   6    5.70    0.24
  -4  -1   6    5.40    0.18
  -4  -1   6    5.40    0.26
  -4  -1   6    5.29    0.22
   3   1  -6    1.20    0.17
  -3  -1   6    1.23    0.07
  -3  -1   6    1.19    0.10
  -3  -1   6    1.17    0.09
  -3  -1   6    0.93    0.08
  -3  -1   6    1.11    0.10
  -3  -1   6    1.17    0.12
  -3  -1   6    0.88    0.07
  -3  -1   6    1.03    0.09
  -3  -1   6    1.17    0.10
   2   1  -6    0.19    0.09
  -2  -1   6    0.06    0.05
   1   1  -6    0.01    0.07
  -1  -1   6    0.04    0.04
   0   1  -6    0.44    0.07
   0   1  -6    0.59    0.08
   0   1  -6    0.37    0.10
   0   1  -6    0.51    0.07
   0   1  -6    0.57    0.08
   0  -1   6    0.41    0.05
  -1   1  -6   11.82    0.64
  -1   1  -6   11.48    0.56
  -1   1  -6   10.65    0.43
   1  -1   6   11.25    0.46
  -2   1  -6    2.52    0.18
  -2   1  -6    2.24    0.10
  -2   1  -6    2.16    0.16
   2  -1   6    2.55    0.14
  -3   1  -6    7.98    0.45
  -3   1  -6    7.29    0.40
   3  -1   6    7.35    0.34
  -4   1  -6    8.21    0.46
  -4   1  -6    8.33    0.26
  -4   1  -6    9.33    0.37
   4  -1   6    8.79    0.40
  -5   0   6    3.81    0.19
  -5   0   6    4.13    0.18
  -5   0   6    3.99    0.17
  -5   0   6    3.90    0.14
  -5   0   6    4.08    0.17
  -4   0   6    0.01    0.03
  -4   0   6    0.00    0.03
  -4   0   6    0.03    0.05
  -4   0   6    0.07    0.06
  -4   0   6    0.17    0.06
  -4   0   6    0.09    0.06
  -4   0   6    0.04    0.07
   3   0  -6   13.95    0.94
  -3   0   6   17.59    0.58
  -3   0   6   17.60    0.58
  -3   0   6   16.99    0.51
  -3   0   6   16.62    0.62
  -3   0   6   16.39    0.49
  -3   0   6   17.05    0.82
  -3   0   6   16.60    0.58
  -3   0   6   16.69    0.60
  -3   0   6   16.50    0.67
   2   0  -6    0.20    0.09
  -2   0   6    0.30    0.07
   1   0  -6   30.20    1.65
   1   0  -6   29.02    1.76
   1   0  -6   31.61    1.46
  -1   0   6   33.33    1.46
   0   0  -6   84.86    4.38
   0   0  -6   87.12    4.72
   0   0  -6   86.24    3.82
   0   0  -6   85.69    3.90
   0   0   6   86.77    3.22
   0   0   6   81.37    3.93
  -1   0  -6   10.24    0.59
  -1   0  -6   10.86    0.53
  -1   0  -6   10.50    0.51
   1   0   6   10.11    0.57
   1   0   6   10.06    0.42
  -2   0  -6   43.45    1.59
  -2   0  -6   45.48    2.09
  -2   0  -6   46.83    2.06
  -2   0  -6   46.88    2.34
   2   0   6   43.67    1.74
  -3   0  -6    0.68    0.09
  -3   0  -6    0.53    0.08
   3   0   6    0.35    0.08
  -4   0  -6    4.40    0.28
  -4   0  -6    4.80    0.22
   4   0   6    4.72    0.26
  -5   0  -6    0.55    0.08
  -5   1   6    9.83    0.31
  -5   1   6    9.82    0.41
  -5   1   6    9.87    0.36
  -5   1   6    9.97    0.37
  -4   1   6    0.18    0.06
  -4   1   6    0.24    0.04
  -4   1   6    0.18    0.06
  -4   1   6    0.21    0.07
  -4   1   6    0.20    0.04
  -4   1   6    0.21    0.08
  -4   1   6    0.15    0.06
   3  -1  -6   -0.04    0.09
  -3   1   6    0.06    0.05
  -3   1   6    0.06    0.06
  -3   1   6    0.03    0.06
  -3   1   6    0.00    0.03
  -3   1   6   -0.03    0.04
  -3   1   6    0.01    0.05
  -3   1   6    0.08    0.06
  -3   1   6    0.04    0.05
   2  -1  -6    1.32    0.17
  -2   1   6    1.30    0.11
   1  -1  -6    0.05    0.05
   1  -1  -6    0.06    0.07
   1  -1  -6    0.02    0.07
   1  -1  -6    0.03    0.06
  -1   1   6    0.07    0.06
  -1   1   6    0.11    0.04
   0  -1  -6    3.31    0.22
   0  -1  -6    3.17    0.21
   0  -1  -6    3.08    0.20
   0  -1  -6    2.85    0.24
  -1  -1  -6    5.19    0.33
  -1  -1  -6    5.02    0.28
  -1  -1  -6    5.19    0.30
   1   1   6    4.71    0.22
   1   1   6    4.92    0.29
  -2  -1  -6   11.71    0.44
  -2  -1  -6   12.18    0.67
  -2  -1  -6   12.27    0.60
  -2  -1  -6   12.33    0.61
  -3  -1  -6    3.31    0.21
  -3  -1  -6    3.17    0.17
  -4  -1  -6    1.32    0.13
  -4  -1  -6    1.29    0.10
  -5  -1  -6    6.67    0.30
  -5   2   6    0.47    0.04
  -5   2   6    0.61    0.07
  -5   2   6    0.59    0.06
  -4   2   6   20.01    0.76
  -4   2   6   20.52    0.81
  -4   2   6   20.63    0.70
  -4   2   6   20.18    0.59
  -4   2   6   20.29    0.62
  -4   2   6   20.68    0.71
  -4   2   6   20.74    0.75
   3  -2  -6    1.25    0.18
  -3   2   6    1.66    0.11
  -3   2   6    1.92    0.16
  -3   2   6    1.41    0.12
  -3   2   6    1.85    0.13
  -3   2   6    1.65    0.11
  -3   2   6    1.89    0.09
  -3   2   6    1.83    0.09
  -3   2   6    1.88    0.13
   2  -2  -6   23.50    1.19
   2  -2  -6   24.71    1.34
  -2   2   6   26.56    1.20
   1  -2  -6    1.27    0.11
   1  -2  -6    1.05    0.14
   1  -2  -6    1.03    0.11
  -1   2   6    1.19    0.10
   0  -2  -6   14.15    0.70
   0  -2  -6   15.18    0.69
   0  -2  -6   13.41    0.79
  -1  -2  -6    3.92    0.26
  -1  -2  -6    4.29    0.26
  -1  -2  -6    4.41    0.29
   1   2   6    4.35    0.20
  -2  -2  -6    0.85    0.06
  -2  -2  -6    0.96    0.11
  -2  -2  -6    0.74    0.11
  -2  -2  -6    0.93    0.07
  -3  -2  -6    8.12    0.44
  -3  -2  -6    8.38    0.44
  -3  -2  -6    8.32    0.35
  -4  -2  -6   13.99    0.61
  -4  -2  -6   15.98    0.60
  -5  -2  -6    1.09    0.07
  -5  -2  -6    1.21    0.10
  -6  -2  -6    4.03    0.20
  -5   3   6    0.30    0.06
  -5   3   6    0.34    0.05
  -5   3   6    0.31    0.03
  -4   3   6   -0.06    0.05
  -4   3   6    0.01    0.03
  -4   3   6    0.08    0.06
  -4   3   6    0.04    0.05
  -4   3   6   -0.02    0.03
  -4   3   6    0.04    0.06
  -4   3   6    0.04    0.05
   3  -3  -6    0.08    0.10
  -3   3   6    0.11    0.04
  -3   3   6    0.00    0.08
  -3   3   6    0.03    0.05
  -3   3   6    0.13    0.03
  -3   3   6    0.14    0.06
  -3   3   6   -0.05    0.05
  -3   3   6    0.07    0.07
  -3   3   6    0.09    0.06
   2  -3  -6    0.34    0.08
   2  -3  -6    0.24    0.10
  -2   3   6    0.42    0.08
   1  -3  -6    3.28    0.25
   1  -3  -6    3.31    0.22
   1  -3  -6    3.38    0.21
  -1   3   6    3.34    0.20
   0  -3  -6    4.43    0.28
   0  -3  -6    4.68    0.25
   0  -3  -6    3.36    0.25
   0   3   6    4.40    0.26
  -1  -3  -6    0.80    0.06
  -1  -3  -6    0.81    0.11
  -1  -3  -6    0.76    0.06
  -1  -3  -6    0.63    0.10
  -2  -3  -6   54.17    1.94
  -2  -3  -6   54.72    2.09
  -2  -3  -6   55.17    2.55
  -2  -3  -6   55.63    2.50
  -3  -3  -6    0.28    0.08
  -3  -3  -6    0.15    0.08
  -3  -3  -6    0.26    0.05
  -4  -3  -6    0.23    0.06
  -4  -3  -6    0.23    0.05
  -4  -3  -6    0.27    0.06
  -5  -3  -6    0.04    0.05
  -5  -3  -6   -0.02    0.04
  -5  -3  -6    0.03    0.03
  -5  -3  -6    0.02    0.03
  -6  -3  -6    0.23    0.03
  -6  -3  -6    0.25    0.05
  -5   4   6    1.85    0.10
  -5   4   6    1.89    0.10
  -4   4   6    3.23    0.11
  -4   4   6    2.89    0.16
  -4   4   6    3.03    0.12
  -4   4   6    3.00    0.16
  -4   4   6    3.04    0.17
   3  -4  -6    2.46    0.24
  -3   4   6    2.76    0.11
  -3   4   6    2.82    0.16
  -3   4   6    2.77    0.20
  -3   4   6    2.82    0.17
  -3   4   6    2.60    0.12
  -3   4   6    2.69    0.16
   2  -4  -6    4.79    0.23
   2  -4  -6    5.30    0.36
   2  -4  -6    4.78    0.31
  -2   4   6    5.37    0.18
  -2   4   6    5.63    0.31
   1  -4  -6    5.06    0.30
   1  -4  -6    4.86    0.28
   1  -4  -6    4.95    0.33
   0  -4  -6   32.69    1.38
   0  -4  -6   25.91    1.56
   0  -4  -6   31.03    1.41
  -1  -4  -6    1.57    0.16
  -1  -4  -6    1.76    0.15
  -1  -4  -6    1.85    0.10
  -2  -4  -6  232.02    8.19
  -2  -4  -6  232.85   10.63
  -2  -4  -6  234.63    8.78
  -2  -4  -6  236.19   10.42
  -3  -4  -6    0.14    0.08
  -3  -4  -6    0.07    0.04
  -4  -4  -6   15.04    0.65
  -4  -4  -6   16.81    0.63
  -4  -4  -6   15.54    0.47
  -4  -4  -6   16.45    0.58
  -4  -4  -6   15.84    0.55
  -4  -4  -6   16.14    0.49
  -5  -4  -6    1.76    0.09
  -5  -4  -6    1.95    0.09
  -5  -4  -6    1.79    0.12
  -5  -4  -6    1.86    0.07
  -5  -4  -6    2.01    0.13
  -6  -4  -6    2.39    0.09
  -6  -4  -6    2.60    0.14
  -6  -4  -6    2.65    0.15
  -4   5   6    3.08    0.16
  -4   5   6    3.19    0.11
  -4   5   6    2.90    0.15
  -4   5   6    3.29    0.17
   3  -5  -6    9.87    0.64
  -3   5   6   11.03    0.43
  -3   5   6   11.08    0.34
  -3   5   6   11.06    0.46
  -3   5   6   11.04    0.34
  -3   5   6   10.22    0.57
  -3   5   6   11.13    0.43
   2  -5  -6    6.12    0.40
   2  -5  -6    5.58    0.36
  -2   5   6    6.18    0.21
  -2   5   6    5.93    0.21
  -2   5   6    5.65    0.26
  -2   5   6    6.14    0.35
  -2   5   6    5.94    0.26
   1  -5  -6    0.67    0.12
   1  -5  -6    0.61    0.11
   1  -5  -6    0.59    0.10
   0  -5  -6    0.40    0.09
   0  -5  -6    0.38    0.09
  -1  -5  -6    0.06    0.08
  -1  -5  -6    0.25    0.05
  -1  -5  -6    0.17    0.07
  -2  -5  -6    0.13    0.09
  -2  -5  -6    0.20    0.10
  -2  -5  -6    0.23    0.04
  -2  -5  -6    0.18    0.04
  -3  -5  -6    5.34    0.25
  -3  -5  -6    5.57    0.24
  -3  -5  -6    5.09    0.22
  -4  -5  -6    0.06    0.03
  -4  -5  -6    0.04    0.07
  -4  -5  -6    0.08    0.03
  -4  -5  -6   -0.01    0.04
  -4  -5  -6    0.02    0.04
  -4  -5  -6    0.08    0.04
  -5  -5  -6    4.73    0.19
  -5  -5  -6    4.89    0.15
  -5  -5  -6    4.59    0.22
  -5  -5  -6    4.44    0.16
  -5  -5  -6    4.39    0.22
  -5  -5  -6    5.20    0.22
  -6  -5  -6    0.21    0.03
  -6  -5  -6    0.09    0.06
  -6  -5  -6    0.14    0.05
   4  -6  -6    6.38    0.26
  -4   6   6    6.85    0.28
  -4   6   6    7.51    0.30
  -4   6   6    7.29    0.28
  -4   6   6    7.02    0.22
  -3   6   6    0.71    0.08
  -3   6   6    0.59    0.05
  -3   6   6    0.67    0.09
  -3   6   6    0.69    0.09
  -3   6   6    0.63    0.05
   2  -6  -6    0.03    0.10
  -2   6   6    0.02    0.04
  -2   6   6    0.05    0.04
  -2   6   6    0.11    0.06
  -2   6   6    0.15    0.08
   1  -6  -6    4.34    0.30
   1  -6  -6    3.97    0.28
   1  -6  -6    4.64    0.33
  -1   6   6    4.59    0.18
  -1   6   6    4.88    0.20
  -1   6   6    4.63    0.21
  -1   6   6    4.64    0.23
   0  -6  -6    4.49    0.28
   0  -6  -6    4.37    0.29
  -1  -6  -6    9.48    0.58
  -1  -6  -6   10.92    0.57
  -1  -6  -6   12.20    0.43
  -2  -6  -6    0.25    0.11
  -2  -6  -6    0.23    0.04
  -3  -6  -6   15.10    0.54
  -3  -6  -6   15.66    0.47
  -3  -6  -6   15.71    0.55
  -3  -6  -6   14.86    0.45
  -3  -6  -6   14.26    0.61
  -3  -6  -6   14.78    0.54
  -3  -6  -6   14.55    0.54
  -4  -6  -6    9.37    0.29
  -4  -6  -6    9.43    0.39
  -4  -6  -6    9.45    0.30
  -4  -6  -6    9.12    0.37
  -4  -6  -6    9.39    0.34
  -4  -6  -6    8.31    0.36
  -4  -6  -6    9.29    0.35
  -5  -6  -6    8.87    0.32
  -5  -6  -6    8.67    0.35
  -5  -6  -6    9.10    0.34
  -5  -6  -6    8.93    0.27
  -5  -6  -6    7.74    0.34
  -5  -6  -6    8.79    0.37
  -5  -6  -6    8.83    0.28
  -6  -6  -6    7.19    0.23
  -6  -6  -6    6.92    0.30
  -6  -6  -6    7.37    0.26
  -6  -6  -6    7.24    0.28
  -4   7   6    1.16    0.07
   3  -7  -6    4.83    0.22
   3  -7  -6    4.87    0.21
  -3   7   6    4.77    0.18
  -3   7   6    5.38    0.23
  -3   7   6    5.45    0.23
  -3   7   6    5.35    0.17
  -3   7   6    5.72    0.25
   2  -7  -6    0.02    0.05
   2  -7  -6    0.00    0.07
  -2   7   6    0.09    0.08
  -2   7   6   -0.02    0.04
  -2   7   6   -0.07    0.05
   1  -7  -6    8.83    0.34
   1  -7  -6    8.50    0.34
  -1   7   6    8.68    0.33
  -1   7   6    8.46    0.30
  -1   7   6    8.58    0.36
  -1   7   6    8.62    0.35
   0  -7  -6    4.42    0.30
   0  -7  -6    4.17    0.20
   0  -7  -6    4.48    0.21
   0   7   6    4.34    0.19
   0   7   6    4.25    0.20
  -1  -7  -6    3.23    0.19
  -1  -7  -6    2.83    0.15
  -1  -7  -6    2.89    0.16
  -1  -7  -6    2.92    0.16
  -1  -7  -6    2.49    0.23
   1   7   6    3.05    0.14
   1   7   6    3.00    0.16
  -2  -7  -6    2.45    0.15
  -2  -7  -6    2.67    0.13
  -2  -7  -6    2.57    0.19
  -2  -7  -6    2.65    0.14
  -2  -7  -6    2.23    0.14
   2   7   6    2.44    0.16
   2   7   6    2.50    0.14
  -3  -7  -6    0.03    0.04
  -3  -7  -6    0.02    0.06
  -3  -7  -6    0.01    0.05
  -3  -7  -6    0.04    0.05
   3   7   6   -0.03    0.05
  -4  -7  -6    0.23    0.06
  -4  -7  -6    0.13    0.06
  -4  -7  -6    0.20    0.06
  -4  -7  -6    0.17    0.05
  -4  -7  -6    0.09    0.07
  -4  -7  -6    0.15    0.04
  -4  -7  -6    0.13    0.04
  -5  -7  -6    0.98    0.09
  -5  -7  -6    1.20    0.11
  -5  -7  -6    1.20    0.09
  -5  -7  -6    1.09    0.08
  -5  -7  -6    1.17    0.06
  -5  -7  -6    1.11    0.08
  -5  -7  -6    1.12    0.06
  -6  -7  -6    1.79    0.07
  -6  -7  -6    1.75    0.08
  -6  -7  -6    1.83    0.10
  -6  -7  -6    1.76    0.10
   3  -8  -6    0.14    0.05
  -3   8   6    0.20    0.04
  -3   8   6    0.18    0.03
   2  -8  -6    2.70    0.14
   2  -8  -6    2.83    0.15
  -2   8   6    3.01    0.15
  -2   8   6    2.70    0.12
   1  -8  -6    4.21    0.20
   1  -8  -6    4.08    0.20
  -1   8   6    4.24    0.16
   0  -8  -6   13.09    0.49
   0  -8  -6   13.60    0.49
   0  -8  -6   13.04    0.53
   0   8   6   13.48    0.51
   0   8   6   13.60    0.46
  -1  -8  -6    0.07    0.08
  -1  -8  -6    0.12    0.06
  -1  -8  -6    0.17    0.06
  -1  -8  -6    0.18    0.06
   1   8   6    0.23    0.06
   1   8   6    0.01    0.06
  -2  -8  -6   21.51    0.73
  -2  -8  -6   21.60    0.73
  -2  -8  -6   20.39    0.73
  -2  -8  -6   20.86    0.77
  -2  -8  -6   20.60    0.80
   2   8   6   20.57    0.80
   2   8   6   20.93    0.78
  -3  -8  -6    8.17    0.32
  -3  -8  -6    7.96    0.31
  -3  -8  -6    7.85    0.31
   3   8   6    7.81    0.33
   3   8   6    7.93    0.34
  -4  -8  -6    5.63    0.24
  -4  -8  -6    5.49    0.23
  -4  -8  -6    5.59    0.19
  -4  -8  -6    5.19    0.24
   4   8   6    5.37    0.25
  -5  -8  -6    5.49    0.21
  -5  -8  -6    5.45    0.25
  -5  -8  -6    5.47    0.23
  -5  -8  -6    5.40    0.23
  -5  -8  -6    5.74    0.22
  -5  -8  -6    5.80    0.19
  -5  -8  -6    5.88    0.18
   5   8   6    5.14    0.24
   2  -9  -6    5.84    0.25
   2  -9  -6    5.39    0.22
  -2   9   6    5.32    0.18
   1  -9  -6    0.06    0.06
   1  -9  -6    0.16    0.05
   1  -9  -6    0.23    0.08
   0  -9  -6    1.32    0.10
   0  -9  -6    1.54    0.11
   0  -9  -6    1.53    0.13
   0   9   6    1.26    0.10
   0   9   6    1.48    0.10
  -1  -9  -6    0.50    0.09
  -1  -9  -6    0.47    0.08
  -1  -9  -6    0.62    0.08
  -1  -9  -6    0.60    0.07
   1   9   6    0.46    0.08
   1   9   6    0.59    0.08
  -2  -9  -6    1.99    0.13
  -2  -9  -6    1.96    0.12
  -2  -9  -6    2.10    0.12
  -2  -9  -6    1.84    0.15
   2   9   6    2.10    0.12
  -3  -9  -6    0.29    0.09
  -3  -9  -6    0.32    0.07
  -3  -9  -6    0.21    0.06
   3   9   6    0.31    0.06
   3   9   6    0.17    0.07
  -4  -9  -6    0.53    0.07
  -4  -9  -6    0.55    0.06
  -4  -9  -6    0.46    0.07
  -4  -9  -6    0.55    0.05
   4   9   6    0.50    0.07
   4   9   6    0.55    0.08
  -5  -9  -6    0.31    0.04
  -5  -9  -6    0.31    0.05
  -5  -9  -6    0.30    0.03
  -5  -9  -6    0.28    0.04
  -5  -9  -6    0.18    0.04
   5   9   6    0.30    0.06
   5   9   6    0.22    0.05
   1 -10  -6    0.12    0.06
   1 -10  -6    0.06    0.05
   0 -10  -6    0.06    0.07
   0 -10  -6    0.08    0.04
   0 -10  -6   -0.01    0.05
   0  10   6    0.03    0.03
  -1 -10  -6    4.50    0.19
  -1 -10  -6    4.33    0.18
  -1 -10  -6    4.41    0.22
  -1 -10  -6    4.29    0.20
   1  10   6    4.16    0.17
   1  10   6    4.06    0.20
  -2 -10  -6    0.27    0.06
  -2 -10  -6    0.27    0.08
  -2 -10  -6    0.31    0.06
  -2 -10  -6    0.31    0.05
  -3 -10  -6    3.19    0.16
  -3 -10  -6    3.49    0.18
  -3 -10  -6    3.43    0.15
  -4 -10  -6   13.55    0.42
  -4 -10  -6   14.26    0.48
  -4 -10  -6   13.87    0.49
  -4 -10  -6   14.44    0.52
   4  10   6   14.29    0.52
   0 -11  -6    0.74    0.07
  -1 -11  -6    4.62    0.20
  -1 -11  -6    4.27    0.17
  -1 -11  -6    4.08    0.17
   1  11   6    3.80    0.15
  -2 -11  -6    2.02    0.10
  -2 -11  -6    2.09    0.11
  -2 -11  -6    2.34    0.13
   2  11   6    2.03    0.10
  -3 -11  -6    0.09    0.03
  -3 -11  -6    0.07    0.04
  -3 -11  -6    0.06    0.05
   1   9  -7    0.11    0.03
  -1  -9   7    0.10    0.04
  -1  -9   7    0.12    0.03
   0  -9   7    0.32    0.05
   0  -9   7    0.26    0.04
   1  -9   7    0.26    0.05
  -2   9  -7    0.39    0.04
   2  -9   7    0.51    0.04
   2   8  -7    3.12    0.13
  -2  -8   7    3.20    0.15
   1   8  -7    3.74    0.15
  -1  -8   7    3.43    0.14
  -1  -8   7    3.92    0.18
   0   8  -7   10.99    0.37
   0   8  -7   10.72    0.41
   0  -8   7   11.56    0.46
   1  -8   7   -0.03    0.05
  -2   8  -7    9.72    0.31
   2  -8   7   10.76    0.42
  -3   8  -7    7.27    0.22
  -3   8  -7    7.46    0.29
  -3  -7   7    0.60    0.06
  -2  -7   7    2.94    0.12
  -2  -7   7    3.03    0.16
   1   7  -7    0.21    0.06
   1   7  -7    0.35    0.08
  -1  -7   7    0.20    0.05
  -1  -7   7    0.40    0.07
   0   7  -7    1.07    0.14
   0   7  -7    1.04    0.09
   0   7  -7    1.14    0.08
   0  -7   7    1.11    0.10
   1  -7   7    0.23    0.07
  -2   7  -7    0.32    0.08
  -2   7  -7    0.29    0.05
   2  -7   7    0.31    0.08
  -3   7  -7    2.06    0.09
  -3   7  -7    2.01    0.13
  -3   7  -7    2.22    0.09
  -4   7  -7    0.08    0.03
  -4   7  -7    0.05    0.03
  -4   7  -7    0.06    0.04
  -4  -6   7    4.17    0.13
  -4  -6   7    4.21    0.18
  -3  -6   7    2.52    0.13
  -2  -6   7    6.99    0.31
  -2  -6   7    7.03    0.25
   1   6  -7   12.99    0.52
   1   6  -7   12.85    0.69
  -1  -6   7   13.44    0.54
   0   6  -7    1.14    0.14
   0   6  -7    1.16    0.09
   0   6  -7    1.16    0.10
   0  -6   7    1.00    0.10
  -1   6  -7   24.81    0.84
  -1   6  -7   22.01    1.25
  -1   6  -7   21.32    0.86
  -1   6  -7   23.34    0.75
   1  -6   7   24.03    0.93
  -2   6  -7    3.29    0.26
  -2   6  -7    3.09    0.18
  -2   6  -7    3.17    0.13
  -2   6  -7    3.31    0.13
   2  -6   7    3.22    0.20
  -3   6  -7    3.61    0.19
  -3   6  -7    3.59    0.14
  -3   6  -7    3.71    0.14
  -4   6  -7    3.47    0.17
  -4   6  -7    3.60    0.13
  -4  -5   7    2.83    0.10
  -4  -5   7    2.99    0.14
  -3  -5   7    1.34    0.10
   2   5  -7    1.69    0.18
  -2  -5   7    1.88    0.12
  -2  -5   7    1.84    0.09
  -2  -5   7    1.65    0.15
   1   5  -7   -0.02    0.09
  -1  -5   7   -0.02    0.04
  -1  -5   7    0.01    0.05
  -1  -5   7    0.08    0.05
   0   5  -7    5.02    0.23
   0   5  -7    4.22    0.32
   0   5  -7    4.91    0.31
   0   5  -7    4.70    0.20
   0  -5   7    4.70    0.24
  -1   5  -7    0.00    0.07
  -1   5  -7    0.09    0.05
  -1   5  -7   -0.11    0.07
  -1   5  -7   -0.02    0.05
   1  -5   7    0.02    0.07
  -2   5  -7    0.69    0.13
  -2   5  -7    0.99    0.10
  -2   5  -7    0.82    0.06
  -2   5  -7    0.79    0.06
  -3   5  -7    0.52    0.05
  -3   5  -7    0.54    0.08
  -3   5  -7    0.28    0.10
  -3   5  -7    0.43    0.05
  -4   5  -7    1.01    0.10
  -4   5  -7    0.74    0.05
  -4   5  -7    0.87    0.05
  -5   5  -7    0.07    0.03
  -5   5  -7    0.06    0.05
  -4  -4   7    0.00    0.04
  -4  -4   7    0.04    0.03
  -4  -4   7    0.00    0.05
  -3  -4   7    7.41    0.42
  -3  -4   7    7.92    0.34
  -3  -4   7    8.21    0.31
   2   4  -7    3.51    0.20
  -2  -4   7    3.74    0.19
  -2  -4   7    3.46    0.14
  -2  -4   7    3.64    0.23
   1   4  -7    0.08    0.08
   1   4  -7    0.18    0.09
  -1  -4   7    0.22    0.06
  -1  -4   7    0.13    0.06
  -1  -4   7    0.03    0.04
   0   4  -7    3.10    0.25
   0   4  -7    3.50    0.24
   0   4  -7    3.25    0.17
   0  -4   7    3.03    0.17
  -1   4  -7    6.71    0.43
  -1   4  -7    6.89    0.28
  -1   4  -7    7.40    0.40
   1  -4   7    6.39    0.30
  -2   4  -7    4.72    0.18
  -2   4  -7    4.71    0.23
  -2   4  -7    4.59    0.33
  -2   4  -7    4.95    0.30
  -2   4  -7    4.85    0.17
  -2   4  -7    5.06    0.25
   2  -4   7    4.82    0.24
  -3   4  -7   77.87    2.72
  -3   4  -7   77.69    4.02
  -3   4  -7   78.35    2.21
  -3   4  -7   77.35    2.29
  -4   4  -7    2.59    0.11
  -4   4  -7    2.68    0.10
  -4   4  -7    2.65    0.16
  -5   4  -7   15.60    0.47
  -5   4  -7   15.63    0.58
  -5  -3   7    0.25    0.04
  -5  -3   7    0.23    0.04
  -4  -3   7   14.71    0.53
  -4  -3   7   14.57    0.45
  -4  -3   7   14.87    0.54
  -4  -3   7   15.14    0.59
  -4  -3   7   14.99    0.44
  -4  -3   7   14.38    0.52
  -4  -3   7   14.78    0.51
  -3  -3   7    0.33    0.08
  -3  -3   7    0.35    0.05
  -3  -3   7    0.43    0.07
  -3  -3   7    0.54    0.08
  -3  -3   7    0.50    0.05
  -2  -3   7   84.82    3.28
  -2  -3   7   89.86    4.04
  -2  -3   7   86.09    2.72
   1   3  -7    0.30    0.10
   1   3  -7    0.28    0.09
  -1  -3   7    0.23    0.06
   0   3  -7    3.53    0.18
   0   3  -7    3.60    0.25
   0   3  -7    3.61    0.27
   0  -3   7    3.53    0.18
  -1   3  -7    0.07    0.05
  -1   3  -7    0.07    0.08
  -1   3  -7    0.07    0.06
   1  -3   7    0.08    0.05
  -2   3  -7    0.59    0.10
  -2   3  -7    0.47    0.11
  -2   3  -7    0.59    0.09
   2  -3   7    0.44    0.07
  -3   3  -7    9.32    0.56
  -3   3  -7    9.39    0.30
  -3   3  -7    9.28    0.30
  -3   3  -7    8.56    0.49
  -3   3  -7    9.55    0.38
   3  -3   7    9.81    0.41
  -4   3  -7    0.00    0.03
  -4   3  -7    0.07    0.03
  -4   3  -7    0.12    0.10
  -4   3  -7   -0.06    0.06
  -5   3  -7    0.36    0.04
  -5   3  -7    0.56    0.08
  -5  -2   7    0.32    0.05
  -5  -2   7    0.36    0.03
  -5  -2   7    0.28    0.04
  -5  -2   7    0.23    0.04
  -5  -2   7    0.27    0.04
  -4  -2   7    2.25    0.13
  -4  -2   7    2.43    0.10
  -4  -2   7    2.37    0.13
  -4  -2   7    2.16    0.09
  -4  -2   7    2.16    0.13
  -4  -2   7    2.02    0.12
  -3  -2   7    5.81    0.27
  -3  -2   7    5.27    0.32
  -3  -2   7    6.05    0.20
  -3  -2   7    6.00    0.25
  -3  -2   7    5.67    0.20
   2   2  -7    2.99    0.26
  -2  -2   7    3.14    0.20
  -2  -2   7    3.25    0.17
  -2  -2   7    3.24    0.16
   1   2  -7   10.17    0.54
   1   2  -7   10.74    0.62
  -1  -2   7   10.06    0.52
   0   2  -7    0.00    0.05
   0   2  -7    0.06    0.07
   0   2  -7    0.00    0.06
   0   2  -7    0.08    0.05
   0  -2   7    0.00    0.04
  -1   2  -7   59.68    3.09
  -1   2  -7   59.98    2.12
  -1   2  -7   59.61    2.75
   1  -2   7   59.14    2.27
  -2   2  -7    5.85    0.24
  -2   2  -7    6.34    0.35
  -2   2  -7    6.28    0.39
   2  -2   7    6.38    0.28
  -3   2  -7   16.71    0.87
  -3   2  -7   16.75    0.71
  -3   2  -7   18.96    0.99
   3  -2   7   18.68    0.73
  -4   2  -7    4.71    0.32
  -4   2  -7    4.41    0.16
  -4   2  -7    4.02    0.22
  -4   2  -7    4.56    0.16
  -5   2  -7    0.55    0.05
  -5  -1   7    4.15    0.18
  -5  -1   7    4.43    0.14
  -5  -1   7    4.27    0.19
  -5  -1   7    4.26    0.17
  -4  -1   7    2.88    0.15
  -4  -1   7    2.75    0.14
  -4  -1   7    2.78    0.15
  -4  -1   7    2.93    0.11
  -4  -1   7    2.90    0.16
  -4  -1   7    2.51    0.11
   3   1  -7    6.10    0.42
  -3  -1   7    5.98    0.35
  -3  -1   7    6.52    0.25
  -3  -1   7    6.17    0.28
  -3  -1   7    6.01    0.26
  -3  -1   7    5.95    0.26
  -3  -1   7    6.09    0.21
  -3  -1   7    6.22    0.25
  -3  -1   7    6.41    0.21
   2   1  -7    0.06    0.08
  -2  -1   7    0.23    0.06
  -2  -1   7    0.06    0.05
   1   1  -7    2.89    0.24
  -1  -1   7    2.78    0.18
   0   1  -7    3.87    0.23
   0   1  -7    3.20    0.17
   0   1  -7    3.48    0.22
   0   1  -7    3.75    0.27
   0  -1   7    3.65    0.17
  -1   1  -7    0.15    0.05
  -1   1  -7    0.15    0.07
  -1   1  -7    0.15    0.07
   1  -1   7    0.11    0.04
  -2   1  -7   11.98    0.59
  -2   1  -7   11.55    0.43
  -2   1  -7   11.59    0.66
   2  -1   7   11.39    0.48
  -3   1  -7    0.37    0.09
  -3   1  -7    0.35    0.08
  -3   1  -7    0.45    0.08
   3  -1   7    0.56    0.08
  -4   1  -7    0.81    0.06
  -4   1  -7    1.01    0.10
  -4   1  -7    0.95    0.08
  -4   1  -7    0.93    0.10
  -4   1  -7    0.95    0.06
  -4   1  -7    0.83    0.12
  -5   1  -7    0.27    0.04
  -5   0   7    1.46    0.09
  -5   0   7    1.43    0.06
  -5   0   7    1.53    0.09
  -5   0   7    1.40    0.08
  -4   0   7    2.21    0.10
  -4   0   7    2.48    0.14
  -4   0   7    2.24    0.14
  -4   0   7    2.33    0.13
  -4   0   7    2.35    0.13
  -4   0   7    2.22    0.09
   3   0  -7    0.11    0.10
  -3   0   7    0.01    0.05
  -3   0   7    0.07    0.06
  -3   0   7    0.03    0.06
  -3   0   7   -0.03    0.05
  -3   0   7   -0.02    0.04
  -3   0   7    0.05    0.03
  -3   0   7    0.00    0.05
   2   0  -7    0.71    0.14
  -2   0   7    0.82    0.10
  -2   0   7    0.86    0.08
   1   0  -7    0.07    0.08
   1   0  -7   -0.04    0.06
  -1   0   7    0.05    0.05
   0   0  -7   11.04    0.55
   0   0  -7   11.46    0.66
   0   0  -7   11.49    0.58
  -1   0  -7    1.71    0.17
  -1   0  -7    1.81    0.15
  -1   0  -7    1.79    0.16
  -1   0  -7    1.69    0.10
   1   0   7    1.80    0.11
  -2   0  -7   18.92    0.71
  -2   0  -7   20.49    0.94
  -2   0  -7   20.25    1.08
  -2   0  -7   19.87    0.96
   2   0   7   19.60    0.79
  -3   0  -7   23.67    0.91
  -3   0  -7   23.29    1.13
  -3   0  -7   25.16    1.26
   3   0   7   22.00    0.94
  -4   0  -7    0.06    0.08
  -4   0  -7    0.03    0.03
  -4   0  -7    0.03    0.05
  -4   0  -7    0.00    0.05
   4   0   7    0.03    0.08
  -5   0  -7   32.32    1.24
  -5   1   7    2.36    0.12
  -5   1   7    2.29    0.12
  -5   1   7    2.44    0.09
  -4   1   7   20.07    0.59
  -4   1   7   20.57    0.69
  -4   1   7   20.36    0.81
  -4   1   7   21.19    0.74
  -4   1   7   20.13    0.62
  -4   1   7   20.22    0.71
   3  -1  -7   -0.09    0.09
  -3   1   7    0.04    0.06
  -3   1   7    0.02    0.06
  -3   1   7    0.00    0.05
  -3   1   7    0.10    0.04
  -3   1   7    0.12    0.05
  -3   1   7    0.06    0.03
  -3   1   7    0.18    0.06
  -3   1   7    0.08    0.06
   2  -1  -7   21.32    1.37
  -2   1   7   28.53    1.23
  -2   1   7   26.31    0.88
   1  -1  -7   20.75    1.22
   1  -1  -7   21.53    1.08
  -1   1   7   24.96    1.08
   0  -1  -7   16.34    0.88
   0  -1  -7   15.41    0.75
   0  -1  -7   15.40    0.77
  -1  -1  -7    6.62    0.42
  -1  -1  -7    6.89    0.38
  -1  -1  -7    6.28    0.27
  -1  -1  -7    7.01    0.36
   1   1   7    6.72    0.29
  -2  -1  -7    0.28    0.04
  -2  -1  -7    0.25    0.08
  -2  -1  -7    0.28    0.08
  -2  -1  -7    0.25    0.08
   2   1   7    0.26    0.06
  -3  -1  -7    3.07    0.21
  -3  -1  -7    3.03    0.17
   3   1   7    2.87    0.18
  -4  -1  -7    7.22    0.23
  -4  -1  -7    7.87    0.33
  -4  -1  -7    7.25    0.42
  -4  -1  -7    7.29    0.28
  -4  -1  -7    7.45    0.25
   4   1   7    7.90    0.37
  -5  -1  -7    0.90    0.09
  -5   2   7    0.19    0.05
  -5   2   7    0.15    0.02
  -5   2   7    0.09    0.04
  -4   2   7    0.41    0.04
  -4   2   7    0.45    0.07
  -4   2   7    0.33    0.06
  -4   2   7    0.41    0.07
  -4   2   7    0.39    0.06
  -4   2   7    0.43    0.04
  -4   2   7    0.32    0.06
  -3   2   7    3.51    0.18
  -3   2   7    3.36    0.13
  -3   2   7    3.28    0.18
  -3   2   7    3.48    0.16
  -3   2   7    3.53    0.18
  -3   2   7    3.30    0.22
  -3   2   7    3.45    0.13
  -3   2   7    3.25    0.16
   2  -2  -7    0.32    0.12
  -2   2   7    0.52    0.06
  -2   2   7    0.44    0.08
  -2   2   7    0.48    0.07
   1  -2  -7   33.81    1.86
   1  -2  -7   36.44    1.66
   0  -2  -7    1.51    0.13
   0  -2  -7    1.53    0.17
   0  -2  -7    1.26    0.13
   0  -2  -7    1.17    0.13
  -1  -2  -7   20.53    0.95
  -1  -2  -7   19.87    1.08
  -1  -2  -7   19.24    0.73
  -1  -2  -7   20.06    0.97
  -2  -2  -7    1.93    0.17
  -2  -2  -7    2.23    0.17
  -2  -2  -7    1.87    0.10
   2   2   7    1.87    0.13
  -3  -2  -7    5.89    0.35
  -3  -2  -7    5.75    0.27
  -3  -2  -7    6.04    0.35
  -3  -2  -7    6.08    0.27
  -4  -2  -7    1.60    0.09
  -4  -2  -7    1.42    0.11
  -4  -2  -7    1.42    0.07
  -4  -2  -7    1.43    0.09
  -4  -2  -7    1.06    0.10
  -5  -2  -7    1.23    0.08
  -5  -2  -7    1.30    0.08
  -5  -2  -7    1.11    0.10
  -6  -2  -7    5.38    0.18
  -6  -2  -7    5.53    0.25
   4  -3  -7   -0.04    0.06
  -4   3   7    0.01    0.03
  -4   3   7    0.04    0.05
  -4   3   7   -0.01    0.04
  -4   3   7   -0.02    0.02
  -4   3   7    0.11    0.06
  -3   3   7    5.97    0.26
  -3   3   7    5.72    0.20
  -3   3   7    6.22    0.26
  -3   3   7    5.60    0.34
  -3   3   7    6.05    0.24
  -3   3   7    6.00    0.24
  -3   3   7    6.08    0.20
  -3   3   7    6.19    0.28
   2  -3  -7    4.95    0.41
   2  -3  -7    4.87    0.36
  -2   3   7    6.45    0.27
  -2   3   7    6.49    0.26
  -2   3   7    6.42    0.22
  -2   3   7    6.49    0.22
  -2   3   7    6.79    0.22
  -2   3   7    6.70    0.28
  -2   3   7    6.91    0.36
  -2   3   7    6.87    0.26
   1  -3  -7    2.25    0.22
   1  -3  -7    2.31    0.19
   1  -3  -7    2.52    0.18
   0  -3  -7   51.11    2.42
   0  -3  -7   54.32    2.37
   0  -3  -7   50.66    2.70
  -1  -3  -7    1.77    0.16
  -1  -3  -7    1.85    0.16
  -1  -3  -7    1.64    0.11
  -1  -3  -7    2.09    0.19
  -2  -3  -7    8.42    0.36
  -2  -3  -7    8.70    0.46
  -2  -3  -7    9.09    0.48
  -2  -3  -7    8.04    0.32
  -3  -3  -7    0.62    0.07
  -3  -3  -7    0.57    0.07
  -3  -3  -7    0.48    0.11
  -3  -3  -7    0.55    0.11
  -4  -3  -7    1.54    0.11
  -4  -3  -7    1.44    0.10
  -4  -3  -7    1.79    0.12
  -4  -3  -7    1.48    0.07
  -4  -3  -7    1.37    0.11
  -4  -3  -7    1.47    0.08
  -5  -3  -7    0.54    0.08
  -5  -3  -7    0.64    0.05
  -5  -3  -7    0.60    0.08
  -5  -3  -7    0.53    0.05
  -6  -3  -7    0.32    0.06
  -6  -3  -7    0.24    0.03
  -4   4   7    0.35    0.06
  -4   4   7    0.36    0.06
  -4   4   7    0.24    0.05
  -4   4   7    0.28    0.03
  -4   4   7    0.26    0.03
   3  -4  -7    0.08    0.07
  -3   4   7    0.03    0.09
  -3   4   7    0.05    0.03
  -3   4   7    0.04    0.06
  -3   4   7    0.09    0.04
  -3   4   7    0.13    0.06
  -3   4   7    0.14    0.07
   2  -4  -7    0.01    0.06
   2  -4  -7    0.07    0.10
   2  -4  -7    0.03    0.09
  -2   4   7    0.05    0.04
  -2   4   7   -0.03    0.07
  -2   4   7    0.11    0.05
  -2   4   7    0.10    0.05
   1  -4  -7    0.51    0.10
   1  -4  -7    0.49    0.09
   1  -4  -7    0.32    0.11
   0  -4  -7    1.22    0.13
   0  -4  -7    1.15    0.14
   0  -4  -7    1.00    0.15
  -1  -4  -7    0.10    0.05
  -1  -4  -7    0.17    0.08
  -1  -4  -7    0.12    0.07
  -2  -4  -7    6.17    0.37
  -2  -4  -7    6.04    0.27
  -2  -4  -7    6.52    0.38
  -2  -4  -7    6.04    0.25
  -3  -4  -7   29.80    1.42
  -3  -4  -7   30.69    1.13
  -3  -4  -7   28.92    1.16
  -4  -4  -7    0.05    0.05
  -4  -4  -7    0.08    0.05
  -4  -4  -7    0.00    0.04
  -4  -4  -7    0.01    0.03
  -4  -4  -7    0.07    0.03
  -5  -4  -7    7.76    0.30
  -5  -4  -7    8.37    0.34
  -5  -4  -7    8.65    0.25
  -5  -4  -7    8.72    0.36
  -5  -4  -7    8.15    0.27
  -6  -4  -7    3.37    0.17
  -6  -4  -7    3.45    0.17
  -6  -4  -7    3.44    0.12
  -4   5   7   12.81    0.40
  -4   5   7   13.07    0.48
  -4   5   7   13.46    0.52
  -4   5   7   13.19    0.48
  -3   5   7    0.09    0.04
  -3   5   7    0.05    0.07
  -3   5   7    0.02    0.03
  -3   5   7    0.01    0.05
  -3   5   7    0.10    0.06
  -2   5   7   49.56    1.41
  -2   5   7   49.97    1.74
  -2   5   7   49.39    1.73
  -2   5   7   47.85    1.46
   1  -5  -7   11.19    0.63
   1  -5  -7   12.58    0.45
   1  -5  -7   12.36    0.62
   1  -5  -7   10.78    0.70
  -1   5   7   13.25    0.47
  -1   5   7   12.05    0.41
  -1   5   7   12.34    0.47
   0  -5  -7    3.47    0.22
   0  -5  -7    2.63    0.22
  -1  -5  -7    9.14    0.54
  -1  -5  -7   10.68    0.39
  -2  -5  -7    3.39    0.26
  -2  -5  -7    3.58    0.27
  -2  -5  -7    3.46    0.16
  -3  -5  -7    2.83    0.25
  -3  -5  -7    2.73    0.15
  -3  -5  -7    2.35    0.15
  -3  -5  -7    2.55    0.14
  -3  -5  -7    2.58    0.12
  -4  -5  -7    3.69    0.18
  -4  -5  -7    3.82    0.16
  -4  -5  -7    3.77    0.19
  -4  -5  -7    3.54    0.14
  -4  -5  -7    3.65    0.14
  -4  -5  -7    3.52    0.20
  -5  -5  -7    0.01    0.02
  -5  -5  -7    0.01    0.04
  -5  -5  -7    0.02    0.03
  -5  -5  -7   -0.02    0.05
  -5  -5  -7    0.02    0.04
  -6  -5  -7    2.35    0.14
  -6  -5  -7    2.47    0.09
  -6  -5  -7    2.63    0.14
   4  -6  -7    0.16    0.04
   4  -6  -7    0.12    0.04
  -4   6   7    0.14    0.05
  -4   6   7    0.16    0.03
  -3   6   7    0.19    0.04
  -3   6   7    0.20    0.05
  -3   6   7    0.19    0.04
  -3   6   7    0.31    0.07
  -3   6   7    0.22    0.07
  -2   6   7   -0.04    0.07
  -2   6   7    0.00    0.04
  -2   6   7   -0.05    0.05
  -1   6   7    1.62    0.13
  -1   6   7    1.45    0.09
  -1   6   7    1.36    0.10
  -1   6   7    1.45    0.11
   0  -6  -7    0.30    0.07
   0  -6  -7    0.31    0.07
   0  -6  -7    0.38    0.10
   0  -6  -7    0.27    0.06
   0  -6  -7    0.13    0.09
   0   6   7    0.23    0.10
  -1  -6  -7    6.29    0.25
  -1  -6  -7    6.18    0.26
  -1  -6  -7    5.06    0.36
  -1  -6  -7    4.56    0.34
  -1  -6  -7    6.18    0.26
   1   6   7    6.42    0.25
  -2  -6  -7    0.38    0.06
  -2  -6  -7    0.48    0.12
  -2  -6  -7    0.30    0.06
  -2  -6  -7    0.29    0.08
  -3  -6  -7    1.37    0.08
  -3  -6  -7    1.41    0.09
  -3  -6  -7    1.24    0.11
  -3  -6  -7    1.08    0.09
  -3  -6  -7    1.28    0.07
  -3  -6  -7    1.22    0.12
  -4  -6  -7    2.47    0.14
  -4  -6  -7    2.33    0.11
  -4  -6  -7    2.07    0.15
  -4  -6  -7    2.30    0.13
  -4  -6  -7    2.38    0.14
  -4  -6  -7    2.27    0.16
  -4  -6  -7    2.32    0.10
  -5  -6  -7    2.33    0.10
  -5  -6  -7    2.45    0.15
  -5  -6  -7    2.39    0.14
  -5  -6  -7    2.32    0.12
  -5  -6  -7    2.35    0.09
  -5  -6  -7    2.56    0.14
  -6  -6  -7    2.23    0.12
  -6  -6  -7    2.15    0.12
  -6  -6  -7    2.37    0.10
  -6  -6  -7    2.29    0.09
   3  -7  -7    3.24    0.15
   3  -7  -7    3.41    0.15
  -3   7   7    3.54    0.16
  -3   7   7    3.40    0.12
  -3   7   7    3.22    0.15
   2  -7  -7    1.14    0.09
   2  -7  -7    0.87    0.09
  -2   7   7    0.79    0.07
  -2   7   7    0.82    0.08
  -2   7   7    0.82    0.10
   1  -7  -7    5.22    0.24
   1  -7  -7    5.06    0.23
  -1   7   7    5.18    0.20
  -1   7   7    5.43    0.21
  -1   7   7    5.32    0.24
  -1   7   7    5.35    0.25
   0  -7  -7   17.25    0.62
   0  -7  -7   17.23    0.61
   0  -7  -7   17.37    0.67
   0   7   7   17.26    0.58
  -1  -7  -7    1.45    0.12
  -1  -7  -7    1.27    0.10
  -1  -7  -7    1.37    0.11
  -1  -7  -7    1.37    0.10
  -1  -7  -7    1.69    0.14
   1   7   7    1.54    0.11
   1   7   7    1.51    0.09
  -2  -7  -7   11.91    0.46
  -2  -7  -7   11.97    0.45
  -2  -7  -7   12.18    0.45
   2   7   7   12.22    0.47
   2   7   7   11.90    0.48
  -3  -7  -7    3.52    0.17
  -3  -7  -7    3.27    0.17
  -3  -7  -7    3.33    0.18
   3   7   7    3.43    0.18
  -4  -7  -7    2.52    0.11
  -4  -7  -7    2.34    0.10
  -4  -7  -7    2.32    0.13
  -4  -7  -7    2.01    0.14
  -4  -7  -7    1.82    0.14
  -4  -7  -7    2.20    0.13
  -4  -7  -7    2.54    0.13
   4   7   7    2.05    0.14
  -5  -7  -7    0.53    0.04
  -5  -7  -7    0.52    0.07
  -5  -7  -7    0.62    0.05
  -5  -7  -7    0.59    0.06
  -5  -7  -7    0.49    0.06
  -5  -7  -7    0.43    0.07
  -6  -7  -7    2.58    0.12
  -6  -7  -7    2.56    0.11
  -6  -7  -7    2.64    0.09
   3  -8  -7    0.07    0.05
  -3   8   7   -0.02    0.02
  -3   8   7    0.00    0.03
   2  -8  -7    0.22    0.06
   2  -8  -7    0.22    0.06
  -2   8   7    0.16    0.04
  -2   8   7    0.14    0.05
   1  -8  -7    1.06    0.10
   1  -8  -7    0.85    0.09
   1  -8  -7    1.00    0.11
   0  -8  -7    0.81    0.11
   0  -8  -7    0.80    0.09
   0  -8  -7    0.71    0.08
   0   8   7    0.73    0.07
   0   8   7    0.72    0.08
  -1  -8  -7    9.49    0.36
  -1  -8  -7    9.01    0.36
  -1  -8  -7    9.30    0.38
  -1  -8  -7    9.41    0.40
  -2  -8  -7    0.00    0.06
  -2  -8  -7   -0.02    0.05
  -2  -8  -7    0.03    0.09
  -2  -8  -7    0.08    0.05
  -2  -8  -7    0.03    0.05
   2   8   7    0.03    0.06
   2   8   7   -0.01    0.04
  -3  -8  -7    1.29    0.10
  -3  -8  -7    1.48    0.10
  -3  -8  -7    1.57    0.12
   3   8   7    1.57    0.11
   3   8   7    1.47    0.12
  -4  -8  -7   -0.04    0.04
  -4  -8  -7    0.05    0.06
  -4  -8  -7    0.08    0.05
  -4  -8  -7    0.03    0.03
   4   8   7    0.13    0.05
  -5  -8  -7    3.68    0.13
  -5  -8  -7    3.76    0.15
  -5  -8  -7    3.76    0.17
  -5  -8  -7    3.79    0.13
  -5  -8  -7    3.46    0.16
  -5  -8  -7    3.76    0.17
   5   8   7    3.36    0.17
   2  -9  -7    5.42    0.21
   2  -9  -7    5.80    0.21
   2  -9  -7    5.78    0.24
  -2   9   7    5.50    0.18
   1  -9  -7    9.18    0.37
   1  -9  -7    8.95    0.34
   1  -9  -7    9.04    0.34
   0  -9  -7    0.15    0.07
   0  -9  -7    0.17    0.06
   0  -9  -7    0.17    0.05
   0   9   7    0.09    0.05
   0   9   7    0.18    0.05
  -1  -9  -7   20.64    0.77
  -1  -9  -7   20.48    0.72
  -1  -9  -7   20.55    0.71
  -1  -9  -7   20.54    0.77
   1   9   7   20.65    0.68
  -2  -9  -7    2.48    0.14
  -2  -9  -7    2.74    0.15
  -2  -9  -7    2.49    0.14
  -2  -9  -7    2.79    0.18
   2   9   7    2.70    0.13
  -3  -9  -7    2.73    0.15
  -3  -9  -7    2.28    0.14
  -3  -9  -7    2.57    0.13
   3   9   7    2.80    0.15
   3   9   7    2.77    0.13
  -4  -9  -7    2.59    0.11
  -4  -9  -7    2.62    0.13
  -4  -9  -7    2.64    0.13
  -4  -9  -7    2.58    0.14
   4   9   7    2.73    0.14
   4   9   7    2.54    0.13
  -5  -9  -7    1.39    0.08
  -5  -9  -7    1.47    0.06
   5   9   7    1.22    0.09
   5   9   7    1.29    0.08
   1 -10  -7   -0.05    0.04
   1 -10  -7   -0.01    0.05
   1 -10  -7    0.05    0.04
   0 -10  -7    1.01    0.09
   0 -10  -7    0.77    0.07
   0 -10  -7    0.75    0.07
  -1 -10  -7    0.05    0.05
  -1 -10  -7   -0.07    0.06
  -1 -10  -7   -0.01    0.04
   1  10   7    0.02    0.04
  -2 -10  -7    0.20    0.05
  -2 -10  -7    0.27    0.06
  -2 -10  -7    0.37    0.08
   2  10   7    0.24    0.06
  -3 -10  -7    0.09    0.04
  -3 -10  -7    0.20    0.05
  -3 -10  -7    0.27    0.07
  -4 -10  -7    0.01    0.03
  -4 -10  -7    0.01    0.03
  -4 -10  -7    0.06    0.04
  -1 -11  -7   -0.08    0.05
  -1 -11  -7    0.03    0.04
  -1 -11  -7    0.08    0.04
  -2 -11  -7    2.69    0.12
  -2 -11  -7    2.83    0.13
  -2 -11  -7    2.91    0.14
   2  11   7    2.67    0.11
  -3 -11  -7    2.57    0.11
   0  -9   8    0.99    0.05
   2   8  -8    0.37    0.04
  -2  -8   8    0.37    0.04
   1   8  -8    0.65    0.05
  -1  -8   8    0.49    0.04
  -1  -8   8    0.50    0.06
   0  -8   8    2.55    0.13
   0  -8   8    2.72    0.12
   1  -8   8    0.23    0.05
  -2   8  -8    0.07    0.03
   2  -8   8    0.04    0.04
  -3  -7   8    4.02    0.17
   2   7  -8    5.44    0.22
  -2  -7   8    6.21    0.25
   1   7  -8    9.58    0.33
   1   7  -8    9.26    0.37
  -1  -7   8    9.50    0.32
  -1  -7   8    9.46    0.39
   0   7  -8    0.16    0.04
   0   7  -8    0.13    0.05
   0  -7   8    0.12    0.05
   1  -7   8   15.46    0.62
  -2   7  -8    3.62    0.14
  -2   7  -8    3.36    0.18
  -3   7  -8    2.39    0.13
  -3   7  -8    2.34    0.09
  -3  -6   8    0.20    0.04
  -2  -6   8    0.12    0.05
  -2  -6   8    0.17    0.03
   1   6  -8    1.42    0.10
   1   6  -8    1.31    0.11
  -1  -6   8    1.46    0.11
  -1  -6   8    1.44    0.09
   0   6  -8   10.02    0.53
   0   6  -8    9.98    0.39
   0   6  -8    9.77    0.34
   0  -6   8    9.42    0.41
   0  -6   8    9.50    0.37
  -1   6  -8    0.14    0.04
  -1   6  -8    0.06    0.04
  -1   6  -8    0.01    0.08
   1  -6   8   -0.02    0.06
  -2   6  -8   11.01    0.34
  -2   6  -8   10.14    0.43
  -3   6  -8    0.59    0.05
  -3   6  -8    0.57    0.05
  -3   6  -8    0.79    0.09
  -4   6  -8    7.12    0.29
  -4   6  -8    7.39    0.23
  -4  -5   8    3.12    0.14
  -4  -5   8    3.32    0.11
  -3  -5   8   15.74    0.62
  -2  -5   8    5.28    0.19
  -2  -5   8    5.20    0.24
   1   5  -8    1.85    0.18
   1   5  -8    1.75    0.13
  -1  -5   8    1.68    0.10
  -1  -5   8    1.88    0.13
  -1  -5   8    1.72    0.15
   0   5  -8    7.21    0.29
   0   5  -8    6.96    0.40
   0   5  -8    6.29    0.43
   0   5  -8    6.97    0.26
   0  -5   8    6.48    0.27
   0  -5   8    6.85    0.30
  -1   5  -8    0.83    0.07
  -1   5  -8    0.76    0.14
  -1   5  -8    0.91    0.07
  -1   5  -8    0.73    0.11
   1  -5   8    1.01    0.10
  -2   5  -8    1.39    0.12
  -2   5  -8    1.45    0.09
  -2   5  -8    1.40    0.17
  -2   5  -8    1.48    0.08
  -3   5  -8    0.32    0.04
  -3   5  -8    0.39    0.08
  -3   5  -8    0.27    0.04
  -4   5  -8    0.79    0.07
  -4   5  -8    1.12    0.06
  -4   5  -8    0.99    0.10
  -5   5  -8    3.08    0.11
  -5   5  -8    2.97    0.14
  -4  -4   8    2.15    0.11
  -4  -4   8    2.19    0.08
  -3  -4   8    0.16    0.05
  -2  -4   8    6.56    0.23
  -2  -4   8    6.07    0.35
  -2  -4   8    6.59    0.29
   1   4  -8    2.24    0.20
   1   4  -8    2.12    0.20
  -1  -4   8    2.22    0.17
  -1  -4   8    2.15    0.14
  -1  -4   8    2.11    0.12
   0   4  -8    0.46    0.08
   0   4  -8    0.55    0.07
   0   4  -8    0.51    0.11
   0   4  -8    0.47    0.11
   0   4  -8    0.50    0.10
   0  -4   8    0.52    0.07
   0  -4   8    0.40    0.07
  -1   4  -8    1.08    0.12
  -1   4  -8    1.09    0.16
  -1   4  -8    1.31    0.08
  -1   4  -8    1.11    0.09
  -2   4  -8    3.68    0.29
  -2   4  -8    4.12    0.22
  -2   4  -8    3.82    0.15
  -2   4  -8    4.10    0.21
  -2   4  -8    3.81    0.15
  -3   4  -8    9.52    0.30
  -3   4  -8    9.47    0.30
  -3   4  -8    8.61    0.56
  -3   4  -8    9.28    0.38
  -4   4  -8    1.87    0.09
  -4   4  -8    1.84    0.08
  -4   4  -8    1.90    0.11
  -4   4  -8    2.05    0.14
  -5   4  -8    0.20    0.03
  -5   4  -8    0.01    0.05
  -4  -3   8    3.83    0.13
  -4  -3   8    3.84    0.18
  -4  -3   8    3.65    0.16
  -3  -3   8    3.16    0.15
  -3  -3   8    3.14    0.17
  -2  -3   8    0.54    0.05
  -2  -3   8    0.64    0.07
  -2  -3   8    0.55    0.09
   1   3  -8   63.73    3.38
   1   3  -8   68.05    3.04
  -1  -3   8   66.50    3.04
  -1  -3   8   63.18    2.06
  -1  -3   8   64.40    2.47
   0   3  -8    1.37    0.14
   0   3  -8    1.29    0.10
   0   3  -8    1.15    0.16
   0  -3   8    1.06    0.10
  -1   3  -8   25.37    1.40
  -1   3  -8   26.81    0.94
  -1   3  -8   26.20    1.24
   1  -3   8   24.93    1.01
  -2   3  -8    8.15    0.28
  -2   3  -8    8.24    0.52
  -2   3  -8    8.24    0.46
  -2   3  -8    8.40    0.36
  -2   3  -8    8.46    0.28
  -2   3  -8    8.95    0.38
  -3   3  -8   11.01    0.36
  -3   3  -8   11.69    0.35
  -3   3  -8   10.64    0.66
  -3   3  -8   11.41    0.49
  -3   3  -8   11.01    0.45
  -4   3  -8    0.19    0.05
  -4   3  -8    0.24    0.04
  -4   3  -8    0.18    0.04
  -4   3  -8    0.20    0.07
  -5   3  -8    1.34    0.11
  -4  -2   8    0.78    0.07
  -4  -2   8    0.80    0.05
  -4  -2   8    0.62    0.07
  -3  -2   8    1.00    0.09
  -3  -2   8    0.88    0.06
  -3  -2   8    0.93    0.11
  -3  -2   8    1.07    0.09
   2   2  -8    0.08    0.08
  -2  -2   8    0.05    0.04
  -2  -2   8    0.01    0.05
  -2  -2   8    0.05    0.06
  -2  -2   8   -0.03    0.06
   1   2  -8   22.79    1.25
  -1  -2   8   23.01    1.10
   0   2  -8    1.70    0.19
   0   2  -8    1.65    0.12
   0  -2   8    1.79    0.12
  -1   2  -8    0.36    0.06
  -1   2  -8    0.38    0.09
  -1   2  -8    0.51    0.12
   1  -2   8    0.43    0.06
  -2   2  -8    2.25    0.19
  -2   2  -8    2.34    0.16
  -2   2  -8    2.18    0.21
  -2   2  -8    2.42    0.11
   2  -2   8    2.20    0.14
  -3   2  -8    1.09    0.09
  -3   2  -8    0.83    0.13
  -3   2  -8    1.12    0.12
  -3   2  -8    0.86    0.15
  -3   2  -8    1.06    0.07
  -3   2  -8    1.07    0.07
  -3   2  -8    1.12    0.11
   3  -2   8    1.11    0.11
  -4   2  -8    0.53    0.10
  -4   2  -8    0.62    0.05
  -4   2  -8    0.72    0.05
  -4   2  -8    0.68    0.09
  -4   2  -8    0.49    0.07
  -5   2  -8    0.64    0.05
  -5   2  -8    0.82    0.07
  -5   2  -8    0.79    0.09
  -4  -1   8    1.04    0.06
  -4  -1   8    0.87    0.08
  -4  -1   8    0.86    0.07
  -4  -1   8    1.04    0.08
  -4  -1   8    0.89    0.08
  -4  -1   8    0.98    0.06
  -3  -1   8   11.92    0.38
  -3  -1   8   12.40    0.50
  -3  -1   8   11.46    0.61
  -3  -1   8   12.39    0.44
  -3  -1   8   11.91    0.37
   2   1  -8    8.38    0.54
  -2  -1   8    8.90    0.30
  -2  -1   8    8.70    0.38
  -2  -1   8    8.82    0.46
  -2  -1   8    9.05    0.34
   1   1  -8    0.18    0.10
  -1  -1   8    0.15    0.06
   0   1  -8    6.85    0.38
   0   1  -8    7.12    0.45
   0   1  -8    6.44    0.29
   0  -1   8    7.06    0.30
  -1   1  -8   22.92    0.84
  -1   1  -8   23.30    1.11
  -1   1  -8   23.17    1.25
   1  -1   8   22.67    0.90
  -2   1  -8    3.24    0.14
  -2   1  -8    3.08    0.22
  -2   1  -8    3.28    0.26
  -2   1  -8    3.17    0.19
   2  -1   8    3.25    0.18
  -3   1  -8   13.33    0.75
  -3   1  -8   13.20    0.54
  -3   1  -8   12.91    0.40
  -3   1  -8   11.91    0.66
  -3   1  -8   13.14    0.40
   3  -1   8   12.37    0.54
  -4   1  -8   -0.05    0.03
  -4   1  -8    0.04    0.04
  -4   1  -8   -0.03    0.05
  -4   1  -8   -0.02    0.06
  -4   1  -8    0.11    0.07
  -5   1  -8   10.57    0.37
  -5   1  -8   10.06    0.33
  -4   0   8    7.06    0.28
  -4   0   8    6.85    0.23
  -4   0   8    7.19    0.30
  -4   0   8    7.02    0.27
  -4   0   8    6.86    0.22
  -4   0   8    6.83    0.26
   3   0  -8    0.04    0.09
  -3   0   8    0.03    0.07
  -3   0   8    0.07    0.05
  -3   0   8   -0.08    0.05
  -3   0   8   -0.04    0.03
  -3   0   8   -0.03    0.05
  -3   0   8    0.01    0.04
   2   0  -8    0.34    0.12
  -2   0   8    0.54    0.07
  -2   0   8    0.42    0.07
  -2   0   8    0.39    0.08
  -2   0   8    0.41    0.07
  -2   0   8    0.47    0.05
   1   0  -8    3.15    0.26
  -1   0   8    2.95    0.19
   0   0  -8    0.32    0.08
   0   0  -8    0.25    0.09
  -1   0  -8    0.50    0.11
  -1   0  -8    0.46    0.10
  -1   0  -8    0.46    0.06
  -1   0  -8    0.57    0.09
   1   0   8    0.52    0.06
  -2   0  -8    1.89    0.14
  -2   0  -8    2.18    0.11
  -2   0  -8    2.30    0.18
  -2   0  -8    2.22    0.20
   2   0   8    2.08    0.13
  -3   0  -8    0.84    0.14
  -3   0  -8    0.93    0.13
  -3   0  -8    0.83    0.10
   3   0   8    0.76    0.10
  -4   0  -8    0.07    0.03
  -4   0  -8    0.10    0.04
  -4   0  -8   -0.01    0.05
  -4   0  -8   -0.01    0.06
  -5   0  -8    1.74    0.14
  -5   0  -8    1.87    0.10
  -5   0  -8    1.96    0.11
  -4   1   8    1.81    0.08
  -4   1   8    1.74    0.10
  -4   1   8    1.84    0.11
  -4   1   8    1.84    0.10
  -4   1   8    1.60    0.11
  -4   1   8    1.75    0.08
   3  -1  -8    0.63    0.14
  -3   1   8    1.12    0.07
  -3   1   8    1.17    0.10
  -3   1   8    0.94    0.12
  -3   1   8    1.08    0.09
  -3   1   8    0.86    0.08
  -3   1   8    1.02    0.09
  -3   1   8    1.09    0.07
  -3   1   8    1.17    0.10
   2  -1  -8    0.05    0.09
  -2   1   8    0.02    0.05
  -2   1   8    0.06    0.06
  -2   1   8    0.05    0.03
  -2   1   8    0.00    0.04
  -2   1   8   -0.04    0.06
  -2   1   8    0.03    0.05
  -2   1   8    0.09    0.05
   1  -1  -8   20.17    1.12
   1  -1  -8   20.38    0.99
   0  -1  -8    0.15    0.08
   0  -1  -8    0.22    0.07
   0  -1  -8    0.13    0.09
  -1  -1  -8   30.33    1.36
  -1  -1  -8   28.83    1.39
  -1  -1  -8   29.58    1.56
  -1  -1  -8   28.21    1.06
   1   1   8   28.98    1.13
  -2  -1  -8   35.53    1.59
  -2  -1  -8   34.90    1.62
  -2  -1  -8   33.55    1.22
  -2  -1  -8   33.55    1.81
   2   1   8   33.60    1.33
  -3  -1  -8    1.06    0.10
  -3  -1  -8    1.46    0.16
   3   1   8    1.57    0.13
  -4  -1  -8   19.77    0.79
  -4  -1  -8   19.76    0.58
  -4  -1  -8   20.12    0.61
  -4  -1  -8   19.50    0.69
  -5  -1  -8    0.33    0.05
  -5  -1  -8    0.35    0.07
  -5  -1  -8    0.27    0.05
  -6  -1  -8    1.86    0.13
  -6  -1  -8    2.11    0.09
   4  -2  -8    0.06    0.06
  -4   2   8    0.04    0.03
  -4   2   8   -0.02    0.04
  -4   2   8    0.02    0.03
  -4   2   8    0.06    0.05
  -4   2   8    0.05    0.03
  -3   2   8   12.69    0.46
  -3   2   8   13.78    0.50
  -3   2   8   12.35    0.66
  -3   2   8   13.47    0.50
  -3   2   8   13.18    0.40
  -3   2   8   13.65    0.54
  -3   2   8   13.14    0.41
  -3   2   8   12.75    0.47
   2  -2  -8    4.50    0.39
  -2   2   8    5.84    0.21
  -2   2   8    6.01    0.26
  -2   2   8    5.88    0.33
  -2   2   8    5.99    0.20
  -2   2   8    5.93    0.24
  -2   2   8    6.37    0.24
   1  -2  -8    1.22    0.17
   1  -2  -8    1.55    0.15
   0  -2  -8    0.85    0.12
   0  -2  -8    0.91    0.14
   0  -2  -8    0.79    0.11
  -1  -2  -8    0.12    0.07
  -1  -2  -8    0.00    0.07
  -1  -2  -8    0.03    0.07
  -1  -2  -8    0.11    0.05
  -2  -2  -8    0.05    0.07
  -2  -2  -8   -0.07    0.03
  -2  -2  -8   -0.03    0.06
   2   2   8   -0.10    0.05
  -3  -2  -8    2.70    0.22
  -3  -2  -8    2.66    0.21
  -3  -2  -8    2.42    0.15
   3   2   8    2.50    0.17
  -4  -2  -8    2.20    0.10
  -4  -2  -8    2.09    0.12
  -4  -2  -8    2.31    0.15
  -4  -2  -8    2.28    0.11
  -5  -2  -8    1.23    0.11
  -5  -2  -8    1.33    0.08
  -5  -2  -8    1.42    0.09
  -6  -2  -8    0.14    0.06
  -6  -2  -8    0.25    0.03
   4  -3  -8    4.14    0.18
  -4   3   8    4.26    0.19
  -4   3   8    4.20    0.18
  -4   3   8    3.78    0.14
  -4   3   8    4.37    0.18
  -4   3   8    4.18    0.13
   3  -3  -8    2.51    0.15
  -3   3   8    2.64    0.15
  -3   3   8    2.78    0.11
  -3   3   8    2.68    0.11
  -3   3   8    2.62    0.15
  -3   3   8    2.61    0.15
   2  -3  -8    9.64    0.38
  -2   3   8    9.35    0.38
  -2   3   8    9.66    0.32
  -2   3   8    9.34    0.38
  -2   3   8    9.66    0.31
   1  -3  -8    0.60    0.14
   1  -3  -8    0.51    0.12
   1  -3  -8    0.72    0.09
   0  -3  -8    0.27    0.09
   0  -3  -8    0.27    0.10
   0  -3  -8    0.39    0.09
  -1  -3  -8   10.41    0.55
  -1  -3  -8   11.19    0.42
  -1  -3  -8   11.17    0.64
  -1  -3  -8   10.15    0.56
  -2  -3  -8    1.67    0.17
  -2  -3  -8    1.52    0.16
  -2  -3  -8    1.69    0.10
   2   3   8    1.64    0.13
  -3  -3  -8   15.16    0.81
  -3  -3  -8   16.87    0.63
  -3  -3  -8   16.05    0.80
  -3  -3  -8   14.93    0.58
  -4  -3  -8   -0.02    0.06
  -4  -3  -8    0.02    0.03
  -4  -3  -8   -0.01    0.05
  -4  -3  -8   -0.03    0.04
  -4  -3  -8    0.06    0.05
  -5  -3  -8   26.70    1.03
  -5  -3  -8   27.34    0.76
  -5  -3  -8   26.35    0.80
  -5  -3  -8   25.98    0.90
  -6  -3  -8    0.99    0.09
  -6  -3  -8    1.04    0.06
  -4   4   8   13.00    0.37
  -4   4   8   12.81    0.50
  -4   4   8   12.94    0.47
  -4   4   8   12.40    0.47
   3  -4  -8    1.09    0.09
  -3   4   8    1.09    0.09
  -3   4   8    1.08    0.09
  -3   4   8    1.23    0.10
  -3   4   8    1.07    0.06
  -3   4   8    1.24    0.06
   2  -4  -8    0.65    0.16
   2  -4  -8    0.65    0.09
  -2   4   8    1.07    0.10
  -2   4   8    0.85    0.07
  -2   4   8    0.86    0.08
   1  -4  -8    1.84    0.22
   1  -4  -8    2.91    0.15
   1  -4  -8    2.41    0.20
   1  -4  -8    1.85    0.20
  -1   4   8    2.43    0.12
  -1   4   8    2.40    0.14
   0  -4  -8    0.83    0.13
   0  -4  -8    0.98    0.15
   0  -4  -8    0.93    0.13
   0  -4  -8    0.98    0.09
  -1  -4  -8    1.35    0.15
  -1  -4  -8    1.33    0.10
  -1  -4  -8    1.10    0.14
  -2  -4  -8    0.32    0.10
  -2  -4  -8    0.35    0.06
  -2  -4  -8    0.30    0.10
  -3  -4  -8    2.55    0.12
  -3  -4  -8    2.66    0.24
  -3  -4  -8    2.36    0.15
  -3  -4  -8    2.88    0.16
  -3  -4  -8    2.65    0.12
  -3  -4  -8    2.66    0.15
  -4  -4  -8    2.45    0.15
  -4  -4  -8    2.47    0.14
  -4  -4  -8    2.60    0.11
  -4  -4  -8    2.54    0.15
  -4  -4  -8    2.50    0.10
  -5  -4  -8    0.17    0.03
  -5  -4  -8    0.14    0.07
  -5  -4  -8    0.15    0.04
  -5  -4  -8    0.25    0.06
  -5  -4  -8    0.25    0.05
  -6  -4  -8    0.27    0.03
  -6  -4  -8    0.38    0.06
   4  -5  -8    0.66    0.06
  -4   5   8    0.68    0.05
  -4   5   8    0.67    0.06
  -3   5   8    2.49    0.13
  -3   5   8    2.48    0.14
  -3   5   8    2.44    0.10
   2  -5  -8    0.74    0.17
   2  -5  -8    1.12    0.10
  -2   5   8    1.12    0.10
  -2   5   8    1.06    0.07
  -2   5   8    1.16    0.09
   1  -5  -8    1.93    0.24
   1  -5  -8    2.77    0.15
  -1   5   8    3.14    0.17
  -1   5   8    2.78    0.13
  -1   5   8    2.64    0.15
   0  -5  -8    6.26    0.26
   0  -5  -8    6.41    0.26
   0  -5  -8    4.38    0.34
   0  -5  -8    5.77    0.25
   0   5   8    6.00    0.23
  -1  -5  -8    4.34    0.20
  -1  -5  -8    3.58    0.28
  -1  -5  -8    4.64    0.21
  -1  -5  -8    5.32    0.22
  -1  -5  -8    4.21    0.29
  -2  -5  -8    3.56    0.18
  -2  -5  -8    3.82    0.27
  -2  -5  -8    3.29    0.26
  -2  -5  -8    3.48    0.16
  -3  -5  -8    8.28    0.28
  -3  -5  -8    8.17    0.34
  -3  -5  -8    8.41    0.28
  -3  -5  -8    8.98    0.37
  -4  -5  -8   22.05    0.75
  -4  -5  -8   21.12    0.63
  -4  -5  -8   21.93    0.84
  -4  -5  -8   20.88    0.77
  -4  -5  -8   21.70    0.66
  -5  -5  -8    4.87    0.23
  -5  -5  -8    4.89    0.16
  -5  -5  -8    4.99    0.20
  -5  -5  -8    4.85    0.17
  -5  -5  -8    4.75    0.22
  -6  -5  -8    6.91    0.30
  -6  -5  -8    7.41    0.23
   3  -6  -8    2.33    0.12
   3  -6  -8    2.42    0.13
  -3   6   8    2.55    0.13
  -3   6   8    2.32    0.09
  -3   6   8    2.49    0.12
  -2   6   8   61.86    1.78
  -2   6   8   63.17    2.18
  -2   6   8   62.12    2.18
   1  -6  -8    3.54    0.18
   1  -6  -8    3.72    0.18
   1  -6  -8    3.72    0.18
  -1   6   8    3.64    0.15
  -1   6   8    3.55    0.18
  -1   6   8    3.65    0.16
  -1   6   8    3.74    0.19
   0  -6  -8   16.35    0.61
   0  -6  -8   17.72    0.61
   0  -6  -8   17.63    0.61
   0   6   8   16.24    0.57
  -1  -6  -8    0.99    0.09
  -1  -6  -8    1.43    0.12
  -1  -6  -8    1.20    0.10
  -1  -6  -8    1.22    0.11
  -1  -6  -8    0.93    0.15
   1   6   8    1.18    0.08
   1   6   8    1.14    0.09
  -2  -6  -8    5.34    0.24
  -2  -6  -8    5.18    0.24
  -2  -6  -8    5.04    0.22
  -2  -6  -8    4.71    0.22
   2   6   8    4.85    0.23
  -3  -6  -8   21.47    0.73
  -3  -6  -8   19.96    0.73
  -3  -6  -8   20.46    0.73
  -3  -6  -8   20.07    0.63
  -3  -6  -8   20.61    0.61
  -4  -6  -8    0.19    0.06
  -4  -6  -8    0.17    0.06
  -4  -6  -8    0.28    0.04
  -4  -6  -8    0.18    0.04
  -4  -6  -8    0.18    0.06
  -4  -6  -8    0.28    0.07
  -5  -6  -8    0.04    0.04
  -5  -6  -8    0.15    0.03
  -5  -6  -8    0.05    0.04
  -5  -6  -8    0.13    0.06
  -5  -6  -8    0.10    0.03
  -6  -6  -8    0.12    0.05
  -6  -6  -8    0.15    0.02
  -6  -6  -8    0.09    0.04
  -6  -6  -8    0.12    0.03
   3  -7  -8   -0.01    0.04
   3  -7  -8    0.07    0.04
  -3   7   8    0.01    0.02
  -3   7   8    0.01    0.03
   2  -7  -8   16.66    0.59
   2  -7  -8   16.95    0.59
  -2   7   8   17.23    0.62
  -2   7   8   16.70    0.62
  -2   7   8   16.73    0.50
   1  -7  -8    0.05    0.06
   1  -7  -8    0.09    0.06
  -1   7   8    0.02    0.04
  -1   7   8   -0.04    0.05
  -1   7   8   -0.01    0.03
   0  -7  -8    1.77    0.13
   0  -7  -8    2.00    0.14
   0  -7  -8    1.80    0.12
   0  -7  -8    1.95    0.15
   0   7   8    1.73    0.11
  -1  -7  -8    8.26    0.33
  -1  -7  -8    8.23    0.34
  -1  -7  -8    8.07    0.33
  -1  -7  -8    8.15    0.32
   1   7   8    8.29    0.32
  -2  -7  -8    1.47    0.12
  -2  -7  -8    1.62    0.12
  -2  -7  -8    1.69    0.11
  -2  -7  -8    1.35    0.12
   2   7   8    1.65    0.13
   2   7   8    1.90    0.14
  -3  -7  -8    8.33    0.34
  -3  -7  -8    8.20    0.33
  -3  -7  -8    8.00    0.34
   3   7   8    8.62    0.35
   3   7   8    8.49    0.35
  -4  -7  -8    0.11    0.04
  -4  -7  -8    0.01    0.05
  -4  -7  -8    0.09    0.04
  -4  -7  -8    0.15    0.06
  -4  -7  -8    0.22    0.08
   4   7   8    0.05    0.05
  -5  -7  -8    5.84    0.24
  -5  -7  -8    6.21    0.25
  -5  -7  -8    6.06    0.19
  -5  -7  -8    6.05    0.20
  -5  -7  -8    6.07    0.26
  -5  -7  -8    6.34    0.23
   5   7   8    5.75    0.27
   2  -8  -8    7.46    0.29
   2  -8  -8    6.95    0.27
   2  -8  -8    7.18    0.27
  -2   8   8    7.14    0.27
  -2   8   8    7.03    0.23
   1  -8  -8    5.41    0.23
   1  -8  -8    5.59    0.23
   1  -8  -8    5.81    0.26
   0  -8  -8    0.00    0.05
   0  -8  -8    0.01    0.08
   0  -8  -8    0.15    0.07
   0   8   8    0.00    0.05
   0   8   8   -0.02    0.04
  -1  -8  -8    0.08    0.05
  -1  -8  -8    0.26    0.06
  -1  -8  -8    0.21    0.07
  -1  -8  -8    0.21    0.07
  -1  -8  -8    0.26    0.09
   1   8   8    0.04    0.06
   1   8   8    0.12    0.07
  -2  -8  -8    2.25    0.14
  -2  -8  -8    2.39    0.13
  -2  -8  -8    2.41    0.14
  -2  -8  -8    2.52    0.15
   2   8   8    2.39    0.12
   2   8   8    2.41    0.14
  -3  -8  -8    0.01    0.05
  -3  -8  -8    0.00    0.06
  -3  -8  -8   -0.07    0.04
   3   8   8   -0.09    0.06
   3   8   8    0.03    0.04
  -4  -8  -8    4.92    0.21
  -4  -8  -8    5.01    0.21
  -4  -8  -8    4.82    0.17
  -4  -8  -8    5.05    0.22
   4   8   8    4.72    0.22
   4   8   8    4.88    0.22
  -5  -8  -8    0.34    0.05
  -5  -8  -8    0.33    0.03
  -5  -8  -8    0.36    0.05
  -5  -8  -8    0.31    0.05
   5   8   8    0.18    0.05
   1  -9  -8    0.22    0.06
   1  -9  -8    0.15    0.05
   1  -9  -8    0.16    0.06
   0  -9  -8    0.08    0.06
   0  -9  -8    0.13    0.07
   0  -9  -8    0.13    0.05
   0   9   8    0.01    0.03
  -1  -9  -8    1.55    0.12
  -1  -9  -8    1.60    0.12
  -1  -9  -8    1.86    0.11
   1   9   8    1.86    0.11
  -2  -9  -8    8.07    0.31
  -2  -9  -8    7.69    0.31
  -2  -9  -8    8.27    0.32
  -3  -9  -8    0.15    0.06
  -3  -9  -8    0.06    0.05
  -3  -9  -8   -0.01    0.04
   3   9   8    0.05    0.05
  -4  -9  -8    5.24    0.18
  -4  -9  -8    5.32    0.21
  -4  -9  -8    5.38    0.22
  -4  -9  -8    5.46    0.22
   4   9   8    5.51    0.22
   4   9   8    5.40    0.22
   0 -10  -8    8.15    0.30
   0 -10  -8    8.67    0.33
   0 -10  -8    7.95    0.30
  -1 -10  -8    0.26    0.05
  -1 -10  -8    0.44    0.07
  -1 -10  -8    0.31    0.05
   1  10   8    0.28    0.04
  -2 -10  -8    1.82    0.12
  -2 -10  -8    1.72    0.10
  -2 -10  -8    1.76    0.11
   2  10   8    1.63    0.10
  -3 -10  -8    1.15    0.08
  -3 -10  -8    0.97    0.08
  -4 -10  -8    3.04    0.13
   0  -8   9    0.64    0.05
   0  -8   9    0.61    0.04
   2   7  -9    1.35    0.07
  -2  -7   9    1.35    0.08
   1   7  -9    0.54    0.05
  -1  -7   9    0.50    0.06
  -1  -7   9    0.49    0.04
   0   7  -9    1.23    0.10
   0   7  -9    1.52    0.07
   0  -7   9    1.56    0.10
   0  -7   9    1.44    0.08
   1  -7   9    0.35    0.06
  -2   7  -9    9.62    0.38
  -2   7  -9   10.02    0.31
   2  -7   9   10.19    0.37
  -3   7  -9    0.10    0.02
  -3   7  -9    0.05    0.05
   3  -7   9   -0.01    0.04
  -3  -6   9    5.82    0.24
  -2  -6   9    6.78    0.28
   1   6  -9    0.22    0.05
   1   6  -9    0.23    0.06
  -1  -6   9    0.10    0.04
  -1  -6   9    0.25    0.05
   0   6  -9    8.10    0.28
   0   6  -9    8.01    0.31
   0  -6   9    7.65    0.34
  -1   6  -9    0.49    0.09
  -1   6  -9    0.59    0.08
   1  -6   9    0.47    0.06
  -2   6  -9    0.69    0.09
  -2   6  -9    0.73    0.06
  -3   6  -9    0.12    0.05
  -3   6  -9    0.05    0.03
  -3   6  -9    0.08    0.06
  -4   6  -9    0.10    0.03
  -4   6  -9    0.09    0.04
  -3  -5   9    0.11    0.04
  -2  -5   9    9.39    0.39
  -2  -5   9    9.45    0.31
   1   5  -9    2.71    0.16
   1   5  -9    2.63    0.14
  -1  -5   9    2.66    0.12
  -1  -5   9    2.64    0.15
   0   5  -9   11.89    0.46
   0   5  -9   11.81    0.41
   0  -5   9   11.60    0.44
   0  -5   9   11.78    0.48
  -1   5  -9    0.96    0.12
  -1   5  -9    1.35    0.11
  -1   5  -9    1.30    0.08
  -1   5  -9    1.18    0.07
   1  -5   9    0.93    0.08
  -2   5  -9   -0.01    0.07
  -2   5  -9    0.08    0.04
  -3   5  -9    5.14    0.18
  -3   5  -9    5.23    0.18
  -3   5  -9    5.03    0.24
  -4   5  -9    5.06    0.22
  -4   5  -9    5.14    0.20
  -4   5  -9    4.97    0.17
  -3  -4   9   10.50    0.42
  -2  -4   9    0.11    0.03
  -2  -4   9    0.06    0.05
   1   4  -9   10.69    0.66
  -1  -4   9   11.65    0.39
  -1  -4   9   12.00    0.47
  -1  -4   9   11.01    0.58
   0   4  -9   -0.03    0.05
   0   4  -9    0.05    0.08
   0   4  -9   -0.08    0.05
   0  -4   9    0.19    0.06
   0  -4   9   -0.03    0.04
  -1   4  -9    8.57    0.56
  -1   4  -9    9.50    0.40
  -1   4  -9    9.31    0.39
  -1   4  -9    9.51    0.36
  -1   4  -9    9.41    0.32
  -2   4  -9    0.18    0.07
  -2   4  -9    0.14    0.05
  -2   4  -9    0.10    0.10
  -2   4  -9    0.11    0.05
  -2   4  -9    0.22    0.08
  -3   4  -9    1.27    0.12
  -3   4  -9    1.51    0.08
  -3   4  -9    1.41    0.08
  -3   4  -9    1.05    0.09
  -4   4  -9    0.53    0.05
  -4   4  -9    0.64    0.04
  -4   4  -9    0.67    0.09
  -5   4  -9    0.03    0.02
  -5   4  -9    0.01    0.04
  -4  -3   9    0.06    0.02
  -4  -3   9    0.04    0.03
  -3  -3   9    1.67    0.08
  -3  -3   9    1.59    0.10
  -3  -3   9    1.79    0.11
  -2  -3   9    2.61    0.11
  -2  -3   9    2.66    0.15
   1   3  -9    1.03    0.15
  -1  -3   9    1.00    0.11
  -1  -3   9    0.98    0.08
  -1  -3   9    1.12    0.09
   0   3  -9    4.13    0.19
   0   3  -9    4.22    0.31
   0   3  -9    4.46    0.21
   0  -3   9    4.19    0.19
   0  -3   9    4.19    0.20
  -1   3  -9    0.07    0.08
  -1   3  -9   -0.16    0.08
  -1   3  -9    0.04    0.05
  -1   3  -9    0.02    0.04
   1  -3   9    0.01    0.06
  -2   3  -9    7.49    0.50
  -2   3  -9    8.20    0.27
  -2   3  -9    7.85    0.36
  -2   3  -9    8.03    0.35
  -2   3  -9    7.76    0.27
  -3   3  -9   -0.01    0.04
  -3   3  -9   -0.02    0.07
  -3   3  -9    0.09    0.08
  -3   3  -9    0.04    0.06
  -3   3  -9    0.07    0.04
  -3   3  -9    0.01    0.10
  -4   3  -9   29.30    0.90
  -4   3  -9   30.32    0.86
  -4   3  -9   30.49    1.09
  -5   3  -9    6.37    0.21
  -5   3  -9    6.48    0.27
  -4  -2   9    6.74    0.20
  -4  -2   9    6.65    0.28
  -3  -2   9    2.63    0.14
  -3  -2   9    2.56    0.13
  -3  -2   9    2.39    0.11
   2   2  -9   10.26    0.65
  -2  -2   9   11.47    0.46
  -2  -2   9   11.53    0.41
  -2  -2   9   10.69    0.56
  -2  -2   9   11.23    0.37
   1   2  -9    0.08    0.09
  -1  -2   9    0.12    0.05
  -1  -2   9    0.10    0.07
  -1  -2   9    0.06    0.05
   0   2  -9   17.66    0.66
   0   2  -9   17.46    0.97
   0  -2   9   16.79    0.63
   0  -2   9   17.05    0.63
  -1   2  -9    6.12    0.36
  -1   2  -9    6.03    0.29
  -1   2  -9    6.51    0.26
  -1   2  -9    6.07    0.23
  -1   2  -9    6.49    0.42
   1  -2   9    5.88    0.28
  -2   2  -9    5.57    0.27
  -2   2  -9    5.16    0.37
  -2   2  -9    5.28    0.26
  -2   2  -9    5.33    0.19
  -2   2  -9    5.08    0.33
  -2   2  -9    5.12    0.20
  -2   2  -9    5.58    0.20
  -3   2  -9    4.90    0.18
  -3   2  -9    4.94    0.21
  -3   2  -9    5.09    0.25
  -3   2  -9    4.85    0.25
  -3   2  -9    4.32    0.35
  -3   2  -9    4.64    0.17
  -4   2  -9    0.62    0.10
  -4   2  -9    0.66    0.06
  -4   2  -9    0.52    0.07
  -4   2  -9    0.64    0.05
  -4   2  -9    0.65    0.10
  -5   2  -9    1.51    0.11
  -5   2  -9    1.51    0.09
  -5   2  -9    1.37    0.07
  -4  -1   9    0.16    0.04
  -4  -1   9    0.27    0.03
  -3  -1   9    1.56    0.11
  -3  -1   9    1.37    0.08
  -3  -1   9    1.54    0.10
   2   1  -9    2.83    0.25
  -2  -1   9    3.10    0.20
  -2  -1   9    3.06    0.12
  -2  -1   9    2.84    0.15
  -2  -1   9    3.09    0.15
  -2  -1   9    3.05    0.16
   1   1  -9   18.24    1.10
  -1  -1   9   20.53    0.66
  -1  -1   9   20.91    0.70
  -1  -1   9   19.96    0.73
   0   1  -9    0.03    0.08
   0   1  -9    0.05    0.06
  -1   1  -9    7.20    0.30
  -1   1  -9    7.04    0.32
  -1   1  -9    7.13    0.46
  -1   1  -9    7.23    0.40
   1  -1   9    7.28    0.32
  -2   1  -9    0.03    0.09
  -2   1  -9   -0.01    0.04
  -2   1  -9    0.04    0.06
  -2   1  -9   -0.04    0.05
  -2   1  -9    0.03    0.08
  -2   1  -9   -0.04    0.08
   2  -1   9   -0.04    0.05
  -3   1  -9    4.89    0.18
  -3   1  -9    4.67    0.25
  -3   1  -9    4.83    0.25
  -3   1  -9    4.76    0.18
  -3   1  -9    4.38    0.35
  -3   1  -9    5.02    0.21
  -4   1  -9    1.06    0.11
  -4   1  -9    1.01    0.08
  -4   1  -9    1.10    0.06
  -4   1  -9    1.06    0.07
  -4   1  -9    0.93    0.12
  -5   1  -9    2.25    0.11
  -5   1  -9    2.15    0.10
  -6   1  -9   10.88    0.33
   4   0  -9    2.84    0.14
  -4   0   9    3.18    0.10
  -4   0   9    3.12    0.15
  -3   0   9   21.29    0.64
  -3   0   9   21.36    0.75
  -3   0   9   22.39    0.85
   2   0  -9    0.47    0.12
  -2   0   9    0.36    0.06
  -2   0   9    0.48    0.09
  -2   0   9    0.49    0.04
  -2   0   9    0.51    0.07
  -2   0   9    0.43    0.07
   1   0  -9   16.52    0.98
  -1   0   9   17.18    0.64
  -1   0   9   17.74    0.62
  -1   0   9   18.32    0.58
   0   0  -9    0.49    0.12
   0   0  -9    0.58    0.10
   0   0  -9    0.56    0.08
  -1   0  -9   14.61    0.72
  -1   0  -9   13.86    0.57
  -1   0  -9   14.65    0.82
  -1   0  -9   13.87    0.70
  -1   0  -9   13.93    0.54
  -2   0  -9    3.98    0.30
  -2   0  -9    4.08    0.21
  -2   0  -9    3.80    0.26
  -2   0  -9    3.91    0.17
   2   0   9    3.71    0.20
  -3   0  -9    0.08    0.06
  -3   0  -9   -0.14    0.07
  -3   0  -9    0.06    0.06
  -3   0  -9    0.11    0.04
  -3   0  -9    0.15    0.05
  -3   0  -9    0.01    0.08
   3   0   9    0.03    0.06
  -4   0  -9    2.64    0.12
  -4   0  -9    2.83    0.14
  -4   0  -9    2.64    0.11
  -4   0  -9    2.75    0.18
  -5   0  -9    2.14    0.15
  -5   0  -9    2.26    0.11
  -5   0  -9    2.28    0.10
  -6   0  -9    0.37    0.04
   4  -1  -9    0.09    0.05
  -4   1   9    0.00    0.02
  -4   1   9   -0.01    0.04
  -3   1   9    5.89    0.24
  -3   1   9    5.95    0.20
  -3   1   9    6.02    0.25
  -3   1   9    5.96    0.27
   2  -1  -9    0.29    0.10
  -2   1   9    0.33    0.06
  -2   1   9    0.33    0.06
  -2   1   9    0.27    0.04
   1  -1  -9    0.10    0.09
   1  -1  -9    0.12    0.06
  -1   1   9    0.06    0.05
  -1   1   9    0.08    0.04
   0  -1  -9    0.11    0.09
   0  -1  -9    0.14    0.06
   0  -1  -9    0.09    0.08
  -1  -1  -9    0.56    0.10
  -1  -1  -9    0.68    0.13
  -1  -1  -9    0.72    0.11
  -1  -1  -9    0.68    0.08
  -1  -1  -9    0.65    0.09
  -2  -1  -9    0.93    0.07
  -2  -1  -9    1.10    0.10
  -2  -1  -9    0.80    0.12
  -2  -1  -9    0.86    0.15
  -2  -1  -9    0.98    0.13
   2   1   9    0.95    0.10
  -3  -1  -9    1.58    0.17
  -3  -1  -9    1.52    0.13
  -3  -1  -9    1.52    0.09
  -3  -1  -9    1.33    0.11
  -3  -1  -9    1.56    0.09
   3   1   9    1.75    0.14
  -4  -1  -9    4.46    0.24
  -4  -1  -9    4.35    0.17
  -4  -1  -9    4.45    0.16
  -4  -1  -9    4.47    0.19
  -5  -1  -9    4.60    0.19
  -5  -1  -9    4.54    0.16
  -5  -1  -9    4.20    0.23
  -6  -1  -9    0.18    0.03
  -6  -1  -9    0.16    0.06
   4  -2  -9    1.45    0.09
  -4   2   9    1.43    0.06
  -4   2   9    1.61    0.09
  -4   2   9    1.31    0.08
   3  -2  -9    0.62    0.08
  -3   2   9    0.51    0.05
  -3   2   9    0.53    0.06
  -3   2   9    0.57    0.07
   2  -2  -9   15.62    1.02
   2  -2  -9   19.12    0.66
  -2   2   9   18.90    0.68
  -2   2   9   19.28    0.58
   1  -2  -9    0.85    0.13
   1  -2  -9    0.82    0.16
   1  -2  -9    1.01    0.09
  -1   2   9    0.81    0.08
  -1   2   9    1.06    0.07
   0  -2  -9   12.13    0.63
   0  -2  -9   12.06    0.71
   0  -2  -9   12.02    0.45
  -1  -2  -9   28.58    1.41
  -1  -2  -9   29.26    1.12
  -1  -2  -9   30.43    1.59
  -1  -2  -9   28.88    1.38
  -1  -2  -9   30.25    1.08
  -2  -2  -9    2.75    0.13
  -2  -2  -9    2.48    0.20
  -2  -2  -9    2.56    0.21
  -2  -2  -9    2.67    0.16
   2   2   9    2.65    0.16
  -3  -2  -9   13.64    0.43
  -3  -2  -9   14.25    0.56
  -3  -2  -9   13.42    0.42
  -3  -2  -9   13.78    0.49
   3   2   9   12.73    0.58
  -4  -2  -9    0.31    0.07
  -4  -2  -9    0.29    0.04
  -4  -2  -9    0.31    0.05
  -4  -2  -9    0.33    0.06
  -5  -2  -9    1.49    0.12
  -5  -2  -9    1.63    0.08
  -5  -2  -9    1.50    0.10
  -6  -2  -9    0.12    0.05
  -6  -2  -9    0.20    0.03
  -4   3   9    3.29    0.14
  -4   3   9    3.46    0.14
  -4   3   9    3.42    0.10
   3  -3  -9   -0.02    0.05
  -3   3   9    0.04    0.03
  -3   3   9   -0.02    0.05
  -3   3   9    0.01    0.04
  -3   3   9    0.06    0.06
   2  -3  -9   -0.03    0.09
   2  -3  -9    0.06    0.06
  -2   3   9   -0.04    0.04
   1  -3  -9    0.97    0.17
   1  -3  -9    0.83    0.09
  -1   3   9    0.95    0.07
  -1   3   9    0.76    0.08
   0  -3  -9    0.12    0.09
   0  -3  -9    0.05    0.09
   0  -3  -9    0.01    0.05
   0  -3  -9    0.10    0.08
   0   3   9    0.08    0.05
   0   3   9    0.14    0.05
  -1  -3  -9    3.10    0.16
  -1  -3  -9    2.88    0.16
  -1  -3  -9    2.90    0.22
  -1  -3  -9    2.51    0.21
  -2  -3  -9    2.11    0.14
  -2  -3  -9    2.39    0.12
  -2  -3  -9    2.14    0.20
  -2  -3  -9    2.26    0.14
  -2  -3  -9    2.19    0.19
  -3  -3  -9    5.78    0.27
  -3  -3  -9    5.98    0.27
  -3  -3  -9    5.59    0.26
  -3  -3  -9    5.64    0.20
  -3  -3  -9    5.62    0.37
  -3  -3  -9    5.84    0.21
   3   3   9    5.47    0.29
  -4  -3  -9    1.29    0.08
  -4  -3  -9    1.37    0.10
  -4  -3  -9    1.10    0.11
  -4  -3  -9    1.24    0.11
  -4  -3  -9    1.31    0.08
  -5  -3  -9    4.35    0.15
  -5  -3  -9    4.28    0.18
  -5  -3  -9    4.06    0.14
  -5  -3  -9    4.34    0.22
  -6  -3  -9    4.39    0.15
  -6  -3  -9    4.54    0.21
   3  -4  -9   17.95    0.63
  -3   4   9   17.81    0.52
  -3   4   9   17.73    0.64
   2  -4  -9    0.82    0.08
  -2   4   9    0.52    0.06
  -2   4   9    0.77    0.08
   1  -4  -9   15.57    0.54
   1  -4  -9   13.10    0.85
  -1   4   9   15.05    0.49
  -1   4   9   15.30    0.56
   0  -4  -9    1.24    0.11
   0  -4  -9    1.04    0.17
   0  -4  -9    0.69    0.13
   0  -4  -9    0.92    0.10
   0  -4  -9    1.01    0.14
   0   4   9    1.16    0.08
   0   4   9    1.21    0.09
  -1  -4  -9   12.01    0.64
  -1  -4  -9   13.04    0.47
  -1  -4  -9   11.71    0.65
  -1  -4  -9   12.64    0.48
   1   4   9   12.61    0.47
  -2  -4  -9    3.31    0.25
  -2  -4  -9    3.47    0.17
  -2  -4  -9    3.47    0.25
  -2  -4  -9    3.36    0.18
  -3  -4  -9    0.03    0.04
  -3  -4  -9    0.01    0.04
  -3  -4  -9    0.07    0.05
  -3  -4  -9    0.02    0.06
  -4  -4  -9    4.09    0.19
  -4  -4  -9    4.19    0.15
  -4  -4  -9    4.24    0.22
  -4  -4  -9    4.19    0.21
  -4  -4  -9    4.37    0.16
  -5  -4  -9    4.12    0.14
  -5  -4  -9    4.28    0.21
  -5  -4  -9    4.35    0.18
  -5  -4  -9    4.25    0.15
  -5  -4  -9    4.32    0.21
  -6  -4  -9    0.33    0.05
  -6  -4  -9    0.44    0.04
  -3   5   9    0.27    0.03
  -3   5   9    0.24    0.04
  -3   5   9    0.37    0.06
   2  -5  -9    0.16    0.06
  -2   5   9    0.05    0.04
  -2   5   9    0.23    0.07
  -2   5   9    0.09    0.05
   1  -5  -9    0.20    0.12
   1  -5  -9    0.41    0.07
  -1   5   9    0.24    0.05
  -1   5   9    0.39    0.06
   0  -5  -9    0.07    0.06
   0  -5  -9    0.05    0.06
   0  -5  -9   -0.09    0.06
   0   5   9    0.07    0.05
   0   5   9    0.05    0.05
  -1  -5  -9    0.19    0.06
  -1  -5  -9    0.13    0.06
  -1  -5  -9    0.19    0.07
  -1  -5  -9    0.22    0.08
  -1  -5  -9    0.12    0.09
   1   5   9    0.24    0.06
  -2  -5  -9    1.29    0.11
  -2  -5  -9    1.04    0.16
  -2  -5  -9    1.43    0.10
  -2  -5  -9    1.26    0.11
   2   5   9    1.28    0.11
  -3  -5  -9   18.06    0.72
  -3  -5  -9   18.15    0.56
  -3  -5  -9   18.43    0.66
  -3  -5  -9   17.86    0.55
  -4  -5  -9    1.25    0.08
  -4  -5  -9    1.42    0.10
  -4  -5  -9    1.00    0.10
  -4  -5  -9    1.08    0.10
  -4  -5  -9    1.02    0.07
  -5  -5  -9    0.89    0.09
  -5  -5  -9    0.90    0.06
  -5  -5  -9    0.94    0.07
  -5  -5  -9    0.71    0.05
  -5  -5  -9    0.73    0.09
  -6  -5  -9   -0.03    0.02
  -6  -5  -9    0.02    0.04
   3  -6  -9    1.70    0.09
   3  -6  -9    1.87    0.10
  -3   6   9    1.57    0.09
  -3   6   9    1.81    0.07
   2  -6  -9    0.25    0.06
   2  -6  -9    0.12    0.06
  -2   6   9    0.24    0.05
  -2   6   9    0.16    0.04
  -2   6   9    0.24    0.06
   1  -6  -9    4.62    0.21
   1  -6  -9    4.37    0.20
   1  -6  -9    4.32    0.20
  -1   6   9    4.46    0.17
  -1   6   9    4.32    0.18
  -1   6   9    4.54    0.21
  -1   6   9    4.42    0.20
   0  -6  -9    6.19    0.27
   0  -6  -9    6.65    0.27
   0  -6  -9    6.55    0.27
   0   6   9    6.54    0.25
  -1  -6  -9   16.59    0.62
  -1  -6  -9   17.18    0.65
  -1  -6  -9   17.62    0.62
  -1  -6  -9   17.54    0.61
   1   6   9   17.04    0.63
  -2  -6  -9    0.40    0.08
  -2  -6  -9    0.40    0.06
  -2  -6  -9    0.40    0.08
  -2  -6  -9    0.43    0.09
   2   6   9    0.51    0.08
  -3  -6  -9   58.37    1.96
  -3  -6  -9   57.32    1.92
  -4  -6  -9    0.59    0.08
  -4  -6  -9    0.83    0.06
  -4  -6  -9    0.80    0.09
  -4  -6  -9    0.84    0.08
  -4  -6  -9    0.74    0.06
  -5  -6  -9    5.95    0.20
  -5  -6  -9    6.18    0.19
  -5  -6  -9    6.29    0.23
  -5  -6  -9    5.76    0.27
  -5  -6  -9    6.06    0.25
  -6  -6  -9    1.34    0.06
   2  -7  -9    2.85    0.13
   2  -7  -9    2.70    0.13
  -2   7   9    2.63    0.10
  -2   7   9    2.61    0.12
   1  -7  -9    9.44    0.36
   1  -7  -9    9.56    0.36
  -1   7   9    9.52    0.37
   0  -7  -9    0.12    0.06
   0  -7  -9    0.03    0.05
   0  -7  -9    0.12    0.06
   0   7   9    0.04    0.05
   0   7   9    0.03    0.05
  -1  -7  -9    0.02    0.06
  -1  -7  -9    0.10    0.06
  -1  -7  -9    0.02    0.06
  -1  -7  -9    0.04    0.06
  -2  -7  -9   -0.01    0.06
  -2  -7  -9   -0.04    0.05
  -2  -7  -9    0.05    0.07
  -2  -7  -9    0.10    0.06
   2   7   9    0.06    0.04
   2   7   9    0.09    0.06
  -3  -7  -9    0.08    0.06
  -3  -7  -9    0.04    0.07
  -3  -7  -9    0.03    0.05
   3   7   9   -0.08    0.07
   3   7   9    0.08    0.05
  -4  -7  -9    4.82    0.21
  -4  -7  -9    4.90    0.21
  -4  -7  -9    4.79    0.17
   4   7   9    4.46    0.21
  -5  -7  -9    0.03    0.04
  -5  -7  -9    0.00    0.03
  -5  -7  -9    0.00    0.02
  -5  -7  -9    0.10    0.05
  -5  -7  -9    0.03    0.04
   5   7   9   -0.03    0.04
   2  -8  -9    0.00    0.04
   2  -8  -9    0.07    0.03
   2  -8  -9   -0.11    0.04
  -2   8   9    0.01    0.02
   1  -8  -9    0.14    0.05
   1  -8  -9    0.13    0.06
   1  -8  -9    0.03    0.05
   0  -8  -9    3.48    0.18
   0  -8  -9    3.38    0.17
   0  -8  -9    3.53    0.17
   0   8   9    3.51    0.14
   0   8   9    3.29    0.15
  -1  -8  -9    0.32    0.06
  -1  -8  -9    0.37    0.07
  -1  -8  -9    0.42    0.07
  -1  -8  -9    0.36    0.07
   1   8   9    0.24    0.06
   1   8   9    0.31    0.07
  -2  -8  -9    6.30    0.26
  -2  -8  -9    5.74    0.25
  -2  -8  -9    6.17    0.25
  -2  -8  -9    6.10    0.26
   2   8   9    6.02    0.24
  -3  -8  -9    0.07    0.05
  -3  -8  -9    0.11    0.06
  -3  -8  -9    0.01    0.05
   3   8   9   -0.08    0.06
   3   8   9    0.01    0.04
  -4  -8  -9    7.39    0.30
  -4  -8  -9    7.46    0.30
  -4  -8  -9    7.96    0.25
   4   8   9    8.62    0.32
   4   8   9    8.09    0.32
  -5  -8  -9    5.93    0.18
  -5  -8  -9    5.77    0.23
   5   8   9    6.17    0.24
   1  -9  -9    0.05    0.04
   1  -9  -9    0.10    0.04
   1  -9  -9   -0.04    0.05
   0  -9  -9    4.56    0.19
   0  -9  -9    4.54    0.21
   0  -9  -9    4.71    0.19
  -1  -9  -9    0.56    0.07
  -1  -9  -9    0.38    0.07
   1   9   9    0.48    0.06
  -2  -9  -9    0.51    0.06
  -2  -9  -9    0.52    0.06
  -2  -9  -9    0.48    0.07
  -3  -9  -9    1.11    0.08
  -3  -9  -9    0.98    0.08
  -3  -9  -9    1.02    0.09
  -4  -9  -9    0.03    0.04
  -4  -9  -9   -0.01    0.05
  -4  -9  -9   -0.03    0.03
  -4  -9  -9    0.01    0.03
   4   9   9   -0.09    0.04
   0 -10  -9    2.07    0.10
   0 -10  -9    2.08    0.10
  -1 -10  -9    5.41    0.20
  -1 -10  -9    5.22    0.20
   1  10   9    4.93    0.17
  -2 -10  -9    0.20    0.05
  -2 -10  -9    0.22    0.05
   2  10   9    0.21    0.04
  -3 -10  -9    7.40    0.27
  -3 -10  -9    7.80    0.27
   0  -7  10    0.04    0.03
  -2   7 -10    0.37    0.03
   2   6 -10    0.80    0.05
   1   6 -10    3.61    0.14
  -1  -6  10    3.64    0.16
  -1  -6  10    3.42    0.13
   0   6 -10    2.19    0.09
   0   6 -10    2.00    0.12
   0  -6  10    2.08    0.10
   0  -6  10    2.15    0.12
  -1   6 -10    8.56    0.35
  -2   6 -10    0.10    0.03
   2  -6  10    0.10    0.04
  -3   6 -10    7.55    0.24
  -3   6 -10    7.84    0.31
   3  -6  10    8.46    0.30
  -2  -5  10    0.34    0.05
   1   5 -10    1.99    0.10
  -1  -5  10    2.08    0.12
  -1  -5  10    1.92    0.09
   0   5 -10    0.04    0.05
   0   5 -10   -0.05    0.04
  -1   5 -10    2.59    0.14
   1  -5  10    2.54    0.13
   1  -5  10    2.58    0.14
  -2   5 -10    0.54    0.05
  -2   5 -10    0.63    0.09
  -2   5 -10    0.60    0.08
   2  -5  10    0.54    0.06
  -3   5 -10    0.09    0.05
  -3   5 -10    0.18    0.06
  -3   5 -10    0.05    0.03
  -4   5 -10    1.27    0.09
  -4   5 -10    1.38    0.06
  -4   5 -10    1.46    0.07
  -3  -4  10    4.75    0.20
  -2  -4  10    4.90    0.22
   1   4 -10    6.26    0.25
   1   4 -10    6.22    0.28
  -1  -4  10    6.94    0.29
  -1  -4  10    6.74    0.24
   0   4 -10    7.58    0.31
   0   4 -10    7.76    0.28
   0  -4  10    7.83    0.29
   0  -4  10    7.75    0.31
  -1   4 -10    0.00    0.05
  -1   4 -10    0.02    0.04
  -1   4 -10    0.01    0.03
   1  -4  10    0.04    0.05
  -2   4 -10   19.47    0.73
  -2   4 -10   19.32    0.77
  -2   4 -10   19.83    0.59
  -3   4 -10    2.06    0.14
  -3   4 -10    1.93    0.09
  -3   4 -10    1.95    0.09
  -3   4 -10    1.71    0.11
  -4   4 -10    1.48    0.11
  -4   4 -10    1.44    0.07
  -4   4 -10    1.49    0.09
  -3  -3  10    4.06    0.18
  -3  -3  10    4.05    0.14
  -2  -3  10    0.31    0.03
  -2  -3  10    0.30    0.06
  -1  -3  10    0.42    0.06
  -1  -3  10    0.45    0.07
   0   3 -10    0.79    0.09
   0   3 -10    0.74    0.07
   0   3 -10    0.79    0.14
   0  -3  10    0.80    0.06
   0  -3  10    0.71    0.08
  -1   3 -10    1.55    0.10
  -1   3 -10    1.39    0.13
  -1   3 -10    1.42    0.09
  -1   3 -10    1.30    0.11
  -1   3 -10    1.03    0.16
   1  -3  10    1.50    0.10
  -2   3 -10    0.10    0.05
  -2   3 -10    0.19    0.07
  -2   3 -10    0.21    0.08
  -2   3 -10    0.17    0.10
  -3   3 -10    0.17    0.04
  -3   3 -10    0.33    0.08
  -3   3 -10    0.25    0.04
  -3   3 -10    0.19    0.06
  -3   3 -10    0.29    0.08
  -4   3 -10    4.64    0.16
  -4   3 -10    4.65    0.22
  -4   3 -10    4.54    0.19
  -4   3 -10    4.52    0.15
  -5   3 -10    0.01    0.02
  -5   3 -10    0.04    0.04
   3   2 -10    0.06    0.05
  -3  -2  10    0.06    0.03
  -3  -2  10    0.17    0.05
   2   2 -10    7.84    0.31
  -2  -2  10    8.10    0.34
  -2  -2  10    8.06    0.27
   1   2 -10    6.89    0.46
  -1  -2  10    7.20    0.29
  -1  -2  10    7.49    0.26
   0   2 -10    2.11    0.21
   0   2 -10    2.31    0.13
   0   2 -10    2.07    0.13
   0  -2  10    2.21    0.11
   0  -2  10    1.98    0.13
  -1   2 -10    4.56    0.19
  -1   2 -10    4.76    0.21
  -1   2 -10    4.59    0.23
  -1   2 -10    4.71    0.34
   1  -2  10    4.57    0.21
   1  -2  10    4.73    0.21
  -2   2 -10    4.54    0.18
  -2   2 -10    4.69    0.23
  -2   2 -10    4.28    0.33
  -2   2 -10    4.48    0.23
  -3   2 -10    2.69    0.15
  -3   2 -10    2.88    0.12
  -3   2 -10    2.67    0.12
  -3   2 -10    2.95    0.18
  -3   2 -10    3.08    0.18
  -4   2 -10   58.86    1.72
  -4   2 -10   58.48    1.65
  -4   2 -10   56.28    2.18
  -4   2 -10   57.89    1.94
  -4   2 -10   59.39    2.05
  -5   2 -10    2.03    0.09
  -5   2 -10    2.14    0.10
   3   1 -10   12.01    0.45
  -3  -1  10   12.60    0.37
  -3  -1  10   12.66    0.50
   2   1 -10    0.90    0.09
  -2  -1  10    0.82    0.08
  -2  -1  10    0.75    0.07
  -2  -1  10    0.83    0.05
   1   1 -10   47.14    1.61
  -1  -1  10   48.68    1.51
  -1  -1  10   46.52    1.66
   0   1 -10    0.80    0.08
   0   1 -10    0.61    0.13
   0   1 -10    0.79    0.09
   0  -1  10    0.71    0.06
   0  -1  10    0.66    0.07
  -1   1 -10    1.60    0.10
  -1   1 -10    1.39    0.18
  -1   1 -10    1.56    0.12
  -1   1 -10    1.88    0.11
   1  -1  10    1.58    0.11
   1  -1  10    1.58    0.11
  -2   1 -10    0.24    0.04
  -2   1 -10    0.11    0.10
  -2   1 -10    0.32    0.08
  -2   1 -10    0.21    0.05
  -2   1 -10    0.01    0.08
  -2   1 -10    0.29    0.04
  -3   1 -10    0.03    0.06
  -3   1 -10    0.19    0.04
  -3   1 -10    0.08    0.04
  -3   1 -10    0.15    0.07
  -3   1 -10    0.06    0.12
  -3   1 -10   -0.02    0.07
  -4   1 -10    4.55    0.20
  -4   1 -10    4.57    0.23
  -4   1 -10    4.38    0.24
  -4   1 -10    4.52    0.16
  -4   1 -10    4.62    0.17
  -5   1 -10   -0.02    0.04
  -5   1 -10   -0.04    0.05
  -5   1 -10   -0.03    0.03
   3   0 -10    2.10    0.12
  -3   0  10    2.14    0.09
  -3   0  10    2.01    0.12
   2   0 -10    3.31    0.17
  -2   0  10    3.41    0.16
  -2   0  10    3.63    0.13
   1   0 -10    1.83    0.12
   1   0 -10    1.42    0.18
  -1   0  10    1.79    0.11
  -1   0  10    1.81    0.10
   0   0 -10    4.86    0.23
   0   0 -10    4.84    0.21
   0   0 -10    4.88    0.23
   0   0 -10    4.64    0.34
   0   0  10    4.88    0.21
   0   0  10    4.85    0.20
  -1   0 -10    0.55    0.12
  -1   0 -10    0.56    0.08
  -1   0 -10    0.57    0.11
  -1   0 -10    0.50    0.07
  -1   0 -10    0.89    0.08
   1   0  10    0.46    0.07
   1   0  10    0.48    0.07
  -2   0 -10   23.91    1.34
  -2   0 -10   24.96    0.96
  -2   0 -10   25.05    0.88
  -2   0 -10   23.78    0.91
  -2   0 -10   24.18    0.79
  -2   0 -10   25.51    0.75
  -3   0 -10    4.15    0.20
  -3   0 -10    4.13    0.17
  -3   0 -10    4.46    0.17
  -3   0 -10    4.23    0.23
  -3   0 -10    4.66    0.23
  -4   0 -10   11.89    0.36
  -4   0 -10   11.42    0.50
  -4   0 -10   11.79    0.43
  -4   0 -10   11.87    0.38
  -5   0 -10    6.93    0.32
  -5   0 -10    7.21    0.26
  -5   0 -10    7.14    0.23
  -6   0 -10    0.21    0.03
   3  -1 -10    0.42    0.06
  -3   1  10    0.37    0.05
  -3   1  10    0.31    0.04
  -3   1  10    0.32    0.04
   2  -1 -10    2.86    0.15
  -2   1  10    2.84    0.14
   1  -1 -10    0.19    0.09
   1  -1 -10    0.08    0.06
  -1   1  10   -0.03    0.04
  -1   1  10    0.13    0.05
   0  -1 -10    3.93    0.20
   0  -1 -10    3.97    0.19
   0  -1 -10    4.06    0.27
   0  -1 -10    3.94    0.30
   0   1  10    4.14    0.17
   0   1  10    4.00    0.18
  -1  -1 -10    4.78    0.23
  -1  -1 -10    4.29    0.19
  -1  -1 -10    4.36    0.21
  -1  -1 -10    4.67    0.33
  -1  -1 -10    4.51    0.29
  -1  -1 -10    4.81    0.21
  -1  -1 -10    4.46    0.29
   1   1  10    4.30    0.20
   1   1  10    4.54    0.20
  -2  -1 -10    0.26    0.10
  -2  -1 -10    0.37    0.07
  -2  -1 -10    0.22    0.05
  -2  -1 -10    0.30    0.11
   2   1  10    0.27    0.06
  -3  -1 -10    6.61    0.31
  -3  -1 -10    6.60    0.23
  -3  -1 -10    6.38    0.22
  -3  -1 -10    6.64    0.27
   3   1  10    6.27    0.27
  -4  -1 -10    0.03    0.06
  -4  -1 -10    0.11    0.04
  -4  -1 -10    0.09    0.04
  -4  -1 -10    0.04    0.05
  -5  -1 -10    0.79    0.10
  -5  -1 -10    0.86    0.06
  -5  -1 -10    0.99    0.07
  -6  -1 -10    0.09    0.02
   3  -2 -10    1.21    0.09
  -3   2  10    1.22    0.08
  -3   2  10    1.28    0.07
   2  -2 -10   -0.07    0.05
  -2   2  10    0.09    0.04
   1  -2 -10    0.94    0.09
   1  -2 -10    0.81    0.14
  -1   2  10    0.95    0.07
  -1   2  10    0.84    0.08
   0  -2 -10    0.16    0.06
   0  -2 -10    0.11    0.09
   0  -2 -10    0.18    0.07
   0   2  10    0.15    0.05
   0   2  10    0.16    0.05
  -1  -2 -10    5.66    0.38
  -1  -2 -10    4.73    0.32
  -1  -2 -10    5.47    0.22
  -1  -2 -10    5.20    0.24
  -1  -2 -10    5.66    0.24
  -1  -2 -10    5.09    0.32
  -1  -2 -10    5.86    0.26
   1   2  10    5.18    0.23
   1   2  10    5.30    0.23
  -2  -2 -10    1.19    0.09
  -2  -2 -10    1.39    0.11
  -2  -2 -10    1.13    0.11
  -2  -2 -10    0.69    0.12
   2   2  10    1.13    0.09
  -3  -2 -10   12.24    0.49
  -3  -2 -10   11.56    0.37
  -3  -2 -10   11.52    0.37
  -3  -2 -10   11.04    0.43
  -4  -2 -10   12.42    0.55
  -4  -2 -10   14.23    0.49
  -4  -2 -10   12.86    0.40
  -4  -2 -10   13.29    0.42
  -5  -2 -10    0.54    0.05
  -5  -2 -10    0.34    0.07
  -5  -2 -10    0.44    0.06
  -6  -2 -10   11.34    0.35
   3  -3 -10   14.15    0.51
  -3   3  10   14.38    0.42
  -3   3  10   14.65    0.52
   2  -3 -10    0.17    0.06
  -2   3  10    0.13    0.05
   1  -3 -10   13.38    0.48
   1  -3 -10   11.30    0.75
  -1   3  10   13.83    0.44
  -1   3  10   13.03    0.49
   0  -3 -10   16.11    0.60
   0  -3 -10   16.45    0.94
   0   3  10   16.75    0.61
   0   3  10   16.98    0.56
  -1  -3 -10    2.15    0.13
  -1  -3 -10    2.22    0.13
  -1  -3 -10    1.86    0.18
  -1  -3 -10    2.07    0.13
   1   3  10    1.99    0.12
   1   3  10    1.90    0.13
  -2  -3 -10    2.16    0.14
  -2  -3 -10    1.67    0.13
  -2  -3 -10    1.77    0.11
  -3  -3 -10   -0.02    0.05
  -3  -3 -10   -0.07    0.07
  -3  -3 -10    0.03    0.04
  -3  -3 -10   -0.01    0.04
  -4  -3 -10    2.02    0.14
  -4  -3 -10    2.21    0.13
  -4  -3 -10    2.19    0.10
  -4  -3 -10    2.22    0.10
  -5  -3 -10    1.74    0.13
  -5  -3 -10    1.76    0.08
  -5  -3 -10    1.74    0.10
  -6  -3 -10    0.15    0.03
   3  -4 -10    1.34    0.08
  -3   4  10    1.30    0.06
  -3   4  10    1.33    0.08
   2  -4 -10    3.47    0.16
  -2   4  10    3.39    0.16
   1  -4 -10    0.14    0.06
  -1   4  10    0.22    0.05
  -1   4  10    0.20    0.04
   0  -4 -10   14.19    0.50
   0  -4 -10   13.66    0.51
   0   4  10   14.30    0.52
   0   4  10   13.04    0.47
  -1  -4 -10    0.39    0.07
  -1  -4 -10    0.40    0.07
   1   4  10    0.36    0.06
   1   4  10    0.52    0.07
  -2  -4 -10    7.27    0.29
  -2  -4 -10    7.29    0.30
   2   4  10    7.08    0.30
  -3  -4 -10    1.69    0.10
  -3  -4 -10    1.58    0.09
  -3  -4 -10    1.60    0.12
  -3  -4 -10    1.55    0.13
  -4  -4 -10    1.63    0.09
  -4  -4 -10    1.51    0.08
  -4  -4 -10    1.59    0.11
  -4  -4 -10    1.49    0.12
  -4  -4 -10    1.60    0.12
  -5  -4 -10    1.27    0.07
  -5  -4 -10    1.35    0.09
  -5  -4 -10    1.30    0.10
  -5  -4 -10    1.43    0.07
  -6  -4 -10    1.40    0.06
   3  -5 -10    0.00    0.04
   3  -5 -10    0.03    0.03
  -3   5  10    0.01    0.02
  -3   5  10    0.01    0.02
   2  -5 -10    3.61    0.17
   2  -5 -10    3.73    0.17
   2  -5 -10    3.96    0.17
  -2   5  10    3.91    0.17
  -2   5  10    3.98    0.14
   1  -5 -10    5.39    0.23
   1  -5 -10    5.48    0.23
  -1   5  10    5.38    0.19
  -1   5  10    5.43    0.23
   0  -5 -10    1.13    0.10
   0  -5 -10    0.88    0.09
   0  -5 -10    0.78    0.08
   0   5  10    0.85    0.08
   0   5  10    0.81    0.07
  -1  -5 -10   26.45    0.98
  -1  -5 -10   26.53    0.94
  -1  -5 -10   27.17    0.92
   1   5  10   26.32    0.96
   1   5  10   27.08    1.00
  -2  -5 -10    0.81    0.09
  -2  -5 -10    0.78    0.08
   2   5  10    1.13    0.09
  -3  -5 -10    6.15    0.27
  -3  -5 -10    6.27    0.22
  -4  -5 -10    0.00    0.04
  -4  -5 -10    0.03    0.03
  -4  -5 -10    0.10    0.06
  -4  -5 -10    0.02    0.05
  -4  -5 -10    0.16    0.06
  -5  -5 -10    0.31    0.05
  -5  -5 -10    0.27    0.04
  -5  -5 -10    0.16    0.05
  -5  -5 -10    0.24    0.04
  -5  -5 -10    0.16    0.06
   2  -6 -10    0.45    0.06
   2  -6 -10    0.44    0.06
  -2   6  10    0.35    0.05
  -2   6  10    0.35    0.04
   1  -6 -10    0.11    0.06
   1  -6 -10    0.12    0.05
   1  -6 -10    0.13    0.06
  -1   6  10    0.10    0.04
   0  -6 -10    0.71    0.08
   0  -6 -10    0.95    0.09
   0  -6 -10    0.87    0.09
   0   6  10    0.87    0.08
   0   6  10    0.80    0.07
  -1  -6 -10    2.90    0.16
  -1  -6 -10    3.08    0.16
  -1  -6 -10    2.68    0.16
  -1  -6 -10    2.65    0.15
  -2  -6 -10    0.81    0.07
  -2  -6 -10    0.73    0.09
  -2  -6 -10    0.84    0.09
   2   6  10    0.60    0.06
   2   6  10    0.81    0.08
  -3  -6 -10    5.72    0.25
   3   6  10    5.75    0.25
  -4  -6 -10   18.33    0.65
  -4  -6 -10   18.50    0.54
  -4  -6 -10   17.02    0.70
  -4  -6 -10   18.40    0.55
  -5  -6 -10    0.16    0.05
  -5  -6 -10    0.11    0.04
  -5  -6 -10    0.11    0.03
  -5  -6 -10    0.04    0.03
  -5  -6 -10    0.14    0.04
   5   6  10    0.10    0.04
   2  -7 -10    0.13    0.04
   2  -7 -10    0.16    0.04
  -2   7  10    0.05    0.03
  -2   7  10    0.04    0.03
   1  -7 -10   21.63    0.74
   1  -7 -10   22.23    0.75
  -1   7  10   21.89    0.78
   0  -7 -10    6.32    0.26
   0  -7 -10    6.04    0.25
   0  -7 -10    6.58    0.26
   0   7  10    6.30    0.23
  -1  -7 -10    2.99    0.16
  -1  -7 -10    3.13    0.17
  -1  -7 -10    3.07    0.16
  -1  -7 -10    3.10    0.16
   1   7  10    3.18    0.15
  -2  -7 -10    5.87    0.25
  -2  -7 -10    5.93    0.25
  -2  -7 -10    5.84    0.24
  -2  -7 -10    5.65    0.24
   2   7  10    5.87    0.24
   2   7  10    5.62    0.23
  -3  -7 -10    0.95    0.09
  -3  -7 -10    0.77    0.08
   3   7  10    0.84    0.08
   3   7  10    0.70    0.06
  -4  -7 -10    0.06    0.04
  -4  -7 -10    0.10    0.05
   4   7  10    0.11    0.06
   4   7  10   -0.02    0.04
  -5  -7 -10    0.74    0.06
  -5  -7 -10    0.59    0.06
  -5  -7 -10    0.58    0.04
   5   7  10    0.60    0.06
   1  -8 -10    0.82    0.07
   1  -8 -10    0.92    0.07
   0  -8 -10    1.00    0.08
   0  -8 -10    0.84    0.07
   0   8  10    0.90    0.06
  -1  -8 -10    0.08    0.05
  -1  -8 -10   -0.03    0.05
  -1  -8 -10    0.06    0.06
  -1  -8 -10    0.03    0.05
   1   8  10    0.01    0.04
   1   8  10    0.00    0.05
  -2  -8 -10    2.83    0.15
  -2  -8 -10    2.75    0.14
  -2  -8 -10    3.00    0.15
  -3  -8 -10    0.35    0.06
  -3  -8 -10    0.31    0.06
   3   8  10    0.37    0.06
  -4  -8 -10    2.34    0.11
  -4  -8 -10    2.18    0.10
  -4  -8 -10    2.18    0.12
   4   8  10    2.41    0.12
   4   8  10    2.46    0.11
   0  -9 -10    5.11    0.20
   0  -9 -10    5.11    0.20
  -1  -9 -10   10.21    0.36
  -1  -9 -10    9.54    0.35
   1   9  10    9.93    0.33
  -2  -9 -10    1.48    0.09
  -2  -9 -10    1.25    0.09
  -2  -9 -10    1.26    0.09
   2   9  10    1.44    0.09
  -3  -9 -10    4.62    0.19
  -3  -9 -10    4.91    0.19
  -3  -9 -10    4.73    0.19
   0  -6  11    1.42    0.07
  -2   6 -11    0.15    0.03
   1   5 -11    6.70    0.23
   1   5 -11    6.89    0.28
  -1  -5  11    6.59    0.22
   0   5 -11   12.99    0.41
   0   5 -11   12.96    0.50
   0  -5  11   12.42    0.42
  -1   5 -11    0.29    0.06
   1  -5  11    0.30    0.05
  -2   5 -11    9.47    0.28
  -2   5 -11    8.24    0.36
   2  -5  11    9.10    0.34
   2  -5  11    9.36    0.34
  -3   5 -11    2.14    0.08
   3  -5  11    2.27    0.11
   3  -5  11    2.25    0.11
   2   4 -11    0.04    0.03
  -2  -4  11   -0.02    0.03
   1   4 -11    0.53    0.05
  -1  -4  11    0.57    0.04
   0   4 -11    0.26    0.06
   0   4 -11    0.33    0.05
   0   4 -11    0.25    0.04
   0  -4  11    0.23    0.05
   0  -4  11    0.28    0.05
  -1   4 -11    6.57    0.30
   1  -4  11    7.28    0.28
   1  -4  11    7.49    0.28
  -2   4 -11    0.04    0.04
  -2   4 -11    0.03    0.05
   2  -4  11    0.06    0.05
   2  -4  11    0.11    0.05
  -3   4 -11    9.09    0.36
  -3   4 -11    9.14    0.34
  -3   4 -11    9.10    0.28
  -4   4 -11    0.14    0.04
  -4   4 -11    0.04    0.03
   1   3 -11    5.49    0.21
   1   3 -11    5.44    0.24
  -1  -3  11    5.73    0.20
   0   3 -11   -0.01    0.05
   0   3 -11    0.00    0.04
   0   3 -11    0.01    0.05
   0  -3  11    0.03    0.05
  -1   3 -11    3.90    0.14
  -1   3 -11    3.41    0.19
  -1   3 -11    3.96    0.16
   1  -3  11    3.85    0.18
   1  -3  11    3.73    0.17
  -2   3 -11    0.93    0.07
  -2   3 -11    1.08    0.10
  -3   3 -11    1.84    0.12
  -3   3 -11    1.75    0.09
  -3   3 -11    1.82    0.09
  -3   3 -11    1.96    0.11
  -3   3 -11    1.95    0.13
  -4   3 -11    0.14    0.05
  -4   3 -11    0.09    0.04
  -4   3 -11    0.19    0.03
  -4   3 -11    0.16    0.03
  -1  -2  11    2.31    0.10
  -1  -2  11    2.22    0.12
   0   2 -11    0.34    0.07
   0   2 -11    0.37    0.06
   0   2 -11    0.31    0.07
   0  -2  11    0.32    0.06
  -1   2 -11    1.21    0.08
  -1   2 -11    1.31    0.09
  -1   2 -11    1.23    0.11
   1  -2  11    1.21    0.09
   1  -2  11    0.95    0.09
  -2   2 -11    1.98    0.13
   2  -2  11    1.93    0.12
   2  -2  11    1.88    0.12
  -3   2 -11    2.35    0.15
  -3   2 -11    2.56    0.14
  -3   2 -11    2.49    0.11
  -3   2 -11    2.69    0.16
  -3   2 -11    2.68    0.11
  -4   2 -11    2.56    0.11
  -4   2 -11    2.27    0.15
  -4   2 -11    2.60    0.10
  -4   2 -11    2.89    0.15
  -4   2 -11    2.84    0.13
  -5   2 -11    1.08    0.06
  -5   2 -11    1.28    0.05
   3   1 -11    3.30    0.14
  -3  -1  11    3.73    0.12
   2   1 -11    4.34    0.18
  -2  -1  11    4.34    0.18
   1   1 -11   -0.04    0.05
  -1  -1  11    0.01    0.04
  -1  -1  11   -0.02    0.04
   0   1 -11   50.55    1.76
   0   1 -11   50.04    1.56
   0   1 -11   44.98    2.56
   0   1 -11   49.78    1.84
   0  -1  11   50.07    1.72
  -1   1 -11    0.03    0.04
  -1   1 -11    0.13    0.05
  -1   1 -11    0.03    0.09
  -1   1 -11    0.10    0.06
   1  -1  11   -0.03    0.05
   1  -1  11    0.04    0.05
  -2   1 -11   15.59    0.62
  -2   1 -11   15.24    0.88
   2  -1  11   15.55    0.58
  -3   1 -11    4.60    0.23
  -3   1 -11    4.67    0.17
  -3   1 -11    4.36    0.20
  -3   1 -11    4.86    0.23
  -3   1 -11    4.36    0.17
  -4   1 -11    3.27    0.15
  -4   1 -11    3.41    0.18
  -4   1 -11    3.15    0.12
  -4   1 -11    3.35    0.12
  -4   1 -11    3.12    0.18
  -5   1 -11    2.91    0.11
  -5   1 -11    2.89    0.12
   3   0 -11    1.25    0.08
  -3   0  11    1.12    0.06
   2   0 -11    0.56    0.07
  -2   0  11    0.39    0.05
   1   0 -11    0.00    0.06
  -1   0  11   -0.01    0.04
  -1   0  11    0.10    0.04
   0   0 -11   18.00    1.09
   0   0 -11   19.64    0.66
   0   0 -11   20.37    0.77
   0   0 -11   20.71    0.75
   0   0  11   20.49    0.72
  -1   0 -11    0.02    0.09
  -1   0 -11    0.00    0.05
  -1   0 -11    0.06    0.06
  -1   0 -11    0.03    0.05
   1   0  11    0.07    0.05
   1   0  11   -0.12    0.05
  -2   0 -11    0.77    0.09
  -2   0 -11    0.84    0.15
   2   0  11    0.74    0.08
  -3   0 -11    1.87    0.09
  -3   0 -11    2.04    0.14
  -3   0 -11    1.78    0.12
  -3   0 -11    2.08    0.10
   3   0  11    1.80    0.12
  -4   0 -11    0.03    0.05
  -4   0 -11    0.02    0.05
  -4   0 -11    0.12    0.04
  -4   0 -11    0.05    0.04
  -5   0 -11   -0.01    0.03
  -5   0 -11    0.06    0.05
  -5   0 -11   -0.01    0.03
   3  -1 -11    1.58    0.09
  -3   1  11    1.54    0.07
   2  -1 -11    8.37    0.32
  -2   1  11    8.23    0.32
   1  -1 -11    4.93    0.22
  -1   1  11    4.93    0.22
  -1   1  11    5.22    0.19
   0  -1 -11    0.91    0.09
   0  -1 -11    0.93    0.09
   0  -1 -11    0.68    0.13
   0  -1 -11    0.83    0.08
   0   1  11    0.81    0.08
   0   1  11    0.97    0.08
  -1  -1 -11    8.53    0.31
  -1  -1 -11    8.32    0.37
  -1  -1 -11    8.83    0.34
  -1  -1 -11    7.71    0.52
   1   1  11    8.77    0.34
   1   1  11    8.54    0.33
  -2  -1 -11   10.48    0.43
  -2  -1 -11   10.01    0.38
   2   1  11    9.83    0.40
   2   1  11   10.24    0.39
  -3  -1 -11    2.38    0.11
  -3  -1 -11    2.42    0.11
  -3  -1 -11    2.41    0.16
   3   1  11    2.30    0.13
  -4  -1 -11    5.48    0.18
  -4  -1 -11    5.12    0.26
  -4  -1 -11    5.37    0.19
  -4  -1 -11    5.24    0.22
  -5  -1 -11    0.05    0.03
  -5  -1 -11    0.04    0.04
  -5  -1 -11   -0.02    0.05
   3  -2 -11    4.50    0.18
  -3   2  11    4.38    0.18
  -3   2  11    4.58    0.14
   2  -2 -11    0.11    0.05
  -2   2  11    0.16    0.04
   1  -2 -11   -0.08    0.05
  -1   2  11    0.03    0.04
  -1   2  11    0.04    0.04
   0  -2 -11    0.48    0.07
   0  -2 -11    0.43    0.08
   0  -2 -11    0.60    0.13
   0   2  11    0.40    0.06
   0   2  11    0.38    0.06
  -1  -2 -11    0.02    0.06
  -1  -2 -11    0.06    0.05
  -1  -2 -11   -0.03    0.05
  -1  -2 -11    0.08    0.09
  -1  -2 -11    0.04    0.06
   1   2  11    0.02    0.05
   1   2  11   -0.05    0.05
  -2  -2 -11    0.18    0.05
  -2  -2 -11    0.20    0.07
  -2  -2 -11    0.27    0.07
   2   2  11    0.15    0.05
   2   2  11    0.07    0.06
  -3  -2 -11    3.26    0.13
  -3  -2 -11    3.43    0.14
  -3  -2 -11    3.31    0.19
  -4  -2 -11   -0.04    0.03
  -4  -2 -11    0.03    0.05
  -4  -2 -11    0.02    0.03
  -4  -2 -11    0.04    0.05
  -5  -2 -11    0.13    0.04
  -5  -2 -11    0.05    0.05
  -5  -2 -11    0.06    0.03
   3  -3 -11    1.39    0.08
  -3   3  11    1.24    0.06
  -3   3  11    1.38    0.07
   2  -3 -11    0.15    0.05
  -2   3  11    0.12    0.04
   1  -3 -11    0.19    0.06
  -1   3  11    0.17    0.04
  -1   3  11    0.11    0.05
   0  -3 -11   18.57    0.65
   0  -3 -11   18.56    0.69
   0  -3 -11   17.21    1.01
   0   3  11   18.07    0.60
   0   3  11   18.05    0.66
  -1  -3 -11    1.15    0.10
  -1  -3 -11    1.00    0.09
   1   3  11    1.16    0.09
   1   3  11    1.06    0.08
  -2  -3 -11   10.90    0.41
  -2  -3 -11   10.59    0.45
  -2  -3 -11   10.79    0.41
   2   3  11   10.81    0.42
  -3  -3 -11   17.35    0.70
  -3  -3 -11   17.71    0.54
  -3  -3 -11   17.69    0.54
  -3  -3 -11   17.59    0.64
  -4  -3 -11    0.39    0.05
  -4  -3 -11    0.42    0.07
  -4  -3 -11    0.39    0.05
  -4  -3 -11    0.26    0.06
  -5  -3 -11    9.67    0.35
  -5  -3 -11    9.83    0.30
  -5  -3 -11    9.40    0.40
   2  -4 -11    6.27    0.23
   2  -4 -11    6.08    0.23
   2  -4 -11    6.20    0.24
  -2   4  11    6.03    0.24
   1  -4 -11    2.45    0.13
   1  -4 -11    2.23    0.12
  -1   4  11    2.20    0.12
  -1   4  11    2.22    0.10
   0  -4 -11    1.20    0.11
   0  -4 -11    1.42    0.10
   0   4  11    1.34    0.08
   0   4  11    1.15    0.09
  -1  -4 -11    0.42    0.07
  -1  -4 -11    0.42    0.07
   1   4  11    0.53    0.07
   1   4  11    0.32    0.05
  -2  -4 -11    0.01    0.06
  -2  -4 -11    0.03    0.04
   2   4  11   -0.04    0.06
  -3  -4 -11   -0.02    0.06
  -3  -4 -11    0.05    0.05
  -3  -4 -11   -0.03    0.04
  -4  -4 -11    0.73    0.08
  -4  -4 -11    0.63    0.05
  -4  -4 -11    0.59    0.05
  -4  -4 -11    0.68    0.08
  -4  -4 -11    0.52    0.07
  -5  -4 -11    0.51    0.06
  -5  -4 -11    0.33    0.06
  -5  -4 -11    0.43    0.04
   2  -5 -11    1.28    0.09
   2  -5 -11    1.60    0.09
   2  -5 -11    1.38    0.08
  -2   5  11    1.45    0.07
  -2   5  11    1.33    0.08
   1  -5 -11    6.35    0.25
   1  -5 -11    6.68    0.26
   1  -5 -11    6.14    0.25
  -1   5  11    6.78    0.26
   0  -5 -11    0.04    0.05
   0  -5 -11    0.01    0.05
   0   5  11   -0.03    0.04
   0   5  11    0.09    0.04
  -1  -5 -11    0.50    0.08
  -1  -5 -11    0.44    0.08
  -2  -5 -11    5.22    0.22
  -2  -5 -11    5.19    0.23
   2   5  11    5.27    0.22
  -3  -5 -11    1.25    0.08
  -3  -5 -11    1.19    0.11
   3   5  11    1.41    0.10
  -4  -5 -11    5.92    0.20
  -4  -5 -11    5.49    0.26
  -4  -5 -11    6.19    0.20
  -4  -5 -11    5.92    0.25
  -4  -5 -11    6.22    0.24
  -5  -5 -11    0.05    0.04
  -5  -5 -11    0.05    0.04
  -5  -5 -11    0.02    0.04
  -5  -5 -11    0.06    0.03
   2  -6 -11    0.24    0.04
  -2   6  11    0.12    0.03
   1  -6 -11    0.49    0.06
   1  -6 -11    0.58    0.06
   1  -6 -11    0.52    0.06
  -1   6  11    0.59    0.06
   0  -6 -11    1.90    0.11
   0  -6 -11    1.89    0.11
   0  -6 -11    1.77    0.11
   0  -6 -11    1.49    0.12
   0   6  11    1.81    0.10
   0   6  11    1.87    0.09
  -1  -6 -11    0.09    0.05
  -1  -6 -11    0.09    0.06
  -1  -6 -11    0.04    0.06
   1   6  11    0.08    0.05
  -2  -6 -11    0.17    0.05
  -2  -6 -11    0.17    0.06
   2   6  11    0.04    0.05
   2   6  11    0.18    0.04
  -3  -6 -11   -0.03    0.05
   3   6  11   -0.02    0.06
   3   6  11   -0.01    0.04
  -4  -6 -11    0.08    0.05
  -4  -6 -11    0.12    0.04
   4   6  11    0.11    0.06
   4   6  11    0.07    0.04
  -5  -6 -11    2.12    0.10
   5   6  11    1.96    0.10
   1  -7 -11    3.77    0.15
   1  -7 -11    3.93    0.15
  -1   7  11    3.46    0.15
   0  -7 -11    1.66    0.10
   0  -7 -11    1.67    0.10
   0  -7 -11    1.64    0.10
   0   7  11    1.59    0.08
  -1  -7 -11    1.04    0.08
  -1  -7 -11    1.05    0.09
  -1  -7 -11    0.84    0.08
  -1  -7 -11    1.11    0.08
   1   7  11    1.03    0.07
  -2  -7 -11    1.90    0.11
  -2  -7 -11    2.15    0.13
  -3  -7 -11    1.92    0.12
   3   7  11    2.04    0.11
  -4  -7 -11    8.98    0.29
   4   7  11    9.58    0.36
   4   7  11    9.14    0.35
   0  -8 -11    0.61    0.06
   0  -8 -11    0.55    0.05
  -1  -8 -11    4.83    0.19
  -1  -8 -11    4.57    0.19
  -1  -8 -11    4.82    0.19
   1   8  11    4.61    0.17
  -2  -8 -11    0.16    0.05
  -2  -8 -11    0.12    0.04
   2   8  11    0.10    0.05
  -3  -8 -11    2.32    0.12
  -3  -8 -11    2.36    0.11
  -4  -8 -11    6.69    0.26
  -4  -8 -11    7.11    0.22
  -1  -9 -11    1.70    0.09
  -2  -9 -11    4.41    0.17
   2   9  11    4.20    0.16
   0  -5  12    1.44    0.06
   2  -5  12    0.52    0.04
   1   4 -12    4.95    0.17
   0   4 -12   -0.01    0.04
   0   4 -12    0.10    0.02
   0  -4  12    0.05    0.03
  -1   4 -12    5.34    0.23
   1  -4  12    5.47    0.21
  -2   4 -12    0.22    0.04
  -2   4 -12    0.25    0.05
   2  -4  12    0.16    0.04
  -3   4 -12    0.09    0.02
   3  -4  12    0.14    0.04
   3  -4  12    0.08    0.03
   1   3 -12    9.05    0.36
   1   3 -12    8.99    0.30
  -1  -3  12    9.11    0.29
   0   3 -12    3.40    0.13
   0   3 -12    3.29    0.16
   0  -3  12    3.03    0.13
   0  -3  12    3.40    0.15
  -1   3 -12    5.22    0.24
   1  -3  12    5.85    0.22
  -2   3 -12    0.13    0.05
  -2   3 -12    0.14    0.04
   2  -3  12    0.19    0.05
   2  -3  12    0.16    0.05
  -3   3 -12    0.07    0.03
  -3   3 -12   -0.01    0.04
   3  -3  12   -0.07    0.04
   3  -3  12    0.05    0.04
   4  -3  12    3.30    0.14
   1   2 -12    0.02    0.04
   1   2 -12    0.08    0.04
  -1  -2  12    0.02    0.03
  -1  -2  12    0.03    0.03
   0   2 -12    8.30    0.28
   0   2 -12    7.70    0.33
   0   2 -12    8.09    0.31
   0  -2  12    7.48    0.28
   0  -2  12    8.06    0.31
  -1   2 -12    0.12    0.03
  -1   2 -12    0.20    0.05
  -1   2 -12    0.10    0.03
   1  -2  12    0.13    0.04
   1  -2  12    0.07    0.04
  -2   2 -12    4.83    0.23
   2  -2  12    5.03    0.21
   2  -2  12    5.12    0.21
  -3   2 -12    0.07    0.05
  -3   2 -12    0.06    0.03
   3  -2  12    0.07    0.05
   3  -2  12    0.03    0.05
  -4   2 -12    1.69    0.07
  -4   2 -12    1.71    0.07
  -4   2 -12    1.75    0.09
   4  -2  12    1.93    0.10
   1   1 -12    1.41    0.09
  -1  -1  12    1.48    0.07
  -1  -1  12    1.32    0.09
   0   1 -12    0.82    0.08
   0   1 -12    0.77    0.06
   0   1 -12    0.83    0.08
   0  -1  12    0.80    0.07
   0  -1  12    0.79    0.07
  -1   1 -12    0.86    0.06
  -1   1 -12    0.73    0.06
  -1   1 -12    0.73    0.08
   1  -1  12    0.77    0.06
   1  -1  12    0.63    0.07
  -2   1 -12    0.04    0.05
   2  -1  12   -0.02    0.05
   2  -1  12   -0.06    0.05
  -3   1 -12    4.84    0.24
  -3   1 -12    5.42    0.18
   3  -1  12    5.14    0.22
  -4   1 -12    0.20    0.05
  -4   1 -12    0.19    0.03
  -4   1 -12    0.16    0.05
  -4   1 -12    0.19    0.03
   4  -1  12    0.23    0.05
   2   0 -12    1.21    0.08
  -2   0  12    1.27    0.07
   1   0 -12    9.06    0.33
  -1   0  12    8.64    0.34
  -1   0  12    9.00    0.30
   0   0 -12    4.30    0.17
   0   0 -12    4.18    0.20
   0   0 -12    4.41    0.20
   0   0  12    4.22    0.17
   0   0  12    4.15    0.19
  -1   0 -12    5.93    0.24
  -1   0 -12    5.84    0.27
  -1   0 -12    5.78    0.21
   1   0  12    6.00    0.24
   1   0  12    5.91    0.24
  -2   0 -12    4.29    0.21
   2   0  12    3.91    0.18
   2   0  12    4.00    0.18
  -3   0 -12    3.28    0.13
  -3   0 -12    3.31    0.18
   3   0  12    3.17    0.15
  -4   0 -12    2.55    0.10
  -4   0 -12    2.62    0.15
  -4   0 -12    2.47    0.10
  -4   0 -12    2.44    0.12
  -5   0 -12    1.07    0.05
  -5   0 -12    1.10    0.06
   2  -1 -12    0.74    0.06
  -2   1  12    0.88    0.06
   1  -1 -12    1.12    0.08
  -1   1  12    1.18    0.06
  -1   1  12    1.20    0.08
   0  -1 -12   11.28    0.40
   0  -1 -12   11.00    0.43
   0  -1 -12   10.55    0.38
   0   1  12   11.16    0.41
   0   1  12   10.72    0.37
  -1  -1 -12    0.09    0.05
  -1  -1 -12   -0.01    0.05
  -1  -1 -12   -0.02    0.04
   1   1  12    0.04    0.05
   1   1  12    0.00    0.04
  -2  -1 -12    4.95    0.23
   2   1  12    4.66    0.20
   2   1  12    4.66    0.20
  -3  -1 -12    0.42    0.05
  -3  -1 -12    0.40    0.07
   3   1  12    0.34    0.06
  -4  -1 -12    3.15    0.12
  -4  -1 -12    3.19    0.17
  -4  -1 -12    3.38    0.12
  -4  -1 -12    3.46    0.15
  -5  -1 -12    0.25    0.03
  -5  -1 -12    0.24    0.05
  -5  -1 -12    0.23    0.04
   2  -2 -12   17.23    0.59
  -2   2  12   17.01    0.61
   1  -2 -12    0.13    0.05
  -1   2  12    0.10    0.03
  -1   2  12    0.16    0.04
   0  -2 -12    9.23    0.37
   0  -2 -12    8.91    0.33
   0  -2 -12    9.32    0.35
   0   2  12    9.36    0.32
   0   2  12    9.61    0.36
  -1  -2 -12    0.17    0.05
  -1  -2 -12    0.17    0.06
  -1  -2 -12    0.20    0.05
   1   2  12    0.23    0.05
   1   2  12    0.13    0.05
  -2  -2 -12    6.91    0.30
   2   2  12    6.63    0.27
   2   2  12    6.81    0.27
  -3  -2 -12    1.73    0.12
  -3  -2 -12    1.74    0.10
  -4  -2 -12   -0.03    0.05
  -4  -2 -12    0.11    0.05
  -4  -2 -12    0.00    0.03
  -4  -2 -12   -0.01    0.03
  -5  -2 -12    0.49    0.04
  -5  -2 -12    0.58    0.05
  -5  -2 -12    0.50    0.06
   2  -3 -12    3.01    0.13
  -2   3  12    2.96    0.13
   1  -3 -12    0.33    0.06
  -1   3  12    0.42    0.03
  -1   3  12    0.42    0.05
   0  -3 -12    0.74    0.08
   0  -3 -12    0.90    0.08
   0  -3 -12    0.98    0.09
   0   3  12    0.72    0.06
   0   3  12    0.85    0.07
  -1  -3 -12    0.27    0.06
  -1  -3 -12    0.24    0.06
   1   3  12    0.31    0.05
   1   3  12    0.32    0.06
  -2  -3 -12    0.84    0.06
  -2  -3 -12    0.81    0.08
   2   3  12    0.69    0.07
   2   3  12    0.66    0.07
  -3  -3 -12    0.04    0.05
  -3  -3 -12    0.04    0.04
   3   3  12    0.00    0.06
  -4  -3 -12    1.26    0.07
  -4  -3 -12    0.94    0.09
  -4  -3 -12    1.40    0.09
  -4  -3 -12    1.16    0.07
  -5  -3 -12    3.89    0.15
  -5  -3 -12    3.79    0.18
  -5  -3 -12    3.88    0.13
   2  -4 -12    0.52    0.05
  -1   4  12   14.75    0.54
   0  -4 -12    0.37    0.07
   0  -4 -12    0.43    0.06
   0   4  12    0.25    0.05
   0   4  12    0.33    0.05
  -1  -4 -12    7.18    0.29
  -1  -4 -12    7.20    0.28
   1   4  12    6.90    0.28
  -2  -4 -12   12.95    0.47
  -2  -4 -12   13.01    0.48
   2   4  12   12.99    0.48
  -3  -4 -12    0.55    0.07
  -3  -4 -12    0.62    0.07
  -3  -4 -12    0.66    0.06
   3   4  12    0.72    0.07
  -4  -4 -12    3.82    0.16
  -4  -4 -12    3.69    0.18
  -4  -4 -12    3.91    0.14
  -5  -4 -12   -0.03    0.03
   1  -5 -12    0.15    0.05
   1  -5 -12    0.13    0.04
  -1   5  12    0.11    0.03
   0  -5 -12    1.05    0.08
   0   5  12    1.11    0.07
   0   5  12    0.99    0.08
  -1  -5 -12    0.98    0.08
  -1  -5 -12    1.00    0.08
   1   5  12    0.99    0.07
  -2  -5 -12    0.83    0.08
   2   5  12    0.81    0.07
  -3  -5 -12    0.98    0.09
  -3  -5 -12    0.90    0.07
   3   5  12    1.09    0.08
  -4  -5 -12    3.02    0.16
  -4  -5 -12    3.50    0.12
  -4  -5 -12    3.26    0.15
   4   5  12    3.43    0.15
   1  -6 -12    0.41    0.04
   1  -6 -12    0.35    0.05
  -1   6  12    0.32    0.04
   0  -6 -12    9.75    0.36
   0  -6 -12    9.98    0.37
   0   6  12   10.47    0.33
  -1  -6 -12    0.00    0.05
   1   6  12    0.04    0.04
  -2  -6 -12    5.36    0.22
  -3  -6 -12    2.91    0.14
   3   6  12    2.71    0.13
  -4  -6 -12    0.36    0.04
   4   6  12    0.33    0.04
   4   6  12    0.26    0.05
   0  -7 -12    0.66    0.05
   0  -7 -12    0.75    0.06
  -1  -7 -12   -0.03    0.03
  -1  -7 -12    0.05    0.04
   1   7  12    0.02    0.03
  -2  -7 -12    0.08    0.05
  -3  -7 -12    1.31    0.09
  -4  -7 -12    6.14    0.19
  -1  -8 -12    2.73    0.11
   1   8  12    2.64    0.10
  -2  -8 -12    6.16    0.23
   2   8  12    6.43    0.22
   0  -3  13    0.11    0.03
  -1   3 -13    0.24    0.05
   1  -3  13    0.27    0.04
  -2   3 -13    1.36    0.09
  -2   3 -13    1.53    0.07
   2  -3  13    1.49    0.08
   1   2 -13    3.68    0.13
   0   2 -13    7.14    0.29
   0   2 -13    7.21    0.24
   0  -2  13    7.07    0.27
   0  -2  13    6.96    0.24
  -1   2 -13    7.40    0.31
   1  -2  13    7.46    0.28
  -2   2 -13    0.16    0.04
   2  -2  13    0.14    0.04
  -3   2 -13   12.76    0.37
  -3   2 -13   11.59    0.49
   3  -2  13   12.79    0.46
   3  -2  13   13.43    0.46
   1   1 -13    0.04    0.03
  -1  -1  13    0.01    0.03
   0   1 -13    0.48    0.06
   0   1 -13    0.58    0.05
   0  -1  13    0.46    0.05
   0  -1  13    0.59    0.05
  -1   1 -13   -0.08    0.04
   1  -1  13    0.05    0.04
  -2   1 -13    0.51    0.07
   2  -1  13    0.38    0.05
   2  -1  13    0.56    0.05
  -3   1 -13    0.49    0.06
  -3   1 -13    0.46    0.04
   3  -1  13    0.50    0.05
   3  -1  13    0.37    0.05
   1   0 -13    7.55    0.25
  -1   0  13    7.21    0.28
   0   0 -13    3.61    0.14
   0   0  13    3.42    0.14
   0   0  13    3.61    0.15
  -1   0 -13    0.98    0.08
   1   0  13    0.94    0.07
  -2   0 -13    3.89    0.18
   2   0  13    3.59    0.16
   2   0  13    3.67    0.16
  -3   0 -13    1.96    0.09
  -3   0 -13    1.87    0.12
   3   0  13    2.03    0.11
   3   0  13    1.80    0.10
  -4   0 -13    1.59    0.06
  -4   0 -13    1.51    0.08
  -4   0 -13    1.39    0.09
   1  -1 -13    0.34    0.04
   1  -1 -13    0.22    0.04
  -1   1  13    0.33    0.04
   0  -1 -13   22.71    0.72
   0   1  13   22.15    0.72
   0   1  13   22.45    0.80
  -1  -1 -13    1.22    0.09
  -1  -1 -13    0.94    0.07
   1   1  13    1.11    0.08
  -2  -1 -13    0.18    0.06
   2   1  13    0.08    0.04
   2   1  13    0.10    0.05
  -3  -1 -13    0.14    0.05
  -3  -1 -13    0.09    0.04
   3   1  13    0.11    0.04
   3   1  13    0.04    0.05
  -4  -1 -13    0.00    0.04
  -4  -1 -13   -0.03    0.04
  -4  -1 -13    0.00    0.02
   1  -2 -13    2.14    0.11
  -1   2  13    2.19    0.10
   0  -2 -13    0.44    0.06
   0   2  13    0.36    0.04
   0   2  13    0.47    0.05
  -1  -2 -13    0.46    0.06
  -1  -2 -13    0.27    0.05
   1   2  13    0.34    0.05
  -2  -2 -13    0.06    0.05
   2   2  13    0.15    0.05
   2   2  13    0.07    0.04
  -3  -2 -13    8.71    0.37
  -3  -2 -13    9.09    0.28
   3   2  13    8.89    0.34
  -4  -2 -13    2.37    0.09
  -4  -2 -13    2.32    0.11
  -4  -2 -13    2.39    0.13
   4   2  13    2.25    0.12
   1  -3 -13    1.21    0.08
  -1   3  13    1.30    0.07
   0  -3 -13    0.43    0.06
   0   3  13    0.47    0.04
   0   3  13    0.45    0.05
  -1  -3 -13    0.84    0.07
   1   3  13    0.73    0.06
   1   3  13    0.80    0.06
  -2  -3 -13    2.40    0.12
   2   3  13    2.39    0.11
   2   3  13    2.37    0.12
  -3  -3 -13    0.39    0.05
  -3  -3 -13    0.32    0.06
   3   3  13    0.30    0.05
  -4  -3 -13    3.97    0.13
  -4  -3 -13    3.46    0.17
  -4  -3 -13    3.69    0.15
   4   3  13    3.76    0.16
   1  -4 -13    0.06    0.03
  -1   4  13    0.07    0.03
   0  -4 -13    0.11    0.04
   0   4  13    0.21    0.04
   0   4  13    0.25    0.03
  -1  -4 -13    0.08    0.05
   1   4  13    0.13    0.04
   1   4  13    0.01    0.04
  -2  -4 -13    4.42    0.19
  -3  -4 -13    0.60    0.05
  -3  -4 -13    0.81    0.07
   3   4  13    0.63    0.06
  -4  -4 -13    5.21    0.17
   4   4  13    5.25    0.21
   0  -5 -13    3.44    0.14
   0   5  13    3.06    0.13
  -1  -5 -13    5.39    0.21
   1   5  13    5.11    0.19
  -2  -5 -13    0.63    0.06
  -3  -5 -13    0.57    0.05
  -3  -5 -13    0.50    0.06
  -4  -5 -13    0.01    0.02
   4   5  13    0.01    0.02
   4   5  13    0.03    0.04
   0  -6 -13    0.08    0.04
  -1  -6 -13    7.42    0.27
   1   6  13    7.05    0.24
  -2  -6 -13    1.06    0.08
   2   6  13    1.19    0.08
  -3  -6 -13    3.04    0.13
   0  -1  14    1.71    0.06
   1  -1  14   -0.01    0.02
   1  -1  14    0.03    0.03
   2  -1  14    2.60    0.11
   0   0  14    1.05    0.05
   0   0  14    1.17    0.06
   1   0  14    0.08    0.03
   1   0  14    0.08    0.03
  -2   0 -14    0.54    0.06
   2   0  14    0.55    0.05
  -3   0 -14    1.53    0.07
   3   0  14    1.62    0.08
   0   1  14    0.66    0.04
   0   1  14    0.57    0.05
   1   1  14   39.01    1.33
   1   1  14   37.21    1.20
   2   1  14    0.03    0.03
  -3  -1 -14    7.96    0.24
   3   1  14    8.15    0.30
   0   2  14    0.46    0.03
   0   2  14    0.43    0.04
   1   2  14    6.38    0.22
   1   2  14    6.78    0.25
   2   2  14    0.00    0.03
  -3  -2 -14    0.51    0.04
   0   3  14    4.11    0.16
  -1  -3 -14    0.53    0.05
   1   3  14    0.39    0.04
   1   3  14    0.47    0.04
  -3  -3 -14    4.00    0.13
  -1  -4 -14    0.53    0.05
   1   4  14    0.52    0.04
  -2  -4 -14    0.10    0.04
   1   5  14    7.38    0.24
   0   0   0    0.00    0.00
