# Supplementary material for: Crystallographic workshops – a primer and perspective from Whitworth University’s Summer Crystallography Institute
Source: Acta Crystallogr E Crystallogr Commun. 2026 Feb 3;82(Pt 3):313–9. doi: 10.1107/S2056989026000939 (PMC12961664; doi:10.1107/S2056989026000939)
Supplement: Supplementary file 1 [file e-82-00313-sup2.zip › Practice Data Sets/SCI11/SCI11.ins]

TITL SCI11 P-1
REM M. McGuire, Eastern Illinois Univ. USA
CELL 1.54178 5.8334 9.8041 11.9895 81.511 76.395 81.429
ZERR 2.0000 0.0001 0.0002 0.0002 0.001 0.001 0.001
LATT 1
SFAC C H N O CL
UNIT 26 23 5 4 4
TREF 100
HKLF 4
