# Supplementary material for: Crystallographic workshops – a primer and perspective from Whitworth University’s Summer Crystallography Institute
Source: Acta Crystallogr E Crystallogr Commun. 2026 Feb 3;82(Pt 3):313–9. doi: 10.1107/S2056989026000939 (PMC12961664; doi:10.1107/S2056989026000939)
Supplement: Supplementary file 1 [file e-82-00313-sup2.zip › Practice Data Sets/SCI12/SCI12.hkl]

   1   0   0  719.28    9.27
   2   0   0  345.01    5.67
   3   0   0  570.03   13.44
   4   0   0  176.08    4.62
   5   0   0  149.71    7.58
   6   0   0   53.64    7.99
   7   0   0   46.07    6.38
  -7   1   0   29.42    5.25
  -6   1   0   76.58   14.06
  -5   1   0   67.04    3.97
  -4   1   0   85.20    3.06
  -3   1   0  206.42    6.64
  -2   1   0  329.82    5.39
  -1   1   0  496.00    6.63
   0   1   0  399.17   45.26
   1   1   0  385.31    6.25
   2   1   0  285.85    5.11
   3   1   0  602.56   11.76
   4   1   0  232.58    5.54
   5   1   0  180.11    8.55
   6   1   0   55.21    9.74
   7   1   0   37.01    5.93
  -8   2   0   35.78    6.27
  -7   2   0   39.83    5.83
  -6   2   0   96.98   11.93
  -5   2   0   66.85    3.95
  -4   2   0  102.49    3.46
  -3   2   0  446.47   13.22
  -2   2   0  221.80    3.71
  -1   2   0  323.69    4.46
   0   2   0  495.96   14.87
   1   2   0  212.18    5.00
   2   2   0  300.45    5.05
   3   2   0  209.95    6.93
   4   2   0  200.92    5.97
   5   2   0  115.99    7.59
   6   2   0   62.61    7.25
   7   2   0   34.80    5.90
  -8   3   0   21.96    5.28
  -7   3   0   39.82    5.60
  -6   3   0  196.79   14.36
  -5   3   0   97.29    4.52
  -4   3   0  199.94    4.92
  -3   3   0  316.65   13.20
  -2   3   0  213.13    3.76
  -1   3   0  192.30    3.02
   0   3   0   50.41    2.63
   1   3   0  305.75    6.01
   2   3   0  463.76    7.91
   3   3   0  143.21    7.09
   4   3   0  171.36    6.60
   5   3   0   96.87    7.47
   6   3   0    8.44    7.77
   7   3   0   55.93    7.81
  -8   4   0    3.86    5.00
  -7   4   0   38.60    5.57
  -6   4   0   43.19    6.92
  -5   4   0  171.00    5.74
  -4   4   0  219.54    5.33
  -3   4   0  236.04    7.97
  -2   4   0  294.74    4.60
  -1   4   0  248.36    4.62
   0   4   0   15.96    1.69
   1   4   0  742.99   11.36
   2   4   0  417.01    7.70
   3   4   0   97.69    5.08
   4   4   0  149.34    8.16
   5   4   0   99.90    7.92
   6   4   0   14.69   10.06
  -7   5   0   47.47    6.25
  -6   5   0   88.32    8.37
  -5   5   0   83.67    4.47
  -4   5   0  203.45    5.76
  -3   5   0  197.43    7.12
  -2   5   0  301.05    5.31
  -1   5   0  554.63    8.78
   0   5   0  268.42    9.04
   1   5   0  309.41    6.35
   2   5   0  294.28    8.22
   3   5   0   27.21    5.45
   4   5   0  179.97    8.93
   5   5   0   50.16    6.26
   6   5   0   55.54   10.07
  -7   6   0   16.30    6.14
  -6   6   0    0.00    5.90
  -5   6   0   49.63    3.81
  -4   6   0   67.10    3.80
  -3   6   0    0.11    3.84
  -2   6   0  260.67    5.59
  -1   6   0  246.01    5.35
   0   6   0  125.96    5.80
   1   6   0  229.57    6.35
   2   6   0  173.20    5.74
   3   6   0  100.74    7.53
   4   6   0   89.61    7.62
   5   6   0   81.14    8.11
   6   6   0   53.87   11.74
  -7   7   0    7.42    4.79
  -6   7   0   50.08    7.73
  -5   7   0   36.06    3.36
  -4   7   0   65.07    3.91
  -3   7   0   73.91    4.78
  -2   7   0  158.10    4.97
  -1   7   0  148.68    5.46
   0   7   0   76.51    6.37
   1   7   0   21.91    2.67
   2   7   0   35.99    3.80
   3   7   0   42.43    6.63
   4   7   0   19.86    4.27
   5   7   0   19.45    5.20
  -7   8   0   15.52    6.31
  -6   8   0   87.77   10.16
  -5   8   0   13.73    3.12
  -4   8   0   57.83    3.98
  -3   8   0   59.90    7.29
  -2   8   0   83.16    4.78
  -1   8   0   91.70    5.12
   0   8   0   99.12    7.88
   1   8   0   79.98    4.70
   2   8   0   32.63    3.86
   3   8   0  106.17    9.75
   4   8   0   22.83    4.93
   5   8   0   22.87    5.59
  -6   9   0    0.00   11.86
  -5   9   0   55.32    5.18
  -4   9   0    4.01    2.30
  -3   9   0   70.82    6.54
  -2   9   0   24.33    3.09
  -1   9   0   57.73    4.62
   0   9   0   68.84    7.04
   1   9   0   28.79    3.78
   2   9   0   50.54    4.92
   3   9   0   75.55    8.88
   4   9   0   20.93    6.97
  -6  10   0   10.98   14.12
  -5  10   0    0.87    2.72
  -4  10   0    5.02    2.89
  -3  10   0   13.20    9.48
  -2  10   0    8.93    3.25
  -1  10   0    5.81    2.84
   0  10   0   65.09   10.16
   1  10   0   47.42    6.05
   2  10   0   19.61    6.88
   3  10   0    0.00   11.31
  -5  11   0    6.94    3.78
  -4  11   0    3.92    3.06
  -3  11   0    0.00    8.21
  -2  11   0    0.00    2.67
  -1  11   0    1.35    3.10
   0  11   0   21.44    7.19
   1  11   0    9.42    5.40
   2  11   0   16.88    6.93
  -4  12   0    0.00    3.36
  -3  12   0   35.42    9.25
  -2  12   0    2.48    3.20
  -1  12   0    1.61    3.44
   0  12   0    0.00   12.00
   1  12   0    0.00    4.30
   2 -13   1   74.62   11.50
  -1 -12   1   29.70    8.34
   0 -12   1   40.52    9.03
   1 -12   1  103.49   19.19
   2 -12   1   36.66    8.20
   3 -12   1   65.00    7.34
   4 -12   1   34.88   22.74
  -2 -11   1    0.00   19.21
  -1 -11   1   70.32    7.33
   0 -11   1   89.64    7.99
   1 -11   1   37.07   18.69
   2 -11   1   80.49    7.30
   3 -11   1  112.57    7.01
   4 -11   1  116.27   25.60
   5 -11   1   59.24    9.76
  -3 -10   1   64.89    7.67
  -2 -10   1  174.28   12.51
  -1 -10   1   87.07    7.56
   0 -10   1  147.19    7.40
   1 -10   1  165.58    9.01
   2 -10   1   77.03    5.48
   3 -10   1   92.86    5.24
   4 -10   1  116.47   10.53
   5 -10   1   92.96   10.89
   6 -10   1   24.88    7.17
  -4  -9   1   23.73    5.35
  -3  -9   1   41.98    5.94
  -2  -9   1   73.26    9.70
  -1  -9   1  157.56    7.01
   0  -9   1  103.93    5.99
   1  -9   1   67.74    6.45
   2  -9   1  119.46    6.07
   3  -9   1  151.86    5.75
   4  -9   1  118.17    6.83
   5  -9   1   14.27    3.65
   6  -9   1   63.13   10.18
  -5  -8   1    0.00    8.61
  -4  -8   1   29.86    5.55
  -3  -8   1   56.02    6.36
  -2  -8   1  112.96    9.89
  -1  -8   1  141.80    6.22
   0  -8   1  131.96    5.83
   1  -8   1   79.91    7.62
   2  -8   1  173.84    6.48
   3  -8   1   17.34    2.20
   4  -8   1  115.73    6.13
   5  -8   1   73.68    5.54
   6  -8   1   37.90    5.89
   7  -8   1   43.69   12.37
  -5  -7   1    0.00    8.48
  -4  -7   1   38.65    5.58
  -3  -7   1    8.78    3.17
  -2  -7   1   33.03    5.93
  -1  -7   1  159.73    6.22
   0  -7   1   72.56    4.37
   1  -7   1   80.03    6.35
   2  -7   1  120.97    4.42
   3  -7   1   67.58    3.77
   4  -7   1   67.68    4.66
   5  -7   1   49.65    4.44
   6  -7   1   10.32    3.51
   7  -7   1   26.03   10.62
  -6  -6   1   20.64    5.60
  -5  -6   1    7.50    7.90
  -4  -6   1  103.15    8.14
  -3  -6   1   73.25    6.24
  -2  -6   1   33.21    7.38
  -1  -6   1  121.82    4.49
   0  -6   1   78.46    3.19
   1  -6   1  124.27    5.10
   2  -6   1  110.66    3.50
   3  -6   1   60.81    3.03
   4  -6   1   77.97    4.33
   5  -6   1   63.56    4.19
   6  -6   1   37.05    5.32
   7  -6   1   12.91    6.84
  -6  -5   1    8.66    4.41
  -5  -5   1    0.00    6.19
  -4  -5   1   42.67    5.23
  -3  -5   1   15.88    2.74
  -2  -5   1   40.28    5.56
  -1  -5   1   93.42    2.96
   0  -5   1   25.72    1.82
   1  -5   1  382.70    9.61
   2  -5   1  205.83    3.90
   3  -5   1  128.78    3.79
   4  -5   1  143.65    5.39
   5  -5   1   90.54    4.66
   6  -5   1   15.09    3.86
   7  -5   1    0.00    6.98
  -7  -4   1    4.64    4.33
  -6  -4   1    0.00    2.99
  -5  -4   1   63.01    6.95
  -4  -4   1    6.43    2.47
  -3  -4   1   26.69    2.60
  -2  -4   1    1.72    1.90
  -1  -4   1   14.89    1.27
   0  -4   1   51.02    2.05
   1  -4   1  105.35    4.32
   2  -4   1   26.98    1.44
   3  -4   1  125.97    3.27
   4  -4   1   55.12    3.40
   5  -4   1   29.02    2.99
   6  -4   1   39.07    5.13
   7  -4   1    3.24    6.51
  -7  -3   1    2.96    3.83
  -6  -3   1    5.40    3.06
  -5  -3   1   38.30    8.07
  -4  -3   1    2.64    1.60
  -3  -3   1    0.83    0.85
  -2  -3   1   49.74    3.08
  -1  -3   1    2.11    0.77
   0  -3   1   40.28    1.81
   1  -3   1   59.09    1.91
   2  -3   1    0.43    0.47
   3  -3   1    8.02    1.09
   4  -3   1   70.39    3.57
   5  -3   1   29.75    2.92
   6  -3   1   31.62    4.78
   7  -3   1   18.17    6.55
   8  -3   1    8.97    5.13
  -7  -2   1    1.51    3.44
  -6  -2   1    1.82    2.46
  -5  -2   1   18.54    6.50
  -4  -2   1   18.68    2.32
  -3  -2   1   12.41    1.27
  -2  -2   1  199.49    4.49
  -1  -2   1    1.36    0.59
   0  -2   1   32.56    1.31
   1  -2   1    9.61    0.61
   2  -2   1    7.38    0.88
   3  -2   1    7.25    0.94
   4  -2   1    2.19    1.06
   5  -2   1    2.83    2.14
   6  -2   1   12.92    3.43
   7  -2   1    0.00    6.31
  -7  -1   1    0.00    3.21
  -6  -1   1    3.08    2.72
  -5  -1   1   25.58    4.64
  -4  -1   1    9.68    1.68
  -3  -1   1   42.35    2.05
  -2  -1   1  134.78    2.82
  -1  -1   1    0.66    0.43
   0  -1   1   53.58    1.83
   1  -1   1  131.70    2.69
   2  -1   1    0.46    0.52
   3  -1   1   11.33    1.10
   4  -1   1    6.83    1.33
   5  -1   1    3.54    2.19
   6  -1   1    2.53    2.48
   7  -1   1   19.81    5.15
  -7   0   1   12.00    4.43
  -6   0   1    2.90    2.57
  -5   0   1    8.44    3.64
  -4   0   1    9.28    1.45
  -3   0   1    4.81    0.89
  -2   0   1  450.62    6.19
  -1   0   1    0.69    0.33
   1   0   1  215.79    3.41
   2   0   1   56.16    1.89
   3   0   1   15.21    1.36
   4   0   1    7.66    1.70
   5   0   1    2.20    1.88
   6   0   1   10.74    3.65
   7   0   1   15.81    7.19
  -7   1   1   18.22    4.60
  -6   1   1   19.25    3.38
  -5   1   1   26.20    3.18
  -4   1   1   18.35    1.82
  -3   1   1   60.72    2.37
  -2   1   1 1000.00   11.95
  -1   1   1   24.91    0.88
   0   1   1   33.50    1.08
   1   1   1    2.59    0.55
   2   1   1    3.86    0.67
   3   1   1    0.68    0.77
   4   1   1    7.69    2.39
   5   1   1    4.22    2.41
   6   1   1    0.18    2.52
   7   1   1   12.32    4.49
  -8   2   1   16.37   13.83
  -7   2   1    6.78    3.65
  -6   2   1    5.54    2.06
  -5   2   1    4.50    3.20
  -4   2   1   17.61    1.77
  -3   2   1  158.85    3.69
  -2   2   1  199.17    3.37
  -1   2   1    5.24    0.72
   0   2   1   31.10    1.30
   1   2   1   79.26    2.11
   2   2   1   10.72    1.08
   3   2   1   31.66    2.00
   4   2   1   12.02    4.14
   5   2   1   10.10    2.94
   6   2   1    1.79    2.95
   7   2   1   18.21    5.82
  -8   3   1    0.00   13.72
  -7   3   1    2.08    2.66
  -6   3   1   17.59    2.78
  -5   3   1   37.61    3.56
  -4   3   1   16.30    1.68
  -3   3   1  134.77    3.45
  -2   3   1  231.44    5.42
  -1   3   1    1.28    0.54
   0   3   1   14.75    0.98
   1   3   1   87.56    6.57
   2   3   1   20.51    1.71
   3   3   1    7.46    1.87
   4   3   1    8.58    3.43
   5   3   1    9.21    3.11
   6   3   1    2.52    3.50
   7   3   1   18.55    6.70
  -7   4   1    2.76    4.00
  -6   4   1   29.52    3.27
  -5   4   1   53.55    4.46
  -4   4   1    7.48    1.46
  -3   4   1   56.32    2.45
  -2   4   1   95.99    2.98
  -1   4   1    0.44    0.62
   0   4   1   50.69    1.90
   1   4   1  187.67    9.23
   2   4   1   18.29    1.75
   3   4   1    7.48    2.13
   4   4   1    0.01    5.20
   5   4   1   39.97    7.36
   6   4   1    2.12    3.63
  -7   5   1   29.39    6.80
  -6   5   1   38.31    4.25
  -5   5   1   57.21    4.89
  -4   5   1   31.08    2.40
  -3   5   1   17.80    1.56
  -2   5   1   18.09    1.68
  -1   5   1  252.47    4.94
   0   5   1   87.78    2.66
   1   5   1   74.25    4.66
   2   5   1   44.82    3.51
   3   5   1   28.21    3.39
   4   5   1    0.04    6.57
   5   5   1    4.12    2.97
   6   5   1    3.19    3.98
  -7   6   1   24.01    6.73
  -6   6   1   53.04    4.87
  -5   6   1   73.45    6.00
  -4   6   1   75.17    3.88
  -3   6   1   95.25    3.48
  -2   6   1  178.19    5.51
  -1   6   1  188.74    5.03
   0   6   1  129.70    3.58
   1   6   1   69.81    5.73
   2   6   1  104.15    4.73
   3   6   1   22.54    3.22
   4   6   1    0.00    8.52
   5   6   1   17.96    4.79
   6   6   1    5.07    4.32
  -7   7   1   27.81    7.32
  -6   7   1   33.38    4.16
  -5   7   1    0.00    5.63
  -4   7   1  112.56    5.59
  -3   7   1   70.22    3.03
  -2   7   1  153.86    6.37
  -1   7   1  297.68    8.12
   0   7   1  152.60    5.22
   1   7   1  107.89    6.95
   2   7   1  141.22    5.90
   3   7   1  106.94    6.38
   4   7   1    0.00   10.15
   5   7   1    6.51    5.97
  -7   8   1   42.07    8.87
  -6   8   1   30.56    4.30
  -5   8   1   39.50    5.26
  -4   8   1  150.88    6.53
  -3   8   1   60.52    4.28
  -2   8   1   62.34    5.78
  -1   8   1   54.67    4.12
   0   8   1   58.28    3.98
   1   8   1   45.51    5.85
   2   8   1   41.03    4.23
   3   8   1   55.08    6.40
   4   8   1    0.00   25.59
  -6   9   1   54.59    5.49
  -5   9   1   57.65    6.66
  -4   9   1   98.62    7.27
  -3   9   1   98.19    5.62
  -2   9   1   18.22    9.38
  -1   9   1  115.67    7.38
   0   9   1   75.06    6.62
   1   9   1    0.00    9.91
   2   9   1   52.74    6.15
   3   9   1   50.80    9.58
   4   9   1   29.50   23.07
  -6  10   1   30.75    4.69
  -5  10   1   66.86    7.09
  -4  10   1   94.76    7.62
  -3  10   1  131.95    6.88
  -2  10   1   38.18    9.43
  -1  10   1   57.14    6.25
   0  10   1  114.17    8.26
   1  10   1  127.21   14.95
   2  10   1   29.60    5.42
   3  10   1   53.53   10.27
  -5  11   1   68.14    9.07
  -4  11   1   74.66    7.44
  -3  11   1  101.95    8.11
  -2  11   1    0.00   11.58
  -1  11   1   93.45    7.97
   0  11   1  101.87    8.34
   1  11   1   37.80   15.20
   2  11   1   61.43   10.45
  -4  12   1   31.83    5.86
  -3  12   1   79.35    6.50
  -2  12   1  161.06   15.52
  -1  12   1   95.56    8.65
   0  12   1   96.48    8.94
   1 -13   2    4.16    5.16
   2 -13   2    2.74    5.21
  -1 -12   2   17.46    5.71
   0 -12   2   38.75    8.22
   1 -12   2    5.06    3.68
   2 -12   2    2.36    3.35
   3 -12   2   40.75   12.25
   4 -12   2    3.12    4.67
  -2 -11   2    4.99    3.94
  -1 -11   2   21.39    4.84
   0 -11   2    0.00    7.18
   1 -11   2   16.76    4.09
   2 -11   2    6.36    3.15
   3 -11   2    8.45    9.85
   4 -11   2    2.88    3.08
   5 -11   2    6.41    4.48
  -3 -10   2    0.00    8.07
  -2 -10   2   13.71    4.06
  -1 -10   2   40.82    5.77
   0 -10   2   55.90    8.75
   1 -10   2   39.03    5.07
   2 -10   2   36.36    4.82
   3 -10   2   57.88   10.98
   4 -10   2   36.87    5.18
   5 -10   2    5.84    3.20
   6 -10   2   26.62   17.32
  -4  -9   2   18.12    7.47
  -3  -9   2   26.53    7.51
  -2  -9   2   81.62    7.46
  -1  -9   2   54.91    5.89
   0  -9   2   48.76    6.96
   1  -9   2   71.88    5.20
   2  -9   2   39.44    3.96
   3  -9   2  250.00   11.24
   4  -9   2   11.54    3.35
   5  -9   2    8.45    3.28
   6  -9   2   21.20   10.05
  -5  -8   2   21.95    5.44
  -4  -8   2   37.01    7.46
  -3  -8   2   80.43   10.46
  -2  -8   2   67.52    6.56
  -1  -8   2   70.06    6.05
   0  -8   2   63.11    9.49
   1  -8   2  225.68    7.61
   2  -8   2  131.46    5.73
   3  -8   2   39.63    3.96
   4  -8   2   90.50    6.82
   5  -8   2   11.98    3.34
   6  -8   2    0.00    7.70
   7  -8   2    3.15    4.39
  -5  -7   2   59.91    7.44
  -4  -7   2   88.37    7.88
  -3  -7   2  129.68    9.86
  -2  -7   2  150.39    8.10
  -1  -7   2   87.95    4.98
   0  -7   2  168.38   10.31
   1  -7   2   91.75    4.83
   2  -7   2   88.86    4.71
   3  -7   2   85.11    6.07
   4  -7   2  102.41    5.56
   5  -7   2   56.79    5.95
   6  -7   2    0.00    8.32
   7  -7   2   33.32    5.65
  -6  -6   2   17.01    7.15
  -5  -6   2   39.24    6.21
  -4  -6   2   89.12    7.59
  -3  -6   2  169.38    8.55
  -2  -6   2  117.02    5.54
  -1  -6   2  126.63    4.40
   0  -6   2  198.62    7.12
   1  -6   2  173.94    3.79
   2  -6   2  117.52    3.32
   3  -6   2   50.79    5.66
   4  -6   2  127.53    5.02
   5  -6   2  108.79    7.49
   6  -6   2   29.95    8.57
   7  -6   2   13.98    4.55
  -6  -5   2   84.19    9.88
  -5  -5   2   69.78    7.27
  -4  -5   2  178.50    8.95
  -3  -5   2  195.66    7.11
  -2  -5   2  241.79    6.34
  -1  -5   2  168.71    4.00
   0  -5   2  113.87    4.88
   1  -5   2  176.01    3.50
   2  -5   2  139.62    2.96
   3  -5   2   96.50    5.43
   4  -5   2  183.83    5.66
   5  -5   2   96.38    6.85
   6  -5   2   21.67    9.53
   7  -5   2   27.07    4.90
  -7  -4   2   21.24    5.39
  -6  -4   2   87.17    8.67
  -5  -4   2   83.54    7.45
  -4  -4   2  240.99    8.34
  -3  -4   2  357.44   11.69
  -2  -4   2  200.05    4.41
  -1  -4   2  686.83   10.54
   0  -4   2  513.60   12.28
   1  -4   2  450.01    6.19
   2  -4   2  452.84    5.98
   3  -4   2  341.42    6.87
   4  -4   2   83.75    3.54
   5  -4   2  130.37    7.38
   6  -4   2  150.09   12.10
   7  -4   2   45.12    6.25
  -7  -3   2   39.38    8.30
  -6  -3   2   80.35    8.64
  -5  -3   2  103.09    7.68
  -4  -3   2   79.20    4.30
  -3  -3   2  172.50    5.13
  -2  -3   2  346.49    6.44
  -1  -3   2  672.32    9.88
   0  -3   2  574.42   15.89
   1  -3   2  714.30    8.57
   2  -3   2  361.13    5.24
   3  -3   2  290.56    6.27
   4  -3   2  110.21    3.71
   5  -3   2   70.13    5.74
   6  -3   2   35.20   13.18
   7  -3   2   14.61    4.12
  -7  -2   2   85.08    9.56
  -6  -2   2   78.54    7.29
  -5  -2   2   63.51    4.23
  -4  -2   2   81.97    4.04
  -3  -2   2  194.61    4.66
  -2  -2   2  379.60    6.47
  -1  -2   2  519.30    7.57
   0  -2   2  588.42    9.06
   1  -2   2  368.80    4.79
   2  -2   2  632.28    8.42
   3  -2   2  462.20    7.18
   4  -2   2  102.69    3.62
   5  -2   2   84.40    6.23
   6  -2   2  195.20   13.48
   7  -2   2   24.07    4.84
  -7  -1   2   52.90    8.58
  -6  -1   2   42.56    5.50
  -5  -1   2  113.55    5.12
  -4  -1   2  150.23    4.33
  -3  -1   2  302.50    5.85
  -2  -1   2  309.75    4.82
  -1  -1   2  655.14    9.77
   0  -1   2  519.07    6.80
   1  -1   2  203.46    3.39
   2  -1   2  354.49    5.30
   3  -1   2  378.26    6.21
   4  -1   2  119.99    4.87
   5  -1   2   85.91    6.36
   6  -1   2   34.64   11.87
   7  -1   2   49.64    6.42
  -7   0   2   90.83   10.52
  -6   0   2   66.89    4.54
  -5   0   2  183.50    5.92
  -4   0   2  175.17    4.59
  -3   0   2  263.78    5.16
  -2   0   2  538.36    7.07
  -1   0   2    2.20    0.37
   0   0   2  437.17   12.31
   1   0   2  287.11    4.88
   2   0   2  568.27    7.70
   3   0   2  370.42    7.46
   4   0   2  130.32    5.23
   5   0   2  182.69    6.98
   6   0   2   86.65    9.65
   7   0   2   26.74    5.25
  -7   1   2   38.08   13.78
  -6   1   2   78.63    4.88
  -5   1   2  254.90    6.93
  -4   1   2  722.84   11.42
  -3   1   2  316.78    5.71
  -2   1   2  269.76    4.43
  -1   1   2  941.64   14.40
   1   1   2  478.87    6.69
   2   1   2  188.94    3.59
   3   1   2  343.18    6.96
   4   1   2  243.30    7.45
   5   1   2  121.24    5.99
   6   1   2   50.38    8.48
   7   1   2   33.94    5.55
  -7   2   2   27.39   18.33
  -6   2   2   65.61    4.30
  -5   2   2  151.71    5.23
  -4   2   2   71.69    3.31
  -3   2   2  162.78    3.70
  -2   2   2  261.15    4.36
  -1   2   2  610.24    9.88
   0   2   2  501.69   10.50
   1   2   2  461.47    6.81
   2   2   2  441.49    7.27
   3   2   2  266.04    7.76
   4   2   2  293.21    8.54
   5   2   2  153.55    6.77
   6   2   2   66.69    8.48
   7   2   2   42.58    6.54
  -7   3   2   33.82   11.29
  -6   3   2   37.46    3.92
  -5   3   2   68.66    3.87
  -4   3   2  125.15    3.71
  -3   3   2  135.40    3.40
  -2   3   2  243.52    4.30
  -1   3   2  475.70    8.54
   0   3   2  216.58    8.49
   1   3   2  224.06    4.31
   2   3   2  182.58    4.30
   3   3   2  110.51    5.66
   4   3   2  177.04    6.76
   5   3   2   95.33    7.56
   6   3   2   40.43    7.69
   7   3   2   60.75    7.93
  -7   4   2   37.12    9.00
  -6   4   2   26.09    3.93
  -5   4   2   33.25    2.96
  -4   4   2  110.15    3.56
  -3   4   2  201.59    4.43
  -2   4   2  271.28    4.49
  -1   4   2  480.12    8.04
   0   4   2  121.10    5.65
   1   4   2  272.29    5.33
   2   4   2  156.26    4.22
   3   4   2   69.72    6.60
   4   4   2  114.62    6.17
   5   4   2   18.19    4.28
   6   4   2   62.16    9.99
  -7   5   2   13.88    7.30
  -6   5   2   41.98    4.88
  -5   5   2   27.57    3.21
  -4   5   2   93.77    3.59
  -3   5   2  294.37    7.73
  -2   5   2  223.87    4.26
  -1   5   2  131.57    3.65
   0   5   2  198.10    7.15
   1   5   2  280.97    6.14
   2   5   2  203.83    6.59
   3   5   2    0.00    4.27
   4   5   2   81.15    5.58
   5   5   2   66.53    7.19
   6   5   2    0.00   17.23
  -7   6   2    0.00    7.72
  -6   6   2   46.19    5.01
  -5   6   2   57.15    4.51
  -4   6   2  161.53    7.18
  -3   6   2   74.39    5.73
  -2   6   2  148.66    4.36
  -1   6   2  114.33    3.75
   0   6   2  195.17    8.53
   1   6   2  171.65    5.45
   2   6   2   56.10    4.14
   3   6   2   53.26   10.73
   4   6   2   48.16    6.09
   5   6   2   46.00    9.54
  -7   7   2    8.12    5.42
  -6   7   2   20.44    4.01
  -5   7   2   19.87    3.16
  -4   7   2   27.67    5.02
  -3   7   2   60.55    5.56
  -2   7   2   72.91    4.14
  -1   7   2   76.78    5.19
   0   7   2  205.94    9.37
   1   7   2  174.24    7.07
   2   7   2  110.50    6.37
   3   7   2   89.04   11.05
   4   7   2   63.06    7.10
   5   7   2   24.24    8.18
  -6   8   2   39.97    7.54
  -5   8   2    9.26    2.58
  -4   8   2    9.40    2.90
  -3   8   2    0.00    8.86
  -2   8   2    8.34    2.18
  -1   8   2   11.93    2.95
   0   8   2   24.78    5.57
   1   8   2   30.30    3.85
   2   8   2   34.45    4.30
   3   8   2   90.02    9.98
   4   8   2   18.54    6.03
  -6   9   2    6.71    3.49
  -5   9   2   21.61    3.60
  -4   9   2    8.04    3.63
  -3   9   2   44.72    9.86
  -2   9   2   25.20    3.89
  -1   9   2   33.40    4.47
   0   9   2   48.44    7.09
   1   9   2   10.65    3.01
   2   9   2   20.17    4.11
   3   9   2    0.00    9.77
  -5  10   2   13.42    4.05
  -4  10   2    8.19    4.46
  -3  10   2    0.00    6.83
  -2  10   2   26.51    4.27
  -1  10   2   23.91    4.40
   0  10   2   31.10    7.21
   1  10   2   16.36    3.75
   2  10   2   11.25    4.29
   3  10   2    9.94    4.35
  -4  11   2   11.81    4.70
  -3  11   2   28.71    7.56
  -2  11   2    2.42    2.87
  -1  11   2   14.09    5.14
   0  11   2    0.00    7.89
   1  11   2    4.46    3.76
  -3  12   2    2.08    2.67
  -2  12   2    0.96    3.27
  -1  12   2    5.37    4.91
   0  12   2    6.18    5.63
   1 -13   3   62.33   10.43
   2 -13   3   39.82    6.78
  -1 -12   3   52.30    7.15
   0 -12   3   48.52    6.92
   1 -12   3  110.08   14.36
   2 -12   3   71.40    7.90
   3 -12   3   72.30    6.35
   4 -12   3   76.18    9.55
  -2 -11   3   76.95   11.38
  -1 -11   3   50.20    6.72
   0 -11   3   86.13    8.13
   1 -11   3  168.47   13.79
   2 -11   3   88.08    7.91
   3 -11   3   47.04    4.94
   4 -11   3   91.85    9.51
   5 -11   3   29.79    5.54
  -3 -10   3   43.83    6.61
  -2 -10   3   38.81   12.67
  -1 -10   3   95.05    7.97
   0 -10   3  120.55    8.67
   1 -10   3   87.73   12.78
   2 -10   3  158.94    8.96
   3 -10   3   73.44    5.71
   4 -10   3   69.34    8.02
   5 -10   3   74.65    7.62
   6 -10   3   47.70    7.10
  -4  -9   3   25.14    5.41
  -3  -9   3   44.34    6.48
  -2  -9   3   16.32    8.90
  -1  -9   3   99.69    7.68
   0  -9   3   69.51    6.50
   1  -9   3    0.06    9.73
   2  -9   3   77.54    6.43
   3  -9   3   28.97    4.35
   4  -9   3  104.68   12.48
   5  -9   3   84.62    7.49
   6  -9   3   36.28    5.97
  -5  -8   3    0.00   10.28
  -4  -8   3   23.23    4.99
  -3  -8   3   18.49    4.13
  -2  -8   3   18.25   12.81
  -1  -8   3  142.46    8.07
   0  -8   3   66.98    5.95
   1  -8   3    1.35    3.42
   2  -8   3  224.52    9.43
   3  -8   3   97.43    6.81
   4  -8   3   53.45    6.05
   5  -8   3   38.77    5.21
   6  -8   3    8.50    4.05
   7  -8   3   27.27    9.29
  -5  -7   3    0.00    6.69
  -4  -7   3   50.04    6.24
  -3  -7   3   14.14    3.69
  -2  -7   3    0.00    8.35
  -1  -7   3   35.64    3.54
   0  -7   3   12.84    2.05
   1  -7   3   88.08    5.86
   2  -7   3  119.61    4.44
   3  -7   3  162.15    7.61
   4  -7   3   36.28    7.05
   5  -7   3   63.10    6.40
   6  -7   3   27.47    4.96
   7  -7   3    0.03    7.20
  -6  -6   3    4.19    4.25
  -5  -6   3    0.00    7.78
  -4  -6   3   19.14    4.31
  -3  -6   3   22.53    3.87
  -2  -6   3   67.26    6.04
  -1  -6   3   93.20    4.70
   0  -6   3   46.02    2.21
   1  -6   3   66.17    3.77
   2  -6   3   82.37    3.03
   3  -6   3  106.63    3.84
   4  -6   3   65.56    5.73
   5  -6   3   20.51    4.09
   6  -6   3   31.90    4.98
   7  -6   3   31.33    7.03
  -6  -5   3   10.20    4.38
  -5  -5   3   51.73    7.52
  -4  -5   3   35.40    5.03
  -3  -5   3   30.29    3.46
  -2  -5   3   28.90    2.87
  -1  -5   3   43.68    2.47
   0  -5   3   85.74    2.77
   1  -5   3  113.20    5.48
   2  -5   3   17.38    1.25
   3  -5   3   63.42    2.99
   4  -5   3   20.32    3.78
   5  -5   3   26.56    4.13
   6  -5   3   42.81    5.67
   7  -5   3    8.57    6.43
  -6  -4   3    0.21    3.62
  -5  -4   3   69.18    7.75
  -4  -4   3    0.78    1.62
  -3  -4   3   87.88    4.88
  -2  -4   3  164.70    4.65
  -1  -4   3   32.50    2.01
   0  -4   3  268.53    4.71
   1  -4   3  171.94    4.05
   2  -4   3   36.79    1.72
   3  -4   3   81.16    2.47
   4  -4   3   78.61    4.74
   5  -4   3   12.54    3.20
   6  -4   3   37.70    5.36
   7  -4   3   13.78    5.54
  -7  -3   3    1.47    4.72
  -6  -3   3    5.15    3.34
  -5  -3   3   26.17    3.89
  -4  -3   3    0.05    1.47
  -3  -3   3    6.33    1.61
  -2  -3   3   35.40    4.41
  -1  -3   3    1.45    0.63
   0  -3   3   99.68    2.32
   1  -3   3   10.46    0.94
   2  -3   3    0.93    0.56
   3  -3   3    6.54    1.07
   4  -3   3    0.00    2.71
   5  -3   3    0.12    1.79
   6  -3   3   26.45    4.63
   7  -3   3    7.60    5.50
  -7  -2   3    1.40    4.36
  -6  -2   3    0.71    2.24
  -5  -2   3    0.00    3.45
  -4  -2   3    4.24    1.41
  -3  -2   3    0.35    0.93
  -2  -2   3   24.79    3.31
  -1  -2   3   67.05    1.80
   0  -2   3  112.96    1.92
   1  -2   3   17.91    1.07
   2  -2   3    0.20    0.49
   3  -2   3   41.37    2.21
   4  -2   3   16.62    3.28
   5  -2   3   16.31    2.71
   6  -2   3    0.47    2.56
   7  -2   3    0.00    5.34
  -7  -1   3    3.72    4.26
  -6  -1   3    0.53    1.80
  -5  -1   3    0.00    3.16
  -4  -1   3   17.71    1.91
  -3  -1   3    1.96    0.92
  -2  -1   3    5.79    1.69
  -1  -1   3   50.59    1.53
   0  -1   3    0.25    0.23
   1  -1   3    0.68    0.56
   2  -1   3   34.30    1.65
   3  -1   3    0.41    0.74
   4  -1   3   20.24    2.76
   5  -1   3   11.17    2.55
   6  -1   3    0.18    2.58
   7  -1   3   14.85    6.35
  -7   0   3    2.15    3.68
  -6   0   3    1.13    1.85
  -5   0   3    1.95    4.08
  -4   0   3    6.57    1.41
  -3   0   3  115.08    3.15
  -2   0   3   30.06    1.92
  -1   0   3    7.45    0.54
   0   0   3   28.60    1.41
   1   0   3    7.36    1.04
   2   0   3   55.96    1.97
   3   0   3   10.14    1.38
   4   0   3    0.00    4.47
   5   0   3    1.66    1.85
   6   0   3    2.80    2.99
   7   0   3    0.00    6.68
  -7   1   3    0.69    3.09
  -6   1   3    0.48    2.07
  -5   1   3   13.71    3.09
  -4   1   3   30.59    2.15
  -3   1   3   31.34    1.72
  -2   1   3   19.96    1.54
  -1   1   3    6.06    0.52
   0   1   3  248.99    7.10
   1   1   3    2.61    0.95
   2   1   3   90.73    2.38
   3   1   3   56.16    2.63
   4   1   3   19.42    3.80
   5   1   3    1.71    1.91
   6   1   3    0.66    2.61
   7   1   3   31.82    7.07
  -7   2   3   12.79    3.27
  -6   2   3   98.32    5.73
  -5   2   3   60.23    4.52
  -4   2   3    2.51    1.10
  -3   2   3   85.45    2.54
  -2   2   3   77.39    2.95
  -1   2   3    1.31    0.51
   0   2   3   77.81    2.13
   1   2   3   47.11    4.04
   2   2   3    0.42    0.84
   3   2   3   33.47    2.97
   4   2   3    0.00    4.51
   5   2   3    0.73    2.11
   6   2   3    0.00    2.93
   7   2   3    0.00   11.36
  -7   3   3   24.65    3.98
  -6   3   3   22.46    3.34
  -5   3   3   32.14    3.15
  -4   3   3   12.28    1.76
  -3   3   3   95.43    2.76
  -2   3   3  114.86    3.96
  -1   3   3   41.31    1.71
   0   3   3  255.17    5.54
   1   3   3  180.84    5.48
   2   3   3   88.92    3.34
   3   3   3   57.77    3.83
   4   3   3   56.19    5.92
   5   3   3    5.96    2.69
   6   3   3    0.00    4.65
  -7   4   3   16.57    3.40
  -6   4   3   22.01    3.24
  -5   4   3   30.51    3.77
  -4   4   3   30.23    2.50
  -3   4   3   77.20    2.89
  -2   4   3   15.63    3.93
  -1   4   3   36.18    1.98
   0   4   3   63.35    2.26
   1   4   3   92.62    3.92
   2   4   3   91.85    4.22
   3   4   3   42.90    3.73
   4   4   3    0.45    5.05
   5   4   3   12.04    3.95
   6   4   3    7.15    6.74
  -7   5   3   18.39    3.46
  -6   5   3   33.79    3.90
  -5   5   3    6.81    3.99
  -4   5   3   71.88    3.57
  -3   5   3  167.71    4.63
  -2   5   3    5.11    2.40
  -1   5   3   74.83    3.03
   0   5   3   32.58    2.43
   1   5   3   82.56    6.25
   2   5   3   98.28    6.11
   3   5   3    0.07    2.29
   4   5   3  100.07   12.35
   5   5   3   29.13    5.53
   6   5   3    1.82    5.95
  -7   6   3   17.93    3.81
  -6   6   3   37.51    4.20
  -5   6   3   18.85    6.30
  -4   6   3  113.97    4.46
  -3   6   3   60.40    3.11
  -2   6   3   39.12    6.29
  -1   6   3  147.10    4.76
   0   6   3   87.53    4.74
   1   6   3    7.38    3.02
   2   6   3   78.56    5.96
   3   6   3   30.94    4.74
   4   6   3    0.00    7.51
   5   6   3   22.30    6.84
  -7   7   3   31.95    4.71
  -6   7   3   77.56    5.61
  -5   7   3   13.72    5.88
  -4   7   3  121.25    4.81
  -3   7   3   85.89    4.56
  -2   7   3  127.19    8.10
  -1   7   3  125.72    5.74
   0   7   3   21.67    3.04
   1   7   3  168.46    8.60
   2   7   3   67.89    5.35
   3   7   3   35.65    5.05
   4   7   3    0.00    9.03
   5   7   3   20.71    8.07
  -6   8   3   53.18    5.07
  -5   8   3   77.66    6.58
  -4   8   3  115.33    5.79
  -3   8   3  110.83    4.76
  -2   8   3  228.51   12.40
  -1   8   3  204.29    7.86
   0   8   3  122.36    6.57
   1   8   3  159.97   11.05
   2   8   3   91.16    6.42
   3   8   3   51.47    6.21
   4   8   3    0.03    9.11
  -6   9   3   19.32    3.68
  -5   9   3   34.19    5.61
  -4   9   3   48.97    5.34
  -3   9   3   52.66    4.29
  -2   9   3   86.07    8.51
  -1   9   3  126.49    7.67
   0   9   3  103.60    6.68
   1   9   3   80.10   11.73
   2   9   3   75.68    6.45
   3   9   3   48.95    6.49
  -5  10   3   96.24   10.18
  -4  10   3   31.99    4.88
  -3  10   3   70.30    5.22
  -2  10   3  152.80   12.13
  -1  10   3   69.60    6.57
   0  10   3   86.03    7.41
   1  10   3  109.91   13.77
   2  10   3   13.25    4.38
  -4  11   3   38.75    5.60
  -3  11   3   54.55    5.03
  -2  11   3   50.34   10.63
  -1  11   3   62.33    6.88
   0  11   3   91.16    8.05
   1  11   3   29.39    9.84
   1 -13   4    1.16    3.65
   2 -13   4    0.00   12.43
  -1 -12   4    0.00    6.23
   0 -12   4    3.56    3.52
   1 -12   4   33.39    6.17
   2 -12   4   31.25    7.15
   3 -12   4    9.98    3.11
   4 -12   4    4.24    3.86
  -2 -11   4   15.96    4.95
  -1 -11   4    7.26    6.32
   0 -11   4   16.15    4.09
   1 -11   4   59.07    6.85
   2 -11   4    9.10    6.10
   3 -11   4   13.25    3.05
   4 -11   4    6.11    3.71
   5 -11   4    0.00    8.27
  -3 -10   4   13.60    4.66
  -2 -10   4   43.61    6.17
  -1 -10   4   50.43    7.13
   0 -10   4   35.95    5.14
   1 -10   4   25.93    4.81
   2 -10   4   29.80    6.90
   3 -10   4   13.01    3.62
   4 -10   4   20.01    4.33
   5 -10   4    0.00    8.09
   6 -10   4   16.87    5.12
  -4  -9   4    0.00    7.55
  -3  -9   4   41.40    6.02
  -2  -9   4  105.34    8.27
  -1  -9   4   72.42    9.62
   0  -9   4  100.20    7.56
   1  -9   4   90.65    7.18
   2  -9   4    0.00    9.60
   3  -9   4   54.18    5.73
   4  -9   4   44.93    5.73
   5  -9   4   20.09    8.22
   6  -9   4    6.85    4.03
  -5  -8   4   54.48    7.72
  -4  -8   4    0.01    6.90
  -3  -8   4   79.68    7.49
  -2  -8   4  129.57    8.54
  -1  -8   4  155.02   12.55
   0  -8   4   56.59    5.64
   1  -8   4   22.61    3.72
   2  -8   4  431.22   28.59
   3  -8   4  123.27    7.63
   4  -8   4   83.47    6.70
   5  -8   4    0.01   10.22
   6  -8   4   41.14    6.12
  -5  -7   4   46.25    6.79
  -4  -7   4   63.91    9.63
  -3  -7   4  145.02    9.16
  -2  -7   4  136.58    6.46
  -1  -7   4   71.05    5.24
   0  -7   4  243.91    7.73
   1  -7   4   78.29    4.59
   2  -7   4  274.24   10.19
   3  -7   4   99.42    5.33
   4  -7   4   13.50    3.23
   5  -7   4   96.58   10.80
   6  -7   4   20.40    4.47
   7  -7   4   15.02    4.67
  -6  -6   4   64.69    8.33
  -5  -6   4   41.14    6.28
  -4  -6   4  151.41    9.76
  -3  -6   4  107.25    6.11
  -2  -6   4   61.52    4.56
  -1  -6   4  165.76    9.05
   0  -6   4  290.15    6.32
   1  -6   4  163.77    4.99
   2  -6   4  365.91   12.84
   3  -6   4  153.12    5.78
   4  -6   4   51.99    5.08
   5  -6   4  101.86    9.73
   6  -6   4   22.47    6.09
   7  -6   4    3.18    3.99
  -6  -5   4   55.18    9.75
  -5  -5   4   28.62    5.03
  -4  -5   4  148.45    9.35
  -3  -5   4  167.12    6.54
  -2  -5   4   84.70    3.44
  -1  -5   4  327.90   10.34
   0  -5   4  468.42    7.47
   1  -5   4  251.38    5.37
   2  -5   4  427.14   10.36
   3  -5   4   82.07    4.36
   4  -5   4   81.83    4.75
   5  -5   4   42.69   10.32
   6  -5   4   29.72    4.98
   7  -5   4   13.43    4.26
  -6  -4   4   91.09   11.43
  -5  -4   4   35.43    3.79
  -4  -4   4  148.62    7.28
  -3  -4   4  221.34    5.55
  -2  -4   4   81.08    3.14
  -1  -4   4  345.77   13.18
   0  -4   4  554.08    7.98
   1  -4   4  297.57    4.74
   2  -4   4  132.19    6.55
   3  -4   4  206.51    6.36
   4  -4   4  148.78    5.82
   5  -4   4  115.83   10.63
   6  -4   4   17.94    3.87
   7  -4   4   27.10    5.41
  -7  -3   4   14.72   11.75
  -6  -3   4   57.88    6.83
  -5  -3   4  131.44    5.95
  -4  -3   4  149.77    9.26
  -3  -3   4  270.01    6.77
  -2  -3   4  319.45    6.13
  -1  -3   4  607.69   14.44
   0  -3   4  168.86    3.00
   1  -3   4  551.48    7.62
   2  -3   4  365.79    7.74
   3  -3   4  267.68    7.13
   4  -3   4  268.15    7.90
   5  -3   4  188.27    8.88
   6  -3   4  136.98    8.91
   7  -3   4   21.21    4.96
  -7  -2   4   36.95   10.88
  -6  -2   4   79.02    5.92
  -5  -2   4  137.68    5.79
  -4  -2   4  192.29    7.08
  -3  -2   4  245.36    5.40
  -2  -2   4  407.50    7.62
  -1  -2   4  314.09   13.08
   0  -2   4  176.24    2.63
   1  -2   4  319.03    4.41
   2  -2   4  218.99    5.24
   3  -2   4  179.38    4.41
   4  -2   4  282.06    8.07
   5  -2   4   21.42    8.54
   6  -2   4   64.67    6.61
   7  -2   4   43.28    5.94
  -7  -1   4   49.77    8.09
  -6  -1   4   67.26    5.37
  -5  -1   4  133.28    5.85
  -4  -1   4  140.15    6.54
  -3  -1   4  177.87    4.17
  -2  -1   4  622.56    9.98
  -1  -1   4  205.14    8.02
   0  -1   4  118.70    1.94
   1  -1   4  653.94    8.14
   2  -1   4  328.32    5.77
   3  -1   4  205.20    4.71
   4  -1   4  188.49    6.39
   5  -1   4   73.83    8.92
   6  -1   4   59.75    6.24
   7  -1   4   29.43    5.58
  -7   0   4    4.01    5.86
  -6   0   4   40.39    4.28
  -5   0   4  172.99    6.50
  -4   0   4  100.43    5.83
  -3   0   4   89.22    2.74
  -2   0   4  735.66   11.16
  -1   0   4  162.19    8.77
   0   0   4  257.62    4.19
   1   0   4  392.95    5.98
   2   0   4  293.22    8.08
   3   0   4  264.09    6.25
   4   0   4  124.07    5.21
   5   0   4  148.65    7.98
   6   0   4   79.43    7.08
   7   0   4   22.75    6.93
  -7   1   4   18.87    5.41
  -6   1   4   58.04    4.67
  -5   1   4   34.70    3.05
  -4   1   4  138.34    6.35
  -3   1   4  216.32    4.35
  -2   1   4  474.88    7.14
  -1   1   4  258.27   25.98
   0   1   4  317.08    4.89
   1   1   4  726.89   11.22
   2   1   4  262.41    5.58
   3   1   4  123.88    4.68
   4   1   4   85.47    4.77
   5   1   4   43.86    8.02
   6   1   4   30.00    7.55
   7   1   4   33.72    8.58
  -7   2   4   32.85    5.40
  -6   2   4   30.69    3.65
  -5   2   4  209.22    6.13
  -4   2   4  136.21    6.87
  -3   2   4  199.77    4.57
  -2   2   4  194.55    3.65
  -1   2   4  382.63   14.76
   0   2   4  553.95    8.03
   1   2   4  181.37    4.14
   2   2   4   53.57    9.27
   3   2   4  154.86    5.45
   4   2   4   75.39    4.78
   5   2   4   49.52   10.63
   6   2   4   46.41    8.57
  -7   3   4   57.01    5.96
  -6   3   4   48.15    4.36
  -5   3   4   70.95    3.83
  -4   3   4  102.95    7.17
  -3   3   4  174.31    4.29
  -2   3   4  167.42    3.48
  -1   3   4  518.87   13.94
   0   3   4  445.34    8.42
   1   3   4  149.08    3.95
   2   3   4  121.48   11.99
   3   3   4  168.50    7.43
   4   3   4  113.14    7.29
   5   3   4  118.77   10.38
   6   3   4   42.20    8.97
  -7   4   4   22.41    6.77
  -6   4   4   33.94    3.84
  -5   4   4   31.47    2.82
  -4   4   4  133.42    7.62
  -3   4   4  108.03    3.39
  -2   4   4   21.30    1.32
  -1   4   4  162.39    9.50
   0   4   4  168.33    4.45
   1   4   4   77.55    3.19
   2   4   4    9.56   10.94
   3   4   4  137.80    7.13
   4   4   4  112.67    7.85
   5   4   4   35.04    8.10
   6   4   4   16.55    7.72
  -7   5   4   18.87    7.50
  -6   5   4   36.25    4.06
  -5   5   4   29.25    2.82
  -4   5   4   11.75    5.68
  -3   5   4   91.81    3.29
  -2   5   4   40.60    2.44
  -1   5   4  131.33    7.56
   0   5   4  130.01    4.27
   1   5   4   30.82    3.41
   2   5   4   24.42   21.82
   3   5   4  153.63    7.96
   4   5   4   53.12    6.09
   5   5   4   40.78    8.14
  -7   6   4   49.44    8.09
  -6   6   4   20.31    3.31
  -5   6   4    6.94    2.25
  -4   6   4   99.01    7.60
  -3   6   4   92.40    3.57
  -2   6   4   52.55    3.56
  -1   6   4   16.48    4.31
   0   6   4   93.71    4.87
   1   6   4  195.17    7.17
   2   6   4   42.93    7.72
   3   6   4   55.75    5.84
   4   6   4   33.23    5.45
   5   6   4   41.66    8.36
  -6   7   4   15.21    3.26
  -5   7   4   14.55    2.84
  -4   7   4    0.01    6.62
  -3   7   4   46.23    3.56
  -2   7   4   23.58    3.18
  -1   7   4   88.66   11.47
   0   7   4   66.22    4.72
   1   7   4   73.78    5.18
   2   7   4   26.14    6.07
   3   7   4   34.26    5.19
   4   7   4   31.37    5.71
  -6   8   4    5.05    2.87
  -5   8   4   16.83    3.16
  -4   8   4   48.85    8.96
  -3   8   4   45.87    3.36
  -2   8   4   88.40    5.75
  -1   8   4   55.27    8.90
   0   8   4   50.88    4.76
   1   8   4   53.08    4.95
   2   8   4   16.26    5.36
   3   8   4   14.12    4.20
  -5   9   4    0.94    2.99
  -4   9   4   31.70    6.47
  -3   9   4    2.96    2.00
  -2   9   4   23.09    3.72
  -1   9   4    0.00    6.32
   0   9   4    8.68    2.80
   1   9   4   22.61    4.01
   2   9   4    0.00    5.78
   3   9   4   19.28    4.66
  -5  10   4   10.22    5.59
  -4  10   4   46.90    7.40
  -3  10   4    0.00    2.12
  -2  10   4   10.44    3.43
  -1  10   4    8.93    5.89
   0  10   4    2.53    2.95
   1  10   4    2.00    2.82
   2  10   4   31.76    9.83
  -3  11   4    0.00    2.61
  -2  11   4    2.99    3.14
  -1  11   4    4.45    5.75
   0  11   4   11.67    3.90
  -1 -12   5   92.82    9.39
   0 -12   5    0.00    9.93
   1 -12   5   76.93   10.94
   2 -12   5   52.42    6.93
   3 -12   5   26.11    6.27
   4 -12   5    8.89   10.52
  -2 -11   5   75.15    8.42
  -1 -11   5   35.85    6.02
   0 -11   5   52.10    9.55
   1 -11   5  170.29   12.04
   2 -11   5   59.39    6.93
   3 -11   5   75.57    8.49
   4 -11   5   13.91    9.84
   5 -11   5   14.89    4.48
  -3 -10   5   69.08   12.53
  -2 -10   5   70.04   10.52
  -1 -10   5   26.64    4.90
   0 -10   5   65.90    7.68
   1 -10   5   38.18   11.05
   2 -10   5   84.70    7.45
   3 -10   5   85.18    7.59
   4 -10   5   84.89    9.72
   5 -10   5   54.85    6.92
  -4  -9   5   25.93    5.57
  -3  -9   5   63.77   13.84
  -2  -9   5   70.10    7.01
  -1  -9   5   53.45    6.07
   0  -9   5   84.68   10.18
   1  -9   5  150.29   12.30
   2  -9   5  156.35    7.13
   3  -9   5   41.17    5.18
   4  -9   5   57.85    9.14
   5  -9   5   47.53    6.29
   6  -9   5   34.92    6.17
  -5  -8   5   15.61    6.39
  -4  -8   5   14.13    4.52
  -3  -8   5   52.45   11.01
  -2  -8   5   13.85    3.76
  -1  -8   5   18.43    3.12
   0  -8   5  268.69   12.89
   1  -8   5   64.45    4.88
   2  -8   5   90.52    4.62
   3  -8   5   93.08    6.91
   4  -8   5  116.20   11.37
   5  -8   5  107.68    8.31
   6  -8   5   37.79    6.05
  -5  -7   5   11.07    5.68
  -4  -7   5    7.74    3.82
  -3  -7   5    0.00    5.74
  -2  -7   5   72.17    5.04
  -1  -7   5  127.75    5.86
   0  -7   5   36.76    3.47
   1  -7   5   17.06    2.48
   2  -7   5   10.20    2.14
   3  -7   5   41.80    3.87
   4  -7   5   11.66    4.79
   5  -7   5   19.43    4.04
   6  -7   5   30.23    5.24
   7  -7   5    0.00   10.06
  -6  -6   5    0.00   13.09
  -5  -6   5    9.44    5.40
  -4  -6   5    1.94    2.38
  -3  -6   5   67.96    7.27
  -2  -6   5   29.75    3.17
  -1  -6   5   79.53    4.00
   0  -6   5   60.69    3.45
   1  -6   5   29.61    2.60
   2  -6   5   45.30    3.54
   3  -6   5   55.79    4.09
   4  -6   5   20.06    4.04
   5  -6   5   11.97    3.53
   6  -6   5   28.30    5.20
   7  -6   5    8.91    9.07
  -6  -5   5    0.00   10.78
  -5  -5   5    1.73    2.87
  -4  -5   5    5.61    2.53
  -3  -5   5   37.13    6.64
  -2  -5   5   31.97    2.71
  -1  -5   5   41.05    2.81
   0  -5   5   19.34    1.63
   1  -5   5   20.71    1.63
   2  -5   5   50.83    2.98
   3  -5   5   67.04    4.08
   4  -5   5   15.48    3.62
   5  -5   5    9.77    3.16
   6  -5   5   24.96    4.77
   7  -5   5   25.79    9.73
  -6  -4   5   31.76    9.89
  -5  -4   5    4.84    2.39
  -4  -4   5    1.68    1.69
  -3  -4   5    7.07    1.82
  -2  -4   5    1.86    1.07
  -1  -4   5    9.30    1.31
   0  -4   5    2.65    0.74
   1  -4   5  128.53    3.14
   2  -4   5   67.05    2.49
   3  -4   5   39.86    3.17
   4  -4   5   25.54    3.50
   5  -4   5   15.86    2.90
   6  -4   5   38.90    5.53
   7  -4   5    0.00    7.16
  -7  -3   5    0.00    4.46
  -6  -3   5   25.87    5.35
  -5  -3   5    1.19    2.03
  -4  -3   5   10.99    2.51
  -3  -3   5    7.87    1.57
  -2  -3   5    8.88    1.31
  -1  -3   5    3.83    0.93
   0  -3   5   59.79    1.89
   1  -3   5   34.42    1.61
   2  -3   5   53.30    2.64
   3  -3   5   14.96    2.13
   4  -3   5   75.44    4.62
   5  -3   5    7.72    2.47
   6  -3   5    0.07    2.80
   7  -3   5   10.51    7.13
  -7  -2   5    0.81    3.33
  -6  -2   5   27.61    5.32
  -5  -2   5    1.89    2.09
  -4  -2   5    0.46    1.32
  -3  -2   5   45.31    2.52
  -2  -2   5    0.00    0.81
  -1  -2   5   13.74    1.16
   0  -2   5    4.35    0.66
   1  -2   5    0.97    0.58
   2  -2   5    0.70    0.81
   3  -2   5    4.18    1.46
   4  -2   5    3.90    2.03
   5  -2   5   12.09    2.66
   6  -2   5    1.88    3.15
   7  -2   5    0.00   12.07
  -7  -1   5    3.62    3.09
  -6  -1   5   28.93    5.03
  -5  -1   5    7.13    2.20
  -4  -1   5    0.34    1.10
  -3  -1   5    8.00    1.39
  -2  -1   5    3.60    0.99
  -1  -1   5    2.99    0.75
   0  -1   5    0.11    0.43
   1  -1   5    8.91    0.86
   2  -1   5   11.16    1.26
   3  -1   5    4.24    1.47
   4  -1   5    1.52    1.82
   5  -1   5    1.62    2.06
   6  -1   5    1.66    3.27
   7  -1   5    0.00   11.50
  -7   0   5    0.35    2.72
  -6   0   5    1.71    4.01
  -5   0   5   21.47    3.02
  -4   0   5    0.83    1.15
  -3   0   5    1.58    0.95
  -2   0   5    4.86    0.81
  -1   0   5   11.94    0.87
   0   0   5   35.65    1.05
   1   0   5    8.95    1.00
   2   0   5   19.39    1.50
   3   0   5    1.82    1.44
   4   0   5    6.74    2.06
   5   0   5    6.08    3.10
   6   0   5    3.50    3.34
   7   0   5   23.81   12.78
  -7   1   5   22.75    3.77
  -6   1   5   12.69    4.66
  -5   1   5    4.58    1.75
  -4   1   5   56.54    3.01
  -3   1   5    0.77    0.79
  -2   1   5   23.56    1.08
  -1   1   5    0.00    2.85
   0   1   5   33.32    1.11
   1   1   5   73.97    2.60
   2   1   5    2.58    1.30
   3   1   5   17.02    2.91
   4   1   5    5.12    3.32
   5   1   5    0.00    2.50
   6   1   5    2.28    3.42
  -7   2   5    1.16    2.46
  -6   2   5    8.82    4.02
  -5   2   5   42.55    3.12
  -4   2   5   54.35    2.87
  -3   2   5    8.45    1.18
  -2   2   5   24.10    1.07
  -1   2   5  153.76    4.75
   0   2   5   41.81    1.33
   1   2   5    7.07    1.19
   2   2   5    5.88    1.60
   3   2   5   13.05    2.77
   4   2   5    1.77    3.33
   5   2   5    8.51    3.34
   6   2   5    2.79    3.77
  -7   3   5   22.34    3.83
  -6   3   5    2.50    4.83
  -5   3   5   44.96    3.20
  -4   3   5   54.48    2.90
  -3   3   5   37.73    2.00
  -2   3   5   64.67    1.75
  -1   3   5   75.73    2.23
   0   3   5   23.98    1.44
   1   3   5    8.76    1.54
   2   3   5   11.36    2.50
   3   3   5   32.62    4.01
   4   3   5    0.00   13.21
   5   3   5   10.23    3.93
   6   3   5    4.88    4.03
  -7   4   5   18.81    3.77
  -6   4   5    6.00    4.76
  -5   4   5   48.47    3.33
  -4   4   5  110.76    3.88
  -3   4   5  129.35    3.75
  -2   4   5  104.24    3.24
  -1   4   5  113.53    3.32
   0   4   5   47.22    2.79
   1   4   5   33.33    2.96
   2   4   5   39.33    4.08
   3   4   5   37.03    4.49
   4   4   5   23.19    8.86
   5   4   5   20.64    4.82
  -7   5   5   15.99    3.58
  -6   5   5    0.00    4.74
  -5   5   5   33.16    2.96
  -4   5   5   41.55    2.78
  -3   5   5  106.76    4.15
  -2   5   5   53.76    2.98
  -1   5   5  103.36    3.63
   0   5   5   30.85    2.40
   1   5   5   20.66    4.01
   2   5   5  126.84    6.80
   3   5   5   11.52    3.29
   4   5   5    0.00    8.83
   5   5   5    6.30    4.29
  -6   6   5    0.00    6.45
  -5   6   5   29.73    3.32
  -4   6   5   60.48    3.40
  -3   6   5   82.12    5.24
  -2   6   5   61.31    4.49
  -1   6   5   23.94    2.80
   0   6   5  212.51    9.74
   1   6   5   82.24   10.28
   2   6   5   53.72    5.36
   3   6   5   17.42    4.10
   4   6   5   60.10    9.31
  -6   7   5   46.93    7.43
  -5   7   5   34.76    3.75
  -4   7   5   54.65    4.87
  -3   7   5   60.21    5.11
  -2   7   5   72.74    4.49
  -1   7   5  134.93    5.96
   0   7   5   59.96    8.31
   1   7   5  135.97    9.61
   2   7   5   35.12    4.33
   3   7   5   28.88    6.78
   4   7   5   64.91   10.14
  -6   8   5   45.92   10.30
  -5   8   5   30.67    4.09
  -4   8   5   23.97    3.83
  -3   8   5   35.61   12.72
  -2   8   5   73.67    5.32
  -1   8   5   81.96    5.47
   0   8   5   70.08    7.90
   1   8   5    0.00    9.79
   2   8   5   38.16    4.73
   3   8   5   38.85    5.90
  -5   9   5   47.37   11.54
  -4   9   5   43.40    7.25
  -3   9   5   75.93   16.12
  -2   9   5   95.75    8.94
  -1   9   5   71.39    5.71
   0   9   5   28.95    7.95
   1   9   5   40.12    9.21
   2   9   5   30.71    4.91
  -4  10   5   37.75    7.32
  -3  10   5   16.93   14.31
  -2  10   5   65.11   13.72
  -1  10   5   65.46    7.81
   0  10   5   76.95    9.64
   1  10   5  124.63   11.09
  -1 -12   6    6.74    8.81
   0 -12   6    8.43    4.03
   1 -12   6   34.56    6.28
   2 -12   6   32.28    7.20
   3 -12   6    7.26    3.74
  -2 -11   6   18.54    5.35
  -1 -11   6   35.36    8.59
   0 -11   6    6.10    4.04
   1 -11   6   45.69    6.28
   2 -11   6   44.99    7.29
   3 -11   6   13.38    4.22
   4 -11   6   10.09    4.28
  -3 -10   6   38.09    6.28
  -2 -10   6   40.15    6.08
  -1 -10   6   37.92    8.14
   0 -10   6   20.92    4.54
   1 -10   6   44.88    5.91
   2 -10   6   19.55    7.85
   3 -10   6    3.84    2.96
   4 -10   6   26.23    5.06
   5 -10   6   53.92    8.78
  -4  -9   6    2.70   19.22
  -3  -9   6   17.16    4.72
  -2  -9   6   50.47    6.56
  -1  -9   6   90.05    8.91
   0  -9   6   37.87    4.26
   1  -9   6   98.71    6.21
   2  -9   6   92.46    8.27
   3  -9   6   35.32    4.89
   4  -9   6    8.06    3.46
   5  -9   6    3.26    9.59
   6  -9   6    7.48    4.06
  -4  -8   6    0.00   18.40
  -3  -8   6   75.53    7.35
  -2  -8   6   42.60    4.53
  -1  -8   6  276.16   11.34
   0  -8   6  186.50    7.34
   1  -8   6   49.80    4.29
   2  -8   6   79.54    9.18
   3  -8   6   45.60    4.29
   4  -8   6   34.00    4.73
   5  -8   6   37.36    9.24
   6  -8   6    5.47    3.72
  -5  -7   6   71.00   11.13
  -4  -7   6   61.45    9.66
  -3  -7   6   36.89    4.24
  -2  -7   6  231.55    8.23
  -1  -7   6  199.55   12.82
   0  -7   6  224.47    7.56
   1  -7   6  133.67    5.73
   2  -7   6  492.01   15.70
   3  -7   6  202.55    7.38
   4  -7   6   42.62    4.33
   5  -7   6  175.26   12.88
   6  -7   6   21.98    4.91
  -5  -6   6   28.41    5.50
  -4  -6   6  129.20    9.91
  -3  -6   6  139.55    8.40
  -2  -6   6   82.72    5.05
  -1  -6   6  155.76    8.32
   0  -6   6  108.50    4.53
   1  -6   6   87.66    3.52
   2  -6   6  240.11   11.26
   3  -6   6  149.41    6.17
   4  -6   6   75.97    5.09
   5  -6   6  139.43   10.63
   6  -6   6   60.82    6.98
  -6  -5   6   50.03    9.65
  -5  -5   6   69.88    5.99
  -4  -5   6  105.49    9.68
  -3  -5   6  178.01    8.44
  -2  -5   6  134.64    4.35
  -1  -5   6  183.18    7.98
   0  -5   6  147.80    4.60
   1  -5   6  119.26    4.09
   2  -5   6  145.54   11.30
   3  -5   6  129.77    5.36
   4  -5   6   90.12    5.18
   5  -5   6  121.19    8.20
   6  -5   6   39.46    5.57
   7  -5   6   30.03    8.91
  -6  -4   6   43.94    5.23
  -5  -4   6  125.56    7.06
  -4  -4   6  193.89   11.08
  -3  -4   6  212.65    6.37
  -2  -4   6  149.80    4.91
  -1  -4   6  197.12    8.11
   0  -4   6  170.17    4.58
   1  -4   6  267.69    5.50
   2  -4   6  147.04    7.29
   3  -4   6  122.04    4.97
   4  -4   6  120.75    5.86
   5  -4   6  100.02    9.09
   6  -4   6   34.74    8.41
   7  -4   6    1.27    5.97
  -6  -3   6   42.29    4.94
  -5  -3   6   91.00    5.91
  -4  -3   6  243.98   10.77
  -3  -3   6  175.11    5.50
  -2  -3   6  155.68    4.69
  -1  -3   6  313.18   10.22
   0  -3   6  289.74    4.98
   1  -3   6  333.52    5.96
   2  -3   6  111.59    6.06
   3  -3   6  149.44    5.33
   4  -3   6  311.42    8.98
   5  -3   6   24.85    6.83
   6  -3   6   36.28    7.78
   7  -3   6   21.62    7.78
  -7  -2   6   51.57    8.95
  -6  -2   6   46.97    4.89
  -5  -2   6   93.47    5.61
  -4  -2   6  108.36    5.96
  -3  -2   6  175.80    5.02
  -2  -2   6  467.16    8.99
  -1  -2   6  256.35    8.97
   0  -2   6  487.93    6.92
   1  -2   6  460.48    7.27
   2  -2   6  281.39   12.96
   3  -2   6  141.29    6.30
   4  -2   6  156.34    7.50
   5  -2   6   86.52   10.51
   6  -2   6   38.57    5.81
   7  -2   6   25.04    7.79
  -7  -1   6   40.74    6.45
  -6  -1   6   33.25    4.06
  -5  -1   6   53.83    4.35
  -4  -1   6   67.70    6.31
  -3  -1   6   96.83    3.43
  -2  -1   6  275.45    5.16
  -1  -1   6  218.68    7.45
   0  -1   6  306.72    4.12
   1  -1   6  426.12    6.26
   2  -1   6  110.04    6.60
   3  -1   6  183.81    7.25
   4  -1   6  167.85    7.83
   5  -1   6   22.28    9.27
   6  -1   6   66.69    7.00
  -7   0   6   52.83    7.09
  -6   0   6   39.74    4.18
  -5   0   6   48.37    3.40
  -4   0   6  117.82    6.59
  -3   0   6  157.07    4.13
  -2   0   6  325.86    4.94
  -1   0   6  209.43    8.66
   0   0   6  247.38    3.45
   1   0   6  242.92    4.05
   2   0   6   74.68    6.85
   3   0   6   98.43    5.66
   4   0   6   47.54    4.92
   5   0   6    0.00    9.99
   6   0   6   52.50    6.50
  -7   1   6   16.95    5.67
  -6   1   6   77.00    5.25
  -5   1   6   73.06    3.92
  -4   1   6  131.21    6.90
  -3   1   6  142.72    3.74
  -2   1   6  149.48    2.67
   0   1   6  146.10    2.88
   1   1   6  215.43    4.73
   2   1   6  284.57   10.95
   3   1   6  178.94    7.39
   4   1   6   75.24    6.03
   5   1   6   26.66   12.31
   6   1   6   36.31    5.83
  -7   2   6   19.12    6.75
  -6   2   6   32.47    3.75
  -5   2   6   63.94    3.63
  -4   2   6   62.89    5.34
  -3   2   6  232.83    4.96
  -2   2   6  102.13    2.26
  -1   2   6   23.13   15.97
   0   2   6  207.38    3.51
   1   2   6  132.73    3.70
   2   2   6  148.86   10.38
   3   2   6  162.19    7.22
   4   2   6   55.82    5.52
   5   2   6   54.73    9.07
   6   2   6   46.34    6.46
  -7   3   6    5.61    6.09
  -6   3   6   29.70    3.62
  -5   3   6   58.65    3.51
  -4   3   6    0.01    7.24
  -3   3   6   90.81    3.34
  -2   3   6   41.19    2.23
  -1   3   6  131.63    7.78
   0   3   6  173.25    4.77
   1   3   6  113.26    3.73
   2   3   6   57.00   16.47
   3   3   6   96.99    6.23
   4   3   6   62.23    5.87
   5   3   6   86.35    9.55
  -7   4   6    0.00    8.21
  -6   4   6   31.52    3.66
  -5   4   6   44.16    3.53
  -4   4   6   26.51    8.44
  -3   4   6   85.46    3.40
  -2   4   6   75.14    4.46
  -1   4   6  148.82    8.48
   0   4   6  136.40    4.87
   1   4   6   65.53    3.54
   2   4   6  140.37   10.07
   3   4   6   77.18    6.18
   4   4   6   55.03    6.16
   5   4   6    8.47    8.40
  -6   5   6   10.89    2.63
  -5   5   6   21.58    3.51
  -4   5   6   30.60    8.52
  -3   5   6   47.58    3.55
  -2   5   6   65.75    3.70
  -1   5   6   93.26   10.29
   0   5   6  121.16    5.12
   1   5   6   20.08    3.07
   2   5   6    0.03    7.56
   3   5   6   17.56    3.84
   4   5   6   36.68    5.61
  -6   6   6   16.65    3.71
  -5   6   6   10.31    3.09
  -4   6   6    0.00    8.60
  -3   6   6   17.77    3.72
  -2   6   6  132.03    7.64
  -1   6   6    0.00   12.44
   0   6   6   11.51    3.06
   1   6   6   75.72    5.01
   2   6   6   50.59    7.42
   3   6   6   45.42    5.91
   4   6   6   19.93    4.99
  -6   7   6    1.34    4.45
  -5   7   6    3.61    2.46
  -4   7   6    0.00   11.20
  -3   7   6   55.52    6.09
  -2   7   6   12.93    3.55
  -1   7   6    0.00    8.78
   0   7   6   21.49    4.22
   1   7   6   52.72    4.77
   2   7   6    0.00    6.01
   3   7   6   18.98    4.55
  -5   8   6    9.37    5.14
  -4   8   6   69.10   18.21
  -3   8   6    0.15    2.82
  -2   8   6   19.73    4.32
  -1   8   6    0.00    9.12
   0   8   6   21.07    4.45
   1   8   6   50.23    6.32
   2   8   6    0.00    6.05
  -4   9   6   38.43   18.84
  -3   9   6    2.06    3.67
  -2   9   6    4.41    3.54
  -1   9   6    0.00    9.36
   0   9   6    5.49    4.23
   1   9   6   28.18    5.69
  -2  10   6    4.42    3.90
  -1  10   6   19.60   10.04
   0 -12   7    0.00   11.43
   1 -12   7   74.46    8.62
   2 -12   7   85.75    7.36
   3 -12   7  111.35   14.22
  -2 -11   7   34.58    8.84
  -1 -11   7   49.24    6.99
   0 -11   7  101.73   10.44
   1 -11   7   44.86    6.24
   2 -11   7   24.65    4.34
   3 -11   7    0.06   10.20
   4 -11   7   42.98    6.74
  -3 -10   7   75.54   20.22
  -2 -10   7   29.54    7.54
  -1 -10   7   34.91    8.14
   0 -10   7  117.99   11.01
   1 -10   7   23.41    4.82
   2 -10   7   43.64    5.70
   3 -10   7   79.13    9.64
   4 -10   7   19.76    4.94
   5 -10   7   13.51    4.68
  -3  -9   7   39.23   19.60
  -2  -9   7   14.74    4.30
  -1  -9   7   42.19    4.77
   0  -9   7  138.01    9.09
   1  -9   7   44.38    4.59
   2  -9   7   45.64    4.60
   3  -9   7   12.32    8.50
   4  -9   7   15.96    4.09
   5  -9   7    7.12    4.01
  -4  -8   7    6.17    5.58
  -3  -8   7  143.45   14.20
  -2  -8   7   62.49    6.46
  -1  -8   7    5.70    2.40
   0  -8   7  137.86    9.59
   1  -8   7   54.62    3.92
   2  -8   7   61.38    4.70
   3  -8   7   40.91    5.50
   4  -8   7   10.66    3.51
   5  -8   7   41.82    5.96
   6  -8   7   22.09   12.12
  -5  -7   7    1.53    4.91
  -4  -7   7   30.94    5.56
  -3  -7   7    0.00    8.35
  -2  -7   7    3.15    2.61
  -1  -7   7   47.94    5.23
   0  -7   7  179.28    8.32
   1  -7   7  129.16    4.93
   2  -7   7   51.63    4.24
   3  -7   7   92.26    6.36
   4  -7   7   69.70    5.41
   5  -7   7   32.73    7.52
   6  -7   7   14.16   10.91
  -5  -6   7    5.35    3.23
  -4  -6   7    0.52    2.58
  -3  -6   7   82.34    8.76
  -2  -6   7    1.88    2.32
  -1  -6   7    5.92    2.11
   0  -6   7    0.00    3.22
   1  -6   7   12.39    2.37
   2  -6   7   34.24    3.35
   3  -6   7   27.64    4.05
   4  -6   7   52.53    5.60
   5  -6   7   29.64    4.91
   6  -6   7    0.00   10.47
  -5  -5   7    0.48    2.79
  -4  -5   7    0.82    2.90
  -3  -5   7   25.47    4.65
  -2  -5   7   14.83    2.25
  -1  -5   7   18.26    2.27
   0  -5   7    4.28    2.40
   1  -5   7   25.99    2.83
   2  -5   7   39.84    3.46
   3  -5   7    6.66    3.96
   4  -5   7    9.17    2.92
   5  -5   7    3.61    3.05
   6  -5   7    0.00    9.20
  -6  -4   7    0.00    5.02
  -5  -4   7    1.99    2.48
  -4  -4   7    2.30    2.18
  -3  -4   7    9.86    2.75
  -2  -4   7   21.48    2.45
  -1  -4   7   29.61    2.52
   0  -4   7   16.12    2.41
   1  -4   7   22.37    2.44
   2  -4   7   22.99    2.70
   3  -4   7    0.00    3.93
   4  -4   7   10.94    3.25
   5  -4   7    0.00    2.73
   6  -4   7    0.00    9.69
  -6  -3   7   28.85    5.14
  -5  -3   7    2.21    2.42
  -4  -3   7    1.52    1.61
  -3  -3   7   19.25    2.94
  -2  -3   7   23.54    2.30
  -1  -3   7    1.95    1.05
   0  -3   7    1.59    1.34
   1  -3   7   11.85    1.56
   2  -3   7   35.42    3.58
   3  -3   7    8.44    4.48
   4  -3   7    0.54    2.23
   5  -3   7   14.22    3.72
   6  -3   7    8.49    8.00
  -6  -2   7    0.00    4.46
  -5  -2   7    0.45    1.96
  -4  -2   7    3.92    1.73
  -3  -2   7   17.01    2.31
  -2  -2   7    1.98    1.21
  -1  -2   7    1.27    0.83
   0  -2   7    3.68    1.23
   1  -2   7    0.83    0.82
   2  -2   7   22.83    2.87
   3  -2   7   15.31    4.50
   4  -2   7    1.18    2.34
   5  -2   7    0.99    2.85
   6  -2   7    9.99    7.62
  -6  -1   7    0.00    3.71
  -5  -1   7    5.88    2.22
  -4  -1   7   16.54    2.22
  -3  -1   7    9.56    2.15
  -2  -1   7   22.64    1.52
  -1  -1   7   10.05    0.89
   0  -1   7    8.11    1.02
   1  -1   7    7.33    1.00
   2  -1   7    4.88    1.40
   3  -1   7   14.71    4.06
   4  -1   7    0.73    2.09
   5  -1   7    3.31    3.19
   6  -1   7   11.75    8.30
  -6   0   7   16.45    3.73
  -5   0   7    6.79    1.94
  -4   0   7   16.02    1.95
  -3   0   7   14.77    2.08
  -2   0   7   42.10    1.94
  -1   0   7   28.26    1.56
   0   0   7    0.79    0.95
   1   0   7   48.70    2.00
   2   0   7   47.89    2.99
   3   0   7    0.00    3.76
   4   0   7   11.29    3.20
   5   0   7    3.72    2.85
   6   0   7    0.00    8.44
  -6   1   7    0.00    3.63
  -5   1   7   15.01    2.57
  -4   1   7   51.28    2.91
  -3   1   7    0.00    2.03
  -2   1   7   66.90    2.21
  -1   1   7   24.90    5.80
   0   1   7    2.76    1.95
   1   1   7    7.64    1.27
   2   1   7    0.85    1.37
   3   1   7    0.00    4.29
   4   1   7   10.98    3.27
   5   1   7    7.01    3.60
   6   1   7    0.00    9.39
  -6   2   7   15.61    3.81
  -5   2   7   19.70    3.44
  -4   2   7   34.72    2.84
  -3   2   7   13.86    2.51
  -2   2   7   35.52    1.53
  -1   2   7   56.14   10.10
   0   2   7    8.75    1.62
   1   2   7   23.49    2.17
   2   2   7   10.50    2.48
   3   2   7    0.00    6.63
   4   2   7    2.09    2.88
   5   2   7    4.91    3.49
  -6   3   7   25.60    5.11
  -5   3   7   51.74    4.59
  -4   3   7   46.24    3.55
  -3   3   7   11.11    2.24
  -2   3   7   51.53    2.36
  -1   3   7   68.15    2.47
   0   3   7   34.09    2.85
   1   3   7   48.15    3.27
   2   3   7   25.27    3.37
   3   3   7   12.53    5.86
   4   3   7   15.76    3.87
   5   3   7    6.17    3.83
  -6   4   7    0.00    5.27
  -5   4   7   30.34    3.86
  -4   4   7   18.61    2.68
  -3   4   7   14.56    5.64
  -2   4   7   50.08    3.69
  -1   4   7   84.23    3.36
   0   4   7   40.65    6.75
   1   4   7   42.86    4.93
   2   4   7   34.64    4.07
   3   4   7   75.87    8.19
   4   4   7    9.71    3.75
  -6   5   7   28.14    5.55
  -5   5   7   34.05    4.06
  -4   5   7   20.56    2.81
  -3   5   7    0.00    9.60
  -2   5   7   37.05    2.74
  -1   5   7   83.33    3.94
   0   5   7  106.37    9.36
   1   5   7   46.21    5.74
   2   5   7   44.49    6.37
   3   5   7   17.09    8.95
   4   5   7   22.24    4.85
  -5   6   7   34.36    4.26
  -4   6   7   17.31    4.49
  -3   6   7   77.90    9.72
  -2   6   7   85.76    5.67
  -1   6   7   16.81    3.32
   0   6   7   30.69   10.01
   1   6   7   22.75    4.26
   2   6   7   39.97    6.77
   3   6   7  104.65    9.93
  -5   7   7   11.03    4.79
  -4   7   7   89.04    8.14
  -3   7   7   40.34   15.99
  -2   7   7   19.52    3.79
  -1   7   7   36.80    4.67
   0   7   7   13.12   10.67
   1   7   7   48.97    5.82
   2   7   7   14.21    4.42
  -4   8   7   30.83    6.37
  -3   8   7   42.82   18.94
  -2   8   7   42.65    5.41
  -1   8   7   33.89    5.14
   0   8   7    0.00    9.99
   1   8   7   51.83    6.50
  -3   9   7    0.00   19.44
  -2   9   7   58.71    7.41
  -1   9   7   58.57    6.74
   0   9   7  113.00   11.72
  -1 -11   8   54.62   10.35
   0 -11   8   52.97   10.55
   1 -11   8   71.15   13.21
   2 -11   8   38.25    9.12
   3 -11   8   27.01    7.83
  -2 -10   8    0.00   16.58
  -1 -10   8   48.59    9.59
   0 -10   8   29.47    5.31
   1 -10   8   89.46   14.25
   2 -10   8   61.43   10.08
   3 -10   8   22.32    7.06
   4 -10   8   36.80   16.29
  -3  -9   8   35.32    6.22
  -2  -9   8   15.71   15.02
  -1  -9   8   36.30    5.46
   0  -9   8   36.65    5.45
   1  -9   8  124.16   11.99
   2  -9   8   42.31    5.63
   3  -9   8   44.20    5.84
   4  -9   8   20.78   12.52
   5  -9   8   38.56   14.04
  -4  -8   8   24.27    5.57
  -3  -8   8   87.52    8.02
  -2  -8   8   86.51    9.97
  -1  -8   8   43.47    4.64
   0  -8   8   85.82    7.10
   1  -8   8  135.79   12.24
   2  -8   8   58.17    6.03
   3  -8   8   19.73    4.49
   4  -8   8   41.78    6.72
   5  -8   8   38.15   13.55
  -4  -7   8  101.39    8.75
  -3  -7   8   35.72    5.35
  -2  -7   8  156.82   10.33
  -1  -7   8   56.17    4.68
   0  -7   8  114.92    7.38
   1  -7   8    0.01    7.91
   2  -7   8   29.52    4.27
   3  -7   8   98.49    7.40
   4  -7   8   58.24    7.39
   5  -7   8   40.47   14.44
  -5  -6   8   62.55   10.62
  -4  -6   8   43.76    5.89
  -3  -6   8  161.42    8.91
  -2  -6   8  226.82   15.56
  -1  -6   8  218.25    6.72
   0  -6   8  153.71    6.25
   1  -6   8  157.88   10.31
   2  -6   8  119.29    7.05
   3  -6   8  121.57    7.60
   4  -6   8   46.09   15.57
   5  -6   8   43.78   10.88
   6  -6   8   12.35    6.55
  -5  -5   8   10.38    6.70
  -4  -5   8   25.84    3.72
  -3  -5   8   96.20    5.88
  -2  -5   8  237.30   11.43
  -1  -5   8  111.87    4.78
   0  -5   8  157.86    5.96
   1  -5   8  174.90    8.37
   2  -5   8  192.18    6.73
   3  -5   8  169.19    8.10
   5  -5   8   46.37    9.39
   6  -5   8   45.76    6.65
  -5  -4   8   27.28    6.68
  -4  -4   8   59.60    4.25
  -3  -4   8   97.93    4.85
  -2  -4   8  199.76   12.19
  -1  -4   8  156.84    5.10
   0  -4   8  152.47    5.37
   1  -4   8  142.97    8.76
   2  -4   8  145.12    6.75
   3  -4   8  123.06    6.79
   4  -4   8   30.87    8.92
   5  -4   8   32.60    9.34
   6  -4   8   34.87    5.75
  -6  -3   8   33.18    4.61
  -5  -3   8   88.13    6.67
  -4  -3   8   91.87    4.33
  -3  -3   8  134.13    5.12
  -2  -3   8   99.76    5.15
  -1  -3   8  192.00    5.26
   0  -3   8  180.76    4.98
   1  -3   8  220.34    8.15
   2  -3   8  158.29    6.69
   3  -3   8   25.15    3.78
   4  -3   8   93.03   11.35
   5  -3   8   47.76    9.34
   6  -3   8   31.37    5.84
  -6  -2   8   26.70    4.18
  -5  -2   8   77.17    7.79
  -4  -2   8  144.06    4.97
  -3  -2   8   74.26    3.28
  -2  -2   8  182.16    6.01
  -1  -2   8  223.43    5.31
   0  -2   8  310.89    5.22
   1  -2   8   77.77    3.88
   2  -2   8  138.26    5.90
   3  -2   8  158.06    7.20
   4  -2   8   91.06    7.67
   5  -2   8   59.86    7.73
   6  -2   8   32.48    5.87
  -6  -1   8   41.65    4.73
  -5  -1   8   80.74    6.10
  -4  -1   8  158.77    5.86
  -3  -1   8  119.20    4.52
  -2  -1   8  159.44    8.06
  -1  -1   8  219.89    4.68
   0  -1   8  122.04    2.89
   1  -1   8  186.21    6.12
   2  -1   8  150.04    6.19
   3  -1   8  141.78    6.69
   4  -1   8  112.97   10.54
   5  -1   8   72.15   10.61
   6  -1   8   29.12    5.67
  -6   0   8   32.53    4.07
  -5   0   8   33.09    6.95
  -4   0   8  102.01    5.51
  -3   0   8   76.33    3.32
  -2   0   8    9.30    6.04
  -1   0   8  152.43    3.31
   0   0   8  163.56    3.68
   1   0   8  181.21    4.74
   2   0   8  215.50    7.52
   3   0   8  222.06    8.70
   4   0   8  142.35    7.94
   5   0   8   60.92    8.27
  -6   1   8   33.12    5.02
  -5   1   8    0.00    6.43
  -4   1   8   80.63    4.61
  -3   1   8  103.22    3.51
  -2   1   8   32.05    4.69
  -1   1   8   55.73    7.71
   0   1   8   64.03    2.49
   1   1   8   83.80    4.69
   2   1   8   74.99    6.20
   3   1   8   74.58    5.56
   4   1   8   41.39    7.67
   5   1   8   41.00    7.34
  -6   2   8   13.94    3.41
  -5   2   8   63.02    8.35
  -4   2   8   37.33    3.30
  -3   2   8  116.37    5.92
  -2   2   8   80.15   21.92
  -1   2   8  113.53    9.84
   0   2   8  150.24    4.14
   1   2   8  178.24    7.09
   2   2   8   57.73    5.80
   3   2   8   37.21    4.52
   4   2   8   41.91    5.28
   5   2   8   43.95    5.97
  -6   3   8   13.73    3.92
  -5   3   8    0.00    6.75
  -4   3   8   32.95    3.10
  -3   3   8   91.77    5.29
  -2   3   8    0.00   20.09
  -1   3   8   95.13   10.12
   0   3   8  121.25    4.14
   1   3   8  112.21    6.36
   2   3   8   81.08    7.11
   3   3   8   39.39    6.37
   4   3   8   53.02    5.83
  -6   4   8    5.74    5.00
  -5   4   8   46.77    6.73
  -4   4   8   13.16    2.43
  -3   4   8   58.17    4.56
  -2   4   8  123.34   14.84
  -1   4   8   61.40    2.98
   0   4   8   81.18    3.69
   1   4   8   14.44   13.77
   2   4   8   48.89    6.33
   3   4   8   40.90    6.68
   4   4   8   23.99   12.31
  -5   5   8   50.52    6.64
  -4   5   8    8.51    3.84
  -3   5   8   18.05    3.46
  -2   5   8    6.34    7.80
  -1   5   8   29.72    2.61
   0   5   8   38.39    4.07
   1   5   8    0.00   13.26
   2   5   8   68.75    7.24
   3   5   8   34.91    7.05
  -5   6   8    4.27   12.16
  -3   6   8    4.15    3.05
  -2   6   8    0.00   10.57
  -1   6   8   16.49    3.16
   0   6   8   13.79    3.25
   1   6   8   13.91    8.17
   2   6   8    3.30   10.75
   3   6   8   38.95    7.26
  -4   7   8    0.00    3.36
  -3   7   8   14.08    3.91
  -2   7   8   26.63   14.33
  -1   7   8   24.01    4.14
   0   7   8    4.31    2.98
   1   7   8    6.06    6.90
   2   7   8   21.24    5.60
  -3   8   8    2.91    3.21
  -2   8   8   34.53   15.86
  -1   8   8    9.92    3.74
   0   8   8   10.77    3.74
   0 -11   9   75.16   15.90
   1 -11   9   60.85   11.12
   2 -11   9   71.32   11.96
  -2 -10   9   10.66    3.77
  -1 -10   9   22.27    5.36
   0 -10   9   66.66   10.97
   1 -10   9   21.50    5.18
   2 -10   9   43.13    6.44
   3 -10   9   77.86   20.58
  -3  -9   9    0.00    9.73
  -2  -9   9   21.68    4.22
  -1  -9   9    9.75    4.05
   0  -9   9   36.66    7.66
   1  -9   9   23.87    4.78
   2  -9   9   29.44    5.15
   3  -9   9   34.15   10.91
   4  -9   9   20.00    6.08
  -3  -8   9    0.00    8.38
  -2  -8   9   26.43    5.17
  -1  -8   9   11.99    3.72
   0  -8   9   33.41    7.45
   1  -8   9   21.53    4.22
   2  -8   9   10.07    3.28
   3  -8   9   59.26    9.16
   4  -8   9   11.13    4.13
   5  -8   9   15.98    6.41
  -4  -7   9    8.88    4.15
  -3  -7   9   19.20    8.37
  -2  -7   9    8.54    3.26
  -1  -7   9    7.18    2.47
   0  -7   9    0.00    5.19
   1  -7   9   63.90    5.97
   2  -7   9   14.49    3.62
   3  -7   9   35.30    7.23
   4  -7   9   25.57    4.79
   5  -7   9    8.01    4.11
  -4  -6   9    9.54    3.80
  -3  -6   9   44.53    8.96
  -2  -6   9    7.70    2.54
  -1  -6   9   31.58    3.17
   0  -6   9   51.96    5.29
   1  -6   9   30.24    3.54
   2  -6   9    6.19    2.69
   3  -6   9    5.16    5.59
   4  -6   9   12.38    3.77
   5  -6   9   13.89    4.30
  -5  -5   9    1.56    3.01
  -4  -5   9    1.36    2.45
  -3  -5   9    0.00    5.11
  -2  -5   9    0.71    1.71
  -1  -5   9    7.09    1.79
   0  -5   9    0.00    4.15
   1  -5   9    7.76    2.10
   2  -5   9    6.08    2.29
   3  -5   9    7.18    4.72
   4  -5   9   31.63    4.72
   5  -5   9   14.22    4.29
  -5  -4   9    2.07    2.85
  -4  -4   9    0.57    1.84
  -3  -4   9   12.47    4.38
  -2  -4   9    1.48    1.56
  -1  -4   9    1.37    1.25
   0  -4   9    6.53    2.72
   1  -4   9    0.15    1.47
   2  -4   9    0.00    2.01
   3  -4   9    0.84    4.22
   4  -4   9    5.69    2.89
   5  -4   9    4.82    3.36
  -5  -3   9    2.21    2.30
  -4  -3   9    1.62    1.98
  -3  -3   9    3.55    4.45
  -2  -3   9    1.79    1.80
  -1  -3   9    0.83    1.33
   0  -3   9    2.03    2.05
   1  -3   9    3.43    1.68
   2  -3   9   11.38    2.78
   3  -3   9    6.31    4.81
   4  -3   9    4.48    3.02
   5  -3   9    0.59    2.94
  -5  -2   9    7.29    2.96
  -4  -2   9    1.24    1.92
  -3  -2   9   18.33    4.32
  -2  -2   9    0.28    1.50
  -1  -2   9   16.93    1.88
   0  -2   9    0.19    2.05
   1  -2   9   27.17    3.01
   2  -2   9    0.00    1.62
   3  -2   9    0.00    4.19
   4  -2   9    8.60    3.32
   5  -2   9    0.99    3.42
  -6  -1   9   11.56   15.99
  -5  -1   9    1.16    2.74
  -4  -1   9    7.29    2.64
  -3  -1   9    5.80    3.76
  -2  -1   9   33.58    2.12
  -1  -1   9    0.43    1.29
   0  -1   9    0.00    1.50
   1  -1   9    3.38    1.64
   2  -1   9    0.72    2.51
   3  -1   9    0.00    4.47
   4  -1   9    1.88    2.70
   5  -1   9    4.81    3.44
  -6   0   9    6.51   16.01
  -5   0   9    6.06    2.89
  -4   0   9   26.15    3.23
  -3   0   9    3.72    3.72
  -2   0   9   16.77    2.49
  -1   0   9   13.65    1.38
   0   0   9    0.00    1.88
   1   0   9    8.12    1.90
   2   0   9    9.45    3.27
   3   0   9    0.00    6.46
   4   0   9    3.93    2.99
   5   0   9    0.14    3.36
  -6   1   9    0.00   15.98
  -5   1   9    4.29    2.57
  -4   1   9   29.62    3.14
  -3   1   9   18.19    5.73
  -2   1   9   38.38    6.07
  -1   1   9   37.91    6.18
   0   1   9   54.09    3.44
   1   1   9   86.97    3.93
   2   1   9   38.29    5.00
   3   1   9    0.00    8.17
   4   1   9    1.16    2.92
  -5   2   9    9.51    2.85
  -4   2   9    3.12    1.91
  -3   2   9    0.00    5.30
  -2   2   9   14.52    6.99
  -1   2   9    9.98    4.05
   0   2   9   23.16    4.16
   1   2   9   55.84    3.38
   2   2   9    8.64    3.40
   3   2   9    0.00   10.28
   4   2   9    4.42    4.17
  -5   3   9   14.84    3.04
  -4   3   9   20.71    4.40
  -3   3   9   27.86    6.01
  -2   3   9   28.08    9.68
  -1   3   9   34.82    5.92
   0   3   9   34.05    3.99
   1   3   9   19.10    3.24
   2   3   9   12.39    3.89
   3   3   9   46.75   12.60
   4   3   9    5.46    5.07
  -5   4   9   29.09    3.54
  -4   4   9   20.33    4.18
  -3   4   9   33.71    9.48
  -2   4   9   54.51   13.18
  -1   4   9   20.03    5.11
   0   4   9   43.10    6.16
   1   4   9   16.99    3.93
   2   4   9   15.94    4.63
   3   4   9    0.00   19.50
  -5   5   9   40.47    6.64
  -4   5   9   43.65    5.45
  -3   5   9   51.62    7.73
  -2   5   9   52.35    3.89
  -1   5   9   37.58    3.15
   0   5   9   13.51    6.96
   1   5   9   16.37    3.75
   2   5   9   44.68    6.53
  -4   6   9   63.08    6.79
  -3   6   9   35.52    8.97
  -2   6   9   57.91    4.57
  -1   6   9   47.92    4.33
   0   6   9   46.55   10.12
   1   6   9   27.96    4.51
   2   6   9   30.73    6.31
  -3   7   9   43.50   10.63
  -2   7   9   27.12    4.07
  -1   7   9   43.24    4.87
   0   7   9    0.00   12.02
   0 -10  10   55.39    7.08
   1 -10  10   63.41    8.97
   2 -10  10   25.37    5.40
  -2  -9  10   23.73    6.86
  -1  -9  10   43.08    6.19
   0  -9  10   71.17    7.49
   1  -9  10  103.03   11.10
   2  -9  10   33.58    5.63
   3  -9  10   36.52    5.93
  -3  -8  10   46.66    6.41
  -2  -8  10   28.95    6.80
  -1  -8  10   38.53    5.64
   0  -8  10   96.25    7.73
   1  -8  10  104.52   11.25
   2  -8  10   49.52    5.99
   3  -8  10   78.12    7.47
   4  -8  10   57.89   11.27
  -3  -7  10   44.12    6.09
  -2  -7  10  130.20   10.77
  -1  -7  10   27.73    4.64
   0  -7  10   87.53    6.97
   1  -7  10  148.23   11.42
   2  -7  10   23.95    4.39
   3  -7  10   52.17    6.06
   4  -7  10   34.58   11.13
  -4  -6  10   26.13    4.22
  -3  -6  10   51.78    5.24
  -2  -6  10   84.89    7.00
  -1  -6  10   91.79    6.60
   0  -6  10  144.05    6.52
   1  -6  10  103.98   11.08
   2  -6  10   69.46    6.00
   3  -6  10   50.93    5.69
   4  -6  10    0.00    7.86
  -4  -5  10   38.45    4.61
  -3  -5  10   97.16    6.19
  -2  -5  10  170.31    9.17
  -1  -5  10  120.52    6.15
   0  -5  10   99.54    6.14
   1  -5  10  108.10    8.48
   2  -5  10   90.14    6.52
   3  -5  10   64.18    5.92
   4  -5  10   66.19    9.59
   5  -5  10   34.58    5.65
  -4  -4  10   44.91    4.61
  -3  -4  10   89.29    7.28
  -2  -4  10  173.89   16.54
  -1  -4  10  140.54    7.72
   0  -4  10  103.10    8.15
   1  -4  10   47.00   10.51
   2  -4  10  167.00    7.70
   3  -4  10   84.27    6.29
   4  -4  10   33.32    9.44
   5  -4  10   64.95    7.05
  -5  -3  10    0.00    7.51
  -4  -3  10   58.62    5.04
  -3  -3  10   59.46    4.38
  -2  -3  10  166.16    9.77
  -1  -3  10  129.14    7.08
   0  -3  10   29.19    3.75
   1  -3  10   62.80   19.13
   2  -3  10  205.56   11.29
   3  -3  10   71.88    5.80
   4  -3  10   83.35    9.46
   5  -3  10   34.92    5.85
  -5  -2  10    0.00    5.82
  -4  -2  10   70.11    4.90
  -3  -2  10   75.47    4.50
  -2  -2  10   16.37    6.62
  -1  -2  10   59.10    4.60
   0  -2  10  119.90    4.87
   1  -2  10   98.51   18.98
   2  -2  10  112.45    8.21
   3  -2  10   61.50    7.26
   4  -2  10   47.81    9.30
   5  -2  10   56.18    6.80
  -5  -1  10   69.40    7.64
  -4  -1  10   95.67    5.24
  -3  -1  10   32.18    2.79
  -2  -1  10  139.13    8.14
  -1  -1  10  234.12    8.16
   0  -1  10  100.73    4.09
   1  -1  10  172.22   10.96
   2  -1  10   59.89    6.29
   3  -1  10   37.80    6.00
   4  -1  10   73.83    7.91
  -5   0  10   14.38    7.34
  -4   0  10   38.55    3.25
  -3   0  10   58.55    4.78
  -2   0  10    0.00    8.77
  -1   0  10   94.82    8.93
   0   0  10  129.50    4.32
   1   0  10   85.96    9.48
   2   0  10   60.18    6.19
   3   0  10   61.43    6.81
   4   0  10   56.58   13.31
  -5   1  10   64.60    6.26
  -4   1  10   29.06    2.75
  -3   1  10   75.04    4.96
  -2   1  10   43.17   21.35
  -1   1  10   92.68    9.01
   0   1  10  144.07   14.55
   1   1  10  101.09   10.70
   2   1  10   31.81    4.82
   3   1  10   71.77    7.68
   4   1  10   26.47   13.19
  -5   2  10   61.53    6.58
  -4   2  10   15.98    4.35
  -3   2  10   25.90    3.32
  -2   2  10    0.00   11.15
  -1   2  10   18.39    5.06
   0   2  10   34.96    8.18
   1   2  10   45.78   10.56
   2   2  10   44.01    5.56
   3   2  10   76.12    8.12
  -4   3  10   19.53    4.06
  -3   3  10   42.59   12.72
  -2   3  10    0.00    8.56
  -1   3  10    5.50    4.04
   0   3  10   67.15    3.90
   1   3  10   18.43   12.15
   2   3  10   31.45    5.28
   3   3  10   20.81    5.29
  -4   4  10   17.91    4.38
  -3   4  10   13.51   10.41
  -2   4  10    0.00   10.97
  -1   4  10   20.48    5.26
   0   4  10   45.49    3.47
   1   4  10    0.00   11.81
   2   4  10   27.01    5.58
  -3   5  10   18.04    3.05
  -2   5  10   31.87    8.80
  -1   5  10   21.39    2.54
   0   5  10   26.95    3.67
   1   5  10    0.00    8.34
  -2   6  10   38.47    7.78
  -1   6  10   18.44    3.28
   0   6  10    5.93    3.33
   0  -9  11   17.93    4.57
   1  -9  11   20.11    4.92
   2  -9  11    0.00    7.54
  -2  -8  11   14.44    3.71
  -1  -8  11   14.85    7.98
   0  -8  11   16.18    4.09
   1  -8  11   26.40    4.68
   2  -8  11    0.00    7.78
   3  -8  11   10.41    3.91
  -2  -7  11    1.78    2.58
  -1  -7  11   41.09    7.59
   0  -7  11    4.15    2.92
   1  -7  11    8.39    3.19
   2  -7  11   22.40    7.66
   3  -7  11   10.85    4.01
  -3  -6  11    6.68    3.92
  -2  -6  11    1.73    2.76
  -1  -6  11    4.75    6.38
   0  -6  11   22.10    3.99
   1  -6  11    5.27    2.80
   2  -6  11   16.36    6.76
   3  -6  11   11.31    3.63
   4  -6  11    2.53    3.69
  -3  -5  11    3.82    3.32
  -2  -5  11    0.25    2.92
  -1  -5  11    7.55    6.86
   0  -5  11    9.57    3.65
   1  -5  11    1.72    3.13
   2  -5  11    5.47    6.75
   3  -5  11    2.70    2.80
   4  -5  11    4.30    3.77
  -4  -4  11    7.34    8.64
  -3  -4  11    0.02    2.32
  -2  -4  11    6.43    3.05
  -1  -4  11    0.00    7.75
   0  -4  11    7.10    3.58
   1  -4  11    1.83    2.88
   2  -4  11    0.00   11.22
   3  -4  11    6.00    4.16
   4  -4  11    1.68    3.27
  -4  -3  11   11.46    5.47
  -3  -3  11    2.36    2.19
  -2  -3  11    5.95    2.90
  -1  -3  11    0.00    5.32
   0  -3  11    0.41    2.09
   1  -3  11    3.17    3.16
   2  -3  11    1.44   10.16
   3  -3  11    1.98    3.66
   4  -3  11    0.00    4.12
  -4  -2  11    0.00    4.97
  -3  -2  11    8.85    2.30
  -2  -2  11    1.29    1.64
  -1  -2  11    1.66    4.15
   0  -2  11   21.87    3.35
   1  -2  11    0.00    2.52
   2  -2  11   10.63   11.20
   3  -2  11    0.00    2.93
   4  -2  11    1.66    4.16
  -4  -1  11    6.32    4.45
  -3  -1  11    0.41    2.37
  -2  -1  11    2.62    1.68
  -1  -1  11   21.69    5.09
   0  -1  11   18.34    2.85
   1  -1  11    1.96    2.68
   2  -1  11   12.62    7.81
   3  -1  11    9.77    4.39
  -4   0  11   11.78    6.71
  -3   0  11   18.79    3.45
  -2   0  11    2.25    1.80
  -1   0  11   18.66   10.23
   0   0  11   10.81    2.37
   1   0  11    1.99    2.30
   2   0  11    0.00    7.37
   3   0  11    0.15    3.57
  -4   1  11    4.87    7.15
  -3   1  11   16.01    2.93
  -2   1  11    9.72    5.73
  -1   1  11    5.20    5.33
   0   1  11   15.74    7.11
   1   1  11    6.56    2.63
   2   1  11    0.00    8.18
   3   1  11    7.77    4.15
  -4   2  11   36.43    9.55
  -3   2  11   50.79   10.86
  -2   2  11   28.27    6.24
  -1   2  11   21.51    6.98
   0   2  11   13.14    6.81
   1   2  11   22.36    3.46
   2   2  11   25.43    8.67
  -3   3  11   24.40    7.75
  -2   3  11   16.75    5.90
  -1   3  11    0.00    8.42
   0   3  11   22.95    6.43
   1   3  11   40.01    4.77
   2   3  11   15.56    8.57
  -3   4  11   13.52    5.73
  -2   4  11   26.12    6.97
  -1   4  11   11.05    8.82
   0   4  11    0.54   11.91
   1   4  11    5.92    3.57
   1  -8  12   30.61   13.22
  -1  -7  12   79.33    9.82
   0  -7  12   43.59    7.76
   1  -7  12   39.32   14.79
   2  -7  12   33.05    5.38
  -2  -6  12   36.01    7.21
  -1  -6  12   34.43    6.63
   0  -6  12   51.91    7.91
   1  -6  12   94.02   17.91
   2  -6  12   45.83    7.55
  -2  -5  12   54.78    7.26
  -1  -5  12   57.47    7.48
   0  -5  12   44.11    6.65
   1  -5  12   81.47   22.51
   2  -5  12   63.16    7.97
   3  -5  12   24.29    5.90
  -3  -4  12   42.67    5.77
  -2  -4  12   43.31    6.23
  -1  -4  12   60.37    5.97
   0  -4  12   75.85    7.42
   1  -4  12   21.15   18.50
   2  -4  12   68.48    7.61
   3  -4  12   38.75    6.92
  -3  -3  12   70.71    5.46
  -2  -3  12   44.36    6.41
  -1  -3  12  100.27    6.66
   0  -3  12   92.08    7.26
   1  -3  12   68.44   19.62
   2  -3  12   45.54    6.67
   3  -3  12   39.24    6.83
  -3  -2  12   43.03    5.09
  -2  -2  12  107.70    7.01
  -1  -2  12   45.45    4.38
   0  -2  12   64.80    5.14
   1  -2  12   94.69   18.31
   2  -2  12   51.49    6.51
   3  -2  12   31.82    6.29
  -3  -1  12   60.29    5.22
  -2  -1  12   58.18    7.37
  -1  -1  12   49.92    3.96
   0  -1  12   75.09    4.98
   1  -1  12   83.39   21.86
   2  -1  12   42.09    5.81
  -3   0  12   30.69    3.63
  -2   0  12   29.96   13.02
  -1   0  12   27.47    8.13
   0   0  12   46.95    3.75
   1   0  12    0.00   16.84
   2   0  12   32.80    5.36
  -3   1  12   27.15    8.63
  -2   1  12   26.32   13.48
  -1   1  12   38.42    9.62
   0   1  12   26.77    8.91
   1   1  12   71.37   11.91
  -2   2  12   12.38   12.82
  -1   2  12   31.68    6.94
   0   2  12   25.30    6.46
   1   2  12   37.44   10.17
   0  -5  13    3.85    3.81
  -1  -4  13    0.00    6.55
   0  -4  13    0.00    2.68
   1  -4  13    0.00    3.52
  -1  -3  13    2.92    4.80
   0  -3  13    0.00    3.05
   1  -3  13    1.89    2.87
  -1  -2  13    0.00    4.56
   0  -2  13    0.43    2.61
   1  -2  13    0.32    3.13
  -1  -1  13    3.07    8.60
   0  -1  13    5.42    2.61
   0   0   0    0.00    0.00
