# Supplementary material for: Crystallographic workshops – a primer and perspective from Whitworth University’s Summer Crystallography Institute
Source: Acta Crystallogr E Crystallogr Commun. 2026 Feb 3;82(Pt 3):313–9. doi: 10.1107/S2056989026000939 (PMC12961664; doi:10.1107/S2056989026000939)
Supplement: Supplementary file 1 [file e-82-00313-sup2.zip › Practice Data Sets/SCI12/SCI12.ins]

TITL SCI12 P-1
REM J. Mol. Struct. 2011, 985, 109. CCDC Ref. Code AMIXOK
CELL 0.71073 6.2036 10.1410 10.2198 102.319 91.405 101.612
ZERR 2.0000 0.0004 0.0006 0.0005 0.004 0.004 0.005
LATT 1
SFAC C H ND O
UNIT 40 46 2 10
TREF 100
HKLF 4
