# Supplementary material for: Crystallographic workshops – a primer and perspective from Whitworth University’s Summer Crystallography Institute
Source: Acta Crystallogr E Crystallogr Commun. 2026 Feb 3;82(Pt 3):313–9. doi: 10.1107/S2056989026000939 (PMC12961664; doi:10.1107/S2056989026000939)
Supplement: Supplementary file 1 [file e-82-00313-sup2.zip › Practice Data Sets/SCI13/SCI13.hkl]

  -1   0   0   18.10    0.71
  -1   0   0   18.63    0.76
   1   0   0   18.92    0.77
   1   0   0   18.47    0.66
   1   0   0   19.26    0.72
  -2   0   0  120.17    3.59
   2   0   0  117.13    3.54
   2   0   0  119.92    3.46
   2   0   0  118.09    3.33
   2   0   0  118.79    3.71
   3   0   0    1.85    0.39
   3   0   0    1.74    0.53
   3   0   0    2.60    0.49
   3   0   0    1.93    0.31
   3   0   0    2.80    0.56
   4   0   0    5.52    0.78
   4   0   0    6.56    1.03
   4   0   0    6.24    0.75
   4   0   0    5.36    0.65
   5   0   0    3.23    0.93
   5   0   0    2.13    0.82
   5   0   0    2.03    0.66
   6   0   0    3.59    0.94
   6   0   0    2.90    0.94
   7   0   0    3.15    1.21
   7   0   0    3.80    1.14
   7   0   0    3.12    1.66
   7   0   0    0.85    0.82
   8   0   0    4.75    1.29
   8   0   0    4.58    1.44
   8   0   0    4.10    1.40
   8   0   0    5.51    1.57
   9   0   0    6.27    1.44
   9  -1   0    0.76    0.99
   9  -1   0    1.18    1.07
   8  -1   0    0.62    1.18
   8  -1   0    2.74    1.02
   8  -1   0    2.22    1.07
   7  -1   0    3.82    1.32
   7  -1   0    1.21    0.89
   7  -1   0    1.20    0.87
   6  -1   0    1.38    0.81
   6  -1   0    0.61    0.64
   5  -1   0    6.95    1.11
   5  -1   0    7.25    0.96
   5  -1   0    6.22    1.18
   5  -1   0    7.80    1.34
   4  -1   0   15.33    1.16
   4  -1   0   13.78    0.96
   4  -1   0   22.36    1.50
   3  -1   0    2.72    0.58
   3  -1   0    3.12    0.61
   3  -1   0    3.96    0.41
   2  -1   0    1.57    0.39
   2  -1   0    1.39    0.25
  -2   1   0    1.73    0.31
   1  -1   0  248.90    7.04
   1  -1   0  259.43    6.88
  -1   1   0  258.84    6.90
  -1   1   0  256.19    7.03
   0  -1   0   50.58    1.50
   0   1   0   50.33    1.50
  -1  -1   0    6.19    0.39
  -1  -1   0    6.74    0.46
   1   1   0    7.38    0.49
   1   1   0    6.06    0.38
   1   1   0    7.30    0.43
  -2  -1   0    4.10    0.52
   2   1   0    4.56    0.39
   2   1   0    5.18    0.52
   2   1   0    5.06    0.46
   2   1   0    5.16    0.54
   3   1   0   25.36    1.21
   3   1   0   25.62    1.39
   3   1   0   25.62    1.34
   3   1   0   26.32    1.10
   3   1   0   26.53    1.36
   4   1   0    3.51    0.80
   4   1   0    5.00    0.66
   4   1   0    5.62    0.94
   4   1   0    3.52    0.71
   4   1   0    3.41    0.76
   5   1   0   15.27    1.55
   5   1   0   14.06    1.35
   5   1   0   13.38    1.22
   6   1   0   -0.38    0.70
   6   1   0   -0.86    0.84
   6   1   0   -0.30    0.72
   7   1   0    2.02    1.17
   7   1   0    1.43    1.17
   7   1   0    2.83    1.12
   8   1   0   14.44    2.05
   8   1   0   17.24    1.95
  10  -2   0    1.60    0.90
  10  -2   0    1.59    0.80
   9  -2   0    1.25    0.99
   9  -2   0    1.80    1.18
   9  -2   0    2.58    1.01
   8  -2   0    3.11    1.39
   8  -2   0    0.86    1.03
   8  -2   0    2.59    0.97
   7  -2   0   24.55    3.11
   7  -2   0   22.50    2.15
   7  -2   0   23.73    1.74
   6  -2   0    0.76    0.71
   6  -2   0    0.29    0.53
   6  -2   0   -0.19    0.81
   5  -2   0   24.84    1.65
   5  -2   0   24.57    1.92
   5  -2   0   22.37    1.85
   5  -2   0   25.29    1.41
   4  -2   0    1.01    0.58
   4  -2   0    0.32    0.51
   4  -2   0    0.58    0.36
   3  -2   0   10.87    0.60
   3  -2   0   12.79    0.91
   3  -2   0   12.47    0.97
  -3   2   0   11.75    0.76
   2  -2   0  187.23    5.58
   2  -2   0  188.34    5.24
  -2   2   0  192.17    5.31
   1  -2   0   78.19    2.23
   1  -2   0   77.74    2.36
  -1   2   0   76.43    2.34
  -1   2   0   76.59    2.30
  -1   2   0   77.46    2.30
   0  -2   0   89.15    2.66
   0   2   0   85.60    2.63
   0   2   0   88.51    2.64
  -1  -2   0  236.33    6.58
  -1  -2   0  241.04    6.83
   1   2   0  243.82    6.82
   1   2   0  237.26    6.69
   1   2   0  239.47    6.59
  -2  -2   0    0.02    0.26
   2   2   0    0.33    0.31
   2   2   0    0.10    0.25
   2   2   0    0.12    0.27
   2   2   0    0.59    0.38
   3   2   0   82.25    2.73
   3   2   0   79.47    3.02
   3   2   0   81.02    2.89
   3   2   0   82.09    3.04
   3   2   0   81.39    3.04
   4   2   0    0.00    0.43
   4   2   0    0.12    0.56
   4   2   0   -0.42    0.43
   4   2   0    0.30    0.41
   4   2   0   -0.51    0.43
   4   2   0   -0.19    0.38
   5   2   0    2.55    0.86
   5   2   0    2.78    0.75
   5   2   0    3.22    1.02
   6   2   0    1.56    0.90
   6   2   0    1.46    0.97
   7   2   0   13.90    1.99
   7   2   0   16.07    2.01
   7   2   0   13.50    1.73
   8   2   0    4.00    1.29
   8   2   0    2.89    1.27
  10  -3   0    8.84    1.44
  10  -3   0    5.38    1.15
   9  -3   0    1.43    1.03
   9  -3   0    0.52    0.71
   9  -3   0    0.64    1.11
   8  -3   0   15.27    1.93
   8  -3   0   12.33    1.49
   8  -3   0   12.69    2.03
   7  -3   0    1.92    1.23
   7  -3   0    0.59    1.05
   7  -3   0    1.96    1.10
   7  -3   0    2.49    0.88
   6  -3   0    0.32    0.72
   6  -3   0    1.60    0.64
   5  -3   0    1.65    0.79
   5  -3   0    1.11    0.70
   5  -3   0    1.95    0.49
   4  -3   0   32.07    1.40
   4  -3   0   35.93    2.00
   3  -3   0    0.43    0.35
  -3   3   0    0.17    0.28
   2  -3   0  183.67    5.43
  -2   3   0  180.63    5.14
  -2   3   0  181.70    5.19
   1  -3   0   20.66    0.86
   1  -3   0   21.57    0.87
  -1   3   0   21.07    0.93
  -1   3   0   20.68    0.81
  -1   3   0   20.39    0.90
   0  -3   0   25.56    1.16
   0   3   0   26.76    1.14
   0   3   0   26.46    1.12
  -1  -3   0    5.41    0.38
  -1  -3   0    5.71    0.59
   1   3   0    4.80    0.55
   1   3   0    5.39    0.38
   1   3   0    5.16    0.51
   1   3   0    5.24    0.68
  -2  -3   0   39.17    1.85
   2   3   0   38.35    1.54
   2   3   0   39.20    1.80
   2   3   0   40.57    1.63
   2   3   0   40.07    1.83
   2   3   0   38.59    1.57
   3   3   0   12.86    1.14
   3   3   0   11.87    0.98
   3   3   0   12.60    1.12
   3   3   0   13.71    0.84
   3   3   0   13.31    1.01
   3   3   0   12.45    0.91
   4   3   0   -0.41    0.42
   4   3   0    0.74    0.59
   4   3   0    0.17    0.39
   4   3   0   -0.41    0.52
   4   3   0    0.03    0.48
   5   3   0    4.50    1.14
   5   3   0    4.12    0.90
   6   3   0   51.67    3.03
   7   3   0   19.67    2.20
   7   3   0   19.63    2.06
   8   3   0    0.70    0.88
   9   3   0   31.10    2.20
  10  -4   0    6.14    1.18
  10  -4   0    4.48    1.08
   9  -4   0    0.27    0.96
   9  -4   0   -0.04    0.95
   9  -4   0    0.71    0.67
   8  -4   0    2.19    1.11
   8  -4   0    2.73    0.86
   8  -4   0    2.57    1.13
   7  -4   0    0.22    0.59
   7  -4   0   -0.54    0.92
   7  -4   0    0.61    0.89
   7  -4   0    1.18    0.88
   6  -4   0    3.41    1.20
   6  -4   0    1.47    0.59
   6  -4   0    2.50    1.07
   5  -4   0    1.00    0.79
   5  -4   0    0.72    0.41
   5  -4   0    0.99    0.70
   4  -4   0    0.88    0.38
   4  -4   0    0.79    0.54
   4  -4   0   -0.56    0.45
   3  -4   0    8.82    0.88
   3  -4   0    7.94    0.55
  -3   4   0    7.41    0.63
   2  -4   0  166.88    4.89
   2  -4   0  155.34    4.62
   2  -4   0  148.68    4.79
  -2   4   0  163.19    4.72
  -2   4   0  163.94    4.72
   1  -4   0   35.26    1.42
  -1   4   0   35.06    1.16
  -1   4   0   35.83    1.44
  -1   4   0   35.01    1.42
   0  -4   0   62.65    2.33
   0   4   0   62.31    2.29
   0   4   0   63.84    2.27
  -1  -4   0   42.97    1.89
   1   4   0   39.81    1.69
   1   4   0   39.39    1.96
   1   4   0   40.43    1.83
  -2  -4   0   57.73    2.65
   2   4   0   59.76    2.28
   2   4   0   60.39    2.14
   2   4   0   62.45    2.37
   2   4   0   58.80    2.58
   2   4   0   60.72    2.62
   3   4   0    1.12    0.62
   3   4   0    1.26    0.55
   3   4   0    0.86    0.49
   3   4   0    0.79    0.45
   4   4   0    1.02    0.84
   4   4   0    1.41    0.71
   4   4   0    1.34    0.54
   5   4   0   -0.63    0.62
   5   4   0    0.68    0.75
   6   4   0   20.36    2.03
   6   4   0   21.31    2.09
   7   4   0   10.30    1.68
   7   4   0    6.02    1.53
   8   4   0   26.56    2.22
   9   4   0    0.43    0.73
  10  -5   0    0.58    0.69
  10  -5   0    0.63    0.71
   9  -5   0    8.74    1.61
   9  -5   0    9.13    1.24
   9  -5   0    5.18    1.44
   8  -5   0    7.05    1.11
   8  -5   0    4.25    1.28
   8  -5   0    7.12    1.65
   8  -5   0    6.17    1.45
   7  -5   0    1.78    1.00
   7  -5   0    2.76    1.09
   7  -5   0    3.09    0.84
   7  -5   0    3.47    1.33
   6  -5   0    2.42    1.06
   6  -5   0    0.37    1.01
   6  -5   0    1.65    0.55
   5  -5   0    5.15    1.22
   5  -5   0    3.19    0.63
   5  -5   0    3.78    1.23
   4  -5   0    7.75    1.08
   4  -5   0    7.30    0.72
   4  -5   0    7.93    0.93
   4  -5   0    8.60    1.50
   3  -5   0   31.19    1.64
   3  -5   0   32.34    1.32
   3  -5   0   34.12    1.77
  -3   5   0   34.45    1.54
   2  -5   0    2.17    0.46
   2  -5   0    2.85    0.48
   2  -5   0    3.36    0.82
   2  -5   0    2.39    0.39
  -2   5   0    2.98    0.53
   1  -5   0    1.40    0.42
   1  -5   0    1.09    0.39
   1  -5   0    1.84    0.41
  -1   5   0    1.84    0.51
   0  -5   0   49.98    2.09
   0  -5   0   51.06    1.99
   0   5   0   53.56    2.10
  -1  -5   0   15.06    1.21
  -1  -5   0   18.09    1.18
   1   5   0   18.75    1.12
   1   5   0   16.26    1.35
   1   5   0   15.58    1.08
  -2  -5   0   89.08    3.45
  -2  -5   0   91.04    3.62
   2   5   0   94.60    3.30
   2   5   0   87.34    3.64
   2   5   0   87.71    3.33
   3   5   0    2.84    0.67
   3   5   0    1.64    0.81
   3   5   0    2.08    0.71
   3   5   0    3.59    0.73
   4   5   0    1.96    0.71
   4   5   0    1.06    0.82
   4   5   0    3.17    0.93
   5   5   0   -0.05    0.74
   5   5   0    0.93    0.80
   6   5   0   12.58    2.05
   6   5   0    8.95    1.49
   7   5   0   41.06    2.78
   7   5   0   21.25    3.85
   8   5   0    1.15    0.83
   9   5   0    0.15    0.63
  10  -6   0    0.52    0.72
  10  -6   0    1.29    0.73
   9  -6   0    9.34    1.67
   9  -6   0    6.14    1.50
   8  -6   0   11.72    2.03
   8  -6   0   14.72    1.36
   8  -6   0   13.18    1.92
   8  -6   0   11.48    1.77
   7  -6   0    2.16    0.77
   7  -6   0   -0.65    1.37
   7  -6   0   -0.06    1.12
   7  -6   0    1.55    1.12
   7  -6   0    0.23    0.86
   6  -6   0    3.25    1.23
   6  -6   0    2.45    1.27
   6  -6   0    2.31    0.66
   5  -6   0    1.45    0.50
   5  -6   0    2.72    1.16
   5  -6   0    1.16    0.74
   4  -6   0    4.39    0.66
   4  -6   0    6.19    0.98
   4  -6   0    6.07    1.30
   3  -6   0   13.34    1.43
   3  -6   0   10.22    0.77
   3  -6   0    7.21    0.93
  -3   6   0    8.84    0.91
   2  -6   0   23.15    1.48
   2  -6   0   23.24    1.25
   2  -6   0   25.71    1.21
  -2   6   0   25.34    1.39
  -2   6   0   22.85    1.30
   1  -6   0    6.29    0.82
  -1   6   0    5.33    0.84
  -1   6   0    6.55    0.76
   0  -6   0    8.93    0.85
   0  -6   0    6.43    0.83
   0  -6   0    7.27    0.85
   0   6   0    7.04    0.79
   0   6   0    5.72    0.72
  -1  -6   0   66.53    2.81
  -1  -6   0   66.25    2.89
   1   6   0   71.62    3.18
   1   6   0   68.67    2.79
   1   6   0   72.06    2.84
  -2  -6   0    9.12    1.17
  -2  -6   0    7.92    1.27
   2   6   0    8.88    1.04
   2   6   0    9.82    1.26
   2   6   0    9.98    0.99
   3   6   0   17.75    1.52
   3   6   0   16.66    1.61
   3   6   0   16.49    1.36
   3   6   0   17.13    1.34
   4   6   0    6.33    1.17
   4   6   0    5.03    1.18
   4   6   0    3.41    1.14
   5   6   0    1.25    0.95
   5   6   0    3.80    1.15
   6   6   0    0.54    0.87
   6   6   0    0.72    0.94
   7   6   0    1.67    0.91
   8   6   0    3.31    0.93
  10  -7   0   -0.31    0.55
  10  -7   0    0.65    0.63
   9  -7   0    0.01    0.77
   9  -7   0    0.64    0.95
   8  -7   0   30.61    2.50
   8  -7   0   26.65    2.48
   8  -7   0   29.35    2.39
   8  -7   0   26.40    1.67
   7  -7   0    9.66    1.56
   7  -7   0   10.79    1.72
   7  -7   0   13.75    1.22
   7  -7   0    7.78    1.70
   7  -7   0    9.38    1.86
   6  -7   0   13.71    2.05
   6  -7   0   18.34    2.14
   6  -7   0   15.26    1.87
   6  -7   0   11.39    2.02
   6  -7   0   15.11    1.23
   5  -7   0    3.24    1.12
   5  -7   0    4.91    1.55
   5  -7   0    5.93    1.18
   5  -7   0    3.22    0.66
   4  -7   0    8.46    0.89
   4  -7   0    7.91    1.21
   4  -7   0    7.94    1.60
   3  -7   0   11.02    1.02
   3  -7   0   10.08    0.87
   3  -7   0   10.02    1.11
   3  -7   0   10.68    1.73
  -3   7   0   10.52    1.04
   2  -7   0    1.13    0.68
   2  -7   0    0.75    0.41
   2  -7   0    1.37    0.86
   2  -7   0    1.41    0.54
  -2   7   0    1.33    0.53
  -2   7   0   -0.34    0.38
   1  -7   0    7.85    0.90
   1  -7   0    9.52    1.56
   1  -7   0    7.78    0.97
   1  -7   0    6.85    0.81
  -1   7   0    6.58    0.87
  -1   7   0    7.19    0.93
   0  -7   0   46.54    2.36
   0  -7   0   44.62    2.20
   0  -7   0   47.53    2.66
   0  -7   0   49.03    2.33
   0   7   0   46.57    2.58
   0   7   0   49.42    2.30
   0   7   0   47.37    2.27
  -1  -7   0    2.84    0.83
  -1  -7   0    5.72    1.05
   1   7   0    2.40    0.72
   1   7   0    3.29    0.95
   1   7   0    4.22    0.91
  -2  -7   0    2.10    0.87
  -2  -7   0    3.19    0.92
  -2  -7   0    2.41    0.50
   2   7   0    2.68    0.99
   2   7   0    1.44    0.73
   2   7   0    1.83    0.68
   2   7   0    2.09    0.68
   3   7   0    1.88    0.72
   3   7   0    1.76    0.76
   3   7   0    0.33    0.68
   3   7   0    2.09    0.99
   4   7   0    7.32    1.39
   4   7   0    5.47    1.31
   4   7   0    5.86    1.52
   5   7   0    2.40    0.99
   5   7   0    1.21    0.95
   6   7   0    8.00    1.54
  -7  -7   0    1.40    0.49
   7   7   0    3.29    1.01
   8   7   0    1.50    0.72
   9  -8   0    0.54    0.75
   9  -8   0    2.12    0.97
   8  -8   0    2.05    1.02
   8  -8   0    0.95    0.57
   8  -8   0    1.37    1.22
   8  -8   0    0.36    1.06
   8  -8   0    2.66    0.97
   7  -8   0    5.62    1.41
   7  -8   0    5.75    1.45
   7  -8   0    3.00    1.39
   7  -8   0    2.97    1.41
   7  -8   0    4.45    0.86
   6  -8   0    0.94    0.59
   6  -8   0   -3.34    1.18
   6  -8   0    0.97    0.99
   6  -8   0    2.44    1.29
   6  -8   0    0.78    1.18
   5  -8   0    8.13    2.01
   5  -8   0   11.60    2.14
   5  -8   0   14.37    1.87
   5  -8   0   14.10    2.05
   5  -8   0   10.23    1.09
   5  -8   0   11.53    1.40
   4  -8   0    1.04    0.97
   4  -8   0   -0.67    0.84
   4  -8   0    0.36    0.75
   4  -8   0    0.05    0.50
   4  -8   0    1.07    1.04
   3  -8   0    1.10    1.15
   3  -8   0    1.06    0.80
   3  -8   0    2.39    0.63
  -3   8   0    0.65    0.60
   2  -8   0    5.17    1.37
   2  -8   0    3.79    0.81
   2  -8   0    5.02    0.82
   2  -8   0    4.10    0.95
  -2   8   0    4.65    0.90
  -2   8   0    3.92    0.81
   1  -8   0    1.27    0.75
   1  -8   0    1.15    1.02
   1  -8   0    1.18    0.64
   1  -8   0    1.26    0.57
  -1   8   0    2.57    0.75
  -1   8   0    1.93    0.72
   0  -8   0    4.29    0.88
   0  -8   0    4.48    1.22
   0  -8   0    5.76    1.12
   0   8   0    3.31    0.92
   0   8   0    1.30    0.63
   0   8   0    4.21    1.20
  -1  -8   0    7.78    1.25
  -1  -8   0    5.97    1.40
  -1  -8   0    6.13    1.29
   1   8   0    5.27    1.03
   1   8   0    4.38    1.23
   1   8   0    7.52    1.23
  -2  -8   0   16.31    1.72
  -2  -8   0   19.03    1.91
   2   8   0   12.74    1.46
   2   8   0   17.78    1.50
   2   8   0   13.79    1.47
   2   8   0   15.44    1.69
  -3  -8   0    0.79    1.56
   3   8   0    1.03    1.04
   3   8   0    0.90    0.73
   3   8   0    0.87    0.92
   3   8   0    1.17    0.82
  -4  -8   0    0.09    0.39
   4   8   0   -0.11    1.09
   4   8   0    1.88    0.95
  -5  -8   0   13.84    0.89
   5   8   0   15.70    1.87
   5   8   0   10.26    1.84
   6   8   0   -0.18    0.74
   7   8   0    0.78    0.66
   9  -9   0    3.13    0.86
   9  -9   0    3.33    0.88
   8  -9   0    0.26    0.78
   8  -9   0    0.90    1.02
   8  -9   0    2.62    1.04
   8  -9   0   -0.49    0.94
   7  -9   0   21.14    2.55
   7  -9   0   20.26    2.34
   7  -9   0   22.61    2.14
   7  -9   0   18.31    2.05
   7  -9   0   20.13    1.38
   6  -9   0    0.42    1.42
   6  -9   0    2.83    1.18
   6  -9   0    2.98    1.35
   6  -9   0    3.74    1.25
   6  -9   0    3.25    0.77
   6  -9   0    6.09    1.59
   5  -9   0   27.85    3.06
   5  -9   0   35.27    2.32
   5  -9   0   31.45    2.71
   5  -9   0   26.53    2.39
   5  -9   0   30.77    1.81
   5  -9   0   29.51    2.49
   4  -9   0   10.51    1.81
   4  -9   0   15.11    2.35
   4  -9   0    9.85    1.85
   4  -9   0    9.60    1.13
   4  -9   0    6.17    1.22
   4  -9   0   12.87    1.64
   3  -9   0   25.41    2.46
   3  -9   0   24.59    2.00
   3  -9   0   27.70    1.68
   3  -9   0   24.31    1.98
   3  -9   0   27.11    2.23
  -3   9   0   27.85    1.87
   2  -9   0   18.52    2.11
   2  -9   0   16.10    1.59
   2  -9   0   17.14    1.46
   2  -9   0   14.79    1.29
   2  -9   0   15.07    1.70
  -2   9   0   14.71    1.39
  -2   9   0   15.35    1.45
   1  -9   0    5.27    1.43
   1  -9   0    5.99    1.14
   1  -9   0    7.96    1.44
   1  -9   0    8.54    1.26
  -1   9   0    8.69    1.35
  -1   9   0    8.81    1.35
   0  -9   0    0.94    0.69
   0  -9   0    1.67    0.99
   0  -9   0    2.18    0.92
   0  -9   0    2.71    1.06
   0   9   0    1.43    0.75
   0   9   0    0.94    0.64
   0   9   0    1.11    1.05
  -1  -9   0   33.20    2.26
  -1  -9   0   32.91    2.34
  -1  -9   0   39.46    2.51
  -1  -9   0   28.80    2.38
   1   9   0   30.12    2.07
   1   9   0   27.55    2.24
   1   9   0   27.66    2.13
   1   9   0   31.51    2.06
  -2  -9   0    1.97    1.24
  -2  -9   0   -0.48    0.91
   2   9   0    0.40    0.67
   2   9   0    0.59    0.77
   2   9   0   -0.35    0.73
  -3  -9   0   14.43    2.13
   3   9   0   13.28    1.77
   3   9   0   12.38    1.72
   4   9   0    0.37    0.79
   4   9   0   -0.60    1.04
   5   9   0    4.91    1.16
  -6  -9   0    3.91    1.20
   6   9   0    5.90    1.15
   8 -10   0    1.40    0.87
   8 -10   0    2.23    0.89
   8 -10   0    2.29    0.97
   7 -10   0    0.46    1.08
   7 -10   0    0.32    0.48
   7 -10   0    1.38    0.98
   7 -10   0   -0.22    1.03
   7 -10   0    0.92    0.87
   6 -10   0    0.40    1.14
   6 -10   0    1.24    1.12
   6 -10   0    1.11    0.58
   6 -10   0    0.36    1.75
   6 -10   0   -1.16    1.15
   5 -10   0   -0.50    0.93
   5 -10   0   -1.01    0.89
   5 -10   0    0.85    1.31
   5 -10   0    0.36    0.59
   5 -10   0    0.10    1.11
   4 -10   0   -0.09    0.79
   4 -10   0    3.62    1.28
   4 -10   0    2.24    0.99
   4 -10   0    3.12    1.47
   4 -10   0    4.41    1.66
   4 -10   0    2.48    0.76
   3 -10   0    0.25    0.66
   3 -10   0   -0.29    0.72
   3 -10   0    1.62    1.13
   3 -10   0    1.18    1.17
   3 -10   0    2.16    1.23
  -3  10   0    0.83    0.72
   2 -10   0   41.13    3.09
   2 -10   0   46.70    2.44
   2 -10   0   46.56    2.87
   2 -10   0   45.99    3.09
   2 -10   0   47.02    2.97
   2 -10   0   48.61    2.56
  -2  10   0   44.55    2.59
   1 -10   0    0.11    1.00
   1 -10   0    0.99    1.08
   1 -10   0    0.30    0.63
   1 -10   0    0.60    0.65
   1 -10   0   -0.30    0.82
  -1  10   0    0.48    0.70
  -1  10   0    0.96    1.14
  -1  10   0    0.62    0.72
   0 -10   0    1.87    1.34
   0 -10   0    2.24    1.00
   0 -10   0    1.41    0.82
   0 -10   0    1.88    0.91
   0 -10   0    1.18    1.20
   0  10   0    0.53    0.75
   0  10   0    2.67    0.86
   0  10   0    1.08    1.01
  -1 -10   0    9.44    1.52
  -1 -10   0   10.50    1.81
  -1 -10   0   14.55    1.98
  -1 -10   0   15.12    1.73
  -1 -10   0   17.75    1.82
   1  10   0   11.18    1.43
   1  10   0   11.82    1.66
  -2 -10   0    3.98    1.26
  -2 -10   0    2.58    1.31
   2  10   0    2.09    1.04
   2  10   0    2.00    0.83
  -3 -10   0    5.72    1.50
  -3 -10   0   12.66    1.88
   3  10   0    6.72    1.46
   3  10   0   11.23    1.64
  -4 -10   0    1.05    1.07
   4  10   0    0.17    0.67
  -5 -10   0    0.61    0.93
   5  10   0    0.19    0.64
   6  10   0    0.60    0.52
   8 -11   0    4.48    0.94
   8 -11   0    3.44    0.85
   7 -11   0    7.56    1.50
   7 -11   0    5.06    1.23
   7 -11   0    6.80    1.26
   6 -11   0   11.72    1.97
   6 -11   0   14.69    1.73
   6 -11   0   14.61    1.10
   6 -11   0   15.06    1.97
   6 -11   0   13.61    1.72
   5 -11   0   17.82    2.42
   5 -11   0   13.96    1.83
   5 -11   0   14.74    1.30
   5 -11   0   15.80    1.90
   5 -11   0   18.54    2.36
   4 -11   0    3.60    1.10
   4 -11   0    6.04    1.57
   4 -11   0    2.39    1.29
   4 -11   0    2.22    1.07
   3 -11   0    7.95    1.22
   3 -11   0    8.00    1.76
   3 -11   0    4.42    1.36
   3 -11   0    5.72    1.68
   3 -11   0    5.15    1.25
  -3  11   0    3.10    1.03
   2 -11   0    4.95    1.06
   2 -11   0    5.47    1.62
   2 -11   0    6.37    1.45
   2 -11   0    3.70    1.47
   2 -11   0    7.91    1.52
   2 -11   0   11.49    1.44
  -2  11   0    5.33    1.58
  -2  11   0    8.56    1.44
   1 -11   0    6.80    1.65
   1 -11   0    5.53    1.56
   1 -11   0    3.40    0.95
   1 -11   0    6.60    1.23
   1 -11   0    7.19    1.44
  -1  11   0    3.60    1.03
  -1  11   0    3.75    1.35
   0 -11   0   -0.21    1.20
   0 -11   0   -0.34    0.67
   0 -11   0   -1.13    0.97
   0 -11   0    1.22    0.81
   0 -11   0    0.06    0.82
   0  11   0    0.32    0.78
   0  11   0    0.96    0.95
  -1 -11   0   -0.64    1.10
  -1 -11   0    0.47    0.88
  -1 -11   0   -0.36    0.85
  -1 -11   0   -0.23    0.80
  -1 -11   0    0.42    1.00
   1  11   0    0.27    0.95
   1  11   0   -0.15    0.71
  -2 -11   0    3.25    1.25
  -2 -11   0    3.84    1.28
  -3 -11   0    5.47    1.63
  -3 -11   0    2.81    1.09
  -4 -11   0    1.76    0.90
   4  11   0    2.21    0.80
   5  11   0    0.11    0.51
   7 -12   0    3.97    0.91
   7 -12   0    2.11    0.85
   6 -12   0    1.11    0.98
   6 -12   0   -0.53    0.68
   6 -12   0    0.71    0.82
   6 -12   0    1.37    0.98
   5 -12   0    0.42    0.95
   5 -12   0    2.08    0.96
   5 -12   0    0.38    0.76
   5 -12   0    1.98    1.16
   4 -12   0    0.70    0.99
   4 -12   0    0.33    0.58
   4 -12   0   -0.19    0.82
   4 -12   0    1.36    1.18
   4 -12   0    0.30    0.83
   3 -12   0    1.99    0.93
   3 -12   0    2.05    1.35
   3 -12   0    0.79    0.66
   3 -12   0    1.52    0.97
   3 -12   0    0.41    1.00
   2 -12   0   -0.15    0.63
   2 -12   0    0.43    0.99
   2 -12   0    0.36    0.95
   2 -12   0    0.42    0.81
   2 -12   0   -0.57    1.03
   1 -12   0   11.86    1.54
   1 -12   0   12.39    1.74
   1 -12   0   12.74    1.44
   1 -12   0   13.05    2.03
   1 -12   0   15.62    1.76
   1 -12   0    9.58    1.70
   0 -12   0    0.87    0.77
   0 -12   0    0.94    1.06
   0 -12   0    0.35    0.74
   0 -12   0   -0.45    0.99
   0 -12   0   -0.70    0.72
  -1 -12   0    8.45    1.50
  -1 -12   0    8.99    1.44
  -1 -12   0    9.42    1.72
  -2 -12   0   13.88    1.79
  -2 -12   0   13.90    1.79
   6 -13   0    0.08    0.56
   6 -13   0    0.51    0.69
   5 -13   0   -0.06    0.63
   5 -13   0    2.46    0.83
   5 -13   0   -0.06    0.82
   4 -13   0    1.68    0.96
   4 -13   0    3.69    0.97
   4 -13   0    1.41    1.02
   4 -13   0    2.20    0.88
   3 -13   0    3.97    1.23
   3 -13   0    3.15    0.94
   3 -13   0    2.68    1.15
   3 -13   0    3.77    1.05
   2 -13   0   -0.44    0.65
   2 -13   0   -0.72    1.01
   2 -13   0    0.13    0.85
   2 -13   0    0.54    0.80
   1 -13   0    0.45    1.00
   1 -13   0    0.15    0.71
   1 -13   0    0.03    0.90
   1 -13   0    0.70    0.90
   0 -13   0   -0.57    0.80
   0 -13   0    0.56    0.74
   0 -13   0    0.03    0.76
   0 -13   0    0.25    0.94
  -1 -13   0    1.46    0.97
  -1 -13   0    1.21    0.95
  -1 -13   0    2.74    0.91
  -2 -13   0    5.43    1.79
  -2 -13   0    2.35    0.80
   4 -14   0    2.23    0.69
   4 -14   0    0.17    0.57
   4 -14   0    0.15    0.70
   3 -14   0   -0.36    0.54
   3 -14   0    0.75    0.59
   3 -14   0   -0.02    0.71
   2 -14   0    0.95    0.62
   2 -14   0    1.74    0.68
   2 -14   0    1.38    0.81
   1 -14   0   -0.06    0.56
   1 -14   0    0.05    0.65
   1 -14   0    0.36    0.51
   0 -14   0   11.66    1.16
   0 -14   0   12.95    1.63
   0 -14   1    0.04    0.56
   0 -14   1    0.65    0.68
   0 -14   1   -1.31    0.79
   1 -14   1   10.21    1.45
   1 -14   1    5.80    0.93
   1 -14   1    6.05    1.01
   2 -14   1    2.00    0.73
   2 -14   1    2.25    0.83
   2 -14   1    1.50    0.77
   3 -14   1    2.20    0.74
   3 -14   1    1.93    0.73
   3 -14   1    1.14    0.77
   4 -14   1   -0.39    0.59
   4 -14   1    0.50    0.52
   4 -14   1   -0.29    0.73
  -2 -13   1    1.04    0.75
  -2 -13   1    1.36    0.93
  -1 -13   1    4.79    1.08
  -1 -13   1    1.11    0.98
  -1 -13   1    4.77    1.06
  -1 -13   1    2.85    1.05
   0 -13   1    1.39    0.89
   0 -13   1    1.83    0.80
   0 -13   1    1.39    0.97
   0 -13   1    1.47    1.03
   1 -13   1    0.29    0.90
   1 -13   1   -0.23    0.83
   1 -13   1    0.45    1.00
   1 -13   1   -0.05    0.64
   2 -13   1    7.32    1.24
   2 -13   1    8.90    1.64
   2 -13   1    6.11    1.47
   2 -13   1    6.46    1.24
   3 -13   1    0.83    0.95
   3 -13   1    0.29    0.77
   3 -13   1    0.07    0.87
   3 -13   1    1.56    0.83
   4 -13   1    0.50    0.89
   4 -13   1    0.04    0.84
   4 -13   1    0.40    0.73
   4 -13   1    0.48    0.79
   5 -13   1    2.35    0.72
   5 -13   1    2.45    0.83
   5 -13   1    1.50    0.92
   6 -13   1    0.57    0.63
   6 -13   1    0.11    0.71
  -3 -12   1    0.70    0.92
  -3 -12   1    1.47    0.93
  -2 -12   1   19.54    2.05
  -2 -12   1   19.40    1.98
  -1 -12   1    0.78    1.03
  -1 -12   1    1.73    1.17
  -1 -12   1    0.51    0.80
   0 -12   1    1.76    1.17
   0 -12   1    0.16    0.68
   0 -12   1   -0.23    0.71
   0 -12   1    1.98    1.12
   0 -12   1    1.89    0.96
   1 -12   1    1.17    0.92
   1 -12   1   -0.13    0.94
   1 -12   1    0.92    0.94
   1 -12   1    0.79    0.74
   1 -12   1    0.10    0.64
   1 -12   1   -0.67    0.99
   2 -12   1   14.34    1.85
   2 -12   1    7.93    1.49
   2 -12   1   10.49    1.32
   2 -12   1    7.07    1.55
   2 -12   1   11.36    1.85
   3 -12   1    0.47    1.11
   3 -12   1    0.98    0.72
   3 -12   1    0.34    1.19
   3 -12   1    1.68    1.00
   3 -12   1    0.73    0.79
   4 -12   1    2.27    1.19
   4 -12   1    0.03    0.78
   4 -12   1    1.51    0.60
   4 -12   1   -0.10    1.10
   4 -12   1   -0.42    0.81
   5 -12   1    0.29    0.81
   5 -12   1    0.62    1.06
   5 -12   1    0.68    0.85
   5 -12   1    0.94    0.97
   6 -12   1    2.46    0.99
   6 -12   1    2.24    1.04
   6 -12   1    0.98    0.80
   7 -12   1    1.11    0.68
   7 -12   1   -0.17    0.75
   5  11  -1    0.77    0.59
   4  11  -1    1.59    0.76
  -4 -11   1    2.38    0.96
  -3 -11   1   21.70    2.10
  -3 -11   1   15.45    2.04
  -2 -11   1    9.54    1.69
  -2 -11   1   12.53    1.75
   1  11  -1    1.66    0.88
   1  11  -1    2.94    1.19
  -1 -11   1    1.99    0.95
  -1 -11   1    1.35    1.16
  -1 -11   1    4.89    1.26
  -1 -11   1    0.46    0.97
  -1 -11   1    1.02    1.33
   0  11  -1    4.77    1.10
   0  11  -1    1.25    1.01
   0 -11   1    4.25    1.37
   0 -11   1    3.55    1.08
   0 -11   1    4.74    1.52
   0 -11   1    4.17    1.19
   0 -11   1    4.59    1.07
  -1  11  -1    9.60    1.51
  -1  11  -1    7.94    1.65
   1 -11   1    5.83    1.18
   1 -11   1   12.06    1.82
   1 -11   1    7.31    1.72
   1 -11   1    7.47    1.53
   1 -11   1    6.94    1.16
  -2  11  -1    7.56    1.39
  -2  11  -1    3.94    1.37
   2 -11   1    6.51    1.30
   2 -11   1    9.12    1.84
   2 -11   1    7.87    1.30
   2 -11   1    6.18    1.62
   2 -11   1    3.21    1.40
   2 -11   1    7.96    1.19
  -3  11  -1   10.39    1.38
   3 -11   1    9.76    1.71
   3 -11   1    9.37    1.78
   3 -11   1   10.06    2.06
   3 -11   1    9.53    1.22
   3 -11   1   10.43    1.71
   4 -11   1    1.11    1.15
   4 -11   1   -0.14    1.14
   4 -11   1    0.40    0.91
   4 -11   1    0.49    0.76
   5 -11   1    2.45    1.32
   5 -11   1    3.91    1.26
   5 -11   1    4.69    1.25
   5 -11   1    4.69    1.67
   5 -11   1    3.93    0.77
   6 -11   1    1.33    1.17
   6 -11   1    0.84    0.91
   6 -11   1   -0.65    0.41
   6 -11   1    0.32    0.96
   7 -11   1   10.96    1.41
   7 -11   1   12.05    1.71
   7 -11   1    9.50    1.60
   8 -11   1   -0.12    0.57
   6  10  -1    0.65    0.58
   5  10  -1    0.23    0.63
  -5 -10   1    0.23    0.94
   4  10  -1    4.98    1.08
  -4 -10   1    3.12    1.27
   3  10  -1   26.75    2.20
  -3 -10   1   32.37    2.63
  -3 -10   1   18.41    2.48
   2  10  -1    3.12    1.13
   2  10  -1    3.97    1.03
  -2 -10   1    3.62    1.42
  -2 -10   1    3.47    1.24
  -2 -10   1    1.51    1.26
   1  10  -1    4.61    1.26
   1  10  -1    5.41    1.23
  -1 -10   1    5.43    1.49
  -1 -10   1    6.76    1.43
  -1 -10   1    7.26    1.62
  -1 -10   1    8.04    1.56
  -1 -10   1    6.31    1.30
   0  10  -1    6.46    1.24
   0  10  -1    6.57    1.47
   0  10  -1    5.46    1.17
   0 -10   1    5.93    1.23
   0 -10   1    9.88    1.66
   0 -10   1    5.04    1.11
   0 -10   1    4.93    1.23
   0 -10   1    7.49    1.77
  -1  10  -1    9.61    1.25
  -1  10  -1   10.76    1.87
  -1  10  -1    9.61    1.30
   1 -10   1   14.08    2.24
   1 -10   1   10.07    1.23
   1 -10   1   11.07    1.37
   1 -10   1    8.87    1.62
   1 -10   1    8.38    1.68
  -2  10  -1    0.97    0.77
  -2  10  -1    1.04    0.74
   2 -10   1    1.69    0.69
   2 -10   1    0.90    1.05
   2 -10   1    1.94    1.08
   2 -10   1    0.93    0.65
   2 -10   1    1.10    0.90
   2 -10   1    0.84    1.19
  -3  10  -1   16.71    1.61
   3 -10   1   21.63    1.98
   3 -10   1   21.77    2.63
   3 -10   1   16.97    2.20
   3 -10   1   17.08    2.00
   3 -10   1   19.53    1.50
   4 -10   1    1.08    0.70
   4 -10   1    1.62    1.10
   4 -10   1   -0.34    1.33
   4 -10   1    0.93    0.84
   4 -10   1    0.50    1.23
   5 -10   1    2.57    1.59
   5 -10   1    3.75    1.34
   5 -10   1    3.34    0.75
   5 -10   1    2.18    1.19
   5 -10   1    4.00    1.57
   6 -10   1    1.03    1.28
   6 -10   1    2.15    1.10
   6 -10   1    3.07    0.68
   6 -10   1    1.25    1.41
   7 -10   1   -0.08    1.02
   7 -10   1   -0.31    0.46
   7 -10   1    0.55    0.80
   7 -10   1    1.37    1.11
   7 -10   1    0.78    0.90
   8 -10   1    1.09    0.85
   8 -10   1   -0.19    0.68
   6   9  -1    0.47    0.70
   5   9  -1    0.42    0.73
   4   9  -1    7.14    1.37
   4   9  -1    5.10    1.38
  -4  -9   1   10.72    1.75
   3   9  -1    1.82    0.95
   3   9  -1   -0.29    0.85
   3   9  -1    0.23    0.99
  -3  -9   1    1.05    1.08
   2   9  -1   24.40    1.86
   2   9  -1   24.71    2.12
   2   9  -1   24.94    1.97
  -2  -9   1   23.36    2.09
  -2  -9   1   20.97    2.13
  -2  -9   1   24.01    2.35
  -2  -9   1   20.62    2.39
   1   9  -1   -0.35    0.72
   1   9  -1    0.19    0.60
   1   9  -1    0.30    0.63
  -1  -9   1    1.04    0.68
  -1  -9   1   -0.24    0.74
  -1  -9   1   -0.68    0.83
  -1  -9   1   -0.71    0.62
   0   9  -1    9.35    1.43
   0   9  -1   10.43    1.45
   0   9  -1   11.34    1.24
   0  -9   1   13.22    1.75
   0  -9   1    8.26    1.69
   0  -9   1    9.45    1.27
   0  -9   1    9.52    1.17
  -1   9  -1    0.20    0.64
  -1   9  -1    0.08    0.50
   1  -9   1    0.31    0.59
   1  -9   1    0.56    0.57
   1  -9   1   -0.86    0.90
   1  -9   1   -0.10    0.73
  -2   9  -1   61.20    2.92
  -2   9  -1   67.19    3.07
   2  -9   1   62.94    3.33
   2  -9   1   58.66    2.81
   2  -9   1   70.41    3.31
   2  -9   1   55.56    3.15
   2  -9   1   63.28    3.63
   2  -9   1   65.37    2.75
  -3   9  -1    7.26    1.27
   3  -9   1    5.40    0.93
   3  -9   1    6.41    1.30
   3  -9   1    4.86    1.40
   3  -9   1    5.41    1.38
   3  -9   1    5.71    1.32
   4  -9   1   24.22    1.59
   4  -9   1   25.08    2.00
   4  -9   1   25.09    2.22
   4  -9   1   25.01    2.12
   4  -9   1   20.92    2.23
   4  -9   1   20.50    2.78
   5  -9   1    2.79    1.32
   5  -9   1    2.73    1.24
   5  -9   1    2.91    1.61
   5  -9   1    2.76    0.94
   5  -9   1    2.55    1.22
   5  -9   1    2.71    0.67
   6  -9   1   -0.42    0.97
   6  -9   1    0.53    1.20
   6  -9   1   -0.42    1.30
   6  -9   1    0.58    1.03
   6  -9   1    0.32    0.52
   7  -9   1    0.30    1.14
   7  -9   1    0.02    0.92
   7  -9   1   -0.06    0.85
   7  -9   1   -0.81    1.17
   7  -9   1   -0.04    0.52
   8  -9   1    2.10    0.93
   8  -9   1    2.23    1.11
   8  -9   1    3.13    1.11
   9  -9   1    1.36    0.72
   9  -9   1   -0.38    0.60
   7   8  -1    2.25    0.82
   6   8  -1    0.16    0.72
   5   8  -1   16.15    1.88
   5   8  -1   18.36    2.03
  -5  -8   1   20.29    1.00
   4   8  -1   11.44    1.77
   4   8  -1    5.43    1.53
  -4  -8   1    2.80    1.13
  -4  -8   1    8.33    0.65
   3   8  -1    0.89    0.66
   3   8  -1   -0.27    0.92
   3   8  -1    1.19    0.77
   3   8  -1    0.23    0.90
   3   8  -1    1.26    0.96
   2   8  -1    3.43    1.10
   2   8  -1    6.69    1.18
   2   8  -1    3.23    0.91
   2   8  -1    6.21    1.13
  -2  -8   1    6.09    1.35
  -2  -8   1    2.05    0.91
   1   8  -1   18.76    1.52
   1   8  -1   19.99    1.81
   1   8  -1   20.61    1.63
  -1  -8   1   23.87    2.00
  -1  -8   1   19.13    1.60
  -1  -8   1   19.88    1.67
   0   8  -1    5.78    1.02
   0   8  -1    7.43    1.16
   0   8  -1    4.97    1.24
   0  -8   1    6.07    1.10
   0  -8   1    5.10    0.94
   0  -8   1    4.55    1.20
  -1   8  -1   63.78    2.86
  -1   8  -1   56.36    2.71
   1  -8   1   66.81    2.71
   1  -8   1   63.22    2.74
   1  -8   1   55.14    3.31
   1  -8   1   59.83    2.92
  -2   8  -1    2.94    0.84
  -2   8  -1    1.14    0.60
   2  -8   1    0.83    0.90
   2  -8   1    1.51    0.58
   2  -8   1    1.83    0.56
   2  -8   1    3.26    0.99
  -3   8  -1    1.95    0.72
   3  -8   1    1.60    0.52
   3  -8   1    0.51    0.97
   3  -8   1    2.76    0.70
   3  -8   1    1.46    0.73
   4  -8   1   -0.04    0.63
   4  -8   1   -0.35    0.85
   4  -8   1    0.51    0.46
   4  -8   1   -0.45    0.81
   4  -8   1   -0.74    0.93
   5  -8   1    4.63    1.53
   5  -8   1    2.16    1.72
   5  -8   1    5.58    1.37
   5  -8   1    3.74    1.05
   5  -8   1    4.60    0.81
   6  -8   1    0.52    1.16
   6  -8   1    2.10    0.66
   6  -8   1    2.31    1.20
   6  -8   1    2.24    1.23
   6  -8   1   -0.45    1.36
   7  -8   1    1.19    0.63
   7  -8   1    0.77    1.16
   7  -8   1    0.89    0.93
   7  -8   1    0.77    1.05
   7  -8   1    1.05    1.30
   8  -8   1    2.19    0.63
   8  -8   1    1.57    0.96
   8  -8   1    1.91    1.08
   8  -8   1    2.42    1.19
   9  -8   1    0.51    0.77
   9  -8   1    0.50    0.74
   8   7  -1    0.79    0.66
   7   7  -1    3.36    1.06
   6   7  -1    7.83    1.50
   5   7  -1    0.94    0.81
   5   7  -1    0.58    0.98
   4   7  -1    3.71    1.32
   4   7  -1    2.24    0.88
   4   7  -1    1.74    0.96
   4   7  -1    2.91    1.16
   3   7  -1   32.36    2.22
   3   7  -1   38.23    2.10
   3   7  -1   37.19    2.21
   3   7  -1   39.47    2.54
   2   7  -1   14.21    1.39
   2   7  -1   17.17    1.33
   2   7  -1   20.73    1.73
  -2  -7   1   17.13    1.62
  -2  -7   1   14.99    0.87
  -2  -7   1   18.50    1.62
   1   7  -1   32.23    1.87
   1   7  -1   36.16    2.22
   1   7  -1   31.85    1.85
  -1  -7   1   36.15    2.07
  -1  -7   1   37.76    2.00
   0   7  -1    9.48    0.99
   0   7  -1    9.26    0.96
   0  -7   1    9.16    0.95
   0  -7   1   10.59    1.08
   0  -7   1   11.75    1.67
  -1   7  -1   65.41    2.73
  -1   7  -1   60.57    2.62
   1  -7   1   60.81    3.15
   1  -7   1   63.45    2.47
   1  -7   1   64.16    2.80
   1  -7   1   62.78    2.55
  -2   7  -1    6.96    0.83
  -2   7  -1    6.97    1.00
   2  -7   1    6.59    1.07
   2  -7   1    7.43    0.77
   2  -7   1    8.63    1.53
   2  -7   1    6.83    0.70
  -3   7  -1   55.00    2.47
   3  -7   1   52.53    3.03
   3  -7   1   56.81    2.15
   3  -7   1   55.03    2.28
   3  -7   1   59.16    2.66
   4  -7   1    1.81    0.74
   4  -7   1    1.67    1.17
   4  -7   1    0.62    0.46
   5  -7   1   56.18    3.46
   5  -7   1   56.19    2.29
   5  -7   1   57.40    2.80
   5  -7   1   52.16    3.10
   6  -7   1    0.28    0.52
   6  -7   1    0.78    1.17
   6  -7   1    0.19    0.91
   6  -7   1   -0.05    1.40
   6  -7   1    0.66    1.11
   7  -7   1    1.05    0.68
   7  -7   1    0.19    0.76
   7  -7   1    0.45    0.96
   7  -7   1    0.59    1.20
   8  -7   1    0.46    0.97
   8  -7   1    0.14    0.55
   8  -7   1    0.98    0.90
   8  -7   1    0.36    0.91
   9  -7   1    6.79    1.34
   9  -7   1    8.53    1.42
   8   6  -1    0.90    0.73
   7   6  -1    1.47    0.94
   6   6  -1   19.31    2.03
   6   6  -1   13.99    1.87
   5   6  -1    2.72    1.09
   5   6  -1    0.63    0.80
   4   6  -1   19.55    1.81
   4   6  -1   17.57    1.62
   4   6  -1   19.83    1.58
   3   6  -1    2.32    0.84
   3   6  -1    1.13    0.64
   3   6  -1    1.84    0.68
   3   6  -1    2.29    0.96
   2   6  -1   19.07    1.37
   2   6  -1   20.56    1.35
   2   6  -1   19.86    1.58
  -2  -6   1   19.39    1.57
  -2  -6   1   23.19    1.56
   1   6  -1    0.14    0.64
   1   6  -1   -0.07    0.40
   1   6  -1   -0.06    0.41
  -1  -6   1    0.01    0.49
  -1  -6   1    0.40    0.46
   0   6  -1    0.94    0.46
   0  -6   1    1.79    0.57
   0  -6   1   -0.06    0.46
   0  -6   1    1.28    0.47
  -1   6  -1    2.19    0.59
   1  -6   1    1.14    0.37
   1  -6   1    1.72    0.58
   1  -6   1    0.87    0.35
   1  -6   1    1.52    0.47
  -2   6  -1   19.42    1.17
   2  -6   1   18.09    1.29
   2  -6   1   17.15    0.94
   2  -6   1   18.14    1.03
  -3   6  -1    1.58    0.53
  -3   6  -1    1.19    0.74
   3  -6   1    1.42    0.84
   3  -6   1    1.50    0.37
   3  -6   1    1.70    0.67
   4  -6   1    6.23    0.68
   4  -6   1    7.88    1.48
   4  -6   1    7.77    1.10
   5  -6   1   45.30    2.88
   5  -6   1   48.88    2.00
   6  -6   1    5.45    0.82
   6  -6   1    6.74    1.49
   6  -6   1    6.61    1.38
   7  -6   1    1.36    0.67
   7  -6   1    1.05    1.12
   7  -6   1    2.06    1.33
   7  -6   1    1.36    0.88
   8  -6   1   12.62    2.02
   8  -6   1   13.48    1.92
   8  -6   1   13.10    1.28
   8  -6   1   13.51    1.88
   9  -6   1    4.39    1.18
   9  -6   1    6.48    1.35
  10  -6   1    1.94    0.84
  10  -6   1    1.40    0.76
   9   5  -1   -0.42    0.55
   8   5  -1    2.65    0.98
   7   5  -1    1.80    1.17
   7   5  -1    1.75    1.02
   6   5  -1    4.66    1.19
   6   5  -1    7.34    1.65
   5   5  -1    0.92    0.85
   5   5  -1    0.93    0.85
   4   5  -1   12.21    1.18
   4   5  -1   10.47    1.27
   4   5  -1    8.07    1.42
   3   5  -1   -0.47    0.59
   3   5  -1    0.23    0.42
   3   5  -1   -0.12    0.43
   2   5  -1   45.51    2.35
   2   5  -1   50.35    2.12
   2   5  -1   52.21    2.21
  -2  -5   1   47.50    2.36
  -2  -5   1   51.38    2.27
   1   5  -1  109.64    4.00
   1   5  -1  107.45    3.70
  -1  -5   1  107.78    3.78
  -1  -5   1  107.87    3.67
   0   5  -1    5.06    0.67
   0  -5   1    5.41    0.65
   0  -5   1    4.78    0.70
   0  -5   1    3.89    0.58
  -1   5  -1   12.71    0.61
  -1   5  -1   13.59    0.90
   1  -5   1   11.22    0.78
   1  -5   1   13.17    0.75
   1  -5   1   11.76    0.70
  -2   5  -1   27.14    1.30
   2  -5   1   28.28    1.37
   2  -5   1   24.05    0.98
   2  -5   1   25.43    1.11
  -3   5  -1    7.73    0.67
   3  -5   1    8.31    0.88
   3  -5   1    6.73    0.85
   3  -5   1    7.80    0.52
   4  -5   1  185.34    5.41
   4  -5   1  180.45    6.44
   4  -5   1  181.88    6.38
   4  -5   1  189.18    5.87
   5  -5   1    2.38    0.52
   5  -5   1    2.36    0.93
   6  -5   1    2.99    1.11
   6  -5   1    6.72    1.46
   6  -5   1    6.95    0.93
   7  -5   1    0.02    0.88
   7  -5   1    0.25    0.56
   7  -5   1   -0.02    0.91
   7  -5   1   -0.10    0.91
   8  -5   1   12.21    1.32
   8  -5   1   10.94    1.84
   8  -5   1   14.06    2.12
   8  -5   1   13.53    2.01
   9  -5   1    2.07    1.12
   9  -5   1    1.35    0.67
   9  -5   1    1.87    1.06
  10  -5   1   20.44    1.63
  10  -5   1   17.34    1.67
   9   4  -1    1.48    0.88
   8   4  -1    0.27    0.89
   7   4  -1    1.51    1.13
   7   4  -1    0.17    0.87
   6   4  -1    1.03    0.91
   6   4  -1   -0.38    0.83
   5   4  -1   35.82    2.34
   5   4  -1   30.02    2.04
   4   4  -1    1.28    0.80
   4   4  -1    2.48    0.72
   4   4  -1    1.75    0.58
   3   4  -1   31.85    1.60
   3   4  -1   30.07    1.82
   3   4  -1   29.37    1.45
   2   4  -1    9.42    0.96
   2   4  -1   10.26    0.71
   2   4  -1    9.64    0.83
   2   4  -1    9.60    0.98
  -2  -4   1    9.31    0.91
   1   4  -1   72.23    2.58
   1   4  -1   73.21    2.66
   1   4  -1   71.03    2.10
   1   4  -1   72.35    2.80
  -1  -4   1   69.07    2.66
  -1  -4   1   72.53    2.18
   0   4  -1    0.74    0.33
   0   4  -1    0.00    0.28
   0  -4   1    0.36    0.31
  -1   4  -1    3.22    0.40
  -1   4  -1    3.24    0.52
  -1   4  -1    2.75    0.32
  -1   4  -1    2.79    0.40
   1  -4   1    2.31    0.32
  -2   4  -1    1.59    0.37
  -2   4  -1    2.43    0.35
   2  -4   1    2.30    0.50
  -3   4  -1   50.78    1.79
   3  -4   1   48.30    1.60
   3  -4   1   54.18    2.32
   4  -4   1    0.99    0.35
   4  -4   1    1.55    0.60
   5  -4   1    1.88    0.50
   5  -4   1    1.75    0.82
   5  -4   1    2.46    0.91
   6  -4   1    0.21    0.90
   6  -4   1    1.27    0.59
   6  -4   1    1.88    0.99
   7  -4   1   29.74    2.49
   7  -4   1   32.24    1.89
   7  -4   1   28.41    2.55
   7  -4   1   30.09    2.42
   8  -4   1    1.93    1.24
   8  -4   1    2.58    0.86
   8  -4   1   -0.05    0.90
   9  -4   1    8.36    1.51
   9  -4   1    8.09    1.20
   9  -4   1   11.15    1.76
  10  -4   1    0.07    0.66
  10  -4   1    0.14    0.66
   9   3  -1    3.78    1.15
   8   3  -1    5.24    1.33
   7   3  -1   33.93    2.55
   7   3  -1   31.81    2.66
   6   3  -1   15.73    1.73
   5   3  -1   12.11    1.33
   5   3  -1   10.86    1.21
   4   3  -1    1.14    0.60
   4   3  -1    2.62    0.61
   4   3  -1    3.41    0.89
   4   3  -1    2.36    0.72
   4   3  -1    2.00    0.61
   3   3  -1   38.12    1.85
   3   3  -1   35.96    1.84
   3   3  -1   33.94    1.45
   3   3  -1   35.25    1.70
   3   3  -1   34.43    1.56
   2   3  -1    0.45    0.33
   2   3  -1    0.89    0.48
   2   3  -1    0.64    0.38
   2   3  -1    0.63    0.29
  -2  -3   1    0.39    0.33
   1   3  -1  117.80    3.69
   1   3  -1  113.33    3.34
   1   3  -1  118.53    3.62
  -1  -3   1  114.49    3.69
  -1  -3   1  118.12    3.38
   0   3  -1    0.27    0.13
   0   3  -1    0.54    0.30
   0   3  -1    0.18    0.12
   0   3  -1    0.34    0.24
   0  -3   1    0.26    0.24
  -1   3  -1   34.14    1.18
  -1   3  -1   35.59    1.27
   1  -3   1   35.80    1.33
  -2   3  -1   59.14    1.88
   2  -3   1   63.06    2.27
  -3   3  -1   57.25    1.95
   3  -3   1   57.35    2.42
   3  -3   1   55.56    1.96
   4  -3   1   11.54    1.24
   4  -3   1   13.92    0.81
   5  -3   1   12.22    1.49
   5  -3   1   13.66    1.51
   5  -3   1   13.06    0.97
   6  -3   1    0.57    0.55
   6  -3   1    1.74    1.00
   7  -3   1    1.17    1.06
   7  -3   1    1.04    0.70
   7  -3   1    0.58    0.98
   7  -3   1    1.04    1.02
   8  -3   1    6.33    1.17
   8  -3   1   13.96    2.11
   8  -3   1   13.83    2.24
   9  -3   1    0.01    0.84
   9  -3   1    3.57    1.20
   9  -3   1    1.83    0.82
  10  -3   1    2.09    0.89
  10  -3   1    3.93    1.02
   8   2  -1    3.79    1.25
   8   2  -1    1.19    1.06
   7   2  -1    2.15    1.11
   7   2  -1    2.29    1.17
   7   2  -1    0.37    1.05
   6   2  -1   46.66    2.96
   6   2  -1   52.19    2.91
   5   2  -1    2.94    0.87
   5   2  -1    3.74    1.00
   4   2  -1   71.77    2.94
   4   2  -1   68.26    2.94
   4   2  -1   71.77    3.05
   4   2  -1   70.18    2.73
   3   2  -1   11.64    0.86
   3   2  -1   10.01    0.87
   3   2  -1   11.49    0.97
   3   2  -1   10.93    0.92
   3   2  -1   11.17    0.72
   2   2  -1    2.78    0.53
   2   2  -1    1.82    0.44
   2   2  -1    3.24    0.46
   2   2  -1    2.59    0.46
  -2  -2   1    3.14    0.54
   1   2  -1   43.95    1.44
   1   2  -1   42.59    1.58
   1   2  -1   41.78    1.50
  -1  -2   1   43.18    1.60
  -1  -2   1   42.99    1.44
   0   2  -1   46.46    1.36
   0   2  -1   43.97    1.42
   0  -2   1   43.48    1.42
   0  -2   1   43.51    1.35
  -1   2  -1    0.39    0.21
  -1   2  -1    0.39    0.12
   1  -2   1    0.34    0.23
   1  -2   1    0.17    0.23
  -2   2  -1  374.98   10.03
   2  -2   1  377.07   10.46
   2  -2   1  362.80   10.13
   3  -2   1    4.83    0.62
   3  -2   1    4.33    0.67
   3  -2   1    4.65    0.49
   4  -2   1    0.09    0.30
   4  -2   1   -0.30    0.40
   4  -2   1    1.04    0.59
   5  -2   1    0.41    0.60
   5  -2   1    0.18    0.60
   5  -2   1   -0.11    0.39
   5  -2   1    0.36    0.68
   6  -2   1   -0.40    0.53
   6  -2   1    0.85    0.57
   6  -2   1    0.22    0.72
   7  -2   1    1.54    1.32
   7  -2   1    0.49    0.74
   7  -2   1    0.57    1.04
   8  -2   1    5.44    1.47
   8  -2   1    7.07    1.72
   8  -2   1    6.28    1.22
   9  -2   1    0.84    0.94
   9  -2   1    0.89    1.02
  10  -2   1    5.42    1.10
   8   1  -1    8.05    1.67
   8   1  -1    3.55    1.36
   7   1  -1   10.67    1.52
   7   1  -1   14.26    2.04
   6   1  -1   21.90    1.85
   6   1  -1   28.34    1.92
   5   1  -1   52.66    2.52
   5   1  -1   55.40    2.88
   5   1  -1   55.70    2.65
   4   1  -1    7.49    0.95
   4   1  -1    8.37    0.87
   4   1  -1    7.17    0.82
   4   1  -1    8.71    0.75
   4   1  -1    7.98    0.86
   3   1  -1   11.99    0.88
   3   1  -1   12.89    0.92
   3   1  -1   12.53    0.95
   3   1  -1   12.39    0.79
   3   1  -1   11.75    0.65
   2   1  -1    3.74    0.47
   2   1  -1    4.17    0.48
   2   1  -1    4.37    0.36
  -2  -1   1    4.80    0.50
   1   1  -1   43.40    1.43
   1   1  -1   43.95    1.38
   1   1  -1   44.74    1.47
  -1  -1   1   41.93    1.43
  -1  -1   1   44.75    1.48
   0   1  -1    2.06    0.16
   0  -1   1    1.98    0.15
  -1   1  -1   46.70    1.57
  -1   1  -1   46.78    1.35
   1  -1   1   46.97    1.47
   1  -1   1   47.27    1.59
  -2   1  -1  133.77    3.84
   2  -1   1  129.89    3.83
   2  -1   1  135.24    3.79
   2  -1   1  130.41    4.12
   3  -1   1   12.98    0.92
   3  -1   1   12.83    1.04
   3  -1   1   13.70    0.78
   4  -1   1   98.55    3.86
   4  -1   1   97.70    3.29
   4  -1   1  102.58    3.67
   4  -1   1   96.96    3.28
   5  -1   1   58.21    3.05
   5  -1   1   64.94    2.88
   5  -1   1   56.55    2.40
   5  -1   1   58.33    2.88
   6  -1   1   24.24    1.68
   6  -1   1   26.61    1.98
   7  -1   1    0.56    0.68
   7  -1   1    1.20    1.30
   7  -1   1    0.63    0.82
   7  -1   1    0.92    1.01
   8  -1   1    5.91    1.63
   8  -1   1    6.10    1.26
   8  -1   1    4.25    1.37
   9  -1   1    0.00    1.04
   9  -1   1   -0.07    0.82
   9   0  -1    0.85    1.03
   8   0  -1    4.86    1.32
   8   0  -1    3.71    1.35
   8   0  -1    5.78    1.55
   7   0  -1    6.72    1.61
   7   0  -1    6.45    1.29
   7   0  -1    6.85    1.52
   6   0  -1    6.54    1.20
   6   0  -1    9.11    1.29
   5   0  -1   70.83    3.37
   5   0  -1   72.61    3.08
   5   0  -1   67.41    2.81
   4   0  -1   10.86    1.06
   4   0  -1   11.55    0.94
   4   0  -1   12.46    1.00
   4   0  -1   10.56    0.77
   3   0  -1   11.58    0.82
   3   0  -1   12.32    0.56
   3   0  -1   11.92    0.96
   3   0  -1   11.40    0.68
   3   0  -1   12.69    0.86
   2   0  -1   17.21    0.85
   2   0  -1   18.24    0.95
   2   0  -1   17.84    0.72
  -2   0   1   17.04    0.87
   1   0  -1   86.03    2.52
  -1   0   1   87.00    2.48
  -1   0   1   82.21    2.51
   0   0  -1   16.98    0.64
   0   0  -1   18.36    0.59
   0   0   1   17.65    0.57
   0   0   1   17.12    0.64
   0   0   1   18.22    0.59
  -1   0  -1  140.92    3.95
  -1   0  -1  137.64    4.02
   1   0   1  136.50    4.03
   1   0   1  138.76    3.93
   1   0   1  140.09    3.93
  -2   0  -1    5.07    0.50
   2   0   1    4.65    0.40
   2   0   1    6.26    0.62
   2   0   1    5.33    0.50
   2   0   1    5.75    0.48
   3   0   1    9.58    0.90
   3   0   1    8.63    0.68
   3   0   1    9.46    0.72
   3   0   1    9.06    0.77
   3   0   1    7.57    0.56
   4   0   1    5.66    0.78
   4   0   1    8.15    0.78
   4   0   1    7.67    0.79
   4   0   1    7.57    0.76
   4   0   1    6.29    0.91
   5   0   1    2.39    0.82
   5   0   1    0.89    0.74
   5   0   1    1.96    0.75
   6   0   1    4.59    1.16
   6   0   1    7.39    1.18
   7   0   1    7.44    1.52
   7   0   1   10.32    1.53
   7   0   1   11.15    1.97
   7   0   1   13.31    2.02
   8   0   1    6.40    1.59
   8   0   1    7.30    1.67
   8   0   1    7.32    1.69
   9  -1  -1    7.84    1.52
   9  -1  -1    9.38    1.77
   9  -1  -1    8.63    1.62
   8  -1  -1    4.87    1.18
   8  -1  -1    8.71    1.89
   8  -1  -1    3.87    1.28
   7  -1  -1    0.26    1.10
   7  -1  -1    1.42    0.91
   7  -1  -1    4.05    1.16
   6  -1  -1    0.48    0.70
   6  -1  -1    0.73    0.96
   6  -1  -1    1.40    0.70
   5  -1  -1    0.84    0.73
   5  -1  -1    1.04    0.60
   5  -1  -1    0.99    0.54
   5  -1  -1    1.27    0.68
   4  -1  -1   80.60    2.87
   4  -1  -1   86.76    3.15
   4  -1  -1   82.00    3.33
   3  -1  -1    2.29    0.31
   3  -1  -1    2.52    0.57
   3  -1  -1    1.64    0.48
  -3   1   1    3.43    0.54
   2  -1  -1    8.73    0.38
   2  -1  -1    8.59    0.66
  -2   1   1    8.38    0.57
  -2   1   1   10.08    0.58
   1  -1  -1  137.26    3.80
   1  -1  -1  131.40    3.84
  -1   1   1  140.32    3.82
  -1   1   1  133.27    3.85
   0  -1  -1  247.85    6.52
   0  -1  -1  236.86    6.37
   0   1   1  226.49    6.42
   0   1   1  237.64    6.50
   0   1   1  238.12    6.37
  -1  -1  -1   59.32    2.01
  -1  -1  -1   57.58    1.92
   1   1   1   62.48    1.90
   1   1   1   61.66    1.96
   1   1   1   63.46    1.97
   1   1   1   64.81    2.03
  -2  -1  -1   13.37    0.85
   2   1   1   13.17    0.83
   2   1   1   14.61    0.87
   2   1   1   13.52    0.84
   2   1   1   12.90    0.70
   2   1   1   14.20    0.81
   3   1   1   23.32    1.31
   3   1   1   21.97    1.05
   3   1   1   24.27    1.30
   3   1   1   22.49    1.35
   3   1   1   22.28    1.17
   4   1   1    3.75    0.70
   4   1   1    3.01    0.63
   4   1   1    5.31    0.93
   4   1   1    5.90    0.86
   4   1   1    4.15    0.83
   5   1   1    5.88    1.14
   5   1   1    4.58    1.34
   5   1   1    5.86    1.14
   5   1   1    7.97    1.15
   6   1   1    2.92    1.01
   6   1   1    2.62    1.10
   6   1   1    2.54    1.01
   7   1   1    0.76    1.05
   7   1   1    1.63    1.05
   7   1   1    1.29    1.11
   8   1   1    1.32    1.27
   8   1   1    2.75    1.19
   8   1   1    4.68    1.44
  10  -2  -1   -0.34    0.79
  10  -2  -1    0.45    0.76
   9  -2  -1   -0.19    0.98
   9  -2  -1    0.39    0.79
   9  -2  -1   -0.64    0.82
   8  -2  -1    3.54    1.03
   8  -2  -1    3.48    1.30
   8  -2  -1    4.76    1.47
   7  -2  -1   -0.10    0.94
   7  -2  -1    1.11    0.75
   6  -2  -1    4.79    1.18
   6  -2  -1    2.07    1.11
   6  -2  -1    4.16    0.88
   5  -2  -1    3.44    1.09
   5  -2  -1    2.20    0.86
   5  -2  -1    2.11    0.74
   5  -2  -1    1.18    0.50
   4  -2  -1   63.21    2.76
   4  -2  -1   60.91    2.24
   4  -2  -1   58.53    2.53
   3  -2  -1    0.01    0.34
   3  -2  -1   -0.45    0.35
  -3   2   1    0.21    0.29
   2  -2  -1  344.33    9.69
  -2   2   1  347.27    9.52
   1  -2  -1  146.84    4.04
   1  -2  -1  144.76    4.08
  -1   2   1  140.27    4.02
  -1   2   1  138.53    4.10
  -1   2   1  142.02    4.00
   0  -2  -1    1.21    0.32
   0   2   1    0.18    0.21
   0   2   1    1.16    0.30
  -1  -2  -1   60.58    1.97
  -1  -2  -1   63.61    2.23
   1   2   1   63.86    2.10
   1   2   1   67.15    2.26
   1   2   1   64.75    2.02
  -2  -2  -1   64.34    2.47
   2   2   1   64.33    2.41
   2   2   1   64.48    2.43
   2   2   1   63.91    2.30
   2   2   1   65.03    2.32
   2   2   1   64.21    2.21
   3   2   1    1.14    0.46
   3   2   1    0.62    0.38
   3   2   1    1.71    0.45
   3   2   1    2.48    0.62
   3   2   1    0.74    0.48
   4   2   1   25.04    1.31
   4   2   1   24.73    1.68
   4   2   1   24.28    1.61
   4   2   1   21.86    1.55
   4   2   1   22.10    1.53
   4   2   1   25.89    1.51
   5   2   1   18.93    1.97
   5   2   1   18.52    1.62
   5   2   1   16.39    1.73
   5   2   1   18.45    1.46
   6   2   1    1.23    0.89
   6   2   1   -0.04    0.96
   7   2   1    0.50    0.92
   7   2   1   -0.60    0.96
   8   2   1    0.29    1.00
   9   2   1   -0.37    0.86
  10  -3  -1   -0.30    0.70
  10  -3  -1   -0.55    0.66
   9  -3  -1    1.82    1.12
   9  -3  -1    1.58    1.24
   9  -3  -1    0.39    0.77
   8  -3  -1    3.36    1.23
   8  -3  -1    2.88    1.23
   8  -3  -1    2.77    0.93
   7  -3  -1   13.67    1.81
   7  -3  -1   16.17    1.91
   7  -3  -1   11.10    1.71
   7  -3  -1   11.97    1.31
   6  -3  -1    3.74    1.21
   6  -3  -1    4.74    0.93
   5  -3  -1    2.69    0.95
   5  -3  -1    4.62    1.09
   5  -3  -1    2.97    0.66
   4  -3  -1   11.86    1.20
   4  -3  -1   10.27    0.78
   3  -3  -1    0.85    0.43
  -3   3   1    0.61    0.36
   2  -3  -1   14.66    0.88
   2  -3  -1   14.47    0.70
  -2   3   1   13.22    0.67
  -2   3   1   14.66    0.82
   1  -3  -1  506.34   13.72
   1  -3  -1  499.33   13.48
  -1   3   1  499.84   13.47
  -1   3   1  505.15   13.62
  -1   3   1  503.05   13.71
   0  -3  -1   24.91    1.20
   0   3   1   24.05    1.15
   0   3   1   25.87    1.11
   0   3   1   24.03    1.08
  -1  -3  -1    7.40    0.43
  -1  -3  -1    8.07    0.74
   1   3   1    7.14    0.60
   1   3   1    7.68    0.73
   1   3   1    8.06    0.83
   1   3   1    7.92    0.63
   1   3   1    7.51    0.48
  -2  -3  -1   19.87    1.29
   2   3   1   18.13    1.11
   2   3   1   17.68    1.19
   2   3   1   18.12    1.19
   2   3   1   18.16    1.02
   2   3   1   19.02    1.02
   2   3   1   17.64    0.96
   3   3   1   25.43    1.47
   3   3   1   24.55    1.60
   3   3   1   25.68    1.35
   3   3   1   26.26    1.25
   3   3   1   27.27    1.51
   3   3   1   24.47    1.57
   4   3   1    0.20    0.64
   4   3   1    0.08    0.39
   4   3   1    0.10    0.53
   4   3   1    0.00    0.51
   4   3   1    0.00    0.47
   5   3   1    5.00    1.04
   5   3   1    5.88    1.33
   6   3   1   13.41    1.63
   7   3   1    7.17    1.62
   7   3   1    7.28    1.50
   8   3   1    0.75    1.01
   9   3   1    7.21    1.27
  10  -4  -1    4.80    1.09
  10  -4  -1    5.36    1.15
   9  -4  -1    0.24    0.66
   9  -4  -1    1.36    1.10
   9  -4  -1   -1.49    0.87
   8  -4  -1    3.31    0.96
   8  -4  -1    3.33    1.41
   8  -4  -1    4.57    1.31
   8  -4  -1    2.41    1.28
   7  -4  -1    4.30    1.41
   7  -4  -1    5.58    1.09
   7  -4  -1    4.07    1.23
   7  -4  -1    3.94    1.25
   6  -4  -1    8.61    1.51
   6  -4  -1    9.29    1.62
   6  -4  -1    8.44    1.00
   5  -4  -1    1.02    0.78
   5  -4  -1    0.95    0.48
   5  -4  -1    1.78    0.79
   4  -4  -1    0.37    0.32
   4  -4  -1    1.15    0.55
   4  -4  -1    0.30    0.51
   4  -4  -1   -0.38    1.08
   3  -4  -1   13.89    1.07
   3  -4  -1   12.01    0.75
  -3   4   1   12.95    0.80
   2  -4  -1   12.60    0.71
   2  -4  -1   13.25    0.71
   2  -4  -1   14.17    0.87
   2  -4  -1   13.36    0.81
  -2   4   1   14.57    0.78
  -2   4   1   13.61    0.87
  -2   4   1   13.42    0.83
   1  -4  -1    5.12    0.34
   1  -4  -1    5.23    0.60
  -1   4   1    5.15    0.55
  -1   4   1    4.55    0.53
  -1   4   1    3.92    0.31
  -1   4   1    5.07    0.58
   0  -4  -1    6.20    0.68
   0   4   1    6.57    0.61
   0   4   1    5.68    0.58
   0   4   1    6.00    0.64
   1   4   1  123.93    4.28
   1   4   1  126.27    4.42
   1   4   1  129.48    4.09
   1   4   1  132.00    4.14
   2   4   1   70.82    2.96
   2   4   1   73.00    2.71
   2   4   1   71.99    2.62
   2   4   1   70.07    3.00
   3   4   1   21.00    1.43
   3   4   1   20.19    1.32
   3   4   1   19.82    1.54
   3   4   1   22.35    1.25
   4   4   1    1.99    0.80
   4   4   1    1.83    0.72
   4   4   1    1.31    0.89
   5   4   1    5.11    1.29
   5   4   1    5.93    1.19
   6   4   1    6.38    1.35
   6   4   1    4.32    1.36
   7   4   1   12.58    2.06
   7   4   1   19.52    2.08
   8   4   1    4.79    1.25
   9   4   1    1.66    0.80
  10  -5  -1    2.54    0.94
  10  -5  -1    1.87    0.90
   9  -5  -1    1.38    0.69
   9  -5  -1    0.35    1.03
   9  -5  -1   -0.60    0.86
   8  -5  -1    5.54    1.52
   8  -5  -1    3.04    0.90
   8  -5  -1    1.24    1.01
   8  -5  -1    2.33    1.15
   7  -5  -1   -0.05    0.59
   7  -5  -1    0.40    1.30
   7  -5  -1   -2.02    0.71
   7  -5  -1   -0.07    0.93
   7  -5  -1   -0.21    0.88
   6  -5  -1    7.94    1.68
   6  -5  -1    4.90    0.87
   6  -5  -1    6.42    1.46
   5  -5  -1   14.28    1.63
   5  -5  -1   14.56    1.27
   5  -5  -1   12.38    1.51
   5  -5  -1   14.43    1.08
   4  -5  -1   76.72    3.60
   4  -5  -1   83.40    3.48
   4  -5  -1   82.72    3.14
   4  -5  -1   82.26    2.86
   3  -5  -1    1.31    0.36
   3  -5  -1    0.80    0.44
   3  -5  -1    1.81    0.61
  -3   5   1    1.32    0.47
   2  -5  -1    2.44    0.63
   2  -5  -1    3.25    0.51
   2  -5  -1    2.12    0.48
   2  -5  -1    1.87    0.39
  -2   5   1    2.39    0.56
  -2   5   1    2.76    0.53
   1  -5  -1    0.40    0.35
   1  -5  -1    0.67    0.42
   1  -5  -1    0.91    0.42
  -1   5   1    1.21    0.44
  -1   5   1    0.40    0.37
   0  -5  -1  128.17    4.14
   0  -5  -1  125.99    4.21
   0   5   1  131.49    4.19
   0   5   1  123.44    4.14
  -1  -5  -1   31.80    1.72
  -1  -5  -1   31.38    1.67
   1   5   1   31.13    1.86
   1   5   1   31.93    1.61
   1   5   1   32.13    1.58
  -2  -5  -1   50.16    2.50
  -2  -5  -1   50.35    2.41
   2   5   1   49.38    2.16
   2   5   1   46.68    2.49
   2   5   1   51.25    2.38
   2   5   1   48.60    2.20
   3   5   1    5.99    0.80
   3   5   1   10.90    1.20
   3   5   1    8.37    1.38
   3   5   1    9.45    0.99
   4   5   1   21.28    1.61
   4   5   1   20.81    1.75
   4   5   1   22.51    1.99
   5   5   1    0.32    0.73
   5   5   1    0.54    0.91
   6   5   1    6.45    1.35
   6   5   1    5.16    1.45
   7   5   1    1.17    0.92
   8   5   1   11.13    1.57
  10  -6  -1    0.07    0.66
  10  -6  -1    0.34    0.71
   9  -6  -1    2.70    1.19
   9  -6  -1    3.58    1.17
   9  -6  -1    1.01    0.79
   8  -6  -1    3.97    1.37
   8  -6  -1    1.99    1.16
   8  -6  -1    6.35    1.66
   8  -6  -1    4.12    0.91
   8  -6  -1    3.17    1.29
   7  -6  -1    2.08    1.23
   7  -6  -1    2.35    0.72
   7  -6  -1    3.10    1.15
   7  -6  -1    2.59    1.29
   7  -6  -1    0.86    1.00
   6  -6  -1   -0.41    1.00
   6  -6  -1    0.15    0.92
   6  -6  -1    1.50    0.68
   5  -6  -1   11.83    1.91
   5  -6  -1   11.48    1.28
   5  -6  -1   11.58    1.04
   4  -6  -1    4.12    0.97
   4  -6  -1    4.24    1.18
   3  -6  -1    1.52    0.88
   3  -6  -1    0.20    0.29
   3  -6  -1    0.16    0.56
  -3   6   1    0.38    0.42
   2  -6  -1    6.94    1.06
   2  -6  -1    5.83    0.65
   2  -6  -1    4.78    0.65
   2  -6  -1    7.16    1.31
  -2   6   1    6.35    0.79
  -2   6   1    6.54    0.72
   1  -6  -1    7.56    0.87
   1  -6  -1    7.32    0.75
   1  -6  -1    6.70    0.80
  -1   6   1    7.34    0.86
  -1   6   1    7.28    0.76
   0  -6  -1   10.53    1.06
   0  -6  -1   13.47    1.07
   0  -6  -1   11.89    1.07
   0   6   1   10.11    0.96
   0   6   1    9.49    0.92
  -1  -6  -1    2.25    0.68
  -1  -6  -1    1.65    0.69
   1   6   1    3.01    0.71
   1   6   1    2.30    0.64
   1   6   1    4.38    1.08
  -2  -6  -1    4.29    1.00
  -2  -6  -1    3.16    0.95
   2   6   1    3.43    0.85
   2   6   1    3.74    0.82
   2   6   1    3.60    0.85
   2   6   1    3.34    0.95
   3   6   1   33.35    2.04
   3   6   1   33.09    2.30
   3   6   1   37.72    2.23
   3   6   1   35.15    1.94
   4   6   1   13.21    1.71
   4   6   1   11.71    1.55
   4   6   1   10.86    1.34
   5   6   1    1.40    0.89
   5   6   1    2.65    1.15
   6   6   1    2.14    1.05
   6   6   1    3.87    1.34
   7   6   1    7.02    1.30
  -8  -6  -1    0.27    0.43
   8   6   1   -0.97    0.65
  10  -7  -1    0.26    0.63
  10  -7  -1    0.15    0.60
   9  -7  -1    1.35    0.91
   9  -7  -1    1.89    1.04
   8  -7  -1    1.47    1.26
   8  -7  -1    1.73    1.18
   8  -7  -1    3.36    1.18
   8  -7  -1    1.46    0.72
   8  -7  -1    0.33    0.95
   7  -7  -1   14.74    2.13
   7  -7  -1   12.90    2.13
   7  -7  -1   16.61    2.12
   7  -7  -1   15.38    1.36
   7  -7  -1   12.96    1.92
   6  -7  -1    2.43    0.73
   6  -7  -1    1.45    1.21
   6  -7  -1    0.78    1.14
   6  -7  -1    1.49    1.16
   6  -7  -1    1.82    1.42
   5  -7  -1   13.28    1.68
   5  -7  -1   12.12    2.09
   5  -7  -1   11.55    1.12
   5  -7  -1   15.63    1.47
   5  -7  -1   14.80    2.01
   4  -7  -1    0.68    0.63
   4  -7  -1    0.76    0.98
   4  -7  -1   -0.33    0.38
   3  -7  -1   18.81    1.21
   3  -7  -1   19.24    1.47
   3  -7  -1   19.77    1.89
  -3   7   1   18.91    1.35
   2  -7  -1    4.45    0.74
   2  -7  -1    2.34    0.64
   2  -7  -1    3.06    0.79
   2  -7  -1    3.27    1.08
  -2   7   1    2.78    0.66
  -2   7   1    4.13    0.81
   1  -7  -1    1.92    0.65
   1  -7  -1    1.08    0.62
   1  -7  -1    1.05    0.52
   1  -7  -1    1.53    0.88
  -1   7   1    1.75    0.57
  -1   7   1    1.44    0.58
   0  -7  -1   25.50    1.94
   0  -7  -1   30.47    1.71
   0  -7  -1   24.73    1.69
   0  -7  -1   23.41    1.65
   0   7   1   24.97    1.93
   0   7   1   24.23    1.56
   0   7   1   24.64    1.60
  -1  -7  -1    5.74    1.10
  -1  -7  -1    5.37    0.98
   1   7   1    8.94    1.50
   1   7   1    6.43    1.04
   1   7   1    6.93    1.07
  -2  -7  -1    4.11    0.62
   2   7   1    3.03    0.74
   2   7   1    4.37    0.98
   2   7   1    2.77    0.89
   2   7   1    4.26    1.24
   3   7   1   16.40    1.51
   3   7   1   13.13    1.33
   3   7   1   13.43    1.59
   3   7   1   15.37    1.77
   4   7   1    1.02    0.93
   4   7   1    3.71    1.39
   4   7   1    1.20    0.83
   5   7   1    1.53    1.07
   5   7   1    1.59    0.91
   6   7   1    0.86    0.94
  -7  -7  -1    3.08    0.57
   7   7   1    3.81    1.07
   9  -8  -1   -0.30    0.75
   9  -8  -1    2.00    0.93
   8  -8  -1    7.95    1.50
   8  -8  -1    5.73    0.93
   8  -8  -1    6.54    1.58
   8  -8  -1    8.30    1.71
   8  -8  -1    5.79    1.32
   7  -8  -1    0.57    1.02
   7  -8  -1    0.80    1.24
   7  -8  -1    0.28    1.14
   7  -8  -1    0.61    0.89
   7  -8  -1    0.79    0.61
   6  -8  -1    0.64    0.88
   6  -8  -1   -1.09    1.33
   6  -8  -1    1.37    1.20
   6  -8  -1    2.74    1.35
   6  -8  -1    1.18    0.66
   6  -8  -1    2.12    1.07
   5  -8  -1    9.92    1.94
   5  -8  -1    5.55    1.75
   5  -8  -1   12.15    1.93
   5  -8  -1   11.81    1.77
   5  -8  -1   11.23    1.60
   5  -8  -1   11.43    2.19
   5  -8  -1   11.20    1.16
   4  -8  -1    8.13    1.28
   4  -8  -1    5.99    1.47
   4  -8  -1    5.96    1.60
   4  -8  -1    6.67    1.03
   4  -8  -1    8.06    1.44
   3  -8  -1   14.85    1.22
   3  -8  -1   15.37    1.52
   3  -8  -1   13.34    1.77
  -3   8   1   14.25    1.28
   2  -8  -1    7.48    0.94
   2  -8  -1    7.00    1.45
   2  -8  -1    9.74    1.43
   2  -8  -1    6.77    1.06
  -2   8   1    7.77    0.99
  -2   8   1    8.12    1.05
   1  -8  -1    1.81    0.68
   1  -8  -1    1.86    0.70
   1  -8  -1    0.38    0.57
   1  -8  -1    2.33    1.24
  -1   8   1    1.00    0.63
  -1   8   1    2.13    0.79
   0  -8  -1   17.69    1.80
   0  -8  -1   15.70    1.41
   0  -8  -1   17.34    1.55
   0   8   1   15.26    1.39
   0   8   1   17.38    1.42
   0   8   1   20.43    1.82
  -1  -8  -1    1.30    1.04
  -1  -8  -1    2.10    0.87
  -1  -8  -1    2.80    0.86
   1   8   1    0.47    0.87
   1   8   1    1.50    0.65
   1   8   1    2.23    0.85
   1   8   1    1.12    0.65
   2   8   1    0.77    0.69
   2   8   1    1.11    0.92
   2   8   1    1.49    0.75
   2   8   1    0.56    0.70
  -3  -8  -1    0.43    0.38
   3   8   1    1.89    0.91
   3   8   1    1.58    0.88
   3   8   1    1.94    0.84
   3   8   1    1.86    1.05
  -4  -8  -1    0.40    0.44
   4   8   1    1.18    0.92
   4   8   1    0.01    1.05
  -5  -8  -1    9.01    0.76
   5   8   1    5.78    1.34
   6   8   1    1.17    0.90
   7   8   1    0.71    0.63
   9  -9  -1    1.51    0.77
   9  -9  -1    0.49    0.78
   8  -9  -1    5.20    1.29
   8  -9  -1    5.01    1.13
   8  -9  -1    4.64    1.12
   8  -9  -1    4.03    1.31
   7  -9  -1    1.61    1.22
   7  -9  -1    4.18    1.16
   7  -9  -1    3.18    1.31
   7  -9  -1    4.28    0.80
   7  -9  -1    3.77    1.43
   6  -9  -1    2.43    1.58
   6  -9  -1    6.92    1.04
   6  -9  -1    4.59    1.50
   6  -9  -1    4.66    1.18
   6  -9  -1    5.28    1.48
   6  -9  -1    4.96    1.37
   5  -9  -1    7.20    1.36
   5  -9  -1   11.98    1.92
   5  -9  -1    6.80    1.84
   5  -9  -1    9.00    1.56
   5  -9  -1    9.48    1.67
   5  -9  -1    8.92    2.02
   5  -9  -1    9.15    1.16
   4  -9  -1    4.85    1.35
   4  -9  -1    7.53    1.84
   4  -9  -1    3.77    1.35
   4  -9  -1    5.12    1.17
   4  -9  -1    5.51    1.03
   4  -9  -1    4.59    1.28
   3  -9  -1    6.65    1.38
   3  -9  -1    5.29    0.98
   3  -9  -1    7.21    1.75
   3  -9  -1    5.66    1.58
   3  -9  -1    5.30    1.31
  -3   9   1    3.67    0.96
   2  -9  -1    0.68    0.60
   2  -9  -1    1.78    0.96
   2  -9  -1    0.73    1.09
   2  -9  -1    0.88    0.67
   2  -9  -1    0.27    0.86
  -2   9   1   -0.03    0.63
  -2   9   1    1.71    0.77
   1  -9  -1    0.90    0.88
   1  -9  -1    0.29    1.04
   1  -9  -1    0.47    0.55
   1  -9  -1   -0.06    0.57
  -1   9   1    0.06    0.58
  -1   9   1    0.55    0.62
  -1   9   1    0.10    0.99
   0  -9  -1    2.41    1.21
   0  -9  -1   -0.05    0.90
   0  -9  -1    0.39    0.69
   0  -9  -1    0.35    0.59
   0   9   1    0.76    0.76
   0   9   1    1.51    1.07
   0   9   1    0.19    0.61
   0   9   1    0.73    0.68
  -1  -9  -1    5.56    1.50
  -1  -9  -1    3.41    1.05
  -1  -9  -1    3.23    1.03
  -1  -9  -1    5.32    1.22
   1   9   1    2.25    0.85
   1   9   1    3.36    0.96
   1   9   1    5.56    1.44
   1   9   1    3.40    0.94
  -2  -9  -1    1.18    1.29
  -2  -9  -1    1.97    1.25
   2   9   1    2.51    0.92
   2   9   1    1.96    1.16
   2   9   1    1.27    0.78
  -3  -9  -1    6.94    1.67
   3   9   1    9.57    1.63
   3   9   1    9.82    1.85
   4   9   1    0.55    0.79
   4   9   1    0.86    1.12
   5   9   1    0.24    0.77
   6   9   1    1.43    0.74
   8 -10  -1   -0.55    0.75
   8 -10  -1   -0.41    0.67
   8 -10  -1    1.47    0.82
   7 -10  -1    9.21    1.82
   7 -10  -1   12.94    1.84
   7 -10  -1   12.41    1.07
   7 -10  -1    7.53    1.60
   7 -10  -1    9.25    1.44
   6 -10  -1   -1.09    1.00
   6 -10  -1    0.15    1.23
   6 -10  -1   -0.39    0.93
   6 -10  -1    0.15    0.97
   6 -10  -1    1.09    1.00
   6 -10  -1    0.35    0.55
   5 -10  -1    4.16    1.54
   5 -10  -1    1.04    0.98
   5 -10  -1    4.68    1.62
   5 -10  -1    1.77    1.15
   5 -10  -1    1.20    0.91
   5 -10  -1    2.35    0.78
   4 -10  -1    3.13    0.87
   4 -10  -1    3.37    1.18
   4 -10  -1    2.96    1.52
   4 -10  -1    4.99    1.58
   4 -10  -1    2.55    1.18
   4 -10  -1    2.89    1.12
   3 -10  -1    4.60    0.98
   3 -10  -1    5.17    1.31
   3 -10  -1    4.01    1.08
   3 -10  -1    3.13    1.41
   3 -10  -1    4.93    1.47
   3 -10  -1    3.54    1.34
  -3  10   1    3.98    1.06
   2 -10  -1   20.66    1.65
   2 -10  -1   25.69    2.57
   2 -10  -1   19.08    2.11
   2 -10  -1   18.57    2.17
   2 -10  -1   24.38    1.89
   2 -10  -1   24.05    1.99
  -2  10   1   21.36    1.78
   1 -10  -1   15.34    2.38
   1 -10  -1   15.49    2.09
   1 -10  -1   14.06    1.48
   1 -10  -1   16.63    1.60
   1 -10  -1   13.39    1.72
  -1  10   1   12.22    1.48
  -1  10   1   12.64    1.44
  -1  10   1   13.90    1.87
   0 -10  -1   14.47    1.93
   0 -10  -1   11.67    2.08
   0 -10  -1   11.68    1.47
   0 -10  -1   12.79    2.03
   0 -10  -1   11.29    1.54
   0  10   1   12.42    1.74
   0  10   1   15.45    2.63
   0  10   1   10.06    1.36
  -1 -10  -1    4.21    1.48
  -1 -10  -1    5.76    1.35
  -1 -10  -1    5.40    1.22
  -1 -10  -1    4.51    1.42
  -1 -10  -1    4.77    1.40
   1  10   1    3.65    1.16
   1  10   1    4.59    1.16
  -2 -10  -1   13.14    2.07
  -2 -10  -1   12.13    1.80
   2  10   1   13.01    1.72
  -3 -10  -1   41.20    2.93
  -4 -10  -1    3.64    1.26
   4  10   1    4.72    1.14
  -5 -10  -1   -0.53    1.10
   5  10   1    0.97    0.70
   8 -11  -1   -0.29    0.58
   8 -11  -1   -0.47    0.63
   7 -11  -1    5.13    1.13
   7 -11  -1    5.17    1.25
   7 -11  -1    5.15    1.29
   6 -11  -1    0.39    1.09
   6 -11  -1   -1.00    0.79
   6 -11  -1    1.26    0.55
   6 -11  -1    0.17    0.91
   6 -11  -1    0.26    1.08
   5 -11  -1    3.84    1.41
   5 -11  -1    3.60    1.57
   5 -11  -1    5.21    0.93
   5 -11  -1    3.43    1.18
   5 -11  -1    7.08    1.47
   4 -11  -1    1.18    1.24
   4 -11  -1    2.78    1.35
   4 -11  -1    3.97    1.25
   4 -11  -1    1.42    1.00
   3 -11  -1    1.29    0.71
   3 -11  -1    0.68    1.10
   3 -11  -1    1.01    0.88
   3 -11  -1    1.38    1.32
   3 -11  -1    1.34    1.25
  -3  11   1    2.70    0.99
   2 -11  -1    5.91    1.48
   2 -11  -1    7.82    1.29
   2 -11  -1    8.45    1.74
   2 -11  -1    8.05    1.69
   2 -11  -1    9.65    1.55
  -2  11   1   10.39    1.38
  -2  11   1    8.36    1.77
   1 -11  -1   11.07    1.65
   1 -11  -1   11.06    1.41
   1 -11  -1   11.97    1.94
   1 -11  -1   10.48    1.41
   1 -11  -1    9.37    1.80
  -1  11   1    9.35    1.46
  -1  11   1    7.82    1.66
   0 -11  -1    2.08    0.96
   0 -11  -1    2.67    1.29
   0 -11  -1    1.76    0.93
   0 -11  -1    3.39    1.45
   0 -11  -1    2.81    1.07
   0  11   1    1.79    0.87
   0  11   1    0.60    0.89
  -1 -11  -1    1.16    1.09
  -1 -11  -1   -0.28    0.88
  -1 -11  -1   -0.24    0.88
  -1 -11  -1    0.50    1.10
   1  11   1    1.16    0.99
  -2 -11  -1    1.66    1.13
  -2 -11  -1   -0.20    0.92
  -3 -11  -1    1.71    0.97
   7 -12  -1    0.13    0.61
   7 -12  -1   -0.41    0.65
   6 -12  -1    1.62    1.07
   6 -12  -1    0.19    0.87
   6 -12  -1    0.80    0.83
   6 -12  -1    0.97    0.74
   5 -12  -1   -0.13    0.98
   5 -12  -1    1.05    0.89
   5 -12  -1    0.66    0.73
   5 -12  -1   -0.75    0.82
   4 -12  -1    8.34    1.52
   4 -12  -1    4.71    1.40
   4 -12  -1    5.77    0.99
   4 -12  -1    4.26    1.14
   4 -12  -1    6.25    1.47
   3 -12  -1    3.73    0.90
   3 -12  -1    5.48    1.23
   3 -12  -1    4.14    1.39
   3 -12  -1    4.04    1.32
   3 -12  -1    7.76    1.48
   2 -12  -1    0.06    0.72
   2 -12  -1    1.69    1.18
   2 -12  -1    1.43    1.15
   2 -12  -1    1.03    0.95
   2 -12  -1    0.84    0.70
   1 -12  -1   -1.00    0.93
   1 -12  -1   -1.27    0.64
   1 -12  -1    0.43    0.85
   1 -12  -1   -0.45    0.92
   1 -12  -1    1.53    0.81
   0 -12  -1    0.91    0.80
   0 -12  -1   -0.64    0.94
   0 -12  -1    0.83    1.00
   0 -12  -1   -0.35    0.99
  -1 -12  -1   -0.85    0.86
  -1 -12  -1    1.00    0.97
  -2 -12  -1    3.50    1.24
  -2 -12  -1    1.46    0.98
   6 -13  -1    0.68    0.64
   6 -13  -1    1.15    0.73
   5 -13  -1    1.00    0.71
   5 -13  -1   -0.64    0.78
   5 -13  -1    0.68    0.65
   4 -13  -1    3.15    1.06
   4 -13  -1    3.93    1.20
   4 -13  -1    5.26    1.01
   4 -13  -1    3.29    0.93
   3 -13  -1    1.25    0.99
   3 -13  -1    1.19    0.81
   3 -13  -1    1.85    1.04
   3 -13  -1    2.48    0.93
   2 -13  -1    0.38    0.83
   2 -13  -1   -0.36    0.60
   2 -13  -1    1.30    0.88
   2 -13  -1    1.02    0.92
   1 -13  -1   -0.47    0.64
   1 -13  -1   -0.11    0.77
   1 -13  -1    1.06    1.00
   1 -13  -1   -0.90    0.67
   0 -13  -1    3.24    0.96
   0 -13  -1    1.24    0.88
   0 -13  -1    1.51    1.01
   0 -13  -1    1.43    0.83
  -1 -13  -1    2.34    0.85
  -1 -13  -1    3.19    1.04
  -2 -13  -1    3.96    0.88
   4 -14  -1   -0.49    0.56
   4 -14  -1   -0.27    0.46
   4 -14  -1    0.47    0.56
   3 -14  -1    0.05    0.57
   3 -14  -1    0.39    0.66
   3 -14  -1    0.19    0.48
   2 -14  -1    0.78    0.60
   2 -14  -1    0.78    0.53
   2 -14  -1    0.24    0.70
   1 -14  -1    5.71    0.88
   1 -14  -1    7.58    0.97
   1 -14  -1    4.01    0.87
   0 -14  -1    0.04    0.60
   0 -14  -1    0.79    0.62
  -1 -14   2    1.71    0.87
   0 -14   2    6.92    1.12
   0 -14   2   10.92    1.46
   0 -14   2    9.02    1.14
   1 -14   2    0.89    0.95
   1 -14   2    0.20    0.63
   1 -14   2   -0.12    0.52
   2 -14   2    0.84    0.71
   2 -14   2    1.20    0.79
   2 -14   2    0.65    0.68
   3 -14   2    1.20    0.68
   3 -14   2    0.65    0.83
   3 -14   2   -0.39    0.60
   4 -14   2    0.43    0.54
   4 -14   2    0.19    0.61
   4 -14   2   -0.02    0.70
  -3 -13   2    4.72    1.36
  -2 -13   2    1.30    0.79
  -2 -13   2    1.28    0.90
  -1 -13   2   21.67    1.68
  -1 -13   2   20.92    1.99
  -1 -13   2   19.33    1.63
  -1 -13   2   20.42    1.92
   0 -13   2   -0.27    0.82
   0 -13   2    0.45    0.91
   0 -13   2   -0.09    0.66
   0 -13   2   -1.64    0.79
   1 -13   2    1.33    1.05
   1 -13   2    2.46    0.90
   1 -13   2    0.62    0.90
   1 -13   2    0.57    1.05
   2 -13   2    4.30    1.10
   2 -13   2    3.61    1.25
   2 -13   2    5.48    1.36
   2 -13   2    4.36    1.15
   3 -13   2    1.61    1.02
   3 -13   2   -0.68    0.65
   3 -13   2   -0.15    0.70
   3 -13   2    0.53    1.01
   4 -13   2   -0.99    0.84
   4 -13   2   -0.27    0.72
   4 -13   2    1.29    0.89
   4 -13   2    1.30    1.08
   5 -13   2    2.82    0.81
   5 -13   2    2.49    1.02
   5 -13   2    2.59    0.85
   6 -13   2   -0.52    0.62
   6 -13   2   -0.36    0.65
  -3 -12   2    3.46    1.05
  -3 -12   2    4.63    1.29
  -2 -12   2    1.08    1.12
  -2 -12   2    1.74    1.13
  -1 -12   2    1.32    0.80
  -1 -12   2   -0.35    0.77
  -1 -12   2    1.47    1.14
  -1 -12   2    2.02    1.17
   0 -12   2    1.38    1.14
   0 -12   2    1.16    0.79
   0 -12   2    1.33    1.10
   0 -12   2    0.63    0.80
   0 -12   2    1.39    0.98
   1 -12   2   15.36    1.52
   1 -12   2   20.03    1.96
   1 -12   2   18.46    2.04
   1 -12   2   15.43    2.14
   1 -12   2   14.26    1.76
   1 -12   2   16.76    1.54
   2 -12   2    6.20    1.07
   2 -12   2    2.50    1.28
   2 -12   2    5.65    1.30
   2 -12   2    4.51    1.37
   2 -12   2    4.60    1.29
   3 -12   2    7.34    1.13
   3 -12   2    4.89    1.25
   3 -12   2    7.05    1.57
   3 -12   2    4.65    1.39
   3 -12   2    3.99    1.15
   4 -12   2    0.43    0.53
   4 -12   2    0.84    0.95
   4 -12   2    0.40    1.12
   4 -12   2    0.69    0.84
   4 -12   2   -0.48    0.88
   5 -12   2    0.87    1.08
   5 -12   2    0.72    0.97
   5 -12   2   -0.43    0.77
   5 -12   2   -0.50    0.77
   6 -12   2    2.45    1.54
   6 -12   2   -0.86    0.84
   6 -12   2    0.08    0.79
   7 -12   2    0.04    0.72
   7 -12   2    1.73    0.69
   5  11  -2    0.29    0.58
   4  11  -2    0.22    0.63
  -4 -11   2    1.47    1.03
  -4 -11   2    1.36    0.97
   3  11  -2    4.97    1.12
  -3 -11   2    6.92    1.38
  -3 -11   2    3.20    1.24
  -2 -11   2   24.16    2.19
  -2 -11   2   21.90    2.29
  -2 -11   2   27.12    2.34
   1  11  -2   -0.04    0.65
  -1 -11   2    0.69    0.88
  -1 -11   2    0.46    0.84
  -1 -11   2   -1.24    0.97
  -1 -11   2    1.63    1.13
  -1 -11   2   -0.36    0.72
   0  11  -2    3.16    1.01
   0  11  -2    2.47    1.13
   0 -11   2    0.86    0.78
   0 -11   2    2.47    1.27
   0 -11   2    4.03    1.19
   0 -11   2    1.68    1.21
   0 -11   2    3.94    1.05
  -1  11  -2    2.55    1.25
  -1  11  -2    3.30    0.99
   1 -11   2    1.48    0.93
   1 -11   2    3.97    1.49
   1 -11   2    1.88    1.21
   1 -11   2    4.69    1.38
   1 -11   2    2.72    0.88
   1 -11   2    2.34    0.79
  -2  11  -2    2.20    0.86
  -2  11  -2    0.94    1.22
   2 -11   2   -0.79    0.98
   2 -11   2    1.04    1.23
   2 -11   2    0.95    0.73
   2 -11   2    0.85    0.68
   2 -11   2    0.04    0.84
   2 -11   2    0.81    1.12
  -3  11  -2    1.16    0.84
   3 -11   2    0.78    0.62
   3 -11   2   -0.11    0.94
   3 -11   2   -0.84    0.96
   3 -11   2    2.81    1.37
   3 -11   2    0.05    0.81
   4 -11   2    1.74    1.02
   4 -11   2    1.92    1.02
   4 -11   2    2.55    1.30
   4 -11   2    2.82    1.31
   5 -11   2   11.48    1.78
   5 -11   2   10.98    1.92
   5 -11   2   10.81    0.98
   5 -11   2   12.39    2.07
   5 -11   2   10.90    1.68
   6 -11   2    3.78    1.24
   6 -11   2    1.29    0.90
   6 -11   2    3.14    1.32
   6 -11   2    2.58    0.52
   7 -11   2    0.88    0.82
   7 -11   2   -0.22    0.81
   8 -11   2   -0.62    0.62
   6  10  -2    2.11    0.71
   5  10  -2    1.99    0.79
  -5 -10   2    1.74    1.00
   4  10  -2   -0.14    0.70
  -4 -10   2    0.16    1.02
  -4 -10   2   -0.63    1.14
   3  10  -2    9.70    1.58
  -3 -10   2    8.75    1.73
  -3 -10   2   13.42    2.11
   2  10  -2    4.11    1.28
   2  10  -2    6.34    1.20
  -2 -10   2   11.39    1.74
  -2 -10   2    5.96    1.45
  -2 -10   2    7.39    1.66
  -2 -10   2    9.82    1.89
  -2 -10   2    9.78    1.78
   1  10  -2    1.03    0.79
   1  10  -2    0.08    0.87
   1  10  -2    0.75    0.74
  -1 -10   2    0.94    0.79
  -1 -10   2   -0.06    0.75
  -1 -10   2    1.26    0.83
  -1 -10   2    0.63    1.25
  -1 -10   2    0.41    1.04
   0  10  -2    1.38    0.86
   0  10  -2    0.85    0.71
   0  10  -2    2.17    1.13
   0 -10   2    0.67    1.05
   0 -10   2    2.68    1.10
   0 -10   2    0.56    0.71
   0 -10   2    2.49    0.98
   0 -10   2    1.30    0.77
  -1  10  -2    1.90    0.87
  -1  10  -2   -0.08    1.06
  -1  10  -2    1.81    0.83
   1 -10   2    0.35    0.66
   1 -10   2    0.78    0.91
   1 -10   2   -0.30    0.51
   1 -10   2   -0.04    1.07
   1 -10   2   -0.10    1.04
  -2  10  -2    9.94    1.34
  -2  10  -2   10.47    1.41
   2 -10   2   11.05    1.17
   2 -10   2   12.47    1.94
   2 -10   2   12.14    1.29
   2 -10   2   10.25    1.77
   2 -10   2   12.97    1.79
   2 -10   2    6.95    1.33
  -3  10  -2   26.27    2.00
   3 -10   2   28.60    1.70
   3 -10   2   28.02    2.33
   3 -10   2   23.64    2.78
   3 -10   2   24.27    2.16
   3 -10   2   28.19    2.58
   4 -10   2    7.89    1.52
   4 -10   2    7.03    1.05
   4 -10   2    6.05    1.42
   4 -10   2    5.68    1.61
   4 -10   2    4.92    1.70
   5 -10   2    1.19    1.07
   5 -10   2   -1.54    1.31
   5 -10   2    0.22    0.51
   5 -10   2    2.06    1.38
   5 -10   2   -0.64    1.02
   6 -10   2    1.80    1.21
   6 -10   2    0.42    1.02
   6 -10   2   -1.10    1.22
   6 -10   2    0.20    0.46
   7 -10   2   -0.02    0.78
   7 -10   2    0.39    0.93
   7 -10   2   -0.51    0.99
   7 -10   2   -0.24    0.97
   8 -10   2   19.84    1.66
   8 -10   2   17.72    1.67
   7   9  -2    0.61    0.57
   6   9  -2    1.57    0.81
   5   9  -2    0.66    0.82
   4   9  -2   12.36    1.72
   4   9  -2    6.20    1.53
  -4  -9   2   14.43    2.01
   3   9  -2    0.12    0.89
   3   9  -2   -0.63    0.61
   3   9  -2    0.99    0.96
  -3  -9   2    1.97    1.23
   2   9  -2    1.13    0.81
   2   9  -2    1.02    0.75
   2   9  -2    1.70    1.09
   2   9  -2    1.87    1.04
  -2  -9   2    1.56    0.98
  -2  -9   2    2.16    1.17
  -2  -9   2    1.51    0.83
  -2  -9   2    2.66    1.05
  -2  -9   2    0.92    0.99
   1   9  -2   19.61    1.82
   1   9  -2   21.02    1.73
   1   9  -2   18.71    1.69
  -1  -9   2   18.02    1.73
  -1  -9   2   25.36    2.26
  -1  -9   2   19.31    1.73
  -1  -9   2   19.03    1.85
   0   9  -2   -0.83    0.52
   0   9  -2    0.09    0.80
   0   9  -2    0.33    0.61
   0  -9   2    0.21    0.73
   0  -9   2   -0.27    0.73
   0  -9   2    0.03    0.62
   0  -9   2   -0.63    0.49
  -1   9  -2    1.89    0.75
  -1   9  -2    3.99    0.96
   1  -9   2    2.44    0.70
   1  -9   2    2.95    0.85
   1  -9   2    1.86    1.22
   1  -9   2    1.46    0.92
  -2   9  -2   -0.51    0.52
  -2   9  -2    0.50    0.66
   2  -9   2    0.35    1.07
   2  -9   2    0.10    0.48
   2  -9   2   -0.09    0.65
   2  -9   2    0.44    0.99
   2  -9   2   -0.16    0.46
  -3   9  -2   36.54    2.17
   3  -9   2   35.74    2.52
   3  -9   2   33.23    2.68
   3  -9   2   37.63    1.85
   3  -9   2   32.38    2.24
   3  -9   2   30.88    2.37
   4  -9   2    4.78    1.27
   4  -9   2    3.32    0.73
   4  -9   2    3.38    1.19
   4  -9   2    3.51    1.75
   4  -9   2    2.43    0.91
   4  -9   2    2.77    1.32
   5  -9   2   17.86    2.35
   5  -9   2   22.94    2.20
   5  -9   2   21.45    2.79
   5  -9   2   21.72    1.35
   6  -9   2   10.01    1.83
   6  -9   2    8.45    1.68
   6  -9   2    7.74    1.94
   6  -9   2    7.83    0.88
   6  -9   2    8.43    1.49
   7  -9   2    2.60    1.02
   7  -9   2    2.26    1.11
   7  -9   2    2.83    1.44
   7  -9   2    6.54    1.64
   7  -9   2    4.70    0.72
   8  -9   2    2.91    1.16
   8  -9   2    1.81    1.02
   8  -9   2    1.93    0.89
   9  -9   2    0.63    0.64
   9  -9   2   -0.13    0.59
   7   8  -2    0.98    0.76
   6   8  -2    1.21    0.83
   5   8  -2    3.36    1.13
   5   8  -2    3.39    1.18
  -5  -8   2    0.90    1.36
   4   8  -2    0.95    0.91
   4   8  -2   -0.12    0.98
  -4  -8   2    0.62    1.14
   3   8  -2    2.71    0.96
   3   8  -2    1.37    0.78
   3   8  -2    1.00    0.97
   3   8  -2    2.25    1.03
   2   8  -2   11.02    1.36
   2   8  -2   10.84    1.42
   2   8  -2   13.07    1.31
  -2  -8   2   13.28    1.53
  -2  -8   2   11.75    1.53
   1   8  -2    6.27    1.15
   1   8  -2    5.82    1.22
   1   8  -2    7.58    1.20
  -1  -8   2    5.13    1.07
  -1  -8   2    5.40    1.03
   0   8  -2    6.24    1.02
   0   8  -2    5.90    1.06
   0   8  -2    8.14    1.47
   0  -8   2    5.81    1.35
   0  -8   2    7.10    1.11
   0  -8   2    5.06    0.90
  -1   8  -2   58.98    2.70
  -1   8  -2   57.77    2.71
   1  -8   2   59.12    3.27
   1  -8   2   59.79    2.49
   1  -8   2   58.10    2.56
  -2   8  -2   12.10    1.22
  -2   8  -2   13.97    1.23
   2  -8   2   13.62    1.71
   2  -8   2   15.71    1.14
   2  -8   2   13.07    1.01
   2  -8   2   14.09    1.37
  -3   8  -2    0.26    0.58
   3  -8   2    0.63    0.46
   3  -8   2    1.01    0.70
   3  -8   2    0.90    0.42
   3  -8   2    0.67    0.88
   4  -8   2    2.45    1.25
   4  -8   2    4.23    1.19
   4  -8   2    3.57    1.03
   4  -8   2    3.78    1.13
   4  -8   2    2.98    0.63
   5  -8   2    1.01    2.17
   5  -8   2    3.10    0.63
   5  -8   2    1.93    0.93
   5  -8   2    2.45    1.30
   5  -8   2    6.76    1.80
   6  -8   2    6.56    1.42
   6  -8   2    5.82    1.83
   6  -8   2    7.60    0.87
   6  -8   2    6.86    1.61
   6  -8   2    9.01    1.65
   7  -8   2    0.71    0.53
   7  -8   2    0.20    0.92
   7  -8   2    0.63    0.96
   7  -8   2    0.81    1.27
   8  -8   2    0.46    0.55
   8  -8   2    0.93    0.93
   8  -8   2    0.38    1.00
   8  -8   2    2.05    1.06
   9  -8   2    6.44    1.18
   9  -8   2    8.62    1.28
   8   7  -2    1.55    0.70
   7   7  -2    2.05    0.93
   6   7  -2   -0.16    1.02
   6   7  -2   -0.35    0.69
   5   7  -2    0.70    0.89
   5   7  -2    0.49    0.87
  -5  -7   2    0.46    1.80
   4   7  -2   12.38    1.42
   4   7  -2   13.24    2.23
   4   7  -2   11.39    1.85
   4   7  -2   12.62    1.58
   3   7  -2    6.18    1.10
   3   7  -2    6.97    1.42
   3   7  -2    7.16    1.10
   2   7  -2   -0.44    0.46
   2   7  -2    0.85    0.61
   2   7  -2    1.44    0.81
  -2  -7   2    0.50    0.68
  -2  -7   2    0.65    0.55
   1   7  -2    2.38    0.70
   1   7  -2    1.72    0.64
   1   7  -2    2.92    0.91
  -1  -7   2    1.92    0.66
  -1  -7   2    1.69    0.73
   0   7  -2   90.85    3.44
   0  -7   2   86.01    3.36
   0  -7   2   86.85    3.20
   0  -7   2   84.43    3.80
  -1   7  -2   22.78    1.45
   1  -7   2   26.91    1.32
   1  -7   2   22.95    1.95
   1  -7   2   21.05    1.56
   1  -7   2   24.24    1.37
  -2   7  -2    6.56    0.82
   2  -7   2    9.95    1.31
   2  -7   2    9.16    1.53
   2  -7   2    5.66    0.61
   2  -7   2    5.86    0.71
  -3   7  -2    6.17    0.94
   3  -7   2    4.37    1.17
   3  -7   2    3.49    0.86
   3  -7   2    4.09    0.54
   3  -7   2    5.17    0.65
   4  -7   2   23.93    1.27
   4  -7   2   26.37    1.71
   4  -7   2   24.03    2.07
   5  -7   2    0.91    0.44
   5  -7   2    2.44    1.11
   5  -7   2    1.20    1.06
   6  -7   2    1.47    1.15
   6  -7   2    1.32    1.08
   6  -7   2    2.52    1.29
   6  -7   2    1.73    0.55
   7  -7   2   -0.24    1.04
   7  -7   2    1.19    1.08
   7  -7   2   -0.35    0.91
   7  -7   2    0.55    0.56
   8  -7   2    2.01    1.04
   8  -7   2    0.75    1.05
   8  -7   2    1.46    1.07
   8  -7   2    0.82    0.61
   9  -7   2   -0.81    0.73
   9  -7   2   -0.42    0.68
   8   6  -2    1.02    0.77
   7   6  -2   18.49    1.95
   6   6  -2    2.72    1.00
   6   6  -2    3.30    1.22
   5   6  -2   12.71    2.00
   5   6  -2   14.48    1.96
   5   6  -2    8.96    1.64
   4   6  -2    1.99    0.98
   4   6  -2    3.10    0.90
   4   6  -2    4.56    1.12
   3   6  -2   13.82    1.21
   3   6  -2   15.63    1.28
   3   6  -2   13.79    1.44
   2   6  -2   22.85    1.45
   2   6  -2   25.30    1.74
   2   6  -2   22.82    1.49
  -2  -6   2   24.06    1.69
  -2  -6   2   22.17    1.53
   1   6  -2    1.66    0.76
   1   6  -2    1.46    0.54
  -1  -6   2    2.06    0.73
  -1  -6   2    2.50    0.65
   0   6  -2   27.57    1.50
   0  -6   2   25.96    1.41
   0  -6   2   24.45    1.30
  -1   6  -2    1.29    0.49
   1  -6   2    1.95    0.48
   1  -6   2    1.60    0.59
   1  -6   2    1.94    0.42
  -2   6  -2    8.21    0.80
   2  -6   2    7.28    0.54
   2  -6   2    6.82    0.62
   2  -6   2    9.04    0.97
  -3   6  -2   23.32    1.31
   3  -6   2   24.00    1.89
   3  -6   2   21.89    1.43
   3  -6   2   24.73    1.16
   3  -6   2   23.36    1.00
   4  -6   2    3.38    0.55
   4  -6   2    3.25    0.80
   4  -6   2    3.67    1.14
   5  -6   2  177.57    5.31
   5  -6   2  170.97    6.49
   6  -6   2    0.22    0.44
   6  -6   2    0.19    0.99
   6  -6   2   -0.21    0.95
   7  -6   2    8.25    1.09
   7  -6   2    8.90    1.51
   7  -6   2   11.06    1.95
   7  -6   2   11.59    1.73
   8  -6   2    6.26    1.46
   8  -6   2    7.31    1.09
   8  -6   2    5.77    1.47
   8  -6   2    7.57    1.58
   9  -6   2   13.33    1.75
   9  -6   2   14.23    1.85
  10  -6   2    1.52    0.70
  10  -6   2    0.67    0.62
   9   5  -2    1.31    0.73
   8   5  -2    2.09    0.96
   7   5  -2   11.38    1.97
   7   5  -2   13.81    1.80
   6   5  -2   -0.59    0.75
   6   5  -2    1.14    0.90
   5   5  -2   11.44    1.46
   5   5  -2   11.12    1.44
   4   5  -2    1.47    0.67
   4   5  -2   -0.16    0.52
   4   5  -2    0.60    0.83
   3   5  -2    1.43    0.69
   3   5  -2    1.88    0.59
   3   5  -2    0.72    0.49
   2   5  -2    2.81    0.65
   2   5  -2    2.63    0.72
  -2  -5   2    2.93    0.73
  -2  -5   2    2.65    0.80
   1   5  -2   21.68    1.44
   1   5  -2   20.61    1.24
  -1  -5   2   23.66    1.26
  -1  -5   2   20.40    1.26
   0   5  -2   13.07    0.93
   0  -5   2   12.60    0.87
   0  -5   2   12.61    0.79
   0  -5   2   11.04    0.81
  -1   5  -2    0.31    0.33
  -1   5  -2    0.68    0.29
   1  -5   2    0.60    0.26
   1  -5   2    0.14    0.12
   1  -5   2    0.88    0.33
  -2   5  -2   13.56    0.99
  -2   5  -2   15.26    0.93
   2  -5   2   13.05    0.54
   2  -5   2   13.89    0.68
  -3   5  -2   29.23    1.35
   3  -5   2   27.94    1.47
   3  -5   2   28.30    1.70
   3  -5   2   27.50    0.97
   4  -5   2   72.05    2.32
   4  -5   2   71.40    3.30
   4  -5   2   69.73    3.27
   4  -5   2   68.63    2.78
   5  -5   2   64.79    3.20
   5  -5   2   63.12    2.33
   6  -5   2    1.57    0.57
   6  -5   2    3.98    1.31
   6  -5   2    2.03    1.05
   7  -5   2    1.44    0.68
   7  -5   2    1.80    1.17
   7  -5   2    3.25    1.14
   7  -5   2    2.86    1.10
   8  -5   2   -0.09    1.02
   8  -5   2    0.19    0.60
   8  -5   2   -0.25    0.85
   9  -5   2    1.26    0.63
   9  -5   2    0.48    0.94
   9  -5   2    0.30    0.93
  10  -5   2   -0.23    0.57
  10  -5   2   -0.17    0.61
   9   4  -2    0.49    0.80
   8   4  -2    0.66    0.92
   7   4  -2   -0.28    0.74
   7   4  -2    0.54    1.02
   6   4  -2   17.13    1.78
   6   4  -2   14.43    1.86
   5   4  -2   -0.24    0.55
   5   4  -2   -0.65    0.59
   4   4  -2    1.65    0.55
   4   4  -2    0.44    0.55
   4   4  -2    0.62    0.64
   3   4  -2    0.27    0.58
   3   4  -2    0.70    0.43
   3   4  -2    0.70    0.40
   3   4  -2    1.33    0.50
   2   4  -2  107.57    3.75
   2   4  -2  107.00    3.79
   2   4  -2  107.92    3.60
   2   4  -2  109.30    3.43
  -2  -4   2  103.18    3.65
   1   4  -2  104.79    3.72
   1   4  -2  109.81    3.61
   1   4  -2  110.12    3.66
   1   4  -2  108.48    3.21
  -1  -4   2  115.69    3.77
  -1  -4   2  109.20    3.36
  -1  -4   2  112.32    3.67
   0   4  -2   11.75    0.54
   0   4  -2   11.78    0.74
   0   4  -2   11.31    0.80
   0   4  -2   11.83    0.56
   0  -4   2   12.05    0.75
  -1   4  -2    3.31    0.42
  -1   4  -2    3.84    0.51
  -1   4  -2    4.09    0.39
   2  -4   2    1.78    0.50
   3  -4   2    3.20    0.71
   4  -4   2    3.46    0.83
   4  -4   2    3.93    0.48
   5  -4   2   31.85    3.48
   5  -4   2   30.09    1.40
   5  -4   2   26.53    1.97
   6  -4   2   10.97    1.73
   6  -4   2    8.97    0.98
   6  -4   2    7.97    1.50
   7  -4   2    1.64    0.72
   7  -4   2    1.66    0.90
   7  -4   2    0.43    0.98
   7  -4   2    1.93    1.15
   8  -4   2   10.86    1.95
   8  -4   2    9.73    1.67
   8  -4   2   11.46    1.30
   9  -4   2    1.67    0.98
   9  -4   2    0.69    0.99
   9  -4   2    1.63    0.74
  10  -4   2    2.03    0.88
  10  -4   2    2.78    0.91
   8   3  -2   -0.65    0.82
   7   3  -2    0.54    0.90
   7   3  -2    1.73    0.93
   6   3  -2   21.66    2.18
   6   3  -2   21.21    1.87
   5   3  -2   37.11    2.20
   5   3  -2   38.27    3.49
   5   3  -2   32.00    1.94
   4   3  -2    8.71    0.96
   4   3  -2    8.88    1.04
   4   3  -2    9.86    0.86
   4   3  -2    9.05    1.14
   4   3  -2    8.65    0.94
   3   3  -2   52.80    2.34
   3   3  -2   50.87    1.89
   3   3  -2   50.83    1.99
   3   3  -2   49.46    2.17
   3   3  -2   54.68    2.25
   2   3  -2    2.63    0.53
   2   3  -2    2.86    0.50
   2   3  -2    3.16    0.63
   2   3  -2    2.27    0.44
  -2  -3   2    2.39    0.53
   1   3  -2   17.42    0.78
   1   3  -2   15.91    0.89
   1   3  -2   16.49    0.93
  -1  -3   2   17.55    0.95
  -1  -3   2   17.07    0.82
   0   3  -2   56.28    1.85
   0   3  -2   56.09    1.87
   0   3  -2   60.58    1.85
   0  -3   2   57.35    1.87
  -1   3  -2    9.03    0.63
  -1   3  -2    9.80    0.42
  -1   3  -2    9.61    0.67
  -2   3  -2   41.45    1.26
   2  -3   2   42.33    1.81
   2  -3   2   41.55    1.61
   3  -3   2    9.99    1.00
   3  -3   2   12.10    0.79
   4  -3   2    8.22    0.93
   4  -3   2    8.47    0.64
   4  -3   2    8.87    1.14
   5  -3   2   -0.55    0.34
   5  -3   2    0.41    0.66
   5  -3   2    1.84    0.81
   5  -3   2    0.14    0.84
   6  -3   2   28.72    1.64
   6  -3   2   25.88    3.15
   6  -3   2   27.59    2.22
   7  -3   2   -1.08    0.93
   7  -3   2    0.42    0.71
   7  -3   2    1.44    1.09
   8  -3   2    8.15    1.62
   8  -3   2   11.22    2.00
   8  -3   2   11.71    1.39
   9  -3   2    0.41    0.86
   9  -3   2   -1.14    0.91
  10  -3   2    0.64    0.73
  10  -3   2    0.49    0.67
   8   2  -2   -0.15    0.82
   7   2  -2   64.23    3.68
   7   2  -2   67.61    3.56
   7   2  -2   65.18    3.66
   6   2  -2    5.47    1.46
   6   2  -2    3.86    1.12
   5   2  -2   45.52    2.61
   5   2  -2   49.48    2.48
   4   2  -2   -0.16    0.39
   4   2  -2    0.46    0.46
   4   2  -2    0.58    0.41
   4   2  -2    0.70    0.46
   3   2  -2   37.94    1.79
   3   2  -2   37.14    1.47
   3   2  -2   41.12    1.78
   3   2  -2   36.93    1.76
   2   2  -2    2.12    0.47
   2   2  -2    2.11    0.42
   2   2  -2    1.74    0.36
  -2  -2   2    2.43    0.51
   1   2  -2  204.68    5.77
   1   2  -2  209.48    5.68
  -1  -2   2  190.01    5.68
  -1  -2   2  204.96    5.78
   0   2  -2   12.39    0.53
   0   2  -2   12.09    0.66
   0  -2   2   11.90    0.66
   0  -2   2   11.84    0.53
  -1   2  -2   49.00    1.72
   1  -2   2   47.01    1.73
   1  -2   2   47.33    1.67
   2  -2   2   14.30    0.98
   2  -2   2   14.17    1.22
   2  -2   2   16.24    0.82
   3  -2   2   52.77    1.91
   3  -2   2   48.62    2.22
   3  -2   2   48.67    2.04
   4  -2   2   10.10    0.84
   4  -2   2    9.13    1.10
   4  -2   2    9.88    0.73
   4  -2   2    9.02    0.93
   5  -2   2    7.38    0.82
   5  -2   2    7.33    1.27
   5  -2   2   11.05    1.60
   5  -2   2    7.30    1.01
   6  -2   2    9.98    1.56
   6  -2   2    7.25    1.06
   6  -2   2    7.05    1.39
   7  -2   2   -0.75    1.09
   7  -2   2    1.29    1.06
   7  -2   2    0.34    0.81
   7  -2   2    0.55    0.66
   8  -2   2    8.99    1.72
   8  -2   2    8.24    1.76
   8  -2   2   11.08    1.55
   9  -2   2   -0.21    0.77
   9  -2   2   -0.50    0.86
  10  -2   2   -0.07    0.69
   8   1  -2   18.49    2.22
   8   1  -2   18.89    2.05
   7   1  -2    9.40    1.61
   7   1  -2   15.47    2.14
   6   1  -2   31.45    2.11
   6   1  -2   32.03    2.15
   5   1  -2   31.01    2.08
   5   1  -2   32.14    1.80
   5   1  -2   28.06    1.81
   4   1  -2   47.73    2.35
   4   1  -2   47.98    1.91
   4   1  -2   48.57    2.17
   3   1  -2    0.97    0.41
   3   1  -2    0.87    0.25
   3   1  -2    0.94    0.36
   3   1  -2    0.89    0.37
   2   1  -2   90.05    2.73
   2   1  -2   93.30    3.03
   2   1  -2   95.36    3.00
  -2  -1   2   94.81    3.03
   1   1  -2   49.89    1.65
   1   1  -2   50.61    1.65
  -1  -1   2   50.34    1.67
  -1  -1   2   50.14    1.65
   0   1  -2   27.75    0.87
   0  -1   2   27.22    0.87
   0  -1   2   26.24    0.98
   0  -1   2   26.28    0.85
   0  -1   2   28.14    1.07
  -1   1  -2   84.96    2.39
  -1   1  -2   83.27    2.67
   1  -1   2   85.75    2.69
   1  -1   2   83.60    2.56
   1  -1   2   86.27    2.35
   2  -1   2  511.88   13.70
   2  -1   2  515.58   14.15
   2  -1   2  502.98   13.86
   3  -1   2   17.54    1.05
   3  -1   2   13.56    0.77
   3  -1   2   10.95    1.00
   3  -1   2   16.25    0.92
   4  -1   2   30.40    1.71
   4  -1   2   31.71    1.45
   4  -1   2   30.36    1.87
   4  -1   2   32.64    1.55
   5  -1   2  151.28    5.32
   5  -1   2  150.03    4.83
   5  -1   2  143.79    5.68
   5  -1   2  142.45    5.38
   6  -1   2   11.79    1.25
   6  -1   2   11.36    1.38
   7  -1   2    3.10    0.95
   7  -1   2    3.24    1.30
   7  -1   2    3.17    1.15
   7  -1   2    3.63    1.31
   8  -1   2    0.57    1.17
   8  -1   2    0.10    0.87
   9  -1   2    0.99    0.93
   9  -1   2    3.24    1.19
   9   0  -2    2.53    1.05
   8   0  -2    0.00    0.93
   7   0  -2    5.12    1.44
   7   0  -2    5.75    1.31
   7   0  -2    4.48    1.21
   6   0  -2   10.08    1.57
   6   0  -2    8.67    1.26
   5   0  -2    4.69    0.85
   5   0  -2    3.92    0.96
   5   0  -2    5.04    1.14
   5   0  -2    3.73    0.90
   4   0  -2   51.01    2.39
   4   0  -2   46.11    2.11
   4   0  -2   46.93    2.02
   3   0  -2    2.34    0.51
   3   0  -2    2.26    0.53
   3   0  -2    1.40    0.30
   2   0  -2   11.71    0.77
  -2   0   2    9.77    0.65
  -2   0   2    9.80    0.67
   1   0  -2   11.67    0.59
   1   0  -2   11.51    0.57
  -1   0   2   11.03    0.57
  -1   0   2   11.56    0.60
   0   0  -2   70.54    2.12
   0   0  -2   70.73    2.24
   0   0   2   70.31    2.09
   0   0   2   72.67    2.25
   0   0   2   74.39    2.14
  -1   0  -2  184.65    5.26
  -1   0  -2  181.25    5.37
   1   0   2  191.58    5.29
   1   0   2  184.34    5.22
   1   0   2  195.93    5.42
   2   0   2  282.54    8.32
   2   0   2  280.58    7.93
   2   0   2  285.84    8.18
   2   0   2  283.81    7.84
   2   0   2  283.52    7.96
   3   0   2   14.19    0.91
   3   0   2   10.93    0.97
   3   0   2   12.02    0.84
   3   0   2   12.29    0.75
   3   0   2   11.33    0.90
   4   0   2  101.82    3.49
   4   0   2  101.80    4.01
   4   0   2   98.70    3.75
   4   0   2  105.36    3.59
   4   0   2  101.22    3.55
   5   0   2    1.11    0.59
   5   0   2    1.44    0.78
   5   0   2    1.06    0.68
   6   0   2   18.53    1.68
   6   0   2   20.89    1.64
   6   0   2   14.86    1.86
   7   0   2    0.74    1.22
   7   0   2   -0.16    0.88
   7   0   2    2.03    1.01
   7   0   2    0.71    0.86
   7   0   2    0.43    1.28
   8   0   2    1.91    1.15
   8   0   2    4.07    1.44
   8   0   2    4.17    1.31
   9   0   2    1.63    1.12
   9  -1  -2    1.42    0.97
   9  -1  -2    1.87    1.24
   8  -1  -2    2.11    1.23
   8  -1  -2    1.13    0.89
   8  -1  -2   -0.34    1.24
   7  -1  -2    7.31    1.44
   7  -1  -2    7.04    1.53
   7  -1  -2    6.83    1.26
   6  -1  -2    2.44    0.76
   6  -1  -2    0.55    0.77
   6  -1  -2    2.11    0.93
   5  -1  -2   22.37    1.75
   5  -1  -2   25.51    1.62
   5  -1  -2   26.49    1.89
   5  -1  -2   25.78    1.55
   4  -1  -2   24.86    1.44
   4  -1  -2   23.91    1.27
   4  -1  -2   25.85    1.62
   3  -1  -2   28.62    1.49
   3  -1  -2   27.20    0.90
   3  -1  -2   28.35    1.35
  -3   1   2   30.21    1.36
   2  -1  -2    2.09    0.43
  -2   1   2    1.39    0.33
   1  -1  -2    1.28    0.28
   1  -1  -2    0.53    0.25
  -1   1   2    1.96    0.33
  -1   1   2    1.36    0.31
   0  -1  -2   99.99    2.90
   0  -1  -2   99.27    2.97
   0   1   2   95.40    2.83
   0   1   2  100.38    2.97
   0   1   2   94.30    2.88
   0   1   2   95.91    2.83
  -1  -1  -2    3.05    0.44
  -1  -1  -2    2.89    0.37
   1   1   2    3.12    0.42
   1   1   2    3.41    0.44
   1   1   2    3.05    0.35
   1   1   2    3.42    0.43
  -2  -1  -2   66.45    2.61
   2   1   2   67.69    2.41
   2   1   2   62.90    2.31
   2   1   2   63.58    2.28
   2   1   2   65.71    2.36
   2   1   2   64.39    2.18
   3   1   2   75.80    2.91
   3   1   2   80.77    2.83
   3   1   2   75.13    2.98
   3   1   2   76.43    2.61
   3   1   2   78.72    2.86
   4   1   2    4.71    0.80
   4   1   2    3.32    0.72
   4   1   2    4.37    0.80
   4   1   2    4.59    0.76
   4   1   2    5.80    0.98
   4   1   2    3.93    0.86
   5   1   2   12.79    1.26
   5   1   2    9.52    1.67
   5   1   2   13.74    1.28
   5   1   2   13.11    1.36
   6   1   2    0.80    0.81
   6   1   2    0.22    0.92
   6   1   2    0.10    0.70
   7   1   2   13.60    1.70
   7   1   2   10.29    1.73
   7   1   2   13.49    1.88
   7   1   2    8.31    2.88
   8   1   2    0.55    0.95
   8   1   2    2.41    1.16
  10  -2  -2    0.24    0.83
  10  -2  -2   -0.08    0.68
   9  -2  -2    0.38    0.86
   9  -2  -2    0.00    0.89
   9  -2  -2    3.36    1.31
   8  -2  -2    0.90    0.91
   8  -2  -2   -0.49    0.97
   8  -2  -2   -0.49    1.14
   7  -2  -2    3.78    1.36
   7  -2  -2    2.38    1.14
   7  -2  -2    6.66    1.19
   6  -2  -2    7.68    1.12
   6  -2  -2    5.73    1.32
   5  -2  -2    9.86    1.49
   5  -2  -2   11.04    0.98
   5  -2  -2    9.68    1.12
   5  -2  -2   11.94    1.29
   4  -2  -2   22.42    1.54
   4  -2  -2   21.06    1.15
   4  -2  -2   20.85    1.38
   3  -2  -2   96.46    3.34
  -3   2   2   89.29    3.10
   2  -2  -2   31.74    1.27
   2  -2  -2   33.42    1.39
  -2   2   2   32.21    1.09
  -2   2   2   33.43    1.35
   1  -2  -2    1.43    0.27
   1  -2  -2    1.64    0.34
  -1   2   2    1.73    0.28
  -1   2   2    1.79    0.29
  -1   2   2    2.22    0.40
   0  -2  -2   13.97    0.58
   0  -2  -2   13.68    0.81
   0  -2  -2   14.15    0.60
   0   2   2   13.22    0.68
   0   2   2   13.62    0.80
  -1  -2  -2   19.34    0.86
  -1  -2  -2   18.04    1.03
   1   2   2   17.13    0.89
   1   2   2   18.85    0.96
   1   2   2   17.33    1.15
   1   2   2   18.51    1.02
   1   2   2   18.84    0.89
  -2  -2  -2   29.31    1.51
   2   2   2   27.27    1.34
   2   2   2   27.36    1.35
   2   2   2   27.06    1.43
   2   2   2   28.81    1.20
   2   2   2   27.35    1.27
   2   2   2   28.42    1.46
   3   2   2   64.22    2.67
   3   2   2   64.69    2.67
   3   2   2   63.19    2.55
   3   2   2   65.34    2.69
   3   2   2   64.95    2.41
   4   2   2    1.78    0.72
   4   2   2    1.00    0.67
   4   2   2    1.15    0.63
   4   2   2    0.69    0.43
   4   2   2    0.01    0.46
   4   2   2    1.24    0.59
   5   2   2    4.58    0.96
   5   2   2    6.91    1.36
   6   2   2   -0.50    0.85
   6   2   2    1.25    0.91
   7   2   2    0.12    0.89
   7   2   2    0.06    0.94
   8   2   2    0.23    1.05
   9   2   2    1.27    0.87
  10  -3  -2    0.18    0.72
  10  -3  -2    1.00    0.88
   9  -3  -2    2.63    1.27
   9  -3  -2    1.39    1.10
   9  -3  -2    0.96    0.82
   8  -3  -2    2.48    1.25
   8  -3  -2    3.48    1.30
   8  -3  -2    2.52    0.88
   7  -3  -2    1.23    0.95
   7  -3  -2    1.98    1.22
   7  -3  -2    0.70    1.01
   7  -3  -2    1.80    0.80
   6  -3  -2   26.79    1.67
   6  -3  -2   24.62    2.07
   5  -3  -2   13.10    1.04
   5  -3  -2   11.92    1.40
   5  -3  -2    9.99    1.37
   4  -3  -2  251.56    7.86
   4  -3  -2  245.55    7.23
   3  -3  -2    8.16    0.79
  -3   3   2    8.92    0.82
   2  -3  -2   49.18    1.78
   2  -3  -2   48.36    1.85
  -2   3   2   48.48    1.63
  -2   3   2   51.18    1.91
   1  -3  -2   31.67    1.43
   1  -3  -2   33.35    1.15
  -1   3   2   33.93    1.44
  -1   3   2   33.32    1.18
  -1   3   2   32.42    1.32
  -1   3   2   31.03    1.26
   0  -3  -2  155.45    4.81
   0   3   2  158.74    4.61
   0   3   2  154.50    4.76
   0   3   2  149.38    4.59
  -1  -3  -2    0.25    0.22
  -1  -3  -2    0.22    0.18
  -1  -3  -2   -0.38    0.26
   1   3   2   -0.08    0.24
   1   3   2    0.13    0.49
   1   3   2    0.12    0.34
   1   3   2    0.33    0.31
   1   3   2    0.50    0.30
  -2  -3  -2   77.01    4.05
   2   3   2   82.98    2.80
   2   3   2   83.50    2.88
   2   3   2   83.77    3.01
   2   3   2   78.23    3.11
   2   3   2   87.16    3.19
   2   3   2   79.82    2.87
   3   3   2    1.16    0.45
   3   3   2    2.36    0.78
   3   3   2    0.70    0.46
   3   3   2    0.58    0.49
   3   3   2    0.41    0.55
   3   3   2    0.65    0.51
   4   3   2   34.30    1.76
   4   3   2   32.65    2.12
   4   3   2   29.84    2.04
   4   3   2   30.34    1.89
   5   3   2   23.01    1.79
   5   3   2   21.59    1.83
   6   3   2   29.04    2.48
   6   3   2   31.33    2.42
   7   3   2   -0.33    0.89
   7   3   2   -0.85    0.79
   8   3   2   18.15    2.11
   9   3   2   -0.55    0.70
  10  -4  -2    8.14    1.39
  10  -4  -2    5.60    1.19
   9  -4  -2    1.09    1.12
   9  -4  -2    1.23    0.79
   9  -4  -2    0.13    0.97
   8  -4  -2    4.55    1.67
   8  -4  -2    5.09    1.35
   8  -4  -2    6.03    1.56
   8  -4  -2    8.51    1.73
   8  -4  -2    7.28    1.24
   7  -4  -2    4.10    1.17
   7  -4  -2    5.10    1.07
   7  -4  -2    4.45    1.29
   7  -4  -2    4.42    1.57
   7  -4  -2    5.24    1.36
   6  -4  -2   26.04    2.15
   6  -4  -2   21.35    2.13
   6  -4  -2   32.47    1.74
   5  -4  -2   12.56    1.02
   5  -4  -2   10.69    1.08
   5  -4  -2   11.23    1.41
   5  -4  -2   10.96    1.60
   4  -4  -2   25.80    1.85
   4  -4  -2   25.01    1.30
   4  -4  -2   26.54    1.70
   4  -4  -2   24.15    1.40
   3  -4  -2    1.03    0.44
   3  -4  -2    1.16    0.35
  -3   4   2    0.33    0.34
   2  -4  -2    5.10    0.55
   2  -4  -2    3.76    0.48
   2  -4  -2    5.21    0.56
   2  -4  -2    5.42    0.55
  -2   4   2    5.47    0.65
  -2   4   2    4.50    0.47
  -2   4   2    4.61    0.56
   1  -4  -2   28.36    1.30
   1  -4  -2   29.15    1.48
   1  -4  -2   30.52    1.00
  -1   4   2   30.39    1.38
  -1   4   2   30.58    1.06
  -1   4   2   31.25    1.48
  -1   4   2   30.68    1.32
   0  -4  -2   47.31    2.06
   0  -4  -2   46.31    1.87
   0   4   2   46.69    1.86
   0   4   2   47.31    1.86
   0   4   2   44.10    1.97
   1   4   2    5.78    0.66
   1   4   2    7.48    0.88
   1   4   2    6.35    0.68
   1   4   2    7.72    0.96
   2   4   2    0.70    0.45
   2   4   2    0.24    0.56
   2   4   2    0.64    0.45
   2   4   2    1.05    0.64
   2   4   2    1.09    0.47
   3   4   2    0.08    0.49
   3   4   2    0.36    0.44
   3   4   2    1.10    0.49
   3   4   2   -0.53    0.51
   4   4   2   31.87    2.19
   4   4   2   29.90    1.99
   4   4   2   28.30    1.77
   5   4   2    6.85    1.28
   5   4   2    6.05    1.35
   6   4   2   12.90    1.88
   6   4   2    9.96    1.75
   7   4   2    6.30    1.35
   7   4   2    2.46    1.29
   8   4   2   11.36    1.74
   9   4   2    2.19    0.81
  10  -5  -2   -1.09    0.53
  10  -5  -2    0.61    0.79
   9  -5  -2    0.79    0.76
   9  -5  -2    1.96    1.04
   9  -5  -2    0.77    0.98
   8  -5  -2    8.06    1.65
   8  -5  -2    5.34    1.08
   8  -5  -2    6.96    1.52
   8  -5  -2    9.82    1.90
   8  -5  -2    6.60    1.63
   7  -5  -2    1.47    0.71
   7  -5  -2   -1.21    0.85
   7  -5  -2   -0.28    0.88
   7  -5  -2    0.06    0.97
   7  -5  -2    1.27    1.37
   6  -5  -2    8.31    1.70
   6  -5  -2    9.59    1.69
   6  -5  -2    6.48    1.02
   5  -5  -2   23.10    1.58
   5  -5  -2   25.08    1.47
   5  -5  -2   23.43    1.97
   4  -5  -2    6.14    1.34
   4  -5  -2    7.49    0.95
   4  -5  -2    4.56    0.94
   4  -5  -2    6.84    0.77
   3  -5  -2   49.29    1.95
   3  -5  -2   48.78    2.14
  -3   5   2   48.22    1.99
   2  -5  -2    2.81    0.66
   2  -5  -2    2.52    0.55
   2  -5  -2    2.19    0.45
  -2   5   2    2.44    0.50
  -2   5   2    3.11    0.62
   1  -5  -2   56.82    2.34
   1  -5  -2   61.71    2.30
  -1   5   2   61.73    2.32
  -1   5   2   60.47    2.35
   0  -5  -2   15.24    1.08
   0  -5  -2   15.65    1.16
   0   5   2   13.32    0.97
   0   5   2   16.82    1.10
  -1  -5  -2    7.21    0.88
  -1  -5  -2    8.01    0.98
   1   5   2    7.48    0.81
   1   5   2    9.77    1.38
   1   5   2    6.87    0.79
   2   5   2   17.27    1.18
   2   5   2   16.94    1.47
   2   5   2   17.43    1.34
   2   5   2   17.12    1.29
   3   5   2   64.30    2.86
   3   5   2   64.46    3.23
   3   5   2   62.86    2.98
   3   5   2   66.53    2.72
   4   5   2    9.04    1.23
   4   5   2    8.99    1.64
   4   5   2    9.68    1.19
   5   5   2   -0.48    0.72
   5   5   2    2.10    0.99
   5   5   2    2.28    0.92
   6   5   2    6.87    1.44
   6   5   2    9.66    1.87
   7   5   2   24.26    2.22
   8   5   2   -1.08    0.72
  10  -6  -2    4.01    0.99
  10  -6  -2    6.00    1.14
   9  -6  -2   -0.95    0.77
   9  -6  -2    0.12    0.76
   9  -6  -2    0.01    0.95
   8  -6  -2   12.62    1.96
   8  -6  -2   12.01    1.39
   8  -6  -2   15.15    1.91
   8  -6  -2   14.57    2.21
   8  -6  -2   13.90    2.27
   7  -6  -2    2.27    1.12
   7  -6  -2    1.30    0.71
   7  -6  -2    2.65    1.29
   7  -6  -2    1.33    1.00
   7  -6  -2    0.69    1.16
   6  -6  -2    4.30    0.90
   6  -6  -2    5.33    1.50
   6  -6  -2    3.89    1.29
   6  -6  -2    2.79    1.10
   5  -6  -2   15.82    1.44
   5  -6  -2   15.22    1.96
   4  -6  -2   23.42    1.62
   4  -6  -2   24.86    2.12
   3  -6  -2   29.53    2.14
   3  -6  -2   31.72    1.77
   3  -6  -2   32.15    1.57
  -3   6   2   31.29    1.63
   2  -6  -2    5.37    0.89
   2  -6  -2    4.91    0.73
   2  -6  -2    5.52    1.21
   2  -6  -2    6.96    0.81
  -2   6   2    5.76    0.87
  -2   6   2    5.63    0.71
   1  -6  -2   68.44    3.62
   1  -6  -2   68.43    2.71
   1  -6  -2   72.83    2.83
   1  -6  -2   71.14    2.85
  -1   6   2   70.89    2.75
  -1   6   2   71.02    2.80
   0  -6  -2   54.43    2.41
   0  -6  -2   54.65    2.42
   0  -6  -2   54.64    2.77
   0  -6  -2   55.06    2.51
   0   6   2   56.77    2.42
   0   6   2   55.91    2.39
  -1  -6  -2    6.94    1.04
  -1  -6  -2    6.59    1.16
   1   6   2    7.97    0.95
   1   6   2    8.91    1.42
   1   6   2    8.00    0.94
   1   6   2    6.44    0.82
   2   6   2   13.20    1.20
   2   6   2   10.34    1.03
   2   6   2   11.64    1.45
   2   6   2    9.36    1.19
   3   6   2   18.78    1.64
   3   6   2   18.50    1.76
   3   6   2   20.22    1.60
   3   6   2   17.93    1.41
   4   6   2    0.34    0.67
   4   6   2    2.66    1.20
   4   6   2    1.13    0.84
   5   6   2    5.26    1.28
   5   6   2    5.49    1.44
   6   6   2   13.68    1.95
   6   6   2   14.01    1.89
   7   6   2    4.47    1.10
   8   6   2    2.59    0.85
  10  -7  -2    1.57    0.78
  10  -7  -2    0.49    0.66
   9  -7  -2   -0.03    0.80
   9  -7  -2    0.23    0.99
   9  -7  -2    1.18    0.97
   8  -7  -2    4.61    1.41
   8  -7  -2    7.54    1.64
   8  -7  -2    4.02    0.95
   8  -7  -2    6.33    1.38
   8  -7  -2    7.24    1.38
   7  -7  -2    0.60    0.59
   7  -7  -2   -0.17    1.20
   7  -7  -2   -1.16    0.99
   7  -7  -2   -0.09    0.82
   7  -7  -2   -0.71    1.01
   6  -7  -2   -0.67    1.32
   6  -7  -2    1.62    1.22
   6  -7  -2    1.29    0.68
   6  -7  -2    1.73    0.89
   6  -7  -2    1.92    1.09
   6  -7  -2    1.54    1.15
   5  -7  -2    2.77    1.18
   5  -7  -2    6.39    1.16
   5  -7  -2    7.02    1.54
   5  -7  -2    4.50    1.23
   5  -7  -2    6.51    0.98
   4  -7  -2   38.53    2.71
   4  -7  -2   44.31    2.12
   4  -7  -2   39.87    2.30
   3  -7  -2   -0.49    0.76
   3  -7  -2   -0.12    0.43
   3  -7  -2    0.60    0.58
  -3   7   2    0.13    0.49
   2  -7  -2   13.28    1.11
   2  -7  -2   13.15    1.54
   2  -7  -2   12.67    1.19
   2  -7  -2   11.81    1.13
  -2   7   2   13.93    1.19
  -2   7   2   14.57    1.13
   1  -7  -2    0.21    0.46
   1  -7  -2    1.68    0.66
   1  -7  -2    1.26    0.89
   1  -7  -2    0.82    0.54
  -1   7   2    0.74    0.52
  -1   7   2    1.09    0.57
   0  -7  -2    3.81    0.84
   0  -7  -2    2.73    0.80
   0  -7  -2    2.56    1.00
   0  -7  -2    4.00    0.90
   0   7   2    3.52    1.05
   0   7   2    3.06    0.71
   0   7   2    2.83    0.73
   0   7   2    3.81    0.83
  -1  -7  -2    2.23    0.42
  -1  -7  -2    2.40    0.79
  -1  -7  -2    1.66    0.82
   1   7   2    2.08    0.77
   1   7   2    1.80    0.94
   1   7   2    2.87    0.83
   1   7   2    2.16    0.73
  -2  -7  -2    0.79    0.53
   2   7   2    0.02    0.77
   2   7   2    0.29    0.51
   2   7   2    1.04    0.72
   2   7   2    1.19    0.65
   3   7   2    6.00    1.13
   3   7   2    6.84    1.53
   3   7   2    8.40    1.32
   3   7   2    8.02    1.48
   4   7   2    6.75    1.64
   4   7   2    3.73    1.15
   4   7   2    5.13    1.15
   5   7   2   -0.74    0.70
   5   7   2    0.25    0.90
   6   7   2    0.67    0.90
  -7  -7  -2    5.48    0.64
   7   7   2    5.74    1.13
   9  -8  -2    1.24    0.87
   9  -8  -2    0.62    0.83
   9  -8  -2    2.47    0.95
   8  -8  -2   -0.24    0.75
   8  -8  -2    1.73    1.15
   8  -8  -2    0.12    1.12
   8  -8  -2   -1.42    0.50
   8  -8  -2    0.56    0.94
   7  -8  -2    4.80    1.49
   7  -8  -2    8.10    1.12
   7  -8  -2   10.89    1.72
   7  -8  -2    7.80    1.75
   7  -8  -2    7.46    1.67
   6  -8  -2    2.12    0.79
   6  -8  -2    1.72    1.21
   6  -8  -2    1.52    1.09
   6  -8  -2    2.35    1.36
   6  -8  -2    0.28    1.36
   6  -8  -2    1.37    0.90
   5  -8  -2    4.04    1.38
   5  -8  -2    2.68    0.95
   5  -8  -2    2.37    0.78
   5  -8  -2    2.36    1.46
   5  -8  -2    3.08    1.45
   5  -8  -2    2.50    1.30
   5  -8  -2    3.36    1.20
   4  -8  -2   16.25    1.68
   4  -8  -2   14.10    1.52
   4  -8  -2   14.10    1.73
   4  -8  -2   15.98    2.37
   4  -8  -2   13.69    1.33
   3  -8  -2   -0.93    0.53
   3  -8  -2    1.29    0.87
   3  -8  -2    1.14    1.18
   3  -8  -2    0.45    0.57
   3  -8  -2   -0.16    1.02
  -3   8   2    0.29    0.52
   2  -8  -2   23.32    2.15
   2  -8  -2   22.68    1.71
   2  -8  -2   21.39    1.60
   2  -8  -2   25.82    1.62
  -2   8   2   19.96    1.53
  -2   8   2   22.61    1.62
   1  -8  -2    0.54    0.59
   1  -8  -2    0.41    0.53
   1  -8  -2    1.07    1.08
   1  -8  -2   -0.18    0.62
  -1   8   2    0.21    0.53
  -1   8   2    0.57    0.56
  -1   8   2    0.43    0.58
   0  -8  -2    4.95    1.01
   0  -8  -2    3.57    1.13
   0  -8  -2    5.71    1.16
   0   8   2    5.10    1.05
   0   8   2    6.04    1.14
   0   8   2    4.60    1.07
   0   8   2    5.78    1.40
  -1  -8  -2   14.28    1.66
  -1  -8  -2   12.34    1.68
  -1  -8  -2   13.53    1.83
   1   8   2   13.44    1.41
   1   8   2   14.30    1.68
   1   8   2   17.09    1.49
   1   8   2   14.98    1.53
   2   8   2    1.82    0.80
   2   8   2    1.95    1.09
   2   8   2    1.42    0.84
   2   8   2    1.76    0.85
  -3  -8  -2    1.68    0.48
   3   8   2    2.39    1.23
   3   8   2    1.40    1.03
   3   8   2    1.48    0.81
   3   8   2    1.33    0.89
  -4  -8  -2    5.36    0.70
   4   8   2    6.46    1.65
   4   8   2    3.33    1.15
  -5  -8  -2    0.25    0.39
   5   8   2   -0.19    0.89
   6   8   2    1.37    0.75
   7   8   2    1.13    0.71
   9  -9  -2   -0.33    0.70
   9  -9  -2    0.33    0.71
   9  -9  -2   -0.14    0.68
   8  -9  -2    1.90    1.08
   8  -9  -2    1.51    0.96
   8  -9  -2    1.02    1.05
   8  -9  -2    0.16    0.78
   7  -9  -2   -0.39    0.54
   7  -9  -2    1.02    0.97
   7  -9  -2   -1.75    0.96
   7  -9  -2    0.42    1.16
   7  -9  -2   -0.89    0.94
   6  -9  -2    2.40    1.02
   6  -9  -2    1.34    1.44
   6  -9  -2    1.07    1.00
   6  -9  -2    1.83    0.80
   6  -9  -2   -0.11    1.02
   6  -9  -2    1.72    1.34
   6  -9  -2    2.20    1.23
   5  -9  -2    1.94    0.98
   5  -9  -2    2.31    1.12
   5  -9  -2    1.84    1.39
   5  -9  -2    1.47    1.23
   5  -9  -2    0.50    0.99
   5  -9  -2    1.97    0.73
   5  -9  -2    0.86    1.43
   4  -9  -2    0.85    1.11
   4  -9  -2    0.89    0.83
   4  -9  -2    1.33    0.94
   4  -9  -2   -0.35    1.25
   4  -9  -2    0.52    1.01
   4  -9  -2    1.89    0.75
   3  -9  -2   18.33    1.85
   3  -9  -2   17.30    2.61
   3  -9  -2   20.66    2.18
   3  -9  -2   15.50    2.08
   3  -9  -2   19.80    1.58
   3  -9  -2   17.91    1.73
  -3   9   2   18.84    1.62
   2  -9  -2    2.91    1.39
   2  -9  -2    2.15    0.76
   2  -9  -2    2.86    0.98
   2  -9  -2    0.80    0.86
   2  -9  -2    2.11    0.85
  -2   9   2    2.06    0.87
  -2   9   2    3.04    0.93
   1  -9  -2    1.18    0.86
   1  -9  -2    0.38    0.92
   1  -9  -2   -0.01    0.61
   1  -9  -2    0.72    0.63
   1  -9  -2    2.21    0.86
  -1   9   2    0.12    0.61
  -1   9   2    1.39    1.05
  -1   9   2   -0.32    0.55
   0  -9  -2    3.88    1.24
   0  -9  -2    5.45    1.54
   0  -9  -2    6.23    1.19
   0  -9  -2    5.71    1.21
   0   9   2    4.49    1.24
   0   9   2    3.71    1.05
   0   9   2    4.10    1.01
   0   9   2    4.89    1.07
  -1  -9  -2    0.55    1.18
  -1  -9  -2   -0.28    0.82
  -1  -9  -2    2.41    1.17
  -1  -9  -2    0.69    0.76
  -1  -9  -2   -0.34    0.97
   1   9   2    0.69    0.71
   1   9   2    1.98    1.09
   1   9   2    0.18    0.67
  -2  -9  -2    0.70    1.11
   2   9   2    0.71    0.92
   2   9   2    3.04    0.97
  -3  -9  -2    0.50    1.25
   3   9   2    1.03    1.09
   3   9   2    1.75    0.96
  -4  -9  -2    5.91    1.58
   4   9   2    5.19    1.19
  -5  -9  -2    0.50    1.01
   5   9   2    1.02    0.79
   6   9   2   10.07    1.24
   8 -10  -2    2.93    0.97
   8 -10  -2    0.89    0.85
   8 -10  -2    0.95    0.69
   7 -10  -2    0.60    0.52
   7 -10  -2    0.86    0.81
   7 -10  -2    0.58    1.03
   7 -10  -2    0.43    1.03
   7 -10  -2    0.48    1.04
   6 -10  -2    1.11    0.82
   6 -10  -2    1.04    0.65
   6 -10  -2    3.63    1.48
   6 -10  -2    1.48    1.11
   6 -10  -2    1.99    1.07
   6 -10  -2    1.17    1.32
   6 -10  -2    1.60    1.00
   5 -10  -2    2.72    1.24
   5 -10  -2    3.67    1.23
   5 -10  -2    3.22    0.83
   5 -10  -2    1.53    1.32
   5 -10  -2    1.44    0.91
   5 -10  -2    0.65    1.25
   4 -10  -2   17.55    2.31
   4 -10  -2   18.69    1.96
   4 -10  -2   12.85    1.94
   4 -10  -2   22.62    2.47
   4 -10  -2   16.21    1.77
   3 -10  -2   10.44    1.29
   3 -10  -2    9.98    1.86
   3 -10  -2    5.88    1.32
   3 -10  -2    7.82    1.69
   3 -10  -2    7.20    1.36
   3 -10  -2    7.29    1.84
  -3  10   2    8.13    1.34
   2 -10  -2   20.91    2.49
   2 -10  -2   22.64    1.78
   2 -10  -2   22.69    2.33
   2 -10  -2   26.00    2.01
   2 -10  -2   20.82    1.98
   2 -10  -2   24.47    2.26
  -2  10   2   23.54    1.89
   1 -10  -2   12.78    1.97
   1 -10  -2    6.74    1.30
   1 -10  -2   14.08    1.70
   1 -10  -2   12.78    1.45
   1 -10  -2   14.74    2.19
  -1  10   2    6.06    1.28
  -1  10   2    7.79    1.64
  -1  10   2    7.21    1.26
   0 -10  -2    1.07    0.93
   0 -10  -2    0.88    0.88
   0 -10  -2    0.27    1.20
   0 -10  -2    0.26    0.71
   0 -10  -2    0.60    1.10
   0  10   2    0.36    0.87
   0  10   2    1.14    0.80
  -1 -10  -2    1.11    1.14
  -1 -10  -2    0.95    0.92
  -1 -10  -2    2.65    1.20
   1  10   2    1.02    1.03
   1  10   2    3.23    1.06
  -2 -10  -2    7.23    1.58
   2  10   2    7.72    1.38
   2  10   2    5.28    1.41
  -3 -10  -2   -0.02    0.92
  -4 -10  -2    3.66    1.14
   4  10   2    5.20    1.13
   5  10   2    0.60    0.64
   8 -11  -2    0.94    0.63
   8 -11  -2   -0.37    0.68
   8 -11  -2   -0.43    0.60
   7 -11  -2    3.37    1.37
   7 -11  -2    5.16    1.16
   7 -11  -2    6.47    1.41
   7 -11  -2    2.70    0.98
   6 -11  -2   -0.05    0.92
   6 -11  -2    0.11    1.03
   6 -11  -2    0.14    1.06
   6 -11  -2    1.59    0.63
   6 -11  -2   -0.11    0.78
   5 -11  -2    1.45    1.05
   5 -11  -2    0.21    1.25
   5 -11  -2    1.20    0.91
   5 -11  -2    2.30    1.32
   5 -11  -2    1.86    0.75
   4 -11  -2    2.59    1.33
   4 -11  -2    5.43    1.56
   4 -11  -2    1.84    1.08
   4 -11  -2    3.29    0.87
   4 -11  -2    3.28    1.21
   3 -11  -2    2.83    0.89
   3 -11  -2    2.91    1.36
   3 -11  -2    5.13    1.47
   3 -11  -2    5.27    1.34
   3 -11  -2    4.12    1.44
  -3  11   2    2.40    1.03
   2 -11  -2   17.69    1.67
   2 -11  -2   19.68    2.26
   2 -11  -2   19.94    1.96
   2 -11  -2   18.51    2.03
   2 -11  -2   17.13    2.31
  -2  11   2   14.02    2.00
  -2  11   2   20.72    1.77
   1 -11  -2   13.17    1.58
   1 -11  -2   13.24    2.10
   1 -11  -2   13.49    1.68
   1 -11  -2   11.96    1.64
   1 -11  -2   14.17    2.04
  -1  11   2   13.24    1.53
  -1  11   2   13.80    1.84
   0 -11  -2   -0.36    0.66
   0 -11  -2    0.71    0.79
   0 -11  -2   -0.90    0.99
   0 -11  -2    1.16    1.08
   0 -11  -2    1.35    0.95
   0  11   2    1.62    1.05
   0  11   2    0.92    0.80
  -1 -11  -2    0.89    1.06
  -1 -11  -2   -0.05    1.04
  -2 -11  -2   -0.54    1.00
  -3 -11  -2    1.05    1.01
   7 -12  -2    0.24    0.74
   7 -12  -2    0.72    0.69
   6 -12  -2    0.24    0.71
   6 -12  -2   -0.69    0.83
   6 -12  -2   -0.37    0.71
   5 -12  -2   14.86    1.84
   5 -12  -2   16.26    1.76
   5 -12  -2   12.11    1.82
   5 -12  -2   14.65    1.52
   4 -12  -2   -0.42    0.80
   4 -12  -2   -0.28    0.99
   4 -12  -2    0.50    0.59
   4 -12  -2    3.00    1.03
   4 -12  -2    0.44    0.95
   3 -12  -2   11.55    1.79
   3 -12  -2   13.62    1.65
   3 -12  -2   10.03    1.54
   2 -12  -2    0.81    0.75
   2 -12  -2   -0.01    0.82
   2 -12  -2    1.54    1.04
   2 -12  -2   -1.18    1.03
   2 -12  -2    0.82    1.04
   1 -12  -2    7.21    1.48
   1 -12  -2    7.36    1.38
   1 -12  -2    5.40    1.38
   1 -12  -2    6.24    1.25
   0 -12  -2    1.77    1.08
   0 -12  -2    0.36    0.82
   0 -12  -2    1.02    1.04
  -1 -12  -2    5.81    1.26
  -1 -12  -2    5.36    1.32
  -2 -12  -2    1.96    0.96
   6 -13  -2    1.74    0.68
   6 -13  -2    2.47    0.78
   5 -13  -2    3.42    0.96
   5 -13  -2    3.84    0.85
   5 -13  -2    2.72    0.82
   4 -13  -2    0.72    0.94
   4 -13  -2    2.09    0.93
   4 -13  -2    1.42    0.77
   4 -13  -2    1.31    0.66
   3 -13  -2    0.01    0.61
   3 -13  -2   -0.72    0.72
   3 -13  -2    0.44    0.71
   3 -13  -2   -0.65    0.80
   2 -13  -2    1.46    0.99
   2 -13  -2    1.37    0.94
   2 -13  -2    1.67    0.82
   2 -13  -2    1.59    0.86
   1 -13  -2    1.35    1.03
   1 -13  -2    1.12    0.77
   1 -13  -2    1.35    0.85
   1 -13  -2    0.08    0.83
   0 -13  -2    4.60    1.23
   0 -13  -2    5.56    1.20
   0 -13  -2    6.69    1.22
   0 -13  -2    3.40    0.83
  -1 -13  -2   -0.91    0.61
  -2 -13  -2   -0.82    0.55
   3 -14  -2    0.69    0.59
   3 -14  -2   -0.08    0.64
   3 -14  -2    0.31    0.48
   2 -14  -2   -0.51    0.59
   2 -14  -2    1.11    0.58
   2 -14  -2   -0.08    0.38
   1 -14  -2   -0.33    0.50
   1 -14  -2   -0.19    0.63
   1 -14  -2    0.32    0.53
  -1 -14   3    3.10    0.88
   0 -14   3    0.33    0.55
   0 -14   3   -0.15    0.79
   1 -14   3    1.58    0.64
   1 -14   3    1.24    0.89
   2 -14   3    2.98    0.81
   2 -14   3    4.42    1.05
   3 -14   3    7.85    1.29
   3 -14   3    7.54    1.14
   4 -14   3    1.77    0.70
   4 -14   3    0.49    0.75
  -3 -13   3    1.28    0.84
  -2 -13   3    4.66    1.10
  -1 -13   3    0.31    0.92
  -1 -13   3   -0.18    0.65
  -1 -13   3    0.82    0.93
  -1 -13   3    1.70    0.83
   0 -13   3    0.96    0.91
   0 -13   3    0.78    0.75
   0 -13   3    0.10    0.94
   0 -13   3    1.23    0.99
   1 -13   3    0.95    1.06
   1 -13   3    1.86    0.88
   1 -13   3    1.12    0.98
   1 -13   3    0.01    0.96
   2 -13   3    2.04    0.94
   2 -13   3    2.47    0.99
   2 -13   3    3.96    1.08
   2 -13   3    4.68    1.37
   3 -13   3    0.50    0.80
   3 -13   3    0.95    1.01
   3 -13   3    1.54    0.83
   3 -13   3    2.69    1.12
   4 -13   3    1.84    0.85
   4 -13   3    1.40    1.03
   4 -13   3    0.67    0.78
   4 -13   3   -0.58    0.95
   5 -13   3    1.69    0.74
   5 -13   3    0.67    0.99
   5 -13   3    1.00    0.78
   6 -13   3    2.09    0.78
   4  12  -3    4.21    0.86
  -4 -12   3    5.05    1.07
  -3 -12   3    5.32    1.21
  -3 -12   3    5.65    1.33
  -2 -12   3    6.88    1.50
  -2 -12   3    6.48    1.42
  -1 -12   3   11.17    1.71
  -1 -12   3    7.68    1.62
  -1 -12   3    8.51    1.51
  -1 -12   3   10.31    1.58
  -1 -12   3    8.43    1.60
   0 -12   3    8.35    1.46
   0 -12   3    9.63    1.70
   0 -12   3    4.90    1.14
   0 -12   3    5.52    1.39
   0 -12   3    6.69    1.16
   0 -12   3    8.17    1.47
   1 -12   3   16.68    1.54
   1 -12   3   19.58    2.02
   1 -12   3   18.09    1.99
   1 -12   3   14.06    1.47
   1 -12   3   15.50    2.18
   1 -12   3   12.36    1.81
   2 -12   3    7.07    1.31
   2 -12   3    6.61    1.65
   2 -12   3    6.42    1.07
   2 -12   3    4.76    1.38
   2 -12   3    4.80    1.25
   3 -12   3    1.41    0.67
   3 -12   3    1.07    1.05
   3 -12   3   -0.17    1.11
   3 -12   3    0.62    0.90
   3 -12   3    0.75    0.82
   4 -12   3    1.78    1.19
   4 -12   3   -0.41    0.84
   4 -12   3   -0.47    0.89
   4 -12   3   -0.51    0.69
   4 -12   3    0.75    0.53
   5 -12   3    1.79    1.14
   5 -12   3   -0.22    0.98
   5 -12   3    1.15    0.96
   6 -12   3    3.50    0.97
   6 -12   3    1.99    1.05
   7 -12   3   -0.03    0.58
   5  11  -3    8.17    1.17
   4  11  -3    1.42    0.76
  -4 -11   3    2.80    1.12
  -4 -11   3    2.10    0.98
   3  11  -3   19.33    1.87
  -3 -11   3   15.54    2.13
  -3 -11   3   20.99    2.11
  -2 -11   3    2.38    1.16
  -2 -11   3    1.25    0.99
  -2 -11   3    2.41    1.30
  -2 -11   3    1.04    1.08
   1  11  -3    3.17    0.97
  -1 -11   3    2.33    0.95
  -1 -11   3    3.71    1.27
  -1 -11   3    3.65    1.17
  -1 -11   3    3.11    1.47
  -1 -11   3    4.88    1.31
   0  11  -3    2.19    0.87
   0 -11   3    4.56    1.30
   0 -11   3    0.53    1.14
   0 -11   3    3.11    0.95
   0 -11   3    2.68    1.27
   0 -11   3    3.02    1.01
  -1  11  -3    0.92    0.75
   1 -11   3   -0.05    1.03
   1 -11   3    1.14    0.99
   1 -11   3    0.33    0.64
   1 -11   3    0.42    0.97
   1 -11   3    0.78    0.65
   1 -11   3    1.47    1.13
  -2  11  -3    0.77    0.82
  -2  11  -3   -0.41    1.16
   2 -11   3    2.17    1.18
   2 -11   3    0.93    0.62
   2 -11   3    1.51    1.26
   2 -11   3    1.50    0.69
   2 -11   3    1.45    0.92
   2 -11   3    1.19    1.15
  -3  11  -3    3.19    0.95
   3 -11   3    1.96    0.92
   3 -11   3    2.18    1.09
   3 -11   3    3.46    0.84
   3 -11   3    4.69    1.53
   3 -11   3    2.18    1.23
   4 -11   3   -0.06    0.93
   4 -11   3   -0.29    0.72
   4 -11   3    1.74    1.19
   4 -11   3    0.77    1.24
   5 -11   3    0.34    1.26
   5 -11   3    0.17    0.46
   5 -11   3    0.61    1.00
   5 -11   3    0.75    1.15
   5 -11   3   -0.06    0.87
   6 -11   3    1.37    1.17
   6 -11   3    1.62    1.05
   6 -11   3    0.84    0.93
   7 -11   3    1.11    0.76
   6  10  -3    1.64    0.73
   5  10  -3   13.06    1.52
  -5 -10   3   11.59    1.83
  -5 -10   3   13.19    1.78
   4  10  -3    4.50    1.13
  -4 -10   3    3.31    1.36
  -4 -10   3    3.69    1.35
   3  10  -3   19.16    2.05
  -3 -10   3   18.00    2.23
  -3 -10   3   23.47    2.57
   2  10  -3    3.00    1.13
   2  10  -3    5.37    1.19
  -2 -10   3    1.11    0.99
  -2 -10   3    3.31    1.40
  -2 -10   3    2.02    1.36
  -2 -10   3    3.16    1.11
  -2 -10   3    3.12    1.13
   1  10  -3    0.02    0.87
   1  10  -3   -0.42    0.65
   1  10  -3    1.22    0.88
  -1 -10   3    0.84    0.84
  -1 -10   3    1.08    1.29
  -1 -10   3    0.17    0.68
  -1 -10   3    0.82    0.91
  -1 -10   3    0.86    1.00
   0  10  -3    1.42    0.77
   0  10  -3    0.68    0.98
   0  10  -3    1.51    0.87
   0 -10   3    1.24    1.18
   0 -10   3    0.52    0.76
   0 -10   3    2.12    0.82
   0 -10   3    0.09    1.00
   0 -10   3    0.66    0.65
  -1  10  -3   37.30    2.62
  -1  10  -3   40.67    2.40
  -1  10  -3   35.67    2.34
   1 -10   3   34.25    2.46
   1 -10   3   38.84    2.84
   1 -10   3   40.27    2.19
   1 -10   3   36.55    2.94
   1 -10   3   36.90    2.21
  -2  10  -3   16.96    1.64
  -2  10  -3   20.02    1.73
   2 -10   3   14.96    1.99
   2 -10   3   17.85    1.85
   2 -10   3   18.37    2.05
   2 -10   3   20.49    1.47
   2 -10   3   16.01    2.26
   2 -10   3   20.16    1.52
  -3  10  -3   20.37    1.72
   3 -10   3   19.95    1.96
   3 -10   3   17.41    1.35
   3 -10   3   13.86    2.22
   3 -10   3   18.16    1.93
   3 -10   3   19.07    2.17
   4 -10   3    2.98    1.67
   4 -10   3    0.26    1.06
   4 -10   3    0.68    0.93
   4 -10   3    1.68    0.63
   4 -10   3    4.35    1.49
   5 -10   3    1.81    1.29
   5 -10   3   -0.15    1.37
   5 -10   3    0.12    0.96
   5 -10   3    0.39    1.05
   5 -10   3    2.17    0.58
   6 -10   3   -0.04    0.99
   6 -10   3   -1.05    1.26
   6 -10   3    0.74    0.43
   6 -10   3    0.55    0.99
   7 -10   3    0.70    1.16
   7 -10   3    0.66    0.88
   7 -10   3    0.93    1.09
   8 -10   3    3.03    0.94
   8 -10   3    2.89    0.84
   7   9  -3    1.94    0.70
   6   9  -3   11.71    1.48
   5   9  -3    0.70    0.78
  -5  -9   3    2.24    1.27
   4   9  -3    5.86    1.44
  -4  -9   3    2.12    1.39
   3   9  -3    1.00    0.90
   3   9  -3   -0.44    0.92
   3   9  -3   -0.04    0.70
  -3  -9   3   -1.54    1.21
   2   9  -3   27.77    2.06
   2   9  -3   25.76    2.07
   2   9  -3   27.23    1.95
  -2  -9   3   26.37    2.61
  -2  -9   3   28.08    2.15
  -2  -9   3   24.45    2.09
  -2  -9   3   28.82    4.31
  -2  -9   3   24.44    2.11
   1   9  -3    0.96    0.66
   1   9  -3    2.71    0.97
   1   9  -3    1.12    0.91
  -1  -9   3    1.43    0.82
  -1  -9   3    2.65    1.05
  -1  -9   3    2.81    1.20
  -1  -9   3    0.21    0.72
   0   9  -3    1.06    0.70
   0   9  -3    0.11    0.80
   0   9  -3    0.31    0.62
   0  -9   3    0.27    0.61
   0  -9   3   -0.77    0.77
   0  -9   3   -0.24    0.77
   0  -9   3    0.42    0.59
  -1   9  -3   -0.26    0.48
  -1   9  -3    0.07    0.57
   1  -9   3   -0.63    1.01
   1  -9   3   -0.08    0.49
   1  -9   3    0.45    0.81
   1  -9   3    0.05    0.54
  -2   9  -3   10.62    1.24
  -2   9  -3   10.77    1.21
   2  -9   3   10.42    0.99
   2  -9   3   12.48    1.91
   2  -9   3   11.43    1.07
   2  -9   3   12.54    1.75
   2  -9   3   12.25    1.67
  -3   9  -3    0.91    0.72
   3  -9   3   -0.38    0.45
   3  -9   3   -0.67    0.84
   3  -9   3    0.93    0.49
   3  -9   3   -0.31    0.88
   3  -9   3   -0.99    0.98
   4  -9   3    0.73    0.92
   4  -9   3    3.42    1.38
   4  -9   3    2.29    1.13
   4  -9   3    2.16    0.61
   4  -9   3   -0.58    1.46
   5  -9   3    0.89    1.54
   5  -9   3    1.99    0.56
   5  -9   3    1.14    1.35
   5  -9   3    3.64    1.24
   6  -9   3    9.03    1.62
   6  -9   3    7.45    0.74
   6  -9   3    6.03    1.53
   6  -9   3    5.01    1.78
   6  -9   3    9.36    1.84
   7  -9   3    2.31    1.28
   7  -9   3    2.41    0.53
   7  -9   3    2.82    1.17
   7  -9   3    1.88    1.06
   8  -9   3    2.80    1.10
   8  -9   3    0.42    0.83
   9  -9   3    0.68    0.70
   9  -9   3    1.47    0.71
   7   8  -3    0.60    0.70
   6   8  -3    0.97    0.79
   5   8  -3   12.00    1.79
  -5  -8   3    5.50    1.45
   4   8  -3   -0.01    0.94
   4   8  -3    0.17    0.77
   4   8  -3    0.73    0.86
  -4  -8   3    0.42    1.11
   3   8  -3    6.90    1.19
   3   8  -3    6.27    1.15
   3   8  -3    8.51    1.59
   2   8  -3   35.22    2.13
   2   8  -3   35.65    2.34
  -2  -8   3   40.64    2.51
  -2  -8   3   41.73    2.40
   1   8  -3    1.11    0.85
   1   8  -3    1.54    0.72
   1   8  -3    1.51    0.74
  -1  -8   3    0.77    0.60
  -1  -8   3    1.58    0.77
   0   8  -3    8.74    1.08
   0   8  -3    5.16    1.23
   0  -8   3    3.85    1.12
   0  -8   3    6.80    1.09
   0  -8   3    6.90    0.92
  -1   8  -3   30.21    1.85
   1  -8   3   31.37    1.63
   1  -8   3   31.95    1.71
   1  -8   3   29.82    2.36
  -2   8  -3    4.38    0.89
   2  -8   3    3.83    0.69
   2  -8   3    3.53    0.61
   2  -8   3    4.61    1.35
  -3   8  -3    8.59    1.23
   3  -8   3    6.72    0.79
   3  -8   3    7.62    1.64
   3  -8   3    7.27    1.26
   3  -8   3    5.79    0.68
   4  -8   3   16.87    2.05
   4  -8   3   13.40    1.74
   4  -8   3   12.47    1.41
   4  -8   3   16.27    1.84
   4  -8   3   15.45    1.05
   5  -8   3   16.03    1.90
   5  -8   3   14.81    1.00
   5  -8   3   14.78    3.32
   5  -8   3   14.41    2.17
   6  -8   3   30.93    2.62
   6  -8   3   36.93    2.76
   6  -8   3   33.91    2.51
   6  -8   3   33.78    1.57
   7  -8   3    5.83    1.60
   7  -8   3    8.30    0.89
   7  -8   3    9.42    1.59
   7  -8   3    6.16    1.38
   8  -8   3    0.90    0.95
   8  -8   3    0.63    0.97
   8  -8   3    1.37    0.98
   8  -8   3    0.37    0.48
   9  -8   3    4.86    1.11
   9  -8   3    5.11    1.07
   8   7  -3    1.19    0.67
   7   7  -3    4.11    1.05
   6   7  -3    3.04    1.05
   5   7  -3    7.98    1.56
   5   7  -3    4.99    1.31
  -5  -7   3    6.38    1.64
   4   7  -3   11.79    1.59
   4   7  -3   10.43    1.67
   4   7  -3   11.32    1.35
   3   7  -3   19.42    1.48
   3   7  -3   17.26    1.65
   3   7  -3   16.41    1.44
   2   7  -3    0.70    0.56
   2   7  -3    0.35    0.53
   2   7  -3    1.10    0.76
  -2  -7   3    1.31    0.65
  -2  -7   3    0.45    0.63
   1   7  -3    5.76    1.14
   1   7  -3    6.64    1.05
  -1  -7   3    6.65    1.06
  -1  -7   3    9.53    1.04
   0   7  -3   21.27    1.44
   0  -7   3   22.38    1.88
   0  -7   3   24.16    1.45
   0  -7   3   21.86    1.32
  -1   7  -3  128.75    4.60
   1  -7   3  132.88    4.35
   1  -7   3  142.37    5.24
   1  -7   3  130.96    4.21
  -2   7  -3    9.38    0.97
   2  -7   3   10.57    1.45
   2  -7   3    9.78    0.79
   2  -7   3    9.80    1.30
   2  -7   3   10.10    0.71
  -3   7  -3    1.73    0.62
   3  -7   3    1.56    0.74
   3  -7   3    0.76    0.29
   3  -7   3   -0.50    0.72
   3  -7   3    1.16    0.39
   4  -7   3    0.76    0.89
   4  -7   3    1.64    0.75
   4  -7   3    0.86    0.37
   5  -7   3   49.25    3.02
   5  -7   3   45.93    2.81
   5  -7   3   46.87    1.85
   6  -7   3    0.82    0.97
   6  -7   3    0.84    1.10
   6  -7   3   -0.68    1.04
   6  -7   3    0.68    0.46
   7  -7   3   33.13    2.57
   7  -7   3   28.56    2.41
   7  -7   3   32.40    1.70
   7  -7   3   35.33    2.76
   8  -7   3    2.02    0.62
   8  -7   3   -0.32    0.97
   8  -7   3    1.72    1.07
   8  -7   3    0.21    0.90
   9  -7   3    6.78    1.29
   9  -7   3    5.87    1.23
   8   6  -3   12.25    1.56
   7   6  -3    7.88    1.43
   6   6  -3    0.56    1.01
   6   6  -3    1.47    0.93
  -6  -6   3    0.93    1.38
   5   6  -3   -0.20    0.75
   5   6  -3    0.76    0.96
   5   6  -3   -1.12    0.77
  -5  -6   3    1.13    1.27
   4   6  -3    6.02    1.20
   4   6  -3    5.11    1.20
   4   6  -3    6.99    1.20
   3   6  -3   17.78    1.31
   3   6  -3   16.80    1.51
   3   6  -3   18.83    1.40
   2   6  -3   44.23    2.12
   2   6  -3   40.94    2.20
  -2  -6   3   41.94    2.14
  -2  -6   3   40.37    2.24
   1   6  -3   39.86    1.91
   1   6  -3   37.94    2.01
  -1  -6   3   37.06    1.78
  -1  -6   3   33.99    1.85
   0   6  -3   52.01    2.26
   0  -6   3   52.36    2.11
   0  -6   3   48.93    1.98
  -1   6  -3   10.49    0.92
   1  -6   3    8.39    0.71
   1  -6   3   10.25    0.67
   1  -6   3   11.08    1.01
  -2   6  -3    2.64    0.60
   2  -6   3    1.98    0.30
   2  -6   3    3.05    0.71
  -3   6  -3    0.57    0.41
   3  -6   3    0.96    0.79
   3  -6   3    0.95    0.54
   3  -6   3    0.93    0.24
   4  -6   3   91.22    4.00
   4  -6   3   88.22    3.44
   5  -6   3   14.17    1.56
   5  -6   3   13.06    0.88
   6  -6   3    4.91    1.31
   6  -6   3    4.16    1.30
   6  -6   3    2.73    1.23
   6  -6   3    4.14    0.74
   7  -6   3    0.71    1.04
   7  -6   3    1.77    0.66
   7  -6   3    1.15    0.98
   7  -6   3    3.29    1.18
   8  -6   3    0.67    0.62
   8  -6   3    0.72    1.04
   8  -6   3    2.52    1.07
   9  -6   3    1.92    1.02
   9  -6   3    2.29    1.02
  10  -6   3    0.03    0.55
  10  -6   3    1.38    0.64
   9   5  -3    1.31    0.81
   8   5  -3    1.08    0.88
   7   5  -3   11.83    1.83
   7   5  -3    4.32    1.33
   6   5  -3    3.16    1.13
   6   5  -3    5.11    1.23
  -6  -5   3    5.34    1.90
   5   5  -3    1.74    0.87
   5   5  -3    0.72    0.81
   4   5  -3    3.58    1.01
   4   5  -3    1.88    0.71
   4   5  -3    2.62    0.69
   3   5  -3    0.96    0.52
   3   5  -3    1.46    0.76
  -3  -5   3    0.54    0.88
   2   5  -3    9.59    0.94
   2   5  -3    8.59    0.88
  -2  -5   3    9.27    1.03
  -2  -5   3    9.52    0.96
   1   5  -3   18.34    1.18
   1   5  -3   17.94    1.26
  -1  -5   3   16.15    1.06
  -1  -5   3   18.68    1.16
   0   5  -3   68.51    2.59
   0   5  -3   68.63    2.13
   0  -5   3   66.23    2.32
   0  -5   3   74.22    2.46
   0  -5   3   65.70    2.39
  -1   5  -3    0.45    0.33
  -1   5  -3    0.68    0.30
   1  -5   3    0.67    0.23
   1  -5   3    0.49    0.25
  -2   5  -3   11.20    0.96
   2  -5   3    9.43    0.49
   3  -5   3   30.33    1.61
   3  -5   3   34.07    1.95
   4  -5   3   99.05    4.11
   4  -5   3  101.45    3.02
   4  -5   3   97.45    4.19
   5  -5   3   -0.09    0.32
   5  -5   3    1.17    0.91
   6  -5   3    3.28    1.15
   6  -5   3    5.05    0.81
   6  -5   3   15.74    2.20
   7  -5   3   11.35    1.15
   7  -5   3    6.17    1.38
   7  -5   3    6.99    1.55
   7  -5   3    8.47    1.75
   8  -5   3    0.75    1.01
   8  -5   3    0.57    0.64
   8  -5   3    1.29    1.15
   9  -5   3    1.72    1.03
   9  -5   3    0.60    0.82
  10  -5   3   -0.41    0.58
  10  -5   3   -0.34    0.62
   9   4  -3    2.40    1.05
   8   4  -3    2.88    1.10
   7   4  -3    0.57    0.86
   7   4  -3    0.81    0.92
   6   4  -3   -0.67    0.75
   6   4  -3    0.42    0.73
   5   4  -3    1.49    0.71
   5   4  -3    0.54    0.67
   4   4  -3    7.16    1.00
   4   4  -3    8.71    0.89
   3   4  -3    6.66    0.73
   3   4  -3    6.11    0.96
   3   4  -3    5.66    0.76
   2   4  -3   16.95    1.10
   2   4  -3   15.73    1.00
   2   4  -3   15.10    1.13
   2   4  -3   14.81    0.91
  -2  -4   3   15.22    1.08
  -2  -4   3   15.07    1.16
   1   4  -3   54.60    2.07
   1   4  -3   51.83    1.79
   1   4  -3   52.69    2.09
   1   4  -3   51.13    2.03
  -1  -4   3   50.16    1.96
  -1  -4   3   50.03    2.01
  -1  -4   3   52.01    1.97
   0   4  -3   18.86    0.93
   0   4  -3   19.12    0.91
   0   4  -3   18.86    0.93
   0  -4   3   19.56    0.93
  -1   4  -3   41.60    1.77
  -1   4  -3   44.03    1.40
   2  -4   3    6.58    0.77
   3  -4   3  109.76    4.09
   3  -4   3  109.61    3.68
   4  -4   3   22.81    0.99
   4  -4   3   22.11    1.71
   5  -4   3    6.54    1.24
   5  -4   3    3.14    0.55
   6  -4   3    3.32    0.69
   6  -4   3    3.95    1.15
   6  -4   3    2.35    1.02
   7  -4   3   25.93    1.73
   7  -4   3   22.58    2.42
   7  -4   3   22.57    2.19
   7  -4   3   22.70    2.22
   8  -4   3   -0.17    0.82
   8  -4   3    0.60    0.63
   8  -4   3   -0.77    0.98
   9  -4   3   -0.32    0.72
   9  -4   3   -0.03    0.95
  10  -4   3    1.80    0.78
  10  -4   3    1.96    0.77
   8   3  -3    0.74    1.00
   7   3  -3    1.57    1.00
   7   3  -3    2.30    1.06
   6   3  -3   19.37    1.79
   6   3  -3   22.26    2.18
   5   3  -3   37.49    2.45
   5   3  -3   42.07    2.31
   4   3  -3   10.29    1.00
   4   3  -3   10.10    1.09
   4   3  -3   11.42    1.20
   3   3  -3   33.97    1.46
   3   3  -3   28.47    1.54
   3   3  -3   31.14    1.69
   3   3  -3   32.70    1.63
   2   3  -3    5.50    0.61
   2   3  -3    7.07    0.59
   2   3  -3    5.78    0.58
   2   3  -3    5.61    0.67
  -2  -3   3    5.52    0.64
   1   3  -3   10.14    0.64
   1   3  -3   10.49    0.72
  -1  -3   3    9.23    0.69
  -1  -3   3   10.87    0.72
   0   3  -3   15.21    0.84
   0   3  -3   14.64    0.70
   0  -3   3   16.20    0.69
   0  -3   3   15.31    0.86
   0  -3   3   15.43    0.69
  -1   3  -3    6.51    0.29
  -1   3  -3    6.88    0.70
  -1   3  -3    5.25    0.60
   1  -3   3    8.27    0.67
   2  -3   3   50.29    2.10
   2  -3   3   46.75    1.87
   3  -3   3    3.48    0.75
   3  -3   3    3.43    0.60
   3  -3   3    4.23    0.75
   4  -3   3   51.56    2.65
   4  -3   3   54.32    2.43
   4  -3   3   48.36    1.80
   5  -3   3    6.26    0.74
   5  -3   3    8.74    1.36
   5  -3   3    9.39    1.44
   6  -3   3    0.99    0.87
   6  -3   3    1.35    0.61
   6  -3   3    0.83    1.07
   7  -3   3   14.02    1.85
   7  -3   3   14.04    1.36
   7  -3   3   10.35    1.86
   8  -3   3    1.26    0.77
   8  -3   3    2.57    1.20
   8  -3   3    3.88    1.48
   9  -3   3   -0.84    0.79
   9  -3   3    0.75    0.85
  10  -3   3   -0.34    0.64
   8   2  -3    1.79    1.11
   7   2  -3    1.21    0.92
   7   2  -3    0.14    0.98
   6   2  -3   -0.52    0.89
   6   2  -3   -0.17    0.71
   5   2  -3   21.76    1.78
   5   2  -3   21.97    1.59
   4   2  -3   41.66    1.85
   4   2  -3   44.07    2.16
   4   2  -3   40.15    1.97
   4   2  -3   43.63    2.22
   3   2  -3    1.88    0.38
   3   2  -3    2.47    0.56
   3   2  -3    0.67    0.35
   3   2  -3    1.17    0.46
   2   2  -3   95.00    3.16
   2   2  -3   92.25    2.94
   2   2  -3   96.35    3.12
  -2  -2   3   96.06    3.19
   1   2  -3    2.73    0.39
   1   2  -3    2.31    0.39
  -1  -2   3    2.79    0.44
  -1  -2   3    2.75    0.42
   0   2  -3  145.75    4.52
   0   2  -3  155.63    4.23
   0  -2   3  152.19    4.48
   0  -2   3  148.24    4.55
   0  -2   3  153.49    4.22
   0  -2   3  148.60    4.20
  -1   2  -3  105.58    3.38
  -1   2  -3  101.25    3.36
  -1   2  -3  108.43    2.90
   1  -2   3  105.21    3.28
   2  -2   3   96.01    3.28
   2  -2   3   90.90    2.99
   2  -2   3   90.59    3.00
   3  -2   3    5.96    0.82
   3  -2   3    6.84    0.74
   3  -2   3    6.11    0.65
   4  -2   3   12.11    1.08
   4  -2   3    9.54    1.15
   4  -2   3   10.60    0.77
   4  -2   3    9.77    0.89
   5  -2   3    0.08    0.55
   5  -2   3    0.98    0.74
   5  -2   3   -0.57    0.35
   5  -2   3   -0.94    0.55
   6  -2   3    6.35    1.08
   6  -2   3    7.32    1.59
   6  -2   3    6.09    1.30
   7  -2   3    0.80    1.08
   7  -2   3    0.25    0.65
   7  -2   3    1.49    1.15
   8  -2   3    2.94    0.95
   8  -2   3    3.31    1.23
   8  -2   3    3.07    1.40
   9  -2   3    0.53    0.91
   9  -2   3    0.77    0.99
  10  -2   3    2.49    0.86
   8   1  -3    5.69    1.53
   8   1  -3    2.74    1.26
   7   1  -3   41.91    2.69
   7   1  -3   41.84    2.88
   6   1  -3    2.59    0.86
   5   1  -3   14.60    1.26
   5   1  -3   17.65    1.35
   5   1  -3   17.38    1.59
   4   1  -3    4.92    0.68
   4   1  -3    5.28    0.58
   4   1  -3    6.13    0.89
   3   1  -3    1.99    0.51
   3   1  -3    2.34    0.31
   3   1  -3    1.89    0.44
   2   1  -3   17.39    1.00
  -2  -1   3   19.64    1.00
   1   1  -3   36.97    1.37
  -1  -1   3   33.94    1.36
  -1  -1   3   36.06    1.31
  -1  -1   3   36.50    1.31
   0   1  -3   80.33    2.59
   0   1  -3   77.69    2.29
   0  -1   3   78.18    2.30
   0  -1   3   77.75    2.58
   0  -1   3   74.64    2.39
  -1   1  -3   40.38    1.33
  -1   1  -3   39.60    1.60
   1  -1   3   41.96    1.29
   1  -1   3   40.50    1.50
   1  -1   3   41.48    1.64
   2  -1   3   14.41    0.83
   2  -1   3   14.69    1.00
   2  -1   3   12.09    0.89
   2  -1   3   13.84    0.67
   3  -1   3   96.68    3.56
   3  -1   3   90.52    3.16
   3  -1   3   92.11    2.95
   3  -1   3   92.84    3.25
   4  -1   3    4.17    0.73
   4  -1   3    5.49    0.97
   4  -1   3    4.83    0.66
   4  -1   3    3.77    0.53
   4  -1   3    3.56    0.85
   5  -1   3  114.22    4.05
   5  -1   3  120.35    4.53
   5  -1   3  111.32    6.64
   6  -1   3    7.17    1.50
   6  -1   3    7.06    1.39
   6  -1   3    6.86    1.14
   7  -1   3    1.11    0.83
   7  -1   3    2.68    1.12
   7  -1   3    2.11    1.25
   7  -1   3    2.56    0.94
   8  -1   3    1.11    1.17
   8  -1   3    1.53    1.02
   9  -1   3    3.95    1.22
  10  -1   3    0.44    0.76
   9   0  -3    1.25    0.98
   8   0  -3    7.11    1.63
   7   0  -3   24.93    2.09
   7   0  -3   25.78    2.35
   7   0  -3   26.15    2.14
   6   0  -3    1.91    0.87
   6   0  -3    2.99    0.88
   5   0  -3    0.44    0.46
   5   0  -3    0.51    0.70
   5   0  -3   -0.22    0.52
   5   0  -3    0.53    0.67
   4   0  -3   14.86    1.22
   4   0  -3   16.48    1.11
   4   0  -3   15.94    1.29
   3   0  -3   15.87    1.06
   3   0  -3   13.82    0.66
   3   0  -3   14.82    0.92
  -3   0   3   14.76    0.99
   2   0  -3   36.15    1.52
  -2   0   3   36.64    1.46
  -2   0   3   35.00    1.44
   1   0  -3   29.84    1.17
   1   0  -3   31.09    1.16
  -1   0   3   27.04    1.15
  -1   0   3   28.84    1.13
  -1   0   3   30.32    1.01
   0   0  -3   65.39    2.25
   0   0  -3   63.73    2.09
   0   0   3   68.42    2.07
   0   0   3   66.15    2.26
   0   0   3   70.47    2.13
   0   0   3   66.66    2.05
  -1   0  -3  131.57    3.90
  -1   0  -3  129.30    4.04
   1   0   3  134.67    3.87
   1   0   3  130.71    4.05
   1   0   3  137.92    3.90
   1   0   3  128.57    3.91
   2   0   3   58.14    2.18
   2   0   3   63.88    2.14
   2   0   3   59.95    2.18
   2   0   3   62.31    2.09
   2   0   3   61.34    2.37
   3   0   3   10.23    1.00
   3   0   3   12.45    0.85
   3   0   3   11.65    0.93
   3   0   3   11.29    0.78
   3   0   3   11.42    0.89
   4   0   3   16.37    1.43
   4   0   3   18.69    1.27
   4   0   3   17.68    1.33
   4   0   3   19.01    1.17
   4   0   3   19.22    1.20
   5   0   3   40.73    2.08
   5   0   3   42.92    2.35
   6   0   3    0.11    0.95
   6   0   3    0.59    0.74
   6   0   3    0.30    0.76
   7   0   3   -1.59    1.13
   7   0   3    0.50    0.98
   7   0   3    0.11    0.75
   7   0   3   -0.02    1.22
   8   0   3    1.33    1.32
   8   0   3    1.36    1.26
   8   0   3    0.40    0.93
   8   0   3    1.09    1.01
   9   0   3    0.57    1.01
   9  -1  -3   -0.61    1.36
   9  -1  -3   -1.47    0.68
   8  -1  -3   -2.21    1.05
   8  -1  -3    0.08    0.95
   8  -1  -3    0.95    1.08
   7  -1  -3    0.22    0.87
   7  -1  -3    1.67    0.88
   6  -1  -3    7.69    1.40
   6  -1  -3    9.07    1.26
   6  -1  -3    7.11    1.40
   5  -1  -3    1.20    0.59
   5  -1  -3    0.44    0.70
   5  -1  -3    0.62    0.54
   5  -1  -3    0.58    0.53
   4  -1  -3  104.34    3.57
   4  -1  -3  109.28    3.79
   4  -1  -3  108.93    4.04
   3  -1  -3   16.57    1.09
   3  -1  -3   14.45    0.93
  -3   1   3   15.36    1.01
   2  -1  -3  261.12    7.47
   2  -1  -3  265.02    7.54
  -2   1   3  263.05    7.50
   1  -1  -3   10.20    0.59
   1  -1  -3    9.10    0.64
  -1   1   3   10.22    0.63
  -1   1   3    8.55    0.63
  -1   1   3    9.65    0.49
  -1   1   3    9.66    0.46
   0  -1  -3   81.91    2.62
   0  -1  -3   84.79    2.65
   0   1   3   86.26    2.67
   0   1   3   81.93    2.62
   0   1   3   77.96    2.47
   0   1   3   78.31    2.48
  -1  -1  -3   12.20    0.75
  -1  -1  -3   10.83    0.76
   1   1   3   11.42    0.75
   1   1   3   10.73    0.77
   1   1   3   13.09    0.72
   1   1   3   10.77    0.71
   2   1   3   63.18    2.28
   2   1   3   63.22    2.40
   2   1   3   63.61    2.18
   2   1   3   60.38    2.30
   2   1   3   58.44    2.30
   3   1   3    2.35    0.61
   3   1   3    1.45    0.47
   3   1   3    1.42    0.50
   3   1   3    2.32    0.49
   3   1   3    2.90    0.69
   4   1   3   96.06    4.15
   4   1   3  110.23    3.86
   4   1   3  113.10    4.11
   4   1   3  106.81    3.93
   4   1   3  106.20    3.90
   4   1   3  110.74    3.69
   5   1   3   -0.19    0.58
   5   1   3    0.12    0.64
   5   1   3    0.92    0.76
   6   1   3   17.01    1.76
   6   1   3   18.28    1.96
   7   1   3   16.39    2.27
   7   1   3   13.48    2.03
   7   1   3   14.65    1.92
   7   1   3   11.76    1.61
   8   1   3    3.91    2.09
   8   1   3    0.60    1.03
   8   1   3    2.61    1.51
   9   1   3    1.36    0.96
  10  -2  -3    2.72    0.98
  10  -2  -3    3.30    1.04
   9  -2  -3    0.43    0.99
   9  -2  -3   -0.66    0.83
   9  -2  -3    1.10    1.17
   8  -2  -3    2.58    1.00
   8  -2  -3    3.60    1.36
   8  -2  -3    3.21    1.18
   8  -2  -3    5.07    1.33
   7  -2  -3   -0.88    0.93
   7  -2  -3    0.41    0.80
   7  -2  -3   -0.43    0.62
   6  -2  -3    1.78    0.95
   6  -2  -3    1.36    0.71
   5  -2  -3    0.97    0.79
   5  -2  -3    1.83    0.79
   5  -2  -3    1.82    0.55
   4  -2  -3    1.24    0.48
   4  -2  -3    1.23    0.54
   3  -2  -3   39.14    1.80
  -3   2   3   39.27    1.73
   2  -2  -3  116.21    3.72
   2  -2  -3  115.64    3.68
  -2   2   3  123.16    3.79
  -2   2   3  119.72    3.38
   1  -2  -3    1.33    0.38
   1  -2  -3    0.65    0.25
  -1   2   3    0.43    0.31
  -1   2   3    0.65    0.27
  -1   2   3    0.58    0.23
  -1   2   3    0.61    0.25
   0  -2  -3    3.43    0.40
   0  -2  -3    3.10    0.51
   0   2   3    2.64    0.38
   0   2   3    3.13    0.40
   0   2   3    2.83    0.49
   0   2   3    2.83    0.38
  -1  -2  -3  112.39    3.52
  -1  -2  -3  110.89    3.72
  -1  -2  -3  109.98    3.44
   1   2   3  114.05    3.71
   1   2   3  111.28    3.51
   1   2   3  113.07    3.71
   1   2   3  119.53    3.62
   1   2   3  111.43    3.46
   2   2   3   15.64    1.10
   2   2   3   14.97    1.05
   2   2   3   15.66    1.06
   2   2   3   16.15    1.03
   2   2   3   15.26    0.86
   2   2   3   14.05    0.93
   3   2   3   46.92    1.99
   3   2   3   47.41    2.17
   3   2   3   47.64    2.25
   3   2   3   49.51    2.28
   3   2   3   46.93    2.25
   4   2   3    0.09    0.51
   4   2   3    0.40    0.55
   4   2   3    0.21    0.45
   4   2   3    0.69    0.45
   4   2   3    0.18    0.59
   5   2   3    4.12    1.07
   5   2   3    2.78    0.83
   6   2   3    7.10    1.56
   6   2   3    7.69    1.68
   7   2   3    2.38    1.09
   7   2   3    0.26    0.96
   8   2   3    3.20    1.25
   9   2   3    1.27    0.74
  10  -3  -3    0.03    0.84
  10  -3  -3   -0.27    0.69
   9  -3  -3   17.60    1.76
   9  -3  -3   20.73    2.44
   9  -3  -3   23.86    2.32
   8  -3  -3    5.61    1.55
   8  -3  -3    6.04    1.51
   8  -3  -3    5.61    1.15
   8  -3  -3    2.69    1.31
   7  -3  -3    8.49    1.95
   7  -3  -3   13.04    1.71
   7  -3  -3   12.48    1.71
   7  -3  -3   14.08    1.48
   6  -3  -3    8.51    1.19
   6  -3  -3    7.51    1.61
   5  -3  -3   18.01    1.21
   5  -3  -3   19.80    1.62
   5  -3  -3   16.96    1.63
   5  -3  -3   17.39    1.23
   4  -3  -3    0.00    0.36
   4  -3  -3   -0.05    0.43
   4  -3  -3   -0.28    0.42
   3  -3  -3  130.39    4.42
  -3   3   3  137.21    4.22
   2  -3  -3    3.71    0.54
   2  -3  -3    4.57    0.53
  -2   3   3    3.50    0.33
  -2   3   3    3.45    0.40
  -2   3   3    3.42    0.58
  -2   3   3    4.24    0.48
   1  -3  -3  302.36    8.85
   1  -3  -3  304.90    8.39
  -1   3   3  302.99    8.59
  -1   3   3  306.32    8.82
  -1   3   3  305.78    8.53
  -1   3   3  314.89    8.49
  -1   3   3  302.33    8.47
   0  -3  -3   55.67    2.28
   0  -3  -3   57.56    1.77
   0  -3  -3   59.31    1.81
   0   3   3   60.22    2.09
   0   3   3   55.00    2.06
   0   3   3   58.78    2.10
   0   3   3   58.90    2.29
  -1  -3  -3   34.60    1.72
  -1  -3  -3   32.59    1.38
  -1  -3  -3   33.28    1.27
   1   3   3   33.99    1.49
   1   3   3   33.58    1.53
   1   3   3   32.77    1.67
   1   3   3   34.52    1.67
   1   3   3   33.55    1.44
   2   3   3    0.25    0.42
   2   3   3    0.41    0.38
   2   3   3    0.55    0.42
   2   3   3    0.30    0.39
   2   3   3   -0.37    0.43
   3   3   3    2.15    0.64
   3   3   3    2.30    0.56
   3   3   3    1.91    0.56
   3   3   3    1.67    0.64
   3   3   3    2.50    0.83
   3   3   3    1.62    0.64
   4   3   3   10.03    1.02
   4   3   3    9.95    1.34
   4   3   3    9.93    1.16
   4   3   3   11.56    1.36
   5   3   3    0.85    0.84
   5   3   3    1.39    0.91
   6   3   3    2.44    1.13
   6   3   3    0.56    0.87
   7   3   3    2.42    1.23
   7   3   3    0.79    0.91
   8   3   3    1.41    0.94
   9   3   3    1.22    0.71
  10  -4  -3   16.66    1.80
  10  -4  -3   12.50    1.53
   9  -4  -3    8.05    1.61
   9  -4  -3    6.99    1.52
   9  -4  -3    5.52    1.15
   8  -4  -3    2.51    1.33
   8  -4  -3    2.40    0.91
   8  -4  -3    4.30    1.25
   8  -4  -3    3.60    1.38
   8  -4  -3    2.07    1.07
   7  -4  -3    4.25    1.33
   7  -4  -3    2.00    0.99
   7  -4  -3    3.68    1.31
   7  -4  -3    2.21    1.48
   7  -4  -3    3.04    0.95
   6  -4  -3    0.87    0.88
   6  -4  -3   -0.04    0.53
   6  -4  -3   -0.62    0.70
   5  -4  -3    4.90    0.91
   5  -4  -3    2.43    0.91
   5  -4  -3    3.41    1.03
   5  -4  -3    3.16    0.71
   4  -4  -3   69.25    2.60
   4  -4  -3   67.72    2.70
   4  -4  -3   68.58    3.18
   4  -4  -3   74.25    3.08
   3  -4  -3    5.61    0.78
   3  -4  -3    6.75    0.68
   3  -4  -3    6.68    0.78
  -3   4   3    6.96    0.67
   2  -4  -3    0.29    0.30
   2  -4  -3    0.19    0.32
   2  -4  -3    0.29    0.30
   2  -4  -3    0.74    0.40
  -2   4   3    0.59    0.32
  -2   4   3    0.90    0.41
  -2   4   3   -0.10    0.25
   1  -4  -3    1.23    0.51
   1  -4  -3    2.17    0.47
   1  -4  -3    1.74    0.26
   1  -4  -3    2.57    0.59
  -1   4   3    1.20    0.40
  -1   4   3    1.19    0.37
  -1   4   3    1.41    0.48
  -1   4   3    1.07    0.39
   0  -4  -3    6.53    0.73
   0   4   3    4.82    0.60
   0   4   3    5.20    0.75
   0   4   3    5.69    0.64
   0   4   3    6.53    0.64
   1   4   3    6.24    0.87
   1   4   3    6.30    0.71
   1   4   3   10.23    0.80
   1   4   3    7.89    0.81
   1   4   3    9.02    0.97
   2   4   3    4.21    0.86
   2   4   3    6.08    0.85
   2   4   3    5.33    0.72
   2   4   3    5.44    1.09
   2   4   3    3.49    0.74
   3   4   3   -0.17    0.46
   3   4   3    0.57    0.47
   3   4   3    0.72    0.67
   3   4   3   -0.06    0.44
   4   4   3    0.78    0.59
   4   4   3    1.28    0.84
   4   4   3    0.71    0.69
   5   4   3   26.94    2.12
   5   4   3   28.39    2.27
   6   4   3    0.53    0.90
   6   4   3    1.76    1.12
   7   4   3   20.50    2.14
   7   4   3   15.72    2.15
   8   4   3    7.20    1.37
   9   4   3    1.24    0.62
  10  -5  -3    5.43    1.14
  10  -5  -3    4.65    1.16
   9  -5  -3    2.43    0.90
   9  -5  -3    2.35    1.16
   9  -5  -3    2.36    1.11
   9  -5  -3    1.74    1.07
   8  -5  -3    8.10    1.65
   8  -5  -3    7.05    1.81
   8  -5  -3   10.42    1.74
   8  -5  -3   10.37    1.83
   8  -5  -3   10.50    1.35
   7  -5  -3    1.60    0.94
   7  -5  -3    4.01    1.43
   7  -5  -3    6.15    1.68
   7  -5  -3    2.16    1.26
   7  -5  -3    5.56    1.10
   6  -5  -3    8.71    1.20
   6  -5  -3    7.89    1.29
   6  -5  -3    7.06    1.51
   6  -5  -3   11.86    1.93
   5  -5  -3    9.61    1.05
   5  -5  -3   10.43    1.07
   5  -5  -3   10.30    1.74
   4  -5  -3   33.09    1.64
   4  -5  -3   33.37    1.79
   4  -5  -3   31.26    2.17
   3  -5  -3    5.62    0.71
   3  -5  -3    7.34    0.89
  -3   5   3    7.01    0.74
   2  -5  -3    0.14    0.35
   2  -5  -3    0.81    0.40
   2  -5  -3    0.82    0.54
  -2   5   3    1.40    0.54
  -2   5   3    0.54    0.34
  -2   5   3    0.47    0.37
   1  -5  -3    6.69    0.75
   1  -5  -3    6.34    0.78
   1  -5  -3    7.12    0.94
  -1   5   3    6.63    0.70
  -1   5   3    6.70    0.72
  -1   5   3    5.43    0.66
   0  -5  -3    1.91    0.65
   0  -5  -3    1.66    0.57
   0   5   3    0.12    0.41
   0   5   3    0.86    0.47
   0   5   3    0.77    0.40
  -1  -5  -3    6.34    1.04
  -1  -5  -3    5.83    0.94
   1   5   3    5.08    0.69
   1   5   3    4.24    0.77
   1   5   3    5.53    1.07
   1   5   3    5.52    0.86
   2   5   3    3.43    0.82
   2   5   3    4.25    1.05
   2   5   3    3.94    0.81
   2   5   3    3.14    0.68
   3   5   3    2.90    1.03
   3   5   3    4.44    1.04
   3   5   3    3.29    0.87
   3   5   3    2.41    0.72
   4   5   3   70.81    3.67
   4   5   3   63.46    3.30
   4   5   3   71.20    3.22
   5   5   3    1.34    0.89
   5   5   3    0.10    0.80
   6   5   3   13.91    1.99
   6   5   3    8.39    1.67
   7   5   3    0.48    0.82
   8   5   3   12.74    1.56
  10  -6  -3    2.44    0.85
  10  -6  -3    0.64    0.77
   9  -6  -3    4.95    1.32
   9  -6  -3    4.21    1.21
   9  -6  -3    7.22    1.49
   8  -6  -3    1.98    0.85
   8  -6  -3    5.33    1.42
   8  -6  -3    2.53    1.25
   8  -6  -3    2.42    1.15
   8  -6  -3    3.90    1.43
   7  -6  -3   10.15    1.87
   7  -6  -3   11.74    1.28
   7  -6  -3   14.29    2.09
   7  -6  -3    8.94    1.60
   7  -6  -3    9.02    1.76
   6  -6  -3    0.17    1.02
   6  -6  -3    0.55    0.62
   6  -6  -3    2.19    1.16
   6  -6  -3    0.45    0.73
   5  -6  -3   25.80    1.66
   5  -6  -3   29.89    3.23
   5  -6  -3   29.13    1.84
   5  -6  -3   24.98    2.35
   4  -6  -3    0.06    0.87
   4  -6  -3    0.07    0.66
   3  -6  -3    7.22    0.93
   3  -6  -3    6.95    1.43
   3  -6  -3    5.79    0.87
  -3   6   3    6.69    0.82
   2  -6  -3   25.11    1.89
   2  -6  -3   30.14    1.66
   2  -6  -3   28.68    1.63
   2  -6  -3   26.75    1.50
  -2   6   3   29.05    1.60
  -2   6   3   28.87    1.51
   1  -6  -3   67.02    2.63
   1  -6  -3   58.12    2.62
   1  -6  -3   59.61    3.05
   1  -6  -3   64.26    2.73
  -1   6   3   61.86    2.53
  -1   6   3   67.07    2.68
  -1   6   3   65.92    2.61
   0  -6  -3   17.54    1.65
   0  -6  -3   19.65    1.47
   0  -6  -3   18.55    1.33
   0  -6  -3   19.13    1.37
   0   6   3   19.92    1.36
   0   6   3   16.98    1.27
   0   6   3   13.69    1.41
   0   6   3   17.94    1.30
  -1  -6  -3   14.55    1.31
  -1  -6  -3   10.12    0.93
  -1  -6  -3   12.90    1.36
   1   6   3   13.38    1.21
   1   6   3   12.18    1.20
   1   6   3   14.41    1.41
   1   6   3   13.70    1.17
   2   6   3   44.07    2.26
   2   6   3   45.49    2.47
   2   6   3   43.96    2.64
   2   6   3   46.53    2.39
   3   6   3   25.49    1.98
   3   6   3   24.91    1.80
   3   6   3   22.86    1.67
   3   6   3   23.11    2.05
   4   6   3    5.93    1.50
   4   6   3    6.08    1.21
   4   6   3    6.73    1.44
   4   6   3    4.53    1.33
   5   6   3    5.59    1.36
   5   6   3    2.62    1.07
   6   6   3    9.47    2.04
   6   6   3   13.87    1.95
   7   6   3    1.18    0.90
   8   6   3    0.63    0.60
  10  -7  -3   -0.04    0.63
  10  -7  -3    0.27    0.65
   9  -7  -3   -0.60    0.83
   9  -7  -3    1.35    0.81
   9  -7  -3   -0.24    0.76
   8  -7  -3    2.38    0.86
   8  -7  -3    1.73    1.21
   8  -7  -3    1.22    1.21
   8  -7  -3    0.59    0.92
   8  -7  -3    0.56    0.93
   7  -7  -3    6.26    1.76
   7  -7  -3    4.36    0.94
   7  -7  -3    4.24    1.45
   7  -7  -3    2.79    1.17
   7  -7  -3    4.92    1.55
   6  -7  -3    1.43    1.38
   6  -7  -3    1.78    0.77
   6  -7  -3    2.47    1.43
   6  -7  -3    2.22    0.94
   6  -7  -3    2.35    1.29
   6  -7  -3    2.38    1.03
   5  -7  -3   -0.44    0.93
   5  -7  -3    2.62    0.93
   5  -7  -3    0.22    0.55
   5  -7  -3    1.12    1.23
   5  -7  -3    1.91    1.06
   4  -7  -3   18.48    1.63
   4  -7  -3   19.76    2.06
   3  -7  -3    4.46    1.32
   3  -7  -3    2.43    0.70
   3  -7  -3    4.07    1.03
  -3   7   3    4.14    0.84
   2  -7  -3    1.99    0.98
   2  -7  -3    0.68    0.60
   2  -7  -3    1.86    0.65
   2  -7  -3    1.66    0.61
  -2   7   3    0.88    0.56
  -2   7   3    2.20    0.74
   1  -7  -3   24.93    1.65
   1  -7  -3   25.91    1.72
   1  -7  -3   25.46    2.14
   1  -7  -3   23.97    1.57
  -1   7   3   23.71    1.57
  -1   7   3   21.63    1.50
  -1   7   3   27.16    1.64
   0  -7  -3    4.37    0.94
   0  -7  -3    4.93    1.26
   0  -7  -3    4.62    1.04
   0  -7  -3    6.22    1.09
   0   7   3    5.74    1.26
   0   7   3    5.59    0.99
   0   7   3    5.36    1.00
   0   7   3    6.54    1.08
  -1  -7  -3   39.60    2.28
  -1  -7  -3   36.10    2.34
  -1  -7  -3   36.07    2.38
  -1  -7  -3   35.72    1.47
   1   7   3   35.56    2.37
   1   7   3   33.68    2.12
   1   7   3   37.77    2.11
   1   7   3   37.05    2.13
  -2  -7  -3    2.59    0.61
   2   7   3    1.62    0.80
   2   7   3    1.88    0.77
   2   7   3    2.12    0.82
   2   7   3    2.20    1.09
  -3  -7  -3    1.72    0.63
   3   7   3    2.40    0.88
   3   7   3    0.99    0.90
   3   7   3    1.93    0.84
   4   7   3   -0.42    0.91
   4   7   3    0.05    0.83
   5   7   3   14.11    1.85
   5   7   3   18.66    2.14
  -6  -7  -3    0.28    0.56
   6   7   3    1.47    0.91
   7   7   3   -0.18    0.64
   9  -8  -3    1.78    0.94
   9  -8  -3    3.41    0.99
   9  -8  -3    0.97    0.78
   8  -8  -3    4.93    1.17
   8  -8  -3    6.70    1.51
   8  -8  -3    7.26    1.62
   8  -8  -3    6.62    1.08
   8  -8  -3    8.27    1.73
   7  -8  -3    4.35    1.51
   7  -8  -3    2.67    1.11
   7  -8  -3    4.31    1.45
   7  -8  -3    3.42    0.95
   7  -8  -3    2.25    1.37
   6  -8  -3    1.07    1.36
   6  -8  -3    1.11    0.73
   6  -8  -3    1.47    0.87
   6  -8  -3   -0.43    0.92
   6  -8  -3    0.82    0.98
   6  -8  -3    1.40    1.10
   6  -8  -3    1.45    1.10
   5  -8  -3    0.81    0.84
   5  -8  -3    1.25    1.03
   5  -8  -3    2.18    1.11
   5  -8  -3    0.00    1.29
   5  -8  -3    1.45    1.30
   5  -8  -3    1.83    0.76
   5  -8  -3    3.19    1.13
   4  -8  -3   26.77    2.48
   4  -8  -3   23.29    2.08
   4  -8  -3   24.64    1.93
   4  -8  -3   18.42    2.00
   3  -8  -3    1.29    0.87
   3  -8  -3    1.41    1.10
   3  -8  -3    2.33    0.78
   3  -8  -3    2.10    1.20
   3  -8  -3    3.86    1.10
  -3   8   3    1.52    0.74
   2  -8  -3   49.05    3.04
   2  -8  -3   42.78    2.45
   2  -8  -3   46.89    2.34
   2  -8  -3   39.65    3.24
   2  -8  -3   45.98    2.48
  -2   8   3   43.29    2.30
  -2   8   3   47.27    2.43
   1  -8  -3    5.85    1.43
   1  -8  -3    6.58    1.14
   1  -8  -3    7.17    1.25
   1  -8  -3    6.66    1.20
  -1   8   3    7.71    1.24
  -1   8   3    6.59    1.15
   0  -8  -3    2.94    0.94
   0  -8  -3    1.41    0.74
   0  -8  -3    2.12    0.94
   0  -8  -3    2.34    1.04
   0   8   3    1.96    0.76
   0   8   3    0.97    0.94
   0   8   3    1.51    0.69
   0   8   3    1.03    0.71
  -1  -8  -3   13.53    1.81
  -1  -8  -3   11.63    1.47
  -1  -8  -3   13.36    1.66
   1   8   3    7.90    1.30
   1   8   3   10.02    1.21
   1   8   3   10.26    1.33
   1   8   3   11.26    1.47
  -2  -8  -3    0.41    0.40
  -2  -8  -3   -0.42    1.02
   2   8   3    1.57    1.06
   2   8   3   -0.07    0.78
   2   8   3    0.78    0.66
   2   8   3    0.87    0.77
  -3  -8  -3    5.40    0.69
   3   8   3    4.55    1.45
   3   8   3    3.40    1.11
  -4  -8  -3   36.68    1.63
   4   8   3   36.74    2.78
   4   8   3   33.72    2.58
  -5  -8  -3    1.55    0.44
   5   8   3    0.55    0.87
   6   8   3    6.24    1.12
   7   8   3    0.27    0.54
   9  -9  -3    0.09    0.69
   9  -9  -3    0.46    0.74
   9  -9  -3    1.43    0.78
   8  -9  -3    2.73    0.97
   8  -9  -3    5.71    1.38
   8  -9  -3    3.97    1.37
   8  -9  -3    2.36    1.18
   7  -9  -3    4.78    1.27
   7  -9  -3    4.49    0.95
   7  -9  -3    3.27    1.35
   7  -9  -3    3.68    1.33
   7  -9  -3    4.55    1.51
   6  -9  -3    1.31    1.04
   6  -9  -3    4.52    1.25
   6  -9  -3    3.74    1.33
   6  -9  -3    3.11    1.03
   6  -9  -3    3.34    0.96
   6  -9  -3    2.06    1.41
   6  -9  -3    4.54    1.62
   5  -9  -3    2.16    1.41
   5  -9  -3    0.14    0.90
   5  -9  -3    1.10    1.21
   5  -9  -3    2.19    1.48
   5  -9  -3    2.08    0.77
   5  -9  -3    2.35    0.95
   5  -9  -3    0.11    1.07
   4  -9  -3   -1.09    0.70
   4  -9  -3   -0.70    1.23
   4  -9  -3    0.19    0.83
   4  -9  -3    2.22    1.05
   4  -9  -3   -0.11    1.07
   3  -9  -3    1.22    1.19
   3  -9  -3    0.59    0.89
   3  -9  -3    0.91    0.69
   3  -9  -3    1.28    1.23
   3  -9  -3    1.07    1.14
   3  -9  -3    2.26    1.10
  -3   9   3    1.11    0.75
   2  -9  -3    5.89    1.20
   2  -9  -3    5.61    1.21
   2  -9  -3    6.93    1.28
   2  -9  -3    6.79    1.15
   2  -9  -3    9.40    1.91
  -2   9   3    7.59    1.29
  -2   9   3    5.94    1.75
   1  -9  -3    2.85    1.02
   1  -9  -3    1.49    0.73
   1  -9  -3    0.27    0.64
   1  -9  -3    2.04    1.26
   1  -9  -3    3.51    1.05
  -1   9   3    1.06    0.76
  -1   9   3    0.55    0.67
  -1   9   3    2.02    1.07
   0  -9  -3    1.83    0.85
   0  -9  -3    2.62    0.98
   0  -9  -3    0.75    1.24
   0  -9  -3    2.77    1.02
   0   9   3    1.43    1.07
   0   9   3    0.76    0.83
   0   9   3    1.43    0.86
   0   9   3    1.50    0.88
  -1  -9  -3    1.60    1.07
  -1  -9  -3    0.19    0.92
   1   9   3    1.45    0.79
   1   9   3    0.37    0.89
   1   9   3    1.81    0.84
  -2  -9  -3    0.67    1.12
   2   9   3    3.51    1.13
   2   9   3    0.90    1.01
  -3  -9  -3    1.80    1.13
   3   9   3   -0.14    0.86
  -4  -9  -3    6.75    1.58
   4   9   3    5.92    1.30
  -5  -9  -3   10.62    1.66
   5   9   3   11.89    1.52
   6   9   3   -0.84    0.58
   8 -10  -3    0.58    0.65
   8 -10  -3    0.84    0.79
   8 -10  -3    0.29    0.80
   7 -10  -3    6.58    1.53
   7 -10  -3    5.72    1.44
   7 -10  -3    7.51    1.56
   7 -10  -3    8.49    1.41
   6 -10  -3    1.52    1.32
   6 -10  -3    2.45    1.33
   6 -10  -3    1.03    0.71
   6 -10  -3    1.83    1.18
   6 -10  -3    2.38    1.02
   6 -10  -3    0.98    1.01
   6 -10  -3    0.28    0.88
   5 -10  -3    4.99    1.57
   5 -10  -3    4.48    1.24
   5 -10  -3    3.34    1.19
   5 -10  -3    3.40    1.51
   5 -10  -3    5.01    1.45
   5 -10  -3    1.60    0.80
   4 -10  -3    4.71    1.23
   4 -10  -3    6.17    1.70
   4 -10  -3    7.92    1.47
   4 -10  -3    5.16    1.72
   4 -10  -3    6.31    1.46
   3 -10  -3   32.01    2.70
   3 -10  -3   36.13    2.27
   3 -10  -3   35.23    2.89
   3 -10  -3   36.93    2.52
   3 -10  -3   33.66    2.51
   3 -10  -3   30.22    2.85
  -3  10   3   38.97    2.39
   2 -10  -3    3.11    1.31
   2 -10  -3    1.75    0.83
   2 -10  -3    1.71    1.00
   2 -10  -3    2.83    1.23
   2 -10  -3    1.39    1.01
   2 -10  -3    2.71    1.42
  -2  10   3    1.18    0.83
  -2  10   3    0.69    1.13
   1 -10  -3   52.17    2.99
   1 -10  -3   46.54    3.26
   1 -10  -3   55.31    3.41
   1 -10  -3   53.18    3.05
   1 -10  -3   52.11    2.87
  -1  10   3   49.89    3.22
  -1  10   3   53.55    2.90
   0 -10  -3    0.12    1.10
   0 -10  -3   -0.14    0.79
   0 -10  -3    1.43    0.98
   0 -10  -3    3.05    1.16
   0 -10  -3    1.99    0.94
   0  10   3    1.93    0.86
   0  10   3    0.72    0.96
  -1 -10  -3    1.10    1.15
  -1 -10  -3    0.50    1.17
   1  10   3   -0.74    0.71
   1  10   3    0.43    0.87
  -2 -10  -3    0.50    0.93
   2  10   3    1.26    1.07
   2  10   3    2.72    1.46
  -3 -10  -3   20.06    2.09
  -4 -10  -3    2.34    1.01
   4  10   3    2.58    1.04
   5  10   3    0.11    0.67
   8 -11  -3    0.40    0.62
   8 -11  -3    0.45    0.59
   8 -11  -3    0.07    0.67
   7 -11  -3    0.60    0.86
   7 -11  -3    0.18    1.19
   7 -11  -3    0.38    0.74
   7 -11  -3    0.87    0.81
   6 -11  -3    1.84    1.20
   6 -11  -3    2.04    1.15
   6 -11  -3    1.07    0.87
   6 -11  -3    5.35    1.33
   5 -11  -3   -0.99    1.09
   5 -11  -3   -0.06    1.13
   5 -11  -3   -0.20    0.66
   5 -11  -3    1.26    0.84
   5 -11  -3    1.60    1.11
   4 -11  -3   32.23    2.46
   4 -11  -3   33.25    2.50
   4 -11  -3   29.62    2.67
   4 -11  -3   32.90    2.85
   4 -11  -3   33.26    2.07
   3 -11  -3   -0.52    1.03
   3 -11  -3    0.04    1.00
   3 -11  -3    0.61    0.67
   3 -11  -3   -0.88    0.76
   3 -11  -3   -0.36    0.91
  -3  11   3    0.60    1.16
   2 -11  -3    4.27    1.38
   2 -11  -3    2.03    0.83
   2 -11  -3    4.28    1.26
   2 -11  -3    1.85    1.26
   2 -11  -3    3.92    1.19
  -2  11   3    2.60    1.27
  -2  11   3    2.08    0.94
   1 -11  -3   -0.19    0.72
   1 -11  -3    0.57    0.83
   1 -11  -3    0.67    1.05
   1 -11  -3    0.36    1.04
  -1  11   3   -0.62    0.73
  -1  11   3   -0.01    0.93
   0 -11  -3    4.02    1.24
   0 -11  -3    2.90    1.28
   0 -11  -3    3.88    1.14
   0 -11  -3    2.25    1.10
   0 -11  -3    0.87    1.07
   0  11   3    3.55    1.26
  -1 -11  -3    0.95    1.42
  -1 -11  -3    1.28    0.99
  -2 -11  -3    2.46    1.18
  -3 -11  -3    1.71    1.07
   7 -12  -3    0.85    0.78
   7 -12  -3    1.12    0.67
   6 -12  -3    2.08    1.03
   6 -12  -3    1.49    0.77
   6 -12  -3    1.90    0.81
   5 -12  -3    3.35    1.18
   5 -12  -3    4.26    1.15
   5 -12  -3    2.15    1.08
   5 -12  -3    2.91    0.98
   4 -12  -3    7.66    1.53
   4 -12  -3    7.47    1.10
   4 -12  -3    5.71    1.24
   4 -12  -3    6.97    1.52
   4 -12  -3    8.31    1.35
   3 -12  -3    4.18    1.14
   3 -12  -3    4.21    1.29
   3 -12  -3    3.41    1.21
   3 -12  -3    3.70    1.13
   2 -12  -3    3.10    1.23
   2 -12  -3    2.32    1.08
   2 -12  -3   -0.06    0.89
   2 -12  -3    4.52    1.22
   1 -12  -3    7.57    1.54
   1 -12  -3    8.09    1.54
   1 -12  -3    8.91    1.49
   1 -12  -3    7.50    1.33
   0 -12  -3   14.10    1.75
   0 -12  -3   16.54    2.03
   0 -12  -3   13.97    1.79
  -1 -12  -3    0.37    0.89
   5 -13  -3    1.51    0.73
   5 -13  -3    2.09    0.73
   5 -13  -3    2.10    0.86
   4 -13  -3   -0.01    0.54
   4 -13  -3    1.27    0.94
   4 -13  -3    1.28    0.76
   3 -13  -3    1.10    0.86
   3 -13  -3    0.88    0.88
   3 -13  -3    1.61    0.76
   3 -13  -3    2.44    0.89
   2 -13  -3    1.63    0.77
   2 -13  -3    0.72    0.82
   2 -13  -3    1.30    0.95
   2 -13  -3    2.74    0.95
   1 -13  -3    2.78    1.04
   1 -13  -3    3.18    1.00
   1 -13  -3    2.86    0.96
   1 -13  -3    3.78    0.94
   0 -13  -3    1.21    0.83
   0 -13  -3    2.61    0.88
  -1 -13  -3    1.63    0.71
   2 -14  -3    3.03    0.67
   2 -14  -3    1.77    0.73
   2 -14  -3    2.88    0.67
  -1 -14   4    0.36    0.54
  -1 -14   4   -0.72    0.71
   0 -14   4   -0.52    0.49
   0 -14   4    0.81    0.81
   1 -14   4    1.42    0.63
   1 -14   4   -1.30    0.75
   2 -14   4    3.81    1.15
   2 -14   4    4.26    0.94
   3 -14   4    2.03    0.76
   3 -14   4    5.27    1.13
   4 -14   4    0.84    0.76
   4 -14   4    0.26    0.57
  -3 -13   4    2.77    0.88
  -2 -13   4    0.94    0.86
  -1 -13   4    2.82    1.07
  -1 -13   4    0.97    1.01
  -1 -13   4    2.56    0.87
   0 -13   4    2.31    1.14
   0 -13   4    1.50    0.79
   0 -13   4    1.34    0.98
   1 -13   4    0.55    0.77
   1 -13   4    0.65    1.04
   1 -13   4    0.33    1.01
   2 -13   4    3.14    1.17
   2 -13   4    2.61    0.93
   2 -13   4    1.88    1.06
   3 -13   4    1.97    1.04
   3 -13   4    2.27    0.95
   3 -13   4    1.35    1.04
   4 -13   4    1.28    0.82
   4 -13   4    1.05    0.98
   4 -13   4   -0.65    0.95
   5 -13   4   18.80    1.88
   5 -13   4   18.35    1.54
   6 -13   4    0.55    0.66
   4  12  -4    9.14    1.12
  -4 -12   4    7.47    1.20
  -3 -12   4    1.16    0.93
  -3 -12   4    1.21    1.12
  -2 -12   4   15.74    1.99
  -2 -12   4   14.06    1.62
  -2 -12   4   11.21    1.85
  -1 -12   4    4.80    1.42
  -1 -12   4    6.55    1.30
  -1 -12   4    7.05    1.51
  -1 -12   4    4.61    1.09
  -1 -12   4    5.71    1.29
   0 -12   4    0.68    1.11
   0 -12   4    1.26    0.88
   0 -12   4    1.64    0.93
   0 -12   4    1.55    1.04
   0 -12   4    0.12    0.64
   0 -12   4    1.74    1.24
   1 -12   4    2.70    0.82
   1 -12   4    2.50    1.16
   1 -12   4    2.95    1.11
   1 -12   4    2.72    0.79
   1 -12   4    2.12    1.14
   1 -12   4    3.98    1.32
   2 -12   4    2.89    0.80
   2 -12   4    4.08    1.24
   2 -12   4    3.24    1.13
   2 -12   4    3.94    1.38
   2 -12   4    3.02    1.26
   3 -12   4    0.59    0.99
   3 -12   4    2.04    1.20
   3 -12   4    1.17    0.98
   3 -12   4    0.08    0.80
   3 -12   4    0.60    0.64
   4 -12   4    1.25    0.90
   4 -12   4    0.58    0.92
   4 -12   4    2.05    0.97
   4 -12   4    0.98    0.50
   4 -12   4    3.22    1.32
   5 -12   4    1.17    0.95
   5 -12   4    4.47    1.37
   5 -12   4    1.85    1.05
   5 -12   4    2.13    1.06
   6 -12   4   -0.51    0.87
   6 -12   4    0.17    0.93
   5  11  -4    0.15    0.53
  -5 -11   4    1.76    0.82
   4  11  -4    6.02    1.13
  -4 -11   4    7.87    1.52
  -4 -11   4    9.64    1.61
   3  11  -4    4.11    1.16
  -3 -11   4    2.29    1.09
  -3 -11   4    2.38    1.33
  -2 -11   4   17.96    1.91
  -2 -11   4   19.96    2.45
  -2 -11   4   22.47    2.01
  -2 -11   4   16.38    2.05
  -2 -11   4   21.51    2.11
   1  11  -4    1.70    0.82
  -1 -11   4    4.06    1.45
  -1 -11   4    4.58    1.20
  -1 -11   4    5.56    1.50
  -1 -11   4    4.48    1.24
  -1 -11   4    2.44    0.95
   0  11  -4    8.61    1.41
   0 -11   4    7.67    1.70
   0 -11   4    8.10    1.70
   0 -11   4    8.28    1.50
   0 -11   4    5.20    1.18
   0 -11   4    6.42    1.18
  -1  11  -4    1.25    0.84
   1 -11   4   -0.31    0.83
   1 -11   4    1.03    0.68
   1 -11   4    0.04    0.59
   1 -11   4   -0.38    1.06
   1 -11   4    0.51    1.20
   1 -11   4    0.43    0.92
  -2  11  -4    7.71    1.39
   2 -11   4    7.47    1.37
   2 -11   4    6.56    1.45
   2 -11   4    7.70    1.05
   2 -11   4    8.37    1.74
   2 -11   4    7.35    1.68
   2 -11   4    7.40    1.09
  -3  11  -4    5.92    1.20
   3 -11   4    6.55    1.67
   3 -11   4    8.19    1.03
   3 -11   4    5.97    1.64
   3 -11   4    4.75    1.30
   3 -11   4    5.65    1.33
   4 -11   4    3.45    1.57
   4 -11   4    3.15    1.18
   4 -11   4    4.19    1.22
   4 -11   4    1.75    1.14
   5 -11   4    2.32    1.38
   5 -11   4    3.53    1.17
   5 -11   4    2.32    0.46
   5 -11   4    5.24    1.57
   5 -11   4    2.78    1.27
   6 -11   4    1.16    1.20
   6 -11   4    0.51    1.16
   6 -11   4    1.25    0.90
   7 -11   4    0.56    0.74
   6  10  -4    1.37    0.68
   5  10  -4   14.85    1.67
  -5 -10   4   12.45    1.70
  -5 -10   4    9.26    1.57
   4  10  -4    1.70    0.95
  -4 -10   4    2.39    1.18
  -4 -10   4    2.54    1.12
   3  10  -4   12.55    1.80
  -3 -10   4   11.06    1.85
  -3 -10   4   17.79    2.23
   2  10  -4   19.98    1.76
  -2 -10   4   16.94    1.80
  -2 -10   4   17.66    2.30
  -2 -10   4   15.70    1.97
  -2 -10   4   18.57    1.88
  -2 -10   4   20.64    2.00
  -2 -10   4   21.08    2.75
   1  10  -4   26.65    2.08
   1  10  -4   30.23    2.17
  -1 -10   4   34.59    2.25
  -1 -10   4   29.17    2.46
  -1 -10   4   20.23    2.54
  -1 -10   4   24.14    2.04
  -1 -10   4   27.81    2.24
   0  10  -4   -0.10    0.64
   0  10  -4   -0.03    0.65
   0 -10   4   -0.14    1.10
   0 -10   4   -1.31    1.09
   0 -10   4   -0.73    0.70
   0 -10   4   -0.36    0.59
   0 -10   4    1.33    0.73
  -1  10  -4    1.33    1.29
  -1  10  -4    1.66    0.79
  -1  10  -4    1.55    0.77
   1 -10   4    2.78    1.25
   1 -10   4    0.89    0.64
   1 -10   4    3.43    1.39
   1 -10   4    1.24    0.70
   1 -10   4    1.96    1.16
   1 -10   4    3.59    1.11
  -2  10  -4    0.18    0.66
  -2  10  -4    0.25    0.77
   2 -10   4    0.72    0.97
   2 -10   4    5.14    1.57
   2 -10   4   -0.21    0.71
   2 -10   4   -0.37    1.03
   2 -10   4    0.03    0.47
   2 -10   4    0.26    0.53
  -3  10  -4   18.01    1.69
   3 -10   4   18.41    2.16
   3 -10   4   18.38    1.97
   3 -10   4   16.27    1.25
   3 -10   4   20.69    2.00
   3 -10   4   20.75    2.78
   4 -10   4    3.08    1.18
   4 -10   4    0.24    0.89
   4 -10   4    1.10    1.20
   4 -10   4    0.54    1.51
   4 -10   4    1.04    0.54
   5 -10   4   -1.86    1.32
   5 -10   4    0.17    0.98
   5 -10   4   -0.10    1.06
   5 -10   4    0.10    0.41
   6 -10   4    5.63    1.84
   6 -10   4    8.02    1.48
   6 -10   4   12.55    1.94
   7 -10   4    0.43    0.81
   8 -10   4    6.09    1.05
   8 -10   4    9.06    1.20
   7   9  -4    0.74    0.61
   6   9  -4    1.29    0.81
  -6  -9   4    1.69    0.99
   5   9  -4   12.84    1.74
  -5  -9   4    9.43    1.78
   4   9  -4    0.65    0.89
  -4  -9   4    0.72    0.96
   3   9  -4    1.01    0.96
   3   9  -4    0.44    0.76
  -3  -9   4    0.05    0.94
   2   9  -4    0.76    0.70
   2   9  -4    0.95    0.75
  -2  -9   4    0.71    0.79
  -2  -9   4    0.78    0.70
  -2  -9   4    0.24    0.78
  -2  -9   4    0.81    1.65
   1   9  -4    4.56    1.05
   1   9  -4    3.07    0.98
   1   9  -4    3.35    1.10
  -1  -9   4    4.21    1.09
  -1  -9   4    3.08    0.96
  -1  -9   4    3.26    0.92
  -1  -9   4    3.85    1.34
   0   9  -4   -0.79    0.73
   0   9  -4    0.69    0.64
   0   9  -4    0.22    0.59
   0  -9   4   -0.39    0.53
   0  -9   4    0.20    0.84
   0  -9   4    0.80    0.55
   0  -9   4    0.89    0.80
  -1   9  -4    1.72    0.71
   1  -9   4    2.06    0.64
   1  -9   4    2.33    0.92
   1  -9   4    1.06    1.03
   1  -9   4    4.34    0.89
  -2   9  -4    2.97    0.87
   2  -9   4    3.06    1.37
   2  -9   4    4.54    0.80
   2  -9   4    2.54    0.65
   2  -9   4    3.98    1.10
   2  -9   4    3.84    1.20
  -3   9  -4   13.01    1.34
   3  -9   4   12.07    1.68
   3  -9   4   11.35    0.94
   3  -9   4   11.30    1.67
   3  -9   4   10.24    1.01
   3  -9   4   11.94    1.90
   4  -9   4    1.46    1.21
   4  -9   4    1.60    0.55
   4  -9   4    0.68    1.05
   4  -9   4    1.04    1.54
   4  -9   4    0.35    1.04
   5  -9   4    7.28    1.65
   5  -9   4    7.20    0.73
   5  -9   4   10.39    1.74
   5  -9   4    5.50    1.88
   6  -9   4   -0.03    0.40
   6  -9   4   -0.66    1.03
   6  -9   4   -1.59    0.96
   7  -9   4    1.65    1.15
   7  -9   4    0.60    1.15
   7  -9   4    3.05    0.54
   7  -9   4    3.70    1.13
   8  -9   4    1.50    0.84
   8  -9   4    1.06    0.85
   9  -9   4    0.94    0.59
   7   8  -4    3.13    0.95
   6   8  -4   14.04    1.84
  -6  -8   4   17.78    2.14
   5   8  -4    3.60    1.07
  -5  -8   4    4.76    1.39
   4   8  -4    3.25    1.01
   4   8  -4    6.63    1.32
  -4  -8   4    4.68    1.41
   3   8  -4    2.38    1.06
   3   8  -4    1.57    0.81
   3   8  -4    2.25    0.92
  -3  -8   4    1.87    1.08
   2   8  -4   43.26    2.41
   2   8  -4   47.05    2.59
   2   8  -4   47.45    2.54
  -2  -8   4   44.67    2.55
  -2  -8   4   52.62    2.87
   1   8  -4   -0.31    0.68
   1   8  -4    1.24    0.71
  -1  -8   4    1.07    0.72
  -1  -8   4    0.00    0.53
   0   8  -4   38.86    2.19
   0   8  -4   37.76    2.29
   0  -8   4   39.09    2.07
   0  -8   4   37.93    1.95
   0  -8   4   37.71    2.46
  -1   8  -4    2.92    0.78
   1  -8   4    1.98    0.59
   1  -8   4    0.88    1.02
   1  -8   4    1.06    0.47
  -2   8  -4    6.01    1.02
   2  -8   4    5.94    0.73
   2  -8   4    5.59    1.34
   2  -8   4    5.15    0.64
   3  -8   4    0.66    0.38
   3  -8   4    2.75    1.21
   3  -8   4    0.66    0.32
   4  -8   4    4.80    0.67
   4  -8   4    7.51    1.67
   4  -8   4    4.50    1.32
   5  -8   4    4.20    1.29
   5  -8   4    4.10    1.37
   5  -8   4    6.64    0.66
   6  -8   4   59.48    3.55
   6  -8   4   59.64    3.36
   6  -8   4   62.13    2.28
   6  -8   4   62.08    3.55
   7  -8   4    0.04    0.46
   7  -8   4   -0.34    0.95
   7  -8   4   -1.03    0.91
   7  -8   4    1.11    0.88
   8  -8   4    0.80    0.87
   8  -8   4    0.24    0.80
   9  -8   4    0.13    0.64
   9  -8   4    0.59    0.71
   8   7  -4    0.57    0.63
   7   7  -4    1.17    0.73
   6   7  -4    1.22    0.89
  -6  -7   4    0.48    1.12
   5   7  -4    2.37    0.91
  -5  -7   4    0.26    1.22
   4   7  -4    2.92    1.06
   4   7  -4    5.53    1.27
   4   7  -4    3.29    0.98
   3   7  -4   42.38    2.48
   3   7  -4   41.33    2.30
   3   7  -4   41.21    2.22
  -3  -7   4   41.80    2.65
  -3  -7   4   42.92    2.53
   2   7  -4   52.52    2.57
   2   7  -4   47.38    2.44
  -2  -7   4   48.34    2.49
  -2  -7   4   48.68    2.61
   1   7  -4   81.75    3.29
   1   7  -4   73.42    3.26
  -1  -7   4   76.94    3.10
  -1  -7   4   82.46    3.28
   0   7  -4    8.39    1.03
   0  -7   4   10.35    1.38
   0  -7   4    9.01    0.72
   0  -7   4   11.29    0.92
   0  -7   4   10.73    0.99
  -1   7  -4   10.50    1.02
   1  -7   4    8.86    0.82
   1  -7   4    9.82    1.50
  -2   7  -4    0.82    0.52
   2  -7   4    0.50    0.34
   2  -7   4    0.19    0.86
   2  -7   4    0.61    0.28
  -3   7  -4    3.38    0.76
   3  -7   4    2.01    0.41
   3  -7   4    2.64    0.76
   3  -7   4    3.02    1.12
   3  -7   4    2.75    0.37
   4  -7   4   20.15    1.90
   4  -7   4   18.00    1.49
   4  -7   4   16.69    0.89
   5  -7   4    5.63    1.41
   5  -7   4    5.84    1.45
   5  -7   4    4.52    0.59
   6  -7   4    8.03    1.55
   6  -7   4    8.50    1.64
   6  -7   4    9.04    0.88
   6  -7   4   11.72    1.81
   7  -7   4   11.60    1.73
   7  -7   4    8.91    0.97
   7  -7   4    7.68    1.55
   7  -7   4    5.90    1.47
   8  -7   4    5.75    0.81
   8  -7   4    6.91    1.48
   8  -7   4    5.80    1.34
   9  -7   4   -0.21    0.77
   9  -7   4    1.02    0.73
   8   6  -4    0.91    0.76
   7   6  -4    4.36    1.12
   6   6  -4    2.24    0.99
  -6  -6   4    3.84    1.27
   5   6  -4    8.03    1.49
   5   6  -4    8.29    1.40
   5   6  -4    6.86    1.35
  -5  -6   4    5.61    1.68
   4   6  -4    1.16    0.80
   4   6  -4    1.73    0.74
   3   6  -4    2.11    0.83
   3   6  -4    2.59    0.68
  -3  -6   4    2.92    0.92
  -3  -6   4    2.79    0.91
   2   6  -4    5.23    0.96
   2   6  -4    5.29    0.91
  -2  -6   4    5.99    0.97
  -2  -6   4    7.87    1.19
   1   6  -4   11.58    1.09
   1   6  -4   13.36    1.15
  -1  -6   4   13.35    1.03
  -1  -6   4   13.71    1.09
   0   6  -4    0.28    0.40
   0  -6   4    0.57    0.39
   0  -6   4    0.30    0.27
   0  -6   4    0.23    0.33
  -1   6  -4   74.17    2.85
   1  -6   4   71.21    2.43
   1  -6   4   72.03    2.35
   2  -6   4   12.00    0.51
   2  -6   4    9.30    0.97
   2  -6   4   11.58    0.64
   3  -6   4    3.79    1.05
   3  -6   4    3.40    0.77
   4  -6   4    4.93    1.18
   4  -6   4    4.90    0.47
   5  -6   4   17.24    0.95
   5  -6   4   13.76    1.66
   6  -6   4    0.08    0.93
   6  -6   4    0.07    0.45
   6  -6   4   -1.21    0.84
   6  -6   4    1.20    1.08
   7  -6   4    0.75    0.95
   7  -6   4    0.43    0.93
   7  -6   4    0.84    0.61
   7  -6   4    1.70    1.05
   8  -6   4    1.73    1.08
   8  -6   4    1.40    0.63
   8  -6   4    0.40    0.91
   9  -6   4    5.55    1.18
   9  -6   4   11.20    1.67
   9   5  -4    2.20    0.91
   8   5  -4    2.91    1.04
   7   5  -4    8.42    1.53
  -7  -5   4    7.78    1.60
   6   5  -4    1.32    0.99
   6   5  -4    0.73    0.92
  -6  -5   4    1.15    1.25
   5   5  -4    2.62    0.94
   5   5  -4    3.60    1.01
   4   5  -4    0.89    0.67
   4   5  -4    0.87    0.56
   3   5  -4    1.08    0.53
   3   5  -4    1.51    0.66
  -3  -5   4    1.39    0.76
  -3  -5   4    1.69    0.69
   2   5  -4   16.86    1.19
   2   5  -4   17.60    1.17
  -2  -5   4   17.28    1.23
  -2  -5   4   16.60    1.28
   1   5  -4    1.55    0.36
   1   5  -4    1.73    0.57
  -1  -5   4    1.23    0.48
  -1  -5   4    1.28    0.45
   0   5  -4   11.53    0.73
   0  -5   4   13.62    0.80
   0  -5   4   10.60    0.67
   0  -5   4   11.42    0.73
   0  -5   4   10.27    0.77
  -1   5  -4    6.78    0.76
   1  -5   4    6.85    0.42
   1  -5   4    6.25    0.50
  -2   5  -4   11.28    1.05
   2  -5   4   11.22    0.45
  -3   5  -4    6.67    1.11
   3  -5   4    6.93    0.85
   4  -5   4    0.46    0.70
   4  -5   4    1.62    0.75
   4  -5   4    1.15    0.30
   5  -5   4    3.19    1.17
   5  -5   4    2.30    0.49
   6  -5   4    2.27    1.01
   6  -5   4   -0.04    0.42
   6  -5   4   -0.59    0.88
   7  -5   4    5.48    1.51
   7  -5   4    5.09    0.94
   7  -5   4    3.76    1.25
   7  -5   4    2.71    1.21
   8  -5   4    0.21    0.58
   8  -5   4   -1.46    0.85
   8  -5   4    0.51    0.86
   9  -5   4    8.90    1.43
   9  -5   4    5.78    1.32
  10  -5   4    3.40    0.81
  10  -5   4    4.77    0.95
   9   4  -4   -0.14    1.13
   8   4  -4    3.84    1.15
   7   4  -4   -0.55    0.87
   7   4  -4   -1.01    0.80
  -7  -4   4    1.80    1.16
   6   4  -4    4.54    1.24
   5   4  -4    0.92    0.65
   4   4  -4    4.39    0.77
   4   4  -4    3.16    0.82
   3   4  -4   -0.04    0.37
   3   4  -4    0.46    0.38
   3   4  -4    0.15    0.41
  -3  -4   4    0.30    0.53
  -3  -4   4    0.11    0.70
   2   4  -4   10.48    0.87
   2   4  -4   10.56    0.85
   2   4  -4   10.55    0.93
   2   4  -4   11.75    0.84
  -2  -4   4   13.69    1.02
  -2  -4   4   10.30    0.99
   1   4  -4    0.98    0.33
   1   4  -4    0.12    0.31
  -1  -4   4    0.84    0.40
  -1  -4   4    0.50    0.34
  -1  -4   4    0.55    0.46
   0   4  -4   35.14    1.58
   0   4  -4   35.60    1.53
   0   4  -4   38.37    1.43
   0  -4   4   37.27    1.37
   0  -4   4   37.52    1.33
  -1   4  -4    0.42    0.22
  -1   4  -4    0.23    0.39
  -2   4  -4   64.15    2.59
   2  -4   4   60.09    2.40
   3  -4   4    0.35    0.38
   3  -4   4    0.16    0.49
   4  -4   4    4.79    1.02
   4  -4   4    4.77    0.49
   5  -4   4   11.63    0.91
   5  -4   4   13.20    1.42
   6  -4   4   24.42    1.43
   6  -4   4   24.56    2.09
   6  -4   4   24.10    2.11
   7  -4   4    3.73    1.34
   7  -4   4    5.97    1.02
   7  -4   4    6.64    1.52
   8  -4   4    7.01    1.45
   8  -4   4    7.55    1.14
   8  -4   4    5.31    1.44
   9  -4   4    3.33    1.15
   9  -4   4    2.73    1.04
  10  -4   4    0.42    0.65
   8   3  -4    1.69    1.08
   7   3  -4    9.54    1.62
   7   3  -4    9.25    1.62
  -7  -3   4    8.54    1.72
   6   3  -4    2.94    1.03
   6   3  -4    5.83    1.41
   5   3  -4   10.00    1.54
   5   3  -4    8.56    1.33
   4   3  -4    0.52    0.52
   4   3  -4    1.28    0.82
   4   3  -4    0.77    0.47
   3   3  -4    5.69    0.75
   3   3  -4    6.31    0.66
   3   3  -4    5.81    0.71
   3   3  -4    6.59    0.78
   2   3  -4    0.50    0.31
   2   3  -4    0.52    0.37
   2   3  -4    0.32    0.35
   2   3  -4   -0.04    0.26
  -2  -3   4    0.34    0.36
   1   3  -4    0.42    0.27
   1   3  -4    0.29    0.27
  -1  -3   4    0.48    0.29
  -1  -3   4    0.64    0.31
   0   3  -4   41.59    1.71
   0   3  -4   41.42    1.43
   0  -3   4   40.29    1.38
   0  -3   4   42.08    1.39
  -1   3  -4   21.80    1.21
   1  -3   4   21.34    1.16
   2  -3   4   51.73    2.08
   2  -3   4   57.21    2.37
   3  -3   4    0.70    0.46
   3  -3   4    0.37    0.36
   3  -3   4    0.79    0.52
   4  -3   4    3.52    0.80
   4  -3   4    3.01    0.50
   4  -3   4    2.89    0.66
   4  -3   4    2.33    0.78
   5  -3   4   43.67    2.48
   5  -3   4   46.25    2.52
   5  -3   4   45.20    1.91
   6  -3   4   10.55    1.63
   6  -3   4   10.19    1.76
   6  -3   4    8.73    1.08
   7  -3   4   18.97    2.38
   7  -3   4   20.40    2.11
   7  -3   4   24.57    1.73
   8  -3   4    7.07    1.47
   8  -3   4    5.12    1.55
   9  -3   4    2.25    1.07
   9  -3   4    0.99    0.86
  10  -3   4    1.40    0.73
   8   2  -4   -0.02    1.00
   7   2  -4    1.72    1.16
   7   2  -4   -0.04    0.87
  -7  -2   4    1.27    1.17
   6   2  -4    1.39    0.78
   6   2  -4    1.47    1.54
   5   2  -4   34.01    2.22
   5   2  -4   32.81    1.91
   4   2  -4    5.44    0.76
   4   2  -4    6.55    1.05
   3   2  -4  114.65    3.73
   3   2  -4  110.91    3.93
   3   2  -4  118.51    3.98
   3   2  -4  115.89    3.54
  -3  -2   4  114.54    4.04
   2   2  -4   10.92    0.82
   2   2  -4   12.42    0.86
  -2  -2   4   10.06    0.79
  -2  -2   4   10.76    0.83
   1   2  -4  333.46    9.18
  -1  -2   4  323.75    9.07
  -1  -2   4  322.68    9.06
   0   2  -4   18.88    0.80
   0   2  -4   18.17    1.10
   0  -2   4   17.92    1.11
   0  -2   4   19.55    0.75
   0  -2   4   19.75    0.99
   0  -2   4   19.30    0.78
  -1   2  -4  597.35   16.27
  -1   2  -4  637.51   16.86
   1  -2   4  598.01   16.65
   2  -2   4    1.25    0.53
   2  -2   4    1.08    0.43
   2  -2   4    1.66    0.45
   3  -2   4   39.61    2.07
   3  -2   4   40.41    1.80
   3  -2   4   38.30    1.74
   4  -2   4    0.87    0.61
   4  -2   4    0.95    0.53
   4  -2   4    2.15    0.47
   4  -2   4    0.85    0.55
   5  -2   4   -0.43    0.44
   5  -2   4    0.27    0.50
   5  -2   4    1.05    0.84
   6  -2   4    0.50    0.59
   6  -2   4    0.56    0.94
   6  -2   4   -0.35    0.69
   7  -2   4    0.16    1.06
   7  -2   4    0.10    0.91
   7  -2   4    1.39    0.79
   7  -2   4    0.62    0.83
   8  -2   4    2.15    1.25
   8  -2   4    0.36    0.82
   9  -2   4    6.34    1.34
   9  -2   4    5.78    1.33
  10  -2   4    0.46    0.65
   8   1  -4    6.97    1.60
  -8  -1   4    5.59    1.42
   7   1  -4   -0.26    0.90
   7   1  -4    1.44    0.94
  -7  -1   4   -0.16    1.46
   6   1  -4  112.56    4.49
   5   1  -4   11.16    1.28
   5   1  -4   11.18    1.09
   5   1  -4   11.79    1.22
   4   1  -4   21.58    1.49
   4   1  -4   20.07    1.18
   4   1  -4   20.23    1.26
   3   1  -4    0.69    0.44
   3   1  -4   -0.18    0.31
   3   1  -4    0.32    0.23
  -3  -1   4    0.38    0.39
   2   1  -4    7.95    0.72
  -2  -1   4    8.72    0.72
  -2  -1   4    8.40    0.70
   1   1  -4    8.48    0.65
   1   1  -4    8.49    0.61
  -1  -1   4    8.95    0.59
  -1  -1   4    7.94    0.57
  -1  -1   4    8.48    0.58
  -1  -1   4    7.92    0.66
   0   1  -4  261.30    7.53
   0   1  -4  252.60    7.16
   0  -1   4  274.68    7.19
   0  -1   4  252.96    7.26
   0  -1   4  252.60    7.52
  -1   1  -4    2.29    0.35
  -1   1  -4    2.11    0.51
   1  -1   4    1.87    0.32
   1  -1   4    1.82    0.43
   2  -1   4   48.99    1.88
   2  -1   4   43.62    1.76
   2  -1   4   46.69    1.62
   2  -1   4   47.34    2.09
   3  -1   4   18.23    0.93
   3  -1   4   13.80    1.21
   3  -1   4   19.00    1.15
   3  -1   4   16.49    1.08
   4  -1   4    6.70    0.66
   4  -1   4    7.74    0.90
   4  -1   4    4.99    1.02
   4  -1   4    6.25    1.01
   4  -1   4    5.83    0.73
   5  -1   4    2.14    0.64
   5  -1   4    1.55    0.75
   6  -1   4    3.98    0.93
   6  -1   4    3.46    0.99
   7  -1   4    0.82    1.28
   7  -1   4    2.84    1.34
   7  -1   4    2.79    1.13
   7  -1   4    1.55    1.12
   8  -1   4    0.23    0.86
   8  -1   4    0.12    1.10
   9  -1   4    5.21    1.35
  10  -1   4   -0.07    0.68
   9   0  -4    0.90    0.97
   8   0  -4   10.43    1.85
  -8   0   4    6.71    1.60
   7   0  -4   16.54    2.21
   7   0  -4   13.91    1.66
   7   0  -4   18.62    1.83
   6   0  -4    1.02    0.69
   6   0  -4    0.94    0.73
   5   0  -4   10.35    1.31
   5   0  -4   10.54    1.08
   5   0  -4   10.29    1.23
   5   0  -4    9.50    1.05
   4   0  -4    6.38    0.86
   4   0  -4    6.74    0.95
   3   0  -4   34.97    1.68
   3   0  -4   32.93    1.46
  -3   0   4   32.42    1.57
   2   0  -4   39.91    1.62
  -2   0   4   38.63    1.56
  -2   0   4   35.04    1.52
   1   0  -4   83.54    2.76
   1   0  -4   84.66    2.71
  -1   0   4   85.59    2.72
  -1   0   4   83.91    2.78
  -1   0   4   85.88    2.56
   0   0  -4   86.86    2.67
   0   0  -4   81.04    2.82
   0   0   4   85.78    2.60
   0   0   4   82.07    2.57
   0   0   4   83.75    2.66
   0   0   4   78.38    2.81
  -1   0  -4    4.38    0.48
  -1   0  -4    4.19    0.55
   1   0   4    2.99    0.49
   1   0   4    3.73    0.52
   1   0   4    3.75    0.44
   2   0   4  101.97    3.36
   2   0   4  102.24    3.27
   2   0   4  100.59    3.59
   2   0   4  102.76    3.38
   2   0   4  104.62    3.31
   3   0   4    4.71    0.69
   3   0   4    3.95    0.64
   3   0   4    4.16    0.61
   3   0   4    4.18    0.84
   3   0   4    5.07    0.71
   3   0   4    3.23    0.68
   4   0   4   21.02    1.72
   4   0   4   25.68    1.63
   4   0   4   24.05    1.42
   4   0   4   25.46    1.35
   4   0   4   24.52    1.52
   4   0   4   24.23    1.41
   5   0   4   10.92    1.29
   5   0   4   11.65    1.20
   5   0   4   13.52    1.34
   6   0   4    1.02    0.79
   6   0   4    1.78    1.01
   7   0   4    0.85    1.19
   7   0   4    0.17    0.74
   7   0   4    0.34    0.98
   7   0   4   -0.47    1.02
   8   0   4    6.26    1.56
   8   0   4    6.40    1.58
   8   0   4    7.43    1.79
   9   0   4   -0.57    0.85
  10  -1  -4   -0.34    0.70
   9  -1  -4    6.95    1.48
   8  -1  -4   11.35    1.79
   8  -1  -4   10.67    2.00
   8  -1  -4    8.19    1.69
  -8   1   4   10.15    1.79
   7  -1  -4   46.57    2.60
   7  -1  -4   40.21    2.79
   6  -1  -4   -1.10    0.52
   6  -1  -4    0.12    0.67
   5  -1  -4   12.18    1.13
   5  -1  -4   12.06    1.31
   5  -1  -4    9.11    0.96
   5  -1  -4   11.96    1.17
   5  -1  -4   11.65    1.37
   4  -1  -4   12.10    1.02
   4  -1  -4   16.19    1.28
   4  -1  -4   18.67    1.14
   3  -1  -4   62.14    2.45
  -3   1   4   59.19    2.37
   2  -1  -4   18.29    1.01
   2  -1  -4   17.45    0.99
  -2   1   4   17.00    1.01
   1  -1  -4    0.66    0.29
   1  -1  -4    0.80    0.35
  -1   1   4    1.20    0.36
  -1   1   4    0.96    0.35
  -1   1   4    1.14    0.27
  -1   1   4    0.93    0.24
   0  -1  -4    2.62    0.49
   0  -1  -4    2.13    0.45
   0   1   4    2.84    0.52
   0   1   4    1.90    0.45
   0   1   4    1.98    0.38
   0   1   4    2.59    0.41
  -1  -1  -4  974.71   26.36
  -1  -1  -4  965.22   26.35
   1   1   4 1000.00   26.37
   1   1   4  959.95   26.24
   1   1   4  979.92   26.18
   2   1   4    6.56    0.74
   2   1   4    8.24    0.84
   2   1   4    7.39    0.72
   2   1   4    7.37    0.61
   2   1   4    7.35    0.64
   2   1   4    7.63    0.74
   3   1   4   36.29    1.78
   3   1   4   33.47    1.79
   3   1   4   35.52    1.61
   3   1   4   33.07    1.89
   3   1   4   34.47    1.76
   4   1   4    4.32    0.77
   4   1   4    3.98    0.86
   4   1   4    3.36    0.75
   4   1   4    7.42    1.13
   4   1   4    3.58    0.85
   5   1   4    8.93    1.47
   5   1   4   12.13    1.32
   6   1   4   -0.63    0.72
   6   1   4   -0.34    0.86
   7   1   4    1.14    1.18
   7   1   4    2.33    1.38
   7   1   4    0.99    0.97
   8   1   4    0.95    1.10
   8   1   4    1.56    1.26
   9   1   4    0.55    0.81
  10  -2  -4    0.68    0.77
   9  -2  -4    1.60    1.09
   9  -2  -4    2.94    1.12
   9  -2  -4    2.88    1.40
  -9   2   4    1.12    1.16
   8  -2  -4   11.10    1.69
   8  -2  -4    9.01    1.71
   8  -2  -4    8.06    1.37
   8  -2  -4    8.47    1.62
   7  -2  -4    0.33    0.96
   7  -2  -4    0.06    0.71
   7  -2  -4    0.49    0.85
   6  -2  -4    3.13    0.84
   6  -2  -4    2.22    0.98
   5  -2  -4   15.18    1.45
   5  -2  -4   15.59    1.14
   5  -2  -4   16.02    1.21
   5  -2  -4   15.20    1.53
   4  -2  -4    6.06    0.86
   4  -2  -4    7.18    0.78
   4  -2  -4    8.07    1.06
   3  -2  -4    8.55    0.85
  -3   2   4    9.17    0.86
   2  -2  -4  153.50    4.81
   2  -2  -4  158.18    4.77
  -2   2   4  155.44    4.43
  -2   2   4  150.14    4.26
  -2   2   4  164.43    4.92
   1  -2  -4  119.00    3.87
   1  -2  -4  120.15    3.63
  -1   2   4  115.31    3.62
  -1   2   4  121.18    3.53
  -1   2   4  119.68    3.87
  -1   2   4  123.82    3.59
  -1   2   4  119.88    3.72
   0  -2  -4  165.08    4.99
   0  -2  -4  157.89    4.72
   0   2   4  163.64    4.73
   0   2   4  158.66    4.96
   0   2   4  159.20    4.72
   0   2   4  158.60    4.71
   0   2   4  153.29    4.74
  -1  -2  -4  320.92    9.42
  -1  -2  -4  324.25    9.23
   1   2   4  321.31    9.30
   1   2   4  311.06    9.12
   1   2   4  331.38    9.22
   1   2   4  339.68    9.44
   1   2   4  314.24    9.06
  -2  -2  -4    0.78    0.39
   2   2   4    1.60    0.56
   2   2   4    1.22    0.45
   2   2   4    1.22    0.40
   2   2   4    1.29    0.54
   2   2   4    0.69    0.41
   3   2   4   28.33    1.61
   3   2   4   30.22    1.53
   3   2   4   29.77    1.76
   3   2   4   26.27    1.34
   3   2   4   27.79    1.73
   3   2   4   24.40    1.62
   4   2   4    1.51    0.73
   4   2   4    0.11    0.54
   4   2   4    0.79    0.62
   4   2   4    0.87    0.59
   4   2   4    0.90    0.50
   5   2   4    3.93    1.07
   5   2   4    3.98    1.01
   6   2   4    0.94    1.01
   6   2   4   -0.61    0.71
   7   2   4    1.87    1.18
   7   2   4    1.64    1.08
   8   2   4    3.94    1.25
   9   2   4   13.13    1.47
  10  -3  -4    0.51    0.87
  10  -3  -4    0.18    0.72
   9  -3  -4    0.32    1.00
   9  -3  -4   -0.03    1.06
   9  -3  -4    0.14    0.85
  -9   3   4   -0.09    1.08
   8  -3  -4   17.28    2.06
   8  -3  -4   18.48    2.15
   8  -3  -4   17.86    1.73
   8  -3  -4   16.28    2.16
   7  -3  -4   -0.01    0.94
   7  -3  -4    0.60    0.75
   7  -3  -4    1.05    1.05
   7  -3  -4   -0.05    0.85
   6  -3  -4    8.15    1.16
   6  -3  -4    6.60    1.43
   5  -3  -4    7.73    1.04
   5  -3  -4    6.28    0.93
   5  -3  -4    7.58    1.30
   5  -3  -4    4.83    1.11
   4  -3  -4    5.71    0.86
   4  -3  -4    6.71    0.83
   4  -3  -4    6.57    0.76
   3  -3  -4   50.66    2.17
   3  -3  -4   48.22    1.95
  -3   3   4   51.62    1.87
   2  -3  -4   56.11    2.07
   2  -3  -4   54.90    2.20
   2  -3  -4   55.54    2.05
  -2   3   4   53.09    1.74
  -2   3   4   55.92    2.28
  -2   3   4   55.06    1.99
  -2   3   4   53.77    1.88
   1  -3  -4   11.78    0.97
   1  -3  -4   10.13    0.64
  -1   3   4   11.98    0.92
  -1   3   4   11.01    0.75
  -1   3   4   11.09    0.71
  -1   3   4   11.48    0.79
  -1   3   4   10.92    0.75
   0  -3  -4  110.25    3.93
   0  -3  -4  117.06    3.46
   0  -3  -4  115.67    3.49
   0   3   4  113.47    3.67
   0   3   4  118.94    3.70
   0   3   4  119.16    3.98
   0   3   4  114.29    3.68
  -1  -3  -4    3.45    0.49
  -1  -3  -4    3.28    0.56
  -1  -3  -4    3.54    0.72
   1   3   4    4.80    0.87
   1   3   4    3.17    0.60
   1   3   4    3.95    0.60
   1   3   4    2.74    0.63
   1   3   4    3.41    0.59
  -2  -3  -4  133.42    4.48
   2   3   4  132.54    4.69
   2   3   4  132.55    4.78
   2   3   4  138.22    4.49
   2   3   4  136.15    4.34
   2   3   4  138.82    4.60
   3   3   4    1.37    0.52
   3   3   4    0.94    0.66
   3   3   4    1.90    0.62
   3   3   4    1.01    0.47
   3   3   4    1.04    0.69
   4   3   4    2.65    0.89
   4   3   4    2.60    0.99
   4   3   4    2.56    0.76
   5   3   4    4.30    1.19
   5   3   4    3.58    1.03
   6   3   4    0.29    0.95
   6   3   4   -0.65    0.71
   7   3   4   -0.01    0.89
   7   3   4    1.26    1.03
   8   3   4    7.34    1.44
   9   3   4    0.22    0.61
  10  -4  -4    0.33    0.87
  10  -4  -4   -0.63    0.63
   9  -4  -4    4.82    1.39
   9  -4  -4    6.11    1.32
   9  -4  -4    8.51    1.63
   9  -4  -4    5.45    1.17
   8  -4  -4    0.07    1.00
   8  -4  -4   -0.28    0.92
   8  -4  -4   -0.46    0.65
   8  -4  -4    0.67    0.97
   8  -4  -4   -1.04    1.10
   7  -4  -4    4.48    1.51
   7  -4  -4    3.47    0.96
   7  -4  -4    5.49    1.39
   7  -4  -4    2.38    1.43
   7  -4  -4    4.69    1.29
   6  -4  -4    2.67    1.16
   6  -4  -4    1.44    0.74
   6  -4  -4    1.31    0.74
   6  -4  -4    3.05    1.17
   5  -4  -4   11.02    1.35
   5  -4  -4   12.70    1.44
   5  -4  -4   10.57    1.08
   5  -4  -4   14.23    1.15
   4  -4  -4    3.36    0.95
   4  -4  -4    2.52    0.66
   4  -4  -4    2.14    0.69
   4  -4  -4    3.52    0.67
   3  -4  -4    4.72    0.75
   3  -4  -4    2.72    0.62
   3  -4  -4    2.42    0.55
  -3   4   4    3.66    0.60
   2  -4  -4    0.15    0.26
   2  -4  -4    0.06    0.31
  -2   4   4    0.00    0.28
  -2   4   4   -0.32    0.23
  -2   4   4   -0.01    0.34
   1  -4  -4   78.29    2.79
   1  -4  -4   80.48    2.42
   1  -4  -4   74.93    2.88
  -1   4   4   77.06    3.04
  -1   4   4   78.52    2.68
  -1   4   4   74.82    2.76
  -1   4   4   82.43    2.76
   0  -4  -4   16.27    1.10
   0   4   4   15.11    1.18
   0   4   4   17.17    1.07
   0   4   4   17.85    1.10
   0   4   4   17.58    1.09
  -1  -4  -4   39.35    2.06
   1   4   4   42.90    2.13
   1   4   4   40.03    2.09
   1   4   4   40.88    1.84
   1   4   4   42.89    1.97
   1   4   4   37.46    1.85
   2   4   4   70.21    2.77
   2   4   4   68.92    2.87
   2   4   4   73.64    3.18
   2   4   4   75.45    3.05
   3   4   4   15.85    1.50
   3   4   4   15.91    1.46
   3   4   4   15.01    1.16
   3   4   4   15.99    1.27
   4   4   4    1.20    0.68
   4   4   4    5.33    1.17
   4   4   4    6.27    1.41
   5   4   4    1.24    1.05
   5   4   4    3.55    1.54
   5   4   4    0.97    0.85
   6   4   4    8.35    1.71
   6   4   4    4.51    1.45
   7   4   4   10.54    1.67
   8   4   4    4.47    1.10
  10  -5  -4    0.57    0.76
  10  -5  -4    0.77    0.87
   9  -5  -4    4.38    1.24
   9  -5  -4    3.23    0.89
   9  -5  -4    3.09    1.08
   9  -5  -4    4.76    1.24
   8  -5  -4    3.59    1.48
   8  -5  -4    2.27    1.13
   8  -5  -4    2.40    0.88
   8  -5  -4    2.38    1.32
   8  -5  -4    2.67    1.21
   7  -5  -4    0.63    1.29
   7  -5  -4    0.28    1.15
   7  -5  -4    1.90    1.04
   7  -5  -4    0.31    0.67
   7  -5  -4   -0.31    1.04
   6  -5  -4    5.06    1.00
   6  -5  -4    8.11    1.28
   6  -5  -4    5.41    1.49
   6  -5  -4    5.52    1.48
   5  -5  -4    0.54    0.91
   5  -5  -4    1.25    0.65
   5  -5  -4    0.95    0.62
   4  -5  -4   19.64    1.30
   4  -5  -4   20.34    1.76
   4  -5  -4   20.44    1.41
   3  -5  -4   28.89    1.57
   3  -5  -4   32.01    1.72
   3  -5  -4   29.58    1.98
  -3   5   4   33.34    1.61
   2  -5  -4   47.85    2.04
   2  -5  -4   43.62    2.10
   2  -5  -4   47.94    2.10
  -2   5   4   48.09    2.07
  -2   5   4   48.29    1.97
   1  -5  -4    6.03    0.86
   1  -5  -4    5.73    0.86
   1  -5  -4    5.53    0.89
  -1   5   4    6.12    0.72
  -1   5   4    8.13    0.80
  -1   5   4    4.74    0.65
   0  -5  -4    3.91    0.80
   0  -5  -4    2.67    0.64
   0  -5  -4    3.04    0.71
   0   5   4    3.69    0.70
   0   5   4    2.49    0.61
   0   5   4    2.17    0.59
  -1  -5  -4   69.64    2.94
  -1  -5  -4   65.74    3.05
   1   5   4   69.16    2.91
   1   5   4   76.55    3.24
   1   5   4   71.15    2.88
   1   5   4   71.26    2.83
   2   5   4    0.19    0.48
   2   5   4    0.60    0.65
   2   5   4    0.60    0.47
   2   5   4    0.00    0.48
   3   5   4   22.44    1.66
   3   5   4   23.11    1.94
   3   5   4   19.66    1.45
   3   5   4   21.33    1.73
   4   5   4    0.46    0.62
   4   5   4    0.31    0.83
   4   5   4   -0.13    0.67
   5   5   4    3.39    1.23
   5   5   4    7.95    1.63
   6   5   4    0.03    0.87
   6   5   4    0.90    1.00
   7   5   4   23.64    2.22
   8   5   4    0.33    0.70
  10  -6  -4   -0.03    0.67
  10  -6  -4    1.87    0.89
   9  -6  -4    0.63    0.92
   9  -6  -4    0.59    0.84
   9  -6  -4    0.70    0.94
   8  -6  -4    7.36    1.28
   8  -6  -4    5.46    1.40
   8  -6  -4    3.97    1.49
   8  -6  -4    6.98    1.56
   8  -6  -4    6.81    1.65
   7  -6  -4    2.37    1.38
   7  -6  -4    1.01    1.21
   7  -6  -4    1.34    0.74
   7  -6  -4    2.29    1.30
   7  -6  -4    1.45    1.00
   6  -6  -4    3.14    0.88
   6  -6  -4    3.09    0.99
   6  -6  -4    1.63    1.18
   6  -6  -4    2.81    1.13
   6  -6  -4    2.74    1.29
   6  -6  -4    1.23    1.45
   5  -6  -4    1.80    0.84
   5  -6  -4    2.47    1.18
   5  -6  -4    0.79    1.18
   5  -6  -4    2.20    0.76
   4  -6  -4    5.74    0.99
   4  -6  -4    7.48    1.46
   4  -6  -4   10.39    1.07
   3  -6  -4    2.40    0.74
   3  -6  -4    1.56    0.56
   3  -6  -4    2.24    0.93
  -3   6   4    1.65    0.58
   2  -6  -4   12.15    1.15
   2  -6  -4   12.22    1.08
   2  -6  -4   15.40    1.24
   2  -6  -4   11.11    1.47
  -2   6   4   14.80    1.09
  -2   6   4   12.48    1.07
   1  -6  -4   24.34    1.53
   1  -6  -4   24.43    1.64
   1  -6  -4   26.12    1.58
   1  -6  -4   26.81    2.04
  -1   6   4   25.15    1.52
  -1   6   4   25.85    1.52
  -1   6   4   25.05    1.47
   0  -6  -4   64.26    2.88
   0  -6  -4   62.47    3.00
   0  -6  -4   59.49    2.70
   0  -6  -4   59.95    2.64
   0   6   4   59.96    2.64
   0   6   4   64.20    2.72
   0   6   4   59.43    2.63
   0   6   4   66.78    3.14
  -1  -6  -4    2.88    0.86
  -1  -6  -4    3.84    0.90
  -1  -6  -4    3.43    0.89
  -1  -6  -4    2.85    0.63
   1   6   4    3.89    0.80
   1   6   4    3.11    0.76
   1   6   4    3.63    1.00
   1   6   4    4.01    0.83
   2   6   4    0.95    0.66
   2   6   4    1.78    0.88
   2   6   4    2.37    0.77
   2   6   4    1.45    0.72
   3   6   4   12.02    1.31
   3   6   4    9.46    1.63
   3   6   4   11.42    1.86
   3   6   4   13.24    1.45
   4   6   4   54.74    3.34
   4   6   4   56.35    3.31
   4   6   4   59.88    3.09
   5   6   4    5.08    1.37
   5   6   4    7.78    1.55
   6   6   4   41.89    2.84
   7   6   4    0.69    0.80
  10  -7  -4    1.30    0.77
  10  -7  -4    0.62    0.72
   9  -7  -4    1.76    0.90
   9  -7  -4    1.04    0.93
   9  -7  -4    1.35    0.98
   9  -7  -4    0.83    1.01
   8  -7  -4   11.57    1.68
   8  -7  -4   14.70    1.57
   8  -7  -4   14.65    2.08
   8  -7  -4   15.17    2.08
   8  -7  -4   13.93    1.95
   7  -7  -4    1.40    1.02
   7  -7  -4    2.27    1.31
   7  -7  -4    1.49    0.85
   7  -7  -4    1.66    1.22
   7  -7  -4    1.60    1.17
   6  -7  -4    4.59    1.49
   6  -7  -4    8.92    1.49
   6  -7  -4    7.34    1.53
   6  -7  -4    5.34    1.72
   6  -7  -4    7.79    1.51
   6  -7  -4    6.92    1.18
   6  -7  -4    5.63    1.72
   5  -7  -4   13.32    1.71
   5  -7  -4    6.40    1.59
   5  -7  -4   11.60    1.43
   5  -7  -4   14.64    1.39
   5  -7  -4   13.18    1.83
   4  -7  -4    8.79    1.66
   4  -7  -4    9.02    1.45
   4  -7  -4    8.24    1.61
   4  -7  -4    8.57    1.74
   3  -7  -4    0.56    0.64
   3  -7  -4    0.56    1.03
   3  -7  -4    0.73    0.56
  -3   7   4   -0.18    0.46
   2  -7  -4    4.54    0.96
   2  -7  -4    4.65    0.88
   2  -7  -4    4.06    1.19
   2  -7  -4    5.25    1.06
  -2   7   4    4.16    0.87
  -2   7   4    4.70    0.93
   1  -7  -4    1.53    0.66
   1  -7  -4    0.95    0.59
   1  -7  -4    2.08    0.75
   1  -7  -4    1.15    1.02
  -1   7   4    0.78    0.50
  -1   7   4    0.90    0.57
  -1   7   4    1.39    0.64
   0  -7  -4   29.51    2.10
   0  -7  -4   28.43    1.95
   0  -7  -4   26.32    1.83
   0  -7  -4   25.19    1.76
   0   7   4   27.51    1.82
   0   7   4   27.39    1.78
   0   7   4   27.39    2.06
   0   7   4   29.26    1.83
  -1  -7  -4    4.47    0.64
  -1  -7  -4    4.19    1.33
   1   7   4    5.89    1.16
   1   7   4    4.23    0.93
   1   7   4    4.62    1.18
   1   7   4    4.16    0.92
  -2  -7  -4   12.40    1.07
   2   7   4   11.15    1.48
   2   7   4   13.20    1.63
   2   7   4   12.77    1.36
   2   7   4   14.24    1.49
  -3  -7  -4    1.57    0.68
   3   7   4    2.70    1.14
   3   7   4    1.58    0.79
   3   7   4    1.33    1.00
   3   7   4    1.68    0.86
  -4  -7  -4   -0.20    0.61
   4   7   4    0.08    0.98
   4   7   4    0.47    0.93
  -5  -7  -4   13.22    1.26
   5   7   4   12.18    1.86
   5   7   4    5.53    1.36
  -6  -7  -4    0.91    0.59
   6   7   4    1.39    0.88
   7   7   4    0.59    0.64
   9  -8  -4    0.95    0.75
   9  -8  -4    0.92    0.86
   9  -8  -4    0.11    0.71
   8  -8  -4    0.49    1.02
   8  -8  -4   -0.90    0.94
   8  -8  -4    0.28    0.83
   8  -8  -4   -0.61    0.67
   8  -8  -4    0.30    1.01
   7  -8  -4   18.15    2.23
   7  -8  -4   16.60    2.30
   7  -8  -4   13.88    1.46
   7  -8  -4   13.20    2.82
   7  -8  -4   16.75    1.96
   7  -8  -4   16.90    2.51
   6  -8  -4    2.01    0.88
   6  -8  -4    0.69    0.96
   6  -8  -4    1.86    1.23
   6  -8  -4    1.28    0.99
   6  -8  -4    0.57    1.30
   6  -8  -4   -0.18    0.75
   6  -8  -4    2.15    1.22
   5  -8  -4    2.69    1.12
   5  -8  -4    4.62    1.42
   5  -8  -4    4.16    1.46
   5  -8  -4    6.14    1.67
   5  -8  -4    3.39    0.89
   5  -8  -4    3.32    1.04
   5  -8  -4    3.85    1.19
   4  -8  -4    3.64    1.44
   4  -8  -4    6.65    1.66
   4  -8  -4    3.04    1.05
   4  -8  -4    6.01    1.26
   3  -8  -4    1.71    0.86
   3  -8  -4    1.94    0.74
   3  -8  -4    1.76    0.91
   3  -8  -4    1.75    1.07
   3  -8  -4    4.02    1.40
  -3   8   4    1.34    0.67
   2  -8  -4    5.08    1.15
   2  -8  -4    4.48    1.21
   2  -8  -4    7.17    1.15
   2  -8  -4    4.31    1.05
   2  -8  -4    5.64    1.45
  -2   8   4    5.29    0.99
  -2   8   4    6.39    1.09
   1  -8  -4    6.53    1.31
   1  -8  -4    6.76    1.27
   1  -8  -4    4.45    0.96
   1  -8  -4    6.51    1.26
   1  -8  -4    7.37    1.52
  -1   8   4    4.49    0.96
  -1   8   4    6.92    1.18
   0  -8  -4    0.38    0.82
   0  -8  -4   -0.43    0.64
   0  -8  -4    0.22    0.63
   0  -8  -4    0.52    0.90
   0  -8  -4    0.74    0.76
   0   8   4    0.11    0.60
   0   8   4    1.19    0.75
   0   8   4    0.74    0.68
   0   8   4    0.63    0.85
  -1  -8  -4    7.85    1.52
   1   8   4    6.63    1.19
   1   8   4    5.93    1.34
   1   8   4    9.81    1.27
   1   8   4    6.35    1.26
  -2  -8  -4   -0.52    1.05
  -2  -8  -4    1.21    0.42
   2   8   4    1.80    1.03
   2   8   4    2.74    0.97
   2   8   4    1.27    0.89
  -3  -8  -4    0.42    0.45
   3   8   4   -0.02    0.94
   3   8   4    1.30    0.99
  -4  -8  -4    1.44    0.53
   4   8   4    1.45    1.04
   4   8   4    1.66    1.22
  -5  -8  -4    2.82    0.48
   5   8   4    3.69    1.04
   6   8   4    1.27    0.82
   9  -9  -4    2.48    0.87
   9  -9  -4    2.87    0.87
   9  -9  -4    3.80    0.96
   8  -9  -4    1.67    0.99
   8  -9  -4    4.64    1.38
   8  -9  -4    3.56    0.97
   8  -9  -4    2.19    1.20
   7  -9  -4   14.41    1.83
   7  -9  -4   14.96    1.66
   7  -9  -4   18.08    2.12
   7  -9  -4   14.81    2.03
   7  -9  -4   18.23    1.54
   7  -9  -4   14.54    2.16
   6  -9  -4   -0.25    1.04
   6  -9  -4    2.29    1.26
   6  -9  -4   -0.10    1.22
   6  -9  -4    0.57    0.89
   6  -9  -4    0.78    0.93
   6  -9  -4    0.11    0.68
   6  -9  -4    1.31    0.94
   5  -9  -4    3.56    0.96
   5  -9  -4    2.99    1.29
   5  -9  -4    1.63    1.16
   5  -9  -4    3.13    1.09
   5  -9  -4    2.59    1.43
   5  -9  -4    2.25    1.23
   5  -9  -4    5.36    1.26
   4  -9  -4   17.16    2.24
   4  -9  -4   14.17    1.83
   4  -9  -4   17.58    2.10
   4  -9  -4   14.95    2.16
   4  -9  -4   16.53    1.75
   4  -9  -4   13.78    2.67
   3  -9  -4   -0.81    0.53
   3  -9  -4   -2.17    1.00
   3  -9  -4   -0.08    1.05
   3  -9  -4    0.00    0.73
   3  -9  -4    0.05    1.18
   3  -9  -4    0.75    0.81
  -3   9   4    0.98    0.80
   2  -9  -4   31.32    2.22
   2  -9  -4   27.93    2.00
   2  -9  -4   25.62    2.56
   2  -9  -4   25.64    2.18
   2  -9  -4   30.88    2.46
  -2   9   4   29.64    2.03
   1  -9  -4    0.41    0.68
   1  -9  -4    1.41    0.94
   1  -9  -4    0.59    1.13
   1  -9  -4    0.65    0.82
   1  -9  -4    0.40    0.75
   1  -9  -4    0.10    1.16
  -1   9   4    1.43    0.86
  -1   9   4   -0.31    0.55
  -1   9   4    0.61    0.89
   0  -9  -4    2.44    0.97
   0  -9  -4    0.90    0.86
   0  -9  -4    1.71    1.15
   0  -9  -4    0.15    1.17
   0  -9  -4    1.71    0.96
   0   9   4    0.98    0.81
   0   9   4    2.00    0.91
   0   9   4   -0.60    0.85
  -1  -9  -4    0.41    0.99
   1   9   4    0.16    0.74
   1   9   4    1.26    0.97
  -2  -9  -4    1.69    1.03
   2   9   4    2.56    1.21
   2   9   4    1.97    0.94
  -3  -9  -4   17.73    2.06
   3   9   4    9.57    1.71
  -4  -9  -4    0.17    1.05
   4   9   4    0.93    0.87
  -5  -9  -4   -0.56    0.98
   5   9   4    0.26    0.72
   6   9   4    0.79    0.61
   8 -10  -4    7.12    1.27
   8 -10  -4   10.04    1.41
   8 -10  -4    6.38    1.09
   7 -10  -4    1.43    1.05
   7 -10  -4   -0.35    0.90
   7 -10  -4   -0.21    0.89
   7 -10  -4    0.26    0.79
   6 -10  -4    0.11    1.05
   6 -10  -4    1.46    1.01
   6 -10  -4    0.22    0.87
   6 -10  -4    1.48    0.78
   6 -10  -4    1.48    1.10
   6 -10  -4   -0.01    1.19
   6 -10  -4    1.19    0.88
   5 -10  -4   -0.70    1.03
   5 -10  -4    0.54    0.72
   5 -10  -4    0.32    1.17
   5 -10  -4   -0.39    1.00
   5 -10  -4    0.08    0.79
   5 -10  -4    1.75    1.22
   5 -10  -4    0.36    0.83
   4 -10  -4    1.06    0.72
   4 -10  -4    3.17    1.29
   4 -10  -4    4.00    1.51
   4 -10  -4    2.32    1.31
   4 -10  -4    2.44    1.10
   4 -10  -4    2.01    0.92
   3 -10  -4    3.67    1.26
   3 -10  -4    3.83    1.45
   3 -10  -4    2.39    1.31
   3 -10  -4    3.43    1.37
   3 -10  -4    2.04    0.99
   3 -10  -4    2.67    0.90
  -3  10   4    2.56    1.04
   2 -10  -4    0.21    0.99
   2 -10  -4    0.37    0.97
   2 -10  -4    2.88    1.02
   2 -10  -4    3.29    1.00
   2 -10  -4    1.06    0.95
   2 -10  -4    1.76    1.30
  -2  10   4   -0.19    1.00
  -2  10   4    1.63    0.85
   1 -10  -4    7.04    1.40
   1 -10  -4    8.33    1.55
   1 -10  -4    6.99    1.57
   1 -10  -4    3.75    1.38
   1 -10  -4    5.15    1.27
  -1  10   4    5.64    1.42
  -1  10   4    7.76    1.43
   0 -10  -4    3.45    1.28
   0 -10  -4    5.21    1.29
   0 -10  -4    0.92    1.16
   0 -10  -4    4.86    1.25
   0 -10  -4    3.96    1.31
   0  10   4    3.64    1.25
   0  10   4    1.40    0.87
  -1 -10  -4    3.03    1.36
   1  10   4    4.07    1.23
   1  10   4    3.17    1.00
  -2 -10  -4    0.95    1.01
   2  10   4    0.04    1.54
  -3 -10  -4    1.14    0.98
  -4 -10  -4    1.72    0.93
   7 -11  -4    2.23    0.95
   7 -11  -4    1.51    0.83
   7 -11  -4    3.40    0.84
   6 -11  -4    0.41    0.80
   6 -11  -4    0.79    1.06
   6 -11  -4    0.87    0.95
   6 -11  -4    0.79    1.00
   5 -11  -4    2.01    0.90
   5 -11  -4    3.87    1.11
   5 -11  -4    2.98    0.83
   5 -11  -4    6.05    1.52
   5 -11  -4    2.15    1.28
   5 -11  -4    4.18    1.23
   4 -11  -4    1.16    1.14
   4 -11  -4    1.89    0.96
   4 -11  -4    5.11    1.45
   4 -11  -4    1.93    0.77
   4 -11  -4    1.14    1.05
   4 -11  -4    4.54    1.21
   3 -11  -4   -1.14    0.81
   3 -11  -4   -1.01    0.97
   3 -11  -4    1.51    1.13
   3 -11  -4    0.21    1.03
  -3  11   4   -0.88    1.01
   2 -11  -4    0.43    1.17
   2 -11  -4    0.01    0.97
   2 -11  -4   -1.04    0.76
   2 -11  -4   -0.27    0.65
   2 -11  -4    0.83    1.15
  -2  11   4   -0.55    0.97
   1 -11  -4    8.69    1.67
   1 -11  -4    9.57    1.49
   1 -11  -4   13.01    1.85
   1 -11  -4    9.74    1.72
  -1  11   4    6.55    1.49
   0 -11  -4    3.11    1.37
   0 -11  -4    2.26    1.20
   0 -11  -4    4.71    1.37
   0 -11  -4    3.93    1.15
  -1 -11  -4    0.32    0.98
  -2 -11  -4    8.51    1.55
   7 -12  -4    0.26    0.63
   6 -12  -4    0.77    0.75
   6 -12  -4    1.31    0.76
   6 -12  -4    1.69    0.92
   5 -12  -4    4.35    1.23
   5 -12  -4    3.82    0.99
   5 -12  -4    3.76    1.17
   5 -12  -4    3.32    1.04
   4 -12  -4    5.79    1.13
   4 -12  -4    5.58    1.21
   4 -12  -4    5.06    1.32
   4 -12  -4    3.87    1.16
   3 -12  -4    0.83    1.04
   3 -12  -4    1.83    0.93
   3 -12  -4    0.56    0.68
   3 -12  -4   -0.25    0.90
   3 -12  -4    0.86    0.81
   2 -12  -4    2.77    1.12
   2 -12  -4    6.37    1.28
   2 -12  -4    4.27    1.22
   2 -12  -4    6.29    1.52
   1 -12  -4    9.03    1.44
   1 -12  -4   10.56    1.65
   1 -12  -4   12.18    1.48
   1 -12  -4   11.18    1.77
   0 -12  -4    0.01    1.15
   0 -12  -4    0.02    1.06
   0 -12  -4   -0.62    0.85
  -1 -12  -4    8.82    1.48
   5 -13  -4    1.60    0.67
   5 -13  -4    1.84    0.75
   5 -13  -4    1.98    0.72
   4 -13  -4    2.68    0.91
   4 -13  -4    2.54    0.82
   4 -13  -4    2.81    0.79
   3 -13  -4    0.59    0.75
   3 -13  -4    0.78    0.58
   3 -13  -4    0.26    0.65
   2 -13  -4    3.49    1.00
   2 -13  -4    3.66    0.88
   2 -13  -4    3.64    0.80
   1 -13  -4    4.31    1.03
   1 -13  -4    5.66    1.07
   1 -13  -4    4.82    0.87
   0 -13  -4    1.91    0.81
  -1 -13  -4    0.46    0.59
  -1 -14   5   -0.65    0.73
  -1 -14   5    1.26    0.59
   0 -14   5    0.29    0.78
   0 -14   5    0.98    0.61
   1 -14   5    0.51    0.59
   1 -14   5    0.45    0.85
   2 -14   5    1.66    0.68
   2 -14   5    1.80    1.01
   3 -14   5    0.05    0.60
   3 -14   5   -0.12    0.73
   4 -14   5    0.92    0.78
   4 -14   5    0.74    0.58
  -3 -13   5    0.63    0.78
  -2 -13   5    0.51    0.74
  -2 -13   5    1.72    0.94
  -1 -13   5    1.56    0.79
  -1 -13   5   -0.44    0.90
  -1 -13   5   -0.85    0.87
   0 -13   5    8.44    1.34
   0 -13   5    3.64    1.13
   0 -13   5   10.71    1.70
   1 -13   5    0.23    0.88
   1 -13   5    0.48    1.00
   1 -13   5    0.20    0.74
   2 -13   5    6.10    1.43
   2 -13   5    3.91    1.24
   2 -13   5    9.19    1.46
   3 -13   5    1.92    1.02
   3 -13   5    0.14    1.04
   3 -13   5    0.53    0.69
   4 -13   5   10.07    1.61
   4 -13   5    5.98    1.15
   5 -13   5   -0.25    0.81
   4  12  -5    0.68    0.54
  -4 -12   5   -0.25    0.74
   3  12  -5   13.93    1.48
  -3 -12   5   12.37    1.81
  -3 -12   5   14.73    1.68
  -2 -12   5    9.40    1.45
  -2 -12   5   10.65    1.60
  -2 -12   5   10.30    1.70
  -1 -12   5   -0.70    0.92
  -1 -12   5    0.08    1.00
  -1 -12   5   -0.27    0.68
  -1 -12   5    0.84    0.75
  -1 -12   5    0.67    0.86
   0 -12   5   17.62    1.59
   0 -12   5   17.65    2.23
   0 -12   5   14.95    1.94
   0 -12   5   19.75    1.67
   0 -12   5   16.33    1.83
   1 -12   5    6.85    1.56
   1 -12   5    3.48    0.88
   1 -12   5    6.31    1.57
   1 -12   5    4.30    0.91
   1 -12   5    7.08    1.44
   2 -12   5    3.12    1.30
   2 -12   5    5.52    0.96
   2 -12   5    4.28    1.17
   2 -12   5    6.66    1.64
   3 -12   5    6.28    1.47
   3 -12   5    8.98    1.05
   3 -12   5    9.82    1.75
   3 -12   5   12.06    1.75
   4 -12   5    2.72    1.07
   4 -12   5    3.28    0.54
   4 -12   5    1.54    1.08
   4 -12   5    5.10    1.47
   5 -12   5    3.26    1.21
   5  11  -5    1.61    0.66
  -5 -11   5    0.37    0.84
   4  11  -5    1.94    0.81
  -4 -11   5   -0.56    0.97
  -4 -11   5    2.05    1.11
   3  11  -5    4.01    1.20
  -3 -11   5    2.30    1.32
  -3 -11   5    4.73    1.39
   2  11  -5    1.86    1.32
   2  11  -5    1.58    0.99
  -2 -11   5    3.56    1.46
  -2 -11   5    1.93    1.12
  -2 -11   5   -0.01    0.79
  -2 -11   5    2.72    1.08
  -2 -11   5    1.50    0.92
   1  11  -5   11.21    1.44
  -1 -11   5   14.11    1.76
  -1 -11   5    8.17    1.40
  -1 -11   5    8.18    1.42
  -1 -11   5   11.89    1.94
  -1 -11   5   11.83    1.97
   0  11  -5   -0.03    0.70
   0 -11   5   -0.58    0.51
   0 -11   5    1.45    1.17
   0 -11   5    0.29    0.85
   0 -11   5    0.74    0.98
   0 -11   5   -0.15    0.61
  -1  11  -5   -0.16    0.68
   1 -11   5    1.10    1.20
   1 -11   5    0.60    0.63
   1 -11   5    0.15    0.53
   1 -11   5    0.53    1.11
   1 -11   5    0.53    0.86
  -2  11  -5   -1.17    0.65
   2 -11   5    0.44    1.28
   2 -11   5   -0.05    0.52
   2 -11   5    0.06    0.51
   2 -11   5    0.65    0.91
   2 -11   5   -1.81    1.00
  -3  11  -5   38.64    2.42
   3 -11   5   37.16    3.14
   3 -11   5   33.87    2.74
   3 -11   5   39.47    2.66
   3 -11   5   38.08    1.91
   4 -11   5    1.75    1.17
   4 -11   5    0.81    0.94
   4 -11   5    1.33    1.40
   5 -11   5    4.28    1.52
   5 -11   5    3.22    1.87
   5 -11   5    5.76    1.50
   6  10  -5    2.72    0.76
  -6 -10   5    3.76    1.08
   5  10  -5    0.18    0.72
  -5 -10   5    1.19    0.97
  -5 -10   5   -0.08    0.94
   4  10  -5   25.94    2.31
  -4 -10   5   27.66    2.45
  -4 -10   5   29.55    2.63
   3  10  -5    2.68    1.10
  -3 -10   5    3.90    1.40
  -3 -10   5    2.05    1.22
   2  10  -5   45.06    2.65
  -2 -10   5   43.82    3.08
  -2 -10   5   46.71    3.65
  -2 -10   5   42.22    2.73
  -2 -10   5   43.60    2.81
  -2 -10   5   47.21    2.84
  -2 -10   5   41.37    3.00
   1  10  -5   14.27    1.58
   1  10  -5   12.80    1.55
  -1 -10   5   13.80    1.75
  -1 -10   5   10.49    1.43
  -1 -10   5   13.57    1.51
  -1 -10   5   10.92    1.83
  -1 -10   5   11.58    2.00
   0  10  -5   11.27    1.49
   0  10  -5   14.25    1.53
   0 -10   5   14.38    1.98
   0 -10   5   12.73    1.80
   0 -10   5   12.87    2.17
   0 -10   5   13.23    1.42
   0 -10   5   12.97    1.33
  -1  10  -5    0.29    0.63
  -1  10  -5    0.79    0.68
   1 -10   5    0.71    0.63
   1 -10   5    1.34    1.14
   1 -10   5   -0.45    1.11
   1 -10   5    0.70    0.90
   1 -10   5    0.77    0.63
  -2  10  -5    0.90    0.77
  -2  10  -5    1.21    0.74
   2 -10   5    1.05    0.92
   2 -10   5    0.16    0.50
   2 -10   5   -0.21    1.25
   2 -10   5   -0.28    0.40
   2 -10   5    0.43    1.08
  -3  10  -5   -0.18    0.72
   3 -10   5   -1.61    1.28
   3 -10   5    1.32    1.20
   3 -10   5    1.62    0.98
   3 -10   5   -0.30    0.40
   4 -10   5    0.94    1.06
   4 -10   5    0.92    0.48
   4 -10   5    1.59    1.02
   4 -10   5    0.68    1.55
   4 -10   5   -0.07    1.10
   5 -10   5    8.94    1.86
   5 -10   5   15.49    1.86
   5 -10   5   14.85    2.03
   6 -10   5    0.35    0.89
   7 -10   5    0.66    0.85
   7   9  -5    3.37    0.84
   6   9  -5    2.60    0.90
  -6  -9   5    3.07    1.21
   5   9  -5    7.48    1.43
  -5  -9   5    4.82    1.24
   4   9  -5    1.07    0.90
  -4  -9   5    1.50    1.18
   3   9  -5    1.43    0.87
   3   9  -5    0.10    0.88
  -3  -9   5    0.86    1.45
  -3  -9   5    1.39    0.99
  -3  -9   5   -0.39    0.94
  -3  -9   5    0.67    1.01
   2   9  -5   58.06    3.01
   2   9  -5   62.08    3.04
  -2  -9   5   51.82    2.99
  -2  -9   5   51.24    3.29
  -2  -9   5   59.11    3.03
  -2  -9   5   55.15    4.45
  -2  -9   5   59.63    3.22
   1   9  -5    4.11    1.03
  -1  -9   5    4.63    1.29
  -1  -9   5    4.82    1.01
  -1  -9   5    2.77    1.00
  -1  -9   5    4.92    1.23
   0   9  -5    6.14    1.15
   0  -9   5    8.38    1.57
   0  -9   5    8.22    1.24
   0  -9   5    4.86    1.20
   0  -9   5    9.19    1.07
  -1   9  -5    1.67    0.81
   1  -9   5    2.51    0.75
   1  -9   5    3.87    1.26
   1  -9   5    3.00    1.09
   1  -9   5    2.81    0.69
  -2   9  -5    2.38    0.87
   2  -9   5    1.49    0.94
   2  -9   5    1.72    1.00
   2  -9   5    1.19    0.53
   2  -9   5    2.36    0.63
   3  -9   5    0.86    0.90
   3  -9   5    0.41    0.37
   3  -9   5    0.27    1.00
   4  -9   5    5.54    0.73
   4  -9   5    5.16    1.43
   4  -9   5    7.07    1.53
   4  -9   5    2.82    1.26
   4  -9   5    8.17    2.17
   5  -9   5    0.48    1.20
   5  -9   5    1.05    1.08
   5  -9   5   -0.07    0.34
   6  -9   5    7.03    1.66
   6  -9   5    7.39    1.45
   7  -9   5   -0.35    0.73
   7  -9   5    0.69    1.09
   8  -9   5    2.97    0.92
   8  -9   5    5.83    1.15
   7   8  -5    6.36    1.16
  -7  -8   5    3.07    1.03
   6   8  -5    4.21    1.10
  -6  -8   5    1.52    1.10
   5   8  -5    6.61    1.43
  -5  -8   5    5.17    1.39
  -4  -8   5    3.10    1.24
   3   8  -5    3.75    1.00
   3   8  -5    3.14    0.92
  -3  -8   5    2.36    1.13
  -3  -8   5    3.12    1.17
  -3  -8   5    6.62    1.53
   2   8  -5    3.92    0.95
  -2  -8   5    2.26    1.28
  -2  -8   5    1.93    0.82
  -2  -8   5    1.73    0.86
   1   8  -5    1.41    0.72
  -1  -8   5    3.12    1.05
  -1  -8   5    1.96    0.71
  -1  -8   5    4.49    0.99
   0   8  -5    3.43    1.10
   0   8  -5    4.58    0.96
   0  -8   5    5.21    0.95
   0  -8   5    5.78    1.31
   0  -8   5    3.12    0.72
  -1   8  -5   24.63    1.70
   1  -8   5   25.76    2.12
   1  -8   5   22.93    1.40
   1  -8   5   25.72    1.37
  -2   8  -5    2.65    0.76
   2  -8   5    2.60    0.54
   2  -8   5    2.24    0.49
   2  -8   5    3.29    1.10
   3  -8   5    1.47    0.39
   3  -8   5    2.32    1.08
   3  -8   5    1.20    0.36
   4  -8   5   15.44    0.88
   4  -8   5   15.74    2.03
   4  -8   5   15.47    1.87
   5  -8   5   32.47    2.45
   5  -8   5   36.26    2.66
   5  -8   5   34.68    1.35
   6  -8   5    5.56    1.51
   6  -8   5    4.51    1.40
   6  -8   5    2.05    1.11
   6  -8   5    3.78    0.58
   7  -8   5    0.28    0.98
   7  -8   5    1.57    0.49
   7  -8   5    0.65    0.95
   8  -8   5   -0.95    0.70
   8  -8   5    0.64    0.86
   9  -8   5    7.05    1.12
   9  -8   5    3.40    0.84
   8   7  -5    2.11    0.81
   7   7  -5    4.71    1.11
  -7  -7   5    6.22    1.37
   6   7  -5    2.58    1.04
  -6  -7   5    3.26    1.31
   5   7  -5    3.77    1.21
  -5  -7   5    4.67    1.46
   4   7  -5   18.05    1.63
   3   7  -5    4.95    1.04
  -3  -7   5    3.96    1.15
  -3  -7   5    4.73    1.11
   2   7  -5    7.08    1.17
   2   7  -5    5.35    0.98
  -2  -7   5    7.08    1.19
  -2  -7   5    5.58    0.97
   1   7  -5   15.44    1.37
   1   7  -5   17.06    1.36
  -1  -7   5   13.92    1.24
  -1  -7   5   19.71    1.32
   0   7  -5    1.83    0.83
   0   7  -5    1.47    0.60
   0  -7   5    0.69    0.42
   0  -7   5    1.28    0.32
   0  -7   5    1.05    0.46
   0  -7   5    1.70    0.88
  -1   7  -5   16.73    1.32
   1  -7   5   17.16    0.98
   1  -7   5   18.56    1.67
   1  -7   5   17.58    1.05
  -2   7  -5    4.62    0.86
   2  -7   5    6.72    1.24
   2  -7   5    3.75    0.50
   2  -7   5    3.97    0.44
  -3   7  -5    0.45    0.49
   3  -7   5    0.68    0.20
   3  -7   5    0.17    0.22
   3  -7   5   -0.39    0.81
   4  -7   5    6.77    1.29
   5  -7   5   63.40    3.35
   5  -7   5   65.43    3.38
   5  -7   5   63.04    2.13
   6  -7   5    6.55    1.46
   6  -7   5    5.90    0.77
   6  -7   5    5.68    1.35
   6  -7   5    4.28    1.38
   7  -7   5    0.44    0.94
   7  -7   5    1.47    1.15
   7  -7   5    1.49    0.55
   8  -7   5    0.61    0.94
   8  -7   5   -0.42    0.73
   9  -7   5   11.74    1.37
   9  -7   5   13.18    1.55
   8   6  -5    0.89    0.80
   7   6  -5    4.64    1.22
  -7  -6   5    5.09    1.39
   6   6  -5    2.18    1.02
  -6  -6   5    0.87    1.17
   5   6  -5   21.85    2.09
   5   6  -5   23.55    2.03
  -5  -6   5   25.92    2.62
   4   6  -5    3.35    0.87
   4   6  -5    4.35    1.03
   4   6  -5    1.30    0.78
   3   6  -5   11.81    1.16
   3   6  -5   12.34    1.21
  -3  -6   5   10.66    1.27
  -3  -6   5   14.72    1.54
   2   6  -5  159.18    5.34
   2   6  -5  160.85    5.46
  -2  -6   5  161.40    5.48
  -2  -6   5  166.57    5.46
  -2  -6   5  161.80    5.54
   1   6  -5    1.73    0.69
   1   6  -5    0.71    0.49
  -1  -6   5    0.42    0.44
  -1  -6   5    0.45    0.52
  -1  -6   5    0.81    0.42
   0   6  -5   29.41    1.61
   0  -6   5   28.08    1.16
   0  -6   5   27.94    1.33
   0  -6   5   27.78    1.39
   1  -6   5    9.34    0.61
   1  -6   5    9.13    0.68
   2  -6   5   23.30    0.90
  -3   6  -5    0.66    0.76
   3  -6   5    0.88    0.78
   4  -6   5   86.97    2.53
   4  -6   5   83.54    3.81
   5  -6   5    4.76    1.23
   5  -6   5    6.68    0.65
   6  -6   5    2.07    1.02
   6  -6   5   -0.72    0.86
   6  -6   5    1.21    0.52
   6  -6   5    0.03    1.05
   7  -6   5    1.45    1.14
   7  -6   5    3.66    1.31
   7  -6   5    2.30    0.70
   8  -6   5    2.14    1.06
   8  -6   5    3.27    1.17
   9  -6   5    0.23    0.72
   9  -6   5    0.09    0.70
   9   5  -5    0.36    0.76
   8   5  -5    2.77    1.13
   7   5  -5    0.64    0.84
  -7  -5   5    0.67    1.17
   6   5  -5    1.82    1.07
  -6  -5   5    3.93    1.35
   5   5  -5    4.14    1.01
   4   5  -5   19.94    1.59
   4   5  -5   19.40    1.39
   4   5  -5   18.25    1.45
   3   5  -5   23.27    1.47
   3   5  -5   25.62    1.53
  -3  -5   5   26.04    1.76
  -3  -5   5   25.16    1.66
  -3  -5   5   26.84    1.74
   2   5  -5    0.35    0.49
   2   5  -5    1.16    0.51
  -2  -5   5    0.67    0.48
  -2  -5   5    0.78    0.60
  -2  -5   5    2.18    0.61
   1   5  -5    7.10    0.75
   1   5  -5    6.38    0.73
   1   5  -5    5.84    0.62
  -1  -5   5    5.35    0.65
  -1  -5   5    5.81    0.75
  -1  -5   5    6.18    0.69
   0   5  -5   43.15    1.75
   0  -5   5   35.52    1.55
   0  -5   5   36.14    1.49
   0  -5   5   38.32    1.41
   0  -5   5   40.72    1.50
  -1   5  -5    7.66    0.86
   1  -5   5    6.50    0.50
  -2   5  -5   27.64    1.71
  -3   5  -5   50.12    2.60
  -4   5  -5   13.70    1.56
   4  -5   5   10.91    0.62
   4  -5   5   11.69    1.39
   5  -5   5    6.73    1.39
   5  -5   5    5.40    0.65
   6  -5   5   27.56    2.25
   6  -5   5   27.87    2.28
   6  -5   5   28.83    1.54
   7  -5   5   23.83    1.58
   7  -5   5   19.92    2.31
   7  -5   5   20.42    2.14
   8  -5   5    9.34    1.60
   8  -5   5    4.59    1.39
   9  -5   5    0.68    0.80
   9  -5   5    1.01    0.84
   8   4  -5    0.45    0.92
  -8  -4   5    2.28    1.20
   7   4  -5   12.04    1.84
  -7  -4   5   13.14    1.94
   6   4  -5    0.10    0.76
   5   4  -5    9.44    1.17
   4   4  -5    7.89    1.11
   4   4  -5    6.59    1.13
   4   4  -5    4.84    0.89
   3   4  -5    7.48    0.88
   3   4  -5    7.44    0.85
   3   4  -5    6.81    0.75
  -3  -4   5    6.82    0.95
  -3  -4   5    7.93    1.12
  -3  -4   5    9.02    1.29
   2   4  -5    2.27    0.53
   2   4  -5    2.53    0.54
   2   4  -5    1.93    0.55
  -2  -4   5    0.84    0.53
  -2  -4   5    2.34    0.73
  -2  -4   5    1.96    0.54
   1   4  -5   98.88    3.32
   1   4  -5  102.90    3.31
  -1  -4   5  100.25    3.27
  -1  -4   5   97.48    3.23
  -1  -4   5   96.79    3.30
  -1  -4   5   98.84    3.33
   0   4  -5    0.37    0.35
   0   4  -5    1.33    0.33
   0  -4   5    0.36    0.23
   0  -4   5    1.03    0.38
   0  -4   5    0.58    0.28
   0  -4   5    0.56    0.24
  -1   4  -5   46.42    2.11
   1  -4   5   43.37    1.98
  -2   4  -5    7.64    0.93
   2  -4   5    8.13    0.87
  -3   4  -5   26.62    1.79
   3  -4   5   24.69    1.47
   4  -4   5    0.27    0.76
   4  -4   5    1.23    0.35
   5  -4   5   12.66    0.93
   5  -4   5   13.01    1.55
   6  -4   5    7.37    1.48
   6  -4   5    6.39    1.45
   6  -4   5    6.62    0.94
   7  -4   5    6.06    1.60
   7  -4   5    6.46    1.52
   7  -4   5    4.57    0.94
   8  -4   5    2.91    1.26
   8  -4   5    1.83    1.06
   9  -4   5   -1.19    0.67
   9  -4   5    0.39    0.79
  10  -4   5    0.60    0.63
  -8  -3   5    0.86    1.10
   7   3  -5    3.60    1.18
   7   3  -5    4.64    1.29
  -7  -3   5    4.65    1.44
   6   3  -5    9.43    1.29
   6   3  -5   15.28    2.09
   5   3  -5    2.94    0.85
   4   3  -5  110.11    3.91
   4   3  -5  109.88    3.83
   4   3  -5  109.04    4.17
   3   3  -5   46.14    1.87
   3   3  -5   43.76    1.90
   3   3  -5   44.89    2.17
   3   3  -5   47.72    2.12
  -3  -3   5   46.54    2.17
   2   3  -5   47.59    2.03
   2   3  -5   47.27    1.98
  -2  -3   5   48.80    2.04
  -2  -3   5   48.67    2.03
   1   3  -5   28.53    1.34
   1   3  -5   26.52    1.24
  -1  -3   5   27.66    1.24
  -1  -3   5   25.61    1.21
   0   3  -5    3.44    0.61
   0  -3   5    4.36    0.69
   0  -3   5    3.08    0.34
   0  -3   5    3.41    0.38
  -1   3  -5    0.30    0.39
   1  -3   5    0.10    0.34
  -2   3  -5   21.55    1.39
   2  -3   5   23.47    1.30
   3  -3   5    2.71    0.34
   3  -3   5    2.50    0.61
   3  -3   5    3.49    0.68
   3  -3   5    2.61    0.75
   4  -3   5   10.69    1.33
   4  -3   5   13.86    0.82
   4  -3   5   12.28    1.13
   4  -3   5   12.76    1.12
   5  -3   5   13.94    1.36
   5  -3   5   12.29    1.00
   5  -3   5   12.51    1.45
   6  -3   5   47.18    2.86
   6  -3   5   46.43    2.76
   6  -3   5   47.44    2.26
   7  -3   5   10.79    1.91
   7  -3   5    8.31    1.24
   7  -3   5    6.44    1.49
   8  -3   5   10.01    1.74
   8  -3   5    9.32    1.78
   9  -3   5    0.95    0.90
   9  -3   5    1.65    1.00
  10  -3   5    1.11    0.64
  -8  -2   5    0.81    1.04
   7   2  -5    1.93    1.13
   7   2  -5    2.11    1.08
  -7  -2   5    1.71    1.20
   6   2  -5   10.21    1.25
   5   2  -5   27.31    1.99
   5   2  -5   26.23    1.68
   4   2  -5    0.05    0.42
   4   2  -5    0.12    0.43
   4   2  -5    0.37    0.54
   3   2  -5   13.70    0.82
   3   2  -5   14.00    1.09
   3   2  -5   14.86    0.92
  -3  -2   5   12.84    1.05
   2   2  -5  155.26    4.82
  -2  -2   5  149.79    4.77
  -2  -2   5  153.33    4.77
   1   2  -5   67.28    2.42
  -1  -2   5   66.20    2.30
  -1  -2   5   62.45    2.22
  -1  -2   5   67.26    2.27
   0   2  -5    0.64    0.43
   0  -2   5    0.53    0.26
   0  -2   5    0.52    0.34
   0  -2   5    0.27    0.19
   0  -2   5    0.12    0.33
  -1   2  -5    1.30    0.52
   1  -2   5    0.97    0.39
   1  -2   5    0.69    0.19
   1  -2   5    0.81    0.35
  -2   2  -5   63.74    2.60
   2  -2   5   60.90    2.33
   2  -2   5   55.73    2.13
   2  -2   5   61.65    1.76
   2  -2   5   57.36    2.11
   3  -2   5    8.68    0.84
   3  -2   5    7.72    0.57
   3  -2   5   10.07    0.89
   3  -2   5    9.14    1.06
   4  -2   5   22.31    1.46
   4  -2   5   23.70    1.87
   4  -2   5   20.91    1.43
   4  -2   5   20.47    1.14
   5  -2   5    3.07    0.94
   5  -2   5    3.27    0.68
   6  -2   5   23.64    1.66
   6  -2   5   24.67    1.98
   6  -2   5   22.37    2.10
   7  -2   5   -0.88    0.98
   7  -2   5    0.12    0.94
   7  -2   5    1.39    0.97
   8  -2   5   -0.26    0.96
   8  -2   5    0.20    0.93
   9  -2   5    3.04    1.08
  -9  -1   5    1.97    1.17
   8   1  -5    1.85    1.09
  -8  -1   5    2.68    1.23
   7   1  -5   34.60    2.44
   7   1  -5   51.95    3.03
  -7  -1   5   38.17    2.98
   6   1  -5    2.35    0.87
   5   1  -5   24.11    1.85
   5   1  -5   21.94    1.47
   4   1  -5    3.94    0.77
   4   1  -5    3.27    0.79
   3   1  -5  107.20    3.43
   3   1  -5  103.42    3.16
   3   1  -5  107.96    3.76
  -3  -1   5  107.38    3.72
   2   1  -5    4.92    0.61
  -2  -1   5    2.56    0.53
  -2  -1   5    4.07    0.60
   1   1  -5  111.37    3.54
   1   1  -5  116.62    3.74
  -1  -1   5  113.40    3.54
  -1  -1   5  114.22    3.51
   0   1  -5    0.21    0.42
   0   1  -5   -0.40    0.22
   0  -1   5    0.17    0.28
   0  -1   5   -0.09    0.30
  -1   1  -5   66.34    2.56
   1  -1   5   64.19    2.34
   1  -1   5   65.68    2.17
   2  -1   5   30.72    1.41
   2  -1   5   26.50    1.26
   2  -1   5   27.18    1.38
   2  -1   5   25.37    1.13
   2  -1   5   25.35    1.53
   3  -1   5   33.38    1.72
   3  -1   5   36.13    2.05
   3  -1   5   32.42    1.42
   3  -1   5   38.07    1.73
   3  -1   5   33.33    1.43
   4  -1   5   42.15    2.10
   4  -1   5   35.43    1.63
   4  -1   5   37.75    2.00
   4  -1   5   38.85    2.36
   4  -1   5   36.93    1.71
   5  -1   5    1.00    0.62
   5  -1   5    0.63    0.67
   6  -1   5    0.64    1.01
   6  -1   5    1.00    0.80
   6  -1   5   -0.37    0.58
   7  -1   5    3.97    1.31
   7  -1   5    2.12    1.06
   7  -1   5    2.68    1.12
   7  -1   5    4.50    1.53
   8  -1   5    1.77    1.27
   8  -1   5   -0.60    0.85
   8  -1   5    1.93    1.26
   9  -1   5   18.14    1.97
   9   0  -5   16.90    1.98
  -9   0   5   19.13    2.06
   8   0  -5    0.33    1.00
  -8   0   5    0.40    1.14
   7   0  -5   37.00    2.72
   6   0  -5   21.22    1.73
   6   0  -5   25.27    1.82
   5   0  -5   22.37    1.50
   5   0  -5   22.05    1.55
   5   0  -5   21.42    1.70
   5   0  -5   20.87    1.70
   5   0  -5   23.23    1.35
   4   0  -5   74.11    2.81
   4   0  -5   72.58    3.09
   3   0  -5    4.14    0.71
   3   0  -5    5.45    0.72
  -3   0   5    4.85    0.74
   2   0  -5   19.31    1.10
   2   0  -5   18.56    1.06
  -2   0   5   18.11    1.05
   1   0  -5   12.45    0.89
   1   0  -5   12.07    0.79
  -1   0   5   13.28    0.82
  -1   0   5   12.49    0.71
   0   0  -5   45.15    1.71
   0   0  -5   45.40    1.93
   0   0   5   42.51    1.69
   0   0   5   44.67    1.63
   0   0   5   41.01    1.61
  -1   0  -5  205.02    6.21
   1   0   5  202.45    5.97
   1   0   5  199.94    5.97
   1   0   5  200.64    5.90
  -2   0  -5   68.10    2.71
   2   0   5   64.95    2.41
   2   0   5   65.33    2.70
   2   0   5   67.27    2.51
   2   0   5   68.59    2.44
   2   0   5   62.74    2.27
   2   0   5   64.95    2.40
   3   0   5   16.85    1.08
   3   0   5   15.85    1.36
   3   0   5   14.67    1.03
   3   0   5   16.81    1.15
   3   0   5   15.34    1.04
   3   0   5   15.46    1.16
   4   0   5   63.98    2.69
   4   0   5   65.94    2.88
   4   0   5   70.19    2.68
   4   0   5   60.28    3.17
   4   0   5   67.62    2.70
   4   0   5   70.36    2.97
   5   0   5   12.72    1.32
   5   0   5   13.14    1.37
   6   0   5    0.19    0.71
   6   0   5   -0.07    0.93
   7   0   5    4.15    1.42
   7   0   5    3.73    1.17
   7   0   5    3.74    1.45
   7   0   5    2.93    1.35
   8   0   5    2.77    1.12
   8   0   5    1.29    1.19
   9   0   5    0.58    0.91
  10  -1  -5    0.00    0.73
   9  -1  -5    1.28    0.97
  -9   1   5    3.81    1.30
   8  -1  -5    4.37    1.47
   8  -1  -5    1.99    1.46
  -8   1   5    2.94    1.33
   7  -1  -5    0.55    0.93
   7  -1  -5   -0.85    0.74
   6  -1  -5    5.95    1.17
   6  -1  -5    7.53    1.47
   5  -1  -5   10.09    1.07
   5  -1  -5    6.35    1.22
   5  -1  -5    9.15    0.97
   5  -1  -5    9.59    1.27
   4  -1  -5   35.63    1.95
   4  -1  -5   33.34    1.67
   4  -1  -5   30.61    1.59
   3  -1  -5   18.70    1.25
  -3   1   5   17.67    1.20
   2  -1  -5   41.33    1.74
   2  -1  -5   40.60    1.75
  -2   1   5   42.92    1.79
  -2   1   5   38.81    1.32
   1  -1  -5   53.36    2.00
   1  -1  -5   51.85    2.04
  -1   1   5   50.99    2.04
  -1   1   5   52.38    1.80
  -1   1   5   51.83    1.77
   0  -1  -5  682.68   18.77
   0  -1  -5  665.32   18.71
   0   1   5  693.53   18.53
   0   1   5  707.30   18.77
   0   1   5  671.67   18.49
   0   1   5  685.90   18.51
  -1  -1  -5   23.57    1.29
   1   1   5   19.03    0.99
   1   1   5   19.34    1.05
   1   1   5   20.80    1.19
   1   1   5   17.52    1.01
   1   1   5   20.61    1.10
   2   1   5    2.92    0.64
   2   1   5    3.24    0.64
   3   1   5    9.64    0.86
   3   1   5   10.75    1.15
   3   1   5   11.67    1.06
   3   1   5   10.57    1.03
   3   1   5   11.87    1.08
   4   1   5   24.26    1.69
   4   1   5   25.67    1.97
   4   1   5   28.73    1.79
   4   1   5   26.22    1.57
   5   1   5    0.86    0.77
   5   1   5    1.59    0.76
   6   1   5    8.76    1.67
   6   1   5   10.63    1.89
   6   1   5   10.12    1.77
   7   1   5   -0.90    0.69
   7   1   5    0.19    0.96
   7   1   5    1.16    1.27
   8   1   5    2.03    1.24
   8   1   5    1.78    1.11
   9   1   5   -0.11    0.78
  10  -2  -5    0.87    0.78
   9  -2  -5   15.40    2.08
   9  -2  -5   14.52    2.08
  -9   2   5   15.35    1.96
   8  -2  -5    2.14    1.18
   8  -2  -5    0.24    1.04
   8  -2  -5    0.17    0.79
   8  -2  -5    2.68    1.28
   7  -2  -5    1.61    0.87
   7  -2  -5   -1.04    0.81
   7  -2  -5    0.77    0.97
   6  -2  -5    1.45    0.87
   6  -2  -5    0.94    0.70
   5  -2  -5    0.65    0.56
   5  -2  -5    2.75    0.83
   5  -2  -5    2.77    0.73
   5  -2  -5    2.18    0.92
   4  -2  -5    6.08    0.85
   4  -2  -5    6.05    0.91
   4  -2  -5    6.54    0.86
   3  -2  -5    1.08    0.46
  -3   2   5    1.14    0.39
  -3   2   5    0.69    0.42
   2  -2  -5   51.98    2.05
   2  -2  -5   53.29    2.17
  -2   2   5   54.15    1.92
  -2   2   5   55.00    1.69
  -2   2   5   51.95    2.18
  -2   2   5   50.44    1.78
   1  -2  -5  110.38    3.40
   1  -2  -5  108.17    3.64
  -1   2   5  103.88    3.23
  -1   2   5  101.95    3.32
  -1   2   5  103.93    3.60
  -1   2   5  104.60    3.28
   0  -2  -5   66.17    2.36
   0  -2  -5   63.13    2.53
   0   2   5   64.16    2.28
   0   2   5   66.37    2.56
   0   2   5   66.18    2.31
   0   2   5   61.69    2.25
  -1  -2  -5   25.86    1.41
   1   2   5   23.79    1.19
   1   2   5   23.35    1.28
   1   2   5   23.68    1.23
   1   2   5   26.13    1.45
   1   2   5   26.12    1.37
  -2  -2  -5   41.15    2.01
   2   2   5   42.16    1.97
   2   2   5   42.02    1.85
   2   2   5   41.87    1.97
   2   2   5   42.03    2.09
   2   2   5   41.55    1.75
  -3  -2  -5   25.25    1.67
   3   2   5   23.02    1.54
   3   2   5   22.59    1.27
   3   2   5   22.21    1.52
   3   2   5   20.40    1.55
   3   2   5   24.87    1.44
  -4  -2  -5   16.90    1.70
   4   2   5   22.15    1.67
   4   2   5   23.75    1.69
   4   2   5   20.10    1.44
   5   2   5    4.24    1.14
   5   2   5    2.28    0.86
   6   2   5    4.27    1.21
   6   2   5    4.00    1.31
   6   2   5    2.75    1.58
   7   2   5    2.79    1.60
   7   2   5    1.44    1.20
   7   2   5    0.44    0.86
   8   2   5   -1.27    0.79
   9   2   5    5.46    1.06
  10  -3  -5   -0.87    0.69
  10  -3  -5    0.51    0.83
   9  -3  -5    1.38    1.07
   9  -3  -5    2.06    1.07
   9  -3  -5    0.64    1.00
  -9   3   5    0.23    1.04
   8  -3  -5    0.20    1.01
   8  -3  -5    0.01    1.12
   8  -3  -5    0.27    0.80
   8  -3  -5    0.05    0.97
   7  -3  -5    0.16    1.00
   7  -3  -5    2.89    1.19
   7  -3  -5    2.88    1.33
   7  -3  -5    0.33    0.96
   7  -3  -5    0.09    0.71
   6  -3  -5    4.74    1.39
   6  -3  -5    4.70    0.96
   6  -3  -5    6.20    1.03
   5  -3  -5   15.31    1.47
   5  -3  -5   14.36    1.45
   5  -3  -5   12.01    1.13
   5  -3  -5   15.57    1.23
   4  -3  -5   -0.08    0.43
   4  -3  -5    0.74    0.48
   4  -3  -5   -0.63    0.38
   3  -3  -5  249.96    7.54
   3  -3  -5  248.42    7.34
   3  -3  -5  247.15    7.28
  -3   3   5  244.71    7.15
   2  -3  -5    3.11    0.55
   2  -3  -5    1.68    0.44
   2  -3  -5    1.65    0.65
  -2   3   5    1.33    0.31
  -2   3   5    1.14    0.35
  -2   3   5    2.36    0.53
  -2   3   5    2.83    0.65
   1  -3  -5   71.01    2.38
   1  -3  -5   70.46    2.81
  -1   3   5   69.73    2.45
  -1   3   5   69.46    2.49
  -1   3   5   71.03    2.41
  -1   3   5   62.92    2.70
   0  -3  -5   11.19    0.79
   0  -3  -5    9.85    1.00
   0  -3  -5   10.76    0.74
   0   3   5   12.34    1.06
   0   3   5   11.11    0.82
   0   3   5   11.58    0.84
  -1  -3  -5   60.73    2.37
   1   3   5   60.47    2.33
   1   3   5   63.33    2.66
   1   3   5   61.37    2.58
   1   3   5   58.89    2.42
   1   3   5   58.23    2.36
  -2  -3  -5   23.54    1.47
   2   3   5   23.30    1.65
   2   3   5   22.39    1.31
   2   3   5   23.39    1.51
   2   3   5   25.00    1.55
   2   3   5   23.03    1.38
   3   3   5    2.03    0.78
   3   3   5    3.69    0.76
   3   3   5    3.10    0.80
   3   3   5    3.05    0.89
   3   3   5    2.80    0.73
   4   3   5    1.59    0.66
   4   3   5    1.09    0.74
   4   3   5    3.07    1.04
   5   3   5    0.76    0.80
   5   3   5    0.57    0.75
   6   3   5    2.82    1.08
   6   3   5    4.45    1.32
   7   3   5    2.42    1.28
   7   3   5   -0.17    0.94
   8   3   5    0.88    0.88
   9   3   5    0.22    0.60
  10  -4  -5    2.84    1.06
  10  -4  -5    2.14    0.87
 -10   4   5    2.68    0.93
   9  -4  -5    0.57    0.96
   9  -4  -5    1.82    1.01
   9  -4  -5    0.25    0.81
   9  -4  -5   -0.25    0.73
   8  -4  -5   11.65    1.96
   8  -4  -5    7.96    1.72
   8  -4  -5    9.56    1.85
   8  -4  -5   10.86    1.62
   8  -4  -5    6.69    1.50
   7  -4  -5    5.86    1.16
   7  -4  -5    7.60    1.61
   7  -4  -5    8.69    1.86
   7  -4  -5    7.88    1.60
   7  -4  -5    4.84    1.32
   6  -4  -5   15.50    1.90
   6  -4  -5   16.58    1.49
   6  -4  -5   22.33    1.61
   6  -4  -5   19.18    1.98
   5  -4  -5    4.07    0.83
   5  -4  -5    3.39    0.83
   5  -4  -5    3.07    1.00
   5  -4  -5    4.16    1.09
   4  -4  -5   67.04    3.03
   4  -4  -5   70.75    2.75
   4  -4  -5   71.13    2.80
   4  -4  -5   65.27    3.15
   3  -4  -5    7.81    0.85
   3  -4  -5    7.65    0.87
  -3   4   5    7.27    0.75
   2  -4  -5   30.39    1.39
   2  -4  -5   28.36    1.48
   2  -4  -5   26.79    1.43
  -2   4   5   29.50    1.46
  -2   4   5   30.67    1.39
  -2   4   5   28.65    1.32
   1  -4  -5   17.19    0.94
   1  -4  -5   17.65    1.23
   1  -4  -5   17.30    1.14
  -1   4   5   16.49    1.08
  -1   4   5   19.53    1.09
  -1   4   5   17.71    1.09
   0  -4  -5   75.52    2.89
   0  -4  -5   79.91    3.09
   0   4   5   77.56    2.86
   0   4   5   72.97    2.80
   0   4   5   78.76    2.87
   0   4   5   74.74    3.18
   1   4   5   10.75    1.16
   1   4   5    8.62    0.95
   1   4   5    8.64    0.82
   1   4   5    8.11    1.16
   1   4   5    7.70    0.88
   2   4   5   33.48    1.90
   2   4   5   31.40    1.94
   2   4   5   31.51    1.78
   2   4   5   31.42    1.69
   3   4   5    9.42    1.25
   3   4   5    9.33    0.99
   3   4   5    7.89    1.05
   3   4   5    9.47    1.15
   4   4   5   13.95    1.39
   4   4   5   16.30    1.60
   4   4   5   14.55    1.68
   5   4   5    0.32    0.94
   5   4   5    0.15    0.66
   6   4   5    1.82    0.98
   6   4   5    2.08    1.09
   7   4   5   -1.98    0.78
   8   4   5    9.13    1.37
  10  -5  -5    1.05    0.89
  10  -5  -5    0.23    0.72
 -10   5   5   -0.13    0.74
   9  -5  -5    0.77    1.00
   9  -5  -5    2.01    1.04
   9  -5  -5    1.50    0.81
   9  -5  -5    1.61    1.08
   8  -5  -5    5.35    1.61
   8  -5  -5    3.99    1.25
   8  -5  -5    3.95    1.10
   8  -5  -5    5.29    1.38
   8  -5  -5    4.42    1.48
   7  -5  -5    2.23    1.38
   7  -5  -5    1.02    1.26
   7  -5  -5    2.12    1.12
   7  -5  -5    1.85    0.81
   7  -5  -5    2.46    1.24
   6  -5  -5    8.92    1.37
   6  -5  -5    8.45    1.67
   6  -5  -5    8.42    1.23
   6  -5  -5    8.41    1.73
   5  -5  -5    0.28    0.65
   5  -5  -5    0.95    0.64
   5  -5  -5    1.66    1.09
   4  -5  -5   19.54    1.75
   4  -5  -5   17.15    1.38
   4  -5  -5   20.85    1.37
   3  -5  -5    5.90    1.22
   3  -5  -5    6.88    0.86
   3  -5  -5    7.61    1.07
  -3   5   5    7.93    0.85
   2  -5  -5   21.21    1.39
   2  -5  -5   25.06    1.44
  -2   5   5   24.28    1.35
  -2   5   5   24.59    1.43
   1  -5  -5    1.59    0.53
   1  -5  -5    2.12    0.68
   1  -5  -5    1.25    0.60
  -1   5   5    0.60    0.47
  -1   5   5    0.75    0.47
  -1   5   5    1.01    0.45
   0  -5  -5    0.35    0.41
   0  -5  -5    0.79    0.63
   0  -5  -5    0.34    0.48
   0   5   5    1.67    0.57
   0   5   5    0.52    0.45
   0   5   5    2.35    0.91
   0   5   5    0.07    0.38
   1   5   5   56.12    2.77
   1   5   5   53.48    2.55
   1   5   5   58.14    2.56
   1   5   5   54.50    2.44
   2   5   5    5.88    1.02
   2   5   5    6.80    1.35
   2   5   5    5.06    0.94
   2   5   5    5.30    1.01
   3   5   5   20.44    1.51
   3   5   5   20.70    1.83
   3   5   5   22.69    1.80
   3   5   5   21.76    1.65
   4   5   5    0.60    0.83
   4   5   5    1.52    0.87
   4   5   5    1.70    1.02
   5   5   5    3.66    1.22
   5   5   5    7.86    1.57
   6   5   5    1.99    1.01
   6   5   5    1.58    1.07
   7   5   5   -0.47    0.82
   8   5   5    0.50    0.71
  10  -6  -5    0.72    0.86
  10  -6  -5    2.01    0.83
 -10   6   5   -0.15    0.68
   9  -6  -5    0.17    0.90
   9  -6  -5    0.61    0.96
   9  -6  -5    0.43    0.88
   8  -6  -5    2.99    1.23
   8  -6  -5    6.05    1.44
   8  -6  -5    4.75    1.47
   8  -6  -5    3.57    1.16
   8  -6  -5    2.69    1.00
   7  -6  -5    6.47    1.21
   7  -6  -5    8.70    1.84
   7  -6  -5    5.86    1.55
   7  -6  -5    8.65    1.57
   6  -6  -5    2.78    1.07
   6  -6  -5    3.45    1.59
   6  -6  -5    3.26    1.22
   6  -6  -5    3.57    1.42
   6  -6  -5    4.52    1.31
   6  -6  -5    3.64    1.29
   6  -6  -5    5.69    1.10
   5  -6  -5    2.01    0.88
   5  -6  -5    4.76    1.40
   5  -6  -5    2.81    0.85
   5  -6  -5    1.43    0.84
   5  -6  -5    4.12    1.32
   4  -6  -5   18.44    1.42
   4  -6  -5   20.95    1.61
   4  -6  -5   16.17    1.84
   3  -6  -5   33.92    1.91
   3  -6  -5   32.08    2.29
   3  -6  -5   30.16    1.79
  -3   6   5   32.87    1.80
   2  -6  -5    4.50    0.88
   2  -6  -5    2.60    0.81
   2  -6  -5    4.09    0.89
   2  -6  -5    3.94    1.14
  -2   6   5    3.89    0.77
  -2   6   5    2.46    0.66
   1  -6  -5   27.18    1.98
   1  -6  -5   27.54    1.78
   1  -6  -5   27.18    1.65
   1  -6  -5   21.92    1.54
  -1   6   5   26.16    1.55
  -1   6   5   26.54    1.63
  -1   6   5   26.81    1.61
   0  -6  -5    0.69    0.45
   0  -6  -5    1.11    0.68
   0  -6  -5    1.30    0.64
   0  -6  -5    2.91    0.93
   0  -6  -5    1.21    0.62
   0   6   5    2.37    0.65
   0   6   5    1.79    0.66
   0   6   5    2.38    1.00
   0   6   5    2.56    0.75
  -1  -6  -5   16.21    1.17
   1   6   5   16.58    1.46
   1   6   5   14.22    1.30
   1   6   5   17.33    1.60
   1   6   5   17.04    1.32
  -2  -6  -5    4.62    0.80
   2   6   5    4.85    1.01
   2   6   5    4.39    1.25
   2   6   5    6.75    1.16
   2   6   5    5.59    1.15
   3   6   5    3.90    1.01
   3   6   5    5.30    1.22
   3   6   5    4.12    1.03
   3   6   5    3.81    1.18
   4   6   5    2.13    1.08
   4   6   5    2.65    1.07
   4   6   5    3.12    1.30
   5   6   5    8.00    1.58
   5   6   5    3.72    1.24
   6   6   5    1.07    0.91
  -7  -6  -5    4.91    0.79
   7   6   5    2.26    0.92
   9  -7  -5    0.27    0.99
   9  -7  -5    0.01    0.86
   9  -7  -5   -0.54    0.80
   9  -7  -5    0.29    0.83
   8  -7  -5    4.95    1.45
   8  -7  -5    4.91    1.36
   8  -7  -5    5.40    1.17
   8  -7  -5    4.96    1.42
   8  -7  -5    4.01    1.36
   7  -7  -5    7.31    1.79
   7  -7  -5    5.72    1.32
   7  -7  -5    7.03    1.29
   7  -7  -5    6.23    1.68
   7  -7  -5    9.91    1.79
   7  -7  -5    7.20    1.36
   6  -7  -5    1.93    1.23
   6  -7  -5    1.69    1.26
   6  -7  -5    0.69    0.96
   6  -7  -5    1.99    0.84
   6  -7  -5    1.35    1.38
   6  -7  -5    0.53    0.96
   6  -7  -5    1.12    0.84
   5  -7  -5    1.96    1.16
   5  -7  -5    1.65    0.79
   5  -7  -5    2.54    0.93
   5  -7  -5    1.19    1.15
   5  -7  -5    1.76    0.94
   4  -7  -5   -0.57    1.01
   4  -7  -5    1.70    0.76
   4  -7  -5    0.01    1.03
   4  -7  -5    1.04    0.91
   4  -7  -5    0.72    0.78
   3  -7  -5    1.49    0.69
   3  -7  -5    0.98    0.89
   3  -7  -5    0.78    0.68
  -3   7   5   -0.26    0.53
   2  -7  -5    4.83    0.96
   2  -7  -5    4.73    0.95
   2  -7  -5    3.16    1.09
   2  -7  -5    5.95    1.17
  -2   7   5    4.60    0.93
  -2   7   5    5.59    1.00
   1  -7  -5    2.80    1.13
   1  -7  -5    1.70    0.79
   1  -7  -5    2.25    0.72
   1  -7  -5    2.66    0.87
  -1   7   5    1.13    0.62
  -1   7   5    0.79    0.54
   0  -7  -5    5.09    1.09
   0  -7  -5    4.19    0.99
   0  -7  -5    7.77    1.38
   0  -7  -5    5.17    0.54
   0  -7  -5    4.77    1.27
   0   7   5    5.02    1.02
   0   7   5    7.73    1.53
   0   7   5    5.05    1.02
   0   7   5    6.31    1.08
  -1  -7  -5    1.61    1.08
  -1  -7  -5    1.05    0.47
   1   7   5    2.00    0.79
   1   7   5    0.70    0.69
   1   7   5    1.27    0.80
   1   7   5    1.54    0.71
  -2  -7  -5    8.30    0.97
   2   7   5    8.32    1.37
   2   7   5    6.50    1.37
   2   7   5    5.37    1.10
   2   7   5    5.53    1.35
  -3  -7  -5    0.25    0.65
   3   7   5   -0.49    0.72
   3   7   5    1.91    0.94
   3   7   5   -0.36    0.94
   3   7   5    1.05    1.05
  -4  -7  -5    3.46    0.89
   4   7   5    6.25    1.59
   4   7   5    5.11    1.36
  -5  -7  -5   20.54    1.50
   5   7   5   16.46    1.97
  -6  -7  -5    0.66    0.53
   6   7   5   -1.08    0.73
   7   7   5    3.30    0.84
   9  -8  -5    2.14    0.84
   9  -8  -5    1.58    0.87
   9  -8  -5    0.71    0.83
   8  -8  -5    1.33    0.95
   8  -8  -5   -0.49    0.94
   8  -8  -5    0.94    1.02
   8  -8  -5    1.86    1.10
   8  -8  -5    2.98    0.90
   7  -8  -5   12.94    2.02
   7  -8  -5    6.47    1.18
   7  -8  -5    6.04    1.28
   7  -8  -5    8.08    1.74
   7  -8  -5    9.24    1.53
   7  -8  -5    6.31    1.55
   6  -8  -5    0.80    1.29
   6  -8  -5    2.73    1.33
   6  -8  -5    2.78    1.36
   6  -8  -5   -0.05    0.72
   6  -8  -5    1.30    1.08
   6  -8  -5   -0.15    0.72
   6  -8  -5    0.38    0.87
   5  -8  -5    3.98    1.54
   5  -8  -5    2.39    1.42
   5  -8  -5    0.45    1.18
   5  -8  -5    1.24    0.91
   5  -8  -5    0.92    0.87
   5  -8  -5    2.44    1.04
   5  -8  -5    0.69    0.74
   4  -8  -5    3.08    1.44
   4  -8  -5    0.68    0.91
   4  -8  -5    3.00    0.94
   4  -8  -5    2.04    1.40
   4  -8  -5    1.00    1.19
   4  -8  -5    3.24    0.97
   3  -8  -5    4.13    1.13
   3  -8  -5    4.37    1.39
   3  -8  -5    3.56    1.03
   3  -8  -5    6.04    1.11
   3  -8  -5    8.75    1.79
  -3   8   5    3.61    0.99
   2  -8  -5    3.58    1.18
   2  -8  -5    2.62    0.89
   2  -8  -5    4.24    1.01
   2  -8  -5    4.71    1.18
  -2   8   5    1.45    0.73
  -2   8   5    3.86    0.95
   1  -8  -5    5.30    1.24
   1  -8  -5    6.76    1.22
   1  -8  -5    7.67    1.35
   1  -8  -5    7.37    1.52
   1  -8  -5    8.01    1.40
  -1   8   5    5.07    1.02
  -1   8   5    7.99    1.30
  -1   8   5    5.43    1.40
   0  -8  -5    1.67    0.84
   0  -8  -5    2.44    0.96
   0  -8  -5    1.16    1.06
   0  -8  -5    1.96    0.97
   0  -8  -5    2.84    1.04
   0   8   5    0.78    0.65
   0   8   5    0.09    0.82
   0   8   5    1.64    0.76
   0   8   5    1.04    0.86
  -1  -8  -5    1.47    0.93
   1   8   5    0.86    0.77
   1   8   5    0.52    0.74
   1   8   5    1.62    0.91
   1   8   5    1.09    0.88
  -2  -8  -5   11.22    0.82
  -2  -8  -5   14.03    2.04
   2   8   5   13.72    1.73
   2   8   5    8.29    1.38
   2   8   5   11.92    1.75
  -3  -8  -5    0.42    0.46
  -3  -8  -5   -0.25    1.01
   3   8   5    1.02    1.02
  -4  -8  -5   28.14    1.40
  -4  -8  -5   25.33    2.34
   4   8   5   24.67    2.33
   4   8   5   25.77    2.26
  -5  -8  -5    2.21    1.20
   5   8   5    1.52    0.84
   6   8   5    0.29    0.65
   9  -9  -5    0.70    0.67
   9  -9  -5    1.62    0.71
   9  -9  -5    0.59    0.69
   8  -9  -5    1.23    0.94
   8  -9  -5    2.57    0.96
   8  -9  -5    0.66    0.95
   8  -9  -5    1.21    1.02
   7  -9  -5    8.11    1.26
   7  -9  -5   12.43    2.60
   7  -9  -5    7.25    1.63
   7  -9  -5    7.90    1.64
   7  -9  -5    8.67    1.68
   7  -9  -5    6.81    1.19
   7  -9  -5   13.37    1.79
   6  -9  -5    5.52    1.28
   6  -9  -5    4.33    1.23
   6  -9  -5    3.50    1.12
   6  -9  -5    6.17    1.18
   6  -9  -5    5.38    1.52
   6  -9  -5    5.38    1.44
   6  -9  -5    8.29    1.87
   5  -9  -5    9.28    1.39
   5  -9  -5    8.92    1.80
   5  -9  -5   13.93    1.92
   5  -9  -5   14.14    1.80
   5  -9  -5   13.74    2.07
   5  -9  -5   12.65    1.64
   5  -9  -5   10.29    1.90
   4  -9  -5    8.15    1.61
   4  -9  -5    9.03    1.81
   4  -9  -5   10.91    1.35
   4  -9  -5   12.86    2.13
   4  -9  -5   10.67    1.77
   4  -9  -5   10.18    2.06
   4  -9  -5   12.04    1.74
   3  -9  -5    2.37    1.27
   3  -9  -5    1.98    1.25
   3  -9  -5    2.89    1.11
   3  -9  -5    1.51    0.96
   3  -9  -5    3.94    1.45
   3  -9  -5    3.89    1.03
  -3   9   5    2.67    0.95
   2  -9  -5   35.57    2.40
   2  -9  -5   38.15    2.36
   2  -9  -5   33.19    2.63
   2  -9  -5   32.57    2.43
   2  -9  -5   29.10    2.78
  -2   9   5   32.39    2.19
   1  -9  -5    0.30    0.76
   1  -9  -5   -0.10    0.81
   1  -9  -5    1.42    0.91
   1  -9  -5   -0.79    1.12
   1  -9  -5    2.02    1.21
   1  -9  -5    0.18    0.77
  -1   9   5    0.01    1.02
  -1   9   5    0.22    0.77
  -1   9   5    0.01    0.59
   0  -9  -5    0.55    1.10
   0  -9  -5    3.04    1.02
   0  -9  -5    3.56    1.10
   0   9   5    3.66    1.35
   0   9   5    3.33    1.07
   0   9   5    0.95    0.76
  -1  -9  -5    1.53    1.09
   1   9   5    0.99    0.96
   1   9   5    3.52    1.09
  -2  -9  -5    3.02    1.20
   2   9   5    6.67    1.37
   2   9   5    3.52    1.23
  -3  -9  -5    1.39    1.05
   3   9   5    0.25    1.33
  -4  -9  -5    0.66    0.96
   4   9   5    0.76    0.76
   5   9   5   -0.37    0.70
   8 -10  -5    2.82    0.84
   8 -10  -5    2.76    0.94
   8 -10  -5    2.62    0.82
   7 -10  -5    0.44    0.96
   7 -10  -5   -0.50    0.70
   7 -10  -5   -0.55    0.86
   7 -10  -5   -0.62    0.86
   6 -10  -5    0.58    0.87
   6 -10  -5    1.38    1.12
   6 -10  -5    0.30    0.72
   6 -10  -5   -0.54    1.02
   6 -10  -5    0.51    0.87
   6 -10  -5   -0.16    0.95
   6 -10  -5    0.60    0.72
   5 -10  -5    0.13    0.76
   5 -10  -5    0.45    1.05
   5 -10  -5    1.47    0.83
   5 -10  -5   -0.50    0.87
   5 -10  -5   -1.20    1.15
   5 -10  -5   -1.46    1.10
   5 -10  -5   -0.58    0.60
   4 -10  -5    0.80    1.15
   4 -10  -5   -1.27    0.58
   4 -10  -5    0.86    1.05
   4 -10  -5   -0.40    0.75
   4 -10  -5   -0.83    1.07
   4 -10  -5    0.39    0.77
   3 -10  -5    3.51    1.37
   3 -10  -5    3.63    1.34
   3 -10  -5    4.01    1.22
   3 -10  -5    3.41    1.33
   3 -10  -5    2.15    1.17
   3 -10  -5    3.15    0.96
  -3  10   5    3.51    1.10
   2 -10  -5    0.49    1.11
   2 -10  -5    0.57    0.76
   2 -10  -5    0.36    0.97
   2 -10  -5   -0.82    0.80
   2 -10  -5   -0.17    1.09
   2 -10  -5   -0.04    0.78
  -2  10   5    0.21    0.72
  -2  10   5   -0.30    1.03
   1 -10  -5   -0.26    0.81
   1 -10  -5    0.38    1.10
   1 -10  -5    0.88    0.97
   1 -10  -5    1.31    1.09
  -1  10   5    0.17    0.91
  -1  10   5    1.42    0.88
   0 -10  -5    1.16    1.12
   0 -10  -5    0.51    0.97
   0  10   5    0.62    0.72
   0  10   5    1.11    1.01
  -1 -10  -5    1.51    1.15
   1  10   5    0.11    0.78
   1  10   5    1.55    0.99
  -2 -10  -5    1.97    1.22
  -3 -10  -5    1.13    1.04
   7 -11  -5    1.34    0.95
   7 -11  -5    2.62    0.90
   7 -11  -5    1.43    0.66
   6 -11  -5   13.17    1.69
   6 -11  -5   14.28    1.74
   6 -11  -5   14.73    1.62
   6 -11  -5   14.06    1.88
   6 -11  -5   15.01    1.64
   5 -11  -5    7.55    1.30
   5 -11  -5    9.77    1.79
   5 -11  -5    8.40    1.55
   5 -11  -5   11.36    1.28
   5 -11  -5    7.61    1.57
   5 -11  -5    8.82    1.50
   4 -11  -5    5.54    1.28
   4 -11  -5    5.72    1.05
   4 -11  -5    6.89    1.33
   4 -11  -5    4.74    1.37
   4 -11  -5    8.11    1.68
   4 -11  -5    5.29    1.31
   3 -11  -5    6.37    1.53
   3 -11  -5    6.61    1.51
   3 -11  -5    5.86    1.26
   3 -11  -5    6.65    1.53
   2 -11  -5   10.49    1.67
   2 -11  -5   12.42    1.91
   2 -11  -5   10.94    1.74
   2 -11  -5    7.42    1.65
   2 -11  -5   13.59    1.62
   1 -11  -5    5.75    1.35
   1 -11  -5    7.46    1.49
   1 -11  -5    7.65    1.65
   1 -11  -5    8.80    1.74
   0 -11  -5   19.90    1.90
   0 -11  -5   22.62    2.20
  -1 -11  -5    4.15    1.28
  -2 -11  -5    0.79    0.99
   6 -12  -5    1.56    0.76
   6 -12  -5    3.09    0.91
   6 -12  -5    1.19    0.77
   5 -12  -5    1.11    0.90
   5 -12  -5    0.05    0.74
   5 -12  -5    1.20    0.78
   5 -12  -5   -1.39    0.75
   4 -12  -5    1.83    0.94
   4 -12  -5    2.38    0.92
   4 -12  -5    3.57    1.06
   4 -12  -5    2.77    1.15
   3 -12  -5    1.45    0.79
   3 -12  -5    0.04    0.84
   3 -12  -5    0.88    0.92
   3 -12  -5    0.28    0.82
   2 -12  -5   -0.51    0.94
   2 -12  -5   -0.18    0.67
   2 -12  -5    1.10    0.89
   2 -12  -5    0.88    0.91
   1 -12  -5    5.07    1.23
   1 -12  -5    4.81    1.18
   1 -12  -5    3.67    1.16
   1 -12  -5    2.66    0.90
   0 -12  -5    6.23    1.22
   0 -12  -5   10.38    1.49
   5 -13  -5    5.35    0.89
   5 -13  -5    3.94    0.89
   5 -13  -5    2.41    0.70
   4 -13  -5    0.03    0.65
   4 -13  -5    0.19    0.62
   4 -13  -5    1.01    0.64
   3 -13  -5    3.16    0.99
   3 -13  -5    2.61    0.69
   2 -13  -5    3.08    0.79
   2 -13  -5    2.06    0.83
   2 -13  -5    3.88    0.90
   1 -13  -5    3.52    0.76
   1 -13  -5    3.17    0.89
   0 -13  -5    0.25    0.65
  -1 -14   6    5.85    1.05
  -1 -14   6    6.23    0.93
   0 -14   6    0.65    0.86
   0 -14   6   -0.18    0.54
   1 -14   6   -0.08    0.82
   1 -14   6    0.41    0.59
   2 -14   6    3.55    0.84
   2 -14   6    4.31    1.21
   3 -14   6    1.06    0.82
   3 -14   6    1.29    0.72
   4 -14   6    1.79    0.68
   4 -14   6    1.19    0.78
  -3 -13   6    0.97    0.78
  -2 -13   6    0.33    0.63
  -2 -13   6   -0.05    0.85
  -1 -13   6    1.25    0.74
  -1 -13   6   -0.07    0.90
  -1 -13   6    1.53    0.99
   0 -13   6    1.16    0.83
   0 -13   6    2.63    1.17
   0 -13   6    0.12    0.94
   1 -13   6    1.69    1.13
   1 -13   6    3.02    1.06
   1 -13   6    1.60    1.14
   2 -13   6    2.31    0.96
   2 -13   6    1.38    0.81
   2 -13   6    1.72    1.08
   3 -13   6   -0.01    1.03
   3 -13   6   -0.16    0.68
   4 -13   6    0.24    0.93
   4 -13   6    1.24    0.77
   4  12  -6    0.21    0.56
  -4 -12   6   -0.09    0.69
   3  12  -6   -0.04    0.65
  -3 -12   6    0.30    0.86
  -3 -12   6   -0.54    0.97
  -2 -12   6    0.23    0.76
  -2 -12   6    1.09    0.99
  -2 -12   6    0.90    1.13
  -1 -12   6    2.46    1.04
  -1 -12   6    1.39    0.89
  -1 -12   6    3.06    1.24
  -1 -12   6    1.83    0.86
  -1 -12   6    1.65    1.15
   0 -12   6    1.59    1.16
   0 -12   6    3.16    0.91
   0 -12   6    3.48    0.91
   0 -12   6    3.52    1.33
   0 -12   6    6.25    1.33
   1 -12   6    0.89    0.88
   1 -12   6    0.45    0.57
   1 -12   6    0.13    1.09
   1 -12   6    0.24    1.01
   1 -12   6    0.40    0.62
   2 -12   6   -0.08    1.07
   2 -12   6    1.11    1.09
   2 -12   6    1.42    0.85
   2 -12   6    0.88    0.57
   3 -12   6    0.09    0.51
   3 -12   6    0.18    1.14
   3 -12   6    1.09    1.04
   3 -12   6    0.59    0.86
   4 -12   6    2.26    0.91
   4 -12   6    2.20    1.22
   5 -12   6    1.50    1.15
   5  11  -6   -0.28    0.51
  -5 -11   6   -0.66    0.86
   4  11  -6    1.08    0.80
  -4 -11   6    2.46    1.18
  -4 -11   6    1.51    1.07
   3  11  -6    1.80    0.96
   3  11  -6   -0.01    1.23
  -3 -11   6    0.72    1.19
  -3 -11   6    3.23    1.17
  -3 -11   6    4.05    1.20
   2  11  -6    0.18    1.28
  -2 -11   6    2.13    0.99
  -2 -11   6    0.35    1.23
  -2 -11   6    1.66    1.03
  -2 -11   6    0.17    0.81
  -2 -11   6    1.42    1.05
   1  11  -6    0.74    0.83
  -1 -11   6   -0.30    0.69
  -1 -11   6    0.63    0.92
  -1 -11   6   -0.88    1.06
  -1 -11   6   -1.22    1.07
  -1 -11   6    0.80    0.78
   0  11  -6    3.16    0.99
   0 -11   6    3.68    1.26
   0 -11   6    4.85    1.31
   0 -11   6    3.33    0.99
   0 -11   6    4.48    1.45
   0 -11   6    3.00    0.91
  -1  11  -6    0.01    0.77
   1 -11   6    0.16    0.92
   1 -11   6   -0.05    0.57
   1 -11   6   -0.03    1.17
   1 -11   6    1.19    0.98
   1 -11   6   -0.07    0.54
  -2  11  -6    9.09    1.54
   2 -11   6    6.87    1.42
   2 -11   6   10.58    1.06
   2 -11   6   10.53    1.12
   2 -11   6   11.59    1.98
   2 -11   6    7.17    1.62
  -3  11  -6    0.25    0.93
   3 -11   6    1.76    1.39
   3 -11   6    0.06    0.98
   3 -11   6    1.33    0.62
   3 -11   6    1.95    1.07
   4 -11   6    0.55    0.41
   4 -11   6    1.82    1.08
   4 -11   6    1.03    1.26
   4 -11   6   -0.14    1.25
   5 -11   6    1.30    1.70
   6  10  -6    1.40    0.68
  -6 -10   6    1.46    0.96
   5  10  -6   15.57    1.74
  -5 -10   6   18.69    1.97
  -5 -10   6   14.38    1.88
   4  10  -6   -0.69    0.71
  -4 -10   6   -1.44    1.01
  -4 -10   6    0.12    1.06
   3  10  -6   -0.07    1.17
  -3 -10   6    0.09    1.43
  -3 -10   6    2.16    1.17
  -3 -10   6    1.24    1.01
  -3 -10   6   -0.39    1.00
  -3 -10   6    0.23    1.13
   2  10  -6   -0.87    0.65
  -2 -10   6    0.04    1.04
  -2 -10   6   -0.78    0.64
  -2 -10   6    1.41    1.43
  -2 -10   6    1.06    0.91
  -2 -10   6   -0.47    0.79
  -2 -10   6    0.61    0.97
   1  10  -6   61.24    3.12
  -1 -10   6   61.38    3.48
  -1 -10   6   53.05    2.86
  -1 -10   6   60.45    4.05
  -1 -10   6   59.17    3.08
  -1 -10   6   58.74    3.17
  -1 -10   6   52.66    3.54
   0  10  -6    0.23    0.67
   0 -10   6    0.31    1.26
   0 -10   6    0.02    0.48
   0 -10   6    0.21    0.61
   0 -10   6   -1.01    0.77
   0 -10   6   -0.25    1.06
  -1  10  -6    0.79    0.73
   1 -10   6    0.44    0.87
   1 -10   6    0.62    1.00
   1 -10   6    0.57    0.62
   1 -10   6   -0.04    0.51
   1 -10   6    0.76    1.10
  -2  10  -6    2.15    0.89
   2 -10   6    1.21    0.54
   2 -10   6    0.19    1.28
   2 -10   6    1.24    0.58
   2 -10   6    0.08    1.02
   2 -10   6    1.98    1.06
  -3  10  -6    3.79    1.07
   3 -10   6    1.98    1.22
   3 -10   6    2.35    1.63
   3 -10   6    2.15    1.01
   3 -10   6    3.35    0.64
   4 -10   6    0.72    1.11
   4 -10   6    2.69    1.62
   4 -10   6   -0.05    0.98
   7   9  -6    2.95    0.81
  -7  -9   6    3.31    1.05
   6   9  -6    0.52    0.70
  -6  -9   6   -0.30    0.76
   5   9  -6   15.55    1.94
  -5  -9   6   15.41    2.05
   4   9  -6    1.02    0.91
  -4  -9   6   -0.45    1.03
   3   9  -6   12.91    1.77
   3   9  -6   13.13    1.57
  -3  -9   6   10.82    1.84
  -3  -9   6   13.67    2.26
  -3  -9   6   13.41    1.97
  -3  -9   6   10.14    1.76
  -3  -9   6   15.22    1.91
   2   9  -6   21.12    1.78
   2   9  -6   19.19    1.80
  -2  -9   6   20.33    1.93
  -2  -9   6   23.80    2.11
  -2  -9   6   21.09    1.91
  -2  -9   6   21.50    1.83
  -2  -9   6   20.88    2.72
  -2  -9   6   20.58    2.26
   1   9  -6   24.15    1.89
  -1  -9   6   22.87    1.73
  -1  -9   6   19.33    1.90
  -1  -9   6   23.93    1.84
  -1  -9   6   19.95    2.01
   0   9  -6    2.40    0.89
   0  -9   6    2.08    0.88
   0  -9   6    3.63    0.91
   0  -9   6    5.19    0.95
   0  -9   6    2.81    1.09
  -1   9  -6    6.36    1.16
   1  -9   6    7.00    0.94
   1  -9   6    7.19    0.98
   1  -9   6    7.46    1.43
   1  -9   6   10.58    1.79
  -2   9  -6    0.52    0.63
   2  -9   6    1.00    0.49
   2  -9   6   -0.09    0.94
   2  -9   6   -0.43    0.86
   2  -9   6    0.98    0.46
   3  -9   6   -0.82    0.98
   3  -9   6    0.80    0.96
   3  -9   6    0.36    0.35
   4  -9   6    4.13    1.34
   4  -9   6    2.50    0.48
   7  -9   6    0.90    0.92
   8  -9   6   -0.35    0.70
   8   8  -6    1.81    0.65
   7   8  -6    1.97    0.87
  -7  -8   6    1.35    0.88
   6   8  -6   33.18    2.47
  -6  -8   6   29.93    2.51
   5   8  -6    8.35    1.50
  -5  -8   6    7.08    1.53
   4   8  -6    0.17    0.89
  -4  -8   6   -1.08    1.28
  -4  -8   6    1.20    1.15
   3   8  -6    0.17    0.64
   3   8  -6    0.11    0.63
  -3  -8   6   -1.02    0.80
  -3  -8   6    1.58    0.93
  -3  -8   6    0.04    0.77
   2   8  -6   16.28    1.51
  -2  -8   6   12.38    1.65
  -2  -8   6   11.95    1.40
  -2  -8   6   12.72    1.50
   1   8  -6    9.14    1.19
  -1  -8   6   11.25    1.18
  -1  -8   6    9.37    1.22
  -1  -8   6   12.88    1.82
   0   8  -6   24.58    1.75
   0  -8   6   22.38    1.52
   0  -8   6   23.21    1.43
   0  -8   6   25.29    1.96
  -1   8  -6   28.03    1.85
   1  -8   6   29.48    1.54
   1  -8   6   31.91    2.23
   1  -8   6   25.89    1.39
  -2   8  -6    2.54    0.83
   2  -8   6    2.51    0.47
   2  -8   6    3.02    0.55
   2  -8   6    2.28    1.06
  -3   8  -6    0.19    0.65
   3  -8   6    0.54    0.29
   3  -8   6   -1.03    0.89
   4  -8   6    8.11    1.53
   4  -8   6    7.43    0.56
   5  -8   6    5.51    0.55
   6  -8   6   22.42    2.16
   6  -8   6   25.08    2.50
   6  -8   6   24.45    1.12
   7  -8   6    5.80    1.33
   7  -8   6    7.26    1.49
   8  -8   6    0.43    0.82
   8  -8   6    1.13    0.88
   9  -8   6   -0.67    0.52
   8   7  -6    0.46    0.66
   7   7  -6    7.67    1.43
  -7  -7   6    3.61    1.18
   6   7  -6   14.53    1.89
  -6  -7   6   17.50    2.19
   5   7  -6    4.56    1.21
  -5  -7   6    5.99    1.39
   4   7  -6   11.96    1.40
   4   7  -6    9.25    1.41
   3   7  -6    9.33    1.10
  -3  -7   6    7.55    1.47
  -3  -7   6    8.81    1.47
   2   7  -6    1.12    0.58
  -2  -7   6    0.67    0.63
  -2  -7   6    1.20    0.69
   1   7  -6   34.25    2.00
  -1  -7   6   34.79    1.84
  -1  -7   6   35.75    1.92
   0   7  -6    5.14    0.90
   0  -7   6    2.72    0.98
   0  -7   6    2.87    0.59
  -1   7  -6   16.58    1.33
   1  -7   6   12.90    1.57
   1  -7   6   16.82    0.95
   1  -7   6   16.20    0.99
   2  -7   6  144.89    4.31
   2  -7   6  146.77    4.21
   2  -7   6  145.57    5.32
   3  -7   6   16.95    1.66
   4  -7   6   28.25    0.96
   5  -7   6   24.45    1.10
   6  -7   6    5.30    0.69
   6  -7   6    4.18    1.42
   6  -7   6    5.21    1.26
   7  -7   6    1.14    0.52
   7  -7   6    0.21    0.92
   7  -7   6    0.43    1.04
   8  -7   6    0.49    0.90
   8  -7   6    0.90    0.93
   9  -7   6    1.29    1.06
   9  -7   6    1.91    0.82
   9   6  -6    1.21    0.72
   8   6  -6    1.17    0.83
  -8  -6   6    1.75    0.91
   7   6  -6    4.07    1.21
  -7  -6   6    6.27    1.39
   6   6  -6    0.94    0.97
  -6  -6   6    0.05    1.08
  -5  -6   6   -0.01    1.11
  -5  -6   6    0.39    1.37
   4   6  -6    0.24    0.60
   4   6  -6    0.58    0.74
   3   6  -6    7.16    0.98
  -3  -6   6    8.79    1.16
  -3  -6   6    9.44    1.27
   2   6  -6   15.47    1.28
  -2  -6   6   13.99    1.25
  -2  -6   6   15.00    1.35
   1   6  -6  114.54    4.02
  -1  -6   6  106.31    3.73
  -1  -6   6  105.80    3.81
  -1  -6   6  104.00    3.61
   0  -6   6    3.86    0.66
   0  -6   6    4.05    0.42
   0  -6   6    3.79    0.59
   0  -6   6    3.42    0.43
   1  -6   6  106.77    3.22
   1  -6   6  104.26    3.31
  -2   6  -6    4.79    1.04
   2  -6   6    5.50    0.42
  -3   6  -6    3.78    1.05
   4  -6   6   13.69    0.62
   5  -6   6   12.09    0.80
   6  -6   6   17.49    2.30
   6  -6   6   14.29    1.74
   6  -6   6   16.28    1.13
   7  -6   6    7.08    0.95
   7  -6   6    6.16    1.43
   7  -6   6    8.16    1.67
   8  -6   6    4.07    1.21
   8  -6   6    1.20    1.04
   9  -6   6    1.09    0.74
   9  -6   6    0.27    0.72
   8   5  -6   12.52    1.79
  -8  -5   6   11.22    1.62
   7   5  -6   -0.47    0.84
  -7  -5   6    1.55    1.15
   6   5  -6    8.66    1.54
  -6  -5   6    7.84    1.59
   4   5  -6    4.76    1.24
   4   5  -6    4.26    0.98
   3   5  -6   10.44    1.00
  -3  -5   6    8.67    1.12
  -3  -5   6   10.07    1.15
  -3  -5   6    9.21    1.10
   2   5  -6   38.12    1.88
   2   5  -6   33.90    1.73
  -2  -5   6   38.22    1.98
  -2  -5   6   39.13    1.90
  -2  -5   6   36.86    1.86
   1   5  -6    2.18    0.49
  -1  -5   6    0.27    0.37
  -1  -5   6    0.78    0.37
  -1  -5   6    1.49    0.52
   0   5  -6  104.93    3.62
   0  -5   6   98.75    3.08
   0  -5   6  103.90    3.34
   0  -5   6  101.45    3.24
   0  -5   6  104.47    3.15
  -1   5  -6   20.32    1.41
   1  -5   6   18.71    0.88
  -2   5  -6   48.99    2.50
   2  -5   6   50.11    1.50
  -3   5  -6   55.21    2.88
   3  -5   6   56.78    2.60
  -4   5  -6    4.15    1.11
   4  -5   6    4.92    0.48
   5  -5   6    0.67    0.37
   6  -5   6   25.28    2.50
   6  -5   6   27.38    1.52
   6  -5   6   24.34    2.18
   7  -5   6    0.89    1.05
   7  -5   6    2.07    0.70
   7  -5   6    1.83    1.13
   8  -5   6    0.89    1.00
   8  -5   6    1.55    1.00
   9  -5   6    0.19    0.84
   9  -5   6    0.82    0.79
   8   4  -6   -0.48    0.86
  -8  -4   6    0.59    1.06
   7   4  -6   -0.30    0.85
  -7  -4   6    1.29    1.17
  -6  -4   6    6.89    2.12
   5   4  -6    2.36    0.82
   4   4  -6    0.47    0.54
   4   4  -6    1.92    0.72
   4   4  -6    0.50    0.53
  -4  -4   6    1.03    0.94
   3   4  -6    2.57    0.59
   3   4  -6    3.28    0.65
   3   4  -6    2.43    0.67
  -3  -4   6    5.12    0.93
  -3  -4   6    2.66    0.69
  -3  -4   6    3.16    0.84
   2   4  -6   13.47    0.99
  -2  -4   6   10.76    0.96
  -2  -4   6   11.43    1.01
  -2  -4   6   12.77    1.01
   1   4  -6   35.74    1.69
  -1  -4   6   34.57    1.61
  -1  -4   6   38.75    1.61
  -1  -4   6   35.60    1.56
  -1  -4   6   35.05    1.54
   0   4  -6  192.86    5.97
   0  -4   6  185.00    5.37
   0  -4   6  187.16    5.52
   0  -4   6  193.53    5.39
  -1   4  -6    2.53    0.69
   1  -4   6    2.50    0.37
   1  -4   6    1.87    0.59
  -2   4  -6   79.06    3.35
   2  -4   6   82.52    3.13
  -3   4  -6    2.84    0.83
   3  -4   6    3.28    0.29
   3  -4   6    3.06    0.74
  -4   4  -6   13.43    1.52
   4  -4   6   13.02    1.21
   4  -4   6   11.57    0.73
   5  -4   6   20.08    1.20
   6  -4   6   16.74    1.31
   6  -4   6   15.30    1.90
   7  -4   6   10.17    1.22
   7  -4   6    6.86    1.56
   7  -4   6   12.98    1.86
   8  -4   6   10.67    1.89
   8  -4   6    6.92    1.43
   9  -4   6   -0.66    0.69
   9  -4   6    0.58    0.80
  -9  -3   6   30.56    2.19
  -8  -3   6    0.14    1.11
   6   3  -6    2.17    1.16
   6   3  -6    0.41    0.72
   5   3  -6    4.78    1.03
   4   3  -6    8.22    1.07
   4   3  -6    9.94    0.94
   4   3  -6    9.66    1.17
  -4  -3   6    8.78    1.38
   3   3  -6  108.08    3.85
   3   3  -6  104.33    3.46
   3   3  -6  107.25    3.53
   3   3  -6   99.55    3.59
  -3  -3   6  105.02    3.78
  -3  -3   6  107.79    3.87
   2   3  -6   18.18    1.17
  -2  -3   6   17.50    1.15
  -2  -3   6   17.28    1.10
   1   3  -6   80.43    2.95
  -1  -3   6   80.97    2.74
  -1  -3   6   80.93    2.73
   0   3  -6    4.85    0.73
   0  -3   6    4.60    0.75
   0  -3   6    5.03    0.47
   0  -3   6    5.51    0.44
  -1   3  -6    0.55    0.48
   1  -3   6    0.13    0.35
  -2   3  -6    2.50    0.74
   2  -3   6    3.57    0.70
  -3   3  -6   23.09    1.73
   3  -3   6   23.44    0.95
   3  -3   6   24.71    1.50
   3  -3   6   22.91    1.35
   4  -3   6    1.73    0.66
   4  -3   6    1.23    0.43
   4  -3   6    1.71    0.67
   4  -3   6    1.72    0.79
   5  -3   6    8.85    0.89
   5  -3   6   10.18    1.26
   6  -3   6    2.09    0.74
   6  -3   6    0.84    1.03
   6  -3   6    3.45    1.10
   7  -3   6    3.64    1.33
   7  -3   6    4.14    1.32
   8  -3   6    1.38    1.11
   8  -3   6    1.17    1.00
   9  -3   6    4.67    1.23
  -9  -2   6    0.47    0.93
  -8  -2   6    5.93    1.36
   7   2  -6    2.36    1.03
   7   2  -6    1.55    1.05
  -7  -2   6    2.61    1.34
   6   2  -6    1.61    0.79
   5   2  -6   31.27    1.65
   5   2  -6   29.06    1.67
   5   2  -6   30.90    1.81
   5   2  -6   36.00    2.55
   4   2  -6    0.99    0.53
   4   2  -6    1.35    0.52
   4   2  -6    2.15    0.64
   3   2  -6   22.51    1.15
   3   2  -6   25.65    1.50
  -3  -2   6   25.13    1.47
   2   2  -6    7.50    0.79
  -2  -2   6    8.85    0.80
  -2  -2   6    6.84    0.74
   1   2  -6    2.30    0.55
  -1  -2   6    1.73    0.50
  -1  -2   6    1.83    0.42
  -1  -2   6    2.77    0.47
  -1  -2   6    1.40    0.44
   0   2  -6    4.04    0.71
   0  -2   6    4.28    0.53
   0  -2   6    4.78    0.70
   0  -2   6    4.85    0.50
   0  -2   6    4.45    0.42
  -1   2  -6   75.34    2.92
   1  -2   6   72.08    2.65
   1  -2   6   65.59    2.46
   1  -2   6   71.88    2.23
  -2   2  -6   17.91    1.35
   2  -2   6   16.25    0.98
   2  -2   6   16.19    0.96
   2  -2   6   17.45    0.71
   2  -2   6   15.42    1.09
  -3   2  -6    2.81    0.76
   3  -2   6    3.16    0.34
   3  -2   6    3.78    0.50
   3  -2   6    2.92    0.70
   3  -2   6    0.93    0.59
   3  -2   6    4.66    0.81
   4  -2   6   11.69    1.16
   4  -2   6    8.70    0.79
   4  -2   6    9.03    1.36
   4  -2   6    9.23    1.03
   5  -2   6    7.44    0.92
   5  -2   6    8.48    1.43
   6  -2   6   14.63    1.99
   6  -2   6   15.41    1.63
   6  -2   6   14.91    1.38
   7  -2   6    0.32    0.89
   7  -2   6    0.35    0.99
   7  -2   6    0.89    1.31
   7  -2   6   -0.61    1.05
   8  -2   6    3.88    1.35
   8  -2   6    6.36    1.46
   9  -2   6    9.60    1.60
  -9  -1   6    0.47    0.98
   8   1  -6    2.61    1.13
  -8  -1   6    4.42    1.48
   7   1  -6   -0.10    0.96
   7   1  -6   -0.31    0.73
  -7  -1   6    0.54    1.08
   6   1  -6   26.06    1.83
   5   1  -6    7.71    1.00
   5   1  -6    6.06    1.13
   5   1  -6    6.99    0.92
   5   1  -6    6.96    0.85
   4   1  -6    4.74    0.88
   4   1  -6    6.75    0.92
   4   1  -6    6.38    0.73
   3   1  -6    4.54    0.52
   3   1  -6    2.79    0.61
  -3  -1   6    2.25    0.56
  -2  -1   6    1.92    0.46
  -2  -1   6    2.42    0.54
   0  -1   6   68.89    2.40
   0  -1   6   64.92    2.31
  -1   1  -6    0.65    0.46
   1  -1   6    0.38    0.31
   1  -1   6    0.36    0.36
   1  -1   6    0.19    0.34
  -2   1  -6   33.02    1.83
   2  -1   6   32.54    1.44
   2  -1   6   30.08    1.39
   2  -1   6   29.99    1.33
   2  -1   6   30.62    1.57
   3  -1   6    2.24    0.48
   3  -1   6    1.68    0.66
   3  -1   6    1.55    0.53
   3  -1   6    2.43    0.62
   4  -1   6    3.91    0.83
   4  -1   6    4.91    0.98
   4  -1   6    5.07    1.08
   4  -1   6    4.27    1.06
   4  -1   6    4.47    0.73
   5  -1   6    0.66    0.59
   5  -1   6    0.10    0.64
   5  -1   6   -0.40    0.53
   6  -1   6   28.84    2.32
   6  -1   6   30.48    2.17
   7  -1   6    2.94    1.22
   7  -1   6    5.15    1.49
   7  -1   6    5.56    1.54
   7  -1   6    3.80    1.21
   8  -1   6    7.17    1.63
   8  -1   6    9.76    1.87
   9  -1   6   -0.20    0.74
   9   0  -6    2.09    1.01
  -9   0   6    2.26    1.11
   8   0  -6    1.72    1.11
  -8   0   6    0.90    1.10
   7   0  -6   41.65    3.09
   7   0  -6   41.85    2.86
   5   0  -6   14.95    1.21
   5   0  -6   10.01    1.27
   5   0  -6   12.70    1.08
   5   0  -6   12.21    1.36
   5   0  -6   11.04    1.35
   5   0  -6   10.46    0.87
   4   0  -6   39.61    2.11
   4   0  -6   36.36    1.71
   4   0  -6   41.68    1.87
   3   0  -6    3.90    0.75
  -3   0   6    1.15    0.50
   2   0  -6    9.47    0.87
   2   0  -6    9.21    0.84
  -2   0   6   10.34    0.84
  -2   0   6    9.55    0.65
  -2   0   6    8.37    0.68
   1   0  -6   44.51    1.84
   1   0  -6   46.61    1.98
  -1   0   6   42.98    1.68
  -1   0   6   44.16    1.68
  -1   0   6   43.51    1.83
   0   0  -6   37.44    1.65
   0   0  -6   39.78    1.87
   0   0   6   39.00    1.59
   0   0   6   38.67    1.56
   0   0   6   38.79    1.56
   0   0   6   38.09    1.65
  -1   0  -6   50.77    2.26
   1   0   6   50.09    1.99
   1   0   6   50.83    1.92
   1   0   6   49.81    2.03
   1   0   6   53.79    2.08
  -2   0  -6   47.30    2.28
   2   0   6   47.52    2.00
   2   0   6   48.66    1.91
   2   0   6   49.58    2.12
   2   0   6   50.17    2.00
   2   0   6   49.05    2.04
  -3   0  -6   46.31    2.45
   3   0   6   48.02    2.17
   3   0   6   46.39    2.09
   3   0   6   47.50    2.10
   3   0   6   50.00    2.29
   4   0   6   16.32    1.40
   4   0   6   17.31    1.65
   4   0   6   18.13    1.29
   4   0   6   18.50    1.43
   5   0   6    0.47    0.65
   5   0   6    0.48    0.71
   6   0   6    0.23    0.80
   6   0   6    0.93    1.71
   6   0   6    0.87    1.25
   6   0   6    0.37    0.97
   7   0   6   15.39    1.95
   7   0   6   17.47    1.85
   7   0   6   15.19    2.15
   7   0   6   21.99    2.36
   8   0   6   -1.43    0.91
   8   0   6    0.48    0.93
   9   0   6    9.91    1.48
   9   0   6   10.63    1.46
  10  -1  -6    0.58    0.78
 -10   1   6    0.68    0.82
   9  -1  -6   23.99    2.18
  -9   1   6   22.60    2.30
   8  -1  -6    0.53    1.07
  -8   1   6   -0.55    1.07
   7  -1  -6   25.63    2.05
   7  -1  -6   25.59    2.25
   6  -1  -6    4.81    1.16
   6  -1  -6    4.87    1.24
   6  -1  -6    4.40    1.08
   5  -1  -6   18.73    1.67
   5  -1  -6   20.75    1.45
   5  -1  -6   19.33    1.32
   5  -1  -6   18.76    1.69
   4  -1  -6   -0.39    0.46
   4  -1  -6   -0.64    0.42
   4  -1  -6    0.40    0.47
   3  -1  -6  199.59    6.34
  -3   1   6  201.47    6.35
  -3   1   6  201.38    5.84
   2  -1  -6    0.32    0.39
   2  -1  -6    0.32    0.32
  -2   1   6    0.05    0.32
  -2   1   6    0.16    0.28
  -2   1   6    0.29    0.26
   1  -1  -6    2.20    0.55
   1  -1  -6    2.33    0.57
  -1   1   6    1.21    0.51
  -1   1   6    2.67    0.50
  -1   1   6    2.11    0.43
  -1   1   6    0.97    0.37
   0  -1  -6   37.33    1.74
   0  -1  -6   38.88    1.71
   0   1   6   36.58    1.53
   0   1   6   33.16    1.47
   0   1   6   36.23    1.71
   0   1   6   35.46    1.51
  -1  -1  -6   12.74    1.08
   1   1   6   11.77    1.00
   1   1   6   12.35    0.86
   1   1   6   13.61    0.90
   1   1   6   14.11    1.00
   1   1   6   13.23    0.85
  -2  -1  -6    0.99    0.53
   2   1   6    0.65    0.46
   2   1   6    0.89    0.46
   2   1   6    0.47    0.45
   2   1   6    0.51    0.33
   2   1   6    0.25    0.39
  -3  -1  -6   34.40    2.07
   3   1   6   33.58    1.74
   3   1   6   31.65    1.78
   3   1   6   31.40    1.56
   3   1   6   31.42    1.81
   3   1   6   30.61    1.78
  -4  -1  -6    0.17    0.68
   4   1   6    0.18    0.55
   4   1   6    0.58    0.49
   4   1   6   -0.14    0.54
   5   1   6    2.34    0.92
   5   1   6    2.19    0.86
   6   1   6    0.32    1.13
   6   1   6    0.14    0.76
   6   1   6    0.86    1.28
   7   1   6   14.16    2.06
   7   1   6   13.79    2.12
   7   1   6   15.26    1.77
   8   1   6    1.76    0.96
   8   1   6    0.77    1.09
   9   1   6    7.48    1.25
  10  -2  -6    3.84    1.03
 -10   2   6    5.43    1.05
   9  -2  -6    7.96    1.70
   9  -2  -6    7.12    1.53
  -9   2   6    7.01    1.53
   8  -2  -6    7.37    1.47
   8  -2  -6    5.63    1.33
   8  -2  -6    6.24    1.54
   8  -2  -6    7.48    1.68
   7  -2  -6    0.52    1.15
   7  -2  -6    1.57    0.89
   7  -2  -6    1.17    1.01
   7  -2  -6    1.81    1.15
   6  -2  -6   30.26    1.98
   6  -2  -6   32.81    2.28
   6  -2  -6   27.89    1.75
   5  -2  -6   15.35    1.19
   5  -2  -6   13.17    1.50
   5  -2  -6   14.31    1.49
   5  -2  -6   13.93    1.25
   4  -2  -6   41.05    2.20
   4  -2  -6   40.24    1.92
   4  -2  -6   40.60    1.91
   3  -2  -6    5.35    0.77
  -3   2   6    4.78    0.56
   2  -2  -6   20.83    1.29
   2  -2  -6   19.69    1.16
  -2   2   6   19.60    1.29
  -2   2   6   21.11    1.08
  -2   2   6   21.42    1.02
  -2   2   6   20.67    0.93
   1  -2  -6    3.87    0.73
   1  -2  -6    3.89    0.57
  -1   2   6    3.72    0.54
  -1   2   6    3.07    0.51
  -1   2   6    3.74    0.58
  -1   2   6    3.61    0.72
   0  -2  -6   18.75    1.25
   0  -2  -6   19.65    1.18
   0   2   6   16.80    1.00
   0   2   6   17.82    1.13
   0   2   6   18.79    1.28
   0   2   6   18.39    1.08
   0   2   6   18.76    1.07
  -1  -2  -6   12.86    1.09
   1   2   6   11.84    0.95
   1   2   6   13.06    1.14
   1   2   6   12.93    0.92
   1   2   6   14.36    0.95
   1   2   6   11.24    0.94
  -2  -2  -6   34.66    1.96
   2   2   6   35.45    2.03
   2   2   6   37.52    1.82
   2   2   6   35.52    1.68
   2   2   6   39.39    1.93
   2   2   6   38.39    1.91
  -3  -2  -6   57.85    2.90
   3   2   6   63.52    2.65
   3   2   6   59.67    2.87
   3   2   6   62.47    2.79
   3   2   6   59.63    2.75
   3   2   6   60.35    2.42
   4   2   6    2.53    0.85
   4   2   6    2.39    0.90
   4   2   6    1.05    0.63
   5   2   6   16.87    1.64
   5   2   6   13.93    1.63
   6   2   6    2.57    1.08
   6   2   6    0.47    1.04
   6   2   6    2.00    1.49
   7   2   6   -1.12    1.19
   7   2   6    0.38    0.96
   7   2   6   -0.63    0.74
   8   2   6    3.26    1.06
   9   2   6    0.58    0.65
  10  -3  -6    0.26    0.95
  10  -3  -6    0.06    0.67
 -10   3   6   -0.79    0.74
   9  -3  -6    4.59    1.23
   9  -3  -6    4.00    1.18
   9  -3  -6    3.77    1.29
   8  -3  -6    4.41    1.19
   8  -3  -6    2.72    1.22
   8  -3  -6    2.46    1.24
   8  -3  -6    3.33    1.39
   7  -3  -6    4.57    1.11
   7  -3  -6    5.85    1.52
   7  -3  -6    3.87    1.34
   7  -3  -6    6.40    1.43
   7  -3  -6    6.42    1.46
   6  -3  -6   24.16    1.68
   6  -3  -6   22.98    1.68
   6  -3  -6   20.83    1.98
   5  -3  -6   11.62    1.45
   5  -3  -6   12.73    1.19
   5  -3  -6   12.01    1.46
   5  -3  -6   12.46    1.19
   4  -3  -6    6.26    0.88
   4  -3  -6    6.53    0.96
   4  -3  -6    6.33    0.83
   4  -3  -6    9.17    1.55
   3  -3  -6   13.80    1.10
   3  -3  -6   15.63    1.07
   3  -3  -6   14.57    1.04
  -3   3   6   13.95    0.95
   2  -3  -6    7.56    0.80
   2  -3  -6    7.98    0.75
  -2   3   6    7.20    0.59
  -2   3   6    7.06    0.71
  -2   3   6    7.13    0.92
  -2   3   6    7.23    0.63
   1  -3  -6   51.79    1.97
  -1   3   6   52.72    2.02
  -1   3   6   49.89    1.95
  -1   3   6   49.53    2.03
  -1   3   6   50.92    2.36
   0  -3  -6   13.75    0.91
   0   3   6   11.46    1.06
   0   3   6   13.28    0.97
   0   3   6   11.49    0.87
   0   3   6   11.66    1.08
   0   3   6   12.46    0.95
  -1  -3  -6   12.90    1.04
   1   3   6   15.47    1.10
   1   3   6   14.69    1.05
   1   3   6   13.11    1.24
   1   3   6   15.24    1.11
   1   3   6   14.38    1.18
   2   3   6   24.07    1.55
   2   3   6   22.42    1.53
   2   3   6   16.37    1.17
   2   3   6   19.83    1.61
   2   3   6   19.09    1.32
   3   3   6    9.83    1.06
   3   3   6    8.57    1.43
   3   3   6    9.82    1.48
   3   3   6    8.94    0.96
   3   3   6    9.49    1.20
   4   3   6    5.70    1.13
   4   3   6    5.56    1.24
   4   3   6    4.72    1.08
   5   3   6    6.69    1.71
   5   3   6    3.56    1.08
   5   3   6    2.10    0.98
   6   3   6    5.20    1.45
   6   3   6    4.61    1.28
   7   3   6    0.48    0.92
   8   3   6   10.43    1.53
  10  -4  -6   -0.14    0.66
  10  -4  -6    0.40    0.89
 -10   4   6   -0.78    0.73
   9  -4  -6    4.09    1.24
   9  -4  -6    4.81    1.16
   9  -4  -6    4.39    1.31
   9  -4  -6    5.86    1.34
   8  -4  -6    1.38    1.03
   8  -4  -6    0.43    1.01
   8  -4  -6   -0.26    1.07
   8  -4  -6    0.88    1.03
   8  -4  -6   -0.18    0.77
   7  -4  -6    0.82    1.07
   7  -4  -6    2.73    1.22
   7  -4  -6   -0.16    1.16
   7  -4  -6    3.35    1.34
   7  -4  -6    2.18    1.00
   6  -4  -6    2.83    1.27
   6  -4  -6    2.15    1.13
   6  -4  -6    1.44    0.82
   6  -4  -6    2.48    0.84
   5  -4  -6   39.28    2.46
   5  -4  -6   40.52    2.12
   5  -4  -6   38.31    2.04
   4  -4  -6   43.38    2.10
   4  -4  -6   42.76    2.14
   4  -4  -6   48.77    2.55
   4  -4  -6   44.58    2.36
   3  -4  -6  364.56   10.66
   3  -4  -6  367.07   10.63
   3  -4  -6  370.05   10.75
  -3   4   6  365.58   10.53
   2  -4  -6   38.01    1.67
   2  -4  -6   35.93    1.74
   2  -4  -6   37.61    1.82
  -2   4   6   37.81    1.75
  -2   4   6   34.91    1.63
   1  -4  -6   21.62    1.38
   1  -4  -6   22.75    1.49
   1  -4  -6   24.87    1.47
  -1   4   6   22.06    1.25
  -1   4   6   23.51    1.33
  -1   4   6   24.24    1.35
   0  -4  -6   10.92    1.11
   0  -4  -6   11.92    1.05
   0   4   6   12.10    0.97
   0   4   6    9.29    0.92
   0   4   6   11.99    1.19
   0   4   6   10.21    0.96
   1   4   6   80.22    3.04
   1   4   6   75.50    3.06
   1   4   6   77.77    3.28
   1   4   6   78.68    3.16
   2   4   6    9.52    1.06
   2   4   6    8.17    0.89
   2   4   6    8.74    1.06
   2   4   6    9.28    1.12
   3   4   6   10.12    1.63
   3   4   6    8.95    1.04
   3   4   6    7.60    1.27
   3   4   6    7.99    1.09
   4   4   6    0.17    0.66
   4   4   6   -0.44    0.75
   4   4   6    0.33    0.90
   5   4   6    4.18    1.23
   5   4   6    2.95    1.06
   6   4   6    2.63    1.24
   6   4   6    1.76    0.98
   7   4   6    3.94    1.18
   8   4   6    0.71    0.74
  10  -5  -6   -0.54    0.62
  10  -5  -6    0.21    0.84
 -10   5   6   -0.23    0.66
   9  -5  -6    0.38    0.86
   9  -5  -6   -1.12    0.78
   9  -5  -6   -0.24    0.85
   9  -5  -6    0.41    0.92
   8  -5  -6    3.33    1.07
   8  -5  -6    4.43    1.42
   8  -5  -6    2.71    1.30
   8  -5  -6    3.32    1.27
   8  -5  -6    5.24    1.59
   7  -5  -6   23.33    2.28
   7  -5  -6   27.70    1.99
   7  -5  -6   23.26    2.23
   7  -5  -6   26.50    1.98
   7  -5  -6   22.72    2.60
   7  -5  -6   26.28    2.53
   6  -5  -6    6.39    1.55
   6  -5  -6    4.51    1.06
   6  -5  -6    7.72    1.63
   6  -5  -6    5.91    1.49
   6  -5  -6    6.60    1.16
   5  -5  -6   23.55    1.70
   5  -5  -6   21.43    2.06
   5  -5  -6   25.33    1.74
   4  -5  -6   51.10    2.82
   4  -5  -6   48.15    2.31
   4  -5  -6   48.96    2.40
   3  -5  -6   17.29    1.61
   3  -5  -6   17.48    1.31
  -3   5   6   14.83    1.17
   2  -5  -6    8.75    0.96
   2  -5  -6    8.54    0.91
  -2   5   6    9.85    0.93
  -2   5   6    9.87    0.91
   1  -5  -6    0.40    0.52
   1  -5  -6    0.70    0.50
   1  -5  -6    0.86    0.59
  -1   5   6   -0.16    0.39
  -1   5   6    0.55    0.49
  -1   5   6    0.80    0.49
   0  -5  -6   40.17    1.97
   0  -5  -6   42.69    2.32
   0  -5  -6   44.31    2.19
   0   5   6   38.87    2.26
   0   5   6   44.92    2.14
   0   5   6   43.48    2.11
   0   5   6   41.21    2.07
  -1  -5  -6   20.86    1.38
   1   5   6   20.80    1.42
   1   5   6   18.64    1.58
   1   5   6   22.79    1.57
   1   5   6   22.24    1.55
   2   5   6    0.09    0.52
   2   5   6    0.18    0.75
   2   5   6    0.85    0.61
   2   5   6    0.73    0.62
   3   5   6    0.14    0.60
   3   5   6    0.31    0.65
   3   5   6    0.07    0.80
   3   5   6    0.85    0.67
   4   5   6    3.03    1.19
   4   5   6    0.10    0.68
   4   5   6   -0.23    0.87
   5   5   6   10.43    1.71
   5   5   6    6.19    1.34
   6   5   6    3.75    1.35
   7   5   6    1.25    0.91
   8   5   6    0.46    0.54
  10  -6  -6    1.36    0.71
  10  -6  -6    0.34    0.77
 -10   6   6    0.51    0.62
   9  -6  -6    1.19    0.99
   9  -6  -6    0.04    0.81
   9  -6  -6    1.13    0.90
   8  -6  -6    3.97    1.40
   8  -6  -6    2.53    1.31
   8  -6  -6    3.08    1.28
   8  -6  -6    1.95    0.95
   8  -6  -6    3.19    1.20
   7  -6  -6    6.07    1.55
   7  -6  -6    5.98    1.34
   7  -6  -6    5.87    1.47
   7  -6  -6    5.27    1.59
   7  -6  -6    4.48    1.53
   7  -6  -6    5.10    1.22
   6  -6  -6    5.48    1.48
   6  -6  -6    7.89    1.73
   6  -6  -6    6.06    1.29
   6  -6  -6    6.17    1.34
   6  -6  -6    7.86    1.60
   6  -6  -6    7.89    1.77
   6  -6  -6    8.71    1.33
   5  -6  -6    7.93    1.34
   5  -6  -6    4.92    1.06
   5  -6  -6    8.35    1.66
   5  -6  -6    7.21    1.66
   5  -6  -6    6.89    1.17
   4  -6  -6    0.96    0.66
   4  -6  -6    3.48    1.18
   4  -6  -6    3.57    0.84
   3  -6  -6   -0.20    0.57
   3  -6  -6    1.07    0.63
   3  -6  -6   -0.08    0.79
  -3   6   6    0.57    0.55
   2  -6  -6   45.44    2.29
   2  -6  -6   45.75    2.32
   2  -6  -6   42.48    2.57
  -2   6   6   47.39    2.22
  -2   6   6   46.55    2.28
   1  -6  -6   20.73    1.87
   1  -6  -6   22.01    1.62
   1  -6  -6   23.44    1.06
   1  -6  -6   24.57    1.59
   1  -6  -6   22.86    1.70
  -1   6   6   23.91    1.53
  -1   6   6   23.45    1.56
  -1   6   6   21.09    1.53
   0  -6  -6    5.98    1.28
   0  -6  -6    6.26    0.78
   0  -6  -6    5.81    1.01
   0  -6  -6    7.09    1.18
   0  -6  -6    5.85    1.17
   0   6   6    4.97    0.94
   0   6   6    5.53    1.00
   0   6   6    6.77    1.29
   0   6   6    7.64    1.21
  -1  -6  -6    1.65    0.57
  -1  -6  -6    1.79    0.91
   1   6   6    1.26    0.65
   1   6   6    0.97    0.70
   1   6   6    1.32    0.82
   1   6   6    1.80    0.70
  -2  -6  -6    0.09    0.58
   2   6   6    1.02    0.83
   2   6   6    1.14    0.82
   2   6   6    0.24    0.67
   2   6   6   -0.18    0.60
   3   6   6    2.59    1.14
   3   6   6    3.06    0.97
   3   6   6    1.99    1.01
   3   6   6    5.55    1.19
   4   6   6   31.07    2.58
   4   6   6   36.72    2.72
   5   6   6    0.80    0.86
   5   6   6    0.76    0.93
  -6  -6  -6   13.47    1.30
   6   6   6   13.47    1.94
  -7  -6  -6    0.52    0.50
   7   6   6    0.90    0.74
   9  -7  -6    1.57    1.03
   9  -7  -6    0.94    0.92
   9  -7  -6    2.36    1.00
   9  -7  -6    2.22    1.01
   8  -7  -6    1.09    1.08
   8  -7  -6    0.79    0.99
   8  -7  -6   -0.46    0.98
   8  -7  -6    0.81    0.77
   8  -7  -6    0.75    0.93
   7  -7  -6   10.80    1.54
   7  -7  -6    7.15    1.74
   7  -7  -6   11.54    1.75
   7  -7  -6    9.65    1.90
   7  -7  -6    7.50    1.60
   7  -7  -6   13.96    1.62
   6  -7  -6   10.56    1.94
   6  -7  -6    6.12    1.68
   6  -7  -6   10.69    1.66
   6  -7  -6    5.43    1.36
   6  -7  -6    8.14    1.45
   6  -7  -6   12.94    2.13
   6  -7  -6    8.23    1.36
   5  -7  -6    4.46    1.19
   5  -7  -6    4.09    1.00
   5  -7  -6    3.87    1.44
   5  -7  -6    5.18    1.28
   5  -7  -6    1.26    1.53
   5  -7  -6    5.41    1.52
   5  -7  -6    3.28    1.54
   4  -7  -6    3.57    1.06
   4  -7  -6    3.70    1.34
   4  -7  -6    4.48    1.08
   4  -7  -6    4.32    1.02
   4  -7  -6    3.77    1.25
   3  -7  -6    1.32    0.92
   3  -7  -6    1.94    1.15
   3  -7  -6    1.82    0.78
   3  -7  -6    2.74    2.01
   3  -7  -6    1.06    0.70
  -3   7   6    1.68    0.73
   2  -7  -6    9.01    1.18
   2  -7  -6    8.51    1.26
   2  -7  -6   11.16    1.67
  -2   7   6   11.74    1.19
  -2   7   6    9.89    1.17
   1  -7  -6   17.66    1.82
   1  -7  -6   17.50    1.49
   1  -7  -6   16.77    1.53
   1  -7  -6   16.79    1.64
  -1   7   6   14.82    1.41
  -1   7   6   17.69    1.48
   0  -7  -6    0.49    0.75
   0  -7  -6    0.72    0.69
   0  -7  -6    0.54    0.35
   0  -7  -6    0.55    0.95
   0  -7  -6    0.50    0.71
   0   7   6    1.63    0.73
   0   7   6    0.35    0.62
   0   7   6    0.36    0.58
   0   7   6   -0.62    0.73
  -1  -7  -6   22.85    1.33
  -1  -7  -6   23.49    2.00
   1   7   6   23.14    1.97
   1   7   6   24.84    1.96
   1   7   6   27.06    1.88
   1   7   6   20.54    1.70
  -2  -7  -6    0.62    0.96
  -2  -7  -6    0.05    0.53
   2   7   6    1.22    0.77
   2   7   6    1.30    0.73
   2   7   6    2.52    0.92
   2   7   6    0.64    0.87
  -3  -7  -6    4.33    0.92
   3   7   6    3.37    1.26
   3   7   6    5.09    1.42
  -4  -7  -6   20.05    1.61
   4   7   6   18.64    1.97
   4   7   6   18.62    2.02
  -5  -7  -6    1.32    0.75
   5   7   6    0.73    0.89
  -6  -7  -6   14.03    1.01
   6   7   6   12.27    1.58
   9  -8  -6    0.89    0.81
   9  -8  -6    1.31    0.81
   9  -8  -6    1.39    0.84
   8  -8  -6   -1.09    0.82
   8  -8  -6   -0.30    0.85
   8  -8  -6    1.21    0.98
   8  -8  -6    1.16    0.91
   7  -8  -6    0.60    1.14
   7  -8  -6    1.42    1.14
   7  -8  -6    0.21    0.89
   7  -8  -6    1.43    1.16
   7  -8  -6   -0.08    0.70
   7  -8  -6   -0.62    0.72
   6  -8  -6    4.12    1.12
   6  -8  -6    2.50    1.11
   6  -8  -6    4.17    1.26
   6  -8  -6    7.32    1.76
   6  -8  -6    4.44    1.46
   6  -8  -6    2.36    1.39
   6  -8  -6    3.82    1.14
   5  -8  -6   15.41    1.99
   5  -8  -6   12.43    1.91
   5  -8  -6   11.04    2.06
   5  -8  -6   16.42    1.81
   5  -8  -6   12.87    1.61
   5  -8  -6   11.29    1.43
   5  -8  -6   15.77    2.36
   4  -8  -6    3.99    1.08
   4  -8  -6    2.70    1.06
   4  -8  -6   -1.43    1.18
   4  -8  -6    3.78    0.96
   4  -8  -6    3.11    1.45
   4  -8  -6    5.09    1.50
   4  -8  -6    2.11    1.15
   3  -8  -6   38.29    2.29
   3  -8  -6   33.48    2.61
   3  -8  -6   36.45    2.72
   3  -8  -6   32.96    2.27
   3  -8  -6   32.11    2.44
  -3   8   6   37.61    2.25
   2  -8  -6   -0.75    0.76
   2  -8  -6    0.20    0.63
   2  -8  -6   -0.43    0.78
   2  -8  -6   -0.22    0.60
  -2   8   6    1.02    0.71
   1  -8  -6   12.07    1.71
   1  -8  -6   11.05    1.82
   1  -8  -6    8.19    1.41
   1  -8  -6    6.25    1.38
   1  -8  -6    7.85    1.33
  -1   8   6    6.87    1.17
  -1   8   6    5.99    1.41
  -1   8   6    6.11    1.15
   0  -8  -6   12.88    1.52
   0  -8  -6   18.61    2.03
   0  -8  -6   12.25    1.70
   0   8   6   13.90    1.50
   0   8   6   12.74    1.66
   0   8   6   12.80    1.56
   0   8   6   15.01    1.53
  -1  -8  -6    7.33    1.53
   1   8   6    4.95    1.25
   1   8   6    6.08    1.30
   1   8   6    4.39    1.06
  -2  -8  -6    1.01    1.07
  -2  -8  -6   -0.01    0.42
   2   8   6    0.03    0.80
   2   8   6   -0.81    0.59
  -3  -8  -6   25.37    1.30
  -3  -8  -6   23.07    2.30
   3   8   6   18.52    1.98
  -4  -8  -6    0.98    0.46
  -4  -8  -6    0.17    1.09
   4   8   6    2.01    0.92
   5   8   6    3.53    1.08
   6   8   6   -0.07    0.60
   9  -9  -6   -1.90    0.51
   9  -9  -6    2.26    0.69
   9  -9  -6    0.32    0.64
   8  -9  -6    1.89    0.82
   8  -9  -6    2.04    1.00
   8  -9  -6    2.15    1.01
   7  -9  -6   -0.58    0.94
   7  -9  -6    0.61    0.98
   7  -9  -6    0.27    0.77
   7  -9  -6   -1.24    0.86
   7  -9  -6    1.41    0.91
   7  -9  -6    0.42    0.91
   6  -9  -6    1.02    0.97
   6  -9  -6   -0.06    0.88
   6  -9  -6   -0.04    0.70
   6  -9  -6    1.62    1.15
   6  -9  -6    2.42    1.08
   6  -9  -6    1.49    1.31
   6  -9  -6    1.94    1.26
   5  -9  -6   -0.62    1.17
   5  -9  -6    0.23    1.28
   5  -9  -6    2.66    1.15
   5  -9  -6   -0.24    0.68
   5  -9  -6    1.24    0.89
   5  -9  -6    0.71    0.88
   5  -9  -6    1.30    1.13
   4  -9  -6    3.35    1.15
   4  -9  -6    1.74    0.86
   4  -9  -6    2.22    1.23
   4  -9  -6    1.39    1.28
   4  -9  -6    1.60    0.96
   4  -9  -6    1.92    1.20
   4  -9  -6    1.69    1.31
   3  -9  -6    9.42    1.87
   3  -9  -6    4.69    1.13
   3  -9  -6    3.60    1.04
   3  -9  -6    7.50    1.76
   3  -9  -6    6.63    1.48
   3  -9  -6    6.38    1.65
  -3   9   6    6.35    1.29
   2  -9  -6    9.62    1.77
   2  -9  -6   10.34    1.64
   2  -9  -6   14.38    2.16
   2  -9  -6   11.24    1.51
   2  -9  -6   12.22    1.56
  -2   9   6   12.82    1.47
  -2   9   6   11.67    1.96
   1  -9  -6    0.96    1.70
   1  -9  -6    1.16    0.82
   1  -9  -6    1.67    0.98
   1  -9  -6    0.73    0.99
   1  -9  -6    1.07    0.92
  -1   9   6    0.89    0.96
  -1   9   6    0.89    0.72
  -1   9   6    1.12    0.90
   0  -9  -6    2.19    1.20
   0  -9  -6    2.90    1.17
   0   9   6    3.02    1.01
   0   9   6    1.24    0.85
  -1  -9  -6   -1.86    0.94
   1   9   6    1.19    0.90
   1   9   6    1.09    0.96
  -2  -9  -6   22.44    2.18
   2   9   6   21.63    1.94
   2   9   6   19.20    1.98
  -3  -9  -6    0.04    0.96
   5   9   6    2.98    0.82
   8 -10  -6    1.91    0.66
   8 -10  -6    1.05    0.81
   8 -10  -6    1.70    0.75
   7 -10  -6   -0.24    0.77
   7 -10  -6    0.77    0.93
   7 -10  -6    1.48    1.05
   7 -10  -6    0.86    0.74
   6 -10  -6    2.08    0.99
   6 -10  -6    2.92    1.27
   6 -10  -6    0.76    1.01
   6 -10  -6    0.77    0.89
   6 -10  -6    0.23    1.03
   6 -10  -6    3.13    1.00
   6 -10  -6    1.36    0.79
   5 -10  -6    5.14    1.29
   5 -10  -6    4.01    1.38
   5 -10  -6    3.66    1.19
   5 -10  -6    4.69    1.09
   5 -10  -6    6.17    1.61
   5 -10  -6    5.65    1.57
   5 -10  -6    4.34    1.15
   4 -10  -6    5.00    1.23
   4 -10  -6    5.87    1.48
   4 -10  -6    5.09    1.46
   4 -10  -6    5.12    1.57
   4 -10  -6    3.88    1.10
   4 -10  -6    3.29    0.94
   3 -10  -6    2.01    1.23
   3 -10  -6    0.79    1.14
   3 -10  -6    0.96    1.20
   3 -10  -6    1.20    0.93
   3 -10  -6    0.95    0.89
  -3  10   6   -0.36    1.01
  -3  10   6    0.16    0.83
   2 -10  -6    3.16    1.15
   2 -10  -6    3.84    1.13
   2 -10  -6    1.15    1.08
   2 -10  -6    2.86    1.02
   2 -10  -6    3.12    1.34
   2 -10  -6    4.91    1.51
  -2  10   6    4.12    1.13
  -2  10   6    3.91    1.44
   1 -10  -6    1.34    1.31
   1 -10  -6    1.03    1.09
   1 -10  -6    1.06    1.00
   1 -10  -6    1.29    1.49
  -1  10   6    2.29    1.01
  -1  10   6    1.08    1.05
   0 -10  -6    7.69    1.58
   0  10   6    2.26    0.98
   0  10   6    3.99    1.20
  -1 -10  -6    0.54    1.04
   1  10   6    1.85    1.19
  -2 -10  -6   -0.77    1.00
  -3 -10  -6    0.11    1.06
   7 -11  -6    0.11    0.63
   7 -11  -6    0.06    0.56
   7 -11  -6    1.24    0.81
   6 -11  -6    0.26    0.80
   6 -11  -6    0.42    0.76
   6 -11  -6   -0.02    0.76
   6 -11  -6   -0.39    0.84
   6 -11  -6    0.50    0.86
   5 -11  -6    7.28    1.20
   5 -11  -6    8.61    1.46
   5 -11  -6   10.23    1.41
   5 -11  -6    6.95    1.22
   5 -11  -6    6.60    1.38
   5 -11  -6   14.76    1.96
   4 -11  -6    0.51    0.65
   4 -11  -6    1.76    1.15
   4 -11  -6    0.96    0.94
   4 -11  -6    1.70    0.94
   4 -11  -6    0.84    0.83
   4 -11  -6    1.07    0.97
   3 -11  -6    0.25    0.91
   3 -11  -6    0.51    1.06
   3 -11  -6   -0.35    0.65
   3 -11  -6    1.61    0.90
   3 -11  -6    0.49    1.04
   2 -11  -6   -1.60    0.60
   2 -11  -6    0.44    1.10
   2 -11  -6   -0.63    0.95
   2 -11  -6    0.14    0.95
   1 -11  -6    2.27    1.12
   1 -11  -6    2.74    1.32
   1 -11  -6    2.63    1.12
   1 -11  -6    2.31    0.92
   0 -11  -6    0.26    0.91
  -1 -11  -6   -1.13    0.94
   6 -12  -6    5.46    0.98
   6 -12  -6    5.39    0.94
   6 -12  -6    5.37    1.04
   5 -12  -6    1.56    0.87
   5 -12  -6    0.81    0.77
   5 -12  -6    3.75    1.00
   4 -12  -6    0.34    0.65
   4 -12  -6    1.42    0.97
   4 -12  -6   -0.97    0.78
   4 -12  -6   -0.30    0.67
   3 -12  -6    1.09    0.91
   3 -12  -6    0.60    0.71
   3 -12  -6    0.61    0.79
   3 -12  -6   -0.04    0.85
   2 -12  -6    0.39    0.81
   2 -12  -6   -0.61    0.52
   2 -12  -6    0.77    0.87
   2 -12  -6    0.33    0.90
   1 -12  -6    1.55    0.79
   1 -12  -6    3.12    1.00
   1 -12  -6    1.97    1.03
   0 -12  -6    2.16    0.85
   4 -13  -6    1.01    0.58
   4 -13  -6    0.53    0.65
   4 -13  -6   -0.08    0.51
   3 -13  -6    0.97    0.62
   3 -13  -6    1.79    0.74
   3 -13  -6    1.37    0.62
   2 -13  -6   10.20    1.11
   2 -13  -6   13.27    1.20
   1 -13  -6    5.52    0.99
   0 -13  -6    4.13    0.82
  -1 -14   7    0.97    0.77
  -1 -14   7    1.08    0.59
   0 -14   7    0.86    0.92
   0 -14   7    0.33    0.58
   1 -14   7    5.02    0.96
   1 -14   7    5.37    1.18
   2 -14   7    3.75    0.92
   2 -14   7    7.05    1.34
   3 -14   7    0.03    0.73
   3 -14   7    0.06    0.50
   4 -14   7    0.40    0.60
   4 -14   7    0.15    0.71
  -3 -13   7    0.51    0.78
  -2 -13   7    1.69    0.76
  -2 -13   7    0.83    0.90
  -1 -13   7    0.62    0.92
  -1 -13   7    0.77    0.68
  -1 -13   7    0.43    0.93
   0 -13   7   11.30    1.73
   0 -13   7    4.88    1.21
   0 -13   7    7.21    1.29
   1 -13   7   -0.52    0.90
   1 -13   7    0.90    0.80
   2 -13   7    3.56    1.27
   2 -13   7    5.54    1.21
   3 -13   7    0.02    0.63
   3 -13   7    0.13    0.89
   4 -13   7    6.97    1.34
   4 -13   7    7.39    1.15
   4  12  -7    0.39    0.60
  -4 -12   7    1.16    0.81
   3  12  -7    1.69    0.85
  -3 -12   7    1.19    1.10
  -3 -12   7    2.44    1.04
   2  12  -7    2.49    0.92
  -2 -12   7    3.12    1.14
  -2 -12   7    2.76    0.99
  -2 -12   7    1.76    1.17
  -1 -12   7    2.96    0.88
  -1 -12   7    5.85    1.41
  -1 -12   7    3.59    1.23
  -1 -12   7    3.80    1.02
  -1 -12   7    5.22    1.24
   0 -12   7    9.48    1.25
   0 -12   7    9.28    1.77
   0 -12   7    9.91    1.26
   0 -12   7    3.34    1.30
   0 -12   7    8.97    1.49
   1 -12   7    4.09    0.85
   1 -12   7    4.67    1.36
   1 -12   7    6.33    1.32
   1 -12   7    6.06    1.03
   1 -12   7    9.25    1.82
   2 -12   7    9.74    1.07
   2 -12   7    9.14    1.70
   2 -12   7    6.80    1.33
   3 -12   7   12.24    1.05
   3 -12   7   13.72    2.03
   3 -12   7   13.81    1.75
   4 -12   7    2.30    0.94
   4 -12   7    2.57    1.28
   5  11  -7    2.81    0.82
  -5 -11   7    2.58    1.02
   4  11  -7    0.23    0.74
  -4 -11   7    1.08    0.97
  -4 -11   7    1.49    1.14
   3  11  -7    3.98    1.12
   3  11  -7    2.34    0.92
  -3 -11   7    2.84    1.06
  -3 -11   7    2.27    1.31
  -3 -11   7    1.94    1.12
  -3 -11   7    2.88    1.16
  -2 -11   7   -0.71    0.72
  -2 -11   7    0.26    0.83
  -2 -11   7   -0.27    0.93
  -2 -11   7   -0.61    1.36
  -2 -11   7    0.61    0.83
  -2 -11   7    1.20    1.18
   1  11  -7    1.63    0.93
  -1 -11   7    0.29    1.26
  -1 -11   7    0.75    1.01
  -1 -11   7    1.72    0.90
  -1 -11   7    0.57    1.10
  -1 -11   7    1.77    0.86
   0  11  -7    8.41    1.41
   0 -11   7    8.78    1.32
   0 -11   7    9.84    1.56
   0 -11   7   10.06    1.30
   0 -11   7   10.79    1.82
   0 -11   7   10.36    1.81
  -1  11  -7    6.43    1.34
   1 -11   7    6.46    1.06
   1 -11   7    5.31    1.61
   1 -11   7    8.11    1.52
   1 -11   7    4.89    1.35
   1 -11   7    4.65    0.92
  -2  11  -7    5.71    1.31
   2 -11   7    4.60    1.47
   2 -11   7    2.98    1.10
   2 -11   7    3.91    0.72
   2 -11   7    5.57    0.89
   2 -11   7    8.50    1.74
   3 -11   7   24.37    2.72
   3 -11   7   21.50    2.11
   3 -11   7   24.90    1.40
   4 -11   7    4.00    1.54
   4 -11   7    4.77    1.34
   6  10  -7    3.28    0.86
  -6 -10   7    3.92    1.05
   5  10  -7    2.55    0.93
  -5 -10   7    2.44    1.14
  -5 -10   7    2.15    1.11
   4  10  -7    8.00    1.50
  -4 -10   7    7.45    1.66
  -4 -10   7   10.41    1.90
   3  10  -7    0.70    0.88
  -3 -10   7   -0.41    0.81
  -3 -10   7   -2.01    1.24
  -3 -10   7   -0.72    0.94
  -3 -10   7   -0.58    1.13
  -3 -10   7   -0.23    1.07
   2  10  -7    2.04    0.97
  -2 -10   7    1.92    1.24
  -2 -10   7    1.41    0.90
  -2 -10   7    2.03    1.22
  -2 -10   7    1.71    1.49
  -2 -10   7    1.50    0.95
  -2 -10   7    1.11    0.77
   1  10  -7    4.25    1.29
  -1 -10   7    5.20    1.20
  -1 -10   7    4.12    1.64
  -1 -10   7    5.82    1.54
  -1 -10   7    6.42    1.20
  -1 -10   7    6.01    1.25
  -1 -10   7    3.30    1.18
   0  10  -7    1.29    0.93
   0 -10   7   -0.07    1.07
   0 -10   7    0.70    0.83
   0 -10   7    1.03    0.69
   0 -10   7   -0.38    1.27
   0 -10   7    2.05    0.82
  -1  10  -7    3.61    1.06
   1 -10   7    3.10    1.09
   1 -10   7    2.95    0.79
   1 -10   7    6.68    1.56
   1 -10   7    4.23    0.86
   1 -10   7    1.13    1.13
  -2  10  -7    0.82    0.85
   2 -10   7   -0.27    1.37
   2 -10   7    0.06    0.46
   2 -10   7    0.20    0.88
   2 -10   7    0.69    0.47
   2 -10   7    0.61    1.16
   3 -10   7    5.06    1.75
   3 -10   7    8.08    1.60
   3 -10   7    4.92    0.70
   7   9  -7    1.14    0.64
  -7  -9   7    0.66    0.70
   6   9  -7    5.46    1.14
  -6  -9   7    5.56    1.16
   5   9  -7    3.15    1.18
  -5  -9   7    1.45    1.15
   4   9  -7   26.31    2.27
  -4  -9   7   26.87    3.00
  -4  -9   7   26.99    2.61
   3   9  -7    3.70    1.01
  -3  -9   7    6.02    1.35
  -3  -9   7    8.02    1.46
  -3  -9   7    5.45    1.49
  -3  -9   7    7.06    1.77
  -3  -9   7    4.89    1.44
   2   9  -7   32.47    2.23
  -2  -9   7   29.87    2.85
  -2  -9   7   29.25    2.43
  -2  -9   7   29.06    2.58
  -2  -9   7   31.29    2.17
  -2  -9   7   35.04    2.34
  -2  -9   7   27.15    2.17
   1   9  -7   50.52    2.86
  -1  -9   7   53.43    2.81
  -1  -9   7   51.49    2.93
  -1  -9   7   57.41    3.17
  -1  -9   7   55.91    2.75
   0   9  -7   -0.24    0.52
   0  -9   7    0.87    0.79
   0  -9   7    0.16    0.95
   0  -9   7   -0.10    0.49
   0  -9   7    0.09    0.55
  -1   9  -7   12.12    1.40
   1  -9   7   12.92    1.65
   1  -9   7   14.77    1.21
   1  -9   7   13.99    1.13
   1  -9   7   13.03    1.72
  -2   9  -7    3.03    0.88
   2  -9   7    1.00    1.12
   2  -9   7    2.92    1.16
   2  -9   7    2.76    0.59
   2  -9   7    2.44    0.60
   3  -9   7    0.49    0.38
   3  -9   7   -0.13    0.91
   7  -9   7    1.08    0.91
   8  -9   7    4.88    1.04
   8   8  -7    0.38    0.53
   7   8  -7    3.90    0.95
  -7  -8   7    6.34    1.22
   6   8  -7    1.34    0.84
  -6  -8   7    2.19    1.13
   5   8  -7   42.81    2.81
  -5  -8   7   41.20    2.96
   4   8  -7    8.33    1.46
  -4  -8   7    8.73    1.63
  -4  -8   7   10.95    2.10
   3   8  -7   10.21    1.54
  -3  -8   7    7.66    1.45
  -3  -8   7    6.82    1.35
  -3  -8   7    6.56    1.46
   2   8  -7   16.19    1.55
  -2  -8   7   13.75    1.43
  -2  -8   7   14.02    1.54
  -2  -8   7   12.76    1.54
   1   8  -7    9.04    1.22
  -1  -8   7    7.53    1.42
  -1  -8   7    7.64    1.11
  -1  -8   7    8.33    1.09
   0   8  -7   -0.36    0.46
   0  -8   7   -1.77    0.72
   0  -8   7    0.40    0.50
   0  -8   7    0.08    0.44
  -1   8  -7    0.70    0.60
   1  -8   7    0.05    0.90
   1  -8   7    0.40    0.39
   1  -8   7    0.43    0.40
  -2   8  -7   14.33    1.35
   2  -8   7   12.04    0.81
   2  -8   7   12.29    0.84
  -3   8  -7    2.96    0.87
   3  -8   7    3.09    0.39
   6  -8   7    0.11    1.08
   7  -8   7    2.04    1.03
   8  -8   7    1.02    0.82
   9  -8   7    6.74    0.99
   8   7  -7    3.66    0.91
  -8  -7   7    2.88    0.94
   7   7  -7   15.70    1.84
  -7  -7   7   13.95    1.90
   6   7  -7   40.40    2.87
  -6  -7   7   42.82    2.97
  -5  -7   7    5.78    1.43
   4   7  -7    1.13    0.95
   3   7  -7    8.36    1.12
  -3  -7   7    7.87    1.29
  -3  -7   7    7.57    1.37
   2   7  -7   11.43    1.25
  -2  -7   7    9.01    1.20
  -2  -7   7   11.90    1.22
   1   7  -7    0.90    0.66
  -1  -7   7    0.04    0.46
  -1  -7   7    1.26    0.63
   0   7  -7    4.96    0.93
   0  -7   7    3.47    0.66
   0  -7   7    5.12    0.75
   0  -7   7    5.68    1.18
   1  -7   7    2.88    0.55
   1  -7   7    3.23    0.52
   2  -7   7    9.31    0.64
   2  -7   7   11.00    0.62
   5  -7   7   15.62    0.85
   6  -7   7    3.51    0.59
   6  -7   7    4.40    1.45
   7  -7   7    0.01    0.93
   8  -7   7    1.71    0.94
   9  -7   7    0.14    0.67
   8   6  -7    1.88    0.89
  -8  -6   7   -0.10    0.84
   7   6  -7    7.97    1.53
  -7  -6   7    7.37    1.52
   6   6  -7   14.45    2.00
  -6  -6   7   18.64    2.22
  -5  -6   7    0.12    1.29
  -5  -6   7    0.48    1.09
   4   6  -7   40.32    2.33
   3   6  -7   11.57    1.12
  -3  -6   7   13.15    1.38
  -3  -6   7   13.50    1.46
   2   6  -7  105.20    4.07
  -2  -6   7  109.51    4.14
  -2  -6   7  107.79    4.01
  -1  -6   7    9.71    0.92
  -1  -6   7    8.43    0.94
  -1  -6   7    8.64    0.81
   0  -6   7   13.69    0.96
   0  -6   7   12.74    0.89
   0  -6   7   12.44    0.60
   0  -6   7   11.41    0.60
  -1   6  -7   17.14    1.96
   1  -6   7   13.60    0.84
   1  -6   7   13.85    0.78
  -2   6  -7   63.57    3.07
   2  -6   7   57.18    1.86
  -3   6  -7   12.14    1.60
   5  -6   7    2.92    0.54
   6  -6   7    8.24    1.76
   6  -6   7    7.68    0.86
   7  -6   7    1.82    1.09
   7  -6   7    1.03    1.00
   8  -6   7   -0.10    0.82
   8  -6   7    0.23    0.82
   9  -6   7    0.06    0.68
   8   5  -7    1.27    0.89
  -8  -5   7    2.15    1.13
   7   5  -7    7.78    1.46
  -7  -5   7   13.89    1.97
   6   5  -7   11.47    1.81
  -6  -5   7    8.99    1.63
   5   5  -7   16.79    1.95
   4   5  -7   20.11    1.53
   3   5  -7    2.68    0.71
  -3  -5   7    1.57    0.67
  -3  -5   7    1.62    0.80
  -3  -5   7    1.10    0.65
   2   5  -7    7.04    0.86
   2   5  -7    6.56    0.80
  -2  -5   7    7.96    0.92
  -2  -5   7    6.64    0.88
  -2  -5   7    7.07    0.93
   1   5  -7    9.30    0.91
  -1  -5   7   10.42    0.93
  -1  -5   7    9.95    0.82
  -1  -5   7   11.37    0.90
   0   5  -7   10.85    1.00
   0  -5   7    8.82    0.75
   0  -5   7    8.06    0.56
   0  -5   7    7.52    0.67
   0  -5   7    8.90    0.57
  -1   5  -7   65.83    2.88
   1  -5   7   61.46    2.10
  -2   5  -7    1.03    0.58
   2  -5   7    0.93    0.29
   2  -5   7    1.01    0.57
  -3   5  -7   12.97    1.49
   3  -5   7    9.19    1.15
   4  -5   7    7.72    0.57
   5  -5   7    0.78    0.40
   6  -5   7   21.17    2.20
   6  -5   7   20.87    1.36
   6  -5   7   20.06    2.28
   7  -5   7    4.40    1.38
   7  -5   7    1.94    1.13
   8  -5   7    2.08    0.94
   8  -5   7   -0.38    0.79
   9  -5   7    1.61    0.88
   9  -5   7   -0.67    0.65
  -9  -4   7    5.56    1.11
  -8  -4   7   15.11    2.00
   7   4  -7   17.00    2.02
  -7  -4   7   16.87    2.18
  -6  -4   7    0.78    1.08
   5   4  -7   41.16    2.24
   4   4  -7   26.28    1.63
   4   4  -7   24.38    1.79
  -4  -4   7   24.85    1.91
   3   4  -7   11.61    1.14
   3   4  -7   12.09    1.05
   3   4  -7   11.37    0.97
  -3  -4   7   10.33    1.08
  -3  -4   7    9.93    1.25
  -3  -4   7   12.09    1.19
   2   4  -7   10.81    0.98
  -2  -4   7   13.45    1.02
  -2  -4   7   11.20    1.00
  -2  -4   7   11.02    1.06
   1   4  -7   74.17    2.90
  -1  -4   7   71.84    2.64
  -1  -4   7   77.69    2.69
  -1  -4   7   73.76    2.72
   0   4  -7   -0.05    0.41
   0  -4   7    0.24    0.23
   0  -4   7    0.21    0.21
   0  -4   7    0.39    0.33
  -1   4  -7   30.41    1.87
   1  -4   7   30.94    1.74
   1  -4   7   30.82    1.24
  -2   4  -7    8.58    1.14
   2  -4   7    9.59    1.04
  -3   4  -7    5.74    1.19
   3  -4   7    5.56    0.44
   3  -4   7    5.87    0.98
   4  -4   7    3.27    0.50
   4  -4   7    3.35    0.89
   5  -4   7    0.37    0.41
   6  -4   7    1.16    0.64
   6  -4   7    1.99    1.22
   6  -4   7    2.29    1.17
   7  -4   7    3.38    1.27
   7  -4   7    1.57    1.14
   8  -4   7    0.01    0.84
   8  -4   7    0.00    0.89
   9  -4   7    0.03    0.73
  -9  -3   7    9.19    1.45
  -8  -3   7    2.15    1.14
  -7  -3   7   15.82    2.14
   5   3  -7    2.25    0.72
   5   3  -7    0.84    0.68
   4   3  -7   -0.22    0.47
   4   3  -7    1.26    0.66
  -4  -3   7    0.92    0.75
   3   3  -7    7.94    0.97
   3   3  -7    8.25    0.85
  -3  -3   7    8.20    0.96
  -3  -3   7    8.61    0.98
  -3  -3   7    9.47    1.13
   2   3  -7   14.62    1.13
  -2  -3   7   12.97    1.02
  -2  -3   7   14.04    1.13
  -2  -3   7   13.58    1.02
   1   3  -7    1.90    0.59
  -1  -3   7    3.19    0.52
  -1  -3   7    3.38    0.63
  -1  -3   7    2.46    0.49
  -1  -3   7    3.73    0.62
   0   3  -7   42.12    2.09
   0  -3   7   40.74    1.82
   0  -3   7   43.59    1.97
   0  -3   7   42.69    1.54
   0  -3   7   42.36    1.68
   0  -3   7   43.08    1.61
  -1   3  -7    1.20    0.56
   1  -3   7    0.81    0.48
   1  -3   7    1.10    0.17
   1  -3   7    0.87    0.15
   1  -3   7    1.31    0.45
  -2   3  -7  201.19    6.60
   2  -3   7  189.42    5.79
   2  -3   7  189.85    5.93
   2  -3   7  191.37    6.19
  -3   3  -7   19.44    1.63
   3  -3   7   21.27    1.31
   3  -3   7   21.29    0.97
   3  -3   7   19.97    1.45
  -4   3  -7   84.51    4.09
   4  -3   7   82.02    3.38
   4  -3   7   80.28    2.84
   4  -3   7   87.97    3.56
   5  -3   7    9.45    0.97
   5  -3   7    8.77    1.23
   6  -3   7    3.73    1.31
   6  -3   7    0.72    1.05
   7  -3   7    4.39    1.45
   7  -3   7    2.91    1.19
   8  -3   7    1.07    1.10
   8  -3   7    1.80    1.03
   9  -3   7   -0.22    0.77
  -9  -2   7    3.88    1.17
  -8  -2   7    0.19    0.96
   7   2  -7    2.07    1.25
  -7  -2   7    1.28    1.15
   6   2  -7    1.31    0.82
   5   2  -7    1.56    0.66
   5   2  -7    0.73    0.62
   5   2  -7    0.41    0.60
   4   2  -7    2.85    0.74
   4   2  -7    1.42    0.62
   4   2  -7    3.38    0.70
   3   2  -7   17.15    1.16
   3   2  -7   17.60    1.30
  -3  -2   7   18.81    1.33
   2   2  -7   21.00    1.31
  -2  -2   7   17.51    1.18
  -2  -2   7   20.14    1.12
  -2  -2   7   20.68    1.23
   1   2  -7   10.15    0.99
  -1  -2   7    8.53    0.73
  -1  -2   7    9.77    0.73
  -1  -2   7   10.66    0.81
  -1  -2   7   10.57    0.92
   0   2  -7    2.29    0.61
   0  -2   7    1.89    0.47
   0  -2   7    1.68    0.40
   0  -2   7    3.06    0.67
  -1   2  -7   99.88    3.83
   1  -2   7  103.27    3.17
   1  -2   7   98.77    3.38
   1  -2   7  100.83    3.54
  -2   2  -7   78.68    3.34
   2  -2   7   78.62    3.03
   2  -2   7   79.71    2.45
   2  -2   7   76.85    2.81
  -3   2  -7   65.15    3.15
   3  -2   7   65.01    2.79
   3  -2   7   64.13    2.06
   3  -2   7   63.39    2.28
   3  -2   7   62.66    2.57
   3  -2   7   64.02    2.57
  -4   2  -7   13.46    1.62
   4  -2   7   12.56    1.18
   4  -2   7   14.02    1.02
   4  -2   7   13.57    1.31
   5  -2   7    6.84    1.28
   6  -2   7    9.81    1.73
   6  -2   7    7.30    1.52
   6  -2   7    5.57    1.23
   7  -2   7    5.93    1.68
   7  -2   7    4.77    1.43
   7  -2   7    6.35    1.48
   7  -2   7    2.39    1.15
   8  -2   7    0.19    2.00
   8  -2   7    1.08    1.09
   8  -2   7    0.83    1.04
   9  -2   7    1.78    0.89
 -10  -1   7    1.88    0.98
  -9  -1   7    5.69    1.26
   8   1  -7    1.76    1.15
  -8  -1   7    1.74    1.14
   7   1  -7    0.32    1.04
  -7  -1   7    1.65    1.19
   6   1  -7    1.36    0.85
   5   1  -7    3.01    0.79
   5   1  -7    2.35    0.74
   5   1  -7    4.05    0.75
   4   1  -7   18.74    1.48
   4   1  -7   18.66    1.26
   4   1  -7   22.95    1.29
   3   1  -7    8.68    0.72
   3   1  -7   12.04    1.07
  -3  -1   7   10.35    1.01
  -3  -1   7   10.32    0.77
   2   1  -7    5.07    0.83
  -2  -1   7    6.39    0.76
  -2  -1   7    6.19    0.68
  -2  -1   7    5.45    0.61
   1   1  -7   15.03    1.21
  -1  -1   7   13.29    0.89
  -1  -1   7   13.94    0.97
  -1  -1   7   15.48    1.00
   0   1  -7   16.69    1.24
   0  -1   7   18.68    1.06
   0  -1   7   17.17    1.02
   0  -1   7   15.11    1.01
  -1   1  -7  264.53    8.20
   1  -1   7  263.39    7.65
   1  -1   7  259.98    7.67
   1  -1   7  267.86    7.86
  -2   1  -7   24.07    1.66
   2  -1   7   22.57    1.24
   2  -1   7   23.29    1.22
   2  -1   7   23.26    1.43
   2  -1   7   21.98    1.18
  -3   1  -7    0.55    0.59
   3  -1   7    1.88    0.63
   3  -1   7    1.12    0.48
   3  -1   7    1.17    0.39
   3  -1   7    1.44    0.55
  -4   1  -7    5.34    1.18
   4  -1   7    4.01    0.95
   4  -1   7    5.23    1.01
   5  -1   7   25.28    1.96
   5  -1   7   23.45    1.81
   6  -1   7    7.63    1.57
   6  -1   7    5.52    1.48
   6  -1   7    7.63    1.72
   6  -1   7    8.44    1.59
   7  -1   7    3.25    1.29
   7  -1   7    3.14    1.38
   7  -1   7    4.18    1.35
   7  -1   7    1.89    1.01
   8  -1   7    0.63    1.01
   8  -1   7   -0.08    0.98
   9  -1   7    1.03    0.83
 -10   0   7    0.59    0.77
   9   0  -7   -0.27    0.87
  -9   0   7    1.52    1.10
   8   0  -7   42.39    2.89
  -8   0   7   42.36    3.04
   7   0  -7   -0.94    0.91
   7   0  -7    1.47    1.05
   6   0  -7   29.02    1.77
   5   0  -7    7.32    1.13
   5   0  -7    8.80    0.89
   5   0  -7    9.37    1.16
   5   0  -7   10.66    1.55
   4   0  -7   10.06    0.90
   4   0  -7    8.55    1.04
   3   0  -7   27.22    1.59
  -3   0   7   24.00    1.49
  -3   0   7   23.71    1.20
   2   0  -7   37.11    1.81
   2   0  -7   35.72    1.74
  -2   0   7   33.42    1.48
  -2   0   7   35.20    1.71
  -2   0   7   34.90    1.44
   1   0  -7    4.73    0.65
   1   0  -7    3.73    0.73
  -1   0   7    5.27    0.58
  -1   0   7    3.70    0.62
  -1   0   7    3.95    0.58
   0   0  -7   70.09    2.78
   0   0   7   64.56    2.52
   0   0   7   64.74    2.39
   0   0   7   67.82    2.41
   0   0   7   66.51    2.45
  -1   0  -7    1.55    0.64
   1   0   7    0.69    0.45
   1   0   7    0.07    0.21
   1   0   7    0.48    0.41
   1   0   7    0.80    0.37
   1   0   7    1.72    0.47
  -2   0  -7  254.40    8.09
   2   0   7  250.57    7.61
   2   0   7  249.53    7.66
   2   0   7  246.71    7.72
   2   0   7  259.72    7.55
   2   0   7  259.79    7.49
  -3   0  -7    0.56    0.56
   3   0   7    1.55    0.54
   3   0   7    1.12    0.50
   3   0   7    1.24    0.57
   3   0   7    1.43    0.57
   3   0   7    1.39    0.59
  -4   0  -7   27.87    2.22
   4   0   7   26.33    1.81
   4   0   7   26.27    1.72
   5   0   7    2.77    0.93
   5   0   7    2.46    0.89
   6   0   7    3.46    1.48
   6   0   7    8.78    1.64
   6   0   7    4.60    1.22
   6   0   7    3.79    1.25
   7   0   7    0.28    1.11
   7   0   7    0.42    1.00
   7   0   7   -0.85    1.10
   8   0   7   -0.32    0.94
   8   0   7    1.96    0.99
   9   0   7    0.56    0.79
   9   0   7    1.42    0.76
 -10   1   7    3.70    0.89
   9  -1  -7    1.34    0.98
  -9   1   7    3.41    1.18
   8  -1  -7   12.30    1.94
  -8   1   7    9.98    1.78
   7  -1  -7    3.41    1.36
   7  -1  -7    2.64    1.15
   6  -1  -7   19.83    1.87
   6  -1  -7   22.31    1.54
   6  -1  -7   22.31    1.83
   5  -1  -7    2.86    0.90
   5  -1  -7    1.96    0.63
   5  -1  -7    3.41    0.94
   4  -1  -7    9.31    1.04
   4  -1  -7    8.73    0.88
   4  -1  -7   10.39    1.12
   3  -1  -7    6.38    0.83
  -3   1   7    3.58    0.61
  -3   1   7    3.21    0.71
   2  -1  -7    9.46    0.93
   2  -1  -7   10.60    0.95
  -2   1   7    9.55    0.92
  -2   1   7   10.28    0.79
  -2   1   7   10.43    0.70
   1  -1  -7    1.78    0.54
  -1   1   7    1.43    0.46
   0  -1  -7   31.94    1.71
   0   1   7   30.69    1.44
   0   1   7   30.82    1.48
   0   1   7   33.06    1.49
   0   1   7   32.59    1.69
  -1  -1  -7    1.41    0.58
   1   1   7    1.17    0.52
   1   1   7    0.44    0.36
   1   1   7    1.30    0.45
   1   1   7    0.92    0.44
   1   1   7    1.31    0.43
  -2  -1  -7   74.20    3.17
   2   1   7   74.79    2.81
   2   1   7   73.43    3.01
   2   1   7   69.71    2.78
   2   1   7   70.76    2.68
   2   1   7   68.63    2.87
  -3  -1  -7   34.06    2.19
   3   1   7   32.80    1.82
   3   1   7   30.99    1.60
   3   1   7   31.35    1.90
   3   1   7   35.22    1.89
   3   1   7   29.39    1.84
   4   1   7    5.29    1.11
   4   1   7    5.10    1.10
   4   1   7    3.79    0.84
   5   1   7    4.68    1.12
   5   1   7    7.42    1.40
   6   1   7    0.31    0.74
   6   1   7    0.67    1.30
   6   1   7    1.12    1.14
   7   1   7    1.37    0.95
   7   1   7   -0.22    1.15
   7   1   7    0.33    1.08
   8   1   7   -0.18    0.96
   8   1   7    0.40    0.80
   9   1   7   -0.36    0.70
  10  -2  -7   -0.24    0.72
 -10   2   7   -0.60    0.69
   9  -2  -7   56.05    3.47
   9  -2  -7   54.09    3.17
  -9   2   7   52.31    3.21
   8  -2  -7    0.95    1.07
   8  -2  -7   -0.45    1.14
   8  -2  -7    0.96    1.05
   8  -2  -7    0.87    1.08
   7  -2  -7   28.19    2.36
   7  -2  -7   18.53    2.30
   7  -2  -7   24.65    2.18
   7  -2  -7   20.38    2.23
   7  -2  -7   22.86    1.95
   6  -2  -7    0.62    0.73
   6  -2  -7    0.71    0.97
   6  -2  -7    0.90    0.71
   5  -2  -7    4.46    0.93
   5  -2  -7    6.73    1.12
   5  -2  -7    4.42    1.15
   5  -2  -7    4.07    1.16
   4  -2  -7    6.76    1.00
   4  -2  -7    5.64    1.06
   3  -2  -7   19.78    1.21
   3  -2  -7   21.02    1.42
  -3   2   7   19.08    1.13
   2  -2  -7    4.09    0.72
  -2   2   7    4.87    0.89
  -2   2   7    4.24    0.67
  -2   2   7    3.59    0.51
  -2   2   7    3.34    0.57
   1  -2  -7   20.52    1.35
   1  -2  -7   17.67    1.17
  -1   2   7   19.50    1.08
  -1   2   7   19.07    1.06
  -1   2   7   18.32    1.11
  -1   2   7   18.20    1.31
   0  -2  -7   96.61    3.57
   0   2   7   99.69    3.46
   0   2   7  102.35    3.49
   0   2   7  101.75    3.43
   0   2   7  100.61    3.77
   0   2   7  104.39    3.46
  -1  -2  -7    2.62    0.67
   1   2   7    3.76    0.71
   1   2   7    3.73    0.67
   1   2   7    2.77    0.72
   1   2   7    3.37    0.69
   1   2   7    5.14    0.84
  -2  -2  -7    0.56    0.56
   2   2   7    1.03    0.63
   2   2   7    2.02    0.70
   2   2   7    1.47    0.61
   2   2   7    1.97    0.58
   2   2   7    1.87    0.57
  -3  -2  -7   20.89    1.78
   3   2   7   23.34    1.51
   3   2   7   16.47    1.24
   3   2   7   20.02    1.53
   3   2   7   19.47    1.57
   3   2   7   20.56    1.70
   4   2   7    0.74    0.69
   4   2   7    0.26    0.65
   4   2   7    0.64    0.68
   5   2   7    5.21    1.23
   5   2   7    5.01    1.28
   6   2   7   -0.88    0.98
   6   2   7    2.33    1.35
   6   2   7   -0.22    0.76
   7   2   7    3.46    1.15
   7   2   7    0.20    1.20
   8   2   7    0.96    0.81
  10  -3  -7    1.81    1.04
  10  -3  -7    2.33    0.87
 -10   3   7    2.15    0.90
   9  -3  -7   17.94    2.00
   9  -3  -7   14.47    1.89
   8  -3  -7    0.98    1.06
   8  -3  -7    1.60    1.17
   8  -3  -7    1.39    0.97
   8  -3  -7    0.68    1.06
   7  -3  -7   -0.19    0.95
   7  -3  -7    1.89    1.22
   7  -3  -7    1.42    0.86
   7  -3  -7    0.47    1.05
   7  -3  -7    1.82    1.11
   6  -3  -7    9.20    1.13
   6  -3  -7    8.77    1.77
   6  -3  -7    9.88    1.45
   6  -3  -7   12.94    1.98
   5  -3  -7   56.72    2.52
   5  -3  -7   55.02    2.87
   5  -3  -7   52.77    2.53
   4  -3  -7    8.76    1.16
   4  -3  -7    7.26    0.94
   4  -3  -7    9.68    1.24
   4  -3  -7    8.12    1.07
   3  -3  -7    0.05    0.39
   3  -3  -7    0.46    0.47
   3  -3  -7    0.08    0.42
  -3   3   7    0.55    0.47
   2  -3  -7    7.60    0.78
   2  -3  -7    8.81    0.83
  -2   3   7    9.37    0.76
  -2   3   7    8.87    0.83
  -2   3   7    8.14    0.74
   1  -3  -7    1.18    0.44
   1  -3  -7    1.14    0.78
  -1   3   7    0.67    0.37
  -1   3   7    0.44    0.45
  -1   3   7    1.26    0.46
  -1   3   7    1.72    0.50
   0  -3  -7    2.39    0.54
   0   3   7    2.66    0.64
   0   3   7    1.81    0.53
   0   3   7    3.67    0.88
   0   3   7    1.96    0.58
   0   3   7    2.87    0.79
  -1  -3  -7   79.56    3.11
   1   3   7   78.07    3.07
   1   3   7   81.52    3.17
   1   3   7   81.78    3.20
   1   3   7   75.08    3.36
   1   3   7   82.52    3.04
   2   3   7   29.99    1.64
   2   3   7   28.26    1.77
   2   3   7   30.45    1.79
   2   3   7   27.20    2.01
   2   3   7   32.50    1.86
   3   3   7   15.45    1.26
   3   3   7   15.78    1.43
   3   3   7   16.35    1.53
   3   3   7   14.67    1.33
   4   3   7    1.03    0.88
   4   3   7    0.15    0.68
   4   3   7    1.64    0.91
   5   3   7   12.94    1.95
   5   3   7   10.54    1.75
   5   3   7   10.34    2.13
   6   3   7    3.64    1.56
   6   3   7    3.64    1.37
   6   3   7    2.78    1.13
   7   3   7    8.47    1.50
   8   3   7    0.04    0.63
  10  -4  -7    0.99    0.75
  10  -4  -7    1.09    0.91
 -10   4   7    0.46    0.77
   9  -4  -7   -0.01    0.85
   9  -4  -7    0.31    0.93
   9  -4  -7    0.36    0.87
   9  -4  -7    0.72    0.92
   8  -4  -7    1.36    1.02
   8  -4  -7    0.35    0.84
   8  -4  -7    1.65    1.14
   8  -4  -7    0.25    1.00
   8  -4  -7    1.19    1.00
   7  -4  -7   -0.32    0.74
   7  -4  -7    2.52    1.22
   7  -4  -7    0.27    1.02
   7  -4  -7   -0.10    0.67
   7  -4  -7   -0.18    0.93
   7  -4  -7   -0.98    0.90
   6  -4  -7    3.76    1.34
   6  -4  -7    3.63    0.98
   6  -4  -7    4.78    1.37
   5  -4  -7    5.28    1.33
   5  -4  -7    5.18    1.04
   5  -4  -7    3.27    0.85
   4  -4  -7    0.50    0.58
   4  -4  -7    0.86    0.65
   4  -4  -7    1.32    0.94
   4  -4  -7    2.09    0.69
   3  -4  -7    6.63    1.03
   3  -4  -7    6.80    1.23
   3  -4  -7    8.16    1.08
  -3   4   7    6.33    0.91
   2  -4  -7    7.25    0.77
   2  -4  -7    6.35    0.93
  -2   4   7    5.30    0.77
  -2   4   7    5.59    0.90
   1  -4  -7    1.54    0.59
   1  -4  -7    0.62    0.45
  -1   4   7    1.82    0.61
  -1   4   7    1.12    0.48
  -1   4   7    1.78    0.56
   0   4   7    8.11    1.07
   0   4   7    9.49    0.97
   0   4   7    6.84    0.82
   0   4   7    6.49    0.82
   1   4   7    0.47    0.48
   1   4   7    0.01    0.43
   1   4   7   -0.16    0.38
   1   4   7    0.14    0.50
   2   4   7    9.96    1.13
   2   4   7    8.03    1.15
   2   4   7   11.74    1.28
   2   4   7    8.99    0.98
   3   4   7    9.19    1.10
   3   4   7   10.19    1.25
   3   4   7    8.87    1.26
   3   4   7   12.32    1.43
   4   4   7   18.65    1.88
   4   4   7   22.70    2.04
   4   4   7   19.34    1.76
   5   4   7    1.34    1.02
   5   4   7    0.40    0.88
   6   4   7    0.06    0.94
   6   4   7    0.95    1.07
   7   4   7    2.23    0.99
   8   4   7    0.98    0.68
  10  -5  -7    0.23    0.80
  10  -5  -7    0.22    0.71
 -10   5   7   -0.77    0.61
   9  -5  -7    0.79    0.90
   9  -5  -7    1.71    0.99
   9  -5  -7    0.20    0.81
   8  -5  -7    8.39    1.58
   8  -5  -7    8.95    1.78
   8  -5  -7    6.82    1.58
   8  -5  -7   10.40    1.70
   8  -5  -7   10.34    1.71
   7  -5  -7   10.67    1.79
   7  -5  -7    8.12    1.84
   7  -5  -7    7.10    1.27
   7  -5  -7    9.12    1.66
   7  -5  -7    8.59    1.37
   7  -5  -7   10.95    1.96
   6  -5  -7    6.36    1.51
   6  -5  -7    6.25    1.55
   6  -5  -7    3.62    1.44
   6  -5  -7    7.03    1.30
   6  -5  -7    5.76    1.18
   6  -5  -7    4.99    1.71
   6  -5  -7    5.71    1.50
   5  -5  -7    2.79    1.25
   5  -5  -7    3.34    0.91
   5  -5  -7    2.38    0.85
   4  -5  -7   26.48    1.75
   4  -5  -7   25.88    2.08
   4  -5  -7   28.16    1.76
   3  -5  -7   10.66    1.56
   3  -5  -7    8.31    1.00
  -3   5   7    7.46    0.91
   2  -5  -7    7.74    1.00
   2  -5  -7    6.83    0.88
   2  -5  -7    8.53    1.33
  -2   5   7    5.95    0.89
  -2   5   7    8.34    0.92
   1  -5  -7   34.38    2.11
   1  -5  -7   37.05    2.04
   1  -5  -7   36.86    1.91
  -1   5   7   38.51    1.95
  -1   5   7   38.27    1.90
  -1   5   7   38.70    1.96
   0  -5  -7   48.01    2.21
   0  -5  -7   51.31    2.60
   0  -5  -7   50.83    2.30
   0   5   7   53.28    2.46
   0   5   7   51.45    2.66
   0   5   7   53.87    2.46
   0   5   7   55.24    2.49
  -1  -5  -7    8.66    1.43
  -1  -5  -7    5.74    0.94
   1   5   7    7.34    1.30
   1   5   7    8.75    1.14
   1   5   7    5.44    0.97
   1   5   7    6.16    1.03
   2   5   7    3.51    1.00
   2   5   7    5.63    1.04
   2   5   7    3.93    1.03
   2   5   7    5.87    1.07
   3   5   7    6.91    1.24
   3   5   7   11.44    1.79
   3   5   7    7.73    1.41
   3   5   7    7.61    1.35
   4   5   7    3.84    1.15
   4   5   7    7.67    1.56
   4   5   7    2.90    1.22
   5   5   7   -0.35    0.87
   5   5   7    0.12    0.78
   6   5   7    3.01    1.21
  -7  -5  -7    1.18    0.62
   7   5   7    2.16    0.93
  10  -6  -7    2.70    0.82
  10  -6  -7    3.87    1.04
 -10   6   7    3.50    0.82
   9  -6  -7    0.05    0.75
   9  -6  -7   -0.50    0.83
   9  -6  -7   -0.70    0.72
   8  -6  -7    1.07    1.18
   8  -6  -7    0.99    1.04
   8  -6  -7    3.40    1.16
   8  -6  -7    0.45    0.81
   8  -6  -7    2.90    1.26
   7  -6  -7   29.68    2.64
   7  -6  -7   33.70    2.71
   7  -6  -7   27.72    2.72
   7  -6  -7   26.27    2.05
   7  -6  -7   27.83    2.15
   7  -6  -7   30.26    2.51
   6  -6  -7    3.36    1.30
   6  -6  -7    4.30    1.03
   6  -6  -7    1.97    1.26
   6  -6  -7    1.75    1.16
   6  -6  -7    1.90    0.96
   6  -6  -7    1.48    1.34
   6  -6  -7    2.77    1.16
   5  -6  -7   12.43    1.39
   5  -6  -7   10.61    1.75
   5  -6  -7   10.08    1.54
   5  -6  -7   11.39    1.67
   5  -6  -7    9.99    1.81
   4  -6  -7   -0.42    0.55
   4  -6  -7   -0.36    0.67
   4  -6  -7    0.84    0.96
   4  -6  -7   -0.03    0.57
   3  -6  -7   46.17    2.40
   3  -6  -7   46.57    2.71
  -3   6   7   42.28    2.24
   2  -6  -7    3.58    0.90
   2  -6  -7    2.86    0.97
   2  -6  -7    2.51    0.78
  -2   6   7    3.83    0.84
  -2   6   7    3.47    0.81
   1  -6  -7   34.74    2.21
   1  -6  -7   33.16    2.03
   1  -6  -7   30.31    1.39
   1  -6  -7   29.30    2.05
   1  -6  -7   31.22    1.88
  -1   6   7   32.73    1.93
  -1   6   7   30.62    1.86
  -1   6   7   34.00    2.15
   0  -6  -7   17.22    1.69
   0  -6  -7   20.24    1.50
   0  -6  -7   18.03    1.22
   0   6   7   18.63    1.51
   0   6   7   18.56    1.46
   0   6   7   20.96    1.78
   0   6   7   21.77    1.60
  -1  -6  -7    1.01    0.56
  -1  -6  -7    0.94    0.94
   1   6   7    0.94    0.68
   1   6   7    2.02    0.88
   1   6   7    1.11    0.65
   1   6   7    1.06    0.70
  -2  -6  -7    6.74    1.05
   2   6   7    7.71    1.46
   2   6   7    6.75    1.22
   2   6   7    7.09    1.20
   2   6   7    7.70    1.34
  -3  -6  -7    2.00    0.80
   3   6   7    0.99    1.05
   3   6   7    2.63    1.02
   3   6   7    2.65    1.19
   3   6   7    6.53    1.34
  -4  -6  -7    2.12    0.83
   4   6   7    4.79    1.43
   4   6   7    6.12    1.43
  -5  -6  -7   22.03    1.68
   5   6   7   20.39    2.21
  -6  -6  -7    0.44    0.61
   6   6   7   -0.30    0.77
   7   6   7    0.42    0.71
   9  -7  -7    0.38    0.84
   9  -7  -7    0.61    0.76
   9  -7  -7    0.71    0.88
   8  -7  -7    0.80    1.07
   8  -7  -7    0.41    0.76
   8  -7  -7    0.78    0.99
   8  -7  -7    0.15    0.94
   8  -7  -7   -0.27    0.89
   7  -7  -7    6.98    1.32
   7  -7  -7    4.00    1.12
   7  -7  -7    7.53    1.57
   7  -7  -7    7.94    1.77
   7  -7  -7   10.12    1.84
   7  -7  -7    7.72    1.77
   6  -7  -7   42.81    2.58
   6  -7  -7   39.37    2.95
   6  -7  -7   41.12    2.79
   6  -7  -7   39.64    2.94
   6  -7  -7   39.69    2.47
   6  -7  -7   41.69    3.24
   6  -7  -7   37.38    2.78
   5  -7  -7    7.49    1.32
   5  -7  -7    7.17    1.65
   5  -7  -7    0.65    1.39
   5  -7  -7    7.71    1.67
   5  -7  -7    5.91    1.29
   5  -7  -7    5.26    1.21
   5  -7  -7    4.35    1.29
   4  -7  -7   -0.12    0.70
   4  -7  -7    3.09    0.93
   4  -7  -7    0.12    0.93
   4  -7  -7    1.82    1.27
   3  -7  -7    8.04    1.67
   3  -7  -7    5.92    1.44
   3  -7  -7    9.52    1.46
   3  -7  -7    6.45    1.26
  -3   7   7    7.18    1.21
   2  -7  -7   26.43    1.84
   2  -7  -7   21.31    1.87
   2  -7  -7   23.46    2.03
   2  -7  -7   24.02    1.81
  -2   7   7   19.87    1.59
  -2   7   7   22.85    1.71
   1  -7  -7    3.78    0.96
   1  -7  -7    4.20    1.11
   1  -7  -7    3.29    1.19
   1  -7  -7    4.83    1.23
  -1   7   7    1.78    0.75
  -1   7   7    3.13    1.10
  -1   7   7    2.69    0.81
   0  -7  -7    9.70    0.80
   0  -7  -7    7.45    1.52
   0  -7  -7    7.47    1.23
   0   7   7    7.16    1.20
   0   7   7   10.15    1.29
   0   7   7    8.69    1.34
   0   7   7    8.63    1.50
  -1  -7  -7    1.33    0.55
  -1  -7  -7    1.39    0.99
   1   7   7    1.23    0.73
   1   7   7    0.88    0.75
   1   7   7    0.67    0.82
   1   7   7    0.95    0.76
  -2  -7  -7   11.45    1.83
  -2  -7  -7   11.45    1.19
   2   7   7   11.03    1.37
   2   7   7   14.15    1.65
   2   7   7    8.91    1.45
  -3  -7  -7   14.02    2.10
  -3  -7  -7   11.73    1.29
   3   7   7   13.13    1.68
  -4  -7  -7    9.86    1.25
   4   7   7    9.42    1.55
   4   7   7    7.86    1.61
  -5  -7  -7    8.58    1.07
   5   7   7    6.91    1.43
  -6  -7  -7    1.95    0.51
   6   7   7    2.77    0.90
   9  -8  -7    0.15    0.75
   9  -8  -7   -0.59    0.59
   9  -8  -7    0.13    0.73
   8  -8  -7    2.32    1.11
   8  -8  -7    0.60    0.92
   8  -8  -7    0.95    0.96
   8  -8  -7   -0.41    0.78
   7  -8  -7    1.47    0.90
   7  -8  -7    0.94    1.04
   7  -8  -7   -0.11    0.96
   7  -8  -7    2.16    1.00
   7  -8  -7    0.80    1.11
   7  -8  -7    0.52    0.79
   6  -8  -7    5.14    1.31
   6  -8  -7    7.87    1.69
   6  -8  -7    5.16    1.57
   6  -8  -7    2.85    1.03
   6  -8  -7    4.80    1.56
   6  -8  -7    6.21    1.26
   6  -8  -7    4.80    1.22
   5  -8  -7    1.00    0.84
   5  -8  -7    1.56    1.38
   5  -8  -7    1.59    1.26
   5  -8  -7    1.87    0.92
   5  -8  -7    1.21    0.99
   5  -8  -7    1.71    1.35
   5  -8  -7    1.85    1.27
   4  -8  -7    0.57    0.74
   4  -8  -7    1.13    0.77
   4  -8  -7   -0.49    1.11
   4  -8  -7    1.05    1.18
   4  -8  -7   -0.29    0.80
   4  -8  -7    0.82    1.20
   4  -8  -7   -0.51    0.97
   3  -8  -7    5.87    1.54
   3  -8  -7    3.72    1.65
   3  -8  -7    7.98    1.77
   3  -8  -7    2.18    1.21
   3  -8  -7    4.50    1.27
   3  -8  -7    4.34    1.11
  -3   8   7    4.04    1.08
   2  -8  -7   41.64    2.53
   2  -8  -7   46.90    2.66
   2  -8  -7   40.80    2.81
   2  -8  -7   44.60    2.81
  -2   8   7   40.50    2.43
   1  -8  -7    3.26    1.22
   1  -8  -7    2.98    1.05
   1  -8  -7    3.39    1.13
   1  -8  -7    2.17    0.95
  -1   8   7    2.55    1.17
  -1   8   7    1.11    0.73
  -1   8   7    1.36    0.78
   0  -8  -7    2.35    1.18
   0   8   7    1.46    0.88
   0   8   7    2.20    0.83
   0   8   7    2.18    1.13
  -1  -8  -7    1.24    1.10
   1   8   7   -0.27    0.65
   1   8   7    0.78    0.91
   1   8   7    0.67    0.81
  -2  -8  -7   24.87    1.22
  -2  -8  -7   23.56    2.21
   2   8   7   23.06    2.10
   2   8   7   26.41    2.05
  -3  -8  -7    3.11    0.60
  -3  -8  -7    4.68    1.33
   3   8   7    4.34    1.23
  -4  -8  -7    2.24    0.48
   4   8   7    2.10    1.06
   5   8   7    5.00    1.07
   6   8   7    3.24    0.74
   8  -9  -7    0.31    0.83
   8  -9  -7   -0.55    0.64
   8  -9  -7    0.84    0.83
   7  -9  -7    3.96    1.11
   7  -9  -7    2.33    0.91
   7  -9  -7    5.27    1.37
   7  -9  -7    4.44    1.37
   7  -9  -7    3.12    1.14
   7  -9  -7    7.01    1.33
   6  -9  -7    2.56    1.28
   6  -9  -7    1.33    0.91
   6  -9  -7    3.46    1.28
   6  -9  -7    0.73    0.79
   6  -9  -7    0.02    0.89
   6  -9  -7    0.67    1.00
   6  -9  -7    1.61    1.29
   5  -9  -7   -0.16    0.80
   5  -9  -7    0.26    1.20
   5  -9  -7    2.70    1.31
   5  -9  -7    2.54    1.10
   5  -9  -7    1.78    0.92
   5  -9  -7    0.65    0.81
   5  -9  -7   -0.59    1.08
   4  -9  -7   -0.93    0.96
   4  -9  -7   -0.34    0.76
   4  -9  -7    0.61    0.80
   4  -9  -7   -1.12    0.92
   4  -9  -7    0.19    0.99
   4  -9  -7    0.37    0.68
   4  -9  -7    1.77    1.21
   3  -9  -7   26.36    2.48
   3  -9  -7   26.07    2.17
   3  -9  -7   30.07    2.59
   3  -9  -7   28.99    2.45
   3  -9  -7   26.35    2.65
   3  -9  -7   23.66    2.16
  -3   9   7   27.39    2.09
   2  -9  -7    6.43    1.55
   2  -9  -7    4.57    1.23
   2  -9  -7    3.84    1.06
   2  -9  -7    5.23    1.27
   2  -9  -7    7.40    1.64
  -2   9   7    2.38    0.96
  -2   9   7    6.98    1.64
   1  -9  -7    0.61    1.10
   1  -9  -7    4.11    1.25
   1  -9  -7    1.14    0.89
  -1   9   7    2.35    0.92
  -1   9   7    1.45    1.01
   0  -9  -7    0.65    1.02
   0   9   7   -0.35    0.70
   0   9   7    0.81    0.85
  -1  -9  -7    7.47    1.70
   1   9   7    3.00    1.06
   1   9   7    6.88    1.35
  -2  -9  -7    4.24    1.39
   2   9   7    2.89    1.22
   8 -10  -7    2.08    0.85
   8 -10  -7    1.62    0.70
   8 -10  -7    2.11    0.69
   7 -10  -7    2.78    1.05
   7 -10  -7    0.89    0.92
   7 -10  -7    1.82    0.84
   7 -10  -7    2.22    1.10
   6 -10  -7    0.87    0.90
   6 -10  -7    1.00    0.79
   6 -10  -7    0.60    0.67
   6 -10  -7    0.78    0.96
   6 -10  -7    0.58    0.95
   6 -10  -7   -0.73    0.72
   6 -10  -7    0.73    1.07
   5 -10  -7    0.71    0.95
   5 -10  -7    1.21    1.07
   5 -10  -7    2.30    1.22
   5 -10  -7    4.37    1.38
   5 -10  -7    1.01    0.82
   5 -10  -7    0.32    0.67
   5 -10  -7    0.64    0.84
   4 -10  -7   15.49    1.94
   4 -10  -7   14.20    1.65
   4 -10  -7   18.38    2.08
   4 -10  -7   14.82    2.09
   4 -10  -7   15.64    1.77
   4 -10  -7   13.82    1.55
   4 -10  -7   19.79    2.34
   3 -10  -7    1.62    0.91
   3 -10  -7   -0.10    1.09
   3 -10  -7   -0.59    0.83
   3 -10  -7    0.90    1.14
   3 -10  -7   -0.18    0.85
   3 -10  -7    0.11    0.79
  -3  10   7   -0.03    1.04
  -3  10   7    0.01    0.86
   2 -10  -7    1.68    0.98
   2 -10  -7    2.55    1.16
   2 -10  -7    1.06    1.21
   2 -10  -7   -0.39    0.85
   2 -10  -7    0.63    0.89
   2 -10  -7    2.15    1.03
  -2  10   7    2.30    1.01
  -2  10   7    0.36    1.01
   1 -10  -7    2.26    1.17
   1 -10  -7    2.24    1.02
  -1  10   7    1.82    0.93
  -1  10   7    3.17    1.25
   0 -10  -7    6.71    1.54
   0  10   7    7.26    1.50
  -1 -10  -7    9.52    1.64
  -2 -10  -7    2.03    1.16
   7 -11  -7    1.07    0.70
   7 -11  -7    0.29    0.60
   7 -11  -7    0.71    0.73
   6 -11  -7    0.50    0.75
   6 -11  -7    1.67    0.90
   6 -11  -7    1.62    0.83
   6 -11  -7    2.83    0.98
   5 -11  -7    1.05    0.80
   5 -11  -7    1.41    0.90
   5 -11  -7    0.87    0.87
   5 -11  -7    1.18    0.99
   5 -11  -7    0.51    0.99
   4 -11  -7    1.00    0.97
   4 -11  -7    0.11    1.01
   4 -11  -7    0.97    0.90
   4 -11  -7    1.58    0.79
   4 -11  -7    1.18    0.82
   4 -11  -7    0.56    0.80
   3 -11  -7    0.37    0.97
   3 -11  -7   -0.68    0.99
   3 -11  -7    0.64    0.92
   3 -11  -7    0.49    0.74
   3 -11  -7   -0.74    0.62
   2 -11  -7    3.64    1.25
   2 -11  -7    3.10    1.14
   2 -11  -7    2.91    0.89
   2 -11  -7    2.99    1.17
   2 -11  -7    3.02    1.26
   1 -11  -7    0.79    0.97
   1 -11  -7    1.23    0.93
   1 -11  -7    1.63    0.85
   0 -11  -7   26.10    2.17
  -1 -11  -7    0.53    0.88
   6 -12  -7    0.98    0.65
   6 -12  -7    0.02    0.55
   5 -12  -7    5.02    1.00
   5 -12  -7    6.42    1.19
   5 -12  -7    5.42    0.96
   4 -12  -7    0.73    0.75
   4 -12  -7    0.15    0.68
   4 -12  -7    0.73    0.85
   3 -12  -7    3.88    1.03
   3 -12  -7    3.54    0.90
   3 -12  -7    3.70    1.09
   3 -12  -7    3.70    1.10
   2 -12  -7    1.09    0.89
   2 -12  -7   -0.05    0.91
   2 -12  -7    1.59    1.20
   2 -12  -7    0.95    0.69
   1 -12  -7    1.19    0.89
   1 -12  -7    1.78    0.76
   0 -12  -7    1.12    0.70
  -1 -12  -7    0.69    0.62
   3 -13  -7    7.29    0.93
   3 -13  -7    5.08    0.80
   3 -13  -7    4.91    0.88
   2 -13  -7    1.86    0.74
   2 -13  -7    1.26    0.62
   1 -13  -7    2.18    0.68
  -1 -14   8    2.60    0.69
  -1 -14   8    2.83    0.91
   0 -14   8    1.04    0.57
   0 -14   8   -0.09    0.80
   1 -14   8    0.11    0.79
   1 -14   8    0.71    0.63
   2 -14   8   -0.35    0.89
   2 -14   8    0.46    0.61
   3 -14   8    2.21    0.70
   3 -14   8    0.37    0.73
   3  13  -8    1.69    0.63
  -3 -13   8    2.29    0.85
  -2 -13   8    2.48    0.79
  -2 -13   8    1.48    0.98
  -1 -13   8    8.98    1.54
  -1 -13   8    5.94    1.17
   0 -13   8   -0.99    0.85
   0 -13   8    0.03    0.70
   1 -13   8    3.06    0.97
   1 -13   8    2.29    1.14
   2 -13   8    1.43    0.91
   2 -13   8    1.71    1.08
   3 -13   8    5.09    1.28
   3 -13   8    3.20    0.96
   4 -13   8    0.40    1.01
   4 -13   8    0.19    0.68
   4  12  -8    0.75    0.59
  -4 -12   8    0.51    0.78
   3  12  -8    2.13    0.87
  -3 -12   8    1.40    0.85
  -3 -12   8    0.36    0.91
  -3 -12   8    1.49    1.04
   2  12  -8   -0.59    0.74
  -2 -12   8   -0.28    0.70
  -2 -12   8    1.49    1.06
  -2 -12   8    2.67    1.20
  -1 -12   8    4.24    1.21
  -1 -12   8    1.99    0.82
  -1 -12   8    2.80    0.90
  -1 -12   8    2.15    0.93
  -1 -12   8    4.33    1.29
   0 -12   8    0.35    0.58
   0 -12   8    1.51    0.77
   0 -12   8    1.44    0.96
   0 -12   8    0.55    1.11
   1 -12   8    0.25    0.57
   1 -12   8    0.90    1.15
   1 -12   8    1.14    0.58
   1 -12   8   -0.33    0.73
   2 -12   8    6.04    1.53
   2 -12   8    2.62    0.72
   2 -12   8    5.11    1.28
   3 -12   8    9.49    1.76
   3 -12   8    8.81    1.44
   3 -12   8    7.35    1.12
   4 -12   8    5.45    1.17
   5  11  -8   -0.50    0.46
  -5 -11   8   -0.10    0.83
   4  11  -8    2.71    0.97
  -4 -11   8    6.09    1.48
  -4 -11   8    3.75    1.13
   3  11  -8    0.33    0.85
   3  11  -8   -0.64    0.70
  -3 -11   8    0.40    0.81
  -3 -11   8    0.43    0.95
  -3 -11   8    0.78    0.96
  -3 -11   8    1.46    1.23
  -2 -11   8   -0.51    0.94
  -2 -11   8   -0.38    0.73
  -2 -11   8    0.99    0.90
  -2 -11   8    0.27    1.22
  -2 -11   8   -0.56    0.73
  -2 -11   8    0.86    1.18
   1  11  -8    5.41    1.13
  -1 -11   8    6.67    1.60
  -1 -11   8    6.87    1.43
  -1 -11   8    8.30    1.87
  -1 -11   8    8.40    1.34
  -1 -11   8    7.00    1.29
  -1 -11   8    8.72    1.81
   0  11  -8   19.93    1.86
   0 -11   8   17.89    1.54
   0 -11   8   22.30    2.34
   0 -11   8   19.03    1.99
   0 -11   8   19.85    1.64
   0 -11   8   18.36    1.99
  -1  11  -8    1.80    0.93
   1 -11   8    0.12    0.83
   1 -11   8    1.74    0.69
   1 -11   8    1.27    1.29
   1 -11   8    0.96    0.62
  -2  11  -8    0.87    0.90
   2 -11   8    1.35    0.58
   2 -11   8    1.31    0.91
   2 -11   8    3.61    1.46
   2 -11   8    0.86    0.46
   3 -11   8    7.08    1.66
   3 -11   8    7.67    0.83
   3 -11   8   10.50    1.72
   6  10  -8   -0.22    0.49
  -6 -10   8    1.29    0.84
   5  10  -8    4.29    1.12
  -5 -10   8    3.32    1.18
  -5 -10   8    2.40    1.21
   4  10  -8   -0.81    0.73
  -4 -10   8   -0.23    0.85
  -4 -10   8    1.46    1.18
   3  10  -8   -0.03    0.87
  -3 -10   8    1.77    1.14
  -3 -10   8   -0.53    0.87
  -3 -10   8    0.81    0.91
  -3 -10   8    1.33    0.95
  -3 -10   8   -0.82    1.24
  -3 -10   8    0.88    1.28
   2  10  -8    1.19    0.84
  -2 -10   8   -0.47    0.73
  -2 -10   8    0.17    1.00
  -2 -10   8    0.27    0.83
  -2 -10   8    1.15    1.30
  -2 -10   8   -0.61    0.68
  -2 -10   8    0.53    1.10
  -1 -10   8   18.34    2.46
  -1 -10   8   17.24    2.27
  -1 -10   8   16.18    1.96
  -1 -10   8   15.85    1.80
  -1 -10   8   18.90    1.65
  -1 -10   8   19.60    1.79
   0  10  -8    0.02    0.70
   0 -10   8    0.13    0.63
   0 -10   8    0.68    0.86
   0 -10   8    1.21    1.48
   0 -10   8    0.30    0.53
   0 -10   8    1.20    1.10
  -1  10  -8    3.15    1.01
   1 -10   8    4.11    0.83
   1 -10   8    3.89    1.12
   1 -10   8    6.17    1.60
   1 -10   8    3.82    0.87
  -2  10  -8    6.66    1.27
   2 -10   8   10.96    1.77
   2 -10   8    8.19    0.90
   2 -10   8    7.83    0.86
   2 -10   8   10.21    1.95
   3 -10   8   18.51    2.02
   3 -10   8   18.46    1.09
   7   9  -8    2.88    0.83
  -7  -9   8    4.32    1.02
   6   9  -8   12.98    1.63
  -6  -9   8   13.80    1.82
   5   9  -8    7.39    1.41
  -5  -9   8    6.90    1.48
   4   9  -8   41.39    2.48
  -4  -9   8   32.35    3.25
  -4  -9   8   33.96    2.80
   3   9  -8    0.97    0.74
  -3  -9   8    1.92    1.18
  -3  -9   8    3.61    1.50
  -3  -9   8    4.57    1.30
  -3  -9   8    2.54    1.19
   2   9  -8   17.18    1.72
  -2  -9   8   20.07    1.86
  -2  -9   8   16.58    2.18
  -2  -9   8   14.78    2.18
  -2  -9   8   16.22    1.63
  -2  -9   8   18.03    1.85
  -2  -9   8   17.30    1.97
   1   9  -8   19.31    1.73
  -1  -9   8   22.23    2.00
  -1  -9   8   22.77    1.80
  -1  -9   8   22.55    1.69
  -1  -9   8   20.72    1.89
   0   9  -8   35.05    2.30
   0  -9   8   33.56    1.98
   0  -9   8   32.19    1.85
   0  -9   8   30.26    2.41
   0  -9   8   33.65    2.34
  -1   9  -8   -0.25    0.65
   1  -9   8    0.23    0.85
   1  -9   8    0.15    0.43
   1  -9   8    1.08    0.58
  -2   9  -8    0.29    0.74
   2  -9   8    2.75    1.14
   2  -9   8    1.72    0.51
   2  -9   8    1.69    0.50
   3  -9   8    0.96    0.39
   3  -9   8    0.29    0.98
   8  -9   8    2.92    0.89
   8   8  -8    0.40    0.52
  -8  -8   8    0.65    0.74
   7   8  -8    0.45    0.70
  -7  -8   8    0.44    0.83
   6   8  -8    4.23    1.23
  -6  -8   8    6.47    1.40
   5   8  -8    4.19    1.20
  -5  -8   8    3.73    1.42
   4   8  -8    2.71    1.04
  -4  -8   8    0.68    1.10
  -4  -8   8    1.57    1.00
  -4  -8   8    2.37    1.40
   3   8  -8    2.12    0.88
  -3  -8   8    1.26    1.43
  -3  -8   8    2.62    1.00
  -3  -8   8   -0.82    1.02
  -3  -8   8    0.30    0.87
  -3  -8   8    0.33    0.82
   2   8  -8   45.18    2.56
  -2  -8   8   42.58    2.42
  -2  -8   8   42.36    2.60
  -2  -8   8   44.87    2.58
   1   8  -8    0.19    0.63
  -1  -8   8    0.51    0.95
  -1  -8   8    0.59    0.57
  -1  -8   8    0.88    0.61
  -1  -8   8   -0.95    1.23
   0   8  -8    0.38    0.60
   0  -8   8    0.26    0.46
   0  -8   8   -0.03    0.46
  -1   8  -8    1.92    0.75
   1  -8   8    1.86    0.53
   1  -8   8    1.91    0.53
  -2   8  -8   13.75    1.40
   2  -8   8   12.70    0.83
   2  -8   8   13.64    0.86
  -3   8  -8    3.55    0.93
   3  -8   8    3.11    0.39
   6  -8   8    2.59    1.27
   7  -8   8    9.51    1.59
   8  -8   8    0.68    0.81
   8   7  -8   -0.82    0.54
  -8  -7   8   -0.37    0.67
   7   7  -8    8.98    1.48
  -7  -7   8   11.87    1.74
   6   7  -8    3.49    1.18
  -6  -7   8    4.73    1.30
  -5  -7   8   19.12    2.60
  -5  -7   8   17.86    2.16
   4   7  -8    1.68    0.85
  -4  -7   8    0.23    0.79
  -4  -7   8   -0.46    1.34
  -4  -7   8    0.24    1.03
   3   7  -8   45.98    2.51
  -3  -7   8   46.07    2.72
  -3  -7   8   47.01    2.63
  -3  -7   8   46.27    2.83
   2   7  -8   17.06    1.50
  -2  -7   8   15.89    1.50
  -2  -7   8   17.77    1.49
   1   7  -8   19.48    1.54
  -1  -7   8   20.15    1.40
  -1  -7   8   17.15    1.35
   0  -7   8   34.44    1.72
   0  -7   8   32.02    1.63
   1  -7   8    3.01    0.56
   1  -7   8    3.25    0.54
   2  -7   8    7.42    0.59
   2  -7   8    7.28    0.56
   6  -7   8    4.89    1.35
   7  -7   8    1.16    1.01
   8  -7   8    0.84    0.87
   9  -7   8    0.34    0.65
   8   6  -8    0.50    0.72
  -8  -6   8   -0.29    0.83
   7   6  -8    4.62    1.22
  -7  -6   8    6.24    1.50
   6   6  -8    1.30    1.04
  -6  -6   8    1.81    1.16
   5   6  -8    0.93    0.90
  -5  -6   8    0.64    1.14
  -5  -6   8    2.64    1.48
   4   6  -8    4.27    1.04
   3   6  -8    9.68    1.13
  -3  -6   8   10.75    1.31
  -3  -6   8   13.11    1.44
   2   6  -8    2.87    0.76
  -2  -6   8    3.49    0.91
  -2  -6   8    3.19    0.81
  -1  -6   8   33.85    1.78
  -1  -6   8   28.70    1.61
  -1  -6   8   33.14    1.96
   0  -6   8    1.79    0.51
   0  -6   8    1.68    0.47
  -1   6  -8   15.51    1.41
   1  -6   8   14.88    0.85
   1  -6   8   15.00    0.90
  -2   6  -8    1.68    0.81
   2  -6   8    1.45    0.35
  -3   6  -8    3.44    1.09
   3  -6   8    4.62    0.38
   4  -6   8    2.16    0.37
   5  -6   8    7.47    0.73
   6  -6   8    2.18    1.14
   7  -6   8    7.33    1.57
   8  -6   8   -0.05    0.84
   9  -6   8    1.22    0.76
  -9  -5   8    0.09    0.73
   8   5  -8    0.53    0.75
  -8  -5   8    0.85    0.94
   7   5  -8    8.95    1.55
  -7  -5   8    4.43    1.34
   6   5  -8    0.15    0.89
  -6  -5   8    1.62    1.14
   5   5  -8    0.68    0.82
   4   5  -8   51.15    2.52
   3   5  -8    4.99    0.90
  -3  -5   8    7.38    1.13
  -3  -5   8    5.94    1.20
   2   5  -8    6.93    0.90
  -2  -5   8    7.41    1.05
  -2  -5   8    4.71    0.78
   1   5  -8    0.32    0.45
  -1  -5   8    0.25    0.41
  -1  -5   8    0.39    0.37
  -1  -5   8    0.53    0.47
   0   5  -8   44.76    2.27
   0  -5   8   45.62    1.82
   0  -5   8   46.54    1.59
   0  -5   8   45.23    1.59
   0  -5   8   46.54    1.89
  -1   5  -8    0.54    0.52
   1  -5   8    0.27    0.33
  -2   5  -8   61.26    3.07
   2  -5   8   58.26    1.95
   2  -5   8   53.42    2.68
  -3   5  -8    1.56    0.90
   3  -5   8    2.27    0.82
   3  -5   8    2.54    0.35
   4  -5   8   30.61    2.39
   4  -5   8   29.54    1.26
   5  -5   8    9.46    0.86
   6  -5   8   16.01    2.18
   7  -5   8    8.40    1.76
   8  -5   8    0.78    0.96
   9  -5   8    0.89    0.80
  -9  -4   8    0.12    0.82
  -8  -4   8    7.19    1.51
   7   4  -8   23.32    2.29
  -7  -4   8   22.98    2.29
   6   4  -8    2.32    1.30
  -6  -4   8    0.70    0.90
   5   4  -8   21.27    1.65
   5   4  -8   21.05    1.62
   4   4  -8   62.84    2.75
   4   4  -8   64.27    3.05
  -4  -4   8   50.97    3.68
   3   4  -8    2.39    0.62
   3   4  -8    3.37    0.83
   3   4  -8    4.53    0.91
  -3  -4   8    3.34    0.90
  -3  -4   8    1.21    0.57
  -3  -4   8    2.84    0.81
   2   4  -8   14.83    1.22
  -2  -4   8   13.21    1.21
  -2  -4   8   15.74    1.17
  -2  -4   8   17.33    1.21
   1   4  -8   47.04    2.21
  -1  -4   8   44.84    1.89
  -1  -4   8   42.72    1.89
  -1  -4   8   45.86    1.99
   0   4  -8   22.62    1.53
   0  -4   8   24.64    1.11
   0  -4   8   24.97    1.06
   0  -4   8   21.99    1.20
   0  -4   8   26.21    1.61
  -1   4  -8   60.66    2.87
   1  -4   8   59.50    2.11
   1  -4   8   59.93    2.65
  -2   4  -8   35.61    2.24
   2  -4   8   32.10    1.92
  -3   4  -8   16.35    1.69
   3  -4   8   20.37    1.56
   4  -4   8    9.83    1.31
   4  -4   8    9.44    0.78
   6  -4   8    8.25    1.69
   7  -4   8    3.25    1.25
   7  -4   8    0.81    1.00
   8  -4   8    1.14    1.07
   8  -4   8    0.26    0.86
   9  -4   8    0.05    0.70
  -9  -3   8   12.37    1.66
  -8  -3   8    1.97    1.17
  -7  -3   8   16.11    2.06
   5   3  -8   54.77    2.51
   5   3  -8   56.72    2.60
   4   3  -8    2.57    0.73
   4   3  -8    1.42    0.68
  -4  -3   8    1.57    0.73
   3   3  -8    1.77    0.65
   3   3  -8    0.18    0.51
  -3  -3   8    0.61    0.58
  -3  -3   8    1.25    0.60
  -3  -3   8    0.14    0.45
   2   3  -8    1.11    0.57
   2   3  -8    1.46    0.54
  -2  -3   8    1.78    0.55
  -2  -3   8    1.32    0.58
  -2  -3   8    1.99    0.58
   1   3  -8    1.20    0.55
  -1  -3   8    2.32    0.57
  -1  -3   8    1.50    0.47
  -1  -3   8    2.09    0.51
  -1  -3   8    2.30    0.54
  -1  -3   8    1.56    0.53
   0   3  -8    2.04    0.63
   0  -3   8    1.02    0.35
   0  -3   8    1.44    0.53
   0  -3   8    0.64    0.40
   0  -3   8    0.96    0.43
   0  -3   8    1.22    0.32
  -1   3  -8   29.62    1.89
   1  -3   8   27.57    1.31
   1  -3   8   28.79    1.02
   1  -3   8   30.77    1.71
   1  -3   8   28.82    1.49
   1  -3   8   29.05    1.08
  -2   3  -8    9.96    1.28
   2  -3   8   10.35    1.11
   2  -3   8    9.99    0.91
  -3   3  -8    2.12    0.79
   3  -3   8    2.39    0.79
   3  -3   8    2.35    0.67
   4  -3   8    2.15    0.81
   4  -3   8    4.47    0.96
   5  -3   8    0.78    0.77
   6  -3   8    2.00    1.40
   6  -3   8    5.38    1.47
   7  -3   8    7.64    1.58
   7  -3   8    5.94    1.80
   7  -3   8    6.53    1.56
   8  -3   8    0.20    0.87
   8  -3   8   -0.06    0.97
   9  -3   8    3.59    0.99
 -10  -2   8    6.10    0.94
  -9  -2   8    2.85    1.07
  -8  -2   8    2.18    1.18
  -7  -2   8   -1.35    0.98
   6   2  -8   59.69    2.87
   5   2  -8    9.75    1.26
   5   2  -8    8.81    1.13
   4   2  -8   13.47    1.33
   4   2  -8   10.92    1.02
   3   2  -8    2.04    0.69
   3   2  -8    2.88    0.72
  -3  -2   8    1.59    0.57
  -3  -2   8    1.80    0.69
   2   2  -8    2.04    0.64
  -2  -2   8    2.32    0.57
  -2  -2   8    2.13    0.55
  -2  -2   8    2.35    0.62
   1   2  -8   85.33    3.45
  -1  -2   8   90.39    3.12
  -1  -2   8   88.04    3.20
  -1  -2   8   89.22    3.05
  -1  -2   8   89.22    3.12
   0   2  -8   26.49    1.65
   0  -2   8   24.64    1.42
   0  -2   8   27.69    1.31
   0  -2   8   25.66    1.34
   0  -2   8   25.83    1.37
  -1   2  -8    4.74    1.00
   1  -2   8    1.87    0.42
   1  -2   8    2.47    0.55
   1  -2   8    2.47    0.63
  -2   2  -8   76.00    3.41
   2  -2   8   75.03    2.69
   2  -2   8   79.03    2.88
   2  -2   8   76.59    2.48
   2  -2   8   74.58    3.06
  -3   2  -8   19.26    1.76
   3  -2   8   17.10    0.85
   3  -2   8   15.85    1.16
   3  -2   8   17.95    1.45
   3  -2   8   19.37    1.26
   4  -2   8   18.24    1.54
   4  -2   8   16.53    1.36
   5  -2   8   19.39    1.66
   6  -2   8   16.53    2.26
   6  -2   8   21.66    2.08
   6  -2   8   19.00    2.25
   6  -2   8   17.69    1.76
   7  -2   8    1.28    1.30
   7  -2   8    2.30    1.21
   7  -2   8   -0.11    0.93
   8  -2   8   -0.15    1.09
   8  -2   8    1.33    1.05
   9  -2   8    0.62    0.76
 -10  -1   8    1.96    0.76
  -9  -1   8    9.79    1.50
   8   1  -8    1.01    1.12
  -8  -1   8    0.90    1.09
  -7  -1   8    0.10    1.06
   6   1  -8   20.80    1.56
   5   1  -8   10.27    1.08
   5   1  -8   10.42    1.02
   4   1  -8   20.28    1.58
   4   1  -8   21.88    1.37
   3   1  -8    4.03    0.81
   3   1  -8    3.72    0.73
  -3  -1   8    2.99    0.59
  -3  -1   8    4.04    0.76
   2   1  -8   83.71    3.29
  -2  -1   8   80.08    2.91
  -2  -1   8   80.32    3.08
  -2  -1   8   85.12    2.93
   1   1  -8   33.94    1.87
  -1  -1   8   30.79    1.48
  -1  -1   8   31.79    1.58
  -1  -1   8   32.10    1.58
   0   1  -8    2.35    0.69
   0  -1   8    2.36    0.54
   0  -1   8    3.05    0.61
   0  -1   8    2.82    0.62
  -1   1  -8    0.58    0.52
   1  -1   8    1.32    0.50
   1  -1   8    1.14    0.43
   1  -1   8    1.38    0.57
  -2   1  -8  202.34    6.69
   2  -1   8  186.50    5.86
   2  -1   8  197.86    5.93
   2  -1   8  185.19    5.80
   2  -1   8  187.97    6.21
  -3   1  -8    3.84    1.03
   3  -1   8    5.07    0.90
   3  -1   8    3.96    0.89
   3  -1   8    3.64    0.73
   3  -1   8    4.10    0.65
   4  -1   8   13.67    1.46
   4  -1   8   16.25    1.38
   5  -1   8    0.25    0.73
   5  -1   8   -0.05    0.63
   6  -1   8   11.71    2.01
   6  -1   8   12.20    1.83
   6  -1   8   11.96    1.84
   6  -1   8   10.62    1.95
   7  -1   8   -0.18    1.02
   7  -1   8    1.86    1.04
   7  -1   8    1.04    1.16
   8  -1   8   -0.07    1.01
   8  -1   8    0.09    0.99
   9  -1   8   -0.02    0.67
 -10   0   8    0.89    0.73
   9   0  -8   13.73    1.87
  -9   0   8   14.59    1.97
   8   0  -8    2.31    1.13
  -8   0   8   -0.11    1.06
   7   0  -8    3.53    1.36
   7   0  -8    5.43    1.36
   6   0  -8    4.38    0.95
   5   0  -8    6.34    0.82
   5   0  -8    6.08    1.04
   5   0  -8    4.73    1.17
   4   0  -8    3.65    0.91
   4   0  -8    4.40    0.79
   3   0  -8  121.67    4.34
   3   0  -8  114.76    3.84
  -3   0   8  110.62    3.78
  -3   0   8  120.26    4.26
   2   0  -8   28.50    1.66
  -2   0   8   25.92    1.52
  -2   0   8   23.75    1.28
  -2   0   8   24.76    1.27
   1   0  -8    1.26    0.63
  -1   0   8    1.07    0.44
  -1   0   8    1.24    0.49
  -1   0   8    0.68    0.42
   0   0  -8    9.22    1.00
   0   0   8    6.97    0.72
   0   0   8    7.33    0.80
   0   0   8    9.34    0.87
   0   0   8    9.26    0.80
  -1   0  -8   17.50    1.43
   1   0   8   18.35    0.99
   1   0   8   17.48    1.23
   1   0   8   17.93    1.15
   1   0   8   17.53    1.12
   1   0   8   16.39    1.22
  -2   0  -8    2.47    0.85
   2   0   8    2.19    0.67
   2   0   8    2.30    0.62
   2   0   8    2.11    0.61
   2   0   8    1.57    0.58
   2   0   8    2.08    0.61
  -3   0  -8    0.91    0.75
   3   0   8    0.82    0.48
   3   0   8    1.42    0.65
   3   0   8    1.68    0.59
   3   0   8    0.82    0.53
   3   0   8    1.26    0.56
   4   0   8    3.59    0.90
   4   0   8    3.72    0.96
   5   0   8    0.34    0.72
   5   0   8    0.27    1.00
   5   0   8    0.08    0.65
   6   0   8    6.38    1.62
   6   0   8    7.46    1.66
   6   0   8    8.57    1.64
   7   0   8    6.93    1.68
   7   0   8    8.91    1.65
   7   0   8    5.94    1.38
   8   0   8    0.35    0.92
   8   0   8    0.67    1.02
   9   0   8    1.43    0.64
   9   0   8    0.09    0.68
 -10   1   8    1.25    0.75
   9  -1  -8    9.33    1.51
  -9   1   8   13.78    1.89
   8  -1  -8   10.80    1.87
  -8   1   8    9.80    1.74
   7  -1  -8    0.42    1.05
   7  -1  -8    1.67    1.19
   6  -1  -8    3.70    0.91
   6  -1  -8    4.84    1.29
   5  -1  -8    8.13    0.79
   5  -1  -8    7.19    1.31
   5  -1  -8    5.78    1.04
   5  -1  -8    7.81    0.95
   4  -1  -8   24.31    1.73
   4  -1  -8   24.86    1.59
   4  -1  -8   25.35    1.45
   3  -1  -8   61.01    2.39
   3  -1  -8   61.55    2.75
  -3   1   8   58.48    2.31
  -3   1   8   63.87    2.81
   2  -1  -8    6.64    0.84
  -2   1   8    7.56    0.69
  -2   1   8    6.25    0.89
  -2   1   8    7.24    0.74
   1  -1  -8   37.52    1.91
  -1   1   8   36.19    1.87
  -1   1   8   35.42    1.59
  -1   1   8   33.41    1.59
  -1   1   8   36.04    1.62
   0  -1  -8   33.39    1.86
   0   1   8   35.15    1.68
   0   1   8   36.69    1.89
   0   1   8   35.22    1.67
   0   1   8   31.99    1.46
   0   1   8   36.84    1.66
  -1  -1  -8    5.71    0.98
   1   1   8    5.69    0.83
   1   1   8    4.51    0.79
   1   1   8    5.27    0.72
   1   1   8    4.37    0.61
   1   1   8    5.91    0.95
  -2  -1  -8    5.11    1.06
   2   1   8    4.21    0.82
   2   1   8    5.36    0.94
   2   1   8    5.75    0.85
   2   1   8    4.16    0.85
   2   1   8    6.77    1.02
  -3  -1  -8   66.39    3.31
   3   1   8   62.84    2.93
   3   1   8   59.78    2.73
   3   1   8   58.61    2.72
   3   1   8   61.21    2.58
   4   1   8    3.52    1.04
   4   1   8    2.45    0.81
   4   1   8    4.08    0.90
   5   1   8   -0.47    0.57
   5   1   8   -1.36    0.70
   6   1   8   -1.18    1.20
   6   1   8    3.10    1.25
   6   1   8    1.41    0.96
   7   1   8    2.06    1.12
   7   1   8    2.59    1.35
   8   1   8    0.72    0.92
   8   1   8    1.72    0.97
  10  -2  -8   11.15    1.43
 -10   2   8   11.76    1.50
   9  -2  -8    3.39    1.22
  -9   2   8    3.63    1.18
   8  -2  -8   20.07    2.32
   8  -2  -8   15.64    2.00
   8  -2  -8   19.15    2.16
   7  -2  -8   -0.09    1.06
   7  -2  -8    1.27    1.04
   7  -2  -8    0.07    0.80
   7  -2  -8    0.07    1.00
   7  -2  -8    0.44    0.90
   7  -2  -8   -0.73    1.02
   6  -2  -8   14.05    1.37
   6  -2  -8   14.71    2.06
   6  -2  -8   14.14    1.50
   5  -2  -8   25.80    1.99
   5  -2  -8   25.01    1.72
   5  -2  -8   24.93    1.62
   5  -2  -8   25.22    1.13
   4  -2  -8    0.53    0.53
   4  -2  -8    0.59    0.59
   4  -2  -8   -0.12    0.54
   3  -2  -8    1.71    0.59
   3  -2  -8    1.85    0.60
  -3   2   8    1.29    0.47
   2  -2  -8    1.68    0.57
   2  -2  -8    1.43    0.79
  -2   2   8    1.84    0.46
  -2   2   8    1.08    0.42
  -2   2   8    0.91    0.55
  -2   2   8    1.06    0.47
   1  -2  -8    6.78    0.84
  -1   2   8    6.21    0.70
  -1   2   8    7.95    0.96
  -1   2   8    6.31    0.72
  -1   2   8    8.07    0.76
   0  -2  -8   30.26    1.73
   0   2   8   29.35    1.79
   0   2   8   32.02    1.59
   0   2   8   31.79    1.64
   0   2   8   33.37    1.64
   0   2   8   33.01    1.60
  -1  -2  -8    6.59    0.96
   1   2   8    6.30    0.78
   1   2   8    7.71    0.88
   1   2   8    7.56    0.79
   1   2   8    6.80    1.07
   1   2   8    6.60    0.80
  -2  -2  -8   42.50    2.45
   2   2   8   42.99    2.26
   2   2   8   41.35    2.40
   2   2   8   46.47    2.19
   2   2   8   42.52    2.14
   2   2   8   41.50    2.01
   3   2   8   -0.15    0.58
   3   2   8    0.00    0.58
   3   2   8   -0.10    0.54
   3   2   8    0.17    0.45
   4   2   8    7.75    1.25
   4   2   8    7.90    1.37
   4   2   8   11.61    1.70
   5   2   8   -0.11    1.22
   5   2   8    0.60    0.80
   5   2   8    0.22    1.13
   5   2   8    0.54    0.95
   6   2   8    6.38    1.76
   6   2   8    7.36    1.60
   6   2   8    9.04    1.73
   7   2   8    0.47    1.08
   7   2   8    0.33    0.99
   8   2   8    2.92    0.96
   8   2   8    5.80    1.34
  10  -3  -8    4.68    1.04
 -10   3   8    3.82    1.00
   9  -3  -8   -0.12    0.90
   9  -3  -8   -1.70    0.83
   8  -3  -8    6.17    1.49
   8  -3  -8    3.11    1.29
   8  -3  -8    2.08    1.15
   8  -3  -8    1.08    1.11
   7  -3  -8    2.44    1.17
   7  -3  -8    2.00    1.17
   7  -3  -8    1.70    0.98
   7  -3  -8    1.23    0.81
   7  -3  -8    1.68    0.92
   7  -3  -8    2.65    1.21
   6  -3  -8    8.64    1.70
   6  -3  -8    8.61    1.35
   6  -3  -8   14.22    2.03
   6  -3  -8    7.61    1.30
   5  -3  -8    3.30    0.83
   5  -3  -8    3.03    1.17
   5  -3  -8    4.12    0.95
   4  -3  -8    5.16    1.02
   4  -3  -8    3.76    0.80
   4  -3  -8    5.25    0.97
   4  -3  -8    6.03    1.26
   3  -3  -8    7.13    0.92
   3  -3  -8    7.05    0.83
   3  -3  -8    6.77    0.91
  -3   3   8    7.82    0.84
   2  -3  -8    7.16    0.81
   2  -3  -8    6.52    0.82
  -2   3   8    6.85    0.74
  -2   3   8    7.74    0.81
   1  -3  -8   13.11    1.03
   1  -3  -8   11.43    1.89
  -1   3   8   13.39    1.00
  -1   3   8   10.86    0.95
  -1   3   8   11.10    0.95
  -1   3   8   10.90    1.18
   0  -3  -8    1.54    0.56
   0   3   8    1.27    0.63
   0   3   8    2.31    0.61
   0   3   8    2.79    0.76
   0   3   8    2.00    0.63
   0   3   8    2.11    0.64
   1   3   8    5.40    1.03
   1   3   8    7.65    1.11
   1   3   8    8.51    0.93
   1   3   8    6.86    0.88
   1   3   8    7.64    0.94
   2   3   8   60.45    3.19
   2   3   8   67.71    2.96
   2   3   8   60.61    2.79
   2   3   8   66.51    2.76
   2   3   8   59.74    2.89
   3   3   8   -0.19    0.51
   3   3   8    0.58    0.71
   3   3   8   -0.26    0.58
   3   3   8    0.36    0.58
   4   3   8    0.12    0.71
   4   3   8    0.71    0.72
   4   3   8    1.63    0.87
   5   3   8    0.60    1.35
   5   3   8    0.77    0.92
   5   3   8    0.61    1.06
   6   3   8    1.95    1.20
   6   3   8    2.32    1.09
   6   3   8    4.06    1.41
   7   3   8   -0.10    0.86
   8   3   8    5.08    1.06
  10  -4  -8    1.88    0.83
  10  -4  -8    2.73    1.07
 -10   4   8    1.02    0.80
   9  -4  -8    0.88    0.91
   9  -4  -8    0.84    0.90
   9  -4  -8    1.17    0.98
   8  -4  -8    0.11    1.06
   8  -4  -8    1.06    0.92
   8  -4  -8    1.12    1.09
   8  -4  -8    1.10    1.08
   8  -4  -8    1.55    0.97
   7  -4  -8    2.33    1.26
   7  -4  -8    3.58    1.25
   7  -4  -8    0.91    1.09
   7  -4  -8    1.39    0.84
   7  -4  -8    2.77    1.26
   7  -4  -8    1.56    0.93
   6  -4  -8   -1.08    0.64
   6  -4  -8    0.95    1.04
   6  -4  -8    0.73    0.69
   6  -4  -8   -0.40    1.07
   5  -4  -8    1.89    0.86
   5  -4  -8    2.13    0.88
   5  -4  -8    0.57    0.68
   4  -4  -8    2.18    1.11
   4  -4  -8    1.32    0.70
   4  -4  -8    1.38    0.65
   3  -4  -8   26.60    1.60
   3  -4  -8   26.48    1.88
   3  -4  -8   26.27    1.58
  -3   4   8   26.69    1.55
   2  -4  -8    0.70    0.49
  -2   4   8    0.13    0.40
  -2   4   8    0.97    0.53
   1  -4  -8    4.62    0.82
   1  -4  -8    5.01    0.92
  -1   4   8    1.95    0.56
  -1   4   8    2.99    0.74
  -1   4   8    3.92    0.76
   0  -4  -8   10.22    1.01
   0   4   8   12.70    1.23
   0   4   8   10.48    1.04
   0   4   8   12.17    1.11
   0   4   8   11.24    1.08
   1   4   8   97.35    3.79
   1   4   8   92.83    3.69
   1   4   8   96.32    3.84
   1   4   8  102.56    3.96
   2   4   8    0.04    0.53
   2   4   8    0.16    0.53
   2   4   8    1.90    0.75
   2   4   8    0.64    0.62
   3   4   8    8.95    1.46
   3   4   8    8.59    1.38
   3   4   8    9.03    1.30
   3   4   8    6.23    1.36
   4   4   8    0.43    0.81
   4   4   8   -0.06    0.77
   4   4   8   -1.39    2.15
   4   4   8    1.46    0.94
   5   4   8   22.51    2.43
   5   4   8   24.36    2.11
   6   4   8    0.40    0.96
   7   4   8    0.59    0.90
   8   4   8    0.98    0.64
  10  -5  -8    3.24    0.88
  10  -5  -8   -1.63    0.71
 -10   5   8    0.28    0.63
   9  -5  -8    1.66    0.92
   9  -5  -8    0.33    0.90
   9  -5  -8    0.35    0.86
   8  -5  -8    1.82    1.10
   8  -5  -8   -0.45    0.89
   8  -5  -8   -0.76    0.90
   8  -5  -8    0.84    0.98
   8  -5  -8    1.06    1.11
   7  -5  -8    0.45    0.74
   7  -5  -8   -0.35    0.94
   7  -5  -8    0.89    1.06
   7  -5  -8   -0.06    1.15
   7  -5  -8   -0.20    0.72
   7  -5  -8    1.72    1.22
   6  -5  -8    0.53    1.12
   6  -5  -8    0.98    1.09
   6  -5  -8    0.75    0.74
   6  -5  -8    0.81    1.15
   6  -5  -8    1.38    1.16
   6  -5  -8    2.22    0.91
   6  -5  -8    1.23    1.11
   5  -5  -8    2.01    1.00
   5  -5  -8    1.52    0.97
   5  -5  -8    2.70    0.91
   5  -5  -8    0.82    1.11
   5  -5  -8    0.75    0.70
   4  -5  -8    5.28    1.05
   4  -5  -8    4.33    0.96
   4  -5  -8    4.48    1.23
   3  -5  -8    7.89    1.15
   3  -5  -8    9.25    1.03
   3  -5  -8    8.72    1.47
  -3   5   8   10.25    1.10
   2  -5  -8   48.87    2.40
   2  -5  -8   44.26    1.80
   2  -5  -8   46.75    2.27
   2  -5  -8   47.74    2.52
  -2   5   8   48.62    2.29
  -2   5   8   45.27    2.19
   1  -5  -8   71.51    3.12
   1  -5  -8   69.89    2.89
   1  -5  -8   67.10    3.10
   1  -5  -8   66.96    2.61
  -1   5   8   69.97    2.91
  -1   5   8   71.27    2.97
  -1   5   8   69.31    2.92
   0  -5  -8   81.03    3.20
   0   5   8   84.27    3.67
   0   5   8   88.14    3.55
   0   5   8   90.50    3.54
   0   5   8   89.84    3.54
  -1  -5  -8    0.53    0.68
   1   5   8    3.34    1.02
   1   5   8    0.73    0.57
   1   5   8    1.19    0.72
   1   5   8    1.69    0.69
  -2  -5  -8   14.57    1.37
   2   5   8   17.15    1.51
   2   5   8   17.51    1.49
   2   5   8   11.85    1.44
   2   5   8    9.67    1.33
   3   5   8    4.47    1.09
   3   5   8    5.04    1.32
   3   5   8    5.92    1.36
   3   5   8    4.13    1.05
   4   5   8   17.55    1.89
   4   5   8   13.41    1.86
   5   5   8    2.24    1.02
   5   5   8    3.76    1.30
   6   5   8    0.03    0.91
  -7  -5  -8    2.19    0.66
   7   5   8    2.69    0.88
  10  -6  -8    0.79    0.73
 -10   6   8    0.37    0.60
   9  -6  -8    1.62    1.00
   9  -6  -8    2.50    0.97
   9  -6  -8    1.20    0.87
   8  -6  -8    2.29    1.12
   8  -6  -8    1.63    1.06
   8  -6  -8    2.60    1.06
   8  -6  -8    3.18    1.22
   8  -6  -8    3.12    1.29
   7  -6  -8    3.91    1.17
   7  -6  -8    3.18    1.27
   7  -6  -8    3.23    1.45
   7  -6  -8    1.30    1.21
   7  -6  -8    2.37    1.30
   7  -6  -8    3.09    1.06
   6  -6  -8    4.02    1.46
   6  -6  -8    4.19    1.11
   6  -6  -8    4.03    1.39
   6  -6  -8    1.12    1.14
   6  -6  -8    4.54    1.15
   6  -6  -8    3.59    1.32
   6  -6  -8    3.65    1.41
   5  -6  -8    3.08    1.12
   5  -6  -8    1.48    0.87
   5  -6  -8    2.11    0.89
   5  -6  -8    3.11    1.23
   5  -6  -8    3.01    1.22
   4  -6  -8    4.88    1.04
   4  -6  -8    5.60    1.42
   4  -6  -8    4.16    1.02
   4  -6  -8    5.07    1.38
   4  -6  -8    4.36    1.07
   3  -6  -8    0.42    0.77
   3  -6  -8    0.42    0.54
   3  -6  -8    0.17    0.67
  -3   6   8    0.60    0.60
   2  -6  -8   59.81    2.96
   2  -6  -8   66.64    3.22
   2  -6  -8   61.69    2.87
  -2   6   8   66.86    2.96
  -2   6   8   62.99    2.84
   1  -6  -8   24.71    1.73
   1  -6  -8   25.37    1.35
   1  -6  -8   26.03    1.93
   1  -6  -8   27.86    2.03
  -1   6   8   27.27    2.07
  -1   6   8   30.39    1.87
  -1   6   8   30.93    1.86
   0  -6  -8   16.45    1.22
   0  -6  -8   14.19    1.71
   0   6   8   15.14    1.52
   0   6   8   17.06    1.52
   0   6   8   14.95    1.43
   0   6   8   19.99    1.52
  -1  -6  -8    0.68    0.58
   1   6   8   -0.31    0.63
   1   6   8    0.68    0.76
   1   6   8   -0.12    0.54
   1   6   8    0.23    0.62
  -2  -6  -8    2.61    0.85
   2   6   8    3.53    1.14
   2   6   8    4.08    1.09
   2   6   8    3.04    0.90
   2   6   8    3.18    1.13
  -3  -6  -8    7.42    1.23
   3   6   8    9.68    1.64
   3   6   8    7.04    1.40
   3   6   8    4.75    1.25
  -4  -6  -8    6.48    1.20
   4   6   8    7.11    1.57
   4   6   8    6.30    1.51
  -5  -6  -8    4.58    0.96
   5   6   8    3.25    1.23
  -6  -6  -8    4.44    0.80
   6   6   8    5.89    1.26
   7   6   8    2.06    0.66
   9  -7  -8    2.98    0.99
   9  -7  -8    1.88    0.80
   9  -7  -8    2.00    0.90
   8  -7  -8    1.47    1.05
   8  -7  -8    2.17    1.12
   8  -7  -8    2.54    0.96
   8  -7  -8    1.74    1.01
   8  -7  -8    0.50    0.89
   7  -7  -8    7.71    1.45
   7  -7  -8    9.78    1.78
   7  -7  -8    8.68    1.68
   7  -7  -8    9.90    1.59
   7  -7  -8    9.35    1.88
   7  -7  -8    8.27    1.60
   6  -7  -8    1.48    1.17
   6  -7  -8    2.82    1.27
   6  -7  -8    1.13    0.96
   6  -7  -8    2.28    0.88
   6  -7  -8    2.52    1.34
   6  -7  -8    2.63    1.31
   6  -7  -8    1.53    1.05
   5  -7  -8    7.54    1.34
   5  -7  -8    5.73    1.27
   5  -7  -8    8.28    1.76
   5  -7  -8    8.24    1.78
   5  -7  -8    4.65    1.38
   5  -7  -8    6.49    1.64
   5  -7  -8    7.17    1.40
   4  -7  -8   -1.18    1.48
   4  -7  -8    0.16    1.11
   4  -7  -8   -0.61    0.88
   4  -7  -8    1.12    0.78
   4  -7  -8    1.13    0.83
   4  -7  -8    0.48    0.71
   3  -7  -8   43.91    2.76
   3  -7  -8   44.26    2.50
   3  -7  -8   39.79    2.86
   3  -7  -8   39.84    2.60
  -3   7   8   39.73    2.34
   2  -7  -8    0.20    0.78
   2  -7  -8   -0.66    0.65
   2  -7  -8    0.04    0.83
   2  -7  -8    0.07    0.66
  -2   7   8    0.22    0.57
  -2   7   8   -0.18    0.65
   1  -7  -8   29.40    2.23
   1  -7  -8   26.57    1.92
   1  -7  -8   26.73    2.15
  -1   7   8   32.71    2.09
  -1   7   8   32.80    2.39
  -1   7   8   31.38    2.04
   0  -7  -8    2.31    0.54
   0  -7  -8    6.86    1.49
   0   7   8    2.04    0.91
   0   7   8    1.74    0.94
   0   7   8    4.00    1.22
   0   7   8    1.57    0.79
  -1  -7  -8   -0.28    0.51
  -1  -7  -8    0.08    1.01
   1   7   8    0.57    0.84
   1   7   8    1.06    0.79
   1   7   8    0.11    0.64
   1   7   8    0.61    0.82
  -2  -7  -8    1.69    0.72
   2   7   8    0.49    0.92
   2   7   8    1.57    0.91
   2   7   8    0.53    0.83
  -3  -7  -8    4.61    0.89
   3   7   8    3.89    1.28
  -4  -7  -8    5.64    0.91
   4   7   8    2.36    1.19
  -5  -7  -8    6.74    0.89
   5   7   8    5.25    1.19
   6   7   8    2.62    0.82
   9  -8  -8    0.52    0.63
   9  -8  -8    0.43    0.67
   9  -8  -8    1.59    0.81
   8  -8  -8   -1.24    0.73
   8  -8  -8    0.04    0.86
   8  -8  -8   -0.29    0.78
   8  -8  -8   -0.63    0.77
   7  -8  -8    1.19    1.22
   7  -8  -8    1.95    1.16
   7  -8  -8    2.17    0.97
   7  -8  -8    0.24    0.84
   7  -8  -8    2.34    1.03
   7  -8  -8    1.79    1.13
   6  -8  -8    1.40    0.90
   6  -8  -8   -0.13    0.74
   6  -8  -8    1.10    1.01
   6  -8  -8    2.13    1.26
   6  -8  -8   -0.90    0.99
   6  -8  -8   -0.56    1.11
   6  -8  -8    0.90    0.91
   5  -8  -8    2.74    1.36
   5  -8  -8    1.84    0.79
   5  -8  -8    2.60    1.30
   5  -8  -8   -0.41    1.04
   5  -8  -8   -0.03    0.74
   5  -8  -8    1.66    0.93
   5  -8  -8    1.12    1.10
   4  -8  -8   -0.82    0.63
   4  -8  -8   -0.52    0.72
   4  -8  -8   -0.89    1.04
   4  -8  -8    1.21    1.13
   4  -8  -8    1.38    1.30
   4  -8  -8   -0.55    0.75
   4  -8  -8    0.57    1.04
   3  -8  -8    6.16    1.37
   3  -8  -8    6.19    1.32
   3  -8  -8    6.88    1.74
   3  -8  -8    4.78    1.56
   3  -8  -8    6.58    1.53
   3  -8  -8    7.37    1.61
   3  -8  -8    4.37    1.13
  -3   8   8    6.21    1.24
   2  -8  -8   13.00    1.85
   2  -8  -8   11.07    1.68
   2  -8  -8   13.52    1.71
   2  -8  -8    8.21    1.44
   2  -8  -8    9.96    1.76
  -2   8   8   10.48    1.82
  -2   8   8    6.86    1.27
   1  -8  -8    3.24    1.22
   1  -8  -8    4.24    1.16
   1  -8  -8    2.44    1.02
  -1   8   8    4.41    1.15
  -1   8   8    3.67    1.07
  -1   8   8    2.35    1.18
   0  -8  -8    1.46    1.11
   0   8   8    0.75    0.70
   0   8   8    0.03    0.80
   0   8   8    0.21    0.71
  -1  -8  -8   10.19    1.84
   1   8   8    7.10    1.37
   1   8   8    4.48    1.26
  -2  -8  -8    4.93    0.61
   2   8   8    6.59    1.39
   2   8   8    4.81    1.16
  -3  -8  -8    2.22    0.50
   5   8   8    3.46    0.96
   8  -9  -8    3.14    0.94
   8  -9  -8    1.61    0.81
   8  -9  -8    3.04    1.01
   7  -9  -8    0.39    0.79
   7  -9  -8   -0.84    0.70
   7  -9  -8    1.43    1.13
   7  -9  -8    0.30    0.95
   7  -9  -8   -0.42    0.85
   6  -9  -8    3.11    1.22
   6  -9  -8    2.47    0.88
   6  -9  -8    4.57    1.45
   6  -9  -8    2.09    1.16
   6  -9  -8   -0.36    0.84
   6  -9  -8    2.53    1.13
   6  -9  -8    2.87    1.09
   5  -9  -8    1.37    1.04
   5  -9  -8    3.32    1.31
   5  -9  -8    3.50    1.34
   5  -9  -8    0.92    0.74
   5  -9  -8    0.49    0.81
   5  -9  -8    1.04    0.91
   5  -9  -8    2.49    1.37
   4  -9  -8    4.19    1.20
   4  -9  -8    9.39    1.65
   4  -9  -8    9.70    1.84
   4  -9  -8   10.31    1.80
   4  -9  -8    6.47    1.69
   4  -9  -8    8.18    1.60
   4  -9  -8    8.75    1.41
   3  -9  -8    4.21    1.37
   3  -9  -8    3.84    1.07
   3  -9  -8    5.21    1.30
   3  -9  -8    6.15    1.53
   3  -9  -8    3.30    1.37
   3  -9  -8    4.90    1.51
   3  -9  -8    3.50    1.41
  -3   9   8    3.19    1.04
   2  -9  -8    0.33    0.82
   2  -9  -8    0.51    1.09
   2  -9  -8    0.51    0.87
   2  -9  -8   -0.01    0.93
  -2   9   8    0.15    0.73
  -2   9   8    0.94    1.14
   1  -9  -8    7.55    1.52
   1  -9  -8    6.27    1.34
   1  -9  -8    3.84    1.40
  -1   9   8    4.78    1.32
  -1   9   8    3.60    1.09
   0  -9  -8    7.89    1.66
   0   9   8    4.30    1.10
   0   9   8    6.81    1.55
  -1  -9  -8   -0.07    1.01
   1   9   8   -1.10    0.67
   1   9   8   -0.58    0.70
   8 -10  -8    2.31    0.73
   8 -10  -8    1.37    0.62
   8 -10  -8    2.83    0.70
   7 -10  -8   -0.12    0.75
   7 -10  -8    0.03    0.66
   7 -10  -8    0.39    0.85
   6 -10  -8    1.59    0.90
   6 -10  -8    1.67    0.91
   6 -10  -8    0.77    0.93
   6 -10  -8    1.28    0.87
   6 -10  -8    2.31    1.05
   6 -10  -8    1.55    1.05
   5 -10  -8    0.80    0.81
   5 -10  -8    1.05    0.87
   5 -10  -8    1.30    0.84
   5 -10  -8   -0.32    1.00
   5 -10  -8    2.37    1.15
   5 -10  -8    1.53    0.98
   5 -10  -8    1.61    1.00
   4 -10  -8    3.70    1.30
   4 -10  -8    2.37    0.87
   4 -10  -8    2.29    0.97
   4 -10  -8    1.88    1.15
   4 -10  -8   -0.14    1.11
   4 -10  -8    0.95    1.03
   4 -10  -8    1.27    0.96
   3 -10  -8   11.90    1.81
   3 -10  -8   15.35    2.08
   3 -10  -8    8.70    1.43
   3 -10  -8    7.83    1.61
   3 -10  -8    7.16    1.33
   3 -10  -8    5.71    1.22
  -3  10   8    8.66    1.74
   2 -10  -8   -0.59    0.88
   2 -10  -8    0.64    1.12
   2 -10  -8    0.24    0.90
   2 -10  -8   -0.18    0.76
  -2  10   8    1.15    1.02
   1 -10  -8    0.42    0.75
   1 -10  -8    2.22    1.14
  -1  10   8    0.78    0.96
   0 -10  -8   18.42    2.00
   7 -11  -8    0.93    0.59
   7 -11  -8    0.73    0.61
   7 -11  -8    0.81    0.64
   6 -11  -8    0.81    0.80
   6 -11  -8    1.00    0.75
   6 -11  -8    1.12    0.75
   5 -11  -8    4.69    1.17
   5 -11  -8    4.72    1.17
   5 -11  -8    4.35    1.17
   5 -11  -8    6.42    1.27
   5 -11  -8    4.99    1.12
   4 -11  -8   -0.14    0.71
   4 -11  -8   -0.05    0.72
   4 -11  -8   -0.62    0.80
   4 -11  -8   -1.83    0.86
   4 -11  -8   -0.13    0.72
   3 -11  -8    2.25    0.92
   3 -11  -8    2.31    1.12
   3 -11  -8    2.82    1.04
   3 -11  -8   -0.14    1.04
   2 -11  -8    1.53    1.01
   2 -11  -8   -0.26    0.80
   2 -11  -8    0.04    0.74
   1 -11  -8    5.11    1.16
   1 -11  -8    7.19    1.21
   1 -11  -8    6.56    1.38
   5 -12  -8    0.55    0.63
   5 -12  -8    0.18    0.58
   5 -12  -8    0.90    0.68
   4 -12  -8    0.10    0.70
   4 -12  -8   -0.37    0.57
   4 -12  -8    0.09    0.64
   3 -12  -8   -0.04    0.63
   3 -12  -8   -0.11    0.82
   3 -12  -8    0.46    0.66
   2 -12  -8    4.34    1.00
   2 -12  -8    5.10    1.03
   1 -12  -8    0.85    0.71
   0 -12  -8   -0.15    0.66
  -1 -12  -8    1.81    0.63
  -1 -14   9    2.46    0.87
  -1 -14   9    2.80    0.72
   0 -14   9    4.06    1.07
   0 -14   9    3.10    0.80
   1 -14   9    0.22    0.58
   1 -14   9    1.53    0.88
   2 -14   9   14.20    1.49
   2 -14   9   12.37    1.25
   3 -14   9    0.31    0.77
   3 -14   9    0.92    0.57
   3  13  -9    2.49    0.64
  -3 -13   9    2.49    0.83
  -2 -13   9    5.21    0.99
  -2 -13   9    5.98    1.24
  -1 -13   9    3.96    1.04
  -1 -13   9    0.68    0.95
   0 -13   9    4.47    1.24
   0 -13   9    2.38    0.92
   1 -13   9    1.23    0.85
   1 -13   9    0.55    0.98
   2 -13   9    2.80    1.12
   2 -13   9    2.24    0.93
   3 -13   9    1.11    0.96
   3 -13   9    0.47    0.69
   4  12  -9    0.41    0.59
  -4 -12   9   -1.21    0.75
   3  12  -9    7.05    1.20
  -3 -12   9    8.69    1.27
  -3 -12   9    6.07    1.36
  -2 -12   9    1.65    1.09
  -2 -12   9    0.17    0.74
  -1 -12   9    0.48    0.84
  -1 -12   9    0.32    0.91
  -1 -12   9    1.07    1.32
  -1 -12   9    0.85    0.78
  -1 -12   9    0.55    0.67
   0 -12   9    0.11    1.02
   0 -12   9   -0.21    0.74
   0 -12   9   -0.52    0.65
   0 -12   9    0.73    0.65
   1 -12   9    1.09    1.16
   1 -12   9    1.46    0.90
   1 -12   9    2.34    0.68
   1 -12   9    1.22    0.60
   2 -12   9   -0.20    0.47
   2 -12   9    0.07    1.14
   2 -12   9   -0.86    0.72
   3 -12   9    5.07    1.51
   3 -12   9    6.78    1.31
   5  11  -9    0.23    0.53
  -5 -11   9    0.12    0.87
   4  11  -9    0.63    0.80
  -4 -11   9    1.48    1.06
  -4 -11   9    0.85    0.98
   3  11  -9    8.99    1.40
  -3 -11   9    7.25    1.62
  -3 -11   9    8.57    1.66
  -3 -11   9    9.72    1.72
  -3 -11   9    9.37    1.48
  -3 -11   9    5.74    1.42
  -2 -11   9    1.68    0.87
  -2 -11   9    1.41    1.28
  -2 -11   9   -1.37    1.04
  -2 -11   9    1.49    0.94
  -2 -11   9    0.98    0.88
  -2 -11   9    1.08    1.17
   1  11  -9    1.05    0.81
  -1 -11   9    1.84    1.42
  -1 -11   9    1.89    1.03
  -1 -11   9    1.55    1.29
  -1 -11   9    1.41    0.75
  -1 -11   9    2.05    0.87
   0 -11   9    1.50    1.05
   0 -11   9    0.79    1.10
   0 -11   9    1.04    0.63
   0 -11   9    1.66    0.82
   1 -11   9    3.94    0.83
   1 -11   9    3.83    1.51
   1 -11   9    2.58    1.12
   1 -11   9    3.66    0.84
   2 -11   9   -0.41    0.74
   2 -11   9    0.21    0.36
   2 -11   9    0.13    0.47
   2 -11   9    1.48    1.32
   3 -11   9    4.32    0.64
   3 -11   9    6.55    1.45
   6  10  -9    1.98    0.78
  -6 -10   9    4.83    1.03
   5  10  -9    8.67    1.44
  -5 -10   9    7.77    1.55
  -5 -10   9    8.30    1.64
   4  10  -9    1.14    0.89
  -4 -10   9   -0.18    0.77
  -4 -10   9    1.33    0.96
  -4 -10   9    0.07    1.03
   3  10  -9    0.89    0.82
   3  10  -9    0.52    0.95
  -3 -10   9    1.09    0.91
  -3 -10   9    1.01    0.85
  -3 -10   9    0.48    1.06
  -3 -10   9   -0.07    1.07
  -3 -10   9   -0.28    1.19
  -3 -10   9    0.09    0.88
  -2 -10   9    5.04    1.33
  -2 -10   9    3.80    1.23
  -2 -10   9    3.26    1.41
  -2 -10   9    3.50    1.43
  -2 -10   9    3.52    1.20
  -2 -10   9    4.56    1.12
  -1 -10   9   23.77    2.86
  -1 -10   9   24.78    2.55
  -1 -10   9   21.83    1.77
  -1 -10   9   23.19    2.08
  -1 -10   9   20.46    1.79
   0  10  -9   23.65    2.11
   0 -10   9   28.05    2.23
   0 -10   9   23.58    2.85
   0 -10   9   31.20    1.91
   0 -10   9   27.45    1.88
   0 -10   9   22.48    2.89
  -1  10  -9    0.13    0.72
   1 -10   9    0.10    0.53
   1 -10   9    0.29    0.73
   1 -10   9    1.49    0.60
   1 -10   9    0.42    1.17
   2 -10   9    0.07    0.86
   2 -10   9   -0.32    0.42
   2 -10   9   -0.19    0.38
   2 -10   9   -0.54    1.36
   3 -10   9    3.01    1.15
   3 -10   9    3.34    0.54
   7   9  -9    0.58    0.56
  -7  -9   9    0.54    0.83
   6   9  -9   -0.59    0.69
  -6  -9   9    0.07    0.82
   5   9  -9   11.73    1.74
  -5  -9   9   14.94    2.02
   4   9  -9    0.52    0.90
  -4  -9   9    0.71    1.12
  -4  -9   9   -0.16    1.26
  -4  -9   9    1.45    0.98
  -3  -9   9    0.62    1.04
  -3  -9   9    2.11    0.90
  -3  -9   9    0.98    0.94
  -3  -9   9   -1.27    0.84
   2   9  -9   45.44    2.79
  -2  -9   9   52.20    2.93
  -2  -9   9   50.65    2.91
  -2  -9   9   47.04    2.99
  -2  -9   9   46.50    3.23
  -2  -9   9   52.50    2.82
  -2  -9   9   45.77    3.66
   1   9  -9   26.84    2.09
  -1  -9   9   25.29    1.98
  -1  -9   9   26.64    1.94
  -1  -9   9   26.01    1.83
   0   9  -9    0.17    0.69
   0  -9   9   -0.65    0.70
   0  -9   9    0.36    0.55
   0  -9   9    0.25    0.51
  -1   9  -9    0.41    0.78
   1  -9   9    0.87    0.87
   1  -9   9    0.67    0.54
   1  -9   9    0.24    0.45
  -2   9  -9    3.82    1.13
   2  -9   9    2.13    1.07
   2  -9   9    3.32    0.60
   2  -9   9    3.30    0.58
   3  -9   9    1.41    0.39
   3  -9   9    1.69    1.41
   8   8  -9    0.53    0.54
   7   8  -9    1.88    0.83
  -7  -8   9    2.56    1.00
   6   8  -9    8.27    1.51
  -6  -8   9    5.23    1.38
  -5  -8   9    0.48    1.28
  -5  -8   9    1.57    1.18
   4   8  -9   10.63    1.59
  -4  -8   9   10.27    2.16
  -4  -8   9   10.10    1.55
   3   8  -9    1.66    0.85
  -3  -8   9    0.89    1.11
  -3  -8   9    2.19    1.43
  -3  -8   9    3.39    1.12
  -3  -8   9    2.58    0.95
  -3  -8   9    2.82    1.06
   2   8  -9    2.24    0.90
  -2  -8   9    1.56    0.79
  -2  -8   9    2.25    0.89
  -2  -8   9    1.95    0.88
   1   8  -9  112.65    4.60
  -1  -8   9  104.77    4.48
  -1  -8   9  115.03    4.34
  -1  -8   9  115.02    4.25
   0   8  -9   -0.06    0.52
   0  -8   9    0.67    0.54
   0  -8   9    0.09    0.47
   1  -8   9    5.39    0.73
   1  -8   9    6.73    0.76
   2  -8   9    0.90    0.38
   2  -8   9    1.45    0.40
   2  -8   9    1.62    1.68
   3  -8   9    2.93    0.40
   7  -8   9    4.32    1.16
   8  -8   9   -0.36    0.66
   8   7  -9    5.61    1.00
  -8  -7   9    6.31    1.10
   7   7  -9    2.14    0.89
  -7  -7   9    3.55    1.18
   6   7  -9   21.63    2.20
  -6  -7   9   22.74    2.29
   5   7  -9    4.15    1.20
  -5  -7   9    1.93    1.14
  -5  -7   9    3.87    1.66
   4   7  -9    1.70    0.92
  -4  -7   9    0.53    1.03
  -4  -7   9    1.04    1.31
  -4  -7   9    0.26    0.81
   3   7  -9    1.79    0.70
  -3  -7   9    1.33    0.95
  -3  -7   9    1.84    0.84
  -3  -7   9    1.43    0.84
   2   7  -9   31.89    2.07
  -2  -7   9   30.18    1.96
  -2  -7   9   35.30    2.15
   1   7  -9    2.50    0.76
  -1  -7   9    3.05    0.84
  -1  -7   9    4.02    0.83
   0  -7   9   13.43    1.10
   0  -7   9   11.42    0.96
   1  -7   9    3.14    0.57
   1  -7   9    3.53    0.57
   2  -7   9    4.04    0.51
   2  -7   9    4.40    0.51
   6  -7   9    3.13    1.31
   7  -7   9    1.63    1.05
   8  -7   9    0.26    0.81
   8   6  -9    1.61    0.78
  -8  -6   9    0.92    0.89
   7   6  -9    1.54    0.98
  -7  -6   9    3.09    1.27
   6   6  -9    2.42    1.11
  -6  -6   9    3.94    1.34
   5   6  -9    2.14    1.01
  -5  -6   9    3.14    1.20
  -5  -6   9    3.76    1.58
   4   6  -9    3.60    1.01
  -4  -6   9    3.93    1.17
   3   6  -9   68.43    3.08
  -3  -6   9   67.88    3.32
  -3  -6   9   66.15    3.15
   2   6  -9    9.99    1.12
  -2  -6   9   10.01    1.24
  -2  -6   9   11.93    1.20
  -1  -6   9    9.99    0.98
  -1  -6   9   10.83    1.04
   0  -6   9   69.54    2.64
   0  -6   9   66.07    2.55
  -1   6  -9    2.77    0.87
   1  -6   9    3.35    0.57
  -2   6  -9   21.65    1.96
   2  -6   9   26.49    1.14
   3  -6   9    7.99    0.58
   4  -6   9    1.96    0.44
   5  -6   9   20.50    2.30
   6  -6   9   22.45    2.37
   7  -6   9   19.31    2.21
   8  -6   9   -0.21    0.77
   9  -6   9    1.15    0.70
  -9  -5   9    7.30    1.12
   8   5  -9   -0.62    0.92
  -8  -5   9   -0.75    0.85
   7   5  -9    0.24    0.93
  -7  -5   9    0.16    0.95
   6   5  -9    1.82    1.07
  -6  -5   9    0.33    0.97
   5   5  -9   56.68    2.81
   5   5  -9   56.06    2.87
   4   5  -9   10.91    1.27
   3   5  -9   50.05    2.41
   3   5  -9   50.33    2.39
  -3  -5   9   51.47    2.71
  -3  -5   9   50.10    2.55
   2   5  -9    6.68    1.01
  -2  -5   9    7.25    1.14
  -2  -5   9    9.15    0.98
  -2  -5   9    6.58    0.99
   1   5  -9    6.06    0.91
  -1  -5   9    7.03    0.89
  -1  -5   9    6.87    0.81
  -1  -5   9    5.90    0.71
   0   5  -9   25.28    1.72
   0  -5   9   23.52    1.00
   0  -5   9   22.54    0.97
   0  -5   9   22.50    1.29
   0  -5   9   23.80    1.24
  -1   5  -9    1.08    0.64
   1  -5   9    0.75    0.40
   1  -5   9    1.31    0.73
  -2   5  -9   -0.07    0.61
   2  -5   9    0.96    0.66
   2  -5   9    0.05    0.31
   3  -5   9   28.63    1.99
   4  -5   9    1.43    0.84
   6  -5   9    1.33    1.16
   7  -5   9   18.38    2.17
   8  -5   9    1.37    0.97
   9  -5   9    0.80    0.66
  -9  -4   9    5.99    1.12
  -8  -4   9    0.82    1.01
  -7  -4   9    1.17    1.04
   6   4  -9   -0.30    1.00
  -6  -4   9    0.73    0.85
   5   4  -9   19.67    1.60
   5   4  -9   16.01    1.52
   4   4  -9   80.03    3.27
   4   4  -9   78.61    3.93
   3   4  -9   14.86    1.40
   3   4  -9   15.60    1.21
  -3  -4   9   14.64    1.42
  -3  -4   9   15.24    1.37
  -3  -4   9   16.67    1.39
   2   4  -9    9.03    1.08
  -2  -4   9   10.76    1.09
  -2  -4   9    7.92    0.96
  -2  -4   9    9.26    0.97
   1   4  -9   47.45    2.37
  -1  -4   9   50.30    2.05
  -1  -4   9   43.71    1.94
  -1  -4   9   45.02    2.09
   0   4  -9   93.62    3.78
   0  -4   9   99.31    3.77
   0  -4   9   95.09    3.00
   0  -4   9   92.93    3.24
   0  -4   9   91.28    3.04
  -1   4  -9   93.15    3.93
   1  -4   9   89.72    3.08
   1  -4   9   95.15    3.69
  -2   4  -9    7.77    1.34
   2  -4   9   10.10    1.15
  -3   4  -9   11.47    1.49
   3  -4   9   11.61    1.34
   4  -4   9    1.95    0.91
   6  -4   9    5.54    1.38
   6  -4   9    7.11    1.71
   7  -4   9    1.16    1.12
   8  -4   9    2.45    1.09
   9  -4   9    0.17    0.67
  -9  -3   9    1.33    0.87
  -8  -3   9    0.50    1.01
  -7  -3   9    5.74    1.36
   6   3  -9    1.19    0.79
   5   3  -9   10.29    1.28
   5   3  -9    7.20    1.13
   4   3  -9   47.77    2.67
   4   3  -9   46.74    2.28
  -4  -3   9   53.75    3.18
   3   3  -9    0.42    0.47
   3   3  -9    0.38    0.52
  -3  -3   9    0.08    0.69
  -3  -3   9    0.20    0.44
  -3  -3   9   -0.15    0.47
   2   3  -9  141.66    5.07
   2   3  -9  139.15    4.62
  -2  -3   9  150.19    4.86
  -2  -3   9  141.12    4.74
  -2  -3   9  138.37    4.83
   1   3  -9   33.68    1.97
  -1  -3   9   37.67    1.77
  -1  -3   9   32.05    1.61
  -1  -3   9   35.96    1.88
  -1  -3   9   33.91    1.62
  -1  -3   9   33.00    1.69
   0   3  -9   77.68    3.35
   0  -3   9   81.70    3.20
   0  -3   9   84.76    2.71
   0  -3   9   77.99    2.78
   0  -3   9   74.59    2.83
   0  -3   9   83.00    3.06
  -1   3  -9   -0.01    0.43
   1  -3   9   -0.57    0.39
   1  -3   9   -0.09    0.34
   1  -3   9   -0.03    0.22
   1  -3   9    0.23    0.21
   1  -3   9    0.08    0.38
  -2   3  -9   13.10    1.48
   2  -3   9   10.86    1.00
   2  -3   9   13.31    1.28
  -3   3  -9    7.17    1.37
   3  -3   9    9.56    1.14
   4  -3   9   16.94    1.44
   4  -3   9   18.44    1.67
   5  -3   9    4.75    1.17
   6  -3   9   18.77    2.48
   6  -3   9   23.35    2.39
   7  -3   9    0.22    1.24
   7  -3   9   -0.70    0.87
   8  -3   9    4.10    1.29
   9  -3   9    0.73    0.72
 -10  -2   9    2.12    0.78
  -9  -2   9   -0.90    0.76
  -8  -2   9    5.26    1.33
  -7  -2   9    1.07    1.06
   6   2  -9    3.28    0.96
   5   2  -9   -0.13    0.63
   5   2  -9    1.87    0.75
   4   2  -9    0.80    0.58
   4   2  -9    1.42    0.67
   3   2  -9    9.82    0.97
   3   2  -9    9.52    1.09
  -3  -2   9   12.20    1.76
  -3  -2   9    9.30    1.08
   2   2  -9   28.19    1.77
   2   2  -9   26.71    1.44
  -2  -2   9   28.10    1.57
  -2  -2   9   26.91    1.66
  -2  -2   9   30.04    1.53
  -2  -2   9   29.26    1.62
   1   2  -9   38.25    2.19
  -1  -2   9   39.22    1.90
  -1  -2   9   42.81    1.88
  -1  -2   9   42.14    1.98
  -1  -2   9   39.48    1.85
   0   2  -9    1.47    0.69
   0  -2   9    2.06    0.58
   0  -2   9    1.71    0.56
   0  -2   9    0.91    0.47
   0  -2   9    1.18    0.41
  -1   2  -9    0.34    0.50
   1  -2   9   -0.03    0.49
   1  -2   9    0.63    0.40
   1  -2   9    0.53    0.36
  -2   2  -9    3.36    0.93
   2  -2   9    4.99    0.86
   2  -2   9    5.27    0.96
   2  -2   9    4.18    0.51
  -3   2  -9   19.71    1.85
   3  -2   9   19.83    1.36
   3  -2   9   19.81    1.61
   3  -2   9   20.22    0.96
   3  -2   9   19.01    1.34
   4  -2   9    0.21    0.67
   4  -2   9    0.21    0.57
   5  -2   9    2.32    1.13
   5  -2   9    1.82    0.89
   6  -2   9   12.35    2.05
   6  -2   9   11.22    1.50
   6  -2   9   16.06    2.27
   7  -2   9    2.69    1.32
   7  -2   9    3.20    1.39
   8  -2   9    0.54    1.00
   8  -2   9   -0.15    0.92
   9  -2   9    1.37    0.79
 -10  -1   9    0.09    0.69
  -9  -1   9    2.56    1.09
  -8  -1   9   -0.06    0.97
  -7  -1   9    4.41    1.33
   6   1  -9    0.42    0.70
   5   1  -9    1.47    0.66
   5   1  -9    0.63    0.64
   4   1  -9   21.27    1.69
   4   1  -9   20.72    1.36
   3   1  -9   29.09    1.83
   3   1  -9   27.86    1.48
  -3  -1   9   27.57    1.48
  -3  -1   9   27.05    1.76
   2   1  -9   24.32    1.65
  -2  -1   9   21.93    1.33
  -2  -1   9   20.32    1.37
  -2  -1   9   22.81    1.28
   1   1  -9   32.67    1.98
  -1  -1   9   36.13    1.75
  -1  -1   9   34.07    1.64
  -1  -1   9   36.55    1.79
   0   1  -9    6.52    0.96
   0  -1   9    7.94    1.07
   0  -1   9    5.35    0.72
   0  -1   9    6.58    0.85
   0  -1   9    7.19    0.80
  -1   1  -9    0.59    0.59
   1  -1   9    1.39    0.56
   1  -1   9    1.32    0.51
   1  -1   9    1.32    0.51
  -2   1  -9    8.87    1.27
   2  -1   9   11.13    1.19
   2  -1   9    6.64    0.83
   2  -1   9    7.42    0.76
   2  -1   9    8.14    0.88
  -3   1  -9    4.03    1.10
   3  -1   9    2.39    0.80
   3  -1   9    3.80    0.76
   3  -1   9    2.50    0.70
   4  -1   9   -0.44    0.53
   4  -1   9    1.23    0.79
   5  -1   9   27.55    2.20
   5  -1   9   25.40    1.92
   6  -1   9    6.22    1.69
   6  -1   9    8.44    1.65
   6  -1   9    3.39    1.33
   6  -1   9    7.46    1.45
   7  -1   9   22.65    2.59
   7  -1   9   21.19    2.08
   7  -1   9   20.17    2.33
   8  -1   9    0.21    1.02
   8  -1   9   -0.51    0.87
   9  -1   9    1.35    1.04
   9  -1   9    0.66    0.61
 -10   0   9    0.70    0.72
  -9   0   9    0.98    0.98
  -8   0   9    2.58    1.19
   7   0  -9    4.78    1.29
   6   0  -9    6.17    1.15
   5   0  -9    4.42    0.80
   5   0  -9    5.50    0.99
   5   0  -9    3.70    1.11
   4   0  -9   11.22    1.07
   4   0  -9    9.28    1.19
   3   0  -9    4.47    0.81
   3   0  -9    2.65    0.72
  -3   0   9    4.59    0.73
  -3   0   9    3.91    0.86
   2   0  -9  101.59    4.01
  -2   0   9  104.54    3.92
  -2   0   9  105.79    3.60
  -2   0   9  107.38    3.57
   1   0  -9    3.35    0.85
  -1   0   9    4.32    0.71
  -1   0   9    4.61    0.76
  -1   0   9    4.45    0.81
   0   0  -9   37.13    2.06
   0   0   9   34.80    1.72
   0   0   9   37.73    1.91
   0   0   9   37.86    1.85
   0   0   9   36.33    1.94
   0   0   9   36.25    1.75
  -1   0  -9    0.60    0.63
   1   0   9    0.26    0.45
   1   0   9    1.22    0.45
   1   0   9    0.59    0.46
   1   0   9    0.84    0.49
   1   0   9    0.93    0.46
  -2   0  -9   17.05    1.65
   2   0   9   18.52    1.20
   2   0   9   15.10    1.19
   2   0   9   15.89    1.30
   2   0   9   18.93    1.33
   2   0   9   17.66    1.43
  -3   0  -9   18.16    1.87
   3   0   9   18.89    1.45
   3   0   9   21.51    1.44
   3   0   9   19.57    1.34
   3   0   9   21.07    1.63
   4   0   9    8.19    1.31
   4   0   9    8.89    1.48
   5   0   9    6.48    1.43
   5   0   9    6.34    1.32
   6   0   9    5.81    1.55
   6   0   9    5.35    1.69
   6   0   9    2.62    1.05
   7   0   9   10.64    1.84
   7   0   9   14.50    2.04
   8   0   9    5.81    1.31
   8   0   9    6.11    1.34
   9   0   9    0.73    0.62
 -10   1   9    0.69    0.68
   9  -1  -9    0.17    0.90
  -9   1   9   -0.32    0.92
   8  -1  -9   23.43    2.31
  -8   1   9   24.60    2.49
   7  -1  -9   18.61    2.06
   7  -1  -9   18.36    1.66
   6  -1  -9   16.14    1.76
   6  -1  -9   16.30    1.44
   5  -1  -9    1.32    0.63
   5  -1  -9    2.26    0.96
   5  -1  -9    0.85    0.52
   4  -1  -9    8.56    1.15
   4  -1  -9   11.53    1.03
   3  -1  -9   28.07    1.82
   3  -1  -9   26.71    1.47
  -3   1   9   27.20    1.45
   2  -1  -9   93.02    3.32
   2  -1  -9   96.09    3.77
  -2   1   9   97.30    3.33
  -2   1   9  104.18    3.49
  -2   1   9   99.89    3.83
   1  -1  -9   31.97    1.88
  -1   1   9   32.65    1.63
  -1   1   9   32.32    1.57
  -1   1   9   33.08    1.86
  -1   1   9   31.39    1.59
   0  -1  -9    1.82    0.63
   0   1   9    0.70    0.45
   0   1   9    2.27    0.53
   0   1   9    0.91    0.46
   0   1   9    2.15    0.69
   0   1   9    1.54    0.54
  -1  -1  -9   16.90    1.48
   1   1   9   15.74    1.17
   1   1   9   18.67    1.43
   1   1   9   17.47    1.29
   1   1   9   18.62    1.29
   1   1   9   18.29    1.13
  -2  -1  -9   15.29    1.60
   2   1   9   15.53    1.40
   2   1   9   16.13    1.46
   2   1   9   18.03    1.26
   2   1   9   18.91    1.29
   2   1   9   21.49    1.47
  -3  -1  -9    2.43    1.03
   3   1   9    1.95    0.72
   3   1   9    1.89    0.67
   3   1   9    2.50    0.74
   3   1   9    1.16    0.65
   4   1   9   15.64    1.69
   4   1   9   18.51    1.60
   4   1   9   18.72    1.58
   5   1   9    0.37    0.72
   5   1   9    0.93    0.92
   5   1   9    0.82    1.05
   5   1   9    1.11    1.12
   6   1   9    0.78    0.85
   6   1   9   -0.87    1.03
   6   1   9    1.94    1.36
   7   1   9    6.51    1.44
   7   1   9    5.43    1.56
   8   1   9   10.07    1.48
   8   1   9    9.42    1.35
 -10   2   9   -0.44    0.63
   9  -2  -9   12.03    1.78
  -9   2   9   11.68    1.67
   8  -2  -9    0.04    0.94
   8  -2  -9    0.13    0.91
   8  -2  -9   -1.14    0.98
   7  -2  -9    8.98    1.40
   7  -2  -9   10.66    1.73
   7  -2  -9   17.74    2.01
   7  -2  -9   12.60    1.86
   6  -2  -9    5.48    1.21
   6  -2  -9    1.65    0.94
   6  -2  -9    1.31    0.84
   5  -2  -9   29.84    1.95
   5  -2  -9   28.60    1.31
[truncated: 296,729 more chars]
