# Supplementary material for: Crystallographic workshops – a primer and perspective from Whitworth University’s Summer Crystallography Institute
Source: Acta Crystallogr E Crystallogr Commun. 2026 Feb 3;82(Pt 3):313–9. doi: 10.1107/S2056989026000939 (PMC12961664; doi:10.1107/S2056989026000939)
Supplement: Supplementary file 1 [file e-82-00313-sup2.zip › Practice Data Sets/SCI13/SCI13.ins]

TITL SCI13 P-1
REM J. Mol. Struct. 2011, 985, 109. CCDC Ref. Code AMIXOK
CELL 1.54178 8.8831 12.2470 22.3312 101.601 99.785 98.188
ZERR 4.0000 0.0008 0.0009 0.0019 0.006 0.007 0.006
LATT 1
SFAC C H O Fe B F
UNIT 1 1 1 1 1 1
HKLF 4
