# Supplementary material for: Crystallographic workshops – a primer and perspective from Whitworth University’s Summer Crystallography Institute
Source: Acta Crystallogr E Crystallogr Commun. 2026 Feb 3;82(Pt 3):313–9. doi: 10.1107/S2056989026000939 (PMC12961664; doi:10.1107/S2056989026000939)
Supplement: Supplementary file 1 [file e-82-00313-sup2.zip › Practice Data Sets/SCI14/SCI14.hkl]

   1   0   0   -0.80    0.19
  -1   0   0   -0.63    0.20
   1   0   0   -0.71    0.26
  -1   0   0   -0.69    0.21
   2   0   0  258.12   16.62
  -2   0   0  250.24   15.41
  -2   0   0  238.70   15.12
   2   0   0  245.12   15.19
  -3   0   0    0.20    0.36
   3   0   0    0.33    0.36
  -3   0   0    0.09    0.36
   3   0   0    0.70    0.51
  -4   0   0    7.07    0.93
  -4   0   0    5.97    1.01
   4   0   0    4.50    0.93
   4   0   0    6.08    1.12
   5   0   0    0.60    0.82
  -5   0   0   -0.58    0.84
  -5   0   0    0.93    0.69
  -6   0   0   21.22    2.08
   6   0   0   19.81    2.25
   0  -1   0   -0.10    0.13
   0  -1   0   -0.14    0.14
   0  -1   0    0.02    0.12
   0  -1   0   -0.13    0.09
   1   1   0  527.49   33.72
   1  -1   0  485.01   33.74
   1  -1   0  502.59   30.83
   1  -1   0  528.98   30.86
   1   1   0  505.92   30.94
  -1  -1   0  508.87   31.33
  -1   1   0  498.36   31.31
  -1  -1   0  523.09   30.80
   2  -1   0  114.89    8.44
  -2   1   0  105.29    7.65
  -2   1   0  106.52    7.77
   2   1   0  126.98    7.73
  -2  -1   0  134.18    7.63
   2   1   0  138.46    8.42
  -2  -1   0  139.66    7.86
   3   1   0    1.01    0.52
   3   1   0    1.13    0.41
  -3   1   0    0.57    0.39
   3  -1   0    0.80    0.52
  -3  -1   0    1.59    0.51
  -3   1   0    0.59    0.39
  -4  -1   0   52.42    3.71
   4   1   0   51.43    3.83
  -4   1   0   49.20    3.73
   4   1   0   53.21    3.95
   4  -1   0   50.18    4.03
  -4   1   0   48.76    3.64
  -4  -1   0   51.66    3.78
   4  -1   0   49.38    3.90
   5  -1   0    1.61    0.94
   5   1   0   -0.14    0.95
  -5  -1   0    0.06    0.75
  -5  -1   0    0.02    0.62
   5  -1   0    0.84    0.84
   5   1   0    0.01    0.60
   5  -1   0   -0.17    0.76
  -5   1   0   -0.60    0.50
   6  -1   0    0.32    0.51
   6   1   0    0.54    0.63
   6  -1   0    0.30    0.67
  -6   1   0    0.32    0.56
  -6  -1   0   -0.03    0.56
  -6   1   0    0.78    0.59
   6   1   0    0.55    0.70
   0  -2   0   39.08    2.99
   0  -2   0   43.00    2.71
   0  -2   0   41.90    2.83
   0  -2   0   38.20    2.70
  -1  -2   0  655.45   40.16
  -1   2   0  671.51   40.67
   1   2   0  644.90   40.18
   1  -2   0  684.08   40.05
   1  -2   0  631.48   43.81
   1   2   0  678.12   43.80
   1  -2   0  664.28   40.04
  -1  -2   0  659.98   40.70
  -1  -2   0  667.86   39.97
   2   2   0    0.39    0.33
  -2   2   0    0.59    0.36
   2  -2   0    0.46    0.46
   3   2   0   60.88    4.02
  -3   2   0   46.08    3.67
  -3   2   0   43.52    3.63
   3  -2   0   50.12    4.09
   3   2   0   63.03    3.82
  -3  -2   0   64.33    3.86
  -4   2   0    6.27    1.02
   4  -2   0    6.20    1.13
  -4  -2   0    7.16    1.11
  -4  -2   0    8.74    1.13
   4   2   0    9.20    1.29
  -4  -2   0    7.67    1.16
   4   2   0    9.53    1.22
   4  -2   0    6.14    1.28
   4  -2   0    4.87    1.13
  -5  -2   0   28.90    2.39
  -5  -2   0   30.16    2.53
  -5   2   0   23.38    2.40
   5   2   0   30.01    2.65
   5  -2   0   25.02    2.37
   5  -2   0   23.11    2.69
   5  -2   0   23.59    2.58
  -5  -2   0   27.40    2.49
   6   2   0    0.75    0.67
   6  -2   0    0.60    0.69
  -6  -2   0    0.93    0.67
  -6  -2   0    0.48    0.51
   6  -2   0    1.65    0.71
   6   2   0    1.06    0.73
  -6   2   0    0.63    0.57
  -6   2   0    1.86    0.68
   0  -3   0    0.86    0.42
   0  -3   0    0.45    0.39
   0  -3   0    1.28    0.35
   0  -3   0    1.01    0.29
  -1   3   0  468.01   27.24
  -1  -3   0  436.35   26.73
   1  -3   0  448.60   26.76
   1  -3   0  429.38   29.37
   1   3   0  439.05   26.93
  -1  -3   0  433.76   27.29
   1   3   0  419.94   29.34
   1  -3   0  455.99   26.83
  -2  -3   0  126.66    7.68
  -2   3   0  111.38    7.58
  -2   3   0  114.58    7.51
   2  -3   0  112.03    8.25
   2   3   0  127.29    8.14
   2   3   0  119.50    7.58
  -3  -3   0    0.51    0.50
  -3   3   0    0.67    0.58
   3  -3   0    0.71    0.62
   3  -3   0    0.37    0.59
   3  -3   0    0.95    0.73
  -3  -3   0    0.80    0.45
   3  -3   0    1.22    0.64
   3   3   0   -0.08    0.59
  -3   3   0    0.24    0.51
  -3   3   0    1.09    0.44
  -3  -3   0    0.11    0.52
  -3  -3   0    0.97    0.57
   3   3   0    0.49    0.41
  -4   3   0    2.20    0.82
  -4  -3   0    5.43    0.92
   4   3   0    5.25    1.14
  -4  -3   0    4.22    0.97
   4  -3   0    3.39    1.10
   4  -3   0    2.45    0.87
   4   3   0    3.75    1.02
  -4   3   0    3.76    1.05
   4  -3   0    2.52    0.70
  -4  -3   0    4.69    0.98
   4  -3   0    2.96    1.08
  -4  -3   0    5.04    0.89
  -5  -3   0    5.49    1.14
   5  -3   0    1.94    0.80
  -5  -3   0    6.28    1.23
   5   3   0    3.92    1.05
  -5  -3   0    4.79    0.98
   5  -3   0    4.63    1.13
  -5   3   0    3.42    0.98
   5  -3   0    4.45    1.15
   6  -3   0   -0.27    0.51
   6  -3   0    0.19    0.64
  -6   3   0    0.22    0.55
  -6   3   0   -0.40    0.47
   6   3   0   -0.29    0.69
  -6  -3   0    0.40    0.51
   6   3   0   -0.49    0.56
  -6  -3   0    0.08    0.52
   0  -4   0  448.66   28.21
   0  -4   0  434.61   30.28
   0  -4   0  476.42   27.68
   0  -4   0  457.55   27.61
   1  -4   0  113.64    6.36
   1   4   0   95.15    6.37
   1  -4   0  108.69    7.02
   1   4   0   90.34    6.90
  -1  -4   0   94.80    6.50
  -1  -4   0   94.92    6.20
  -2  -4   0   48.44    3.29
   2   4   0   48.03    3.25
  -2   4   0   43.36    3.16
  -2   4   0   41.57    3.14
   2  -4   0   44.31    3.51
   3   4   0   13.26    1.42
  -3  -4   0   12.58    1.32
  -3  -4   0   14.06    1.31
   3  -4   0   11.15    1.48
   3  -4   0   11.95    1.70
  -3   4   0   11.09    1.32
  -3  -4   0   13.30    1.56
  -3  -4   0   14.64    1.42
   3   4   0   12.94    1.50
  -3   4   0    9.76    1.41
   3  -4   0   10.81    1.36
   3  -4   0   11.45    1.38
   3  -4   0   12.02    1.48
  -4  -4   0    0.40    0.63
   4  -4   0    1.07    0.89
  -4   4   0    0.87    0.69
  -4  -4   0    0.11    0.58
  -4  -4   0    0.71    0.50
   4  -4   0    0.31    0.53
   4  -4   0    0.66    0.74
  -4  -4   0    0.99    0.88
   4  -4   0    0.72    0.64
  -4  -4   0    0.54    0.73
   4   4   0   -0.07    0.53
   5  -4   0   28.44    2.47
   5  -4   0   28.41    2.50
  -5  -4   0   28.67    2.41
   5  -4   0   28.23    2.74
   5  -4   0   28.94    2.38
  -5   4   0   27.81    2.57
  -5  -4   0   28.42    2.49
   5  -4   0   27.48    2.69
  -5  -4   0   32.48    2.72
  -5  -4   0   30.93    2.61
   5   4   0   32.00    2.78
   6  -4   0    3.26    0.90
   6   4   0    1.83    0.72
  -6  -4   0    2.10    0.65
  -6   4   0    3.32    0.85
   6   4   0    0.79    0.89
  -6   4   0    3.00    0.87
   6  -4   0    5.40    0.92
  -6  -4   0    2.37    0.86
   0  -5   0    0.22    0.52
   0  -5   0    1.09    0.44
   0  -5   0    0.42    0.34
   0   5   0    0.12    0.31
   1  -5   0   39.81    3.12
  -1   5   0   47.06    3.19
   1   5   0   48.70    3.25
   1  -5   0   40.54    3.52
  -1  -5   0   52.07    3.45
   2  -5   0    7.72    1.13
   2  -5   0    8.57    1.32
   2  -5   0    8.97    1.22
   3   5   0   15.06    1.71
  -3  -5   0   14.18    1.75
   3  -5   0   17.63    1.65
  -3  -5   0   16.14    1.74
  -3   5   0   15.94    1.75
   3   5   0   12.86    1.56
  -3  -5   0   15.03    1.47
   3  -5   0   17.98    1.80
   3  -5   0   17.00    1.57
   3  -5   0   15.77    1.73
   3  -5   0   16.56    1.93
  -3  -5   0   16.17    1.57
   4  -5   0    0.10    0.72
   4  -5   0    0.53    0.52
   4  -5   0    0.97    0.78
  -4  -5   0    0.39    0.61
  -4   5   0    1.28    0.69
  -4  -5   0    0.59    0.65
  -4  -5   0   -0.98    0.75
  -4  -5   0    0.08    0.49
   4   5   0    0.25    0.65
   4  -5   0    0.68    0.68
   4  -5   0    0.17    0.94
   4  -5   0    0.27    0.59
  -4  -5   0    0.94    0.77
  -4  -5   0    0.07    0.71
  -5  -5   0    0.33    0.54
   5  -5   0    0.71    0.67
  -5  -5   0   -0.29    0.55
   5  -5   0    2.63    1.01
   5   5   0    0.12    0.65
  -5  -5   0    0.04    0.63
   5  -5   0    1.61    0.75
  -5  -5   0    1.68    0.68
  -5   5   0    2.08    0.75
   5  -5   0    1.48    0.67
   5  -5   0    2.07    0.73
  -5  -5   0    0.73    0.67
   6   5   0    8.52    1.18
  -6  -5   0    8.66    1.06
  -6   5   0    8.07    1.15
   6  -5   0    8.77    1.06
   0  -6   0   33.25    2.85
   0  -6   0   33.58    2.52
   0  -6   0   33.29    2.90
   0  -6   0   32.81    2.53
   0  -6   0   38.38    2.62
   1  -6   0    0.15    0.55
   1   6   0    0.22    0.36
  -1   6   0    0.21    0.41
  -1  -6   0    1.06    0.88
   1  -6   0    0.22    0.81
  -1  -6   0   -0.24    0.49
   1  -6   0    0.71    0.58
   1  -6   0    0.03    0.53
   1  -6   0    0.25    0.42
  -1  -6   0   -0.46    0.53
  -1  -6   0    0.34    0.55
   2   6   0    4.14    0.95
  -2   6   0    0.42    0.58
   2  -6   0    1.96    0.66
   2  -6   0    1.02    0.65
   2  -6   0    0.70    0.52
   3  -6   0   -0.09    0.87
   3  -6   0    0.19    0.74
   3  -6   0    0.49    0.87
   3  -6   0    0.94    0.60
  -3  -6   0    1.10    0.88
  -3  -6   0    0.43    0.52
   3  -6   0    0.28    0.48
  -3  -6   0    0.60    0.81
   3  -6   0    0.74    0.74
  -3  -6   0    0.16    0.57
  -3  -6   0    1.05    0.83
  -3  -6   0    0.20    0.49
  -4   6   0    9.10    1.32
   4  -6   0    7.26    1.22
   4  -6   0    9.68    1.29
   4  -6   0    7.97    1.29
  -4  -6   0   11.75    1.35
  -4  -6   0   10.71    1.48
   4  -6   0    8.93    1.56
  -4  -6   0   10.24    1.46
  -4  -6   0   10.25    1.41
   4  -6   0    7.34    1.32
  -4  -6   0   10.46    1.42
  -4  -6   0    9.23    1.50
  -5  -6   0   18.89    1.64
  -5  -6   0   17.86    1.73
  -5  -6   0   18.37    1.76
   5   6   0   16.65    1.88
   5  -6   0   13.52    1.55
   5  -6   0   15.31    1.82
  -5  -6   0   18.85    1.79
  -5   6   0   16.01    1.68
  -5  -6   0   20.45    1.94
   5  -6   0   12.27    1.48
   5  -6   0   13.75    1.62
   5  -6   0   11.85    1.58
   6  -6   0    4.09    0.73
  -6  -6   0    4.69    0.83
   6   6   0    2.32    0.64
  -6   6   0    2.90    0.68
   0  -7   0    0.42    0.76
   0   7   0    0.69    0.55
  -1  -7   0   22.34    2.32
  -1  -7   0   17.76    1.99
   1  -7   0   15.25    1.67
   1   7   0   20.62    1.92
  -1   7   0   12.87    1.67
  -1  -7   0   20.59    1.63
   1  -7   0   13.59    1.80
  -1  -7   0   21.42    1.81
   1  -7   0   14.94    1.63
   2  -7   0   22.60    2.08
  -2  -7   0   20.32    2.11
   2  -7   0   24.23    2.00
   2  -7   0   22.13    2.13
   2  -7   0   19.62    1.87
  -2  -7   0   17.86    1.78
  -2  -7   0   19.19    2.06
  -2  -7   0   18.30    1.87
   3  -7   0   13.12    1.68
   3  -7   0   14.44    1.67
   3  -7   0   12.52    1.81
  -3  -7   0   18.92    1.93
  -3  -7   0   20.12    1.84
  -3  -7   0   16.55    1.67
   3  -7   0   13.89    1.64
  -3  -7   0   16.76    1.72
  -3  -7   0   18.28    1.76
   3  -7   0   14.29    1.86
  -3  -7   0   14.38    1.82
   4  -7   0    5.88    1.13
   4  -7   0    4.29    1.04
  -4  -7   0    6.43    1.17
  -4   7   0    6.08    1.05
  -4  -7   0    6.48    1.12
  -4  -7   0    5.71    1.16
   4  -7   0    6.17    1.21
  -4  -7   0    6.55    1.18
   4  -7   0    4.08    1.09
   4  -7   0    4.77    0.96
  -4  -7   0    6.13    1.30
  -4  -7   0    7.31    1.24
  -5  -7   0    1.09    0.59
   5  -7   0    0.06    0.57
   5  -7   0   -0.12    0.57
  -5  -7   0    0.31    0.49
  -5  -7   0    0.32    0.65
   5  -7   0    0.24    0.53
   5   7   0    0.35    0.75
   5  -7   0   -0.29    0.41
   5  -7   0    0.77    0.43
  -5  -7   0   -0.24    0.50
  -1  -8   0    5.78    1.48
   1  -8   0    3.11    0.85
  -1  -8   0    2.66    0.87
   1  -8   0    4.37    1.17
  -1  -8   0    2.51    1.13
  -2  -8   0   -0.96    0.55
   2  -8   0    0.84    0.67
   2  -8   0   -0.96    0.60
  -2  -8   0    0.73    0.59
   2  -8   0    0.10    0.63
  -2  -8   0    0.27    0.54
  -2  -8   0    0.27    0.85
  -2  -8   0    0.13    0.83
   2  -8   0    0.02    0.49
  -3  -8   0    0.67    0.67
   3  -8   0   -0.11    0.59
  -3  -8   0    0.35    0.63
  -3  -8   0    1.14    0.66
   3  -8   0    0.35    0.60
   3  -8   0    0.30    0.59
   3  -8   0    0.75    0.73
  -3  -8   0    1.25    0.58
   3  -8   0    0.27    0.61
  -3  -8   0    1.29    0.66
   4  -8   0    0.22    0.51
  -4  -8   0    0.08    0.61
  -4  -8   0   -0.16    0.50
  -4  -8   0    0.45    0.54
   4  -8   0    0.43    0.47
  -4  -8   0    0.22    0.57
  -4  -8   0    1.66    0.72
   4  -8   0   -0.29    0.47
   4  -8   0    0.34    0.53
   4  -8   0    0.24    0.60
   5   8   0    0.06    0.43
   5  -8   0    0.80    0.38
  -5  -8   0    2.03    0.55
   5  -8   0    0.25    0.40
   5  -8   0    0.41    0.44
  -5  -8   0    0.05    0.43
   1  -9   0    1.01    0.52
  -1  -9   0    1.15    0.76
  -1  -9   0    0.91    0.76
   2  -9   0   -0.37    0.54
   2  -9   0    0.81    0.66
  -2  -9   0    0.09    0.51
  -2  -9   0    0.16    0.59
  -2  -9   0    1.08    0.70
  -2  -9   0    0.04    0.53
   2  -9   0   -0.46    0.55
   2  -9   0   -0.47    0.48
  -3  -9   0    0.91    0.60
   3  -9   0    0.69    0.52
  -3  -9   0    1.54    0.71
   3  -9   0   -0.20    0.56
  -3  -9   0    0.61    0.59
   3  -9   0   -0.12    0.56
  -3  -9   0   -0.05    0.65
   3  -9   0   -0.30    0.49
  -4  -9   0    0.53    0.50
   4  -9   0   -0.08    0.44
  -4  -9   0   -0.26    0.45
   4  -9   0    0.06    0.41
   4  -9   0    0.06    0.37
  -4  -9   0    0.17    0.38
   2 -10   0    0.76    0.73
  -2 -10   0    0.83    0.61
  -2 -10   0    2.23    0.87
   2 -10   0    0.60    0.55
   2 -10   0    1.09    0.59
  -2 -10   0    0.99    0.71
   3 -10   0    0.28    0.44
   3 -10   0    0.20    0.39
  -3 -10   0   -0.08    0.39
  -3 -10   0   -0.14    0.49
   0   0   1   -1.81    0.04
   0   0  -1   -1.86    0.05
   0   0   1   -1.86    0.03
   1   0  -1   87.00    5.45
   1   0  -1   87.39    6.00
   1   0   1   89.96    5.49
  -1   0  -1   89.71    5.54
  -1   0   1   89.12    5.43
  -1   0   1   87.05    5.56
  -1   0  -1   88.73    5.46
   1   0   1   91.60    5.98
  -2   0  -1    2.66    0.49
   2   0   1    2.36    0.55
  -2   0  -1    2.27    0.47
   2   0   1    2.28    0.45
  -3   0  -1   38.30    2.73
   3   0   1   40.03    2.84
  -3   0   1   40.97    2.85
   3   0  -1   39.54    2.77
  -3   0  -1   40.35    2.82
   3   0   1   39.39    3.05
  -3   0   1   39.81    2.72
   3   0  -1   39.48    3.08
  -4   0  -1   19.68    1.70
  -4   0   1   20.85    1.77
   4   0  -1   20.05    1.97
  -4   0   1   17.97    1.78
  -4   0  -1   20.63    1.81
   4   0  -1   17.99    1.85
   4   0   1   19.47    1.88
   4   0   1   14.88    1.83
  -5   0   1    7.83    1.31
  -5   0   1    7.20    1.48
   5   0  -1    8.36    1.56
  -5   0  -1    8.26    1.62
   5   0   1    6.59    1.45
   5   0  -1    9.60    1.43
  -5   0  -1    7.07    1.25
   5   0   1    5.86    1.43
   6   0   1    1.47    0.80
  -6   0  -1    3.54    0.81
  -6   0  -1    2.16    0.80
   6   0  -1    1.79    0.96
  -6   0   1    3.74    1.03
   0  -1  -1    4.49    0.47
   0  -1   1    3.33    0.45
   0  -1  -1    4.54    0.41
   0  -1   1    3.54    0.38
   0  -1   1    3.99    0.39
   0  -1   1    3.65    0.41
   0  -1  -1    4.46    0.41
   1   1  -1  166.31   11.55
  -1  -1  -1  173.41   10.53
   1  -1   1  174.93   11.55
   1  -1   1  186.90   10.53
  -1  -1  -1  164.79   10.71
  -1   1   1  173.20   10.72
  -1  -1   1  155.01   10.47
  -1  -1   1  159.81   10.71
   1  -1  -1  178.29   11.56
  -1   1  -1  180.25   10.55
   1   1   1  163.48   11.49
   1  -1  -1  193.12   10.48
   1   1   1  163.53   10.59
  -1   1  -1  184.65   10.69
  -1  -1   1  164.19   10.56
   1  -1  -1  177.51   10.54
  -2  -1  -1   92.77    6.27
  -2   1   1  107.58    6.34
   2  -1   1   89.10    6.31
   2   1  -1  103.54    6.94
  -2   1   1  111.71    6.47
   2  -1   1  103.49    6.98
  -2  -1  -1   96.82    6.43
   2   1  -1   91.88    6.33
   2   1   1   93.44    6.36
   2  -1  -1  109.18    7.01
  -2   1  -1  102.29    6.41
  -2   1  -1  101.35    6.34
   2  -1  -1  106.70    6.30
   2   1   1   95.20    6.89
  -2  -1   1  103.96    6.24
  -2  -1   1  109.33    6.48
   3  -1   1  183.34   12.07
  -3  -1  -1  175.25   11.15
  -3   1   1  179.47   10.96
   3   1  -1  175.86   12.01
  -3   1   1  179.88   11.17
   3   1  -1  170.24   11.00
   3   1   1  174.15   11.97
   3  -1  -1  175.65   12.06
   3   1   1  170.87   11.04
  -3   1  -1  180.02   11.12
  -3   1  -1  173.61   10.97
  -3  -1   1  170.58   11.16
  -4  -1  -1   15.09    1.52
   4  -1   1   17.13    1.88
  -4   1   1   17.26    1.59
  -4   1   1   17.11    1.65
   4  -1   1   16.74    1.71
   4   1  -1   16.97    1.75
   4   1  -1   16.80    1.69
  -4  -1  -1   16.73    1.68
  -4  -1   1   14.18    1.61
  -4   1  -1   17.39    1.55
   4   1   1   13.82    1.71
   4  -1  -1   18.83    1.89
  -4  -1   1   16.72    1.58
   4  -1  -1   14.88    1.72
  -4   1  -1   15.61    1.64
   4   1   1   14.36    1.60
   5   1  -1    0.58    0.68
   5   1  -1    0.39    1.04
   5  -1   1    0.18    0.78
   5  -1   1    0.67    0.73
  -5  -1  -1    1.04    0.73
  -5   1   1    0.99    0.63
   5  -1   1    0.81    0.98
  -5  -1  -1    0.68    0.74
  -5  -1   1    0.49    0.68
   5  -1  -1   -0.28    0.81
  -5  -1   1   -0.36    0.67
   5  -1  -1    0.68    0.94
   5  -1  -1   -0.50    0.72
  -5   1  -1    0.07    0.62
   5   1   1    0.25    0.95
   5   1   1    0.31    0.63
   6  -1   1    7.88    1.17
  -6  -1  -1   10.67    1.41
   6   1  -1   10.40    1.58
   6   1  -1    8.97    1.42
  -6   1   1    8.11    1.29
  -6   1   1   10.25    1.35
   6  -1   1    7.61    1.39
   6  -1  -1    8.35    1.54
  -6   1  -1    7.44    1.26
   6   1   1   10.39    1.43
  -6   1  -1   10.16    1.36
  -6  -1   1    9.13    1.36
  -6  -1   1   11.40    1.34
   6  -1  -1    8.58    1.21
   6   1   1    8.65    1.53
   0  -2  -1  609.20   34.46
   0  -2  -1  621.62   37.61
   0  -2   1  530.20   34.94
   0  -2   1  520.10   37.62
   0  -2   1  529.20   34.35
   0  -2   1  546.80   34.46
   0  -2  -1  598.43   34.38
   0  -2  -1  595.90   35.00
   1  -2   1  946.00   63.68
   1  -2   1  961.37   58.20
   1  -2   1  941.12   58.26
  -1  -2  -1  957.72   58.15
   1   2  -1  970.23   63.70
  -1  -2  -1  945.85   59.13
  -1   2   1  986.95   59.13
  -1  -2   1  975.39   58.37
  -1   2  -1  945.64   59.09
   1  -2  -1  954.53   58.19
   1   2   1 1000.00   63.61
  -1  -2   1  973.57   59.14
   1  -2  -1  955.42   63.67
  -1  -2   1  987.28   58.09
   1   2   1  952.49   58.38
  -2  -2  -1   40.61    2.40
   2  -2   1   32.45    2.67
   2   2  -1   35.50    2.46
   2   2  -1   38.36    2.67
  -2   2   1   31.70    2.41
  -2   2   1   32.20    2.44
  -2  -2   1   37.78    2.51
  -2   2  -1   33.29    2.43
   2  -2  -1   32.77    2.68
  -2   2  -1   33.26    2.42
   2   2   1   37.48    2.48
   3  -2   1  142.42    9.56
   3   2  -1  133.00    9.40
  -3  -2  -1  128.49    8.78
   3   2  -1  127.42    8.68
  -3   2   1  141.89    8.79
  -3   2   1  144.53    8.69
   3   2   1  133.47    9.36
  -3   2  -1  142.82    8.69
  -3   2  -1  147.96    8.76
  -3  -2   1  128.11    8.79
   3  -2  -1  142.26    9.56
   3   2   1  125.17    8.69
  -4   2   1   35.50    2.72
  -4  -2  -1   30.91    2.71
   4  -2   1   36.68    2.67
   4  -2   1   34.87    2.99
  -4  -2  -1   30.14    2.46
  -4  -2  -1   31.61    2.67
   4  -2   1   31.02    2.88
   4   2  -1   30.62    2.74
  -4   2   1   38.73    2.84
   4  -2   1   35.34    2.62
  -4   2  -1   34.78    2.68
  -4  -2   1   32.35    2.70
   4   2   1   33.36    2.72
   4  -2  -1   32.71    2.94
   4  -2  -1   33.99    2.51
   4   2   1   30.08    2.71
  -4  -2   1   34.63    2.77
  -4   2  -1   35.80    2.68
   4  -2  -1   31.93    2.90
  -5  -2  -1    0.32    0.81
  -5   2   1    1.46    0.72
   5  -2   1    1.46    0.81
   5   2  -1    1.12    0.80
   5  -2   1    0.57    0.97
  -5  -2  -1    0.29    0.58
   5  -2   1    0.94    0.79
  -5  -2  -1    1.04    0.71
   5  -2  -1    0.77    0.82
   5   2   1    0.18    0.66
  -5  -2   1   -0.02    0.56
  -5  -2   1    1.00    0.68
  -5   2  -1    1.42    0.67
  -5  -2   1    1.06    0.86
   5  -2  -1    1.25    0.84
   5  -2  -1    1.19    1.04
   6  -2   1    7.14    1.27
  -6   2   1    5.60    1.12
  -6  -2  -1    7.48    1.20
   6  -2   1    5.69    1.03
  -6   2   1    8.43    1.21
   6   2  -1    5.87    1.27
  -6  -2  -1    6.83    1.19
   6   2  -1    4.69    1.08
   6  -2  -1    4.98    1.05
  -6   2  -1    6.90    1.18
  -6  -2   1    6.96    1.20
  -6   2  -1    5.63    1.10
   6   2   1    5.73    1.17
   6  -2  -1    4.74    1.19
   6   2   1    6.58    1.25
  -6  -2   1    6.94    1.16
   0  -3  -1  378.64   24.58
   0  -3   1  352.05   22.41
   0  -3  -1  395.29   22.45
   0  -3  -1  386.92   22.92
   0  -3   1  361.11   22.49
   0  -3   1  338.10   22.85
   0  -3  -1  406.14   22.49
   0  -3   1  337.65   24.59
   1  -3   1  262.36   19.16
   1   3  -1  283.97   19.20
   1  -3   1  266.49   17.42
   1  -3   1  276.21   17.49
  -1   3   1  310.45   17.79
  -1  -3  -1  298.98   17.85
  -1  -3  -1  300.85   17.44
  -1   3  -1  252.75   17.72
   1   3   1  305.59   17.60
   1  -3  -1  268.61   19.15
   1  -3  -1  264.13   17.38
  -1  -3   1  308.09   17.40
  -1  -3   1  303.92   17.84
  -1  -3   1  303.02   17.57
   1   3   1  304.11   19.12
   1  -3  -1  273.02   17.49
   2   3  -1   87.50    5.55
  -2   3   1   78.39    5.16
   2   3  -1   78.07    5.13
   2  -3   1   70.34    5.58
  -2  -3  -1   87.35    5.24
  -2   3  -1   70.86    5.07
   2  -3  -1   73.88    5.60
   2  -3  -1   72.67    5.06
   2   3   1   85.62    5.44
  -2  -3   1   88.36    5.24
   2   3   1   77.57    5.14
  -2   3  -1   69.68    5.08
  -3  -3  -1    8.61    1.01
  -3  -3  -1    7.27    1.04
  -3  -3  -1    7.89    1.03
   3  -3   1    6.17    1.24
   3  -3   1    6.04    1.09
   3   3  -1    8.30    1.03
  -3   3   1    6.92    0.93
  -3   3   1    8.06    1.07
  -3   3   1    7.51    1.11
   3  -3   1    7.97    1.16
   3   3  -1    7.82    1.25
  -3  -3  -1    7.37    1.15
   3  -3   1    7.59    1.12
   3  -3  -1    7.34    1.12
  -3  -3   1    7.70    1.13
  -3   3  -1    8.75    1.04
  -3  -3   1    9.94    1.08
   3  -3  -1    6.89    1.26
   3   3   1    7.05    1.14
  -3  -3   1    8.99    1.07
  -3   3  -1    6.36    1.11
   3  -3  -1    8.51    1.12
   3   3   1    8.43    1.08
  -3  -3   1    9.29    1.05
   3  -3  -1    6.14    1.03
   4   3  -1   10.93    1.47
   4  -3   1    7.42    1.12
   4  -3   1    6.90    1.36
  -4   3   1    8.39    1.28
  -4   3   1    8.71    1.44
   4  -3   1    8.25    1.07
  -4  -3  -1    8.12    1.14
   4   3  -1    8.33    1.40
  -4  -3  -1   12.00    1.14
   4  -3   1    7.25    1.46
  -4  -3  -1    9.63    1.33
  -4  -3  -1    7.74    1.24
  -4  -3   1   10.75    1.15
   4   3   1    7.04    1.35
  -4  -3   1    8.44    1.29
   4   3   1   10.19    1.45
   4  -3  -1    8.92    1.52
   4  -3  -1    8.30    1.18
  -4   3  -1    8.04    1.31
  -4  -3   1    9.76    1.32
  -4   3  -1    9.10    1.35
  -4  -3   1    7.61    1.11
   4  -3  -1    8.21    1.28
   4  -3  -1    8.27    1.55
  -5  -3  -1   13.97    1.71
   5  -3   1   16.72    1.97
  -5  -3  -1   15.83    1.82
   5  -3   1   15.01    1.93
  -5   3   1   14.36    1.75
   5   3  -1   18.23    1.99
   5  -3   1   16.81    1.75
  -5  -3  -1   14.89    1.72
   5  -3  -1   16.00    1.98
   5  -3  -1   16.48    1.71
  -5  -3   1   15.88    1.80
  -5  -3   1   14.45    1.74
  -5  -3   1   16.49    1.81
   5   3   1   14.19    1.84
   5  -3  -1   17.07    2.07
  -5   3  -1   13.40    1.69
   6   3  -1    7.89    1.34
   6  -3   1    8.37    1.38
   6  -3   1    8.25    1.17
   6   3  -1    7.03    1.47
  -6  -3  -1    8.94    1.21
  -6  -3  -1   10.02    1.27
  -6   3   1    6.63    1.24
  -6   3   1    7.28    1.16
  -6  -3   1    6.35    1.24
  -6   3  -1    7.76    1.19
   6   3   1    7.08    1.36
  -6  -3   1    6.97    1.18
  -6   3  -1    7.11    1.25
   6   3   1    7.55    1.35
   6  -3  -1    7.12    1.28
   6  -3  -1    8.61    1.23
   0  -4   1   66.55    5.25
   0   4   1   80.46    4.79
   0  -4  -1   70.20    5.24
   0  -4   1   67.47    4.93
   0  -4  -1   82.19    4.77
   0  -4   1   76.01    4.74
   0  -4  -1   75.89    5.02
   0  -4   1   74.04    4.75
  -1  -4  -1   36.58    2.18
   1  -4   1   26.36    2.20
   1  -4   1   28.95    2.06
  -1   4   1   30.03    2.23
  -1  -4  -1   36.02    2.43
   1   4  -1   32.06    2.49
   1  -4   1   25.97    2.46
  -1  -4   1   34.01    2.11
   1   4   1   34.36    2.42
  -1  -4   1   34.34    2.39
  -1  -4   1   31.73    2.24
   1  -4  -1   26.96    2.44
   1  -4  -1   28.74    2.21
   1   4   1   34.26    2.30
  -1   4  -1   27.03    2.19
   2  -4   1    7.70    1.13
  -2   4   1    7.93    0.98
   2   4  -1    8.91    1.06
  -2  -4  -1   12.69    1.16
  -2  -4   1    9.69    1.08
  -2   4  -1    8.19    0.99
  -2   4  -1    8.45    0.97
   2  -4  -1    8.46    1.13
   2  -4  -1    8.64    0.99
   2   4   1    9.15    1.04
  -3   4   1   15.81    1.51
   3   4  -1   14.53    1.64
   3  -4   1   13.51    1.41
  -3  -4  -1   17.33    1.47
   3   4  -1   15.30    1.55
  -3  -4  -1   14.09    1.62
  -3  -4  -1   16.38    1.55
   3  -4   1   13.88    1.65
   3  -4   1   14.48    1.49
  -3  -4  -1   17.27    1.45
   3  -4   1   13.07    1.73
  -3  -4   1   14.31    1.40
   3  -4  -1   13.01    1.51
   3   4   1   12.16    1.61
  -3  -4   1   14.51    1.50
  -3  -4   1   16.02    1.48
  -3  -4   1   15.13    1.73
   3  -4  -1   13.54    1.63
   3  -4  -1   11.78    1.72
   3  -4  -1   14.00    1.41
  -3   4  -1   14.99    1.53
   3  -4  -1   15.87    1.76
   3   4   1   15.07    1.55
  -3   4  -1   13.69    1.51
  -4  -4  -1   15.42    1.54
   4  -4   1   11.28    1.95
  -4  -4  -1   13.08    1.38
   4  -4   1   12.71    1.44
  -4   4   1   11.99    1.51
   4  -4   1    9.78    1.67
   4  -4   1   10.62    1.64
   4   4  -1   14.34    1.65
  -4   4   1   11.77    1.84
  -4  -4  -1   12.67    1.76
  -4  -4  -1   12.24    1.59
  -4  -4  -1   13.74    1.78
   4  -4   1   10.71    1.56
  -4  -4   1   12.07    1.75
  -4  -4   1   10.94    1.76
  -4  -4   1   12.38    1.46
  -4  -4   1   13.60    1.35
   4  -4  -1   11.08    1.39
   4  -4  -1   11.51    1.65
  -4  -4   1   12.34    1.62
   4  -4  -1   13.02    1.75
   4  -4  -1   11.20    1.45
  -4   4  -1   11.83    1.57
   4   4   1   15.10    1.62
   5   4  -1    3.27    0.92
  -5   4   1    1.84    0.72
  -5  -4  -1    2.96    0.85
   5  -4   1    1.34    0.58
   5  -4   1    1.25    0.71
   5  -4   1    0.97    0.78
   5  -4   1    1.57    0.66
   5  -4   1    1.71    0.80
  -5  -4  -1    2.36    0.79
  -5  -4  -1    1.62    0.70
  -5  -4   1    1.49    0.70
  -5  -4   1    3.26    0.82
  -5  -4   1    1.27    0.76
   5   4   1    3.14    0.93
  -5  -4   1    2.93    0.85
  -5   4  -1    0.85    0.65
   5   4   1    1.95    0.83
   5  -4  -1    1.18    0.72
   5  -4  -1    1.16    0.65
   5  -4  -1    0.70    0.77
   5  -4  -1    0.86    0.53
   6  -4   1    3.81    0.93
   6  -4   1    5.16    0.92
  -6  -4  -1    1.82    0.62
   6   4  -1    1.10    0.98
  -6  -4  -1    2.33    0.92
   6   4  -1    2.60    0.81
  -6   4   1    3.25    0.89
  -6   4   1    3.21    0.84
  -6  -4   1    2.61    0.74
   6   4   1    1.79    0.93
   6  -4  -1    2.52    0.89
   6  -4  -1    2.65    0.68
  -6   4  -1    3.67    0.84
  -6   4  -1    1.36    0.69
   6   4   1    2.77    0.82
  -6  -4   1    3.41    0.90
   0  -5  -1   20.82    1.55
   0   5   1   20.14    1.56
   0  -5   1   19.00    1.52
   0  -5   1   17.15    1.76
   0  -5  -1   19.12    1.72
   0  -5   1   18.14    1.75
   0  -5   1   20.12    1.53
   0  -5  -1   19.39    1.82
  -1  -5  -1   81.70    5.61
   1  -5   1   78.46    5.97
   1   5  -1   80.15    5.42
  -1  -5  -1   78.80    5.24
  -1   5   1   95.46    5.50
   1  -5   1   77.96    5.33
  -1   5  -1   86.21    5.43
   1  -5  -1   81.84    5.96
   1  -5  -1   80.29    5.34
  -1  -5   1   76.58    5.56
   1   5   1   82.66    5.43
  -2  -5  -1  199.24   12.10
  -2   5   1  168.42   11.92
  -2  -5  -1  195.57   11.23
   2  -5   1  188.14   12.02
   2  -5   1  180.76   13.01
   2  -5   1  186.46   12.23
   2  -5   1  172.75   11.60
  -2  -5  -1  194.02   11.02
   2  -5   1  172.27   11.51
  -2  -5  -1  203.07   12.15
   2   5  -1  201.04   11.96
  -2  -5   1  202.06   12.14
  -2  -5   1  195.30   11.05
   2  -5  -1  192.28   13.02
   2  -5  -1  186.99   12.08
  -2  -5   1  186.26   11.18
   2  -5  -1  176.54   11.76
  -2  -5   1  198.62   12.07
  -2   5  -1  185.41   11.83
   2   5   1  192.55   11.93
   2  -5  -1  172.38   11.58
   2  -5  -1  175.37   11.53
   3   5  -1    4.51    1.04
  -3  -5  -1    5.52    1.12
   3  -5   1    5.66    1.06
   3  -5   1    6.65    1.12
  -3  -5  -1    4.09    0.85
   3  -5   1    4.99    0.96
  -3  -5  -1    5.21    1.12
   3  -5   1    2.69    0.99
   3  -5   1    5.07    0.91
   3   5  -1    5.49    1.13
  -3  -5  -1    5.68    0.96
  -3   5   1    6.66    1.13
   3  -5  -1    4.82    1.21
  -3  -5   1    4.62    0.89
  -3   5  -1    5.15    1.12
  -3  -5   1    6.09    1.10
   3  -5  -1    5.01    0.95
  -3  -5   1    5.10    1.15
  -3   5  -1    5.11    1.00
   3  -5  -1    2.40    0.94
   3   5   1    5.21    1.12
   3  -5  -1    5.92    1.03
  -3  -5   1    4.78    0.90
  -4  -5  -1    6.75    1.29
  -4  -5  -1    6.50    1.37
  -4  -5  -1    5.67    1.12
   4  -5   1    5.64    1.16
   4  -5   1    7.46    1.45
   4  -5   1    5.79    1.08
   4   5  -1    5.85    1.20
  -4  -5  -1    7.49    1.35
   4  -5   1    5.32    1.20
   4  -5   1    7.13    1.34
  -4  -5  -1    7.02    1.33
  -4  -5  -1    7.03    1.23
   4  -5   1    7.47    1.40
  -4   5   1    6.14    1.19
  -4   5  -1    7.27    1.19
  -4  -5   1    6.38    1.39
  -4  -5   1    6.22    1.28
   4  -5  -1    7.43    1.24
  -4  -5   1    8.50    1.57
  -4  -5   1    7.44    1.34
  -4  -5   1    7.96    1.17
  -4  -5   1    7.60    1.11
   4  -5  -1    5.60    1.07
   4   5   1    8.50    1.35
   4  -5  -1    7.08    1.30
   4  -5  -1    9.15    1.26
   4  -5  -1    6.66    1.48
   4  -5  -1    6.81    1.32
   5  -5   1    5.89    1.10
   5  -5   1    5.98    1.13
   5   5  -1    7.98    1.45
  -5  -5  -1    7.08    1.32
  -5  -5  -1    7.19    1.27
  -5  -5  -1    8.37    1.14
   5  -5   1    5.55    1.08
  -5   5   1    6.57    1.16
   5  -5   1    5.15    1.19
   5  -5   1    7.23    1.10
  -5  -5  -1    9.18    1.31
  -5  -5   1    7.39    1.33
  -5  -5   1    7.69    1.23
  -5  -5   1    9.41    1.19
   5  -5  -1    5.31    1.00
  -5  -5   1    8.08    1.30
   5  -5  -1    6.19    1.39
   5   5   1    8.68    1.42
  -5   5  -1    5.49    1.18
  -5  -5   1    7.86    1.31
   5  -5  -1    5.74    1.15
   5  -5  -1    5.35    1.13
  -6   5   1    2.05    0.67
   6   5  -1    1.62    0.69
   6  -5   1    1.43    0.53
  -6  -5  -1    3.02    0.68
  -6   5  -1    1.61    0.65
   6  -5  -1    1.81    0.58
   6   5   1    3.18    0.82
  -6  -5   1    2.19    0.55
   6  -5  -1    1.86    0.63
   0  -6  -1  111.65    6.84
   0  -6  -1  106.10    7.41
   0  -6   1  109.62    7.45
   0  -6  -1  113.27    7.08
   0   6  -1  119.45    7.17
   0   6   1  100.69    7.34
   0  -6  -1  107.85    6.97
   0  -6   1  100.15    7.32
   0  -6   1  115.04    6.97
   0  -6   1  112.22    7.06
  -1  -6  -1    5.94    0.87
  -1  -6  -1    6.50    1.25
   1  -6   1    3.77    0.97
  -1   6   1    6.51    0.88
  -1  -6  -1    6.29    1.35
   1  -6   1    5.07    1.00
   1  -6   1    6.52    1.23
   1   6  -1    5.59    0.90
   1  -6   1    4.50    0.83
  -1  -6  -1    5.93    1.02
   1  -6   1    4.93    1.00
  -1  -6   1    4.12    0.85
   1  -6  -1    5.70    0.98
  -1  -6   1    5.28    1.28
  -1  -6   1    5.41    0.99
   1  -6  -1    5.53    0.97
   1  -6  -1    6.16    1.27
  -1  -6   1    6.42    1.10
   1   6   1    5.75    0.88
   1  -6  -1    5.22    1.07
   1  -6  -1    4.87    0.94
   2  -6   1  102.93    7.21
   2  -6   1  104.52    8.19
   2  -6   1  105.83    7.48
  -2  -6  -1  121.55    7.74
  -2  -6  -1  116.22    6.87
  -2   6   1  101.77    7.36
  -2  -6  -1  122.19    7.08
   2  -6   1  106.68    7.19
  -2  -6  -1  131.39    7.68
   2   6  -1  122.38    7.58
   2   6   1  120.11    7.56
   2  -6  -1  109.40    7.19
   2  -6  -1  100.83    8.14
  -2  -6   1  118.94    7.56
  -2   6  -1  105.52    7.38
   2  -6  -1  105.48    7.53
  -2  -6   1  120.35    6.91
  -2  -6   1  114.90    7.02
   2  -6  -1  101.54    7.19
  -3  -6  -1    6.60    1.08
  -3  -6  -1    5.69    1.17
   3  -6   1    3.73    1.01
  -3  -6  -1    5.11    1.03
   3  -6   1    6.01    1.18
   3  -6   1    5.89    1.22
  -3  -6  -1    5.19    1.14
  -3  -6  -1    5.95    1.18
   3  -6   1    3.60    1.09
   3  -6   1    4.92    1.03
   3  -6   1    5.98    1.01
  -3  -6   1    5.21    0.96
   3  -6  -1    6.03    1.03
   3  -6  -1    6.82    1.27
  -3  -6   1    6.39    1.17
   3  -6  -1    4.84    1.01
   3  -6  -1    3.36    1.19
  -3  -6   1    6.42    1.24
  -3  -6   1    5.38    0.97
   3  -6  -1    4.94    1.16
  -3  -6   1    5.69    1.23
  -3  -6   1    5.47    1.21
  -4   6   1    4.39    0.97
  -4  -6  -1    2.04    0.77
   4  -6   1    5.32    1.13
   4  -6   1    5.77    1.17
  -4  -6  -1    3.24    0.87
  -4  -6  -1    2.58    0.89
  -4  -6  -1    4.10    0.96
   4  -6   1    3.74    0.89
  -4  -6  -1    3.03    0.89
  -4  -6  -1    3.64    0.92
   4  -6   1    3.77    0.88
   4  -6   1    4.79    0.96
  -4  -6   1    2.81    0.87
  -4  -6   1    3.39    0.91
   4  -6  -1    3.45    0.90
   4  -6  -1    4.45    0.89
  -4   6  -1    5.71    1.04
   4  -6  -1    5.18    1.10
   4  -6  -1    5.93    1.05
  -4  -6   1    2.94    0.85
  -4  -6   1    3.10    0.84
   4  -6  -1    4.88    1.12
  -4  -6   1    2.35    0.87
  -4  -6   1    2.86    0.85
  -5   6   1    6.37    1.04
   5  -6   1    6.44    1.06
   5  -6   1    5.93    1.06
  -5  -6  -1    3.42    0.89
   5  -6   1    7.36    1.30
  -5  -6  -1    3.79    0.92
   5  -6   1    5.32    0.99
   5  -6   1    6.04    1.01
  -5  -6  -1    2.24    0.82
  -5  -6  -1    5.48    1.07
  -5  -6  -1    5.03    0.90
  -5  -6   1    3.86    0.91
  -5   6  -1    5.66    1.06
  -5  -6   1    3.58    0.87
  -5  -6   1    2.77    0.83
  -5  -6   1    3.20    0.92
   5  -6  -1    5.13    1.02
   5  -6  -1    6.08    1.04
  -5  -6   1    3.81    1.03
  -5  -6   1    3.85    0.89
   5   6   1    4.40    1.09
   5  -6  -1    5.68    1.07
   5  -6  -1    7.97    1.28
   5  -6  -1    5.92    1.05
   6  -6   1    2.87    0.59
  -6  -6  -1    1.77    0.58
  -6   6   1    2.08    0.55
   6   6  -1    2.08    0.62
   6  -6  -1    2.62    0.59
  -6   6  -1    1.74    0.58
  -6  -6   1    1.67    0.55
   6   6   1    2.11    0.64
   0  -7  -1   24.95    2.34
   0  -7  -1   21.64    2.04
   0   7   1   24.78    2.25
   1   7  -1   21.48    2.05
   1  -7   1   18.97    1.84
  -1  -7  -1   22.67    2.43
   1  -7   1   19.62    1.92
  -1  -7  -1   21.23    2.25
  -1  -7  -1   20.78    1.73
   1  -7  -1   23.09    1.90
  -1  -7   1   18.53    2.06
  -1  -7   1   19.58    1.71
   1  -7  -1   18.82    1.89
   1  -7  -1   21.23    1.88
  -1  -7   1   17.52    2.29
   1   7   1   19.86    1.99
  -1  -7   1   18.50    1.85
  -1   7  -1   19.47    1.94
   1  -7  -1   20.83    2.07
  -2  -7  -1    7.33    1.10
   2  -7   1    4.84    1.13
  -2  -7  -1    5.55    1.54
   2  -7   1    4.65    1.02
  -2  -7  -1    7.79    1.39
   2  -7   1    5.44    1.09
  -2  -7  -1    6.90    1.18
  -2  -7  -1    8.84    1.39
   2  -7   1    5.14    1.11
   2  -7  -1    3.62    0.90
   2  -7  -1    9.65    1.45
  -2  -7   1    7.73    1.27
  -2  -7   1    9.60    1.19
   2  -7  -1    7.19    1.27
  -2  -7   1   10.01    1.15
   2  -7  -1    5.55    1.04
  -2  -7   1   10.85    1.59
  -3  -7  -1   20.97    2.09
   3  -7   1   22.38    2.07
   3  -7   1   20.93    1.94
   3  -7   1   19.90    2.18
  -3  -7  -1   21.30    2.18
  -3  -7  -1   21.64    2.05
   3  -7   1   17.50    2.09
  -3  -7  -1   21.69    1.96
  -3  -7  -1   19.99    2.00
   3  -7   1   21.85    2.04
  -3  -7  -1   18.72    2.16
  -3  -7   1   20.38    2.11
   3  -7  -1   21.76    2.01
   3  -7  -1   18.89    2.10
   3  -7  -1   17.54    2.11
  -3   7  -1   17.99    1.92
  -3  -7   1   21.24    1.95
   3  -7  -1   19.32    1.88
   3  -7  -1   23.93    2.09
  -3  -7   1   22.23    2.04
   3  -7  -1   23.30    2.14
  -3  -7   1   20.83    2.09
  -3  -7   1   21.47    2.08
  -3  -7   1   22.64    2.01
  -4  -7  -1    2.81    0.92
  -4  -7  -1    2.89    0.84
  -4  -7  -1    2.44    0.78
  -4   7   1    4.40    0.94
   4  -7   1    2.88    0.85
   4  -7   1    3.58    0.87
   4  -7   1    3.60    1.00
   4  -7   1    2.10    0.73
  -4  -7  -1    3.15    0.82
  -4  -7  -1    3.06    0.96
   4  -7   1    2.22    0.79
  -4  -7  -1    2.01    0.79
   4  -7  -1    3.19    0.83
  -4  -7   1    2.52    0.81
  -4  -7   1    2.88    0.85
  -4  -7   1    2.65    0.94
   4  -7  -1    2.91    0.87
  -4  -7   1    1.41    0.75
  -4  -7   1    2.27    0.75
   4  -7  -1    4.62    1.10
  -4  -7   1    2.57    0.77
   4  -7  -1    2.35    0.84
   4  -7  -1    2.55    0.76
   5  -7   1    2.63    0.75
   5  -7   1    3.62    0.90
   5  -7   1    3.34    0.84
  -5  -7  -1    2.83    0.72
  -5  -7  -1    2.73    0.78
  -5  -7  -1    1.95    0.75
   5   7  -1    3.44    0.99
  -5  -7  -1    2.91    0.75
   5  -7   1    2.86    0.69
  -5  -7  -1    2.35    0.97
   5  -7   1    3.97    0.78
  -5  -7   1    3.70    0.89
   5  -7  -1    2.21    0.81
   5  -7  -1    2.74    0.79
   5   7   1    2.08    0.89
   5  -7  -1    2.87    0.68
   5  -7  -1    2.34    0.62
  -5  -7   1    2.50    0.79
  -5  -7   1    3.70    0.78
   5  -7  -1    2.59    0.83
  -5  -7   1    3.94    0.84
   0  -8  -1    3.08    0.92
  -1  -8  -1    1.48    1.00
  -1  -8  -1    1.85    0.85
  -1  -8  -1    1.33    1.12
   1  -8   1    1.59    0.64
  -1  -8  -1    1.46    0.65
   1  -8  -1    0.67    0.72
  -1  -8   1    0.41    0.63
   1  -8  -1    0.22    0.64
   1  -8  -1    1.97    1.01
  -1  -8   1    0.32    0.87
  -2  -8  -1    5.84    1.33
   2  -8   1    4.68    0.97
  -2  -8  -1    6.05    1.15
  -2  -8  -1    4.76    1.07
   2  -8   1    2.65    0.97
  -2  -8  -1    5.87    1.04
  -2  -8  -1    7.22    1.50
   2  -8   1    4.44    0.97
   2  -8   1    4.34    0.98
  -2  -8   1    5.84    1.29
   2  -8  -1    4.40    1.07
   2  -8  -1    3.67    0.92
   2  -8  -1    4.36    1.09
  -2  -8   1    4.68    0.98
  -2  -8   1    4.69    1.01
   2  -8  -1    4.20    0.93
   2  -8  -1    3.71    1.03
  -2  -8   1    4.92    0.99
  -3   8   1    7.94    1.16
   3  -8   1    7.20    1.20
   3  -8   1    7.27    1.22
  -3  -8  -1   11.01    1.55
  -3  -8  -1    8.24    1.42
  -3  -8  -1    9.15    1.26
   3  -8   1    8.95    1.35
   3  -8   1    8.71    1.36
   3  -8   1    7.17    1.32
  -3  -8  -1    8.80    1.42
  -3  -8  -1   11.83    1.34
  -3  -8  -1    9.92    1.27
  -3  -8   1    8.12    1.38
   3  -8  -1    7.08    1.26
  -3  -8   1    7.74    1.29
  -3  -8   1    8.96    1.47
   3  -8  -1    8.52    1.38
   3  -8  -1    7.06    1.21
  -3  -8   1    7.12    1.24
  -3  -8   1    7.64    1.23
   3  -8  -1    6.61    1.23
   3  -8  -1    6.85    1.36
  -4  -8  -1    3.49    0.95
  -4  -8  -1    3.10    0.79
   4  -8   1    2.70    0.79
   4  -8   1    1.88    0.65
   4  -8   1    1.23    0.66
  -4  -8  -1    4.50    1.01
  -4  -8  -1    2.09    0.99
   4  -8   1    2.15    0.69
  -4  -8  -1    2.66    0.72
   4  -8   1    2.74    0.75
  -4  -8  -1    2.65    0.78
   4  -8  -1    1.56    0.69
   4  -8  -1    3.76    0.81
  -4  -8   1    1.88    0.71
  -4  -8   1    3.28    0.88
   4  -8  -1    1.28    0.67
  -4  -8   1    2.55    0.73
   4  -8  -1    3.37    0.94
   4  -8  -1    2.46    0.69
  -4  -8   1    3.51    0.78
  -4  -8   1    3.92    0.91
  -5  -8  -1   -0.09    0.39
   5  -8   1    0.79    0.41
   5  -8   1    0.65    0.39
  -5  -8  -1    0.88    0.49
   5  -8   1    0.15    0.37
   5   8  -1    0.56    0.49
   5  -8  -1    0.46    0.41
  -5  -8   1    0.91    0.43
   5   8   1    0.42    0.44
   5  -8  -1    0.24    0.37
  -5  -8   1    0.14    0.42
  -5  -8   1    0.33    0.44
   5  -8  -1   -0.26    0.39
  -1  -9  -1    0.23    0.68
  -1  -9  -1    0.16    0.72
  -1  -9   1    1.12    0.76
   1  -9  -1   -0.47    0.68
   1  -9  -1    0.27    0.54
  -2  -9  -1    2.01    0.85
   2  -9   1    2.31    0.70
  -2  -9  -1    2.36    0.79
   2  -9   1    0.84    0.57
   2  -9   1    0.70    0.59
  -2  -9  -1    2.45    0.84
  -2  -9  -1    2.03    0.75
   2  -9   1    2.24    0.76
  -2  -9   1    2.54    0.70
   2  -9  -1    1.78    0.67
   2  -9  -1    1.69    0.75
  -2  -9   1    1.92    0.80
  -2  -9   1    1.97    0.67
   2  -9  -1    0.92    0.53
  -2  -9   1    2.10    0.85
   2  -9  -1    1.35    0.73
   3  -9   1   10.26    1.31
   3  -9   1    9.45    1.32
  -3  -9  -1   11.14    1.42
   3  -9   1    9.58    1.35
  -3  -9  -1    9.61    1.30
   3  -9   1   11.23    1.30
  -3  -9  -1    8.37    1.43
  -3  -9  -1   10.82    1.33
  -3  -9   1   10.62    1.26
   3  -9  -1   10.89    1.34
  -3  -9   1    8.54    1.37
   3  -9  -1   13.03    1.26
  -3  -9   1    9.77    1.29
   3  -9  -1    9.08    1.33
   3  -9  -1   10.32    1.42
  -3  -9   1    9.28    1.46
   4  -9   1    0.41    0.42
  -4  -9  -1    0.60    0.54
  -4  -9  -1    0.26    0.50
   4  -9   1    0.18    0.47
   4  -9   1    0.17    0.36
  -4  -9   1    0.25    0.43
  -4  -9   1    0.30    0.48
   4  -9  -1    0.92    0.53
  -4  -9   1    0.32    0.52
   4  -9  -1    0.70    0.42
   2 -10   1    0.82    0.55
   2 -10   1   -0.62    0.71
  -2 -10  -1    0.78    0.74
  -2 -10  -1    0.54    0.72
  -2 -10  -1    1.40    0.64
  -2 -10   1   -0.20    0.62
   2 -10  -1    2.49    0.67
   2 -10  -1    1.22    0.71
  -2 -10   1    0.36    0.75
   2 -10  -1    0.65    0.56
  -2 -10   1    0.13    0.62
  -3 -10  -1    1.82    0.61
   3 -10   1    1.62    0.50
   3 -10   1    0.98    0.48
  -3 -10  -1    1.42    0.61
   3 -10  -1    1.11    0.50
  -3 -10   1    2.38    0.65
   3 -10  -1    0.96    0.53
  -3 -10   1    1.70    0.51
   0   0   2  345.24   23.24
   0   0   2  356.08   22.96
   0   0  -2  414.32   25.05
   0   0  -2  401.45   22.90
   1   0  -2   18.22    1.38
  -1   0   2   18.17    1.28
  -1   0   2   18.03    1.19
  -1   0  -2   17.43    1.23
   1   0   2   17.49    1.33
  -1   0  -2   17.86    1.22
   1   0  -2   19.02    1.19
   1   0   2   17.04    1.26
  -2   0   2    0.62    0.35
  -2   0  -2    0.77    0.35
  -2   0  -2    0.83    0.32
   2   0  -2    0.54    0.26
   2   0  -2    0.92    0.45
  -2   0   2    0.78    0.29
  -3   0  -2    1.46    0.49
  -3   0   2    0.63    0.43
   3   0   2    0.75    0.42
   3   0   2    1.20    0.52
  -3   0  -2    1.12    0.47
   3   0  -2    1.74    0.57
  -4   0   2    0.37    0.42
   4   0  -2    0.92    0.50
  -4   0  -2    0.25    0.35
   4   0   2    0.10    0.42
  -4   0   2    0.55    0.52
  -4   0  -2    0.21    0.44
   4   0  -2    0.15    0.59
   4   0   2    0.21    0.49
  -5   0  -2    1.13    0.89
  -5   0   2    0.65    0.76
  -5   0  -2    0.95    0.68
   5   0   2    0.81    0.78
   5   0  -2    0.48    0.78
  -5   0   2    1.97    0.82
   5   0  -2    1.09    0.82
   5   0   2    1.20    0.93
   6   0  -2    6.66    1.49
  -6   0  -2    8.51    1.26
   6   0   2    6.11    1.30
   6   0  -2    8.20    1.22
  -6   0   2    8.74    1.33
  -6   0  -2    6.79    1.19
   6   0   2    8.08    1.24
   0  -1   2    0.14    0.19
   0  -1   2    0.38    0.28
   0  -1  -2    0.47    0.23
   0  -1   2    0.35    0.20
   0  -1  -2    0.27    0.17
   0   1   2    0.56    0.19
   0  -1  -2    0.28    0.29
   0  -1   2    0.33    0.20
   1  -1   2   89.28    5.55
  -1  -1  -2   90.92    5.65
   1  -1   2   86.77    6.10
  -1   1   2   81.16    5.66
  -1  -1  -2   97.51    5.58
   1   1  -2   95.02    6.15
  -1   1  -2   84.33    5.56
  -1  -1   2   91.26    5.66
   1   1   2   91.53    6.02
   1  -1  -2   87.32    5.55
  -1  -1   2   92.41    5.58
   1  -1  -2   87.44    6.11
   1   1   2   91.62    5.61
  -1   1  -2   88.87    5.60
  -2  -1  -2    0.68    0.35
  -2  -1  -2    0.79    0.35
   2  -1   2    1.66    0.54
   2  -1   2    0.91    0.37
  -2   1  -2    1.74    0.39
   2   1   2    0.72    0.38
   2   1   2    0.64    0.38
  -2   1  -2    1.32    0.40
  -3   1   2   48.87    3.48
   3  -1   2   48.65    3.77
  -3  -1  -2   52.02    3.47
   3   1  -2   47.55    3.72
  -3   1   2   57.74    3.43
  -3  -1  -2   52.50    3.37
   3   1  -2   48.75    3.40
  -3  -1   2   50.00    3.49
   3   1   2   50.56    3.68
   3  -1  -2   49.14    3.79
  -3   1  -2   44.28    3.38
  -3   1  -2   49.27    3.39
   3   1   2   48.98    3.48
   4   1  -2   14.78    1.55
   4  -1   2   13.51    1.57
   4  -1   2   11.73    1.68
  -4   1   2   15.46    1.46
  -4  -1  -2   12.99    1.48
  -4  -1  -2   15.79    1.45
   4   1   2   13.19    1.63
  -4  -1   2   15.83    1.58
   4  -1  -2   10.92    1.50
   4  -1  -2   17.87    1.78
  -4   1  -2   11.43    1.45
  -4  -1   2   14.50    1.46
   5   1  -2    1.15    0.89
   5  -1   2    0.74    0.82
  -5   1   2    1.93    0.81
  -5  -1  -2    2.57    1.03
  -5  -1  -2    2.42    0.87
   5  -1   2    1.73    0.94
   5   1   2    3.24    0.99
  -5  -1   2    2.11    1.00
  -5  -1   2    2.21    0.83
   5  -1  -2    2.82    1.15
   5   1   2    3.55    1.14
   5  -1  -2    1.24    1.02
  -5   1  -2    1.89    1.04
   5  -1  -2    1.97    0.96
  -5   1  -2    2.23    0.84
  -5  -1   2    2.43    0.92
  -6   1   2   10.06    1.30
  -6  -1  -2    6.78    1.15
   6  -1   2    8.33    1.40
   6   1  -2    6.36    1.36
  -6  -1   2    7.10    1.09
   6  -1  -2    9.28    1.27
  -6  -1   2    6.45    1.21
   6   1   2    6.48    1.23
  -6   1  -2   10.74    1.34
  -6   1  -2    7.68    1.23
   6   1   2    5.61    1.27
   6  -1  -2    6.88    1.47
   0  -2   2  200.71   14.82
   0  -2   2  204.43   13.73
   0  -2  -2  242.35   14.77
   0  -2  -2  228.42   13.82
   0  -2   2  205.68   13.54
   0   2   2  249.38   13.56
   0  -2   2  209.61   13.49
   0  -2  -2  237.23   13.54
   1  -2   2   74.54    4.32
  -1  -2  -2   64.36    4.35
   1  -2   2   76.22    4.84
  -1   2   2   81.52    4.50
  -1  -2  -2   62.25    4.45
   1  -2   2   77.93    4.40
   1   2  -2   60.29    4.83
  -1  -2   2   62.71    4.44
  -1   2  -2   68.83    4.39
   1   2   2   62.71    4.40
   1  -2  -2   73.27    4.81
  -1  -2   2   63.66    4.23
  -1  -2   2   65.05    4.38
  -1   2  -2   79.39    4.40
   1   2   2   62.65    4.67
   1  -2  -2   72.75    4.38
   2  -2   2   72.88    4.84
   2   2  -2   65.43    4.77
  -2  -2  -2   69.10    4.46
   2   2  -2   63.18    4.37
   2  -2   2   63.88    4.23
  -2  -2  -2   62.74    4.33
  -2   2   2   70.62    4.46
   2  -2  -2   70.86    4.83
  -2   2  -2   66.50    4.35
   2  -2  -2   69.04    4.36
   2   2   2   65.58    4.65
  -2  -2   2   70.17    4.46
  -2   2  -2   68.34    4.38
   2   2   2   64.65    4.40
   3   2  -2   14.35    1.26
  -3   2   2    9.93    1.16
  -3   2   2   11.59    1.20
  -3  -2  -2   14.30    1.26
   3  -2   2    9.76    1.28
  -3  -2  -2   14.92    1.56
   3   2  -2   14.35    1.34
   3  -2  -2   15.20    1.46
  -3   2  -2   11.46    1.23
   3   2   2   15.36    1.35
  -3   2  -2    8.94    1.07
   3   2   2   14.04    1.34
  -3  -2   2   13.92    1.28
  -4   2   2    0.55    0.51
  -4  -2  -2   -0.16    0.46
   4  -2   2    0.71    0.83
   4  -2   2    1.19    0.51
   4   2  -2    0.65    0.61
   4  -2   2   -0.34    0.65
  -4   2   2    0.05    0.53
  -4  -2  -2    0.09    0.51
  -4  -2  -2   -0.07    0.49
   4   2   2   -0.17    0.52
  -4   2  -2    1.16    0.62
   4  -2  -2    0.89    0.54
   4  -2  -2    0.38    0.71
  -4  -2   2   -0.34    0.51
   4   2   2    1.10    0.60
  -4   2  -2    1.58    0.61
  -4  -2   2    0.03    0.50
  -4  -2   2   -0.13    0.43
   4  -2  -2    0.85    0.73
  -5  -2  -2    2.30    0.86
   5  -2   2    0.75    0.78
  -5   2   2    2.15    0.76
  -5  -2  -2    2.45    0.86
  -5  -2  -2    2.51    0.96
   5  -2   2    1.83    0.97
   5  -2   2    2.00    0.87
   5   2   2    2.84    0.88
  -5  -2   2    2.20    0.83
   5  -2  -2    1.25    0.82
  -5  -2   2    2.04    0.80
  -5   2  -2    2.75    0.79
   5  -2  -2    2.99    0.99
   5  -2  -2    1.22    1.03
  -5  -2   2    1.71    0.87
  -6  -2  -2    1.16    0.69
   6  -2   2    1.06    0.68
   6   2  -2    2.00    0.82
  -6   2   2    1.41    0.69
   6  -2   2    2.43    0.68
  -6   2   2    2.83    0.76
   6   2  -2    2.83    0.96
   6  -2  -2    1.33    0.85
  -6  -2   2    1.65    0.72
  -6   2  -2    2.46    0.75
  -6   2  -2    1.55    0.67
  -6  -2   2    3.23    0.81
   6   2   2    1.78    0.86
   6   2   2    1.50    0.75
   6  -2  -2    2.26    0.75
   0  -3   2  243.73   15.50
   0   3   2  281.13   15.59
   0  -3   2  245.50   15.57
   0  -3  -2  260.37   17.00
   0  -3  -2  269.45   15.56
   0  -3   2  240.14   15.83
   0  -3  -2  266.71   15.93
   0  -3   2  230.09   17.04
   1  -3   2  357.71   20.83
  -1   3   2  352.98   20.76
  -1  -3  -2  331.68   21.25
  -1   3   2  395.87   21.25
   1   3  -2  288.38   22.86
   1  -3   2  353.60   22.89
  -1  -3  -2  333.10   20.82
   1  -3   2  351.70   20.87
  -1  -3   2  333.50   20.93
   1  -3  -2  364.96   22.87
  -1   3  -2  331.93   21.14
   1  -3  -2  360.11   20.88
   1   3   2  339.32   22.73
   1   3   2  333.43   20.96
  -1  -3   2  326.66   21.22
  -1  -3   2  322.32   20.72
   2   3  -2   57.91    4.32
   2   3  -2   53.64    3.96
  -2  -3  -2   59.85    3.85
  -2   3   2   63.08    4.04
  -2  -3  -2   55.95    4.02
   2  -3   2   62.68    4.41
   2  -3  -2   66.99    3.98
  -2  -3   2   54.25    4.01
  -2   3  -2   62.61    3.99
   2   3   2   53.82    3.98
   2  -3  -2   60.28    4.37
  -2   3  -2   61.52    3.93
   3   3  -2    1.34    0.52
  -3  -3  -2    2.88    0.63
   3   3  -2    1.86    0.78
   3  -3   2    0.91    0.61
   3   3  -2    1.28    0.51
  -3   3   2    1.44    0.53
   3  -3   2    0.66    0.64
  -3  -3  -2    1.91    0.63
  -3  -3  -2    1.37    0.66
  -3   3   2    0.40    0.56
  -3  -3  -2    0.95    0.51
   3  -3   2    0.64    0.60
  -3   3   2    1.21    0.56
   3  -3   2    0.27    0.64
   3  -3  -2    2.18    0.64
  -3  -3   2    2.10    0.66
  -3  -3   2    0.93    0.48
  -3   3  -2    0.27    0.58
   3  -3  -2    1.22    0.58
  -3   3  -2    0.93    0.52
  -3  -3   2    2.01    0.62
   3   3   2    0.79    0.66
   3  -3  -2    1.45    0.64
   3  -3  -2    0.81    0.84
  -3  -3   2    1.36    0.61
   3   3   2    0.85    0.49
   4  -3   2    1.38    0.80
  -4   3   2    1.56    0.76
   4  -3   2    1.32    0.55
   4  -3   2    1.63    0.79
   4   3  -2    1.44    0.83
  -4   3   2    1.50    0.74
  -4  -3  -2    1.32    0.59
  -4  -3  -2    0.39    0.55
  -4  -3  -2    1.43    0.63
   4   3  -2    2.29    0.88
   4  -3   2    1.82    0.55
  -4  -3  -2    0.92    0.70
  -4  -3   2    1.43    0.54
   4  -3  -2    1.25    0.90
  -4  -3   2    0.33    0.56
  -4   3  -2    0.38    0.71
   4   3   2    1.44    0.75
  -4   3  -2    0.60    0.66
  -4  -3   2    1.26    0.58
   4  -3  -2    0.44    0.68
   4  -3  -2    1.58    0.85
   4   3   2    1.71    0.71
   4  -3  -2    1.42    0.54
  -4  -3   2    1.33    0.67
  -5  -3  -2    2.01    0.74
   5   3  -2    1.10    0.79
   5  -3   2    6.69    1.41
  -5   3   2    6.69    1.19
  -5  -3  -2    2.94    0.88
   5  -3   2    3.60    0.95
  -5  -3  -2    2.41    0.75
   5  -3   2    5.23    1.00
  -5  -3   2    3.14    0.80
   5  -3  -2    5.89    1.02
  -5  -3   2    3.38    0.95
   5  -3  -2    4.44    0.94
   5  -3  -2    3.84    1.06
   5  -3  -2    7.54    1.36
  -5  -3   2    1.36    0.74
  -5   3  -2    5.20    1.11
   5   3   2    1.14    0.78
  -6   3   2    1.81    0.71
  -6  -3  -2    2.03    0.65
  -6  -3  -2    1.73    0.67
   6  -3   2    2.39    0.91
   6   3  -2    1.22    0.73
  -6   3   2    1.61    0.69
   6   3  -2    3.60    1.06
   6  -3   2    2.88    0.70
  -6  -3   2    2.67    0.74
   6   3   2    3.06    0.94
  -6   3  -2    2.17    0.78
   6  -3  -2    2.66    0.78
  -6   3  -2    1.68    0.69
  -6  -3   2    2.29    0.78
   6   3   2    2.93    0.92
   6  -3  -2    3.09    0.91
   0  -4   2    8.58    1.08
   0  -4  -2   10.76    0.97
   0  -4   2    9.04    1.10
   0  -4  -2    9.99    1.04
   0  -4   2   10.02    0.95
   0  -4  -2   13.24    1.27
   0  -4   2    9.54    0.93
   0   4   2   12.39    0.98
  -1  -4  -2  146.28    9.46
  -1   4   2  159.94    9.71
   1  -4   2  151.27   10.52
   1   4  -2  130.98   10.46
  -1  -4  -2  153.93    9.79
   1  -4   2  154.42    9.53
   1  -4   2  160.81    9.44
  -1   4  -2  146.53    9.62
  -1  -4   2  147.26    9.55
  -1  -4   2  147.19    9.38
   1  -4  -2  163.09    9.55
   1  -4  -2  170.77   10.52
   1   4   2  158.68    9.62
  -1  -4   2  147.63    9.75
  -2   4   2   40.72    3.15
  -2  -4  -2   43.78    3.23
   2   4  -2   47.61    3.43
   2  -4   2   45.54    3.51
   2   4  -2   43.33    3.18
   2  -4  -2   44.14    3.49
   2   4   2   42.88    3.18
  -2   4  -2   47.43    3.18
  -2  -4   2   44.58    3.23
   2  -4  -2   45.44    3.12
   3  -4   2   28.31    2.80
  -3   4   2   31.60    2.54
  -3  -4  -2   36.27    2.67
   3   4  -2   36.71    2.82
  -3  -4  -2   32.37    2.38
   3  -4   2   31.82    2.51
   3   4  -2   32.06    2.63
   3  -4   2   28.90    2.44
  -3  -4  -2   33.48    2.71
  -3  -4  -2   35.38    2.45
  -3   4   2   32.96    2.60
   3  -4   2   30.24    2.82
   3  -4  -2   34.30    2.58
   3   4   2   34.33    2.67
  -3   4  -2   32.41    2.58
  -3  -4   2   31.75    2.70
  -3  -4   2   32.82    2.63
  -3  -4   2   35.07    2.42
  -3  -4   2   32.68    2.41
   3  -4  -2   30.56    2.72
   3  -4  -2   30.61    2.43
   3  -4  -2   29.74    2.79
   3  -4  -2   36.39    2.94
  -3   4  -2   32.60    2.59
   3   4   2   33.55    2.67
  -4  -4  -2    0.79    0.64
  -4  -4  -2    1.86    0.80
  -4  -4  -2    1.01    0.84
   4  -4   2    1.32    0.82
  -4   4   2    2.05    0.79
   4  -4   2    1.21    0.93
   4  -4   2    1.47    0.70
  -4  -4  -2    1.40    0.87
   4  -4   2    1.42    0.83
  -4  -4  -2    1.56    0.57
   4   4  -2    0.66    0.73
   4  -4   2    1.22    0.96
  -4  -4   2    1.83    0.67
  -4   4  -2    0.15    0.65
  -4  -4   2    1.73    0.74
   4  -4  -2    0.59    0.67
   4  -4  -2    1.55    1.03
   4  -4  -2    1.61    0.69
  -4  -4   2   -0.16    0.77
   4  -4  -2    1.28    0.66
   4  -4  -2    1.04    0.87
  -4  -4   2    1.85    0.81
  -4  -4   2    1.98    0.97
   4   4   2    2.13    0.69
  -5  -4  -2   16.17    1.78
   5  -4   2   12.28    1.60
   5  -4   2   11.62    1.46
   5  -4   2   12.58    1.75
   5   4  -2   15.95    1.82
  -5  -4  -2   14.28    1.68
   5  -4   2   13.09    1.55
   5  -4   2   12.43    1.82
  -5  -4  -2   14.74    1.66
  -5   4   2   12.46    1.54
  -5   4  -2   11.89    1.54
  -5  -4   2   14.04    1.47
  -5  -4   2   16.07    1.70
  -5  -4   2   16.08    1.64
   5   4   2   14.07    1.76
  -5  -4   2   12.69    1.67
  -5  -4   2   14.28    1.69
   5   4   2   15.62    1.75
   5  -4  -2   12.56    1.78
   5  -4  -2   13.14    1.45
   5  -4  -2   12.41    1.80
   5  -4  -2   15.85    1.66
  -6  -4  -2    0.27    0.51
   6  -4   2    0.95    0.68
  -6   4   2    0.38    0.61
   6   4  -2    0.72    0.85
   6   4  -2    0.92    0.67
   6  -4   2    0.96    0.54
  -6  -4  -2   -0.10    0.66
  -6   4   2    0.55    0.54
  -6   4  -2   -0.41    0.50
   6  -4  -2    0.46    0.51
  -6  -4   2    0.41    0.69
   6   4   2    0.70    0.60
   6   4   2    0.48    0.95
  -6  -4   2    0.29    0.52
   6  -4  -2    0.91    0.79
  -6   4  -2    0.45    0.68
   0  -5  -2    1.99    0.50
   0  -5  -2    1.30    0.71
   0  -5   2    2.10    0.64
   0   5   2    2.03    0.48
   0  -5   2    1.53    0.44
   0  -5   2    1.99    0.64
   0  -5   2    1.48    0.49
   1  -5   2   18.04    1.77
   1   5  -2   14.93    1.72
   1  -5   2   17.35    1.49
  -1  -5  -2   18.43    1.72
   1   5  -2   16.99    1.54
  -1   5   2   21.34    1.58
  -1  -5  -2   16.88    1.41
  -1   5  -2   16.07    1.43
  -1  -5   2   15.75    1.62
   1  -5  -2   18.60    1.52
   1  -5  -2   20.35    1.76
   1   5   2   17.02    1.54
  -2  -5  -2   49.50    3.37
   2  -5   2   42.16    3.28
  -2   5   2   45.44    3.20
   2  -5   2   43.06    3.55
  -2  -5  -2   47.37    2.99
  -2  -5  -2   45.06    3.33
   2   5  -2   38.45    3.18
   2  -5   2   41.31    3.11
   2  -5   2   39.72    3.09
   2  -5   2   43.92    3.27
   2  -5  -2   52.19    3.17
   2  -5  -2   43.26    3.51
  -2  -5   2   40.44    3.27
  -2  -5   2   43.11    3.23
   2  -5  -2   46.06    3.15
  -2  -5   2   39.83    2.96
  -2  -5   2   38.44    2.95
   2   5   2   42.68    3.22
  -2   5  -2   43.24    3.16
  -2  -5   2   40.46    3.25
   3  -5   2   14.98    1.58
  -3  -5  -2   17.96    1.62
   3   5  -2   15.97    1.80
  -3   5   2   16.37    1.75
  -3  -5  -2   15.83    1.78
   3  -5   2   16.75    1.75
   3  -5   2   15.52    1.61
   3   5  -2   17.86    1.83
   3  -5   2   17.15    2.00
  -3  -5  -2   16.73    1.54
  -3  -5  -2   16.34    1.84
  -3  -5   2   16.91    1.55
  -3  -5   2   18.86    1.89
  -3   5  -2   16.83    1.73
   3   5   2   16.00    2.00
  -3   5  -2   16.28    1.64
   3  -5  -2   15.73    1.98
  -3  -5   2   17.99    1.87
   3  -5  -2   18.63    1.86
  -3  -5   2   16.79    1.55
   3  -5  -2   17.94    1.70
   3  -5  -2   15.71    1.66
   4  -5   2   13.86    1.65
   4  -5   2   13.53    1.73
  -4  -5  -2   14.26    1.58
  -4  -5  -2   13.04    1.90
   4   5  -2   11.12    1.64
  -4  -5  -2   12.10    1.43
   4  -5   2   10.90    1.87
  -4  -5  -2   13.32    1.73
  -4  -5  -2   11.32    1.69
   4  -5   2   13.79    1.50
   4  -5   2   13.16    1.62
   4  -5   2   13.01    1.70
  -4   5   2   15.29    1.62
  -4  -5  -2   11.20    1.62
  -4  -5   2   13.10    1.71
  -4  -5   2   12.70    1.65
   4  -5  -2   12.84    1.79
  -4  -5   2   13.16    1.47
   4  -5  -2   13.50    2.02
   4  -5  -2   16.30    1.53
   4  -5  -2   13.10    1.70
  -4  -5   2   13.57    1.52
   4  -5  -2   14.77    1.63
  -4  -5   2   11.60    1.78
  -4  -5   2   10.79    1.79
  -4   5  -2   15.45    1.67
  -5  -5  -2   10.07    1.49
   5  -5   2   12.24    1.36
   5  -5   2   11.11    1.42
   5  -5   2   10.80    1.33
   5  -5   2    9.43    1.58
  -5  -5  -2   11.78    1.54
   5  -5   2    9.66    1.33
   5   5  -2    9.65    1.50
  -5  -5  -2   11.05    1.51
  -5   5   2    9.96    1.35
   5  -5   2   11.41    1.42
   5  -5  -2   10.54    1.64
   5  -5  -2   10.76    1.31
   5  -5  -2   11.20    1.30
   5  -5  -2    9.59    1.45
  -5  -5   2    9.03    1.45
  -5  -5   2   10.79    1.51
  -5  -5   2   11.10    1.38
  -5   5  -2   10.20    1.42
  -5  -5   2   12.79    1.38
   5   5   2    8.36    1.46
  -5  -5   2   11.18    1.48
   6   5  -2    3.78    0.89
  -6  -5  -2    3.94    0.84
   6  -5   2    5.91    0.91
  -6  -5   2    4.70    0.86
   6  -5  -2    7.26    1.07
  -6   5  -2    8.16    1.11
   6   5   2    3.50    0.84
   6  -5  -2    7.80    1.00
   0   6   2    1.57    0.66
   0   6  -2    2.02    0.67
   0  -6  -2    2.52    0.82
   0  -6   2    1.37    0.56
   0  -6  -2    1.71    0.60
   0   6  -2    1.31    0.51
   0  -6  -2    3.50    1.04
   0  -6  -2    0.99    0.64
   0  -6   2    2.51    0.81
  -1   6   2    9.58    1.07
  -1  -6  -2    7.60    0.98
   1   6  -2    6.40    1.00
   1  -6   2    6.16    1.07
   1  -6   2    6.88    1.16
  -1  -6  -2    8.00    1.44
  -1  -6  -2    6.90    1.11
  -1  -6  -2    8.04    1.24
   1  -6   2    5.36    1.06
   1  -6  -2    8.55    1.05
  -1   6  -2    7.18    0.98
   1   6   2    6.91    0.98
  -1  -6   2    5.99    1.07
  -1  -6   2    5.21    1.03
  -1  -6   2    6.02    1.13
   1  -6  -2    7.96    1.40
   1  -6  -2    7.92    1.02
   1  -6  -2    8.01    1.18
   2   6  -2   44.99    3.83
   2  -6   2   57.18    3.93
   2  -6   2   55.43    4.36
  -2  -6  -2   49.68    3.61
  -2  -6  -2   52.18    3.95
  -2  -6  -2   52.19    3.50
  -2  -6  -2   51.05    4.03
   2  -6   2   55.11    3.75
   2  -6   2   57.74    3.76
  -2   6   2   52.49    3.83
  -2  -6   2   46.97    3.49
   2  -6  -2   61.77    3.77
   2   6   2   47.99    3.88
  -2  -6   2   50.01    3.99
  -2  -6   2   48.73    3.59
   2  -6  -2   54.56    4.30
  -2   6  -2   54.55    3.86
   2  -6  -2   55.77    3.81
  -2  -6   2   47.79    3.85
  -3  -6  -2    4.18    0.88
   3  -6   2    3.93    1.02
  -3  -6  -2    3.14    0.81
  -3  -6  -2    4.50    1.14
   3  -6   2    4.36    0.94
  -3  -6  -2    2.85    0.85
   3  -6   2    3.89    0.90
  -3  -6  -2    3.35    0.99
   3  -6   2    4.58    1.20
  -3  -6  -2    3.03    1.03
   3  -6   2    3.81    1.12
  -3  -6   2    3.34    1.05
   3  -6  -2    6.03    1.18
  -3   6  -2    4.06    0.91
   3  -6  -2    4.66    1.10
  -3  -6   2    3.43    1.00
   3  -6  -2    4.57    0.95
  -3  -6   2    2.37    0.82
   3  -6  -2    5.27    1.27
   3  -6  -2    4.21    0.94
  -3  -6   2    2.06    0.71
   3  -6  -2    4.02    0.92
  -3  -6   2    3.35    0.99
  -3  -6   2    3.88    0.87
  -4  -6  -2    1.65    0.74
   4  -6   2    2.01    0.74
   4  -6   2    2.08    0.82
  -4   6   2    2.46    0.75
  -4  -6  -2    3.01    0.81
   4  -6   2    1.43    0.63
   4   6  -2    2.71    0.86
   4  -6   2    3.12    0.79
  -4  -6  -2    3.01    0.90
  -4  -6  -2    3.16    1.03
  -4  -6  -2    0.90    0.69
   4  -6   2    3.21    1.01
   4  -6   2    1.06    0.78
  -4  -6  -2    2.19    0.77
  -4   6  -2    2.63    0.81
  -4  -6   2    2.01    0.72
  -4  -6   2    2.64    0.86
   4  -6  -2    2.12    0.79
   4  -6  -2    2.54    0.78
  -4  -6   2    3.22    0.90
   4  -6  -2    2.68    0.81
   4  -6  -2    2.43    0.84
  -4  -6   2    0.41    0.61
  -4  -6   2    2.33    0.87
  -4  -6   2    3.70    0.89
   4  -6  -2    2.77    0.80
   5  -6   2    0.27    0.52
   5  -6   2    0.17    0.48
  -5  -6  -2    1.29    0.58
   5  -6   2    0.86    0.56
  -5  -6  -2    0.82    0.61
  -5   6   2    0.18    0.48
   5  -6   2   -0.05    0.50
  -5  -6  -2    0.87    0.59
  -5  -6  -2    1.77    0.69
  -5  -6  -2    0.17    0.65
   5  -6   2    0.25    0.59
   5   6   2    0.46    0.73
  -5  -6   2    0.79    0.59
  -5  -6   2    0.93    0.63
   5  -6  -2    0.18    0.50
  -5  -6   2   -0.05    0.61
   5  -6  -2    0.32    0.52
   5  -6  -2    0.14    0.51
   5  -6  -2    0.18    0.65
  -5  -6   2   -0.65    0.55
  -5  -6   2    1.38    0.65
   5  -6  -2    0.04    0.54
  -5  -6   2    0.70    0.66
  -6   6   2    4.62    0.82
   6   6  -2    3.42    0.73
  -6  -6  -2    5.18    0.80
   6  -6   2    4.89    0.74
   6   6   2    4.87    0.79
   6  -6  -2    5.03    0.82
  -6   6  -2    4.10    0.77
  -6  -6   2    4.79    0.81
   0  -7  -2    1.27    0.73
   0  -7  -2    0.40    0.58
   0  -7  -2    0.64    0.49
   0  -7  -2    1.03    0.81
   0   7   2    1.12    0.70
  -1  -7  -2   57.01    3.73
  -1  -7  -2   56.58    4.49
  -1  -7  -2   51.79    4.32
  -1  -7  -2   54.94    3.88
   1  -7   2   58.19    4.02
   1  -7   2   57.51    4.06
   1   7  -2   57.79    4.23
  -1  -7   2   53.34    4.41
   1  -7  -2   52.69    4.01
   1  -7  -2   62.33    4.01
   1  -7  -2   59.43    4.33
  -1  -7   2   57.63    3.93
   1   7   2   56.04    4.19
  -1  -7   2   54.78    3.74
  -1   7  -2   53.81    4.09
   1  -7  -2   57.92    3.95
   2  -7   2    6.90    1.22
   2  -7   2    8.26    1.33
  -2  -7  -2   10.10    1.27
  -2  -7  -2    9.24    1.49
  -2  -7  -2    9.64    1.43
  -2  -7  -2    8.19    1.76
   2  -7   2    5.93    1.08
  -2  -7  -2   10.14    1.21
  -2  -7   2    9.45    1.14
   2  -7  -2    7.91    1.20
   2  -7  -2    7.38    1.34
   2  -7  -2    9.77    1.47
   2  -7  -2    7.11    1.60
   2  -7  -2    6.87    1.19
  -2  -7   2    8.39    1.24
  -2  -7   2    9.64    1.56
   3  -7   2   15.62    1.89
  -3  -7  -2   17.43    2.03
  -3  -7  -2   16.75    1.79
   3  -7   2   17.90    1.87
   3  -7   2   14.70    1.66
   3  -7   2   16.29    1.91
  -3  -7  -2   16.48    1.87
   3  -7   2   16.64    1.78
  -3  -7  -2   14.18    1.90
  -3  -7  -2   17.58    1.83
  -3  -7  -2   16.79    1.73
   3  -7  -2   19.12    1.82
   3  -7  -2   15.31    1.92
  -3  -7   2   13.82    1.70
  -3  -7   2   15.39    1.68
   3  -7  -2   16.20    1.74
   3  -7  -2   16.72    1.70
   3  -7  -2   18.27    1.94
  -3  -7   2   18.60    1.81
  -3  -7   2   17.29    1.91
  -3  -7   2   16.48    1.77
   3  -7  -2   16.44    1.92
  -3  -7   2   14.44    1.86
  -4   7   2    4.68    0.99
   4  -7   2    4.13    1.02
  -4  -7  -2    5.21    1.11
  -4  -7  -2    4.06    1.09
   4  -7   2    5.62    1.01
  -4  -7  -2    4.71    0.93
   4  -7   2    4.03    0.91
  -4  -7  -2    6.07    0.98
  -4  -7  -2    4.07    0.90
  -4  -7  -2    4.30    1.00
   4  -7   2    4.03    0.92
   4  -7   2    3.09    0.78
   4  -7  -2    2.63    0.95
  -4  -7   2    4.56    1.10
   4  -7  -2    4.61    1.01
  -4  -7   2    1.89    0.74
  -4  -7   2    5.80    1.11
  -4  -7   2    5.06    0.96
   4  -7  -2    3.72    0.86
   4  -7  -2    5.41    1.06
  -4  -7   2    3.63    0.93
   4  -7  -2    2.27    0.74
   5  -7   2    8.78    1.12
   5  -7   2    7.74    1.19
  -5  -7  -2    6.67    1.10
   5  -7   2    8.48    1.04
   5   7  -2    7.68    1.40
  -5  -7  -2    7.81    1.28
   5  -7   2    9.20    1.24
   5  -7   2    7.03    1.11
  -5  -7  -2    7.67    1.11
  -5  -7  -2    6.95    1.19
  -5  -7   2    6.80    1.09
  -5  -7   2    7.68    1.08
   5  -7  -2    7.77    1.25
  -5  -7   2    7.68    1.12
   5  -7  -2    6.19    0.99
  -5  -7   2    6.84    1.12
   5  -7  -2    8.34    1.27
   5  -7  -2    7.45    1.23
   5   7   2    6.61    1.27
   5  -7  -2    8.63    1.13
   0  -8  -2    2.42    0.99
  -1  -8  -2   19.05    2.22
  -1  -8  -2   19.29    2.45
   1  -8   2   17.76    1.85
  -1  -8  -2   21.25    1.99
  -1  -8  -2   19.82    2.22
   1  -8  -2   22.00    1.96
  -1  -8   2   19.48    1.91
   1  -8  -2   20.00    2.13
   1  -8  -2   21.50    2.27
  -1  -8   2   20.55    1.77
  -1  -8   2   21.76    2.19
   2  -8   2    5.04    0.98
   2  -8   2    1.81    0.86
   2  -8   2    2.11    0.72
  -2  -8  -2    3.91    1.24
  -2  -8  -2    3.34    1.04
  -2  -8  -2    3.17    0.95
  -2  -8  -2    4.32    0.93
  -2  -8  -2    4.25    0.97
   2  -8   2    5.12    1.10
  -2  -8   2    3.06    0.89
   2  -8  -2    3.77    0.98
   2  -8  -2    3.04    0.85
  -2  -8   2    3.81    0.85
  -2  -8   2    3.67    0.96
  -2  -8   2    2.60    1.02
   2  -8  -2    4.63    1.09
   2  -8  -2    2.56    0.91
   2  -8  -2    2.96    0.84
   3  -8   2   33.85    3.14
  -3  -8  -2   44.67    3.57
  -3  -8  -2   46.74    3.23
   3  -8   2   41.12    3.32
  -3   8   2   35.08    3.22
  -3  -8  -2   49.56    3.59
  -3  -8  -2   49.55    3.54
  -3  -8  -2   44.67    3.26
   3  -8   2   40.84    3.26
   3  -8   2   39.67    3.07
   3  -8   2   41.32    3.36
  -3  -8   2   44.86    3.43
   3  -8  -2   38.88    3.26
   3  -8  -2   43.35    3.34
  -3  -8   2   46.57    3.19
  -3  -8   2   48.22    3.30
   3  -8  -2   37.52    3.07
  -3  -8   2   44.32    3.51
  -3  -8   2   46.10    3.27
   3  -8  -2   39.57    3.40
   4  -8   2    8.68    1.14
  -4  -8  -2    8.83    1.30
  -4   8   2    6.73    1.26
  -4  -8  -2    6.26    1.10
   4  -8   2    8.55    1.10
   4  -8   2    8.16    1.24
   4  -8   2    7.35    1.15
  -4  -8  -2    6.89    1.13
  -4  -8  -2    6.55    1.31
   4  -8   2    9.07    1.23
  -4  -8  -2    7.69    1.45
  -4  -8  -2    8.05    1.13
  -4  -8   2    6.45    1.22
   4  -8  -2    8.90    1.23
   4  -8  -2    8.12    1.15
  -4  -8   2    8.61    1.10
   4  -8  -2    5.69    1.13
   4  -8  -2    9.06    1.42
   4  -8  -2    7.43    1.16
  -4  -8   2    6.81    1.08
  -4  -8   2    9.74    1.26
  -4  -8   2    8.26    1.20
   5  -8   2    1.43    0.47
   5  -8   2    0.83    0.41
  -5  -8  -2    2.37    0.59
   5  -8   2    0.72    0.44
  -5  -8  -2    1.55    0.52
  -5  -8   2    1.07    0.50
   5  -8  -2    1.13    0.45
   5   8   2    1.47    0.55
  -5  -8   2    1.23    0.57
   5  -8  -2    0.82    0.48
   5  -8  -2    1.50    0.51
  -5  -8   2    1.01    0.51
   0  -9  -2    6.80    1.40
  -1  -9  -2    4.37    1.01
  -1  -9  -2    7.27    1.51
  -1  -9  -2    3.14    1.11
   1  -9  -2    5.82    1.02
   1  -9  -2    4.07    1.00
   2  -9   2    7.11    1.12
   2  -9   2    7.35    1.22
  -2  -9  -2    6.09    1.30
   2  -9   2    8.23    1.31
  -2  -9  -2    8.67    1.46
  -2  -9  -2   10.61    1.36
  -2  -9  -2    8.22    1.20
   2  -9   2    6.59    1.11
  -2  -9  -2   11.81    1.55
  -2  -9   2    9.67    1.16
  -2  -9   2    9.41    1.45
   2  -9  -2    6.53    1.09
   2  -9  -2    8.54    1.25
  -2  -9   2    9.17    1.44
  -2  -9   2    8.56    1.25
   2  -9  -2    7.22    1.22
   3  -9   2    9.60    1.42
   3  -9   2   10.16    1.40
   3  -9   2   11.56    1.53
  -3  -9  -2   15.99    1.59
   3  -9   2   11.60    1.44
   3  -9   2   13.12    1.49
  -3  -9  -2   17.78    1.58
  -3  -9  -2   17.47    1.81
  -3  -9  -2   18.08    1.81
   3  -9  -2   12.95    1.61
   3  -9  -2   12.28    1.42
   3  -9  -2   12.66    1.56
  -3  -9   2   16.90    1.51
  -3  -9   2   16.73    1.74
  -3  -9   2   16.56    1.57
  -3  -9   2   17.09    1.68
  -3  -9   2   15.73    1.53
   3  -9  -2   14.12    1.53
   4  -9   2    5.23    0.78
  -4  -9  -2    2.68    0.71
   4  -9   2    5.09    0.83
  -4  -9  -2    4.32    0.88
   4  -9   2    4.05    0.75
   4  -9  -2    4.40    0.83
  -4  -9   2    2.53    0.73
  -4  -9   2    4.36    0.79
   4  -9  -2    4.28    0.90
  -4  -9   2    3.20    0.77
  -1 -10  -2    3.57    0.99
  -2 -10  -2    4.17    0.98
   2 -10   2    2.88    0.69
  -2 -10  -2    4.31    1.05
  -2 -10  -2    4.21    0.97
  -2 -10   2    3.14    0.97
   2 -10  -2    3.09    0.81
  -2 -10   2    4.30    0.94
   2 -10  -2    2.36    0.71
   2 -10  -2    2.77    0.83
  -3 -10  -2    7.00    1.04
   3 -10   2    4.98    0.86
  -3 -10  -2    8.52    1.03
   3 -10   2    4.77    0.85
  -3 -10   2    6.49    0.98
   3 -10  -2    7.19    0.92
   3 -10  -2    6.69    0.98
  -3 -10   2    6.94    0.93
   0   0  -3   -0.18    0.16
   0   0   3   -0.13    0.10
   0   0   3    0.05    0.12
   0   0  -3    0.03    0.15
   1   0  -3    6.18    0.65
  -1   0  -3    5.29    0.57
  -1   0  -3    5.66    0.51
   1   0   3    6.01    0.59
   1   0  -3    6.18    0.50
  -1   0   3    5.77    0.51
  -1   0   3    5.98    0.60
   1   0   3    5.51    0.63
  -2   0  -3  128.25    8.22
  -2   0   3  136.20    8.15
   2   0  -3  130.93    9.03
   2   0   3  137.81    8.99
  -2   0   3  132.77    8.38
   2   0  -3  128.45    8.17
  -2   0  -3  133.68    8.31
   2   0   3  129.32    8.30
  -3   0  -3    0.64    0.40
   3   0  -3    0.48    0.48
  -3   0  -3    0.74    0.45
   3   0   3    0.78    0.51
  -3   0   3    0.28    0.40
   3   0   3    0.59    0.44
  -4   0   3    1.06    0.56
   4   0   3    0.41    0.43
  -4   0   3    0.02    0.42
   4   0   3    1.16    0.61
  -4   0  -3   -0.43    0.45
   4   0  -3    0.02    0.60
  -4   0  -3    0.28    0.46
   4   0  -3    0.50    0.56
  -5   0   3    0.74    0.69
  -5   0  -3    1.27    0.68
   5   0  -3    1.82    0.93
  -5   0   3    1.14    0.76
   5   0  -3    0.61    0.75
  -5   0  -3    2.02    0.94
   5   0   3   -0.09    0.95
   5   0   3    0.72    0.74
   6   0   3    0.52    0.60
  -6   0   3    0.56    0.47
   6   0   3   -0.02    0.58
  -6   0  -3    0.69    0.55
  -6   0   3    0.73    0.64
   6   0  -3    0.21    0.55
   6   0  -3    0.14    0.76
  -6   0  -3   -0.66    0.39
   0  -1   3    0.33    0.16
   0  -1   3    0.11    0.24
   0  -1  -3    0.36    0.22
   0  -1   3    0.26    0.18
   0   1   3    0.19    0.17
   0   1  -3    0.45    0.18
   0  -1  -3    0.44    0.17
   0  -1  -3    0.18    0.28
   1  -1   3   27.25    2.16
   1  -1   3   29.13    1.96
  -1  -1  -3   35.28    2.03
  -1   1   3   26.56    2.02
   1   1  -3   31.53    2.26
  -1  -1  -3   31.34    2.00
   1   1   3   32.32    2.07
   1   1   3   31.93    2.03
  -1  -1   3   32.32    1.99
  -1   1  -3   27.35    1.91
  -1  -1   3   31.44    2.02
   1  -1  -3   26.48    1.94
   1  -1  -3   27.79    2.18
  -1   1  -3   27.66    1.97
   2  -1   3    5.81    0.73
   2   1  -3    7.02    0.71
   2  -1   3    7.78    0.86
   2   1  -3    6.91    0.84
  -2   1   3    7.55    0.72
  -2  -1  -3    6.25    0.74
  -2  -1  -3    6.68    0.72
  -2   1   3    6.32    0.77
   2   1   3    8.48    0.76
  -2  -1   3    6.41    0.76
   2  -1  -3    7.88    0.93
  -2   1  -3    6.89    0.76
  -2   1  -3    6.86    0.67
   2  -1  -3    6.36    0.61
  -2  -1   3    6.81    0.58
   2   1   3    6.27    0.79
   3   1  -3   10.74    1.17
  -3   1   3    9.94    1.09
  -3   1   3   10.42    1.00
  -3  -1  -3   11.30    1.00
   3  -1   3   10.52    1.16
   3   1  -3    8.94    0.99
  -3  -1  -3    9.84    1.03
  -3   1  -3    9.69    1.04
   3   1   3    9.85    1.11
  -3   1  -3    8.95    0.96
  -3  -1   3    9.13    1.07
   3  -1  -3   10.53    1.17
   3   1   3   10.74    1.09
   4   1  -3   23.72    2.19
  -4   1   3   25.25    2.14
   4  -1   3   24.45    2.24
   4  -1   3   22.87    2.29
  -4  -1  -3   22.41    1.99
  -4   1   3   26.51    2.10
  -4  -1  -3   23.42    2.11
   4   1  -3   24.38    2.26
  -4  -1   3   23.99    2.10
   4  -1  -3   24.15    2.26
   4   1   3   21.12    2.18
   4  -1  -3   25.15    2.36
  -4   1  -3   26.12    2.13
  -4  -1   3   20.45    2.09
   5  -1   3    3.66    1.03
  -5  -1  -3    4.50    1.15
  -5   1   3    1.62    0.89
   5   1  -3    1.04    0.93
   5  -1   3    1.37    0.86
  -5  -1  -3    2.28    0.84
  -5   1   3    3.39    0.94
  -5  -1   3    2.17    0.91
  -5   1  -3    3.84    1.05
  -5   1  -3    2.38    1.10
  -5  -1   3    2.89    1.13
   5   1   3    4.27    1.13
  -5  -1   3    2.92    0.92
   5  -1  -3    2.60    1.13
   5   1   3    2.62    1.08
   5  -1  -3    4.30    1.01
  -6  -1  -3    6.86    1.29
  -6   1   3    5.39    1.06
   6   1  -3    6.10    1.32
   6  -1   3    2.36    0.88
  -6  -1  -3    5.56    1.11
   6  -1  -3    5.71    1.06
   6   1   3    5.50    1.20
  -6  -1   3    6.56    1.00
  -6  -1   3    6.70    1.14
   6  -1  -3    3.13    1.04
  -6   1  -3    5.23    1.08
  -6   1  -3    3.09    0.88
   6   1   3    5.81    1.07
   0   2   3   60.87    3.52
   0  -2   3   52.48    3.90
   0  -2   3   53.62    3.56
   0  -2  -3   55.10    3.79
   0  -2   3   55.62    3.48
   0  -2  -3   63.04    3.56
   0  -2  -3   52.52    3.67
   0  -2   3   53.16    3.52
  -1  -2  -3   34.79    2.53
   1   2  -3   31.86    2.83
  -1   2   3   42.89    2.61
   1  -2   3   41.93    2.81
   1  -2   3   41.69    2.48
  -1  -2  -3   35.52    2.57
  -1  -2   3   34.29    2.54
   1   2   3   36.41    2.54
  -1   2  -3   38.18    2.47
  -1  -2   3   37.07    2.52
   1   2   3   35.00    2.59
   1  -2  -3   42.09    2.53
   1  -2  -3   40.74    2.77
  -1   2  -3   41.78    2.53
   2  -2   3    1.94    0.64
  -2  -2  -3    0.88    0.41
   2   2  -3    0.06    0.31
   2   2  -3    0.37    0.45
   2  -2   3    1.36    0.30
  -2   2  -3    1.58    0.38
  -2  -2   3    0.79    0.45
  -2   2  -3    1.99    0.52
   2   2   3    0.31    0.38
  -3  -2  -3   10.77    1.33
  -3  -2  -3   11.95    1.17
   3   2  -3   11.55    1.15
   3  -2   3   10.36    1.62
   3  -2   3   12.72    1.38
  -3   2   3   13.33    1.22
   3   2  -3   10.00    1.32
  -3   2   3   10.84    1.28
   3   2  -3   10.90    1.25
  -3   2   3   11.07    1.19
   3  -2  -3   11.01    1.31
  -3   2  -3   11.57    1.16
   3   2   3   11.99    1.24
  -3  -2   3   11.36    1.16
   4  -2   3    4.92    0.89
   4   2  -3    5.57    0.97
  -4  -2  -3    4.03    0.87
   4  -2   3    4.69    1.17
  -4  -2  -3    4.23    0.98
  -4   2   3    5.49    1.07
   4   2  -3    5.59    1.13
   4  -2   3    4.32    1.11
  -4   2   3    4.04    0.86
  -4  -2  -3    4.65    0.85
  -4  -2   3    4.41    0.79
   4  -2  -3    3.23    0.95
   4  -2  -3    6.37    1.30
  -4   2  -3    3.92    0.99
   4  -2  -3    4.23    0.78
  -4  -2   3    4.31    0.99
   4   2   3    2.83    0.88
   4   2   3    4.71    0.97
  -4   2  -3    4.85    0.94
   5  -2   3    6.14    1.27
   5  -2   3    7.22    1.33
   5   2  -3    6.76    1.35
  -5   2   3    5.64    1.16
  -5  -2  -3    4.47    1.12
  -5  -2  -3    4.79    1.12
   5  -2   3    4.90    1.21
   5  -2  -3    3.61    1.17
  -5  -2   3    3.91    1.01
   5   2   3    6.49    1.38
   5  -2  -3    7.02    1.22
  -5  -2   3    4.78    1.05
   5  -2  -3    6.06    1.40
  -5   2  -3    6.85    1.19
   5   2   3    5.40    1.23
  -5  -2   3    2.97    1.03
  -6   2   3    0.45    0.57
  -6  -2  -3    1.04    0.58
   6   2  -3    0.50    0.72
   6   2  -3    0.70    0.74
  -6   2   3    1.17    0.57
   6  -2   3    1.25    0.68
   6  -2   3    0.87    0.55
  -6  -2   3    0.62    0.53
  -6   2  -3    1.45    0.71
   6   2   3   -0.53    0.58
   6  -2  -3    0.76    0.75
   6  -2  -3    1.17    0.68
  -6   2  -3    0.75    0.64
  -6  -2   3    0.95    0.63
   6   2   3    1.92    0.72
   0  -3   3  101.64    7.50
   0  -3  -3  112.01    7.41
   0  -3  -3  118.92    6.83
   0   3   3  119.23    6.81
   0  -3   3  100.24    6.80
   0  -3   3  101.73    6.93
   0  -3  -3  115.59    7.08
   0  -3   3  105.84    6.76
   1  -3   3  170.90   11.74
  -1  -3  -3  170.72   10.66
  -1  -3  -3  177.65   10.92
   1  -3   3  173.08   10.62
  -1   3   3  188.92   10.89
   1   3  -3  157.20   11.78
  -1  -3   3  174.67   10.73
   1   3   3  171.75   11.52
  -1  -3   3  169.81   10.51
  -1  -3   3  170.09   10.87
   1   3   3  173.29   10.75
   1  -3  -3  175.43   10.68
   1  -3  -3  183.60   11.71
  -1   3  -3  158.16   10.76
  -1   3  -3  179.58   10.69
   2  -3   3    8.48    1.13
   2   3  -3    9.94    1.04
  -2  -3  -3    8.99    1.04
  -2  -3  -3   10.78    0.98
  -2   3   3   11.05    1.08
   2   3  -3    9.90    1.13
   2   3   3    9.71    1.08
  -2  -3   3    9.82    1.05
   2  -3  -3   12.28    1.18
  -2   3  -3    8.34    0.88
   2  -3  -3   10.91    1.05
  -2   3  -3    8.65    1.00
  -3  -3  -3   11.95    1.22
  -3   3   3   11.44    1.47
   3  -3   3   13.71    1.45
   3   3  -3   12.72    1.38
   3   3  -3   14.15    1.35
   3  -3   3   13.32    1.36
  -3  -3  -3   15.44    1.38
   3   3  -3   12.18    1.56
   3  -3   3   12.20    1.61
   3  -3   3   12.51    1.33
  -3  -3  -3   12.95    1.30
  -3  -3  -3   11.89    1.42
  -3   3   3   12.58    1.27
  -3   3   3   13.55    1.34
   3   3   3   14.04    1.37
  -3   3  -3   13.65    1.32
  -3  -3   3   12.27    1.31
  -3   3  -3   10.32    1.33
   3  -3  -3   12.46    1.47
  -3  -3   3   12.46    1.42
   3  -3  -3   11.08    1.51
   3   3   3   11.68    1.46
  -3  -3   3   13.68    1.26
  -3  -3   3   12.16    1.29
   3  -3  -3   14.37    1.46
   3  -3  -3    9.56    1.72
   3  -3  -3   12.88    1.30
   4  -3   3   11.08    1.32
  -4  -3  -3   12.81    1.55
  -4   3   3   12.16    1.51
   4   3  -3   14.28    1.67
   4  -3   3   11.91    1.66
   4   3  -3   11.00    1.61
  -4  -3  -3   11.93    1.53
   4  -3   3   14.06    1.46
   4  -3   3   14.36    1.75
  -4  -3  -3   12.22    1.44
  -4  -3   3   12.36    1.52
   4  -3  -3   14.27    1.43
  -4   3  -3   13.40    1.61
  -4  -3   3   11.49    1.30
   4  -3  -3   12.15    1.80
  -4  -3   3   13.55    1.34
   4   3   3   12.27    1.67
   4  -3  -3   13.46    1.75
   4   3   3   14.91    1.58
  -4  -3   3   12.80    1.51
  -4   3  -3   14.74    1.53
   4  -3  -3   13.62    1.51
  -5  -3  -3    3.85    0.96
  -5  -3  -3    2.75    0.88
   5   3  -3    6.06    1.33
  -5   3   3    6.51    1.21
   5  -3   3    4.75    1.04
   5  -3   3    4.97    1.16
   5  -3   3    5.10    1.13
  -5  -3  -3    3.48    1.00
  -5  -3   3    3.83    0.99
   5  -3  -3    6.56    1.32
   5  -3  -3    4.10    1.09
   5   3   3    3.53    1.03
   5  -3  -3    5.52    1.10
  -5  -3   3    4.84    1.12
   5  -3  -3    6.41    1.00
   5   3   3    6.21    1.25
  -5   3  -3    4.43    1.03
  -5  -3   3    6.90    1.14
  -6  -3  -3    2.60    0.76
   6   3  -3    3.02    1.01
   6   3  -3    3.85    0.97
  -6   3   3    6.90    1.14
  -6   3   3    4.80    0.99
  -6  -3  -3    2.38    0.79
   6  -3   3    5.26    1.09
   6  -3   3    4.95    0.94
   6  -3  -3    7.27    1.10
  -6   3  -3    5.01    1.06
   6   3   3    2.82    0.83
  -6  -3   3    3.42    0.81
  -6   3  -3    5.15    1.09
   6  -3  -3    4.04    1.03
  -6  -3   3    2.96    0.83
   6   3   3    2.86    1.03
   0  -4   3    3.78    0.74
   0  -4  -3    5.71    0.69
   0  -4   3    4.47    0.64
   0  -4   3    3.42    0.71
   0  -4  -3    3.64    0.63
   0  -4   3    4.38    0.64
   0  -4  -3    3.77    0.84
   0   4   3    4.47    0.59
  -1  -4  -3    6.49    0.96
   1  -4   3    4.91    0.90
   1  -4   3    5.73    0.64
  -1   4   3    6.05    0.78
   1   4  -3    6.16    0.92
  -1  -4  -3    6.85    0.72
   1   4   3    6.55    0.81
  -1  -4   3    7.76    0.84
  -1   4  -3    5.50    0.78
   1  -4  -3    6.55    0.80
  -1   4  -3    4.69    0.66
   1  -4  -3    5.89    0.92
  -1  -4   3    6.74    0.87
   2  -4   3    4.07    0.83
  -2   4   3    7.37    0.89
  -2  -4   3    1.86    0.65
  -2   4  -3    4.16    0.73
   2  -4  -3    4.99    0.75
   2  -4  -3    4.31    0.85
   3  -4   3   13.53    1.48
   3  -4   3   14.25    1.31
  -3  -4  -3    8.96    1.14
  -3  -4  -3    9.58    1.25
   3  -4   3   11.92    1.53
   3   4  -3   10.18    1.50
  -3  -4  -3    8.87    1.31
   3  -4   3   12.06    1.30
   3   4  -3    9.77    1.26
  -3  -4  -3    8.17    1.19
  -3   4   3   16.27    1.42
  -3  -4   3    9.78    1.18
  -3   4  -3   11.24    1.37
  -3  -4   3    9.94    1.26
   3  -4  -3   16.31    1.63
   3   4   3   11.17    1.35
  -3  -4   3    9.63    1.15
  -3   4  -3   13.25    1.35
  -3  -4   3   10.80    1.46
  -4  -4  -3    9.46    1.69
  -4  -4  -3    6.50    1.11
   4  -4   3    9.35    1.60
   4  -4   3    8.83    1.24
  -4  -4  -3    8.37    1.30
  -4  -4  -3    7.25    1.21
   4  -4   3    9.52    1.21
   4   4  -3    7.80    1.41
   4  -4   3   10.66    1.45
   4  -4   3    7.38    1.51
  -4   4   3   10.74    1.39
  -4  -4  -3    8.49    1.43
   4   4   3    7.74    1.26
  -4  -4   3    8.17    1.19
  -4  -4   3    8.68    1.19
  -4  -4   3    8.30    1.50
   4  -4  -3    8.79    1.32
   4  -4  -3    9.78    1.32
  -4  -4   3    9.24    1.39
  -4   4  -3    9.29    1.31
  -4  -4   3    7.59    1.53
   4  -4  -3    9.23    1.61
   4  -4  -3    9.82    1.73
   4  -4  -3    9.02    1.48
  -5  -4  -3   10.12    1.48
  -5  -4  -3    9.41    1.43
  -5  -4  -3    9.22    1.47
  -5   4   3   11.52    1.45
   5  -4   3   11.71    1.62
   5  -4   3   12.68    1.44
   5  -4   3   12.81    1.52
   5  -4   3   13.81    1.76
   5   4  -3   11.66    1.63
   5  -4   3   13.51    1.52
   5   4   3    8.32    1.48
   5  -4  -3   13.19    1.56
   5  -4  -3   12.83    1.39
  -5  -4   3    8.39    1.37
   5   4   3   10.71    1.55
   5  -4  -3   13.66    1.71
  -5  -4   3    8.30    1.29
  -5  -4   3    9.20    1.42
  -5  -4   3   10.56    1.53
   5  -4  -3   12.77    1.75
  -5  -4   3    8.74    1.43
  -5   4  -3   12.71    1.49
  -6  -4  -3    6.56    0.95
   6  -4   3    7.08    0.99
  -6   4   3    6.08    1.15
   6   4  -3    5.89    1.17
   6   4  -3    5.42    1.26
  -6  -4  -3    4.97    1.12
  -6   4   3    6.05    1.07
   6  -4   3    6.86    1.10
   6  -4  -3    6.07    1.03
   6   4   3    4.85    1.02
  -6   4  -3    4.52    0.99
  -6  -4   3    4.02    1.02
  -6  -4   3    5.85    0.99
  -6   4  -3    5.38    1.05
   0  -5   3   37.14    2.65
   0  -5  -3   40.32    2.68
   0   5   3   40.95    2.67
   0  -5   3   32.60    2.96
   0  -5   3   37.51    2.84
   0  -5   3   36.09    2.60
   0  -5  -3   39.95    3.00
   1   5  -3   25.43    2.43
  -1  -5  -3   28.25    2.33
  -1   5   3   30.17    2.20
  -1  -5  -3   25.44    2.03
   1  -5   3   26.55    2.44
  -1   5  -3   28.57    2.14
   1  -5  -3   30.43    2.16
  -1  -5   3   27.29    2.25
  -1  -5   3   26.30    2.11
   1  -5  -3   30.76    2.42
   1   5   3   27.65    2.17
  -2  -5  -3   80.61    5.32
  -2  -5  -3   74.01    5.28
  -2  -5  -3   73.06    4.87
  -2  -5  -3   70.48    4.73
   2  -5   3   77.13    5.05
  -2   5   3   73.66    5.17
   2  -5   3   80.12    5.28
   2   5  -3   73.05    5.17
   2  -5   3   78.56    5.72
   2  -5   3   77.77    5.02
   2  -5  -3   78.83    5.11
   2  -5  -3   74.50    5.64
   2  -5  -3   83.22    5.05
  -2  -5   3   70.49    4.81
  -2  -5   3   69.35    5.20
   2   5   3   75.36    5.20
  -2  -5   3   72.18    4.76
  -2   5  -3   84.64    5.18
   2  -5  -3   77.46    5.03
   2  -5  -3   77.03    5.35
  -2  -5   3   74.92    5.26
  -2  -5   3   70.14    5.21
  -3  -5  -3    1.38    0.69
   3  -5   3    2.47    0.94
   3  -5   3    2.81    0.84
  -3  -5  -3    1.85    0.64
   3   5  -3    1.90    0.77
   3  -5   3    2.65    0.70
  -3  -5  -3    0.81    0.69
  -3   5   3    2.64    0.87
  -3  -5  -3    2.19    0.83
   3  -5   3    2.87    0.74
   3   5  -3    1.18    0.70
   3  -5  -3    3.24    0.78
  -3  -5   3    2.79    0.69
  -3  -5   3    1.86    0.80
   3   5   3    2.08    0.79
  -3   5  -3    3.02    0.71
  -3   5  -3    2.97    0.88
   3  -5  -3    2.63    1.04
   3  -5  -3    2.41    0.75
  -3  -5   3    1.10    0.51
  -3  -5   3    1.78    0.77
  -4  -5  -3    2.85    1.01
  -4  -5  -3    3.44    0.88
   4  -5   3    3.49    0.91
   4  -5   3    2.11    0.77
   4   5  -3    1.22    0.69
  -4   5   3    1.73    0.77
   4  -5   3    3.64    0.82
   4  -5   3    2.67    1.00
  -4  -5  -3    2.86    0.70
   4  -5   3    2.39    0.79
  -4  -5  -3    3.27    1.02
  -4  -5  -3    0.86    1.01
  -4  -5  -3    1.70    0.82
   4  -5   3    2.62    0.93
   4  -5  -3    3.54    1.01
   4  -5  -3    0.61    0.97
  -4  -5   3    2.43    0.93
  -4   5  -3    2.76    0.86
   4  -5  -3    2.33    0.91
  -4  -5   3    1.42    0.73
  -4  -5   3    3.04    1.10
  -4  -5   3    2.82    0.91
   4  -5  -3    2.55    0.76
  -4  -5   3    3.01    0.81
  -4  -5   3    2.34    0.77
   4  -5  -3    1.99    0.75
   5   5  -3    9.97    1.53
   5  -5   3   14.89    1.76
   5  -5   3   13.07    1.53
   5  -5   3   13.97    1.55
  -5  -5  -3   12.90    1.56
  -5  -5  -3    8.38    1.48
   5  -5   3   14.74    1.53
   5  -5   3   13.90    1.47
  -5  -5  -3   10.88    1.50
   5  -5   3   13.30    1.46
  -5   5   3   11.57    1.44
   5  -5  -3   12.98    1.40
  -5  -5   3   10.19    1.39
   5  -5  -3   12.54    1.39
  -5  -5   3   10.53    1.54
  -5  -5   3   10.27    1.51
   5   5   3   10.83    1.62
  -5  -5   3   10.83    1.53
   5  -5  -3   14.15    1.76
  -5  -5   3   10.85    1.40
  -5   5  -3   13.60    1.50
   5  -5  -3   14.46    1.64
   6   5  -3    0.81    0.61
  -6  -5  -3    0.77    0.53
   6  -5   3    0.51    0.41
   6  -5  -3    0.13    0.44
  -6   5  -3    0.73    0.54
   6  -5  -3    0.86    0.52
  -6  -5   3    1.56    0.54
   6   5   3    0.99    0.57
   0  -6  -3    5.58    0.79
   0  -6   3    4.28    0.75
   0  -6  -3    7.87    1.40
   0   6   3    4.29    0.87
   0   6  -3    4.16    0.84
   0  -6  -3    6.82    1.02
   0  -6  -3    6.83    1.22
   0   6  -3    4.33    0.76
   0  -6   3    6.61    1.05
   1  -6   3    9.74    1.30
   1  -6   3    8.19    1.27
  -1  -6  -3    8.06    1.09
   1  -6   3    7.38    1.18
  -1   6   3   10.87    1.15
   1   6  -3    8.20    1.11
  -1  -6  -3   10.90    1.39
  -1  -6  -3    8.13    1.19
  -1  -6  -3    7.24    1.43
   1   6   3    9.49    1.11
  -1   6  -3    9.10    1.08
  -1  -6   3    7.97    1.13
   1  -6  -3    9.92    1.48
   1  -6  -3   11.08    1.27
  -1  -6   3    8.18    1.23
  -1  -6   3    8.07    1.04
   1  -6  -3   10.08    1.16
   1  -6  -3    8.24    1.04
  -2  -6  -3   37.56    2.54
  -2  -6  -3   35.76    2.89
   2  -6   3   32.84    3.12
   2  -6   3   31.67    2.61
   2   6  -3   32.39    2.80
  -2  -6  -3   37.69    3.00
  -2  -6  -3   36.37    2.63
   2  -6   3   27.93    2.71
   2  -6   3   32.81    2.63
  -2  -6   3   34.57    2.92
   2  -6  -3   37.57    2.69
   2   6   3   36.24    2.89
   2  -6  -3   34.23    2.91
  -2  -6   3   32.77    2.57
  -2  -6   3   34.34    2.56
   2  -6  -3   31.16    2.99
   2  -6  -3   34.15    2.70
   2  -6  -3   38.09    2.65
  -2   6  -3   31.57    2.70
  -3  -6  -3    0.61    0.77
  -3  -6  -3    0.70    0.94
  -3  -6  -3    0.73    0.62
   3  -6   3    0.12    0.60
   3  -6   3    0.55    0.58
  -3  -6  -3    0.44    0.73
   3  -6   3    0.38    0.69
  -3  -6  -3    0.72    0.62
   3  -6   3    0.06    0.77
   3  -6   3    1.04    0.88
   3   6  -3    1.08    0.76
  -3  -6  -3    0.48    0.59
   3  -6   3    1.30    0.63
   3  -6  -3    1.03    0.70
  -3  -6   3    0.46    0.78
  -3  -6   3    0.61    0.58
   3  -6  -3    0.66    0.68
   3  -6  -3    0.74    1.00
   3  -6  -3    1.06    0.82
  -3  -6   3    0.62    0.60
  -3  -6   3    0.53    0.83
   3  -6  -3    0.71    0.62
  -3  -6   3    1.32    0.60
  -3  -6   3    1.55    0.79
   3  -6  -3    0.63    0.60
  -4  -6  -3    4.23    0.93
   4  -6   3    7.16    1.09
   4  -6   3    6.98    1.27
   4  -6   3    6.14    1.12
   4  -6   3    5.57    1.13
   4  -6   3    6.21    1.08
  -4  -6  -3    5.75    1.16
  -4  -6  -3    5.38    1.08
  -4  -6  -3    3.10    1.02
  -4   6   3    5.40    1.13
  -4  -6  -3    4.68    1.08
  -4  -6  -3    6.58    1.20
   4   6  -3    2.76    0.93
  -4  -6   3    5.70    1.08
  -4  -6   3    4.91    1.08
   4  -6  -3    5.61    1.12
   4  -6  -3    6.03    1.18
   4  -6  -3    6.61    1.12
   4  -6  -3    7.15    1.24
  -4  -6   3    4.00    1.00
   4  -6  -3    6.51    1.17
  -4  -6   3    4.89    1.04
  -4  -6   3    6.02    1.08
  -4  -6   3    5.64    1.09
  -5  -6  -3    7.56    1.15
  -5  -6  -3    6.99    1.16
   5  -6   3    8.83    1.34
  -5  -6  -3    5.82    1.15
  -5   6   3    7.01    1.05
   5  -6   3    8.11    1.14
  -5  -6  -3    3.34    0.99
  -5  -6  -3    6.25    1.21
   5  -6   3    6.47    1.16
   5  -6   3    7.40    1.06
   5  -6   3    7.23    1.07
   5  -6   3    7.82    1.19
  -5  -6   3    6.55    1.15
  -5  -6   3    6.41    1.10
   5  -6  -3    8.32    1.21
   5  -6  -3    7.25    1.21
   5   6   3    6.30    1.25
   5  -6  -3    7.11    1.17
  -5  -6   3    4.39    1.19
   5  -6  -3    8.54    1.38
  -5  -6   3    8.46    1.23
  -5  -6   3    6.15    1.17
  -5  -6   3    6.90    1.09
   5  -6  -3    7.96    1.11
   6   6  -3    1.69    0.58
   6  -6   3    1.71    0.46
  -6   6   3    2.27    0.58
  -6  -6  -3    2.02    0.63
  -6  -6   3    1.30    0.49
  -6   6  -3    1.47    0.46
   6  -6  -3    2.69    0.55
   6   6   3    1.76    0.54
   0  -7  -3   15.87    1.97
   0   7   3   18.18    1.88
   0  -7  -3   18.05    1.60
   0  -7  -3   16.15    1.77
   0  -7  -3   17.04    1.67
  -1  -7  -3   19.84    1.66
  -1  -7  -3   14.90    2.12
  -1   7   3   25.25    2.12
   1  -7   3   19.16    1.76
   1   7  -3   18.99    1.95
  -1  -7  -3   18.86    2.28
   1  -7   3   19.08    1.84
  -1  -7  -3   18.21    1.81
  -1  -7   3   15.92    1.65
  -1  -7   3   18.85    2.20
  -1  -7   3   18.12    1.77
  -1   7  -3   19.93    1.93
   1  -7  -3   19.42    1.79
   1  -7  -3   21.21    1.91
   1  -7  -3   19.55    2.10
   2  -7   3   12.26    1.68
  -2  -7  -3   11.82    1.33
   2  -7   3   13.13    1.41
  -2  -7  -3   11.28    1.44
  -2  -7  -3   11.84    2.01
  -2  -7  -3    8.21    1.56
   2  -7   3   11.24    1.46
  -2  -7  -3    9.83    1.57
   2  -7  -3   13.85    1.52
  -2  -7   3   10.21    1.61
   2  -7  -3   12.34    1.47
   2  -7  -3   13.51    1.91
  -2  -7   3   11.69    1.29
   2  -7  -3   14.79    1.78
  -2  -7   3   13.01    1.50
   2  -7  -3   15.69    1.62
   3  -7   3    2.28    0.79
  -3  -7  -3    1.71    0.86
  -3  -7  -3    1.93    0.88
   3  -7   3    3.19    0.95
   3  -7   3    2.97    0.86
  -3  -7  -3    3.30    0.91
   3  -7   3    3.63    0.99
  -3  -7  -3    1.75    0.73
   3  -7   3    2.94    0.86
  -3  -7  -3    0.58    0.69
  -3  -7  -3    0.37    0.79
   3  -7  -3    2.77    0.83
   3  -7  -3    5.59    1.04
   3  -7  -3    3.22    0.99
  -3  -7   3    1.22    0.64
  -3  -7   3    2.69    0.88
   3  -7  -3    2.85    0.83
  -3  -7   3    0.10    0.69
  -3  -7   3    2.05    0.75
   3  -7  -3    3.05    0.97
  -3  -7   3    1.69    0.86
   3  -7  -3    3.67    0.94
  -4   7   3    5.32    1.06
  -4  -7  -3    7.14    1.34
  -4  -7  -3    6.07    1.22
   4  -7   3    4.82    0.98
  -4  -7  -3    6.85    1.35
   4  -7   3    6.66    1.03
  -4  -7  -3    6.26    1.06
   4  -7   3    5.83    1.22
   4  -7   3    6.20    1.15
   4  -7   3    5.35    0.98
  -4  -7  -3    6.61    1.22
  -4  -7  -3    6.95    1.17
  -4  -7   3    3.81    0.94
  -4  -7   3    7.99    1.20
   4  -7  -3    4.06    0.92
   4  -7  -3    4.67    1.04
   4  -7  -3    6.27    1.17
  -4  -7   3    6.65    1.10
   4  -7  -3    6.23    1.10
  -4  -7   3    7.62    1.23
   4  -7  -3    6.29    1.07
  -4  -7   3    6.13    1.19
  -5  -7  -3    5.37    1.13
   5  -7   3    3.53    0.70
   5  -7   3    4.15    0.92
  -5  -7  -3    5.86    1.01
   5  -7   3    3.13    0.72
  -5  -7  -3    6.44    1.00
   5  -7   3    3.02    0.79
   5  -7   3    3.95    0.87
  -5  -7   3    4.51    0.98
   5  -7  -3    3.63    0.87
   5  -7  -3    2.57    0.72
  -5  -7   3    5.82    0.96
   5   7   3    2.27    0.85
  -5  -7   3    4.85    0.95
   5  -7  -3    3.41    0.76
  -5  -7   3    5.06    0.99
   5   7   3    3.89    0.87
  -5  -7   3    5.19    0.98
   5  -7  -3    1.33    0.76
   5  -7  -3    3.08    1.01
   0  -8  -3   -0.75    1.27
   0  -8  -3    0.89    0.82
   0  -8  -3    2.63    1.08
   0  -8  -3    0.56    0.76
  -1  -8  -3    3.32    1.16
  -1  -8  -3    1.40    0.88
   1  -8   3    1.72    0.75
  -1  -8  -3    1.95    0.94
   1  -8   3    1.26    0.61
  -1  -8  -3    2.78    0.92
   1  -8  -3    3.65    1.11
   1  -8  -3    2.40    0.94
  -1  -8   3    3.11    1.02
   1  -8  -3    1.21    0.61
  -1  -8   3    2.67    0.75
   1  -8  -3    2.25    0.96
  -1  -8   3    1.58    0.65
  -2  -8  -3   12.76    1.84
   2  -8   3   11.67    1.53
  -2  -8  -3   11.42    1.62
  -2  -8  -3   12.80    1.49
   2  -8   3   12.22    1.60
  -2  -8  -3   10.28    1.77
  -2  -8  -3   12.10    1.51
   2  -8   3   12.82    1.52
   2  -8   3    9.16    1.42
  -2  -8   3   13.83    1.55
   2  -8  -3   14.63    1.66
   2  -8  -3   13.66    1.74
  -2  -8   3   12.70    1.60
  -2  -8   3   13.75    1.57
   2  -8  -3   13.81    1.53
  -2  -8   3   15.38    1.89
   2  -8  -3   13.23    1.56
   2  -8  -3   14.28    1.77
  -2  -8   3   12.95    1.44
   3  -8   3   17.53    1.84
  -3  -8  -3   15.01    1.71
  -3  -8  -3   14.09    1.64
   3  -8   3   17.41    1.82
  -3  -8  -3   12.44    1.85
  -3  -8  -3   15.36    1.93
   3  -8   3   17.48    1.76
   3  -8   3   16.87    1.67
   3  -8   3   17.07    1.83
  -3  -8   3   15.16    1.88
  -3  -8   3   15.23    1.67
   3  -8  -3   18.41    1.93
   3  -8  -3   21.71    1.83
   3  -8  -3   20.86    1.95
  -3  -8   3   15.07    1.64
  -3  -8   3   13.49    1.57
   3  -8  -3   19.64    1.79
  -3  -8   3   13.78    1.71
  -4  -8  -3    6.63    1.19
   4  -8   3    6.09    1.04
  -4   8   3    4.82    1.04
   4  -8   3    5.38    0.99
  -4  -8  -3    7.78    1.09
  -4  -8  -3    6.21    1.07
  -4  -8  -3    6.34    1.35
   4  -8   3    6.83    1.15
  -4  -8  -3    6.13    1.04
   4  -8   3    6.31    0.94
  -4  -8  -3    5.44    1.12
   4  -8   3    6.48    1.11
   4  -8  -3    5.62    1.08
   4  -8  -3    6.85    1.07
   4  -8  -3    5.10    1.10
  -4  -8   3    5.76    1.11
   4  -8  -3    4.66    1.00
   4   8   3    5.32    1.17
  -4  -8   3    6.40    1.08
   4  -8  -3    5.12    1.07
  -4  -8   3    6.14    0.97
  -4  -8   3    5.63    1.11
  -4  -8   3    5.93    1.03
  -5  -8  -3    3.96    0.75
   5  -8   3    3.38    0.66
  -5  -8  -3    4.30    0.87
   5  -8   3    3.33    0.74
   5  -8   3    4.20    0.70
   5  -8  -3    2.17    0.65
  -5  -8   3    2.80    0.60
   5  -8  -3    3.29    0.62
  -5  -8   3    3.03    0.68
  -5  -8   3    3.27    0.70
   5   8   3    2.84    0.66
   5  -8  -3    3.38    0.68
   0  -9  -3   17.77    2.14
   0  -9  -3   22.13    2.46
  -1  -9  -3    0.28    0.85
  -1  -9  -3    0.83    0.74
  -1  -9  -3   -0.10    0.62
   1  -9  -3    0.80    0.72
   1  -9  -3    0.39    0.69
   1  -9  -3    0.60    0.56
  -2  -9  -3   11.14    1.69
  -2  -9  -3   12.47    1.55
   2  -9   3   13.27    1.47
  -2  -9  -3   11.69    1.44
   2  -9   3   11.48    1.42
  -2  -9  -3   13.33    1.72
  -2  -9  -3   12.62    1.61
   2  -9   3   10.79    1.45
   2  -9  -3   13.66    1.48
   2  -9  -3   15.45    1.52
   2  -9  -3   11.98    1.60
  -2  -9   3   12.43    1.64
   2  -9  -3   14.04    1.55
  -2  -9   3   12.05    1.49
  -2  -9   3   14.00    1.41
  -2  -9   3   10.21    1.56
  -3  -9  -3   17.83    2.07
   3  -9   3   20.44    1.83
  -3  -9  -3   19.54    1.85
   3  -9   3   20.95    1.89
  -3  -9  -3   20.19    2.00
   3  -9   3   17.84    1.76
   3  -9   3   18.30    1.86
   3  -9   3   20.16    1.74
  -3  -9  -3   18.81    2.00
  -3  -9  -3   20.84    1.87
  -3  -9   3   21.98    2.01
  -3  -9   3   18.06    1.73
   3  -9  -3   18.89    1.83
   3  -9  -3   22.18    1.80
   3  -9  -3   19.55    1.92
   3  -9  -3   19.85    1.96
  -3  -9   3   18.75    1.92
  -3  -9   3   17.46    1.69
  -4  -9  -3   -0.48    0.42
   4  -9   3    0.68    0.44
   4  -9   3    0.01    0.39
  -4  -9  -3    0.37    0.50
   4  -9   3    0.03    0.40
   4  -9  -3    0.60    0.50
  -4  -9   3   -0.29    0.45
  -4  -9   3    0.85    0.52
   4  -9  -3   -0.17    0.42
  -4  -9   3   -0.20    0.44
  -1 -10  -3    2.46    0.93
   1 -10  -3    2.46    0.74
  -2 -10  -3    4.63    1.01
   2 -10   3    3.05    0.69
  -2 -10  -3    4.03    1.05
  -2 -10  -3    3.78    0.88
   2 -10  -3    4.25    0.95
   2 -10  -3    4.05    0.90
   2 -10  -3    4.74    0.94
  -2 -10   3    4.47    0.96
  -2 -10   3    4.44    1.13
   3 -10   3    1.76    0.52
  -3 -10  -3    1.20    0.55
  -3 -10  -3    0.61    0.53
  -3 -10   3    1.47    0.49
  -3 -10   3   -0.22    0.46
   3 -10  -3    1.45    0.58
   3 -10  -3    0.78    0.48
  -2 -11  -3    5.16    1.11
   0   0  -4   75.23    4.49
   0   0  -4   76.14    4.92
   0   0   4   67.35    4.51
   0   0   4   72.28    4.49
   1   0   4   13.51    1.12
   1   0  -4   14.79    0.95
  -1   0   4   14.70    0.97
   1   0  -4   14.54    1.19
  -1   0   4   13.39    1.06
  -1   0  -4   13.21    0.97
   1   0   4   12.49    1.07
  -1   0  -4   13.33    1.04
   2   0   4   19.17    1.55
   2   0  -4   18.26    1.35
  -2   0  -4   18.28    1.39
  -2   0   4   23.40    1.55
  -2   0  -4   17.76    1.45
   2   0   4   16.88    1.52
   2   0  -4   21.47    1.69
  -3   0  -4    1.19    0.40
   3   0   4    1.74    0.58
   3   0   4    0.91    0.53
  -3   0  -4    1.40    0.53
  -3   0   4    1.24    0.53
   3   0  -4    2.38    0.72
  -4   0   4    9.87    1.28
   4   0   4   12.11    1.35
   4   0   4   10.30    1.52
  -4   0  -4   11.66    1.37
  -4   0   4   11.62    1.38
   4   0  -4   10.50    1.38
   4   0  -4   12.68    1.58
  -5   0   4   -0.14    0.58
   5   0  -4    0.28    0.79
   5   0   4    0.59    0.70
   5   0  -4    0.15    0.78
  -5   0   4    0.26    0.73
   5   0   4    0.37    0.94
  -5   0  -4    0.58    0.82
  -5   0  -4    0.83    0.65
   6   0  -4    2.02    0.69
  -6   0   4    2.49    0.70
   6   0  -4    2.19    0.94
   6   0   4    0.77    0.63
  -6   0  -4    1.77    0.70
  -6   0   4    2.70    0.89
   6   0   4    1.74    0.69
  -6   0  -4    1.56    0.69
   0  -1  -4   10.05    0.96
   0  -1  -4   12.24    0.89
   0   1  -4   12.73    0.84
   0  -1   4   12.80    0.82
   0  -1  -4   11.67    0.92
   0   1   4   11.54    0.89
   0  -1   4   12.00    0.99
   0  -1   4   12.14    0.90
   1   1  -4   67.69    5.06
   1  -1   4   74.09    4.97
   1  -1   4   77.65    4.56
  -1   1   4   74.36    4.65
  -1  -1  -4   71.44    4.58
  -1  -1  -4   70.62    4.59
  -1   1  -4   76.67    4.49
   1   1   4   68.38    4.58
   1  -1  -4   73.74    4.98
  -1  -1   4   73.63    4.54
   1   1   4   66.76    4.84
  -1  -1   4   67.55    4.60
  -1   1  -4   75.33    4.55
   1  -1  -4   75.42    4.52
   2  -1   4   19.24    1.61
  -2  -1  -4   23.33    1.64
  -2  -1  -4   24.43    1.65
   2   1  -4   23.24    1.85
  -2   1   4   21.03    1.68
   2  -1   4   21.08    1.80
   2  -1  -4   22.08    1.59
   2   1   4   22.74    1.72
   2  -1  -4   20.22    1.84
  -2   1  -4   20.78    1.53
   2   1   4   24.06    1.70
  -2  -1   4   24.22    1.71
   2  -1  -4   22.05    1.47
  -2  -1   4   22.21    1.61
  -2   1  -4   20.05    1.62
  -3  -1  -4   44.68    3.10
   3  -1   4   47.60    3.44
  -3   1   4   43.70    3.19
   3   1  -4   42.06    3.04
  -3   1   4   44.96    3.04
   3   1  -4   42.06    3.40
  -3  -1  -4   47.28    3.09
  -3   1  -4   42.79    3.09
  -3   1  -4   43.96    3.02
   3  -1  -4   42.64    3.43
  -3  -1   4   43.19    3.16
   3   1   4   44.87    3.31
   3   1   4   45.10    3.22
   4   1  -4    2.69    0.84
  -4   1   4    2.35    0.72
  -4  -1  -4    2.54    0.75
   4   1  -4    2.25    0.80
  -4  -1  -4    3.21    0.75
  -4   1   4    2.54    0.71
   4  -1   4    0.71    0.65
   4  -1   4    1.16    0.72
  -4  -1   4    1.57    0.74
  -4   1  -4    1.99    0.73
   4  -1  -4    2.07    0.74
   4   1   4    2.64    0.87
  -4  -1   4    2.41    0.74
   4  -1  -4    1.71    0.85
  -4   1  -4    2.37    0.70
   5   1  -4    2.89    1.01
  -5  -1  -4    2.97    0.95
   5  -1   4    1.89    0.91
   5  -1   4    2.22    0.92
  -5  -1  -4    1.42    0.76
   5   1  -4    0.98    0.87
  -5   1   4    2.28    0.88
  -5   1   4    3.23    0.97
  -5   1  -4    2.42    0.87
  -5  -1   4    2.83    0.90
   5   1   4    1.36    0.85
  -5   1  -4    1.57    1.02
   5   1   4    2.37    0.98
   5  -1  -4    3.26    0.96
   5  -1  -4    1.57    0.98
  -5  -1   4    1.95    0.82
  -6  -1  -4    0.13    0.52
   6   1  -4    0.26    0.75
   6  -1   4    0.64    0.59
  -6   1   4    0.43    0.55
  -6  -1  -4   -0.01    0.58
   6   1   4    0.33    0.53
   6   1   4    0.12    0.61
  -6  -1   4    0.20    0.52
  -6   1  -4    1.27    0.62
   6  -1  -4   -0.95    0.48
  -6   1  -4    0.53    0.60
   6  -1  -4    0.94    0.75
  -6  -1   4    0.24    0.46
   0  -2   4  174.50   12.32
   0   2  -4  181.04   11.17
   0  -2   4  183.25   11.36
   0  -2  -4  184.55   12.19
   0   2   4  193.92   11.23
   0  -2   4  175.93   11.25
   0  -2  -4  177.09   11.49
   0  -2  -4  197.35   11.26
   1  -2   4   24.06    1.75
  -1   2   4   24.68    1.85
   1   2  -4   23.41    2.11
   1  -2   4   24.14    1.99
  -1  -2  -4   26.53    1.87
  -1  -2  -4   29.53    1.88
  -1  -2   4   29.89    1.84
  -1   2  -4   25.06    1.79
   1   2   4   28.08    1.86
   1  -2  -4   26.00    1.80
  -1  -2   4   27.12    1.83
   1  -2  -4   23.96    1.94
  -1   2  -4   24.31    1.70
   2  -2   4   65.34    4.32
  -2  -2  -4   68.17    4.47
   2  -2   4   65.16    4.85
  -2   2   4   63.43    4.50
  -2  -2  -4   64.62    4.44
   2   2  -4   72.17    4.92
   2   2   4   70.73    4.65
   2  -2  -4   64.07    4.85
  -2  -2   4   69.07    4.50
  -2   2  -4   66.15    4.42
   2  -2  -4   68.89    4.40
   2   2   4   70.09    4.50
  -2  -2   4   71.85    4.43
  -2   2  -4   67.53    4.33
  -3  -2  -4   26.90    2.07
  -3   2   4   28.14    2.14
  -3   2   4   27.79    2.06
   3   2  -4   23.39    2.27
   3  -2   4   26.54    2.39
   3  -2   4   28.14    2.33
  -3  -2  -4   24.76    2.20
   3   2  -4   24.57    2.03
  -3   2   4   25.82    2.14
   3   2  -4   26.12    2.27
   3  -2  -4   25.70    2.28
  -3   2  -4   27.53    2.09
   3   2   4   27.59    2.16
  -3  -2   4   26.02    2.11
  -4  -2  -4    5.38    0.91
   4   2  -4    3.83    0.96
   4  -2   4    2.50    0.86
   4  -2   4    3.09    0.95
  -4   2   4    3.04    0.84
   4  -2   4    1.80    0.73
   4   2  -4    3.17    0.93
  -4  -2  -4    3.16    0.82
  -4  -2  -4    4.60    0.97
  -4   2   4    1.78    0.74
   4  -2  -4    4.70    0.87
  -4  -2   4    5.01    1.02
   4   2   4    4.92    1.09
  -4  -2   4    2.55    0.82
   4   2   4    3.11    0.87
  -4   2  -4    2.94    0.80
  -4   2  -4    2.94    0.86
   4  -2  -4    2.48    0.91
   4   2   4    3.66    0.91
  -4  -2   4    2.73    0.68
   4  -2  -4    1.41    0.90
   5   2  -4    2.25    0.92
  -5  -2  -4    0.75    0.92
   5  -2   4    1.43    0.87
  -5  -2  -4    1.92    0.77
   5  -2   4    1.38    0.77
   5  -2   4    3.10    0.97
  -5   2   4    2.01    0.89
   5  -2  -4    2.74    1.03
  -5  -2   4    2.02    0.92
  -5   2  -4    1.15    0.74
   5  -2  -4    1.06    0.75
   5   2   4    1.15    0.80
   5   2   4    1.48    0.82
  -5  -2   4    1.62    0.78
   5  -2  -4    0.69    0.93
  -5  -2   4    1.64    0.73
   6  -2   4    2.89    0.73
  -6  -2  -4    1.68    0.73
   6   2  -4    2.82    0.97
   6  -2   4    1.94    0.73
  -6   2   4    2.68    0.77
   6   2  -4    2.42    0.91
  -6  -2   4    3.15    0.81
   6  -2  -4    1.71    0.87
  -6   2  -4    0.86    0.66
  -6  -2   4    3.11    0.85
   6   2   4    1.57    0.64
   6   2   4    0.51    0.69
  -6   2  -4    2.06    0.77
   6  -2  -4    2.06    0.75
   0  -3  -4   11.23    1.20
   0  -3  -4   13.55    1.05
   0  -3  -4   12.42    1.04
   0   3   4   13.87    1.00
   0  -3   4   11.65    1.18
   0  -3   4   11.94    1.01
   0  -3   4   11.47    0.96
   0  -3   4   12.93    1.06
   1   3  -4   21.91    1.96
  -1   3   4   26.19    1.74
   1  -3   4   23.68    1.57
   1  -3   4   24.38    1.90
  -1  -3  -4   18.85    1.60
  -1  -3  -4   20.18    1.72
   1   3   4   18.72    1.65
  -1   3  -4   24.05    1.66
  -1  -3   4   19.54    1.63
  -1  -3   4   19.13    1.63
  -1   3  -4   21.43    1.55
   1  -3  -4   24.16    1.66
   1  -3  -4   25.13    1.81
  -2   3   4    5.66    0.85
  -2  -3  -4    8.30    0.84
  -2  -3  -4    7.60    0.89
   2  -3   4    5.44    0.94
   2   3  -4    7.49    1.00
  -2  -3   4    6.84    0.85
   2  -3  -4    5.46    0.81
  -2   3  -4    5.74    0.82
   2  -3  -4    6.30    0.94
   2   3   4    6.38    0.89
  -2  -3   4    7.15    0.89
  -3  -3  -4    4.80    1.00
   3  -3   4    6.23    0.98
   3  -3   4    4.79    0.94
   3  -3   4    5.48    1.03
   3   3  -4    4.83    0.83
   3  -3   4    5.28    1.11
  -3  -3  -4    6.11    0.89
   3   3  -4    5.84    1.27
  -3   3   4    4.95    0.85
  -3   3   4    6.11    0.92
  -3  -3  -4    5.73    0.98
  -3  -3  -4    5.17    0.86
   3   3  -4    6.19    0.96
   3  -3  -4    5.53    0.94
  -3   3  -4    4.97    0.91
  -3   3  -4    5.98    0.90
   3   3   4    4.74    0.93
   3   3   4    7.03    1.15
  -3  -3   4    5.32    1.05
  -3  -3   4    5.25    0.93
   3  -3  -4    6.12    1.07
   3  -3  -4    7.10    1.29
   3  -3  -4    5.99    1.05
  -3  -3   4    6.11    0.94
   3  -3  -4    5.79    1.17
  -3  -3   4    5.43    0.88
  -4   3   4    5.08    1.05
   4  -3   4    6.13    0.97
   4   3  -4    1.97    0.87
   4  -3   4    5.73    1.33
   4  -3   4    5.33    1.17
  -4  -3  -4    3.35    0.88
   4  -3   4    4.82    0.88
  -4  -3  -4    3.34    0.92
  -4   3   4    5.21    1.09
   4   3  -4    1.96    0.78
  -4  -3  -4    2.69    0.83
  -4  -3   4    3.24    0.94
  -4  -3   4    4.85    0.88
   4   3   4    3.37    0.88
   4  -3  -4    5.07    1.18
   4  -3  -4    5.61    0.99
   4  -3  -4    5.40    1.27
   4   3   4    1.92    0.94
  -4  -3   4    2.92    0.83
  -4   3  -4    5.91    1.18
   4  -3  -4    5.22    1.07
  -4   3  -4    4.55    0.94
  -4  -3   4    4.46    0.85
   5  -3   4    2.90    0.87
   5   3  -4    3.49    1.02
  -5  -3  -4    3.48    0.95
   5  -3   4    2.30    0.99
  -5   3   4    2.45    0.89
  -5  -3  -4    3.06    0.93
  -5  -3  -4    2.52    0.87
   5  -3   4    1.44    0.80
  -5  -3   4    2.36    0.72
  -5   3  -4    2.26    0.76
   5  -3  -4    4.15    1.20
  -5   3  -4    3.04    0.88
   5   3   4    3.16    0.96
   5  -3  -4    2.03    0.81
   5  -3  -4    1.80    0.67
  -5  -3   4    3.06    0.84
   5   3   4    5.45    1.16
   5  -3  -4    2.89    0.99
  -5  -3   4    3.67    0.97
  -6  -3  -4    3.54    0.86
   6  -3   4    2.81    0.84
   6   3  -4    5.37    1.18
  -6   3   4    3.49    0.84
   6  -3   4    3.14    0.75
   6   3  -4    3.11    0.91
  -6   3   4    2.75    0.80
   6   3   4    4.72    1.18
   6  -3  -4    2.81    0.81
  -6  -3   4    4.93    0.97
   6  -3  -4    3.40    1.12
  -6   3  -4    2.77    0.81
  -6   3  -4    3.98    0.96
   6   3   4    4.34    0.96
  -6  -3   4    6.36    1.12
   0  -4   4    8.89    0.88
   0  -4  -4   11.24    1.01
   0  -4   4   10.14    0.97
   0  -4   4    8.93    1.10
   0   4   4   10.50    0.92
   0  -4   4    8.89    1.01
   0  -4  -4    9.92    0.96
   0  -4  -4    9.13    1.21
   1  -4   4   12.92    1.06
   1  -4   4   13.34    1.40
  -1   4   4   13.15    1.20
  -1  -4  -4   12.13    1.32
   1   4  -4   13.39    1.48
  -1  -4  -4   11.45    1.13
  -1  -4   4   11.49    1.22
  -1  -4   4   13.02    1.21
   1   4   4   11.29    1.18
   1  -4  -4   15.10    1.22
  -1   4  -4   14.21    1.19
  -1   4  -4   11.38    1.06
   1  -4  -4   15.96    1.36
  -2  -4  -4   53.58    3.39
   2   4  -4   47.51    3.62
  -2   4   4   41.92    3.25
   2   4  -4   48.03    3.29
   2  -4   4   40.14    3.53
   2   4   4   50.54    3.33
  -2  -4   4   50.99    3.34
   2  -4  -4   39.78    3.15
  -2   4  -4   43.21    3.20
   2  -4  -4   42.15    3.52
   3  -4   4    7.72    1.05
   3  -4   4    6.76    1.20
  -3  -4  -4    7.12    1.00
  -3   4   4    7.72    1.10
   3  -4   4    7.23    1.05
  -3  -4  -4    6.35    1.00
  -3  -4  -4    5.91    1.01
  -3   4   4    7.46    1.04
   3   4  -4    5.94    1.20
  -3  -4  -4    4.24    1.01
   3  -4   4    8.09    1.16
   3   4  -4    6.87    1.03
  -3  -4   4    6.91    1.02
   3  -4  -4    8.39    1.17
  -3   4  -4    6.99    1.12
  -3  -4   4    6.41    0.93
   3  -4  -4    6.50    1.02
  -3  -4   4    7.08    0.99
   3   4   4    5.66    1.00
  -3  -4   4    7.79    1.22
   3  -4  -4    9.17    1.28
  -3   4  -4    8.12    1.06
   3  -4  -4    7.67    1.26
  -4  -4  -4    4.08    0.91
  -4  -4  -4    4.12    1.02
  -4  -4  -4    4.28    0.90
   4   4  -4    4.79    1.08
  -4  -4  -4    4.52    1.09
   4  -4   4    5.95    1.00
   4  -4   4    6.97    1.31
   4  -4   4    6.40    1.02
   4  -4   4    5.16    1.15
  -4   4   4    4.86    1.01
   4  -4   4    4.75    1.07
  -4  -4  -4    4.13    1.24
  -4  -4   4    4.11    0.91
  -4  -4   4    5.51    1.10
   4  -4  -4    4.63    1.07
  -4  -4   4    8.29    1.44
   4  -4  -4    6.18    1.23
   4  -4  -4    5.56    1.17
   4   4   4    5.07    1.09
  -4  -4   4    5.52    1.13
   4  -4  -4    7.45    1.51
   4  -4  -4    6.30    1.04
  -4  -4   4    3.22    0.88
  -4   4  -4    6.00    1.02
   5  -4   4    2.91    0.88
   5  -4   4    3.27    0.93
  -5   4   4    2.16    0.76
   5   4  -4    1.80    0.82
   5  -4   4    3.15    0.97
   5  -4   4    4.11    0.93
  -5  -4  -4    1.47    0.72
  -5  -4  -4    1.22    0.74
   5  -4   4    3.13    0.87
  -5  -4  -4    0.26    0.68
   5   4   4    2.30    0.90
   5  -4  -4    2.20    0.69
   5   4   4    0.49    0.68
  -5  -4   4    2.14    0.76
   5  -4  -4    3.34    1.01
  -5  -4   4    0.30    0.62
  -5  -4   4    1.54    0.70
   5  -4  -4    3.91    0.94
   5  -4  -4    3.28    1.08
  -5  -4   4    0.76    0.66
  -5   4  -4    3.11    0.91
   6  -4   4    0.42    0.58
   6  -4   4    0.45    0.43
   6   4  -4    0.29    0.56
  -6   4   4   -0.58    0.56
  -6  -4  -4    0.64    0.46
  -6   4   4    0.59    0.53
  -6  -4  -4    0.20    0.65
   6   4  -4    0.49    0.85
   6   4   4    0.18    0.51
  -6  -4   4    0.78    0.52
  -6  -4   4   -0.04    0.72
   6  -4  -4    0.46    0.53
  -6   4  -4    0.64    0.53
   0  -5   4    0.38    0.48
   0   5  -4    0.32    0.30
   0  -5   4    0.02    0.31
   0  -5   4    0.99    0.50
   0   5   4    0.07    0.27
   0  -5  -4    0.04    0.37
   0  -5  -4    0.22    0.59
  -1  -5  -4   27.56    2.22
  -1  -5  -4   26.19    2.25
  -1  -5  -4   29.08    2.50
   1  -5   4   33.70    2.72
  -1   5   4   34.20    2.40
   1   5  -4   30.13    2.68
   1  -5  -4   35.64    2.37
  -1  -5   4   25.92    2.38
   1  -5  -4   32.44    2.59
   1  -5  -4   37.49    2.42
  -1  -5   4   27.08    2.28
  -1   5  -4   35.44    2.36
   1   5   4   28.75    2.33
   2  -5   4    8.00    1.12
  -2   5   4   10.85    1.15
  -2  -5  -4    9.90    1.16
   2   5  -4    9.40    1.16
   2  -5   4    7.52    1.18
  -2  -5  -4   10.56    1.37
  -2  -5  -4    9.83    1.28
   2  -5   4    9.05    1.16
   2  -5   4    7.62    1.24
  -2  -5  -4   10.20    1.15
  -2  -5   4    9.37    1.09
   2  -5  -4   11.24    1.50
   2  -5  -4    9.70    1.11
  -2  -5   4    9.55    1.18
   2  -5  -4    9.14    1.27
  -2   5  -4    7.99    1.08
   2   5   4    9.92    1.24
  -2  -5   4    8.69    1.29
  -2  -5   4    9.11    1.12
  -3   5   4    0.40    0.65
   3   5  -4    1.04    0.65
   3   5  -4    1.36    0.77
  -3  -5  -4   -0.51    0.60
  -3  -5  -4    1.60    0.61
   3  -5   4   -0.33    0.70
  -3  -5  -4    0.44    0.75
   3  -5   4    0.46    0.51
   3  -5   4    0.30    0.57
   3  -5   4    0.06    0.46
  -3  -5  -4    0.42    0.54
  -3   5  -4    0.83    1.97
  -3   5  -4    0.71    0.49
  -3  -5   4    1.24    0.60
   3  -5  -4    1.02    0.58
   3  -5  -4    0.67    0.67
  -3  -5   4    0.90    0.63
   3  -5  -4    0.54    0.88
  -3  -5   4    0.43    0.58
   3   5   4    0.10    0.61
   3  -5  -4    1.33    0.63
  -3  -5   4    0.55    0.52
  -4  -5  -4    8.77    1.55
   4  -5   4    7.51    1.32
  -4  -5  -4    7.36    1.28
  -4   5   4    7.21    1.31
   4  -5   4    6.91    1.22
  -4  -5  -4    6.64    1.39
   4  -5   4    8.27    1.35
   4  -5   4    7.98    1.42
   4  -5   4    6.41    1.42
   4   5  -4    8.39    1.43
   4  -5   4    6.84    1.14
  -4  -5  -4   10.04    1.46
  -4  -5  -4    7.89    1.40
  -4  -5  -4    7.89    1.16
  -4  -5   4    7.60    1.31
   4  -5  -4    7.28    1.50
   4  -5  -4    7.17    1.18
  -4  -5   4    8.24    1.43
  -4   5  -4    6.09    1.11
   4  -5  -4    5.86    1.34
  -4  -5   4    7.96    1.39
   4  -5  -4    8.29    1.29
   4  -5  -4    7.13    1.40
  -4  -5   4    7.62    1.16
  -4  -5   4    7.95    1.46
  -4  -5   4    7.56    1.21
   5   5  -4    1.96    0.73
   5  -5   4    1.77    0.71
  -5  -5  -4    0.29    0.57
   5  -5   4    0.97    0.60
   5  -5   4    1.85    0.59
  -5  -5  -4    1.00    0.75
   5  -5   4    1.24    0.72
   5  -5   4    0.39    0.55
  -5  -5  -4    0.63    0.65
  -5   5   4    0.97    0.62
   5  -5   4    0.58    0.56
   5  -5  -4    0.44    0.64
  -5  -5   4    0.74    0.61
   5  -5  -4    0.66    0.54
  -5  -5   4   -0.11    0.56
  -5  -5   4    0.02    0.61
   5   5   4    0.41    0.66
  -5   5  -4    0.95    0.68
  -5  -5   4    1.16    0.57
  -5  -5   4   -0.55    0.54
   5  -5  -4    1.76    0.73
  -6  -5  -4    1.30    0.57
   6  -5   4    1.86    0.55
   6   5  -4    0.15    0.56
  -6  -5   4    1.78    0.55
   6   5   4    0.65    0.51
   6  -5  -4    1.15    0.58
   6  -5  -4    1.94    0.61
  -6   5  -4    0.98    0.51
   0  -6   4   22.70    1.77
   0   6  -4   19.44    2.05
   0   6   4   18.47    1.92
   0  -6  -4   22.38    1.80
   0  -6  -4   23.16    2.04
   0  -6  -4   22.64    1.87
   0  -6  -4   23.51    2.28
   0  -6   4   19.93    2.12
   1  -6   4   16.16    1.66
   1  -6   4   14.86    1.87
  -1  -6  -4   19.81    1.96
  -1  -6  -4   17.04    2.03
  -1   6   4   18.22    1.72
  -1  -6  -4   19.79    1.56
   1  -6   4   17.64    1.92
  -1  -6  -4   18.55    1.62
   1   6  -4   18.90    1.71
   1  -6   4   18.13    1.77
   1   6   4   19.32    1.71
   1  -6  -4   21.04    1.75
  -1  -6   4   17.84    1.68
  -1   6  -4   16.92    1.63
   1  -6  -4   17.68    2.02
  -1  -6   4   18.26    1.82
   1  -6  -4   19.40    1.67
  -1  -6   4   16.66    1.83
   1  -6  -4   19.60    1.66
  -1  -6   4   17.95    1.55
   2  -6   4   34.21    2.87
  -2  -6  -4   24.00    2.40
   2  -6   4   30.65    2.29
  -2  -6  -4   24.21    2.07
  -2  -6  -4   23.87    2.47
   2  -6   4   26.57    2.37
   2   6  -4   22.61    2.35
  -2   6   4   32.38    2.45
  -2  -6  -4   25.22    2.17
   2  -6   4   27.82    2.29
   2  -6  -4   31.77    2.62
   2  -6  -4   30.56    2.36
  -2  -6   4   23.20    2.15
  -2   6  -4   30.48    2.42
   2  -6  -4   34.93    2.33
   2  -6  -4   31.69    2.79
   2  -6  -4   34.43    2.37
   2   6   4   24.66    2.42
  -2  -6   4   23.45    2.25
  -2  -6   4   24.19    2.13
  -2  -6   4   24.79    2.46
   3  -6   4    2.75    0.95
  -3  -6  -4    4.21    0.98
  -3  -6  -4    4.58    1.08
  -3  -6  -4    3.30    0.90
   3  -6   4    3.90    0.92
   3   6  -4    3.45    1.06
   3  -6   4    4.03    0.91
   3  -6   4    4.68    1.00
  -3  -6  -4    4.12    0.96
   3  -6   4    4.27    0.96
   3  -6   4    3.25    1.05
  -3  -6  -4    2.64    1.00
  -3  -6  -4    3.77    1.07
  -3  -6   4    4.13    0.91
  -3  -6   4    4.11    1.11
   3  -6  -4    3.76    0.96
   3  -6  -4    1.78    0.90
   3  -6  -4    3.01    1.22
   3  -6  -4    3.97    0.94
  -3  -6   4    6.30    1.30
  -3  -6   4    4.12    0.90
  -3  -6   4    4.06    1.02
   3  -6  -4    3.18    0.84
   3  -6  -4    4.27    1.11
   4   6  -4    0.73    0.67
  -4  -6  -4    0.58    0.68
   4  -6   4    0.92    0.72
   4  -6   4    0.12    0.60
  -4   6   4    0.80    0.59
   4  -6   4    1.00    0.65
  -4  -6  -4   -0.26    0.72
   4  -6   4    1.50    0.61
  -4  -6  -4    0.57    0.63
  -4  -6  -4    0.50    0.64
  -4  -6  -4    2.32    0.70
   4  -6   4    0.41    0.48
   4  -6   4    1.08    0.68
  -4  -6  -4    0.72    0.59
  -4  -6   4    0.92    0.59
  -4  -6   4    0.88    0.70
   4  -6  -4    0.92    0.66
   4  -6  -4    0.31    0.72
  -4  -6   4    0.72    0.65
  -4  -6   4    1.51    0.74
   4  -6  -4    1.02    0.70
   4  -6  -4    1.83    0.80
   4  -6  -4    0.72    0.57
  -4  -6   4    1.14    0.63
   5   6  -4    0.67    0.79
   5  -6   4    0.91    0.56
  -5  -6  -4    1.05    0.62
  -5  -6  -4    0.07    0.54
   5  -6   4    0.28    0.56
   5  -6   4    1.20    0.60
   5  -6   4    0.85    0.57
  -5  -6  -4    0.47    0.64
   5  -6   4    1.19    0.56
  -5  -6  -4   -0.01    0.59
   5  -6   4    1.22    0.65
  -5   6   4    0.94    0.55
  -5  -6   4    0.55    0.56
   5  -6  -4    1.62    0.60
  -5  -6   4   -0.24    0.61
  -5  -6   4    0.96    0.66
   5  -6  -4    0.66    0.61
   5   6   4   -0.73    0.57
   5  -6  -4    2.09    0.77
   5  -6  -4    1.80    0.61
  -5  -6   4    0.59    0.55
  -5  -6   4    0.53    0.57
   5  -6  -4    0.73    0.55
  -6  -6  -4    0.32    0.54
  -6  -6   4    0.29    0.43
   0   7   4    7.77    1.31
   0  -7  -4    8.53    1.54
   0  -7  -4    6.58    1.18
   0  -7  -4    7.27    1.06
   0  -7  -4    6.19    1.27
   1  -7   4    3.83    0.80
  -1  -7  -4    2.89    1.08
   1   7  -4    3.24    0.92
  -1   7   4    3.95    0.99
   1  -7   4    3.57    0.86
   1  -7   4    3.02    1.11
  -1  -7  -4    5.11    1.02
  -1  -7  -4    3.57    1.25
  -1  -7   4    2.29    0.74
   1  -7  -4    3.60    0.97
  -1  -7   4    3.61    0.78
   1  -7  -4    2.94    0.73
  -1   7  -4    3.52    1.01
   1  -7  -4    4.32    1.21
   2  -7   4    0.80    0.94
  -2  -7  -4    1.51    1.03
  -2  -7  -4    2.51    0.68
   2  -7   4    1.18    0.71
  -2  -7  -4    1.10    0.83
   2  -7   4    1.92    0.66
  -2  -7  -4    3.27    0.84
   2  -7   4    1.49    0.82
  -2  -7  -4    1.59    0.84
  -2  -7   4    2.41    0.98
   2  -7  -4    2.82    0.78
   2  -7  -4    0.82    0.63
   2  -7  -4    1.39    0.62
   2  -7  -4    0.41    0.81
  -2  -7   4    2.15    0.80
  -2  -7   4    1.97    1.10
  -2  -7   4    1.38    0.62
   2  -7  -4    2.76    1.00
  -2  -7   4    2.61    0.94
  -3  -7  -4    3.61    1.16
  -3  -7  -4    5.12    1.20
   3  -7   4    7.12    1.23
   3  -7   4    6.92    1.22
  -3  -7  -4    4.28    1.03
  -3  -7  -4    4.22    1.14
   3  -7   4    7.26    1.32
  -3  -7  -4    7.43    1.20
   3  -7   4    5.96    1.13
   3  -7   4    7.11    1.25
  -3  -7  -4    5.62    1.14
   3  -7  -4    6.60    1.40
   3  -7  -4    6.67    1.15
   3  -7  -4    5.04    1.07
  -3  -7   4    5.20    1.10
  -3  -7   4    7.62    1.23
   3  -7  -4    6.59    1.30
  -3  -7   4    4.75    1.12
  -3  -7   4    5.32    1.09
   3  -7  -4    7.08    1.26
  -3  -7   4    7.13    1.19
   3  -7  -4    6.63    1.23
   4  -7   4   14.43    1.52
  -4  -7  -4   11.87    1.56
  -4  -7  -4   14.40    1.74
  -4  -7  -4   12.05    1.50
   4  -7   4   14.21    1.51
   4  -7   4   11.27    1.49
  -4   7   4   14.03    1.54
   4  -7   4   15.48    1.65
  -4  -7  -4   11.97    1.64
  -4  -7  -4    9.36    1.56
  -4  -7  -4   11.75    1.50
   4  -7   4   16.71    1.66
   4  -7  -4   14.96    1.60
  -4  -7   4   12.59    1.54
   4  -7  -4   14.02    1.75
   4  -7  -4   13.35    1.63
  -4  -7   4   11.05    1.53
   4  -7  -4   13.94    1.49
  -4  -7   4   12.79    1.54
  -4  -7   4   11.12    1.43
  -4  -7   4   12.04    1.48
   4  -7  -4   13.95    1.55
   5  -7   4    0.22    0.49
   5  -7   4    1.10    0.49
   5  -7   4    0.02    0.60
   5  -7   4    1.29    0.61
  -5  -7  -4    1.61    0.65
   5  -7   4    0.23    0.44
  -5  -7  -4    1.04    0.59
  -5  -7  -4    1.11    0.73
  -5  -7   4    0.94    0.55
   5  -7  -4    0.80    0.56
   5  -7  -4    1.43    0.57
   5  -7  -4    0.40    0.65
   5  -7  -4    0.84    0.65
   5   7   4   -0.58    0.63
  -5  -7   4    1.27    0.58
  -5  -7   4    0.77    0.60
  -5  -7   4    0.46    0.58
   5   7   4    1.17    0.63
  -5  -7   4    1.54    0.73
   0  -8  -4    1.37    1.02
   0  -8  -4   -0.34    1.16
   0  -8  -4   -0.55    0.66
   0  -8  -4    0.19    0.55
   0  -8  -4    1.22    0.85
  -1  -8  -4    0.73    0.91
   1  -8   4    1.44    0.64
  -1  -8  -4    1.66    0.84
  -1  -8  -4    1.52    1.16
   1  -8   4    2.25    0.80
  -1  -8  -4    1.57    0.71
  -1  -8   4    1.54    0.98
   1  -8  -4    2.10    0.73
   1  -8  -4    1.52    0.79
   1  -8  -4    1.59    0.86
  -1  -8   4    0.95    0.57
  -1  -8   4    0.95    0.62
   1  -8  -4    2.28    1.08
  -2  -8  -4    3.27    0.86
  -2  -8  -4    2.74    1.06
   2  -8   4    3.92    0.89
   2  -8   4    6.99    1.18
  -2  -8  -4    4.14    1.06
  -2  -8  -4    2.35    1.05
   2  -8   4    2.09    0.74
  -2  -8  -4    3.43    0.92
   2  -8   4    2.64    0.83
  -2  -8   4    3.40    0.96
  -2  -8   4    2.96    0.81
   2  -8  -4    3.51    1.06
  -2  -8   4    4.02    1.02
  -2  -8   4    1.90    0.67
   2  -8  -4    3.72    1.05
   2  -8  -4    4.93    1.02
   2  -8  -4    6.67    1.13
  -2  -8   4    3.18    0.88
   2  -8  -4    3.91    0.94
   3  -8   4   12.97    1.60
   3  -8   4   13.91    1.57
   3  -8   4   12.33    1.54
  -3  -8  -4   10.92    1.65
  -3  -8  -4   10.43    1.42
   3  -8   4   12.94    1.48
   3  -8   4   14.15    1.60
  -3  -8  -4   11.50    1.48
  -3  -8  -4   10.36    1.65
  -3  -8  -4    9.33    1.48
  -3  -8   4    8.70    1.39
  -3  -8   4   10.38    1.64
   3  -8  -4   14.03    1.48
   3  -8  -4   11.25    1.64
   3  -8  -4   15.23    1.55
   3  -8  -4   13.27    1.65
   3  -8  -4   14.99    1.57
  -3  -8   4   10.96    1.39
  -3  -8   4    8.98    1.43
  -3  -8   4   11.23    1.38
  -4  -8  -4    1.13    0.57
   4  -8   4    1.01    0.58
   4  -8   4    1.75    0.58
  -4  -8  -4    0.79    0.87
  -4  -8  -4    1.89    0.70
  -4  -8  -4    1.78    0.80
  -4  -8  -4    1.58    0.67
   4  -8   4    1.62    0.64
  -4   8   4    2.39    0.74
   4  -8   4    1.86    0.64
   4  -8   4    2.45    0.67
   4  -8  -4    1.93    0.64
   4  -8  -4    1.39    0.62
  -4  -8   4    0.49    0.59
  -4  -8   4    1.10    0.61
   4   8   4    1.22    0.68
  -4  -8   4    0.99    0.55
  -4  -8   4    0.31    0.52
   4  -8  -4    1.39    0.71
   4  -8  -4    2.64    0.71
  -4  -8   4    0.63    0.60
   4  -8  -4    0.83    0.74
  -5  -8  -4    1.06    0.48
   5  -8   4    0.19    0.35
   5  -8   4    0.62    0.41
  -5  -8  -4    0.92    0.58
   5  -8   4    0.68    0.39
  -5  -8   4    1.89    0.50
   5  -8  -4    0.99    0.52
  -5  -8   4    1.82    0.54
  -5  -8   4    1.02    0.48
   5  -8  -4    0.66    0.42
   5  -8  -4    1.22    0.55
   5   8   4    1.87    0.60
   0  -9  -4    1.13    0.97
   0  -9  -4    1.19    1.00
   0  -9  -4    0.60    0.75
  -1  -9  -4    2.85    0.83
  -1  -9  -4    0.81    0.88
  -1  -9  -4    2.05    0.92
   1  -9  -4    1.03    0.77
   1  -9  -4    0.73    0.61
   1  -9  -4    1.54    0.72
  -2  -9  -4    3.56    1.03
   2  -9   4    2.98    0.82
  -2  -9  -4    2.47    0.92
  -2  -9  -4    1.43    0.84
   2  -9   4    2.03    0.71
   2  -9   4    3.22    0.86
  -2  -9  -4    3.10    0.92
  -2  -9   4    2.44    0.93
   2  -9  -4    3.43    0.84
   2  -9  -4    1.73    0.78
  -2  -9   4    5.28    0.90
   2  -9  -4    4.23    0.94
  -2  -9   4    3.54    0.90
   2  -9  -4    2.69    0.86
   3  -9   4    5.17    1.00
   3  -9   4    4.13    0.87
  -3  -9  -4    4.67    0.99
   3  -9   4    6.30    1.08
  -3  -9  -4    5.92    1.17
  -3  -9  -4    4.00    1.22
   3  -9   4    5.59    0.94
   3  -9   4    4.69    0.96
  -3   9   4    8.20    1.17
  -3  -9  -4    6.65    1.15
  -3  -9   4    4.25    0.85
  -3  -9   4    4.66    1.01
  -3  -9   4    4.40    0.91
  -3  -9   4    3.37    0.83
  -3  -9   4    6.00    1.03
   3  -9  -4    9.80    1.20
   3  -9  -4    4.81    1.02
   3  -9  -4    3.94    0.97
   3   9   4    5.00    1.13
   3  -9  -4    8.38    1.30
   4  -9   4    0.80    0.43
   4  -9   4    1.32    0.54
   4  -9   4    0.55    0.41
  -4  -9  -4    0.51    0.48
  -4  -9  -4    1.01    0.55
   4  -9  -4    1.28    0.58
  -4  -9   4    0.10    0.45
   4  -9  -4    0.35    0.46
  -4  -9   4    0.03    0.45
  -4  -9   4    0.26    0.45
  -1 -10  -4    2.66    0.89
  -1 -10  -4    2.83    0.85
   1 -10  -4    1.20    0.71
  -2 -10  -4    2.66    0.99
   2 -10   4    2.98    0.71
  -2 -10  -4    4.53    0.99
  -2 -10  -4    5.19    1.02
   2 -10  -4    4.68    0.91
   2 -10  -4    4.66    1.01
   2 -10  -4    4.79    0.99
  -2 -10   4    2.87    0.83
   3 -10   4    0.21    0.36
  -3 -10  -4   -0.10    0.51
  -3 -10  -4    1.09    0.49
  -3 -10   4    0.48    0.53
   3 -10  -4    0.18    0.50
   3 -10  -4    0.01    0.44
  -2 -11  -4   -0.47    0.63
   2 -11  -4    0.34    0.54
   0   0   5    0.07    0.17
   0   0  -5    0.18    0.25
   0   0   5    0.52    0.17
   0   0  -5    0.07    0.23
  -1   0   5   24.63    1.55
  -1   0   5   23.19    1.64
  -1   0  -5   23.95    1.63
   1   0   5   23.46    1.70
  -1   0  -5   23.20    1.54
   1   0   5   21.66    1.68
   1   0  -5   23.56    1.52
   1   0  -5   23.45    1.84
  -2   0   5    0.22    0.37
   2   0   5    0.27    0.39
   2   0   5    0.21    0.39
  -2   0  -5    0.09    0.26
  -2   0  -5   -0.05    0.35
   2   0  -5   -0.05    0.39
   2   0  -5    0.35    0.23
  -2   0   5    0.20    0.25
   3   0  -5   36.32    2.81
   3   0   5   31.81    2.58
  -3   0   5   34.85    2.57
  -3   0  -5   34.20    2.43
   3   0   5   35.62    2.71
  -3   0  -5   32.29    2.48
  -4   0   5   19.44    1.87
   4   0  -5   19.67    1.99
  -4   0   5   19.65    1.84
   4   0   5   19.23    2.04
  -4   0  -5   20.11    1.91
   4   0  -5   20.22    2.04
   5   0   5    0.27    0.76
   5   0   5    1.45    0.87
   5   0  -5    0.44    0.77
  -5   0  -5   -0.02    0.79
  -5   0   5    0.71    0.75
   5   0  -5    0.93    0.86
  -5   0   5    0.74    0.73
  -5   0  -5    0.65    0.70
   6   0   5    1.06    0.70
  -6   0  -5    1.63    0.70
  -6   0  -5    0.08    0.58
   6   0   5    0.91    0.63
   6   0  -5    0.57    0.78
  -6   0   5    1.85    0.74
   6   0  -5    2.01    0.76
  -6   0   5    1.62    0.67
   0  -1  -5  322.36   20.78
   0  -1   5  304.83   19.12
   0   1   5  301.65   19.38
   0   1  -5  325.12   19.02
   0   1   5  298.59   19.12
   0  -1   5  318.13   20.87
   0  -1   5  325.30   19.27
   0  -1  -5  316.17   19.11
  -1   1   5  269.82   15.75
   1  -1   5  258.35   17.32
   1  -1   5  273.26   15.89
  -1  -1  -5  262.20   16.06
   1   1  -5  240.69   17.43
  -1   1   5  268.57   16.12
  -1  -1  -5  252.05   15.88
  -1   1  -5  269.06   15.84
  -1  -1   5  248.79   16.07
   1  -1  -5  266.83   15.81
  -1   1  -5  259.50   15.93
   1   1   5  261.92   15.94
   1  -1  -5  253.57   17.33
  -1  -1   5  266.84   15.87
   1   1   5  246.62   17.18
  -2  -1  -5   36.15    2.49
  -2  -1  -5   37.86    2.51
  -2   1   5   36.51    2.58
   2   1  -5   36.42    2.80
   2  -1   5   37.25    2.75
   2  -1   5   36.98    2.51
  -2   1  -5   36.70    2.40
   2   1   5   36.15    2.60
  -2  -1   5   37.49    2.47
   2  -1  -5   34.36    2.76
  -2  -1   5   33.60    2.54
  -2   1  -5   34.90    2.50
   2  -1  -5   36.72    2.44
   2   1   5   36.56    2.62
  -3  -1  -5    2.44    0.62
  -3   1   5    3.09    0.60
   3   1  -5    1.70    0.44
  -3   1   5    2.08    0.62
   3  -1   5    3.10    0.73
   3   1  -5    1.80    0.66
   3  -1   5    2.18    0.52
  -3  -1  -5    1.58    0.50
  -3  -1   5    2.22    0.57
  -3   1  -5    2.31    0.61
   3   1   5    2.38    0.59
   3  -1  -5    1.79    0.68
   3   1   5    1.34    0.54
  -4   1   5    0.10    0.44
  -4  -1  -5    0.22    0.41
   4   1  -5    0.81    0.62
   4  -1   5    0.46    0.56
   4   1  -5    0.35    0.52
   4  -1   5    0.11    0.57
  -4  -1  -5    0.28    0.50
  -4   1   5    0.47    0.51
   4  -1  -5    0.69    0.63
  -4   1  -5    0.15    0.55
   4   1   5    0.64    0.64
  -4  -1   5    0.61    0.58
  -4  -1   5   -0.06    0.47
  -4   1  -5    0.62    0.62
   4  -1  -5    0.12    0.55
  -4   1  -5   -0.02    0.48
   5   1  -5    1.08    0.81
  -5   1   5    1.18    0.67
  -5  -1  -5    0.07    0.77
  -5   1   5    0.40    0.59
   5   1  -5    1.13    0.90
   5  -1   5    1.60    0.86
   5  -1   5    0.43    0.75
  -5  -1  -5    0.77    0.70
  -5   1  -5    0.81    0.96
  -5  -1   5    0.73    0.63
   5  -1  -5    0.62    0.77
   5   1   5   -0.45    0.79
   5  -1  -5    2.06    0.91
  -5  -1   5    0.41    0.75
  -5   1  -5    1.20    0.72
   5   1   5    0.32    0.72
   6   1  -5    3.88    1.16
   6  -1   5    3.52    0.95
  -6  -1  -5    3.54    0.96
  -6   1   5    3.48    0.86
  -6  -1  -5    2.25    0.82
  -6   1   5    2.51    0.65
   6   1   5    4.00    1.00
  -6   1  -5    3.34    0.84
  -6  -1   5    4.38    1.00
   6  -1  -5    3.41    0.84
  -6  -1   5    4.50    0.90
  -6   1  -5    3.72    0.90
   6   1   5    3.38    0.82
   6  -1  -5    1.21    0.94
   0  -2  -5    7.55    0.74
   0   2   5    8.15    0.69
   0   2  -5    7.58    0.63
   0  -2  -5    7.22    0.63
   0  -2   5    7.11    0.81
   0  -2   5    6.63    0.67
   0  -2   5    7.72    0.64
   0  -2  -5    6.64    0.86
   1  -2   5   97.14    6.54
  -1   2   5   96.65    6.07
   1  -2   5   93.73    5.92
   1   2  -5   93.89    6.67
  -1  -2  -5   87.98    5.99
  -1  -2  -5   93.05    6.04
  -1  -2   5   92.06    5.95
  -1  -2   5   90.82    6.00
  -1   2  -5   95.11    5.86
   1  -2  -5   95.38    6.48
   1   2   5   93.46    5.99
  -1   2  -5  100.88    5.94
   1  -2  -5   98.78    5.94
   2  -2   5    1.82    0.65
  -2  -2  -5    0.82    0.44
   2   2  -5    0.95    0.61
  -2  -2  -5    1.18    0.50
   2  -2   5    1.34    0.35
  -2   2  -5    1.37    0.31
   2  -2  -5    1.62    0.50
  -2  -2   5    0.87    0.48
  -2   2  -5    1.38    0.53
   2  -2  -5    1.32    0.58
  -2  -2   5    0.61    0.40
   2   2   5    0.62    0.45
  -3   2   5    5.24    0.83
   3  -2   5    4.85    1.05
  -3  -2  -5    1.97    0.74
   3   2  -5    1.68    0.79
   3   2  -5    2.07    0.72
  -3   2   5    5.41    0.84
   3  -2   5    4.18    0.80
  -3   2   5    4.37    0.71
   3  -2   5    4.32    0.86
  -3   2  -5    4.25    0.74
   3   2   5    1.93    0.67
  -3  -2   5    2.11    0.67
   3  -2  -5    3.97    0.86
   3  -2  -5    5.24    0.87
   4  -2   5    3.03    0.90
  -4  -2  -5    1.96    0.74
   4  -2   5    3.87    0.79
   4   2  -5    2.00    0.95
   4  -2   5    4.20    1.12
  -4   2   5    5.13    1.06
  -4  -2  -5    2.11    0.68
   4   2  -5    3.20    0.89
  -4   2   5    3.13    0.91
   4   2   5    3.01    0.99
   4   2   5    3.64    0.86
   4  -2  -5    3.30    0.97
   4  -2  -5    3.78    0.77
  -4   2  -5    3.58    0.85
   4   2   5    2.70    0.83
  -4  -2   5    2.10    0.72
  -4  -2   5    4.04    0.78
  -4  -2   5    2.26    0.76
   4  -2  -5    1.97    0.93
  -4   2  -5    3.20    0.97
  -5  -2  -5    2.35    0.87
  -5   2   5    2.49    0.76
   5  -2   5    3.56    0.97
   5  -2   5    3.53    0.83
  -5  -2  -5    2.92    1.04
   5   2  -5    2.41    1.03
   5  -2   5    2.86    1.05
  -5   2   5    3.83    1.05
   5  -2  -5    4.54    1.18
  -5  -2   5    2.50    0.88
   5   2   5    3.05    1.02
  -5  -2   5    1.28    0.74
   5  -2  -5    3.12    0.83
   5  -2  -5    2.61    1.10
  -5   2  -5    3.37    0.95
  -5  -2   5    3.52    0.90
   5   2   5    0.55    0.84
   6   2  -5    1.19    0.84
  -6  -2  -5    1.02    0.69
  -6   2   5    1.10    0.61
   6  -2   5    0.57    0.54
   6  -2   5    1.20    0.63
  -6  -2  -5    0.70    0.59
   6   2  -5    1.14    0.74
  -6   2  -5    0.18    0.52
  -6   2  -5    1.04    0.57
   6   2   5    1.20    0.59
   6  -2  -5    0.87    0.75
  -6  -2   5    0.63    0.53
   6   2   5   -0.40    0.57
   6  -2  -5    1.15    0.67
  -6  -2   5   -0.08    0.57
   0  -3  -5  172.03   10.50
   0   3   5  191.08   10.48
   0   3  -5  168.28   10.40
   0  -3  -5  157.73   11.34
   0  -3   5  169.44   10.61
   0  -3   5  166.68   11.52
   0  -3  -5  162.53   10.78
   0  -3   5  167.20   10.49
  -1  -3  -5   32.79    2.29
  -1  -3  -5   32.53    2.38
  -1   3   5   29.39    2.30
   1   3  -5   39.04    2.73
   1  -3   5   33.98    2.57
   1  -3   5   31.64    2.19
   1  -3  -5   32.50    2.45
  -1  -3   5   33.20    2.29
   1  -3  -5   30.37    2.25
  -1   3  -5   29.92    2.13
   1   3   5   32.53    2.30
  -1   3  -5   32.16    2.24
  -1  -3   5   32.30    2.28
  -2  -3  -5   11.00    1.15
  -2  -3  -5   11.44    1.14
   2  -3   5   12.94    1.34
   2   3  -5    9.68    1.30
  -2   3   5   13.90    1.24
  -2  -3   5   10.58    1.12
  -2   3  -5   12.36    1.15
  -2  -3   5    9.76    1.13
   2  -3  -5   13.62    1.18
   2   3   5   10.02    1.18
   2  -3  -5   14.00    1.33
  -3   3   5    0.55    0.51
  -3  -3  -5    0.41    0.45
  -3   3   5    0.60    0.44
   3  -3   5    0.37    0.64
   3  -3   5    1.68    0.62
   3   3  -5    0.70    0.65
  -3  -3  -5   -0.05    0.48
  -3  -3  -5    0.44    0.59
   3  -3   5    0.75    0.58
   3  -3   5    0.36    0.50
  -3  -3  -5   -0.05    0.40
   3   3  -5    1.29    0.55
   3   3  -5    0.52    0.40
   3  -3  -5    0.35    0.66
  -3  -3   5    0.52    0.53
   3  -3  -5    0.63    0.82
   3   3   5    0.79    0.48
  -3   3  -5    1.65    0.59
  -3  -3   5    0.43    0.50
   3  -3  -5    0.37    0.66
   3  -3  -5    0.56    0.56
  -3   3  -5    0.79    0.52
  -3  -3   5    0.12    0.58
   3  -3  -5    0.39    0.54
  -3  -3   5    0.04    0.39
   3   3   5    0.80    0.72
   4  -3   5    1.30    0.90
  -4  -3  -5    5.11    0.93
  -4   3   5    1.67    0.75
  -4  -3  -5    4.31    1.00
  -4  -3  -5    4.03    1.05
   4  -3   5    1.47    0.79
  -4   3   5    1.85    0.92
   4  -3   5    2.76    0.75
   4   3  -5    3.91    1.06
   4  -3   5    2.55    0.75
   4  -3  -5    1.96    1.08
  -4  -3   5    3.40    0.79
  -4  -3   5    3.95    0.84
   4  -3  -5    2.64    1.05
   4   3   5    3.73    1.08
  -4   3  -5    1.70    0.91
   4  -3  -5    2.53    0.78
  -4  -3   5    3.27    0.96
  -4  -3   5    4.36    0.88
   4   3   5    4.06    1.03
  -4   3  -5    3.24    0.84
   5  -3   5    6.67    1.37
   5   3  -5    7.05    1.45
   5  -3   5    6.28    1.18
   5  -3   5    6.69    1.33
  -5   3   5    6.02    1.25
  -5  -3  -5    7.47    1.56
  -5  -3  -5    7.45    1.34
  -5  -3  -5    5.96    1.16
  -5  -3   5    7.87    1.13
  -5   3  -5    6.98    1.19
  -5  -3   5    6.95    1.09
  -5   3  -5    5.12    1.11
   5  -3  -5    4.87    1.27
   5  -3  -5    4.44    1.02
   5   3   5    6.98    1.35
  -5  -3   5    8.41    1.30
   5   3   5    6.99    1.33
  -5  -3   5    6.45    1.28
   5   3   5    7.39    1.45
   5  -3  -5    5.82    1.06
   5  -3  -5    6.11    1.32
   6   3  -5    1.46    0.84
   6   3  -5    1.35    0.75
  -6   3   5    0.73    0.63
   6  -3   5    0.79    0.48
   6  -3   5    0.74    0.57
  -6  -3  -5    1.09    0.64
  -6   3   5    0.09    0.49
  -6   3  -5    0.41    0.51
  -6   3  -5    0.77    0.74
  -6  -3   5    0.66    0.51
   6  -3  -5   -0.29    0.80
   6  -3  -5   -0.05    0.53
   6   3   5    0.00    0.76
  -6  -3   5    0.16    0.66
   6   3   5    1.79    0.72
   0  -4   5   38.78    2.78
   0   4  -5   38.99    2.71
   0  -4  -5   44.14    3.12
   0  -4   5   36.44    3.10
   0  -4   5   42.75    2.89
   0  -4  -5   41.89    2.83
   0   4   5   43.72    2.78
  -1   4   5   29.97    2.25
   1   4  -5   37.63    2.72
  -1  -4  -5   30.72    2.38
   1  -4   5   28.82    2.49
  -1  -4  -5   28.27    2.17
   1  -4   5   30.26    2.11
  -1  -4   5   28.19    2.21
  -1   4  -5   31.32    2.19
   1   4   5   28.48    2.22
   1  -4  -5   31.35    2.40
   1  -4  -5   31.27    2.22
  -1  -4   5   27.00    2.23
  -2   4   5   34.14    2.33
   2  -4   5   31.20    2.51
  -2  -4  -5   28.71    2.12
  -2  -4  -5   26.24    2.41
   2  -4   5   25.94    2.14
   2  -4   5   31.21    2.23
   2   4  -5   26.45    2.48
  -2  -4  -5   29.16    2.29
  -2  -4  -5   27.62    2.12
  -2  -4   5   26.03    2.17
  -2  -4   5   25.03    2.08
   2  -4  -5   32.44    2.22
   2  -4  -5   28.73    2.27
  -2   4  -5   28.87    2.20
   2   4   5   26.77    2.25
   2  -4  -5   31.88    2.31
   2  -4  -5   31.05    2.48
   2  -4  -5   27.25    2.45
  -2  -4   5   23.70    2.02
  -2  -4   5   27.40    2.23
  -3  -4  -5    2.31    0.72
  -3  -4  -5    3.61    0.86
  -3   4   5    1.38    0.57
   3  -4   5    2.36    0.72
  -3  -4  -5    2.89    0.77
   3  -4   5    1.73    0.78
   3  -4   5    2.05    0.80
  -3  -4  -5    2.26    0.67
   3  -4   5    2.01    0.71
   3   4  -5    2.23    0.65
  -3   4   5    2.47    0.78
   3  -4  -5    1.60    0.61
   3  -4  -5    2.65    0.75
   3  -4  -5    1.69    0.71
  -3   4  -5    1.89    0.75
   3   4   5    2.02    0.71
   3  -4  -5    2.88    0.90
  -3   4  -5    1.44    0.63
  -3  -4   5    3.47    0.81
  -3  -4   5    2.49    0.79
  -3  -4   5    3.08    0.76
  -3  -4   5    2.54    0.78
  -3  -4   5    2.64    0.64
   4  -4   5    8.97    1.46
  -4  -4  -5   12.14    1.40
   4  -4   5    9.58    1.52
   4  -4   5    9.14    1.22
  -4   4   5    8.46    1.38
   4  -4   5    7.52    1.58
   4   4  -5   11.33    1.62
  -4  -4  -5   10.07    1.72
  -4  -4  -5   12.71    1.31
  -4  -4  -5   13.24    1.59
   4  -4   5    9.48    1.27
  -4  -4  -5    8.80    1.51
   4  -4   5    8.86    1.49
  -4  -4   5   10.19    1.28
  -4   4  -5    8.72    1.26
  -4  -4   5   10.10    1.45
  -4  -4   5   11.24    1.82
  -4  -4   5   11.17    1.39
   4  -4  -5    9.42    1.26
  -4  -4   5   11.05    1.56
   4  -4  -5    7.39    1.35
  -4  -4   5   10.85    1.28
   4  -4  -5    8.08    1.60
   4  -4  -5    9.83    1.71
   5  -4   5   -0.41    0.59
   5  -4   5    0.38    0.56
   5   4  -5    0.89    0.82
  -5  -4  -5   -0.86    0.50
  -5  -4  -5   -0.25    0.53
   5  -4   5    0.26    0.59
  -5  -4  -5   -0.14    0.64
  -5   4   5    0.37    0.58
   5  -4   5    0.05    0.64
  -5  -4   5    0.75    0.60
   5  -4  -5    0.15    0.69
  -5  -4   5    0.07    0.61
   5  -4  -5    0.15    0.50
  -5   4  -5    0.45    0.53
   5   4   5    0.17    0.66
   5  -4  -5    0.92    0.60
  -5  -4   5    0.58    0.60
  -5  -4   5    0.32    0.57
  -6  -4  -5    0.09    0.63
   6  -4   5    1.06    0.62
   6  -4   5    0.81    0.50
   6   4  -5    1.29    0.87
  -6   4   5    0.82    0.53
   6   4  -5    1.19    0.65
  -6   4   5    0.86    0.70
  -6  -4  -5    0.49    0.51
  -6   4  -5    0.76    0.54
  -6  -4   5    0.72    0.53
  -6  -4   5    0.28    0.78
   6   4   5    0.24    0.56
   6  -4  -5    0.96    0.63
   0  -5   5   19.65    1.62
   0   5   5   14.67    1.59
   0  -5  -5   19.74    1.53
   0   5   5   19.95    1.49
   0   5  -5   16.51    1.39
   0  -5   5   16.03    1.67
   0  -5   5   16.18    1.44
   1   5  -5   17.29    1.66
   1  -5   5    9.96    1.37
  -1  -5  -5   14.46    1.47
  -1  -5  -5   14.45    1.23
  -1   5   5   12.34    1.27
  -1  -5  -5   11.52    1.59
  -1  -5  -5   12.26    1.29
  -1   5  -5   11.38    1.17
   1  -5  -5   10.33    1.27
   1  -5  -5   10.17    1.17
   1  -5  -5    9.86    1.23
   1  -5  -5   12.69    1.61
  -1  -5   5   12.66    1.31
  -1  -5   5   13.42    1.32
  -1  -5   5   13.87    1.27
   1   5   5   14.58    1.31
  -2  -5  -5   10.84    1.34
   2  -5   5   10.28    1.25
  -2   5   5   12.87    1.33
   2  -5   5   10.53    1.23
   2  -5   5   11.26    1.45
   2  -5   5   11.71    1.36
  -2  -5  -5   11.20    1.50
   2   5  -5    9.44    1.23
  -2  -5  -5   10.51    1.23
  -2  -5  -5   12.63    1.23
   2  -5  -5    9.24    1.25
   2  -5  -5   11.04    1.23
   2   5   5   10.31    1.27
   2  -5  -5   10.74    1.21
   2  -5  -5   10.64    1.61
  -2  -5   5    9.97    1.32
  -2   5  -5   11.64    1.34
  -2  -5   5   10.85    1.25
  -2  -5   5   11.03    1.27
   2  -5  -5   11.09    1.37
  -2  -5   5    8.10    1.15
  -3   5   5   10.06    1.43
   3  -5   5   10.38    1.35
   3  -5   5   11.59    1.41
  -3   5   5    9.37    1.39
   3   5  -5   12.23    1.48
   3  -5   5   11.50    1.61
  -3  -5  -5    9.45    1.47
  -3  -5  -5    9.07    1.24
  -3  -5  -5    9.60    1.51
   3  -5   5    9.96    1.28
  -3  -5  -5    8.52    1.35
  -3  -5   5   12.32    1.33
   3  -5  -5    9.22    1.36
  -3  -5   5   10.42    1.42
  -3  -5   5    8.89    1.20
   3  -5  -5   11.93    1.58
   3  -5  -5   11.58    1.91
  -3   5  -5   11.37    1.49
  -3  -5   5   10.72    1.38
   3  -5  -5   12.39    1.65
   3   5   5    8.47    1.59
  -4   5   5    9.64    1.39
  -4  -5  -5    7.61    1.52
  -4  -5  -5    7.97    1.22
   4  -5   5    7.71    1.37
   4   5  -5    9.73    1.58
  -4  -5  -5    9.18    1.52
   4  -5   5   10.73    1.44
   4  -5   5    9.63    1.37
   4  -5   5    9.85    1.30
  -4  -5  -5    8.11    1.47
   4  -5   5    9.22    1.56
  -4  -5  -5    9.60    1.53
   4  -5   5   10.19    1.37
  -4  -5  -5    9.31    1.32
   4  -5  -5    9.46    1.67
  -4  -5   5    9.56    1.43
  -4  -5   5    6.54    1.45
  -4  -5   5    7.82    1.40
  -4  -5   5    6.78    1.24
   4  -5  -5    7.50    1.39
   4  -5  -5    9.76    1.82
   4  -5  -5    7.93    1.32
  -4  -5   5   10.32    1.30
  -4  -5   5    7.49    1.56
   4  -5  -5    8.07    1.40
   5   5  -5    1.47    0.80
   5  -5   5    4.49    0.92
   5  -5   5    3.12    0.75
  -5  -5  -5    3.84    1.03
   5  -5   5    3.60    0.96
  -5  -5  -5    2.81    0.79
  -5  -5  -5    2.99    0.85
  -5   5   5    2.38    0.76
   5  -5   5    3.05    0.85
   5  -5   5    2.25    0.73
   5  -5   5    3.43    0.87
  -5  -5   5    2.63    0.91
   5  -5  -5    2.86    0.76
   5   5   5    2.19    0.82
  -5  -5   5    3.06    0.79
  -5  -5   5    2.19    0.78
   5  -5  -5    2.43    0.89
   5  -5  -5    4.34    0.98
  -5  -5   5    2.67    0.86
  -5  -5   5    4.25    0.99
  -6  -5  -5    3.22    0.71
   6  -5   5    3.73    0.74
   6   5  -5    4.62    0.94
   6   5   5    3.57    0.79
  -6  -5   5    4.54    0.84
   6  -5  -5    3.70    0.78
   6  -5  -5    4.42    0.90
  -6   5  -5    4.50    0.88
   0  -6   5   28.59    2.51
   0   6   5   26.99    2.46
   0  -6  -5   32.83    2.36
   0  -6  -5   34.84    2.47
   0  -6   5   25.80    2.16
   0  -6  -5   32.13    2.36
   0  -6   5   29.28    2.30
   0   6  -5   26.87    2.62
   0  -6  -5   36.22    2.86
  -1  -6  -5   15.33    1.43
  -1  -6  -5   12.07    1.74
  -1  -6  -5   15.96    1.77
  -1  -6  -5   14.70    1.40
   1  -6   5   15.88    1.73
   1  -6   5   12.45    1.70
   1  -6   5   13.64    1.51
  -1   6   5   15.90    1.50
   1  -6   5   10.53    1.47
  -1  -6  -5   14.24    1.37
  -1  -6   5   13.08    1.55
  -1   6  -5   13.60    1.42
  -1  -6   5   14.15    1.37
   1  -6  -5   15.65    1.44
   1   6   5   14.38    1.48
   1  -6  -5   15.92    1.51
   1  -6  -5   15.42    1.78
   1  -6  -5   15.10    1.46
  -1  -6   5   14.11    1.41
  -1  -6   5   14.76    1.63
  -1  -6   5   15.27    1.54
  -2  -6  -5    2.36    0.87
  -2  -6  -5    4.17    0.94
   2  -6   5    1.80    0.71
   2   6  -5    1.54    0.66
   2  -6   5    1.10    0.59
  -2  -6  -5    1.80    0.67
  -2   6   5    2.07    0.75
  -2  -6  -5    2.94    0.72
   2  -6   5    0.14    0.69
   2  -6   5    1.61    0.70
  -2   6  -5    1.59    0.74
   2  -6  -5    0.66    0.63
  -2  -6   5    2.21    0.67
   2   6   5    2.91    0.85
  -2  -6   5    2.00    0.89
   2  -6  -5    1.80    0.79
  -2  -6   5    2.59    0.76
   2  -6  -5    2.41    0.80
  -2  -6   5    3.03    0.70
  -3  -6  -5    1.34    0.96
   3  -6   5    3.39    0.85
  -3  -6  -5    2.12    0.90
   3  -6   5    2.86    0.95
  -3  -6  -5    1.18    0.84
   3  -6   5    2.50    0.89
  -3  -6  -5    1.38    0.92
   3  -6   5    2.24    0.76
  -3  -6  -5    1.06    0.71
   3  -6   5    2.54    0.91
  -3  -6  -5    1.69    0.74
   3   6  -5    0.90    0.70
   3  -6   5    2.85    1.01
   3  -6  -5    2.76    0.87
   3  -6  -5    2.80    0.81
  -3  -6   5    2.19    0.85
   3  -6  -5    1.92    1.04
   3  -6  -5    3.30    0.94
  -3  -6   5    1.12    0.85
  -3  -6   5    1.62    0.66
   3  -6  -5    1.47    0.79
  -3  -6   5    0.52    0.62
   3  -6  -5    2.43    1.00
  -3  -6   5    2.15    0.93
  -4  -6  -5   -0.64    0.75
  -4  -6  -5    0.22    0.62
  -4  -6  -5    0.01    0.63
   4   6  -5    0.91    0.77
  -4  -6  -5    0.97    0.63
  -4  -6  -5    0.78    0.56
   4  -6   5    0.27    0.67
  -4   6   5   -0.05    0.54
   4  -6   5    0.32    0.60
   4  -6   5    0.36    0.60
   4  -6   5    0.76    0.54
   4  -6   5   -0.07    0.57
   4  -6   5    0.05    0.51
  -4  -6  -5    0.53    0.62
   4  -6  -5   -0.81    0.54
  -4  -6   5    1.36    0.71
   4  -6  -5    0.01    0.54
   4  -6  -5    0.10    0.64
  -4  -6   5   -0.10    0.57
  -4  -6   5    0.27    0.54
   4  -6  -5   -0.11    0.58
  -4  -6   5    0.71    0.56
  -4  -6   5    0.93    0.64
   4  -6  -5   -0.30    0.74
   5  -6   5    0.79    0.53
  -5  -6  -5    0.19    0.61
   5  -6   5    1.25    0.68
   5  -6   5    1.20    0.54
   5   6  -5    1.31    0.78
  -5  -6  -5    1.86    0.71
   5  -6   5    0.42    0.55
   5  -6   5    0.52    0.43
  -5   6   5    1.08    0.56
  -5  -6  -5   -0.07    0.52
   5  -6   5    0.38    0.50
   5  -6  -5    1.01    0.58
   5   6   5    0.67    0.68
  -5  -6   5    0.26    0.57
   5  -6  -5    1.18    0.55
   5  -6  -5    0.26    0.63
  -5  -6   5    0.66    0.54
   5  -6  -5    1.06    0.63
  -5  -6   5    0.36    0.54
  -5  -6   5   -0.30    0.58
   5   6   5   -0.13    0.61
  -5  -6   5    0.95    0.55
   5  -6  -5    1.54    0.73
   0  -7  -5    4.59    0.91
   0  -7  -5    2.43    1.15
   0   7   5    1.67    0.79
   0  -7  -5    1.92    0.80
   0  -7  -5    2.01    1.06
   1  -7   5    6.95    1.47
  -1  -7  -5    9.09    1.55
  -1  -7  -5   10.18    1.74
  -1   7   5   10.68    1.50
   1  -7   5    9.19    1.27
   1   7  -5    9.57    1.41
   1  -7   5    9.68    1.17
  -1  -7  -5    9.81    1.27
   1  -7  -5   10.75    1.18
  -1  -7   5    8.94    1.28
  -1   7  -5    7.76    1.32
   1  -7  -5    9.28    1.57
  -1  -7   5    8.64    1.16
   1  -7  -5   10.32    1.35
   2  -7   5    0.66    0.61
  -2  -7  -5    0.68    0.91
  -2  -7  -5    1.02    0.66
   2  -7   5    0.88    0.84
  -2  -7  -5    1.67    0.95
   2  -7   5    0.68    0.68
   2  -7   5    2.18    0.89
  -2  -7  -5    2.14    1.14
  -2  -7  -5    1.34    0.73
   2  -7  -5    1.92    0.76
   2  -7  -5    1.28    0.96
  -2  -7   5    1.63    0.73
  -2  -7   5    0.79    0.78
   2  -7  -5    1.12    0.64
   2  -7  -5    0.24    0.88
  -2  -7   5    1.14    0.94
  -2  -7   5    1.30    0.68
  -2  -7   5    0.27    0.81
   2  -7  -5    1.64    0.78
  -3  -7  -5    4.44    1.19
   3  -7   5    5.64    1.06
   3  -7   5    4.34    0.96
   3   7  -5    7.16    1.48
  -3  -7  -5    2.48    0.90
   3  -7   5    3.85    1.02
   3  -7   5    6.02    1.28
  -3  -7  -5    4.57    1.06
  -3  -7  -5    5.09    1.03
   3  -7   5    4.53    1.05
  -3  -7  -5    6.97    1.16
   3  -7   5    6.48    1.18
   3  -7  -5    6.38    1.16
   3  -7  -5    4.11    1.15
   3  -7  -5    6.70    1.11
   3  -7  -5    6.48    1.20
  -3  -7   5    6.91    1.22
  -3  -7   5    5.65    1.09
  -3  -7   5    5.98    1.10
   3  -7  -5    6.60    1.13
  -3  -7   5    5.33    1.08
  -3  -7   5    4.77    1.01
  -4  -7  -5    2.38    0.75
   4  -7   5    2.46    0.83
  -4  -7  -5    2.02    0.84
   4  -7   5    2.27    0.70
  -4  -7  -5    0.57    0.74
   4  -7   5    2.00    0.73
   4  -7   5    1.59    0.68
   4  -7   5    2.00    0.66
  -4  -7  -5    1.34    0.72
  -4  -7  -5    1.68    0.75
  -4  -7  -5    1.07    0.79
  -4   7   5    1.31    0.65
  -4  -7   5    1.27    0.66
   4  -7  -5    0.90    0.66
  -4  -7   5    1.00    0.62
   4  -7  -5    1.59    0.68
   4  -7  -5    0.37    0.65
   4  -7  -5    1.28    0.77
   4  -7  -5    2.57    0.74
  -4  -7   5    1.54    0.71
  -4  -7   5    0.86    0.67
  -4  -7   5    0.61    0.62
   5  -7   5    0.40    0.44
  -5  -7  -5    2.12    0.70
   5  -7   5    0.32    0.62
   5  -7   5   -0.05    0.42
  -5  -7  -5    1.25    0.70
  -5  -7  -5    0.50    0.51
   5  -7   5    0.03    0.46
   5  -7  -5    0.51    0.62
   5   7   5    1.03    0.74
   5  -7  -5    0.26    0.62
  -5  -7   5    0.97    0.55
  -5  -7   5    0.58    0.51
   5  -7  -5    0.52    0.53
   5  -7  -5   -0.64    0.39
  -5  -7   5    0.90    0.57
   5   7   5    0.50    0.54
  -5  -7   5    1.43    0.72
  -5   7  -5    0.83    0.69
   0  -8  -5    0.05    0.70
   0  -8  -5    1.03    0.56
   0  -8  -5    1.30    1.27
   0  -8  -5    1.14    1.02
   0  -8  -5    1.30    1.04
  -1  -8  -5    0.09    0.90
  -1  -8  -5    1.01    0.73
  -1  -8  -5   -0.39    1.04
  -1  -8  -5    1.14    1.20
   1  -8   5    1.29    0.62
  -1  -8  -5    2.04    0.91
   1  -8  -5    1.46    0.92
  -1  -8   5   -0.36    0.87
   1  -8  -5   -0.83    1.43
   1  -8  -5    1.06    0.83
   1  -8  -5    1.06    1.06
   1  -8  -5    1.40    0.60
  -1  -8   5    0.19    0.46
  -1  -8   5    1.10    0.64
  -2  -8  -5    0.22    0.79
  -2  -8  -5    1.90    0.79
   2  -8   5    2.40    0.79
  -2  -8  -5    1.63    0.66
   2  -8   5    2.28    0.76
   2  -8   5    1.88    0.69
  -2  -8  -5    1.36    0.91
   2  -8   5    0.38    0.71
  -2  -8  -5    2.70    1.05
   2  -8  -5    1.97    0.67
  -2  -8   5    2.79    0.92
  -2  -8   5    2.60    0.80
   2  -8  -5    1.99    0.81
   2  -8  -5    2.14    0.72
  -2  -8   5    2.23    0.64
   2  -8  -5    0.86    0.66
   2  -8  -5    1.33    0.91
  -2  -8   5    2.21    0.74
  -3  -8  -5    0.95    0.68
  -3  -8  -5    0.68    0.67
   3  -8   5    1.51    0.70
   3  -8   5    0.60    0.62
   3  -8   5    1.34    0.74
  -3  -8  -5    0.54    0.77
  -3  -8  -5    1.23    0.75
  -3  -8  -5    0.27    0.71
   3  -8   5    1.23    0.74
   3  -8   5    2.00    0.82
   3  -8  -5    1.29    0.63
  -3  -8   5    1.31    0.82
  -3  -8   5    0.77    0.67
  -3  -8   5   -0.05    0.57
   3  -8  -5    1.65    0.82
   3  -8  -5    1.88    0.66
   3  -8  -5    1.58    0.66
  -3  -8   5    1.12    0.62
  -3  -8   5    0.21    0.56
   3  -8  -5    1.57    0.84
  -4  -8  -5    1.48    0.65
   4  -8   5    2.78    0.66
   4  -8   5    1.49    0.61
   4  -8   5    2.97    0.78
  -4  -8  -5    1.36    0.72
  -4  -8  -5    2.69    0.99
  -4  -8  -5    1.46    0.76
  -4   8   5    1.92    0.77
  -4  -8  -5    1.83    0.75
   4  -8   5    1.89    0.65
   4  -8   5    2.84    0.71
  -4  -8   5    2.79    0.79
   4   8   5    1.51    0.79
   4  -8  -5    1.76    0.73
   4  -8  -5    2.17    0.79
   4  -8  -5    1.76    0.65
  -4  -8   5    2.25    0.75
  -4  -8   5    2.02    0.74
   4  -8  -5    3.10    0.76
  -4  -8   5    2.55    0.73
   4  -8  -5    1.28    0.75
  -4  -8   5    2.35    0.67
  -5  -8  -5    0.13    0.58
   5  -8   5    0.87    0.41
  -5  -8  -5    1.26    0.45
   5  -8   5    0.63    0.36
   5  -8   5    0.71    0.38
   5  -8  -5    0.82    0.47
  -5  -8   5    1.05    0.49
  -5  -8   5    1.33    0.44
   5  -8  -5    0.91    0.53
  -5  -8   5    1.71    0.56
   5  -8  -5    1.30    0.53
   5   8   5    0.79    0.51
   0  -9  -5    4.07    1.21
   0  -9  -5    7.01    1.33
   0  -9  -5    7.24    1.48
  -1  -9  -5    5.13    1.33
  -1  -9  -5    4.93    1.12
  -1  -9  -5    5.74    1.38
   1  -9  -5    6.90    1.30
   1  -9  -5    4.52    1.13
   1  -9  -5    6.27    1.19
  -2  -9  -5    2.26    0.84
  -2  -9  -5    1.05    0.82
  -2  -9  -5    1.69    0.83
   2  -9   5    2.15    0.69
   2  -9   5    0.01    0.55
  -2  -9  -5    1.89    0.81
   2  -9   5    0.26    0.60
   2  -9  -5    1.10    0.69
   2  -9  -5    1.64    0.79
  -2  -9   5    2.11    0.82
   2  -9  -5    1.14    0.66
  -2  -9   5    2.06    0.64
  -2  -9   5    1.61    0.59
   2  -9  -5    0.50    0.69
   3  -9   5    9.63    1.25
  -3  -9  -5    8.37    1.49
   3  -9   5    9.43    1.15
   3  -9   5    9.62    1.16
  -3  -9  -5    6.90    1.20
  -3  -9  -5   10.94    1.41
   3  -9   5    8.42    1.15
   3  -9   5    9.38    1.15
  -3   9   5    9.07    1.26
  -3  -9  -5   10.14    1.49
   3   9   5    7.57    1.33
  -3  -9   5    7.58    1.11
   3  -9  -5    6.50    1.34
   3  -9  -5   11.83    1.31
  -3  -9   5    7.18    1.12
  -3  -9   5    9.21    1.33
   3  -9  -5   10.17    1.42
  -3  -9   5    8.30    1.15
  -3  -9   5    9.10    1.29
   3  -9  -5    7.68    1.22
   4  -9   5    1.15    0.47
  -4  -9  -5    4.48    0.80
   4  -9   5    2.01    0.54
   4  -9   5    2.07    0.54
  -4  -9  -5    2.41    0.66
   4  -9  -5    2.95    0.61
  -4  -9   5    2.01    0.62
   4  -9  -5    1.59    0.61
  -4  -9   5    1.86    0.55
  -4  -9   5    2.60    0.66
   0 -10  -5    0.35    0.74
   0 -10  -5   -0.05    0.82
   0 -10  -5    0.21    0.61
  -1 -10  -5    2.81    0.90
  -1 -10  -5    1.36    0.80
  -1 -10  -5    1.13    0.86
   1 -10  -5    1.34    0.75
   1 -10  -5    0.53    0.67
   1 -10  -5    1.95    0.78
  -2 -10  -5    1.47    0.76
  -2 -10  -5    2.37    0.69
  -2 -10  -5    0.51    0.77
   2 -10   5    2.60    0.65
  -2 -10   5    1.89    0.72
   2 -10  -5    2.59    0.79
   2 -10  -5    2.28    0.69
   2 -10  -5    1.27    0.73
  -3 -10  -5    1.04    0.51
   3 -10   5    0.43    0.38
  -3 -10  -5    0.76    0.58
  -3 -10   5   -0.64    0.40
   3 -10  -5    0.21    0.45
   3 -10  -5    0.67    0.52
  -1 -11  -5    0.80    0.59
  -2 -11  -5    0.25    0.64
   2 -11  -5    0.14    0.50
   0   0  -6   72.91    4.41
   0   0   6   68.84    4.39
   0   0  -6   71.99    4.82
   0   0   6   66.35    4.38
   1   0  -6   21.79    1.74
  -1   0   6   21.43    1.44
   1   0   6   20.47    1.56
   1   0   6   19.65    1.56
   1   0  -6   21.25    1.41
  -1   0  -6   21.23    1.51
  -1   0   6   19.94    1.51
  -1   0  -6   21.56    1.42
  -2   0  -6    5.14    0.71
  -2   0   6    5.64    0.55
  -2   0  -6    5.06    0.59
  -2   0   6    5.46    0.58
  -2   0   6    6.41    0.77
   2   0   6    5.07    0.82
   2   0  -6    5.23    0.87
   2   0   6    4.97    0.70
  -3   0  -6    1.31    0.43
   3   0  -6    2.03    0.69
   3   0   6    0.77    0.51
  -3   0  -6    1.41    0.57
  -3   0   6    1.09    0.51
   3   0   6    2.09    0.65
  -4   0  -6   49.45    3.42
   4   0  -6   44.93    3.71
  -4   0   6   42.92    3.39
  -4   0   6   44.24    3.38
   4   0  -6   43.07    3.54
   4   0   6   41.57    3.49
   5   0  -6   -0.10    0.68
   5   0  -6    0.32    0.77
  -5   0  -6   -0.24    0.76
  -5   0   6    0.83    0.69
   5   0   6   -0.19    0.76
  -5   0  -6    0.13    0.61
   5   0   6    0.73    0.76
  -5   0   6    0.07    0.60
  -6   0   6    4.52    0.99
  -6   0  -6    4.41    1.02
  -6   0   6    5.14    1.04
   6   0   6    4.01    1.01
   6   0  -6    4.47    0.95
  -6   0  -6    4.87    1.02
   6   0   6    3.80    0.84
   6   0  -6    5.18    1.34
   0  -1  -6    9.17    0.73
   0   1   6    8.21    0.74
   0  -1   6    8.32    0.80
   0  -1   6    8.61    0.62
   0   1  -6    8.47    0.67
   0  -1   6    8.36    0.73
   0  -1  -6    8.15    0.81
   0   1   6    7.81    0.75
  -1   1   6  147.33    9.23
  -1  -1  -6  149.11    9.14
   1  -1   6  140.57    9.90
  -1  -1  -6  151.38    9.18
  -1   1   6  145.22    8.96
   1   1  -6  147.58   10.09
   1  -1   6  139.65    9.09
  -1  -1   6  149.94    9.08
   1  -1  -6  145.24    9.93
  -1   1  -6  146.80    9.06
   1   1   6  146.87    9.76
   1  -1  -6  148.43    9.03
   1   1   6  151.74    9.16
  -1  -1   6  147.88    9.19
   2  -1   6   31.66    2.05
   2  -1   6   29.91    2.21
  -2  -1  -6   27.38    2.03
  -2  -1  -6   26.70    1.97
  -2   1   6   29.02    2.10
   2   1  -6   27.48    2.33
   2   1   6   27.08    2.05
  -2   1  -6   28.01    2.03
  -2  -1   6   25.91    1.96
   2  -1  -6   28.00    2.24
  -2  -1   6   25.84    2.04
   2   1   6   25.68    2.12
   2  -1  -6   28.61    1.97
  -2   1  -6   27.76    1.86
   3  -1   6   19.46    1.69
   3   1  -6   16.07    1.42
  -3  -1  -6   16.52    1.44
   3  -1   6   20.32    1.53
  -3   1   6   17.97    1.61
  -3  -1  -6   17.17    1.52
   3   1  -6   17.38    1.74
   3  -1  -6   17.97    1.74
  -3  -1   6   16.41    1.54
  -3   1  -6   17.39    1.53
   3   1   6   15.88    1.62
   4   1  -6    6.54    1.25
   4  -1   6    7.34    1.07
  -4   1   6    5.66    1.02
   4   1  -6    4.94    1.12
  -4   1   6    6.05    1.09
   4  -1   6    5.19    1.12
  -4  -1  -6    6.11    1.04
   4  -1  -6    5.83    1.18
   4  -1  -6    8.03    1.36
  -4   1  -6    5.70    1.04
   4   1   6    4.89    1.09
  -4  -1   6    5.54    1.01
  -4  -1   6    6.07    1.10
   4   1   6    6.56    1.16
  -4  -1   6    5.34    0.93
   4  -1  -6    5.09    1.00
   4   1   6    5.68    1.17
  -4   1  -6    7.54    1.07
  -4   1  -6    5.69    1.10
  -5   1   6    0.93    0.68
  -5   1   6    0.32    0.64
   5   1  -6    0.34    0.80
   5  -1   6    1.39    0.83
   5  -1   6    0.37    0.64
  -5  -1  -6    0.77    0.57
  -5  -1  -6    0.00    0.79
   5   1  -6    1.44    0.90
  -5   1  -6    0.53    0.59
   5  -1  -6   -0.57    0.76
   5   1   6    0.76    0.67
  -5  -1   6    0.86    0.72
   5   1   6    1.04    0.80
  -5  -1   6    0.61    0.59
   5  -1  -6    1.85    0.85
  -5   1  -6    1.19    0.76
   6   1  -6    1.06    0.75
  -6  -1  -6    1.56    0.69
  -6   1   6    2.94    0.86
   6   1  -6    1.51    0.95
  -6   1   6    2.89    0.70
  -6  -1  -6    2.31    0.79
   6  -1   6    2.73    0.90
   6  -1   6    1.64    0.61
  -6  -1   6    3.49    0.86
   6  -1  -6    2.30    1.01
   6   1   6    1.28    0.67
  -6  -1   6    2.68    0.72
  -6   1  -6    2.69    0.74
   6   1   6    1.71    0.67
   6  -1  -6    2.68    0.81
  -6   1  -6    2.57    0.78
   0  -2  -6   84.25    5.71
   0  -2   6   82.10    5.88
   0  -2   6   90.57    5.34
   0   2  -6   87.48    5.28
   0  -2  -6   80.48    5.38
   0  -2   6   83.77    5.36
   0   2   6   86.88    5.35
   0  -2  -6   79.98    5.53
   1  -2   6   82.76    6.47
  -1  -2  -6   96.36    6.03
  -1   2   6   83.87    6.02
  -1  -2  -6  107.01    6.07
   1  -2   6   82.11    5.89
  -1   2  -6   86.05    5.88
  -1  -2   6  105.05    6.00
   1  -2  -6   88.41    5.90
   1  -2  -6   88.48    6.44
   1   2   6  108.55    6.03
  -1  -2   6  107.66    5.97
  -2  -2  -6   44.72    3.08
  -2  -2  -6   41.96    2.98
   2  -2   6   43.08    2.92
   2   2  -6   44.14    3.42
  -2   2   6   43.12    3.07
   2  -2   6   44.13    3.29
  -2  -2   6   42.16    3.02
   2  -2  -6   42.50    2.94
   2   2   6   42.40    3.06
  -2  -2   6   45.85    3.00
   2  -2  -6   42.55    3.30
  -2   2  -6   42.27    2.97
  -3   2   6    2.60    0.71
  -3  -2  -6    1.62    0.54
   3   2  -6    2.13    0.58
  -3  -2  -6    2.37    0.74
   3  -2   6    3.15    0.79
   3   2  -6    3.02    0.83
  -3   2   6    2.26    0.64
  -3  -2  -6    2.08    0.65
   3   2  -6    1.79    0.87
   3  -2   6    1.33    0.82
   3  -2   6    2.63    0.66
  -3  -2  -6    2.47    0.70
  -3   2   6    1.94    0.58
  -3  -2   6    1.90    0.62
  -3   2  -6    2.75    0.67
   3   2   6    2.51    0.73
   3  -2  -6    2.82    0.79
  -3  -2   6    2.85    0.69
   3  -2  -6    2.44    0.68
   4  -2   6   -0.04    0.55
  -4  -2  -6    0.46    0.61
   4  -2   6    0.06    0.79
  -4   2   6    0.34    0.68
   4  -2   6    0.37    0.60
   4   2  -6    0.24    0.72
   4   2  -6    0.36    0.64
  -4  -2  -6   -0.22    0.47
  -4   2   6   -0.67    0.49
  -4  -2   6    0.52    0.61
   4   2   6    0.48    0.83
  -4   2  -6    0.29    0.56
  -4  -2   6    0.81    0.57
  -4   2  -6    0.95    0.74
   4   2   6    0.63    0.62
  -4  -2   6    0.55    0.46
   4  -2  -6   -0.10    0.58
   4   2   6    0.64    0.93
   4  -2  -6    0.77    0.58
   4  -2  -6    0.25    0.80
  -5   2   6    4.81    1.12
  -5  -2  -6    5.51    1.20
  -5  -2  -6    6.73    1.34
   5  -2   6    6.14    1.16
   5  -2   6    5.64    1.19
   5   2  -6    5.57    1.27
  -5   2   6    6.97    1.17
   5  -2   6    6.17    1.32
  -5   2  -6    6.26    1.21
   5   2   6    4.29    1.17
   5  -2  -6    5.81    1.20
  -5  -2   6    4.30    1.11
  -5  -2   6    5.04    1.12
  -5  -2   6    3.84    0.93
   5   2   6    5.00    1.12
   5  -2  -6    5.70    1.45
  -6  -2  -6    1.24    0.69
  -6   2   6    2.65    0.82
   6  -2   6    0.39    0.57
   6   2  -6    2.30    1.03
  -6  -2  -6    1.00    0.63
  -6   2  -6    2.18    0.70
   6  -2  -6    1.63    0.63
  -6  -2   6    1.73    0.58
   6   2   6    1.93    0.71
   6  -2  -6    1.46    0.83
   6   2   6    1.51    0.64
  -6  -2   6    1.91    0.70
  -6   2  -6    1.11    0.63
   0   3  -6    8.57    0.77
   0  -3  -6    8.00    1.09
   0   3   6    8.54    0.82
   0  -3   6    9.13    0.82
   0  -3  -6    8.45    0.87
   0  -3  -6    8.64    0.79
   0  -3   6    8.93    1.02
   0  -3   6    8.68    0.85
  -1  -3  -6   67.48    4.64
   1  -3   6   71.19    4.57
   1   3  -6   86.53    5.37
   1  -3   6   72.03    5.12
  -1   3   6   70.02    4.71
  -1  -3  -6   69.96    4.75
  -1   3  -6   72.05    4.59
   1  -3  -6   69.45    5.00
   1  -3  -6   71.08    4.61
   1   3   6   72.09    4.66
  -1  -3   6   66.25    4.65
  -1  -3   6   69.42    4.63
  -2  -3  -6   20.24    1.57
  -2   3   6   17.31    1.56
   2  -3   6   15.66    1.33
   2  -3   6   16.75    1.65
  -2  -3  -6   20.11    1.58
   2   3  -6   17.64    1.79
  -2  -3   6   17.30    1.51
  -2   3  -6   16.15    1.46
  -2  -3   6   19.11    1.53
   2  -3  -6   16.24    1.46
   2   3   6   20.52    1.62
   2  -3  -6   14.87    1.59
   3   3  -6   39.50    3.21
  -3   3   6   39.86    2.88
   3   3  -6   35.63    2.87
  -3  -3  -6   36.73    2.99
  -3  -3  -6   37.18    2.88
   3  -3   6   36.47    3.11
   3  -3   6   38.64    2.79
  -3  -3  -6   38.37    2.74
   3  -3   6   38.16    2.88
  -3  -3  -6   38.30    2.75
   3  -3   6   41.39    3.23
  -3   3   6   38.95    2.95
  -3  -3   6   40.03    2.94
   3  -3  -6   37.15    3.13
  -3  -3   6   37.61    2.73
   3  -3  -6   39.07    2.88
   3   3   6   40.16    3.01
  -3  -3   6   37.43    2.69
  -3  -3   6   37.72    2.97
   3  -3  -6   40.25    3.22
   3  -3  -6   37.23    2.80
  -3  -3   6   35.05    2.96
  -3   3  -6   41.44    2.90
  -3   3  -6   37.33    2.86
  -4   3   6    2.17    0.92
   4  -3   6    2.14    0.88
   4  -3   6    3.63    0.85
  -4   3   6    3.24    0.82
   4   3  -6    2.06    0.89
   4  -3   6    3.06    0.90
  -4  -3  -6    2.99    0.86
   4  -3   6    4.24    1.14
  -4  -3  -6    2.12    0.78
  -4   3  -6    2.55    1.00
   4   3   6    2.61    0.92
  -4  -3   6    2.60    0.72
  -4   3  -6    3.36    0.83
  -4  -3   6    3.46    0.79
   4  -3  -6    2.07    1.01
   4  -3  -6    1.82    0.90
   4   3   6    2.37    1.02
   4  -3  -6    2.89    0.80
   4   3   6    3.45    0.99
  -4  -3   6    2.51    0.76
  -4  -3   6    1.64    0.78
  -5  -3  -6    2.85    1.00
  -5  -3  -6    2.90    0.82
  -5   3   6    2.95    0.89
   5  -3   6    2.61    0.86
   5  -3   6    3.06    0.76
   5  -3   6    3.05    0.88
   5   3  -6    3.36    1.09
  -5  -3  -6    2.45    0.85
  -5   3   6    1.33    0.70
   5  -3  -6    1.75    0.75
  -5   3  -6    2.06    0.76
  -5  -3   6    1.88    0.71
   5  -3  -6    1.45    0.89
  -5  -3   6    3.29    0.78
   5   3   6    1.36    0.78
   5   3   6    2.30    0.92
  -5  -3   6    2.54    0.73
   5   3   6    2.89    0.88
   5  -3  -6    2.41    0.82
  -5   3  -6    0.39    0.75
   5  -3  -6    3.24    1.00
  -5  -3   6    1.35    0.71
  -6   3   6    2.98    0.82
   6  -3   6    4.91    0.98
   6  -3   6    3.39    0.73
  -6  -3  -6    3.46    0.90
   6   3  -6    2.81    0.83
   6   3  -6    3.61    1.08
   6  -3  -6    4.69    0.96
   6   3   6    3.56    0.83
  -6   3  -6    4.50    0.97
  -6  -3   6    3.59    0.97
  -6   3  -6    3.88    0.95
  -6  -3   6    4.19    0.88
   0  -4   6    0.70    0.37
   0   4   6    0.52    0.34
   0  -4  -6    0.01    0.58
   0   4  -6    0.04    0.28
   0  -4   6    0.95    0.57
   0  -4  -6    0.40    0.39
   0  -4   6    0.97    0.42
   1  -4   6    6.77    0.78
   1  -4   6    6.99    1.02
  -1   4   6    6.79    0.88
  -1  -4  -6   11.29    1.18
  -1   4  -6    5.94    0.85
   1  -4  -6    6.79    0.89
   1  -4  -6    7.48    0.92
   1   4   6   10.28    1.02
   2  -4   6   22.04    2.03
   2  -4   6   19.02    1.80
  -2  -4  -6   25.63    2.16
   2   4  -6   22.95    2.20
  -2  -4  -6   25.26    1.88
  -2   4   6   23.49    1.96
  -2  -4  -6   24.82    1.87
  -2  -4  -6   25.37    2.00
   2  -4   6   21.44    1.89
   2  -4   6   20.37    2.07
  -2  -4  -6   23.79    1.84
  -2  -4   6   21.43    2.06
  -2  -4   6   23.81    1.92
   2  -4  -6   19.94    1.83
   2  -4  -6   19.70    2.07
  -2  -4   6   24.05    1.90
   2  -4  -6   23.31    2.08
   2   4   6   26.27    2.01
   2  -4  -6   19.71    1.86
  -2   4  -6   22.89    1.87
   2  -4  -6   23.39    1.88
  -2  -4   6   25.01    1.83
  -2  -4   6   23.44    1.79
  -3   4   6   14.80    1.52
   3  -4   6   15.24    1.69
   3  -4   6   15.36    1.46
  -3  -4  -6   12.79    1.34
   3  -4   6   15.28    1.46
  -3   4   6   15.67    1.51
   3   4  -6   12.05    1.46
  -3  -4  -6   12.53    1.31
  -3  -4  -6   11.72    1.45
  -3  -4  -6   12.49    1.51
   3  -4   6   15.00    1.61
  -3   4  -6   13.81    1.44
  -3  -4   6   12.96    1.39
   3  -4  -6   15.94    1.70
  -3  -4   6   10.50    1.25
  -3  -4   6   12.50    1.42
  -3  -4   6   13.95    1.62
   3  -4  -6   15.99    1.69
   3   4   6   12.01    1.52
   3  -4  -6   14.46    1.38
  -3  -4   6   13.48    1.52
   3  -4  -6   14.65    1.47
   4  -4   6    3.33    1.07
  -4  -4  -6    2.08    0.91
  -4  -4  -6    3.78    1.03
   4  -4   6    1.84    0.87
  -4  -4  -6    3.01    0.98
   4  -4   6    2.27    0.87
   4  -4   6    1.98    0.97
   4  -4   6    2.17    0.71
  -4   4   6    1.38    0.75
  -4  -4  -6    3.88    0.95
  -4  -4  -6    3.36    0.81
   4   4  -6    2.25    1.03
  -4  -4  -6    2.11    1.34
   4  -4   6    3.10    0.81
  -4  -4   6    3.35    1.06
  -4  -4   6    3.31    0.85
  -4  -4   6    6.87    1.25
   4  -4  -6    1.95    0.77
   4  -4  -6    3.14    0.82
  -4  -4   6    2.59    0.75
   4  -4  -6    1.79    0.95
  -4  -4   6    2.78    0.75
   4  -4  -6    3.44    1.14
  -4  -4   6    2.39    0.78
  -4   4  -6    2.67    0.78
   4  -4  -6    1.96    0.87
   5  -4   6    0.08    0.59
   5  -4   6    0.26    0.58
  -5  -4  -6    0.29    0.65
  -5  -4  -6   -0.71    0.58
   5  -4   6    0.40    0.64
   5   4  -6   -0.20    0.62
  -5   4   6    1.42    0.68
  -5   4  -6   -0.57    0.56
   5  -4  -6    0.60    0.51
  -5   4  -6    0.55    0.60
  -5  -4   6    0.43    0.43
   5   4   6   -0.13    0.57
   5  -4  -6   -0.24    0.65
  -5  -4   6   -0.44    0.53
   5   4   6   -1.00    0.57
  -5  -4   6    0.58    0.52
  -5  -4   6    0.69    0.61
   5  -4  -6   -0.35    0.55
  -6  -4  -6    2.52    0.82
   6  -4   6    2.18    0.56
   6   4  -6    3.56    1.01
  -6   4   6    1.76    0.72
  -6   4   6    1.74    0.60
   6  -4   6    1.66    0.65
   6   4  -6    2.13    0.76
  -6  -4   6    2.11    0.72
  -6   4  -6    2.51    0.72
   6   4   6    2.82    0.72
   6  -4  -6    1.77    0.70
   0  -5   6    0.71    0.47
   0   5   6    0.58    0.48
   0   5  -6    0.87    0.33
   0  -5  -6    0.18    0.39
   0   5   6    0.48    0.37
   0  -5   6    0.37    0.34
   1   5  -6    1.85    0.87
   1  -5   6    0.77    0.58
   1  -5   6    0.98    0.64
  -1  -5  -6    0.90    0.44
   1  -5   6    0.59    0.32
  -1  -5  -6    1.47    0.88
  -1  -5  -6    2.19    0.75
  -1   5   6    0.21    0.40
  -1  -5  -6    2.08    0.66
  -1  -5   6    1.15    0.50
  -1   5  -6    0.11    0.40
   1  -5  -6    0.36    0.43
   1  -5  -6    0.25    0.47
   1   5   6    1.80    0.53
   1  -5  -6    1.48    0.87
  -1  -5   6    1.57    0.49
  -1  -5   6    1.45    0.59
   2  -5   6   16.66    1.72
  -2  -5  -6   22.18    1.69
  -2   5   6   17.80    1.74
   2  -5   6   17.39    1.94
  -2  -5  -6   22.38    1.78
   2   5  -6   17.93    1.99
   2  -5   6   18.53    1.78
  -2  -5  -6   21.48    1.90
  -2  -5  -6   24.23    2.01
   2   5  -6   20.64    1.83
   2  -5   6   15.60    1.69
   2  -5  -6   16.73    1.81
   2  -5  -6   14.47    1.89
  -2  -5   6   18.63    1.85
  -2  -5   6   20.50    1.80
  -2   5  -6   16.43    1.66
   2  -5  -6   17.53    1.67
   2  -5  -6   19.24    1.73
  -2  -5   6   19.91    1.67
  -2  -5   6   20.90    1.66
   2   5   6   20.83    1.81
  -2  -5   6   18.71    1.74
   2  -5  -6   17.88    1.70
   3  -5   6    1.48    0.68
  -3  -5  -6    2.21    2.37
   3  -5   6    0.45    0.80
  -3  -5  -6   -0.08    0.68
  -3  -5  -6    0.47    0.66
   3  -5   6    1.76    0.90
  -3   5   6    1.24    0.76
   3  -5   6    1.77    0.70
   3   5  -6    0.64    0.64
  -3  -5  -6    0.50    0.59
  -3   5   6    0.89    0.74
   3  -5  -6    2.47    0.90
  -3  -5   6    0.22    0.63
  -3  -5   6    2.06    0.89
  -3  -5   6    1.18    0.69
  -3   5  -6    1.23    0.77
   3  -5  -6    1.11    0.74
   3  -5  -6    2.00    0.78
  -3  -5   6    1.49    0.85
   3   5   6    0.07    0.61
   3  -5  -6    0.45    1.25
   4  -5   6    3.07    0.80
  -4   5   6    3.16    0.90
  -4  -5  -6    4.34    1.05
   4  -5   6    3.40    0.87
   4   5  -6    3.31    1.09
  -4  -5  -6    4.12    1.03
   4  -5   6    2.11    0.87
   4  -5   6    3.10    1.01
  -4  -5  -6    5.16    0.97
   4  -5   6    2.86    0.95
   4  -5   6    3.21    0.91
  -4  -5  -6    4.90    0.99
  -4  -5  -6    2.54    1.16
  -4  -5  -6    4.07    1.06
   4  -5  -6    4.27    1.13
  -4  -5   6    5.71    1.06
  -4  -5   6    4.92    1.19
   4  -5  -6    3.99    0.97
  -4  -5   6    3.38    0.97
  -4  -5   6    3.96    0.93
   4  -5  -6    3.20    1.16
   4  -5  -6    2.79    0.93
  -4  -5   6    3.63    0.86
   4  -5  -6    3.24    0.90
   5  -5   6    0.87    0.61
   5  -5   6    1.74    0.70
  -5  -5  -6    2.00    0.73
   5  -5   6    0.09    0.48
   5  -5   6    1.51    0.65
  -5   5   6    1.18    0.57
  -5  -5  -6    2.14    0.68
   5   5  -6    1.57    0.80
   5  -5   6    0.71    0.65
   5  -5  -6    2.18    0.89
  -5  -5   6    1.48    0.73
  -5  -5   6    1.39    0.73
   5   5   6    1.79    0.83
   5  -5  -6    0.76    0.63
  -5   5  -6    0.98    0.64
   5  -5  -6    0.82    0.60
  -5  -5   6    0.62    0.54
  -5  -5   6    0.89    0.63
   5   5   6   -0.35    0.59
  -6  -5  -6    1.42    0.53
   6  -5   6    2.59    0.57
   6   5  -6    1.86    0.64
   6  -5  -6    2.26    0.62
  -6   5  -6    1.32    0.52
   6   5   6    1.36    0.53
   6  -5  -6    1.52    0.60
  -6  -5   6    2.07    0.60
   0  -6  -6    4.23    1.14
   0   6  -6    3.81    0.89
   0  -6  -6    3.54    1.03
   0   6   6    2.52    0.71
   0  -6  -6    3.41    0.82
   0  -6   6    4.01    0.79
   0  -6   6    2.35    0.59
   0  -6   6    3.99    0.89
   0  -6  -6    3.03    0.72
   0  -6   6    3.66    0.92
   1  -6   6    0.53    0.54
   1  -6   6    0.46    0.70
   1  -6   6    0.26    0.52
  -1  -6  -6    0.04    0.60
  -1  -6  -6    0.24    0.52
   1   6  -6    0.68    0.74
  -1  -6  -6    1.14    0.53
  -1  -6  -6    1.39    0.64
   1  -6   6    1.16    0.66
  -1  -6  -6    0.09    0.83
  -1   6   6    0.51    0.48
  -1  -6   6    0.76    0.49
   1  -6  -6    1.38    0.83
  -1  -6   6    0.34    0.59
   1  -6  -6    1.00    0.61
  -1  -6   6    0.55    0.45
   1  -6  -6    0.31    0.77
  -1  -6   6    0.99    0.64
  -1   6  -6    0.20    0.49
   1  -6  -6    0.71    0.47
  -1  -6   6    1.50    0.71
   1   6   6    0.88    0.51
  -2  -6  -6   12.11    1.60
  -2   6   6   12.14    1.49
   2   6  -6   11.79    1.47
  -2  -6  -6   13.48    1.32
   2  -6   6    9.72    1.25
   2  -6   6   10.61    1.35
   2  -6   6   10.15    1.62
  -2  -6  -6   11.87    1.52
   2  -6   6    9.64    1.50
  -2  -6  -6   12.80    1.27
  -2   6  -6    9.96    1.36
   2  -6  -6    8.85    1.31
  -2  -6   6   11.89    1.48
   2   6   6   11.38    1.56
  -2  -6   6   12.20    1.25
   2  -6  -6    9.67    1.48
  -2  -6   6   11.38    1.67
   2  -6  -6   10.98    1.31
  -2  -6   6   12.18    1.30
   2  -6  -6   10.11    1.26
  -3  -6  -6   11.98    1.35
   3  -6   6    8.98    1.40
  -3  -6  -6    7.80    1.66
   3  -6   6   10.00    1.36
  -3  -6  -6   10.95    1.59
   3  -6   6    9.23    1.72
  -3  -6  -6    8.27    1.42
  -3  -6  -6   10.08    1.52
  -3  -6  -6   10.52    1.29
   3  -6   6   10.98    1.47
   3  -6   6   10.35    1.63
   3  -6   6   10.45    1.37
  -3  -6   6    9.47    1.41
  -3  -6   6   10.66    1.75
   3  -6  -6   11.66    1.85
   3  -6  -6    8.53    1.43
   3  -6  -6    7.41    1.69
   3  -6  -6   10.45    1.43
  -3  -6   6   10.11    1.52
  -3  -6   6   10.23    1.25
  -3  -6   6   10.23    1.27
  -3  -6   6    9.87    1.42
   3  -6  -6    9.70    1.36
   3  -6  -6    8.41    1.32
  -4  -6  -6    1.22    0.69
  -4  -6  -6    1.89    0.77
  -4  -6  -6    0.18    0.63
   4   6  -6    1.77    0.89
  -4  -6  -6    0.47    0.68
  -4  -6  -6    1.47    0.68
  -4   6   6    1.62    0.71
   4  -6   6    0.11    0.61
  -4  -6  -6    2.03    0.82
   4  -6   6    1.16    0.61
   4  -6   6    1.83    0.70
   4  -6   6    0.85    0.58
   4  -6   6    0.07    0.57
   4  -6   6    0.47    0.63
   4  -6  -6    0.95    0.71
  -4  -6   6    1.92    0.76
   4  -6  -6    0.62    0.67
  -4  -6   6    1.45    0.68
  -4  -6   6    0.72    0.56
  -4  -6   6    1.27    0.63
   4  -6  -6    1.39    0.68
   4  -6  -6    3.11    0.98
   4  -6  -6    1.85    0.69
  -4  -6   6    1.31    0.71
  -5  -6  -6   -0.22    0.50
  -5  -6  -6    0.68    0.60
   5  -6   6    0.51    0.51
  -5   6   6    0.18    0.48
   5  -6   6    0.53    0.54
   5  -6   6   -0.61    0.48
   5   6  -6    0.56    0.75
   5  -6   6   -0.11    0.48
   5  -6   6    0.17    0.44
  -5  -6  -6    1.15    0.64
   5  -6  -6   -0.46    0.51
   5  -6  -6   -0.16    0.47
  -5  -6   6    0.21    0.55
   5   6   6    0.07    0.59
  -5   6  -6    0.34    0.60
   5  -6  -6    0.63    0.69
  -5  -6   6    0.06    0.64
   5  -6  -6    0.07    0.54
  -5  -6   6   -0.02    0.49
   5   6   6   -0.12    0.55
  -5  -6   6    0.27    0.60
  -5  -6   6    0.15    0.55
   0  -7  -6    5.08    0.92
   0  -7   6    1.49    0.79
   0  -7  -6    4.53    1.00
   0  -7  -6    4.81    1.02
   0  -7  -6    2.81    1.17
   0   7   6    2.71    0.88
  -1  -7  -6    1.30    1.02
  -1  -7  -6    0.24    0.96
   1  -7   6   -0.41    0.62
  -1   7   6    1.31    0.79
   1   7  -6    1.39    0.70
  -1  -7  -6    1.04    0.72
   1  -7   6    2.38    0.73
   1  -7   6    2.07    1.00
   1  -7   6    1.05    0.58
  -1  -7   6    1.75    0.83
   1  -7  -6    1.86    0.70
   1  -7  -6    1.78    0.82
  -1  -7   6    1.22    0.78
  -1  -7   6    2.12    0.60
   1  -7  -6    1.58    1.01
   2  -7   6    0.99    0.68
   2  -7   6    1.09    0.82
  -2  -7  -6    0.32    1.01
   2  -7   6   -0.01    0.59
  -2  -7  -6    0.45    0.80
  -2  -7  -6    1.27    0.69
   2  -7   6    0.44    0.85
   2  -7   6   -0.03    0.55
  -2  -7  -6    0.07    0.61
  -2  -7  -6    1.50    0.92
  -2  -7   6    0.95    0.87
   2  -7  -6   -0.28    0.79
  -2  -7   6    2.53    0.79
   2  -7  -6    1.80    0.74
   2  -7  -6    0.11    0.54
   2  -7  -6    0.30    0.91
  -2  -7   6    0.32    0.56
  -2  -7   6    0.14    0.58
   2  -7  -6   -0.11    0.69
  -2  -7   6    0.13    0.54
   3  -7   6    8.70    1.35
   3  -7   6    7.33    1.41
   3  -7   6    9.30    1.45
   3  -7   6    7.38    1.27
  -3  -7  -6    9.39    1.50
  -3  -7  -6   10.38    1.50
  -3  -7  -6   10.61    1.35
  -3  -7  -6    9.08    1.34
   3   7  -6   11.01    1.63
   3  -7   6    7.07    1.22
   3  -7   6    7.33    1.31
  -3  -7  -6    9.45    1.46
   3  -7  -6   10.79    1.51
  -3  -7   6    9.35    1.41
   3  -7  -6    9.69    1.32
   3  -7  -6   11.07    1.60
   3  -7  -6   10.42    1.26
  -3  -7   6   10.22    1.43
   3  -7  -6   11.90    1.46
  -3  -7   6   10.80    1.46
  -3  -7   6   11.56    1.38
   4  -7   6    0.08    0.55
  -4   7   6    0.30    0.54
   4  -7   6    0.18    0.57
  -4  -7  -6   -0.46    0.58
  -4  -7  -6    0.51    0.74
   4  -7   6    0.35    0.51
  -4  -7  -6    0.63    0.57
   4  -7   6   -0.02    0.50
   4   7  -6    0.26    0.63
  -4  -7  -6   -0.56    0.55
   4  -7   6    0.32    0.51
   4  -7   6    0.38    0.57
  -4  -7  -6    0.21    0.65
  -4  -7   6    0.08    0.62
   4   7   6    0.19    0.58
   4  -7  -6   -0.10    0.59
  -4  -7   6    0.62    0.66
   4  -7  -6    0.97    0.78
   4  -7  -6    0.47    0.60
  -4  -7   6   -0.08    0.52
   4  -7  -6    0.90    0.56
  -4  -7   6    0.40    0.56
  -4  -7   6    0.96    0.57
   4  -7  -6    0.27    0.56
  -5  -7  -6    2.73    0.92
   5  -7   6    1.23    0.55
  -5  -7  -6    1.22    0.59
  -5  -7  -6    1.75    0.68
   5  -7   6    1.06    0.47
   5  -7   6    2.42    0.65
  -5  -7   6    1.73    0.63
  -5  -7   6    2.43    0.66
   5  -7  -6    0.77    0.54
   5   7   6    0.83    0.53
   5  -7  -6    3.09    0.83
   5  -7  -6    1.87    0.60
   5   7   6    0.92    0.66
  -5  -7   6    1.66    0.60
  -5   7  -6    2.73    0.82
   5  -7  -6    1.32    0.64
   0  -8  -6    2.08    1.03
   0  -8  -6    0.96    0.57
   0  -8  -6    0.76    0.87
   0  -8  -6    0.51    1.18
   0  -8  -6    0.38    0.87
  -1  -8  -6    1.33    1.08
  -1  -8  -6    3.67    1.24
  -1  -8  -6    0.25    0.95
  -1  -8  -6    1.04    0.80
  -1  -8  -6    3.58    1.17
   1  -8   6    0.33    0.56
  -1  -8   6    0.75    0.62
   1  -8  -6    1.83    0.83
   1  -8  -6    0.01    1.26
  -1  -8   6    1.65    0.98
   1  -8  -6    1.40    0.65
   1  -8  -6    1.10    0.90
   1  -8  -6    2.26    1.11
  -2  -8  -6    4.39    1.09
  -2  -8  -6    3.88    1.00
   2  -8   6    4.91    0.99
   2  -8   6    4.63    0.98
  -2  -8  -6    4.76    1.19
   2  -8   6    5.74    1.10
  -2  -8  -6    3.33    0.85
   2  -8   6    4.75    1.02
  -2  -8  -6    4.20    1.29
  -2  -8   6    4.47    0.92
  -2  -8   6    5.76    1.10
   2  -8  -6    5.02    1.11
   2  -8  -6    5.64    1.03
   2  -8  -6    5.59    1.06
  -2  -8   6    2.96    0.77
   2  -8  -6    4.01    0.91
   2  -8  -6    3.76    1.02
  -2  -8   6    3.88    0.89
  -3  -8  -6    2.82    1.00
  -3  -8  -6    4.82    1.14
   3  -8   6    4.54    0.96
   3  -8   6    4.35    0.89
   3  -8   6    4.34    0.95
   3  -8   6    3.84    0.96
  -3  -8  -6    3.40    0.88
   3  -8   6    3.89    0.89
  -3  -8  -6    3.47    0.88
  -3  -8  -6    4.97    1.14
  -3  -8   6    3.55    0.87
   3  -8  -6    3.33    1.03
  -3  -8   6    4.43    1.02
  -3  -8   6    4.76    1.01
   3  -8  -6    4.51    1.13
  -3  -8   6    3.93    0.90
   3  -8  -6    4.96    1.02
   3  -8  -6    4.17    0.89
  -3  -8   6    3.43    0.81
   3  -8  -6    5.32    0.98
   4  -8   6    2.19    0.72
  -4  -8  -6    1.13    0.75
  -4  -8  -6    0.67    0.79
   4  -8   6    1.91    0.63
  -4  -8  -6    1.47    0.72
   4  -8   6    0.96    0.59
  -4  -8  -6    1.31    0.63
   4  -8   6    1.07    0.58
   4  -8   6    2.43    0.68
  -4   8   6    1.23    0.72
   4  -8  -6    2.57    0.67
   4  -8  -6    1.99    0.75
  -4  -8   6    1.25    0.63
   4  -8  -6    1.92    0.81
   4  -8  -6    1.87    0.75
  -4  -8   6    1.40    0.59
  -4  -8   6    2.09    0.77
  -4  -8   6    1.94    0.70
  -4  -8   6    1.17    0.64
   4   8   6    0.88    0.71
  -5  -8  -6    0.33    0.41
  -5  -8   6    0.46    0.48
   0  -9  -6   -1.15    0.72
   0  -9  -6    0.12    0.96
   0  -9  -6    0.83    0.82
  -1  -9  -6    4.33    0.96
  -1  -9  -6    3.12    0.94
  -1  -9  -6    1.86    0.88
  -1  -9  -6    3.34    1.16
  -1  -9  -6    1.88    1.00
   1  -9  -6    2.27    1.14
   1  -9  -6    2.56    1.02
   1  -9  -6    1.14    0.68
   1  -9  -6    2.76    0.92
  -2  -9  -6    1.08    0.73
   2  -9   6    1.08    0.65
  -2  -9  -6    1.92    0.91
   2  -9   6    1.95    0.67
   2  -9   6    1.79    0.69
   2  -9   6    2.45    0.67
  -2  -9  -6    2.02    0.87
  -2  -9  -6    0.94    0.78
   2  -9  -6    1.56    0.70
  -2  -9   6    1.74    0.69
  -2  -9   6    1.42    0.54
   2  -9  -6    2.05    0.83
   2  -9  -6    1.99    0.69
  -2  -9   6    1.28    0.66
  -2  -9   6    1.31    0.58
   2  -9  -6    2.06    0.81
  -3  -9  -6    1.78    0.76
   3  -9   6    1.69    0.60
  -3   9   6    2.14    0.73
   3  -9   6    1.00    0.55
   3  -9   6    2.32    0.76
   3  -9   6    1.80    0.63
  -3  -9  -6    0.94    0.91
  -3  -9  -6    2.05    0.75
  -3  -9  -6    1.26    0.69
  -3  -9   6    0.66    0.62
   3  -9  -6    1.15    0.58
  -3  -9   6    1.10    0.66
   3   9   6    0.65    0.81
  -3  -9   6    1.11    0.55
  -3  -9   6    0.97    0.58
   3  -9  -6    0.36    0.77
   3  -9  -6    0.38    0.58
   3  -9  -6    0.95    0.72
  -3  -9   6    1.82    0.63
  -4  -9  -6   -0.05    0.44
   4  -9   6    0.36    0.39
   4  -9   6    0.46    0.40
   4  -9   6    0.52    0.42
  -4  -9  -6   -0.26    0.45
   4  -9  -6    0.42    0.46
  -4  -9   6    0.38    0.47
  -4  -9   6    0.49    0.43
  -4  -9   6    0.50    0.47
   4  -9  -6    0.82    0.56
   0 -10  -6    1.14    0.65
   0 -10  -6   -0.84    0.65
   0 -10  -6    1.68    0.87
  -1 -10  -6    3.33    0.94
  -1 -10  -6    2.95    0.87
  -1 -10  -6    2.18    0.96
   1 -10  -6    2.22    0.81
   1 -10  -6    1.33    0.73
   1 -10  -6    1.87    0.76
  -2 -10  -6    2.36    0.87
  -2 -10  -6    1.53    0.68
  -2 -10  -6    1.61    0.73
  -2 -10  -6    3.93    1.05
   2 -10   6    1.34    0.55
   2 -10  -6    1.50    0.70
   2 -10  -6    2.10    0.78
   2 -10  -6    1.76    0.88
  -2 -10   6    1.54    0.63
   2 -10  -6    1.57    0.68
  -3 -10  -6    1.28    0.56
  -3 -10  -6    1.44    0.61
   3 -10   6    0.76    0.41
  -3 -10   6    0.85    0.53
   3 -10  -6    0.70    0.46
   3 -10  -6    0.92    0.55
  -1 -11  -6    6.64    1.04
   1 -11  -6    7.71    0.99
   0   0   7   -0.04    0.23
   0   0  -7   -0.28    0.31
   0   0   7   -0.06    0.19
   0   0  -7   -0.14    0.33
   1   0   7    5.33    0.78
  -1   0  -7    7.00    0.65
   1   0   7    6.56    0.73
  -1   0   7    5.69    0.65
   1   0  -7    6.33    0.63
  -1   0   7    6.46    0.75
  -1   0  -7    6.23    0.77
   1   0  -7    6.35    0.93
  -2   0   7   33.14    2.39
   2   0  -7   33.16    2.16
   2   0  -7   31.45    2.60
   2   0   7   29.62    2.41
  -2   0  -7   32.79    2.21
  -2   0  -7   32.23    2.34
  -2   0   7   32.27    2.20
   2   0   7   33.24    2.48
   3   0   7   18.44    1.60
   3   0   7   17.21    1.63
  -3   0   7   16.68    1.55
   3   0  -7   16.88    1.73
  -3   0  -7   17.23    1.55
  -4   0   7    2.35    0.78
   4   0   7    3.12    0.85
   4   0  -7    3.78    0.98
  -4   0   7    2.63    0.80
  -4   0  -7    1.90    0.69
   4   0  -7    1.81    0.84
  -5   0  -7    1.17    0.72
   5   0   7    0.19    0.72
   5   0  -7    1.00    0.91
   5   0  -7    0.77    0.83
   5   0   7    0.54    0.64
  -5   0   7    0.15    0.63
  -5   0   7    0.87    0.73
  -5   0  -7    0.50    0.68
   6   0   7   -0.23    0.41
  -6   0  -7    0.28    0.60
   6   0  -7   -0.15    0.58
  -6   0   7   -0.38    0.50
   6   0   7    0.20    0.48
  -6   0   7    0.69    0.61
  -6   0  -7    0.74    0.57
   6   0  -7    0.29    0.82
   0   1   7  323.73   19.54
   0   1  -7  321.89   21.10
   0   1   7  289.37   19.29
   0  -1   7  308.37   19.31
   0  -1  -7  327.37   21.00
   0  -1  -7  317.68   19.32
   0   1  -7  320.94   19.20
   0  -1   7  318.31   19.43
  -1   1   7   36.08    2.38
  -1  -1  -7   34.44    2.58
   1   1  -7   37.56    2.95
   1  -1   7   34.36    2.70
  -1  -1  -7   38.97    2.51
  -1   1   7   36.72    2.56
   1   1  -7   39.49    2.33
   1  -1   7   35.16    2.50
  -1  -1   7   38.01    2.51
  -1   1  -7   37.08    2.50
   1   1   7   38.09    2.60
   1  -1  -7   36.58    2.47
   1  -1  -7   36.34    2.75
  -1  -1   7   40.25    2.50
   1   1   7   39.94    2.58
   2  -1   7    4.41    0.68
   2  -1   7    3.22    0.54
  -2  -1  -7    2.49    0.67
  -2  -1  -7    1.75    0.48
  -2   1   7    3.20    0.68
   2   1  -7    1.89    0.76
  -2  -1   7    2.02    0.56
  -2   1  -7    4.17    0.68
   2  -1  -7    3.41    0.55
  -2  -1   7    2.38    0.50
   2  -1  -7    3.70    0.80
  -2   1  -7    3.13    0.38
   2   1   7    2.09    0.48
   2   1   7    1.52    0.58
  -3  -1  -7    3.77    0.65
   3  -1   7    2.89    0.94
  -3   1   7    2.23    0.80
   3   1  -7    4.98    0.98
   3   1  -7    4.20    0.90
  -3  -1  -7    4.22    0.78
   3  -1   7    3.22    0.59
   3  -1   7    3.15    0.77
  -3   1   7    3.22    0.72
   3   1  -7    4.15    0.62
   3  -1  -7    3.32    0.85
  -3  -1   7    3.57    0.70
  -3   1  -7    3.12    0.69
   3   1   7    4.83    0.90
   4   1  -7    4.67    1.07
   4  -1   7    4.01    0.96
   4   1  -7    5.92    1.31
   4  -1   7    3.98    1.06
  -4   1   7    5.63    1.05
  -4  -1  -7    6.12    1.14
  -4   1   7    6.55    1.06
   4  -1  -7    4.17    0.88
  -4  -1   7    7.70    0.92
   4   1   7    3.91    1.02
  -4  -1   7    5.55    1.08
  -4  -1   7    6.18    1.04
  -4   1  -7    4.69    0.98
   4  -1  -7    4.93    1.12
   4   1   7    5.71    1.04
  -4   1  -7    4.06    0.99
   4   1   7    5.02    1.07
   4  -1  -7    6.47    1.32
  -4   1  -7    5.00    1.02
   5  -1   7    1.10    0.75
   5  -1   7    1.24    0.74
  -5  -1  -7    1.28    0.77
   5   1  -7    2.52    1.00
  -5   1   7    1.28    0.67
  -5  -1  -7    1.97    0.82
  -5   1   7    0.21    0.66
   5   1  -7    1.80    0.81
  -5  -1   7    1.64    0.78
   5   1   7    0.83    0.70
  -5  -1   7    1.57    0.73
   5   1   7    2.21    0.90
   5  -1  -7    1.12    0.71
  -5   1  -7    1.78    0.73
  -5   1  -7    1.35    0.77
   5  -1  -7    2.36    1.09
   6   1  -7    2.12    0.96
  -6  -1  -7    2.19    0.75
  -6   1   7    1.24    0.67
  -6  -1  -7    2.29    0.78
   6  -1   7    1.06    0.56
  -6   1   7    1.84    0.65
   6   1  -7    3.00    0.81
   6  -1   7    0.54    0.58
   6  -1  -7    1.79    0.78
   6  -1  -7   -0.27    0.81
  -6  -1   7    3.01    0.76
  -6  -1   7    2.73    0.76
   6   1   7    1.56    0.59
  -6   1  -7    0.83    0.62
   6   1   7    1.82    0.75
  -6   1  -7    0.96    0.60
   0   2  -7  153.90    9.33
   0   2   7  143.99    9.58
   0  -2   7  158.12    9.43
   0   2   7  147.45    9.42
   0  -2  -7  156.74    9.47
   0  -2   7  148.27    9.43
   0  -2  -7  150.66   10.13
   0  -2   7  157.38   10.33
   1   2  -7  186.10   11.60
   1  -2   7  167.36   10.37
  -1  -2  -7  160.58   10.51
   1  -2   7  172.13   11.36
  -1  -2  -7  157.42   10.44
  -1   2   7  172.46   10.18
  -1   2   7  162.04   10.54
  -1  -2   7  169.85   10.38
   1   2   7  163.80   10.42
  -1   2  -7  168.74   10.32
   1  -2  -7  170.84   11.29
  -1  -2   7  154.76   10.45
   1  -2  -7  168.46   10.34
   2   2  -7   42.77    3.56
  -2   2   7   49.64    3.25
  -2  -2  -7   43.05    3.11
   2  -2   7   44.03    3.07
  -2  -2  -7   43.52    3.22
   2  -2   7   46.24    3.43
  -2  -2   7   46.96    3.14
  -2   2  -7   46.16    3.12
   2  -2  -7   43.55    3.43
   2   2   7   45.87    3.25
  -2  -2   7   43.81    3.15
   2  -2  -7   47.20    3.08
  -3  -2  -7    1.22    0.49
  -3  -2  -7    1.84    0.64
  -3  -2  -7    1.72    0.69
   3  -2   7    2.14    0.68
   3  -2   7    0.84    0.54
  -3  -2  -7    1.19    0.66
  -3   2   7    2.78    0.74
   3  -2   7    2.64    0.80
   3   2  -7    1.48    0.65
  -3   2   7    1.47    0.52
  -3   2   7    1.45    0.60
   3   2  -7    1.86    0.50
   3   2  -7    1.72    0.81
   3  -2  -7    1.66    0.66
  -3   2  -7    0.89    0.54
   3  -2  -7    1.87    0.68
   3   2   7    0.45    0.55
  -3  -2   7    2.31    0.63
  -3  -2   7    1.95    0.65
   4   2  -7    2.67    1.00
  -4   2   7    3.04    0.85
  -4  -2  -7    1.16    0.73
   4   2  -7    1.65    1.42
   4  -2   7    1.81    0.88
   4  -2   7    2.86    0.99
   4  -2   7    3.23    0.83
  -4   2   7    2.43    0.83
   4  -2  -7    4.78    1.16
   4   2   7    2.80    0.88
  -4   2  -7    3.21    0.82
  -4  -2   7    1.84    0.62
   4   2   7    1.93    0.77
   4  -2  -7    1.76    0.66
   4  -2  -7    3.51    1.17
   4   2   7    2.94    1.00
  -4  -2   7    2.15    0.85
  -4   2  -7    3.89    1.01
  -4  -2   7    1.67    0.73
   5   2  -7    1.00    0.78
   5  -2   7   -0.19    0.53
  -5  -2  -7    0.52    0.70
  -5   2   7    0.14    0.65
   5  -2   7    0.00    0.52
  -5  -2  -7    0.24    0.56
   5  -2   7   -0.04    0.48
   5   2  -7   -0.05    0.55
  -5   2   7    1.14    0.54
   5  -2  -7    1.64    0.63
  -5  -2   7   -0.23    0.60
  -5   2  -7   -0.43    0.61
   5   2   7    0.20    0.61
  -5   2  -7    0.55    0.67
  -5  -2   7    0.03    0.56
  -5  -2   7    1.50    0.60
  -5   2  -7   -0.06    0.46
   5   2   7    0.57    0.63
   5  -2  -7    0.65    0.89
  -6  -2  -7    2.54    0.75
   6   2  -7    0.66    0.73
  -6   2   7    1.35    0.64
   6  -2   7    2.29    0.70
  -6   2   7    2.36    0.75
  -6  -2  -7    1.40    0.60
  -6  -2   7    0.36    0.60
   6  -2  -7    1.29    0.90
   6   2   7    1.08    0.61
   6   2   7    0.56    0.68
  -6   2  -7    2.41    0.75
  -6  -2   7    0.78    0.49
   6  -2  -7    2.51    0.77
  -6   2  -7    2.43    0.77
   0  -3  -7    7.24    0.68
   0  -3  -7    7.45    0.87
   0  -3   7    7.75    0.94
   0   3  -7    7.42    0.69
   0  -3   7    6.44    0.75
   0  -3  -7    7.63    1.08
   0   3   7    7.55    0.77
   0  -3   7    7.31    0.72
   0   3   7    5.76    0.88
  -1  -3  -7    7.83    0.97
   1  -3   7    6.26    0.77
  -1  -3  -7    6.71    0.90
  -1   3   7    6.74    0.88
   1   3  -7    9.24    1.25
   1  -3   7    6.75    0.93
  -1   3  -7    6.04    0.78
   1  -3  -7    7.28    0.84
   1   3   7    7.59    0.90
  -1  -3   7    8.04    0.87
  -1  -3   7    6.86    0.82
   1  -3  -7    7.29    0.87
  -2  -3  -7   10.29    1.22
  -2  -3  -7   10.46    1.14
  -2   3   7   15.03    1.30
   2  -3   7   12.07    1.04
   2  -3   7   12.62    1.30
   2   3  -7    9.05    1.34
   2   3   7   10.14    1.20
  -2  -3   7    9.27    1.12
   2  -3  -7   13.99    1.31
   2  -3  -7   12.52    1.17
  -2  -3   7   11.11    1.14
  -2   3  -7   12.63    1.16
  -3  -3  -7    2.38    0.78
   3   3  -7    2.18    0.85
   3  -3   7    4.68    0.92
   3  -3   7    4.82    1.09
  -3   3   7    3.65    0.74
   3  -3   7    3.79    0.77
  -3  -3  -7    3.35    0.75
   3  -3   7    4.27    0.91
  -3  -3  -7    1.83    0.73
   3   3  -7    3.13    0.74
  -3   3   7    3.03    0.74
  -3  -3  -7    2.13    0.62
  -3  -3   7    2.91    0.82
   3  -3  -7    3.97    1.00
   3   3   7    2.05    0.71
  -3  -3   7    2.67    0.76
  -3  -3   7    2.41    0.67
  -3   3  -7    3.47    0.79
   3  -3  -7    2.65    0.79
  -3  -3   7    2.49    0.73
   3  -3  -7    4.25    0.86
  -3  -3   7    2.70    0.86
   4  -3   7    2.66    0.74
  -4  -3  -7    3.07    0.98
   4  -3   7    2.16    0.92
  -4   3   7    2.69    0.97
   4   3  -7    2.23    0.86
  -4   3   7    2.54    0.81
   4  -3   7    1.73    0.82
   4  -3   7    2.08    0.79
  -4  -3  -7    2.32    0.78
  -4   3  -7    2.70    0.90
   4  -3  -7    2.05    1.04
  -4   3  -7    1.94    0.66
  -4  -3   7    2.86    0.76
   4   3   7    2.34    0.99
  -4  -3   7    1.90    0.82
   4  -3  -7    2.41    0.78
   4   3   7    2.36    0.83
  -4  -3   7    2.19    0.71
  -4  -3   7    3.38    0.75
   4  -3  -7    0.33    0.89
  -5   3   7    1.19    0.63
   5  -3   7    1.05    0.69
  -5  -3  -7    0.12    0.74
  -5   3   7    0.79    0.62
  -5  -3  -7    1.12    0.60
   5   3  -7    1.17    0.82
   5  -3   7    0.00    0.56
   5  -3   7    0.06    0.58
   5  -3  -7    0.70    0.65
  -5  -3   7    0.79    0.61
   5   3   7    0.91    0.75
   5  -3  -7   -0.32    0.75
   5   3   7    0.71    0.59
  -5  -3   7    0.66    0.57
  -5  -3   7    1.15    0.62
   5  -3  -7    0.66    0.68
   5  -3  -7    0.29    0.82
  -5  -3   7    0.46    0.68
  -5   3  -7   -0.17    0.62
  -5   3  -7   -0.12    0.59
   5   3   7   -0.11    0.66
   6  -3   7    0.92    0.48
   6   3  -7    2.11    0.99
   6   3  -7    1.59    0.67
  -6  -3  -7    1.33    0.78
  -6   3   7    0.75    0.68
  -6  -3  -7    1.82    0.75
   6  -3   7    1.45    0.66
  -6  -3   7    0.78    0.73
   6  -3  -7    1.34    0.68
   6   3   7    0.95    0.58
  -6   3  -7    1.38    0.66
  -6  -3   7    1.76    0.66
   0  -4  -7   10.21    1.10
   0  -4   7   12.95    1.06
   0   4   7   12.11    1.03
   0   4  -7   10.22    0.94
   0  -4   7   10.75    1.05
   0  -4   7   11.37    1.23
   0   4   7    9.91    1.16
  -1   4   7   45.74    3.38
  -1  -4  -7   49.07    3.37
   1  -4   7   50.18    3.77
   1  -4   7   48.75    3.26
  -1  -4  -7   47.09    3.49
   1   4  -7   52.02    3.93
   1   4   7   48.35    3.37
  -1  -4   7   46.63    3.36
  -1  -4   7   45.97    3.34
  -1   4  -7   47.83    3.28
   1  -4  -7   48.70    3.34
   1  -4  -7   49.76    3.60
  -2  -4  -7    4.38    1.00
  -2  -4  -7    4.99    0.79
   2   4  -7    4.08    0.97
  -2   4   7    5.24    0.84
  -2  -4  -7    4.93    0.88
   2  -4   7    5.38    0.91
  -2  -4  -7    4.87    0.92
  -2  -4  -7    5.73    0.90
   2  -4   7    4.21    0.85
   2  -4   7    5.32    0.94
   2  -4   7    4.65    0.92
   2  -4  -7    4.28    0.89
  -2  -4   7    4.62    0.86
   2  -4  -7    5.95    1.20
  -2  -4   7    3.47    0.76
  -2  -4   7    4.99    0.94
  -2  -4   7    4.70    0.81
  -2   4  -7    5.59    0.84
  -2  -4   7    4.23    0.83
   2   4   7    5.25    0.90
   2  -4  -7    4.64    0.86
   2  -4  -7    4.62    0.85
   2  -4  -7    4.79    0.81
  -3  -4  -7   14.52    1.65
   3  -4   7   13.24    1.45
   3  -4   7   13.60    1.65
  -3   4   7   13.15    1.45
  -3  -4  -7   14.76    1.55
  -3   4   7   12.68    1.48
   3  -4   7   12.19    1.44
  -3  -4  -7   16.02    1.47
   3  -4   7   12.08    1.57
   3   4  -7   16.45    1.74
   3   4  -7   15.40    1.58
  -3  -4  -7   15.19    1.45
  -3   4  -7   12.01    1.41
   3  -4  -7   12.45    1.41
  -3  -4   7   14.46    1.51
   3  -4  -7   13.22    1.68
   3  -4  -7   15.27    1.72
   3  -4  -7   15.46    1.50
   3   4   7   15.54    1.63
  -3  -4   7   13.83    1.57
  -3  -4   7   15.15    1.44
  -3  -4   7   16.12    1.40
   4  -4   7    1.76    0.74
  -4  -4  -7    0.94    1.24
   4  -4   7    1.37    0.86
   4  -4   7    1.46    0.91
  -4  -4  -7    2.23    0.99
  -4  -4  -7    0.93    0.69
  -4   4   7    0.18    0.78
  -4   4   7    1.19    0.70
   4  -4   7    1.35    0.76
   4  -4   7    2.23    0.88
  -4  -4  -7    1.82    0.88
   4   4  -7    0.69    0.90
   4  -4   7    0.96    0.65
  -4  -4   7    1.12    0.69
  -4  -4   7    1.58    0.71
  -4  -4   7    1.36    0.81
  -4  -4   7    0.90    0.53
  -4  -4   7    1.44    0.81
   4  -4  -7    1.71    0.65
   4  -4  -7    1.65    1.13
  -4  -4   7    1.64    0.68
   4  -4  -7    1.58    0.76
   4  -4  -7    1.55    0.71
   4   4   7    1.26    0.72
   4  -4  -7    1.69    0.94
  -5  -4  -7    6.56    1.20
   5  -4   7    6.74    1.31
   5  -4   7    6.30    1.23
  -5  -4  -7   10.14    1.56
  -5  -4  -7    8.08    1.32
   5   4  -7    5.97    1.29
   5  -4   7    6.70    1.19
  -5   4   7    6.79    1.13
   5   4   7    6.64    1.24
  -5  -4   7    7.22    1.27
   5  -4  -7    6.24    1.30
   5   4   7    7.12    1.35
   5  -4  -7    6.45    1.26
  -5  -4   7    6.16    1.26
  -5   4  -7    5.48    1.17
   5  -4  -7    5.25    1.04
  -5  -4   7    5.97    1.02
  -5  -4   7    7.46    1.19
  -6   4   7    3.87    0.85
  -6   4   7    3.51    0.77
   6  -4   7    3.47    0.69
   6   4  -7    2.22    0.98
   6  -4   7    2.48    0.70
  -6  -4  -7    3.34    0.86
   6   4  -7    1.97    0.75
   6  -4  -7    1.54    0.70
  -6   4  -7    2.64    0.69
   6   4   7    2.07    0.65
  -6  -4   7    2.91    0.78
   0  -5  -7    1.26    0.93
   0  -5  -7    3.06    0.71
   0   5  -7    3.04    0.51
   0   5  -7    3.00    0.88
   0  -5   7    3.55    0.75
   0  -5   7    2.20    0.57
   0   5   7    2.18    0.64
   1  -5   7   50.49    4.18
  -1  -5  -7   56.17    4.03
  -1  -5  -7   53.39    3.96
  -1   5   7   48.94    3.76
   1  -5   7   42.96    3.85
  -1  -5  -7   52.78    3.71
   1  -5   7   54.42    3.64
   1  -5   7   48.63    3.66
  -1  -5  -7   51.57    3.57
   1   5  -7   62.68    4.49
   1  -5  -7   62.24    4.13
  -1   5  -7   51.13    3.67
   1  -5  -7   53.92    3.70
  -1  -5   7   49.53    3.86
   1   5   7   57.83    3.81
   1  -5  -7   54.76    3.73
  -1  -5   7   54.49    3.49
  -1  -5   7   55.81    3.82
  -1  -5   7   59.63    3.80
  -2  -5  -7   21.84    1.91
  -2   5   7   27.81    2.16
   2   5  -7   19.80    2.33
  -2  -5  -7   24.36    2.20
   2  -5   7   28.65    2.46
   2  -5   7   27.64    2.19
   2  -5   7   25.02    2.04
   2  -5   7   26.34    2.07
  -2  -5  -7   21.83    1.91
  -2  -5  -7   22.15    2.15
  -2  -5   7   22.11    1.89
  -2   5  -7   25.78    2.07
  -2  -5   7   23.01    2.06
   2  -5  -7   24.10    2.04
  -2  -5   7   19.78    2.13
  -2  -5   7   24.80    2.12
   2  -5  -7   28.40    2.32
   2   5   7   23.06    2.13
   2  -5  -7   26.44    2.07
   2  -5  -7   24.94    2.03
   2  -5  -7   26.85    2.34
  -2  -5   7   22.53    1.90
  -3  -5  -7    2.30    0.74
   3  -5   7    3.54    1.18
   3   5  -7    2.46    0.83
  -3  -5  -7    2.47    0.73
  -3   5   7    1.61    0.81
  -3   5   7    1.20    0.73
  -3  -5  -7    1.87    0.76
   3  -5   7    2.27    0.67
  -3  -5  -7    1.97    0.94
   3  -5   7    1.93    0.75
   3  -5   7    1.24    0.75
  -3  -5   7    2.21    0.73
  -3  -5   7    2.81    0.95
   3  -5  -7    1.57    0.99
   3  -5  -7    2.17    0.75
  -3   5  -7    2.01    0.83
   3  -5  -7    1.64    0.68
   3   5   7    1.50    0.83
  -3  -5   7    2.65    0.72
   3  -5  -7    1.83    0.84
  -3  -5   7    1.72    0.69
   4  -5   7    2.69    0.80
   4   5  -7    1.25    0.94
  -4  -5  -7    0.65    1.21
  -4  -5  -7    1.98    0.94
  -4  -5  -7    1.74    0.82
  -4  -5  -7    2.49    0.83
  -4  -5  -7    2.16    0.62
   4  -5   7    4.22    0.98
  -4  -5  -7    2.11    1.03
  -4   5   7    5.53    1.06
   4  -5   7    5.27    1.12
   4  -5   7    5.33    1.08
   4  -5   7    3.46    0.83
   4  -5   7    3.72    0.93
  -4  -5   7    3.53    0.96
   4   5   7    1.71    0.86
   4  -5  -7    3.61    0.89
  -4  -5   7    2.09    0.67
  -4  -5   7    2.54    0.79
   4  -5  -7    5.15    0.99
  -4  -5   7    2.93    0.80
   4  -5  -7    2.75    1.01
  -4  -5   7    2.23    0.71
   4  -5  -7    3.01    0.91
   4  -5  -7    2.87    0.79
   5  -5   7    0.22    0.47
   5  -5   7    0.88    0.55
   5  -5   7   -0.10    0.50
  -5   5   7    0.10    0.45
  -5  -5  -7    0.87    0.53
  -5  -5  -7    1.01    0.68
   5  -5   7   -0.95    0.45
   5  -5   7    1.04    0.59
   5   5  -7    1.24    0.78
   5  -5  -7    0.92    0.57
   5  -5  -7    0.41    0.72
  -5  -5   7    0.19    0.52
   5   5   7    1.18    0.67
  -5   5  -7    0.78    0.66
  -5  -5   7    2.51    0.76
   5   5   7    1.36    0.76
   5  -5  -7   -0.25    0.56
  -5  -5   7    0.53    0.64
  -5  -5   7    1.63    0.67
   6  -5   7    0.67    0.39
   6   5  -7    1.37    0.59
  -6   5   7    0.10    0.38
   6  -5  -7    0.56    0.51
  -6   5  -7    0.66    0.42
  -6  -5   7    1.90    0.55
   6   5   7    0.71    0.50
   0  -6   7   12.10    1.21
   0  -6  -7   11.21    1.36
   0  -6  -7   14.99    1.74
   0  -6   7   12.23    1.40
   0   6   7   14.18    1.44
   0   6  -7   10.10    1.50
   0  -6  -7   12.61    1.33
   0  -6   7   12.52    1.56
   0  -6   7   10.21    1.20
   0  -6  -7   14.79    1.57
   1  -6   7    4.36    0.94
  -1  -6  -7    5.33    1.13
  -1  -6  -7    3.56    1.02
   1  -6   7    5.32    1.11
   1  -6   7    4.78    1.04
  -1  -6  -7    6.06    0.99
  -1  -6  -7    4.53    0.88
   1   6  -7    6.32    1.33
  -1  -6  -7    4.93    0.94
   1  -6   7    5.63    1.00
  -1  -6  -7    4.52    1.20
  -1   6   7    4.53    0.86
   1   6   7    4.25    0.91
   1  -6  -7    7.28    1.36
  -1  -6   7    4.72    0.98
  -1   6  -7    3.63    0.77
   1  -6  -7    6.41    1.28
   1  -6  -7    7.50    1.15
   1  -6  -7    6.45    0.90
   1  -6  -7    4.56    0.84
  -1  -6   7    5.98    1.07
  -1  -6   7    4.58    0.84
  -1  -6   7    5.01    0.87
  -2  -6  -7    8.77    1.22
  -2  -6  -7    9.07    1.42
   2  -6   7    5.67    1.23
  -2  -6  -7    8.74    1.71
   2  -6   7    6.35    1.11
   2   6  -7    8.73    1.38
   2  -6   7    6.69    1.26
  -2  -6  -7    7.66    1.12
  -2   6   7   10.02    1.40
   2  -6   7    6.31    1.40
  -2  -6   7    9.88    1.45
  -2  -6   7    8.22    1.14
  -2  -6   7   10.81    1.17
   2  -6  -7    6.90    1.15
   2  -6  -7    8.17    1.44
   2   6   7    8.77    1.39
   2  -6  -7    6.97    1.35
   2  -6  -7    8.48    1.21
  -2  -6   7    9.77    1.32
  -2   6  -7    8.12    1.26
   3  -6   7    6.96    1.14
   3  -6   7    7.78    1.42
  -3  -6  -7    9.05    1.20
  -3  -6  -7    7.98    1.26
   3  -6   7    6.63    1.21
   3  -6   7    8.17    1.55
   3  -6   7    7.51    1.36
  -3  -6  -7    7.42    1.44
   3  -6   7    5.99    1.23
  -3  -6  -7    8.33    1.62
  -3  -6  -7   10.78    2.06
  -3  -6  -7    9.20    1.42
  -3  -6   7    7.35    1.26
   3  -6  -7    7.28    1.27
  -3  -6   7    7.59    1.12
  -3  -6   7    7.83    1.17
   3  -6  -7    7.42    1.22
  -3  -6   7    8.68    1.34
   3  -6  -7    5.24    1.26
  -3  -6   7    8.72    1.53
   3  -6  -7    8.19    1.72
  -3  -6   7    9.38    1.53
   3  -6  -7    6.62    1.28
  -4  -6  -7    0.51    0.77
   4  -6   7    0.67    0.57
  -4   6   7    0.86    0.58
   4  -6   7    0.52    0.49
   4  -6   7    0.49    0.56
   4  -6   7    1.25    0.62
  -4  -6  -7    1.71    0.67
  -4  -6  -7    0.48    0.77
  -4  -6  -7    0.90    0.74
   4  -6   7    1.07    0.60
   4  -6   7    0.39    0.62
  -4  -6  -7    0.20    0.68
   4   6  -7    1.07    0.76
  -4  -6   7    1.52    0.78
  -4  -6   7    1.31    0.62
   4  -6  -7    0.02    0.67
  -4  -6   7    1.76    0.69
   4  -6  -7    0.34    0.74
  -4  -6   7    0.56    0.56
   4  -6  -7    0.53    0.57
   4   6   7    1.06    0.78
   4  -6  -7    0.96    0.59
  -4  -6   7    1.36    0.70
   4  -6  -7    1.59    0.63
   5  -6   7   -0.09    0.52
  -5  -6  -7   -0.11    0.53
  -5  -6  -7    0.28    0.51
   5  -6   7   -0.36    0.46
   5   6  -7    0.15    0.76
   5  -6   7    0.09    0.51
  -5   6   7    0.31    0.46
   5  -6   7    0.34    0.47
   5  -6   7   -0.43    0.48
  -5  -6  -7   -0.36    0.56
  -5  -6   7   -0.33    0.53
  -5   6  -7    0.31    0.53
   5  -6  -7   -0.10    0.49
  -5  -6   7    0.05    0.55
  -5  -6   7    0.59    0.68
   5  -6  -7    0.22    0.51
   5   6   7   -0.13    0.53
  -5  -6   7   -0.77    0.48
  -5  -6   7    0.04    0.53
   5  -6  -7    0.19    0.62
   5   6   7   -0.51    0.51
   5  -6  -7    0.16    0.45
   0  -7  -7    1.85    0.87
   0  -7  -7    1.18    0.94
   0   7   7    2.03    0.80
   0  -7   7    2.27    0.85
   0  -7  -7    2.51    0.72
   0  -7  -7    1.97    0.79
   1   7  -7    2.77    0.94
   1  -7   7    2.63    0.80
   1  -7   7    2.12    1.04
  -1  -7  -7    3.88    0.90
  -1  -7  -7    4.35    1.31
  -1   7   7    2.70    0.90
   1  -7   7    3.87    0.86
  -1  -7   7    3.18    0.86
   1  -7  -7    4.28    0.87
   1  -7  -7    3.29    1.09
   1   7   7    4.19    1.20
   1  -7  -7    3.42    0.98
  -1  -7   7    4.01    0.97
  -1  -7   7    4.36    0.86
   2  -7   7    3.27    0.85
   2  -7   7    4.96    1.06
  -2  -7  -7    2.97    0.80
  -2  -7  -7    2.56    1.09
   2  -7   7    4.11    0.92
  -2  -7  -7    1.25    1.37
  -2  -7  -7    2.49    1.05
  -2  -7  -7    3.55    0.85
   2  -7   7    2.63    0.97
   2  -7   7    3.29    0.94
  -2  -7  -7    2.27    1.21
  -2  -7   7    1.95    0.72
   2  -7  -7    1.78    1.60
  -2  -7   7    3.13    0.99
   2  -7  -7    3.91    0.89
   2  -7  -7    3.17    0.95
   2  -7  -7    4.37    0.92
   2  -7  -7    3.63    1.22
   2  -7  -7    3.78    1.15
  -2  -7   7    3.39    0.91
  -2  -7   7    2.59    0.88
  -2  -7   7    3.22    0.85
  -3  -7  -7    4.35    0.94
  -3  -7  -7    5.04    1.20
  -3  -7  -7    6.02    1.13
   3  -7   7    5.61    1.14
  -3  -7  -7    6.98    1.38
   3  -7   7    8.48    1.37
   3  -7   7    5.16    1.11
  -3  -7  -7    2.72    0.95
   3   7  -7    5.00    1.20
   3  -7   7    5.59    1.07
   3  -7   7    7.33    1.22
   3  -7   7    8.24    1.13
   3  -7  -7    6.15    1.24
  -3  -7   7    3.50    0.96
  -3  -7   7    5.07    1.08
  -3  -7   7    4.35    1.00
   3  -7  -7    6.94    1.11
   3  -7  -7    8.26    1.14
   3  -7  -7    7.41    1.26
  -3  -7   7    4.13    0.92
  -3  -7   7    5.76    1.07
   3  -7  -7    3.85    1.11
  -4  -7  -7   -0.23    0.59
  -4  -7  -7   -0.03    0.68
  -4  -7  -7   -0.02    0.60
  -4  -7  -7   -0.21    0.55
   4   7  -7    0.40    0.66
   4  -7   7    0.62    0.54
   4  -7   7    0.24    0.48
   4  -7   7    0.11    0.47
   4  -7   7    0.61    0.58
  -4  -7  -7   -0.11    0.61
  -4   7   7    0.71    0.56
   4  -7   7    1.13    0.59
   4  -7   7    0.36    0.58
  -4  -7   7    0.03    0.50
  -4  -7   7    0.49    0.62
  -4  -7   7    0.13    0.57
   4  -7  -7   -0.16    0.57
   4  -7  -7    0.27    0.60
   4  -7  -7   -0.30    0.58
  -4  -7   7    0.00    0.53
   4  -7  -7   -0.57    0.66
   4  -7  -7    0.46    0.60
  -4  -7   7    0.48    0.55
   4   7   7    1.78    0.78
  -5  -7  -7    0.02    0.46
   5  -7   7    0.29    0.44
   5  -7   7    0.27    0.44
  -5  -7  -7    0.47    0.61
   5  -7   7    0.31    0.43
   5  -7  -7   -0.27    0.53
  -5  -7   7    0.39    0.45
   5  -7  -7    0.57    0.49
  -5  -7   7    0.47    0.49
  -5  -7   7   -0.28    0.41
   5   7   7    0.18    0.47
   5  -7  -7   -0.05    0.48
   0  -8  -7   11.08    1.34
   0  -8  -7   12.66    1.89
   0  -8  -7   13.22    1.61
   0  -8  -7   10.16    1.95
   0  -8  -7   13.27    2.00
  -1  -8  -7    0.12    0.96
  -1  -8  -7    1.48    1.19
  -1  -8  -7    2.21    1.03
   1  -8   7    0.69    0.64
  -1  -8  -7    1.22    0.74
  -1  -8  -7    1.54    0.90
  -1  -8   7   -0.09    0.97
  -1  -8   7    1.08    0.87
   1  -8  -7    0.84    0.75
  -1  -8   7    0.51    0.62
   1  -8  -7    2.35    0.84
   1  -8  -7    2.50    1.44
   1  -8  -7    2.30    1.16
   1  -8  -7    0.83    0.61
  -2  -8  -7    0.99    0.71
  -2  -8  -7    0.40    0.66
  -2  -8  -7    0.18    0.92
  -2  -8  -7    0.60    0.63
   2  -8   7   -0.08    0.61
  -2  -8  -7    2.24    0.82
   2  -8   7    1.52    0.65
  -2  -8  -7    0.97    0.72
   2  -8   7    1.09    0.66
   2  -8   7    1.12    0.67
  -2  -8   7    0.44    0.55
   2  -8  -7    1.76    0.59
   2  -8  -7    0.42    0.75
   2  -8  -7    1.45    0.66
   2  -8  -7    0.81    0.66
  -2  -8   7    1.43    0.70
   2  -8  -7    2.13    0.96
  -2  -8   7    0.41    0.63
  -2  -8   7   -0.45    0.55
   3  -8   7    1.40    0.62
  -3  -8  -7    0.20    0.67
  -3  -8  -7    1.17    0.74
   3  -8   7    0.11    0.53
  -3  -8  -7    1.58    0.82
   3  -8   7    1.53    0.60
   3  -8   7    0.86    0.64
   3  -8   7    0.63    0.61
  -3  -8  -7    1.21    0.73
   3  -8  -7    1.07    0.65
   3  -8  -7    1.91    0.91
   3  -8  -7    1.77    0.65
  -3  -8   7    2.08    0.65
  -3  -8   7    2.40    0.78
  -3  -8   7    0.68    0.63
   3  -8  -7    0.85    0.60
   3  -8  -7    0.74    0.80
  -3  -8   7    1.23    0.80
  -3  -8   7    1.25    0.63
   3   8   7    1.63    0.84
   4  -8   7    0.55    0.53
   4  -8   7   -0.27    0.41
  -4  -8  -7    1.23    0.60
   4  -8   7    0.67    0.50
  -4   8   7    0.74    0.69
  -4  -8  -7    0.31    0.71
   4  -8   7    0.81    0.55
  -4  -8  -7    0.17    0.73
   4  -8   7    0.15    0.55
  -4  -8  -7    0.90    0.68
  -4  -8   7    0.70    0.60
  -4  -8   7    0.30    0.56
   4  -8  -7    1.51    0.75
  -4  -8   7    0.26    0.57
   4   8   7    0.47    0.71
   4  -8  -7    0.82    0.52
   4  -8  -7    0.93    0.74
  -4  -8   7    0.39    0.63
  -4  -8   7    0.35    0.48
   4  -8  -7   -0.55    0.60
   0  -9  -7    1.63    0.95
   0  -9  -7    0.59    0.88
   0  -9  -7    2.21    0.92
   0  -9  -7    4.02    1.12
  -1  -9  -7    3.23    0.90
  -1  -9  -7    2.04    0.88
  -1  -9  -7    0.80    0.90
  -1  -9  -7    3.84    1.13
  -1  -9  -7    7.20    1.26
   1  -9  -7    2.06    0.90
   1  -9  -7    2.05    0.72
   1  -9  -7    4.12    1.04
   1  -9  -7    4.40    1.23
   2  -9   7    6.69    1.10
  -2  -9  -7    7.68    1.22
  -2  -9  -7    7.52    1.37
   2  -9   7    6.69    1.13
   2  -9   7    6.65    1.04
  -2  -9  -7    7.97    1.46
   2  -9   7    6.24    1.11
  -2  -9  -7    7.53    1.30
   2  -9  -7    7.38    1.39
  -2  -9   7    8.15    1.18
  -2  -9   7    5.71    1.17
   2  -9  -7    6.21    1.13
  -2  -9   7    7.47    1.06
   2  -9  -7    6.29    1.32
  -2  -9   7    7.23    1.08
   2  -9  -7    9.21    1.23
  -3  -9  -7    2.66    0.79
  -3  -9  -7    0.55    0.87
  -3   9   7    1.54    0.69
   3  -9   7    0.94    0.55
   3  -9   7    1.51    0.58
   3  -9   7    0.67    0.62
  -3  -9  -7    1.62    0.72
   3  -9   7    2.08    0.76
  -3  -9  -7    0.98    0.71
   3  -9  -7    2.51    0.70
  -3  -9   7    2.77    0.79
  -3  -9   7    1.08    0.67
   3  -9  -7    1.69    0.88
  -3  -9   7    1.50    0.66
   3   9   7    0.85    0.80
   3  -9  -7    1.61    0.75
   3  -9  -7    1.69    0.67
  -3  -9   7    0.95    0.53
   4  -9   7    0.39    0.35
  -4  -9  -7    0.81    0.51
   4  -9   7    0.48    0.39
  -4  -9  -7    0.52    0.45
  -4  -9   7   -0.56    0.42
   4  -9  -7    0.37    0.51
  -4  -9   7    0.69    0.45
   4  -9  -7    0.11    0.38
  -4  -9   7    0.41    0.42
   0 -10  -7   -0.70    0.68
   0 -10  -7    1.62    0.74
   0 -10  -7    0.89    0.84
  -1 -10  -7    0.38    0.71
  -1 -10  -7   -0.60    0.76
  -1 -10  -7   -0.45    0.77
   1 -10  -7    0.29    0.69
   1 -10  -7    1.09    0.73
   1 -10  -7    0.84    0.62
  -2 -10  -7    6.90    1.31
   2 -10   7    3.86    0.76
  -2 -10  -7    6.88    1.10
  -2 -10  -7    6.76    1.18
  -2 -10  -7    3.84    0.93
   2 -10  -7    4.12    0.92
  -2 -10   7    4.16    0.85
   2 -10  -7    4.27    1.13
   2 -10  -7    4.99    1.04
   2 -10  -7    5.48    0.98
   3 -10   7    4.33    0.75
  -3 -10  -7    3.53    0.77
  -3 -10  -7    4.30    0.89
  -3 -10   7    4.30    0.86
   3 -10  -7    4.26    0.90
   3 -10  -7    4.92    0.84
  -3 -10   7    4.02    0.76
  -1 -11  -7    0.87    0.62
   1 -11  -7    3.77    0.70
   0   0  -8    0.19    0.37
   0   0   8    0.13    0.25
   0   0  -8    0.05    0.36
   0   0   8    0.18    0.19
   1   0  -8   12.71    0.96
  -1   0   8   11.67    0.95
  -1   0   8   12.90    1.03
   1   0   8   12.05    1.04
   1   0   8   11.13    1.06
  -1   0  -8   12.75    1.06
   1   0  -8   12.96    1.25
  -1   0  -8   12.18    0.93
  -2   0  -8   52.05    3.52
  -2   0   8   52.02    3.57
  -2   0   8   54.10    3.38
   2   0  -8   55.51    3.33
   2   0   8   50.33    3.71
  -2   0  -8   50.88    3.38
   2   0   8   46.04    3.56
   2   0  -8   54.32    3.94
  -3   0   8    0.86    0.49
   3   0  -8    1.07    0.63
  -3   0  -8    0.35    0.46
   3   0   8    0.88    0.51
   3   0   8    0.31    0.42
  -4   0   8    6.83    1.15
   4   0  -8    7.45    1.33
  -4   0   8    6.36    1.17
  -4   0  -8    5.37    1.14
  -4   0  -8    6.25    1.13
   4   0  -8    7.08    1.42
  -4   0  -8    6.13    1.07
   4   0   8    6.80    1.35
   5   0   8    0.59    0.75
   5   0  -8    1.95    0.78
  -5   0   8    1.58    0.83
  -5   0   8    1.21    0.63
   5   0  -8   -0.43    0.88
   5   0   8    0.79    0.66
  -5   0  -8    0.80    0.64
  -5   0  -8    1.11    0.74
  -6   0   8    7.78    1.12
  -6   0   8    8.48    1.26
   6   0  -8    7.96    1.62
  -6   0  -8    8.62    1.25
  -6   0  -8    9.44    1.38
   6   0   8    6.58    1.21
   6   0   8    7.68    1.07
   6   0  -8    7.76    1.26
   0   1  -8  114.62    7.03
   0  -1  -8  111.17    7.17
   0  -1   8  111.21    7.11
   0   1  -8  118.71    7.82
   0  -1   8  111.03    7.06
   0   1   8  112.60    7.16
   0  -1  -8  112.70    7.69
   0   1   8  118.99    7.10
  -1  -1  -8   29.91    2.23
   1  -1   8   31.40    2.15
   1   1  -8   32.70    2.60
  -1  -1  -8   32.38    2.15
   1   1  -8   30.51    1.98
  -1   1   8   29.96    2.01
   1  -1   8   29.77    2.31
  -1   1   8   30.10    2.18
   1   1   8   28.45    2.21
   1   1   8   32.49    2.15
   1  -1  -8   31.48    2.11
  -1   1  -8   30.87    2.13
   1  -1  -8   31.98    2.37
  -1  -1   8   30.11    2.11
  -1  -1   8   30.93    2.13
   2   1  -8   13.09    1.35
  -2   1   8   10.41    1.13
  -2  -1  -8   12.27    1.02
  -2  -1  -8   13.51    1.20
   2  -1   8    8.14    0.98
  -2  -1   8   14.29    1.09
   2   1   8   12.92    1.28
   2  -1  -8    8.42    0.95
   2   1   8   13.15    1.00
   2  -1  -8    7.86    1.15
  -2  -1   8   14.68    1.17
  -2   1  -8    7.70    1.04
   3  -1   8    3.03    0.84
   3  -1   8    2.01    0.76
   3  -1   8    1.83    0.66
  -3  -1  -8    1.80    0.61
   3   1  -8    1.16    0.64
   3  -1   8    1.91    0.50
  -3  -1  -8    1.69    0.71
  -3   1   8    2.61    0.79
  -3   1   8    2.48    0.69
   3   1  -8    1.35    0.76
  -3  -1  -8    1.98    0.50
  -3  -1   8    1.43    0.59
  -3   1  -8    3.23    0.77
   3  -1  -8    1.82    0.76
  -3  -1   8    2.02    0.61
   3   1   8    1.42    0.65
   4  -1   8   10.32    1.41
   4   1  -8    4.29    1.29
  -4   1   8   11.47    1.23
  -4  -1  -8    6.40    1.12
  -4   1   8    9.69    1.29
   4   1  -8    6.80    1.40
  -4   1  -8    8.26    1.16
   4  -1  -8    9.58    1.52
   4   1   8    5.44    1.22
  -4  -1   8    6.81    0.99
   4   1   8    5.86    1.13
  -4  -1   8    7.20    1.20
   4   1   8    5.85    1.23
  -4   1  -8    8.97    1.32
   4  -1  -8   12.28    1.18
   4  -1  -8    7.71    1.47
  -4   1  -8   11.98    1.55
  -4  -1   8    7.94    1.19
  -5  -1  -8    9.98    1.56
  -5   1   8   12.60    1.59
   5  -1   8   12.10    1.46
   5   1  -8   10.62    1.56
   5   1  -8    8.29    1.80
   5  -1   8   10.17    1.57
  -5  -1  -8   11.65    1.54
  -5   1   8   10.14    1.47
   5   1   8    8.48    1.54
  -5   1  -8   11.17    1.54
  -5  -1   8    8.33    1.41
  -5  -1   8    9.41    1.42
  -5   1  -8   12.25    1.53
   5   1   8    9.35    1.47
   5  -1  -8    9.94    1.95
   5  -1  -8   11.46    1.52
  -6  -1  -8    4.92    1.11
  -6   1   8    5.84    1.07
   6  -1   8    5.12    0.94
  -6   1   8    6.59    1.10
   6   1  -8    6.11    1.41
  -6  -1  -8    5.61    1.10
   6   1  -8    7.43    1.13
   6  -1   8    6.29    1.08
   6  -1  -8    5.08    1.21
   6   1   8    4.71    0.98
   6   1   8    6.73    1.05
  -6  -1   8    5.72    0.98
  -6   1  -8    7.42    1.16
  -6  -1   8    7.38    1.11
  -6   1  -8    6.89    1.06
   6  -1  -8    5.33    1.10
   0   2   8   31.04    2.26
   0  -2   8   33.74    2.10
   0  -2  -8   31.35    2.25
   0  -2   8   29.96    2.21
   0   2  -8   32.33    2.13
   0  -2  -8   33.54    2.31
   0  -2   8   33.85    2.46
   0   2   8   30.67    2.21
  -1   2   8   26.12    2.12
   1   2  -8   31.53    2.56
   1  -2   8   29.54    2.08
  -1   2   8   31.92    1.90
  -1  -2  -8   28.98    2.24
   1  -2   8   29.70    2.32
  -1  -2  -8   29.05    2.15
  -1   2  -8   28.93    2.06
   1  -2  -8   28.55    2.07
   1   2   8   27.59    2.15
  -1  -2   8   29.08    2.09
  -1  -2   8   27.94    2.04
   1  -2  -8   30.26    2.25
  -2   2   8    8.90    0.97
  -2  -2  -8    5.27    0.96
   2   2  -8    5.96    1.09
  -2  -2  -8    5.62    0.83
   2  -2   8    8.09    0.83
   2  -2   8    7.63    0.97
  -2  -2   8    7.05    0.86
   2  -2  -8    8.10    1.04
  -2  -2   8    5.93    0.82
   2  -2  -8    8.75    0.86
   2   2   8    4.33    0.93
  -2   2  -8    7.88    0.90
  -3  -2  -8    0.76    0.53
   3  -2   8   -0.36    0.61
   3   2  -8    0.25    0.72
   3  -2   8    0.32    0.46
  -3   2   8    0.08    0.42
  -3   2   8    0.30    0.57
  -3  -2  -8   -0.14    0.35
  -3   2   8    0.24    0.37
   3  -2   8   -0.03    0.56
   3   2  -8    0.14    0.30
  -3  -2  -8    0.03    0.46
   3   2  -8    0.30    0.51
   3  -2  -8    0.30    0.48
  -3  -2   8    0.15    0.43
  -3  -2   8   -0.06    0.43
  -3   2  -8    1.10    0.55
   3  -2  -8    0.36    0.58
   3   2   8    0.62    0.52
   3   2   8    0.41    0.61
  -4   2   8    6.44    1.17
   4  -2   8    6.47    1.17
   4   2  -8    3.68    1.15
  -4  -2  -8    5.52    1.08
  -4   2   8    8.04    1.19
   4  -2   8    5.52    1.18
   4   2  -8    4.19    1.07
   4  -2  -8    5.74    1.24
  -4   2  -8    7.44    1.05
   4   2   8    6.12    1.18
  -4  -2   8    4.74    1.04
   4  -2  -8    6.38    1.36
  -4  -2   8    4.59    0.92
   4   2   8    2.68    0.97
   4  -2  -8    5.66    1.02
   4   2   8    3.15    0.95
  -4   2  -8    6.59    1.23
  -4   2  -8    7.34    1.18
  -4  -2   8    4.81    0.98
   5  -2   8   27.97    2.78
   5   2  -8   32.40    2.63
   5   2  -8   28.33    2.93
  -5  -2  -8   30.36    2.88
  -5  -2  -8   31.89    2.70
  -5   2   8   31.44    2.73
  -5   2   8   29.92    2.62
   5  -2   8   33.40    2.53
   5   2   8   28.89    2.77
  -5   2  -8   35.19    2.93
   5   2   8   26.05    2.59
   5  -2  -8   29.72    3.05
   5  -2  -8   30.79    2.62
  -5  -2   8   30.17    2.62
  -5   2  -8   31.32    2.62
  -5  -2   8   29.52    2.67
  -5   2  -8   35.86    2.70
   6  -2   8    2.55    0.79
   6   2  -8    2.84    0.99
  -6   2   8    5.66    1.01
  -6  -2  -8    4.78    1.05
  -6  -2  -8    5.41    1.01
  -6   2   8    3.73    0.80
   6   2   8    3.47    0.95
  -6   2  -8    4.79    1.03
   6   2   8    3.29    0.79
  -6   2  -8    6.24    1.10
  -6  -2   8    5.30    0.95
   6  -2  -8    5.00    1.05
   6  -2  -8    4.18    1.24
  -6  -2   8    3.52    0.99
   0   3   8    1.00    0.42
   0   3   8    0.55    0.45
   0  -3   8    1.13    0.36
   0   3  -8    1.97    0.44
   0  -3   8    0.34    0.47
   0  -3   8    0.65    0.36
   0  -3  -8    0.16    0.47
  -1  -3  -8    8.69    1.06
  -1  -3  -8    8.69    1.10
   1  -3   8   10.39    1.13
   1  -3   8   11.40    0.99
  -1   3   8   10.06    1.06
   1   3  -8    7.38    1.34
   1  -3  -8    8.58    1.03
  -1   3  -8   10.89    0.99
  -1  -3   8   10.19    1.01
  -1  -3   8    9.24    0.96
   1   3   8    8.87    1.03
   1  -3  -8   10.43    1.02
  -2  -3  -8   26.76    2.16
   2   3  -8   25.13    2.43
   2  -3   8   26.25    1.94
  -2   3   8   25.97    2.11
   2  -3   8   25.01    2.23
  -2  -3  -8   24.54    2.04
   2   3   8   29.45    2.20
  -2  -3   8   26.73    2.05
   2  -3  -8   26.74    2.24
  -2  -3   8   25.95    2.05
  -2   3  -8   24.86    1.99
   2  -3  -8   24.93    1.98
   3   3  -8   21.04    1.83
   3  -3   8   18.74    1.97
   3  -3   8   18.50    1.75
  -3  -3  -8   18.73    1.70
  -3  -3  -8   21.44    1.80
   3   3  -8   21.83    2.10
  -3  -3  -8   19.34    1.76
   3  -3   8   17.97    1.94
  -3  -3  -8   19.06    1.94
   3  -3   8   18.98    1.83
  -3   3   8   19.26    1.82
  -3  -3   8   23.32    1.78
   3  -3  -8   20.98    2.16
  -3   3  -8   21.04    1.79
  -3  -3   8   18.60    1.86
   3  -3  -8   18.33    1.82
  -3  -3   8   21.35    1.82
  -3  -3   8   20.26    1.68
   3  -3  -8   19.35    1.74
   3  -3  -8   18.55    1.75
   3   3   8   20.81    1.92
   3  -3  -8   18.10    1.96
  -4   3   8    3.39    0.88
   4  -3   8    3.72    0.89
   4  -3   8    4.63    0.95
  -4   3   8    3.62    1.03
   4   3  -8    3.02    1.03
  -4  -3  -8    2.51    0.86
   4  -3   8    2.30    1.05
   4   3  -8    2.59    1.09
   4  -3   8    3.30    0.96
   4   3   8    2.76    1.12
   4   3   8    2.40    0.87
  -4  -3   8    3.02    0.88
  -4  -3   8    3.27    0.74
  -4  -3   8    2.48    0.73
   4  -3  -8    3.32    0.84
  -4   3  -8    4.86    1.27
  -5   3   8    7.96    1.28
   5  -3   8    7.50    1.21
   5   3  -8    9.89    1.70
  -5  -3  -8    9.38    1.58
   5  -3   8    9.23    1.38
  -5   3   8    7.09    1.18
   5  -3   8    6.03    1.28
  -5  -3  -8    8.73    1.37
   5  -3  -8    7.66    1.20
  -5  -3   8    9.12    1.34
  -5  -3   8    9.38    1.21
  -5   3  -8    6.38    1.26
  -5  -3   8   10.49    1.32
   5   3   8    7.13    1.27
  -5  -3   8    9.28    1.35
   5   3   8    8.83    1.37
   5  -3  -8    7.66    1.34
  -6  -3  -8    1.29    0.79
   6  -3   8    4.10    0.77
   6   3  -8    2.28    0.81
  -6   3   8    2.90    0.87
  -6  -3  -8    2.10    0.82
   6  -3   8    2.50    0.68
   6   3  -8    2.14    0.95
  -6   3  -8    2.61    0.76
  -6  -3   8    2.99    0.71
   6   3   8    1.87    0.67
   6  -3  -8    1.80    0.74
   0   4  -8   10.90    0.95
   0  -4   8   10.85    1.06
   0   4   8    9.44    1.14
   0   4   8   12.22    1.08
   0  -4  -8   10.07    1.09
   0  -4   8   10.62    1.19
   1  -4   8   28.09    2.42
  -1  -4  -8   28.94    2.31
   1  -4   8   28.42    2.07
  -1  -4  -8   26.49    2.16
  -1   4   8   28.47    2.20
   1   4  -8   29.16    2.66
   1  -4  -8   27.94    2.27
  -1  -4   8   28.07    2.16
  -1   4  -8   28.75    2.08
   1   4   8   27.03    2.17
   1  -4  -8   28.25    2.16
  -1  -4   8   27.71    2.13
  -2  -4  -8   31.97    2.67
  -2  -4  -8   29.78    2.36
   2  -4   8   30.99    2.47
  -2   4   8   33.28    2.60
   2  -4   8   32.82    2.60
  -2  -4  -8   34.13    2.40
   2  -4   8   34.15    2.84
   2  -4   8   31.13    2.48
   2   4  -8   31.54    2.96
  -2  -4  -8   36.80    2.65
  -2  -4  -8   33.53    2.56
   2  -4  -8   36.31    2.82
  -2  -4   8   33.89    2.40
  -2  -4   8   34.95    2.56
  -2  -4   8   32.31    2.36
   2  -4  -8   31.98    2.46
  -2  -4   8   31.71    2.51
   2  -4  -8   31.32    2.47
   2  -4  -8   33.30    2.54
  -2   4  -8   34.27    2.50
   2  -4  -8   34.29    2.76
   2   4   8   34.54    2.63
  -2  -4   8   27.79    2.57
  -3  -4  -8   12.75    1.58
   3  -4   8   14.63    1.38
  -3  -4  -8   12.81    1.35
   3   4  -8   12.39    1.48
   3  -4   8   13.63    1.51
  -3   4   8   14.09    1.52
   3   4  -8   10.71    1.55
   3  -4   8   12.89    1.67
  -3  -4  -8   11.63    1.29
   3  -4   8   14.26    1.46
  -3  -4  -8   14.04    1.50
   3  -4  -8   16.15    1.70
   3  -4  -8   13.86    1.41
  -3  -4   8   12.61    1.46
   3  -4  -8   12.48    1.39
  -3  -4   8   13.98    1.41
  -3  -4   8   10.26    1.43
  -3   4  -8   14.94    1.52
   3   4   8   12.71    1.64
  -3  -4   8   13.28    1.31
   3  -4  -8   16.98    1.75
   3  -4  -8   13.40    1.46
   4  -4   8    4.59    1.01
  -4  -4  -8    4.34    1.42
  -4   4   8    3.41    1.02
   4  -4   8    5.02    1.13
   4   4  -8    5.41    1.30
   4  -4   8    5.90    1.12
   4  -4   8    5.10    1.21
  -4  -4  -8    4.60    1.13
   4  -4   8    4.69    1.06
  -4  -4  -8    5.73    1.16
  -4  -4  -8    3.79    1.00
   4  -4   8    5.12    1.25
  -4   4   8    5.47    1.14
   4   4   8    5.85    1.22
  -4  -4   8    5.56    0.99
  -4  -4   8    5.77    1.01
   4  -4  -8    5.60    1.16
  -4  -4   8    4.78    1.06
   4  -4  -8    5.36    1.06
   4  -4  -8    4.40    1.04
   4  -4  -8    5.14    1.32
  -4  -4   8    5.96    1.24
  -4  -4   8    7.61    1.34
   4  -4  -8    3.73    1.22
  -5  -4  -8    0.80    0.57
   5  -4   8   -0.15    0.55
  -5   4   8    0.91    0.60
   5   4  -8    0.09    0.68
   5  -4   8    1.17    0.61
   5  -4   8    0.41    0.48
  -5  -4  -8    1.15    0.77
  -5  -4  -8    0.29    0.63
  -5   4   8    0.94    0.57
  -5  -4   8    0.19    0.52
   5  -4  -8    0.84    0.66
   5  -4  -8    0.32    0.58
   5   4   8   -0.06    0.60
   5   4   8    0.52    0.69
   5  -4  -8   -0.07    0.70
  -5  -4   8    0.56    0.57
  -5  -4   8   -0.11    0.50
  -5   4  -8   -0.76    0.57
   6   4  -8    0.82    0.63
   6  -4   8    0.28    0.49
   6   4  -8    1.34    0.88
  -6  -4  -8    0.74    0.57
   6  -4   8   -0.03    0.38
  -6   4   8    0.80    0.59
   6  -4  -8    0.65    0.59
  -6   4  -8   -0.15    0.48
   6   4   8    0.57    0.48
  -6  -4   8    0.80    0.51
   0  -5  -8    0.05    0.41
   0  -5   8    0.68    0.39
   0  -5   8    0.64    0.63
   0   5   8    0.34    0.46
   0   5  -8    1.32    0.64
   0  -5  -8    0.12    0.87
   0  -5  -8   -0.13    0.61
   0  -5  -8    0.81    0.60
   1   5  -8    0.53    0.71
  -1  -5  -8    0.55    0.58
  -1  -5  -8    1.04    0.63
   1  -5   8    2.41    0.74
  -1  -5  -8    0.89    0.72
  -1   5   8    2.72    0.70
   1  -5   8    1.54    0.64
  -1  -5  -8    0.48    0.58
   1  -5   8    1.41    0.69
  -1  -5  -8    0.74    0.47
   1  -5   8    1.55    0.65
   1  -5   8    2.03    0.49
  -1  -5   8    1.15    0.53
   1  -5  -8    2.25    0.98
  -1   5  -8    2.41    0.61
  -1  -5   8    0.60    0.41
  -1  -5   8    0.80    0.52
   1  -5  -8    2.96    0.76
  -1  -5   8    1.07    0.52
  -1  -5   8    0.97    0.64
   1  -5  -8    3.11    1.01
   1  -5  -8    1.22    0.55
   1   5   8    1.40    0.51
  -2  -5  -8    3.68    0.90
   2  -5   8    4.35    0.91
   2  -5   8    5.24    0.90
   2   5  -8    2.86    0.99
   2  -5   8    5.08    1.00
  -2   5   8    3.02    0.82
   2  -5   8    3.98    1.02
  -2  -5  -8    4.20    0.84
  -2  -5  -8    6.25    1.18
  -2  -5  -8    5.65    0.92
   2   5   8    4.65    0.94
  -2  -5   8    5.09    0.87
   2  -5  -8    4.26    0.91
  -2   5  -8    4.67    0.85
  -2  -5   8    5.09    0.88
  -2  -5   8    4.52    0.94
   2  -5  -8    4.25    0.82
  -2  -5   8    6.18    0.94
   2  -5  -8    4.60    0.96
   2  -5  -8    4.37    0.88
   2  -5  -8    6.87    1.29
  -2  -5   8    4.14    0.82
  -3   5   8    8.87    1.37
  -3  -5  -8    6.84    1.14
  -3  -5  -8    9.90    1.14
  -3  -5  -8    7.85    1.26
  -3  -5  -8    8.22    1.46
   3   5  -8    8.40    1.38
   3  -5   8    8.07    1.45
   3  -5   8    8.87    1.24
   3  -5   8    7.91    1.33
   3  -5   8    7.51    1.12
  -3   5   8    7.82    1.32
  -3  -5   8    8.44    1.34
   3  -5  -8    8.46    1.34
  -3  -5   8    8.02    1.25
   3  -5  -8    9.61    1.28
   3  -5  -8    9.04    1.45
  -3  -5   8    7.03    1.33
  -3  -5   8    8.84    1.11
  -3   5  -8    7.41    1.19
   3  -5  -8    9.30    1.25
   3  -5  -8    8.97    1.56
   3   5   8    7.64    1.40
  -4   5   8    7.31    1.37
  -4  -5  -8   11.23    1.43
   4  -5   8   11.96    1.55
  -4  -5  -8   10.84    1.54
   4  -5   8   11.20    1.49
   4   5  -8   11.87    1.91
   4  -5   8   12.19    1.43
  -4  -5  -8   13.64    1.59
  -4  -5  -8   12.03    1.99
   4  -5   8   12.40    1.69
  -4  -5  -8   13.01    1.71
   4  -5   8   10.15    1.45
   4  -5   8   12.35    1.54
  -4   5   8   13.12    1.51
  -4  -5  -8   12.30    1.61
  -4  -5   8   11.06    1.47
   4   5   8   12.76    1.65
  -4  -5   8   13.89    1.49
   4  -5  -8   10.84    1.53
   4  -5  -8   11.79    1.61
  -4  -5   8   11.72    1.51
   4  -5  -8   11.03    1.40
  -4  -5   8   15.84    1.54
   4  -5  -8    9.93    1.82
   4  -5  -8   11.77    1.49
  -4  -5   8   11.99    1.47
   5   5  -8    3.09    1.03
   5  -5   8    6.20    1.05
  -5  -5  -8    5.09    1.07
  -5   5   8    5.35    0.97
   5  -5   8    4.94    0.96
  -5  -5  -8    4.99    1.08
   5  -5   8    5.72    1.16
   5  -5   8    5.11    0.88
   5  -5   8    5.80    1.00
   5   5   8    4.48    1.05
   5  -5  -8    6.08    1.19
   5  -5  -8    6.21    1.25
  -5  -5   8    5.51    1.00
   5  -5  -8    6.62    1.04
  -5   5  -8    6.14    1.18
  -5  -5   8    6.15    1.08
   5   5   8    4.35    0.98
  -5  -5   8    3.94    0.90
  -6   5   8    0.95    0.51
   6   5  -8    2.79    0.71
   6  -5   8    1.96    0.48
   6   5   8    0.88    0.46
   6  -5  -8    1.83    0.59
  -6   5  -8    1.42    0.54
  -6  -5   8    2.63    0.62
   0   6  -8    9.73    1.46
   0  -6  -8   10.62    1.59
   0  -6   8   10.52    1.35
   0   6   8    9.46    1.22
   0  -6  -8   12.13    1.29
   0  -6   8   11.30    1.19
   0  -6   8   10.98    1.18
   0  -6  -8   12.16    1.44
   0  -6  -8   11.60    1.29
   0  -6   8    9.85    1.40
  -1  -6  -8    5.51    1.18
  -1  -6  -8    5.09    1.03
  -1  -6  -8    5.63    1.08
  -1  -6  -8    3.97    0.92
  -1   6   8    5.79    0.97
   1  -6   8    4.37    1.00
   1  -6   8    5.81    1.10
   1  -6   8    5.03    1.03
  -1  -6  -8    6.57    1.11
   1   6  -8    5.39    1.28
  -1  -6  -8    5.20    1.28
   1  -6   8    6.28    0.93
  -1  -6   8    7.86    0.99
   1  -6  -8    7.10    1.26
   1  -6  -8    7.28    1.03
   1   6   8    4.70    0.92
  -1   6  -8    7.11    0.93
  -1  -6   8    5.76    1.11
   1  -6  -8    8.91    1.48
   1  -6  -8    4.78    0.89
  -1  -6   8    3.60    0.85
  -1  -6   8    5.06    0.87
   2  -6   8   12.28    1.63
   2  -6   8   14.16    1.54
  -2  -6  -8   14.46    1.65
  -2  -6  -8   14.02    1.80
   2   6  -8   14.15    1.76
  -2  -6  -8   13.45    1.76
   2  -6   8   14.78    1.89
   2  -6   8   15.38    1.64
  -2  -6  -8   14.63    1.48
  -2   6   8   13.32    1.66
   2  -6  -8   13.36    1.63
  -2   6  -8   14.10    1.63
   2  -6  -8   17.81    1.97
  -2  -6   8   14.25    1.49
   2  -6  -8   18.24    1.65
  -2  -6   8   15.29    1.78
  -2  -6   8   16.17    1.50
   2   6   8   13.81    1.75
  -2  -6   8   13.54    1.60
   2  -6  -8   14.21    1.54
  -3  -6  -8    0.46    0.70
   3  -6   8    1.25    0.75
   3  -6   8    1.52    0.80
  -3  -6  -8    0.69    0.68
  -3  -6  -8    0.67    0.96
  -3  -6  -8   -0.14    0.84
  -3  -6  -8    0.44    0.66
   3  -6   8    1.66    0.97
   3  -6   8    0.27    0.73
  -3  -6  -8    2.35    1.20
   3  -6   8    1.36    0.65
   3  -6   8    1.52    0.64
  -3  -6   8   -0.14    0.92
   3  -6  -8    3.50    0.98
  -3  -6   8    0.77    0.80
   3  -6  -8   -0.19    1.33
   3  -6  -8    1.74    0.70
  -3  -6   8    0.73    0.61
   3  -6  -8    1.87    0.90
   3  -6  -8    1.62    0.81
  -3  -6   8   -0.29    0.63
   3  -6  -8    1.44    0.99
  -3  -6   8    0.62    0.66
  -3  -6   8    1.09    0.75
  -4  -6  -8    4.30    1.03
  -4  -6  -8    1.88    0.69
   4  -6   8    0.91    0.53
   4  -6   8    1.12    0.63
   4  -6   8    1.46    0.64
   4  -6   8    1.38    0.68
   4  -6   8    1.17    0.69
   4   6  -8    0.88    0.93
  -4  -6  -8    2.77    0.95
   4  -6   8    1.32    0.66
  -4  -6  -8    0.76    0.86
  -4  -6  -8    2.51    0.91
  -4   6   8    1.64    0.65
  -4  -6  -8    3.60    0.86
  -4  -6   8    1.25    0.81
   4  -6  -8    2.49    0.73
  -4  -6   8    2.12    0.71
  -4  -6   8    1.69    0.70
   4  -6  -8    1.16    0.66
   4  -6  -8    0.35    0.80
  -4  -6   8    2.71    0.77
   4  -6  -8    1.93    0.77
   4  -6  -8    1.70    0.79
  -4  -6   8    4.02    0.89
   4   6   8    2.48    0.85
   5  -6   8    1.03    0.64
   5  -6   8    0.62    0.48
  -5  -6  -8    0.16    0.59
   5  -6   8    0.77    0.59
  -5  -6  -8    0.40    0.55
   5  -6   8    0.97    0.50
   5   6  -8    2.06    0.89
   5  -6   8    0.41    0.50
  -5  -6  -8    1.14    0.62
  -5   6   8    0.87    0.51
   5  -6  -8    0.31    0.54
   5   6   8    0.64    0.61
   5   6   8    0.20    0.59
  -5  -6   8   -0.14    0.63
  -5   6  -8    0.21    0.65
   5  -6  -8    0.54    0.59
  -5  -6   8   -0.46    0.59
  -5  -6   8    1.16    0.57
   5  -6  -8    0.29    0.58
  -5  -6   8    0.66    0.53
   5  -6  -8    2.10    0.80
  -5  -6   8    0.72    0.74
   0   7  -8   -0.02    0.93
   0  -7  -8    0.38    0.89
   0  -7  -8    1.24    0.81
   0   7   8   -0.09    0.60
   0  -7   8   -0.31    0.63
   0  -7   8    0.48    0.44
   0  -7  -8    0.25    0.54
   0  -7  -8   -0.24    0.60
  -1  -7  -8    2.18    0.84
   1  -7   8    2.56    0.83
  -1   7   8    1.44    0.79
   1  -7   8    1.16    0.78
   1  -7   8    1.20    0.58
  -1  -7  -8    0.36    0.96
   1  -7  -8    1.36    1.01
   1  -7  -8    1.19    0.84
  -1  -7   8    1.00    0.71
   1  -7  -8    2.64    0.75
  -1  -7   8    1.27    0.63
  -1  -7   8    2.42    0.63
   2  -7   8    5.62    1.19
   2  -7   8    3.24    1.03
   2  -7   8    3.89    0.98
   2  -7   8    4.23    0.99
  -2  -7  -8    4.02    0.99
  -2  -7  -8    2.19    0.93
  -2  -7  -8    1.03    1.33
  -2  -7  -8    3.05    1.21
  -2  -7  -8    3.35    1.15
  -2  -7  -8    3.59    0.87
   2  -7   8    3.23    0.84
  -2  -7   8    3.68    0.90
   2  -7  -8    5.13    1.26
  -2  -7   8    2.54    0.85
   2  -7  -8    4.90    1.69
   2  -7  -8    3.16    0.81
   2  -7  -8    3.72    1.20
  -2  -7   8    3.26    1.02
  -2  -7   8    3.47    0.91
   2  -7  -8    3.86    0.95
   2  -7  -8    4.15    0.96
  -2  -7   8    3.14    0.91
   3   7  -8    3.39    1.08
  -3  -7  -8    6.89    1.15
   3  -7   8    3.07    0.91
  -3  -7  -8    4.80    1.04
  -3  -7  -8    5.76    1.23
   3  -7   8    5.49    1.06
  -3  -7  -8    5.15    1.06
   3  -7   8    3.14    0.83
   3  -7   8    2.50    0.86
   3  -7   8    3.30    0.86
  -3  -7  -8    6.33    1.23
   3  -7   8    4.71    0.96
  -3  -7  -8    6.35    1.25
  -3  -7   8    5.78    1.15
   3  -7  -8    3.75    0.90
  -3  -7   8    4.65    0.99
   3  -7  -8    2.50    0.90
  -3  -7   8    5.51    1.15
   3  -7  -8    2.98    0.89
  -3  -7   8    6.86    1.14
   3  -7  -8    3.67    0.78
  -3  -7   8    5.71    1.21
   3  -7  -8    4.26    1.25
   4  -7   8    0.39    0.48
   4  -7   8    0.27    0.51
  -4  -7  -8    0.58    0.66
   4  -7   8    0.83    0.63
   4  -7   8    0.88    0.58
   4   7  -8    0.47    0.70
   4  -7   8    0.24    0.51
   4  -7   8    0.60    0.57
  -4  -7  -8    0.83    0.69
  -4  -7  -8    0.93    0.62
  -4   7   8    0.91    0.58
  -4  -7  -8   -0.09    0.59
   4  -7  -8   -0.84    0.56
   4   7   8    0.21    0.61
  -4  -7   8    1.44    0.63
   4  -7  -8    0.39    0.69
  -4  -7   8    0.77    0.64
   4  -7  -8    0.42    0.70
   4   7   8   -1.43    0.44
   4  -7  -8    1.03    0.68
  -4  -7   8    0.87    0.57
  -4  -7   8    1.05    0.56
  -4  -7   8    0.52    0.61
   4  -7  -8    0.67    0.55
   5  -7   8    2.56    0.61
  -5  -7  -8    2.33    0.68
  -5  -7  -8    2.28    0.68
   5  -7   8    3.54    0.68
   5  -7   8    2.76    0.63
  -5  -7   8    2.21    0.61
   5  -7  -8    2.84    0.68
  -5  -7   8    3.21    0.76
   5   7   8    1.51    0.59
  -5  -7   8    4.12    0.77
   5  -7  -8    3.13    0.72
   5  -7  -8    2.76    0.77
   0  -8  -8    0.05    0.94
   0  -8  -8    0.42    0.58
   0  -8  -8   -0.04    0.76
   0  -8  -8   -0.80    1.04
   0  -8  -8    2.20    1.04
  -1  -8  -8    3.80    1.24
  -1  -8  -8    4.73    1.35
   1  -8   8    4.47    1.10
  -1  -8  -8    3.96    0.95
   1  -8   8    4.36    0.95
  -1  -8  -8    5.91    1.35
   1  -8   8    5.55    1.13
  -1  -8  -8    6.96    1.39
   1  -8  -8    5.80    1.07
   1  -8  -8    4.91    1.42
  -1  -8   8    5.81    1.27
   1  -8  -8    6.67    1.14
   1  -8  -8    7.37    1.59
  -1  -8   8    3.89    0.86
   1  -8  -8    6.11    1.30
  -1  -8   8    4.80    1.01
  -2  -8  -8    5.09    1.37
   2  -8   8    5.19    0.99
   2  -8   8    5.57    1.08
   2  -8   8    5.87    1.10
  -2  -8  -8    6.85    1.32
   2  -8   8    6.18    1.19
  -2  -8  -8    7.17    1.40
  -2  -8  -8    7.19    1.28
  -2  -8  -8    9.69    1.46
   2  -8  -8    7.42    1.18
   2  -8  -8    8.70    1.59
  -2  -8   8    6.53    1.04
  -2  -8   8    6.01    1.13
   2  -8  -8    5.08    1.20
  -2  -8   8    5.37    1.16
   2  -8  -8    6.43    1.11
  -2  -8   8    6.94    1.19
   2  -8  -8    7.93    1.16
   2  -8  -8    8.01    1.59
   3  -8   8    2.06    0.70
  -3  -8  -8    2.15    0.94
  -3  -8  -8    2.52    1.02
   3  -8   8    1.27    0.63
   3  -8   8    3.56    0.90
  -3  -8  -8    2.36    0.90
  -3  -8  -8    1.01    0.74
   3  -8   8    0.67    0.65
  -3  -8   8    1.87    0.70
   3  -8  -8    2.23    0.68
   3  -8  -8    1.89    0.78
  -3  -8   8    1.55    0.73
  -3  -8   8    2.10    0.72
   3  -8  -8    1.85    0.69
  -3  -8   8    3.02    0.86
   3  -8  -8    2.09    1.06
   3  -8  -8    0.85    0.71
   3   8   8    2.53    0.91
  -3  -8   8    2.45    0.73
   4  -8   8    1.36    0.56
  -4  -8  -8    2.10    0.71
   4  -8   8    1.02    0.66
   4  -8   8    1.77    0.57
   4  -8   8    0.59    0.59
  -4  -8  -8    0.20    0.55
  -4  -8  -8    1.72    0.70
  -4   8   8    1.33    0.66
  -4  -8  -8    2.04    0.88
   4  -8   8    0.34    0.43
   4  -8  -8    1.13    0.58
   4   8   8    0.69    0.69
  -4  -8   8    1.36    0.69
   4  -8  -8    2.47    0.87
  -4  -8   8    0.63    0.52
   4  -8  -8    0.89    0.72
  -4  -8   8    0.60    0.60
  -4  -8   8    0.02    0.49
   4  -8  -8    1.69    0.73
  -4  -8   8    0.71    0.59
   0  -9  -8    1.62    0.60
   0  -9  -8    0.37    0.91
   0  -9  -8    0.37    0.87
   0  -9  -8    1.06    0.79
   0  -9  -8    1.98    1.05
  -1  -9  -8   -0.08    0.86
  -1  -9  -8    1.23    0.81
  -1  -9  -8    1.31    0.81
  -1  -9  -8    1.20    0.79
  -1  -9  -8    1.48    0.79
  -1  -9   8    0.99    0.53
   1  -9  -8    0.08    1.00
   1  -9  -8    0.57    0.83
   1  -9  -8    1.94    0.81
   1  -9  -8    0.56    0.56
   2  -9   8    5.15    0.96
  -2  -9  -8    4.03    0.99
   2  -9   8    4.48    0.90
   2  -9   8    4.07    0.90
  -2  -9  -8    4.60    1.03
  -2  -9  -8    4.02    1.00
  -2  -9  -8    3.70    1.14
  -2  -9   8    2.36    0.71
   2  -9  -8    4.45    1.02
   2  -9  -8    4.53    1.02
  -2  -9   8    3.35    0.79
  -2  -9   8    4.24    0.96
   2  -9  -8    4.32    0.91
  -2  -9   8    2.73    0.74
   2  -9  -8    3.57    1.00
   3  -9   8    0.51    0.43
   3  -9   8    1.44    0.65
  -3   9   8    1.15    0.69
  -3  -9  -8   -0.32    0.58
  -3  -9  -8    1.36    0.65
   3  -9   8    1.18    0.66
  -3  -9  -8    0.46    0.59
  -3  -9  -8    1.32    0.89
   3  -9   8    1.36    0.60
   3   9   8   -0.38    0.76
   3  -9  -8    0.71    0.84
   3  -9  -8    1.74    0.71
   3  -9  -8    2.22    0.81
  -3  -9   8    0.55    0.48
   3  -9  -8    0.68    0.61
  -3  -9   8    1.31    0.62
  -3  -9   8    1.29    0.62
  -3  -9   8    0.16    0.53
  -4  -9  -8    0.21    0.53
   4  -9   8    0.06    0.35
  -4  -9  -8    0.98    0.48
   4  -9   8    0.53    0.36
  -4  -9   8    0.47    0.52
   4  -9  -8    0.63    0.54
  -4  -9   8    0.87    0.47
  -4  -9   8    1.24    0.46
   4  -9  -8    0.95    0.47
   0 -10  -8    1.49    0.71
   0 -10  -8    0.94    0.77
   0 -10  -8    1.23    0.81
  -1 -10  -8   -0.26    0.71
  -1 -10  -8   -0.48    0.55
  -1 -10  -8    0.76    0.91
  -1 -10  -8    0.75    0.68
   1 -10  -8    0.63    0.69
   1 -10  -8    0.53    0.64
   1 -10  -8    0.54    0.76
   1 -10  -8   -0.43    0.56
  -2 -10  -8    4.45    0.98
  -2 -10  -8    6.37    1.32
  -2 -10  -8    4.31    0.95
   2 -10   8    4.60    0.91
  -2 -10  -8    4.13    1.00
   2 -10  -8    5.40    1.03
  -2 -10   8    4.51    0.93
   2 -10  -8    5.22    0.93
   2 -10  -8    4.25    1.17
   2 -10  -8    5.16    1.04
   3 -10   8    3.23    0.63
  -3 -10  -8    2.79    0.72
   3 -10   8    2.81    0.60
  -3 -10  -8    1.58    0.59
  -3 -10   8    1.62    0.55
  -3 -10   8    1.71    0.55
   3 -10  -8    2.79    0.71
   3 -10  -8    2.30    0.57
   0 -11  -8    0.47    0.55
  -1 -11  -8    0.27    0.57
   1 -11  -8    0.07    0.49
   0   0  -9   -0.04    0.39
   0   0  -9   -0.46    0.36
   0   0   9   -0.10    0.25
   0   0   9    0.04    0.20
   1   0   9    8.20    0.86
  -1   0   9    9.20    0.79
  -1   0   9    8.28    0.84
   1   0  -9    9.81    0.80
  -1   0  -9    7.69    0.74
  -1   0  -9    9.58    0.90
   1   0  -9    8.81    1.09
   1   0   9    8.25    0.82
  -2   0  -9  213.52   13.42
   2   0   9  216.09   14.54
   2   0  -9  221.21   14.78
  -2   0  -9  214.28   13.40
  -2   0   9  225.50   13.63
   2   0   9  200.71   13.48
  -2   0   9  221.17   13.30
   3   0  -9    5.39    1.09
  -3   0  -9    5.59    0.98
   3   0   9    4.49    1.04
   3   0   9    3.21    0.62
  -3   0   9    3.67    0.78
   3   0   9    3.82    0.76
   3   0  -9    3.42    0.83
  -3   0  -9    3.92    0.80
  -4   0  -9   15.27    1.70
  -4   0   9   13.94    1.61
   4   0  -9   11.78    1.77
  -4   0  -9   13.21    1.54
  -4   0  -9   14.12    1.60
  -4   0   9   12.65    1.33
   4   0  -9   12.10    1.75
  -4   0   9   14.97    1.59
   4   0   9   13.41    1.67
   5   0  -9    1.51    1.01
  -5   0  -9    3.53    0.93
   5   0  -9    0.94    0.77
  -5   0  -9    3.20    0.91
  -5   0   9    1.71    0.85
  -5   0   9    1.54    0.72
   5   0   9    2.58    0.88
   5   0   9    3.12    0.79
   6   0  -9    2.73    1.10
  -6   0   9    4.79    1.03
  -6   0  -9    2.87    0.78
  -6   0   9    2.90    0.71
   6   0  -9    2.09    0.76
   6   0   9    2.79    0.68
  -6   0  -9    3.96    0.96
   6   0   9    1.53    0.67
   0   1   9    1.27    0.34
   0   1  -9    3.72    0.61
   0  -1   9    1.31    0.38
   0   1  -9    1.51    0.41
   0  -1  -9    1.01    0.55
   0  -1   9    1.09    0.25
   0   1   9    0.98    0.30
   0  -1  -9    1.10    0.41
   1   1  -9   31.17    2.56
  -1  -1  -9   28.40    2.08
  -1   1   9   31.09    1.98
   1   1  -9   27.33    1.93
  -1  -1  -9   30.98    2.11
   1  -1   9   31.63    2.28
  -1  -1  -9   27.42    2.19
   1  -1   9   29.51    2.10
  -1   1   9   31.32    2.15
   1  -1  -9   32.15    2.34
  -1   1  -9   31.51    2.10
   1  -1  -9   30.45    2.07
  -1  -1   9   27.45    2.06
   1   1   9   27.35    2.17
  -1  -1   9   28.14    2.06
  -2  -1  -9   49.58    3.63
   2  -1   9   58.29    4.03
  -2  -1  -9   51.87    3.75
  -2   1   9   62.21    3.85
   2   1  -9   50.15    4.20
   2  -1   9   62.59    3.75
   2  -1  -9   58.62    3.61
  -2  -1   9   53.34    3.65
  -2  -1   9   49.50    3.73
   2  -1  -9   57.67    4.15
  -2   1  -9   58.41    3.74
   2   1   9   49.70    3.82
   3  -1   9   17.51    1.47
   3   1  -9   15.81    1.84
  -3   1   9   17.86    1.63
  -3  -1  -9   15.21    1.58
  -3  -1  -9   16.11    1.56
  -3   1   9   16.55    1.55
   3  -1   9   14.81    1.77
   3   1  -9   16.23    1.78
   3  -1   9   18.19    1.60
   3   1   9   14.74    1.61
  -3   1  -9   16.48    1.53
   3  -1  -9   17.32    1.55
  -3  -1   9   16.61    1.53
  -3   1  -9   16.06    1.59
  -3  -1   9   15.31    1.45
   3   1   9   14.94    1.61
   3  -1  -9   15.61    1.72
   4   1  -9    3.50    1.09
  -4   1   9    4.47    0.97
  -4   1   9    2.72    0.96
   4   1  -9    4.81    1.28
   4  -1   9    3.37    1.02
  -4  -1  -9    3.91    0.86
  -4  -1   9    6.10    1.04
  -4  -1   9    5.35    1.14
   4  -1  -9    3.89    1.07
   4   1   9    3.16    0.92
   4  -1  -9    1.87    0.95
  -4  -1   9    4.63    0.91
   4   1   9    4.17    0.97
  -4   1  -9    3.34    1.00
   4  -1  -9    5.75    0.97
  -4   1  -9    3.93    0.88
  -4   1  -9    5.28    1.03
   4   1   9    6.03    1.16
   5  -1   9    0.98    0.63
  -5  -1  -9    0.91    0.65
  -5   1   9    0.84    0.59
   5   1  -9    1.30    0.89
   5  -1   9    0.98    0.63
  -5   1   9    0.37    0.66
   5   1  -9   -0.08    0.57
  -5  -1  -9   -0.31    0.55
   5  -1  -9    1.28    0.65
   5  -1  -9    1.08    0.96
   5   1   9    0.58    0.57
   5   1   9    0.18    0.64
  -5   1  -9    0.79    0.63
  -5   1  -9    1.25    0.69
  -5  -1   9    0.50    0.57
  -5  -1   9   -0.09    0.53
  -6   1   9    4.16    0.92
   6   1  -9    2.92    0.76
   6  -1   9    4.12    0.81
   6   1  -9    3.57    1.12
  -6   1   9    2.97    0.78
  -6  -1  -9    2.34    0.84
  -6  -1  -9    3.46    0.84
   6  -1   9    3.08    0.80
  -6   1  -9    5.09    1.05
  -6  -1   9    2.96    0.78
   6  -1  -9    3.57    0.89
  -6  -1   9    2.87    0.84
  -6   1  -9    3.85    0.93
   6   1   9    2.48    0.78
   6   1   9    3.60    0.80
   6  -1  -9    2.33    1.05
   0  -2   9    6.67    0.75
   0  -2  -9    6.85    0.63
   0  -2   9    6.96    0.58
   0   2  -9    7.08    0.89
   0   2   9    6.33    0.75
   0   2   9    5.98    0.75
   0   2  -9    6.45    0.66
   0  -2  -9    6.67    0.85
  -1   2   9    9.89    0.78
  -1  -2  -9   11.15    1.05
   1  -2   9    8.42    0.93
   1   2  -9    9.59    1.39
  -1  -2  -9   11.36    1.24
  -1   2   9    9.53    1.02
   1  -2   9    8.68    1.06
  -1  -2   9   11.04    0.99
  -1  -2   9   11.79    0.94
   1  -2  -9   10.99    1.04
  -1   2  -9    8.73    0.93
   1  -2  -9   10.20    1.02
   1   2   9   10.08    1.08
   2  -2   9    3.74    0.65
   2  -2   9    3.48    0.73
   2   2  -9    6.24    1.12
  -2  -2  -9    5.00    0.94
  -2  -2  -9    6.22    0.77
  -2   2   9    3.82    0.79
   2  -2  -9    4.11    0.90
  -2  -2   9    5.83    0.78
  -2   2  -9    2.75    0.67
   2  -2  -9    3.55    0.70
  -2  -2   9    6.37    0.79
   2   2   9    5.09    0.93
   3  -2   9    3.17    0.87
   3  -2   9    4.26    0.91
  -3   2   9    4.26    0.86
   3   2  -9    4.05    1.14
   3  -2   9    4.02    0.81
  -3  -2  -9    4.73    0.76
   3  -2   9    3.87    0.95
  -3  -2  -9    4.63    0.91
  -3   2   9    3.25    0.78
   3   2  -9    4.69    0.96
  -3  -2  -9    5.47    1.05
  -3  -2  -9    6.43    1.37
   3   2  -9    4.24    0.76
   3  -2  -9    3.64    0.94
  -3  -2   9    5.09    0.82
  -3  -2   9    4.83    0.89
  -3  -2   9    3.72    0.85
   3  -2  -9    4.14    0.86
  -3  -2   9    5.66    0.97
   3   2   9    4.52    0.96
  -3   2  -9    3.57    0.76
   3   2   9    4.62    0.98
  -4   2   9    0.79    0.71
   4  -2   9   -0.31    0.76
  -4  -2  -9    0.14    0.55
   4  -2   9    0.12    0.64
   4   2  -9    0.53    0.83
  -4   2   9    1.34    0.64
   4   2  -9    0.16    0.74
   4   2   9    0.28    0.59
  -4  -2   9    0.12    0.57
   4  -2  -9    0.19    0.56
  -4  -2   9   -0.40    0.53
  -4  -2   9    0.23    0.45
  -4   2  -9   -0.37    0.46
   4  -2  -9    0.43    0.77
  -4   2  -9   -0.29    0.71
   4  -2  -9    0.67    0.79
  -4   2  -9    0.62    0.60
   4   2   9   -0.58    0.58
   4   2   9   -0.04    0.58
   5  -2   9    2.12    0.71
   5   2  -9    2.01    1.02
   5   2  -9    0.96    0.71
  -5   2   9    1.60    0.66
   5  -2   9    1.77    0.86
  -5   2   9    1.70    0.83
  -5  -2  -9    1.11    0.71
  -5  -2  -9    0.57    0.65
  -5  -2   9    1.80    0.68
   5   2   9    1.01    0.68
   5  -2  -9    2.35    1.12
   5  -2  -9    2.25    0.86
  -5  -2   9    1.33    0.60
   5   2   9   -0.21    0.65
   5  -2  -9    1.36    0.70
  -5   2  -9    3.84    0.94
  -5   2  -9    1.86    0.80
   5   2   9    0.96    0.66
  -5  -2   9    0.81    0.71
  -5   2  -9    2.36    0.79
  -6  -2  -9    0.11    0.67
   6  -2   9   -0.37    0.40
  -6   2   9    0.07    0.55
   6  -2   9   -0.21    0.45
  -6   2   9   -0.24    0.37
  -6  -2  -9   -0.50    0.58
   6   2  -9    0.40    0.72
  -6  -2   9    0.87    0.75
   6  -2  -9    0.00    0.52
  -6   2  -9    0.67    0.55
   6   2   9    0.24    0.49
  -6  -2   9    0.58    0.41
   0   3   9    1.62    0.47
   0  -3   9    1.11    0.44
   0  -3   9    1.85    0.60
   0   3  -9    2.71    0.49
   0   3  -9    1.73    0.64
   0   3   9    1.97    0.58
   0  -3  -9    2.23    0.65
   0  -3   9    2.65    0.42
  -1   3   9    2.36    0.63
   1   3  -9    5.36    1.10
  -1  -3  -9    5.21    0.88
   1  -3   9    2.20    0.69
   1  -3   9    2.21    0.53
  -1  -3  -9    5.32    0.88
  -1   3  -9    2.84    0.62
   1  -3  -9    2.51    0.64
   1   3   9    5.28    0.87
   1  -3  -9    3.55    0.63
  -1  -3   9    4.59    0.66
  -1  -3   9    5.74    0.73
  -2   3   9    4.16    0.81
   2  -3   9    5.51    0.82
  -2  -3  -9    3.64    0.74
   2  -3   9    4.79    0.64
  -2  -3  -9    2.80    0.83
   2   3  -9    3.89    1.09
   2   3   9    3.03    0.76
  -2  -3   9    4.40    0.76
  -2  -3   9    3.59    0.67
   2  -3  -9    3.49    0.78
  -2   3  -9    5.04    0.75
   2  -3  -9    4.89    0.76
   3  -3   9   14.35    1.62
  -3  -3  -9   17.85    1.57
  -3  -3  -9   15.66    1.54
  -3   3   9   15.00    1.57
  -3  -3  -9   14.76    1.49
   3   3  -9   17.03    1.59
   3  -3   9   16.25    1.72
   3  -3   9   13.92    1.51
   3   3  -9   16.16    1.82
  -3  -3  -9   15.71    1.63
   3  -3   9   14.36    1.45
   3  -3  -9   14.60    1.48
   3   3   9   17.02    1.68
  -3  -3   9   16.66    1.51
  -3  -3   9   15.97    1.54
   3  -3  -9   13.57    1.56
  -3  -3   9   15.86    1.41
   3   3   9   15.31    1.71
  -3  -3   9   14.38    1.59
   3  -3  -9   13.70    1.46
   3  -3  -9   15.62    1.73
  -3   3  -9   13.87    1.49
   3  -3  -9   18.55    1.89
   4  -3   9   15.76    1.74
   4   3  -9   16.44    2.28
   4  -3   9   17.28    1.63
   4  -3   9   13.31    2.02
   4   3  -9   13.90    1.99
  -4   3   9   16.59    1.71
  -4  -3  -9   18.57    1.84
  -4  -3  -9   15.93    1.88
   4  -3   9   13.60    1.74
   4   3   9   14.69    1.72
  -4  -3   9   15.64    1.82
   4   3   9   13.53    1.92
   4  -3  -9   13.49    1.64
  -4  -3   9   17.29    1.62
   4  -3  -9   15.10    1.89
   5   3  -9    5.95    1.33
   5  -3   9    4.82    1.11
  -5  -3  -9    4.76    1.17
  -5  -3  -9    6.37    1.17
  -5   3   9    6.13    1.13
  -5   3   9    8.01    1.21
   5  -3   9    7.83    1.18
   5   3   9    4.99    1.03
   5   3   9    4.28    1.02
  -5  -3   9    5.75    1.13
   5  -3  -9    8.30    1.13
  -5   3  -9    7.51    1.21
  -5  -3   9    3.76    0.89
   5  -3  -9    5.42    1.13
  -5   3  -9    6.74    1.34
  -5  -3   9    4.95    1.00
  -5  -3   9    5.23    1.00
  -6  -3  -9   -0.01    0.62
  -6   3   9   -0.54    0.59
   6  -3   9    0.04    0.45
  -6  -3  -9    0.20    0.65
  -6   3   9   -0.22    0.39
   6   3  -9    0.46    0.86
  -6   3  -9    0.25    0.46
   6   3   9    0.30    0.45
  -6  -3   9    0.17    0.42
   6  -3  -9   -1.29    0.47
   0   4  -9   10.57    1.26
   0   4   9    9.09    1.05
   0   4  -9    9.00    0.84
   0   4   9    8.82    0.94
   0  -4  -9    7.98    1.01
   0  -4   9    8.77    0.96
  -1  -4  -9   28.69    2.22
   1   4  -9   27.08    2.63
  -1   4   9   28.19    2.18
  -1  -4  -9   28.96    2.33
   1  -4   9   25.95    2.06
   1  -4   9   26.26    2.38
   1  -4  -9   25.42    2.11
   1  -4  -9   28.10    2.34
  -1  -4   9   29.72    2.13
  -1   4  -9   24.79    2.03
  -1  -4   9   28.78    2.16
   1   4   9   30.35    2.22
   2   4  -9   19.94    2.15
  -2  -4  -9   21.02    1.80
   2  -4   9   17.77    1.74
  -2  -4  -9   18.16    1.66
  -2  -4  -9   19.40    1.66
  -2   4   9   17.91    1.74
   2  -4   9   21.19    1.82
  -2  -4  -9   21.05    1.81
   2  -4   9   19.39    1.75
  -2  -4  -9   16.79    1.85
   2  -4   9   19.48    1.93
   2  -4  -9   18.92    1.75
   2   4   9   17.65    1.80
  -2  -4   9   18.50    1.60
  -2   4  -9   19.07    1.67
   2  -4  -9   19.69    1.73
  -2  -4   9   18.60    1.73
   2  -4  -9   20.52    1.71
  -2  -4   9   19.61    1.70
  -2  -4   9   19.49    1.65
   2  -4  -9   18.95    1.86
  -2  -4   9   16.44    1.83
   2  -4  -9   22.47    2.11
   3  -4   9    3.23    0.87
   3   4  -9    1.79    0.72
   3   4  -9    1.56    0.79
  -3  -4  -9    2.56    0.86
  -3   4   9    3.59    0.92
   3  -4   9    2.43    0.69
   3  -4   9    4.23    1.10
  -3  -4  -9    2.46    0.62
  -3  -4  -9    2.22    0.82
   3  -4   9    4.86    0.92
  -3  -4  -9    1.92    0.69
   3  -4  -9    2.89    0.92
   3  -4  -9    3.23    0.83
   3  -4  -9    4.60    1.10
   3   4   9    2.81    0.89
  -3  -4   9    2.15    0.81
  -3   4  -9    3.06    0.85
  -3  -4   9    2.77    0.71
  -3  -4   9    2.67    0.77
  -3  -4   9    2.95    0.74
   3  -4  -9    4.74    0.92
   3  -4  -9    3.13    0.78
   4   4  -9   14.73    2.08
  -4  -4  -9   14.14    1.83
  -4  -4  -9   14.60    2.28
   4  -4   9   13.43    1.57
   4  -4   9   13.23    1.92
  -4  -4  -9   15.22    1.90
   4  -4   9   16.20    1.79
   4  -4   9   16.39    1.71
   4  -4   9   13.32    1.79
  -4   4   9   14.50    1.80
   4  -4   9   16.32    1.78
  -4   4   9   16.68    1.71
  -4  -4  -9   14.53    1.87
  -4  -4   9   14.67    1.73
   4  -4  -9   14.90    1.99
   4  -4  -9   17.04    1.72
  -4  -4   9   14.78    1.79
   4  -4  -9   12.48    1.71
  -4  -4   9   15.59    1.54
  -4  -4   9   13.80    1.78
   4   4   9   17.68    1.81
   4  -4  -9   15.54    2.22
  -4  -4   9   13.52    1.53
   5  -4   9    0.85    0.60
  -5   4   9    0.57    0.60
  -5  -4  -9   -0.36    0.59
   5  -4   9    0.98    0.56
   5  -4   9    1.42    0.71
  -5   4   9    0.33    0.56
  -5  -4  -9    1.66    0.84
   5   4  -9    0.72    0.81
  -5   4  -9    0.44    0.65
   5  -4  -9   -0.06    0.74
   5  -4  -9    0.52    0.74
  -5  -4   9    0.60    0.62
  -5  -4   9    0.46    0.51
  -5  -4   9    1.58    0.68
   5   4   9   -0.12    0.58
   5  -4  -9    0.46    0.62
   5   4   9    0.53    0.60
  -6  -4  -9    0.93    0.67
   6   4  -9    0.54    0.58
   6  -4   9    2.18    0.49
  -6   4   9    1.58    0.70
   6  -4   9    1.50    0.62
  -6   4  -9    1.32    0.51
   6  -4  -9    2.33    0.70
   6   4   9    0.81    0.43
  -6  -4   9    0.48    0.48
   0  -5   9   10.97    1.14
   0   5   9   11.57    1.23
   0  -5  -9   10.96    1.23
   0  -5   9   11.60    1.16
   0  -5  -9   11.57    1.40
   0  -5   9   10.51    1.41
   0  -5   9   10.24    1.33
   0   5  -9   11.61    1.48
   0  -5  -9   12.36    1.34
   0  -5  -9    9.98    1.66
   1  -5   9    1.05    0.60
   1  -5   9    0.73    0.38
   1   5  -9    3.07    1.05
   1  -5   9    1.64    0.73
  -1   5   9    1.41    0.55
  -1  -5  -9    2.33    0.77
  -1  -5  -9    1.48    0.68
  -1  -5  -9    1.63    0.71
  -1  -5  -9    2.92    0.72
   1  -5   9    0.44    0.50
   1  -5   9    1.68    0.68
  -1  -5  -9    1.70    0.68
  -1  -5  -9    2.07    0.60
   1   5   9    2.24    0.62
  -1  -5   9    2.07    0.62
   1  -5  -9    1.95    0.67
  -1   5  -9    1.59    0.54
   1  -5  -9    2.90    0.95
  -1  -5   9    1.60    0.56
  -1  -5   9    2.37    0.67
   1  -5  -9    2.59    0.92
   1  -5  -9    1.45    0.58
   1  -5  -9    0.30    0.65
  -1  -5   9    2.47    0.75
  -2   5   9    1.28    0.62
   2  -5   9    1.60    0.75
   2  -5   9    1.81    0.59
  -2  -5  -9    2.00    0.69
   2  -5   9    1.34    0.58
   2  -5   9    2.09    0.72
  -2  -5  -9    2.78    0.73
   2   5  -9    2.80    1.03
  -2  -5  -9    1.76    0.62
  -2  -5  -9    2.04    0.76
   2  -5  -9    3.02    0.78
  -2   5  -9    2.28    0.69
  -2  -5   9    2.17    0.70
  -2  -5   9    2.88    0.78
   2  -5  -9    1.25    0.80
   2  -5  -9    1.40    0.64
   2  -5  -9    2.81    0.77
  -2  -5   9    1.79    0.64
  -2  -5   9    2.48    0.63
   2   5   9    1.51    0.66
  -2  -5   9    2.91    0.66
   3  -5   9    3.99    1.24
  -3  -5  -9    6.03    1.06
   3   5  -9    6.68    1.25
   3  -5   9    5.82    0.98
  -3  -5  -9    6.55    1.14
  -3   5   9    6.08    1.22
  -3  -5  -9    6.31    1.13
   3  -5   9    5.41    0.97
   3  -5   9    4.80    1.03
  -3  -5  -9    6.52    1.33
   3   5   9    3.53    1.10
  -3   5  -9    5.26    1.13
   3  -5  -9    4.49    1.36
  -3  -5   9    5.54    1.01
   3  -5  -9    3.91    1.08
   3  -5  -9    6.59    1.06
  -3  -5   9    7.10    1.08
  -3  -5   9    5.59    1.17
   3  -5  -9    5.17    1.08
   3  -5  -9    6.78    1.35
  -3  -5   9    6.37    1.24
   4  -5   9   -0.45    0.45
  -4  -5  -9   -0.14    0.55
   4  -5   9    0.04    0.50
  -4  -5  -9    0.10    0.55
  -4  -5  -9   -0.39    0.76
  -4  -5  -9    0.06    0.85
   4  -5   9    0.92    0.59
  -4   5   9    0.49    0.54
  -4   5   9    0.31    0.52
   4  -5   9    0.03    0.49
   4  -5   9    0.68    0.63
   4  -5   9    0.53    0.67
  -4  -5  -9    0.49    0.58
   4   5  -9   -0.65    0.70
  -4  -5  -9    0.06    0.68
  -4  -5   9   -0.23    0.51
   4  -5  -9    0.43    0.65
   4  -5  -9   -0.57    0.76
  -4  -5   9    0.22    0.54
  -4  -5   9    0.80    0.58
   4  -5  -9    0.54    0.67
  -4  -5   9    0.62    0.57
   4   5   9   -0.18    0.62
   4  -5  -9    0.78    0.59
  -4  -5   9    0.85    0.53
   4  -5  -9    1.27    0.71
   5  -5   9   -0.03    0.47
   5  -5   9    0.05    0.47
  -5   5   9   -0.42    0.39
   5  -5   9    0.02    0.42
  -5  -5  -9    0.97    0.57
  -5  -5  -9    1.25    0.71
   5   5  -9    0.24    0.74
   5  -5   9   -0.21    0.46
   5  -5   9    0.82    0.52
  -5  -5  -9    0.61    0.72
  -5  -5   9    0.62    0.56
  -5  -5   9    0.80    0.56
   5  -5  -9   -0.31    0.56
  -5  -5   9    1.17    0.63
   5   5   9    0.58    0.57
  -5   5  -9   -0.53    0.61
   5   5   9    0.28    0.59
   5  -5  -9    0.11    0.50
   5  -5  -9    0.90    0.73
   6   5  -9    5.15    0.94
   6  -5   9    3.75    0.67
   6   5   9    4.62    0.73
  -6   5  -9    4.78    0.78
  -6  -5   9    4.56    0.78
   6  -5  -9    5.38    0.88
   0  -6   9    0.84    0.68
   0   6   9    0.61    0.51
   0  -6  -9    0.35    0.56
   0  -6  -9    0.13    0.47
   0  -6  -9    0.19    0.67
   0   6  -9    0.17    0.64
   0  -6   9   -0.30    0.50
   0  -6   9    0.61    0.47
   0  -6   9   -0.35    0.31
   0  -6  -9    1.62    0.82
  -1  -6  -9    7.01    1.08
  -1  -6  -9    7.94    1.43
   1  -6   9    7.75    1.26
  -1  -6  -9    6.99    1.35
  -1  -6  -9    7.49    1.05
   1  -6   9    7.60    1.10
  -1   6   9    6.29    1.12
   1  -6   9    5.96    1.18
   1   6  -9    6.45    1.41
   1  -6   9    6.96    1.02
  -1  -6  -9    9.80    1.18
   1   6   9    7.31    1.16
   1  -6  -9    6.87    1.04
  -1  -6   9    6.52    0.96
  -1  -6   9    7.54    1.11
   1  -6  -9    6.25    1.10
  -1  -6   9    6.50    1.14
  -1   6  -9    7.60    0.99
   1  -6  -9    8.27    1.45
  -1  -6   9    6.17    1.00
   1  -6  -9    9.68    1.33
   2  -6   9    1.90    1.03
   2  -6   9    1.01    0.65
  -2  -6  -9    0.33    0.57
   2  -6   9    1.98    0.76
  -2  -6  -9   -0.14    0.77
  -2  -6  -9    0.97    0.65
  -2   6   9    1.29    0.77
   2  -6   9    2.24    0.74
   2   6  -9    0.88    0.68
  -2  -6  -9    0.68    0.79
   2  -6  -9    1.85    0.62
   2   6   9    0.35    0.72
   2  -6  -9    1.26    0.79
  -2   6  -9    2.14    0.81
   2  -6  -9    2.18    0.69
  -2  -6   9    1.08    0.66
   2  -6  -9    1.67    0.94
  -2  -6   9    0.71    0.52
  -2  -6   9    1.50    0.64
   3  -6   9    9.37    1.40
   3  -6   9    8.62    1.21
  -3  -6  -9    8.22    1.25
  -3  -6  -9    8.80    1.69
  -3  -6  -9    7.23    1.49
   3  -6   9    9.08    1.19
  -3  -6  -9    7.72    1.39
  -3  -6  -9    6.04    1.32
  -3  -6  -9    8.48    1.26
   3  -6   9    8.19    1.54
   3  -6   9    9.51    1.60
   3  -6   9    7.67    1.22
   3  -6  -9   10.68    2.27
   3  -6  -9    8.60    1.46
  -3  -6   9    7.61    1.40
  -3  -6   9    6.56    1.18
   3  -6  -9    7.95    1.23
  -3  -6   9    6.42    1.30
  -3  -6   9    5.82    1.11
  -3  -6   9    6.54    1.29
  -3  -6   9    7.55    1.52
   3  -6  -9    8.71    1.69
   3  -6  -9    8.78    1.37
   3  -6  -9    8.91    1.41
  -4  -6  -9    1.08    0.60
   4  -6   9   -0.01    0.49
   4  -6   9    0.52    0.63
   4  -6   9    0.39    0.55
   4  -6   9   -0.15    0.47
   4  -6   9    0.27    0.49
  -4  -6  -9    0.23    0.69
  -4  -6  -9    0.04    0.63
   4  -6   9    0.34    0.56
  -4  -6  -9   -0.21    0.67
   4   6  -9    0.00    0.83
  -4  -6  -9    0.86    0.64
  -4   6   9    0.88    0.57
  -4  -6  -9    1.65    0.88
  -4   6   9    0.53    0.55
   4   6   9   -0.47    0.60
  -4  -6   9    1.43    0.58
  -4  -6   9    0.60    0.54
  -4  -6   9    0.88    0.60
   4  -6  -9    0.60    0.63
   4  -6  -9    0.25    0.73
   4  -6  -9    0.69    0.70
   4  -6  -9    1.08    0.61
  -4  -6   9   -0.14    0.59
   4  -6  -9    1.20    0.62
  -4  -6   9   -0.05    0.58
  -5   6   9    1.00    0.57
   5  -6   9    0.09    0.58
  -5  -6  -9    2.26    0.76
  -5  -6  -9    1.74    0.72
   5   6  -9    0.27    0.79
   5  -6   9    0.59    0.62
   5  -6   9    1.21    0.55
  -5  -6  -9    0.55    0.73
   5  -6   9    1.82    0.61
   5  -6   9    0.44    0.50
  -5   6  -9    0.46    0.68
  -5  -6   9    1.53    0.82
  -5  -6   9    2.04    0.68
  -5  -6   9    1.23    0.57
   5   6   9    0.20    0.55
  -5  -6   9    0.96    0.60
   5  -6  -9    0.85    0.59
   5  -6  -9    0.75    0.59
  -5  -6   9    2.30    0.67
   5   6   9    1.37    0.70
   5  -6  -9    1.28    0.70
   5  -6  -9    1.53    0.74
   0   7   9    0.22    0.58
   0  -7  -9    0.40    0.56
   0  -7  -9   -1.21    0.71
   0  -7   9   -0.11    0.42
   0   7  -9    1.01    1.11
   0  -7   9    0.58    0.68
   0  -7  -9   -0.46    0.65
   0  -7  -9    1.05    0.87
   1  -7   9    2.65    1.17
  -1  -7  -9    2.89    0.95
  -1  -7  -9    1.94    0.72
   1  -7   9    2.85    0.81
   1  -7   9    2.19    0.86
  -1  -7  -9    2.92    1.18
  -1  -7   9    1.24    0.71
  -1  -7   9    1.69    0.72
   1  -7  -9    2.73    0.81
   1  -7  -9    3.76    1.19
   1  -7  -9    2.27    0.98
  -2  -7  -9   16.93    2.56
   2  -7   9   17.81    2.02
  -2  -7  -9   20.38    1.92
  -2  -7  -9   17.31    2.13
   2  -7   9   18.20    1.81
   2  -7   9   16.49    1.94
  -2  -7  -9   17.16    1.72
  -2  -7  -9   17.75    2.22
  -2  -7  -9   15.98    2.05
   2  -7   9   18.80    1.80
   2  -7   9   18.18    1.96
  -2  -7   9   18.04    1.93
  -2  -7   9   17.84    1.76
   2  -7  -9   16.70    2.69
  -2  -7   9   14.46    1.87
   2  -7  -9   19.82    1.94
   2  -7  -9   19.28    1.90
  -2  -7   9   16.61    1.93
  -2  -7   9   18.68    1.81
   2  -7  -9   20.53    1.88
   2  -7  -9   21.51    2.33
   2  -7  -9   17.22    2.28
   3  -7   9   14.67    1.70
   3  -7   9   15.04    1.53
  -3  -7  -9   13.63    1.60
  -3  -7  -9   11.93    1.80
   3  -7   9   13.84    1.66
  -3  -7  -9   12.46    1.71
  -3  -7  -9   12.01    1.66
   3  -7   9   14.28    1.58
  -3  -7  -9   12.91    2.00
   3  -7   9   16.82    1.65
   3  -7  -9   16.87    1.57
  -3  -7   9   13.82    1.58
   3  -7  -9   14.50    1.76
   3  -7  -9   19.59    2.33
  -3  -7   9   13.24    1.50
  -3  -7   9   14.09    1.65
  -3  -7   9   11.42    1.63
  -3  -7   9   11.74    1.59
   3  -7  -9   18.47    2.05
   3  -7  -9   15.33    1.65
   3   7   9   10.83    1.59
   3  -7  -9   15.35    1.85
  -3  -7   9   13.93    1.59
   4  -7   9    0.30    0.44
  -4  -7  -9    0.23    0.55
   4  -7   9   -0.19    0.53
   4  -7   9    0.42    0.51
   4  -7   9   -0.20    0.53
   4   7  -9   -0.39    0.58
  -4  -7  -9    1.26    0.75
  -4  -7  -9   -0.56    0.57
   4  -7   9   -0.54    0.45
  -4  -7  -9    0.00    0.62
  -4   7   9   -0.17    0.44
   4  -7   9   -0.10    0.54
  -4  -7   9    0.33    0.55
  -4  -7   9    0.86    0.66
   4   7   9   -1.09    0.46
   4  -7  -9   -0.42    0.65
  -4  -7   9    0.88    0.58
   4  -7  -9   -0.35    0.76
   4  -7  -9    0.62    0.54
  -4  -7   9   -0.16    0.46
   4  -7  -9    0.08    0.60
  -4  -7   9    0.66    0.49
   4   7   9    0.01    0.59
  -5  -7  -9    1.21    0.58
   5  -7   9    0.82    0.41
  -5  -7  -9    0.37    0.46
   5  -7   9    0.97    0.46
   5  -7  -9    1.21    0.62
  -5  -7   9    0.64    0.52
  -5  -7   9    0.85    0.50
   5  -7  -9    1.36    0.58
   5  -7  -9    0.59    0.49
   5   7   9    1.47    0.49
  -5   7  -9    0.89    0.52
  -5  -7   9    1.74    0.54
   0  -8  -9    0.33    0.59
   0  -8  -9   -0.18    0.66
   0  -8  -9   -0.27    1.02
   0  -8   9    0.08    0.62
   0  -8  -9    2.15    1.09
   0  -8  -9   -0.49    0.74
   1  -8   9    1.79    0.74
  -1  -8  -9    1.66    0.85
   1  -8   9    1.76    0.75
  -1  -8  -9    1.70    0.97
   1  -8   9    0.84    0.70
  -1  -8  -9    0.06    0.90
  -1  -8  -9   -0.56    0.65
  -1  -8   9    0.37    0.65
  -1  -8   9    1.06    0.66
   1  -8  -9    2.14    1.22
   1  -8  -9    1.27    0.73
  -1  -8   9    0.39    0.74
   1  -8  -9    0.32    0.93
   1  -8  -9    1.65    0.70
   1  -8  -9    0.99    0.91
  -1  -8   9    0.53    0.61
  -2  -8  -9    3.56    0.89
   2  -8   9    3.21    0.80
  -2  -8  -9    3.10    0.92
   2  -8   9    2.87    0.84
   2  -8   9    2.32    0.81
  -2  -8  -9    2.64    1.15
   2  -8   9    2.94    0.75
   2  -8   9    4.15    0.87
  -2  -8  -9    1.82    0.88
  -2  -8  -9    2.24    0.86
   2  -8  -9    3.76    1.10
  -2  -8   9    2.93    0.92
   2  -8  -9    5.75    1.25
  -2  -8   9    3.25    0.88
  -2  -8   9    2.84    0.84
   2  -8  -9    3.71    0.96
   2  -8  -9    3.94    0.84
   2  -8  -9    5.23    1.17
  -2  -8   9    2.17    0.78
   2   8   9    2.59    0.82
  -2  -8   9    1.93    0.69
   2  -8  -9    3.08    0.87
  -3  -8  -9    0.32    0.69
   3   8  -9    1.30    0.74
   3  -8   9    0.44    0.54
  -3  -8  -9    0.05    0.63
   3  -8   9   -0.56    0.42
   3  -8   9   -0.43    0.53
  -3  -8  -9   -0.66    0.48
  -3  -8  -9    0.24    0.84
   3  -8   9   -0.37    0.49
  -3  -8  -9    0.03    0.63
   3  -8   9   -0.27    0.44
   3  -8  -9    0.10    0.70
  -3  -8   9   -0.66    0.52
   3  -8  -9    1.26    0.63
   3  -8  -9    0.80    0.59
  -3  -8   9    0.17    0.49
   3  -8  -9   -0.04    0.54
   3  -8  -9    0.08    0.68
   3   8   9   -0.27    0.56
  -3  -8   9    0.19    0.47
  -3  -8   9    0.10    0.61
  -4  -8  -9    3.24    0.80
  -4  -8  -9    1.68    0.82
  -4  -8  -9    3.00    0.86
  -4   8   9    5.46    1.03
   4  -8   9    3.83    0.78
   4  -8   9    3.48    0.82
   4  -8   9    5.56    0.84
  -4  -8  -9    3.90    1.01
   4  -8   9    4.77    0.95
   4  -8   9    3.41    0.72
   4  -8  -9    5.00    1.03
   4  -8  -9    2.87    0.91
  -4  -8   9    3.46    0.90
  -4  -8   9    4.08    0.86
  -4  -8   9    2.64    0.75
   4   8   9    2.86    0.89
  -4  -8   9    3.26    0.82
   4  -8  -9    3.36    0.91
  -4  -8   9    2.22    0.72
   4  -8  -9    5.37    0.96
   0  -9  -9   -1.45    0.69
   0  -9  -9   -0.61    0.53
   0  -9  -9    1.07    0.92
   0  -9  -9   -0.41    0.79
   0  -9  -9    0.72    0.70
  -1  -9  -9    5.28    1.10
  -1  -9  -9    6.53    1.19
  -1  -9  -9    6.73    1.34
  -1  -9  -9    5.46    1.39
  -1  -9  -9    4.69    1.26
   1  -9  -9    3.20    1.02
   1  -9  -9    3.93    1.27
   1  -9  -9    3.93    0.94
  -1  -9   9    4.29    0.85
  -1  -9   9    5.06    1.02
   1  -9  -9    3.60    1.12
  -2  -9  -9    3.38    1.00
  -2  -9  -9    7.85    1.32
   2  -9   9    5.30    0.98
  -2  -9  -9    6.41    1.27
  -2  -9  -9    4.46    1.05
   2  -9   9    5.58    1.02
  -2  -9  -9    4.91    1.21
   2  -9   9    4.11    0.94
  -2  -9   9    3.84    0.84
  -2  -9   9    4.90    0.90
   2  -9  -9    5.25    1.23
   2  -9  -9    3.67    1.07
  -2  -9   9    5.18    0.88
  -2  -9   9    4.71    0.98
   2  -9  -9    4.56    0.90
   2  -9  -9    5.21    1.11
   2  -9  -9    4.65    1.13
  -3  -9  -9    2.78    1.04
   3  -9   9    2.13    0.62
  -3   9   9    3.38    0.81
  -3  -9  -9    1.13    0.66
  -3  -9  -9    2.12    0.76
   3  -9   9    2.34    0.64
  -3  -9  -9    2.16    0.86
   3  -9   9    2.34    0.78
   3  -9   9    2.65    0.83
   3   9   9    0.70    0.79
  -3  -9   9    1.83    0.62
   3  -9  -9    2.07    0.78
  -3  -9   9    2.18    0.72
  -3  -9   9    2.44    0.68
   3  -9  -9    1.67    0.73
   3  -9  -9    2.81    0.96
   3  -9  -9    2.78    0.76
  -3  -9   9    2.44    0.64
   4  -9   9    2.30    0.50
   4  -9   9    1.58    0.44
  -4  -9  -9    2.27    0.66
  -4  -9  -9    1.87    0.52
   4  -9  -9    0.68    0.54
  -4  -9   9    1.70    0.50
  -4  -9   9    2.19    0.50
   4  -9  -9    1.62    0.54
   0 -10  -9    0.39    0.71
   0 -10  -9    0.92    0.81
   0 -10  -9    0.27    0.59
  -1 -10  -9    2.27    1.05
  -1 -10  -9    3.99    1.01
  -1 -10  -9    3.78    1.01
  -1 -10  -9    3.32    0.85
   1 -10  -9    2.88    0.99
   1 -10  -9    6.25    1.18
   1 -10  -9    4.45    0.99
   1 -10  -9    3.10    0.91
  -2 -10  -9    1.25    0.68
  -2 -10  -9    1.75    0.65
  -2 -10  -9    1.04    0.72
  -2 -10  -9    2.01    0.94
   2 -10   9    1.19    0.52
   2 -10  -9    0.65    0.53
   2 -10  -9    1.97    0.65
  -2 -10   9    1.48    0.60
   2 -10  -9    1.07    0.69
   3 -10   9    0.47    0.35
  -3 -10  -9    0.78    0.52
   3 -10   9    0.46    0.43
  -3 -10  -9    0.21    0.47
   3 -10  -9    0.25    0.43
   3 -10  -9    0.66    0.50
  -3 -10   9    1.17    0.50
  -3 -10   9    0.45    0.46
   0 -11  -9    1.35    0.56
   0 -11  -9   -0.47    0.45
  -1 -11  -9    2.34    0.72
   1 -11  -9    2.86    0.65
   0   0  10    4.71    0.52
   0   0 -10    4.62    0.75
   0   0  10    5.07    0.62
   0   0 -10    4.32    0.71
   1   0  10    6.56    0.75
   1   0  10    5.35    0.63
  -1   0  10    5.43    0.62
  -1   0 -10    5.72    0.77
   1   0  10    6.55    0.54
   1   0 -10    5.08    0.65
   1   0 -10    4.11    0.89
  -1   0  10    5.73    0.68
   2   0  10    4.15    0.64
  -2   0 -10    3.72    0.76
  -2   0  10    5.22    0.78
   2   0 -10    4.83    0.93
  -2   0  10    4.45    0.58
   2   0  10    3.43    0.75
   3   0 -10   12.36    1.46
   3   0  10   12.78    1.36
   3   0 -10   10.76    1.61
  -3   0  10   12.86    1.33
   3   0  10   13.09    1.33
  -3   0 -10   14.25    1.36
   3   0 -10   11.81    1.54
   3   0  10   13.45    1.58
  -3   0  10   13.85    1.30
  -3   0 -10   13.28    1.47
  -3   0  10   10.58    1.36
  -4   0 -10    1.11    0.89
  -4   0  10    1.95    0.76
  -4   0 -10    3.29    0.84
  -4   0  10    2.05    0.80
  -4   0  10    1.90    0.65
   4   0 -10    1.47    0.95
   4   0 -10    2.56    1.08
   4   0  10    1.15    0.81
  -4   0 -10    1.00    0.61
  -5   0  10    3.17    0.95
   5   0  10    1.93    0.83
   5   0 -10    5.14    1.32
   5   0 -10    3.32    0.92
  -5   0  10    3.43    0.85
  -5   0 -10    3.33    0.93
  -5   0 -10    4.37    0.96
   5   0  10    3.02    0.77
  -6   0  10    0.84    0.54
   6   0  10    0.61    0.53
   6   0 -10    1.10    0.97
   6   0 -10    1.02    0.61
  -6   0 -10    0.52    0.71
  -6   0  10    1.45    0.66
  -6   0 -10    1.08    0.70
   6   0  10    0.87    0.49
   0   1  10   14.04    1.16
   0   1 -10   15.55    1.19
   0   1 -10   12.63    1.34
   0   1  10   16.21    1.19
   0  -1  10   15.65    1.24
   0  -1 -10   16.74    1.42
   0  -1  10   15.15    1.06
   0  -1 -10   13.42    1.28
  -1  -1 -10    1.92    0.52
  -1   1  10    3.52    0.46
  -1  -1 -10    1.82    0.39
   1  -1  10    2.81    0.54
  -1   1  10    3.44    0.61
   1   1 -10    1.96    0.77
  -1  -1 -10    1.28    0.59
   1  -1  10    3.05    0.59
   1   1 -10    2.06    0.39
   1  -1 -10    2.91    0.59
  -1   1 -10    3.25    0.63
  -1  -1  10    2.05    0.46
   1   1  10    1.11    0.48
  -1  -1  10    1.90    0.45
   1  -1 -10    2.78    0.66
   2  -1  10   17.48    1.44
  -2   1  10   16.90    1.43
  -2  -1 -10   13.88    1.21
  -2  -1 -10   13.67    1.38
   2   1 -10   12.21    1.57
   2  -1  10   18.22    1.36
   2  -1 -10   15.83    1.23
  -2   1 -10   16.74    1.38
   2  -1 -10   14.77    1.56
  -2  -1  10   12.95    1.24
   2   1  10   12.54    1.43
  -2  -1  10   13.06    1.31
   3  -1  10    6.61    1.20
   3   1 -10    7.60    1.44
  -3   1  10    6.21    1.01
   3  -1  10    7.16    0.88
  -3  -1 -10    7.97    1.06
  -3   1  10    5.83    1.08
   3   1 -10    8.06    1.27
  -3  -1 -10    8.01    1.15
   3  -1  10    6.14    0.95
  -3   1  10    6.73    0.99
  -3  -1 -10   10.05    1.24
   3   1  10    7.50    1.31
   3  -1 -10    7.12    1.43
  -3   1 -10    6.06    0.96
   3   1  10    7.28    1.09
  -3   1 -10    6.18    1.17
   3  -1 -10    7.50    1.20
  -3  -1  10    7.83    1.03
  -3  -1  10    9.39    1.07
   3  -1 -10    6.01    1.10
   3   1  10    8.34    1.16
  -4  -1 -10   11.55    1.46
   4   1 -10    9.61    1.64
  -4   1  10   11.28    1.32
  -4   1  10   10.48    1.42
   4   1 -10    9.16    1.61
   4  -1  10   10.08    1.52
   4   1  10    9.78    1.43
  -4   1 -10   11.58    1.29
   4  -1 -10   11.88    1.27
   4  -1 -10    9.48    1.60
   4   1  10    8.53    1.41
   4  -1 -10   12.47    1.72
  -4   1 -10   13.60    1.46
  -4  -1  10   10.12    1.22
  -4  -1  10    9.84    1.38
   4   1  10    9.25    1.29
  -4  -1  10    9.74    1.33
  -4   1 -10   11.61    1.53
  -5   1  10   25.63    2.23
  -5  -1 -10   19.08    2.08
   5   1 -10   20.88    2.15
   5  -1  10   27.14    2.07
  -5  -1 -10   20.23    2.26
  -5   1  10   26.27    2.21
   5   1 -10   20.60    2.42
   5  -1  10   22.76    2.28
   5  -1 -10   23.32    2.24
  -5  -1  10   19.95    2.06
  -5   1 -10   24.41    2.15
   5   1  10   16.42    1.99
  -5   1 -10   25.88    2.34
   5   1  10   18.00    2.09
  -5   1 -10   21.98    2.27
   5  -1 -10   25.07    2.59
  -5  -1  10   19.47    2.07
  -6  -1 -10    2.08    0.83
  -6  -1 -10    2.77    0.81
   6   1 -10    2.35    1.12
   6   1 -10    3.29    0.77
  -6   1  10    1.94    0.69
   6  -1  10    1.76    0.65
   6  -1  10    1.75    0.55
  -6   1  10    1.51    0.63
  -6   1 -10    3.60    1.00
   6   1  10    2.44    0.68
   6  -1 -10    1.24    1.07
  -6   1 -10    1.81    0.74
  -6  -1  10    1.15    0.74
  -6  -1  10    1.47    0.65
   6  -1 -10    1.71    0.75
   6   1  10    2.37    0.82
   0   2 -10   21.41    1.54
   0  -2 -10   20.30    1.73
   0  -2  10   22.70    1.45
   0   2  10   18.70    1.60
   0  -2 -10   20.73    1.58
   0   2  10   21.87    1.64
   0  -2  10   21.25    1.64
   0   2 -10   22.61    1.88
   1  -2  10  180.46   11.85
  -1   2  10  188.77   10.67
  -1   2  10  168.29   10.97
  -1  -2 -10  175.57   10.99
   1   2 -10  168.46   12.11
  -1  -2 -10  178.57   10.99
   1  -2  10  174.46   10.84
  -1  -2  10  166.64   10.82
   1  -2 -10  175.63   11.77
  -1   2 -10  176.62   10.77
  -1  -2  10  166.41   10.87
   1   2  10  162.55   10.89
   1  -2 -10  171.02   10.81
  -2  -2 -10    0.59    0.56
   2   2 -10    1.03    0.73
   2  -2  10    1.56    0.47
  -2   2  10    2.41    0.63
  -2  -2 -10    0.67    0.41
   2  -2  10    2.40    0.68
   2   2  10    0.66    0.50
  -2  -2  10    0.37    0.39
   2  -2 -10    1.77    0.63
  -2  -2  10    0.98    0.44
   2  -2 -10    2.75    0.57
  -2   2 -10    1.78    0.55
   3  -2  10   17.29    1.74
   3   2 -10   20.71    1.70
  -3   2  10   19.10    1.79
  -3   2  10   20.06    1.65
  -3  -2 -10   20.27    1.88
  -3  -2 -10   19.56    1.64
  -3   2  10   21.33    1.81
   3  -2  10   17.01    1.69
   3   2 -10   17.37    1.97
  -3  -2 -10   20.27    2.04
  -3  -2 -10   19.58    1.87
   3  -2  10   16.14    1.86
   3  -2  10   19.25    1.86
  -3  -2  10   18.37    1.70
  -3  -2  10   16.27    1.76
  -3   2 -10   17.06    1.67
   3   2  10   18.36    1.80
   3   2  10   19.83    1.89
  -3  -2  10   18.50    1.72
   3  -2 -10   16.09    1.88
   3  -2 -10   18.62    1.73
   4   2 -10    3.85    1.21
  -4   2  10    6.43    1.14
   4   2 -10    3.44    1.05
   4  -2  10    6.41    1.20
   4  -2  10    5.63    1.16
  -4  -2 -10    4.28    0.98
  -4   2  10    6.34    1.26
  -4   2 -10    6.98    1.32
   4   2  10    5.41    1.25
   4  -2 -10    5.78    1.09
  -4   2 -10    3.95    0.96
   4   2  10    2.97    1.06
   4   2  10    4.03    0.96
  -4  -2  10    2.56    0.85
   4  -2 -10    6.53    1.33
  -4  -2  10    5.07    0.97
  -4  -2  10    4.69    0.96
   4  -2 -10    6.08    1.33
   5  -2  10    3.18    0.82
   5   2 -10    3.08    1.07
   5   2 -10    4.25    1.15
  -5  -2 -10    5.22    1.25
  -5   2  10    3.79    1.03
  -5   2  10    3.76    0.96
  -5  -2 -10    3.31    0.87
   5  -2  10    3.23    0.89
   5  -2 -10    4.63    1.00
  -5   2 -10    5.38    1.16
  -5   2 -10    5.11    1.13
  -5  -2  10    4.74    0.88
   5  -2 -10    2.59    0.94
  -5  -2  10    4.61    1.04
   5   2  10    5.10    0.91
   5   2  10    4.83    1.07
  -5  -2  10    4.57    0.99
   5   2  10    3.83    0.91
   5  -2 -10    5.33    1.33
  -6  -2 -10    0.19    0.65
   6  -2  10    0.51    0.50
   6  -2  10    0.80    0.44
  -6   2  10   -0.13    0.56
   6   2 -10    1.85    0.67
  -6   2  10    0.24    0.47
  -6  -2 -10    1.22    0.72
   6   2 -10    2.45    1.06
  -6   2 -10    1.03    0.61
   6   2  10    1.81    0.57
   6  -2 -10   -0.38    0.53
  -6  -2  10    1.65    0.55
   0   3  10    0.89    0.49
   0  -3  10    1.15    0.42
   0   3 -10    0.90    0.35
   0   3 -10    1.46    0.66
   0  -3 -10    1.28    0.59
   0   3  10    0.97    0.42
  -1  -3 -10   65.80    4.87
   1  -3  10   81.59    5.33
  -1   3  10   73.90    4.87
   1  -3  10   78.03    4.78
  -1  -3 -10   67.30    4.89
   1   3 -10   61.77    5.46
   1   3  10   65.67    4.82
   1  -3 -10   78.81    4.83
  -1   3 -10   75.50    4.72
  -1  -3  10   69.78    4.74
  -1  -3  10   70.36    4.78
   1  -3 -10   76.53    5.14
  -2   3  10   10.21    1.22
   2  -3  10    9.46    1.25
  -2  -3 -10   12.81    1.42
   2  -3  10   11.43    1.30
   2  -3  10   10.44    1.29
   2   3 -10   13.54    1.67
  -2  -3 -10   11.92    1.22
  -2  -3 -10   11.48    1.29
   2  -3  10   10.98    1.10
  -2  -3  10   13.14    1.24
  -2  -3  10   13.80    1.26
   2  -3 -10   10.97    1.30
  -2   3 -10   11.03    1.17
  -2  -3  10   12.78    1.40
   2  -3 -10   10.76    1.29
  -2  -3  10   12.27    1.19
   2  -3 -10   10.55    1.16
   2   3  10   12.14    1.35
   3  -3  10    1.03    0.61
  -3  -3 -10    1.03    0.53
   3   3 -10    1.75    0.58
   3   3 -10    2.55    0.98
  -3  -3 -10    2.02    0.74
  -3   3  10    1.46    0.62
   3  -3  10    2.04    0.79
  -3  -3 -10    1.87    0.70
   3  -3  10    1.16    0.70
   3  -3  10    0.09    0.48
   3  -3 -10    2.14    0.80
  -3  -3  10    2.83    0.68
   3  -3 -10    2.33    1.01
   3  -3 -10    1.85    0.75
   3  -3 -10    1.51    0.61
  -3  -3  10    3.17    0.78
  -3   3 -10    1.05    0.59
  -3  -3  10    2.37    0.78
   3   3  10    2.28    0.78
   3  -3 -10    1.27    0.56
   3   3  10    2.59    0.84
  -3  -3  10    2.18    0.65
  -4  -3 -10    4.85    1.07
   4   3 -10    5.28    1.38
   4  -3  10    4.04    1.12
  -4   3  10    2.41    0.79
  -4   3  10    3.92    0.97
   4  -3  10    3.25    1.10
  -4  -3 -10    5.00    1.35
   4  -3  10    2.69    0.92
   4  -3  10    3.15    0.88
   4  -3  10    3.29    1.00
   4   3 -10    4.84    1.30
  -4  -3  10    3.69    1.03
   4   3  10    5.10    1.15
   4  -3 -10    3.70    1.06
  -4   3 -10    3.47    0.95
  -4  -3  10    4.61    1.00
   4  -3 -10    3.49    0.85
   4   3  10    2.93    0.89
  -4  -3  10    4.58    0.85
   5  -3  10    5.71    1.13
   5  -3  10    6.56    1.06
   5   3 -10    3.17    1.11
  -5  -3 -10    4.32    1.13
  -5   3  10    8.45    1.19
  -5   3  10    5.22    1.10
   5  -3  10    4.34    0.86
  -5  -3 -10    3.48    0.95
   5   3 -10    4.63    0.98
  -5  -3  10    5.40    1.02
   5   3  10    3.74    0.95
  -5   3 -10    5.86    1.17
  -5  -3  10    5.16    0.96
   5  -3 -10    6.64    1.30
  -5  -3  10    2.94    0.81
   5   3  10    3.79    0.98
  -5   3 -10    6.07    1.33
   5  -3 -10    7.12    1.11
   6  -3  10    2.91    0.74
  -6   3  10    4.27    0.76
  -6  -3 -10    1.83    0.84
  -6   3  10    2.36    0.76
  -6  -3 -10    2.69    0.82
   6   3 -10    2.20    0.99
  -6  -3  10    2.76    0.71
   6  -3 -10    2.97    0.79
   6   3  10    2.04    0.61
  -6   3 -10    4.25    0.90
   0   4 -10   50.66    3.80
   0   4 -10   47.18    3.11
   0  -4  10   45.81    3.26
   0   4  10   48.27    3.37
   0  -4 -10   44.71    3.32
   0   4  10   44.49    3.23
   1   4 -10   21.12    2.49
  -1  -4 -10   24.57    2.19
  -1  -4 -10   23.33    2.12
  -1   4  10   29.63    2.18
   1  -4  10   28.17    2.37
   1  -4  10   29.84    2.06
  -1  -4  10   25.68    2.01
   1   4  10   24.39    2.11
  -1  -4  10   24.64    2.06
  -1   4 -10   27.17    1.99
   1  -4 -10   28.28    2.13
   2  -4  10   16.09    1.47
  -2  -4 -10   12.71    1.50
  -2  -4 -10   12.15    1.39
   2  -4  10   14.27    1.38
   2   4 -10   13.44    1.75
  -2   4  10   14.59    1.43
  -2  -4 -10    8.55    1.37
  -2  -4 -10   12.29    1.40
  -2  -4 -10   10.78    1.33
  -2   4  10   13.09    1.36
   2  -4  10   13.95    1.40
   2  -4  10   14.55    1.57
  -2  -4 -10   11.92    1.40
  -2  -4  10   10.99    1.23
  -2   4 -10   15.40    1.36
   2   4  10   10.42    1.39
  -2  -4  10   11.59    1.25
  -2  -4  10    9.76    1.41
   2  -4 -10   15.29    1.39
   2  -4 -10   18.03    1.81
   2  -4 -10   16.23    1.45
  -2  -4  10   11.89    1.33
   2  -4 -10   15.47    1.46
  -2  -4  10   10.39    1.25
   2  -4 -10   13.43    1.45
  -3  -4 -10    5.98    0.99
   3  -4  10    8.08    1.37
  -3  -4 -10    5.78    1.18
   3  -4  10   11.02    1.17
  -3   4  10    8.75    1.33
  -3  -4 -10    5.66    1.23
   3   4 -10    4.44    1.32
   3   4 -10    7.28    1.24
   3  -4  10    8.99    1.15
   3  -4  10    7.71    1.14
  -3  -4  10    6.44    1.16
  -3   4 -10    8.43    1.23
  -3  -4  10    6.45    1.07
   3   4  10    6.32    1.14
   3  -4 -10    7.16    1.42
   3  -4 -10    8.22    1.06
   3   4  10    4.93    1.15
   3  -4 -10    8.90    1.15
  -3  -4  10    6.38    0.95
   3  -4 -10    7.48    1.20
  -3  -4  10    4.71    1.05
   3  -4 -10   11.43    1.50
  -4   4  10    2.28    0.90
   4  -4  10    3.67    0.92
  -4   4  10    3.85    0.95
   4  -4  10    3.91    1.02
   4  -4  10    2.56    0.83
  -4  -4 -10    3.84    1.48
  -4  -4 -10    4.08    1.02
   4  -4  10    4.66    1.02
   4  -4  10    4.57    1.15
  -4  -4 -10    4.73    1.02
   4  -4  10    3.54    0.94
   4   4 -10    2.79    1.10
   4   4  10    5.29    1.28
   4   4  10    4.47    1.09
  -4  -4  10    3.81    0.99
   4  -4 -10    4.07    1.19
  -4  -4  10    3.28    1.02
   4  -4 -10    3.96    1.25
   4  -4 -10    3.40    0.88
  -4  -4  10    4.49    1.02
  -4  -4  10    4.31    0.89
   4  -4 -10    2.80    0.90
  -4  -4  10    3.35    0.81
   5   4 -10    8.87    1.59
   5  -4  10   10.25    1.33
   5  -4  10   11.66    1.37
  -5  -4 -10    8.36    1.61
  -5  -4 -10    8.87    1.38
  -5   4  10   11.52    1.35
  -5   4  10    8.39    1.28
   5  -4 -10    8.82    1.44
  -5   4 -10   11.82    1.60
  -5   4 -10   12.13    1.44
   5  -4 -10    9.91    1.39
   5   4  10    8.09    1.28
   5  -4 -10    9.83    1.63
   5   4  10   10.40    1.44
  -5  -4  10   10.54    1.27
  -5  -4  10    9.83    1.26
  -5  -4  10    8.86    1.34
   6   4 -10    8.81    1.19
   6  -4  10    8.51    1.00
  -6  -4 -10    8.08    1.19
  -6  -4  10    8.80    1.12
   6   4  10    9.12    1.04
   6  -4 -10    9.82    1.22
  -6   4 -10   10.21    1.17
   0  -5  10   23.27    2.03
   0   5 -10   27.71    2.48
   0   5  10   25.01    2.10
   0  -5  10   25.82    1.91
   0  -5 -10   24.67    2.11
   0  -5  10   23.38    2.20
   0  -5 -10   24.28    2.16
   0  -5 -10   24.96    2.49
   0  -5 -10   26.00    2.09
   0  -5  10   23.90    2.01
   1  -5  10   12.86    1.18
  -1  -5 -10    9.96    1.23
  -1  -5 -10   12.65    1.37
  -1  -5 -10   10.11    1.29
  -1   5  10   12.36    1.31
   1  -5  10   12.51    1.51
   1  -5  10   12.61    1.45
   1  -5  10   11.60    1.25
   1  -5  10   11.54    1.33
  -1  -5 -10   10.35    1.36
   1   5 -10    9.03    1.65
  -1  -5 -10   11.51    1.47
  -1  -5 -10    9.93    1.53
   1   5  10    9.41    1.25
  -1  -5  10   11.47    1.26
  -1  -5  10   11.47    1.44
   1  -5 -10   12.68    1.78
   1  -5 -10   12.01    1.38
  -1  -5  10   12.50    1.29
  -1  -5  10    9.92    1.18
  -1   5 -10   11.93    1.19
   1  -5 -10   11.75    1.30
   1  -5 -10   13.45    1.67
   1  -5 -10   11.90    1.36
  -2  -5 -10    2.55    0.68
   2  -5  10    3.38    0.78
  -2  -5 -10    1.79    0.73
   2  -5  10    1.52    0.74
  -2  -5 -10    1.38    0.60
  -2   5  10    1.80    0.71
  -2  -5 -10    1.21    0.62
   2  -5  10    1.91    0.67
   2   5 -10    2.46    0.90
  -2  -5 -10    1.04    0.62
   2  -5  10    2.72    0.74
  -2  -5  10    1.53    0.58
   2  -5 -10    1.30    0.64
   2  -5 -10    2.92    1.04
  -2   5 -10    2.89    0.75
   2   5  10    2.34    0.79
  -2  -5  10    1.00    0.56
  -2  -5  10    1.18    0.58
  -2  -5  10    2.16    0.65
   2  -5 -10    2.56    0.72
  -2  -5  10    1.81    0.74
   2  -5 -10    1.16    0.63
  -3  -5 -10    0.99    0.90
  -3   5  10   -0.52    0.66
   3  -5  10   -0.07    0.58
  -3  -5 -10    1.01    0.54
   3  -5  10    0.86    0.58
  -3  -5 -10    0.35    0.65
   3  -5  10    1.72    0.67
  -3  -5  10    0.14    0.52
   3  -5 -10    0.41    0.65
   3   5  10   -0.50    0.70
   3  -5 -10    0.23    0.78
   3  -5 -10    0.63    0.82
  -3  -5  10    1.33    0.70
  -3  -5  10    0.79    0.75
   3  -5 -10    1.66    0.71
  -3  -5  10    0.83    0.73
   4  -5  10    1.35    0.69
  -4  -5 -10    1.84    0.84
   4  -5  10    0.90    0.70
  -4  -5 -10    0.61    0.91
  -4  -5 -10    0.58    0.58
  -4   5  10    0.51    0.52
   4  -5  10    0.63    0.57
   4  -5  10    0.58    0.51
  -4  -5 -10    0.32    0.74
  -4   5  10    0.30    0.54
   4   5 -10    0.24    0.76
   4  -5  10    0.51    0.59
   4  -5  10    0.66    0.51
  -4  -5 -10    1.45    0.73
   4  -5 -10   -0.64    0.66
  -4  -5  10    1.46    0.61
  -4  -5  10    0.45    0.51
   4  -5 -10    1.84    0.93
  -4  -5  10    1.52    0.68
   4  -5 -10   -0.27    0.54
   4   5  10    1.56    0.74
   4  -5 -10    1.63    0.69
   4   5  10    2.07    0.80
  -4  -5  10    0.00    0.53
  -4  -5  10    0.47    0.64
   4  -5 -10    1.41    0.62
   5  -5  10    1.09    0.60
  -5  -5 -10    1.65    0.67
  -5  -5 -10    2.05    0.71
   5  -5  10    0.87    0.62
   5  -5  10    2.02    0.65
  -5   5  10    2.05    0.63
   5   5 -10    1.63    0.82
  -5   5  10    3.11    0.77
   5  -5  10    1.69    0.62
  -5  -5 -10    2.12    0.83
  -5  -5  10    1.90    0.63
  -5  -5  10    1.54    0.66
  -5  -5  10    1.34    0.62
   5   5  10    0.71    0.60
  -5   5 -10    1.44    0.71
   5  -5 -10    2.29    0.70
   5  -5 -10    1.70    0.73
   5   5  10    0.64    0.62
   5  -5 -10    2.97    0.88
   6  -5  10    0.79    0.38
   6   5 -10    0.91    0.57
  -6   5 -10    1.21    0.42
   6   5  10    0.82    0.40
   6  -5 -10    1.46    0.49
  -6  -5  10    0.93    0.44
   0  -6  10   62.69    4.10
   0   6  10   65.42    4.57
   0  -6 -10   63.57    4.51
   0  -6  10   60.91    4.61
   0  -6 -10   64.35    4.42
   0   6 -10   50.64    5.00
   0  -6  10   63.31    4.44
   0  -6  10   63.33    4.36
   0  -6 -10   76.91    4.55
   0  -6 -10   66.19    4.88
   1   6 -10    4.16    1.34
   1  -6  10    4.90    1.20
  -1  -6 -10    4.13    0.88
  -1   6  10    2.18    0.76
   1  -6  10    4.75    0.88
  -1  -6 -10    3.70    0.89
  -1  -6 -10    3.63    0.97
  -1  -6 -10    4.75    1.17
   1  -6  10    4.44    1.01
   1   6  10    4.04    1.05
   1  -6 -10    6.28    1.15
  -1  -6  10    2.71    0.70
  -1  -6  10    5.69    1.01
  -1  -6  10    2.86    0.72
   1  -6 -10    4.81    0.99
  -1  -6  10    2.60    0.73
   1  -6 -10    3.55    0.90
  -1   6 -10    3.92    0.81
   1  -6 -10    3.10    1.04
  -2  -6 -10    2.43    0.80
  -2  -6 -10    2.25    0.86
   2  -6  10    2.65    0.71
   2  -6  10    1.90    0.90
   2  -6  10    2.87    0.80
  -2  -6 -10    2.25    1.07
  -2   6  10    1.47    0.75
  -2  -6 -10    2.62    0.77
   2  -6  10    2.57    0.84
   2  -6 -10    3.04    0.88
   2  -6 -10    3.00    1.06
  -2   6 -10    1.55    0.79
  -2  -6  10    2.29    0.72
  -2  -6  10    1.87    0.79
   2  -6 -10    1.08    0.82
   2  -6 -10    2.30    0.78
  -2  -6  10    2.42    0.72
  -2  -6  10    2.07    0.81
   2   6  10    1.40    0.89
   3  -6  10    9.95    1.43
  -3  -6 -10   11.22    2.07
   3  -6  10   12.59    1.40
  -3  -6 -10   10.20    1.57
  -3  -6 -10   10.59    1.43
   3  -6  10    9.49    1.52
  -3  -6 -10   11.49    1.65
   3  -6  10   11.84    1.52
  -3  -6 -10    9.21    1.67
   3  -6  10   11.60    1.46
   3  -6 -10   11.74    1.52
   3  -6 -10   14.68    2.44
  -3  -6  10    8.47    1.36
   3   6  10    9.32    1.47
  -3  -6  10   10.82    1.37
  -3  -6  10    9.73    1.50
  -3  -6  10    9.81    1.49
  -3  -6  10   10.73    1.72
   3  -6 -10   12.26    1.59
  -3  -6  10    7.74    1.44
   3  -6 -10    9.56    1.88
   3  -6 -10   13.43    1.50
   3  -6 -10   15.03    1.88
  -4   6  10   19.57    1.84
   4  -6  10   19.03    1.97
  -4  -6 -10   21.09    2.13
   4  -6  10   19.91    1.90
   4  -6  10   21.60    1.92
   4  -6  10   21.90    1.98
  -4  -6 -10   18.95    2.04
  -4  -6 -10   23.05    2.22
   4  -6  10   21.48    2.06
   4  -6  10   20.86    1.99
  -4   6  10   22.88    1.99
   4   6 -10   15.56    2.17
  -4  -6 -10   21.67    2.22
  -4  -6 -10   22.02    1.93
   4  -6 -10   20.78    2.04
  -4  -6  10   18.32    1.79
   4  -6 -10   21.03    1.88
  -4  -6  10   20.13    2.01
   4  -6 -10   17.90    1.97
   4  -6 -10   20.44    2.02
  -4  -6  10   19.27    2.01
   4   6  10   18.01    2.01
  -4  -6  10   18.40    1.88
   4   6  10   21.09    2.06
  -4  -6  10   18.90    1.84
   4  -6 -10   24.02    2.38
  -5  -6 -10    0.42    0.60
  -5  -6 -10    0.54    0.67
  -5   6  10    0.63    0.54
   5  -6  10    0.31    0.38
   5   6 -10    1.12    0.86
   5  -6  10    0.23    0.61
   5  -6  10    0.89    0.68
  -5  -6 -10   -0.18    0.49
   5  -6  10    1.71    0.54
   5   6  10   -0.70    0.52
  -5   6 -10    0.24    0.55
   5  -6 -10    0.07    0.52
   5  -6 -10    1.56    0.68
  -5   6 -10    0.74    0.67
   5  -6 -10    0.42    0.53
  -5  -6  10    0.07    0.44
   5  -6 -10    0.14    0.62
   5   6  10   -0.13    0.51
  -5  -6  10   -0.03    0.68
  -5  -6  10    0.95    0.56
  -5  -6  10    0.75    0.50
  -5  -6  10    0.55    0.58
   0  -7  10    0.10    0.58
   0   7 -10    0.87    1.11
   0  -7 -10    1.54    0.75
   0  -7  10   -0.09    0.50
   0  -7  10   -0.41    0.47
   0  -7 -10   -0.28    0.70
   0  -7 -10   -0.14    0.58
   0  -7 -10    0.31    0.91
  -1  -7 -10    4.88    1.04
  -1  -7 -10    3.44    1.34
  -1  -7 -10    5.20    1.39
  -1  -7 -10    4.65    1.27
   1  -7  10    4.82    1.10
   1  -7  10    4.60    1.03
   1  -7  10    5.58    1.03
  -1  -7 -10    5.59    1.08
  -1  -7 -10    3.82    1.37
   1  -7 -10    6.29    1.11
  -1  -7  10    5.57    1.18
   1  -7 -10    3.18    1.11
   1  -7 -10    5.54    1.29
  -1  -7  10    5.36    1.11
   1  -7 -10    3.54    1.50
  -1  -7  10    6.39    0.95
   1  -7 -10    6.43    1.57
  -2  -7 -10    3.46    0.97
   2  -7  10    2.47    0.79
   2  -7  10    2.99    0.72
   2  -7  10    2.76    0.91
   2  -7  10    2.54    0.90
  -2  -7 -10    1.67    1.35
   2  -7  10    2.98    0.98
  -2  -7 -10    1.86    1.03
  -2  -7 -10    1.42    1.04
  -2  -7 -10    3.70    1.09
   2  -7 -10    1.06    0.75
  -2  -7  10    2.94    0.81
  -2  -7  10    2.79    0.98
  -2  -7  10    2.98    0.96
   2   7  10    3.08    0.91
   2  -7 -10    4.36    0.98
   2  -7 -10    2.67    1.14
   2  -7 -10    2.91    1.38
   2  -7 -10    3.08    1.21
  -2  -7  10    3.77    0.86
   2  -7 -10    2.17    0.79
  -2  -7  10    1.93    0.77
   3  -7  10    8.98    1.38
   3  -7  10    9.82    1.31
  -3  -7 -10    9.82    1.54
  -3  -7 -10    9.09    1.39
   3  -7  10    9.84    1.38
   3  -7  10    9.63    1.27
  -3  -7 -10    8.87    1.55
   3  -7  10   12.56    1.45
  -3  -7 -10    7.65    1.71
  -3  -7 -10    7.81    1.46
   3   7  10    8.82    1.46
   3  -7 -10    8.72    1.32
  -3  -7  10    6.90    1.31
   3  -7 -10    9.25    1.26
  -3  -7  10   10.58    1.31
   3  -7 -10   13.81    1.81
   3  -7 -10   10.61    1.63
  -3  -7  10    8.57    1.22
   3  -7 -10   15.44    2.05
  -3  -7  10    8.10    1.35
  -3  -7  10    8.65    1.28
   3  -7 -10   11.05    1.58
  -3  -7  10    8.80    1.33
   4  -7  10    0.58    0.57
  -4  -7 -10    2.70    1.04
  -4   7  10    0.79    0.57
  -4  -7 -10    1.36    0.67
   4  -7  10    0.75    0.56
   4  -7  10    0.75    0.58
   4  -7  10    0.79    0.55
   4   7 -10    0.75    0.74
  -4  -7 -10    1.00    0.68
  -4  -7 -10    1.73    0.78
  -4  -7 -10    0.93    0.68
   4  -7  10    0.73    0.53
   4  -7  10    0.03    0.48
  -4  -7  10    0.98    0.52
  -4  -7  10    1.74    0.70
  -4  -7  10    0.92    0.56
  -4  -7  10    2.06    0.63
   4   7  10    1.18    0.68
   4  -7 -10    0.28    0.61
   4  -7 -10    0.19    0.68
   4  -7 -10    1.30    0.61
   4  -7 -10    1.34    0.66
  -4  -7  10    1.15    0.63
   5  -7  10    1.34    0.44
   5  -7  10    0.77    0.38
  -5  -7 -10    2.13    0.59
   5  -7 -10    1.18    0.58
  -5  -7  10    1.78    0.63
  -5   7 -10    0.76    0.47
   5  -7 -10    0.81    0.50
  -5  -7  10    1.66    0.52
   5  -7 -10    1.24    0.55
   5   7  10    1.69    0.53
  -5  -7  10    1.71    0.52
   0  -8 -10    1.09    0.76
   0  -8 -10    2.08    1.12
   0  -8  10    0.14    0.71
   0  -8 -10    3.51    1.05
   0  -8 -10    3.28    1.20
   0  -8  10    1.10    0.69
   0  -8 -10    2.90    1.02
  -1  -8 -10   10.42    1.61
  -1  -8 -10   13.77    1.66
   1  -8  10   12.30    1.62
   1  -8  10   13.42    1.54
  -1  -8 -10   14.35    1.86
   1  -8  10   12.14    1.48
  -1  -8 -10   11.97    1.95
  -1  -8 -10   15.17    1.88
   1  -8 -10   12.04    1.52
  -1  -8  10   13.57    1.49
  -1  -8  10   10.37    1.35
   1  -8 -10   15.40    2.01
   1  -8 -10   11.53    1.87
  -1  -8  10    9.82    1.52
   1  -8 -10   14.10    2.11
  -1  -8  10   10.47    1.44
   1  -8 -10   12.31    1.49
   2  -8  10    5.96    1.19
  -2  -8 -10    3.46    1.07
  -2  -8 -10    6.11    1.45
   2  -8  10    5.27    1.01
  -2  -8 -10    7.29    1.41
   2  -8  10    5.16    0.94
  -2  -8 -10    6.57    1.20
   2  -8  10    3.02    0.87
   2  -8  10    3.92    0.94
  -2  -8 -10    3.33    0.95
   2  -8 -10    6.84    1.13
  -2  -8  10    4.71    0.99
  -2  -8  10    4.43    1.03
   2   8  10    3.47    0.99
  -2  -8  10    3.65    0.89
   2  -8 -10    3.45    1.00
   2  -8 -10    3.71    1.00
   2  -8 -10    5.75    1.29
  -2  -8  10    4.51    1.02
  -2  -8  10    5.75    1.14
   2  -8 -10    7.39    1.46
  -3  -8 -10    3.38    0.97
   3  -8  10    2.16    0.74
  -3  -8 -10    4.03    0.97
   3  -8  10    2.71    0.79
  -3  -8 -10    1.73    0.74
   3   8 -10    3.22    1.01
   3  -8  10    2.21    0.70
   3  -8  10    2.57    0.73
  -3  -8 -10    0.74    0.80
  -3  -8 -10    2.36    0.86
   3  -8  10    2.16    0.79
  -3  -8  10    1.18    0.68
   3  -8 -10    3.19    0.95
  -3  -8  10    2.88    0.85
  -3  -8  10    2.57    0.75
   3  -8 -10    2.86    1.12
   3  -8 -10    2.63    0.67
   3  -8 -10    2.63    0.92
   3   8  10    2.21    0.78
   3  -8 -10    1.62    0.66
  -3  -8  10    3.00    0.77
   3  -8 -10    1.60    0.75
   4  -8  10    1.60    0.66
   4  -8  10    2.41    0.63
  -4  -8 -10    3.53    1.01
  -4  -8 -10    2.03    0.76
  -4  -8 -10    0.61    0.80
  -4  -8 -10    2.57    0.73
  -4   8  10    2.73    0.74
   4  -8  10    1.51    0.55
  -4  -8  10    2.03    0.63
   4  -8 -10    0.88    0.77
   4  -8 -10    1.72    0.72
   4  -8 -10    0.69    0.58
  -4  -8  10    2.32    0.67
   4  -8 -10    1.14    0.64
  -4   8 -10    1.49    0.69
  -4  -8  10    1.25    0.57
  -4  -8  10    1.75    0.69
   4   8  10    1.65    0.71
  -4  -8  10    1.93    0.70
   0  -9 -10   -0.35    0.89
   0  -9 -10   -0.28    0.60
   0  -9 -10    0.02    0.79
   0  -9 -10   -0.62    0.77
   0  -9 -10    0.26    0.56
  -1  -9 -10    2.63    0.86
  -1  -9 -10    2.87    1.05
  -1  -9 -10    3.34    0.89
  -1  -9 -10    2.56    0.98
   1  -9  10    2.84    0.79
  -1  -9 -10    0.71    0.91
   1  -9 -10    3.07    0.92
  -1  -9  10    2.86    0.83
   1  -9 -10    2.99    0.84
  -1  -9  10    1.68    0.62
   1  -9 -10    4.13    1.16
   1  -9 -10    2.64    1.18
  -2  -9 -10   12.00    1.73
  -2  -9 -10   11.76    1.60
   2  -9  10   10.44    1.34
   2  -9  10    9.11    1.31
  -2  -9 -10    9.28    1.45
   2  -9  10   11.44    1.32
  -2  -9 -10   10.18    1.57
  -2  -9 -10   11.62    1.46
   2  -9 -10   12.56    1.77
   2  -9 -10   10.21    1.62
   2  -9 -10   12.23    1.51
   2  -9 -10   11.47    1.33
   2  -9 -10    9.89    1.64
  -2  -9  10   12.77    1.39
  -2  -9  10   10.24    1.39
  -2  -9  10   10.78    1.24
   3  -9  10    2.10    0.79
   3  -9  10    3.24    0.75
  -3  -9 -10    4.46    1.13
  -3  -9 -10    2.97    0.88
   3  -9  10    4.08    0.89
  -3   9  10    5.71    1.05
   3  -9  10    2.73    0.64
  -3  -9 -10    4.84    1.00
  -3  -9 -10    4.05    0.93
   3  -9 -10    3.36    0.89
  -3  -9  10    4.63    0.89
   3  -9 -10    2.48    0.81
  -3  -9  10    5.76    0.89
  -3  -9  10    4.89    0.90
   3   9  10    3.89    0.97
   3  -9 -10    4.11    0.82
  -3  -9  10    6.74    1.02
  -4  -9 -10    0.66    0.47
  -4  -9 -10    1.45    0.59
   4  -9  10    0.07    0.34
   4  -9  10    0.07    0.30
   4  -9 -10    0.30    0.40
  -4  -9  10    0.62    0.42
  -4  -9  10    1.35    0.43
   4  -9 -10    0.70    0.51
   0 -10 -10    4.64    1.22
   0 -10 -10    3.71    0.91
   0 -10 -10    3.35    1.00
  -1 -10 -10    0.73    0.72
  -1 -10 -10    0.95    0.75
  -1 -10 -10    0.72    0.63
  -1 -10 -10    0.32    0.94
   1 -10 -10   -0.02    0.70
   1 -10 -10    1.15    0.86
   1 -10 -10   -0.30    0.58
   1 -10 -10    1.60    0.73
   2 -10  10   21.49    1.69
   2 -10  10   20.63    1.65
  -2 -10 -10   20.36    1.94
  -2 -10 -10   22.55    1.99
  -2 -10 -10   19.44    1.96
  -2 -10  10   18.43    1.81
  -2 -10  10   20.19    1.63
   2 -10 -10   21.71    1.93
   2 -10 -10   21.87    1.70
   3 -10  10    0.53    0.44
  -3 -10 -10    1.12    0.51
  -3 -10 -10    0.83    0.52
   3 -10  10    1.45    0.43
   3 -10 -10    0.57    0.54
  -3 -10  10    1.56    0.53
   3 -10 -10    0.66    0.46
  -3 -10  10    1.49    0.50
   0 -11 -10    1.20    0.58
   0 -11 -10    2.33    0.63
  -1 -11 -10   11.82    1.38
   1 -11 -10   14.79    1.36
   0   0  11    0.10    0.25
   0   0 -11    0.45    0.50
   0   0  11   -0.15    0.29
   0   0 -11    0.27    0.47
   1   0  11    2.28    0.49
  -1   0 -11    2.81    0.65
   1   0 -11    2.69    0.55
   1   0 -11    2.43    0.75
  -1   0  11    2.61    0.50
   1   0  11    1.95    0.47
  -1   0  11    2.32    0.50
   1   0  11    2.20    0.34
   2   0  11   11.21    1.11
  -2   0 -11   12.13    1.23
  -2   0  11   11.70    1.18
  -2   0  11   11.21    1.02
   2   0 -11   13.49    1.48
   2   0  11   12.80    1.20
  -3   0  11    0.59    0.49
  -3   0 -11   -0.18    0.47
   3   0 -11    0.62    0.76
  -3   0 -11   -0.62    0.66
   3   0  11    0.25    0.37
   3   0 -11   -0.93    0.80
   3   0  11    0.05    0.65
   3   0  11    0.73    0.54
   3   0 -11   -0.28    0.56
  -3   0  11    0.03    0.37
  -3   0  11   -1.18    0.53
  -3   0 -11    0.31    0.60
   4   0 -11    2.62    0.94
   4   0  11    2.36    0.84
  -4   0  11    2.41    0.84
  -4   0 -11    3.68    0.92
  -4   0  11    3.36    0.92
  -4   0  11    3.51    0.75
   4   0  11    2.47    0.66
   4   0 -11    2.54    1.22
  -4   0 -11    2.08    0.96
  -4   0 -11    2.44    0.75
   5   0 -11    8.53    1.46
  -5   0  11    9.48    1.30
  -5   0 -11    8.21    1.36
  -5   0  11    7.70    1.31
   5   0 -11    8.79    1.81
  -5   0 -11    8.60    1.29
   5   0  11    5.97    1.10
   5   0  11    8.36    1.38
   6   0  11    0.86    0.66
   6   0 -11    1.73    1.12
   6   0  11    0.70    0.46
  -6   0  11    0.42    0.68
   6   0 -11    1.33    0.62
  -6   0 -11    0.68    0.62
  -6   0 -11    1.28    0.73
  -6   0  11    0.64    0.44
   0   1 -11   70.28    5.30
   0   1  11   73.70    4.78
   0  -1  11   74.16    4.67
   0   1  11   76.65    4.76
   0  -1  11   69.84    4.79
   0   1 -11   77.33    4.76
   0  -1 -11   75.54    4.94
   0  -1 -11   74.62    5.20
  -1  -1 -11    3.98    0.70
  -1   1  11    4.68    0.58
   1   1 -11    4.09    0.54
   1  -1  11    4.12    0.66
  -1   1  11    3.70    0.69
   1   1 -11    3.77    1.02
  -1  -1 -11    3.49    0.80
  -1  -1 -11    4.12    0.56
   1  -1  11    4.05    0.65
  -1   1 -11    4.20    0.71
  -1  -1  11    3.16    0.58
  -1  -1  11    3.82    0.59
   1  -1 -11    3.78    0.76
   1  -1 -11    4.12    0.76
   1   1  11    3.37    0.69
   2  -1  11    1.68    0.56
  -2  -1 -11    3.48    0.83
  -2  -1 -11    2.96    0.54
   2   1 -11    2.80    0.94
   2  -1  11    1.76    0.48
  -2   1  11    1.59    0.59
   2  -1 -11    1.88    0.50
   2   1  11    2.62    0.71
  -2  -1  11    2.96    0.60
   2  -1 -11    2.14    0.74
  -2   1 -11    1.48    0.62
  -2  -1  11    2.83    0.56
   3  -1  11    5.60    0.79
  -3   1  11    4.07    0.96
  -3  -1 -11    5.02    1.04
  -3   1  11    5.53    0.92
  -3   1  11    4.62    0.87
   3  -1  11    4.22    0.80
   3   1 -11    5.23    1.13
   3   1 -11    4.86    1.13
   3   1 -11    6.38    1.13
  -3  -1 -11    5.56    0.94
   3  -1  11    5.37    1.08
   3  -1  11    5.19    0.94
  -3  -1 -11    4.85    1.06
  -3   1 -11    4.87    0.97
   3   1  11    5.18    1.01
   3   1  11    4.50    1.08
  -3  -1  11    4.15    0.79
  -3  -1  11    5.02    0.85
   3  -1 -11    4.82    1.13
   3   1  11    5.65    1.02
  -3   1 -11    4.62    0.85
   3  -1 -11    4.81    0.97
   3  -1 -11    6.04    1.06
  -4   1  11    8.41    1.39
  -4   1  11    7.58    1.21
   4   1 -11   14.42    1.83
   4   1 -11   13.84    1.81
   4  -1  11    8.56    1.44
  -4   1 -11    8.91    1.47
  -4   1 -11    7.91    1.22
  -4   1 -11    8.65    1.30
  -4  -1  11   14.71    1.45
   4  -1 -11    9.11    1.22
   4  -1 -11    8.80    1.66
   4  -1 -11    8.01    1.57
  -5   1  11   45.65    3.79
   5   1 -11   52.18    3.83
   5  -1  11   51.75    3.54
  -5  -1 -11   51.93    3.84
   5   1 -11   53.00    4.23
  -5   1  11   50.55    3.76
   5  -1  11   42.33    3.87
  -5  -1 -11   53.88    4.04
  -5   1 -11   53.10    3.86
  -5  -1  11   50.52    3.83
  -5   1 -11   44.61    3.69
   5  -1 -11   50.98    3.80
   5  -1 -11   49.77    4.22
  -5  -1  11   51.66    3.80
  -5   1 -11   48.09    3.89
   5   1  11   48.59    3.61
   5   1  11   49.14    3.95
   6  -1  11    0.31    0.58
  -6  -1 -11    0.23    0.62
  -6   1  11    0.05    0.52
  -6  -1 -11    2.66    0.86
  -6   1  11    0.70    0.63
   6   1 -11    0.78    0.61
   6  -1  11    0.81    0.46
   6   1 -11    2.58    1.23
  -6   1 -11    1.83    0.69
  -6  -1  11    0.96    0.75
  -6  -1  11    0.84    0.52
   6  -1 -11   -1.16    0.98
   6   1  11    1.72    0.52
   6  -1 -11    1.21    0.66
   6   1  11    0.55    0.66
   0   2  11    6.10    0.76
   0   2  11    5.59    0.72
   0  -2  11    6.43    0.77
   0  -2 -11    5.25    0.91
   0  -2 -11    5.36    0.63
   0   2 -11    5.78    0.90
   0   2 -11    5.74    0.75
   1   2 -11    1.66    0.89
   1  -2  11    0.83    0.54
  -1  -2 -11    1.16    0.73
  -1   2  11    1.07    0.32
  -1  -2 -11    1.28    0.56
  -1   2  11    0.55    0.45
   1  -2  11    0.77    0.42
  -1   2 -11    1.47    0.51
  -1  -2  11    1.18    0.44
   1   2  11    0.99    0.54
   1  -2 -11    0.47    0.46
  -1  -2  11    1.22    0.38
   1  -2 -11    1.81    0.55
   2   2 -11   22.69    2.36
  -2   2  11   27.70    2.02
   2  -2  11   27.28    2.11
   2  -2  11   27.74    1.93
  -2  -2 -11   18.84    2.00
  -2  -2 -11   21.00    1.83
   2   2  11   19.77    2.01
  -2  -2  11   18.57    1.80
   2  -2 -11   27.27    1.89
  -2   2 -11   26.80    1.94
  -2  -2  11   19.67    1.82
   2  -2 -11   27.85    2.20
  -3   2  11    5.26    1.02
   3  -2  11    3.90    0.97
  -3  -2 -11    5.26    1.07
  -3   2  11    3.98    0.86
   3   2 -11    4.77    1.12
   3  -2  11    3.29    0.87
  -3   2  11    5.13    0.93
   3  -2  11    5.32    0.88
   3  -2  11    5.04    0.86
  -3  -2 -11    7.38    1.16
  -3  -2 -11    7.00    1.33
   3  -2  11    4.06    0.86
   3  -2 -11    4.14    1.05
   3   2  11    5.04    1.00
  -3  -2  11    5.36    0.90
  -3  -2  11    4.62    0.85
   3  -2 -11    4.50    1.00
   3   2  11    3.97    0.97
  -3  -2  11    5.31    1.08
  -3  -2  11    3.37    0.75
  -3   2 -11    4.00    0.87
  -4  -2 -11   23.50    2.04
   4  -2  11   20.66    2.14
   4   2 -11   19.59    2.29
   4   2 -11   22.77    2.72
  -4   2  11   18.51    1.96
  -4   2 -11   17.42    1.89
  -4   2 -11   18.25    2.11
   4   2  11   19.18    2.16
   4   2  11   18.27    1.90
   4  -2 -11   18.22    1.84
  -4  -2  11   23.70    1.86
  -5   2  11   13.49    1.56
   5   2 -11   13.67    1.69
   5   2 -11   13.59    1.97
  -5   2  11   13.51    1.64
  -5  -2 -11   13.39    1.76
   5  -2  11   12.79    1.64
  -5  -2 -11   11.41    1.54
   5  -2  11   13.58    1.44
  -5  -2  11   11.11    1.36
   5   2  11   11.42    1.43
   5  -2 -11   11.99    1.47
  -5   2 -11   11.33    1.61
  -5   2 -11   12.52    1.60
   5   2  11   12.74    1.38
   5  -2 -11   12.15    1.59
  -5  -2  11   11.97    1.50
  -6   2  11    5.98    1.05
  -6   2  11    5.22    0.88
  -6  -2 -11    2.77    0.93
  -6  -2 -11    3.47    0.92
   6  -2  11    5.87    0.86
   6   2 -11    3.56    0.84
   6  -2  11    4.43    0.93
   6   2 -11    4.63    1.21
  -6   2 -11    6.43    1.09
  -6  -2  11    3.81    0.82
   6  -2 -11    4.42    0.94
   6   2  11    3.36    0.75
   0   3 -11   11.25    0.96
   0  -3  11   11.08    1.07
   0   3  11    9.38    1.05
   0   3  11    9.74    1.06
   0  -3 -11   10.42    1.21
   0   3 -11   11.13    1.36
   1   3 -11   46.67    4.28
  -1  -3 -11   55.54    3.81
  -1  -3 -11   53.08    3.82
  -1   3  11   53.92    3.75
   1  -3  11   56.02    4.07
   1  -3  11   57.32    3.68
  -1  -3  11   51.99    3.68
   1  -3 -11   52.69    3.71
  -1  -3  11   55.52    3.62
   1  -3 -11   54.97    3.91
   1   3  11   49.65    3.72
  -1   3 -11   53.55    3.61
   2  -3  11   35.52    2.62
   2  -3  11   36.36    2.52
  -2  -3 -11   28.80    2.49
  -2  -3 -11   28.33    2.62
   2   3 -11   35.18    3.11
  -2  -3 -11   31.56    2.68
   2  -3  11   35.32    2.50
   2  -3  11   36.57    2.83
   2  -3  11   37.95    2.51
  -2   3  11   38.46    2.68
  -2  -3  11   28.17    2.31
  -2  -3  11   27.78    2.34
   2  -3 -11   35.22    2.55
  -2  -3  11   29.44    2.45
   2  -3 -11   37.80    2.55
   2  -3 -11   39.36    2.96
  -2  -3  11   29.41    2.58
  -2   3 -11   35.63    2.52
   2   3  11   32.09    2.52
   2   3  11   30.52    2.65
  -2  -3  11   30.51    2.49
   2  -3 -11   33.88    2.78
  -3  -3 -11   20.12    1.90
   3  -3  11   22.71    1.90
  -3   3  11   25.50    2.09
  -3  -3 -11   21.18    2.08
   3  -3  11   25.80    2.28
   3  -3  11   23.56    2.10
  -3  -3 -11   24.35    2.30
   3   3 -11   17.04    2.23
  -3  -3 -11   20.99    2.01
   3  -3  11   22.50    1.94
   3   3  11   18.36    1.96
   3  -3 -11   23.45    1.93
  -3  -3  11   18.23    1.96
  -3   3 -11   23.17    1.98
  -3  -3  11   21.41    1.95
  -3  -3  11   21.09    1.93
  -3  -3  11   18.91    1.73
   3   3  11   18.84    2.09
   3  -3 -11   28.41    2.36
   3  -3 -11   22.72    1.92
   3  -3 -11   25.16    2.27
  -3  -3  11   19.60    1.77
   4  -3  11   13.40    1.61
   4   3 -11    8.55    1.77
   4  -3  11   13.41    1.75
   4  -3  11   12.84    1.56
  -4  -3 -11    6.11    1.48
  -4  -3 -11    8.89    1.42
   4   3 -11    5.20    1.33
  -4  -3  11    7.15    1.23
   4  -3 -11   11.41    1.65
   4   3  11    7.12    1.46
  -4  -3  11    6.06    1.11
   4   3  11    6.29    1.26
  -4  -3  11    7.77    1.35
  -5   3  11    1.24    0.64
   5   3 -11    1.70    0.76
   5  -3  11    1.31    0.57
  -5   3  11    1.22    0.69
   5  -3  11    0.84    0.58
   5   3 -11    1.12    0.89
  -5  -3 -11    0.80    0.82
   5  -3  11    0.82    0.54
  -5  -3 -11    0.89    0.61
  -5   3 -11    0.41    0.65
  -5  -3  11    0.40    0.55
  -5   3 -11    1.89    0.71
  -5  -3  11    1.20    0.57
   5   3  11    1.08    0.71
   5  -3 -11    1.85    0.68
   5  -3 -11    1.37    0.86
   5   3  11    1.32    0.55
  -5  -3  11    2.17    0.70
  -6  -3 -11    3.80    0.95
   6   3 -11    4.48    1.13
  -6  -3 -11    2.63    0.79
  -6   3  11    4.97    1.03
   6  -3  11    6.11    0.94
  -6   3  11    5.80    0.77
   6  -3 -11    4.83    0.92
  -6  -3  11    3.60    0.80
   6   3  11    3.84    0.80
  -6   3 -11    6.97    1.00
   0   4  11   17.65    1.50
   0   4 -11   19.02    1.86
   0   4  11   17.83    1.57
   0  -4  11   17.09    1.51
   0  -4 -11   16.48    1.58
   1  -4  11   24.48    2.28
  -1   4  11   26.52    2.17
   1  -4  11   30.55    2.45
  -1  -4 -11   31.93    2.39
   1  -4  11   26.97    2.10
  -1  -4 -11   27.70    2.28
   1   4 -11   23.29    2.63
   1  -4  11   25.93    2.08
  -1  -4 -11   26.62    2.15
  -1  -4 -11   27.30    2.42
  -1  -4  11   29.43    2.34
   1  -4 -11   25.89    2.21
   1  -4 -11   23.53    2.43
   1  -4 -11   25.81    2.18
  -1  -4  11   29.08    2.20
  -1  -4  11   28.35    2.03
  -1   4 -11   26.26    2.06
   1   4  11   29.69    2.27
  -2   4  11    5.61    1.03
  -2  -4 -11    6.86    1.03
   2  -4  11    9.34    1.22
   2  -4  11    8.10    1.09
  -2   4  11    7.63    1.08
  -2  -4 -11    8.12    1.46
  -2  -4 -11    6.68    1.10
   2   4 -11    8.26    1.44
  -2  -4 -11    6.55    1.35
  -2  -4 -11    6.75    1.16
   2  -4  11    8.52    1.11
   2  -4  11    6.46    1.03
   2  -4 -11    7.59    1.08
  -2  -4  11    5.65    1.18
   2  -4 -11    8.06    1.30
  -2  -4  11    7.30    0.97
  -2  -4  11    5.04    0.92
  -2  -4  11    6.79    1.01
   2  -4 -11    8.08    1.53
  -2   4 -11    8.71    1.06
  -2  -4  11    7.72    1.05
   2  -4 -11    8.75    1.15
   2   4  11    6.27    1.16
   2  -4 -11    6.89    1.09
   2   4  11    5.91    1.17
  -3  -4 -11   21.66    2.24
   3  -4  11   24.32    2.54
   3   4 -11   23.43    2.26
   3   4 -11   19.64    2.52
  -3  -4 -11   23.76    1.98
  -3   4  11   23.32    2.23
   3  -4  11   22.42    2.04
   3  -4  11   22.13    2.41
  -3  -4 -11   24.28    2.26
   3  -4  11   26.64    2.10
  -3  -4  11   22.80    1.94
   3  -4 -11   21.80    2.08
  -3  -4  11   23.85    2.21
   3  -4 -11   26.70    2.25
   3  -4 -11   24.65    2.20
   3   4  11   22.63    2.49
  -3   4 -11   25.27    2.19
   3  -4 -11   31.54    2.60
  -3  -4  11   21.44    1.93
   3   4  11   22.14    2.18
   3  -4 -11   23.43    2.49
  -3  -4  11   20.70    2.18
   4  -4  11   17.43    1.94
   4  -4  11   22.30    2.12
   4  -4  11   22.52    2.03
  -4  -4 -11   16.25    2.42
  -4   4  11   21.17    2.02
   4  -4  11   20.85    1.84
  -4   4  11   19.73    1.92
   4  -4  11   20.44    2.03
  -4  -4 -11   17.44    2.29
   4  -4  11   20.94    2.00
   4  -4  11   18.10    2.09
   4   4 -11   17.46    2.32
   4   4 -11   14.95    2.17
  -4  -4 -11   19.13    2.09
   4  -4 -11   20.45    1.95
   4   4  11   14.93    1.88
   4   4  11   18.33    2.09
   4  -4 -11   20.83    2.03
  -4  -4  11   15.71    1.84
  -4  -4  11   16.85    1.73
  -4  -4  11   16.05    1.93
   4  -4 -11   20.46    2.21
  -4  -4  11   19.16    1.82
   4  -4 -11   24.84    2.56
  -4  -4  11   18.33    2.02
   5  -4  11    7.15    1.09
  -5  -4 -11    3.62    0.99
   5   4 -11    3.37    1.11
  -5   4  11    6.71    1.11
   5  -4  11    6.11    1.07
  -5   4  11    8.32    1.16
  -5  -4 -11    5.50    1.29
  -5   4 -11    8.34    1.36
  -5  -4  11    5.71    0.96
   5  -4 -11    8.27    1.34
  -5  -4  11    5.48    1.05
   5  -4 -11    7.73    1.19
   5   4  11    4.90    1.02
  -5   4 -11    8.52    1.23
  -5  -4  11    4.05    0.93
   5   4  11    4.32    0.98
  -6  -4 -11    2.80    0.75
   6  -4  11    3.98    0.68
   6   4 -11    3.76    0.82
   6   4  11    3.08    0.64
   6  -4 -11    5.24    0.97
  -6   4 -11    4.80    0.84
  -6  -4  11    2.57    0.66
   0  -5  11   29.19    2.25
   0   5 -11   29.47    2.70
   0   5  11   27.66    2.26
   0  -5  11   28.34    2.09
   0  -5 -11   25.70    2.34
   0  -5  11   26.97    2.23
   0  -5 -11   29.88    2.33
   0  -5 -11   29.14    2.33
   0  -5  11   24.29    2.38
   0  -5 -11   28.71    2.69
  -1  -5 -11   10.80    1.62
  -1  -5 -11   10.83    1.41
  -1  -5 -11   10.57    1.27
  -1  -5 -11    9.89    1.38
   1  -5  11   12.51    1.20
  -1   5  11   12.84    1.33
   1   5 -11    9.04    1.70
  -1  -5 -11   11.73    1.44
   1  -5  11   11.12    1.57
   1  -5  11   10.44    1.32
   1  -5  11   12.14    1.21
   1  -5  11   11.88    1.21
   1  -5  11   11.95    1.40
   1   5  11   10.97    1.34
  -1  -5  11   11.22    1.23
  -1  -5  11   10.47    1.49
   1  -5 -11   12.29    1.35
  -1  -5  11   10.84    1.26
   1  -5 -11   10.39    1.71
  -1  -5  11   10.74    1.21
  -1   5 -11   12.10    1.18
   1   5  11   10.26    1.36
   1  -5 -11   11.61    1.46
   1  -5 -11   10.85    1.39
   1  -5 -11    9.76    1.66
  -2   5  11   23.64    2.05
  -2  -5 -11   25.19    2.39
  -2  -5 -11   22.49    2.03
  -2  -5 -11   23.17    2.00
  -2  -5 -11   25.17    2.23
  -2  -5 -11   25.88    2.26
   2  -5  11   24.96    2.08
   2  -5  11   26.46    2.53
   2  -5  11   27.23    2.25
   2   5 -11   32.67    2.93
  -2   5  11   25.97    2.29
  -2  -5 -11   24.20    2.26
   2  -5  11   24.92    2.06
   2  -5 -11   25.21    2.16
  -2   5 -11   24.55    2.15
  -2  -5  11   24.68    1.99
   2  -5 -11   28.72    2.51
   2   5  11   23.30    2.34
  -2  -5  11   25.39    2.23
  -2  -5  11   23.19    1.99
   2  -5 -11   26.09    2.15
  -2  -5  11   25.13    2.26
   2   5  11   27.03    2.26
   2  -5 -11   23.96    2.23
  -3  -5 -11    5.92    1.19
   3  -5  11    6.22    1.02
   3  -5  11    6.85    1.11
  -3  -5 -11    2.10    0.85
   3  -5  11    6.94    1.20
  -3  -5 -11    3.99    1.31
   3  -5  11    6.45    1.04
   3  -5  11    6.66    1.28
  -3  -5 -11    3.36    1.27
  -3  -5 -11    3.57    1.42
  -3  -5  11    3.66    0.94
   3  -5 -11    8.52    1.81
  -3  -5  11    4.20    1.10
  -3  -5  11    5.22    1.10
   3  -5 -11    6.07    1.17
   3   5  11    5.59    1.16
   3  -5 -11    6.13    1.14
   3  -5 -11    8.32    1.39
  -3  -5  11    5.01    1.01
  -3  -5  11    5.28    0.97
   3  -5 -11    7.48    1.23
   3  -5 -11    7.44    1.86
  -4  -5 -11   27.10    2.55
  -4  -5 -11   27.05    2.82
   4  -5  11   29.38    2.38
  -4   5  11   31.82    2.44
  -4  -5 -11   26.39    2.52
   4   5 -11   25.22    2.73
   4  -5  11   27.03    2.55
   4  -5  11   31.17    2.48
  -4   5  11   30.95    2.50
   4  -5  11   31.81    2.55
  -4  -5 -11   26.33    2.52
   4  -5  11   28.55    2.45
   4  -5  11   27.07    2.34
  -4  -5  11   28.46    2.36
   4  -5 -11   29.23    2.44
   4  -5 -11   26.65    2.27
  -4  -5  11   26.34    2.33
   4   5  11   25.74    2.43
  -4  -5  11   27.55    2.41
  -4  -5  11   28.42    2.45
   4  -5 -11   28.58    2.57
   4  -5 -11   33.09    2.79
   4   5  11   27.56    2.54
  -4  -5  11   27.24    2.30
   4  -5 -11   26.93    2.48
   5   5 -11    1.86    0.90
   5  -5  11    2.60    0.72
  -5   5  11    1.57    0.63
   5  -5  11    3.00    0.72
  -5   5  11    2.38    0.62
  -5  -5 -11    0.52    0.65
  -5  -5 -11    1.52    0.84
   5  -5  11    3.37    0.74
   5  -5 -11    3.68    0.95
   5   5  11    1.33    0.67
   5  -5 -11    1.47    0.69
   5   5  11    1.55    0.71
  -5  -5  11    1.85    0.60
   5  -5 -11    2.07    0.73
  -5  -5  11    1.87    0.67
  -5  -5  11    1.76    0.64
  -5   5 -11    3.82    0.86
  -5   5 -11    1.71    0.74
   6  -5  11    8.88    0.91
   6   5  11    8.40    0.92
   6  -5 -11    9.96    1.08
  -6   5 -11    8.99    1.00
  -6  -5  11    9.58    1.03
   0  -6 -11    4.74    0.90
   0  -6  11    3.22    0.75
   0  -6 -11    3.99    1.22
   0  -6 -11    2.19    0.78
   0  -6  11    2.68    0.73
   0  -6  11    3.79    0.85
   0   6 -11    2.18    1.02
   0   6  11    3.78    0.91
   0  -6  11    3.65    0.94
   0  -6 -11    3.93    0.93
  -1  -6 -11   25.17    2.28
  -1  -6 -11   22.80    2.10
  -1  -6 -11   22.41    2.36
   1  -6  11   25.70    2.48
  -1  -6 -11   24.29    2.15
  -1   6  11   22.85    2.18
   1  -6  11   24.34    2.27
   1   6 -11   23.44    2.87
   1  -6  11   23.06    2.03
   1  -6 -11   26.74    2.38
  -1  -6  11   25.36    1.98
  -1  -6  11   24.96    2.22
   1  -6 -11   22.15    2.17
  -1  -6  11   24.23    1.99
  -1  -6  11   26.25    2.24
   1  -6 -11   23.34    2.11
   1   6  11   23.11    2.26
   1  -6 -11   25.28    2.46
  -2   6  11   -0.34    0.63
   2  -6  11    0.96    0.60
   2  -6  11    1.65    0.58
  -2  -6 -11    0.55    0.63
  -2  -6 -11    0.43    0.89
  -2  -6 -11    2.65    0.88
   2  -6  11   -0.09    0.54
  -2  -6  11    0.40    0.55
   2  -6 -11    0.46    0.85
  -2  -6  11    0.79    0.64
   2  -6 -11    0.01    0.56
   2   6  11    0.30    0.78
   2  -6 -11    0.15    0.55
   2   6  11    0.72    0.62
  -2  -6  11    0.05    0.47
  -2   6 -11    1.56    0.84
   3  -6  11   25.38    2.33
  -3  -6 -11   22.38    2.51
   3  -6  11   26.12    2.23
   3  -6  11   24.44    2.32
  -3  -6 -11   23.60    2.17
  -3  -6 -11   23.14    2.75
  -3  -6 -11   24.35    2.52
  -3  -6 -11   25.03    2.39
   3  -6  11   25.36    2.21
   3  -6  11   24.71    2.20
  -3  -6  11   24.53    2.16
  -3  -6  11   24.91    2.33
  -3  -6  11   22.84    2.29
   3  -6 -11   30.54    2.71
  -3  -6  11   26.74    2.17
  -3  -6  11   19.90    2.44
   3  -6 -11   30.41    3.10
   3   6  11   24.70    2.35
   3  -6 -11   23.32    2.17
   3  -6 -11   23.50    2.65
  -3  -6  11   24.16    2.27
   3  -6 -11   23.97    2.18
   3  -6 -11   26.17    2.34
   4  -6  11    1.27    0.58
  -4  -6 -11    3.72    1.04
  -4  -6 -11    2.34    0.75
  -4  -6 -11    1.13    0.70
   4   6 -11    0.57    0.88
  -4   6  11    0.50    0.54
   4  -6  11    1.51    0.66
   4  -6  11    1.52    0.60
   4  -6  11    1.17    0.68
   4  -6  11    1.88    0.67
   4  -6  11    0.97    0.61
  -4  -6 -11    2.30    0.82
  -4  -6 -11    1.08    0.77
  -4   6  11    2.36    0.74
   4  -6 -11    1.19    0.67
  -4  -6  11    1.41    0.66
  -4  -6  11    0.57    0.58
   4  -6 -11    0.98    0.86
   4  -6 -11    0.83    0.71
  -4  -6  11    1.90    0.68
   4   6  11    0.45    0.67
   4  -6 -11    0.70    0.84
  -4  -6  11    1.08    0.73
   4  -6 -11    1.76    0.63
  -4  -6  11    1.90    0.70
   4   6  11    0.20    0.65
  -5  -6 -11    0.12    0.63
  -5  -6 -11   -0.05    0.47
   5   6 -11    1.23    0.86
   5  -6  11    0.08    0.40
  -5  -6 -11   -0.37    0.63
   5  -6  11    0.28    0.44
   5  -6  11    0.41    0.64
  -5  -6 -11    0.33    0.62
   5  -6  11    0.60    0.64
  -5   6  11    1.03    0.56
   5  -6 -11    0.15    0.60
  -5  -6  11   -0.32    0.42
   5   6  11    0.46    0.47
  -5  -6  11    0.97    0.52
   5  -6 -11    0.08    0.63
   5   6  11    0.38    0.61
  -5  -6  11    0.24    0.56
   5  -6 -11   -0.45    0.50
  -5   6 -11   -0.43    0.44
   5  -6 -11   -0.07    0.52
  -5  -6  11    0.65    0.46
  -5   6 -11    0.88    0.65
   0  -7 -11   11.32    1.47
   0  -7  11   10.12    1.22
   0  -7  11   11.04    1.32
   0  -7 -11   12.75    2.19
   0  -7  11   11.31    1.60
   0  -7 -11   11.29    2.12
   0  -7 -11   11.68    1.53
   0  -7 -11   10.80    1.78
   1  -7  11    3.09    1.01
   1  -7  11    3.12    0.86
   1  -7  11    2.64    0.97
  -1  -7 -11    3.67    0.89
  -1  -7 -11    4.32    1.14
  -1  -7 -11    2.37    1.37
  -1  -7 -11    1.76    1.04
   1  -7  11    3.11    1.02
   1  -7  11    2.57    0.88
  -1  -7 -11    2.90    0.89
  -1  -7 -11    3.23    1.13
   1  -7 -11    3.50    0.97
   1  -7 -11    4.72    1.37
  -1  -7  11    2.85    0.77
  -1  -7  11    4.04    1.09
   1  -7 -11    2.43    1.11
  -1  -7  11    3.20    0.94
   1  -7 -11    0.47    1.28
   1  -7 -11    2.29    0.79
   1  -7 -11    3.88    0.95
  -1  -7  11    3.59    1.01
  -2  -7 -11    4.27    1.16
   2  -7  11    4.41    1.00
   2  -7  11    4.90    1.10
   2  -7  11    7.17    1.24
  -2  -7 -11    7.13    1.46
  -2  -7 -11    5.47    1.64
  -2  -7 -11    5.96    1.20
   2  -7  11    5.69    1.22
  -2  -7 -11    5.79    1.33
   2  -7  11    5.86    0.99
  -2  -7  11    6.01    1.18
   2  -7 -11    4.36    1.26
   2  -7 -11    5.66    1.21
  -2  -7  11    5.40    1.05
   2   7  11    4.84    1.14
  -2  -7  11    4.69    1.14
   2  -7 -11    7.09    1.67
   2  -7 -11    6.31    1.47
  -2  -7  11    6.94    1.07
   2  -7 -11    7.32    1.33
  -2  -7  11    6.13    1.24
   2  -7 -11    5.67    1.20
   3  -7  11   24.14    2.15
  -3  -7 -11   25.05    2.31
  -3  -7 -11   18.90    2.24
  -3  -7 -11   24.06    2.57
   3  -7  11   22.53    2.07
   3  -7  11   24.78    2.14
   3  -7  11   24.68    2.16
  -3  -7 -11   19.38    2.05
  -3  -7 -11   24.79    2.44
   3  -7  11   22.37    2.22
   3  -7 -11   24.95    2.08
  -3  -7  11   19.80    1.97
   3  -7 -11   23.51    2.28
   3  -7 -11   23.16    2.37
   3  -7 -11   24.99    2.64
  -3  -7  11   22.46    2.11
   3  -7 -11   27.40    2.61
  -3  -7  11   22.19    2.09
  -3  -7  11   22.65    2.05
  -3  -7  11   22.91    2.21
   3   7  11   22.09    2.20
   3  -7 -11   22.83    2.13
   4  -7  11    0.86    0.59
  -4   7  11    2.00    0.64
  -4  -7 -11    2.31    0.70
  -4  -7 -11    0.78    0.68
  -4  -7 -11    3.61    1.03
  -4  -7 -11    0.98    0.73
   4  -7  11    2.16    0.74
  -4  -7 -11    2.02    0.85
   4   7 -11    1.43    0.79
  -4   7  11    1.34    0.56
   4  -7  11    2.04    0.71
   4  -7  11    2.12    0.69
   4  -7  11    2.05    0.75
   4  -7 -11    3.58    1.07
  -4  -7  11    1.92    0.66
   4  -7 -11    2.01    0.66
   4  -7 -11    1.26    0.62
   4  -7 -11    2.64    0.79
   4   7  11    1.18    0.67
  -4  -7  11    2.26    0.75
  -4  -7  11    1.71    0.66
  -4   7 -11    1.57    0.67
  -4  -7  11    1.61    0.63
  -4  -7  11    2.20    0.70
  -5  -7 -11    0.85    0.63
  -5  -7 -11    0.62    0.47
   5  -7  11    0.84    0.41
   5  -7  11    1.18    0.40
   5  -7 -11    0.97    0.55
   5   7  11    1.21    0.46
  -5  -7  11    0.59    0.48
   5  -7 -11    1.18    0.61
  -5  -7  11    0.72    0.44
  -5  -7  11    0.56    0.42
   5  -7 -11    0.95    0.49
  -5   7 -11    1.28    0.45
   0  -8  11    6.70    1.27
   0  -8  11    7.28    1.29
   0  -8 -11    6.10    1.29
   0  -8 -11    5.61    1.46
   0  -8  11    5.37    1.02
   0  -8 -11    7.13    1.37
   0  -8 -11    6.66    1.22
   0  -8 -11    6.47    1.38
   1  -8  11   29.97    2.64
  -1  -8 -11   34.08    3.15
  -1  -8 -11   37.23    2.93
  -1  -8 -11   32.95    3.00
   1  -8  11   27.58    2.59
  -1  -8 -11   33.41    2.78
  -1  -8 -11   33.89    3.08
   1  -8  11   30.32    2.79
  -1  -8  11   31.48    2.60
  -1  -8  11   34.71    2.53
   1  -8 -11   30.80    2.67
  -1  -8  11   38.17    2.72
  -1  -8  11   35.33    2.82
   1  -8 -11   30.16    3.03
   1  -8 -11   30.29    3.06
   1  -8 -11   31.73    3.16
   1  -8 -11   30.82    2.53
   2  -8  11    3.21    0.92
  -2  -8 -11    4.22    1.06
   2  -8  11    3.73    1.03
  -2  -8 -11    4.02    1.00
  -2  -8 -11    5.35    1.36
   2  -8  11    4.20    0.94
   2  -8  11    6.08    1.14
  -2  -8 -11    4.99    1.08
   2  -8  11    4.17    0.85
  -2  -8 -11    4.62    1.14
   2  -8 -11    6.34    1.14
  -2  -8  11    3.22    0.85
  -2  -8  11    6.32    1.07
   2  -8 -11    6.93    1.41
  -2  -8  11    3.61    0.97
  -2  -8  11    5.72    1.04
   2  -8 -11    4.49    1.07
  -2  -8  11    2.45    0.83
   2  -8 -11    8.36    1.70
   2  -8 -11    5.23    1.27
  -3  -8 -11    1.23    0.84
   3  -8  11    1.20    0.67
   3  -8  11    0.26    0.51
   3  -8  11    1.53    0.67
   3  -8  11    2.09    0.66
  -3  -8 -11    2.33    0.88
  -3  -8 -11    1.32    0.73
  -3  -8 -11    0.87    0.64
  -3  -8 -11    1.96    0.89
   3   8 -11    0.44    0.71
   3  -8  11    0.92    0.61
   3   8  11    0.30    0.65
   3  -8 -11    1.92    0.96
  -3  -8  11    2.19    0.76
   3  -8 -11    2.32    0.97
  -3  -8  11    1.29    0.61
   3  -8 -11    1.36    0.68
   3  -8 -11    1.21    0.63
   3  -8 -11    1.07    0.68
  -3  -8  11    1.36    0.73
  -3  -8  11    1.53    0.67
   3  -8 -11    1.70    0.86
  -4  -8 -11    2.19    0.74
   4  -8  11    3.63    0.74
  -4   8  11    5.38    0.98
   4  -8  11    2.66    0.76
  -4  -8 -11    3.02    0.99
   4  -8  11    4.40    0.81
  -4  -8 -11    5.14    1.00
  -4  -8  11    4.44    0.88
   4  -8 -11    3.80    1.01
  -4   8 -11    2.89    0.88
  -4  -8  11    3.60    0.78
  -4  -8  11    4.04    0.83
   4  -8 -11    3.86    0.89
  -4  -8  11    3.75    0.82
   4   8  11    1.71    0.75
  -4  -8  11    4.45    0.88
   4  -8 -11    2.91    0.79
   4  -8 -11    3.36    0.88
   0  -9 -11    3.32    0.97
   0  -9 -11    0.46    0.87
   0  -9 -11    3.78    0.87
   0  -9 -11    4.35    1.15
   0  -9 -11    4.13    1.26
  -1  -9 -11   14.43    1.75
   1  -9  11   12.40    1.48
  -1  -9 -11   15.16    1.68
  -1  -9 -11   16.55    1.75
  -1  -9 -11   12.87    1.91
   1  -9  11   10.41    1.41
  -1  -9 -11   17.16    1.93
   1  -9 -11   11.09    1.36
  -1  -9  11   13.92    1.40
   1  -9 -11   14.06    1.97
  -1  -9  11   12.52    1.46
   1  -9 -11   15.04    1.81
   1  -9 -11   14.80    1.57
   1  -9 -11   14.81    1.93
  -2  -9 -11   11.22    1.71
  -2  -9 -11   13.65    1.54
  -2  -9 -11   10.08    1.55
   2  -9  11   11.29    1.40
  -2  -9 -11   12.26    1.72
  -2  -9 -11   12.21    1.67
   2  -9  11   11.92    1.43
   2  -9  11   12.94    1.40
   2  -9 -11   12.71    1.80
  -2  -9  11   12.90    1.33
   2  -9 -11   13.95    1.42
  -2  -9  11   12.38    1.38
  -2  -9  11   14.10    1.51
   2  -9 -11   14.16    1.77
   2  -9 -11   12.02    1.71
   2  -9 -11   13.05    1.57
  -3  -9 -11    2.63    0.76
  -3  -9 -11    3.06    1.04
   3  -9  11    4.54    0.81
   3  -9  11    4.30    0.76
  -3  -9 -11    2.82    0.90
  -3   9  11    4.64    0.96
  -3  -9 -11    2.83    0.83
   3  -9  11    3.03    0.81
  -3  -9  11    2.82    0.78
   3  -9 -11    4.17    0.93
  -3  -9  11    4.55    0.86
  -3  -9  11    2.22    0.74
  -3  -9  11    3.07    0.67
   3  -9 -11    4.75    0.94
   3  -9 -11    3.81    0.92
   0 -10 -11    2.92    0.98
   0 -10 -11    0.66    0.88
   0 -10 -11    4.17    0.88
  -1 -10 -11   10.56    1.48
  -1 -10 -11    8.94    1.34
  -1 -10 -11    8.68    1.63
  -1 -10 -11   11.20    1.62
   1 -10 -11   12.86    1.65
   1 -10 -11   12.42    1.53
   1 -10 -11   12.27    1.48
   1 -10 -11   13.83    1.54
   2 -10  11   10.64    1.03
  -2 -10 -11    9.52    1.31
   2 -10  11    9.31    0.95
  -2 -10 -11    8.99    1.25
   2 -10 -11   12.37    1.28
   2 -10 -11   10.36    1.08
  -2 -10  11    6.23    0.92
  -2 -10  11    6.11    1.01
   0 -11 -11   -0.38    0.52
   0 -11 -11    1.22    0.58
  -1 -11 -11    5.27    0.94
   0   0 -12    1.23    0.62
   0   0  12    0.65    0.41
   0   0 -12    0.63    0.55
   0   0  12    0.62    0.32
   1   0  12   27.64    2.03
   1   0 -12   25.45    1.98
  -1   0 -12   30.90    2.16
  -1   0 -12   28.94    2.11
  -1   0  12   25.34    2.00
  -1   0  12   27.97    1.98
   1   0 -12   25.69    2.41
  -2   0  12   45.04    3.28
   2   0  12   45.69    3.41
   2   0 -12   44.19    3.71
  -2   0 -12   49.03    3.30
   2   0  12   50.13    3.30
  -2   0  12   44.08    3.10
  -3   0  12    4.94    0.92
  -3   0  12    5.32    0.92
   3   0  12    4.45    0.99
   3   0 -12    5.46    1.16
   3   0 -12    3.64    1.25
   3   0  12    5.06    0.87
  -3   0  12    3.63    0.92
  -3   0 -12    5.95    0.93
   3   0 -12    3.35    1.05
   3   0  12    5.47    0.95
  -3   0 -12    5.39    1.04
   4   0  12   12.95    1.26
  -4   0 -12    9.51    1.30
  -4   0 -12    9.73    1.53
  -4   0  12   10.57    1.20
   4   0  12    9.13    1.46
  -4   0 -12   12.32    1.51
   4   0 -12   11.80    1.80
   4   0 -12    8.68    1.81
  -4   0  12   11.58    1.47
   4   0 -12   10.32    1.29
  -4   0  12    8.83    1.34
  -5   0 -12    9.45    1.55
   5   0  12   11.31    1.52
  -5   0 -12   12.99    1.51
  -5   0  12    9.47    1.43
   5   0 -12   10.96    1.91
   5   0  12   11.18    1.39
   5   0 -12   12.54    1.72
  -5   0  12   11.49    1.42
  -6   0  12    2.56    0.67
   6   0  12    1.35    0.69
  -6   0 -12    1.83    0.74
   6   0 -12    1.44    1.19
  -6   0  12    1.41    0.75
   6   0 -12    2.68    0.81
   6   0  12    2.04    0.57
   0  -1  12    1.06    0.29
   0   1  12    1.16    0.39
   0   1 -12    0.27    0.41
   0  -1 -12    1.07    0.70
   0  -1 -12    0.77    0.46
   0   1 -12    0.67    0.52
   0   1  12    1.34    0.39
   0  -1  12    0.55    0.40
  -1   1  12  103.93    5.80
   1   1 -12   99.57    5.76
   1  -1  12   94.03    6.36
   1  -1  12   91.76    5.89
  -1   1  12   90.42    5.93
  -1  -1 -12   79.87    5.97
   1   1 -12   81.64    6.64
   1  -1 -12   89.19    6.46
   1   1  12   84.55    5.82
  -1  -1  12   89.34    5.85
   1   1  12   93.09    5.92
   1  -1 -12   90.80    5.87
  -1  -1  12   87.26    5.83
  -1   1 -12   95.66    5.86
   2  -1  12  138.86    8.33
  -2   1  12  138.97    8.46
  -2  -1 -12  117.47    8.36
   2  -1  12  134.64    9.01
   2   1 -12  127.63    9.33
   2  -1 -12  132.28    8.16
   2  -1 -12  137.98    9.20
  -2  -1  12  124.21    8.22
   2   1  12  112.89    8.35
  -2  -1  12  127.00    8.37
  -2   1 -12  136.74    8.30
  -3  -1 -12    0.79    0.77
   3  -1  12    0.48    0.52
  -3  -1 -12    0.35    0.61
   3   1 -12    0.58    0.71
  -3   1  12    0.16    0.43
   3  -1  12    0.31    0.46
  -3  -1 -12    0.32    0.48
   3   1 -12    0.43    0.65
   3  -1  12    0.14    0.31
  -3   1  12    0.73    0.58
   3   1 -12   -0.16    0.82
  -3   1  12    0.31    0.46
   3  -1  12    0.35    0.71
   3  -1 -12    0.79    0.69
  -3  -1  12   -0.14    0.44
  -3   1 -12   -0.40    0.49
  -3  -1  12    0.07    0.44
   3   1  12   -0.09    0.48
  -3   1 -12    0.24    0.59
   3   1  12    0.28    0.56
   3  -1 -12   -0.09    0.64
   4   1 -12   38.14    3.67
  -4  -1 -12   35.93    3.18
   4  -1  12   35.67    3.20
  -4   1  12   40.38    3.07
   4   1 -12   36.21    3.37
  -4   1  12   42.87    3.51
  -4  -1 -12   38.47    3.06
  -4   1  12   39.33    2.84
   4   1  12   35.79    3.13
   4  -1 -12   36.85    2.97
  -4  -1  12   39.21    3.25
   4  -1 -12   39.48    3.41
   4   1  12   40.85    2.88
  -4  -1  12   38.90    2.90
  -4   1 -12   40.24    3.09
   4   1  12   41.60    3.18
  -4   1 -12   38.25    3.18
  -4  -1  12   39.01    3.05
  -5   1  12   14.82    1.58
  -5  -1 -12    7.93    1.39
   5   1 -12    9.57    1.81
  -5   1  12   14.46    1.55
  -5  -1 -12    8.89    1.55
   5   1 -12   10.39    1.65
   5  -1  12   14.11    1.65
   5   1  12    9.96    1.34
  -5   1 -12   15.17    1.65
   5  -1 -12   14.08    1.75
  -5  -1  12    9.76    1.39
  -5   1 -12   15.22    1.71
   5  -1 -12   16.98    2.10
  -5  -1  12    8.38    1.38
   5   1  12    9.75    1.46
   6  -1  12    4.02    0.78
  -6  -1 -12    6.33    1.19
   6   1 -12    6.19    1.51
   6  -1  12    5.79    1.04
  -6   1  12    5.17    1.13
  -6   1  12    6.01    0.99
   6   1 -12    5.00    1.03
  -6  -1 -12    6.16    1.24
  -6   1 -12    6.57    1.17
   6   1  12    7.16    0.91
   6  -1 -12    4.30    0.96
  -6  -1  12    4.62    0.95
   0  -2 -12    1.02    0.67
   0   2  12    1.63    0.45
   0  -2  12    0.92    0.45
   0   2 -12    0.79    0.57
   0   2 -12    1.15    0.46
   0   2  12    0.65    0.38
  -1   2  12   74.12    4.53
  -1  -2 -12   62.05    4.48
  -1   2  12   70.26    4.27
   1  -2  12   71.07    4.46
  -1  -2 -12   58.82    4.59
   1   2 -12   59.13    5.12
   1  -2  12   71.84    4.84
   1  -2 -12   73.77    4.82
  -1   2 -12   68.33    4.37
  -1  -2  12   62.90    4.34
   1   2  12   57.00    4.46
   1  -2 -12   69.64    4.48
  -1  -2  12   60.89    4.39
   2   2 -12   17.40    1.97
   2  -2  12   16.09    1.43
  -2  -2 -12   15.75    1.42
  -2  -2 -12   15.12    1.64
  -2   2  12   16.33    1.51
   2  -2  12   16.49    1.58
  -2   2 -12   16.68    1.48
   2   2  12   14.25    1.57
  -2  -2  12   14.78    1.39
  -2  -2  12   13.91    1.39
   2  -2 -12   18.29    1.68
   2  -2 -12   16.55    1.40
  -3  -2 -12   11.52    1.63
  -3  -2 -12   11.89    1.51
   3  -2  12   10.05    1.37
   3  -2  12   11.07    1.21
   3  -2  12    9.27    1.31
  -3   2  12   10.31    1.27
  -3  -2 -12   10.95    1.40
  -3   2  12    9.98    1.21
  -3   2  12   10.32    1.27
   3  -2  12   10.17    1.33
   3   2 -12   10.80    1.56
  -3   2 -12    9.08    1.25
   3  -2 -12    9.86    1.28
  -3  -2  12   13.42    1.35
   3   2  12   10.03    1.33
   3  -2 -12   11.39    1.49
   3   2  12   10.82    1.43
  -3  -2  12   12.95    1.23
  -3   2 -12    8.84    1.21
  -3  -2  12   12.04    1.23
  -3  -2  12   12.00    1.35
   4   2 -12    5.07    1.38
  -4   2  12    6.24    1.24
  -4  -2 -12    3.11    1.07
   4  -2  12    7.19    1.24
   4  -2  12    6.63    1.14
  -4  -2 -12    4.02    1.03
  -4   2  12    7.59    1.15
   4   2 -12    3.14    1.06
   4   2  12    3.56    0.95
  -4  -2  12    4.63    1.05
   4   2  12    3.60    1.09
   4  -2 -12    5.79    1.22
  -4   2 -12    6.73    1.38
  -4  -2  12    3.30    0.83
  -4   2 -12    8.93    1.19
  -5   2  12    4.86    1.05
  -5  -2 -12    3.41    1.04
  -5   2  12    3.82    0.92
   5  -2  12    2.28    0.78
   5   2 -12    5.58    1.14
   5  -2  12    3.20    0.78
  -5  -2 -12    2.97    0.85
   5   2 -12    3.00    1.07
   5  -2 -12    2.37    0.85
  -5  -2  12    3.40    0.85
   5   2  12    2.80    0.86
  -5  -2  12    4.48    0.90
   5  -2 -12    1.99    0.85
   5   2  12    4.06    0.83
  -5   2 -12    3.21    0.91
  -5   2 -12    1.21    0.72
   6   2 -12   12.03    1.83
   6  -2  12   10.42    1.24
  -6   2  12   11.46    1.21
   6  -2  12    8.75    1.10
  -6   2  12   10.80    1.34
  -6  -2 -12    8.41    1.44
  -6  -2 -12    9.55    1.40
   6   2 -12    8.87    1.17
  -6  -2  12   10.76    1.20
  -6   2 -12   11.72    1.40
   6   2  12   10.22    1.13
   6  -2 -12   10.99    1.40
   0   3  12   58.59    4.07
   0   3 -12   65.77    4.71
   0   3 -12   63.45    3.99
   0  -3  12   60.36    4.13
   0   3  12   60.39    4.14
   0  -3 -12   58.64    4.24
   1  -3  12   25.20    2.34
   1  -3  12   27.77    2.14
  -1   3  12   27.14    2.20
   1   3 -12   26.89    2.68
  -1  -3 -12   30.70    2.30
  -1  -3 -12   32.60    2.40
   1  -3 -12   24.11    2.15
  -1  -3  12   32.95    2.11
  -1   3 -12   24.26    2.04
  -1  -3  12   31.83    2.23
   1  -3 -12   25.81    2.21
   1   3  12   28.76    2.26
   2  -3  12   26.22    2.08
  -2   3  12   25.29    2.05
   2   3 -12   29.37    2.76
  -2   3  12   25.88    2.20
   2  -3  12   28.34    2.39
   2  -3  12   26.66    2.08
  -2  -3 -12   25.35    2.25
  -2  -3 -12   28.25    2.35
  -2  -3 -12   24.92    2.10
  -2  -3 -12   24.51    2.41
   2  -3  12   26.01    2.13
   2  -3  12   27.10    2.18
  -2  -3 -12   28.41    2.19
   2   3  12   24.01    2.14
   2  -3 -12   28.26    2.35
   2  -3 -12   25.37    2.09
   2   3  12   24.14    2.25
  -2   3 -12   27.65    2.12
   2  -3 -12   26.76    2.16
   2  -3 -12   26.27    2.50
  -2  -3  12   25.46    2.14
  -2  -3  12   24.62    2.00
  -2  -3  12   27.29    2.11
  -2  -3  12   26.48    2.03
  -2  -3  12   26.94    2.25
   2  -3 -12   25.23    2.16
  -3  -3 -12    7.11    1.20
  -3   3  12    6.05    1.12
   3  -3  12    7.50    1.11
  -3  -3 -12    5.86    0.99
   3  -3  12    6.68    1.12
   3  -3  12    6.33    0.89
  -3  -3 -12    5.71    1.16
  -3   3  12    7.31    1.02
  -3  -3 -12    8.01    1.35
   3   3 -12    5.28    1.44
   3  -3  12    7.33    1.05
  -3  -3  12    7.20    1.02
   3   3  12    5.94    1.17
   3   3  12    4.96    1.19
   3  -3 -12    7.30    1.22
  -3  -3  12    5.51    0.94
   3  -3 -12    6.20    1.38
  -3  -3  12    5.29    0.88
  -3   3 -12    6.51    1.07
  -3  -3  12    5.18    1.01
   3  -3 -12    6.52    1.05
  -3  -3  12    6.96    1.04
   4  -3  12   52.04    3.97
  -4  -3 -12   50.36    3.89
   4  -3  12   49.41    3.74
   4  -3  12   51.42    3.68
  -4   3  12   55.26    3.88
  -4  -3 -12   49.13    4.20
   4   3 -12   45.75    3.90
   4  -3  12   52.73    4.03
   4   3 -12   47.25    4.16
   4  -3  12   49.32    3.69
  -4   3  12   52.27    3.83
   4   3  12   44.40    3.63
  -4  -3  12   52.23    3.60
  -4  -3  12   45.67    3.60
  -4  -3  12   51.48    3.85
   4  -3 -12   54.81    3.95
   4   3  12   49.01    3.82
   4  -3 -12   51.04    3.74
  -4   3 -12   50.46    3.80
  -5  -3 -12   10.63    1.72
  -5   3  12    9.55    1.35
   5   3 -12    9.11    1.45
   5  -3  12   12.09    1.41
  -5   3  12   11.72    1.42
  -5  -3 -12   10.64    1.47
   5  -3  12   10.38    1.32
   5  -3  12   10.78    1.33
   5   3 -12   10.45    1.74
  -5  -3  12    9.67    1.26
   5   3  12    9.94    1.22
  -5   3 -12    9.85    1.45
   5   3  12   10.47    1.40
  -5   3 -12    8.56    1.47
  -5  -3  12   12.88    1.46
   5  -3 -12   10.96    1.36
   5  -3 -12    8.96    1.47
  -5  -3  12   10.74    1.36
  -6   3  12   17.05    1.50
   6  -3  12   15.49    1.58
   6   3 -12   19.96    2.12
  -6   3  12   13.82    1.71
  -6  -3 -12   18.22    1.85
   6  -3 -12   16.89    1.70
  -6  -3  12   19.11    1.65
   6   3  12   19.29    1.56
  -6   3 -12   17.86    1.70
   0   4  12   96.73    6.84
   0  -4 -12  104.75    7.02
   0  -4 -12  111.43    6.72
   0   4  12  113.61    7.04
   0   4 -12  115.86    7.85
   0  -4  12   97.45    7.11
   0  -4  12  108.11    6.95
   0  -4 -12  106.98    6.95
  -1  -4 -12    8.39    1.17
  -1  -4 -12    8.06    1.32
  -1  -4 -12    8.65    1.17
   1   4 -12    7.33    1.47
   1  -4  12    9.88    1.20
  -1   4  12    9.95    1.11
  -1  -4 -12    7.71    1.18
   1  -4  12   10.06    1.04
   1  -4  12    9.76    1.30
   1  -4  12    8.86    1.10
  -1  -4 -12    9.21    1.33
  -1  -4  12    8.03    1.04
   1  -4 -12   10.29    1.40
  -1  -4  12    8.56    1.06
   1   4  12    8.70    1.16
   1  -4 -12    8.77    1.12
   1  -4 -12    9.93    1.28
  -1   4 -12   10.06    1.02
   1  -4 -12    9.01    1.52
  -1  -4  12    7.73    1.22
  -2  -4 -12   13.45    1.54
  -2  -4 -12   13.38    1.52
  -2  -4 -12   13.36    1.77
   2   4 -12   14.57    1.96
  -2  -4 -12   14.12    1.71
   2  -4  12   18.02    1.55
  -2   4  12   15.56    1.54
   2  -4  12   18.07    1.57
   2  -4  12   17.42    1.52
  -2  -4 -12   14.54    1.62
   2  -4  12   16.54    1.73
  -2   4  12   16.89    1.64
   2  -4  12   16.84    1.58
   2  -4 -12   17.38    1.62
  -2   4 -12   17.61    1.55
   2  -4 -12   16.75    1.94
   2  -4 -12   16.79    1.56
  -2  -4  12   13.38    1.42
  -2  -4  12   15.40    1.59
   2   4  12   14.95    1.63
  -2  -4  12   14.55    1.47
   2  -4 -12   17.32    1.66
   2   4  12   13.11    1.62
   2  -4 -12   17.13    1.73
  -2  -4  12   12.17    1.36
  -2  -4  12   13.85    1.50
  -3   4  12   30.54    2.94
   3   4 -12   32.42    3.43
  -3  -4 -12   38.63    2.72
   3  -4  12   33.83    2.80
   3  -4  12   35.94    2.78
  -3  -4 -12   39.83    3.09
  -3  -4 -12   39.67    3.02
   3  -4  12   38.11    3.33
   3  -4  12   39.36    2.95
   3   4 -12   34.43    3.02
   3   4  12   34.75    2.88
   3  -4 -12   33.73    3.12
   3  -4 -12   35.42    3.31
   3  -4 -12   32.84    2.93
  -3  -4  12   35.65    2.97
   3   4  12   37.75    3.21
  -3  -4  12   41.41    2.76
   3  -4 -12   38.17    3.25
   3  -4 -12   33.77    2.80
  -3  -4  12   35.97    3.06
  -3  -4  12   36.68    2.84
  -3   4 -12   34.65    2.92
  -4   4  12    9.71    1.32
   4  -4  12    9.41    1.39
  -4   4  12    9.13    1.37
   4  -4  12   10.26    1.48
   4  -4  12    8.18    1.43
  -4  -4 -12    8.04    1.62
   4  -4  12   10.24    1.18
  -4  -4 -12    9.06    1.71
   4   4 -12    6.77    1.47
   4   4 -12    7.75    1.51
  -4  -4 -12    7.41    1.34
   4  -4  12    9.32    1.30
   4  -4  12   10.41    1.47
  -4  -4  12    6.64    1.23
  -4  -4  12    6.47    1.19
   4  -4 -12    9.64    1.56
   4   4  12    6.20    1.24
  -4  -4  12    5.24    1.07
  -4  -4  12    6.47    1.33
   4  -4 -12    9.87    1.46
  -4   4 -12   10.20    1.42
  -4  -4  12    5.47    1.03
   4  -4 -12    8.41    1.27
   4   4  12    6.74    1.33
   5  -4  12    8.88    1.25
   5  -4  12    7.81    1.22
  -5   4  12   10.31    1.33
  -5  -4 -12   12.14    1.72
  -5   4  12    9.22    1.28
   5   4 -12   11.38    1.72
  -5  -4 -12   12.22    1.44
   5   4  12   12.15    1.44
  -5  -4  12   15.04    1.44
   5  -4 -12    9.49    1.35
  -5  -4  12   13.03    1.44
  -5   4 -12    9.53    1.37
   5   4  12   12.83    1.35
   5  -4 -12    9.88    1.46
  -5   4 -12    9.81    1.40
  -5  -4  12   10.31    1.27
  -6  -4 -12   17.32    1.72
  -6   4  12   19.18    1.52
   6   4  12   21.22    1.57
  -6   4 -12   16.49    1.65
  -6  -4  12   20.33    1.69
   6  -4 -12   17.68    1.70
   0  -5  12   18.04    1.71
   0   5 -12   17.17    2.18
   0  -5 -12   19.00    1.84
   0  -5  12   17.96    1.88
   0  -5  12   20.75    1.75
   0  -5  12   19.06    1.62
   0  -5 -12   18.68    1.77
   0  -5 -12   16.15    1.80
   0   5  12   18.94    1.69
   0  -5 -12   16.74    2.09
   1   5 -12   22.63    2.71
  -1  -5 -12   26.63    2.13
  -1  -5 -12   26.35    2.44
  -1   5  12   23.35    2.14
  -1  -5 -12   28.92    2.34
   1  -5  12   26.47    2.08
   1  -5  12   23.14    2.26
   1  -5  12   21.32    2.02
   1  -5  12   25.13    1.96
   1  -5  12   27.14    2.44
  -1  -5 -12   27.87    2.28
   1  -5  12   25.40    2.09
  -1  -5  12   27.94    2.19
   1   5  12   26.56    2.25
  -1  -5  12   27.69    2.31
  -1  -5  12   27.62    2.21
   1  -5 -12   25.96    2.15
   1   5  12   27.30    2.29
   1  -5 -12   23.45    2.15
  -1  -5  12   28.91    2.09
  -1   5 -12   24.24    2.04
   1  -5 -12   23.09    2.44
   1   5  12   26.34    2.14
   1  -5 -12   24.84    2.33
  -1  -5  12   26.00    2.02
   1  -5 -12   26.27    2.22
  -2  -5 -12   59.96    4.45
   2  -5  12   62.98    4.32
   2  -5  12   62.10    4.30
   2  -5  12   63.86    5.00
  -2  -5 -12   58.80    4.62
   2   5 -12   65.50    5.42
  -2  -5 -12   64.46    4.58
  -2   5  12   63.24    4.18
   2  -5  12   62.58    4.54
  -2   5  12   62.60    4.58
  -2  -5 -12   63.85    4.60
  -2  -5 -12   59.78    4.21
   2  -5 -12   65.06    4.44
  -2   5 -12   65.28    4.45
   2  -5 -12   61.45    4.50
   2   5  12   62.82    4.32
   2  -5 -12   62.54    4.76
  -2  -5  12   65.86    4.57
   2  -5 -12   62.43    4.34
  -2  -5  12   63.97    4.55
  -2  -5  12   59.00    4.13
   2   5  12   58.21    4.64
  -2  -5  12   61.89    4.15
  -3  -5 -12   15.39    1.93
   3  -5  12   12.14    1.54
  -3  -5 -12   15.23    2.44
   3  -5  12   12.20    1.51
   3  -5  12   11.33    1.72
   3  -5  12   12.76    1.74
  -3  -5 -12   18.35    2.03
  -3  -5 -12   17.01    1.61
   3  -5  12   13.30    1.56
  -3  -5 -12   13.73    1.80
   3  -5  12   11.27    1.72
  -3  -5  12   16.97    1.77
  -3  -5  12   15.17    1.78
  -3  -5  12   17.77    1.64
  -3  -5  12   12.56    1.79
   3  -5 -12   11.65    2.36
  -3  -5  12   16.80    1.92
   3  -5 -12   14.63    2.03
   3  -5 -12   14.05    1.58
   3   5  12   16.76    1.85
   3  -5 -12   12.64    1.63
   3  -5 -12   14.18    2.19
  -3  -5  12   15.94    1.71
  -3  -5  12   14.56    1.52
   3  -5 -12   13.26    1.64
   4  -5  12    6.61    1.16
  -4   5  12    6.95    1.10
   4  -5  12    7.11    1.11
  -4  -5 -12    4.66    1.27
   4  -5  12    5.09    1.06
   4  -5  12    7.23    1.09
  -4  -5 -12    8.48    1.32
  -4  -5 -12    3.59    1.04
  -4  -5 -12    7.00    1.25
   4   5 -12    4.53    1.22
   4  -5  12    5.32    1.09
  -4   5  12    6.24    1.08
  -4  -5  12    5.54    1.05
   4  -5 -12    6.34    1.17
   4  -5 -12    7.53    1.44
  -4  -5  12    6.18    1.14
  -4  -5  12    5.01    0.99
  -4  -5  12    5.81    1.12
   4  -5 -12    4.59    0.96
   4   5  12    6.77    1.28
   4  -5 -12    3.89    1.00
  -4   5 -12    5.15    1.08
   4   5  12    7.13    1.26
  -4  -5  12    5.09    1.02
  -5  -5 -12    3.34    0.80
  -5   5  12    2.43    0.67
   5  -5  12    3.16    0.76
  -5   5  12    3.00    0.67
   5  -5  12    3.29    0.75
  -5  -5 -12    4.12    1.08
   5  -5  12    4.22    0.82
   5   5 -12    4.08    0.98
  -5  -5  12    3.35    0.83
  -5  -5  12    5.31    0.95
   5  -5 -12    2.37    0.94
   5   5  12    3.61    0.78
  -5  -5  12    5.20    0.98
   5   5  12    5.42    1.01
   5  -5 -12    1.51    0.68
  -5   5 -12    3.60    0.83
  -5   5 -12    2.31    0.77
   5  -5 -12    1.39    0.78
   0  -6 -12   39.72    3.04
   0   6  12   36.88    3.03
   0  -6 -12   39.68    3.41
   0  -6  12   38.75    3.15
   0   6 -12   35.36    3.64
   0  -6  12   40.55    2.79
   0  -6 -12   36.00    3.10
   0  -6  12   41.39    2.97
   0  -6  12   42.21    3.09
   0  -6 -12   37.78    2.99
   1  -6  12    5.79    1.05
  -1   6  12    4.23    1.03
  -1  -6 -12    5.69    1.14
   1   6 -12    4.29    1.63
  -1  -6 -12    8.02    1.65
  -1  -6 -12    3.42    1.04
  -1  -6 -12    4.89    1.47
   1  -6  12    6.89    1.21
   1  -6  12    3.97    1.05
   1  -6 -12    4.49    1.94
  -1  -6  12    4.67    0.89
  -1  -6  12    7.05    1.20
   1  -6 -12    5.40    1.47
   1   6  12    5.61    1.14
  -1  -6  12    5.69    1.14
   1  -6 -12    6.84    1.28
   1  -6 -12    5.05    1.76
   2  -6  12    3.39    0.88
  -2  -6 -12    0.84    1.00
   2  -6  12    3.62    1.02
   2  -6  12    2.94    0.77
   2  -6  12    2.68    0.92
  -2  -6 -12    2.39    1.37
  -2  -6 -12    2.54    1.17
  -2  -6 -12    2.73    0.98
   2  -6  12    5.18    0.93
  -2  -6 -12    1.81    0.81
   2  -6 -12    1.71    0.95
   2  -6 -12    1.76    1.34
   2  -6 -12    2.34    0.87
  -2  -6  12    1.79    0.69
  -2  -6  12    2.02    0.77
  -2  -6  12    1.71    0.66
   2  -6 -12    2.20    0.79
   2  -6 -12    3.93    1.52
   2   6  12    1.25    0.75
  -2  -6  12    2.15    0.78
  -2  -6  12    1.95    0.88
   2  -6 -12    3.05    0.89
  -3  -6 -12   25.05    2.61
   3  -6  12   27.58    2.28
   3  -6  12   25.27    2.17
  -3  -6 -12   23.95    2.45
   3  -6  12   23.41    2.17
  -3  -6 -12   24.60    2.24
   3  -6  12   26.27    2.27
  -3  -6 -12   22.13    2.29
   3  -6  12   26.28    2.39
  -3  -6 -12   23.14    2.42
  -3  -6  12   25.95    2.21
  -3  -6  12   21.92    2.22
   3  -6 -12   23.30    2.22
   3  -6 -12   27.74    2.71
   3  -6 -12   22.90    2.74
   3  -6 -12   21.53    2.11
  -3  -6  12   25.61    2.36
   3  -6 -12   23.80    2.34
  -3  -6  12   24.15    2.13
   3  -6 -12   26.07    2.60
   3   6  12   23.44    2.31
  -3  -6  12   23.50    2.18
   4  -6  12    8.16    1.28
  -4  -6 -12    8.07    1.30
   4  -6  12    8.93    1.25
   4  -6  12    6.94    1.14
  -4  -6 -12    9.72    1.55
  -4  -6 -12    7.50    1.13
   4  -6  12    5.63    1.15
  -4   6  12    8.59    1.12
   4  -6  12    7.64    1.22
   4   6 -12    7.94    1.53
  -4  -6 -12    8.22    1.29
  -4  -6 -12    6.19    1.29
  -4   6  12    8.80    1.20
   4   6  12    8.37    1.32
   4  -6 -12    6.64    1.29
   4  -6 -12    7.38    1.27
   4  -6 -12    8.67    1.19
  -4  -6  12   11.08    1.28
  -4   6 -12    8.00    1.20
  -4  -6  12    5.87    1.21
   4  -6 -12    5.61    1.22
   4   6  12    6.21    1.22
   4  -6 -12    6.91    1.51
  -4  -6  12    6.28    1.18
  -4  -6  12    7.76    1.13
  -4  -6  12    6.37    1.09
   5  -6  12    0.17    0.43
  -5  -6 -12   -1.38    0.52
   5  -6  12    0.47    0.57
  -5   6  12   -0.18    0.44
  -5   6  12    0.00    0.38
   5   6 -12   -0.14    0.77
   5  -6  12    0.85    0.41
  -5  -6 -12    0.13    0.63
  -5  -6 -12    0.25    0.45
  -5  -6  12   -0.06    0.44
  -5   6 -12   -0.04    0.59
  -5   6 -12    0.10    0.42
   5  -6 -12   -0.24    0.54
   5  -6 -12   -0.48    0.55
   5  -6 -12    0.19    0.49
  -5  -6  12    0.72    0.51
  -5  -6  12    0.33    0.43
   5  -6 -12   -0.62    0.46
   5   6  12   -0.32    0.42
  -5  -6  12    0.53    0.55
   5   6  12    0.23    0.50
   0  -7  12    0.77    0.76
   0  -7  12    0.70    0.57
   0  -7  12    1.08    0.76
   0  -7 -12    1.55    0.78
   0  -7  12    0.64    0.87
   0  -7 -12    1.06    0.99
   0  -7 -12    0.96    1.18
   0  -7  12    1.50    0.51
   0  -7 -12    2.69    0.98
   0  -7 -12    2.27    1.23
  -1  -7 -12    1.22    0.87
  -1  -7 -12   -0.38    0.66
  -1  -7 -12    2.59    1.05
   1  -7  12    0.10    0.59
   1  -7  12    0.82    0.61
  -1  -7 -12   -0.38    0.95
  -1  -7 -12   -0.48    1.13
   1  -7  12   -0.28    0.73
   1  -7  12    0.81    0.74
   1  -7  12    0.89    0.80
  -1  -7 -12    0.53    0.62
  -1  -7  12    0.70    0.52
   1  -7 -12    0.77    0.99
  -1  -7  12   -0.16    0.95
  -1  -7  12   -0.07    0.76
   1  -7 -12    1.24    1.17
   1  -7 -12    0.28    0.64
  -1  -7  12   -0.28    0.70
   1  -7 -12   -0.23    0.65
  -1  -7  12    0.16    0.57
   1  -7 -12    1.36    1.26
   1  -7 -12    0.50    0.67
  -2  -7 -12   28.08    2.43
   2  -7  12   30.26    2.49
  -2  -7 -12   27.32    2.60
   2  -7  12   26.05    2.38
   2  -7  12   26.52    2.36
  -2  -7 -12   27.49    2.73
   2  -7  12   25.40    2.33
   2  -7  12   30.17    2.64
  -2  -7 -12   29.69    2.98
  -2  -7 -12   28.78    2.61
   2  -7 -12   26.83    2.89
  -2  -7  12   26.73    2.38
  -2  -7  12   29.65    2.33
  -2  -7  12   28.15    2.55
   2  -7 -12   26.30    2.46
   2  -7 -12   27.95    2.33
   2   7  12   29.30    2.48
  -2  -7  12   27.44    2.48
  -2  -7  12   30.23    2.36
   2  -7 -12   28.29    2.78
   2  -7 -12   28.26    2.47
   2  -7 -12   28.03    2.94
  -3  -7 -12   21.04    2.18
   3  -7  12   19.03    1.94
  -3  -7 -12   23.12    2.21
  -3  -7 -12   20.96    2.34
   3  -7  12   21.31    2.14
   3  -7  12   19.58    1.91
  -3  -7 -12   23.31    2.10
   3  -7  12   20.49    1.97
  -3  -7 -12   21.81    2.42
   3  -7  12   20.42    2.02
   3   7  12   20.77    2.13
   3  -7 -12   24.60    2.32
   3  -7 -12   21.93    2.19
   3  -7 -12   21.98    2.58
  -3  -7  12   20.52    1.95
  -3  -7  12   20.26    2.10
   3  -7 -12   22.30    1.94
   3  -7 -12   21.48    2.43
   3  -7 -12   17.45    1.96
  -3  -7  12   20.44    1.92
  -3  -7  12   19.05    1.93
  -3  -7  12   21.84    1.95
   4  -7  12    0.88    0.50
  -4  -7 -12    0.27    0.58
   4   7 -12   -0.26    0.68
  -4   7  12    1.25    0.53
  -4  -7 -12    0.13    0.61
   4  -7  12    0.85    0.53
  -4  -7 -12    0.03    0.65
   4  -7  12    0.59    0.54
  -4  -7 -12    0.37    0.66
  -4  -7 -12    0.02    0.61
   4  -7  12    0.25    0.45
   4  -7  12    0.32    0.48
  -4   7  12    0.22    0.45
  -4  -7  12    1.11    0.50
  -4  -7  12   -0.10    0.47
  -4  -7  12    0.44    0.47
   4  -7 -12    0.38    0.72
   4  -7 -12    0.67    0.57
  -4  -7  12    0.06    0.47
  -4   7 -12   -0.46    0.48
   4   7  12   -0.04    0.52
   4  -7 -12    0.50    0.53
  -4  -7  12    1.18    0.58
   4  -7 -12    0.57    0.62
   5  -7  12    0.62    0.36
  -5  -7 -12    0.08    0.45
   5  -7  12    0.12    0.31
  -5  -7 -12    0.71    0.58
  -5   7 -12    0.02    0.41
   5  -7 -12    0.68    0.51
   5  -7 -12    0.22    0.48
  -5  -7  12   -0.26    0.36
  -5  -7  12    0.06    0.40
  -5  -7  12   -0.04    0.37
   0  -8  12    8.86    1.36
   0  -8  12    9.52    1.38
   0  -8 -12   12.13    1.81
   0  -8 -12   10.51    1.65
   0  -8 -12   10.55    1.42
   0  -8 -12    7.93    1.27
   0  -8 -12    9.85    1.82
   0  -8  12    6.92    1.22
   1  -8  12    2.55    0.91
   1  -8  12    2.51    0.82
  -1   8  12    3.01    0.72
  -1  -8 -12    1.42    1.06
  -1  -8 -12    1.98    0.87
   1  -8  12    3.61    0.97
  -1  -8 -12    1.57    0.77
  -1  -8 -12    0.73    0.90
  -1  -8 -12    1.39    0.93
  -1  -8 -12    2.59    1.03
   1  -8 -12    4.19    0.85
   1  -8 -12    5.03    1.45
   1  -8 -12    3.38    0.87
   1  -8 -12    3.09    1.18
   1  -8 -12    4.44    1.30
  -1  -8  12    2.06    0.74
  -1  -8  12    2.75    0.73
  -1  -8  12    2.53    0.71
  -1  -8  12    3.48    0.94
  -2  -8 -12   26.47    2.61
   2  -8  12   32.53    2.45
  -2  -8 -12   29.09    2.75
  -2  -8 -12   27.56    2.62
   2  -8  12   29.65    2.50
   2  -8  12   30.02    2.60
  -2  -8 -12   25.28    2.78
  -2  -8 -12   24.05    2.45
   2  -8  12   28.96    2.40
   2  -8 -12   29.84    2.90
   2  -8 -12   29.28    2.86
   2  -8 -12   30.33    2.37
   2  -8 -12   31.18    2.78
  -2  -8  12   28.16    2.41
  -2  -8  12   27.74    2.41
  -2  -8  12   26.59    2.39
  -2  -8  12   28.84    2.37
  -2  -8  12   28.70    2.54
   2  -8 -12   31.99    2.58
   3   8 -12    2.04    0.91
   3  -8  12    2.80    0.72
   3  -8  12    2.66    0.76
  -3  -8 -12    2.09    0.85
   3  -8  12    2.85    0.74
   3  -8  12    2.52    0.77
  -3  -8 -12    2.84    0.91
   3  -8  12    1.66    0.67
  -3  -8 -12    1.95    0.82
  -3  -8 -12    2.27    0.82
  -3  -8 -12    3.03    1.14
   3   8  12    2.52    0.85
  -3  -8  12    2.05    0.71
   3  -8 -12    3.58    1.13
  -3  -8  12    2.27    0.78
   3  -8 -12    1.87    0.65
   3  -8 -12    3.09    0.92
   3  -8 -12    0.62    0.65
  -3  -8  12    3.33    0.80
   3  -8 -12    2.88    0.83
   3  -8 -12    2.55    0.83
  -3  -8  12    2.58    0.78
  -4  -8 -12    8.40    1.18
   4  -8  12    5.37    1.06
   4  -8  12    6.39    0.89
  -4  -8 -12    5.57    0.98
  -4  -8 -12    5.79    1.26
   4  -8  12    5.74    0.85
  -4   8  12    6.18    1.03
   4  -8 -12    4.21    0.80
   4  -8 -12    4.16    1.00
  -4  -8  12    6.42    1.04
  -4  -8  12    7.09    1.08
  -4  -8  12    6.13    0.91
  -4  -8  12    6.21    0.96
   0  -9 -12    9.19    1.68
   0  -9 -12    6.72    1.40
   0  -9 -12    5.96    1.21
   0  -9 -12    6.42    1.10
   0  -9  12    5.45    1.15
   0  -9 -12    9.12    1.57
   1  -9  12    1.50    0.67
  -1  -9 -12    1.63    0.80
   1  -9  12    1.50    0.69
   1  -9  12    1.34    0.62
  -1  -9 -12    2.59    0.85
  -1  -9 -12    1.36    0.88
  -1  -9 -12    1.60    0.77
  -1  -9 -12    2.18    0.86
   1  -9 -12    1.41    0.66
  -1  -9  12    2.53    0.76
   1  -9 -12    0.41    0.87
   1  -9 -12    0.96    0.56
   1  -9 -12    1.12    0.73
   1  -9 -12    1.16    0.87
  -1  -9  12    1.14    0.59
  -1  -9  12    1.06    0.60
   2  -9  12    7.29    1.18
  -2  -9 -12    6.93    1.32
  -2  -9 -12    5.91    1.25
  -2  -9 -12    6.39    1.15
  -2  -9 -12    7.01    1.36
   2  -9  12    8.11    1.15
   2  -9  12    7.93    1.14
  -2  -9 -12    6.51    1.36
   2  -9 -12    7.07    1.27
   2  -9 -12    9.84    1.49
   2  -9 -12    8.66    1.43
  -2  -9  12    6.85    1.16
   2  -9 -12    8.66    1.16
  -2  -9  12    7.17    1.09
  -2  -9  12    7.87    1.02
   2  -9 -12    8.06    1.59
  -3  -9 -12    0.93    0.57
  -3  -9 -12    0.41    0.58
  -3  -9 -12    0.00    0.74
   3  -9  12    1.14    0.49
  -3  -9 -12    0.96    0.67
  -3   9  12    1.54    0.63
  -3  -9 -12    0.60    0.60
   3  -9  12    1.51    0.62
   3  -9  12    0.72    0.43
   3  -9 -12    0.00    0.57
   3  -9 -12   -0.66    0.58
  -3  -9  12    0.60    0.55
  -3  -9  12    0.64    0.53
   3  -9 -12    1.38    0.73
  -3  -9  12    0.98    0.49
   0 -10 -12    0.79    0.67
   0 -10 -12    0.84    0.92
   0 -10 -12    1.41    0.81
  -1 -10 -12    7.05    1.31
  -1 -10 -12    6.71    1.43
  -1 -10 -12    6.06    1.17
  -1 -10 -12    6.09    1.11
   1 -10 -12   11.48    1.40
   1 -10 -12    6.65    1.22
   1 -10 -12   11.08    1.53
   1 -10 -12    7.89    1.27
   2 -10  12    7.90    0.93
  -2 -10 -12    6.85    1.16
  -2 -10 -12    9.35    1.24
  -2 -10 -12    6.36    1.02
  -2 -10  12    8.61    1.01
   2 -10 -12    6.63    0.96
  -2 -10  12    7.87    0.91
   2 -10 -12    6.60    1.16
   2 -10 -12    8.26    1.11
   0 -11 -12    0.66    0.59
   0 -11 -12   -0.72    0.54
   0   0 -13   -0.36    0.55
   0   0 -13   -0.09    0.62
   0   0  13   -0.21    0.30
   0   0  13   -0.04    0.39
   1   0 -13  337.00   23.29
  -1   0 -13  357.76   23.03
  -1   0  13  331.08   21.38
  -1   0  13  364.80   21.14
   1   0  13  343.53   21.19
   1   0 -13  354.88   21.10
  -1   0 -13  321.61   21.16
   2   0  13   64.87    4.36
  -2   0  13   63.56    4.21
  -2   0  13   63.89    4.38
  -2   0 -13   64.25    4.37
   2   0 -13   63.52    4.95
  -3   0 -13    3.42    0.91
  -3   0 -13    2.60    0.77
  -3   0  13    2.36    0.69
   3   0  13    2.71    0.69
   3   0 -13    1.84    0.94
   3   0 -13    0.18    0.93
  -3   0  13    2.19    0.67
   3   0  13    2.56    0.80
   3   0  13    1.83    0.55
   3   0 -13    1.70    0.82
  -4   0 -13    4.47    1.04
   4   0 -13    4.15    1.11
  -4   0 -13    5.28    1.13
  -4   0  13    4.70    1.03
   4   0  13    5.54    1.07
  -4   0  13    5.41    0.90
   4   0  13    6.67    0.93
   4   0 -13    5.17    1.06
  -4   0 -13    4.18    1.18
   5   0 -13   42.81    3.46
   5   0  13   42.38    3.50
  -5   0  13   44.15    3.44
  -5   0  13   42.92    3.35
   5   0 -13   45.69    3.91
  -5   0 -13   43.35    3.37
   5   0  13   42.91    3.16
  -6   0 -13    0.67    0.58
   6   0 -13    0.67    1.07
  -6   0  13    0.95    0.47
   6   0  13    0.45    0.39
   6   0 -13    1.11    0.54
   6   0  13    0.17    0.58
   0   1 -13  149.68   10.60
   0   1  13  159.30    9.57
   0  -1 -13  152.51   10.44
   0  -1  13  153.85    9.50
   0   1 -13  145.45    9.57
   0  -1  13  151.82    9.61
   0  -1 -13  155.59    9.73
   0   1  13  151.42    9.62
  -1   1  13   80.76    5.47
  -1   1  13   79.66    5.62
  -1  -1 -13   86.30    5.78
   1  -1  13   79.61    6.01
   1   1 -13   89.05    6.44
   1  -1  13   77.96    5.58
   1  -1 -13   75.31    6.12
  -1   1 -13   84.11    5.56
  -1  -1  13   95.79    5.62
   1   1  13  102.52    5.69
  -1  -1  13   94.21    5.60
   1  -1 -13   82.70    5.60
   1   1  13   91.92    5.54
   2   1 -13   43.36    3.34
   2  -1  13   33.44    2.82
   2  -1  13   31.86    2.62
  -2  -1 -13   39.60    2.86
  -2   1  13   34.47    2.71
   2   1  13   39.45    2.81
   2  -1 -13   32.58    2.52
  -2   1 -13   31.83    2.63
  -2  -1  13   42.37    2.73
  -2  -1  13   42.56    2.67
   2  -1 -13   32.94    3.01
   3  -1  13   20.46    2.07
  -3   1  13   22.33    1.98
  -3   1  13   20.09    1.92
   3   1 -13   20.91    2.37
  -3  -1 -13   18.95    1.88
   3  -1  13   21.51    1.78
  -3  -1 -13   21.58    2.03
  -3  -1 -13   20.82    2.14
   3   1 -13   21.51    2.10
   3  -1  13   22.48    1.88
   3   1 -13   20.66    2.27
  -3   1  13   21.26    1.85
  -3   1 -13   22.94    1.92
  -3  -1  13   22.87    1.94
   3   1  13   22.68    1.89
  -3   1 -13   21.01    1.93
   3   1  13   22.97    2.01
   3  -1 -13   23.93    2.30
  -3  -1  13   19.81    1.77
   3  -1 -13   22.57    2.02
  -4  -1 -13   38.83    3.82
  -4   1  13   48.61    3.60
   4   1 -13   51.32    4.07
   4  -1  13   51.35    3.85
  -4  -1 -13   46.84    3.56
  -4   1  13   46.84    3.33
   4  -1  13   51.81    3.48
  -4   1  13   48.34    3.68
   4   1 -13   44.36    3.79
  -4  -1 -13   47.40    3.74
  -4  -1 -13   50.81    3.87
   4  -1 -13   51.75    3.98
   4  -1 -13   47.27    3.81
  -4   1 -13   48.36    3.83
   4   1  13   48.48    3.33
  -4  -1  13   43.75    3.37
   4   1  13   43.65    3.57
   4  -1 -13   45.89    3.50
  -4  -1  13   44.08    3.65
   4   1  13   45.30    3.69
  -4   1 -13   49.22    3.63
   5  -1  13  116.99    8.77
   5  -1  13  136.26    8.08
  -5   1  13  130.12    8.70
   5   1 -13  142.51    9.22
  -5  -1 -13  129.29    8.94
  -5   1  13  140.58    8.64
  -5  -1 -13  123.46    8.67
   5   1 -13  125.59    8.41
   5   1  13  129.98    8.12
  -5   1 -13  138.22    8.88
  -5  -1  13  125.29    8.09
   5  -1 -13  125.69    8.40
  -5  -1  13  128.47    8.59
  -5   1 -13  135.85    8.69
   5   1  13  119.21    8.78
   5  -1 -13  138.74    9.20
  -6   1  13    3.21    0.75
   6   1 -13    4.81    1.38
   6  -1  13    2.96    0.68
   6   1 -13    3.76    0.80
  -6   1  13    3.05    0.90
  -6  -1 -13    6.25    1.13
   6  -1  13    2.43    0.69
  -6  -1  13    5.01    0.91
  -6   1 -13    4.08    0.95
   6   1  13    6.09    0.82
   6  -1 -13    2.29    0.84
   0   2  13    3.89    0.68
   0   2 -13    3.28    0.86
   0   2  13    3.87    0.62
   0  -2  13    3.96    0.71
   0  -2 -13    4.04    0.91
   0   2 -13    4.84    0.67
   1  -2  13   70.20    4.74
  -1   2  13   67.28    4.41
  -1  -2 -13   62.97    4.56
   1   2 -13   54.18    4.98
   1  -2  13   68.92    4.37
   1  -2 -13   66.42    4.71
   1   2  13   59.66    4.30
  -1   2 -13   70.11    4.31
  -1  -2  13   62.79    4.33
  -1  -2  13   67.10    4.27
   1  -2 -13   64.90    4.39
   1   2  13   58.17    4.36
  -2  -2 -13   38.95    3.13
  -2  -2 -13   43.09    2.87
   2  -2  13   34.93    2.81
   2  -2  13   38.34    3.11
  -2   2  13   33.83    2.72
   2  -2  13   32.65    2.89
  -2  -2 -13   43.62    3.16
  -2   2  13   37.58    2.91
   2   2 -13   45.18    3.62
   2  -2 -13   34.35    2.78
   2   2  13   40.56    3.06
  -2  -2  13   44.58    2.90
  -2  -2  13   44.93    2.91
   2  -2 -13   37.62    2.93
  -2   2 -13   34.99    2.83
   2  -2 -13   37.93    3.18
   2   2  13   38.24    2.82
  -2  -2  13   47.42    3.08
  -2  -2  13   41.72    2.74
  -2   2 -13   37.07    2.84
   3   2 -13   22.98    2.58
  -3   2  13   25.44    2.14
   3  -2  13   24.88    2.11
  -3  -2 -13   22.59    2.14
   3  -2  13   23.86    2.23
  -3   2  13   28.63    2.06
  -3  -2 -13   24.90    2.40
   3  -2  13   27.71    2.40
  -3   2  13   27.39    2.26
  -3  -2 -13   24.79    2.40
   3  -2 -13   23.67    2.45
  -3   2 -13   24.40    2.15
   3  -2 -13   27.09    2.17
   3   2  13   23.03    2.09
   3   2  13   24.18    2.32
  -3   2 -13   23.69    2.15
  -3  -2  13   23.73    1.98
  -3  -2  13   26.46    2.19
  -3  -2  13   28.14    2.26
  -3  -2  13   28.10    2.28
  -4   2  13  106.49    7.02
   4  -2  13  106.24    6.56
  -4  -2 -13   99.19    7.28
   4   2 -13   97.47    6.92
  -4   2  13  103.23    6.98
   4   2 -13  101.44    7.40
   4  -2  13  110.03    7.24
  -4  -2 -13  101.17    7.00
  -4   2 -13  100.50    7.16
  -4  -2  13  104.64    6.57
   4   2  13  102.61    6.53
   4  -2 -13  102.94    6.79
   4   2  13   90.68    6.65
  -4  -2  13  103.59    6.94
   4  -2 -13  106.34    6.92
  -4   2 -13  103.24    6.84
   5   2 -13    7.22    1.41
  -5   2  13    2.19    0.86
  -5  -2 -13    4.09    1.08
   5   2 -13    6.08    1.35
  -5  -2 -13    3.27    0.86
  -5   2  13    5.86    1.09
   5  -2  13    5.05    0.99
   5  -2  13    5.31    1.07
  -5  -2  13    5.87    0.91
   5  -2 -13    2.58    0.78
  -5  -2  13    3.96    0.91
   5  -2 -13    4.81    1.13
   5   2  13    6.59    1.08
   5   2  13    5.31    0.92
  -5   2 -13    4.11    0.98
  -5   2 -13    5.47    1.10
   6   2 -13   12.99    1.85
   6   2 -13    7.91    1.10
   6  -2  13    7.18    0.97
  -6   2  13    9.32    1.09
  -6  -2 -13    8.13    1.34
  -6   2  13    7.57    1.22
   6  -2  13    7.53    1.10
  -6   2 -13   10.74    1.30
  -6  -2  13   10.56    1.11
   6   2  13    9.32    1.03
   6  -2 -13    9.13    1.29
   0   3  13   13.39    1.17
   0  -3 -13   12.29    1.38
   0   3 -13   11.90    1.09
   0   3 -13   12.76    1.47
   0   3  13   12.22    1.19
   0  -3  13   13.39    1.24
   1  -3  13   28.30    2.24
  -1   3  13   29.09    2.12
   1   3 -13   19.02    2.45
  -1  -3 -13   24.18    2.21
   1  -3  13   30.09    2.08
  -1  -3  13   22.36    1.98
   1   3  13   21.73    1.98
  -1   3 -13   28.29    1.98
   1   3  13   23.66    2.09
   1  -3 -13   26.38    2.11
   2  -3  13   68.30    4.76
   2  -3  13   67.01    4.69
   2   3 -13   76.04    5.75
  -2  -3 -13   71.67    5.02
  -2  -3 -13   75.53    4.94
  -2  -3 -13   72.41    4.62
  -2   3  13   63.60    4.55
   2   3 -13   75.43    5.18
   2  -3  13   70.68    5.33
  -2   3  13   71.75    4.95
   2  -3  13   66.86    4.78
  -2  -3 -13   81.36    5.16
  -2  -3 -13   73.20    4.91
   2  -3  13   68.66    4.89
   2  -3  13   68.70    4.48
   2  -3 -13   67.00    4.77
   2  -3 -13   69.48    5.29
   2   3  13   68.71    4.66
  -2  -3  13   71.31    4.58
   2  -3 -13   57.18    5.01
  -2  -3  13   72.79    4.53
  -2  -3  13   82.38    5.04
   2  -3 -13   67.53    4.80
   2   3  13   71.95    5.02
  -2   3 -13   69.93    4.79
   2  -3 -13   66.00    4.77
  -2  -3  13   78.67    4.89
  -2  -3  13   77.72    4.91
   3  -3  13   31.41    2.50
  -3   3  13   30.71    2.54
   3  -3  13   29.71    2.73
   3  -3  13   27.34    2.36
  -3  -3 -13   27.21    2.60
   3  -3  13   29.09    2.30
   3   3 -13   29.23    3.00
  -3   3  13   31.89    2.27
  -3  -3 -13   29.07    2.60
  -3  -3 -13   26.96    2.43
   3  -3 -13   28.70    2.71
   3   3  13   27.01    2.63
  -3  -3  13   27.17    2.20
   3   3  13   24.25    2.33
   3  -3 -13   30.39    2.39
  -3  -3  13   29.73    2.51
  -3   3 -13   30.05    2.37
  -3  -3  13   26.36    2.22
  -3  -3  13   27.48    2.41
  -3   3 -13   29.44    2.45
   3  -3 -13   29.83    2.81
  -3  -3  13   26.38    2.35
  -4   3  13   44.48    3.74
   4  -3  13   46.10    3.69
   4  -3  13   48.75    3.67
   4   3 -13   58.83    4.39
  -4   3  13   47.42    3.78
  -4  -3 -13   52.59    4.29
   4  -3  13   45.96    3.96
   4  -3  13   50.58    3.90
   4   3 -13   52.75    4.06
   4  -3  13   43.12    3.56
  -4  -3 -13   57.83    4.01
   4   3  13   53.33    3.86
   4  -3 -13   45.32    3.85
  -4  -3  13   59.30    3.76
  -4  -3  13   53.38    3.88
   4  -3 -13   46.81    3.73
  -4  -3  13   54.88    3.64
  -4   3 -13   50.46    3.77
   4   3  13   49.67    3.66
   5   3 -13   18.15    2.02
  -5  -3 -13   12.99    1.52
  -5   3  13    9.40    1.35
   5  -3  13   10.06    1.33
   5   3 -13   12.91    1.61
  -5   3  13   12.05    1.46
   5  -3  13   10.59    1.33
  -5  -3 -13    9.08    1.69
  -5   3 -13   10.48    1.48
   5   3  13   11.56    1.45
  -5  -3  13   11.04    1.31
   5  -3 -13   11.24    1.59
   5   3  13   13.59    1.33
  -5   3 -13    7.63    1.37
  -5  -3  13   11.64    1.44
   5  -3 -13    8.26    1.34
  -6  -3 -13    3.24    0.83
   6  -3  13    2.84    0.60
  -6   3  13    4.12    0.67
  -6  -3  13    2.17    0.64
   6  -3 -13    2.70    0.73
   6   3  13    2.67    0.61
  -6   3 -13    2.71    0.70
   0  -4 -13   11.87    1.81
   0   4 -13   11.29    1.55
   0  -4 -13   12.80    1.54
   0  -4  13   10.97    1.42
   0  -4  13   12.19    1.30
   0  -4 -13   12.20    1.36
   0  -4 -13   14.99    1.53
   0  -4  13   12.52    1.26
   0  -4  13   14.00    1.24
   0   4  13   13.74    1.28
  -1   4  13   14.84    1.40
   1  -4  13   13.65    1.29
   1  -4  13   12.00    1.50
  -1  -4 -13   12.59    1.44
   1  -4  13   13.76    1.49
  -1  -4 -13   13.83    1.64
   1   4 -13   11.29    1.79
   1  -4  13   13.29    1.29
  -1  -4 -13   12.08    1.44
  -1  -4 -13   14.12    1.59
   1  -4  13   11.76    1.31
  -1  -4  13   13.92    1.30
   1   4  13   12.90    1.37
   1  -4 -13   11.40    1.81
   1  -4 -13   12.65    1.49
  -1  -4  13   12.26    1.51
   1   4  13   10.53    1.42
   1  -4 -13   10.07    1.53
   1   4  13   13.56    1.40
   1  -4 -13   12.21    1.39
  -1  -4  13   11.52    1.38
  -1   4 -13   12.29    1.23
  -1  -4  13   14.20    1.37
   1  -4 -13   13.06    1.45
  -1  -4  13   15.60    1.32
  -2   4  13   17.71    1.62
   2  -4  13   17.83    1.64
  -2  -4 -13   16.40    1.63
  -2  -4 -13   17.60    1.84
   2  -4  13   19.06    1.59
   2   4 -13   18.30    2.20
  -2  -4 -13   17.04    1.73
  -2  -4 -13   15.62    1.72
   2  -4  13   19.86    1.88
   2  -4  13   15.97    1.55
  -2  -4 -13   17.33    1.78
  -2   4  13   16.44    1.67
   2  -4  13   17.97    1.66
   2  -4 -13   15.88    1.97
  -2  -4  13   16.60    1.54
   2   4  13   15.30    1.74
  -2  -4  13   15.37    1.48
   2  -4 -13   15.89    1.63
  -2   4 -13   16.98    1.59
  -2  -4  13   16.73    1.72
  -2  -4  13   17.18    1.65
   2   4  13   16.03    1.68
  -2  -4  13   14.05    1.51
   2  -4 -13   17.02    1.67
   2  -4 -13   16.43    1.64
  -3  -4 -13   22.50    2.07
   3  -4  13   16.81    1.78
  -3   4  13   13.34    1.83
  -3  -4 -13   22.31    1.98
   3  -4  13   16.39    1.73
  -3  -4 -13   23.36    1.89
   3  -4  13   18.00    1.80
   3  -4  13   14.17    2.00
   3   4 -13   22.13    2.59
  -3  -4  13   24.91    2.05
   3   4  13   20.15    2.18
  -3  -4  13   21.35    1.99
  -3  -4  13   24.57    1.84
   3  -4 -13   13.66    1.88
  -3   4 -13   16.32    1.87
  -3  -4  13   22.78    2.07
   3   4  13   21.98    2.04
   3  -4 -13   16.84    1.80
   3  -4 -13   14.15    2.13
  -3  -4  13   22.49    1.78
   3  -4 -13   14.24    1.79
   3  -4 -13   12.80    2.03
   4  -4  13   22.32    2.08
   4  -4  13   23.69    2.16
  -4  -4 -13   22.99    2.24
   4  -4  13   24.59    2.20
   4   4 -13   23.13    2.37
  -4  -4 -13   25.15    2.50
  -4   4  13   22.24    2.14
   4  -4  13   21.27    2.05
   4  -4  13   22.54    2.09
   4   4 -13   25.06    2.62
  -4  -4 -13   21.06    2.36
   4  -4  13   22.16    2.19
  -4   4  13   22.87    2.13
  -4  -4  13   24.83    2.11
  -4  -4  13   23.92    2.02
   4  -4 -13   20.59    2.21
   4  -4 -13   21.12    2.05
   4  -4 -13   21.79    2.18
  -4   4 -13   21.94    2.18
   4   4  13   21.73    2.15
  -4  -4  13   21.46    2.08
  -4  -4  13   22.51    2.19
   4   4  13   21.78    2.19
  -4  -4  13   24.13    2.06
   5   4 -13    0.72    0.74
   5  -4  13    1.34    0.55
  -5  -4 -13    0.77    0.56
   5   4 -13    0.76    0.74
   5  -4  13    1.08    0.59
   5  -4  13    0.90    0.48
  -5   4  13    0.63    0.56
  -5  -4 -13   -0.14    0.67
  -5   4  13    0.62    0.51
  -5  -4  13    0.74    0.53
   5  -4 -13    0.72    0.58
   5  -4 -13    0.58    0.67
  -5  -4  13    1.08    0.56
   5   4  13    1.04    0.52
  -5   4 -13    0.72    0.61
   5   4  13    0.81    0.62
  -5  -4  13    0.54    0.51
  -5   4 -13    1.16    0.70
  -6  -4 -13    0.70    0.53
  -6   4  13    3.10    0.57
  -6   4 -13    1.71    0.52
   6  -4 -13    1.41    0.57
   6   4  13    0.94    0.38
  -6  -4  13    1.31    0.48
   0  -5 -13   77.36    5.00
   0  -5  13   71.76    4.97
   0  -5  13   78.12    5.14
   0   5  13   77.20    5.16
   0  -5 -13   76.42    5.47
   0  -5 -13   77.60    5.15
   0  -5  13   73.86    5.29
   0  -5 -13   72.10    5.21
   0   5 -13   71.16    5.87
   0  -5  13   71.73    4.73
   1  -5  13    7.26    0.97
   1  -5  13    7.51    1.17
  -1  -5 -13    8.39    1.18
   1  -5  13    6.39    1.05
  -1   5  13    7.42    1.07
  -1  -5 -13    8.54    1.28
   1  -5  13    8.17    1.19
   1  -5  13    9.03    1.07
  -1  -5 -13    8.20    1.40
   1   5 -13    5.58    1.56
  -1  -5  13    9.54    1.06
   1  -5 -13    7.46    1.47
   1   5  13    9.43    1.16
   1  -5 -13    8.27    1.15
  -1  -5  13    9.91    1.14
   1  -5 -13    6.96    1.15
   1   5  13    6.70    1.20
   1  -5 -13    7.40    1.17
   1  -5 -13    8.42    1.36
  -1  -5  13    6.93    1.10
  -1   5 -13    6.10    0.95
  -1  -5  13    7.09    1.25
  -1  -5  13    8.64    1.13
   1   5  13    7.68    1.14
  -2  -5 -13   -0.04    0.82
   2   5 -13    1.21    1.13
  -2   5  13   -0.02    0.50
   2  -5  13   -0.03    0.46
  -2   5  13    0.23    0.73
   2  -5  13    0.04    0.48
  -2  -5 -13    1.14    0.68
   2  -5  13    0.62    0.77
  -2  -5 -13    1.03    0.80
  -2  -5 -13    0.69    0.80
  -2  -5 -13    1.45    0.86
   2  -5  13    0.07    0.55
  -2  -5  13    2.38    0.71
   2  -5 -13    0.60    0.87
  -2  -5  13    1.93    0.75
   2  -5 -13    0.93    0.62
  -2  -5  13    2.13    0.65
   2   5  13    2.29    0.74
   2  -5 -13    0.51    0.74
   2   5  13    1.62    0.81
   2  -5 -13   -0.58    0.56
  -2  -5  13    1.33    1.15
  -2   5 -13    0.22    0.62
  -3  -5 -13    1.37    0.72
  -3  -5 -13    0.97    0.73
   3  -5  13    0.82    0.76
  -3  -5 -13    1.23    1.18
   3  -5  13    2.11    0.71
   3  -5  13    1.47    0.82
  -3  -5 -13    3.59    1.11
   3  -5  13    1.08    0.63
  -3  -5 -13    0.89    1.03
   3  -5  13    2.12    0.74
   3  -5  13    1.92    0.79
   3  -5 -13    0.97    0.71
  -3  -5  13    0.64    0.57
  -3  -5  13    1.84    0.79
   3   5  13    1.06    0.76
   3  -5 -13    1.58    0.68
   3  -5 -13    1.29    0.99
  -3  -5  13    1.29    0.88
  -3  -5  13    1.09    0.70
   3  -5 -13    1.48    0.79
  -3  -5  13    1.15    0.80
  -3  -5  13    1.59    0.62
   3  -5 -13    1.53    1.25
   3  -5 -13    1.11    1.35
  -4  -5 -13    2.68    1.00
   4  -5  13    2.87    0.76
  -4  -5 -13    2.39    0.88
  -4   5  13    3.40    0.80
   4  -5  13    2.63    0.77
   4  -5  13    2.07    0.71
   4  -5  13    2.24    0.72
  -4  -5 -13    2.57    1.04
   4  -5  13    1.77    0.70
  -4   5  13    2.32    0.71
  -4  -5 -13    2.37    0.88
   4   5 -13    1.13    0.81
   4  -5  13    2.68    0.79
  -4   5 -13    1.95    0.81
  -4  -5  13    2.67    0.81
  -4  -5  13    1.22    0.58
   4   5  13    1.55    0.79
   4  -5 -13    3.78    0.96
   4  -5 -13    2.40    0.77
   4  -5 -13    1.65    0.91
  -4  -5  13    2.86    0.72
   4  -5 -13    3.76    1.10
  -4  -5  13    2.03    0.79
  -4  -5  13    1.98    0.77
   4   5  13    1.90    0.79
  -5   5  13    1.90    0.59
   5  -5  13    1.94    0.58
   5   5 -13    0.96    0.79
   5  -5  13    1.68    0.58
  -5  -5 -13    1.57    0.79
   5  -5  13    1.95    0.61
  -5   5  13    1.69    0.61
  -5  -5 -13    1.03    0.62
  -5  -5  13    0.71    0.51
   5  -5 -13    0.38    0.56
  -5   5 -13    1.77    0.64
   5   5  13    1.77    0.57
  -5   5 -13    3.01    0.82
  -5  -5  13    1.39    0.56
  -5  -5  13    1.45    0.58
   5   5  13    1.35    0.58
   5  -5 -13    0.83    0.58
   0   6  13    0.46    2.13
   0  -6  13    0.40    0.60
   0  -6 -13    0.42    0.93
   0  -6 -13    0.41    0.68
   0  -6 -13   -0.35    0.61
   0  -6  13    0.13    0.58
   0   6 -13    0.69    1.12
   0  -6  13    0.62    0.47
   0  -6 -13   -0.36    0.67
   0  -6  13    0.76    0.59
  -1  -6 -13    8.57    1.45
  -1  -6 -13   12.20    1.60
  -1  -6 -13   12.46    1.44
   1  -6  13    9.16    1.29
   1   6 -13    6.50    1.94
  -1  -6 -13   11.37    1.82
  -1   6  13    8.75    1.38
   1  -6  13   10.03    1.16
   1  -6  13    9.34    1.46
   1  -6 -13   10.87    1.45
   1   6  13    9.51    1.41
   1  -6 -13    9.17    1.39
  -1  -6  13   11.17    1.46
  -1  -6  13   12.83    1.49
   1  -6 -13   10.23    1.79
   1  -6 -13    7.84    1.44
  -1   6 -13   11.78    1.71
  -1  -6  13   10.28    1.21
   2  -6  13   29.63    2.59
  -2  -6 -13   29.31    3.15
   2  -6  13   29.59    2.37
  -2   6  13   28.71    2.27
   2  -6  13   25.41    2.40
   2  -6  13   28.28    2.40
   2  -6  13   28.27    2.45
  -2  -6 -13   28.03    2.43
  -2  -6 -13   25.99    2.43
  -2  -6 -13   28.06    2.71
   2  -6  13   29.24    2.50
  -2  -6 -13   26.36    2.65
  -2  -6 -13   28.74    2.68
   2  -6 -13   23.32    2.91
   2  -6 -13   23.41    2.78
  -2  -6  13   29.09    2.54
   2  -6 -13   31.44    2.42
  -2  -6  13   26.28    2.47
  -2  -6  13   28.41    2.47
   2   6  13   26.39    2.40
   2  -6 -13   28.22    2.43
  -2  -6  13   24.29    2.57
   2  -6 -13   30.15    3.02
  -2  -6  13   29.25    2.30
   2  -6 -13   29.10    2.51
  -2  -6  13   27.28    2.27
  -3  -6 -13   12.08    1.63
   3  -6  13   10.97    1.52
  -3  -6 -13   11.38    1.44
  -3  -6 -13   11.11    1.59
   3  -6  13   11.64    1.45
   3  -6  13   12.40    1.44
  -3  -6 -13   11.44    1.86
  -3  -6 -13   13.04    1.68
   3  -6  13   13.27    1.50
   3  -6  13   10.48    1.45
  -3  -6  13   11.89    1.58
   3  -6 -13   11.00    1.50
   3   6  13   10.40    1.52
   3  -6 -13   12.29    1.49
  -3  -6  13   11.09    1.46
   3  -6 -13   11.10    2.04
  -3  -6  13   10.86    1.39
   3  -6 -13   12.69    1.85
   3  -6 -13   12.77    1.63
  -3  -6  13    9.82    1.38
   3  -6 -13   11.80    1.79
  -3  -6  13   11.39    1.39
   4  -6  13   15.62    1.78
   4  -6  13   16.00    1.68
   4  -6  13   15.42    1.65
  -4  -6 -13   16.00    1.82
   4  -6  13   17.83    1.70
  -4  -6 -13   15.50    1.91
  -4  -6 -13   18.31    2.05
   4  -6  13   18.09    1.74
   4   6 -13   14.36    2.01
  -4  -6 -13   16.27    1.71
  -4  -6 -13   17.38    1.89
  -4   6  13   17.08    1.69
  -4   6  13   16.19    1.64
   4  -6 -13   15.40    1.77
   4  -6 -13   15.93    1.67
  -4  -6  13   16.58    1.64
  -4  -6  13   15.48    1.60
   4  -6 -13   16.62    1.99
  -4  -6  13   19.63    1.77
  -4   6 -13   16.90    1.74
   4   6  13   17.00    1.77
  -4  -6  13   17.70    1.70
   4  -6 -13   17.53    1.85
  -4  -6  13   16.86    1.72
  -5  -6 -13    0.68    0.70
   5  -6  13    1.59    0.47
   5   6 -13    1.02    0.86
   5  -6  13    1.33    0.63
  -5   6  13    2.21    0.52
  -5   6  13    1.53    0.61
  -5  -6 -13    1.54    0.73
   5  -6  13    1.54    0.48
  -5  -6  13    1.20    0.50
   5  -6 -13    1.18    0.59
  -5  -6  13    1.97    0.69
   5   6  13    1.66    0.48
  -5   6 -13    1.76    0.73
  -5   6 -13    1.24    0.49
   5  -6 -13    1.34    0.74
   5  -6 -13    1.44    0.59
  -5  -6  13    2.09    0.57
   5  -6 -13    1.77    0.68
   5   6  13    1.25    0.56
  -5  -6  13    2.85    0.68
   0  -7  13    1.02    0.52
   0  -7  13    0.36    0.81
   0  -7 -13    2.07    1.27
   0  -7 -13    1.62    1.01
   0  -7  13    0.22    0.75
   0  -7 -13    1.35    0.71
   0  -7 -13    1.39    1.12
   0  -7  13    1.53    0.71
   0  -7 -13    1.66    0.77
   0  -7  13    0.42    0.67
   1  -7  13   23.67    2.27
  -1  -7 -13   23.35    2.53
  -1  -7 -13   24.24    2.50
  -1  -7 -13   26.70    2.30
   1  -7  13   26.15    2.32
  -1  -7 -13   22.04    2.24
   1  -7  13   21.80    2.32
  -1  -7 -13   21.49    2.84
  -1  -7 -13   27.69    2.75
   1  -7  13   23.73    2.20
   1  -7  13   27.40    2.26
  -1  -7  13   25.34    2.10
  -1  -7  13   22.89    2.23
   1  -7 -13   24.96    2.74
   1  -7 -13   24.43    2.27
   1  -7 -13   28.45    2.76
  -1  -7  13   24.34    2.39
  -1  -7  13   22.25    2.42
   1  -7 -13   28.76    2.35
   1  -7 -13   26.47    2.83
   1  -7 -13   27.01    2.43
  -1  -7  13   23.33    2.34
  -2  -7 -13   13.89    2.24
  -2  -7 -13   13.28    1.78
  -2  -7 -13   15.46    2.06
   2  -7  13   19.14    1.78
   2  -7  13   18.28    1.78
   2  -7  13   16.61    1.93
   2  -7  13   19.10    1.87
   2  -7  13   21.35    1.84
  -2  -7 -13   15.41    1.92
  -2  -7 -13   12.24    1.89
  -2  -7  13   17.22    1.84
   2   7  13   15.34    1.83
  -2  -7  13   16.14    1.67
   2  -7 -13   22.03    2.22
   2  -7 -13   18.38    2.24
   2  -7 -13   18.22    2.32
   2  -7 -13   19.47    1.89
  -2  -7  13   14.54    1.73
   2  -7 -13   17.61    1.89
  -2  -7  13   15.62    1.66
   2  -7 -13   18.11    1.75
  -2  -7  13   17.16    1.89
   3  -7  13    1.90    0.67
   3  -7  13    2.00    0.72
   3  -7  13    1.95    0.73
  -3  -7 -13    0.73    0.79
  -3  -7 -13    1.57    0.95
  -3  -7 -13    2.11    0.91
   3  -7  13    3.02    0.83
  -3  -7 -13    2.80    0.87
   3  -7  13    1.41    0.65
  -3  -7 -13    1.78    0.81
  -3  -7  13    1.57    0.72
   3   7  13    2.10    0.84
  -3  -7  13    1.30    0.68
  -3  -7  13    1.82    0.71
   3  -7 -13    2.83    1.08
  -3  -7  13    2.76    0.74
   3  -7 -13    2.15    0.92
   3  -7 -13    1.30    0.78
   3  -7 -13    2.70    0.89
   3  -7 -13    0.63    0.67
   3  -7 -13    2.24    1.07
  -3  -7  13    2.53    0.70
  -4  -7 -13    1.33    0.73
  -4  -7 -13    2.06    0.79
   4   7 -13   -0.83    0.65
  -4   7  13    1.02    0.57
  -4  -7 -13    1.76    0.83
  -4  -7 -13    0.36    0.55
   4  -7  13    2.22    0.65
  -4   7  13    0.26    0.43
   4  -7  13    0.92    0.61
  -4  -7 -13    1.17    0.83
   4  -7  13    0.93    0.59
   4  -7  13    0.59    0.52
   4  -7 -13    1.52    0.81
  -4  -7  13    0.81    0.58
   4   7  13    0.86    0.60
  -4  -7  13    0.67    0.45
   4  -7 -13    0.84    0.61
   4  -7 -13    0.61    0.56
  -4  -7  13    0.95    0.63
  -4  -7  13    0.98    0.57
   4  -7 -13    0.44    0.65
  -4  -7  13    0.74    0.58
  -4   7 -13   -0.14    0.54
  -5  -7 -13    2.84    0.68
  -5  -7 -13    2.43    0.84
   5  -7  13    1.39    0.42
   5  -7  13    2.10    0.46
   5  -7 -13    1.78    0.70
  -5  -7  13    2.91    0.63
  -5   7 -13    1.22    0.48
   5  -7 -13    1.18    0.62
  -5  -7  13    1.43    0.56
  -5  -7  13    1.10    0.51
   0  -8  13    3.89    0.93
   0  -8 -13    3.29    1.11
   0  -8 -13    2.76    1.01
   0  -8  13    2.32    0.82
   0  -8  13    3.01    0.73
   0  -8 -13    4.94    1.45
   0  -8  13    1.84    0.69
   0  -8 -13    3.85    1.06
   0  -8 -13    1.92    0.76
  -1  -8 -13    1.23    0.89
  -1  -8 -13   -0.35    0.55
   1  -8  13    0.31    0.62
  -1  -8 -13    0.44    0.67
  -1  -8 -13   -0.71    0.65
   1  -8  13   -0.48    0.52
   1  -8  13    0.15    0.49
  -1  -8 -13   -0.98    0.81
   1  -8  13    0.89    0.56
  -1   8  13   -0.44    0.48
  -1  -8 -13    0.97    0.77
  -1  -8  13    0.31    0.60
  -1  -8  13    0.72    0.52
   1  -8 -13    0.10    0.92
  -1  -8  13    0.20    0.56
   1  -8 -13   -0.26    0.79
   1  -8 -13    0.08    0.77
   1  -8 -13   -0.28    0.50
   1  -8 -13    0.95    0.61
  -1  -8  13    0.81    0.56
  -2  -8 -13    2.30    1.10
   2  -8  13    4.57    0.99
   2  -8  13    2.85    0.92
  -2  -8 -13    3.50    1.02
   2  -8  13    3.91    0.91
  -2  -8 -13    4.15    0.99
  -2  -8 -13    2.65    0.98
  -2  -8 -13    3.98    0.95
   2  -8  13    3.51    0.82
  -2  -8  13    2.83    0.84
  -2  -8  13    5.04    0.93
  -2  -8  13    2.49    0.85
   2  -8 -13    2.53    1.00
   2  -8 -13    4.23    1.30
   2  -8 -13    6.18    1.23
   2  -8 -13    5.41    1.13
  -2  -8  13    1.17    0.70
  -2  -8  13    2.74    0.83
   2  -8 -13    3.71    0.89
  -3  -8 -13    0.80    0.68
   3   8 -13    0.81    0.74
  -3  -8 -13    0.43    0.79
  -3  -8 -13    0.90    0.82
  -3  -8 -13    0.61    0.74
   3  -8  13    2.88    0.78
   3  -8  13    1.13    0.58
   3  -8  13    2.52    0.69
  -3  -8 -13    0.92    0.66
   3  -8  13    2.48    0.73
  -3  -8  13    1.67    0.59
   3   8  13    1.79    0.71
   3  -8 -13    1.45    0.77
  -3   8 -13    2.03    0.71
  -3  -8  13   -0.24    0.55
   3  -8 -13    1.68    0.94
   3  -8 -13    2.62    0.99
  -3  -8  13    2.38    0.71
  -3  -8  13    0.32    0.56
   3  -8 -13    1.46    0.65
   3  -8 -13    1.40    0.81
   3  -8 -13    1.10    0.67
   4  -8  13    1.06    0.46
  -4  -8 -13    1.89    0.56
   4  -8  13    1.39    0.49
  -4  -8 -13    1.79    0.59
  -4  -8 -13    1.04    0.64
   4  -8 -13    1.26    0.67
  -4  -8  13    2.22    0.62
   4  -8 -13    1.73    0.59
  -4  -8  13    1.83    0.56
   0  -9  13   -0.38    0.52
   0  -9  13   -0.71    0.53
   0  -9 -13    0.20    0.81
   0  -9 -13    1.57    0.71
   0  -9 -13    0.36    0.75
   0  -9 -13   -0.14    0.81
   0  -9 -13    0.84    0.62
   0  -9  13   -0.36    0.55
  -1  -9 -13    9.26    1.49
  -1  -9 -13    6.77    1.33
   1  -9  13    5.08    1.08
   1  -9  13    6.18    1.01
  -1  -9 -13    9.17    1.28
  -1  -9 -13    8.38    1.38
   1  -9  13    7.68    1.12
  -1  -9 -13    7.47    1.48
   1  -9 -13    7.22    1.45
  -1  -9  13    7.52    1.11
   1  -9 -13    6.04    1.35
  -1  -9  13    6.66    1.09
   1  -9 -13    6.10    1.06
   1  -9 -13    8.69    1.44
  -1  -9  13    7.70    1.08
   1  -9 -13    6.53    1.12
  -2  -9 -13   -0.16    0.66
  -2  -9 -13    0.29    0.70
   2  -9  13    0.28    0.53
   2  -9  13   -0.11    0.41
   2  -9  13   -0.38    0.66
  -2  -9 -13    1.21    0.70
  -2  -9 -13   -0.06    0.60
  -2  -9 -13    0.77    0.70
   2  -9  13    0.50    0.50
   2  -9 -13    0.01    0.73
  -2  -9  13    0.31    0.49
  -2  -9  13   -0.39    0.44
  -2  -9  13   -0.20    0.45
   2  -9 -13    0.65    0.49
   2  -9 -13   -0.76    0.53
  -2  -9  13    0.50    0.76
   2  -9 -13    0.13    0.79
   2  -9 -13    0.07    0.73
   3  -9  13    0.42    0.42
  -3  -9 -13    0.68    0.58
  -3  -9 -13    0.85    0.56
  -3  -9 -13    0.01    0.85
  -3  -9 -13    0.72    0.55
  -3  -9 -13    0.29    0.73
   3  -9  13    0.55    0.45
   3  -9 -13   -1.25    0.62
   3  -9 -13    0.37    0.77
   3  -9 -13   -0.49    0.48
  -3  -9  13    0.17    0.46
  -3  -9  13    0.25    0.40
   3  -9 -13   -0.30    0.45
   0 -10 -13    0.51    0.74
   0 -10 -13    0.04    0.78
   0 -10 -13    0.60    0.61
  -1 -10 -13    0.25    0.60
  -1 -10 -13    1.95    0.79
  -1 -10 -13    0.09    0.78
  -1 -10 -13    1.36    0.77
   1 -10 -13    1.81    0.86
   1 -10 -13    0.66    0.65
   1 -10 -13   -0.27    0.73
  -1 -10  13    1.38    0.50
   1 -10 -13    2.67    0.80
  -2 -10 -13    0.71    0.53
  -2 -10 -13   -0.36    0.49
  -2 -10 -13    0.39    0.54
   2 -10  13   -0.04    0.38
   2 -10 -13    0.67    0.52
  -2 -10  13   -0.09    0.37
  -2 -10  13    0.49    0.40
   2 -10 -13    0.48    0.48
   2 -10 -13    0.64    0.58
   0   0  14   34.82    2.48
   0   0 -14   33.19    2.82
   0   0  14   33.09    2.32
   0   0 -14   32.09    2.61
   1   0 -14   34.17    2.29
  -1   0 -14   28.57    2.38
   1   0 -14   31.97    2.75
  -1   0 -14   29.55    2.39
  -1   0  14   30.36    2.21
   1   0  14   29.30    2.27
  -1   0  14   30.25    2.22
  -2   0 -14  298.81   18.14
   2   0  14  297.89   18.14
  -2   0  14  287.89   18.33
  -2   0 -14  294.76   18.04
  -2   0  14  280.52   17.16
  -3   0  14    3.52    0.76
   3   0 -14    2.40    0.98
  -3   0 -14    3.30    0.82
   3   0  14    3.19    0.93
   3   0 -14    2.41    1.14
  -3   0  14    3.04    0.75
   3   0  14    3.45    0.77
  -3   0 -14    2.58    0.76
   3   0  14    4.28    0.80
   3   0 -14    3.07    0.95
   4   0  14   89.05    6.46
  -4   0  14   95.56    6.33
   4   0 -14   88.63    6.33
  -4   0  14   87.56    6.27
  -4   0 -14   93.97    6.47
   4   0  14   94.34    5.98
   4   0 -14   87.31    6.14
  -4   0 -14   88.37    6.28
  -4   0  14   91.85    5.92
   4   0 -14  100.21    6.74
   4   0  14   91.85    5.78
   5   0  14    0.66    0.48
  -5   0  14   -0.23    0.59
   5   0  14   -0.44    0.48
   5   0 -14   -0.58    0.89
  -5   0 -14   -1.59    0.76
  -5   0 -14    0.67    0.61
  -5   0  14    0.31    0.51
   5   0 -14    0.42    0.76
   6   0 -14    0.27    1.23
  -6   0  14    1.27    0.52
  -6   0 -14    1.10    0.68
   6   0  14    1.35    0.49
   6   0 -14    0.86    0.53
   0   1  14    2.89    0.56
   0   1 -14    2.99    0.70
   0  -1 -14    3.06    0.72
   0  -1  14    2.93    0.63
   0   1 -14    2.67    0.90
   0   1  14    2.82    0.60
   0  -1 -14    2.98    0.88
  -1   1  14  129.65    8.05
  -1   1  14  131.91    8.23
   1  -1  14  129.50    8.18
   1   1 -14  113.45    9.14
   1  -1  14  137.78    8.84
  -1  -1 -14  114.91    8.27
  -1   1 -14  135.47    8.89
   1   1  14  124.32    8.14
   1  -1 -14  127.99    8.98
   1   1  14  118.51    8.06
   1  -1 -14  143.54    8.22
  -1  -1  14  121.74    8.13
  -1   1 -14  135.32    8.15
  -1  -1  14  126.82    8.13
   2  -1  14    7.28    0.90
   2   1 -14    7.29    1.31
  -2   1  14    6.00    0.93
  -2  -1 -14    6.20    1.26
   2  -1  14    6.29    0.87
  -2  -1 -14    5.10    1.00
  -2   1  14    6.45    0.93
   2   1  14    7.40    0.96
  -2  -1  14    6.29    0.83
  -2  -1  14    7.18    0.93
   2  -1 -14    6.70    1.19
   2   1  14    6.68    0.96
  -2   1 -14    5.99    1.05
   2  -1 -14    6.06    1.09
  -2   1 -14    5.68    0.92
  -2  -1  14    5.59    0.82
   3   1 -14   24.06    2.46
   3   1 -14   28.33    2.40
  -3   1  14   21.77    2.00
   3  -1  14   19.23    1.94
  -3   1  14   22.44    2.09
  -3   1  14   22.88    1.94
   3  -1  14   18.79    2.03
   3   1 -14   24.15    2.53
  -3  -1 -14   26.57    2.27
   3  -1  14   19.85    1.84
  -3  -1 -14   26.56    2.31
   3   1  14   27.48    2.02
  -3   1 -14   22.91    2.02
   3  -1 -14   21.90    2.12
   3  -1 -14   20.79    2.34
   3   1  14   31.16    2.25
  -3  -1  14   29.64    2.16
  -3   1 -14   22.45    2.08
  -3  -1  14   25.90    1.98
   4  -1  14   35.26    2.68
  -4   1  14   32.90    2.54
  -4   1  14   32.52    2.67
  -4   1  14   30.72    2.78
   4   1 -14   29.12    3.05
  -4  -1 -14   32.71    2.74
  -4  -1 -14   29.52    2.88
  -4  -1 -14   32.45    2.97
   4  -1  14   32.43    2.84
   4   1 -14   33.77    3.13
  -4  -1  14   32.86    2.81
  -4   1 -14   34.72    2.81
   4  -1 -14   31.87    2.66
  -4  -1  14   34.09    2.61
   4  -1 -14   33.93    3.02
   4   1  14   34.24    2.52
   4   1  14   31.71    2.76
  -4   1 -14   33.68    2.92
   5   1 -14   15.61    1.90
  -5  -1 -14   15.84    1.85
   5  -1  14   10.82    1.39
  -5   1  14   11.12    1.51
   5   1 -14   18.07    2.17
  -5  -1 -14   15.39    1.57
   5  -1  14   12.69    1.58
  -5   1  14   11.86    1.53
  -5  -1  14   17.38    1.53
   5   1  14   15.08    1.53
  -5   1 -14   12.82    1.70
  -5  -1  14   16.07    1.64
   5  -1 -14   12.37    1.72
   6   1 -14   20.38    1.83
  -6   1  14   20.77    1.80
  -6  -1 -14   22.52    2.05
   6   1 -14   18.85    2.46
   6  -1  14   17.63    1.77
   6  -1  14   18.59    1.62
   6  -1 -14   19.48    1.88
   6   1  14   21.14    1.66
  -6  -1  14   20.14    1.79
  -6   1 -14   21.07    1.98
   0   2 -14   92.07    6.89
   0  -2  14   92.58    6.17
   0   2 -14   96.94    6.08
   0  -2 -14   91.08    6.30
   0   2  14   94.92    6.16
   0   2  14  100.35    6.11
  -1   2  14  151.41    9.65
   1  -2  14  139.13    9.53
   1  -2  14  150.33   10.37
   1   2 -14  155.93   10.84
  -1  -2 -14  154.94    9.77
  -1   2 -14  144.95    9.46
   1  -2 -14  146.05   10.35
   1   2  14  153.94    9.59
  -1  -2  14  158.68    9.58
   1  -2 -14  137.27    9.54
  -1  -2  14  156.07    9.53
   1   2  14  156.88    9.58
  -2   2  14   10.74    1.20
   2   2 -14   10.02    1.74
  -2   2  14    9.99    1.16
   2  -2  14   10.82    1.24
   2   2 -14    9.15    1.57
   2  -2  14    9.97    1.24
  -2  -2 -14   11.42    1.55
   2  -2  14   11.16    1.15
  -2  -2 -14    9.02    1.40
   2  -2  14   11.16    1.11
   2  -2  14   10.86    1.20
  -2  -2  14   10.11    1.12
  -2  -2  14   11.06    1.35
   2  -2 -14    9.62    1.42
   2  -2 -14   12.61    1.41
  -2   2 -14   11.60    1.18
   2  -2 -14   10.67    1.17
   2   2  14    9.94    1.24
  -2   2 -14    9.61    1.25
  -2  -2  14    9.18    1.10
   2   2  14    8.12    1.16
  -2  -2  14    9.12    1.05
   3  -2  14   11.03    1.40
  -3  -2 -14   11.34    1.57
   3   2 -14   10.42    1.79
  -3   2  14   11.38    1.45
  -3  -2 -14   12.78    1.42
  -3   2  14   11.64    1.29
  -3  -2 -14   12.70    1.67
   3  -2  14   10.02    1.35
   3  -2  14   10.51    1.19
   3   2 -14   14.33    1.77
   3  -2  14   10.62    1.27
  -3   2  14   11.79    1.20
  -3  -2  14   14.54    1.52
   3  -2 -14   10.68    1.37
  -3  -2  14   12.48    1.26
   3   2  14   12.85    1.42
   3   2  14   13.94    1.60
  -3   2 -14   11.16    1.33
  -3   2 -14    9.39    1.34
   3  -2 -14   10.39    1.57
  -3  -2  14   12.47    1.36
   4   2 -14   15.65    2.22
  -4  -2 -14   18.46    1.92
   4  -2  14   21.71    1.96
  -4   2  14   20.98    2.00
   4   2 -14   17.16    2.31
  -4  -2 -14   18.34    2.09
  -4  -2 -14   15.18    2.18
   4  -2  14   20.02    2.03
  -4   2  14   20.73    2.08
  -4  -2  14   16.20    2.01
  -4   2 -14   24.98    2.05
   4   2  14   19.80    1.80
  -4   2 -14   19.78    2.13
  -4  -2  14   17.66    1.78
   4   2  14   19.86    2.06
   4  -2 -14   21.34    1.99
   4  -2 -14   21.00    2.39
   5  -2  14    5.36    1.02
  -5   2  14    4.19    1.00
  -5   2  14    5.42    1.11
  -5  -2 -14    4.41    1.00
   5   2 -14    6.33    1.20
   5  -2  14    3.96    0.93
  -5  -2 -14    6.55    1.30
   5   2 -14    6.62    1.41
   5  -2 -14    4.25    0.92
  -5   2 -14    5.79    1.15
  -5   2 -14    3.67    0.99
  -5  -2  14    6.02    1.08
  -5  -2  14    6.75    0.99
   5   2  14    7.35    1.09
   5  -2 -14    3.52    0.94
   5   2  14    7.52    0.97
  -6  -2 -14   12.02    1.46
   6   2 -14   12.33    1.99
  -6   2  14    9.86    1.11
   6   2 -14    9.66    1.13
   6  -2  14    7.59    1.02
   6  -2 -14    9.54    1.28
  -6  -2  14   10.95    1.15
   6   2  14   10.43    1.06
  -6   2 -14    9.16    1.26
   0   3  14   16.57    1.36
   0   3  14   16.05    1.41
   0   3 -14   16.88    1.36
   0   3 -14   16.58    1.81
   0  -3 -14   16.00    1.62
   0  -3  14   16.17    1.47
   1   3 -14   54.74    4.68
   1  -3  14   52.01    3.83
  -1  -3 -14   62.96    4.21
  -1  -3 -14   60.41    4.16
   1  -3  14   60.81    4.33
   1  -3  14   57.90    3.95
   1  -3  14   50.92    4.02
  -1   3  14   55.86    3.73
  -1   3  14   61.03    4.03
  -1  -3  14   60.43    3.99
  -1  -3  14   57.90    3.68
   1  -3 -14   51.31    3.99
  -1  -3  14   56.77    4.06
   1   3  14   57.13    3.96
  -1   3 -14   57.25    3.87
   1   3  14   53.52    3.98
   2  -3  14    5.82    1.04
   2  -3  14    6.27    1.12
  -2  -3 -14    4.13    0.91
  -2  -3 -14    5.72    1.07
   2  -3  14    6.16    0.95
  -2  -3 -14    4.60    1.22
   2  -3  14    5.04    0.81
  -2  -3 -14    3.65    1.07
  -2  -3 -14    4.48    0.92
  -2   3  14    5.84    0.97
   2  -3  14    5.50    0.92
  -2   3  14    5.75    0.99
   2   3 -14    3.78    1.24
   2   3 -14    3.72    1.28
   2  -3  14    6.70    1.12
  -2  -3  14    3.61    0.80
  -2  -3  14    4.40    0.87
  -2   3 -14    5.40    0.90
   2  -3 -14    4.87    0.96
   2  -3 -14    4.14    0.87
  -2  -3  14    5.98    1.07
  -2  -3  14    4.15    0.74
   2   3  14    4.01    0.93
   2  -3 -14    5.10    1.03
   2   3  14    3.71    0.95
  -2  -3  14    4.54    0.84
   2  -3 -14    4.72    1.26
   2  -3 -14    5.01    0.97
   3  -3  14    1.03    0.66
   3  -3  14    0.54    0.78
   3   3 -14    2.59    1.22
  -3   3  14    0.80    0.76
  -3  -3 -14    2.01    1.04
  -3  -3 -14    1.42    0.74
  -3  -3 -14    2.59    1.10
   3  -3  14    1.29    0.61
  -3   3  14    1.52    0.63
  -3  -3  14    1.15    0.67
  -3  -3  14    2.08    0.73
   3  -3 -14    0.95    0.88
  -3  -3  14    1.57    0.75
   3   3  14    1.20    0.95
   3  -3 -14    0.58    0.95
  -3   3 -14    2.10    0.72
  -3  -3  14    2.36    0.69
  -3  -3  14    2.29    0.70
  -3   3 -14    0.23    0.75
   3   3  14    4.99    2.89
   3  -3 -14    2.65    0.81
   4   3 -14   17.48    2.36
   4  -3  14   23.24    2.02
   4  -3  14   18.79    1.96
  -4  -3 -14   17.96    2.34
  -4   3  14   18.11    1.88
   4  -3  14   17.19    2.02
  -4   3  14   19.76    1.94
  -4  -3 -14   18.08    1.98
   4   3 -14   17.77    2.22
   4  -3  14   19.32    1.90
  -4   3 -14   20.73    1.93
   4   3  14   14.89    1.98
  -4   3 -14   17.13    2.16
   4  -3 -14   18.17    2.18
   4   3  14   14.38    1.77
  -4  -3  14   16.98    1.93
  -4  -3  14   20.32    2.00
  -4  -3  14   19.66    1.81
   4  -3 -14   19.27    2.01
   5  -3  14   11.69    1.36
  -5  -3 -14    9.50    1.35
   5  -3  14   10.44    1.30
  -5  -3 -14    9.84    1.71
  -5   3  14   10.82    1.35
   5   3 -14   13.95    1.88
  -5   3  14   11.42    1.40
   5   3 -14    9.57    1.51
   5  -3 -14   10.41    1.49
   5   3  14   11.21    1.34
   5   3  14   12.66    1.27
   5  -3 -14    6.46    1.26
  -5   3 -14    9.05    1.39
  -5   3 -14   10.61    1.43
  -5  -3  14   10.35    1.25
  -5  -3  14   11.40    1.40
   6  -3  14   12.99    1.27
  -6  -3 -14   17.72    1.70
  -6   3  14   14.61    1.36
   6   3 -14   18.20    1.47
  -6  -3  14   15.31    1.45
  -6   3 -14   14.15    1.53
   6   3  14   17.96    1.37
   6  -3 -14   16.01    1.58
   0  -4  14   24.07    2.12
   0   4  14   24.49    1.94
   0  -4 -14   22.27    2.20
   0  -4  14   25.40    1.97
   0  -4  14   23.01    1.85
   0  -4 -14   23.33    2.38
   0  -4 -14   24.43    2.09
   0  -4 -14   20.49    2.04
   0  -4  14   24.28    1.98
   0   4 -14   23.54    2.40
  -1  -4 -14   18.08    1.84
   1  -4  14   19.02    1.84
   1  -4  14   18.12    1.66
   1  -4  14   16.96    1.65
   1  -4  14   20.45    1.61
  -1  -4 -14   19.66    1.99
  -1   4  14   20.12    1.73
   1  -4  14   17.99    1.81
   1  -4  14   22.42    1.72
   1   4 -14   15.15    2.16
  -1  -4 -14   14.34    1.72
  -1  -4 -14   18.13    2.00
   1  -4 -14   20.68    1.84
  -1  -4  14   18.89    1.61
   1   4  14   17.65    1.72
   1   4  14   16.53    1.71
  -1  -4  14   18.03    1.81
  -1   4 -14   19.25    1.61
  -1  -4  14   20.09    1.74
  -1  -4  14   17.30    1.59
   1  -4 -14   17.47    1.96
   1  -4 -14   19.67    1.88
   1  -4 -14   15.99    2.06
   1   4  14   17.53    1.67
  -1  -4  14   17.90    1.71
   1  -4 -14   17.86    1.78
  -2  -4 -14   16.81    1.66
  -2  -4 -14   15.39    1.59
   2  -4  14   15.85    1.54
   2  -4  14   15.15    1.70
   2  -4  14   14.19    1.51
   2   4 -14   13.75    2.05
   2  -4  14   13.59    1.52
   2  -4  14   16.91    1.53
  -2  -4 -14   15.97    1.77
  -2   4  14   15.88    1.50
  -2   4  14   14.23    1.60
   2  -4  14   17.86    1.54
  -2  -4 -14   15.26    1.62
  -2  -4 -14   17.48    1.81
  -2  -4  14   17.63    1.52
  -2  -4  14   16.33    1.69
  -2  -4  14   16.85    1.49
   2   4  14   15.48    1.74
   2  -4 -14   18.57    1.66
   2  -4 -14   15.90    1.62
   2   4  14   15.88    1.62
   2  -4 -14   15.33    1.60
  -2   4 -14   14.62    1.54
  -2  -4  14   14.02    1.57
   2  -4 -14   13.09    1.89
   3  -4  14   49.28    3.60
  -3  -4 -14   45.68    3.65
   3  -4  14   57.97    3.73
   3  -4  14   54.78    4.50
  -3  -4 -14   47.97    3.72
   3  -4  14   54.63    3.59
  -3   4  14   53.09    3.41
  -3  -4 -14   43.07    3.37
   3   4 -14   47.64    4.59
   3  -4 -14   47.91    3.98
   3  -4 -14   49.70    3.62
  -3  -4  14   42.07    3.33
   3  -4 -14   47.56    3.60
   3   4  14   43.36    3.51
  -3  -4  14   42.71    3.29
  -3  -4  14   43.39    3.66
  -3  -4  14   41.33    3.64
  -3   4 -14   50.57    3.60
  -3  -4  14   50.68    3.74
  -4   4  14   21.00    2.18
  -4  -4 -14   25.15    2.37
   4   4 -14   32.05    2.85
   4   4 -14   25.13    2.45
   4  -4  14   24.84    2.17
   4  -4  14   24.20    2.19
   4  -4  14   27.87    2.32
  -4  -4 -14   26.74    2.34
   4  -4  14   24.19    2.22
  -4   4  14   20.36    2.14
   4  -4  14   23.72    2.13
  -4  -4 -14   24.97    2.64
   4   4  14   24.50    2.29
   4  -4 -14   25.03    2.15
  -4  -4  14   26.46    2.17
  -4  -4  14   26.76    2.31
  -4  -4  14   28.83    2.22
   4  -4 -14   25.64    2.32
   4  -4 -14   23.35    2.33
  -4  -4  14   24.38    2.22
   4   4  14   23.05    2.21
  -4  -4  14   23.80    2.06
  -4   4 -14   25.30    2.30
   5  -4  14   13.48    1.39
   5   4 -14   12.92    1.56
   5   4 -14   14.97    1.87
   5  -4  14   11.34    1.39
  -5  -4 -14   11.40    1.73
   5  -4  14   12.30    1.35
  -5  -4 -14   12.30    1.44
  -5   4  14   11.12    1.37
  -5   4  14   13.06    1.45
   5   4  14   13.58    1.34
  -5   4 -14   11.51    1.47
  -5  -4  14   11.92    1.31
   5  -4 -14   11.54    1.58
  -5   4 -14   13.33    1.58
  -5  -4  14   10.98    1.40
  -5  -4  14   11.08    1.30
   5   4  14   12.26    1.39
   5  -4 -14   12.08    1.45
  -6   4  14   14.58    1.27
  -6  -4 -14   17.87    1.52
  -6  -4  14   15.09    1.38
  -6   4 -14   12.38    1.36
   6  -4 -14   12.97    1.38
   6   4  14   16.68    1.27
   0  -5  14    8.57    1.05
   0  -5  14    8.52    1.18
   0  -5  14    9.67    1.13
   0  -5 -14    8.16    1.27
   0  -5  14    9.23    1.11
   0  -5 -14    6.74    1.20
   0   5 -14    6.35    1.32
   0  -5 -14    7.25    1.16
   0  -5 -14    9.34    1.59
   0   5  14    8.31    1.07
   1  -5  14   10.52    1.35
  -1  -5 -14   12.09    1.51
  -1   5  14    8.11    1.18
   1   5 -14    7.50    1.72
  -1  -5 -14    7.14    1.19
   1  -5  14    9.77    1.17
   1  -5  14    9.85    1.06
   1  -5  14    8.97    1.09
  -1  -5 -14   11.06    1.54
  -1  -5 -14    6.03    1.22
   1  -5  14   10.19    1.36
  -1  -5  14   10.85    1.14
   1   5  14    7.80    1.23
   1  -5 -14    9.70    1.69
   1   5  14    9.38    1.21
   1  -5 -14   10.10    1.28
   1  -5 -14    7.81    1.33
   1   5  14    8.58    1.25
  -1  -5  14    9.46    1.25
  -1  -5  14    9.56    1.27
  -1  -5  14   11.48    1.18
  -1   5 -14    9.56    1.45
  -1  -5  14    9.14    1.24
   1  -5 -14   10.68    1.34
   1  -5 -14    9.12    1.37
  -2  -5 -14    3.77    1.07
  -2   5  14    5.74    1.18
  -2  -5 -14    3.01    1.00
   2   5 -14    0.57    1.16
   2  -5  14    5.98    1.04
  -2  -5 -14    3.79    0.96
  -2  -5 -14    2.19    1.11
   2  -5  14    5.68    1.21
  -2   5  14    4.69    0.90
   2  -5  14    6.96    1.29
   2  -5  14    7.16    1.00
  -2  -5 -14    4.66    0.96
   2  -5 -14    7.19    1.12
   2  -5 -14    4.64    1.21
   2  -5 -14    4.49    1.07
   2   5  14    4.52    1.14
   2  -5 -14    5.66    1.08
  -2  -5  14    3.75    0.99
  -2  -5  14    4.53    0.89
  -2  -5  14    3.84    0.95
  -2  -5  14    4.13    0.88
   2   5  14    2.78    0.94
  -2   5 -14    5.08    1.08
[truncated: 368,301 more chars]
