# Supplementary material for: Crystallographic workshops – a primer and perspective from Whitworth University’s Summer Crystallography Institute
Source: Acta Crystallogr E Crystallogr Commun. 2026 Feb 3;82(Pt 3):313–9. doi: 10.1107/S2056989026000939 (PMC12961664; doi:10.1107/S2056989026000939)
Supplement: Supplementary file 1 [file e-82-00313-sup2.zip › Practice Data Sets/SCI15/SCI15.hkl]

  -1   0   0   -0.20    0.40
   1   0   0    0.20    0.40
   1   0   0    0.00    0.40
  -1   0   0    0.00    0.30
   2   0   0  131.49    5.50
   2   0   0  134.19    5.70
   2   0   0  124.09    5.80
  -2   0   0  138.79    5.30
  -2   0   0  132.79    5.70
  -2   0   0  137.09    5.90
  -3   0   0    0.80    1.30
   3   0   0    0.20    1.90
   3   0   0   -0.90    1.00
   3   0   0    0.50    1.40
  -3   0   0   -1.70    1.10
  -3   0   0    0.90    1.60
  -4   0   0   19.10    3.50
   4   0   0   21.90    3.60
   4   0   0   16.40    3.40
   4   0   0   22.70    3.60
  -4   0   0   19.90    3.20
  -4   0   0   22.20    3.60
  -5   0   0   -1.00    2.50
  -5   0   0   -1.70    1.80
   5   0   0   -1.20    2.00
   5   0   0    1.30    3.10
   5   0   0    0.20    2.10
  -6   0   0   37.00    5.30
   6   0   0   48.30    6.20
   6   0   0   42.20    6.20
   6   0   0   36.50    5.80
   7   0   0    0.20    3.40
   8   0   0   -6.10    3.40
   0  -1   0    0.10    0.20
   0   1   0   -0.10    0.20
   1  -1   0  317.07    9.50
   1  -1   0  316.27    9.20
  -1  -1   0  325.07    9.60
  -1   1   0  323.27    9.60
   1   1   0  325.97    9.30
  -1   1   0  313.37    9.20
   1   1   0  326.27    7.90
  -2  -1   0 5549.34  115.39
  -2  -1   0 5454.45  129.99
   2  -1   0 5425.56  115.79
   2  -1   0 5330.57  125.99
   2  -1   0 5269.47  129.99
  -2  -1   0 5395.76  126.19
  -2   1   0 5344.67  129.89
  -2   1   0 5364.06  115.19
   2   1   0 5251.97  115.29
  -2   1   0 5396.56  126.19
   2   1   0 5391.96  126.19
   2   1   0 5356.76  129.89
   2   1   0 5445.16  104.49
   3  -1   0   27.60    3.30
  -3  -1   0   31.00    3.10
  -3  -1   0   27.90    3.40
   3  -1   0   31.40    3.60
  -3  -1   0   29.40    3.30
   3  -1   0   22.60    3.40
   3   1   0   26.40    3.20
   3   1   0   30.20    3.40
   3   1   0   30.70    3.40
  -3   1   0   32.10    3.50
  -3   1   0   27.40    3.20
  -3   1   0   37.10    3.40
  -4  -1   0    7.70    2.50
  -4  -1   0    8.50    2.70
   4  -1   0    6.70    2.90
  -4  -1   0    8.20    2.40
   4  -1   0    5.90    2.30
   4  -1   0    3.30    2.10
   4   1   0   10.30    2.70
  -4   1   0    5.60    2.30
  -4   1   0    6.70    2.40
   4   1   0    3.50    2.70
  -4   1   0    8.30    2.70
   4   1   0    6.20    2.40
   5  -1   0  353.96   14.40
  -5  -1   0  372.86   13.80
   5  -1   0  376.16   16.10
  -5  -1   0  352.26   15.20
   5  -1   0  384.86   15.80
   5   1   0  367.86   14.30
  -5   1   0  384.96   14.10
  -5   1   0  385.16   15.70
   5   1   0  370.96   16.00
   5   1   0  363.96   15.80
  -6  -1   0   37.70    5.20
   6  -1   0   47.80    6.40
   6  -1   0   51.49    6.40
   6  -1   0   47.30    6.50
   6   1   0   48.30    6.40
  -6   1   0   43.40    5.40
   6   1   0   54.49    6.90
   6   1   0   44.20    5.90
   7  -1   0   31.00    6.10
   7   1   0   28.10    5.90
   8  -1   0  118.39   10.40
   8   1   0  105.29    9.90
   0  -2   0    4.90    1.10
   0   2   0    7.70    1.30
   1  -2   0  111.19    5.00
  -1  -2   0  112.99    4.30
   1  -2   0  104.19    4.50
  -1  -2   0  112.59    4.80
   1   2   0  102.09    4.70
  -1   2   0  109.79    4.20
  -1   2   0  110.19    4.70
  -1   2   0  106.59    4.90
   1   2   0  108.99    4.30
  -2  -2   0 9675.23  229.58
   2  -2   0 9673.63  204.78
   2  -2   0 9634.54  222.88
   2  -2   0 9681.83  229.88
  -2  -2   0 9554.04  203.78
   2   2   0 9480.85  184.48
  -2   2   0 9750.62  222.78
  -2   2   0 9540.65  203.58
   2   2   0 9853.51  223.18
   2   2   0 9522.45  229.58
  -2   2   0 9426.56  229.48
   3  -2   0   47.90    4.30
  -3  -2   0   54.39    4.40
   3  -2   0   43.20    4.40
   3  -2   0   40.30    4.20
  -3  -2   0   45.20    3.80
   3   2   0   38.40    4.00
  -3   2   0   36.20    3.60
  -3   2   0   46.80    4.30
  -3   2   0   44.30    4.10
   3   2   0   43.30    3.30
   3   2   0   44.70    4.10
   3   2   0   47.10    4.00
  -4  -2   0    3.90    2.00
   4  -2   0    2.80    1.90
  -4  -2   0    1.10    2.00
   4  -2   0    2.30    4.20
  -4  -2   0    0.70    2.00
   4  -2   0    3.30    2.90
   4  -2   0    3.40    2.10
   4   2   0    2.30    1.70
   4   2   0    0.00    2.30
   4   2   0    0.30    1.50
  -4   2   0   -0.30    1.90
  -4   2   0    7.80    2.60
  -4   2   0    3.80    2.40
   4   2   0    5.50    2.40
  -5  -2   0   21.40    3.80
   5  -2   0   17.40    4.40
   5  -2   0   11.70    3.50
  -5  -2   0   21.80    4.40
   5  -2   0    8.10    3.30
   5   2   0   19.90    4.00
  -5   2   0   20.80    4.30
   5   2   0   16.70    3.90
   5   2   0   19.80    4.10
   5   2   0   16.80    3.10
  -5   2   0   15.00    3.80
  -6  -2   0    5.80    3.30
   6  -2   0   10.70    4.10
   6   2   0    0.60    2.60
  -6   2   0    7.30    3.50
   6   2   0    8.10    3.60
   7  -2   0  130.99   10.00
   7   2   0   95.49    8.90
   8  -2   0    0.10    4.40
   8   2   0    0.60    3.80
   0  -3   0   -0.20    1.00
   0  -3   0   -0.20    0.70
   0   3   0    0.00    0.80
  -1  -3   0  332.17    9.80
   1  -3   0  322.37   10.40
  -1  -3   0  338.57   11.50
   1  -3   0  350.16   11.70
  -1   3   0  329.47   11.50
   1   3   0  331.57   11.40
   2  -3   0 2035.70   50.39
   2  -3   0 2012.10   46.90
   2  -3   0 2029.40   52.39
  -2  -3   0 2006.60   52.19
  -2  -3   0 1975.90   45.90
  -2   3   0 2007.00   45.80
  -2   3   0 1977.50   50.39
   2   3   0 2003.20   52.19
   2   3   0 2021.80   43.30
   2   3   0 1949.10   45.90
  -2   3   0 2059.29   52.29
   3  -3   0   13.50    3.00
   3  -3   0   11.60    2.70
  -3  -3   0   12.40    2.80
   3  -3   0   12.80    3.20
  -3  -3   0   16.90    2.80
  -3   3   0   12.30    2.70
   3   3   0   12.40    2.20
   3   3   0   11.50    2.70
   3   3   0   17.20    3.00
   3   3   0   10.70    2.40
  -3   3   0   16.10    2.80
   3   3   0   10.60    2.60
  -3   3   0   11.40    2.80
   4  -3   0   11.90    3.70
   4  -3   0   12.60    5.30
   4  -3   0   13.90    3.30
  -4  -3   0   16.30    3.30
   4  -3   0   13.40    3.50
  -4   3   0    8.00    2.80
   4   3   0   13.80    3.10
   4   3   0   17.00    2.70
   4   3   0   13.90    3.30
  -4   3   0   14.10    3.20
   4   3   0   17.60    3.50
  -5  -3   0    3.20    2.80
   5  -3   0    1.40    2.60
   5  -3   0    5.60    3.80
   5  -3   0   -2.00    2.10
   5   3   0    2.00    2.20
   5   3   0    4.60    2.10
  -5   3   0    1.60    2.70
   5   3   0    3.60    3.00
   5   3   0    2.30    2.40
  -5   3   0   -1.20    2.50
  -6  -3   0   69.19    6.60
   6  -3   0   67.39    7.40
  -6   3   0   65.29    6.70
   6   3   0   59.59    5.60
   6   3   0   75.59    7.30
   7  -3   0   56.29    7.50
   7   3   0   66.09    7.70
   8  -3   0   15.40    5.90
   8   3   0   19.80    6.00
   0  -4   0   80.29    5.10
   0  -4   0   70.09    4.50
   0   4   0   89.09    5.30
  -1  -4   0  222.28    8.20
   1  -4   0  227.58    9.00
  -1  -4   0  225.18    9.60
  -1   4   0  229.68    9.70
   1   4   0  241.68    9.70
  -1   4   0  230.38    9.80
  -2  -4   0    5.30    2.00
   2  -4   0    3.40    2.90
   2  -4   0   11.50    2.80
  -2  -4   0   10.20    2.40
  -2   4   0   13.10    2.40
  -2   4   0    8.60    2.60
  -2   4   0    9.80    2.50
   2   4   0    9.30    2.30
   3  -4   0   37.70    4.60
   3  -4   0   40.40    4.40
  -3  -4   0   36.00    4.40
   3  -4   0   34.80    4.80
  -3  -4   0   39.80    4.00
   3   4   0   35.80    4.30
  -3   4   0   34.50    3.80
   3   4   0   35.90    3.50
  -3   4   0   36.20    4.50
   3   4   0   31.30    4.00
   3   4   0   37.00    3.50
  -3   4   0   32.70    4.10
   3   4   0   41.20    4.20
   4  -4   0  332.37   13.90
  -4  -4   0  332.37   12.80
   4  -4   0  360.86   14.70
   4  -4   0  371.16   17.00
   4  -4   0  338.57   15.10
   4   4   0  336.77   14.50
  -4   4   0  358.16   13.10
   4   4   0  317.57   12.10
   4   4   0  360.76   13.40
   4   4   0  324.37   14.70
   4   4   0  332.67   11.50
  -4   4   0  358.96   14.70
   5  -4   0   22.50    4.60
   5  -4   0   25.10    5.00
   5  -4   0   25.50    5.30
  -5  -4   0   28.30    4.40
  -5   4   0   18.90    4.20
   5   4   0   20.30    3.50
  -5   4   0   21.50    4.40
   5   4   0   13.70    3.70
   5   4   0   29.20    4.60
   5   4   0   18.60    4.50
   6  -4   0    4.80    4.60
  -6  -4   0    8.20    3.70
   6   4   0    3.60    3.10
  -6   4   0    8.50    3.80
   6   4   0    4.20    2.80
   7  -4   0   45.90    7.30
   7   4   0   77.29    6.80
   7   4   0   85.99    8.60
   8  -4   0    6.20    4.80
   8   4   0    0.30    3.70
   0  -5   0    0.10    1.90
   0  -5   0    0.30    1.30
   0   5   0    0.20    1.30
  -1  -5   0  842.22   22.10
   1  -5   0  839.82   22.90
  -1   5   0  841.62   25.70
  -1   5   0  816.22   25.70
   1   5   0  829.52   25.70
  -2  -5   0  364.16   12.30
   2  -5   0  356.06   13.40
  -2  -5   0  363.96   14.40
   2  -5   0  353.76   14.50
   2   5   0  358.66   14.40
  -2   5   0  372.76   14.60
  -2   5   0  362.26   12.30
  -2   5   0  376.06   14.00
  -3  -5   0  300.57   11.50
   3  -5   0  311.27   13.00
   3  -5   0  284.87   13.40
   3   5   0  298.67   10.80
  -3   5   0  309.47   13.00
   3   5   0  288.67   11.60
  -3   5   0  300.77   11.40
   3   5   0  294.87   13.30
  -4  -5   0   61.99    5.70
   4  -5   0   82.19    7.10
   4  -5   0   84.19    7.30
   4  -5   0   71.99    7.20
   4   5   0   87.09    7.20
   4   5   0   67.49    6.60
   4   5   0   76.79    5.50
  -4   5   0   68.29    6.60
   4   5   0   86.19    6.70
  -4   5   0   82.59    6.40
   4   5   0   76.89    5.20
  -5  -5   0   12.50    3.70
   5  -5   0   15.70    4.20
   5  -5   0   14.20    5.00
   5  -5   0   13.90    4.10
   5   5   0   16.90    4.40
   5   5   0   16.50    4.00
   5   5   0    4.60    3.40
   5   5   0   12.70    3.00
   5   5   0    6.00    3.10
  -5   5   0   15.60    4.20
  -5   5   0   15.00    4.10
   6  -5   0   12.80    5.00
  -6  -5   0   11.70    4.20
   6   5   0   19.30    5.10
   6   5   0   17.00    3.80
   7  -5   0    5.20    4.60
   7   5   0   13.20    4.70
   7   5   0   25.10    4.90
   8  -5   0    0.40    4.60
   8   5   0   -0.80    4.00
   0  -6   0  188.98    8.50
   0   6   0  181.48    9.60
  -1  -6   0   21.50    3.70
  -1  -6   0   17.10    3.10
   1  -6   0   15.70    3.50
  -1   6   0   21.50    3.90
  -1   6   0   23.00    3.90
   1   6   0   17.40    3.40
   2  -6   0  217.98   10.80
  -2  -6   0  245.28   11.70
   2  -6   0  217.18   11.40
  -2  -6   0  241.88    9.90
  -2   6   0  220.18    9.60
  -2   6   0  229.88   11.70
  -2   6   0  235.88   10.90
   2   6   0  237.78   11.60
  -2   6   0  222.78   11.60
   3  -6   0   34.80    5.30
   3  -6   0   29.20    5.20
  -3  -6   0   37.20    4.30
   3   6   0   29.30    4.70
  -3   6   0   31.30    4.60
   3   6   0   33.70    4.00
  -3   6   0   31.90    4.20
   4  -6   0   -0.80    4.00
  -4  -6   0    8.30    3.50
   4  -6   0    3.00    2.60
   4   6   0    5.50    2.80
   4   6   0    0.80    2.50
   4   6   0    6.10    3.00
  -4   6   0    6.10    3.20
  -4   6   0    1.20    2.50
   4   6   0    1.30    2.90
   4   6   0    7.10    2.60
   5  -6   0  107.69    9.20
  -5  -6   0   99.49    7.80
   5   6   0  104.79    7.60
  -5   6   0   94.69    7.80
   5   6   0  121.59    8.80
   5   6   0  114.89    7.30
   5   6   0  123.69    9.50
  -6  -6   0   -3.20    2.60
   6  -6   0    1.70    4.40
   6   6   0    2.80    3.30
   6   6   0    0.80    2.40
   7  -6   0   -2.20    4.10
   7   6   0    2.00    3.50
   7   6   0   -2.60    2.60
   8  -6   0   -6.00    4.60
   8   6   0    5.30    3.40
   8   6   0    6.30    4.50
   0  -7   0    1.00    1.90
   0  -7   0   -0.20    2.30
   0   7   0    0.70    1.40
  -1  -7   0 2026.30   49.50
   1  -7   0 2056.19   50.49
  -1   7   0 2039.90   57.09
   1   7   0 2042.50   56.99
   2  -7   0    5.60    3.70
  -2  -7   0   12.00    3.10
  -2   7   0   13.90    3.60
  -2   7   0   19.90    3.70
   2   7   0   12.70    3.50
   3  -7   0  187.08   11.30
   3  -7   0  180.48   11.40
  -3  -7   0  178.28    9.40
  -3   7   0  200.08   11.10
   3   7   0  187.38   11.20
  -3   7   0  192.18    9.60
   4  -7   0    0.00    2.80
   4  -7   0   -0.80    4.50
  -4  -7   0    1.20    2.60
   4   7   0    1.70    2.70
   4   7   0    0.70    2.20
   4   7   0    0.60    2.30
  -4   7   0    3.60    2.90
  -4   7   0   -1.40    2.30
   5  -7   0   59.69    8.10
  -5  -7   0   72.69    7.00
   5   7   0   65.39    6.50
   5   7   0   61.19    5.80
  -5   7   0   47.90    6.30
   5   7   0   66.09    7.10
  -6  -7   0    5.30    4.00
   6  -7   0    3.90    5.10
   6   7   0    0.80    3.00
   6   7   0    2.50    3.20
   6   7   0    5.70    3.00
   7  -7   0   14.00    6.00
   7   7   0   13.80    4.20
   7   7   0   11.90    4.70
   0  -8   0  571.34   19.00
   0   8   0  551.14   21.80
   1  -8   0  172.08    9.90
  -1  -8   0  193.58    9.90
  -1   8   0  185.28   11.20
   1   8   0  192.58   11.30
   2  -8   0    8.00    4.10
  -2  -8   0   18.00    4.00
  -2   8   0   15.70    3.70
  -2   8   0    7.00    3.10
   2   8   0   11.30    3.60
  -3  -8   0   -3.70    2.40
   3  -8   0   -4.20    4.20
   3  -8   0   -2.60    2.10
  -3   8   0   -1.40    2.30
  -3   8   0    2.40    2.50
  -3   8   0    5.70    3.40
   3   8   0    0.70    2.40
   4  -8   0    2.80    4.90
  -4  -8   0    2.40    3.10
   4   8   0   -0.50    2.30
  -4   8   0    6.00    3.70
   4   8   0   10.30    3.40
   5  -8   0   16.50    6.10
  -5  -8   0   23.00    4.90
   5   8   0   20.40    4.60
   5   8   0   18.80    4.20
   6  -8   0   14.90    6.20
   6   8   0   20.10    4.70
   6   8   0   15.10    4.60
   7  -8   0   21.50    7.00
   7   8   0   29.00    5.30
   7   8   0   24.90    5.70
   0  -9   0   -0.60    3.10
   0   9   0    0.70    2.40
   1  -9   0 1136.99   33.10
  -1  -9   0 1145.99   32.30
   1   9   0 1046.80   36.50
  -1   9   0 1119.49   37.20
   2  -9   0  107.39    9.30
  -2  -9   0  121.69    8.50
   2   9   0  120.19    9.50
  -2   9   0  108.09    9.10
   3  -9   0   91.79    9.30
  -3  -9   0   97.99    7.80
  -3   9   0   95.49    7.80
  -3   9   0   98.59    9.30
   4  -9   0   10.80    5.60
  -4  -9   0   12.80    4.50
   4   9   0   24.90    4.70
  -4   9   0   15.70    4.40
   5  -9   0    5.40    5.00
  -5  -9   0   -1.20    2.90
   5   9   0    0.60    2.60
   5   9   0   -3.10    2.80
   6  -9   0    1.80    5.40
   6   9   0    3.00    3.90
   6   9   0   -1.30    2.50
   7  -9   0    0.40    5.80
   7   9   0    6.90    3.40
   0 -10   0   15.90    4.90
   0  10   0   19.50    4.90
  -1 -10   0   10.10    4.10
   1 -10   0    6.50    4.30
  -1  10   0    2.40    2.90
   1  10   0    9.40    3.60
  -2 -10   0   29.50    5.40
   2 -10   0   20.00    6.00
  -3 -10   0   98.89    8.40
   3 -10   0   89.69    9.60
  -3  10   0  102.29    8.50
   4 -10   0    8.30    5.60
  -4 -10   0    6.20    3.90
   4  10   0   17.80    4.50
   5 -10   0   28.80    7.80
  -5 -10   0   30.70    6.00
   5  10   0   31.40    5.30
   5  10   0   39.10    6.10
   6 -10   0   13.40    6.70
   6  10   0   14.80    4.60
   6  10   0   12.20    4.80
   0 -11   0   -4.50    3.00
  -1 -11   0  163.28   10.90
   1 -11   0  177.98   12.40
   2 -11   0   66.59    8.60
  -2 -11   0   88.59    8.40
  -3 -11   0   37.30    6.40
   3 -11   0   45.50    8.10
   4 -11   0    9.20    6.00
  -4 -11   0   11.00    4.60
   4  11   0    6.30    4.30
   5 -11   0   25.50    7.60
   5  11   0   18.50    4.60
   5  11   0   15.50    4.80
   0 -12   0  498.25   21.00
   1 -12   0    6.30    4.80
  -1 -12   0    7.20    4.30
  -2 -12   0   -1.30    3.70
   2 -12   0    4.00    5.20
  -3 -12   0   -1.20    3.60
   3 -12   0    0.10    5.10
   4 -12   0    6.00    6.00
   4  12   0   11.50    4.40
   5 -12   0   -6.30    5.80
   5  12   0   -0.10    3.40
   0 -13   0   -0.60    4.20
  -1 -13   0   17.90    5.80
   1 -13   0   21.90    6.40
   2 -13   0   20.30    6.70
  -2 -13   0   23.80    5.90
  -3 -13   0   11.40    5.20
   3 -13   0   14.30    6.60
   0 -14   0   24.30    6.90
  -1 -14   0   14.90    5.80
   1 -14   0   10.80    6.30
   2 -14   0  128.89   12.80
   9   0  -1    4.40    5.00
   8   0  -1    1.00    3.70
  -7   0   1   19.50    4.90
   7   0  -1   12.70    4.80
   6   0  -1   -0.20    3.20
   6   0  -1    1.00    2.40
  -6   0   1    2.20    3.00
   6   0  -1   -2.10    2.30
  -6   0   1    1.20    2.20
   5   0  -1  224.18   10.60
   5   0  -1  212.98   11.10
  -5   0   1  215.28   11.00
  -5   0   1  215.58   10.20
   5   0  -1  214.78   11.20
  -4   0   1    0.00    1.90
   4   0  -1    2.10    1.80
  -4   0   1   -0.40    1.40
  -4   0   1    0.50    1.70
   4   0  -1    0.90    1.50
   4   0  -1    3.00    2.40
  -3   0   1 1594.44   41.20
  -3   0   1 1495.15   39.70
   3   0  -1 1521.65   36.40
   3   0  -1 1528.55   41.00
   3   0  -1 1498.75   39.70
  -3   0   1 1498.15   36.10
   2   0  -1   -1.10    1.30
  -2   0   1   -0.10    0.90
   2   0  -1   -0.60    0.90
   2   0  -1    1.70    1.10
  -2   0   1   -0.50    0.80
  -2   0   1   -0.70    1.00
   1   0  -1   11.70    1.10
  -1   0   1   12.40    1.20
  -1   0   1   12.20    1.20
   1   0  -1   12.30    1.20
   1   0   1  200.18    5.30
  -1   0  -1  184.48    5.90
   1   0   1  193.08    6.20
  -1   0  -1  185.18    6.10
   1   0   1  181.68    5.90
   1   0   1  197.88    5.60
  -2   0  -1    0.60    1.00
   2   0   1   -0.20    1.50
  -2   0  -1   -0.10    0.90
   2   0   1    0.00    0.90
   2   0   1   -1.80    2.40
   2   0   1    1.90    0.90
   2   0   1    0.60    1.00
  -3   0  -1 1113.89   30.10
   3   0   1 1067.99   30.20
   3   0   1 1073.99   31.00
   3   0   1 1137.59   31.40
   3   0   1 1086.59   27.70
  -3   0  -1 1106.79   30.90
  -3   0  -1 1100.79   27.10
   4   0   1   -1.40    1.40
   4   0   1    3.30    3.70
   4   0   1   -3.80    1.80
  -4   0  -1   -1.40    1.50
   4   0   1    2.80    1.90
  -4   0  -1    1.70    2.00
  -5   0  -1  539.45   17.40
   5   0   1  490.35   19.60
  -5   0  -1  535.25   19.60
   5   0   1  506.85   17.90
   5   0   1  558.84   20.20
   6   0   1   -3.00    3.20
   7   0   1    0.60    3.90
   8   0   1    7.30    4.30
   9  -1  -1   -1.00    4.40
   9   1  -1   -4.10    3.80
   8  -1  -1   16.80    5.20
   8   1  -1   16.60    5.40
   7  -1  -1    3.70    4.20
  -7  -1   1    1.20    3.30
  -7   1   1   11.80    4.50
   7   1  -1    5.10    4.40
  -6  -1   1    1.90    3.00
  -6  -1   1    2.00    2.40
   6  -1  -1    1.70    2.50
   6  -1  -1   -0.20    2.50
   6  -1  -1   -0.70    3.50
   6   1  -1   -4.10    2.70
   6   1  -1   -1.40    2.00
  -6   1   1   -1.90    2.70
  -6   1   1    0.70    2.00
   6   1  -1    0.50    2.70
   5  -1  -1   22.90    4.20
  -5  -1   1   15.60    3.70
  -5  -1   1   23.20    4.00
   5  -1  -1   10.80    3.50
   5  -1  -1   20.50    4.20
  -5   1   1   19.10    3.80
  -5   1   1   21.80    4.30
   5   1  -1   17.40    3.70
   5   1  -1   25.50    4.60
   5   1  -1   20.00    4.10
  -4  -1   1   34.60    4.30
   4  -1  -1   37.90    4.30
   4  -1  -1   29.90    4.00
  -4  -1   1   29.30    3.90
   4  -1  -1   27.60    4.00
  -4  -1   1   41.30    4.20
   4   1  -1   40.40    4.30
  -4   1   1   41.50    4.70
  -4   1   1   42.40    4.20
   4   1  -1   27.70    3.90
  -4   1   1   35.30    4.20
   4   1  -1   47.00    4.90
  -3  -1   1   60.99    4.20
  -3  -1   1   64.89    4.60
   3  -1  -1   50.89    4.20
   3  -1  -1   54.19    4.50
   3  -1  -1   62.79    4.50
  -3  -1   1   60.99    4.60
   3   1  -1   64.89    3.50
   3   1  -1   67.39    4.80
   3   1  -1   66.99    4.70
  -3   1   1   63.99    4.40
   3   1  -1   63.69    4.60
  -3   1   1   70.79    5.00
  -3   1   1   67.89    4.80
  -2  -1   1  243.48    7.90
  -2  -1   1  245.68    8.70
   2  -1  -1  259.87    8.80
   2  -1  -1  255.47    9.10
  -2  -1   1  246.88    8.90
  -2   1   1  273.87    9.30
   2   1  -1  243.98    8.00
  -2   1   1  250.87    8.80
   2   1  -1  253.77    8.80
   2   1  -1  245.68    8.90
  -2   1   1  245.68    8.00
   2   1  -1  251.37    6.90
  -1  -1   1  399.66   11.60
  -1  -1   1  413.16   10.30
   1  -1  -1  413.66   11.40
   1  -1  -1  403.86   11.70
   1   1  -1  405.66   11.30
  -1   1   1  414.96   11.80
  -1   1   1  420.86   10.30
  -1   1   1  415.06   11.40
   1   1  -1  415.46   11.70
   0  -1   1 1264.97   31.90
   0  -1  -1 1284.57   30.20
   0  -1  -1 1285.27   32.00
   0   1   1 1272.17   31.90
   0   1  -1 1299.57   32.00
  -1  -1  -1   42.20    2.50
   1  -1   1   47.40    2.60
   1  -1   1   48.30    2.70
   1  -1   1   40.20    2.30
   1   1   1   47.60    2.60
  -1   1  -1   43.90    2.50
  -1   1  -1   50.19    2.50
   1   1   1   41.70    2.30
   1   1   1   42.10    2.20
   1   1   1   43.90    2.50
   2  -1   1  139.89    6.20
   2  -1   1  136.29    6.00
  -2  -1  -1  138.89    6.10
   2  -1   1  129.29    7.30
   2  -1   1  153.88    6.30
  -2  -1  -1  138.59    5.40
  -2  -1  -1  131.99    6.00
  -2   1  -1  145.09    6.20
  -2   1  -1  140.09    6.00
   2   1   1  137.19    5.70
   2   1   1  142.49    7.20
   2   1   1  141.89    6.10
   2   1   1  142.19    5.20
   2   1   1  127.69    6.00
   2   1   1  133.49    5.60
   3  -1   1    4.10    2.40
   3  -1   1    5.40    3.60
   3  -1   1    5.10    1.90
  -3  -1  -1    2.20    1.70
   3  -1   1    2.40    1.80
  -3  -1  -1    3.00    1.60
  -3  -1  -1    3.50    1.70
   3   1   1    3.50    1.80
   3   1   1    0.90    1.30
   3   1   1    3.40    2.10
  -3   1  -1    1.90    1.50
  -3   1  -1    3.60    1.90
   3   1   1    7.20    3.40
  -3   1  -1    4.00    1.80
   3   1   1    2.20    1.40
  -4  -1  -1    1.80    2.10
   4  -1   1   -1.10    1.60
   4  -1   1    0.20    2.30
   4  -1   1   -0.10    1.60
   4  -1   1    7.60    4.20
  -4  -1  -1    1.10    1.80
  -4   1  -1   -1.50    1.40
   4   1   1   -3.00    3.60
  -4   1  -1    2.90    2.00
   4   1   1   -0.90    1.50
   4   1   1   -1.40    2.00
   4   1   1   -0.50    1.20
   4   1   1    2.30    1.90
  -5  -1  -1  482.55   16.30
   5  -1   1  490.05   17.40
   5  -1   1  493.25   18.70
   5  -1   1  452.45   18.70
  -5  -1  -1  470.75   18.30
   5   1   1  456.95   18.50
  -5   1  -1  489.55   18.40
   5   1   1  479.35   16.90
   5   1   1  480.35   19.10
  -5   1  -1  490.25   16.40
   6  -1   1   -3.90    3.30
   6   1   1   10.00    4.10
   7  -1   1   36.40    6.60
   7   1   1   44.00    6.80
   8  -1   1   -6.90    3.30
   8   1   1   -1.50    3.70
   9  -2  -1   -0.50    4.20
   8  -2  -1    9.10    5.00
   8   2  -1    2.10    4.10
  -7  -2   1    2.40    3.90
   7  -2  -1    7.00    4.10
   7   2  -1    4.70    4.10
  -7   2   1    5.00    4.00
  -6  -2   1   19.30    4.50
   6  -2  -1   14.50    4.20
   6  -2  -1   14.30    4.80
  -6  -2   1   18.80    4.50
   6  -2  -1   11.60    3.90
   6   2  -1   13.00    4.20
   6   2  -1   11.20    3.90
  -6   2   1   17.70    4.60
  -6   2   1    6.50    3.40
   6   2  -1   15.00    4.40
  -5  -2   1   38.70    4.60
  -5  -2   1   35.50    5.00
   5  -2  -1   32.80    4.90
   5  -2  -1   43.20    5.50
   5  -2  -1   32.90    4.90
   5   2  -1   30.10    4.60
   5   2  -1   35.60    5.20
  -5   2   1   29.50    4.70
  -5   2   1   41.00    4.90
   5   2  -1   30.90    4.80
  -4  -2   1   90.19    6.30
   4  -2  -1   92.99    6.40
  -4  -2   1   93.59    6.60
  -4  -2   1  102.19    6.20
   4  -2  -1   72.69    6.00
   4  -2  -1   85.89    6.40
   4   2  -1   96.19    5.20
   4   2  -1  100.29    6.70
   4   2  -1   82.99    5.90
   4   2  -1   85.39    6.40
  -4   2   1   89.29    5.90
  -4   2   1   96.49    6.90
  -4   2   1   85.49    6.30
   3  -2  -1 1004.90   26.60
  -3  -2   1 1032.80   26.10
  -3  -2   1 1021.20   28.80
   3  -2  -1 1034.10   28.80
  -3  -2   1 1039.00   29.60
   3  -2  -1 1015.00   29.60
  -3   2   1  999.30   28.70
   3   2  -1 1010.60   26.10
  -3   2   1 1028.10   26.10
   3   2  -1 1033.10   28.90
   3   2  -1 1031.10   29.50
  -3   2   1 1043.60   29.70
   3   2  -1 1046.70   23.30
   2  -2  -1 3697.73   79.69
  -2  -2   1 3547.15   88.89
   2  -2  -1 3656.33   89.29
  -2  -2   1 3642.94   78.99
   2  -2  -1 3531.85   86.39
  -2   2   1 3589.64   89.19
   2   2  -1 3692.93   73.99
   2   2  -1 3645.34   89.09
   2   2  -1 3574.54   78.89
  -2   2   1 3692.03   86.59
   2   2  -1 3615.54   86.49
   2   2  -1 3601.14   70.99
  -2   2   1 3588.14   78.89
  -1  -2   1  473.95   14.00
  -1  -2   1  475.45   12.30
   1  -2  -1  469.95   12.80
   1  -2  -1  491.35   14.30
   1   2  -1  497.25   14.20
  -1   2   1  478.65   14.30
   0  -2   1    5.80    1.20
   0  -2  -1    5.00    1.20
   0  -2  -1    8.20    0.80
   0  -2   1    9.00    1.10
   0   2  -1    5.60    1.20
   0   2   1    6.80    1.30
   1  -2   1  100.79    4.70
   1  -2   1   93.59    4.40
  -1  -2  -1   89.19    4.40
  -1   2  -1   92.79    4.20
   1   2   1   89.19    3.90
   1   2   1  108.49    4.70
  -1   2  -1   98.19    4.60
   2  -2   1  108.29    5.90
   2  -2   1  119.39    6.00
  -2  -2  -1  113.79    5.20
   2  -2   1  112.49    5.60
  -2  -2  -1  124.59    5.90
   2   2   1  111.09    4.80
   2   2   1  105.79    5.30
   2   2   1   97.49    6.10
  -2   2  -1  113.69    5.50
   2   2   1  112.09    5.70
  -2   2  -1  111.79    5.00
  -2   2  -1  112.39    5.70
   2   2   1  104.99    5.50
   2   2   1  112.19    5.20
  -3  -2  -1  414.26   14.70
   3  -2   1  390.66   13.40
   3  -2   1  415.06   14.80
  -3  -2  -1  393.46   12.50
   3  -2   1  397.16   15.60
   3  -2   1  421.46   14.30
  -3   2  -1  407.56   14.10
   3   2   1  403.76   13.00
   3   2   1  386.56   12.60
   3   2   1  422.46   15.20
   3   2   1  407.66   14.50
  -3   2  -1  392.36   14.30
   3   2   1  402.76   11.90
  -3   2  -1  403.06   12.50
   3   2   1  404.36   14.40
   4  -2   1  167.88    8.90
   4  -2   1  152.78   10.50
   4  -2   1  150.48    8.80
  -4  -2  -1  163.88    7.70
   4  -2   1  151.78    8.40
   4   2   1  154.98    9.80
   4   2   1  144.49    7.90
   4   2   1  159.28    8.80
   4   2   1  149.29    7.10
  -4   2  -1  155.08    7.60
  -4   2  -1  153.38    8.60
   4   2   1  155.98    8.80
  -5  -2  -1  146.49    8.20
   5  -2   1  155.58    9.80
   5  -2   1  151.38    9.80
  -5  -2  -1  152.08    9.30
   5  -2   1  126.69    8.80
   5   2   1  149.69    9.80
  -5   2  -1  147.69    8.30
  -5   2  -1  141.19    9.10
   5   2   1  141.19    7.60
   5   2   1  151.58    9.60
   5   2   1  137.89    8.70
   6  -2   1   32.10    5.90
   6   2   1   31.20    5.30
   7  -2   1   30.30    6.40
   7   2   1   35.90    6.20
   8  -2   1    0.30    4.20
   8   2   1   -4.60    3.70
   8  -3  -1   17.70    5.80
   8   3  -1   19.60    5.70
   7  -3  -1   -2.50    3.60
  -7  -3   1   -1.50    3.10
   7   3  -1   -0.80    3.50
  -7   3   1   -0.40    3.70
  -6  -3   1   22.00    4.70
   6  -3  -1   17.40    4.60
   6  -3  -1   26.10    5.30
  -6   3   1   19.50    4.80
   6   3  -1   23.70    5.00
  -6   3   1   17.90    4.70
   6   3  -1   14.10    4.30
   5  -3  -1  121.79    8.70
  -5  -3   1  128.19    8.00
   5  -3  -1  137.39    9.20
   5  -3  -1  127.09    8.70
  -5   3   1  128.89    7.90
   5   3  -1  134.89    9.10
   5   3  -1  127.19    8.90
   5   3  -1  136.69    7.10
  -5   3   1  132.19    8.90
   5   3  -1  114.79    7.70
   4  -3  -1  156.58    8.70
   4  -3  -1  169.08    8.90
  -4  -3   1  152.98    7.90
  -4  -3   1  160.48    9.20
   4  -3  -1  146.79    8.90
  -4   3   1  159.88    8.10
   4   3  -1  153.18    8.80
   4   3  -1  150.28    6.80
   4   3  -1  155.28    8.10
  -4   3   1  159.98    8.80
   4   3  -1  162.28    9.00
   3  -3  -1  924.01   24.80
  -3  -3   1  925.71   23.90
   3  -3  -1  909.01   27.30
  -3  -3   1  903.61   27.10
   3  -3  -1  879.21   26.20
   3   3  -1  879.41   21.00
   3   3  -1  894.11   23.80
  -3   3   1  879.61   23.70
   3   3  -1  909.21   26.50
  -3   3   1  884.31   27.20
   3   3  -1  911.91   22.00
   3   3  -1  897.91   27.00
  -3   3   1  908.21   26.30
   2  -3  -1 1921.81   45.60
   2  -3  -1 1948.41   50.89
  -2  -3   1 1916.51   50.59
  -2  -3   1 1961.30   44.70
   2   3  -1 1928.61   50.59
   2   3  -1 1959.90   41.30
  -2   3   1 1910.41   44.60
  -2   3   1 1966.40   50.89
  -2   3   1 2000.30   49.30
   2   3  -1 1944.01   44.80
  -1  -3   1  872.61   21.00
  -1  -3   1  845.92   24.00
   1  -3  -1  839.02   21.60
   1  -3  -1  869.71   24.30
   1   3  -1  861.81   23.90
  -1   3   1  846.72   24.20
   0  -3   1 2856.01   71.29
   0  -3  -1 2769.92   62.89
   0  -3   1 2941.81   62.89
   0  -3  -1 2880.01   71.59
   0   3  -1 2909.01   71.39
   0   3   1 2897.31   71.59
  -1  -3  -1   70.39    3.80
  -1  -3  -1   77.29    4.40
   1  -3   1   62.29    4.20
   1  -3   1   61.19    4.00
   1   3   1   61.69    4.00
  -1   3  -1   62.19    4.10
  -1   3  -1   61.69    3.60
  -2  -3  -1    9.30    2.10
   2  -3   1    9.70    2.80
  -2  -3  -1    9.40    2.10
   2  -3   1    9.50    2.40
   2  -3   1   10.60    2.20
   2   3   1   12.50    2.40
   2   3   1    8.20    2.90
  -2   3  -1   17.40    2.60
   2   3   1    9.60    2.10
  -2   3  -1   12.10    2.20
   2   3   1   11.50    2.30
  -2   3  -1    8.80    2.20
  -3  -3  -1  273.27    9.90
   3  -3   1  279.97   11.20
   3  -3   1  243.08   10.60
   3  -3   1  270.97   11.70
   3  -3   1  284.77   13.10
  -3  -3  -1  280.47   11.60
  -3   3  -1  275.87   11.50
   3   3   1  261.87   11.20
   3   3   1  272.77    9.20
   3   3   1  250.27   10.10
   3   3   1  275.27   11.50
   3   3   1  271.87   11.90
   3   3   1  268.17   10.00
  -3   3  -1  270.17   11.00
  -3   3  -1  257.17    9.70
   4  -3   1  110.39    7.80
   4  -3   1  122.99    7.90
  -4  -3  -1  112.99    6.70
   4  -3   1  125.99    7.90
   4  -3   1  137.09   10.10
   4   3   1  117.19    7.20
   4   3   1  110.59    7.60
   4   3   1  113.39    6.20
   4   3   1  132.19    9.00
  -4   3  -1  114.19    6.70
   4   3   1  113.29    7.70
  -4   3  -1  119.19    7.60
   4   3   1  129.69    7.30
   5  -3   1   17.60    4.50
   5  -3   1    8.20    3.30
   5  -3   1   13.90    4.40
  -5  -3  -1   11.50    3.40
  -5   3  -1   13.90    3.70
   5   3   1    9.40    3.50
  -5   3  -1   13.30    3.90
   5   3   1   13.60    3.10
   5   3   1   11.60    3.50
   5   3   1   12.60    3.90
   6  -3   1    4.10    4.00
   6   3   1    6.10    2.80
   6   3   1    9.20    4.20
   7  -3   1   18.10    5.50
   7   3   1   13.10    4.80
   8  -3   1   14.80    5.80
   8   3   1   31.10    6.70
   8  -4  -1    9.00    5.30
   8   4  -1    6.60    4.70
  -7  -4   1   52.29    6.80
   7  -4  -1   57.09    7.60
   7   4  -1   42.00    6.70
  -7   4   1   52.99    7.10
   6  -4  -1    0.50    4.00
  -6  -4   1    5.30    3.60
   6  -4  -1    4.60    3.10
   6   4  -1    5.30    3.40
   6   4  -1    3.20    2.70
  -6   4   1    0.40    3.20
   6   4  -1    4.30    3.30
   5  -4  -1    0.80    2.50
  -5  -4   1   -2.80    2.40
   5  -4  -1    2.20    3.80
   5  -4  -1    2.10    2.50
   5   4  -1   -0.60    1.50
   5   4  -1    1.40    2.40
   5   4  -1   -0.10    2.10
  -5   4   1   -1.80    2.20
   5   4  -1    3.90    2.80
  -5   4   1   -3.10    2.80
  -4  -4   1  855.51   24.50
   4  -4  -1  846.42   27.20
   4  -4  -1  855.81   28.40
   4  -4  -1  871.31   25.70
  -4   4   1  870.51   24.60
  -4   4   1  891.51   27.50
   4   4  -1  860.41   21.90
   4   4  -1  855.21   24.70
   4   4  -1  860.81   28.20
   4   4  -1  903.81   27.70
   4   4  -1  842.12   22.70
   3  -4  -1   28.80    3.80
   3  -4  -1   30.10    4.20
  -3  -4   1   36.80    4.40
  -3  -4   1   33.00    3.70
   3  -4  -1   39.00    4.90
  -3   4   1   32.20    4.00
   3   4  -1   34.90    3.90
   3   4  -1   45.60    4.70
  -3   4   1   40.50    4.80
   3   4  -1   30.20    3.00
   3   4  -1   31.50    3.20
  -3   4   1   36.40    4.00
   3   4  -1   36.10    4.30
   2  -4  -1  497.85   16.80
   2  -4  -1  486.25   15.40
  -2  -4   1  444.56   16.00
  -2  -4   1  446.56   14.00
  -2   4   1  475.35   15.90
  -2   4   1  453.15   14.00
  -2   4   1  494.75   16.80
   2   4  -1  473.65   16.30
  -1  -4   1 3439.86   84.89
   1  -4  -1 3445.06   75.69
  -1  -4   1 3349.17   74.59
   1   4  -1 3329.67   84.59
  -1   4   1 3385.36   84.99
  -1   4   1 3379.26   84.89
   0  -4   1   -0.40    1.00
   0  -4  -1    1.90    1.80
   0  -4  -1   -0.60    0.80
   0  -4   1    0.40    1.60
   0   4   1    0.60    1.00
   0   4  -1   -0.60    0.90
   1  -4   1   38.30    3.60
  -1  -4  -1   27.80    3.30
  -1  -4  -1   32.80    3.20
  -1   4  -1   52.29    4.10
  -1   4  -1   41.00    3.20
   1   4   1   38.40    3.70
  -1   4  -1   31.80    3.60
  -2  -4  -1   49.20    3.80
  -2  -4  -1   45.10    4.20
   2  -4   1   41.10    4.40
   2  -4   1   39.40    4.40
  -2   4  -1   44.70    4.50
  -2   4  -1   47.50    4.20
   2   4   1   44.40    4.20
   2   4   1   39.10    3.80
  -2   4  -1   40.90    3.60
   3  -4   1    6.50    2.30
  -3  -4  -1    9.50    2.60
  -3  -4  -1    5.40    2.20
   3  -4   1    3.10    2.40
   3  -4   1    6.60    3.40
   3   4   1    4.70    2.10
  -3   4  -1    6.00    2.20
  -3   4  -1    6.00    2.40
   3   4   1    7.40    2.20
   3   4   1    7.00    2.30
   3   4   1    5.80    2.60
   3   4   1   -1.10    3.00
   3   4   1    5.40    1.90
  -3   4  -1   10.10    2.90
   4  -4   1   51.09    5.90
  -4  -4  -1   47.60    4.80
   4  -4   1   43.90    5.60
   4  -4   1   44.00    5.20
   4  -4   1   64.69    8.60
   4   4   1   55.79    5.70
   4   4   1   47.10    4.90
   4   4   1   42.70    5.20
   4   4   1   48.90    5.10
   4   4   1   51.39    4.60
   4   4   1   52.69    6.60
  -4   4  -1   42.80    5.00
  -4   4  -1   53.19    5.00
  -5  -4  -1    9.90    3.60
   5  -4   1   16.40    4.90
   5  -4   1   13.00    4.30
   5   4   1   13.10    3.90
   5   4   1   15.50    4.00
   5   4   1   15.60    4.10
  -5   4  -1   12.90    3.90
   5   4   1   10.70    2.90
   6  -4   1    5.90    4.20
   6   4   1    8.70    4.20
   6   4   1    9.10    3.30
   7  -4   1  109.59    9.90
   7   4   1   94.79    7.80
   7   4   1   84.49    8.70
   8  -4   1   36.80    7.50
   8   4   1   40.90    7.30
   8  -5  -1    5.70    5.50
   8   5  -1   12.80    5.30
   7  -5  -1   -5.40    3.70
  -7  -5   1    4.10    3.70
   7   5  -1    0.40    2.10
   7   5  -1    0.00    3.50
   6  -5  -1   59.09    7.50
  -6  -5   1   69.09    7.10
   6   5  -1   78.59    8.40
   6   5  -1   78.99    7.60
  -6   5   1   63.09    6.80
   6   5  -1   50.69    5.50
   5  -5  -1   54.09    6.90
   5  -5  -1   59.29    6.70
  -5  -5   1   53.29    5.80
   5  -5  -1   57.99    7.10
   5   5  -1   66.79    5.40
  -5   5   1   61.09    6.80
  -5   5   1   62.29    6.30
   5   5  -1   51.79    6.60
   5   5  -1   58.29    6.20
   5   5  -1   48.50    6.30
  -4  -5   1  584.34   19.40
   4  -5  -1  619.64   21.10
   4  -5  -1  589.94   22.80
  -4   5   1  637.24   19.80
   4   5  -1  624.34   20.10
   4   5  -1  596.54   17.90
  -4   5   1  602.14   21.80
   4   5  -1  662.23   22.60
   4   5  -1  633.14   17.40
   4   5  -1  610.04   22.50
   3  -5  -1 1094.89   30.10
   3  -5  -1 1042.00   32.90
  -3  -5   1 1053.39   32.50
  -3  -5   1 1067.89   28.50
   3   5  -1 1059.99   32.70
   3   5  -1 1088.59   25.40
  -3   5   1 1043.20   28.40
  -3   5   1 1066.49   31.70
   3   5  -1 1068.39   26.00
  -3   5   1 1104.59   33.20
   2  -5  -1 1400.66   35.70
  -2  -5   1 1428.46   34.50
  -2  -5   1 1352.76   39.30
   2  -5  -1 1348.97   39.50
  -2   5   1 1396.76   38.10
  -2   5   1 1398.96   39.70
  -2   5   1 1398.06   34.40
   2   5  -1 1362.56   39.30
   1  -5  -1  470.45   15.40
  -1  -5   1  488.45   14.70
  -1   5   1  498.05   17.30
   0  -5  -1  280.17   10.10
   0  -5   1  256.47   11.40
   0  -5   1  279.97   10.10
   0  -5  -1  258.27   11.40
   0   5   1  289.77   11.80
   0   5  -1  299.77   11.90
  -1  -5  -1   12.30    2.50
   1  -5   1   12.00    2.80
  -1  -5  -1   18.10    3.20
   1   5   1   16.50    3.00
  -1   5  -1   18.40    3.20
  -1   5  -1   15.50    3.00
   2  -5   1   16.10    3.40
  -2  -5  -1   18.00    3.00
  -2  -5  -1   19.00    3.40
   2  -5   1   16.00    3.60
  -2   5  -1   15.70    3.00
   2   5   1   19.20    3.30
  -2   5  -1   24.80    3.80
  -2   5  -1   15.10    2.80
  -3  -5  -1   44.80    4.40
   3  -5   1   48.50    5.50
   3  -5   1   52.89    5.70
   3   5   1   36.80    4.50
   3   5   1   45.60    5.20
   3   5   1   42.10    4.30
   3   5   1   54.89    6.20
  -3   5  -1   51.89    5.20
  -3   5  -1   47.60    4.40
   4  -5   1   28.60    4.80
   4  -5   1   18.20    4.40
   4  -5   1   18.90    4.90
  -4  -5  -1   31.30    4.40
   4   5   1   29.60    4.50
   4   5   1   19.50    4.30
   4   5   1   23.90    4.40
   4   5   1   17.50    3.70
   4   5   1   24.50    3.70
  -4   5  -1   31.40    4.70
  -4   5  -1   24.50    4.10
  -5  -5  -1    1.80    2.60
   5  -5   1    4.70    3.50
   5  -5   1    3.30    4.10
   5   5   1   -0.10    2.10
   5   5   1    1.30    2.40
   5   5   1   -3.00    2.30
   5   5   1    0.60    3.10
   6  -5   1  149.19   11.00
   6   5   1  150.68   10.20
   6   5   1  159.08    9.20
   7  -5   1   80.99    9.20
   7   5   1  103.79    9.50
   7   5   1   72.59    7.60
   8  -5   1    1.20    4.50
   8   5   1   -0.80    3.70
   8  -6  -1   47.60    8.40
   8   6  -1   48.30    7.80
   8   6  -1   50.79    6.40
   7  -6  -1   -0.20    4.30
  -7  -6   1    3.10    3.90
   7   6  -1   -1.20    2.50
   7   6  -1   -1.60    3.50
   6  -6  -1  142.49   11.00
   6   6  -1  138.09    8.40
   6   6  -1  148.19   10.40
  -6   6   1  168.08   10.80
  -5  -6   1    9.80    3.80
   5  -6  -1   16.00    5.30
  -5   6   1    6.60    3.60
   5   6  -1   10.50    3.80
   5   6  -1    4.80    3.10
  -5   6   1    8.30    3.80
   5   6  -1    6.20    3.70
   5   6  -1    5.20    2.60
   5   6  -1    8.60    4.00
   4  -6  -1    6.50    3.20
  -4  -6   1    4.00    2.80
   4  -6  -1   -0.80    4.00
   4   6  -1    2.00    2.30
  -4   6   1   -2.70    2.00
  -4   6   1   -0.90    2.70
   4   6  -1    2.30    2.50
   4   6  -1   -0.20    2.20
   4   6  -1   -0.40    1.70
   3  -6  -1    1.70    2.40
   3  -6  -1    2.30    3.50
  -3  -6   1    3.00    2.30
  -3   6   1    4.50    2.70
  -3   6   1    7.70    2.90
   3   6  -1    3.50    2.10
   3   6  -1    2.90    1.90
   2  -6  -1    5.70    3.30
   2  -6  -1    1.70    2.40
  -2  -6   1    0.00    1.90
  -2  -6   1    3.50    2.00
   2   6  -1   -0.30    1.50
  -2   6   1    2.30    1.90
  -2   6   1    1.50    2.40
   1  -6  -1  273.37   11.60
  -1  -6   1  287.67   10.80
  -1  -6   1  268.57   12.60
   1   6  -1  286.87   12.70
  -1   6   1  288.17   12.80
  -1   6   1  304.97   13.00
   0  -6   1   -1.10    2.00
   0  -6   1   -0.60    1.40
   0  -6  -1    2.80    2.30
   0  -6  -1   -1.70    1.20
   0   6   1    0.50    1.30
   0   6  -1    0.70    1.40
   0   6  -1   -0.30    0.90
  -1  -6  -1   86.69    5.80
  -1  -6  -1   85.39    6.50
   1  -6   1   88.99    6.00
  -1   6  -1   90.99    6.60
  -1   6  -1   88.99    6.50
   1   6   1   85.79    6.50
   2  -6   1    4.30    3.20
  -2  -6  -1    1.60    2.10
   2  -6   1   -2.60    1.60
  -2   6  -1    5.70    2.30
  -2   6  -1    2.60    1.90
   2   6   1    3.30    2.00
  -3  -6  -1   19.60    3.60
   3  -6   1   16.80    4.00
   3  -6   1   21.50    4.50
  -3   6  -1   11.60    3.30
   3   6   1   17.00    3.30
   3   6   1   15.90    3.80
  -3   6  -1   14.20    3.40
   4  -6   1    7.40    3.80
  -4  -6  -1    6.30    3.20
   4  -6   1    9.30    4.80
   4   6   1    8.20    3.50
   4   6   1    5.90    3.30
   4   6   1    6.20    2.30
   4   6   1    3.40    2.60
  -4   6  -1    8.20    3.30
   4   6   1    8.30    3.00
   5  -6   1   61.59    7.80
  -5  -6  -1   65.89    6.60
   5   6   1   60.19    6.60
   5   6   1   63.49    6.10
   5   6   1   62.79    6.50
   6  -6   1  155.78   11.80
   6   6   1  156.48   10.70
   6   6   1  176.18    9.90
   7  -6   1   -5.00    4.10
   7   6   1   -0.50    3.50
   7   6   1   -3.70    2.60
   7  -7  -1    3.50    4.50
   7   7  -1   10.90    4.70
   7   7  -1    3.40    2.80
  -6  -7   1    4.90    3.70
   6  -7  -1   -2.80    4.50
  -6   7   1   -1.20    3.70
   6   7  -1    5.10    3.40
   6   7  -1    6.40    2.70
   5  -7  -1   -1.30    4.10
  -5  -7   1    9.00    3.80
   5   7  -1    4.10    2.80
   5   7  -1    4.00    2.70
  -5   7   1    8.60    4.00
   4  -7  -1  425.66   18.20
  -4  -7   1  412.16   16.30
   4  -7  -1  451.05   19.80
   4   7  -1  411.96   14.30
  -4   7   1  402.66   18.30
   4   7  -1  431.86   19.20
   4   7  -1  429.06   14.80
  -4   7   1  460.85   16.80
   3  -7  -1   27.80    5.20
   3  -7  -1   30.20    5.80
  -3  -7   1   37.00    4.70
  -3   7   1   35.60    4.70
   3   7  -1   33.00    5.20
  -3   7   1   37.60    5.40
   2  -7  -1  159.18    9.60
  -2  -7   1  147.09    8.20
   2   7  -1  155.68    9.50
  -2   7   1  125.79    9.00
  -1  -7   1   10.30    3.20
  -1  -7   1    2.00    2.50
   1  -7  -1   11.70    3.60
  -1   7   1    4.60    2.40
   1   7  -1    4.50    2.30
   0  -7   1  206.18   11.20
   0  -7  -1  210.98    9.80
   0  -7   1  198.98    9.50
   0   7  -1  186.78   10.50
   0   7   1  178.38   10.50
   0   7  -1  210.58    6.70
   1  -7   1   14.10    3.70
  -1  -7  -1   12.40    3.40
  -1   7  -1   15.80    3.80
   1   7   1    8.00    2.60
   2  -7   1    3.30    3.50
  -2  -7  -1    3.70    2.50
   2   7   1    7.80    2.70
  -2   7  -1    6.00    2.70
  -2   7  -1    6.70    2.80
  -2   7  -1    4.50    2.60
   3  -7   1   29.20    5.50
  -3  -7  -1   24.30    4.40
   3  -7   1   37.00    6.00
  -3   7  -1   28.90    4.90
   3   7   1   35.80    5.50
  -3   7  -1   26.80    4.10
   4  -7   1  432.36   18.70
   4  -7   1  473.15   21.00
  -4  -7  -1  484.35   17.30
   4   7   1  486.75   20.60
  -4   7  -1  463.75   16.90
   4   7   1  479.25   16.90
   4   7   1  457.15   16.00
   5  -7   1   41.20    7.30
  -5  -7  -1   45.70    5.80
   5   7   1   37.10    6.00
   5   7   1   37.70    5.10
   5   7   1   42.50    5.80
   6  -7   1   73.79    8.90
   6   7   1   69.79    8.00
   6   7   1   71.09    7.10
   6   7   1   71.99    7.70
   7  -7   1    6.50    5.40
   7   7   1    1.90    3.70
   7   7   1   -2.40    2.10
   7  -8  -1   -3.30    4.40
   7   8  -1    3.50    2.70
  -6  -8   1   17.60    4.80
   6  -8  -1   35.10    7.40
   6   8  -1   30.60    5.40
   6   8  -1   21.10    4.50
   5  -8  -1    9.90    5.30
  -5  -8   1   11.10    4.00
   5   8  -1    6.40    3.00
   5   8  -1   11.20    3.50
  -5   8   1   12.50    4.90
  -4  -8   1  106.99    8.30
   4  -8  -1  139.69   11.00
   4   8  -1  109.69    7.10
  -4   8   1  126.19    9.90
   4   8  -1  123.89    7.60
  -4   8   1  123.49    8.80
  -3  -8   1    5.40    3.20
   3  -8  -1    0.00    3.00
   3  -8  -1    1.30    4.80
   3   8  -1    3.30    2.50
  -3   8   1    4.90    3.20
  -3   8   1    4.60    2.90
  -3   8   1   -0.10    3.10
  -2  -8   1   45.50    5.10
   2  -8  -1   39.20    6.10
   2   8  -1   49.80    6.10
  -2   8   1   44.10    5.80
   1  -8  -1  108.29    8.30
  -1  -8   1  102.59    7.40
  -1   8   1  107.29    8.50
   1   8  -1  100.99    8.00
   0  -8   1    0.10    2.60
   0  -8  -1    1.60    3.00
   0   8  -1    1.90    2.00
   0   8   1    2.90    2.30
   0   8  -1    0.40    1.10
   1  -8   1   -0.20    3.00
  -1  -8  -1    5.50    3.00
   1   8   1    0.60    2.00
  -1   8  -1    2.40    2.30
  -2  -8  -1   18.50    3.90
   2  -8   1   14.90    4.90
  -2   8  -1   14.80    3.90
   2   8   1   15.10    3.90
  -2   8  -1   15.20    3.80
  -3  -8  -1    3.00    2.80
   3  -8   1    0.00    4.00
  -3   8  -1    2.70    3.00
   3   8   1    3.50    2.70
  -3   8  -1   -1.80    2.10
   4  -8   1   26.80    6.50
  -4  -8  -1   29.50    5.10
   4   8   1   28.20    4.80
   4   8   1   26.50    4.90
   5  -8   1    0.10    4.80
   5   8   1   10.40    4.00
   5   8   1    0.30    2.30
   6  -8   1   76.79    9.70
   6   8   1   71.59    7.40
   6   8   1   88.49    8.50
   7  -8   1    2.70    5.00
   7   8   1   -2.80    2.80
   7   8   1    4.10    3.50
   7  -9  -1   -6.90    4.90
   7   9  -1   -3.10    2.30
   6  -9  -1   -5.20    4.90
  -6  -9   1   -0.80    3.40
   6   9  -1    1.70    2.90
   6   9  -1   -3.60    2.90
  -5  -9   1   -2.10    3.00
   5  -9  -1    2.30    5.30
  -5   9   1   -1.80    3.60
   5   9  -1    3.70    2.90
   5   9  -1    0.20    3.00
   4  -9  -1    3.00    4.80
  -4  -9   1    1.40    3.10
  -4   9   1    1.10    3.60
   4   9  -1   -0.70    2.60
  -3  -9   1   25.40    4.80
   3  -9  -1   12.50    5.70
   3   9  -1   27.60    5.50
  -3   9   1   17.20    4.70
  -3   9   1   19.40    4.80
  -3   9   1   22.70    5.40
  -2  -9   1  565.44   20.00
   2  -9  -1  559.34   21.40
   2   9  -1  571.94   23.20
  -2   9   1  563.34   23.30
   1  -9  -1   42.60    6.10
  -1  -9   1   42.20    5.50
  -1   9   1   36.60    5.90
   1   9  -1   33.10    5.70
   0  -9  -1   30.20    5.30
   0  -9   1   26.00    4.90
   0   9   1   24.40    4.90
   0   9  -1   31.50    5.50
  -1  -9  -1   12.90    4.00
   1  -9   1   19.50    5.10
   1   9   1   15.00    4.50
  -1   9  -1   18.10    4.40
  -2  -9  -1    5.70    3.70
   2  -9   1    5.50    4.60
   2   9   1   -0.70    2.20
  -2   9  -1    5.00    3.10
  -2   9  -1    4.40    3.20
   3  -9   1   22.50    6.00
  -3  -9  -1   18.40    4.50
  -3   9  -1   31.70    5.90
  -3   9  -1   32.00    5.20
  -4  -9  -1  136.49    9.10
   4  -9   1  123.89   11.10
   4   9   1  129.19    9.00
   5  -9   1   36.10    8.00
   5   9   1   23.30    5.20
   5   9   1   35.80    5.50
   6  -9   1   10.70    6.30
   6   9   1    9.40    3.90
   6   9   1    8.70    3.90
   6 -10  -1    5.70    5.60
  -6 -10   1   -1.60    3.20
   6  10  -1    0.80    2.60
  -5 -10   1    4.20    3.80
   5 -10  -1   -2.50    4.50
   5  10  -1   -2.50    2.00
   5  10  -1    3.90    3.70
  -4 -10   1   12.90    4.40
   4 -10  -1   -3.90    4.70
   4  10  -1    6.70    3.50
  -4  10   1    8.30    4.50
  -3 -10   1  122.29    9.30
   3 -10  -1  157.48   11.60
  -3  10   1  152.78   10.20
  -2 -10   1  203.78   11.60
   2 -10  -1  236.48   13.80
   1 -10  -1  266.37   14.30
  -1 -10   1  236.08   12.70
   1  10  -1  265.37   15.10
   0 -10   1   -0.80    3.30
   0 -10  -1   -0.50    3.10
   0  10  -1   -0.30    1.90
   1 -10   1    8.30    4.30
  -1 -10  -1   15.10    4.50
  -1  10  -1   10.70    3.40
   2 -10   1   10.90    5.50
  -2 -10  -1    4.40    3.70
  -2  10  -1   13.60    4.40
  -2  10  -1   13.50    4.20
   3 -10   1   27.60    6.80
  -3 -10  -1   20.70    5.20
   4 -10   1   73.59    9.60
   4  10   1   64.89    7.20
   5 -10   1    4.60    5.20
   5  10   1    2.90    3.30
   5  10   1    2.20    3.20
   6 -10   1    9.90    6.60
   6  10   1    6.30    3.80
   6  10   1    2.40    3.90
  -5 -11   1   10.40    4.30
   5 -11  -1    7.40    6.20
   5  11  -1    5.90    3.10
  -4 -11   1    1.00    3.50
   4 -11  -1   14.40    6.60
  -4  11   1    4.70    4.60
  -3 -11   1  150.88   10.40
   3 -11  -1  123.39   11.20
  -3  11   1  146.49   10.40
  -2 -11   1    5.20    3.90
   2 -11  -1    0.90    4.70
  -1 -11   1    7.90    4.30
   1 -11  -1   -1.40    4.30
   0 -11   1  269.87   14.60
   0 -11  -1  308.87   15.30
   1 -11   1    0.70    4.00
  -1 -11  -1    1.00    3.80
   2 -11   1    8.70    5.40
  -2 -11  -1   13.20    4.80
  -3 -11  -1   -1.60    3.40
   3 -11   1    1.20    5.20
   4 -11   1    1.00    5.30
   4  11   1   -4.20    3.10
   5 -11   1   18.60    6.70
   5  11   1   15.30    4.30
   5  11   1    9.90    4.70
  -5 -12   1    2.80    3.80
   5 -12  -1   14.10    6.80
   5  12  -1   -0.90    2.90
   4 -12  -1    6.60    5.80
  -4 -12   1    4.20    4.10
  -3 -12   1   57.39    7.70
   3 -12  -1   43.30    8.30
  -3  12   1   54.79    7.30
   2 -12  -1   23.50    6.50
  -2 -12   1   23.50    5.80
   1 -12  -1  199.88   13.30
  -1 -12   1  209.88   12.70
   0 -12   1    5.30    4.20
   0 -12  -1    3.30    4.50
   1 -12   1   73.09    8.90
  -1 -12  -1   74.59    8.70
   2 -12   1   17.60    6.50
  -2 -12  -1   31.50    6.20
   3 -12   1    7.40    5.70
   4 -12   1    5.60    6.30
   4  12   1    5.20    4.20
   4 -13  -1   15.00    7.20
  -4 -13   1   11.80    5.30
  -3 -13   1    7.00    4.40
   3 -13  -1   -3.50    5.20
   2 -13  -1   44.70    8.30
  -2 -13   1   41.00    7.30
  -1 -13   1   45.20    7.60
   1 -13  -1   42.60    8.10
   0 -13   1   47.20    7.60
   0 -13  -1   57.59    8.20
  -1 -13  -1   18.80    5.80
   1 -13   1   15.30    5.60
   2 -13   1   -3.50    4.30
   3 -13   1   -2.20    5.20
   2 -14  -1   16.40    6.90
  -2 -14   1    9.00    5.00
   1 -14  -1   70.99    9.90
  -1 -14   1   68.59    9.30
   0 -14  -1    0.70    4.90
   0 -14   1    2.20    4.70
   1 -14   1    7.70    5.80
   2 -14   1    0.90    5.60
   9   0  -2    0.70    4.20
   8   0  -2   -5.00    3.40
  -8   0   2    2.00    3.80
   7   0  -2   -1.10    3.50
  -7   0   2    3.70    3.50
  -6   0   2   -0.40    2.70
   6   0  -2   -0.30    3.10
  -6   0   2    0.40    2.90
   6   0  -2    0.50    2.70
   6   0  -2   -0.50    2.20
   5   0  -2    4.10    3.00
   5   0  -2   -0.10    2.00
   5   0  -2    0.00    1.90
  -5   0   2    0.00    2.50
  -5   0   2    2.50    2.30
  -4   0   2   74.29    5.70
  -4   0   2   65.79    5.30
   4   0  -2   64.79    5.60
   4   0  -2   74.89    5.60
  -4   0   2   65.89    5.10
   4   0  -2   57.19    4.90
  -3   0   2   -1.40    1.10
  -3   0   2   -3.50    1.50
   3   0  -2    1.00    1.20
   3   0  -2    0.00    1.20
   3   0  -2    1.80    1.90
  -3   0   2    0.00    1.20
   2   0  -2   22.00    2.20
  -2   0   2   18.50    2.10
   2   0  -2   22.20    2.40
  -2   0   2   22.70    2.40
  -1   0   2    0.40    0.60
  -1   0   2    0.70    0.60
  -1   0   2   -0.60    0.50
   1   0  -2    0.60    0.60
   1   0  -2    0.50    0.70
   1   0  -2    0.70    0.60
  -1   0  -2    0.60    0.60
   1   0   2    1.60    0.70
   1   0   2   -0.20    0.50
   1   0   2   -3.40    1.40
  -1   0  -2   -0.50    0.50
   1   0   2   -0.70    0.90
   1   0   2   -0.30    0.60
   1   0   2    0.90    1.10
   2   0   2  319.87   10.60
   2   0   2  336.27   11.70
  -2   0  -2  324.67   10.60
   2   0   2  333.27    9.40
   2   0   2  328.57   10.00
  -2   0  -2  321.37   10.80
   2   0   2  318.57   10.90
   3   0   2   -0.60    1.20
   3   0   2    0.60    3.20
   3   0   2   -1.30    2.00
  -3   0  -2   -0.60    1.30
   3   0   2    3.00    1.70
  -3   0  -2    1.10    1.70
   3   0   2    0.50    1.20
  -3   0  -2   -1.50    1.20
   4   0   2  177.58   10.70
  -4   0  -2  166.18    8.80
   4   0   2  166.08    9.10
  -4   0  -2  181.18    7.90
   4   0   2  168.58    9.00
   4   0   2  168.38    8.70
   5   0   2   -0.10    2.30
   5   0   2   -2.10    4.60
   5   0   2    0.80    3.10
   6   0   2  250.57   12.90
   7   0   2   -2.80    3.70
   8   0   2    4.30    4.20
   9  -1  -2   -2.90    4.00
   9   1  -2    5.00    5.00
   8  -1  -2   12.40    4.70
  -8  -1   2   14.40    4.90
   8   1  -2   12.10    4.70
  -8   1   2   11.00    4.60
   7  -1  -2   18.50    5.00
  -7  -1   2   21.30    5.10
   7   1  -2   39.10    6.10
  -7   1   2   28.40    5.40
   6  -1  -2   15.30    4.20
   6  -1  -2   21.80    5.00
  -6  -1   2   10.70    3.70
  -6  -1   2   17.00    4.30
   6  -1  -2   16.20    4.40
  -6   1   2    7.00    3.70
   6   1  -2   13.50    4.20
   6   1  -2   14.50    4.30
  -6   1   2   13.00    4.00
   6   1  -2   10.30    3.60
   5  -1  -2   55.59    5.80
  -5  -1   2   59.89    6.00
  -5  -1   2   61.59    5.60
   5  -1  -2   49.50    5.80
   5  -1  -2   64.29    5.70
  -5   1   2   60.79    6.10
   5   1  -2   54.39    5.90
   5   1  -2   62.99    5.80
  -5   1   2   57.79    5.50
   5   1  -2   59.49    6.00
   4  -1  -2  662.23   22.20
  -4  -1   2  687.43   21.90
  -4  -1   2  691.13   19.90
   4  -1  -2  643.94   21.40
  -4  -1   2  703.73   22.70
   4  -1  -2  652.93   19.80
  -4   1   2  695.63   22.00
   4   1  -2  681.63   22.60
   4   1  -2  689.63   21.90
   4   1  -2  679.03   19.70
  -4   1   2  678.33   19.80
  -4   1   2  718.63   23.00
   3  -1  -2    3.50    1.60
   3  -1  -2    5.40    2.30
  -3  -1   2    1.20    1.50
  -3  -1   2    5.50    2.10
   3  -1  -2    5.20    2.00
  -3  -1   2    1.60    1.30
   3   1  -2    4.20    2.00
   3   1  -2    1.90    1.50
  -3   1   2    3.80    1.80
   3   1  -2    2.70    1.50
  -3   1   2    4.40    1.80
  -3   1   2    2.30    2.00
   2  -1  -2 4468.05  108.59
   2  -1  -2 4416.16   96.39
  -2  -1   2 4504.95   96.39
  -2  -1   2 4556.54  108.59
  -2  -1   2 4450.05  105.29
   2  -1  -2 4384.16  105.19
  -2   1   2 4479.85   96.29
  -2   1   2 4537.15  105.49
   2   1  -2 4460.35   96.19
   2   1  -2 4448.96  105.39
  -2   1   2 4471.95  108.69
   2   1  -2 4510.95  108.59
  -1  -1   2    9.60    1.20
   1  -1  -2   10.80    1.40
   1  -1  -2   10.20    1.20
  -1  -1   2   10.00    1.20
  -1  -1   2    7.40    1.00
   1   1  -2    7.10    1.30
  -1   1   2   11.60    1.40
   1   1  -2   10.80    1.20
  -1   1   2    7.40    1.30
   1   1  -2    5.80    1.00
   0  -1  -2    3.90    0.70
   0  -1  -2    4.30    1.00
   0   1   2    3.80    0.70
   0   1  -2    4.70    0.70
   1  -1   2  128.39    5.00
  -1  -1  -2  136.09    5.10
   1  -1   2  130.49    4.60
   1   1   2  133.19    5.40
   1   1   2  139.29    5.10
  -1   1  -2  130.09    4.70
   1   1   2  132.09    4.50
   1   1   2  128.39    4.50
  -1   1  -2  127.39    4.90
   1   1   2  130.49    5.10
   2  -1   2  521.35   15.30
  -2  -1  -2  519.35   15.60
   2  -1   2  516.15   14.40
   2  -1   2  528.05   16.50
   2  -1   2  528.25   15.80
   2   1   2  513.65   16.00
   2   1   2  509.35   15.60
   2   1   2  519.45   14.30
  -2   1  -2  489.25   15.50
   2   1   2  514.25   14.00
   2   1   2  500.75   13.10
   2   1   2  502.85   15.30
  -2   1  -2  510.55   15.10
   3  -1   2  110.59    6.60
   3  -1   2  116.99    6.50
  -3  -1  -2  113.99    6.40
   3  -1   2  109.89    7.90
   3  -1   2  105.29    6.20
  -3  -1  -2  112.29    6.40
  -3  -1  -2  120.29    5.50
  -3   1  -2  103.89    5.30
   3   1   2  106.89    6.20
  -3   1  -2  115.89    6.20
   3   1   2  106.19    6.10
   3   1   2  111.49    6.50
  -3   1  -2  108.59    6.40
   3   1   2  107.09    7.40
   3   1   2  112.89    5.60
   4  -1   2   31.50    4.40
  -4  -1  -2   23.70    3.30
   4  -1   2   27.00    4.10
   4  -1   2   32.80    6.00
  -4  -1  -2   28.90    4.10
   4  -1   2   22.40    4.00
   4   1   2   29.40    4.20
   4   1   2   24.50    3.90
   4   1   2   30.20    4.10
   4   1   2   39.90    6.20
  -4   1  -2   30.10    3.90
   4   1   2   28.30    3.60
  -4   1  -2   22.80    3.50
   5  -1   2  177.98    9.90
   5  -1   2  186.68   10.80
   5  -1   2  185.48   12.50
   5   1   2  196.48   11.00
   5   1   2  163.48    9.70
   6  -1   2   51.19    6.50
   6   1   2   51.79    6.30
   7  -1   2    9.70    4.90
   7   1   2   19.20    5.30
   8  -1   2   18.30    5.70
   8   1   2   20.50    5.80
   9  -2  -2   11.50    5.60
   9   2  -2   11.70    5.50
  -8  -2   2   21.50    5.70
   8  -2  -2   16.70    5.60
  -8   2   2   11.50    4.70
   8   2  -2   11.50    5.10
   7  -2  -2    2.00    4.10
  -7  -2   2   -1.50    3.50
   7   2  -2    0.20    3.90
  -7   2   2   -2.30    3.60
  -6  -2   2   53.59    6.50
  -6  -2   2   42.00    5.40
   6  -2  -2   43.60    6.30
   6  -2  -2   50.59    6.50
   6  -2  -2   56.09    6.50
   6   2  -2   41.60    6.10
  -6   2   2   45.10    6.30
   6   2  -2   46.80    5.90
   6   2  -2   42.10    6.00
  -6   2   2   63.19    6.60
  -5  -2   2   -2.50    2.20
  -5  -2   2    0.40    2.00
   5  -2  -2    0.60    2.10
   5  -2  -2   -1.10    2.40
   5  -2  -2   -1.00    1.90
   5   2  -2    0.10    2.00
  -5   2   2    0.20    2.40
   5   2  -2   -0.70    1.90
  -5   2   2   -0.70    2.00
   5   2  -2    0.40    2.60
   4  -2  -2   35.40    4.30
  -4  -2   2   33.10    4.20
   4  -2  -2   48.40    5.00
  -4  -2   2   43.90    4.40
  -4  -2   2   37.50    4.60
   4  -2  -2   46.10    4.90
   4   2  -2   38.90    4.50
  -4   2   2   39.00    4.90
   4   2  -2   45.00    4.40
  -4   2   2   34.20    4.10
   4   2  -2   41.40    3.30
   4   2  -2   33.80    4.30
  -4   2   2   33.10    4.30
   3  -2  -2   46.00    4.20
  -3  -2   2   44.00    4.10
  -3  -2   2   45.50    3.90
   3  -2  -2   39.70    4.10
  -3  -2   2   42.40    4.10
   3  -2  -2   48.40    4.30
   3   2  -2   45.80    3.00
   3   2  -2   45.90    3.90
   3   2  -2   44.70    4.10
  -3   2   2   45.90    4.40
  -3   2   2   40.40    3.60
   3   2  -2   34.70    3.60
  -3   2   2   44.30    4.10
   2  -2  -2 9654.53  224.68
   2  -2  -2 9796.32  206.08
  -2  -2   2 9589.24  205.58
  -2  -2   2 9556.24  231.48
   2  -2  -2 9842.12  231.88
  -2   2   2 9761.12  231.88
   2   2  -2 9602.04  185.28
   2   2  -2 9999.00  224.88
  -2   2   2 9638.34  205.58
   2   2  -2 9761.72  231.58
  -2   2   2 9592.34  224.88
   2   2  -2 9664.13  205.48
  -1  -2   2  529.05   15.40
  -1  -2   2  543.25   13.50
   1  -2  -2  550.44   15.80
   1   2  -2  527.25   15.40
   1   2  -2  554.54   14.70
  -1   2   2  548.15   15.90
   0  -2   2  568.04   16.00
   0  -2  -2  561.84   16.20
   0  -2  -2  567.74   14.90
   0  -2   2  592.34   13.70
   0   2   2  554.94   16.10
   0   2   2  588.04   15.60
   0   2  -2  587.04   16.00
   1  -2   2   65.69    3.70
  -1  -2  -2   60.19    3.50
   1  -2   2   57.89    3.50
   1   2   2   59.49    3.90
  -1   2  -2   62.39    3.50
   1   2   2   60.19    3.30
   1   2   2   61.59    3.50
  -1   2  -2   62.69    3.30
   2  -2   2  512.25   14.90
   2  -2   2  517.55   16.40
  -2  -2  -2  500.45   16.10
   2  -2   2  532.65   15.90
   2   2   2  515.25   16.40
  -2   2  -2  509.75   16.00
   2   2   2  523.05   16.00
   2   2   2  504.15   14.50
  -2   2  -2  529.15   15.50
   2   2   2  525.05   14.40
   2   2   2  508.35   13.60
   2   2   2  524.25   16.20
   3  -2   2  158.38    7.80
   3  -2   2  184.08   10.00
  -3  -2  -2  172.98    8.50
   3  -2   2  147.39    7.70
  -3  -2  -2  153.98    6.80
   3  -2   2  157.38    8.20
   3   2   2  160.38    7.70
  -3   2  -2  158.58    7.90
  -3   2  -2  158.88    7.80
   3   2   2  161.38    8.10
   3   2   2  160.58    8.10
  -3   2  -2  153.38    6.80
   3   2   2  161.58    7.50
   3   2   2  167.18    9.00
   3   2   2  158.48    6.90
  -4  -2  -2  280.37   10.50
   4  -2   2  261.17   13.70
   4  -2   2  258.47   11.30
   4  -2   2  251.57   12.10
   4  -2   2  263.77   11.90
   4   2   2  253.47   10.00
   4   2   2  266.77   12.20
   4   2   2  247.58   11.70
   4   2   2  259.87   12.90
   4   2   2  263.77   11.00
  -4   2  -2  258.37   10.10
  -4   2  -2  273.37   11.90
   5  -2   2   36.70    5.60
   5  -2   2   44.20    5.80
   5   2   2   45.70    5.60
   5   2   2   47.70    4.90
   5   2   2   43.80    5.70
   6  -2   2   15.60    4.60
   6   2   2   14.20    4.40
   7  -2   2   -7.50    3.40
   7   2   2    1.70    3.60
   8  -2   2   -1.50    4.20
   8   2   2    1.90    4.10
   9  -3  -2   42.90    8.10
   9   3  -2   43.40    7.90
  -8  -3   2   32.70    6.20
   8  -3  -2   25.20    6.50
  -8   3   2   21.40    5.70
   8   3  -2   22.00    6.10
   7  -3  -2   -0.80    4.20
  -7  -3   2   -0.70    3.30
   7   3  -2   -4.50    3.60
  -7   3   2    3.50    4.00
  -6  -3   2  101.69    7.60
   6  -3  -2  107.39    8.70
   6  -3  -2  112.39    9.40
   6  -3  -2   90.99    8.10
   6   3  -2  105.99    8.30
  -6   3   2  106.99    8.20
   6   3  -2   99.19    8.80
   6   3  -2   90.09    8.60
  -6   3   2   84.99    8.20
   5  -3  -2  526.25   20.80
  -5  -3   2  544.95   18.50
   5  -3  -2  562.94   20.60
   5   3  -2  564.24   18.70
   5   3  -2  542.65   20.60
   5   3  -2  538.95   16.00
  -5   3   2  546.15   18.60
  -5   3   2  585.74   21.10
   5   3  -2  546.35   21.10
   4  -3  -2  703.93   21.00
   4  -3  -2  636.24   22.60
   4  -3  -2  655.53   22.00
  -4  -3   2  664.43   20.20
  -4  -3   2  718.03   23.30
   4   3  -2  678.93   17.50
  -4   3   2  667.93   23.10
   4   3  -2  687.13   23.00
   4   3  -2  717.43   22.70
  -4   3   2  655.73   22.20
  -4   3   2  660.43   20.00
   4   3  -2  673.23   20.10
   3  -3  -2   98.89    6.40
  -3  -3   2   89.39    5.50
   3  -3  -2   88.49    6.30
  -3  -3   2   88.59    6.00
   3  -3  -2   91.59    6.00
  -3   3   2  100.09    6.30
   3   3  -2   85.99    5.70
  -3   3   2   85.69    5.50
   3   3  -2   95.49    4.40
  -3   3   2   99.59    6.50
   3   3  -2   93.59    6.10
   3   3  -2   94.99    5.60
  -2  -3   2 2383.56   60.89
   2  -3  -2 2366.86   54.69
  -2  -3   2 2337.47   53.69
   2  -3  -2 2408.86   61.29
   2   3  -2 2397.66   47.70
   2   3  -2 2439.66   49.30
  -2   3   2 2374.46   53.79
  -2   3   2 2422.56   61.39
   2   3  -2 2374.96   60.79
  -2   3   2 2349.17   59.29
   1  -3  -2 1149.58   28.40
  -1  -3   2 1133.19   31.40
  -1  -3   2 1197.38   27.70
   1  -3  -2 1234.98   32.10
  -1   3   2 1122.99   31.90
   1   3  -2 1191.88   31.50
  -1   3   2 1187.68   32.00
   1   3  -2 1204.68   29.20
   0  -3   2   -1.20    1.00
   0  -3  -2    0.30    0.70
   0  -3  -2    0.30    0.90
   0  -3   2    0.60    0.90
   0   3   2    0.10    1.50
   0   3   2   -0.30    0.70
   0   3  -2   -0.10    0.80
   1  -3   2   25.20    2.70
   1  -3   2   29.30    3.10
  -1  -3  -2   30.10    3.00
  -1   3  -2   30.20    2.80
  -1   3  -2   28.90    2.90
   1   3   2   26.70    2.90
   1   3   2   34.00    3.70
   1   3   2   24.50    2.70
  -2  -3  -2   24.40    2.60
   2  -3   2   30.40    3.30
  -2  -3  -2   25.90    3.20
   2  -3   2   20.60    3.30
   2  -3   2   22.00    3.20
  -2   3  -2   23.60    2.80
   2   3   2   20.70    2.90
  -2   3  -2   24.20    3.10
   2   3   2   17.90    3.40
   2   3   2   22.10    2.80
   2   3   2   22.00    2.90
   3  -3   2 1098.79   31.40
  -3  -3  -2 1098.09   32.30
   3  -3   2 1072.49   29.40
  -3  -3  -2 1123.49   28.00
   3  -3   2 1110.29   33.40
   3  -3   2 1098.29   32.70
   3   3   2 1106.89   26.30
   3   3   2 1107.99   31.70
  -3   3  -2 1125.49   27.80
  -3   3  -2 1109.49   31.00
   3   3   2 1100.69   28.20
   3   3   2 1151.28   32.40
   3   3   2 1092.79   32.30
   3   3   2 1105.29   28.70
  -3   3  -2 1114.89   32.10
  -4  -3  -2  564.74   16.70
   4  -3   2  508.75   17.70
   4  -3   2  506.65   19.60
   4  -3   2  521.95   20.80
   4  -3   2  553.74   19.30
   4   3   2  522.05   17.30
   4   3   2  501.25   19.00
  -4   3  -2  535.35   18.90
   4   3   2  518.95   17.30
   4   3   2  496.95   19.10
  -4   3  -2  536.85   16.50
   4   3   2  532.25   20.20
   4   3   2  519.25   15.90
   5  -3   2    4.30    3.40
   5  -3   2    4.10    4.00
   5   3   2    6.50    3.40
   5   3   2   12.10    3.10
   5   3   2    6.40    3.30
   6  -3   2   50.79    7.00
   6   3   2   60.69    7.00
   6   3   2   50.29    5.60
   7  -3   2   -3.90    3.50
   7   3   2   -3.40    3.30
   8  -3   2    7.50    5.00
   8   3   2    5.20    4.90
  -8  -4   2   14.80    4.90
   8  -4  -2   15.70    5.50
   8   4  -2    8.00    4.50
  -7  -4   2    5.60    4.10
   7  -4  -2    9.90    5.20
  -7   4   2    5.80    4.10
   7   4  -2   -2.30    3.60
   6  -4  -2  168.38   10.90
   6  -4  -2  165.08   10.90
  -6  -4   2  153.88    9.80
  -6   4   2  169.38   10.20
   6   4  -2  178.38    8.80
   6   4  -2  159.78    9.80
  -6   4   2  170.68   11.50
   5  -4  -2   80.79    7.30
   5  -4  -2   94.59    7.60
   5  -4  -2   79.49    7.70
  -5  -4   2   98.99    7.20
   5   4  -2  105.59    6.10
  -5   4   2   76.79    7.30
   5   4  -2   93.99    7.80
   5   4  -2  106.89    8.10
   5   4  -2   92.59    7.20
  -5   4   2  102.39    7.60
   4  -4  -2 4469.25  113.59
   4  -4  -2 4423.26  109.79
  -4  -4   2 4427.96  100.09
   4  -4  -2 4403.16  101.19
  -4   4   2 4309.87  109.69
  -4   4   2 4497.35  100.29
   4   4  -2 4460.75  109.99
   4   4  -2 4538.25  100.19
   4   4  -2 4504.05  113.39
   4   4  -2 4579.94   89.79
  -3  -4   2   -0.90    1.40
   3  -4  -2    2.50    2.90
  -3  -4   2   -2.50    1.80
   3  -4  -2   -2.70    1.50
   3   4  -2    1.70    1.60
   3   4  -2    1.40    1.70
  -3   4   2    1.50    2.20
  -3   4   2    0.80    2.00
  -3   4   2   -2.00    1.40
   3   4  -2    4.20    1.50
   3   4  -2    0.90    1.40
   3   4  -2   -0.50    1.80
  -2  -4   2  111.69    5.80
  -2  -4   2  111.49    6.40
   2  -4  -2  118.69    7.00
   2  -4  -2  110.69    6.80
   2   4  -2  108.19    6.30
  -2   4   2  110.09    6.40
   2   4  -2  122.29    4.50
  -2   4   2  105.59    6.90
  -1  -4   2   35.70    3.60
  -1  -4   2   33.00    3.10
   1  -4  -2   28.80    3.70
   1   4  -2   31.30    2.50
  -1   4   2   26.60    3.30
   1   4  -2   22.70    2.90
  -1   4   2   32.60    3.80
   0  -4  -2   60.09    4.40
   0  -4  -2   64.19    2.90
   0  -4  -2   67.09    4.70
   0  -4   2   66.49    4.70
   0  -4   2   71.69    4.20
   0   4   2   64.99    5.00
   0   4  -2   63.39    4.50
   0   4   2   66.89    4.70
  -1  -4  -2  469.25   13.50
  -1  -4  -2  460.95   15.70
   1  -4   2  443.86   13.70
   1   4   2  450.25   15.40
   1   4   2  469.15   15.40
  -1   4  -2  452.85   15.60
  -1   4  -2  459.75   15.40
   2  -4   2  101.19    6.40
  -2  -4  -2   89.69    5.30
  -2  -4  -2   97.19    6.10
   2  -4   2   99.29    6.40
  -2   4  -2   94.89    5.80
   2   4   2   96.49    6.80
   2   4   2   98.49    5.70
   2   4   2  105.89    6.40
  -2   4  -2  101.39    6.40
  -2   4  -2  105.59    5.30
   3  -4   2  367.06   14.30
  -3  -4  -2  368.26   12.40
   3  -4   2  359.46   13.80
   3  -4   2  361.36   15.20
   3   4   2  355.16   13.00
   3   4   2  373.26   14.60
   3   4   2  375.96   14.80
  -3   4  -2  361.66   12.20
   3   4   2  354.16   12.90
   3   4   2  375.96   15.00
  -3   4  -2  394.26   14.20
   3   4   2  374.36   12.20
   4  -4   2  252.47   12.10
   4  -4   2  252.67   12.20
   4  -4   2  240.48   12.60
  -4  -4  -2  245.88   10.40
   4  -4   2  286.47   15.10
   4   4   2  244.98   13.00
   4   4   2  231.58   10.90
  -4   4  -2  266.77   12.10
  -4   4  -2  253.97   10.50
   4   4   2  251.17   12.40
   4   4   2  232.88   11.90
   4   4   2  235.68   10.00
   4   4   2  251.07   11.20
   5  -4   2   60.89    7.00
   5  -4   2   81.39    8.10
   5   4   2   67.59    6.70
   5   4   2   68.09    6.60
   5   4   2   70.59    6.00
   5   4   2   68.79    7.10
   6  -4   2   42.90    6.50
   6   4   2   36.60    5.90
   6   4   2   38.10    5.30
   7  -4   2   -2.90    4.10
   7   4   2    3.20    4.20
   7   4   2   -2.60    1.90
   8  -4   2    3.40    4.60
   8   4   2   13.10    4.90
   8  -5  -2    1.10    4.40
  -8  -5   2   -0.80    3.90
   8   5  -2    5.30    4.10
  -7  -5   2  112.99    9.30
   7  -5  -2   98.29    9.40
   7   5  -2  110.49    7.50
   7   5  -2   79.29    8.30
  -7   5   2   95.99    9.00
   6  -5  -2  407.66   18.80
   6  -5  -2  425.26   18.00
  -6  -5   2  413.56   16.90
  -6   5   2  390.36   18.60
  -6   5   2  390.06   16.90
   6   5  -2  419.96   17.00
   6   5  -2  416.86   14.80
  -5  -5   2  150.88    9.20
   5  -5  -2  149.29    9.90
   5  -5  -2  141.99    9.90
   5  -5  -2  135.69   10.10
  -5   5   2  139.99    9.80
   5   5  -2  152.78    9.40
  -5   5   2  155.58    9.40
   5   5  -2  170.78   10.80
   5   5  -2  157.18    7.70
   5   5  -2  141.79    9.90
  -4  -5   2  534.25   17.90
   4  -5  -2  534.85   20.90
   4  -5  -2  533.45   19.00
   4   5  -2  554.54   18.10
  -4   5   2  545.95   18.10
   4   5  -2  535.25   20.00
   4   5  -2  533.25   20.40
  -4   5   2  497.25   19.70
   4   5  -2  574.54   16.00
   4   5  -2  527.05   15.20
   3  -5  -2 1743.93   49.30
  -3  -5   2 1747.83   43.00
   3  -5  -2 1765.42   44.40
  -3  -5   2 1707.83   48.60
  -3   5   2 1729.73   49.30
  -3   5   2 1774.12   43.10
   3   5  -2 1767.32   37.80
  -3   5   2 1738.23   47.60
   3   5  -2 1709.73   48.70
   3   5  -2 1784.42   38.80
   2  -5  -2  240.18   10.70
  -2  -5   2  223.28    9.40
   2  -5  -2  250.97   11.40
  -2  -5   2  253.27   11.20
  -2   5   2  250.67   11.50
   2   5  -2  248.68   11.10
  -1  -5   2   30.00    3.80
   1  -5  -2   37.80    4.20
  -1  -5   2   39.20    3.50
  -1   5   2   31.10    4.10
   1   5  -2   32.20    3.80
   1   5  -2   33.90    2.70
  -1   5   2   31.90    3.90
   0  -5   2    1.60    1.80
   0  -5   2    0.50    1.40
   0  -5  -2    0.50    1.30
   0  -5  -2    4.30    2.20
   0   5   2    2.80    1.60
   0   5   2    0.60    2.30
   0   5  -2    0.30    1.20
  -1  -5  -2  450.55   16.60
   1  -5   2  467.95   14.80
  -1  -5  -2  463.55   14.30
  -1   5  -2  461.35   13.60
  -1   5  -2  488.35   16.80
   1   5   2  461.75   16.30
  -1   5  -2  442.46   16.20
   1   5   2  471.75   16.70
  -2  -5  -2   79.19    5.10
  -2  -5  -2   70.69    5.70
   2  -5   2   64.79    5.70
   2  -5   2   66.69    5.70
   2   5   2   78.69    5.90
   2   5   2   85.09    6.50
  -2   5  -2   61.79    4.60
  -2   5  -2   55.79    5.00
  -2   5  -2   71.89    5.70
  -3  -5  -2  218.68    9.10
   3  -5   2  187.38   10.30
   3  -5   2  194.28   10.90
   3   5   2  208.98    9.60
  -3   5  -2  206.38    9.00
   3   5   2  200.88   10.70
   3   5   2  205.78    9.60
   3   5   2  198.88    8.80
   3   5   2  228.28   11.70
  -3   5  -2  211.78   10.30
  -4  -5  -2   22.90    3.80
   4  -5   2   33.20    5.50
   4  -5   2   31.70    7.50
   4  -5   2   32.30    5.60
   4   5   2   27.50    4.50
   4   5   2   26.20    4.60
   4   5   2   31.00    4.90
   4   5   2   22.20    4.60
   4   5   2   22.00    3.80
   5  -5   2   64.49    7.50
   5   5   2   65.29    6.90
   5   5   2   79.29    6.50
   5   5   2   64.69    6.80
   6  -5   2   40.10    6.70
   6   5   2   38.90    5.40
   6   5   2   50.09    6.80
   7  -5   2   -4.20    3.60
   7   5   2    2.40    3.60
   7   5   2    1.00    3.20
  -8  -6   2    4.50    4.30
   8  -6  -2    6.10    5.50
   8   6  -2   14.50    5.20
  -7  -6   2   62.79    7.40
   7  -6  -2   45.10    7.60
  -7   6   2   61.39    7.60
   7   6  -2   45.60    7.00
   7   6  -2   53.99    6.20
   6  -6  -2  118.49   10.20
  -6  -6   2  121.89    9.20
   6   6  -2  134.29    7.90
  -6   6   2  102.39    9.10
   6   6  -2  119.89    9.60
   5  -6  -2  134.49   10.00
   5  -6  -2  109.79    9.60
  -5  -6   2  120.89    8.70
  -5   6   2  131.49    9.80
   5   6  -2  118.19    9.50
   5   6  -2  142.19    9.10
   5   6  -2  136.59    9.90
  -5   6   2  134.19    9.10
   5   6  -2  130.89    7.30
   4  -6  -2   -0.20    2.10
   4  -6  -2    3.70    4.20
  -4  -6   2   -0.50    2.60
   4   6  -2    3.20    2.70
  -4   6   2    1.50    2.90
  -4   6   2    7.40    3.40
   4   6  -2    0.40    1.80
   4   6  -2   -1.40    1.90
   4   6  -2    6.00    2.80
   3  -6  -2   53.79    6.00
   3  -6  -2   45.80    5.90
  -3  -6   2   37.90    4.50
   3   6  -2   37.00    4.90
   3   6  -2   43.30    3.70
  -3   6   2   44.20    4.80
  -3   6   2   49.10    5.70
   2  -6  -2  216.78   10.50
  -2  -6   2  210.78    9.40
  -2  -6   2  232.88   11.40
   2  -6  -2  223.88   11.50
   2   6  -2  232.28   11.30
  -2   6   2  221.88   11.70
  -2   6   2  216.08   11.30
   1  -6  -2  296.77   12.10
  -1  -6   2  303.87   13.30
  -1  -6   2  312.47   11.20
   1   6  -2  274.57   12.60
  -1   6   2  294.87   13.10
   1   6  -2  300.27    9.30
  -1   6   2  284.47   13.10
   0  -6   2    2.20    1.90
   0  -6  -2   -1.40    1.90
   0  -6  -2    1.00    1.70
   0  -6   2   -1.20    1.80
   0   6  -2    1.00    1.10
   0   6   2    0.60    1.50
   0   6   2   -0.40    2.50
   0   6  -2    0.30    1.60
  -1  -6  -2  909.31   25.10
  -1  -6  -2  933.61   29.40
   1  -6   2  907.51   25.70
  -1  -6  -2  957.20   22.60
   1   6   2  953.30   29.40
   1   6   2  968.10   28.50
  -1   6  -2  905.51   24.30
  -1   6  -2  906.41   28.70
  -1   6  -2  926.31   29.00
   2  -6   2    2.30    3.10
  -2  -6  -2   -1.00    1.90
   2   6   2    0.30    2.60
  -2   6  -2    0.30    1.90
   2   6   2    0.10    1.50
  -2   6  -2    0.90    2.10
   3  -6   2   93.09    7.80
   3  -6   2   86.99    7.80
  -3  -6  -2   81.79    6.30
   3   6   2   89.69    7.30
  -3   6  -2   93.19    6.20
   3   6   2   91.09    6.80
   3   6   2   86.89    6.70
  -3   6  -2   81.19    7.00
   4  -6   2   50.39    6.80
  -4  -6  -2   49.70    5.10
   4  -6   2   46.20    6.70
   4   6   2   30.90    4.50
   4   6   2   50.29    5.90
   4   6   2   42.00    5.90
   4   6   2   46.70    5.40
   5  -6   2  117.99   10.10
   5   6   2  131.09    8.30
   5   6   2  123.39    8.90
   5   6   2  142.79    9.50
   6  -6   2    6.20    5.10
   6   6   2   10.20    4.10
   6   6   2    4.70    3.30
   7  -6   2   -5.40    3.80
   7   6   2    0.70    2.70
   7   6   2    3.50    4.10
   8  -7  -2    3.90    5.50
   8   7  -2    4.90    3.10
   8   7  -2   17.10    5.50
   7  -7  -2   -5.20    4.00
  -7  -7   2    2.30    3.40
   7   7  -2   -1.10    2.60
  -7   7   2    2.90    4.10
   7   7  -2    2.40    3.60
   6  -7  -2  190.38   12.80
  -6  -7   2  179.48   11.40
   6   7  -2  188.48    9.60
  -6   7   2  205.28   12.10
   5  -7  -2  163.38   11.50
  -5  -7   2  155.28    9.90
  -5   7   2  132.89    9.40
   5   7  -2  146.29    8.40
  -5   7   2  152.28   11.10
   5   7  -2  147.49    8.00
   4  -7  -2   21.60    5.30
  -4  -7   2   21.70    4.50
   4  -7  -2   19.60    5.50
  -4   7   2   16.00    4.60
   4   7  -2   17.40    4.30
   4   7  -2   25.30    4.90
   4   7  -2   25.10    3.70
   4   7  -2   26.40    3.60
  -4   7   2   20.00    4.60
   3  -7  -2  303.67   15.30
   3  -7  -2  327.57   14.80
  -3  -7   2  306.17   12.80
   3   7  -2  323.17   15.00
  -3   7   2  304.47   14.70
  -3   7   2  302.97   12.90
   3   7  -2  327.47   10.90
   2  -7  -2   49.60    5.90
  -2  -7   2   38.90    4.40
   2   7  -2   45.80    5.50
  -2   7   2   42.00    5.50
  -1  -7   2  117.29    8.30
   1  -7  -2  144.39    8.70
  -1  -7   2  125.19    7.30
   1   7  -2  120.79    8.30
   1   7  -2  126.19    5.20
  -1   7   2  128.79    8.70
  -1   7   2  126.59    8.70
   0  -7   2   11.60    3.30
   0  -7   2   14.10    3.30
   0  -7  -2   11.50    3.30
   0   7  -2    9.30    2.00
   0   7   2    8.40    2.70
   0   7   2    5.10    3.30
   0   7  -2    7.30    2.40
   1  -7   2  566.64   18.90
  -1  -7  -2  571.84   18.20
   1   7   2  580.04   21.50
   1   7   2  592.74   21.20
  -1   7  -2  562.94   21.20
  -2  -7  -2    3.00    2.60
   2  -7   2    3.80    3.80
  -2   7  -2   -0.80    1.30
  -2   7  -2    1.60    2.20
   2   7   2    3.00    2.20
  -2   7  -2    1.20    2.30
   3  -7   2   90.09    8.60
  -3  -7  -2   90.79    6.90
   3  -7   2   96.09    8.50
   3   7   2  105.19    8.20
   4  -7   2   47.90    7.40
   4   7   2   58.79    5.90
   4   7   2   61.29    6.40
   5  -7   2   15.30    5.80
   5   7   2   19.30    5.00
   5   7   2   14.90    3.70
   5   7   2   14.30    4.40
   6  -7   2   17.00    6.10
   6   7   2   25.10    5.70
   6   7   2   24.30    5.10
   6   7   2   16.10    4.80
   7  -7   2    2.60    4.80
   7   7   2    0.10    2.70
   7   7   2   -0.80    3.70
  -7  -8   2    9.90    4.20
   7  -8  -2    4.30    5.10
   7   8  -2    5.80    2.90
  -6  -8   2    3.70    3.60
   6  -8  -2   -2.80    4.70
  -6   8   2   -3.50    3.80
   6   8  -2    1.00    2.30
   5  -8  -2  127.49   11.00
  -5  -8   2  129.09    9.60
   5   8  -2  150.78    8.20
   5   8  -2  140.99    8.50
  -5   8   2  141.49   10.20
  -4  -8   2  169.68   10.20
   4  -8  -2  170.78   12.00
   4   8  -2  177.28    8.60
   4   8  -2  163.28   11.50
  -4   8   2  172.08   10.40
  -4   8   2  155.28   11.00
   4   8  -2  154.28    8.10
   3  -8  -2  196.18   12.60
   3  -8  -2  206.38   12.50
  -3  -8   2  202.58   10.60
  -3   8   2  215.88   12.40
  -3   8   2  184.38   12.20
   3   8  -2  195.08   12.00
  -3   8   2  204.78   10.80
   2  -8  -2   26.50    5.60
  -2  -8   2   22.50    4.10
   2   8  -2   18.60    4.20
  -2   8   2   24.50    4.90
   1  -8  -2   60.89    6.80
  -1  -8   2   51.49    5.40
   1   8  -2   57.79    6.30
  -1   8   2   53.09    6.30
   0  -8   2  161.58    9.20
   0  -8  -2  166.78    9.40
   0   8   2  155.98   10.20
   0   8  -2  170.98    6.90
   0   8  -2  158.18   10.10
  -1  -8  -2    4.10    3.00
   1  -8   2    8.60    3.70
   1   8   2    3.30    2.20
  -1   8  -2    1.20    2.10
  -2  -8  -2    5.10    3.30
   2  -8   2   13.80    4.80
  -2   8  -2    9.90    3.80
  -2   8  -2    9.70    3.30
   2   8   2   11.30    3.70
  -3  -8  -2  506.85   18.00
   3  -8   2  499.55   20.20
  -3   8  -2  490.75   21.50
   4  -8   2   51.09    7.90
   4   8   2   34.20    5.50
   4   8   2   34.50    5.10
   5  -8   2    2.10    4.90
   5   8   2    4.40    3.30
   5   8   2    7.30    4.20
   6  -8   2   -5.40    4.20
   6   8   2   -2.90    3.00
   6   8   2   -2.60    3.30
   6   8   2    3.20    3.60
  -7  -9   2    3.60    4.30
   7  -9  -2   -0.10    5.10
   7   9  -2    3.20    2.90
   6  -9  -2    3.80    5.20
  -6  -9   2    7.10    4.20
   6   9  -2    3.30    2.70
  -6   9   2    6.70    4.50
  -5  -9   2   27.80    5.60
   5  -9  -2   32.00    7.30
  -5   9   2   34.00    6.30
   5   9  -2   25.90    4.40
   4  -9  -2   22.60    6.90
  -4  -9   2   25.00    5.30
   4   9  -2   37.20    4.60
  -4   9   2   33.50    6.00
  -3  -9   2  195.78   11.30
   3  -9  -2  220.48   13.40
  -3   9   2  222.78   13.30
   3   9  -2  222.08   13.40
  -3   9   2  219.98   11.80
   2  -9  -2  111.29    9.40
  -2  -9   2   96.49    7.60
   2   9  -2  111.29    8.90
  -2   9   2   80.49    8.50
   1  -9  -2  171.58   11.00
   1   9  -2  178.68   11.30
  -1   9   2  145.79   10.60
   0  -9  -2    5.80    3.90
   0  -9   2   -1.50    2.80
   0   9  -2   -0.90    2.00
   0   9   2    2.90    2.70
  -1  -9  -2    7.40    3.70
   1  -9   2    8.60    4.20
   1   9   2   13.20    3.90
  -1   9  -2    7.40    3.40
   2  -9   2   13.20    5.10
  -2  -9  -2   11.40    4.20
  -2   9  -2    5.50    3.20
   3  -9   2  144.99   11.20
  -3  -9  -2  152.88    9.70
  -3   9  -2  158.68   11.60
   4  -9   2   26.70    6.90
   4   9   2   25.70    5.30
   5  -9   2   51.29    8.50
   5   9   2   49.20    6.80
   5   9   2   44.40    6.30
   6  -9   2    1.80    5.60
   6   9   2    4.00    3.60
   6   9   2   12.80    4.70
  -6 -10   2   21.30    5.50
   6 -10  -2   19.20    7.40
   6  10  -2   15.80    3.90
   5 -10  -2   35.50    7.70
  -5 -10   2   24.70    5.40
  -5  10   2   28.60    6.00
   5  10  -2   26.00    4.50
   4 -10  -2   50.59    8.60
  -4 -10   2   41.30    6.30
  -4  10   2   40.60    6.70
  -3 -10   2  101.19    8.40
   3 -10  -2   86.99   10.00
  -3  10   2  104.19    8.80
   2 -10  -2    7.90    5.20
  -2 -10   2   14.20    4.50
   2  10  -2   11.50    4.20
  -1 -10   2    0.20    3.30
   1 -10  -2    1.40    4.40
   1  10  -2    5.10    3.00
   0 -10   2    4.60    3.50
   0 -10  -2    2.20    3.90
   0  10  -2   -0.40    2.40
  -1 -10  -2    6.50    3.80
   1 -10   2    3.90    4.20
  -1  10  -2    2.30    3.00
   2 -10   2   77.19    8.80
  -2 -10  -2   95.99    8.20
  -2  10  -2   95.29    9.50
   3 -10   2   31.50    7.20
   4 -10   2   16.40    6.50
   4  10   2    6.60    4.20
   5 -10   2   98.79   11.30
   5  10   2   96.89    8.80
   5  10   2   91.59    9.10
   6 -11  -2    6.80    5.70
  -6 -11   2    3.40    4.00
   6  11  -2    8.50    3.60
   5 -11  -2   28.60    7.60
  -5 -11   2   33.40    6.50
   5  11  -2   43.60    6.00
  -5  11   2   28.80    6.60
   4 -11  -2   14.10    6.70
  -4 -11   2   10.90    4.30
  -4  11   2   -1.50    3.80
  -3 -11   2   80.59    8.10
   3 -11  -2  104.89   10.90
  -3  11   2   93.79    8.80
   2 -11  -2   75.69    9.00
  -2 -11   2   68.39    7.50
  -1 -11   2  155.98   10.70
   1 -11  -2  135.09   11.10
   0 -11   2   23.90    5.60
   0 -11  -2   21.60    5.90
   1 -11   2    8.50    4.60
  -1 -11  -2    9.70    4.50
   2 -11   2    4.80    5.10
   3 -11   2   51.89    8.50
   4 -11   2   25.70    7.40
   4  11   2    1.70    3.70
   5 -11   2   65.19   10.30
   5  11   2   51.59    7.80
   5  11   2   54.39    7.30
   5 -12  -2   18.00    7.90
  -5 -12   2   15.90    5.00
   5  12  -2   11.30    4.10
  -4 -12   2   12.40    4.60
   4 -12  -2   15.90    6.90
  -4  12   2   25.80    6.50
  -3 -12   2    2.00    3.80
   3 -12  -2    1.20    5.40
  -3  12   2    0.50    3.60
  -2 -12   2    7.00    4.60
   2 -12  -2   16.20    6.40
   1 -12  -2   10.90    5.50
  -1 -12   2    9.30    4.40
   0 -12  -2    8.60    4.60
   0 -12   2    2.30    4.30
   1 -12   2   24.70    6.40
   2 -12   2  125.09   11.70
   3 -12   2   -0.90    4.80
   4 -12   2   48.40    9.40
   4  12   2   33.30    6.60
   4 -13  -2   49.60    9.60
  -4 -13   2   47.60    7.90
  -3 -13   2   14.00    4.90
   3 -13  -2   12.50    6.90
  -3  13   2   17.80    5.90
  -2 -13   2   -3.40    3.60
   2 -13  -2    0.90    5.20
   1 -13  -2    3.20    5.10
  -1 -13   2    6.00    4.10
   0 -13   2    2.50    4.50
   1 -13   2   16.30    6.40
   2 -13   2    5.80    5.70
   3 -13   2    0.20    5.10
  -2 -14   2   76.69    9.20
  -1 -14   2    9.90    4.90
   0 -14   2   30.40    7.10
   1 -14   2   17.40    7.20
   9   0  -3   -1.90    4.30
  -9   0   3    2.90    4.70
  -8   0   3   -1.90    3.40
   8   0  -3   -0.20    3.70
  -7   0   3   92.69    8.20
   7   0  -3   75.59    8.00
   6   0  -3   -0.20    2.20
   6   0  -3   -0.50    3.00
  -6   0   3   -2.20    2.20
   6   0  -3   -0.10    2.30
  -6   0   3   -4.20    2.60
   5   0  -3  899.01   25.30
   5   0  -3  832.12   28.20
   5   0  -3  893.91   28.00
  -5   0   3  882.21   25.40
   4   0  -3   -2.90    1.70
   4   0  -3    0.50    1.60
  -4   0   3    0.60    1.60
   4   0  -3    0.80    1.40
  -4   0   3   -1.00    1.20
  -4   0   3   -0.40    1.90
   3   0  -3   20.80    2.80
   3   0  -3   20.50    3.00
  -3   0   3   18.40    2.60
  -3   0   3   20.80    3.00
   3   0  -3   16.10    2.50
  -3   0   3   20.50    3.00
   2   0  -3    1.60    1.00
  -2   0   3   -0.20    2.20
  -2   0   3   -0.30    1.00
   2   0  -3   -0.50    0.90
  -2   0   3    0.10    0.90
  -2   0   3    0.00    1.20
   1   0  -3  491.45   13.10
  -1   0   3  491.65   12.80
   1   0  -3  478.35   12.60
  -1   0   3  490.65   13.10
   1   0   3 2470.05   51.29
  -1   0  -3 2280.47   58.69
   1   0   3 2446.66   57.29
   1   0   3 2478.75   52.39
   1   0   3 2416.36   48.30
   1   0   3 2419.66   58.99
   2   0   3    0.10    0.70
   2   0   3   -1.60    1.00
   2   0   3    0.00    1.10
   2   0   3    1.50    1.80
  -2   0  -3   -0.10    1.00
   2   0   3   -0.10    2.60
  -2   0  -3    0.40    1.00
   3   0   3 1601.64   42.30
  -3   0  -3 1620.04   41.90
   3   0   3 1627.24   43.60
   3   0   3 1624.44   35.80
  -3   0  -3 1594.44   43.00
   3   0   3 1594.94   43.30
   3   0   3 1604.24   38.60
  -4   0  -3   -0.60    1.80
   4   0   3    1.50    2.60
   4   0   3    0.20    1.60
   4   0   3   -1.90    3.60
   4   0   3    2.20    1.80
   5   0   3   11.70    5.60
   5   0   3   13.90    3.80
   5   0   3   24.30    4.80
   6   0   3   -0.50    3.20
   7   0   3   -2.50    3.60
   8   0   3    2.10    4.20
  -9  -1   3   49.20    7.70
   9  -1  -3   59.69    8.70
  -9   1   3   58.19    8.20
   9   1  -3   55.79    8.40
  -8  -1   3   36.50    6.60
   8  -1  -3   20.80    5.50
   8   1  -3   14.40    5.20
  -8   1   3   12.20    5.00
  -7  -1   3  324.57   15.20
   7  -1  -3  355.16   15.90
   7   1  -3  319.87   15.30
  -7   1   3  327.17   15.40
   6  -1  -3    8.10    3.50
  -6  -1   3   -1.50    2.10
  -6  -1   3    5.80    3.40
   6  -1  -3    4.40    2.80
   6  -1  -3   10.50    4.00
  -6   1   3    3.60    3.00
   6   1  -3    5.80    3.00
  -6   1   3    4.70    3.50
   6   1  -3    3.70    3.00
   6   1  -3    2.20    3.10
  -5  -1   3  181.08    9.30
  -5  -1   3  177.98   10.10
   5  -1  -3  182.58    9.60
   5  -1  -3  180.18   10.30
   5  -1  -3  175.38    9.80
  -5   1   3  180.28   10.20
   5   1  -3  192.48    9.50
   5   1  -3  190.28   10.60
  -5   1   3  182.58    9.40
   5   1  -3  207.48   10.70
  -4  -1   3   12.70    3.10
   4  -1  -3   19.20    3.30
   4  -1  -3   14.20    3.30
   4  -1  -3   13.10    2.90
  -4  -1   3   17.20    3.30
  -4  -1   3    6.90    2.50
   4   1  -3   16.30    3.20
   4   1  -3   16.60    3.00
  -4   1   3   20.70    3.50
  -4   1   3   10.10    2.80
   4   1  -3   17.70    3.50
  -4   1   3    9.90    3.00
   3  -1  -3    6.50    2.00
   3  -1  -3    7.00    2.20
   3  -1  -3    0.50    1.50
  -3  -1   3    5.30    1.90
  -3  -1   3    2.30    1.80
  -3  -1   3    3.10    1.70
  -3   1   3    4.30    2.00
  -3   1   3    4.60    1.90
   3   1  -3    4.40    1.80
   3   1  -3    1.20    1.50
   3   1  -3    6.70    2.00
  -3   1   3    3.80    1.90
  -2  -1   3   27.80    2.60
  -2  -1   3   33.80    2.70
   2  -1  -3   31.90    2.70
  -2  -1   3   33.90    3.40
  -2  -1   3   31.60    2.70
   2  -1  -3   27.00    2.70
  -2   1   3   28.00    2.80
   2   1  -3   28.50    2.60
  -2   1   3   32.30    4.00
  -2   1   3   34.90    2.80
   2   1  -3   28.20    2.60
  -2   1   3   34.10    2.60
  -1  -1   3    0.70    0.70
  -1  -1   3    0.10    0.50
   1  -1  -3    1.80    1.00
  -1  -1   3    1.20    0.80
   1  -1  -3    1.10    1.00
  -1   1   3    0.70    0.70
   1   1  -3    0.30    0.70
  -1   1   3    2.30    1.60
   1   1  -3    1.80    0.80
  -1   1   3    0.50    1.00
   1   1  -3    0.60    1.00
   0  -1  -3  663.13   17.20
   0  -1  -3  696.93   18.20
   0  -1   3  656.63   14.90
   0   1  -3  658.73   17.00
   0   1   3  588.04   17.10
   0   1  -3  705.33   17.10
   1  -1   3    3.60    1.50
   1  -1   3    4.60    1.20
  -1  -1  -3    5.30    1.20
   1  -1   3    5.80    1.30
  -1   1  -3    5.30    1.10
   1   1   3    6.90    1.90
   1   1   3    5.10    1.30
   1   1   3    4.40    1.10
  -1   1  -3    3.20    1.10
   1   1   3    6.50    1.50
   1   1   3    8.70    2.30
   2  -1   3   28.60    4.10
   2  -1   3   27.80    3.10
  -2  -1  -3   28.30    2.80
   2  -1   3   26.70    2.90
   2   1   3   24.80    3.10
   2   1   3   19.00    2.40
  -2   1  -3   25.20    2.60
   2   1   3   29.90    2.90
  -2   1  -3   30.00    2.80
   2   1   3   29.00    2.90
   2   1   3   30.60    3.90
   2   1   3   26.70    2.60
   3  -1   3  554.44   18.80
   3  -1   3  533.45   16.10
   3  -1   3  522.05   17.20
  -3  -1  -3  529.55   17.50
   3  -1   3  510.75   17.60
  -3   1  -3  522.35   17.50
   3   1   3  548.25   18.30
   3   1   3  514.95   14.90
   3   1   3  519.45   17.60
   3   1   3  511.45   16.30
   3   1   3  538.45   17.40
  -3   1  -3  539.15   16.90
   3   1   3  564.64   16.00
   4  -1   3   78.29    7.90
   4  -1   3   78.09    6.20
  -4  -1  -3   77.69    6.00
   4  -1   3   79.09    6.20
   4  -1   3   72.29    6.10
   4   1   3   66.99    5.10
   4   1   3   90.19    8.10
   4   1   3   71.59    5.90
  -4   1  -3   74.79    5.90
   4   1   3   75.39    5.90
   4   1   3   68.09    5.90
   5  -1   3   69.99    8.80
   5  -1   3   66.49    6.70
   5  -1   3   73.29    6.80
   5   1   3   70.59    6.60
   5   1   3   63.59    6.60
   5   1   3   62.69    8.30
   6  -1   3    3.60    4.00
   6   1   3    3.50    3.30
   7  -1   3   36.00    6.40
   7   1   3   34.00    6.30
   8  -1   3   29.20    6.80
   8   1   3   28.40    6.50
   9  -2  -3    1.10    4.40
  -9  -2   3   -0.10    4.30
  -9   2   3   -2.40    4.00
   8  -2  -3   -3.90    3.50
  -8  -2   3    1.90    3.60
   8   2  -3    0.60    3.90
  -8   2   3    0.00    3.80
   7  -2  -3   47.90    7.00
  -7  -2   3   60.29    7.10
  -7   2   3   48.00    6.60
   7   2  -3   45.30    6.60
  -6  -2   3    1.20    2.60
   6  -2  -3   -2.40    2.50
   6  -2  -3    0.50    3.30
  -6  -2   3   -1.20    2.80
   6  -2  -3    3.10    3.00
   6   2  -3   -0.40    2.70
   6   2  -3   -1.00    2.90
   6   2  -3   -4.50    2.60
  -6   2   3   -0.90    2.30
  -6   2   3    1.10    3.10
   5  -2  -3  135.79    8.40
  -5  -2   3  135.99    8.70
   5  -2  -3  115.29    8.30
  -5  -2   3  140.99    8.20
   5  -2  -3  142.19    8.80
   5   2  -3  137.69    9.10
   5   2  -3  133.09    8.70
  -5   2   3  141.79    8.30
   5   2  -3  144.99    8.30
  -5   2   3  126.79    8.60
   4  -2  -3   82.09    6.00
   4  -2  -3   84.89    5.90
  -4  -2   3   74.39    5.80
  -4  -2   3   88.69    6.30
  -4  -2   3   71.59    5.40
   4  -2  -3   78.59    6.00
   4   2  -3   76.39    6.00
  -4   2   3   79.49    5.50
  -4   2   3   75.49    6.30
   4   2  -3   75.49    5.40
  -4   2   3   76.79    5.90
   4   2  -3   85.09    6.40
  -3  -2   3    4.40    2.00
  -3  -2   3    6.50    1.90
   3  -2  -3    5.70    2.30
   3  -2  -3    5.90    2.30
  -3  -2   3    5.30    1.90
   3  -2  -3    8.50    2.20
   3   2  -3    4.50    1.80
  -3   2   3    3.90    2.00
   3   2  -3    3.80    1.90
   3   2  -3    6.60    2.00
  -3   2   3    7.10    2.40
  -3   2   3    4.50    1.90
   2  -2  -3  250.27    9.30
  -2  -2   3  228.48    8.90
  -2  -2   3  237.18    7.90
   2  -2  -3  235.78    8.60
  -2  -2   3  228.58    8.80
   2   2  -3  239.38    6.10
  -2   2   3  234.18    9.40
   2   2  -3  224.98    8.50
  -2   2   3  238.08    9.00
   2   2  -3  243.48    9.00
  -2   2   3  235.68    8.00
   1  -2  -3 1894.21   46.00
  -1  -2   3 1937.01   47.80
  -1  -2   3 1853.11   46.40
   1  -2  -3 2004.10   48.30
  -1  -2   3 1921.91   42.00
   1   2  -3 1858.81   46.40
   1   2  -3 1928.01   47.80
  -1   2   3 1901.81   48.30
   0  -2   3   57.99    2.40
   0  -2  -3   47.30    3.30
   0  -2  -3   50.79    3.10
   0   2   3   53.19    3.10
   0   2  -3   57.29    3.00
   0   2   3   51.69    3.20
   1  -2   3 2660.83   66.89
   1  -2   3 2754.92   64.99
  -1  -2  -3 2689.93   67.09
   1  -2   3 2734.23   59.19
   1   2   3 2769.22   59.49
  -1   2  -3 2718.03   66.69
   1   2   3 2694.93   65.99
  -1   2  -3 2756.02   64.49
   1   2   3 2699.33   67.09
  -2  -2  -3    6.50    1.90
   2  -2   3    9.70    2.50
   2  -2   3    8.50    2.00
   2  -2   3    6.20    2.10
  -2   2  -3    8.50    2.00
   2   2   3    4.10    1.90
   2   2   3    7.00    2.10
  -2   2  -3    8.70    1.90
   2   2   3    6.00    1.80
   2   2   3   15.50    3.30
   2   2   3    8.80    2.00
   2   2   3   10.00    2.10
   3  -2   3  477.15   17.00
  -3  -2  -3  483.75   16.80
   3  -2   3  507.45   15.70
   3  -2   3  466.35   17.80
   3  -2   3  516.95   16.70
   3   2   3  480.75   16.80
   3   2   3  485.45   16.70
  -3   2  -3  493.05   16.10
   3   2   3  494.35   15.70
   3   2   3  457.05   14.00
  -3   2  -3  505.55   16.90
   3   2   3  492.05   17.40
   3   2   3  471.15   14.90
   4  -2   3   24.10    6.10
   4  -2   3   14.10    3.70
   4  -2   3   15.10    3.90
   4  -2   3   13.20    3.20
  -4   2  -3   11.00    3.00
   4   2   3   13.90    3.40
   4   2   3   10.80    3.10
   4   2   3   17.50    3.20
   4   2   3   13.70    3.40
   4   2   3   12.10    4.80
   5  -2   3   19.00    6.50
   5  -2   3    7.20    3.50
   5  -2   3   10.00    4.20
   5   2   3    8.00    3.30
   5   2   3    5.60    2.60
   5   2   3    8.10    3.40
   6  -2   3   17.90    4.70
   6   2   3   11.70    4.20
   7  -2   3   -0.70    3.80
   7   2   3   -0.10    3.40
   8  -2   3    0.20    4.40
   8   2   3   -1.20    4.10
  -9  -3   3    2.90    4.30
   9  -3  -3   -1.30    4.50
  -8  -3   3    9.20    4.10
   8  -3  -3   22.80    6.20
   8   3  -3   16.00    5.30
  -8   3   3    8.20    4.70
  -7  -3   3   39.40    6.30
   7  -3  -3   27.20    6.10
   7   3  -3   35.80    6.00
  -7   3   3   32.70    6.30
   6  -3  -3    2.00    3.00
   6  -3  -3    6.50    4.10
  -6  -3   3   -1.40    2.60
  -6   3   3    5.50    3.60
  -6   3   3    1.80    3.00
   6   3  -3    5.90    3.60
   6   3  -3    6.00    3.10
   5  -3  -3  152.88    8.90
   5  -3  -3  130.99    8.60
  -5  -3   3  130.19    7.90
   5  -3  -3  144.99    9.30
  -5   3   3  125.79    8.80
  -5   3   3  125.29    7.90
   5   3  -3  121.59    8.50
   5   3  -3  138.69    8.10
   5   3  -3  133.39    9.10
   4  -3  -3   13.30    3.10
   4  -3  -3   15.60    3.70
  -4  -3   3   24.80    4.10
  -4  -3   3   16.70    3.30
   4  -3  -3   24.20    4.10
   4   3  -3   24.00    3.60
   4   3  -3   21.90    3.70
  -4   3   3   17.50    3.30
  -4   3   3   19.40    3.60
   4   3  -3   18.10    2.50
   4   3  -3   18.90    3.60
  -4   3   3    9.00    3.20
   3  -3  -3    3.00    1.90
   3  -3  -3    1.30    1.60
  -3  -3   3    1.10    1.80
   3  -3  -3   -0.30    2.10
  -3  -3   3    0.60    1.40
   3   3  -3    2.10    1.70
  -3   3   3    2.50    1.90
  -3   3   3    0.00    1.80
   3   3  -3   -0.50    1.50
   3   3  -3    1.00    1.50
   3   3  -3    2.50    1.20
  -3   3   3    0.60    1.60
   2  -3  -3  312.97   11.70
  -2  -3   3  308.67    9.90
  -2  -3   3  295.87   11.10
  -2  -3   3  298.07   11.10
   2  -3  -3  298.97   10.30
  -2   3   3  302.37   11.80
   2   3  -3  299.97   11.20
   2   3  -3  300.57   10.80
  -2   3   3  316.57   11.30
   2   3  -3  291.07    7.60
  -1  -3   3   33.00    3.20
  -1  -3   3   30.70    2.90
  -1  -3   3   34.00    2.60
   1  -3  -3   41.60    3.50
   1   3  -3   35.60    2.90
   1   3  -3   29.30    2.80
  -1   3   3   30.40    3.30
  -1   3   3   28.50    3.00
   0  -3  -3 1650.93   43.40
   0  -3   3 1653.43   37.40
   0  -3  -3 1714.63   40.50
   0   3   3 1663.53   42.10
   0   3   3 1634.24   43.20
   0   3  -3 1711.03   43.00
   1  -3   3  262.67    8.60
   1  -3   3  261.97    9.80
  -1  -3  -3  269.17   10.00
  -1   3  -3  264.67    9.00
   1   3   3  266.77    8.60
   1   3   3  272.27   10.00
   1   3   3  263.27    9.90
  -1   3  -3  257.87    9.50
   2  -3   3  510.85   15.10
   2  -3   3  473.15   16.40
   2  -3   3  491.35   15.80
  -2  -3  -3  464.45   16.20
   2   3   3  489.35   16.30
   2   3   3  474.85   16.30
   2   3   3  502.65   14.00
  -2   3  -3  514.15   15.50
   2   3   3  504.95   14.60
   2   3   3  495.35   15.10
  -2   3  -3  494.65   16.00
   3  -3   3  202.08    9.50
   3  -3   3  203.38    9.40
  -3  -3  -3  203.38    8.00
   3  -3   3  190.38    9.80
   3   3   3  196.28    8.70
   3   3   3  186.68   10.20
   3   3   3  198.68    9.60
   3   3   3  211.68    8.40
  -3   3  -3  207.48    9.20
   3   3   3  191.88    9.40
   3   3   3  187.18    9.10
  -3   3  -3  183.38    9.20
   4  -3   3   70.99    6.50
   4  -3   3   86.69    9.20
   4  -3   3   60.59    6.20
   4   3   3   87.49    6.50
   4   3   3   68.09    6.30
   4   3   3   68.99    5.50
   4   3   3   65.59    6.20
   4   3   3   78.19    6.70
   4   3   3   81.59    8.10
   5  -3   3   -1.20    3.30
   5  -3   3   -0.70    2.60
   5   3   3    0.80    3.20
   5   3   3   -2.20    2.10
   5   3   3    3.90    2.30
   6  -3   3   30.60    6.00
   6   3   3   31.40    5.00
   6   3   3   30.10    5.60
   7  -3   3   -0.50    4.20
   7   3   3    1.70    3.70
   8  -4  -3   48.80    7.70
  -8  -4   3   41.20    6.90
  -8   4   3   34.60    7.00
   8   4  -3   36.30    6.90
   7  -4  -3    6.60    4.40
  -7  -4   3    6.10    3.90
  -7   4   3    0.60    4.10
   7   4  -3    1.90    4.10
  -6  -4   3    8.80    3.70
   6  -4  -3   11.00    4.20
   6  -4  -3   12.20    4.70
   6   4  -3    7.10    3.80
  -6   4   3   10.80    4.20
   6   4  -3    6.60    3.50
  -6   4   3    6.30    3.80
   5  -4  -3    2.40    2.40
   5  -4  -3    3.90    3.80
   5  -4  -3    4.90    2.90
  -5  -4   3    6.10    2.90
   5   4  -3    1.80    2.50
  -5   4   3    3.10    3.10
   5   4  -3    3.40    3.10
   5   4  -3    1.80    2.30
   5   4  -3    4.50    2.20
  -5   4   3    8.10    3.10
  -4  -4   3  311.07   12.10
   4  -4  -3  305.97   13.30
   4  -4  -3  308.57   12.80
  -4  -4   3  288.77   13.50
   4  -4  -3  301.07   13.80
   4   4  -3  308.77   13.80
  -4   4   3  301.87   13.50
  -4   4   3  315.87   12.30
  -4   4   3  315.77   14.50
   4   4  -3  323.47   12.20
   4   4  -3  315.67   13.60
   4   4  -3  306.77    9.90
  -3  -4   3   75.59    5.80
   3  -4  -3   81.59    6.10
   3  -4  -3   79.09    6.10
  -3  -4   3   81.29    5.30
  -3   4   3   72.49    5.70
   3   4  -3   73.49    5.70
   3   4  -3   82.09    4.00
  -3   4   3   80.49    5.60
   3   4  -3   65.99    5.30
  -3   4   3   88.19    6.80
   2  -4  -3    9.50    2.70
   2  -4  -3    9.50    3.00
  -2  -4   3    8.50    2.30
  -2  -4   3    1.60    1.70
  -2  -4   3    4.90    2.80
  -2   4   3    8.60    2.40
  -2   4   3    8.50    2.70
   2   4  -3    4.70    1.90
   2   4  -3    6.10    1.20
  -1  -4   3  849.52   21.30
  -1  -4   3  860.41   23.90
   1  -4  -3  835.82   22.00
  -1  -4   3  813.82   24.50
   1   4  -3  841.02   22.60
  -1   4   3  821.22   25.00
  -1   4   3  797.32   24.70
   1   4  -3  864.11   24.50
   0  -4  -3    6.90    2.10
   0  -4   3    1.80    1.60
   0  -4  -3    5.90    1.50
   0   4   3    5.20    2.40
   0   4   3    6.30    1.90
   0   4  -3    4.20    1.60
  -1  -4  -3 1879.21   49.70
   1  -4   3 1880.41   43.60
   1   4   3 1890.51   49.70
  -1   4  -3 1930.61   47.40
  -1   4  -3 1830.82   49.00
  -1   4  -3 1905.21   49.70
   1   4   3 1834.32   48.50
   2  -4   3   75.29    5.80
  -2  -4  -3   70.79    5.30
   2  -4   3   73.59    5.70
  -2  -4  -3   72.29    4.70
   2   4   3   73.39    5.00
  -2   4  -3   74.39    5.50
   2   4   3   68.09    5.30
   2   4   3   86.29    6.30
  -2   4  -3   75.89    5.10
   3  -4   3  163.08    8.70
   3  -4   3  149.88    9.10
  -3  -4  -3  152.38    7.20
   3  -4   3  141.79    8.40
  -3   4  -3  164.08    8.40
   3   4   3  154.08    7.90
   3   4   3  156.98    8.70
   3   4   3  148.59    8.20
   3   4   3  153.58    9.30
   3   4   3  153.78    7.50
   3   4   3  148.29    8.60
   4  -4   3   24.80    5.40
   4  -4   3   30.40    7.20
   4  -4   3   25.50    4.80
   4   4   3   33.60    4.70
   4   4   3   24.40    4.50
   4   4   3   38.20    6.40
   4   4   3   23.90    3.80
   4   4   3   32.70    4.80
   5  -4   3  131.79    9.50
   5   4   3  141.09    8.50
   5   4   3  145.19    9.30
   5   4   3  153.58   10.00
   6  -4   3   11.80    5.00
   6   4   3   14.40    4.40
   6   4   3   10.50    3.70
   7  -4   3   12.70    5.60
   7   4   3   21.10    4.80
   7   4   3    9.90    5.00
  -8  -5   3    7.00    4.40
   8  -5  -3    8.20    5.70
  -8   5   3    4.40    4.60
  -7  -5   3    0.70    3.50
   7  -5  -3   13.60    5.40
   7   5  -3    3.50    3.80
  -7   5   3    5.80    4.00
  -6  -5   3   34.80    5.60
   6  -5  -3   29.80    6.20
   6   5  -3   37.90    4.70
   6   5  -3   23.30    5.10
  -6   5   3   39.30    6.20
   5  -5  -3   44.70    6.10
   5  -5  -3   60.69    6.50
   5  -5  -3   48.80    6.40
  -5  -5   3   47.40    5.80
  -5   5   3   58.09    6.90
   5   5  -3   56.69    6.60
   5   5  -3   58.19    6.00
   5   5  -3   47.80    4.20
  -5   5   3   44.10    5.70
  -4  -5   3   61.89    5.50
   4  -5  -3   54.29    6.20
   4  -5  -3   56.19    6.10
  -4   5   3   66.79    6.40
  -4   5   3   74.49    6.20
   4   5  -3   60.19    6.10
   4   5  -3   55.69    5.80
   4   5  -3   65.09    4.20
   3  -5  -3  205.98   10.20
  -3  -5   3  205.58    9.20
  -3  -5   3  205.18   10.40
   3  -5  -3  209.18   10.80
  -3   5   3  198.58    9.30
  -3   5   3  207.58   11.10
  -3   5   3  210.68   10.50
   3   5  -3  219.38   10.70
   3   5  -3  211.58   10.20
   3   5  -3  210.28    7.10
   3   5  -3  194.48    7.10
  -2  -5   3    3.70    2.10
  -2  -5   3    8.40    2.40
   2  -5  -3    2.50    3.00
   2  -5  -3    5.30    2.40
   2   5  -3    8.50    2.40
  -2   5   3    3.30    1.90
  -2   5   3   11.60    3.10
   1  -5  -3  275.17   10.90
  -1  -5   3  289.07   12.10
  -1  -5   3  281.77   11.60
  -1  -5   3  292.57   10.10
   1   5  -3  289.27   10.10
  -1   5   3  275.27   12.10
  -1   5   3  290.27   12.40
   1   5  -3  310.47   12.10
   0  -5  -3  787.62   24.50
   0  -5   3  801.12   24.60
   0  -5  -3  778.12   21.40
   0  -5   3  755.62   20.60
   0  -5  -3  783.42   20.00
   0   5   3  751.12   24.30
   0   5   3  788.12   23.80
   0   5  -3  764.92   23.90
  -1  -5  -3  226.98   10.30
   1  -5   3  196.28    8.70
  -1  -5  -3  218.58    8.60
  -1   5  -3  207.28    9.70
   1   5   3  204.48    9.90
  -1   5  -3  219.88   10.10
   1   5   3  224.38   10.10
   2  -5   3  959.50   29.90
  -2  -5  -3 1006.40   25.60
   2  -5   3  921.31   26.70
  -2   5  -3  980.30   29.30
   2   5   3  937.61   29.60
  -2   5  -3  993.30   28.20
   2   5   3  949.90   26.00
   2   5   3  998.80   29.50
   3  -5   3    8.30    3.20
  -3  -5  -3   14.20    3.10
   3  -5   3   16.00    4.20
   3   5   3   11.20    4.10
   3   5   3   15.20    3.20
   3   5   3    9.60    2.70
  -3   5  -3   15.90    3.40
   3   5   3   14.30    3.60
   3   5   3   20.80    3.80
   4  -5   3  208.98   12.40
   4  -5   3  204.18   11.90
   4  -5   3  203.18   14.00
   4   5   3  208.98   11.90
   4   5   3  232.68   11.00
   4   5   3  212.68    9.80
   4   5   3  209.18   10.90
   5  -5   3   12.40    5.10
   5   5   3   16.30    4.40
   5   5   3   13.60    4.30
   5   5   3    8.60    3.10
   6  -5   3    2.80    4.20
   6   5   3   -4.10    2.80
   6   5   3   -0.70    1.80
   7  -5   3    7.90    5.40
   7   5   3    8.50    3.40
   7   5   3   13.10    4.70
  -8  -6   3    0.60    3.70
   8  -6  -3   -0.10    4.60
  -8   6   3   -0.70    4.20
  -7  -6   3   22.00    5.40
   7  -6  -3   10.10    4.90
   7   6  -3   23.00    5.90
   7   6  -3   16.00    3.90
  -7   6   3   16.20    5.30
   6  -6  -3  765.72   26.30
  -6  -6   3  734.03   25.40
   6   6  -3  792.62   25.80
  -6   6   3  752.52   25.80
   6   6  -3  747.53   21.80
   5  -6  -3   26.90    5.60
  -5  -6   3   23.30    4.80
   5  -6  -3   30.40    5.90
  -5   6   3   34.70    6.00
  -5   6   3   33.70    5.50
   5   6  -3   29.90    3.70
   5   6  -3   30.10    5.60
  -4  -6   3   -1.20    2.30
   4  -6  -3   -1.70    2.30
   4  -6  -3    3.30    3.80
  -4   6   3    1.30    2.90
   4   6  -3   -2.90    1.20
   4   6  -3    0.90    2.30
   4   6  -3   -0.70    1.70
  -4   6   3    3.10    2.50
   4   6  -3    0.50    1.90
  -3  -6   3   53.99    5.90
   3  -6  -3   51.59    5.90
  -3  -6   3   54.79    5.10
   3  -6  -3   56.09    6.30
  -3   6   3   59.89    6.10
   3   6  -3   42.10    5.10
  -3   6   3   54.79    5.20
   3   6  -3   52.99    3.70
  -2  -6   3   16.50    3.50
  -2  -6   3   20.90    3.40
   2  -6  -3   20.00    4.40
   2   6  -3   13.60    3.10
  -2   6   3   17.30    3.60
  -2   6   3   10.40    3.50
   1  -6  -3  163.08    8.70
  -1  -6   3  154.18    9.00
  -1  -6   3  163.68    8.90
  -1  -6   3  162.58    7.70
  -1   6   3  162.58    9.40
   1   6  -3  168.48    9.10
  -1   6   3  172.38    9.60
   1   6  -3  162.48    7.10
   0  -6  -3    5.10    2.80
   0  -6   3    1.90    2.20
   0  -6   3   -1.80    1.70
   0  -6   3    0.50    1.60
   0  -6  -3    1.90    2.00
   0   6   3   -0.90    2.60
   0   6  -3    0.50    1.50
   0   6   3    0.50    1.70
   0   6  -3    0.30    1.30
  -1  -6  -3   27.30    3.70
  -1  -6  -3   30.50    2.60
   1  -6   3   28.10    4.00
   1   6   3   26.60    4.60
  -1   6  -3   35.90    3.50
  -1   6  -3   25.90    3.90
   1   6   3   22.80    3.80
  -2  -6  -3   11.90    3.00
   2  -6   3   10.00    3.80
  -2   6  -3   18.40    3.10
   2   6   3   21.10    3.90
  -2   6  -3   16.10    3.30
   2   6   3   11.70    4.00
   3  -6   3  128.19    9.10
   3  -6   3  131.39    9.40
   3   6   3  126.49    9.30
   3   6   3  111.39    8.50
   3   6   3  121.29    8.00
   3   6   3  120.59    7.90
   4  -6   3   10.10    4.80
   4  -6   3   16.00    4.90
   4   6   3   10.20    3.20
   4   6   3    4.10    3.10
   4   6   3    6.50    3.60
   4   6   3    8.20    3.60
   5  -6   3  181.18   12.10
   5   6   3  206.98   10.80
   5   6   3  194.18   11.70
   5   6   3  196.38   11.50
   6  -6   3   48.90    7.70
   6   6   3   57.49    7.30
   6   6   3   36.00    6.30
   6   6   3   58.19    6.80
   7  -6   3   34.20    7.30
   7   6   3   24.30    6.10
   7   6   3   34.60    5.90
   8  -7  -3    7.40    5.40
  -8  -7   3    8.60    4.80
  -7  -7   3   -2.30    2.60
   7  -7  -3    3.80    4.90
  -7   7   3   -1.90    3.70
   7   7  -3    2.50    3.00
   6  -7  -3  121.39   10.50
  -6  -7   3  101.79    8.90
   6   7  -3  119.69    7.40
  -6   7   3  117.29    9.70
   5  -7  -3   91.79    8.70
  -5  -7   3   87.89    7.80
   5   7  -3   88.39    8.80
   5   7  -3   95.79    6.20
  -5   7   3   82.89    7.90
  -4  -7   3  295.57   13.30
   4  -7  -3  321.67   15.20
   4  -7  -3  288.07   15.30
   4   7  -3  315.07   11.00
   4   7  -3  309.97   10.90
  -4   7   3  313.37   13.80
  -4   7   3  301.87   15.20
   4   7  -3  301.67   15.30
   3  -7  -3    1.40    2.80
   3  -7  -3   -0.10    4.10
  -3  -7   3   -0.40    2.40
   3   7  -3   -1.30    1.80
  -3   7   3    1.40    2.80
  -3   7   3   -0.90    2.00
  -3   7   3   -1.50    2.00
   3   7  -3    0.60    1.80
   2  -7  -3   17.90    4.70
  -2  -7   3   24.50    3.90
  -2  -7   3   29.20    4.60
  -2   7   3   27.40    4.60
   2   7  -3   19.70    3.90
  -1  -7   3  143.09    7.60
   1  -7  -3  149.69    8.80
  -1  -7   3  158.68    9.60
   1   7  -3  132.79    8.70
  -1   7   3  131.79    9.20
  -1   7   3  136.69    9.20
   1   7  -3  148.49    6.70
   0  -7   3  377.36   14.10
   0  -7  -3  409.26   14.80
   0  -7   3  398.26   16.20
   0   7   3  420.46   17.00
   0   7  -3  403.16   13.40
   0   7   3  413.46   17.00
   0   7  -3  378.96   16.20
  -1  -7  -3  124.59    4.90
   1  -7   3  120.49    7.80
  -1  -7  -3  123.59    7.50
   1   7   3  124.49    8.50
   1   7   3  129.29    9.00
  -1   7  -3  118.39    6.70
  -1   7  -3  121.19    8.40
   2  -7   3  422.16   16.70
  -2  -7  -3  423.26   15.30
   2   7   3  457.15   18.50
  -2   7  -3  421.56   17.90
   3  -7   3   62.59    7.40
   3  -7   3   70.89    7.60
   3   7   3   61.49    6.90
   3   7   3   64.29    6.30
   4  -7   3  150.88   10.70
   4   7   3  134.59    8.40
   4   7   3  114.99    8.60
   4   7   3  149.09    9.40
   5  -7   3   54.69    7.80
   5   7   3   54.09    6.90
   5   7   3   49.20    6.00
   5   7   3   45.70    6.70
   6  -7   3    9.30    5.60
   6   7   3   10.60    3.90
   6   7   3    8.10    4.40
   6   7   3    1.70    3.50
   7  -7   3    5.30    5.20
   7   7   3    1.90    2.70
   7   7   3    3.80    4.60
  -7  -8   3   -1.40    3.30
   7  -8  -3    6.90    5.50
   7   8  -3   -4.10    2.40
  -7   8   3    0.60    3.70
   6  -8  -3   22.60    6.70
  -6  -8   3   13.60    4.70
  -6   8   3   11.30    5.10
   6   8  -3   13.80    3.30
  -5  -8   3   30.70    5.50
   5  -8  -3   23.90    6.30
  -5   8   3   24.40    5.60
   5   8  -3   21.70    3.70
   4  -8  -3  113.19    9.90
   4  -8  -3  139.39   10.70
  -4   8   3  124.19    9.00
   4   8  -3  113.99    9.40
   4   8  -3  128.89    7.00
   3  -8  -3   21.50    5.80
  -3  -8   3   20.00    4.20
   3   8  -3   17.10    4.10
  -3   8   3   12.80    3.60
  -3   8   3   20.90    5.00
   2  -8  -3    7.20    4.40
  -2  -8   3    1.70    2.60
  -2   8   3   -1.00    1.60
   2   8  -3    7.10    3.10
  -1  -8   3  120.29    7.80
   1  -8  -3  124.99    9.00
   1   8  -3  122.09    6.10
   1   8  -3  125.39    8.90
  -1   8   3  111.79    8.60
   0  -8  -3    8.10    3.70
   0  -8   3    3.60    3.10
   0   8  -3    8.60    3.20
   0   8   3    1.10    2.00
   0   8  -3    3.80    2.10
   1  -8   3  113.69    8.40
  -1  -8  -3  117.79    8.00
  -1   8  -3  136.59    9.60
   1   8   3  123.79    9.10
   2  -8   3   28.50    5.60
  -2  -8  -3   27.70    4.60
   2   8   3   31.90    5.60
  -2   8  -3   25.40    5.10
   3  -8   3   74.59    8.20
  -3   8  -3   70.39    8.00
   4  -8   3   75.29    8.70
   4   8   3   63.19    7.30
   4   8   3   83.09    7.40
   5  -8   3    2.10    4.90
   5   8   3    0.00    2.80
   5   8   3    2.60    3.90
   6  -8   3   24.40    7.00
   6   8   3   19.30    5.80
   6   8   3   22.10    5.60
   6   8   3    8.80    3.90
   7  -9  -3   -4.70    4.50
  -7  -9   3    1.60    3.80
  -7   9   3    1.60    4.20
   7   9  -3   -2.40    2.50
   6  -9  -3   28.70    7.10
  -6  -9   3   32.40    6.30
  -6   9   3   39.90    7.00
  -5  -9   3   32.40    5.80
   5  -9  -3   24.80    7.10
   5   9  -3   38.20    4.80
  -5   9   3   50.59    6.90
  -4  -9   3   -2.30    2.90
   4  -9  -3    1.90    5.20
   4   9  -3    0.90    2.00
  -4   9   3   -1.40    3.70
  -3  -9   3   66.69    6.60
   3  -9  -3   64.09    8.10
   3   9  -3   51.09    7.00
  -2  -9   3   11.70    3.50
   2  -9  -3    3.80    5.00
   2   9  -3    2.20    2.50
  -2   9   3    4.80    2.80
  -1  -9   3    7.30    3.50
   1  -9  -3    2.50    4.00
  -1   9   3    6.60    2.90
   1   9  -3    7.70    3.50
   0  -9  -3  147.09    9.80
   0  -9   3  145.69    9.50
   0   9   3  155.28   10.70
   0   9  -3  176.28   11.10
  -1  -9  -3   -2.30    3.10
   1  -9   3   -1.50    3.20
  -1   9  -3   -0.10    2.40
   1   9   3    4.20    2.80
   2  -9   3  497.65   20.20
  -2   9  -3  491.85   21.40
   3  -9   3   21.30    6.10
  -3   9  -3   14.80    4.40
   4  -9   3   15.90    6.20
   4   9   3    7.30    4.00
   5  -9   3    0.60    5.00
   5   9   3    0.50    3.40
   5   9   3    1.10    3.10
   6  -9   3    4.30    5.70
   6   9   3    0.10    3.10
   6   9   3   -3.30    3.90
  -6 -10   3    6.10    4.30
   6 -10  -3   16.10    6.50
  -6  10   3    5.00    5.00
   6  10  -3    6.00    3.00
  -5 -10   3    1.40    3.00
   5 -10  -3    1.50    5.00
   5  10  -3    0.70    2.10
  -5  10   3   -1.80    3.50
   4 -10  -3    0.90    5.40
  -4 -10   3   -0.20    2.80
  -4  10   3    2.70    3.70
   3 -10  -3   14.50    6.30
  -3 -10   3   16.40    4.60
  -2 -10   3    2.50    3.20
   2 -10  -3    0.60    5.00
   2  10  -3    2.00    2.50
   1 -10  -3   23.00    5.70
  -1 -10   3   26.40    5.20
   1  10  -3   37.70    6.40
   0 -10  -3   18.70    5.50
   0 -10   3   23.20    5.00
   0  10  -3   25.50    5.30
   1 -10   3   36.80    6.00
  -1  10  -3   18.70    4.80
   2 -10   3   69.29    8.50
  -2  10  -3   67.39    8.20
   3 -10   3  185.38   13.30
   4 -10   3   36.30    8.00
   4  10   3   26.70    5.90
   5 -10   3    5.10    5.90
   5  10   3    2.60    3.80
   5  10   3    8.40    4.20
  -6 -11   3   11.70    5.00
  -6  11   3    7.40    5.30
  -5 -11   3    2.60    4.20
  -5  11   3    3.30    4.40
   5  11  -3   10.20    3.70
  -4 -11   3    3.00    3.70
   4 -11  -3   10.00    6.40
  -4  11   3    5.40    4.30
   3 -11  -3   11.00    6.40
  -3 -11   3   20.10    5.10
   2 -11  -3   77.79    9.40
  -2 -11   3   89.99    8.40
   1 -11  -3   19.60    5.70
  -1 -11   3    3.30    3.70
   0 -11   3  406.86   17.90
   1 -11   3    1.80    4.10
   2 -11   3   64.69    8.80
   3 -11   3   -1.90    5.00
   4 -11   3   10.90    6.30
   4  11   3   15.80    5.30
  -5 -12   3   17.00    5.30
  -5  12   3   13.30    6.10
  -4 -12   3    7.50    4.00
  -4  12   3   12.90    5.10
  -3 -12   3    4.20    3.70
  -2 -12   3    8.20    4.70
  -1 -12   3   32.40    6.30
   0 -12   3    5.20    4.30
   1 -12   3   93.59    9.70
   2 -12   3   78.69    9.90
   3 -12   3   18.20    6.80
   4 -12   3    0.70    5.50
   4  12   3   10.80    5.10
  -4 -13   3   -3.80    3.80
  -4  13   3    6.10    4.70
  -3 -13   3    2.40    4.00
  -3  13   3   -0.20    4.10
  -2 -13   3    1.40    4.00
  -1 -13   3   -1.00    3.70
   0 -13   3   26.40    6.70
   1 -13   3   21.50    6.70
   2 -13   3   63.49    9.70
  -1 -14   3    0.60    4.50
   0 -14   3    4.20    4.70
  -9   0   4   -7.00    3.80
  -8   0   4   32.20    6.20
  -7   0   4   -6.10    3.00
   7   0  -4    1.20    3.70
  -6   0   4    6.40    3.50
   6   0  -4    0.90    2.80
   6   0  -4    3.60    2.90
  -5   0   4   -0.50    2.00
   5   0  -4    0.30    2.00
   5   0  -4   -0.10    1.90
  -5   0   4   -1.10    2.10
   5   0  -4   -4.80    2.10
  -4   0   4    3.30    2.10
   4   0  -4    4.70    2.30
   4   0  -4    3.60    2.20
  -4   0   4    4.70    2.20
   4   0  -4    4.50    1.90
  -4   0   4    3.50    2.20
   3   0  -4    0.50    1.20
  -3   0   4   -0.20    2.60
  -3   0   4    0.40    1.30
  -3   0   4    0.40    1.40
   3   0  -4   -1.20    1.10
  -3   0   4   -1.20    1.50
  -2   0   4  979.00   25.70
  -2   0   4  975.70   26.40
  -2   0   4  960.20   25.80
   2   0  -4  976.30   25.30
   2   0  -4 1020.20   26.40
  -2   0   4  976.60   23.10
   1   0  -4   -0.50    1.10
   1   0  -4    0.20    0.80
  -1   0   4   -0.10    0.30
  -1   0   4    1.60    0.80
   0   0   4 4452.35   85.79
   0   0   4 4411.26   90.29
   1   0   4   -0.80    0.80
  -1   0  -4    0.00    0.70
   1   0   4   -1.90    0.80
   1   0   4   -0.80    1.20
   1   0   4   -0.50    1.30
   1   0   4    0.10    0.90
   2   0   4   32.90    4.20
  -2   0  -4   32.60    2.80
   2   0   4   33.30    3.10
   2   0   4   38.50    3.20
   2   0   4   39.00    3.30
   2   0   4   28.80    2.90
   2   0   4   35.30    3.70
   3   0   4    0.30    1.50
  -3   0  -4    0.50    1.40
   3   0   4    1.00    2.20
   3   0   4    0.30    1.60
  -3   0  -4   -1.60    1.10
   3   0   4    0.20    3.30
   3   0   4    2.00    1.60
   4   0   4    4.40    2.40
   4   0   4    3.60    3.10
   4   0   4    7.10    4.40
   5   0   4   -3.10    3.40
   5   0   4    2.70    5.10
   5   0   4   -0.30    2.60
   6   0   4    3.40    3.60
   7   0   4    0.30    3.90
  -9  -1   4    1.30    4.60
  -9   1   4    5.30    4.90
  -8  -1   4    2.50    4.00
   8  -1  -4   -2.80    4.00
  -8   1   4   -2.70    3.70
   7  -1  -4   64.19    7.20
  -7  -1   4   60.59    7.00
  -7   1   4   60.49    7.20
   7   1  -4   73.59    7.70
   6  -1  -4   -0.50    2.60
  -6  -1   4    4.10    3.20
   6  -1  -4    3.80    3.10
   6   1  -4   -1.50    2.70
   6   1  -4    0.80    2.90
  -6   1   4   -0.30    3.00
  -5  -1   4  219.28   11.20
   5  -1  -4  227.98   11.10
   5  -1  -4  201.88   11.10
  -5  -1   4  198.58   10.00
   5  -1  -4  212.78   10.00
  -5   1   4  224.88   11.50
  -5   1   4  203.68    9.90
   5   1  -4  218.68   11.50
   5   1  -4  205.18    9.80
   5   1  -4  199.98   10.70
  -4  -1   4  169.68    7.90
   4  -1  -4  151.28    8.00
   4  -1  -4  149.19    7.40
   4  -1  -4  163.48    8.70
  -4  -1   4  151.38    8.30
  -4  -1   4  160.28    8.70
  -4   1   4  148.59    8.40
  -4   1   4  152.48    7.70
   4   1  -4  163.28    8.70
  -4   1   4  160.18    9.00
   4   1  -4  159.48    7.50
   4   1  -4  153.08    8.30
   3  -1  -4    7.80    2.30
   3  -1  -4    8.60    2.10
  -3  -1   4    7.00    2.10
  -3  -1   4    7.60    2.00
   3  -1  -4    5.50    2.00
  -3  -1   4    7.70    3.20
  -3  -1   4    6.90    2.20
   3   1  -4   10.20    2.40
   3   1  -4   10.50    2.20
  -3   1   4    6.60    3.60
  -3   1   4    9.90    2.40
  -3   1   4    6.90    2.20
  -3   1   4    6.00    1.90
  -2  -1   4  249.68    7.80
  -2  -1   4  254.57    8.70
   2  -1  -4  243.78    8.50
  -2  -1   4  253.07    8.80
   2  -1  -4  250.17    9.00
  -2  -1   4  249.38    8.70
  -2   1   4  241.88    7.80
  -2   1   4  234.78    8.70
   2   1  -4  252.67    8.90
   2   1  -4  250.77    8.40
  -2   1   4  230.48    9.30
   2   1  -4  233.88    9.50
  -2   1   4  247.18    9.20
   1  -1  -4   93.19    5.30
   1  -1  -4  103.99    4.40
  -1  -1   4   97.09    3.80
  -1   1   4  103.79    4.30
   1   1  -4   95.79    3.50
  -1   1   4   98.59    4.10
   1   1  -4  105.39    5.70
   1   1  -4   97.19    3.90
   0  -1  -4   40.70    3.60
   0  -1  -4   36.60    2.10
   0  -1   4   41.80    2.70
   0   1  -4   44.00    1.90
   0   1   4   36.90    1.80
   0   1  -4   36.40    1.60
   1  -1   4  672.73   15.40
   1  -1   4  683.63   17.50
  -1  -1  -4  640.64   17.90
   1  -1   4  636.44   17.70
   1  -1   4  673.53   15.30
   1   1   4  668.03   15.80
  -1   1  -4  674.63   16.80
   1   1   4  680.63   16.00
   1   1   4  655.53   17.60
  -1   1  -4  632.84   17.50
   1   1   4  670.43   17.50
   1   1   4  645.44   17.80
   2  -1   4   -0.90    1.20
   2  -1   4   -0.80    2.00
   2  -1   4    1.60    1.40
  -2  -1  -4    1.70    1.30
  -2   1  -4    0.70    1.10
   2   1   4    0.70    1.30
  -2   1  -4   -1.60    0.90
   2   1   4    0.70    1.30
   2   1   4   -1.40    1.10
   2   1   4   -0.70    2.50
   2   1   4    2.50    1.90
   2   1   4   -0.40    1.70
   3  -1   4  106.49    7.90
  -3  -1  -4  104.89    6.30
   3  -1   4  107.59    6.50
   3  -1   4   86.29    5.80
   3  -1   4  107.19    6.50
   3   1   4   98.59    6.20
   3   1   4  104.89    6.60
   3   1   4  101.29    6.00
   3   1   4  107.29    5.80
  -3   1  -4   97.59    6.10
  -3   1  -4  108.89    6.00
   3   1   4  109.19    7.70
   3   1   4  110.09    6.40
   4  -1   4  222.48   10.90
   4  -1   4  223.48   12.30
   4  -1   4  193.78    9.90
   4   1   4  205.78    9.20
   4   1   4  206.48   10.60
   4   1   4  210.68   11.90
   4   1   4  188.68    9.70
   5  -1   4   21.10    4.60
   5  -1   4   36.00    7.50
   5  -1   4   27.10    5.20
   5   1   4   31.20    4.30
   5   1   4   38.90    7.30
   5   1   4   35.90    5.40
   5   1   4   27.80    4.90
   6  -1   4   85.79    8.20
   6   1   4   97.19    8.30
   7  -1   4    9.10    4.80
   7   1   4    8.80    4.70
  -9  -2   4   -0.60    4.10
  -9   2   4    3.70    4.70
  -8  -2   4   33.90    6.40
  -8   2   4   21.50    6.00
   7  -2  -4   14.70    5.20
  -7  -2   4   16.40    4.90
  -7   2   4   11.10    4.40
   7   2  -4   20.50    5.30
   6  -2  -4   65.99    6.80
   6  -2  -4   62.19    7.00
  -6  -2   4   48.00    5.80
   6   2  -4   42.40    5.60
   6   2  -4   65.49    7.20
  -6   2   4   67.49    6.70
   5  -2  -4  102.09    7.80
  -5  -2   4  110.09    7.80
  -5  -2   4  118.79    7.50
   5  -2  -4  101.29    7.30
   5  -2  -4  113.19    7.90
  -5   2   4  106.29    8.00
   5   2  -4  122.89    8.40
  -5   2   4  105.49    7.40
   5   2  -4  109.69    7.20
   5   2  -4  114.69    8.00
  -4  -2   4   75.09    5.60
   4  -2  -4   76.49    5.60
   4  -2  -4   84.79    6.30
  -4  -2   4   87.59    6.10
  -4  -2   4   86.69    6.30
   4  -2  -4   77.49    5.80
   4   2  -4   87.09    6.20
   4   2  -4   92.29    5.70
  -4   2   4   93.59    6.50
  -4   2   4   91.29    6.90
   4   2  -4   86.49    6.30
  -4   2   4   91.09    6.00
  -3  -2   4  432.76   15.30
  -3  -2   4  460.85   15.50
   3  -2  -4  448.46   15.40
  -3  -2   4  420.66   14.70
   3  -2  -4  424.76   13.20
  -3  -2   4  436.96   13.40
   3  -2  -4  441.16   14.70
   3   2  -4  449.36   15.30
  -3   2   4  466.15   16.10
   3   2  -4  445.06   14.70
  -3   2   4  439.66   16.10
  -3   2   4  406.26   14.80
  -3   2   4  437.86   13.50
  -2  -2   4  594.94   17.60
  -2  -2   4  593.04   15.40
  -2  -2   4  552.94   16.90
   2  -2  -4  605.74   18.00
  -2   2   4  576.24   18.20
   2   2  -4  607.34   17.60
  -2   2   4  578.54   17.50
  -2   2   4  578.04   18.20
   2   2  -4  595.54   16.90
   2   2  -4  605.24   18.00
  -1  -2   4   45.50    2.60
  -1  -2   4   48.70    2.90
   1  -2  -4   43.60    3.30
   1  -2  -4   44.90    3.70
  -1  -2   4   39.70    2.80
   1   2  -4   48.20    2.90
   1   2  -4   40.50    2.50
   1   2  -4   32.00    3.60
  -1   2   4   42.00    3.10
  -1   2   4   46.30    3.40
  -1   2   4   44.90    3.50
  -1   2   4   49.10    4.20
   0  -2   4   38.00    1.80
   0  -2  -4   40.40    3.50
   0  -2  -4   37.50    2.80
   0   2  -4   39.20    2.10
   0   2   4   39.20    2.60
   0   2   4   37.20    2.40
   0   2   4   38.30    2.90
   0   2   4   38.20    2.90
   0   2  -4   36.30    2.50
   0   2  -4   44.60    2.60
   1  -2   4  370.76    9.90
  -1  -2  -4  364.06   11.70
   1  -2   4  368.96   11.40
   1  -2   4  369.96   11.10
   1   2   4  362.06   11.50
  -1   2  -4  366.16   11.10
   1   2   4  369.46   10.20
  -1   2  -4  368.46   10.60
   1   2   4  349.67   11.40
  -2  -2  -4  490.85   15.40
   2  -2   4  464.55   15.30
   2  -2   4  456.75   13.80
   2  -2   4  492.55   15.10
  -2   2  -4  467.65   14.20
   2   2   4  486.15   13.60
   2   2   4  469.25   15.10
   2   2   4  470.75   13.70
  -2   2  -4  445.56   14.60
   2   2   4  459.55   15.50
   2   2   4  471.15   14.90
   3  -2   4  104.49    8.30
  -3  -2  -4  103.09    6.40
   3  -2   4  100.49    6.50
   3  -2   4   91.99    6.10
   3  -2   4   92.49    6.40
   3   2   4   97.89    5.70
   3   2   4  101.09    6.40
  -3   2  -4   96.79    6.20
  -3   2  -4   99.19    5.90
   3   2   4  103.79    7.40
   3   2   4  101.39    6.30
   3   2   4   90.19    6.40
   3   2   4  102.19    6.10
   4  -2   4    1.90    2.50
   4  -2   4   -1.10    4.80
   4  -2   4   -3.10    2.90
   4   2   4    0.20    2.00
   4   2   4    4.20    3.00
   4   2   4   -3.20    4.00
   4   2   4    0.70    2.00
   5  -2   4   -0.40    5.00
   5  -2   4    0.20    3.70
   5  -2   4   -2.00    2.50
   5   2   4   -1.10    2.50
   5   2   4    2.50    2.90
   5   2   4   -8.70    4.40
   5   2   4    0.20    1.80
   6  -2   4    0.20    3.80
   6   2   4    1.30    2.30
   6   2   4   -0.20    3.50
   7  -2   4   -1.50    3.60
   7   2   4    0.70    3.60
  -9  -3   4   20.80    5.90
  -9   3   4   18.80    6.20
  -8  -3   4  107.29    9.70
  -8   3   4  107.69   10.00
   7  -3  -4   18.30    5.20
  -7  -3   4   14.20    4.60
   7   3  -4   15.70    4.70
  -7   3   4    6.60    4.20
  -6  -3   4   46.80    6.00
   6  -3  -4   64.89    7.40
   6  -3  -4   60.69    6.70
   6   3  -4   59.39    7.20
  -6   3   4   49.00    6.10
   6   3  -4   69.39    6.60
   5  -3  -4   25.70    4.50
   5  -3  -4   24.30    4.50
  -5  -3   4   22.80    4.10
   5  -3  -4   30.60    5.00
  -5   3   4   17.80    4.30
   5   3  -4   32.00    4.50
   5   3  -4   33.30    5.10
  -5   3   4   27.50    4.40
   5   3  -4   27.90    4.70
  -4  -3   4   10.50    3.00
  -4  -3   4   12.60    3.00
   4  -3  -4   11.20    3.10
   4  -3  -4    4.80    2.30
   4  -3  -4    3.30    2.80
  -4   3   4    8.30    3.10
   4   3  -4    6.40    2.60
  -4   3   4    8.70    2.80
   4   3  -4   18.90    3.10
   4   3  -4   10.20    2.80
  -4   3   4   10.20    2.90
  -3  -3   4 1257.07   31.60
  -3  -3   4 1259.97   35.90
  -3  -3   4 1248.98   35.30
   3  -3  -4 1301.07   31.90
   3  -3  -4 1321.87   36.40
   3   3  -4 1318.07   34.90
   3   3  -4 1260.77   35.80
  -3   3   4 1278.37   36.80
   3   3  -4 1256.07   26.70
  -3   3   4 1258.57   35.20
  -3   3   4 1275.87   37.00
  -3   3   4 1255.77   31.80
  -2  -3   4  166.48    7.50
   2  -3  -4  164.78    7.80
  -2  -3   4  159.88    7.40
  -2  -3   4  151.68    6.40
   2   3  -4  164.88    7.10
   2   3  -4  163.38    7.40
  -2   3   4  159.28    7.50
  -2   3   4  162.28    8.10
   2   3  -4  175.68    7.70
  -1  -3   4   64.09    4.00
  -1  -3   4   61.39    3.40
  -1  -3   4   56.49    3.80
   1  -3  -4   61.99    4.20
  -1   3   4   62.49    4.50
   1   3  -4   64.79    4.70
  -1   3   4   61.49    4.50
  -1   3   4   59.89    4.20
   1   3  -4   59.39    3.80
   0  -3  -4   53.39    3.80
   0  -3  -4   48.90    3.80
   0  -3   4   51.09    3.00
   0   3   4   47.30    3.80
   0   3   4   47.50    3.50
   0   3  -4   51.39    3.50
   1  -3   4  274.07    8.60
  -1  -3  -4  258.87   10.00
  -1   3  -4  279.97    9.10
  -1   3  -4  268.37    9.60
   1   3   4  278.47    8.90
   1   3   4  265.17   10.00
   1   3   4  267.07   10.00
   2  -3   4  257.87    9.50
   2  -3   4  234.68   10.10
  -2  -3  -4  240.68   10.00
   2   3   4  225.98   10.10
   2   3   4  248.38    9.10
  -2   3  -4  244.48    9.60
  -2   3  -4  237.18    9.10
   2   3   4  227.68    9.80
   2   3   4  239.48    9.90
   2   3   4  244.58    9.00
   3  -3   4   11.60    3.00
   3  -3   4    9.20    2.70
   3  -3   4    7.70    3.50
   3   3   4   12.60    4.20
   3   3   4   11.60    3.00
   3   3   4    7.80    2.70
   3   3   4    8.30    2.60
   3   3   4   12.30    2.70
  -3   3  -4   11.80    2.70
   3   3   4    9.10    2.50
   4  -3   4   29.00    5.10
   4  -3   4   36.10    7.20
   4  -3   4   24.00    4.70
   4   3   4   31.40    4.50
   4   3   4   21.10    4.60
   4   3   4   19.70    3.60
   4   3   4   25.60    4.30
   4   3   4   25.50    5.70
   5  -3   4   -0.70    5.90
   5  -3   4   10.00    4.50
   5  -3   4    6.40    4.00
   5   3   4    6.10    2.70
   5   3   4   10.60    4.10
   6  -3   4   -0.90    3.80
   6   3   4   12.20    4.50
   6   3   4    8.00    3.20
   7  -3   4   42.70    7.10
   7   3   4   52.29    7.40
  -8  -4   4   16.00    5.20
  -8   4   4   18.80    5.70
  -7  -4   4   32.70    5.80
   7  -4  -4   42.00    6.70
  -7   4   4   29.70    5.90
  -6  -4   4    3.50    3.50
   6  -4  -4   -2.30    3.70
   6  -4  -4    2.00    3.20
   6   4  -4    2.20    2.40
  -6   4   4    4.30    3.80
   6   4  -4    0.40    3.20
   5  -4  -4    1.30    2.60
  -5  -4   4    1.70    2.70
   5  -4  -4    0.60    2.40
   5  -4  -4    2.50    3.50
   5   4  -4   -1.10    2.30
   5   4  -4    3.00    2.20
  -5   4   4    3.90    3.00
   5   4  -4   -0.60    1.50
  -5   4   4    0.90    2.50
   4  -4  -4  420.26   16.70
   4  -4  -4  389.06   14.50
  -4  -4   4  379.06   14.10
   4  -4  -4  409.86   15.60
  -4  -4   4  406.96   16.40
  -4   4   4  392.06   16.10
   4   4  -4  398.26   11.40
   4   4  -4  414.16   16.50
   4   4  -4  386.86   15.60
  -4   4   4  405.76   17.10
  -4   4   4  413.86   14.70
  -3  -4   4  108.69    6.10
  -3  -4   4  104.09    7.20
   3  -4  -4   94.79    6.80
   3  -4  -4  116.89    6.70
  -3  -4   4  106.69    6.90
  -3   4   4  101.39    7.30
   3   4  -4  102.79    6.60
   3   4  -4  100.19    4.20
  -3   4   4   90.59    6.70
  -3   4   4  115.79    6.40
   3   4  -4  105.99    6.50
  -2  -4   4  179.08    7.40
  -2  -4   4  187.78    8.70
   2  -4  -4  177.18    8.70
   2  -4  -4  164.38    7.70
  -2  -4   4  170.98    8.30
   2   4  -4  171.08    7.90
  -2   4   4  162.98    8.30
  -2   4   4  184.88    9.30
   2   4  -4  175.78    5.10
   2   4  -4  188.28    8.50
  -1  -4   4  172.28    7.90
   1  -4  -4  150.08    6.70
  -1  -4   4  157.28    7.30
  -1  -4   4  156.18    6.40
  -1   4   4  160.68    7.90
   1   4  -4  164.08    7.70
  -1   4   4  174.88    8.40
  -1   4   4  151.88    7.80
   1   4  -4  156.28    7.40
   0  -4  -4  652.13   21.40
   0  -4   4  712.53   18.30
   0  -4  -4  739.33   20.00
   0   4   4  710.93   21.70
   0   4   4  712.53   21.10
   0   4  -4  719.43   21.30
   1  -4   4   29.90    3.20
  -1  -4  -4   29.50    3.50
  -1   4  -4   30.20    3.00
  -1   4  -4   33.90    3.60
   1   4   4   38.00    4.20
   1   4   4   28.80    3.20
  -1   4  -4   33.70    3.40
   1   4   4   31.60    3.50
   2  -4   4   99.99    6.80
   2  -4   4  108.79    6.70
  -2  -4  -4  118.39    7.10
   2   4   4  106.79    6.70
  -2   4  -4  115.09    6.70
   2   4   4  105.69    6.10
  -2   4  -4  122.49    6.30
   2   4   4  124.29    7.50
   2   4   4  100.89    6.50
   3  -4   4   84.69    6.80
   3  -4   4   65.29    6.40
   3   4   4   81.89    6.40
   3   4   4   84.49    6.00
   3   4   4   77.89    6.40
   3   4   4   92.69    7.50
   3   4   4   84.29    5.70
   3   4   4   90.49    6.60
   4  -4   4    2.20    5.60
   4  -4   4    9.30    3.60
   4  -4   4    4.30    4.00
   4   4   4    6.00    3.50
   4   4   4    3.10    2.30
   4   4   4    7.80    3.20
   4   4   4    2.40    4.30
   4   4   4    6.80    3.50
   5  -4   4    6.40    4.40
   5   4   4   16.00    3.70
   5   4   4    8.00    3.80
   5   4   4   14.00    4.60
   6  -4   4   26.20    6.00
   6   4   4   24.20    5.20
   6   4   4   26.90    4.80
   7  -4   4    3.00    4.50
   7   4   4    7.30    4.50
   7   4   4   11.70    4.10
  -8  -5   4   -0.50    3.70
  -8   5   4    3.20    4.50
   7  -5  -4   71.39    8.20
  -7  -5   4   57.19    7.20
  -7   5   4   45.70    7.20
   6  -5  -4  171.68   11.00
  -6  -5   4  147.29    9.90
   6   5  -4  159.88   10.10
   6   5  -4  169.38   11.70
  -6   5   4  156.88   10.50
   6   5  -4  161.08    8.00
   5  -5  -4   -1.70    3.50
   5  -5  -4    4.80    3.20
  -5  -5   4   -3.10    2.40
   5   5  -4    1.80    1.70
  -5   5   4    8.10    3.60
   5   5  -4    3.20    2.70
  -4  -5   4   54.39    6.00
  -4  -5   4   48.60    5.20
   4  -5  -4   57.39    6.10
   4  -5  -4   59.39    6.30
  -4   5   4   47.30    5.80
   4   5  -4   49.40    3.70
   4   5  -4   48.30    5.30
   4   5  -4   60.59    6.10
  -4   5   4   56.49    5.60
   3  -5  -4   29.60    4.50
  -3  -5   4   27.70    4.80
  -3  -5   4   28.40    3.70
  -3  -5   4   23.30    3.90
   3  -5  -4   23.80    4.20
   3   5  -4   26.70    3.90
  -3   5   4   27.50    4.30
   3   5  -4   29.30    2.60
  -3   5   4   33.80    5.00
  -3   5   4   26.30    3.80
   3   5  -4   26.20    3.90
  -2  -5   4    7.30    2.30
   2  -5  -4   13.50    3.40
  -2  -5   4   10.90    2.60
   2  -5  -4    9.50    3.00
  -2  -5   4   16.70    3.60
  -2   5   4    5.10    2.30
  -2   5   4   13.30    3.40
   2   5  -4   10.60    2.40
   2   5  -4   16.40    3.10
  -1  -5   4 1773.02   47.70
  -1  -5   4 1711.63   46.00
   1  -5  -4 1744.13   42.10
  -1  -5   4 1736.73   41.30
   1   5  -4 1754.52   44.60
   1   5  -4 1770.92   47.30
  -1   5   4 1746.73   48.30
  -1   5   4 1796.12   48.40
   0  -5  -4   50.79    4.80
   0  -5   4   49.00    3.90
   0  -5  -4   49.10    3.60
   0   5   4   51.29    4.80
   0   5   4   47.60    5.20
   0   5  -4   48.10    4.40
  -1  -5  -4  556.34   19.70
   1  -5   4  539.65   16.80
  -1   5  -4  602.94   19.30
   1   5   4  604.44   19.90
   1   5   4  569.14   19.20
  -1   5  -4  575.64   18.10
  -1   5  -4  608.74   19.70
   2  -5   4  648.74   20.10
  -2   5  -4  663.63   20.50
   2   5   4  636.14   21.70
   2   5   4  647.94   21.80
   2   5   4  628.34   19.30
   3  -5   4    0.20    3.40
   3  -5   4   -2.60    2.00
   3   5   4    0.90    2.00
   3   5   4    1.70    2.00
   3   5   4    1.70    3.50
   3   5   4    2.70    2.60
   3   5   4   -0.60    2.20
   4  -5   4   10.40    4.20
   4  -5   4   14.80    6.20
   4  -5   4   11.50    4.80
   4   5   4   17.00    4.30
   4   5   4   13.20    3.30
   4   5   4   15.60    4.30
   4   5   4   16.30    4.20
   5  -5   4   57.49    7.40
   5   5   4   64.09    6.30
   5   5   4   50.79    6.40
   5   5   4   55.69    7.00
   6  -5   4   -4.90    3.50
   6   5   4    0.80    3.70
   6   5   4   -1.70    2.40
   7  -5   4   -1.90    4.40
   7   5   4    1.30    2.90
   7   5   4   -1.10    3.60
  -8  -6   4    4.00    4.30
  -8   6   4   15.70    5.60
  -7  -6   4   25.50    5.70
   7  -6  -4   17.70    6.10
  -7   6   4   46.10    7.20
   6  -6  -4  126.09   10.00
  -6  -6   4  115.39    8.80
   6   6  -4  116.39    7.10
  -6   6   4  108.79    9.20
   5  -6  -4   19.30    5.20
   5  -6  -4   19.90    4.90
  -5  -6   4   13.70    3.90
   5   6  -4   20.70    4.50
   5   6  -4   16.90    3.00
  -5   6   4   19.40    4.70
   4  -6  -4  110.99    8.40
  -4  -6   4   92.89    7.10
   4  -6  -4  108.79    8.60
   4   6  -4  101.49    5.40
   4   6  -4   91.09    7.70
  -4   6   4  107.69    7.80
  -4   6   4  104.39    8.40
   3  -6  -4  421.86   17.60
   3  -6  -4  406.96   16.10
  -3  -6   4  439.46   17.80
  -3  -6   4  443.36   15.40
   3   6  -4  434.46   12.00
  -3   6   4  438.36   17.60
  -3   6   4  418.86   18.10
   3   6  -4  435.16   17.30
   3   6  -4  429.46   11.40
  -2  -6   4   -0.40    1.80
  -2  -6   4    0.00    1.60
   2  -6  -4    4.60    3.10
  -2  -6   4   -0.10    2.50
   2   6  -4    2.70    1.90
  -2   6   4    3.60    2.60
   2   6  -4    5.00    2.20
  -2   6   4    1.10    1.80
  -1  -6   4  659.93   21.70
  -1  -6   4  665.63   22.70
   1  -6  -4  682.83   20.30
  -1  -6   4  637.04   19.00
   1   6  -4  669.53   22.40
   1   6  -4  691.03   20.20
  -1   6   4  682.83   23.20
  -1   6   4  636.14   22.90
   0  -6   4  387.96   13.10
   0  -6  -4  382.46   12.00
   0  -6  -4  383.26   13.50
   0   6   4  384.06   15.50
   0   6  -4  373.06   15.00
   0   6  -4  378.06   13.70
   0   6   4  406.66   15.60
  -1  -6  -4  311.67   11.90
  -1  -6  -4  340.97   11.30
   1  -6   4  320.07   12.30
  -1   6  -4  325.47   12.70
  -1   6  -4  341.47   14.20
   1   6   4  334.57   14.10
   1   6   4  354.66   14.50
   2  -6   4   71.29    6.70
  -2   6  -4   65.79    6.40
   2   6   4   74.69    6.30
   2   6   4   74.99    7.30
   3  -6   4   11.20    4.60
   3  -6   4    7.70    3.40
   3   6   4    4.50    3.00
   3   6   4    8.30    2.90
   3   6   4    5.80    4.20
   3   6   4    9.20    3.30
   4  -6   4   78.49    8.30
   4  -6   4   50.19    7.10
   4   6   4   82.89    7.60
   4   6   4   65.19    6.20
   4   6   4   66.19    6.70
   5  -6   4   30.30    6.50
   5   6   4   28.10    5.00
   5   6   4   35.50    5.70
   5   6   4   22.20    5.30
   6  -6   4    0.70    5.00
   6   6   4   15.00    5.30
   6   6   4   10.90    4.70
   6   6   4   13.00    4.10
  -8  -7   4   22.60    6.00
  -8   7   4   21.60    6.20
  -7  -7   4    5.60    4.20
   7   7  -4    6.60    3.40
  -7   7   4    2.70    4.00
   6  -7  -4  181.58   12.40
   6   7  -4  197.48    9.30
  -6   7   4  199.98   12.20
  -5  -7   4  150.98    9.80
   5  -7  -4  157.78   11.00
   5   7  -4  150.78    7.50
  -5   7   4  134.79    9.90
   5   7  -4  157.58   11.20
   4  -7  -4    2.20    4.20
   4  -7  -4    1.50    2.80
  -4  -7   4   -0.90    2.70
  -4   7   4    1.10    3.20
   4   7  -4    3.70    2.60
   4   7  -4    5.60    2.20
   3  -7  -4  117.29    9.10
   3  -7  -4  131.99    9.50
   3   7  -4  115.19    8.50
  -3   7   4  121.29    9.10
  -2  -7   4    6.70    2.90
   2  -7  -4    2.60    3.90
  -2  -7   4    1.50    2.20
   2   7  -4    1.50    2.00
  -2   7   4    3.60    2.60
   1  -7  -4 1113.29   31.60
  -1  -7   4 1133.89   30.70
  -1  -7   4 1204.28   36.10
  -1  -7   4 1127.29   34.50
   1   7  -4 1119.49   35.20
   1   7  -4 1159.08   31.30
  -1   7   4 1159.58   36.30
  -1   7   4 1240.18   36.80
   0  -7   4   47.20    5.50
   0  -7   4   41.90    4.60
   0  -7  -4   46.50    5.40
   0   7   4   41.20    5.90
   0   7  -4   47.20    5.30
   0   7   4   45.30    5.50
   0   7  -4   48.80    4.70
   1  -7   4  374.96   14.60
  -1  -7  -4  390.16   12.40
   1   7   4  412.86   16.60
  -1   7  -4  401.96   16.70
   1   7   4  395.96   16.70
   2  -7   4   84.99    7.70
   2   7   4   88.49    7.50
   2   7   4  100.59    8.40
  -2   7  -4   93.49    7.60
   3  -7   4    8.30    5.10
   3   7   4   21.40    4.60
   3   7   4   17.30    4.20
   4  -7   4   14.50    5.30
   4   7   4   16.90    4.00
   4   7   4   10.90    3.70
   4   7   4   11.20    4.30
   5  -7   4   10.20    5.70
   5   7   4   20.00    5.10
   5   7   4   16.50    4.00
   5   7   4    5.90    4.10
   6  -7   4    1.70    4.60
   6   7   4   -1.40    2.90
   6   7   4    7.50    4.20
   6   7   4   -3.50    2.80
  -7  -8   4   17.10    5.10
  -7   8   4   33.50    6.90
  -6  -8   4    5.60    3.80
   6   8  -4    1.00    2.40
  -6   8   4    2.50    4.40
  -5  -8   4   10.60    4.20
   5  -8  -4   16.20    5.60
   5   8  -4   15.20    3.30
  -5   8   4   17.40    4.90
  -4  -8   4   -1.90    2.70
   4  -8  -4    1.60    3.20
   4  -8  -4   -0.40    4.20
  -4   8   4    1.80    3.60
   4   8  -4   -0.60    2.60
   4   8  -4    1.60    1.90
  -3  -8   4  261.17   12.30
   3  -8  -4  274.77   14.00
   3   8  -4  276.97   14.30
  -3   8   4  274.87   15.00
   2  -8  -4    3.90    4.20
  -2  -8   4   -1.50    2.10
  -2   8   4   -0.50    1.90
   2   8  -4    0.60    1.70
  -1  -8   4    4.20    2.80
  -1  -8   4    5.40    2.80
   1  -8  -4    5.00    4.20
   1   8  -4    6.80    2.60
  -1   8   4    3.80    2.60
   1   8  -4    3.10    2.00
   0  -8   4    5.40    3.10
   0   8  -4    4.30    2.30
   0   8   4    3.80    2.40
   0   8  -4    6.90    3.00
   1  -8   4   49.30    5.90
   1   8   4   47.50    6.10
  -1   8  -4   56.99    6.50
   2  -8   4    4.30    4.10
   2   8   4    6.20    3.10
  -2   8  -4    6.30    3.50
   3  -8   4    1.10    4.40
   4  -8   4    6.80    4.80
   4   8   4   11.10    3.60
   4   8   4    8.10    4.00
   5  -8   4   20.90    6.50
   5   8   4   19.80    4.60
   5   8   4   13.50    5.20
   6  -8   4    7.60    5.60
   6   8   4    1.70    3.80
   6   8   4    7.00    3.70
   6   8   4    6.20    3.90
  -7  -9   4   13.40    5.20
  -7   9   4   26.80    6.40
  -6  -9   4    3.40    3.70
  -6   9   4   -0.30    3.80
  -5  -9   4   -0.20    2.60
  -5   9   4    0.60    3.60
  -4  -9   4    4.10    3.40
   4  -9  -4    8.50    5.70
  -4   9   4    5.40    3.80
   4   9  -4    1.10    2.10
  -3  -9   4   73.79    6.90
   3  -9  -4   72.69    8.60
   3   9  -4   82.49    8.30
   2  -9  -4   11.20    5.30
  -2  -9   4   13.60    4.00
   2   9  -4    8.70    3.70
  -1  -9   4  137.89    9.00
  -1   9   4  158.58   11.00
   1   9  -4  160.18   10.70
   0  -9   4   10.80    3.90
   0   9  -4   12.00    3.90
   1  -9   4  124.59    9.50
  -1   9  -4  157.08   10.70
   2  -9   4   18.40    5.60
  -2   9  -4    4.00    3.40
   3  -9   4   20.90    6.10
   4  -9   4    8.70    5.80
   4   9   4    8.40    3.70
   4   9   4   23.90    5.50
   5  -9   4    1.80    5.20
   5   9   4    0.70    3.10
   5   9   4    0.70    3.70
  -6 -10   4   21.90    5.40
  -6  10   4   12.00    5.40
  -5 -10   4   -3.10    3.10
  -5  10   4   -3.70    3.30
  -4 -10   4   11.60    4.20
  -4  10   4   11.60    4.70
  -3 -10   4   14.20    4.40
  -2 -10   4   98.99    8.30
   2  10  -4  110.39    9.50
  -1 -10   4   26.20    5.20
   1  10  -4   17.80    4.50
   0 -10   4  217.68   12.00
   0  10  -4  190.28   12.70
   1 -10   4   -1.60    3.50
  -1  10  -4   -0.80    2.80
   2 -10   4   51.49    7.80
   3 -10   4   30.60    7.00
   4 -10   4   56.89    9.10
   4  10   4   41.70    7.00
   5 -10   4    8.00    6.00
   5  10   4    6.40    4.10
   5  10   4    2.80    3.70
  -5 -11   4   11.50    4.50
  -5  11   4    4.80    4.60
  -4 -11   4   30.90    6.10
  -4  11   4   28.80    6.30
  -3 -11   4    0.20    3.30
  -2 -11   4   -0.10    2.90
  -1 -11   4    2.90    3.40
   0 -11   4    9.30    4.20
   0  11  -4    7.30    4.10
   1 -11   4   11.70    5.20
   2 -11   4  161.58   12.50
   3 -11   4   14.70    6.10
   4 -11   4    1.20    5.40
   4  11   4   10.90    4.80
  -5 -12   4    2.40    4.10
  -5  12   4    8.80    5.50
  -4 -12   4   10.00    4.40
  -4  12   4   14.00    5.60
  -3 -12   4    0.40    2.90
  -2 -12   4   64.29    7.90
  -1 -12   4    1.40    3.90
   1 -12   4   -0.90    3.90
   2 -12   4    8.80    5.80
   3 -12   4    5.70    5.60
  -3 -13   4    1.20    4.00
  -2 -13   4   34.80    6.80
  -1 -13   4   10.70    4.90
   0 -13   4   15.70    5.70
   1 -13   4   11.30    5.50
   2 -13   4    8.50    5.70
  -9   0   5   -4.40    4.00
  -8   0   5   -3.40    3.20
  -7   0   5    5.20    3.80
  -6   0   5    4.40    3.50
   6   0  -5    0.20    2.30
   5   0  -5  431.86   17.10
   5   0  -5  408.56   14.50
   5   0  -5  439.36   16.60
  -5   0   5  413.96   15.20
  -5   0   5  437.46   17.70
  -5   0   5  392.36   16.60
  -4   0   5   -0.80    1.70
  -4   0   5   -1.20    1.60
  -4   0   5   -3.40    3.40
   4   0  -5   -0.80    1.80
  -4   0   5   -2.00    1.90
   4   0  -5   -0.10    1.50
   4   0  -5    2.20    1.90
  -3   0   5 1592.24   37.10
   3   0  -5 1627.74   42.00
   3   0  -5 1535.05   40.20
  -3   0   5 1558.54   41.00
  -3   0   5 1602.64   42.20
  -3   0   5 1515.95   41.30
   2   0  -5    0.30    1.00
  -2   0   5   -2.00    1.50
   2   0  -5    0.00    1.20
  -2   0   5   -1.00    1.10
  -2   0   5    2.40    1.30
   2   0  -5   -0.50    1.30
  -2   0   5    0.60    1.00
  -1   0   5 4024.20   92.59
   1   0  -5 3881.71   91.29
  -1   0   5 3616.44   88.49
   1   0  -5 3628.74   90.19
   0   0  -5   -1.80    1.50
   0   0   5    0.90    1.40
   0   0   5   -0.80    0.90
   1   0   5  494.95   11.70
  -1   0  -5  481.55   13.40
   1   0   5  465.55   13.20
   1   0   5  501.25   12.70
   1   0   5  500.35   13.40
   1   0   5  495.45   14.30
  -2   0  -5    0.60    1.10
   2   0   5    1.80    2.00
   2   0   5   -0.50    1.30
   2   0   5   -0.60    1.20
   2   0   5    0.40    2.00
   2   0   5   -2.30    2.60
   2   0   5    1.60    1.40
   3   0   5    5.20    4.10
   3   0   5    4.40    2.20
   3   0   5    7.00    2.70
   3   0   5   12.30    2.60
   3   0   5    7.20    2.40
  -3   0  -5    5.50    2.10
   4   0   5   -2.60    1.90
   4   0   5    1.70    3.00
   4   0   5    1.70    4.50
   5   0   5   95.79    8.00
   5   0   5  129.89   11.00
   5   0   5  126.09    9.20
   6   0   5    0.70    3.60
   7   0   5   13.00    4.80
  -9  -1   5   48.00    8.00
  -9   1   5   48.90    8.10
  -8  -1   5   -0.70    3.60
  -8   1   5    4.50    4.10
  -7  -1   5   -2.50    2.70
  -7   1   5   -4.70    2.90
   6  -1  -5    5.30    3.80
  -6  -1   5    4.50    3.20
   6  -1  -5    0.60    2.60
  -6   1   5   -1.10    2.90
   6   1  -5    2.50    2.60
   5  -1  -5   96.09    7.30
  -5  -1   5  112.99    7.40
   5  -1  -5  107.09    7.00
  -5  -1   5  112.49    8.30
  -5  -1   5  122.99    8.20
   5  -1  -5  124.49    8.60
  -5   1   5   98.59    7.70
   5   1  -5  113.39    7.00
  -5   1   5  131.79    7.90
  -5   1   5   96.89    8.10
   5   1  -5  117.19    7.90
   5   1  -5  120.69    8.40
  -4  -1   5   -1.30    1.60
  -4  -1   5    1.00    1.70
  -4  -1   5    2.00    2.20
   4  -1  -5    0.00    1.90
  -4  -1   5    0.30    3.50
   4  -1  -5    1.60    2.10
   4  -1  -5   -0.40    1.50
  -4   1   5    0.60    2.00
   4   1  -5    3.10    2.10
   4   1  -5   -0.60    1.60
  -4   1   5   -0.80    2.10
   4   1  -5    3.00    2.00
  -4   1   5    0.10    3.30
  -4   1   5    1.90    1.90
   3  -1  -5  142.39    7.10
  -3  -1   5  142.69    6.30
  -3  -1   5  130.29    7.30
   3  -1  -5  132.29    6.50
  -3  -1   5  133.99    6.80
  -3  -1   5  127.89    6.80
  -3   1   5  133.39    7.30
  -3   1   5  125.19    8.00
   3   1  -5  123.09    6.30
   3   1  -5  133.09    7.00
  -3   1   5  108.99    6.50
  -3   1   5  128.69    6.20
  -2  -1   5   29.00    2.90
  -2  -1   5   27.90    2.40
  -2  -1   5   32.40    2.70
   2  -1  -5   27.70    3.50
  -2  -1   5   31.80    2.70
   2  -1  -5   27.80    2.80
  -2   1   5   23.60    2.60
   2   1  -5   35.30    3.90
   2   1  -5   29.40    2.80
  -2   1   5   27.80    2.90
  -2   1   5   27.60    3.40
   2   1  -5   25.10    2.40
   1  -1  -5   18.60    1.90
  -1  -1   5   20.90    1.40
   1  -1  -5   17.40    2.90
  -1   1   5   15.90    1.60
   1   1  -5   16.70    1.50
   1   1  -5   13.70    2.80
  -1   1   5   21.20    1.90
   0  -1   5   -0.20    0.80
   0  -1   5    0.90    1.30
   0  -1  -5    0.60    0.70
   0  -1  -5    1.10    1.60
   0   1  -5   -0.20    1.40
   0   1   5    0.20    0.40
   1  -1   5  143.09    6.40
   1  -1   5  149.09    5.40
   1  -1   5  149.29    4.40
   1  -1   5  138.39    5.30
  -1  -1  -5  146.59    5.60
   1  -1   5  132.29    4.90
   1   1   5  143.09    5.80
   1   1   5  149.09    6.90
   1   1   5  135.69    5.30
   1   1   5  144.39    4.90
   1   1   5  149.69    5.60
  -1   1  -5  136.29    5.10
   2  -1   5  133.19    6.40
   2  -1   5  149.88    6.60
   2  -1   5  141.99    6.30
  -2  -1  -5  139.19    6.40
   2   1   5  129.59    7.10
   2   1   5  142.09    6.50
   2   1   5  150.28    7.50
   2   1   5  134.89    6.40
   2   1   5  144.99    6.20
   2   1   5  147.89    6.40
  -2   1  -5  142.49    5.90
  -2   1  -5  126.39    6.10
   3  -1   5   22.00    3.80
   3  -1   5   30.30    3.90
   3  -1   5   36.30    5.60
   3  -1   5   24.80    3.60
   3   1   5   27.10    3.70
   3   1   5   24.20    5.00
   3   1   5   31.50    3.90
   3   1   5   12.60    2.70
   3   1   5   22.70    3.30
  -3   1  -5   28.90    3.50
  -3   1  -5   32.30    3.40
   3   1   5   31.50    4.40
   4  -1   5   24.60    4.50
   4  -1   5   19.20    4.10
   4  -1   5   15.80    5.60
   4   1   5   20.90    3.70
   4   1   5   11.40    5.40
   4   1   5   18.90    4.10
   4   1   5   20.60    3.90
   5  -1   5   73.09    7.20
   5  -1   5   87.09    9.60
   5  -1   5   70.49    7.60
   5   1   5   65.09    5.90
   5   1   5   69.09    7.10
   5   1   5   73.39    7.00
   5   1   5   81.79    9.40
   6  -1   5   26.50    5.80
   6   1   5   21.50    5.30
   7  -1   5   38.90    6.60
   7   1   5   39.20    6.60
  -9  -2   5    2.70    4.10
  -9   2   5    1.80    4.90
  -8  -2   5    2.00    4.10
  -8   2   5   -2.30    3.80
  -7  -2   5    3.50    3.60
  -7   2   5    4.20    3.50
   6  -2  -5   -2.50    2.80
  -6  -2   5    2.50    3.00
   6  -2  -5    0.90    2.80
  -6   2   5    2.20    3.00
   6   2  -5    2.50    3.30
   5  -2  -5   92.99    6.60
  -5  -2   5   95.99    7.70
   5  -2  -5   83.39    7.10
  -5  -2   5   85.19    6.90
  -5  -2   5   76.69    6.30
  -5   2   5   85.49    6.60
  -5   2   5   89.79    7.50
   5   2  -5   77.09    7.20
   5   2  -5   80.59    6.20
   4  -2  -5   38.00    4.50
  -4  -2   5   37.50    5.50
   4  -2  -5   30.10    3.80
   4  -2  -5   35.50    4.10
  -4  -2   5   31.50    4.10
  -4  -2   5   33.40    4.00
  -4  -2   5   32.30    4.40
  -4   2   5   28.70    3.80
   4   2  -5   28.20    3.80
   4   2  -5   33.80    4.40
   4   2  -5   31.00    3.60
  -4   2   5   31.80    4.30
  -4   2   5   27.90    4.50
  -4   2   5   29.90    5.80
   3  -2  -5 1212.38   33.30
   3  -2  -5 1244.18   34.80
  -3  -2   5 1308.47   34.70
  -3  -2   5 1240.58   30.60
  -3  -2   5 1212.68   33.60
  -3  -2   5 1258.57   34.10
   3   2  -5 1288.27   34.70
  -3   2   5 1257.07   35.50
   3   2  -5 1276.77   33.40
  -3   2   5 1222.48   30.60
  -3   2   5 1187.88   33.90
  -3   2   5 1190.18   34.90
   2  -2  -5  140.49    6.50
  -2  -2   5  136.39    6.10
  -2  -2   5  117.59    5.80
  -2  -2   5  133.39    5.40
   2   2  -5  126.69    7.20
  -2   2   5  127.99    6.30
   2   2  -5  131.49    6.10
  -2   2   5  129.99    7.20
   2   2  -5  134.79    5.70
  -2   2   5  127.49    6.60
  -1  -2   5 1988.80   43.80
  -1  -2   5 1800.12   49.90
   1  -2  -5 2061.19   50.79
   1  -2  -5 2189.88   51.29
   1   2  -5 2077.19   51.59
   1   2  -5 2070.69   50.19
  -1   2   5 1892.91   49.60
  -1   2   5 2046.30   50.89
   1   2  -5 2057.89   48.20
  -1   2   5 2033.70   50.99
  -1   2   5 2057.59   49.50
   0  -2  -5   23.50    2.20
   0  -2  -5   14.50    2.90
   0   2  -5   18.70    1.60
   0   2  -5   20.70    1.80
   0   2   5   19.80    1.80
   0   2   5   19.70    1.80
   0   2   5   22.60    2.30
  -1  -2  -5  606.14   17.40
   1  -2   5  611.74   14.60
   1   2   5  601.64   15.20
   1   2   5  598.84   17.10
  -1   2  -5  599.34   15.50
   1   2   5  596.94   17.20
  -1   2  -5  572.94   16.40
   1   2   5  560.74   16.80
  -2  -2  -5   15.00    2.50
   2  -2   5   13.90    2.90
   2  -2   5   10.00    2.30
   2  -2   5   13.80    2.50
   2   2   5   15.20    3.60
  -2   2  -5   11.10    2.00
   2   2   5   13.80    2.50
   2   2   5    8.80    2.20
   2   2   5    8.60    2.10
   2   2   5   13.20    3.10
  -2   2  -5    9.70    2.10
   2   2   5   19.10    2.80
   3  -2   5   54.89    6.70
   3  -2   5   49.99    5.20
   3  -2   5   64.09    5.60
   3   2   5   54.49    5.00
   3   2   5   58.89    5.80
   3   2   5   58.69    4.80
   3   2   5   55.79    4.80
   3   2   5   67.99    6.60
   4  -2   5   37.80    7.00
   4  -2   5   16.80    4.30
   4  -2   5   16.90    4.40
   4   2   5   19.90    4.20
   4   2   5   23.00    4.60
   4   2   5   30.00    6.00
   4   2   5   23.60    4.20
   4   2   5   30.60    4.40
   5  -2   5   -0.10    5.40
   5  -2   5    1.80    3.90
   5  -2   5    2.30    3.50
   5   2   5    1.80    5.30
   5   2   5   10.30    3.90
   5   2   5    1.90    2.60
   6  -2   5  110.49    9.30
   6   2   5  128.99    9.70
   7  -2   5   23.60    6.10
   7   2   5   24.40    5.90
  -9  -3   5   15.70    5.60
  -9   3   5   13.90    5.90
  -8  -3   5   17.40    5.30
  -8   3   5    7.50    4.80
  -7  -3   5    5.80    3.60
  -7   3   5   -0.40    3.40
  -6  -3   5   -2.10    2.90
   6  -3  -5    1.40    3.00
  -6   3   5   -0.70    3.10
   6   3  -5    5.80    3.00
   5  -3  -5   57.99    6.40
   5  -3  -5   52.59    5.50
  -5  -3   5   50.19    5.40
   5   3  -5   44.50    5.70
  -5   3   5   46.80    5.50
  -4  -3   5    1.90    3.50
   4  -3  -5    0.40    1.70
   4  -3  -5    1.80    2.30
   4  -3  -5    2.70    2.80
  -4  -3   5   -0.20    2.10
  -4  -3   5    3.60    2.20
  -4   3   5    1.60    2.10
   4   3  -5    1.40    1.90
  -4   3   5   -1.10    2.20
  -4   3   5    3.10    2.70
   4   3  -5    1.40    2.00
  -4   3   5    0.90    4.80
  -3  -3   5  447.56   13.90
  -3  -3   5  450.55   15.60
  -3  -3   5  474.05   16.10
   3  -3  -5  430.06   15.90
  -3   3   5  455.45   14.30
   3   3  -5  429.86   14.90
   3   3  -5  440.96   15.80
  -3   3   5  439.26   15.80
  -3   3   5  420.26   17.00
  -3   3   5  451.85   16.80
   2  -3  -5  438.86   14.70
  -2  -3   5  424.86   14.10
  -2  -3   5  406.16   12.20
  -2  -3   5  425.26   13.70
  -2   3   5  392.66   14.00
  -2   3   5  435.96   15.10
   2   3  -5  414.16   13.30
   2   3  -5  416.56   14.00
   2   3  -5  414.26   14.80
   1  -3  -5   30.30    3.50
  -1  -3   5   26.20    2.30
  -1  -3   5   25.20    2.60
  -1  -3   5   21.50    2.60
   1   3  -5   31.00    2.80
  -1   3   5   28.40    3.00
  -1   3   5   26.50    3.30
   1   3  -5   22.50    3.40
  -1   3   5   35.20    3.50
   0  -3  -5    2.60    1.30
   0  -3  -5    3.60    1.80
   0  -3   5    4.60    1.20
   0   3  -5    5.40    1.40
   0   3   5    0.60    1.90
   0   3  -5    3.90    1.20
   0   3  -5    3.40    1.40
   0   3   5    2.60    1.20
   0   3   5    4.10    1.90
   1  -3   5   51.99    3.50
  -1  -3  -5   52.29    3.90
   1   3   5   48.80    3.70
  -1   3  -5   49.60    3.30
   1   3   5   51.69    3.70
   1   3   5   58.49    4.50
  -1   3  -5   52.89    3.70
   2  -3   5    1.70    2.60
  -2  -3  -5    5.60    1.80
   2  -3   5    1.00    1.80
   2  -3   5    5.10    2.10
   2   3   5    4.50    1.70
   2   3   5    6.50    3.10
   2   3   5    4.30    1.90
  -2   3  -5    3.10    1.70
   2   3   5    1.90    2.00
   2   3   5    5.90    2.70
  -2   3  -5    2.50    1.60
   3  -3   5   89.99    6.80
   3  -3   5   92.89    6.80
   3   3   5   92.29    7.20
   3   3   5   93.89    5.90
   3   3   5   87.39    6.20
   3   3   5   96.69    7.70
   3   3   5   91.99    6.40
   4  -3   5  250.97   12.10
   4  -3   5  259.87   14.60
   4  -3   5  272.87   13.40
   4   3   5  260.37   12.80
   4   3   5  268.27   14.00
   4   3   5  243.48   11.00
   4   3   5  276.07   12.00
   4   3   5  288.27   13.40
   5  -3   5   12.10    4.80
   5  -3   5   -5.30    5.30
   5   3   5    3.40    2.40
   5   3   5    5.50    3.80
   6  -3   5   -0.10    4.00
   6   3   5    1.60    3.50
   6   3   5    3.50    3.20
   7  -3   5    7.00    5.20
   7   3   5    1.10    4.50
  -8  -4   5   23.60    5.90
  -8   4   5   41.20    7.10
  -7  -4   5    0.30    3.50
  -7   4   5   -0.10    3.50
   6  -4  -5    8.40    3.50
  -6  -4   5    7.70    3.70
   6   4  -5    3.20    3.30
  -6   4   5   -0.10    3.20
  -5  -4   5   -0.10    2.60
   5  -4  -5    2.90    2.90
   5  -4  -5    8.30    3.80
   5   4  -5    2.20    2.60
  -5   4   5    3.50    3.00
  -4  -4   5  298.17   13.40
   4  -4  -5  295.57   13.40
  -4  -4   5  269.47   11.40
   4  -4  -5  269.57   11.20
  -4   4   5  276.17   11.70
  -4   4   5  279.87   13.00
   4   4  -5  266.77   12.30
  -4   4   5  307.17   14.30
   4   4  -5  273.97   12.80
  -3  -4   5  350.16   13.70
  -3  -4   5  338.47   13.60
   3  -4  -5  339.27   14.00
   3  -4  -5  347.17   11.90
  -3  -4   5  329.17   11.80
  -3   4   5  316.97   12.00
   3   4  -5  342.47   12.90
  -3   4   5  314.27   13.40
   3   4  -5  317.57    8.50
  -3   4   5  345.57   14.60
   3   4  -5  347.97   13.60
  -2  -4   5   21.30    2.80
   2  -4  -5   23.40    3.70
  -2  -4   5   20.60    3.00
  -2  -4   5   17.00    3.30
   2   4  -5   22.60    3.10
  -2   4   5   19.30    3.30
   2   4  -5   24.80    3.60
  -2   4   5   16.30    3.00
  -2   4   5   18.90    3.60
   2   4  -5   23.50    2.90
  -1  -4   5  388.16   11.40
   1  -4  -5  375.76   13.10
  -1  -4   5  367.76   12.80
  -1  -4   5  398.66   13.60
   1   4  -5  397.26   14.40
  -1   4   5  376.56   14.00
  -1   4   5  362.06   13.60
   1   4  -5  394.06   13.20
  -1   4   5  391.96   14.30
   0  -4   5  118.29    5.20
   0  -4  -5  120.79    6.70
   0  -4  -5  123.99    6.50
   0   4   5  120.49    6.70
   0   4   5  136.79    7.10
   0   4  -5  122.79    6.30
   0   4   5  114.79    6.40
   0   4  -5  121.49    6.30
   0   4  -5  111.89    6.90
   1  -4   5    3.10    1.90
  -1  -4  -5    4.10    1.80
  -1   4  -5    1.00    1.40
   1   4   5    0.50    1.90
   1   4   5    1.60    2.20
  -1   4  -5    2.90    1.50
  -1   4  -5    3.80    1.70
   1   4   5    1.80    1.40
   2  -4   5   39.70    4.30
   2  -4   5   37.80    4.50
   2   4   5   40.50    4.10
   2   4   5   41.40    4.90
  -2   4  -5   38.90    3.70
   2   4   5   44.00    4.30
   2   4   5   42.00    5.10
  -2   4  -5   35.10    3.90
   3  -4   5    0.50    2.30
   3  -4   5    2.10    3.60
   3   4   5    2.10    2.50
   3   4   5   -0.40    1.80
   3   4   5    1.80    3.70
   3   4   5    1.80    1.90
   3   4   5    5.60    2.90
   4  -4   5   17.40    6.90
   4  -4   5   29.70    5.40
   4  -4   5   23.20    5.40
   4   4   5   26.80    4.80
   4   4   5   33.40    5.40
   4   4   5   35.30    5.20
   4   4   5   29.40    6.40
   4   4   5   28.40    4.40
   5  -4   5   -1.80    4.00
   5   4   5   -1.00    2.10
   5   4   5   -0.60    3.00
   5   4   5   -1.30    3.30
   6  -4   5   17.30    5.60
   6   4   5   25.60    5.30
   6   4   5   34.50    6.40
   7  -4   5    2.50    4.60
   7   4   5    2.70    3.70
   7   4   5    5.40    3.30
  -8  -5   5   14.00    4.80
  -8   5   5   10.10    5.20
  -7  -5   5   10.20    4.20
  -7   5   5   15.00    4.90
  -6  -5   5   -0.50    2.80
  -6   5   5    0.70    3.40
   6   5  -5   -1.40    2.50
   5  -5  -5   19.90    4.50
  -5  -5   5   13.10    3.90
   5  -5  -5   17.00    4.60
  -5   5   5   12.30    4.20
   5   5  -5   18.90    2.80
   5   5  -5   22.00    4.80
   4  -5  -5  450.45   15.90
   4  -5  -5  441.86   18.30
  -4  -5   5  447.56   15.80
  -4  -5   5  441.56   17.90
   4   5  -5  439.36   17.70
   4   5  -5  448.86   12.10
  -4   5   5  440.66   16.20
   3  -5  -5   29.30    4.60
  -3  -5   5   17.90    3.60
  -3  -5   5   12.70    4.10
   3  -5  -5   15.50    3.60
  -3  -5   5   16.30    3.30
  -3   5   5   23.00    4.80
   3   5  -5   18.20    3.60
   3   5  -5   17.50    3.30
  -3   5   5   16.60    3.70
   3   5  -5   20.50    2.00
   2  -5  -5  575.84   20.00
   2  -5  -5  565.74   16.90
  -2  -5   5  523.65   18.40
  -2  -5   5  563.34   16.70
  -2  -5   5  591.94   19.70
   2   5  -5  560.74   18.40
  -2   5   5  544.85   20.10
   2   5  -5  561.44   19.10
  -2   5   5  539.05   19.80
  -1  -5   5    1.10    1.40
   1  -5  -5    0.80    1.50
  -1  -5   5    0.90    2.10
  -1  -5   5    0.00    1.70
   1   5  -5   -0.10    1.20
  -1   5   5    2.20    1.60
   1   5  -5   -1.10    1.40
  -1   5   5    2.20    2.30
  -1   5   5   -0.20    2.30
   0  -5  -5   75.39    5.80
   0  -5   5   80.19    4.80
   0  -5  -5   72.49    5.00
   0   5   5   68.89    5.40
   0   5  -5   70.79    5.70
   0   5   5   76.09    6.00
   0   5  -5   82.69    5.50
   0   5  -5   73.09    5.40
   0   5   5   74.19    5.90
  -1  -5  -5  170.08    8.00
   1  -5   5  171.88    7.90
   1   5   5  168.48    8.80
  -1   5  -5  167.78    8.60
  -1   5  -5  167.88    8.40
  -1   5  -5  172.98    7.80
   1   5   5  156.88    8.80
   2  -5   5   27.90    4.60
   2   5   5   27.40    4.80
   2   5   5   21.20    3.60
   2   5   5   23.70    3.80
   3  -5   5   34.80    5.40
   3  -5   5   39.70    5.70
   3   5   5   37.20    4.70
   3   5   5   47.00    5.20
   3   5   5   43.50    5.70
   3   5   5   39.80    5.20
   3   5   5   38.90    6.10
   4  -5   5   11.70    6.60
   4  -5   5   19.30    5.40
   4  -5   5   17.50    4.70
   4   5   5   15.60    5.70
   4   5   5   22.30    4.70
   4   5   5   15.40    3.70
   4   5   5   15.30    4.60
   5  -5   5   70.09    8.10
   5   5   5   79.09    7.80
   5   5   5   78.99    7.30
   5   5   5   80.99    8.60
   6  -5   5   17.10    5.30
   6   5   5   11.90    4.20
   6   5   5   20.10    5.00
  -8  -6   5    4.40    4.30
  -8   6   5    0.90    4.00
  -7  -6   5   10.40    4.70
  -7   6   5   19.70    5.50
  -6  -6   5    3.50    3.30
  -6   6   5    1.20    3.60
   5  -6  -5   43.90    6.70
  -5  -6   5   33.20    5.30
   5   6  -5   31.00    3.50
   5   6  -5   36.80    5.90
  -5   6   5   24.10    5.20
  -4  -6   5   -1.90    2.50
   4  -6  -5    0.40    2.40
   4   6  -5    0.50    1.80
  -4   6   5    1.50    3.00
   4   6  -5    1.40    1.50
  -3  -6   5    9.60    2.90
  -3  -6   5    7.90    3.00
   3  -6  -5   12.80    4.10
   3  -6  -5   16.30    4.00
  -3   6   5    7.10    3.00
   3   6  -5    7.20    2.50
   3   6  -5   13.90    2.00
  -3   6   5    6.70    4.00
   2  -6  -5   72.39    6.10
  -2  -6   5   68.69    6.60
  -2  -6   5   61.39    5.80
  -2  -6   5   58.89    5.10
   2   6  -5   63.69    5.20
  -2   6   5   55.79    6.20
  -2   6   5   61.59    6.20
   2   6  -5   51.39    5.30
  -1  -6   5   41.60    5.10
  -1  -6   5   38.20    4.60
  -1  -6   5   28.80    3.60
  -1   6   5   38.80    4.70
   1   6  -5   46.80    4.70
  -1   6   5   40.60    5.20
   1   6  -5   30.70    4.10
  -1   6   5   39.90    5.30
   0  -6   5   29.00    3.60
   0  -6  -5   25.40    3.10
   0   6   5   28.90    4.50
   0   6  -5   31.80    4.30
   0   6  -5   39.00    4.50
   0   6   5   31.50    5.00
   0   6   5   38.00    4.80
   1  -6   5   23.50    3.80
  -1  -6  -5   25.80    3.40
  -1   6  -5   26.30    4.00
   1   6   5   34.60    5.30
   1   6   5   25.50    4.20
   2  -6   5   91.69    7.50
   2   6   5   94.99    8.00
   2   6   5   63.89    6.20
  -2   6  -5   79.99    6.70
   3  -6   5    2.40    3.10
   3  -6   5   -2.30    3.70
   3   6   5    5.70    3.50
   3   6   5    4.50    2.50
   3   6   5   10.90    3.80
   3   6   5   10.60    3.50
   3   6   5    3.30    4.30
   4  -6   5   78.29    8.10
   4   6   5   72.89    7.20
   4   6   5   92.69    8.50
   4   6   5   89.39    7.30
   5  -6   5    1.20    4.80
   5   6   5   -4.60    2.90
   5   6   5   -0.20    3.40
   5   6   5    2.00    2.70
   6  -6   5    9.40    5.50
   6   6   5    2.70    3.40
   6   6   5    4.90    4.70
   6   6   5   -1.20    3.40
  -8  -7   5   -4.50    3.50
  -8   7   5    6.70    5.10
  -7  -7   5    0.00    3.80
  -7   7   5    3.00    4.20
  -6  -7   5   58.09    7.10
  -6   7   5   72.39    8.30
  -5  -7   5   65.69    6.90
   5  -7  -5   76.29    8.40
   5   7  -5   44.50    6.60
  -5   7   5   67.39    7.20
  -4  -7   5  316.57   13.90
   4  -7  -5  332.17   16.50
   4   7  -5  321.77   15.70
  -4   7   5  305.67   14.10
  -3  -7   5    1.40    2.40
   3  -7  -5    5.10    3.20
  -3  -7   5   -0.40    2.10
   3   7  -5   -1.60    1.90
  -3   7   5   -0.70    2.10
  -2  -7   5  402.66   17.10
  -2  -7   5  395.36   14.50
  -2   7   5  405.06   17.90
  -2   7   5  374.76   17.10
   2   7  -5  396.06   14.60
   2   7  -5  375.46   16.30
  -1  -7   5  109.59    8.00
  -1  -7   5   92.69    7.50
  -1  -7   5   93.69    6.60
  -1   7   5  104.49    8.50
   1   7  -5  107.19    7.60
  -1   7   5   95.59    7.60
   1   7  -5  108.99    7.00
   0  -7  -5  381.46   12.60
   0  -7   5  373.86   13.90
   0   7  -5  394.66   16.20
   0   7   5  393.36   16.70
   0   7  -5  369.96   14.80
   0   7   5  371.86   16.30
   0   7   5  392.06   16.50
   1  -7   5   58.59    5.90
  -1  -7  -5   54.09    4.40
   1   7   5   63.69    6.90
   1   7   5   52.39    5.90
  -1   7  -5   50.49    5.90
   2  -7   5    1.10    3.80
   2   7   5    5.60    3.70
   2   7   5    2.10    2.40
   3  -7   5   56.19    7.30
   3   7   5   58.79    7.00
   4  -7   5    8.30    5.20
   4   7   5    5.70    3.20
   4   7   5    4.60    3.50
   4   7   5    3.40    2.40
   5  -7   5   -0.90    4.80
   5   7   5    9.80    3.50
   5   7   5   -2.00    3.30
   5   7   5    6.60    4.10
   6  -7   5   -0.30    4.50
   6   7   5   -2.60    3.00
   6   7   5    3.10    4.60
   6   7   5    2.60    2.70
  -7  -8   5    3.20    4.00
  -7   8   5    2.20    4.30
  -6  -8   5   22.30    5.30
  -6   8   5   29.90    6.40
  -5  -8   5    0.20    3.10
  -5   8   5    0.30    3.30
   4  -8  -5   33.90    6.30
  -4  -8   5   32.80    5.40
  -4   8   5   44.20    6.00
   4   8  -5   40.90    6.30
  -3  -8   5   19.30    4.30
   3   8  -5   18.00    4.30
  -2  -8   5   -1.30    2.40
  -2  -8   5    0.40    2.50
   2   8  -5   -0.90    1.80
   2   8  -5    1.00    1.90
  -2   8   5    0.10    2.10
  -1  -8   5    9.00    3.50
  -1  -8   5   13.00    3.60
   1   8  -5    4.70    2.60
   1   8  -5    2.20    2.60
  -1   8   5    1.70    2.60
   0  -8   5    1.40    3.00
   0   8   5    3.50    2.60
   0   8  -5    3.00    2.20
   0   8  -5    4.00    2.60
   1  -8   5   -3.20    3.00
  -1   8  -5   -1.20    2.10
   1   8   5    2.20    2.40
   2  -8   5   20.50    5.40
   3  -8   5   64.99    8.10
   3   8   5   40.60    6.60
   4  -8   5   20.90    6.70
   4   8   5   17.10    4.90
   4   8   5   18.50    4.30
   5  -8   5    4.50    5.60
   5   8   5   12.50    4.20
   5   8   5    8.80    3.50
   5   8   5    0.70    4.10
  -7  -9   5    7.80    4.80
  -7   9   5   -3.00    3.70
  -6  -9   5    7.70    4.30
  -6   9   5    3.10    4.20
  -5  -9   5   -0.10    3.40
  -5   9   5    6.00    4.00
  -4  -9   5   95.59    8.40
   4   9  -5  119.29   10.00
  -4   9   5  124.69    9.40
  -3  -9   5   32.70    5.30
   3   9  -5   41.40    6.40
  -2  -9   5  692.53   23.20
   2   9  -5  717.23   26.80
  -1  -9   5   16.00    4.10
   1   9  -5   14.00    4.10
   0  -9   5  253.87   12.40
   0   9  -5  238.38   13.50
   0   9  -5  247.68   11.60
   1  -9   5   -1.50    4.00
   2  -9   5   -6.10    4.20
   3  -9   5   71.29    8.60
   4  -9   5   49.99    8.40
   4   9   5   43.30    7.20
   4   9   5   40.90    6.50
   5  -9   5   -2.90    5.40
   5   9   5    0.30    3.00
   5   9   5    2.00    4.00
  -6 -10   5    5.20    4.00
  -6  10   5    7.80    4.90
  -5 -10   5   -0.60    3.20
  -5  10   5    2.70    4.10
  -4 -10   5   60.19    7.20
  -4  10   5   58.59    7.50
  -3 -10   5  125.09    9.30
   3  10  -5  125.89   10.60
  -2 -10   5  125.39    8.90
   2  10  -5  127.39   10.20
  -1 -10   5   -2.10    2.90
   0 -10   5   49.50    6.70
   1 -10   5  131.39    9.90
   2 -10   5   24.30    6.20
   3 -10   5   12.40    5.90
   4 -10   5    9.20    5.70
   4  10   5    7.70    3.40
   4  10   5   -2.30    4.10
  -5 -11   5   36.40    6.70
  -5  11   5   43.60    7.60
  -4 -11   5   32.60    6.10
  -4  11   5   19.10    5.70
  -3 -11   5   -0.60    2.80
  -2 -11   5   64.69    7.30
  -1 -11   5   19.80    5.30
   0 -11   5  285.07   14.70
   1 -11   5   43.70    7.00
   2 -11   5    8.20    5.60
   3 -11   5    5.80    5.60
  -4 -12   5   19.70    5.60
  -4  12   5   22.40    6.10
  -3 -12   5   27.80    6.00
  -2 -12   5   -3.50    2.80
  -1 -12   5   21.50    5.80
   0 -12   5   17.50    5.50
   1 -12   5    2.80    4.40
   2 -12   5    3.70    5.00
  -3 -13   5   13.20    5.20
  -2 -13   5   34.80    7.10
  -1 -13   5   19.10    5.60
   0 -13   5    9.90    4.90
   1 -13   5    6.40    5.40
  -9   0   6    4.80    4.20
  -8   0   6   10.40    4.50
  -7   0   6   -3.60    3.10
   6   0  -6   37.50    6.00
  -6   0   6   48.80    6.10
  -5   0   6    0.30    2.70
  -5   0   6   -1.80    2.40
   5   0  -6    1.90    2.50
  -4   0   6  552.84   19.40
   4   0  -6  573.74   19.20
  -4   0   6  595.34   17.40
  -4   0   6  549.85   19.00
  -4   0   6  520.05   19.30
   4   0  -6  548.35   18.20
  -3   0   6    0.80    1.40
  -3   0   6   -0.40    1.70
   3   0  -6    0.90    1.20
  -3   0   6    2.70    2.80
  -3   0   6   -0.60    1.30
   3   0  -6    0.90    1.30
  -2   0   6  762.52   21.20
   2   0  -6  760.52   20.30
   2   0  -6  787.12   24.10
   2   0  -6  811.22   21.70
  -2   0   6  823.02   21.60
  -2   0   6  769.92   18.80
   1   0  -6    3.50    1.80
  -1   0   6   -0.20    0.70
   1   0  -6   -0.70    0.80
   0   0   6    2.10    1.80
   0   0   6    4.10    1.30
   0   0  -6    2.40    2.00
  -1   0  -6    0.70    0.80
   1   0   6   -0.90    1.00
   1   0   6    2.40    2.00
   1   0   6    0.20    1.00
   2   0   6  764.12   19.90
  -2   0  -6  784.12   21.90
   2   0   6  795.02   22.00
   2   0   6  794.02   20.00
   2   0   6  796.62   22.60
   2   0   6  735.13   21.80
   2   0   6  773.72   22.10
   3   0   6   -1.40    1.90
   3   0   6    2.60    2.10
   3   0   6   -2.00    2.50
   3   0   6   -3.20    3.80
   4   0   6  191.38   10.40
   4   0   6  193.08   11.70
   4   0   6  197.78    9.90
   5   0   6   -3.20    4.80
   5   0   6    2.80    3.70
   6   0   6   47.80    7.10
  -9  -1   6   -4.30    3.30
  -9   1   6    1.20    3.90
  -8  -1   6    6.00    4.00
  -8   1   6    9.50    4.40
  -7  -1   6   83.09    8.00
  -7   1   6   91.49    8.40
   6  -1  -6  226.58   12.50
  -6  -1   6  207.78   11.30
   6   1  -6  211.28   12.30
  -6   1   6  200.38   11.10
  -5  -1   6  362.96   14.10
   5  -1  -6  369.26   15.70
  -5  -1   6  365.86   16.10
  -5   1   6  359.66   14.20
  -5   1   6  392.56   17.00
   5   1  -6  369.66   15.90
  -4  -1   6   24.70    3.60
  -4  -1   6   26.00    4.90
   4  -1  -6   25.30    3.80
   4  -1  -6   26.10    3.60
  -4  -1   6   25.90    3.80
  -4  -1   6   23.90    3.80
  -4   1   6   18.60    3.50
  -4   1   6   25.60    4.20
  -4   1   6   24.20    3.70
   4   1  -6   28.00    4.10
  -4   1   6   24.00    5.40
   4   1  -6   27.20    3.60
  -3  -1   6   -2.50    2.30
  -3  -1   6   -0.60    1.80
  -3  -1   6   -0.40    1.20
  -3  -1   6    0.70    1.40
   3  -1  -6   -1.50    1.20
   3  -1  -6    0.00    1.70
  -3   1   6    3.20    2.00
  -3   1   6    1.90    1.90
  -3   1   6   -4.60    2.80
   3   1  -6    1.10    1.40
   3   1  -6   -1.10    1.20
  -3   1   6   -1.10    1.30
  -2  -1   6    2.00    1.10
  -2  -1   6    1.40    1.50
  -2  -1   6   -2.10    1.30
   2  -1  -6    1.70    1.80
  -2  -1   6    1.80    1.20
   2  -1  -6    2.90    1.60
  -2   1   6   -0.20    1.10
  -2   1   6    0.10    2.20
   2   1  -6    1.40    1.20
  -2   1   6    3.80    1.60
   2   1  -6    1.50    1.00
   2   1  -6    2.90    2.10
  -1  -1   6    4.30    1.50
   1  -1  -6    5.10    1.30
   1  -1  -6    1.40    1.70
  -1   1   6    5.00    1.30
   1   1  -6    3.30    1.00
   1   1  -6    4.60    2.20
  -1   1   6    2.80    0.90
  -1   1   6    2.60    0.70
   0  -1  -6   51.09    2.50
   0  -1   6   42.20    2.50
   0  -1  -6   45.80    4.80
   0  -1   6   47.00    3.50
   0   1  -6   40.50    4.60
   1  -1   6    7.30    1.40
   1  -1   6    7.30    1.70
  -1  -1  -6    3.80    1.20
   1  -1   6    4.50    1.90
   1   1   6    5.70    2.30
   1   1   6    4.40    1.10
   1   1   6    5.20    1.30
   1   1   6    5.40    1.60
   1   1   6    4.20    1.70
  -1   1  -6    4.70    1.10
   2  -1   6    7.60    2.20
   2  -1   6   15.20    2.90
   2  -1   6   15.90    2.70
  -2  -1  -6   17.60    2.50
   2   1   6   19.70    3.80
   2   1   6   15.80    2.50
   2   1   6   17.40    2.80
   2   1   6   14.60    3.40
   2   1   6   18.20    2.90
   2   1   6   14.70    2.30
  -2   1  -6   18.90    2.40
   3  -1   6   46.10    4.80
   3  -1   6   50.19    6.40
   3  -1   6   54.09    4.90
   3   1   6   46.40    4.50
   3   1   6   46.40    4.70
   3   1   6   44.10    5.60
   3   1   6   40.80    4.20
   3   1   6   52.39    6.50
   4  -1   6   97.59    7.40
   4  -1   6   83.69    7.10
   4  -1   6   89.29    8.90
   4   1   6   85.39    6.50
   4   1   6  101.29    9.10
   4   1   6   90.59    7.00
   4   1   6   95.79    7.20
   5  -1   6   81.89    7.50
   5  -1   6   87.19    9.80
   5   1   6   93.59    7.70
   5   1   6   81.69    9.40
   6  -1   6    4.00    4.60
   6   1   6    2.70    4.20
  -9  -2   6    2.90    4.40
  -9   2   6   -3.30    4.20
  -8  -2   6    4.70    3.70
  -8   2   6   -0.40    3.90
  -7  -2   6  100.99    8.60
  -7   2   6  115.29    9.40
   6  -2  -6   33.20    5.90
  -6  -2   6   32.00    5.20
   6   2  -6   34.00    5.80
  -6   2   6   31.40    5.40
   5  -2  -6  203.58   11.20
  -5  -2   6  201.28   11.40
  -5  -2   6  201.78   10.20
   5   2  -6  217.88   11.40
  -5   2   6  193.08   10.10
  -5   2   6  203.88   12.20
  -4  -2   6  144.29    8.30
  -4  -2   6  138.89    7.40
   4  -2  -6  144.19    7.90
  -4  -2   6  121.39    7.70
   4  -2  -6  144.59    8.40
  -4  -2   6  124.89    8.70
  -4   2   6  139.29    7.50
   4   2  -6  140.69    8.30
   4   2  -6  138.59    7.80
  -4   2   6  144.39    8.80
  -4   2   6  149.49   10.30
  -4   2   6  134.79    8.30
  -3  -2   6   27.20    3.40
  -3  -2   6   24.20    3.10
  -3  -2   6   25.50    3.10
  -3  -2   6   26.60    3.90
   3  -2  -6   23.90    3.40
   3   2  -6   22.60    3.00
  -3   2   6   24.20    3.50
  -3   2   6   28.70    3.30
   3   2  -6   24.20    3.20
  -3   2   6   20.50    4.90
  -3   2   6   28.80    3.90
  -2  -2   6  486.15   13.20
   2  -2  -6  517.15   16.00
  -2  -2   6  492.85   11.20
   2  -2  -6  517.05   17.30
  -2  -2   6  489.65   14.50
  -2  -2   6  514.75   15.20
   2   2  -6  485.25   17.50
   2   2  -6  512.25   15.30
   2   2  -6  510.25   14.30
  -2   2   6  517.25   16.10
  -2   2   6  478.65   15.50
  -2   2   6  467.15   15.80
   1  -2  -6  121.69    7.10
  -1  -2   6  110.09    4.20
  -1   2   6  118.89    5.40
   1   2  -6  122.29    4.70
   1   2  -6  118.79    7.30
  -1   2   6  112.99    4.90
  -1   2   6  105.09    4.90
   0  -2  -6 1004.80   27.00
   0  -2  -6 1043.70   29.50
   0   2   6  975.80   26.00
   0   2   6 1014.30   23.30
   0   2  -6 1120.29   26.10
   0   2  -6  949.71   25.40
   1  -2   6    2.20    1.40
  -1  -2  -6    0.00    0.90
   1   2   6    0.30    1.40
   1   2   6   -0.10    2.20
   1   2   6    0.10    0.90
   1   2   6    0.00    1.70
  -1   2  -6    0.20    0.90
   1   2   6    1.30    1.40
   2  -2   6  252.07   10.00
   2  -2   6  293.67   10.70
  -2  -2  -6  273.07   10.60
   2  -2   6  286.57   10.10
  -2   2  -6  263.87    9.90
   2   2   6  272.37   10.00
  -2   2  -6  285.97    9.20
   2   2   6  264.87   11.10
   2   2   6  281.87    9.70
   2   2   6  276.37   10.40
   2   2   6  277.27   10.50
   2   2   6  273.87   11.60
   3  -2   6   23.50    4.30
   3  -2   6   17.10    3.40
   3  -2   6   15.10    5.20
   3   2   6   22.60    3.60
   3   2   6   25.80    4.60
   3   2   6   21.70    5.20
   3   2   6   22.20    3.50
   3   2   6   23.20    3.60
   4  -2   6  181.48   10.20
   4  -2   6  187.98   10.70
   4  -2   6  207.98   12.70
   4   2   6  189.18   12.00
   4   2   6  206.48   10.80
   4   2   6  214.98   10.40
   4   2   6  181.28    9.60
   5  -2   6    1.90    5.50
   5  -2   6    5.60    4.10
   5   2   6    6.00    3.10
   5   2   6    6.10    3.60
   5   2   6    6.30    5.40
   6  -2   6    0.40    4.60
   6   2   6    1.20    3.80
  -8  -3   6   20.60    5.60
  -8   3   6   30.70    6.50
  -7  -3   6   29.00    5.60
  -7   3   6   15.70    5.10
  -6  -3   6   45.30    5.80
   6  -3  -6   47.30    6.60
   6   3  -6   42.10    6.60
  -6   3   6   44.70    6.10
   5  -3  -6   17.50    4.10
  -5  -3   6   23.30    4.10
  -5  -3   6   27.40    5.00
  -5   3   6   34.30    4.90
   5   3  -6   26.10    4.70
   4  -3  -6  291.57   12.80
  -4  -3   6  285.17   11.20
  -4  -3   6  259.27   12.10
  -4  -3   6  282.17   13.10
   4   3  -6  291.87   12.60
  -4   3   6  252.77   12.30
  -4   3   6  261.37   14.50
  -4   3   6  254.57   11.00
  -4   3   6  259.87   13.00
  -3  -3   6  335.47   12.60
  -3  -3   6  325.37   11.30
   3  -3  -6  324.77   13.10
  -3  -3   6  339.77   12.90
  -3   3   6  318.67   14.20
  -3   3   6  321.37   13.00
   3   3  -6  307.67   12.40
  -3   3   6  337.47   13.80
  -3   3   6  339.07   11.70
   3   3  -6  322.37   12.00
  -2  -3   6   28.90    3.00
   2  -3  -6   28.90    3.40
  -2  -3   6   29.40    2.90
   2  -3  -6   27.70    3.90
  -2  -3   6   23.70    3.20
  -2   3   6   26.00    3.60
  -2   3   6   21.00    3.00
   2   3  -6   25.30    3.00
  -2   3   6   37.40    5.10
   2   3  -6   21.80    3.80
  -2   3   6   22.50    3.10
   2   3  -6   28.30    2.70
   1  -3  -6  361.46   13.40
  -1  -3   6  337.87    9.50
  -1  -3   6  387.86   11.40
  -1   3   6  330.97   12.20
   1   3  -6  346.77   11.30
  -1   3   6  344.97   11.70
   1   3  -6  333.57   10.10
  -1   3   6  346.77   11.90
   1   3  -6  315.47   13.50
   0  -3   6   22.40    2.00
   0  -3  -6   20.40    2.70
   0  -3  -6   22.20    3.50
   0   3  -6   23.00    2.20
   0   3   6   20.30    2.40
   0   3  -6   21.80    1.70
   0   3  -6   12.40    3.20
   0   3   6   20.20    3.00
   0   3   6   20.60    2.80
   0   3  -6   25.60    2.40
   1  -3   6   98.09    4.70
  -1  -3  -6   88.99    5.40
  -1   3  -6  105.99    4.40
   1   3   6   90.59    4.90
  -1   3  -6   98.09    4.90
   1   3   6  107.09    6.00
   1   3   6   94.09    5.10
  -1   3  -6  101.69    5.40
  -2  -3  -6  263.07   10.90
   2  -3   6  257.27   10.20
   2  -3   6  259.77   10.50
   2   3   6  272.17   10.40
  -2   3  -6  252.67   10.00
   2   3   6  263.77    9.90
   2   3   6  251.67   11.50
  -2   3  -6  272.27    9.50
   2   3   6  258.47   11.40
   2   3   6  268.67   10.60
   3  -3   6  166.68    9.30
   3  -3   6  167.38    9.30
   3   3   6  188.18   10.80
   3   3   6  194.68    9.20
   3   3   6  192.28    9.20
   3   3   6  179.08   10.20
   3   3   6  197.88    9.70
   4  -3   6  133.89   11.10
   4  -3   6   97.19    8.10
   4  -3   6  102.09    7.90
   4   3   6   99.39    7.40
   4   3   6  101.89    8.60
   4   3   6  100.39    7.40
   4   3   6  102.99    9.70
   4   3   6  110.79    8.10
   5  -3   6   43.20    6.30
   5  -3   6   37.10    8.00
   5   3   6   41.00    6.10
   5   3   6   35.90    5.30
   6  -3   6    7.90    4.60
   6   3   6    3.90    3.20
   6   3   6    6.00    4.10
  -8  -4   6    0.80    3.90
  -8   4   6   -2.10    3.50
  -7  -4   6   37.00    6.10
  -7   4   6   36.80    6.50
   6  -4  -6   34.50    6.20
  -6  -4   6   38.20    5.60
  -6   4   6   33.80    5.70
   6   4  -6   35.80    6.00
   5  -4  -6  121.99    9.00
  -5  -4   6  120.29    7.90
   5   4  -6  113.69    8.60
  -5   4   6  133.59    8.60
  -4  -4   6  159.28    8.40
   4  -4  -6  171.28    9.90
  -4  -4   6  168.08    9.70
  -4   4   6  165.58    8.80
   4   4  -6  163.78    9.40
  -4   4   6  166.58   10.60
  -3  -4   6  292.67   12.60
  -3  -4   6  313.07   11.30
   3  -4  -6  330.87   13.50
  -3  -4   6  318.47   12.90
   3   4  -6  307.77   12.60
  -3   4   6  305.07   13.70
  -3   4   6  304.97   13.20
   3   4  -6  283.07   11.70
  -2  -4   6   76.59    5.40
  -2  -4   6   69.59    5.10
  -2  -4   6   69.59    4.40
   2  -4  -6   70.79    5.60
  -2   4   6   68.69    5.30
   2   4  -6   73.39    5.00
  -2   4   6   71.99    5.50
   2   4  -6   57.39    4.20
  -2   4   6   71.29    6.00
   2   4  -6   62.29    5.70
  -1  -4   6   54.19    4.20
   1  -4  -6   40.90    4.40
  -1  -4   6   49.90    4.00
  -1  -4   6   48.50    3.50
  -1   4   6   55.79    5.00
   1   4  -6   44.10    5.10
   1   4  -6   53.29    4.00
  -1   4   6   44.20    4.50
  -1   4   6   46.30    4.20
   0  -4  -6    6.90    2.30
   0  -4  -6    7.50    2.20
   0  -4   6    6.20    1.80
   0   4   6    9.20    2.80
   0   4  -6    7.60    1.70
   0   4  -6    8.90    2.00
   0   4  -6    7.50    1.90
   0   4   6    7.00    1.90
   0   4   6    6.90    2.50
   0   4  -6   11.20    3.00
   1  -4   6   10.20    2.50
  -1  -4  -6   11.20    2.60
  -1   4  -6   13.70    2.20
   1   4   6   12.20    2.70
   1   4   6   10.20    3.20
   1   4   6    7.30    2.10
  -1   4  -6   10.30    2.40
  -1   4  -6   11.00    2.30
   2  -4   6  110.29    7.00
   2   4   6   87.39    5.90
   2   4   6   85.59    7.20
   2   4   6   81.99    6.90
   2   4   6   98.89    6.40
   2   4   6   89.69    6.20
   3  -4   6  117.99    8.30
   3  -4   6  100.49    7.40
   3   4   6  108.49    7.40
   3   4   6  103.69    8.30
   3   4   6  115.89    8.80
   3   4   6  113.89    7.30
   3   4   6  114.39    7.40
   4  -4   6    8.90    4.60
   4  -4   6    2.70    3.10
   4  -4   6    3.20    5.90
   4   4   6    6.40    2.90
   4   4   6    2.50    3.30
   4   4   6   -0.60    4.30
   4   4   6    0.60    2.70
   4   4   6    2.60    3.30
   5  -4   6    6.90    6.60
   5  -4   6    7.70    4.40
   5   4   6   13.00    4.50
   5   4   6   10.90    3.90
   5   4   6   12.70    3.70
   6  -4   6   13.20    5.60
   6   4   6    3.20    4.50
   6   4   6   14.50    4.00
  -8  -5   6    9.90    4.90
  -8   5   6    8.10    4.90
  -7  -5   6    2.30    3.40
  -7   5   6   -2.30    3.80
   6  -5  -6   68.19    8.20
  -6  -5   6   62.69    6.80
  -6   5   6   53.49    6.70
   6   5  -6   60.19    7.60
   5  -5  -6  119.19    9.30
  -5  -5   6   89.49    7.40
  -5   5   6  113.39    8.30
   5   5  -6  111.09    8.50
   4  -5  -6  117.99    8.60
  -4  -5   6  119.89    8.40
  -4  -5   6  112.29    7.50
   4   5  -6  122.89    8.40
  -4   5   6  130.29   10.20
  -4   5   6  121.89    8.00
  -3  -5   6  209.88   10.90
  -3  -5   6  191.28   10.40
   3  -5  -6  203.78   11.00
  -3  -5   6  225.18    9.60
   3   5  -6  214.88   10.50
  -3   5   6  246.18   12.50
  -2  -5   6  141.39    7.00
  -2  -5   6  147.19    8.30
  -2  -5   6  151.58    8.30
   2   5  -6  153.98    8.70
  -2   5   6  153.78    8.80
   2   5  -6  144.39    7.50
  -2   5   6  153.38    9.20
   2   5  -6  149.79    8.00
  -1  -5   6    5.20    2.20
   1  -5  -6    7.10    2.40
  -1  -5   6    5.90    2.90
  -1  -5   6    6.30    2.20
   1   5  -6    6.80    2.60
   1   5  -6    7.70    2.00
  -1   5   6    5.80    2.90
  -1   5   6    6.30    2.30
  -1   5   6    9.10    3.00
   0  -5  -6   19.70    3.40
   0  -5   6   27.30    3.20
   0   5  -6   21.70    3.30
   0   5   6   25.30    3.50
   0   5   6   24.70    4.00
   0   5   6   33.50    4.50
   0   5  -6   31.90    3.60
   0   5  -6   30.50    4.50
  -1  -5  -6  167.18    8.60
   1  -5   6  163.58    7.80
   1   5   6  157.58    8.90
  -1   5  -6  163.18    8.10
  -1   5  -6  167.78    8.50
   1   5   6  156.38    8.40
   2  -5   6   51.69    5.80
   2   5   6   35.60    5.30
   2   5   6   41.10    4.70
   2   5   6   42.40    6.00
   2   5   6   33.40    4.30
   3  -5   6   76.39    7.20
   3  -5   6   76.39    7.50
   3   5   6   82.89    6.70
   3   5   6   84.79    7.50
   3   5   6   78.29    6.70
   3   5   6  101.59    8.90
   3   5   6   75.59    6.60
   4  -5   6   -0.60    4.00
   4  -5   6    0.00    6.20
   4  -5   6    1.70    3.20
   4   5   6   -2.40    2.90
   4   5   6    0.50    2.80
   4   5   6    0.40    4.50
   4   5   6   -2.20    1.70
   5  -5   6  104.99    9.50
   5   5   6   96.79    8.30
   5   5   6  102.79    8.70
   5   5   6   96.99    9.50
   6  -5   6    9.60    5.10
   6   5   6    3.90    3.90
   6   5   6    1.60    2.70
  -8  -6   6   -2.80    3.50
  -8   6   6    4.50    4.60
  -7  -6   6   20.20    5.30
  -7   6   6   26.80    6.30
  -6  -6   6    6.50    3.40
  -6   6   6    5.50    4.10
   6   6  -6   14.70    4.80
  -5  -6   6   70.09    6.90
   5  -6  -6   91.69    8.70
   5   6  -6   76.79    7.90
  -5   6   6   88.89    7.80
  -4  -6   6    9.50    3.40
  -4  -6   6    7.90    3.30
   4  -6  -6   10.40    3.80
   4   6  -6   13.30    3.80
  -4   6   6    7.30    3.50
   3  -6  -6   37.80    5.60
  -3  -6   6   41.60    4.70
  -3  -6   6   38.40    5.20
  -3   6   6   40.30    6.20
  -3   6   6   32.00    5.10
   3   6  -6   34.90    4.90
  -2  -6   6  143.99    8.70
  -2  -6   6  145.59    9.00
  -2  -6   6  148.89    7.60
  -2   6   6  140.99    9.30
   2   6  -6  123.79    8.00
   2   6  -6  124.09    8.20
  -2   6   6  142.19    9.10
   1  -6  -6   -0.20    1.50
  -1  -6   6    0.20    2.70
  -1  -6   6   -2.70    1.70
  -1  -6   6    0.60    2.00
  -1   6   6   -0.40    2.80
  -1   6   6    0.60    1.70
   1   6  -6   -0.30    1.70
   1   6  -6   -1.30    1.80
  -1   6   6    1.40    2.30
   0  -6  -6  202.58    9.10
   0  -6   6  182.48    8.50
   0   6   6  194.58   10.60
   0   6   6  202.48   10.80
   0   6  -6  194.48    9.80
   0   6  -6  194.58   10.40
   0   6   6  196.18   10.20
   1  -6   6   32.40    4.40
  -1  -6  -6   24.40    3.70
   1   6   6   22.90    4.60
   1   6   6   24.00    4.00
   2  -6   6    0.00    3.50
   2   6   6    1.30    3.50
   2   6   6   -0.60    2.00
   3  -6   6   -1.50    4.10
   3   6   6   -1.10    2.30
   3   6   6   -0.50    1.90
   3   6   6    4.40    3.40
   3   6   6    2.80    4.20
   3   6   6   -2.70    2.80
   4  -6   6    5.00    4.70
   4   6   6   -1.30    2.10
   4   6   6    2.40    3.80
   4   6   6   -2.40    3.20
   5  -6   6   15.40    6.10
   5   6   6   18.40    5.40
   5   6   6   17.10    4.60
   5   6   6   14.90    5.20
   6  -6   6   12.20    5.90
   6   6   6    7.40    4.30
   6   6   6    8.50    4.80
   6   6   6   13.70    4.60
  -7  -7   6   -4.00    3.30
  -7   7   6   -2.30    3.90
  -6  -7   6    7.10    3.80
  -6   7   6    4.90    4.30
   5  -7  -6   14.60    4.80
  -5  -7   6   11.00    4.00
  -5   7   6    8.50    4.20
   5   7  -6    5.40    3.20
  -4  -7   6   38.20    5.10
   4  -7  -6   27.20    5.60
  -4   7   6   39.90    5.60
   4   7  -6   32.40    5.40
  -3  -7   6   67.79    6.30
  -3   7   6   91.99    8.40
   3   7  -6   63.79    6.50
  -2  -7   6  315.07   12.60
  -2   7   6  305.07   15.10
   2   7  -6  287.17   13.90
   2   7  -6  325.17   13.50
  -2   7   6  317.07   15.60
  -1  -7   6   -1.90    2.70
  -1  -7   6   -3.30    2.20
   1   7  -6   -0.70    1.70
  -1   7   6   -0.10    2.90
   1   7  -6   -2.40    1.70
  -1   7   6    0.20    2.80
  -1   7   6    0.10    2.00
   0  -7   6    8.20    3.10
   0  -7  -6    4.90    2.20
   0   7  -6    2.90    2.40
   0   7   6   10.10    4.20
   0   7   6    8.80    3.00
   1  -7   6  142.49    8.70
   1   7   6  120.89    8.70
   1   7   6  122.89    9.30
   2  -7   6   44.10    6.40
   2   7   6   34.70    5.90
   2   7   6   44.40    5.70
   3  -7   6  160.58   11.20
   3   7   6  155.88    9.50
   3   7   6  176.88   11.30
   4  -7   6    3.40    4.50
   4   7   6    1.90    3.70
   4   7   6    3.60    2.70
   4   7   6    7.20    4.10
   5  -7   6   35.10    7.50
   5   7   6   17.70    6.00
   5   7   6   32.40    6.30
   5   7   6   30.00    5.60
  -7  -8   6   -1.10    3.50
  -7   8   6   -0.80    3.80
  -6  -8   6    4.90    3.70
  -6   8   6    4.50    4.10
  -5  -8   6   95.59    8.40
  -5   8   6  120.29    9.60
   5   8  -6  108.79   10.10
   4  -8  -6   13.30    4.60
  -4  -8   6    8.70    3.80
  -4   8   6   11.20    4.20
   4   8  -6   16.30    4.80
  -3  -8   6   15.10    3.90
   3   8  -6   10.40    3.80
  -2  -8   6    2.80    3.20
   2   8  -6    4.40    2.60
  -2   8   6    3.40    2.80
  -1  -8   6    2.80    2.60
  -1   8   6    4.60    2.80
   1   8  -6    5.10    2.40
   0  -8   6   77.79    6.90
   0   8   6   74.59    7.50
   0   8  -6   90.09    7.20
   0   8   6   97.79    9.00
   1  -8   6    0.40    3.00
   2  -8   6    0.40    3.80
   3  -8   6   61.89    7.90
   3   8   6   51.89    7.50
   4  -8   6    1.70    5.10
   4   8   6    6.10    3.30
   4   8   6    3.80    4.50
   5  -8   6    4.70    5.80
   5   8   6   -1.90    2.70
   5   8   6    4.60    4.40
  -6  -9   6    5.30    4.20
  -6   9   6   -2.30    3.60
  -5  -9   6   47.90    6.90
  -5   9   6   58.69    7.70
  -4  -9   6    5.70    3.60
  -4   9   6    6.10    3.90
  -3  -9   6   88.89    7.70
  -2  -9   6   32.40    5.20
  -1  -9   6   47.40    5.70
   1   9  -6   38.10    5.00
   0  -9   6    2.30    3.50
   0   9  -6    5.90    2.90
   1  -9   6   35.20    6.30
   2  -9   6   14.80    5.60
   3  -9   6  142.09   11.60
   3   9   6  118.29   10.50
   4  -9   6   -4.00    5.00
   4   9   6    3.40    3.40
   4   9   6   -1.50    3.60
  -6 -10   6    5.90    4.20
  -6  10   6    6.30    4.80
  -5 -10   6   38.60    6.70
  -5  10   6   19.40    5.80
  -4 -10   6    0.60    3.10
  -4  10   6    1.90    3.60
  -3 -10   6    5.20    3.30
  -2 -10   6   20.10    4.70
  -1 -10   6    4.00    3.10
   0 -10   6   17.30    4.90
   1 -10   6   31.00    6.10
   2 -10   6   20.50    5.90
   3 -10   6   18.40    6.70
   3  10   6   17.30    5.30
   4 -10   6    0.80    4.90
   4  10   6    2.40    3.40
   4  10   6    3.70    4.50
  -5 -11   6   54.19    7.60
  -5  11   6   75.59    9.30
  -4 -11   6   45.80    6.70
  -4  11   6   46.10    7.50
  -3 -11   6   23.60    5.20
  -2 -11   6   16.90    4.60
  -1 -11   6   -1.40    3.60
   0 -11   6    5.70    3.60
   1 -11   6   80.19    8.80
   2 -11   6    8.80    6.10
   3 -11   6   17.00    7.10
  -4 -12   6   38.10    6.90
  -4  12   6   46.40    8.00
  -3 -12   6   11.50    4.70
  -2 -12   6   20.40    5.40
  -1 -12   6    2.80    3.80
   0 -12   6    5.80    4.50
   1 -12   6    8.60    4.50
   2 -12   6   37.30    8.10
  -2 -13   6   -1.00    3.90
  -1 -13   6   12.00    4.80
  -9   0   7   -5.10    3.90
  -8   0   7    0.90    3.80
   7   0  -7    6.30    4.60
  -7   0   7    4.40    3.70
  -6   0   7    0.30    2.80
   6   0  -7   -1.50    2.40
  -5   0   7   72.49    6.30
   5   0  -7   78.19    6.70
  -5   0   7   89.09    7.50
   4   0  -7    1.00    2.00
  -4   0   7    1.30    2.00
  -4   0   7    1.90    2.30
  -4   0   7    1.50    3.70
  -3   0   7  179.98    7.40
  -3   0   7  185.78    8.30
   3   0  -7  185.48    7.50
   3   0  -7  184.78    8.30
  -3   0   7  168.98    8.40
  -3   0   7  181.98    8.20
   2   0  -7   -0.90    1.20
  -2   0   7    0.20    1.10
  -2   0   7   -0.20    0.60
   2   0  -7   -1.90    1.50
  -2   0   7   -0.30    1.20
   1   0  -7   39.10    4.90
  -1   0   7   46.20    2.20
   0   0  -7   -1.10    1.70
   0   0   7    1.40    1.80
   0   0   7    0.20    1.00
   1   0   7  194.88    6.50
   1   0   7  192.48    7.20
   1   0   7  190.88    8.60
  -1   0  -7  179.08    6.10
   2   0   7   -1.10    2.40
   2   0   7    0.10    1.50
   2   0   7    2.90    3.60
   2   0   7   -1.00    1.70
  -2   0  -7   -0.80    1.10
   2   0   7   -1.90    2.10
   3   0   7  138.49    7.40
   3   0   7  132.59    7.40
   3   0   7  146.59    7.80
   3   0   7  134.49    9.30
   4   0   7   -3.80    4.40
   4   0   7    2.10    3.10
   5   0   7  139.19    9.40
   5   0   7  115.39   10.70
   6   0   7   -1.30    4.10
  -9  -1   7    5.40    4.60
  -9   1   7    6.80    5.10
  -8  -1   7    6.70    4.20
  -8   1   7   -3.70    3.20
  -7  -1   7   81.59    8.10
   7  -1  -7   90.49    9.20
   7   1  -7  104.39    9.70
  -7   1   7   68.19    7.60
   6  -1  -7   26.30    5.40
  -6  -1   7   28.40    5.10
   6   1  -7   17.60    4.70
  -6   1   7   20.50    4.60
  -5  -1   7  173.08   10.30
  -5  -1   7  178.38    9.30
   5  -1  -7  172.28   10.10
  -5   1   7  167.48    9.40
   5   1  -7  173.28   10.00
  -5   1   7  183.18   11.00
  -4  -1   7   10.30    2.90
  -4  -1   7    6.70    4.20
   4  -1  -7   17.20    3.50
  -4  -1   7   10.90    3.00
   4   1  -7   11.20    3.10
  -4   1   7    9.80    2.90
  -4   1   7   12.30    3.10
  -4   1   7    9.50    5.00
  -3  -1   7   94.49    5.60
  -3  -1   7   92.89    5.50
  -3  -1   7   91.79    5.20
   3  -1  -7   94.89    5.80
  -3  -1   7   86.99    6.00
   3   1  -7   94.19    5.10
  -3   1   7   80.99    6.50
  -3   1   7   94.09    6.00
   3   1  -7   91.49    5.60
  -3   1   7   96.29    5.90
  -3   1   7   92.99    5.30
   2  -1  -7   -1.00    1.40
   2  -1  -7    2.10    1.40
  -2  -1   7    0.50    1.10
  -2  -1   7   -1.00    1.20
  -2  -1   7    0.30    0.70
   2   1  -7    0.80    1.80
   2   1  -7   -1.60    1.10
  -2   1   7    0.00    1.00
  -2   1   7    1.60    1.30
   2   1  -7    0.50    0.70
  -1  -1   7   20.70    2.40
   1  -1  -7   20.90    4.00
  -1  -1   7   22.70    1.70
  -1   1   7   23.10    2.10
   1   1  -7   20.80    3.90
   0  -1   7   77.49    3.70
   0  -1  -7   82.89    6.50
   0  -1   7   73.69    4.60
   0   1   7   79.49    5.30
   0   1  -7   70.39    6.50
   1  -1   7   58.19    4.80
   1  -1   7   60.39    3.80
  -1  -1  -7   50.09    3.10
   1  -1   7   55.79    3.30
   1   1   7   53.19    3.30
   1   1   7   56.19    3.30
  -1   1  -7   47.80    2.60
   1   1   7   47.50    3.80
   1   1   7   53.99    5.10
   2  -1   7   28.40    2.80
   2  -1   7   29.30    3.80
  -2  -1  -7   31.70    3.20
   2   1   7   34.10    3.70
  -2   1  -7   29.70    2.90
   2   1   7   36.80    4.90
   2   1   7   24.50    4.40
   2   1   7   27.00    2.90
   2   1   7   37.90    3.70
   3  -1   7    5.00    4.80
   3  -1   7    2.20    2.30
   3  -1   7    0.00    3.20
   3   1   7    4.30    2.90
   3   1   7    5.70    4.20
   3   1   7    1.90    2.20
   3   1   7    4.30    2.40
   3   1   7    1.10    2.80
   4  -1   7   12.50    4.10
   4  -1   7    4.90    5.50
   4   1   7   11.00    5.60
   4   1   7    7.10    2.90
   4   1   7   11.80    4.00
   5  -1   7   19.10    4.80
   5  -1   7   15.40    6.00
   5   1   7   20.70    4.70
   5   1   7    9.50    5.50
   6  -1   7   10.00    4.90
   6   1   7    7.80    4.70
  -8  -2   7    0.50    3.60
  -8   2   7    1.40    4.00
  -7  -2   7   36.80    6.00
  -7   2   7   31.90    5.90
   7   2  -7   49.80    7.40
  -6  -2   7    3.90    3.20
   6  -2  -7   -4.00    2.30
   6   2  -7   -1.80    2.60
  -6   2   7   -5.30    2.60
   5  -2  -7   45.90    5.80
  -5  -2   7   40.80    5.30
   5   2  -7   52.39    6.10
  -5   2   7   48.20    5.60
  -5   2   7   48.20    6.40
   4  -2  -7   80.29    6.30
  -4  -2   7   79.79    6.10
  -4  -2   7   91.89    6.20
  -4  -2   7   82.69    7.40
   4   2  -7   87.99    6.70
  -4   2   7   91.79    7.20
  -4   2   7   93.49    8.70
  -4   2   7   86.19    6.10
  -3  -2   7   64.29    5.10
  -3  -2   7   43.90    3.80
   3  -2  -7   39.20    4.30
  -3  -2   7   42.20    3.90
   3   2  -7   45.10    3.70
   3   2  -7   31.60    4.80
  -3   2   7   44.00    4.60
   3   2  -7   49.20    4.20
  -3   2   7   45.00    4.00
  -3   2   7   42.80    5.70
  -3   2   7   43.20    4.40
  -2  -2   7   34.10    2.80
  -2  -2   7   36.10    3.10
   2  -2  -7   32.60    3.40
  -2  -2   7   28.20    2.10
   2  -2  -7   32.40    4.40
  -2  -2   7   32.00    2.70
  -2   2   7   34.80    3.40
   2   2  -7   31.10    4.60
  -2   2   7   30.20    3.00
   2   2  -7   29.70    2.30
   2   2  -7   32.00    2.90
  -2   2   7   30.20    4.20
  -2   2   7   37.10    3.50
   1  -2  -7   56.19    5.60
  -1  -2   7   69.99    3.70
  -1   2   7   62.19    3.80
   1   2  -7   77.29    3.40
   1   2  -7   71.29    6.50
  -1   2   7   63.49    3.30
   0  -2  -7   22.40    3.90
   0   2  -7   30.00    4.70
   0   2   7   23.90    2.20
   0   2  -7   30.60    1.80
   0   2   7   20.90    1.60
   0   2   7   23.40    2.10
   1  -2   7  277.47    7.70
  -1  -2  -7  245.88    9.20
   1   2   7  243.28    8.40
  -1   2  -7  241.28    8.10
   1   2   7  263.07    9.60
   1   2   7  249.78   11.00
   1   2   7  261.57    8.30
   1   2   7  263.67    9.60
  -2  -2  -7  141.29    7.00
   2  -2   7  139.39    6.90
   2  -2   7  126.19    6.10
   2   2   7  146.09    8.10
   2   2   7  139.39    6.80
  -2   2  -7  135.79    6.30
   2   2   7  142.99    7.20
   2   2   7  131.29    8.30
   2   2   7  140.09    6.70
   3  -2   7   52.39    7.00
   3  -2   7   31.90    4.80
   3   2   7   33.70    5.80
   3   2   7   43.40    5.90
   3   2   7   37.20    4.40
   3   2   7   29.80    4.20
   3   2   7   35.00    4.20
   4  -2   7    8.00    3.80
   4  -2   7    4.40    5.60
   4   2   7    5.90    2.60
   4   2   7    7.40    4.90
   4   2   7    9.60    4.00
   4   2   7    8.20    3.10
   5  -2   7   -2.60    3.40
   5  -2   7   -1.30    5.60
   5   2   7    3.30    5.00
   5   2   7    4.90    3.10
   5   2   7   -1.90    3.40
   6  -2   7    5.70    4.40
   6   2   7   -0.50    3.40
  -8  -3   7   17.90    5.50
  -8   3   7   11.10    5.20
  -7  -3   7   13.60    4.60
  -7   3   7   19.50    5.40
  -6  -3   7   52.59    6.30
   6  -3  -7   57.29    7.20
  -6   3   7   63.79    6.90
   6   3  -7   53.99    6.90
  -5  -3   7    4.40    3.10
   5  -3  -7    0.70    2.90
  -5   3   7    1.40    2.70
   5   3  -7    0.20    2.40
   4  -3  -7   23.20    4.10
  -4  -3   7   15.80    4.70
  -4  -3   7   16.60    3.50
  -4   3   7   22.50    6.60
  -4   3   7   18.80    4.50
  -4   3   7   13.90    3.50
   4   3  -7   20.40    3.70
  -3  -3   7   10.50    2.50
   3  -3  -7   10.80    2.90
  -3  -3   7   10.60    2.50
  -3  -3   7   13.30    3.40
  -3   3   7   13.50    5.00
   3   3  -7   12.80    2.70
   3   3  -7   13.10    2.60
  -3   3   7   10.40    2.80
  -3   3   7    9.80    3.30
  -3   3   7   10.00    2.80
   3   3  -7   12.20    3.40
  -2  -3   7  107.29    5.10
   2  -3  -7   90.39    6.80
  -2  -3   7   92.29    5.40
  -2  -3   7  119.89    5.80
   2  -3  -7  109.19    6.50
   2   3  -7  100.89    5.40
  -2   3   7   86.39    5.80
   2   3  -7   88.39    7.00
  -2   3   7  104.09    6.50
   2   3  -7   97.19    4.70
  -2   3   7  101.09    5.90
  -2   3   7   91.89    7.30
  -1  -3   7   19.40    2.00
   1  -3  -7   17.60    3.50
   1   3  -7   13.30    3.60
  -1   3   7   17.40    3.00
   1   3  -7   20.70    1.50
   1   3  -7   14.20    2.00
  -1   3   7   22.80    3.10
  -1   3   7   13.80    2.10
   0  -3   7   46.20    2.70
   0  -3  -7   38.00    3.50
   0  -3  -7   38.40    4.70
   0   3  -7   27.90    4.70
   0   3  -7   45.80    3.10
   0   3   7   49.40    4.10
   0   3   7   42.90    3.20
   0   3  -7   39.60    2.70
   0   3   7   46.00    3.80
  -1  -3  -7   17.30    2.70
   1  -3   7   19.50    2.60
   1   3   7   17.40    3.70
   1   3   7   18.50    4.00
   1   3   7   17.90    2.80
   1   3   7   16.90    2.40
  -1   3  -7   18.70    2.30
   2  -3   7    8.50    3.40
   2   3   7   11.60    3.00
   2   3   7    7.10    2.60
  -2   3  -7   11.00    2.40
   2   3   7   11.50    3.50
   2   3   7   14.50    2.70
   2   3   7    5.10    3.90
   3  -3   7  167.08    9.30
   3   3   7  162.98    8.70
   3   3   7  167.98    9.10
   3   3   7  164.18    8.70
   3   3   7  162.18   10.20
   3   3   7  168.48   10.60
   4  -3   7   65.49    8.80
   4  -3   7   57.59    6.30
   4   3   7   48.00    6.80
   4   3   7   44.50    7.10
   4   3   7   49.50    5.70
   4   3   7   47.90    5.50
   4   3   7   54.49    6.10
   5  -3   7   55.79    9.00
   5  -3   7   37.50    6.40
   5   3   7   46.30    6.10
   5   3   7   51.89    6.50
   6  -3   7    3.10    4.40
   6   3   7    1.80    3.50
   6   3   7    0.10    4.10
  -8  -4   7    8.80    4.50
  -8   4   7    9.90    5.00
  -7  -4   7   15.30    4.70
  -7   4   7   29.50    6.00
  -6  -4   7   -1.20    3.20
   6  -4  -7   -2.40    2.70
  -6   4   7   -1.20    3.00
  -5  -4   7  143.99    8.90
   5  -4  -7  154.58   10.30
   5   4  -7  143.39    9.90
  -5   4   7  141.39    9.10
  -4  -4   7   -1.60    3.50
   4  -4  -7   -4.90    1.80
  -4  -4   7    1.30    2.50
   4   4  -7    4.80    2.50
  -4   4   7   -5.30    2.80
  -4   4   7    0.80    2.40
  -3  -4   7    1.20    3.10
   3  -4  -7    1.70    2.40
  -3  -4   7   -1.10    1.90
   3   4  -7    2.50    2.30
  -3   4   7    6.00    2.90
   3   4  -7    5.50    2.40
   2  -4  -7  160.18    8.90
  -2  -4   7  167.58    8.00
  -2  -4   7  144.69    7.60
  -2  -4   7  159.08    6.90
  -2   4   7  155.78    8.30
  -2   4   7  154.98    8.90
   2   4  -7  165.78    7.00
   2   4  -7  154.58    9.30
  -2   4   7  147.09    8.20
   2   4  -7  156.68    7.70
  -1  -4   7   54.69    3.80
   1  -4  -7   57.29    5.50
  -1   4   7   53.59    5.20
   1   4  -7   48.40    4.00
   1   4  -7   60.19    6.30
   1   4  -7   57.59    3.40
  -1   4   7   49.20    4.20
  -1   4   7   53.89    5.10
   0  -4  -7   31.90    3.70
   0  -4   7   35.90    3.00
   0  -4  -7   30.00    4.30
   0   4   7   26.60    3.90
   0   4  -7   36.60    5.30
   0   4   7   25.30    3.20
   0   4  -7   32.10    2.50
   0   4  -7   28.40    2.90
   1  -4   7  176.48    7.40
  -1  -4  -7  179.68    9.80
   1   4   7  151.98    7.50
   1   4   7  171.38    8.00
  -1   4  -7  159.88    7.40
   1   4   7  190.58    9.20
   2  -4   7   -1.10    3.20
   2   4   7    1.30    2.30
   2   4   7    1.30    2.60
   2   4   7   -2.50    3.40
   2   4   7    3.40    3.10
   2   4   7    0.50    1.80
   3  -4   7   13.90    4.40
   3   4   7    3.00    2.60
   3   4   7    5.60    3.60
   3   4   7    2.00    2.60
   3   4   7    5.00    4.40
   3   4   7    5.90    3.20
   4  -4   7    5.50    5.50
   4  -4   7   -1.40    4.10
   4   4   7   -0.60    2.10
   4   4   7    9.30    3.60
   4   4   7    6.90    4.90
   4   4   7   -0.10    3.70
   5  -4   7   29.00    7.90
   5  -4   7   14.40    4.90
   5   4   7   16.70    5.20
   5   4   7   23.40    5.10
   5   4   7   27.10    5.50
  -8  -5   7    4.10    4.10
  -8   5   7    2.90    4.50
  -7  -5   7    5.20    4.10
  -7   5   7    9.30    4.90
  -6  -5   7   58.59    6.80
   6  -5  -7   63.19    7.80
  -6   5   7   71.79    7.60
   5  -5  -7   -0.50    3.10
  -5  -5   7    1.00    2.80
  -5   5   7    0.80    3.20
   4  -5  -7   94.79    7.80
  -4  -5   7  112.49    7.40
  -4   5   7  106.19    7.60
   4   5  -7  117.39    8.20
   3  -5  -7  150.98    9.30
  -3  -5   7  157.18    7.90
  -3  -5   7  151.78    9.10
  -3   5   7  143.79    9.20
   3   5  -7  146.69    9.20
   3   5  -7  141.89    8.50
  -2  -5   7  119.09    7.60
  -2  -5   7  119.29    6.50
   2   5  -7  114.29    8.10
  -2   5   7  126.39    7.90
   1  -5  -7  108.79    7.20
  -1  -5   7  111.59    6.00
  -1  -5   7  105.79    6.80
  -1   5   7  125.79    8.00
  -1   5   7  110.49    6.90
   1   5  -7  111.79    8.10
   0  -5  -7  424.46   15.80
   0  -5   7  409.96   12.80
   0   5  -7  394.76   16.80
   0   5   7  418.06   15.10
   0   5   7  408.86   15.40
   0   5  -7  396.86   14.20
   1  -5   7   54.19    4.90
  -1  -5  -7   64.29    5.90
   1   5   7   55.69    5.00
   1   5   7   78.09    6.70
   2  -5   7  274.37   11.90
   2   5   7  237.28   11.60
   2   5   7  269.37   11.50
   2   5   7  262.97   13.10
   2   5   7  274.07   13.00
   3  -5   7    2.00    3.70
   3   5   7    1.40    2.30
   3   5   7    3.00    2.30
   3   5   7    5.20    3.60
   3   5   7    1.30    3.20
   3   5   7    2.00    4.30
   4  -5   7   18.50    5.40
   4  -5   7   19.70    7.00
   4   5   7   19.20    5.20
   4   5   7   12.70    5.30
   4   5   7   11.70    3.60
   4   5   7    8.80    3.80
   5  -5   7   -0.60    4.30
   5   5   7    3.90    4.40
   5   5   7   -0.70    2.70
   5   5   7   -3.50    2.90
  -8  -6   7   22.40    6.00
  -8   6   7   31.80    7.40
  -7  -6   7   17.30    5.10
  -7   6   7   12.70    5.30
  -6  -6   7  212.98   12.10
  -6   6   7  224.98   13.00
  -5  -6   7  137.29    9.10
   5  -6  -7  133.09   10.40
  -5   6   7  133.89    9.40
  -4  -6   7   52.99    5.80
   4  -6  -7   46.70    6.40
  -4   6   7   49.00    5.70
   3  -6  -7   36.40    5.50
  -3  -6   7   44.30    4.70
  -3   6   7   45.20    5.80
  -2  -6   7   27.20    3.90
  -2  -6   7   25.20    4.80
   2   6  -7   33.20    4.90
  -2   6   7   28.70    4.70
  -1  -6   7   59.49    6.10
   1  -6  -7   71.19    6.00
  -1  -6   7   73.89    5.40
  -1   6   7   82.99    7.60
  -1   6   7   70.79    6.10
   1   6  -7   65.59    6.60
   0  -6   7   15.90    3.20
   0  -6  -7   11.70    3.00
   0   6   7   13.00    4.10
   0   6  -7   10.10    3.40
   0   6   7   13.70    3.20
   1  -6   7   23.60    4.30
  -1  -6  -7   16.10    3.70
   1   6   7   19.80    4.90
   1   6   7   17.40    3.70
   2  -6   7  270.37   12.60
   2   6   7  260.97   12.60
   2   6   7  238.88   12.90
   2   6   7  268.47   13.70
   3  -6   7    1.90    4.10
   3   6   7    6.80    2.80
   3   6   7    1.80    3.50
   3   6   7   11.10    5.10
   3   6   7   11.80    4.20
   4  -6   7    9.20    5.30
   4   6   7   13.70    3.80
   4   6   7    7.60    4.00
   4   6   7   22.00    5.60
   5  -6   7   -0.70    5.00
   5   6   7    0.00    3.50
   5   6   7   -5.60    3.40
   5   6   7    2.00    3.00
  -7  -7   7    0.50    3.70
  -7   7   7    6.20    4.40
  -6  -7   7   53.59    7.00
  -6   7   7   66.69    8.00
   5  -7  -7    2.80    3.40
  -5  -7   7    0.60    2.70
  -5   7   7    2.50    3.50
   4  -7  -7  139.89   10.50
  -4  -7   7  162.38    9.70
  -4   7   7  158.78    9.90
  -3  -7   7   28.00    4.60
  -3   7   7   28.10    5.30
  -2  -7   7    1.60    2.70
   2   7  -7    5.10    2.70
  -2   7   7    7.30    3.40
  -1  -7   7    3.50    3.20
  -1  -7   7   13.20    3.50
  -1   7   7    7.80    3.10
   1   7  -7    4.90    2.80
  -1   7   7    4.40    3.60
   0  -7  -7  660.13   21.10
   0  -7   7  651.03   20.30
   0   7   7  660.33   23.60
   0   7   7  663.43   23.40
   0   7  -7  605.34   22.90
   1  -7   7   50.19    5.80
   1   7   7   51.99    6.90
   1   7   7   42.70    5.60
   2  -7   7   86.29    8.10
   2   7   7   88.99    8.70
   3  -7   7   19.10    5.70
   3   7   7    8.10    3.40
   3   7   7    5.00    4.20
   4  -7   7    5.30    5.30
   4   7   7    5.10    3.80
   4   7   7    1.30    3.60
   4   7   7    5.90    3.50
   5  -7   7   13.20    6.00
   5   7   7   14.20    5.00
   5   7   7   10.40    4.30
   5   7   7    6.60    4.80
  -7  -8   7    1.20    3.70
  -7   8   7    2.30    4.50
  -6  -8   7    5.00    4.10
  -6   8   7    7.90    4.40
  -5  -8   7   20.90    4.90
  -5   8   7    6.60    4.20
  -4  -8   7  136.69    9.00
  -4   8   7  113.59    9.10
  -3  -8   7    3.50    3.00
  -2  -8   7   61.99    6.20
   2   8  -7   78.89    7.10
  -1  -8   7   14.90    3.70
   1   8  -7   18.70    4.10
  -1   8   7   19.40    4.90
  -1   8   7    8.70    3.50
   0  -8   7    5.10    3.50
   0   8   7    5.30    4.40
   0   8  -7    8.40    3.40
   1  -8   7   39.10    5.50
   1   8   7   27.90    5.70
   2  -8   7   34.10    6.10
   3  -8   7   28.70    6.70
   3   8   7   26.40    6.00
   3   8   7   22.50    5.10
   4  -8   7    5.00    5.60
   4   8   7   -1.40    3.80
   4   8   7    7.00    3.40
  -6  -9   7   14.30    4.90
  -6   9   7    3.10    4.40
  -5  -9   7    3.20    3.30
  -5   9   7    5.00    4.20
  -4  -9   7    1.60    3.10
  -4   9   7    7.80    3.60
  -3  -9   7   40.80    5.80
  -2  -9   7   22.70    4.60
  -1  -9   7    0.00    3.00
   1   9  -7    4.90    2.90
   0  -9   7   11.10    4.40
   0   9  -7   11.30    3.60
   1  -9   7   51.09    6.90
  -1   9  -7   51.89    6.70
   2  -9   7   78.79    8.70
   3  -9   7   28.10    6.60
   3   9   7   11.70    4.90
   4  -9   7   33.00    8.00
   4   9   7   25.20    5.60
   4   9   7   33.20    7.00
  -5 -10   7   17.70    5.20
  -5  10   7   19.90    5.60
  -4 -10   7   -3.80    3.40
  -4  10   7    2.80    3.50
  -3 -10   7    7.10    3.70
  -2 -10   7  106.39    8.40
  -1 -10   7   41.20    5.90
   0 -10   7    1.20    3.80
   1 -10   7   29.80    6.20
   2 -10   7    0.10    4.50
   3 -10   7   55.09    8.80
   3  10   7   72.49    9.50
  -5 -11   7    5.30    4.20
  -5  11   7    2.90    4.70
  -4 -11   7    9.10    4.30
  -4  11   7    5.00    4.30
  -3 -11   7   20.40    5.10
  -2 -11   7   -2.40    3.30
  -1 -11   7   17.70    5.50
   0 -11   7    1.50    3.80
   1 -11   7   -1.50    4.40
   2 -11   7   14.90    6.40
  -3 -12   7    1.70    3.40
  -2 -12   7   18.20    5.20
  -1 -12   7  101.89    9.70
   0 -12   7   -3.50    4.20
  -8   0   8    9.10    4.90
  -7   0   8    2.20    3.40
  -6   0   8   79.79    7.20
  -5   0   8   -0.60    2.70
  -4   0   8   62.69    5.20
  -4   0   8   68.99    7.10
  -3   0   8    1.00    1.70
   3   0  -8    0.50    2.60
  -3   0   8    2.80    3.00
  -3   0   8    0.30    2.10
  -2   0   8  930.91   24.40
  -2   0   8  967.30   25.20
   2   0  -8 1010.90   30.70
  -1   0   8   -0.30    1.20
  -1   0   8    1.00    2.10
   1   0  -8    2.40    2.60
   0   0   8  159.98    6.10
   0   0  -8  151.88    9.60
   0   0   8  150.38    7.50
   1   0   8    2.70    2.40
   1   0   8   -0.50    1.50
   1   0   8    1.20    1.30
   2   0   8  118.79    6.70
   2   0   8  128.79    6.30
   2   0   8  131.39    8.40
   3   0   8    1.80    4.00
   3   0   8    1.00    1.90
   3   0   8   -0.70    2.80
   4   0   8  122.39    9.90
   4   0   8  150.88    9.00
   5   0   8   -1.90    3.40
   5   0   8   -2.80    4.60
  -8  -1   8   46.60    7.40
  -8   1   8   58.29    8.10
  -7  -1   8   26.60    5.50
  -7   1   8   27.00    5.60
  -6  -1   8    3.60    3.40
  -6   1   8   -2.80    2.70
  -5  -1   8   -2.50    2.50
  -5   1   8   -2.50    2.70
  -4  -1   8  206.78   10.80
  -4  -1   8  193.38    8.90
  -4   1   8  198.28   11.50
  -4   1   8  200.48    9.20
  -3  -1   8    0.70    2.10
  -3  -1   8    2.80    3.00
  -3   1   8    3.10    2.20
  -3   1   8    2.80    3.60
   3   1  -8    5.20    2.60
   3   1  -8    3.90    1.60
   2  -1  -8    6.60    3.20
  -2  -1   8    2.30    1.50
   2   1  -8    3.60    2.50
  -2   1   8    4.70    1.20
  -2   1   8    2.40    1.80
  -1  -1   8  145.39    6.50
   1  -1  -8  158.38    9.70
   1   1  -8  147.89    9.60
  -1   1   8  157.08    5.60
   0  -1  -8   -2.00    1.60
   0  -1   8    3.30    2.20
   0   1   8    0.60    0.80
   0   1   8    0.40    1.50
   0   1  -8    0.10    2.30
   0   1   8    0.90    2.10
   1  -1   8  110.69    5.40
   1   1   8  111.29    5.90
   1   1   8  116.29    4.80
   1   1   8  111.99    7.20
   2  -1   8   59.09    5.80
   2  -1   8   52.99    4.50
   2   1   8   52.49    5.40
   2   1   8   61.69    6.10
   2   1   8   51.69    4.10
   2   1   8   43.90    4.30
   3  -1   8   24.80    5.60
   3  -1   8   32.20    4.70
   3   1   8   23.10    5.10
   3   1   8   32.30    5.60
   3   1   8   23.80    4.10
   3   1   8   25.40    4.10
   4  -1   8    3.50    3.60
   4  -1   8   -2.30    4.50
   4   1   8   -0.60    2.30
   4   1   8   -0.70    3.40
   4   1   8   -2.40    4.40
   5  -1   8   30.00    7.00
   5  -1   8   34.60    5.70
   5   1   8   27.70    6.70
   5   1   8   29.20    5.30
  -8  -2   8   13.70    5.00
  -8   2   8   13.70    5.50
  -7  -2   8   23.10    5.30
  -7   2   8   33.60    6.00
  -6  -2   8   43.00    6.00
  -6   2   8   54.29    6.60
  -5  -2   8    4.30    3.10
  -5   2   8    0.70    3.10
  -4  -2   8  108.09    6.70
  -4  -2   8  109.89    8.10
  -4   2   8  100.99    6.80
  -4   2   8  118.49    9.60
  -3  -2   8   23.50    3.90
  -3  -2   8   27.10    3.30
  -3   2   8   31.60    3.70
   3   2  -8   19.10    2.60
  -3   2   8   24.90    5.00
   3   2  -8   29.20    4.80
   2  -2  -8  201.58   11.00
  -2  -2   8  201.08    6.80
  -2   2   8  203.98    7.90
  -2   2   8  200.48    9.10
  -2   2   8  195.08    8.50
  -1  -2   8   10.70    2.10
   1  -2  -8   20.70    4.10
  -1   2   8   10.40    1.00
  -1   2   8   11.80    2.20
   1   2  -8   20.40    4.30
   0  -2  -8  399.76   16.70
   0   2  -8  416.26   17.60
   0   2   8  427.16   11.10
  -1  -2  -8   26.30    5.00
   1  -2   8   39.90    3.00
   1   2   8   25.90    3.40
   1   2   8   33.60    4.80
   1   2   8   32.70    3.20
   2  -2   8   29.20    4.00
   2   2   8   33.70    4.20
   2   2   8   35.80    4.00
   2   2   8   26.90    4.80
   2   2   8   33.60    5.40
   3  -2   8    2.30    3.50
   3  -2   8   11.60    4.90
   3   2   8   12.10    4.60
   3   2   8   12.20    4.50
   3   2   8   10.70    3.30
   3   2   8   11.60    3.20
   4  -2   8    8.60    4.10
   4  -2   8    1.10    5.10
   4   2   8   11.10    4.90
   4   2   8    1.80    2.60
   4   2   8   11.40    3.80
   5  -2   8    4.10    4.50
   5  -2   8    5.40    6.10
   5   2   8    9.40    3.90
   5   2   8    5.50    5.40
   5   2   8    7.80    4.30
  -8  -3   8   44.10    7.40
  -8   3   8   40.70    7.40
  -7  -3   8   -3.30    3.30
  -7   3   8   -2.80    3.30
  -6  -3   8   23.80    5.10
  -6   3   8   13.50    4.80
  -5  -3   8    6.40    3.20
  -5   3   8    3.80    3.00
  -4  -3   8    3.80    3.70
  -4  -3   8    1.10    2.50
  -4   3   8    1.70    2.80
  -4   3   8   -0.30    4.90
  -3  -3   8  192.58    8.30
  -3  -3   8  188.38    9.20
   3   3  -8  198.68   11.10
  -3   3   8  190.48   11.40
  -2  -3   8  166.88    6.60
   2  -3  -8  176.58    9.90
  -2   3   8  170.38    7.80
   2   3  -8  168.88    5.90
   2   3  -8  165.98   10.20
  -2   3   8  153.68    9.40
  -1  -3   8  204.68    6.30
   1  -3  -8  195.48   10.50
  -1   3   8  189.48    8.20
   1   3  -8  186.78   11.00
  -1   3   8  189.88    7.40
   0  -3  -8   20.00    4.30
   0  -3   8   25.10    2.10
   0   3   8   21.60    2.20
   0   3   8   19.90    3.20
   0   3  -8   23.40    4.90
  -1  -3  -8   12.00    3.80
   1  -3   8   14.00    2.70
   1   3   8   16.20    2.80
   1   3   8   14.50    3.20
   1   3   8   15.70    3.70
   1   3   8   10.50    3.70
   2  -3   8   11.90    3.60
   2   3   8   13.30    4.30
   2   3   8   11.40    3.10
   2   3   8    9.80    3.90
   2   3   8   16.30    3.40
   3  -3   8  145.09    9.00
   3  -3   8  133.59   10.20
   3   3   8  134.79    9.80
   3   3   8  129.29    7.90
   3   3   8  133.99    8.30
   3   3   8  142.29    9.90
   4  -3   8    3.40    3.60
   4  -3   8    4.50    5.30
   4   3   8   -0.20    4.70
   4   3   8    2.00    3.40
   4   3   8   -2.80    3.50
   4   3   8   -2.00    2.20
   5  -3   8   -4.40    5.60
   5  -3   8   -0.70    3.90
   5   3   8    1.10    3.50
   5   3   8   -1.40    2.60
  -8  -4   8   -1.90    3.50
  -8   4   8    6.10    4.60
  -7  -4   8    7.80    3.90
  -7   4   8    1.50    3.90
  -6  -4   8   41.80    5.90
  -6   4   8   39.80    6.00
  -5  -4   8   15.00    4.30
  -5   4   8   27.50    5.00
  -4  -4   8   59.09    5.50
  -4  -4   8   70.39    7.20
  -4   4   8   56.89    5.80
  -3  -4   8   40.90    5.10
  -3  -4   8   35.80    3.90
  -3   4   8   29.50    4.30
   3   4  -8   37.40    5.40
   2  -4  -8  257.17   12.20
  -2  -4   8  263.87    9.30
  -2  -4   8  247.68   10.30
  -2   4   8  252.77   11.00
   2   4  -8  241.98   12.80
   1  -4  -8    8.20    3.00
  -1  -4   8    4.70    1.90
   1   4  -8    5.70    1.10
   1   4  -8    4.70    3.00
   1   4  -8    8.30    1.40
  -1   4   8    4.40    1.90
  -1   4   8    5.60    2.90
   0  -4  -8  377.86   15.80
   0  -4   8  392.86   11.20
   0   4   8  360.56   12.80
   0   4   8  379.36   13.70
   0   4  -8  358.76   16.50
  -1  -4  -8   30.60    5.00
   1  -4   8   27.10    3.40
   1   4   8   25.80    3.60
   1   4   8   25.50    3.20
   1   4   8   31.70    4.70
   1   4   8   30.40    5.10
   2  -4   8   70.09    6.10
   2   4   8   53.69    5.50
   2   4   8   69.29    7.30
   2   4   8   66.59    6.90
   2   4   8   69.19    5.70
   3  -4   8   -0.90    3.40
   3   4   8    2.10    2.80
   3   4   8   -4.20    3.30
   3   4   8    4.40    3.20
   3   4   8    4.00    2.60
   4  -4   8   29.80    5.80
   4  -4   8   18.10    7.00
   4   4   8   27.40    6.30
   4   4   8   20.60    4.40
   4   4   8   13.30    4.90
   4   4   8   28.00    5.10
   5  -4   8    4.20    4.70
   5  -4   8    2.90    6.00
   5   4   8    5.20    3.40
   5   4   8    5.30    4.40
  -8  -5   8    5.90    4.40
  -8   5   8   -1.50    4.10
  -7  -5   8   12.80    4.60
  -7   5   8   12.30    4.90
  -6  -5   8   36.90    5.80
  -6   5   8   39.60    6.30
  -5  -5   8   38.20    5.40
  -5   5   8   24.90    5.20
  -4  -5   8    7.50    3.30
  -4   5   8    7.50    3.40
  -3  -5   8   -3.00    3.00
  -3  -5   8   -0.30    2.30
   3   5  -8   -1.40    2.00
  -3   5   8    1.30    2.00
  -2  -5   8   32.20    3.80
  -2  -5   8   26.20    4.30
   2  -5  -8   28.70    4.60
   2   5  -8   19.20    4.60
  -2   5   8   20.80    3.80
   1  -5  -8  297.97   13.30
  -1  -5   8  281.87   11.40
  -1  -5   8  279.17   10.20
   1   5  -8  278.37   14.20
  -1   5   8  302.37   12.90
  -1   5   8  290.37   12.10
   0  -5   8    5.30    2.40
   0  -5  -8    5.60    2.50
   0   5   8    6.30    3.20
   0   5  -8    3.90    2.70
   0   5   8    6.10    2.30
  -1  -5  -8  153.58    9.30
   1  -5   8  145.19    7.60
   1   5   8  152.58    9.10
   1   5   8  127.19    7.50
   2  -5   8   28.90    4.90
   2   5   8   18.40    4.90
   2   5   8   22.90    4.30
   2   5   8   26.30    4.00
   2   5   8   37.60    6.20
   3  -5   8   10.30    4.10
   3   5   8   21.90    4.20
   3   5   8   15.10    4.00
   3   5   8   11.30    4.70
   3   5   8    6.00    3.70
   4  -5   8    2.80    5.90
   4  -5   8    9.30    5.00
   4   5   8    5.10    3.10
   4   5   8    5.00    4.50
   4   5   8   10.60    3.80
   4   5   8   -1.30    4.20
   5  -5   8    2.60    4.50
   5   5   8   -0.80    4.10
   5   5   8    0.00    3.10
   5   5   8    3.10    4.00
  -7  -6   8   15.80    4.80
  -7   6   8   14.70    5.30
  -6  -6   8    0.50    3.50
  -6   6   8    3.60    4.10
  -5  -6   8    2.10    3.00
  -5   6   8    3.20    3.50
  -4  -6   8   93.49    7.20
  -4   6   8   96.09    7.90
  -3  -6   8    4.90    2.90
  -3   6   8    5.30    2.80
   3   6  -8    0.10    2.30
  -2  -6   8   13.70    4.10
  -2  -6   8   12.10    3.20
  -2   6   8   13.10    3.50
   2   6  -8   14.90    4.00
  -1  -6   8  123.69    6.90
   1  -6  -8  122.49    8.30
  -1  -6   8  115.89    7.90
   1   6  -8  101.19    8.40
  -1   6   8  122.49    8.10
  -1   6   8  120.99    8.80
   0  -6   8   82.89    6.00
   0  -6  -8   79.99    6.60
   0   6   8   66.29    6.00
   0   6   8   83.89    7.50
   0   6  -8   77.59    7.80
  -1  -6  -8  121.59    8.60
   1  -6   8  122.99    7.80
   1   6   8  123.19    8.00
   1   6   8  138.79    9.30
   2  -6   8    1.60    4.10
  -2  -6  -8    2.90    2.60
   2   6   8    8.20    4.50
   2   6   8   -1.00    3.50
   3  -6   8   12.10    4.70
   3   6   8    7.70    4.20
   3   6   8    1.60    4.20
   3   6   8    6.70    3.50
   3   6   8    7.20    3.30
   4  -6   8   15.10    5.80
   4   6   8   14.80    4.10
   4   6   8   20.00    6.00
   4   6   8   21.80    5.00
  -7  -7   8    8.80    4.10
  -7   7   8    8.90    5.20
  -6  -7   8    3.40    4.00
  -6   7   8    4.50    4.10
  -5  -7   8    8.20    3.40
  -5   7   8    7.70    3.60
  -4  -7   8    2.20    3.20
  -4   7   8    6.30    3.30
  -3  -7   8  183.18   10.00
   3   7  -8  212.88   12.00
  -2  -7   8   85.09    6.60
  -2   7   8   94.29    7.80
   2   7  -8   74.09    7.40
   1  -7  -8  119.49    8.10
  -1  -7   8  122.39    8.60
  -1  -7   8  107.59    7.10
  -1   7   8  138.19    9.90
  -1   7   8  114.59    8.40
   1   7  -8  124.79    9.30
   0  -7   8    6.70    3.30
   0   7   8    8.60    4.30
   0   7   8    3.80    2.50
   0   7  -8   -0.10    2.70
   1  -7   8   75.39    6.90
  -1   7  -8   75.39    8.20
   1   7   8   72.29    6.80
   1   7   8   63.29    7.40
   2  -7   8   -1.40    4.10
   2   7   8    2.40    4.10
   2   7   8   -2.50    3.20
   3  -7   8   -0.80    4.40
   3   7   8   -0.10    2.90
   3   7   8   -1.00    3.50
   4  -7   8    3.60    4.90
   4   7   8    0.10    2.70
   4   7   8   -4.50    3.70
   4   7   8    1.60    2.70
  -6  -8   8    0.70    3.20
  -6   8   8   10.70    4.90
  -5  -8   8   10.10    3.70
  -5   8   8    7.40    4.10
  -4  -8   8    0.70    2.90
  -4   8   8    0.80    2.50
  -3  -8   8   63.29    6.40
  -2  -8   8    1.30    2.90
   2   8  -8    5.30    3.20
  -1  -8   8   89.59    7.00
  -1   8   8  102.89    9.40
   1   8  -8   95.19    8.50
   0  -8   8   59.09    6.30
   0   8  -8   59.39    7.00
   0   8   8   64.69    7.80
   1  -8   8   34.30    5.70
   1   8   8   34.90    6.30
  -1   8  -8   46.10    6.80
   2  -8   8   17.50    5.50
   3  -8   8   31.10    7.10
   3   8   8   15.10    5.60
   3   8   8   25.30    5.60
  -6  -9   8    3.30    3.90
  -6   9   8   -2.10    3.90
  -5  -9   8    5.80    3.80
  -5   9   8    6.60    4.50
  -4  -9   8   12.50    4.20
  -4   9   8   12.30    4.30
  -3  -9   8  109.29    8.60
  -2  -9   8   17.00    4.50
   2   9  -8   17.40    4.60
  -1  -9   8   97.99    7.90
   1   9  -8   92.69    8.30
   0  -9   8    8.00    4.20
   0   9  -8    3.10    2.90
   1  -9   8   41.30    6.50
  -1   9  -8   29.90    6.20
   2  -9   8    5.40    5.10
   3  -9   8   23.80    6.70
   3   9   8   19.30    4.80
   3   9   8   26.40    6.30
  -5 -10   8    2.20    3.90
  -5  10   8   -1.20    3.70
  -4 -10   8   15.10    4.90
  -3 -10   8    0.70    3.40
  -2 -10   8   79.39    7.50
  -1 -10   8   16.10    4.40
   0 -10   8   12.80    4.60
   1 -10   8   16.50    5.40
   2 -10   8    2.70    4.90
  -4 -11   8   -2.10    3.00
  -3 -11   8   -1.00    3.30
  -2 -11   8   -0.70    3.80
  -1 -11   8   82.99    8.70
   0 -11   8   -1.20    3.80
   1 -11   8   60.69    8.70
  -8   0   9   -5.00    3.50
  -7   0   9    4.30    3.60
  -6   0   9    0.40    3.20
  -5   0   9   89.79    7.10
  -4   0   9    2.10    4.20
  -4   0   9    2.70    2.90
  -3   0   9  101.29    6.70
  -3   0   9  101.69    5.70
   3   0  -9   89.39    8.00
   2   0  -9   -0.50    2.30
  -2   0   9    0.30    1.20
   1   0  -9  110.69    8.80
  -1   0   9  117.39    6.50
   0   0  -9    1.00    2.00
   0   0   9   -2.30    2.10
   1   0   9  324.77   13.10
  -1   0  -9  311.27   15.60
   2   0   9    1.60    3.60
   2   0   9    0.40    1.90
   2   0   9   -2.40    2.60
   3   0   9   42.50    4.90
   3   0   9   40.80    6.30
   4   0   9    0.70    3.50
   4   0   9   -3.80    4.40
   5   0   9    0.40    4.10
   5   0   9   -0.80    5.40
  -8  -1   9    4.70    4.40
  -8   1   9   -1.40    4.20
  -7  -1   9   18.80    4.90
  -7   1   9   21.40    5.10
  -6  -1   9   -4.10    2.80
  -6   1   9    7.40    3.50
  -5  -1   9   49.30    5.50
  -5   1   9   43.10    5.50
  -4  -1   9  123.79    8.60
  -4  -1   9  124.09    7.10
  -4   1   9  112.09    7.10
  -4   1   9  120.09    9.40
  -3  -1   9   41.30    4.70
   3  -1  -9   43.40    6.20
  -3  -1   9   36.70    3.70
  -3   1   9   41.60    4.00
  -3   1   9   35.80    5.10
   3   1  -9   36.90    5.70
  -2  -1   9    1.40    1.50
   2  -1  -9   -1.40    2.10
   2   1  -9    2.80    2.80
   1  -1  -9    1.30    2.30
  -1  -1   9    1.00    2.20
   1   1  -9    3.70    3.00
   0  -1   9    5.50    2.80
   0  -1  -9    8.80    3.50
   0   1   9    1.30    1.90
   0   1   9    9.40    3.20
   0   1  -9    6.10    2.90
  -1  -1  -9   64.99    7.50
   1   1   9   83.99    4.40
  -1   1  -9   76.89    7.90
   1   1   9   65.59    6.40
   1   1   9   83.69    5.40
   2  -1   9   13.80    3.40
   2   1   9   13.00    3.20
   2   1   9   18.60    3.30
   2   1   9   15.40    4.40
   2   1   9   18.10    4.20
   3  -1   9  213.68    9.90
   3  -1   9  197.58   11.30
   3   1   9  211.88    9.60
   3   1   9  211.58   10.40
   3   1   9  211.18   11.50
   4  -1   9   23.60    6.30
   4  -1   9   25.30    5.10
   4   1   9   27.70    4.60
   4   1   9   10.10    5.40
   4   1   9   10.40    3.90
   5  -1   9   -2.40    4.00
   5  -1   9    3.40    5.60
   5   1   9   -1.20    3.70
   5   1   9   -4.90    4.30
  -8  -2   9    3.20    3.90
  -8   2   9   -2.30    3.50
  -7  -2   9   -0.70    3.40
  -7   2   9   -0.10    3.30
  -6  -2   9  100.19    8.20
  -6   2   9   91.69    8.10
  -5  -2   9    0.40    2.90
  -5   2   9    1.40    3.20
  -4  -2   9    2.50    3.80
  -4  -2   9    0.60    2.50
  -4   2   9   -5.10    4.40
  -4   2   9    1.20    2.80
  -3  -2   9  235.98   10.10
  -3  -2   9  252.47    9.40
   3   2  -9  252.17   13.40
  -3   2   9  257.97   10.00
  -3   2   9  245.28   11.80
  -3   2   9  259.97   10.60
  -2  -2   9   82.39    4.20
   2  -2  -9   69.29    7.00
   2   2  -9   80.89    7.80
  -2   2   9   72.89    6.00
   1  -2  -9   14.00    3.70
   1   2  -9    9.90    3.70
   0  -2  -9   21.40    4.50
   0   2   9   20.30    4.20
   0   2  -9   15.10    4.30
   0   2   9   16.10    2.10
   0   2   9   14.70    2.80
  -1  -2  -9    9.80    3.30
   1   2   9    7.50    2.30
   1   2   9    8.50    2.50
   1   2   9    6.90    3.20
   2  -2   9    3.00    2.80
   2   2   9    3.70    3.40
   2   2   9    1.40    2.80
   2   2   9   -0.50    2.00
   2   2   9    0.50    2.40
   3  -2   9   27.40    4.50
   3  -2   9   29.40    6.00
   3   2   9   21.10    5.50
   3   2   9   25.70    4.40
   3   2   9   23.70    4.40
   3   2   9   23.70    5.40
   4  -2   9   12.50    4.40
   4  -2   9   20.10    6.10
   4   2   9    7.70    3.70
   4   2   9    4.70    3.10
   4   2   9    0.30    4.40
  -8  -3   9   49.20    7.50
  -8   3   9   60.09    8.30
  -7  -3   9    0.20    3.80
  -7   3   9    4.10    4.40
  -6  -3   9    3.30    3.80
  -6   3   9    1.50    4.20
  -5  -3   9   65.59    6.30
  -5   3   9   63.89    6.40
  -4  -3   9  138.89    8.00
  -4  -3   9  152.28    9.50
  -4   3   9  148.69   11.30
  -4   3   9  140.89    8.30
  -3  -3   9  113.79    6.40
  -3  -3   9  114.39    7.10
  -3   3   9  117.29    9.30
  -3   3   9  129.89    7.30
   3   3  -9   86.49    8.20
  -2  -3   9   34.20    3.20
   2  -3  -9   33.60    5.30
   2   3  -9   34.40    5.70
  -1  -3   9    3.20    1.40
   1  -3  -9    0.90    2.10
  -1   3   9   -0.10    2.00
   1   3  -9    0.50    2.40
   0  -3  -9    0.70    2.40
   0   3  -9   -2.10    2.00
   0   3   9   -2.90    2.30
   1  -3   9    0.30    2.20
  -1  -3  -9    6.70    3.20
   1   3   9   -0.30    2.60
   1   3   9   -2.20    2.50
   1   3   9    1.20    2.00
   1   3   9    0.50    2.00
   2  -3   9   54.49    5.30
   2   3   9   61.79    5.10
   2   3   9   54.69    6.20
   2   3   9   50.79    5.30
   2   3   9   61.99    7.20
   3  -3   9   20.30    6.00
   3  -3   9   20.70    4.90
   3   3   9   23.50    4.30
   3   3   9   23.60    4.40
   3   3   9    4.30    4.30
   3   3   9   16.50    5.20
   4  -3   9   16.70    4.80
   4  -3   9   16.10    6.80
   4   3   9   14.00    4.40
   4   3   9   17.20    6.10
   4   3   9   26.00    4.90
   4   3   9   22.10    6.20
  -8  -4   9    3.40    4.20
  -8   4   9    6.60    5.00
  -7  -4   9   17.40    5.00
  -7   4   9   21.30    5.40
  -6  -4   9   84.49    7.70
  -6   4   9   71.59    7.60
  -5  -4   9    2.40    3.00
  -5   4   9    2.00    3.60
  -4  -4   9   39.10    6.00
  -4  -4   9   43.40    5.10
  -4   4   9   49.40    5.60
  -3  -4   9    8.30    3.50
  -3  -4   9   10.00    2.90
   3   4  -9   10.50    3.70
  -3   4   9   14.40    3.30
  -2  -4   9    4.10    2.10
  -2  -4   9    3.40    2.80
   2  -4  -9    1.90    2.50
   2   4  -9    6.30    3.00
  -2   4   9    2.80    1.80
   1  -4  -9  178.98   10.80
  -1  -4   9  196.68    7.10
  -1   4   9  179.88    9.10
   1   4  -9  173.48   11.50
   0  -4   9    6.70    2.10
   0  -4  -9    0.70    2.40
   0   4   9    1.80    2.80
   0   4  -9    5.60    3.10
  -1  -4  -9   42.60    5.90
   1  -4   9   53.29    4.60
   1   4   9   43.40    5.30
   1   4   9   42.50    6.20
   1   4   9   52.59    4.70
  -1   4  -9   45.70    6.80
   1   4   9   46.60    5.10
   2  -4   9    2.80    3.50
   2   4   9    6.70    2.70
   2   4   9    6.80    4.00
   2   4   9    2.40    3.60
   2   4   9    5.80    2.90
   3  -4   9   86.49    7.70
   3   4   9   86.59    8.50
   3   4   9   82.59    8.90
   3   4   9   87.29    6.90
   3   4   9  101.39    7.80
   4  -4   9    7.90    4.30
   4  -4   9    7.60    6.20
   4   4   9    7.70    5.40
   4   4   9    4.40    4.80
   4   4   9   11.90    4.20
   4   4   9    8.60    3.80
  -7  -5   9   -1.40    3.40
  -7   5   9   -0.30    3.70
  -6  -5   9   10.70    4.70
  -6   5   9    9.70    4.50
  -5  -5   9   21.70    4.60
  -5   5   9   22.60    4.90
  -4  -5   9   41.40    5.00
  -4   5   9   39.10    5.70
  -4   5   9   30.00    4.90
  -3  -5   9    2.70    2.60
  -3  -5   9    0.70    3.30
  -3   5   9    3.60    2.40
   3   5  -9    0.20    2.70
  -2  -5   9  179.08    8.20
  -2  -5   9  184.08    9.40
   2  -5  -9  191.08   10.90
   2   5  -9  179.08   11.50
  -2   5   9  190.48    9.70
   1  -5  -9  136.59    9.50
  -1  -5   9  157.38    7.20
  -1  -5   9  153.98    8.00
   1   5  -9  161.18   11.10
  -1   5   9  167.18    9.40
   0  -5   9   26.70    3.50
   0  -5  -9   24.60    4.60
   0   5  -9   22.70    5.10
   0   5   9   23.20    4.60
  -1  -5  -9  143.99    9.80
   1  -5   9  176.38    8.50
   1   5   9  155.58    9.40
  -1   5  -9  154.88   11.10
   1   5   9  140.49    9.70
   2  -5   9    4.30    3.50
  -2  -5  -9    0.70    2.30
   2   5   9    0.40    2.60
   2   5   9    1.40    2.50
   2   5   9    1.10    3.60
   2   5   9   -1.80    3.10
   3  -5   9   10.90    5.00
   3   5   9    6.80    3.30
   3   5   9    8.60    4.70
   3   5   9    4.90    3.10
   3   5   9    1.90    4.10
   4  -5   9   36.10    8.30
   4  -5   9   40.60    6.90
   4   5   9   23.90    6.30
   4   5   9   36.80    6.20
   4   5   9   40.00    7.40
   4   5   9   25.20    5.60
  -7  -6   9   -0.80    3.50
  -7   6   9    5.30    4.10
  -6  -6   9    8.70    4.40
  -6   6   9   11.80    5.30
  -5  -6   9    0.90    3.10
  -5   6   9   -1.30    3.30
  -4  -6   9  222.48   11.20
  -4   6   9  222.98   11.70
  -3  -6   9    2.50    2.70
  -3  -6   9   -1.80    3.70
  -3   6   9    0.20    2.20
   3   6  -9   -3.70    2.30
  -2  -6   9   69.39    5.40
  -2  -6   9   61.79    6.60
  -2   6   9   70.29    6.40
   2   6  -9   61.69    7.40
  -1  -6   9    1.00    2.40
   1  -6  -9   -0.70    2.60
  -1  -6   9    4.10    2.60
  -1   6   9   -0.10    3.40
   1   6  -9   -0.80    2.40
   0  -6   9   11.40    3.20
   0  -6  -9   12.00    3.70
   0   6   9    9.00    3.80
   0   6  -9   14.40    4.60
   1  -6   9    6.80    3.50
  -1  -6  -9   10.10    3.80
   1   6   9   11.60    4.20
  -1   6  -9   15.50    4.70
   2  -6   9    5.40    4.20
  -2  -6  -9    0.20    2.70
   2   6   9    5.20    3.10
   2   6   9    2.90    3.50
   2   6   9   -1.50    3.20
   3  -6   9    5.00    4.90
   3   6   9    9.70    4.60
   3   6   9    1.30    3.30
   3   6   9    9.40    3.80
   3   6   9    6.20    4.10
   4  -6   9    9.00    5.70
   4   6   9    0.50    4.10
   4   6   9    7.00    3.90
  -6  -7   9    0.20    3.40
  -6   7   9    0.30    3.80
  -5  -7   9    1.70    3.10
  -5   7   9    0.40    3.40
  -4  -7   9   -0.10    2.90
  -4   7   9    7.10    3.50
  -3  -7   9   10.90    3.70
   3   7  -9   14.30    4.40
  -2  -7   9   73.89    6.40
  -2   7   9   94.99    8.00
   2   7  -9   95.69    8.70
  -1  -7   9  101.39    7.00
  -1  -7   9   75.09    7.30
   1   7  -9  105.09    9.30
  -1   7   9   91.39    7.30
  -1   7   9  104.49    8.80
   0  -7   9   70.09    6.30
   0   7   9   59.39    7.10
   0   7  -9   66.09    7.80
   1  -7   9   86.69    7.40
   1   7   9   81.39    8.40
  -1   7  -9   77.49    8.70
   2  -7   9   15.20    5.10
   2   7   9    6.30    4.40
   2   7   9    3.90    3.90
   3  -7   9   -0.80    4.90
   3   7   9   -3.00    2.60
   3   7   9   -1.90    3.50
  -6  -8   9   26.20    6.00
  -6   8   9   34.00    6.80
  -5  -8   9   11.00    3.90
  -5   8   9   12.00    4.80
  -4  -8   9   -1.60    3.20
  -3  -8   9   18.40    4.60
   3   8  -9   24.60    5.40
  -2  -8   9   79.29    6.70
   2   8  -9   78.19    8.20
  -1  -8   9   -1.00    2.60
   1   8  -9    0.70    2.80
  -1   8   9    8.10    4.00
   0  -8   9    5.30    3.20
   0   8   9    3.20    3.90
   0   8  -9    1.60    3.20
   1  -8   9   24.00    5.20
   1   8   9   23.30    5.70
  -1   8  -9   29.10    6.40
   2  -8   9   44.50    7.10
   2   8   9   38.00    7.30
   3   8   9   47.00    8.10
  -5  -9   9    0.50    3.40
  -5   9   9   -0.90    3.40
  -4  -9   9   34.30    5.80
  -3  -9   9    7.90    3.50
  -2  -9   9  128.79    9.20
   2   9  -9   93.49    9.10
  -1  -9   9   14.10    4.20
   1   9  -9    0.30    2.80
   0  -9   9    6.70    4.00
   0   9  -9    0.80    2.60
   1  -9   9   -1.50    3.60
  -1   9  -9   -0.90    2.90
   2  -9   9    3.50    5.40
   2   9   9    3.20    4.60
  -4 -10   9   31.70    6.10
  -3 -10   9   43.40    6.40
  -2 -10   9   12.70    4.30
  -1 -10   9    1.10    3.10
   0 -10   9    3.10    3.60
   1 -10   9    9.80    4.60
  -2 -11   9    3.80    4.30
  -1 -11   9    0.40    3.90
  -8   0  10   20.10    5.90
  -7   0  10    1.20    3.80
  -6   0  10   29.90    5.60
  -5   0  10    3.30    3.60
  -4   0  10  212.08    9.80
  -4   0  10  204.78   11.40
  -3   0  10   -1.90    3.00
   3   0 -10   -0.60    2.20
  -3   0  10    1.20    2.40
   2   0 -10  102.39    9.00
   1   0 -10    0.60    2.50
   0   0 -10   36.60    6.40
   0   0  10   28.00    4.30
  -1   0 -10    2.60    3.50
   1   0  10    2.00    3.10
   3   0  10   -4.20    2.60
   3   0  10   -0.60    4.10
   4   0  10   34.60    5.40
   4   0  10   35.90    7.20
  -8  -1  10   -1.00    3.70
  -8   1  10   -5.10    3.80
  -7  -1  10   50.19    7.10
  -7   1  10   42.70    6.80
  -6  -1  10   89.99    8.00
  -6   1  10   89.19    8.00
  -5  -1  10   69.09    6.50
  -5   1  10   83.29    7.10
  -4  -1  10   19.90    3.70
  -4  -1  10   19.60    5.10
  -4   1  10   12.70    5.30
  -4   1  10   15.50    3.80
   3  -1 -10    2.50    3.10
  -3  -1  10    2.70    3.30
  -3  -1  10    6.30    2.60
   3   1 -10    6.20    3.70
  -3   1  10    1.60    3.50
  -3   1  10    4.20    2.40
   2  -1 -10   -1.90    2.20
   2   1 -10    1.30    2.70
   1  -1 -10   69.19    7.50
   1   1 -10   61.89    7.50
  -1   1  10   56.59    5.50
   0  -1 -10   14.80    4.70
   0   1  10   18.30    4.20
   0   1 -10    7.00    3.20
  -1  -1 -10    3.60    3.60
  -1   1 -10    3.80    2.80
   1   1  10   -0.80    3.20
   2   1  10   25.70    4.80
   2   1  10   25.00    3.70
   2   1  10   38.40    6.10
   3  -1  10    3.80    4.40
   3  -1  10   -1.70    3.20
   3   1  10   -3.20    4.00
   3   1  10    0.00    3.00
   4  -1  10   -1.10    4.70
   4  -1  10    1.40    3.30
   4   1  10   -0.50    3.10
   4   1  10   -1.00    4.70
  -7  -2  10   -1.50    3.10
  -7   2  10    2.90    4.00
  -6  -2  10   22.20    5.00
  -6   2  10   13.90    4.70
  -5  -2  10   83.39    7.00
  -5   2  10   93.39    7.40
  -4  -2  10  128.09    7.60
  -4   2  10  137.19    8.10
  -4   2  10  143.19   10.60
  -3  -2  10   22.90    3.30
  -3  -2  10   22.10    4.00
   3  -2 -10   15.00    4.40
  -3   2  10   18.10    4.90
   3   2 -10   22.50    5.10
  -3   2  10   25.40    3.60
  -2  -2  10   47.40    3.40
   2  -2 -10   39.60    6.20
   2   2 -10   46.80    6.80
   1  -2 -10    7.80    3.40
   1   2 -10    4.40    3.20
   0  -2 -10    2.50    3.20
   0   2  10    5.50    3.10
   0   2 -10    1.20    2.60
  -1  -2 -10   81.39    8.60
   1   2  10   89.39    5.10
   1   2  10   85.79    7.70
  -1   2 -10   90.99    9.20
   2   2  10   93.99    6.90
   2   2  10   87.69    7.40
   2   2  10   89.29    6.10
   2   2  10   94.69    8.70
   3  -2  10    5.80    4.90
   3  -2  10    7.70    4.10
   3   2  10    7.50    5.00
   3   2  10    6.90    4.70
   3   2  10    9.10    3.50
   3   2  10   14.50    3.70
   4  -2  10    2.90    4.10
   4  -2  10   -2.70    4.60
   4   2  10    4.60    3.40
   4   2  10    2.40    3.70
   4   2  10    2.50    4.90
  -7  -3  10   25.70    6.10
  -7   3  10   34.00    6.90
  -6  -3  10    3.40    3.50
  -6   3  10   -1.20    4.00
  -5  -3  10   32.80    5.10
  -5   3  10   27.00    5.10
  -4  -3  10    6.30    3.40
  -4  -3  10    6.60    3.90
  -4   3  10    4.50    3.20
  -4   3  10    4.10    5.80
  -3  -3  10  126.19    7.40
  -3  -3  10  137.29    7.10
   3   3 -10  121.29    9.70
  -3   3  10  136.59    9.90
   2  -3 -10    3.30    3.20
  -2  -3  10    2.50    1.90
   2   3 -10    0.10    2.60
   1  -3 -10   80.89    7.90
  -1   3  10   69.59    5.20
   1   3 -10   69.39    8.00
   0  -3 -10    9.70    3.80
   0   3  10    1.40    2.90
   0   3 -10    9.10    3.80
  -1  -3 -10   95.49    8.80
  -1   3 -10   96.19    9.70
   1   3  10   95.59    6.70
   1   3  10   91.69    6.80
   1   3  10   93.19    5.60
   1   3  10  101.69    8.40
   2  -3  10   53.89    5.50
  -2  -3 -10   50.29    7.30
   2   3  10   54.59    5.10
   2   3  10   55.19    7.40
   2   3  10   60.99    6.10
   2   3  10   43.10    6.00
   3  -3  10    0.80    3.60
   3  -3  10    3.10    5.00
   3   3  10   -4.00    3.00
   3   3  10    1.90    2.80
   3   3  10   -5.80    3.80
   3   3  10   -3.60    3.40
   4  -3  10   13.10    5.00
   4   3  10   20.50    4.80
  -7  -4  10    9.10    4.70
  -7   4  10    7.80    4.40
  -6  -4  10   39.90    5.80
  -6   4  10   45.10    6.60
  -5  -4  10   -0.60    3.00
  -5   4  10    0.10    3.60
  -4  -4  10   11.80    4.60
  -4  -4  10    9.00    3.50
  -4   4  10    7.70    3.50
  -3  -4  10   43.80    4.40
  -3  -4  10   39.80    5.10
   3   4 -10   40.00    6.40
  -2  -4  10   26.70    3.10
   2  -4 -10   21.80    5.10
   2   4 -10   15.60    4.70
  -1  -4  10   58.99    4.00
   1  -4 -10   45.60    6.40
  -1   4  10   53.99    5.40
   1   4 -10   52.29    7.20
   0  -4 -10  155.08   10.50
   0   4 -10  159.88   11.50
   0   4  10  154.28    8.30
  -1  -4 -10   37.30    6.20
   1   4  10   39.70    5.30
   1   4  10   49.99    7.00
  -1   4 -10   50.59    7.60
   1   4  10   48.50    5.40
   2  -4  10   -4.20    3.40
  -2  -4 -10    1.40    2.90
   2   4  10    1.20    3.20
   2   4  10   -1.60    3.40
   2   4  10    2.40    3.10
   2   4  10    0.40    2.50
   3  -4  10    9.10    4.80
   3   4  10   13.80    4.30
   3   4  10   12.30    5.20
   3   4  10    7.80    4.70
   3   4  10   15.00    4.40
  -7  -5  10    1.80    4.20
  -7   5  10    7.30    5.10
  -6  -5  10    2.70    4.10
  -6   5  10    2.50    3.80
  -5  -5  10  142.59    9.40
  -5   5  10  155.38   10.30
  -4  -5  10    7.40    3.00
  -4   5  10    4.50    3.20
  -3  -5  10   -1.00    3.10
  -3  -5  10    3.20    2.60
   3   5 -10    0.50    2.60
  -2  -5  10    8.10    2.90
   2  -5 -10   10.80    3.70
  -2  -5  10   12.40    3.60
   2   5 -10    7.60    3.60
   1  -5 -10    6.10    3.30
  -1  -5  10    5.70    2.50
  -1  -5  10    3.90    2.30
  -1   5  10    3.10    2.90
   1   5 -10   -0.20    2.50
   0  -5  10   45.80    4.20
   0  -5 -10   22.10    4.80
   0   5  10   40.70    5.30
   0   5 -10   39.10    6.70
  -1  -5 -10   23.00    5.40
   1  -5  10   32.00    4.60
   1   5  10   23.30    4.30
   1   5  10   23.90    4.90
  -1   5 -10   28.80    6.30
   1   5  10   26.70    6.00
  -2  -5 -10   46.30    7.00
   2  -5  10   71.69    7.10
   2   5  10   65.69    8.30
   2   5  10   60.09    6.60
   2   5  10   74.89    6.40
   2   5  10   61.19    7.50
   3  -5  10   22.60    5.80
   3   5  10   29.00    5.70
   3   5  10   31.50    7.10
   3   5  10   28.40    6.20
   3   5  10   25.80    5.00
  -6  -6  10    4.80    3.90
  -6   6  10    7.10    4.80
  -5  -6  10    8.10    4.00
  -5   6  10    1.20    3.80
  -4  -6  10   31.90    5.10
  -4   6  10   17.00    4.60
  -3  -6  10   10.60    2.90
  -3  -6  10    4.80    4.10
   3   6 -10   11.20    4.30
  -2  -6  10   -2.10    3.20
   2  -6 -10    0.10    3.10
  -2  -6  10    0.70    2.20
   2   6 -10   -0.80    2.60
  -1  -6  10   39.80    4.70
  -1  -6  10   35.40    4.20
   1  -6 -10   26.60    5.40
  -1   6  10   31.30    5.40
   1   6 -10   29.80    6.00
   0  -6 -10   -1.70    2.60
   0  -6  10    3.60    2.60
   0   6  10   -0.60    3.10
   0   6 -10    2.00    3.10
   1  -6  10   58.89    5.70
  -1  -6 -10   46.50    6.70
   1   6  10   47.00    7.20
   1   6  10   37.30    5.80
  -1   6 -10   41.80    7.50
   2  -6  10    5.30    4.70
   2   6  10    4.70    4.50
   2   6  10    6.00    4.10
   2   6  10    0.60    2.80
   3  -6  10    0.30    4.70
   3   6  10    3.10    4.80
   3   6  10   14.60    5.90
   3   6  10    7.50    3.60
   3   6  10    7.90    3.80
  -6  -7  10   -1.90    3.50
  -6   7  10    2.10    4.10
  -5  -7  10   53.89    6.70
  -5   7  10   49.90    7.10
  -4  -7  10    2.40    3.10
  -4   7  10    4.80    3.40
  -3  -7  10   42.80    5.30
   3   7 -10   40.00    6.70
  -2  -7  10    3.90    2.90
   2   7 -10    4.10    3.40
  -1  -7  10   35.90    4.70
  -1  -7  10   32.90    5.20
  -1   7  10   40.00    5.90
   1   7 -10   37.30    6.50
   0  -7  10    1.90    3.40
   0   7  10    1.60    3.60
   0   7 -10    2.40    3.10
   1  -7  10    2.90    3.70
  -1   7 -10    4.60    3.70
   1   7  10   10.60    4.50
   2  -7  10    1.80    3.90
   2   7  10   -2.50    3.40
   2   7  10   -1.30    2.80
   2   7  10    3.10    4.00
  -5  -8  10   10.60    4.20
  -5   8  10   20.20    5.70
  -4  -8  10    3.30    3.60
  -3  -8  10   14.60    4.40
   3   8 -10   13.80    4.70
  -2  -8  10    6.40    3.00
   2   8 -10   12.00    4.50
  -1  -8  10   26.60    4.60
  -1   8  10   27.50    5.20
   1   8 -10   28.30    6.00
   0  -8  10   17.30    4.40
   0   8  10    7.50    4.10
   0   8 -10   18.50    5.30
   1  -8  10    4.20    3.60
   1   8  10    1.40    3.80
  -1   8 -10    1.40    3.60
  -4  -9  10    4.10    3.70
  -3  -9  10  106.19    8.50
  -2  -9  10   -1.00    3.10
   2   9 -10   -1.40    3.10
  -1  -9  10    8.90    4.40
   1   9 -10    3.90    3.60
   0  -9  10    0.10    3.50
   0   9 -10   -2.20    3.30
  -2 -10  10    3.80    3.30
  -7   0  11   -4.40    4.10
  -6   0  11    0.10    3.60
  -5   0  11  291.27   13.20
  -4   0  11   -2.00    3.90
  -4   0  11    2.80    3.00
  -3   0  11    8.40    3.00
   3   0 -11    4.10    3.40
   2   0 -11   -1.50    2.00
   1   0 -11  297.37   15.90
   0   0 -11    1.10    3.10
   1   0  11  365.46   15.40
  -1   0 -11  328.67   18.30
  -2   0 -11    2.10    3.30
   3   0  11   -1.30    4.30
  -7  -1  11   78.79    8.70
  -7   1  11   63.69    8.10
  -6  -1  11    7.10    4.20
  -6   1  11    9.40    4.30
  -5  -1  11   19.50    4.40
  -5   1  11   14.40    4.30
  -4  -1  11    9.10    3.20
  -4  -1  11    5.30    4.40
  -4   1  11    2.20    2.70
  -4   1  11   -0.30    4.30
   3  -1 -11  116.09    9.50
  -3  -1  11  121.19    6.40
  -3   1  11   96.79    7.40
   3   1 -11  120.99    9.90
  -3   1  11  116.69    6.50
   2  -1 -11   22.20    5.30
   2   1 -11   29.10    5.70
   1  -1 -11   22.00    5.10
   1   1 -11   22.50    5.50
   0  -1 -11    5.70    3.70
   0   1 -11    7.80    3.80
   0   1  11    6.60    3.50
  -1  -1 -11   73.89    9.00
  -1   1 -11   74.69    9.30
   1   1  11   79.69    7.70
  -2  -1 -11   -1.20    3.50
   2   1  11    0.60    3.90
  -2   1 -11   -0.70    3.30
   3  -1  11    6.90    5.00
   3   1  11    3.90    3.20
   3   1  11    6.20    4.70
  -7  -2  11   23.90    5.70
  -7   2  11   18.60    5.40
  -6  -2  11    4.40    3.70
  -6   2  11   18.10    5.30
  -5  -2  11    1.50    2.80
  -5   2  11    0.00    3.40
  -4  -2  11    5.40    2.80
  -4  -2  11    0.70    4.20
  -4   2  11   -2.50    4.30
  -4   2  11    0.60    3.20
   3  -2 -11    8.80    3.50
  -3  -2  11   11.90    2.90
  -3  -2  11    6.30    3.20
   3   2 -11    2.40    2.90
  -3   2  11    3.60    4.20
  -3   2  11    4.90    2.90
   2  -2 -11   -3.50    2.80
   2   2 -11   -2.60    2.50
   1  -2 -11  205.08   12.80
   1   2 -11  188.98   13.00
  -1   2  11  214.98   11.00
   0  -2 -11   46.00    7.30
   0   2 -11   48.90    7.50
   0   2  11   49.40    6.10
  -1  -2 -11   25.70    5.70
  -1   2 -11   28.20    6.10
   1   2  11   32.50    5.80
  -2  -2 -11    3.00    3.70
   2   2  11   -1.20    3.30
   2   2  11    6.50    4.10
   3  -2  11   27.70    6.30
   3   2  11   35.40    5.20
   3   2  11   21.40    5.80
   3   2  11   29.10    6.60
  -7  -3  11    0.00    4.30
  -7   3  11    3.00    4.50
  -6  -3  11   29.30    5.60
  -6   3  11   32.70    6.30
  -5  -3  11   -0.90    3.30
  -5   3  11    3.40    3.60
  -4  -3  11    1.30    3.00
  -4  -3  11    4.80    4.50
  -4   3  11    1.80    3.00
  -3  -3  11   40.90    4.90
   3  -3 -11   37.00    6.40
  -3  -3  11   54.69    4.60
   3   3 -11   44.80    7.20
  -3   3  11   54.99    7.40
   2  -3 -11    9.30    4.40
   2   3 -11    8.90    4.20
   1  -3 -11   40.90    6.70
   1   3 -11   25.90    6.00
   0  -3 -11    3.50    3.20
   0   3  11   -0.50    3.20
   0   3 -11    4.30    3.50
  -1  -3 -11   -0.20    2.80
  -1   3 -11    0.50    3.40
   1   3  11   -1.20    3.00
   1   3  11    2.80    3.60
  -2  -3 -11   38.60    7.20
   2   3  11   14.80    5.00
   2   3  11   19.80    5.00
   2   3  11   19.10    3.90
   3  -3  11    8.00    5.20
   3   3  11    9.00    3.50
   3   3  11    9.40    5.00
  -6  -4  11   13.40    4.20
  -6   4  11   16.80    5.30
  -5  -4  11    1.00    2.70
  -5   4  11   -3.00    3.50
  -4  -4  11    4.10    2.90
  -4  -4  11   -2.30    4.00
  -4   4  11    1.70    2.80
  -3  -4  11   62.89    6.10
  -3  -4  11   70.79    5.40
   3   4 -11   60.79    8.10
   2  -4 -11    2.60    3.20
  -2  -4  11    0.30    2.00
   2   4 -11   -0.30    3.10
   1  -4 -11   68.69    8.00
   1   4 -11   68.49    8.60
  -1   4  11   72.49    6.10
   0  -4 -11   -1.40    2.30
   0   4  11   -0.50    3.50
   0   4 -11   -0.90    3.00
   0   4  11    2.30    2.80
  -1  -4 -11    1.20    3.40
  -1   4 -11    9.80    4.70
   1   4  11   -0.20    3.20
   1   4  11    1.20    3.60
  -2  -4 -11   -3.10    2.70
   2   4  11   -0.90    4.00
  -2   4 -11    1.10    3.40
   2   4  11    1.80    2.60
   2   4  11    0.10    3.70
  -6  -5  11    0.60    4.10
  -6   5  11   -1.70    3.60
  -5  -5  11   -0.50    2.80
  -5   5  11    2.80    3.90
  -4  -5  11    0.50    2.70
  -4   5  11    1.80    3.10
  -3  -5  11   34.50    4.30
  -3  -5  11   24.70    4.90
   3   5 -11   24.50    5.70
  -2  -5  11   34.50    4.80
   2  -5 -11   38.30    6.40
  -2  -5  11   39.60    4.30
   2   5 -11   37.10    6.90
   1  -5 -11   25.90    5.60
   1   5 -11   20.40    5.60
  -1   5  11   15.20    4.30
   0  -5 -11   20.90    5.00
   0   5  11   20.60    4.30
   0   5 -11   29.20    6.50
  -1  -5 -11    6.20    3.80
  -1   5 -11    2.60    3.40
   1   5  11    0.20    2.90
   1   5  11   11.20    5.00
   1   5  11    3.30    3.50
  -2  -5 -11    2.10    3.60
   2   5  11    4.50    3.20
   2   5  11    0.20    3.80
  -2   5 -11    7.00    4.40
   2   5  11   10.50    5.00
  -6  -6  11    3.80    4.20
  -6   6  11    9.00    5.00
  -5  -6  11    0.20    3.20
  -5   6  11    1.90    4.10
  -4  -6  11    4.00    3.30
  -4   6  11   -1.40    2.90
  -3  -6  11   23.40    3.80
   3   6 -11   13.80    4.90
  -2  -6  11   11.20    4.00
  -2  -6  11    5.40    2.90
   2  -6 -11    1.70    3.50
   2   6 -11    7.50    4.20
   1  -6 -11   -0.10    3.30
  -1  -6  11    0.70    2.60
  -1  -6  11    5.10    2.60
  -1   6  11    0.80    3.20
   1   6 -11    2.10    3.40
   0  -6  11   14.40    3.70
   0  -6 -11   14.90    4.90
   0   6  11   14.60    4.60
   0   6 -11    6.60    4.00
   1  -6  11    5.60    3.80
  -1   6 -11    3.50    4.30
   1   6  11    3.10    3.10
   1   6  11    3.90    3.80
   1   6  11    0.10    4.10
  -5  -7  11   21.20    5.20
  -5   7  11   13.60    5.20
  -4  -7  11    1.30    3.20
  -4   7  11    2.70    3.50
  -3  -7  11    7.90    3.50
   3   7 -11    3.80    3.60
  -2  -7  11   57.49    5.80
   2   7 -11   76.29    9.00
  -1  -7  11   23.80    4.70
  -1  -7  11   36.70    4.80
  -1   7  11   23.80    5.10
   1   7 -11   22.20    5.60
   0  -7  11  116.39    8.00
   0   7 -11   88.09   10.00
   0   7  11   89.69    9.00
   1  -7  11    9.10    4.30
   1   7  11    1.20    3.90
  -1   7 -11    2.20    3.90
   1   7  11    2.00    3.70
  -4  -8  11    0.40    3.30
  -3  -8  11   29.10    5.10
   3   8 -11   26.80    6.00
  -2  -8  11    1.20    2.80
   2   8 -11    4.80    4.00
  -1  -8  11    1.60    2.70
  -1   8  11   10.10    3.60
   1   8 -11    4.70    4.00
   0  -8  11    7.90    4.10
   0   8 -11    4.10    4.20
   0   8  11    4.20    3.90
  -6   0  12   -1.10    3.40
  -5   0  12    0.50    3.10
  -4   0  12   38.40    5.90
  -4   0  12   37.00    4.70
   3   0 -12   -0.70    2.90
   2   0 -12    2.50    3.50
   1   0 -12    2.20    3.10
   0   0 -12   25.40    6.40
  -1   0 -12    2.90    4.40
  -2   0 -12    4.10    3.90
  -6  -1  12   -1.00    3.50
  -6   1  12    4.90    3.90
  -5  -1  12   55.99    6.10
  -5   1  12   53.99    6.30
  -4  -1  12    1.30    2.60
  -4  -1  12    4.30    4.30
  -4   1  12   -4.60    2.80
  -4   1  12    3.70    4.40
   3  -1 -12    2.50    3.70
   3   1 -12   13.70    4.60
  -3   1  12   15.00    4.30
  -3   1  12   13.10    3.30
   2  -1 -12    6.30    4.10
   2   1 -12    2.00    2.90
   1  -1 -12   34.30    6.80
   1   1 -12   13.90    4.70
   0  -1 -12   -3.70    2.90
   0   1 -12    1.80    3.20
  -1  -1 -12   -0.50    3.50
  -1   1 -12    0.00    3.10
  -2  -1 -12    6.10    4.30
  -2   1 -12    1.00    3.80
  -6  -2  12    2.90    3.40
  -6   2  12    7.50    4.60
  -5  -2  12   -1.10    3.00
  -5   2  12    0.30    3.70
  -4  -2  12    0.80    3.90
  -4  -2  12   -2.50    2.40
  -4   2  12   -3.70    3.10
  -4   2  12   -1.60    4.50
   3  -2 -12  100.69   10.00
  -3   2  12  101.19    8.60
   3   2 -12  102.39   10.20
  -3   2  12  118.59    7.00
   2  -2 -12   54.69    8.20
   2   2 -12   47.90    7.60
   1  -2 -12    5.20    3.90
   1   2 -12    3.20    3.60
   0  -2 -12   -1.80    2.90
   0   2 -12   -0.90    2.60
  -1  -2 -12    5.80    4.10
   1   2  12    1.40    3.80
  -1   2 -12   -3.70    3.20
  -2  -2 -12    6.00    4.60
  -2   2 -12    1.40    3.80
   2   2  12   -0.40    3.40
   2   2  12    2.20    4.10
  -6  -3  12    6.20    3.90
  -6   3  12   -0.50    3.90
  -5  -3  12    0.90    3.30
  -5   3  12   -5.60    2.70
  -4  -3  12   35.50    6.10
  -4  -3  12   39.30    5.00
  -4   3  12   43.80    5.60
   3  -3 -12   18.20    5.60
   3   3 -12   14.60    4.80
   2  -3 -12   16.00    5.30
   2   3 -12   16.00    5.30
   1  -3 -12   46.40    7.60
   1   3 -12   36.80    7.10
   0  -3 -12   -0.70    2.90
   0   3  12    2.30    3.90
   0   3 -12    1.80    3.30
  -1  -3 -12   -2.00    2.70
   1   3  12   -0.30    3.10
  -1   3 -12    1.30    3.50
   1   3  12    1.80    4.40
  -6  -4  12   29.60    5.50
  -6   4  12   25.40    6.30
  -5  -4  12   28.80    5.20
  -5   4  12   32.60    5.90
  -4  -4  12   -0.30    4.30
  -4  -4  12   -0.40    3.10
  -4   4  12    0.90    3.30
  -3  -4  12   14.20    4.00
  -3  -4  12   18.70    3.70
   3   4 -12   15.20    5.20
   2  -4 -12   10.40    4.60
   2   4 -12    6.70    4.20
   1  -4 -12   -2.20    3.30
   1   4 -12   -1.30    3.00
  -1   4  12    3.10    2.60
   0  -4 -12   61.69    8.20
   0   4  12   68.49    6.40
   0   4  12   87.99    8.60
   0   4 -12   68.49    9.40
  -1  -4 -12    1.50    3.10
   1   4  12    3.50    3.50
   1   4  12    0.80    4.10
  -1   4 -12    0.50    3.60
  -5  -5  12    0.20    3.00
  -5   5  12    1.30    3.80
  -4  -5  12   22.80    4.30
  -4   5  12   36.40    5.60
  -3  -5  12   17.80    3.60
  -3  -5  12   16.70    4.70
   3   5 -12   20.60    5.70
  -2  -5  12   44.40    5.00
   2  -5 -12   40.80    7.10
   2   5 -12   43.80    7.70
   1  -5 -12   16.30    5.20
  -1   5  12   26.70    4.90
   1   5 -12   30.70    6.90
   0  -5 -12    0.20    2.80
   0   5  12   -2.90    2.60
   0   5 -12    2.30    3.60
   0   5  12    3.20    3.80
   1   5  12    9.10    5.10
  -4  -6  12    2.40    3.20
  -4   6  12    2.90    3.70
  -3  -6  12   -2.10    2.50
   3   6 -12   -2.70    3.00
  -2  -6  12   51.89    5.20
  -2  -6  12   46.90    5.90
   2  -6 -12   34.50    6.60
   2   6 -12   50.19    8.10
  -1  -6  12   11.00    3.40
   1  -6 -12    5.40    4.00
  -1   6  12    7.20    3.80
   1   6 -12    2.80    3.80
   0   6 -12    4.70    4.10
   0   6  12   -0.40    3.20
  -3  -7  12   16.30    4.30
   3   7 -12   13.50    5.10
  -2  -7  12    2.30    3.10
   2   7 -12    5.80    4.10
  -5   0  13   13.40    4.10
  -4   0  13    1.00    3.20
  -4   0  13   -2.30    3.90
   3   0 -13   35.60    7.20
   2   0 -13   -3.30    3.10
   1   0 -13    9.60    4.40
   0   0 -13   -1.80    3.70
  -5  -1  13   10.00    3.90
  -5   1  13    6.70    4.20
  -4  -1  13    0.10    2.90
  -4  -1  13   -1.20    4.00
  -4   1  13   -3.30    4.10
  -4   1  13   -5.80    3.20
   3  -1 -13   10.70    5.30
   3   1 -13    9.90    4.40
   2  -1 -13    6.60    4.30
   2   1 -13    4.70    3.10
   1  -1 -13    4.20    3.50
   1   1 -13    4.50    3.90
   0  -1 -13   12.20    5.40
   0   1 -13   11.60    4.80
  -5  -2  13   12.90    4.40
  -5   2  13   13.20    4.80
  -4  -2  13   18.50    4.30
  -4  -2  13   10.20    5.00
  -4   2  13   22.80    4.50
  -4   2  13   20.30    6.30
   3  -2 -13   37.00    7.20
   3   2 -13   13.10    4.90
  -3   2  13   41.10    6.60
   2  -2 -13    6.60    5.30
   2   2 -13    3.10    3.70
   1  -2 -13   29.00    6.70
   1   2 -13   18.20    5.60
   0  -2 -13    2.60    3.90
   0   2 -13    2.00    3.80
  -4  -3  13    4.40    4.20
  -4  -3  13    2.80    3.10
  -4   3  13    3.40    3.80
   3  -3 -13    1.60    3.80
   3   3 -13    0.40    3.60
   2  -3 -13    6.20    4.80
   2   3 -13    1.20    3.70
   1  -3 -13   20.20    6.20
   1   3 -13   25.30    6.70
   0  -3 -13    3.20    4.10
   0   3 -13    7.80    4.70
  -4  -4  13    3.80    4.30
  -4  -4  13    6.40    3.60
  -4   4  13    4.00    4.30
  -3  -4  13   47.50    5.60
   3   4 -13   52.99    8.60
   2  -4 -13   -1.40    3.40
   2   4 -13    4.50    4.00
   1  -4 -13    7.40    4.40
  -1   4  13    6.20    2.90
   1   4 -13    6.80    4.20
   0   0   0    0.00    0.00

_computing_structure_solution     'SHELXT 2018/2 (Sheldrick, 2018)'
