# Supplementary material for: Crystallographic workshops – a primer and perspective from Whitworth University’s Summer Crystallography Institute
Source: Acta Crystallogr E Crystallogr Commun. 2026 Feb 3;82(Pt 3):313–9. doi: 10.1107/S2056989026000939 (PMC12961664; doi:10.1107/S2056989026000939)
Supplement: Supplementary file 1 [file e-82-00313-sup2.zip › Practice Data Sets/SCI15/SCI15.ins]

TITL SCI15 in P21/n
REM Z. Yan, Eastern Illinois Univ USA
CELL 0.71073 8.3119 12.9608 12.3822 90 106.244 90
ZERR 2 0.0004 0.0008 0.0007 0 0.003 0
LATT 1
SYMM 0.5-X,0.5+Y,0.5-Z
SFAC C H N Cl O
UNIT 56 32 8 8 8
TREF
HKLF 4
END
