# Supplementary material for: Crystallographic workshops – a primer and perspective from Whitworth University’s Summer Crystallography Institute
Source: Acta Crystallogr E Crystallogr Commun. 2026 Feb 3;82(Pt 3):313–9. doi: 10.1107/S2056989026000939 (PMC12961664; doi:10.1107/S2056989026000939)
Supplement: Supplementary file 1 [file e-82-00313-sup2.zip › Practice Data Sets/SCI16/SCI16.hkl]

   1   0   0    0.21    0.03
   1   0   0    0.15    0.02
  -1   0   0    0.22    0.03
   1   0   0    0.22    0.02
   2   0   0   91.82    3.96
   2   0   0   91.17    5.00
   2   0   0   93.83    4.19
  -2   0   0   83.82    4.53
   3   0   0    0.02    0.05
   3   0   0    0.00    0.06
   3   0   0    0.01    0.06
  -3   0   0    0.17    0.09
   4   0   0   28.50    1.25
   4   0   0   28.96    1.32
   4   0   0   28.05    1.56
  -4   0   0   25.40    1.43
  -5   0   0   -0.04    0.12
  -5   0   0    0.02    0.10
   5   0   0    0.08    0.06
   5   0   0    0.01    0.08
   6   0   0    3.97    0.26
   6   0   0    4.02    0.26
  -6   0   0    3.87    0.30
  -6   0   0    4.35    0.27
  -7   0   0    0.15    0.16
   7   0   0    0.00    0.11
  -7   0   0    0.22    0.15
   8   0   0  117.43    5.39
  -8   0   0  125.26    5.72
   9   0   0   -0.18    0.11
  -9   0   0    0.03    0.13
   9   0   0    0.03    0.17
   9   0   0   -0.05    0.10
   9   0   0   -0.02    0.10
  10   0   0    0.91    0.21
  10   0   0    0.80    0.14
 -10   0   0    0.67    0.24
  10   0   0    0.99    0.16
  10   0   0    0.76    0.16
 -10   0   0    1.09    0.18
  11   0   0   -0.36    0.17
  11   0   0    0.12    0.11
  11   0   0   -0.13    0.16
  11   0   0   -0.02    0.14
 -11   0   0   -0.11    0.22
 -11   0   0    0.09    0.16
  12   0   0    2.55    0.23
  12   0   0    2.67    0.29
  12   0   0    2.34    0.26
 -12   0   0    1.72    0.30
  13   0   0   -0.06    0.16
  13   0   0    0.27    0.24
  13   0   0   -0.18    0.18
  13   0   0    0.18    0.18
  13   0   0   -0.13    0.19
  13   0   0    0.00    0.19
  14   0   0   29.11    1.36
  14   0   0   26.67    1.26
  14   0   0   27.93    1.40
  14   0   0   27.69    1.34
  14   0   0   29.12    1.25
  15   0   0   -0.08    0.16
  15   0   0    0.04    0.18
  15   0   0   -0.05    0.22
  15   0   0    0.16    0.15
  15   0   0   -0.25    0.18
  15   0   0   -0.23    0.17
  16   0   0   -0.13    0.16
  16   0   0   -0.04    0.20
  16   0   0    0.13    0.15
  16   0   0    0.02    0.17
  16   0   0   -0.03    0.17
  17   0   0    0.24    0.15
  17   0   0    0.11    0.14
  17   0   0   -0.21    0.14
   0  -1   0    2.91    0.17
   0  -1   0    2.58    0.14
   0   1   0    2.01    0.11
   0   1   0    2.06    0.12
  -1  -1   0   18.34    0.93
   1  -1   0   19.46    0.80
  -1  -1   0   18.15    1.01
   1  -1   0   16.65    1.03
  -1   1   0   17.72    0.86
   1   1   0   17.53    0.85
   1   1   0   18.06    0.81
  -2  -1   0    1.15    0.09
   2  -1   0    1.20    0.08
  -2  -1   0    1.14    0.13
   2   1   0    1.07    0.09
   2   1   0    1.10    0.09
  -2   1   0    0.85    0.11
   3  -1   0    0.25    0.10
  -3  -1   0    0.55    0.12
   3  -1   0    0.25    0.05
  -3   1   0    0.24    0.08
  -3   1   0    0.32    0.04
   3   1   0    0.27    0.06
   3   1   0    0.45    0.07
   4  -1   0   12.68    0.80
   4  -1   0   13.96    0.62
  -4  -1   0   12.45    0.74
  -4   1   0   13.76    0.69
   4   1   0   13.74    0.63
   4   1   0   13.55    0.66
  -4   1   0   12.97    0.67
   5  -1   0    3.97    0.23
  -5  -1   0    3.80    0.31
   5  -1   0    3.82    0.30
  -5   1   0    4.21    0.27
  -5   1   0    4.02    0.24
   5   1   0    4.15    0.24
   5   1   0    3.96    0.24
   6  -1   0   18.52    1.10
  -6  -1   0   16.84    1.03
   6  -1   0   19.48    0.88
   6   1   0   18.31    0.88
  -6   1   0   17.82    0.95
   6   1   0   20.17    0.92
   7  -1   0    7.21    0.46
  -7  -1   0    6.25    0.46
   7  -1   0    6.95    0.38
   7   1   0    7.16    0.40
   7   1   0    6.88    0.39
  -7   1   0    6.49    0.43
   8  -1   0    9.94    0.56
  -8  -1   0   10.59    0.67
  -8  -1   0   12.71    0.62
  -8   1   0   10.57    0.62
   8   1   0   10.74    0.58
  -9  -1   0   19.87    0.97
   9  -1   0   18.54    0.94
   9  -1   0   18.17    0.85
   9  -1   0   18.11    0.90
   9  -1   0   16.57    0.80
  -9  -1   0   18.14    1.05
   9   1   0   17.65    0.81
   9   1   0   18.20    0.88
   9   1   0   17.82    0.86
   9   1   0   17.53    0.91
  -9   1   0   18.07    0.98
 -10  -1   0    3.21    0.28
  10  -1   0    2.70    0.29
  10  -1   0    2.86    0.22
  10  -1   0    3.05    0.24
  10  -1   0    2.90    0.25
  10   1   0    3.11    0.27
  10   1   0    2.87    0.24
 -10   1   0    2.71    0.29
  10   1   0    2.88    0.21
  10   1   0    3.06    0.26
  10   1   0    2.75    0.25
 -11  -1   0   41.25    2.06
  11  -1   0   42.07    1.76
  11  -1   0   39.66    1.93
  11  -1   0   42.09    1.98
  11  -1   0   43.30    1.85
  11   1   0   39.82    1.84
  11   1   0   37.56    1.93
  11   1   0   42.93    1.87
 -11   1   0   36.10    2.05
  11   1   0   42.37    1.75
  12  -1   0    0.39    0.21
  12  -1   0    0.33    0.23
  12  -1   0    0.71    0.24
  12  -1   0    0.49    0.17
  12  -1   0    0.69    0.16
 -12  -1   0    0.67    0.26
  12  -1   0    0.48    0.19
  12   1   0    0.44    0.19
  12   1   0    0.19    0.15
  12   1   0    0.32    0.18
  12   1   0    0.07    0.23
  12   1   0    0.38    0.17
  13  -1   0    0.19    0.19
  13  -1   0    0.19    0.16
  13  -1   0    0.14    0.24
  13  -1   0    0.29    0.20
 -13  -1   0    0.33    0.25
  13  -1   0    0.00    0.18
  13  -1   0    0.20    0.21
  13   1   0   -0.17    0.19
  13   1   0    0.05    0.22
  13   1   0    0.28    0.15
  13   1   0    0.09    0.19
  13   1   0    0.13    0.17
  14  -1   0    4.80    0.36
  14  -1   0    4.62    0.34
 -14  -1   0    5.03    0.40
  14  -1   0    5.77    0.35
  14  -1   0    4.58    0.40
  14  -1   0    4.35    0.40
  14  -1   0    5.20    0.37
  14   1   0    4.40    0.33
  14   1   0    5.13    0.34
  14   1   0    3.94    0.37
  14   1   0    5.07    0.36
  14   1   0    5.10    0.39
  15  -1   0    1.94    0.25
  15  -1   0    2.02    0.23
  15  -1   0    2.06    0.28
  15  -1   0    1.80    0.27
  15  -1   0    2.25    0.25
  15  -1   0    1.82    0.25
  15   1   0    1.93    0.26
  15   1   0    2.08    0.27
  15   1   0    2.26    0.24
  15   1   0    1.94    0.21
  15   1   0    2.09    0.24
  16  -1   0    0.28    0.17
  16  -1   0   -0.08    0.16
  16  -1   0    0.05    0.18
  16  -1   0    0.02    0.16
  16  -1   0   -0.30    0.19
 -16   1   0    0.12    0.15
  16   1   0   -0.17    0.14
  16   1   0   -0.10    0.16
  16   1   0   -0.05    0.17
  16   1   0    0.06    0.16
  16   1   0    0.15    0.14
  17  -1   0    0.43    0.17
  17  -1   0    0.55    0.16
  17   1   0    0.49    0.15
  17   1   0    0.50    0.15
  17   1   0    0.30    0.15
   0  -2   0 1000.00   46.41
   0  -2   0  900.08   51.18
   0   2   0  931.52   40.57
   0   2   0  875.04   42.91
   1  -2   0  844.58   39.32
  -1  -2   0  763.21   43.37
   1  -2   0  724.86   43.37
  -1  -2   0  808.96   39.33
  -1   2   0  796.61   34.34
   1   2   0  800.39   34.38
   1   2   0  769.31   36.36
  -1   2   0  772.88   36.41
   2  -2   0   19.70    1.34
   2  -2   0   23.50    1.17
  -2  -2   0   21.34    1.30
  -2  -2   0   23.15    1.22
   2  -2   0   24.32    1.03
   2   2   0   23.41    1.10
  -2   2   0   24.21    1.11
   2   2   0   23.39    1.04
  -3  -2   0   21.90    1.30
   3  -2   0   23.72    1.04
   3  -2   0   20.32    1.36
  -3  -2   0   23.10    1.24
   3   2   0   25.39    1.06
  -3   2   0   23.74    1.13
   3   2   0   23.64    1.11
   4  -2   0   19.22    1.30
   4  -2   0   23.18    1.00
  -4  -2   0   20.48    1.19
   4   2   0   23.36    1.06
   4   2   0   23.52    1.01
  -4   2   0   20.74    1.08
   5  -2   0   32.06    1.40
  -5  -2   0   29.34    1.66
   5  -2   0   28.28    1.81
   5   2   0   32.59    1.49
  -5   2   0   28.44    1.51
   5   2   0   34.43    1.43
  -6  -2   0    1.83    0.25
   6  -2   0    1.79    0.15
   6  -2   0    1.76    0.25
   6   2   0    1.86    0.17
  -6   2   0    1.71    0.22
   6   2   0    1.77    0.17
   7  -2   0   -0.13    0.15
   7  -2   0   -0.04    0.08
  -7  -2   0   -0.05    0.21
   7   2   0   -0.09    0.09
  -7   2   0    0.01    0.16
   7   2   0   -0.12    0.09
   8  -2   0   73.52    3.06
  -8  -2   0   70.27    3.84
   8  -2   0   75.10    3.22
   8  -2   0   76.60    3.32
   8  -2   0   75.69    3.39
   8  -2   0   76.67    4.20
   8   2   0   77.06    3.34
   8   2   0   72.30    3.21
   8   2   0   73.19    3.51
   8   2   0   74.29    3.25
  -8   2   0   68.20    3.54
   8   2   0   73.19    3.05
  -9  -2   0   18.73    1.12
   9  -2   0   19.25    0.89
   9  -2   0   18.02    0.93
   9  -2   0   18.86    0.98
   9  -2   0   19.53    0.86
  -9   2   0   17.59    1.02
   9   2   0   19.04    0.93
   9   2   0   18.95    0.91
   9   2   0   18.80    0.98
   9   2   0   19.41    0.85
   9   2   0   19.15    0.95
  10  -2   0    6.28    0.41
  10  -2   0    7.02    0.38
 -10  -2   0    6.67    0.45
  10  -2   0    6.32    0.45
  10  -2   0    6.91    0.39
 -10  -2   0    6.64    0.52
  10   2   0    6.66    0.37
 -10   2   0    6.61    0.48
  10   2   0    6.67    0.43
  10   2   0    6.07    0.39
  10   2   0    6.53    0.42
 -11  -2   0    2.16    0.26
  11  -2   0    1.58    0.20
  11  -2   0    1.98    0.29
  11  -2   0    1.43    0.20
  11  -2   0    1.54    0.21
  11   2   0    1.42    0.24
  11   2   0    1.88    0.22
  11   2   0    1.56    0.20
 -11   2   0    1.26    0.25
  11   2   0    1.86    0.22
  12  -2   0    3.28    0.36
  12  -2   0    4.22    0.31
  12  -2   0    4.19    0.32
  12  -2   0    4.40    0.34
  12  -2   0    4.27    0.32
  12  -2   0    4.53    0.40
  12   2   0    4.14    0.36
  12   2   0    4.20    0.33
  12   2   0    4.15    0.31
  12   2   0    4.84    0.33
  12   2   0    4.31    0.35
  12   2   0    4.49    0.30
  13  -2   0   11.06    0.59
  13  -2   0   11.36    0.59
 -13  -2   0   11.92    0.69
  13  -2   0   11.07    0.70
  13  -2   0   10.50    0.62
  13  -2   0   10.42    0.61
  13  -2   0   11.29    0.60
  13   2   0   10.78    0.57
  13   2   0   10.97    0.62
  13   2   0   10.68    0.64
  13   2   0   10.69    0.56
  13   2   0   11.61    0.60
 -14  -2   0    1.54    0.29
  14  -2   0    2.04    0.25
  14  -2   0    1.77    0.24
  14  -2   0    2.24    0.25
  14  -2   0    2.26    0.28
  14  -2   0    2.14    0.31
  14  -2   0    1.80    0.23
  14   2   0    2.32    0.23
  14   2   0    1.71    0.21
  14   2   0    1.26    0.25
  14   2   0    1.86    0.26
  14   2   0    1.91    0.25
  15  -2   0    2.41    0.27
  15  -2   0    2.54    0.26
 -15  -2   0    1.81    0.29
  15  -2   0    2.54    0.30
  15  -2   0    2.48    0.29
  15  -2   0    2.31    0.25
  15   2   0    3.01    0.23
  15   2   0    2.21    0.23
  15   2   0    2.52    0.26
  15   2   0    2.59    0.27
 -15   2   0    2.54    0.24
  15   2   0    2.13    0.25
  16  -2   0    4.04    0.34
  16  -2   0    4.02    0.32
 -16  -2   0    4.08    0.35
  16  -2   0    4.32    0.36
  16  -2   0    4.80    0.32
  16   2   0    4.71    0.29
 -16   2   0    4.85    0.30
 -16   2   0    4.50    0.27
  16   2   0    4.31    0.30
  16   2   0    3.91    0.28
  16   2   0    4.27    0.30
  17  -2   0    0.54    0.16
  17  -2   0    0.30    0.15
  17   2   0    0.54    0.13
 -17   2   0    0.70    0.11
  17   2   0    0.65    0.13
  17   2   0    0.46    0.14
   0  -3   0    0.09    0.15
   0  -3   0    0.26    0.18
   0   3   0    0.04    0.06
   0   3   0   -0.05    0.07
  -1  -3   0  290.02   17.48
  -1  -3   0  305.01   15.86
   1  -3   0  298.22   17.50
   1  -3   0  316.06   15.85
   1   3   0  332.30   13.83
   1   3   0  327.87   14.65
  -1   3   0  327.43   13.82
  -1   3   0  326.92   14.65
   2  -3   0   28.07    1.85
  -2  -3   0   29.65    1.67
  -2  -3   0   29.20    1.81
   2  -3   0   30.68    1.63
   2   3   0   34.08    1.43
   2   3   0   33.09    1.52
  -2   3   0   33.43    1.51
  -2   3   0   33.51    1.41
  -3  -3   0   11.31    0.69
   3  -3   0   11.63    0.55
  -3  -3   0   11.01    0.69
   3  -3   0    9.86    0.76
   3   3   0   12.76    0.56
   3   3   0   11.20    0.59
  -3   3   0   11.92    0.60
   4  -3   0   -0.25    0.24
   4  -3   0    0.02    0.08
  -4  -3   0    0.05    0.22
   4   3   0    0.06    0.10
   4   3   0    0.10    0.10
  -4   3   0    0.07    0.12
   5  -3   0   13.23    0.94
   5  -3   0   14.53    0.69
  -5  -3   0   13.09    0.86
   5   3   0   15.17    0.74
   5   3   0   14.86    0.70
  -5   3   0   14.82    0.76
   6  -3   0    7.65    0.40
   6  -3   0    6.39    0.58
  -6  -3   0    7.40    0.55
  -6   3   0    7.84    0.46
   6   3   0    7.66    0.43
   6   3   0    8.54    0.42
   7  -3   0    1.79    0.27
  -7  -3   0    1.78    0.27
   7  -3   0    1.34    0.20
   7  -3   0    1.10    0.14
   7  -3   0    1.18    0.16
   7   3   0    1.07    0.14
   7   3   0    1.14    0.15
   7   3   0    1.14    0.19
  -7   3   0    1.23    0.20
   7   3   0    1.15    0.14
   7   3   0    1.38    0.15
   8  -3   0   11.74    0.85
   8  -3   0   12.90    0.69
   8  -3   0   12.26    0.63
   8  -3   0   12.75    0.62
   8  -3   0   11.30    0.72
  -8  -3   0   12.34    0.81
   8  -3   0   12.30    0.60
   8   3   0   13.74    0.65
   8   3   0   12.36    0.59
   8   3   0   12.23    0.66
  -8   3   0   12.05    0.71
   8   3   0   12.38    0.67
   8   3   0   12.41    0.62
  -9  -3   0   11.36    0.77
   9  -3   0   10.86    0.63
   9  -3   0   11.20    0.57
   9  -3   0    9.95    0.58
   9  -3   0   10.78    0.56
  -9   3   0   10.85    0.66
   9   3   0   11.85    0.55
   9   3   0   12.60    0.63
   9   3   0   10.87    0.63
   9   3   0   10.37    0.58
   9   3   0   11.56    0.61
 -10  -3   0    1.01    0.27
  10  -3   0    0.53    0.17
  10  -3   0    0.88    0.24
  10  -3   0    0.95    0.18
  10  -3   0    0.91    0.15
  10   3   0    0.98    0.18
  10   3   0    1.04    0.17
  10   3   0    1.07    0.18
  10   3   0    1.02    0.17
  10   3   0    1.10    0.20
 -10   3   0    0.86    0.20
  11  -3   0    0.20    0.19
  11  -3   0   -0.01    0.20
  11  -3   0    0.42    0.22
  11  -3   0   -0.12    0.17
 -11   3   0    0.49    0.18
  11   3   0    0.47    0.14
  11   3   0   -0.11    0.20
  11   3   0    0.02    0.16
  11   3   0    0.08    0.18
  11   3   0    0.33    0.16
  12  -3   0    7.50    0.57
  12  -3   0    8.28    0.49
  12  -3   0    9.02    0.49
  12  -3   0    8.19    0.57
  12  -3   0    8.19    0.50
  12  -3   0    8.35    0.49
  12   3   0    8.41    0.50
  12   3   0    7.79    0.49
 -12   3   0    7.74    0.48
  12   3   0    7.69    0.45
  12   3   0    8.48    0.46
  12   3   0    7.96    0.48
  12   3   0    8.40    0.52
  13  -3   0   -0.06    0.20
  13  -3   0    0.09    0.23
  13  -3   0    0.07    0.21
  13  -3   0    0.41    0.18
  13  -3   0    0.50    0.22
  13  -3   0    0.10    0.27
 -13  -3   0    0.15    0.23
  13   3   0   -0.14    0.19
  13   3   0    0.09    0.21
 -13   3   0    0.24    0.18
  13   3   0    0.08    0.19
  13   3   0    0.15    0.16
  13   3   0    0.29    0.14
  14  -3   0    0.71    0.24
  14  -3   0    0.83    0.22
  14  -3   0    0.83    0.19
  14  -3   0    0.82    0.22
  14  -3   0    0.22    0.24
 -14  -3   0    0.43    0.24
 -14   3   0    0.63    0.16
  14   3   0    1.03    0.20
 -14   3   0    0.70    0.17
  14   3   0    0.74    0.20
  14   3   0    0.55    0.15
  14   3   0    0.77    0.20
  14   3   0    0.79    0.18
  15  -3   0    2.57    0.28
  15  -3   0    3.36    0.28
  15  -3   0    2.16    0.25
  15  -3   0    2.67    0.31
 -15  -3   0    2.24    0.29
  15   3   0    2.67    0.23
  15   3   0    2.39    0.25
  15   3   0    3.31    0.25
 -15   3   0    3.04    0.23
  15   3   0    2.83    0.27
  15   3   0    2.65    0.23
  16  -3   0    0.17    0.18
  16  -3   0    0.24    0.17
  16  -3   0    0.38    0.17
  16   3   0    0.32    0.13
  16   3   0    0.20    0.14
  16   3   0    0.33    0.14
  16   3   0    0.24    0.12
  16   3   0    0.43    0.13
 -16   3   0    0.48    0.11
  17  -3   0    4.29    0.29
  17   3   0    4.60    0.25
  17   3   0    4.35    0.26
   0  -4   0    0.32    0.22
   0  -4   0    0.22    0.21
   0   4   0    0.42    0.09
   0   4   0    0.23    0.10
   1  -4   0   35.55    2.08
  -1  -4   0   37.02    2.29
  -1  -4   0   36.31    2.10
   1  -4   0   36.78    2.32
  -1   4   0   42.25    1.90
   1   4   0   42.94    1.78
  -1   4   0   43.83    1.78
   1   4   0   40.06    1.90
   2  -4   0   33.68    2.14
  -2  -4   0   34.30    2.08
  -2  -4   0   31.18    1.93
   2   4   0   36.73    1.74
  -2   4   0   36.71    1.73
   2   4   0   39.87    1.63
  -2   4   0   38.50    1.62
   3  -4   0   31.60    2.06
  -3  -4   0   29.22    1.86
  -3   4   0   35.53    1.56
   3   4   0   38.45    1.57
  -3   4   0   35.16    1.67
   3   4   0   35.57    1.67
  -4  -4   0    3.25    0.36
   4  -4   0    2.84    0.38
  -4   4   0    3.39    0.21
   4   4   0    4.06    0.23
  -4   4   0    3.72    0.25
   4   4   0    3.80    0.25
  -5  -4   0    0.88    0.24
   5  -4   0    1.32    0.13
   5  -4   0    0.86    0.27
   5   4   0    1.06    0.12
  -5   4   0    0.80    0.14
   5   4   0    0.75    0.13
  -6  -4   0    1.25    0.26
   6  -4   0    1.37    0.28
   6  -4   0    1.33    0.14
   6  -4   0    1.24    0.27
  -6  -4   0    1.55    0.31
   6  -4   0    1.15    0.18
   6  -4   0    1.21    0.19
  -6   4   0    1.18    0.14
  -6   4   0    1.30    0.16
   6   4   0    1.65    0.16
   6   4   0    1.41    0.20
   6   4   0    1.30    0.16
   6   4   0    1.33    0.16
  -7  -4   0   12.07    0.71
   7  -4   0   12.76    0.65
   7  -4   0   12.77    0.65
   7  -4   0   11.91    0.78
   7  -4   0   12.33    0.92
  -7  -4   0   12.03    0.85
   7  -4   0   13.38    0.69
   7   4   0   13.17    0.68
   7   4   0   12.98    0.61
  -7   4   0   12.52    0.61
   7   4   0   12.94    0.64
  -7   4   0   13.26    0.71
   7   4   0   13.05    0.70
   8  -4   0    3.50    0.28
   8  -4   0    2.81    0.26
  -8  -4   0    3.53    0.35
   8  -4   0    3.17    0.23
  -8  -4   0    2.80    0.38
   8  -4   0    2.55    0.38
   8  -4   0    2.71    0.35
  -8   4   0    2.63    0.26
   8   4   0    3.63    0.24
  -8   4   0    2.99    0.24
   8   4   0    3.38    0.26
   8   4   0    2.91    0.28
   8   4   0    2.95    0.24
   9  -4   0    4.47    0.31
   9  -4   0    3.95    0.46
   9  -4   0    4.84    0.42
   9  -4   0    4.83    0.32
   9  -4   0    4.81    0.37
  -9  -4   0    4.72    0.49
   9   4   0    4.24    0.31
   9   4   0    4.53    0.34
   9   4   0    4.52    0.30
  -9   4   0    4.86    0.31
  -9   4   0    3.86    0.33
   9   4   0    4.41    0.34
  10  -4   0    1.57    0.22
  10  -4   0    1.40    0.25
  10  -4   0    0.86    0.32
  10   4   0    1.50    0.23
 -10   4   0    1.46    0.20
  10   4   0    1.34    0.18
  10   4   0    1.70    0.21
  10   4   0    1.54    0.24
  11  -4   0    0.19    0.21
  11  -4   0    0.14    0.19
  11  -4   0    0.16    0.21
  11  -4   0    0.26    0.17
  11  -4   0   -0.36    0.30
  11   4   0   -0.07    0.16
  11   4   0    0.25    0.19
  11   4   0   -0.21    0.15
 -11   4   0   -0.28    0.14
  11   4   0    0.06    0.12
  11   4   0    0.14    0.19
  11   4   0    0.02    0.16
  12  -4   0    1.49    0.24
  12  -4   0    1.70    0.24
  12  -4   0    2.15    0.31
  12  -4   0    2.07    0.27
  12  -4   0    2.07    0.34
 -12   4   0    1.57    0.21
  12   4   0    1.68    0.25
  12   4   0    1.92    0.25
  12   4   0    1.62    0.21
  12   4   0    2.22    0.22
  12   4   0    1.97    0.23
  12   4   0    2.30    0.21
  13  -4   0    1.85    0.28
  13  -4   0    1.74    0.26
  13  -4   0    1.23    0.22
  13  -4   0    1.76    0.24
 -13  -4   0    0.96    0.29
  13  -4   0    1.72    0.32
  13   4   0    1.77    0.23
  13   4   0    1.72    0.19
  13   4   0    1.63    0.22
 -13   4   0    1.35    0.19
  13   4   0    1.83    0.20
  13   4   0    1.63    0.20
  14  -4   0    0.01    0.20
 -14  -4   0    0.09    0.21
  14  -4   0    0.02    0.17
  14  -4   0   -0.10    0.23
  14  -4   0    0.25    0.19
  14  -4   0   -0.34    0.15
  14   4   0    0.05    0.14
  14   4   0    0.15    0.13
  14   4   0   -0.46    0.15
  14   4   0    0.01    0.15
 -14   4   0    0.16    0.12
  15  -4   0    0.13    0.16
  15  -4   0    0.14    0.18
  15  -4   0    0.29    0.19
  15  -4   0    0.08    0.19
 -15  -4   0    0.21    0.20
  15   4   0   -0.16    0.11
  15   4   0    0.15    0.12
 -15   4   0    0.17    0.11
  15   4   0    0.15    0.14
  15   4   0    0.03    0.13
  16  -4   0    5.19    0.33
  16  -4   0    5.37    0.34
  16   4   0    5.55    0.29
  16   4   0    5.06    0.30
   0  -5   0   -0.36    0.20
   0  -5   0   -0.16    0.20
   0   5   0    0.01    0.08
  -1  -5   0   40.88    2.34
  -1  -5   0   43.15    2.54
   1  -5   0   43.21    2.57
   1   5   0   44.20    2.09
  -1   5   0   44.72    2.09
   2  -5   0    2.40    0.35
  -2  -5   0    2.98    0.30
   2  -5   0    3.14    0.35
  -2  -5   0    3.93    0.42
  -2  -5   0    3.57    0.37
  -2   5   0    2.66    0.19
  -2   5   0    2.79    0.22
   2   5   0    2.84    0.22
   3  -5   0    0.09    0.23
   3  -5   0   -0.20    0.21
  -3  -5   0    0.34    0.31
  -3  -5   0    0.37    0.24
  -3   5   0    0.07    0.10
  -3   5   0   -0.04    0.09
   3   5   0   -0.07    0.13
   3   5   0    0.35    0.10
   3   5   0    0.01    0.10
   4  -5   0   63.30    3.10
  -4  -5   0   60.86    2.83
   4  -5   0   62.07    3.68
   4  -5   0   51.50    2.77
   4   5   0   66.02    2.60
  -4   5   0   63.19    2.98
   4   5   0   63.53    2.76
   4   5   0   65.70    2.99
  -4   5   0   62.34    2.59
   4   5   0   65.50    2.72
   5  -5   0    0.05    0.24
  -5  -5   0   -0.44    0.29
  -5  -5   0   -0.08    0.24
   5  -5   0    0.15    0.25
   5  -5   0    0.07    0.20
  -5   5   0    0.15    0.10
   5   5   0    0.02    0.10
   5   5   0    0.09    0.13
   5   5   0   -0.03    0.11
   5   5   0    0.49    0.16
  -5   5   0    0.21    0.10
   6  -5   0   -0.01    0.14
  -6  -5   0   -0.09    0.24
   6  -5   0   -0.02    0.26
   6  -5   0   -0.41    0.24
   6  -5   0   -0.25    0.19
  -6  -5   0    0.07    0.27
   6   5   0   -0.21    0.11
   6   5   0   -0.07    0.16
  -6   5   0    0.04    0.10
   6   5   0    0.07    0.13
  -6   5   0    0.05    0.10
   6   5   0   -0.02    0.11
  -7  -5   0    9.05    0.61
   7  -5   0    9.05    0.52
  -7  -5   0    8.12    0.68
   7  -5   0    8.48    0.75
   7  -5   0    8.50    0.51
   7  -5   0    8.45    0.63
   7   5   0    8.86    0.52
   7   5   0    8.76    0.48
   7   5   0    9.47    0.46
  -7   5   0    8.46    0.51
   7   5   0    9.29    0.51
  -7   5   0    8.37    0.44
   8  -5   0   -0.06    0.20
  -8  -5   0   -0.34    0.25
  -8  -5   0   -0.03    0.24
   8  -5   0    0.65    0.31
   8  -5   0    0.19    0.15
   8  -5   0   -0.21    0.29
  -8   5   0   -0.01    0.11
   8   5   0   -0.05    0.17
  -8   5   0    0.21    0.13
   8   5   0   -0.05    0.13
   8   5   0    0.17    0.16
   8   5   0    0.04    0.13
   9  -5   0    2.03    0.31
   9  -5   0    2.27    0.26
   9  -5   0    1.85    0.35
   9  -5   0    2.15    0.36
  -9  -5   0    1.16    0.31
   9  -5   0    1.76    0.25
   9   5   0    1.90    0.26
   9   5   0    1.94    0.21
   9   5   0    2.18    0.23
   9   5   0    2.25    0.25
   9   5   0    2.17    0.21
   9   5   0    1.73    0.20
  -9   5   0    1.72    0.19
  10  -5   0   11.68    0.67
  10  -5   0   12.98    0.76
  10  -5   0   11.65    0.66
  10  -5   0   10.43    0.76
  10  -5   0   11.35    0.69
  10   5   0   13.03    0.60
  10   5   0   11.18    0.65
 -10   5   0   11.75    0.59
  10   5   0   11.86    0.63
  10   5   0   12.87    0.59
  10   5   0   11.82    0.57
  10   5   0   12.13    0.63
  11  -5   0   -0.08    0.19
  11  -5   0   -0.28    0.30
  11  -5   0    0.02    0.21
  11  -5   0    0.26    0.19
  11   5   0   -0.09    0.14
  11   5   0   -0.03    0.16
  11   5   0    0.13    0.14
  11   5   0   -0.02    0.12
 -11   5   0    0.07    0.12
  11   5   0   -0.07    0.15
  11   5   0    0.08    0.17
  12  -5   0    6.21    0.52
  12  -5   0    7.09    0.46
  12  -5   0    6.76    0.48
  12  -5   0    6.23    0.41
  12  -5   0    6.66    0.44
  12   5   0    6.78    0.41
  12   5   0    7.31    0.37
  12   5   0    6.57    0.38
 -12   5   0    6.16    0.37
  12   5   0    6.48    0.42
  12   5   0    6.77    0.41
  12   5   0    6.43    0.38
  13  -5   0    0.73    0.28
 -13  -5   0    0.68    0.24
  13  -5   0    1.37    0.24
  13  -5   0    0.72    0.22
  13  -5   0    1.07    0.20
  13   5   0    0.93    0.16
  13   5   0    0.86    0.17
  13   5   0    1.20    0.19
 -13   5   0    0.69    0.13
  13   5   0    0.74    0.14
  13   5   0    0.80    0.16
  14  -5   0    2.76    0.27
  14  -5   0    2.88    0.32
 -14  -5   0    2.75    0.27
  14  -5   0    3.08    0.25
 -14  -5   0    2.28    0.29
  14   5   0    2.83    0.21
  14   5   0    2.14    0.22
  14   5   0    2.84    0.21
  14   5   0    3.04    0.24
 -14   5   0    2.82    0.20
  15  -5   0    0.21    0.17
  15  -5   0    0.10    0.16
  15  -5   0    0.35    0.15
  15   5   0   -0.08    0.10
  15   5   0    0.25    0.10
   0  -6   0    5.98    0.52
   0  -6   0    5.49    0.51
   0  -6   0    6.19    0.46
   0   6   0    5.81    0.35
   0   6   0    5.70    0.32
   0   6   0    5.38    0.36
  -1  -6   0    1.73    0.38
   1  -6   0    2.06    0.31
   1  -6   0    1.47    0.38
   1  -6   0    1.40    0.31
  -1  -6   0    1.94    0.28
   1   6   0    1.64    0.18
   1   6   0    1.48    0.17
   1   6   0    1.36    0.15
  -1   6   0    1.53    0.17
  -1   6   0    1.74    0.18
  -1   6   0    1.80    0.16
   2  -6   0    4.15    0.42
  -2  -6   0    3.55    0.44
  -2  -6   0    3.16    0.44
   2  -6   0    3.57    0.44
  -2   6   0    3.76    0.27
   2   6   0    3.93    0.27
   2   6   0    3.62    0.26
  -2   6   0    3.72    0.26
  -2   6   0    3.92    0.24
   2   6   0    3.42    0.23
   3  -6   0    2.10    0.38
  -3  -6   0    2.37    0.40
  -3  -6   0    1.69    0.38
   3  -6   0    2.56    0.38
   3   6   0    2.32    0.18
   3   6   0    2.55    0.23
   3   6   0    2.26    0.21
  -3   6   0    2.30    0.18
  -3   6   0    2.47    0.21
  -3   6   0    2.21    0.20
  -4  -6   0   42.46    2.57
   4  -6   0   47.71    2.39
   4  -6   0   47.16    2.84
  -4  -6   0   45.28    2.19
   4   6   0   47.85    2.09
  -4   6   0   44.12    2.25
  -4   6   0   48.65    1.96
   4   6   0   47.86    1.97
  -4   6   0   48.20    2.07
   4   6   0   45.07    2.26
  -5  -6   0    1.47    0.38
   5  -6   0    2.23    0.38
  -5  -6   0    1.42    0.38
   5  -6   0    1.98    0.39
   5   6   0    1.97    0.19
  -5   6   0    1.98    0.20
   5   6   0    2.00    0.21
  -5   6   0    2.09    0.18
   5   6   0    2.24    0.22
   5   6   0    1.83    0.20
  -6  -6   0    1.03    0.32
   6  -6   0    1.10    0.31
   6  -6   0    1.07    0.35
  -6  -6   0    0.97    0.36
   6   6   0    0.78    0.15
   6   6   0    0.93    0.17
   6   6   0    0.85    0.19
  -6   6   0    0.91    0.16
  -6   6   0    0.82    0.14
   6   6   0    0.54    0.15
  -7  -6   0   32.30    1.61
   7  -6   0   34.18    1.61
   7  -6   0   33.46    1.79
   7  -6   0   29.42    1.53
  -7   6   0   33.34    1.42
   7   6   0   32.72    1.48
   7   6   0   32.76    1.50
   7   6   0   32.27    1.37
   7   6   0   33.56    1.43
   7   6   0   34.84    1.54
   8  -6   0    0.56    0.32
   8  -6   0    0.80    0.29
  -8  -6   0    0.57    0.28
   8  -6   0    0.61    0.31
   8   6   0   -0.02    0.15
   8   6   0    0.31    0.15
   8   6   0    0.43    0.19
  -8   6   0    0.51    0.13
   8   6   0    0.50    0.17
   8   6   0    0.31    0.16
   8   6   0    0.41    0.14
  -9  -6   0    6.60    0.50
   9  -6   0    6.53    0.52
   9  -6   0    6.57    0.56
   9  -6   0    6.29    0.47
   9  -6   0    5.84    0.42
   9   6   0    5.89    0.35
   9   6   0    6.22    0.39
   9   6   0    6.39    0.37
   9   6   0    5.89    0.41
   9   6   0    7.04    0.40
   9   6   0    6.27    0.35
  -9   6   0    6.31    0.36
  10  -6   0    2.37    0.27
  10  -6   0    2.33    0.36
  10  -6   0    2.28    0.32
  10  -6   0    2.25    0.37
 -10   6   0    2.63    0.21
  10   6   0    2.61    0.22
  10   6   0    2.60    0.25
  10   6   0    2.44    0.24
  10   6   0    2.03    0.24
  10   6   0    2.96    0.23
  10   6   0    2.84    0.22
  11  -6   0    2.40    0.30
  11  -6   0    1.96    0.34
  11  -6   0    2.41    0.25
  11  -6   0    1.65    0.31
  11   6   0    2.05    0.19
 -11   6   0    2.33    0.19
  11   6   0    2.03    0.21
  11   6   0    2.00    0.22
  11   6   0    2.25    0.20
  11   6   0    1.94    0.19
  11   6   0    1.87    0.21
 -12  -6   0    0.74    0.26
  12  -6   0    0.97    0.24
  12  -6   0    1.45    0.29
  12  -6   0    0.81    0.19
  12   6   0    1.10    0.18
  12   6   0    1.22    0.16
  12   6   0    1.14    0.15
  12   6   0    1.11    0.17
  12   6   0    1.07    0.15
 -12   6   0    0.83    0.13
  13  -6   0    1.51    0.23
  13  -6   0    1.56    0.21
  13  -6   0    1.46    0.26
 -13  -6   0    1.41    0.25
  13   6   0    1.61    0.15
 -13   6   0    1.46    0.14
  13   6   0    1.37    0.16
  13   6   0    1.47    0.15
  13   6   0    1.40    0.17
  13   6   0    1.66    0.16
  14  -6   0    0.75    0.19
 -14  -6   0    0.68    0.17
  14  -6   0    0.87    0.17
  14   6   0    0.65    0.12
  14   6   0    0.59    0.11
   0  -7   0   -0.08    0.36
   0  -7   0   -0.22    0.20
   0   7   0   -0.13    0.12
   0   7   0   -0.03    0.11
   1  -7   0    8.80    0.66
   1  -7   0    8.29    0.58
   1  -7   0    8.64    0.69
  -1  -7   0    7.74    0.61
  -1   7   0    7.42    0.41
   1   7   0    8.04    0.41
  -1   7   0    7.18    0.47
   1   7   0    7.43    0.47
   2  -7   0    5.65    0.47
  -2  -7   0    4.56    0.50
   2   7   0    5.04    0.30
   2   7   0    5.32    0.34
  -2   7   0    4.53    0.29
  -3  -7   0   13.00    0.78
   3  -7   0   13.01    0.82
  -3  -7   0   11.93    0.81
   3  -7   0   12.28    0.81
   3   7   0   12.90    0.61
   3   7   0   12.68    0.64
  -3   7   0   11.70    0.63
   3   7   0   13.62    0.66
  -3   7   0   12.42    0.60
  -4  -7   0   18.63    1.02
   4  -7   0   19.48    1.08
   4  -7   0   18.52    1.11
  -4  -7   0   19.66    1.07
   4   7   0   19.39    0.86
   4   7   0   18.60    0.90
   4   7   0   19.26    0.92
  -4   7   0   18.81    0.85
  -4   7   0   18.23    0.89
   4   7   0   18.14    0.82
   5  -7   0    6.04    0.54
   5  -7   0    6.00    0.55
  -5  -7   0    5.85    0.53
  -5   7   0    6.12    0.38
   5   7   0    5.89    0.35
   5   7   0    6.22    0.38
   5   7   0    6.42    0.38
   5   7   0    5.98    0.35
  -5   7   0    5.45    0.34
  -6  -7   0    0.62    0.33
   6  -7   0    0.39    0.28
   6  -7   0    0.03    0.29
  -6   7   0    0.48    0.12
   6   7   0    0.42    0.13
   6   7   0    0.24    0.15
   6   7   0    0.67    0.17
  -6   7   0    0.36    0.16
   6   7   0    0.22    0.16
   7  -7   0    0.80    0.28
  -7  -7   0    0.35    0.30
   7  -7   0    0.70    0.28
   7  -7   0    0.85    0.31
  -7   7   0    0.55    0.13
   7   7   0    0.76    0.17
   7   7   0    0.58    0.14
   7   7   0    0.53    0.17
   7   7   0    0.84    0.19
   7   7   0    0.49    0.16
   8  -7   0    1.17    0.30
   8  -7   0    1.58    0.30
   8  -7   0    2.60    0.38
  -8  -7   0    2.13    0.33
  -8   7   0    1.75    0.17
   8   7   0    1.71    0.20
   8   7   0    1.90    0.20
   8   7   0    1.64    0.21
   8   7   0    1.29    0.17
   8   7   0    1.84    0.21
   9  -7   0    1.97    0.31
   9  -7   0    2.15    0.29
   9  -7   0    1.47    0.33
  -9  -7   0    1.97    0.30
   9   7   0    1.37    0.19
   9   7   0    1.44    0.20
   9   7   0    2.03    0.21
   9   7   0    2.13    0.19
   9   7   0    1.99    0.19
  -9   7   0    1.90    0.17
  10  -7   0    0.08    0.24
 -10  -7   0    0.45    0.23
  10  -7   0    0.06    0.22
  10  -7   0    0.03    0.24
  10   7   0   -0.05    0.10
 -10   7   0    0.03    0.10
  10   7   0    0.14    0.14
  10   7   0   -0.03    0.12
  10   7   0   -0.04    0.13
  10   7   0   -0.28    0.12
  11  -7   0    2.22    0.30
 -11  -7   0    1.91    0.30
  11  -7   0    2.24    0.27
  11  -7   0    2.16    0.29
 -11   7   0    2.23    0.18
  11   7   0    2.45    0.18
  11   7   0    2.47    0.19
  11   7   0    2.36    0.21
  11   7   0    2.22    0.20
  11   7   0    2.15    0.18
  12  -7   0    4.83    0.36
  12   7   0    4.77    0.26
  12   7   0    4.63    0.28
  12   7   0    4.65    0.26
  13  -7   0    0.31    0.16
 -13  -7   0    0.38    0.15
  13   7   0    0.28    0.10
 -13   7   0    0.50    0.10
   0  -8   0    5.11    0.48
   0  -8   0    5.65    0.52
   0   8   0    5.72    0.35
   0   8   0    5.46    0.32
  -1  -8   0    0.05    0.33
  -1  -8   0   -0.35    0.26
   1  -8   0   -0.14    0.25
   1  -8   0    0.04    0.23
  -1   8   0   -0.05    0.11
  -1   8   0   -0.32    0.12
   1   8   0   -0.05    0.10
   1   8   0   -0.17    0.14
   2  -8   0    0.30    0.22
  -2  -8   0   -0.10    0.30
  -2  -8   0   -0.26    0.25
   2  -8   0    0.49    0.29
   2   8   0    0.03    0.15
  -2   8   0   -0.26    0.13
  -2   8   0    0.04    0.10
   2   8   0   -0.01    0.09
  -3  -8   0    0.84    0.33
  -3  -8   0    0.52    0.28
   3  -8   0    0.80    0.26
   3  -8   0    1.07    0.32
  -3   8   0    0.66    0.13
  -3   8   0    0.70    0.16
   3   8   0    0.69    0.17
   3   8   0    0.38    0.12
   4  -8   0   10.88    0.70
  -4  -8   0   10.54    0.69
  -4  -8   0   10.78    0.63
   4  -8   0   10.60    0.69
   4   8   0    9.55    0.50
  -4   8   0    9.77    0.50
  -4   8   0   10.02    0.52
   4   8   0    9.72    0.53
   5  -8   0    9.23    0.62
  -5  -8   0    8.08    0.60
   5  -8   0    8.37    0.61
  -5  -8   0    8.32    0.54
   5   8   0    8.04    0.42
  -5   8   0    8.48    0.45
   5   8   0    8.04    0.45
   5   8   0    7.86    0.43
  -5   8   0    8.15    0.43
  -6  -8   0    5.78    0.47
   6  -8   0    5.90    0.48
   6  -8   0    5.68    0.49
  -6   8   0    6.08    0.34
   6   8   0    5.01    0.34
   6   8   0    5.37    0.32
  -6   8   0    5.05    0.31
   6   8   0    5.36    0.32
  -7  -8   0    1.96    0.31
   7  -8   0    2.62    0.34
   7  -8   0    2.61    0.28
   7   8   0    2.44    0.22
   7   8   0    1.76    0.18
  -7   8   0    2.48    0.21
   7   8   0    2.04    0.20
  -7   8   0    2.35    0.19
   8  -8   0    4.27    0.34
  -8  -8   0    4.93    0.40
   8  -8   0    4.84    0.43
  -8   8   0    4.32    0.29
   8   8   0    4.42    0.27
   8   8   0    4.65    0.30
   8   8   0    4.26    0.27
  -8   8   0    4.77    0.27
   9  -8   0    1.68    0.28
   9  -8   0    1.33    0.22
  -9  -8   0    1.84    0.26
  -9   8   0    1.03    0.13
   9   8   0    1.39    0.16
   9   8   0    1.15    0.14
  -9   8   0    1.18    0.16
   9   8   0    1.28    0.15
  10  -8   0    2.47    0.25
  10  -8   0    2.49    0.30
 -10   8   0    2.75    0.20
  10   8   0    2.95    0.20
  10   8   0    2.76    0.20
  11  -8   0    0.36    0.15
 -11  -8   0    0.48    0.18
 -11   8   0    0.24    0.09
  11   8   0    0.28    0.09
   0  -9   0    0.19    0.20
   0   9   0    0.50    0.15
   0   9   0    0.03    0.10
  -1  -9   0    0.58    0.25
  -1  -9   0    0.18    0.22
   1  -9   0    0.34    0.23
  -1   9   0    0.47    0.11
   1   9   0    0.41    0.11
   1   9   0    0.34    0.14
  -1   9   0    0.52    0.15
   2  -9   0    2.64    0.32
  -2  -9   0    2.11    0.32
  -2  -9   0    2.65    0.30
   2  -9   0    2.90    0.30
  -2   9   0    3.00    0.21
  -2   9   0    3.39    0.24
   2   9   0    2.96    0.21
   2   9   0    2.88    0.23
   3  -9   0    0.11    0.19
  -3  -9   0    0.02    0.23
   3  -9   0   -0.06    0.21
  -3  -9   0    0.22    0.20
   3   9   0    0.13    0.10
   3   9   0    0.11    0.13
  -3   9   0    0.22    0.13
  -3   9   0    0.12    0.10
   4  -9   0    0.08    0.21
  -4  -9   0    0.28    0.24
   4  -9   0    0.36    0.20
  -4  -9   0   -0.03    0.17
  -4   9   0    0.06    0.12
   4   9   0    0.34    0.13
   4   9   0    0.12    0.10
  -4   9   0    0.18    0.10
  -5  -9   0    3.14    0.27
   5  -9   0    3.10    0.32
  -5  -9   0    2.62    0.32
   5  -9   0    3.10    0.31
  -5   9   0    3.17    0.21
  -5   9   0    3.15    0.22
   5   9   0    2.97    0.23
  -6  -9   0    0.13    0.21
   6  -9   0    0.03    0.19
   6  -9   0   -0.08    0.18
   6   9   0   -0.02    0.11
  -6   9   0    0.10    0.11
   6   9   0    0.11    0.12
  -6   9   0    0.11    0.09
  -7  -9   0   -0.10    0.19
   7  -9   0    0.09    0.17
  -7   9   0    0.05    0.10
   7   9   0   -0.03    0.10
   7   9   0    0.04    0.11
  -8   9   0    1.76    0.15
   8   9   0    1.71    0.15
  -9  -9   0    3.42    0.25
  -9   9   0    3.35    0.20
   9   9   0    3.23    0.20
   0 -10   0    1.42    0.19
   0  10   0    1.33    0.15
   1 -10   0    1.74    0.21
  -1 -10   0    2.18    0.22
  -1  10   0    2.18    0.18
   1  10   0    2.26    0.18
  -2 -10   0   -0.08    0.12
   2 -10   0   -0.05    0.14
   2  10   0    0.23    0.10
  -2  10   0    0.11    0.10
   3 -10   0    0.99    0.17
  -3 -10   0    0.62    0.14
  -3  10   0    1.25    0.13
   3  10   0    0.91    0.12
   4 -10   0    0.02    0.12
  -4 -10   0    0.11    0.11
   4  10   0    0.15    0.09
  -4  10   0    0.05    0.09
   5 -10   0    3.97    0.26
   5  10   0    4.08    0.23
  -5  10   0    4.33    0.23
  -6  10   0    0.20    0.08
   6  10   0    0.26    0.08
  18   0  -1    0.32    0.13
  18   0  -1    0.05    0.12
  18   0  -1    0.16    0.12
  17   0  -1    1.16    0.18
  17   0  -1    1.34    0.19
  17   0  -1    1.03    0.19
  17   0  -1    1.07    0.20
  17   0  -1    0.53    0.16
  16   0  -1   -0.09    0.17
  16   0  -1    0.00    0.16
  16   0  -1    0.14    0.15
  16   0  -1   -0.22    0.18
  16   0  -1   -0.09    0.18
  15   0  -1    4.87    0.37
  15   0  -1    4.68    0.35
  15   0  -1    4.69    0.33
  15   0  -1    4.24    0.32
  15   0  -1    4.57    0.38
  14   0  -1   -0.11    0.18
  14   0  -1    0.29    0.18
  14   0  -1    0.17    0.20
  14   0  -1   -0.06    0.17
  14   0  -1   -0.16    0.23
  14   0  -1    0.06    0.15
  13   0  -1    9.20    0.57
  13   0  -1    9.42    0.55
  13   0  -1    9.48    0.57
  13   0  -1    8.82    0.52
  13   0  -1    9.66    0.51
  13   0  -1    9.34    0.51
  12   0  -1   -0.19    0.12
  12   0  -1   -0.42    0.16
  12   0  -1   -0.18    0.18
 -11   0   1    5.24    0.42
  11   0  -1    5.32    0.38
  11   0  -1    5.64    0.37
  11   0  -1    4.87    0.32
  11   0  -1    6.14    0.39
  10   0  -1    0.17    0.14
  10   0  -1   -0.08    0.10
  10   0  -1   -0.10    0.10
 -10   0   1    0.02    0.14
  10   0  -1   -0.05    0.14
  10   0  -1    0.10    0.16
   9   0  -1   37.58    1.75
   9   0  -1   37.86    1.77
   9   0  -1   35.63    1.58
   9   0  -1   38.07    1.69
  -9   0   1   38.90    1.86
   8   0  -1   -0.03    0.10
  -8   0   1    0.08    0.13
  -7   0   1   19.56    1.14
   7   0  -1   21.23    1.00
  -7   0   1   22.98    1.07
  -6   0   1    0.11    0.14
   6   0  -1   -0.12    0.08
   6   0  -1    0.03    0.07
  -6   0   1   -0.05    0.11
  -5   0   1   51.84    2.95
   5   0  -1   58.72    2.73
   5   0  -1   60.65    2.58
   5   0  -1   60.92    3.23
   4   0  -1    0.39    0.06
   4   0  -1    0.43    0.06
   4   0  -1    0.47    0.07
  -4   0   1    0.74    0.10
   3   0  -1   13.34    0.69
   3   0  -1   14.45    0.66
  -3   0   1   15.91    0.76
   3   0  -1   14.48    0.82
   2   0  -1    0.05    0.03
   2   0  -1    0.01    0.03
   2   0  -1    0.01    0.03
   2   0  -1   -0.02    0.03
   1   0  -1    2.93    0.14
   1   0  -1    2.99    0.17
   1   0  -1    2.95    0.14
   1   0  -1    2.93    0.16
   0   0  -1    0.06    0.02
   0   0   1    0.11    0.02
   0   0  -1    0.14    0.03
   0   0  -1    0.11    0.02
  -1   0  -1   53.36    2.44
   1   0   1   55.56    2.92
  -1   0  -1   48.47    2.64
  -2   0  -1    0.18    0.05
   2   0   1    0.17    0.06
  -2   0  -1    0.19    0.08
   2   0   1    0.19    0.07
   3   0   1   99.98    5.61
  -3   0  -1   98.55    5.10
  -3   0  -1  107.74    4.72
   3   0   1   97.95    4.45
   4   0   1    0.05    0.08
  -4   0  -1    0.11    0.08
   4   0   1   -0.02    0.06
  -4   0  -1    0.11    0.12
   5   0   1    4.47    0.27
  -5   0  -1    4.64    0.32
  -5   0  -1    5.01    0.29
   5   0   1    4.60    0.30
  -6   0  -1    0.29    0.13
   6   0   1   -0.10    0.11
  -6   0  -1    0.10    0.14
  -7   0  -1   20.44    1.09
   7   0   1   18.34    0.95
  -7   0  -1   20.75    1.02
   8   0   1    0.01    0.11
  -8   0  -1   -0.18    0.12
   9   0   1   18.83    0.98
  -9   0  -1   20.86    1.05
   9   0   1   21.16    1.02
  -9   0  -1   17.29    0.96
   9   0   1   19.76    0.88
   9   0   1   20.27    0.93
 -10   0  -1    0.60    0.21
  10   0   1   -0.16    0.13
  10   0   1    0.15    0.12
  10   0   1    0.24    0.18
 -10   0  -1   -0.02    0.17
  10   0   1    0.13    0.12
  11   0   1    3.66    0.34
  11   0   1    3.03    0.29
 -11   0  -1    2.83    0.31
  11   0   1    3.39    0.25
  11   0   1    3.25    0.28
 -11   0  -1    2.91    0.32
  12   0   1   -0.09    0.23
  12   0   1    0.08    0.19
  12   0   1    0.20    0.21
 -12   0  -1    0.31    0.24
  12   0   1   -0.01    0.18
  12   0   1   -0.02    0.18
  12   0   1    0.25    0.16
  13   0   1   96.47    3.82
  13   0   1   93.63    3.96
  13   0   1   93.27    4.03
  13   0   1   96.00    4.31
  13   0   1   91.68    3.89
  13   0   1   96.47    4.12
 -13   0  -1   86.94    4.11
  14   0   1    0.09    0.19
  14   0   1   -0.02    0.20
  14   0   1   -0.32    0.16
  14   0   1    0.32    0.16
  14   0   1   -0.26    0.18
  14   0   1   -0.13    0.23
  15   0   1   13.69    0.78
  15   0   1   14.58    0.72
  15   0   1   15.23    0.72
  15   0   1   13.91    0.70
  15   0   1   13.67    0.76
  15   0   1   14.41    0.76
  16   0   1    0.09    0.19
  16   0   1   -0.05    0.15
  16   0   1    0.08    0.16
  16   0   1   -0.24    0.14
  16   0   1    0.12    0.16
  17   0   1    9.86    0.50
  18   1  -1    2.70    0.20
  18   1  -1    2.37    0.19
  18   1  -1    2.77    0.20
  17  -1  -1    1.71    0.22
  17  -1  -1    1.34    0.19
  17  -1  -1    1.51    0.22
  17  -1  -1    1.70    0.21
 -17   1   1    1.55    0.18
  17   1  -1    1.47    0.20
  17   1  -1    1.70    0.19
  17   1  -1    1.85    0.22
  17   1  -1    1.89    0.19
  17   1  -1    1.51    0.19
  16  -1  -1    1.67    0.24
  16  -1  -1    1.91    0.24
  16  -1  -1    1.51    0.22
  16  -1  -1    1.94    0.22
  16  -1  -1    1.19    0.23
  16  -1  -1    1.35    0.22
  16   1  -1    1.44    0.22
  16   1  -1    1.82    0.21
  16   1  -1    2.13    0.24
  16   1  -1    1.71    0.20
  15  -1  -1    0.24    0.20
  15  -1  -1    0.16    0.19
  15  -1  -1    0.40    0.23
  15  -1  -1    0.01    0.19
  15  -1  -1    0.08    0.15
  15  -1  -1    0.10    0.18
  15   1  -1    0.39    0.18
  15   1  -1    0.32    0.20
  15   1  -1    0.02    0.14
  15   1  -1    0.08    0.19
  15   1  -1   -0.18    0.19
  14  -1  -1    1.23    0.26
  14  -1  -1    1.07    0.23
  14  -1  -1    0.50    0.20
 -14  -1   1    1.38    0.27
  14  -1  -1    1.00    0.22
  14  -1  -1    1.10    0.23
  14  -1  -1    1.20    0.19
  14   1  -1    0.56    0.22
  14   1  -1    1.24    0.21
  14   1  -1    0.73    0.21
  14   1  -1    1.23    0.26
  14   1  -1    1.25    0.19
  13  -1  -1    2.96    0.28
  13  -1  -1    2.65    0.27
  13  -1  -1    3.11    0.33
 -13  -1   1    3.03    0.33
  13  -1  -1    3.07    0.32
  13  -1  -1    2.87    0.30
  13  -1  -1    2.91    0.26
  13   1  -1    2.54    0.30
  13   1  -1    2.94    0.28
  13   1  -1    2.76    0.25
  13   1  -1    3.49    0.32
  13   1  -1    2.63    0.25
  12  -1  -1   11.32    0.61
  12  -1  -1   11.74    0.67
  12  -1  -1   10.32    0.55
  12   1  -1   10.76    0.56
  12   1  -1   10.58    0.59
  12   1  -1   10.90    0.62
  11  -1  -1    5.25    0.32
 -11  -1   1    5.68    0.41
  11  -1  -1    5.49    0.35
  11  -1  -1    5.24    0.37
  11  -1  -1    5.31    0.38
  11   1  -1    5.22    0.36
  11   1  -1    5.87    0.32
 -11   1   1    4.57    0.40
  11   1  -1    5.17    0.34
  11   1  -1    4.74    0.36
  10  -1  -1    0.75    0.14
  10  -1  -1    0.82    0.14
  10  -1  -1    0.62    0.15
 -10  -1   1    1.00    0.17
  10  -1  -1    0.68    0.18
  10   1  -1    0.82    0.16
 -10   1   1    0.78    0.18
  10   1  -1    0.81    0.18
  10   1  -1    0.79    0.14
  10   1  -1    0.80    0.12
   9  -1  -1    2.31    0.21
  -9  -1   1    2.31    0.28
   9  -1  -1    2.67    0.20
   9  -1  -1    2.44    0.21
  -9  -1   1    2.92    0.25
   9  -1  -1    3.05    0.25
   9   1  -1    2.51    0.22
   9   1  -1    2.61    0.22
   9   1  -1    2.68    0.20
   9   1  -1    2.66    0.24
  -9   1   1    2.51    0.27
   8  -1  -1    5.19    0.32
  -8  -1   1    5.41    0.41
  -8   1   1    5.40    0.38
   8   1  -1    5.48    0.33
   8   1  -1    5.45    0.33
  -7  -1   1    1.16    0.22
   7  -1  -1    1.51    0.15
   7  -1  -1    1.49    0.16
   7   1  -1    1.35    0.15
   7   1  -1    1.24    0.15
  -7   1   1    1.34    0.19
  -6  -1   1    8.46    0.55
   6  -1  -1    9.09    0.45
   6  -1  -1    8.73    0.56
   6   1  -1    9.22    0.46
   6   1  -1    9.22    0.48
  -6   1   1    8.75    0.50
   5  -1  -1   49.59    2.28
  -5  -1   1   49.85    2.63
  -5  -1   1   54.59    2.84
   5  -1  -1   50.64    2.88
   5   1  -1   51.30    2.41
  -5   1   1   50.39    2.43
  -5   1   1   49.08    2.58
   5   1  -1   53.02    2.28
   4  -1  -1    0.21    0.06
  -4  -1   1    0.23    0.11
   4  -1  -1    0.17    0.10
  -4  -1   1    0.22    0.04
   4   1  -1    0.17    0.07
  -4   1   1    0.12    0.06
   4   1  -1    0.33    0.07
  -4   1   1    0.23    0.09
   3  -1  -1   91.45    4.01
  -3  -1   1   97.77    5.06
  -3  -1   1   99.51    4.62
   3  -1  -1   85.48    5.08
  -3   1   1   84.30    4.26
   3   1  -1   89.55    4.01
   3   1  -1   90.63    4.25
   2  -1  -1    5.74    0.38
  -2  -1   1    6.77    0.36
   2  -1  -1    6.04    0.29
   2   1  -1    5.92    0.33
   2   1  -1    6.19    0.31
   2   1  -1    6.05    0.29
  -2   1   1    5.99    0.32
   1  -1  -1    1.25    0.11
   1  -1  -1    1.44    0.10
  -1  -1   1    1.37    0.11
   1  -1  -1    1.34    0.08
  -1   1   1    1.55    0.09
  -1   1   1    1.23    0.08
   1   1  -1    1.34    0.09
   1   1  -1    1.16    0.09
   1   1  -1    1.38    0.07
   0  -1  -1    0.99    0.10
   0  -1   1    1.06    0.05
   0  -1  -1    1.11    0.09
   0  -1   1    1.08    0.10
   0   1  -1    1.06    0.08
   0   1   1    1.02    0.07
   0   1   1    0.93    0.07
   0   1  -1    0.98    0.07
   1  -1   1   53.00    2.31
  -1  -1  -1   46.77    2.67
   1  -1   1   56.13    2.95
  -1  -1  -1   55.08    2.92
   1   1   1   51.85    2.45
  -1   1  -1   51.81    2.46
  -1   1  -1   54.70    2.65
   1   1   1   51.45    2.33
  -2  -1  -1  645.17   35.20
   2  -1   1  715.21   30.78
  -2  -1  -1  742.78   38.97
   2  -1   1  777.85   38.88
   2   1   1  691.18   32.61
  -2   1  -1  739.84   35.25
  -2   1  -1  595.06   32.55
   2   1   1  719.79   30.76
   3  -1   1    4.14    0.31
   3  -1   1    4.34    0.22
  -3  -1  -1    3.85    0.29
   3   1   1    4.18    0.22
   3   1   1    3.99    0.23
  -3   1  -1    4.56    0.23
  -3   1  -1    3.39    0.24
   4  -1   1    0.70    0.15
   4  -1   1    0.74    0.09
  -4  -1  -1    0.59    0.16
  -4   1  -1    0.66    0.08
   4   1   1    0.68    0.10
   4   1   1    0.69    0.09
  -4   1  -1    0.56    0.11
   5  -1   1    1.17    0.19
  -5  -1  -1    1.48    0.22
   5  -1   1    1.43    0.13
  -5   1  -1    1.36    0.17
   5   1   1    1.47    0.15
   5   1   1    1.54    0.13
  -5   1  -1    1.33    0.14
   6  -1   1   91.64    3.87
   6  -1   1   80.04    4.87
  -6  -1  -1   87.74    4.45
   6   1   1   84.36    3.88
   6   1   1   91.24    4.09
  -6   1  -1   86.54    4.11
  -7  -1  -1   10.15    0.64
  -7  -1  -1   11.78    0.58
   7  -1   1   10.11    0.54
  -7   1  -1    9.93    0.59
   7   1   1    9.91    0.55
   8  -1   1    7.53    0.46
   8  -1   1    7.44    0.42
  -8  -1  -1    7.53    0.50
  -8  -1  -1    7.61    0.45
   8  -1   1    6.93    0.38
   8   1   1    7.41    0.42
  -8   1  -1    7.02    0.46
   8   1   1    6.85    0.43
   8   1   1    6.92    0.37
   9  -1   1   -0.04    0.11
  -9  -1  -1    0.22    0.14
  -9  -1  -1    0.24    0.21
   9  -1   1   -0.10    0.17
   9  -1   1   -0.06    0.12
   9  -1   1   -0.05    0.11
   9   1   1   -0.09    0.18
   9   1   1   -0.01    0.14
   9   1   1    0.02    0.15
   9   1   1    0.11    0.12
   9   1   1    0.07    0.11
  -9   1  -1    0.01    0.15
  10  -1   1    5.50    0.38
  10  -1   1    6.29    0.35
  10  -1   1    5.91    0.35
 -10  -1  -1    6.76    0.44
  10  -1   1    6.60    0.46
 -10  -1  -1    5.38    0.41
 -10   1  -1    5.44    0.42
  10   1   1    4.83    0.38
  10   1   1    5.41    0.38
  10   1   1    5.92    0.34
  10   1   1    6.61    0.43
  11  -1   1    2.55    0.24
  11  -1   1    2.47    0.22
 -11  -1  -1    2.67    0.29
 -11  -1  -1    2.52    0.32
  11  -1   1    2.84    0.32
  11  -1   1    2.01    0.25
 -11   1  -1    2.03    0.29
  11   1   1    2.59    0.26
  11   1   1    2.98    0.29
  11   1   1    2.45    0.22
  11   1   1    2.52    0.27
  12  -1   1    0.11    0.23
  12  -1   1   -0.01    0.17
  12  -1   1    0.12    0.22
  12  -1   1    0.29    0.20
  12  -1   1   -0.01    0.15
 -12  -1  -1    0.09    0.26
  12  -1   1   -0.01    0.18
  12   1   1   -0.10    0.18
  12   1   1    0.08    0.15
  12   1   1   -0.23    0.17
  12   1   1    0.30    0.25
  12   1   1    0.16    0.19
  12   1   1    0.23    0.17
  13  -1   1    1.75    0.24
  13  -1   1    1.97    0.25
  13  -1   1    1.52    0.24
  13  -1   1    2.18    0.31
  13  -1   1    2.60    0.26
 -13  -1  -1    1.75    0.30
  13  -1   1    1.46    0.29
  13   1   1    1.91    0.27
  13   1   1    1.92    0.23
  13   1   1    1.73    0.24
  13   1   1    2.07    0.31
  13   1   1    1.96    0.22
  14  -1   1    0.06    0.18
  14  -1   1   -0.44    0.21
  14  -1   1    0.33    0.17
 -14  -1  -1    0.26    0.22
  14  -1   1    0.10    0.19
  14  -1   1   -0.10    0.20
  14  -1   1    0.25    0.18
  14   1   1    0.05    0.15
  14   1   1    0.29    0.20
  14   1   1    0.10    0.18
  14   1   1    0.05    0.18
  14   1   1   -0.08    0.22
  15  -1   1    1.41    0.20
  15  -1   1    1.17    0.21
  15  -1   1    1.66    0.25
  15  -1   1    1.21    0.21
 -15  -1  -1    1.86    0.27
  15  -1   1    0.97    0.24
  15  -1   1    1.24    0.21
  15   1   1    1.76    0.20
  15   1   1    1.04    0.20
  15   1   1    1.43    0.24
  15   1   1    1.80    0.22
  15   1   1    1.25    0.22
  16  -1   1    3.99    0.33
  16  -1   1    4.05    0.31
  16  -1   1    4.60    0.31
  16  -1   1    4.55    0.35
  16  -1   1    4.58    0.33
  16   1   1    4.74    0.31
  16   1   1    4.97    0.31
  16   1   1    4.43    0.33
  16   1   1    4.43    0.31
 -16   1  -1    4.41    0.30
  17  -1   1    3.04    0.25
  17  -1   1    3.36    0.25
  17   1   1    3.39    0.24
  17   1   1    3.14    0.23
  17   1   1    3.07    0.24
 -17   1  -1    3.62    0.21
  17  -2  -1    0.40    0.16
  17  -2  -1    0.54    0.17
  17   2  -1    0.56    0.13
  17   2  -1    0.30    0.13
  17   2  -1    0.80    0.15
  16  -2  -1    3.87    0.35
  16  -2  -1    3.95    0.31
  16  -2  -1    4.22    0.34
  16  -2  -1    4.07    0.32
 -16   2   1    3.91    0.29
  16   2  -1    3.68    0.31
  16   2  -1    3.90    0.29
  16   2  -1    4.42    0.31
  16   2  -1    4.13    0.29
  15  -2  -1    1.14    0.23
  15  -2  -1    1.11    0.21
 -15  -2   1    1.19    0.26
  15  -2  -1    1.60    0.22
  15  -2  -1    1.25    0.25
  15  -2  -1    1.11    0.24
  15   2  -1    1.67    0.23
  15   2  -1    0.92    0.21
  15   2  -1    1.28    0.23
  15   2  -1    1.32    0.18
  15   2  -1    1.25    0.20
 -15   2   1    1.54    0.22
  14  -2  -1   -0.37    0.22
  14  -2  -1    0.13    0.19
 -14  -2   1   -0.34    0.23
  14  -2  -1    0.17    0.19
  14  -2  -1    0.01    0.21
  14  -2  -1    0.01    0.16
  14  -2  -1    0.07    0.18
  14   2  -1   -0.13    0.19
  14   2  -1    0.13    0.15
  14   2  -1    0.04    0.20
  14   2  -1    0.09    0.19
  14   2  -1    0.07    0.16
  13  -2  -1    4.07    0.36
  13  -2  -1    4.29    0.32
  13  -2  -1    4.90    0.34
  13  -2  -1    4.59    0.33
 -13  -2   1    3.27    0.37
  13  -2  -1    4.46    0.39
  13  -2  -1    3.97    0.32
  13   2  -1    4.43    0.36
  13   2  -1    3.47    0.33
  13   2  -1    3.73    0.30
  13   2  -1    4.40    0.36
  13   2  -1    4.60    0.31
  12  -2  -1    0.82    0.21
  12  -2  -1    1.02    0.22
  12  -2  -1    0.90    0.25
  12  -2  -1    0.66    0.17
  12  -2  -1    0.87    0.20
  12  -2  -1    0.83    0.24
  12   2  -1    0.81    0.18
  12   2  -1    0.30    0.16
  12   2  -1    0.72    0.21
  12   2  -1    0.68    0.22
  12   2  -1    1.13    0.24
  12   2  -1    0.71    0.17
  11  -2  -1    0.89    0.16
  11  -2  -1    0.88    0.18
  11  -2  -1    0.82    0.22
 -11  -2   1    0.64    0.18
  11  -2  -1    1.09    0.16
  11   2  -1    0.54    0.17
  11   2  -1    0.90    0.15
  11   2  -1    0.75    0.16
  11   2  -1    0.91    0.21
 -11   2   1    0.52    0.22
 -10  -2   1    4.87    0.37
 -10  -2   1    4.93    0.44
  10  -2  -1    4.55    0.30
  10  -2  -1    5.35    0.32
  10  -2  -1    5.04    0.38
  10  -2  -1    4.56    0.32
  10   2  -1    5.00    0.33
  10   2  -1    4.72    0.35
  10   2  -1    4.39    0.32
  10   2  -1    4.10    0.29
 -10   2   1    4.89    0.38
  10   2  -1    4.31    0.33
  -9  -2   1   10.87    0.74
   9  -2  -1   11.05    0.60
   9  -2  -1   11.66    0.64
   9  -2  -1   11.92    0.56
   9  -2  -1   11.44    0.58
   9   2  -1   11.47    0.55
   9   2  -1   11.88    0.62
   9   2  -1   11.55    0.64
  -9   2   1   10.60    0.67
   9   2  -1   12.35    0.62
   9   2  -1   11.70    0.59
   8  -2  -1    0.68    0.15
  -8  -2   1    1.07    0.22
   8  -2  -1    0.98    0.17
   8  -2  -1    0.99    0.13
   8  -2  -1    1.05    0.17
   8  -2  -1    1.36    0.15
   8   2  -1    1.12    0.14
   8   2  -1    1.13    0.14
   8   2  -1    0.90    0.18
   8   2  -1    1.23    0.14
   8   2  -1    0.95    0.14
  -8   2   1    1.12    0.19
   7  -2  -1   22.39    1.03
  -7  -2   1   20.18    1.22
   7  -2  -1   21.78    1.31
  -7   2   1   20.50    1.12
   7   2  -1   23.12    1.10
   7   2  -1   22.71    1.04
  -6  -2   1   14.01    0.87
   6  -2  -1   15.02    0.94
   6  -2  -1   15.70    0.72
  -6   2   1   14.21    0.79
   6   2  -1   14.55    0.76
   6   2  -1   16.29    0.73
  -5  -2   1   26.85    1.40
   5  -2  -1   25.72    1.52
   5  -2  -1   25.62    1.18
   5   2  -1   27.63    1.18
   5   2  -1   25.35    1.25
  -5   2   1   23.63    1.27
   4  -2  -1   45.04    1.91
  -4  -2   1   41.46    2.22
  -4  -2   1   46.88    2.39
   4  -2  -1   39.38    2.44
  -4   2   1   37.68    2.03
   4   2  -1   44.90    1.91
   4   2  -1   42.44    2.02
   3  -2  -1   45.63    2.90
  -3  -2   1   55.95    2.88
  -3  -2   1   54.44    2.64
   3  -2  -1   53.01    2.28
   3   2  -1   52.24    2.28
  -3   2   1   47.10    2.42
   3   2  -1   50.86    2.42
  -2  -2   1    0.33    0.09
  -2  -2   1    0.08    0.11
   2  -2  -1    0.13    0.05
   2  -2  -1    0.04    0.12
   2  -2  -1    0.07    0.07
   2   2  -1    0.04    0.05
   2   2  -1    0.24    0.08
  -2   2   1    0.21    0.07
  -1  -2   1   84.32    3.69
   1  -2  -1   66.24    4.06
  -1  -2   1   78.22    4.06
   1  -2  -1   61.51    3.66
  -1   2   1   71.57    3.19
   1   2  -1   75.52    3.19
  -1   2   1   73.40    3.39
   1   2  -1   70.12    3.39
   0  -2   1  140.04    7.43
   0  -2  -1  118.06    6.72
   0  -2  -1  128.70    7.41
   0   2  -1  136.87    5.85
   0   2   1  137.49    6.21
   0   2  -1  133.79    6.21
   0   2  -1  137.29    6.70
   0   2   1  135.53    5.86
  -1  -2  -1   11.72    0.71
   1  -2   1   12.48    0.55
   1  -2   1   11.65    0.75
  -1  -2  -1   10.24    0.67
  -1   2  -1   12.92    0.63
   1   2   1   12.17    0.57
  -1   2  -1   12.23    0.60
   1   2   1   12.62    0.59
  -2  -2  -1  211.09   11.28
   2  -2   1  209.92    8.93
   2  -2   1  186.86   11.33
  -2  -2  -1  176.67   10.26
  -2   2  -1  216.21   10.22
   2   2   1  208.63    8.95
  -2   2  -1  211.65    9.48
   2   2   1  208.84    9.47
  -3  -2  -1   43.00    2.46
   3  -2   1   48.91    2.11
  -3  -2  -1   50.66    2.64
   3  -2   1   44.99    2.73
   3   2   1   48.15    2.24
   3   2   1   46.84    2.13
  -3   2  -1   49.67    2.40
  -3   2  -1   47.22    2.26
  -4  -2  -1   12.12    0.77
   4  -2   1   12.48    0.85
   4  -2   1   13.49    0.62
  -4   2  -1   12.26    0.68
   4   2   1   14.04    0.65
   4   2   1   14.13    0.66
   5  -2   1   30.62    1.37
   5  -2   1   25.66    1.77
  -5  -2  -1   29.76    1.62
  -5   2  -1   30.88    1.49
   5   2   1   31.96    1.45
   5   2   1   31.11    1.39
   6  -2   1    0.78    0.11
   6  -2   1    0.47    0.20
  -6  -2  -1    0.84    0.23
   6   2   1    0.91    0.14
  -6   2  -1    0.75    0.17
   6   2   1    0.83    0.13
   7  -2   1   29.08    1.36
   7  -2   1   26.59    1.74
  -7  -2  -1   30.04    1.62
   7   2   1   30.70    1.39
  -7   2  -1   28.42    1.48
   7   2   1   31.15    1.44
   8  -2   1    1.24    0.16
   8  -2   1    0.81    0.13
   8  -2   1    1.12    0.15
  -8  -2  -1    1.34    0.24
   8  -2   1    0.97    0.21
   8   2   1    1.09    0.15
   8   2   1    0.88    0.16
  -8   2  -1    0.98    0.20
   8   2   1    1.18    0.18
   8   2   1    1.00    0.17
   8   2   1    0.91    0.13
   9  -2   1    3.07    0.23
   9  -2   1    2.92    0.23
   9  -2   1    3.01    0.30
  -9  -2  -1    3.20    0.34
  -9  -2  -1    3.52    0.28
   9  -2   1    2.98    0.24
   9   2   1    3.12    0.23
   9   2   1    2.54    0.24
   9   2   1    3.04    0.26
  -9   2  -1    2.94    0.30
   9   2   1    3.20    0.27
 -10  -2  -1    0.28    0.24
  10  -2   1    0.58    0.15
  10  -2   1    0.70    0.22
  10  -2   1    0.63    0.16
 -10  -2  -1    0.48    0.16
  10  -2   1    0.76    0.16
  10   2   1    0.70    0.17
 -10   2  -1    0.36    0.20
  10   2   1    0.41    0.17
  10   2   1    0.79    0.21
  10   2   1    0.63    0.15
  11  -2   1    0.99    0.18
  11  -2   1    1.08    0.19
  11  -2   1    1.11    0.28
 -11  -2  -1    0.76    0.26
 -11  -2  -1    1.32    0.23
  11   2   1    0.80    0.20
  11   2   1    0.97    0.20
  11   2   1    0.90    0.20
  11   2   1    1.38    0.17
  12  -2   1    7.54    0.49
  12  -2   1    7.19    0.44
  12  -2   1    7.71    0.45
  12  -2   1    7.38    0.54
  12  -2   1    7.17    0.45
  12  -2   1    7.46    0.45
 -12  -2  -1    6.28    0.51
  12   2   1    7.10    0.43
  12   2   1    7.61    0.45
  12   2   1    7.33    0.48
  12   2   1    7.31    0.42
  12   2   1    7.75    0.50
  13  -2   1   16.56    0.95
  13  -2   1   18.45    0.88
  13  -2   1   18.23    0.82
 -13  -2  -1   14.92    0.89
  13  -2   1   16.69    0.82
  13  -2   1   16.69    0.85
  13  -2   1   16.89    0.83
  13   2   1   16.44    0.86
  13   2   1   16.56    0.80
  13   2   1   16.61    0.88
  13   2   1   16.44    0.79
  13   2   1   16.52    0.82
  14  -2   1   24.97    1.08
  14  -2   1   23.26    1.23
  14  -2   1   22.54    1.12
  14  -2   1   23.72    1.09
  14  -2   1   22.44    1.12
 -14  -2  -1   21.48    1.16
  14   2   1   22.70    1.15
  14   2   1   23.13    1.12
  14   2   1   23.20    1.05
 -14   2  -1   24.02    1.08
  14   2   1   24.16    1.09
  14   2   1   23.60    1.07
  15  -2   1    0.05    0.20
 -15  -2  -1    0.31    0.21
  15  -2   1    0.12    0.18
  15  -2   1   -0.08    0.16
  15  -2   1    0.22    0.18
  15  -2   1   -0.03    0.20
  15   2   1    0.23    0.16
  15   2   1    0.17    0.17
 -15   2  -1   -0.02    0.14
  15   2   1    0.14    0.17
  15   2   1    0.10    0.15
  15   2   1    0.20    0.14
  16  -2   1    5.32    0.36
  16  -2   1    5.26    0.34
  16  -2   1    4.92    0.38
 -16   2  -1    4.91    0.30
  16   2   1    4.85    0.32
  16   2   1    5.32    0.32
  16   2   1    4.67    0.32
  16   2   1    5.01    0.34
 -16   2  -1    5.09    0.29
  16   2   1    5.66    0.32
  17  -2   1    0.54    0.15
  17  -2   1    0.56    0.14
  17   2   1    0.44    0.12
  17   2   1    0.21    0.12
  17   2   1    0.59    0.12
  17  -3  -1    6.09    0.36
  17  -3  -1    6.05    0.36
  17   3  -1    5.54    0.31
  17   3  -1    6.23    0.34
  16  -3  -1    0.32    0.18
  16  -3  -1    0.35    0.18
  16  -3  -1    0.21    0.17
  16  -3  -1    0.29    0.18
 -16  -3   1    0.24    0.21
  16   3  -1    0.23    0.12
  16   3  -1    0.31    0.15
 -16   3   1    0.23    0.12
  16   3  -1    0.35    0.14
  16   3  -1    0.34    0.16
 -15  -3   1    0.07    0.21
  15  -3  -1    0.67    0.20
  15  -3  -1    0.17    0.21
  15  -3  -1    0.16    0.17
  15  -3  -1    0.09    0.20
  15   3  -1    0.13    0.14
  15   3  -1    0.12    0.13
  15   3  -1    0.24    0.19
 -15   3   1   -0.02    0.14
  15   3  -1    0.00    0.16
  14  -3  -1    8.61    0.60
  14  -3  -1    8.45    0.57
  14  -3  -1    9.03    0.54
  14  -3  -1    9.34    0.55
  14  -3  -1    9.69    0.54
 -14  -3   1    9.54    0.60
 -14   3   1    9.71    0.52
  14   3  -1    9.06    0.49
  14   3  -1    9.69    0.51
  14   3  -1    9.92    0.52
  14   3  -1    9.33    0.56
  14   3  -1   10.02    0.54
  13  -3  -1    1.22    0.22
  13  -3  -1    1.22    0.21
  13  -3  -1    1.14    0.24
  13  -3  -1    0.97    0.28
  13  -3  -1    1.07    0.27
  13   3  -1    0.90    0.22
  13   3  -1    1.65    0.23
  13   3  -1    0.89    0.19
  13   3  -1    0.97    0.18
 -13   3   1    0.89    0.21
  13   3  -1    0.79    0.18
  12  -3  -1    0.19    0.16
  12  -3  -1    0.59    0.23
  12  -3  -1    0.27    0.22
  12  -3  -1    0.46    0.20
  12  -3  -1    0.49    0.30
  12   3  -1    0.42    0.20
  12   3  -1   -0.12    0.16
  12   3  -1    0.34    0.14
  12   3  -1    0.37    0.21
 -12   3   1    0.72    0.20
  12   3  -1    0.36    0.17
  11  -3  -1    0.88    0.25
  11  -3  -1    0.92    0.20
  11  -3  -1    0.83    0.17
 -11  -3   1    0.58    0.31
  11   3  -1    0.74    0.17
  11   3  -1    0.83    0.18
  11   3  -1    0.64    0.20
  10  -3  -1    6.76    0.46
 -10  -3   1    6.29    0.56
  10  -3  -1    7.16    0.40
  10  -3  -1    6.28    0.41
  10  -3  -1    6.84    0.40
  10   3  -1    7.16    0.41
  10   3  -1    7.00    0.38
  10   3  -1    6.10    0.43
  10   3  -1    6.60    0.43
 -10   3   1    6.48    0.47
   9  -3  -1   -0.03    0.09
   9  -3  -1    0.12    0.16
  -9  -3   1   -0.16    0.22
   9  -3  -1   -0.04    0.14
   9  -3  -1    0.10    0.18
   9  -3  -1    0.06    0.13
   9   3  -1    0.00    0.12
   9   3  -1    0.05    0.10
  -9   3   1   -0.06    0.15
   9   3  -1    0.07    0.17
   9   3  -1    0.04    0.11
   9   3  -1    0.01    0.11
   8  -3  -1    6.72    0.42
   8  -3  -1    6.50    0.37
   8  -3  -1    6.83    0.45
   8  -3  -1    6.48    0.38
  -8  -3   1    5.66    0.51
   8  -3  -1    6.44    0.52
   8  -3  -1    6.75    0.37
   8   3  -1    6.83    0.36
   8   3  -1    7.07    0.38
   8   3  -1    6.76    0.41
   8   3  -1    7.26    0.39
  -8   3   1    6.45    0.44
   8   3  -1    6.15    0.41
  -7  -3   1    3.84    0.38
   7  -3  -1    4.20    0.26
   7  -3  -1    3.70    0.38
   7  -3  -1    3.93    0.29
   7   3  -1    4.20    0.26
   7   3  -1    4.28    0.27
   7   3  -1    4.47    0.26
  -7   3   1    4.32    0.32
   7   3  -1    3.76    0.28
   6  -3  -1   81.66    4.81
   6  -3  -1   85.62    3.77
  -6  -3   1   76.95    4.37
  -6   3   1   84.82    4.02
   6   3  -1   93.14    3.77
   6   3  -1   85.35    4.00
   5  -3  -1    9.07    0.45
   5  -3  -1    8.14    0.62
  -5  -3   1    8.11    0.58
   5   3  -1    8.43    0.48
  -5   3   1    9.04    0.50
   5   3  -1    9.21    0.44
  -4  -3   1  152.36    7.78
  -4  -3   1  141.01    8.51
   4  -3  -1  154.62    6.75
  -4   3   1  151.60    7.16
   4   3  -1  155.56    7.16
   4   3  -1  164.85    6.75
   3  -3  -1    0.18    0.21
  -3  -3   1    0.19    0.17
  -3  -3   1    0.11    0.15
  -3   3   1    0.19    0.10
  -3   3   1    0.13    0.06
   3   3  -1    0.19    0.10
   3   3  -1    0.07    0.07
  -2  -3   1  200.58   11.83
  -2  -3   1  216.77   10.75
   2  -3  -1  186.94   10.70
   2  -3  -1  199.54   11.85
   2   3  -1  218.59    9.92
  -2   3   1  224.78    9.91
   2   3  -1  238.35    9.35
  -2   3   1  219.32    9.35
   1  -3  -1   36.94    2.28
   1  -3  -1   35.17    2.06
  -1  -3   1   37.20    2.29
  -1  -3   1   42.31    2.08
   1   3  -1   41.22    1.90
   1   3  -1   42.68    1.77
  -1   3   1   41.05    1.78
  -1   3   1   41.68    1.89
   0  -3   1    2.13    0.25
   0  -3  -1    1.82    0.23
   0  -3  -1    1.91    0.23
   0  -3   1    2.66    0.22
   0   3  -1    2.30    0.16
   0   3  -1    2.33    0.13
   0   3   1    2.37    0.15
   0   3   1    2.62    0.16
   1  -3   1   17.66    0.88
  -1  -3  -1   13.43    0.90
   1  -3   1   14.35    1.00
  -1  -3  -1   16.00    0.96
   1   3   1   16.45    0.75
  -1   3  -1   16.33    0.80
   1   3   1   16.95    0.79
  -1   3  -1   16.83    0.73
   2  -3   1   56.37    3.47
  -2  -3  -1   53.57    3.14
   2  -3   1   67.18    3.10
  -2  -3  -1   61.74    3.41
   2  -3   1   59.94    2.69
   2   3   1   62.16    2.71
   2   3   1   61.47    2.86
  -2   3  -1   62.55    2.87
  -3  -3  -1    3.82    0.25
   3  -3   1    3.45    0.21
   3  -3   1    3.04    0.40
  -3  -3  -1    3.28    0.34
   3   3   1    3.86    0.23
   3   3   1    3.44    0.23
  -3   3  -1    4.02    0.25
   4  -3   1    9.88    0.81
   4  -3   1   11.97    0.57
  -4  -3  -1   10.64    0.74
   4   3   1   13.07    0.60
  -4   3  -1   12.22    0.63
   4   3   1   12.68    0.62
   5  -3   1   34.09    1.57
   5  -3   1   31.30    2.08
  -5  -3  -1   33.11    1.88
  -5   3  -1   37.62    1.71
   5   3   1   36.59    1.61
   5   3   1   35.42    1.68
   6  -3   1    1.20    0.28
   6  -3   1    1.55    0.14
  -6  -3  -1    1.54    0.25
  -6   3  -1    1.87    0.20
   6   3   1    2.07    0.18
   6   3   1    1.52    0.16
   7  -3   1    2.83    0.26
   7  -3   1    2.08    0.31
  -7  -3  -1    2.60    0.32
   7  -3   1    2.18    0.20
   7  -3   1    2.60    0.19
   7   3   1    3.02    0.22
  -7   3  -1    2.30    0.20
   7   3   1    2.83    0.26
   7   3   1    2.43    0.22
  -7   3  -1    2.65    0.24
   7   3   1    2.52    0.22
   7   3   1    2.81    0.19
   8  -3   1    0.26    0.18
  -8  -3  -1    0.70    0.22
   8  -3   1    0.01    0.21
   8  -3   1    0.17    0.14
   8  -3   1    0.32    0.10
   8  -3   1    0.32    0.13
   8   3   1    0.20    0.14
  -8   3  -1    0.32    0.15
   8   3   1    0.14    0.18
  -8   3  -1    0.24    0.15
   8   3   1    0.16    0.11
   8   3   1    0.46    0.12
   8   3   1    0.30    0.12
   9  -3   1    7.65    0.46
   9  -3   1    9.09    0.54
   9  -3   1    8.26    0.46
   9  -3   1    8.33    0.46
  -9  -3  -1    8.67    0.63
  -9   3  -1    9.16    0.55
   9   3   1    8.70    0.51
   9   3   1    8.73    0.44
   9   3   1    8.29    0.51
   9   3   1    8.68    0.48
   9   3   1    8.01    0.49
  -9   3  -1    7.94    0.46
  10  -3   1   25.46    1.17
  10  -3   1   25.42    1.29
  10  -3   1   24.22    1.21
 -10  -3  -1   27.00    1.33
 -10  -3  -1   25.17    1.48
  10   3   1   26.12    1.12
 -10   3  -1   24.36    1.32
  10   3   1   24.32    1.18
 -10   3  -1   23.17    1.13
  10   3   1   24.28    1.24
  10   3   1   25.44    1.22
  11  -3   1    2.27    0.27
  11  -3   1    1.86    0.25
  11  -3   1    2.16    0.29
  11  -3   1    2.49    0.25
  11  -3   1    1.68    0.30
  11  -3   1    1.59    0.37
  11   3   1    2.08    0.23
  11   3   1    1.96    0.23
  11   3   1    1.81    0.21
  11   3   1    2.44    0.30
  11   3   1    2.05    0.26
 -11   3  -1    2.04    0.25
  11   3   1    2.23    0.26
  11   3   1    2.25    0.23
 -12  -3  -1    0.77    0.28
  12  -3   1    0.66    0.25
  12  -3   1    0.83    0.19
  12  -3   1    0.80    0.23
  12  -3   1    0.63    0.29
  12  -3   1    0.93    0.22
  12  -3   1    0.97    0.23
  12   3   1    0.46    0.21
  12   3   1    1.02    0.22
  12   3   1    0.86    0.22
 -12   3  -1    0.95    0.21
  12   3   1    1.00    0.17
  12   3   1    0.83    0.19
  13  -3   1    0.25    0.21
 -13  -3  -1    0.28    0.25
  13  -3   1    0.05    0.21
  13  -3   1   -0.11    0.17
  13  -3   1   -0.05    0.23
  13  -3   1    0.42    0.29
  13   3   1    0.42    0.20
 -13   3  -1   -0.01    0.15
  13   3   1   -0.05    0.18
  13   3   1    0.22    0.16
 -13   3  -1    0.07    0.16
  13   3   1   -0.06    0.13
  13   3   1    0.19    0.18
  14  -3   1    1.59    0.24
  14  -3   1    1.31    0.23
  14  -3   1    1.69    0.22
  14  -3   1    1.70    0.28
  14  -3   1    1.49    0.27
 -14  -3  -1    1.68    0.27
  14   3   1    1.92    0.23
  14   3   1    1.56    0.19
 -14   3  -1    1.52    0.19
  14   3   1    1.68    0.23
  14   3   1    1.81    0.22
 -14   3  -1    0.96    0.17
  14   3   1    1.53    0.20
  15  -3   1    1.00    0.24
  15  -3   1    1.46    0.22
 -15  -3  -1    1.22    0.24
  15  -3   1    1.35    0.21
  15  -3   1    1.48    0.22
  15   3   1    1.49    0.17
 -15   3  -1    1.58    0.17
  15   3   1    1.58    0.20
  15   3   1    1.66    0.19
  15   3   1    1.57    0.20
 -15   3  -1    1.48    0.16
  15   3   1    1.31    0.20
  16  -3   1    0.02    0.16
  16  -3   1    0.04    0.15
 -16   3  -1    0.36    0.10
  16   3   1    0.22    0.12
  16   3   1    0.01    0.12
  16   3   1    0.05    0.11
  16  -4  -1    1.40    0.19
  16  -4  -1    1.05    0.19
  16   4  -1    0.89    0.15
  16   4  -1    0.93    0.13
  15  -4  -1    6.63    0.41
  15  -4  -1    5.36    0.41
  15  -4  -1    6.71    0.46
  15  -4  -1    6.21    0.40
  15  -4  -1    5.93    0.40
  15   4  -1    6.27    0.35
  15   4  -1    6.29    0.36
  15   4  -1    6.51    0.39
  15   4  -1    7.62    0.40
 -15   4   1    6.59    0.36
  14  -4  -1    1.84    0.24
  14  -4  -1    2.08    0.25
  14  -4  -1    1.43    0.27
 -14  -4   1    1.35    0.28
  14  -4  -1    1.73    0.22
  14  -4  -1    2.23    0.29
  14   4  -1    1.79    0.22
  14   4  -1    1.61    0.22
  14   4  -1    1.81    0.19
 -14   4   1    1.91    0.19
  14   4  -1    2.14    0.21
  13  -4  -1    0.24    0.22
  13  -4  -1    0.08    0.19
  13  -4  -1    0.39    0.18
  13  -4  -1   -0.06    0.25
  13  -4  -1   -0.07    0.19
  13   4  -1    0.25    0.15
  13   4  -1    0.27    0.18
  13   4  -1    0.29    0.16
 -13   4   1    0.05    0.14
  13   4  -1    0.18    0.16
  13   4  -1    0.05    0.13
  13   4  -1    0.08    0.19
  12  -4  -1    1.05    0.23
  12  -4  -1    0.56    0.30
  12  -4  -1    0.36    0.18
  12  -4  -1    0.68    0.21
  12  -4  -1    0.91    0.24
 -12   4   1    1.03    0.17
  12   4  -1    0.38    0.16
  12   4  -1    0.80    0.19
  12   4  -1    0.75    0.18
  12   4  -1    0.79    0.16
  12   4  -1    0.71    0.19
  12   4  -1    0.56    0.17
  11  -4  -1   -0.19    0.18
  11  -4  -1    0.51    0.20
  11  -4  -1    0.13    0.21
  11  -4  -1    0.26    0.23
  11  -4  -1   -0.17    0.29
  11   4  -1    0.36    0.15
  11   4  -1    0.26    0.17
  11   4  -1    0.17    0.15
 -11   4   1    0.27    0.17
  11   4  -1    0.10    0.18
  11   4  -1    0.04    0.18
  11   4  -1   -0.22    0.14
  10  -4  -1    5.19    0.37
  10  -4  -1    5.86    0.43
  10  -4  -1    5.13    0.44
  10   4  -1    6.21    0.38
 -10   4   1    6.41    0.37
  10   4  -1    5.64    0.35
  10   4  -1    5.69    0.40
  -9  -4   1    0.66    0.29
   9  -4  -1    0.33    0.13
   9  -4  -1    0.16    0.22
   9  -4  -1    0.22    0.23
   9  -4  -1    0.41    0.17
   9  -4  -1    0.57    0.19
   9   4  -1    0.30    0.15
   9   4  -1    0.43    0.14
  -9   4   1    0.09    0.13
  -9   4   1    0.64    0.16
   9   4  -1    0.25    0.14
   9   4  -1    0.72    0.18
   8  -4  -1    1.33    0.20
   8  -4  -1    1.13    0.14
   8  -4  -1    1.14    0.20
  -8  -4   1    1.12    0.31
   8  -4  -1    1.00    0.25
  -8  -4   1    1.11    0.30
   8  -4  -1    0.99    0.26
  -8   4   1    1.05    0.17
   8   4  -1    1.31    0.20
   8   4  -1    1.17    0.15
   8   4  -1    0.92    0.15
   8   4  -1    0.98    0.17
  -8   4   1    1.39    0.16
   7  -4  -1    3.82    0.43
   7  -4  -1    3.82    0.38
   7  -4  -1    4.52    0.32
   7  -4  -1    4.12    0.27
  -7  -4   1    4.20    0.40
  -7  -4   1    3.72    0.42
   7  -4  -1    4.05    0.29
   7   4  -1    4.55    0.28
   7   4  -1    4.46    0.27
  -7   4   1    4.38    0.27
   7   4  -1    4.46    0.32
  -7   4   1    4.29    0.30
   7   4  -1    4.21    0.30
   6  -4  -1    0.73    0.25
   6  -4  -1    0.41    0.16
  -6  -4   1    0.52    0.28
  -6  -4   1    0.70    0.24
   6  -4  -1    0.48    0.11
   6  -4  -1    0.65    0.23
   6  -4  -1    0.78    0.17
   6   4  -1    0.63    0.13
   6   4  -1    0.92    0.15
  -6   4   1    0.69    0.13
   6   4  -1    0.39    0.17
  -6   4   1    0.56    0.13
   6   4  -1    0.54    0.13
   6   4  -1    0.59    0.13
   5  -4  -1   15.94    1.08
  -5  -4   1   14.32    0.98
  -5   4   1   17.00    0.78
  -5   4   1   16.58    0.84
   5   4  -1   17.05    0.85
  -4  -4   1   62.44    3.43
   4  -4  -1   60.71    3.77
  -4   4   1   68.74    2.92
   4   4  -1   66.64    3.12
  -4   4   1   68.38    3.11
  -3  -4   1    6.97    0.51
  -3  -4   1    6.24    0.48
   3  -4  -1    6.63    0.55
  -3   4   1    7.37    0.36
  -3   4   1    6.90    0.39
   3   4  -1    7.02    0.40
   2  -4  -1   29.79    1.86
  -2  -4   1   28.49    1.84
  -2  -4   1   31.98    1.70
   2   4  -1   32.63    1.52
  -2   4   1   33.14    1.42
  -2   4   1   31.41    1.51
  -1  -4   1   37.05    2.30
  -1  -4   1   40.97    2.10
   1  -4  -1   39.32    2.30
   1  -4  -1   35.97    2.08
   1   4  -1   40.24    1.89
  -1   4   1   41.97    1.78
  -1   4   1   40.12    1.88
   0  -4  -1    0.33    0.24
   0  -4   1    0.35    0.22
   0  -4  -1    0.15    0.19
   0  -4   1   -0.14    0.25
   0   4   1    0.13    0.09
   0   4  -1    0.16    0.10
   0   4   1    0.30    0.10
  -1  -4  -1    5.06    0.39
   1  -4   1    4.54    0.46
   1  -4   1    5.01    0.38
  -1  -4  -1    4.41    0.41
  -1   4  -1    4.94    0.30
   1   4   1    5.08    0.30
   1   4   1    5.59    0.29
  -2  -4  -1   12.94    0.78
  -2  -4  -1   11.27    0.77
   2  -4   1   10.82    0.87
  -2   4  -1   13.33    0.66
  -2   4  -1   13.01    0.59
   2   4   1   13.32    0.62
   2   4   1   12.66    0.65
  -3  -4  -1   32.77    1.99
   3  -4   1   32.47    2.21
  -3   4  -1   38.98    1.79
   3   4   1   37.59    1.78
  -3   4  -1   39.58    1.66
   3   4   1   38.67    1.69
   4  -4   1    0.72    0.10
  -4  -4  -1    0.50    0.25
   4  -4   1    0.81    0.28
   4   4   1    1.04    0.13
   4   4   1    0.79    0.12
  -4   4  -1    0.81    0.12
   5  -4   1    1.50    0.33
   5  -4   1    2.28    0.34
  -5  -4  -1    1.47    0.28
   5  -4   1    2.06    0.16
   5   4   1    2.40    0.19
  -5   4  -1    2.36    0.20
   5   4   1    2.08    0.22
   5   4   1    2.07    0.19
  -5   4  -1    1.89    0.16
   6  -4   1    5.13    0.48
   6  -4   1    4.68    0.52
  -6  -4  -1    5.65    0.44
  -6  -4  -1    5.19    0.47
   6  -4   1    5.39    0.32
   6  -4   1    5.60    0.37
  -6   4  -1    5.80    0.36
  -6   4  -1    5.39    0.31
   6   4   1    5.48    0.34
   6   4   1    5.76    0.35
   6   4   1    5.86    0.34
   6   4   1    5.37    0.31
   6   4   1    5.89    0.37
   7  -4   1    1.80    0.17
  -7  -4  -1    1.30    0.31
   7  -4   1    1.24    0.20
   7  -4   1    1.15    0.33
   7  -4   1    1.26    0.20
   7  -4   1    1.33    0.33
  -7  -4  -1    1.40    0.30
  -7   4  -1    1.60    0.16
   7   4   1    1.51    0.22
   7   4   1    1.67    0.16
  -7   4  -1    1.80    0.19
   7   4   1    1.68    0.18
   7   4   1    1.78    0.19
   7   4   1    1.35    0.17
   8  -4   1   -0.08    0.10
   8  -4   1   -0.05    0.26
   8  -4   1    0.50    0.19
  -8  -4  -1   -0.19    0.23
   8  -4   1    0.05    0.27
   8  -4   1   -0.18    0.16
   8   4   1    0.22    0.12
  -8   4  -1   -0.07    0.12
   8   4   1    0.02    0.18
  -8   4  -1   -0.28    0.12
   8   4   1    0.00    0.14
   8   4   1    0.20    0.13
   8   4   1    0.15    0.12
   9  -4   1   25.16    1.27
   9  -4   1   26.98    1.34
  -9  -4  -1   25.85    1.58
   9  -4   1   27.64    1.26
   9  -4   1   24.94    1.44
  -9   4  -1   26.86    1.19
   9   4   1   27.66    1.26
   9   4   1   27.33    1.36
   9   4   1   27.56    1.29
  -9   4  -1   26.10    1.37
   9   4   1   27.31    1.18
  10  -4   1    9.37    0.60
  10  -4   1    8.41    0.54
  10  -4   1    9.47    0.66
  10  -4   1    9.69    0.53
  10   4   1    9.52    0.49
  10   4   1    9.79    0.50
  10   4   1    8.95    0.49
  10   4   1   10.28    0.54
 -10   4  -1    8.99    0.50
  10   4   1    8.98    0.53
  10   4   1    9.09    0.56
  11  -4   1   -0.07    0.30
  11  -4   1    0.02    0.22
  11  -4   1    0.15    0.20
  11  -4   1    0.35    0.22
  11  -4   1   -0.03    0.18
  11   4   1   -0.03    0.16
  11   4   1    0.02    0.20
  11   4   1    0.42    0.15
  11   4   1    0.00    0.15
 -11   4  -1    0.03    0.14
  11   4   1    0.07    0.17
  11   4   1    0.20    0.18
  12  -4   1    0.48    0.30
  12  -4   1    0.76    0.20
 -12  -4  -1    0.09    0.25
  12  -4   1    0.55    0.22
  12  -4   1    0.63    0.24
  12  -4   1    0.40    0.20
  12   4   1    0.51    0.14
  12   4   1    0.65    0.19
  12   4   1    0.63    0.20
  12   4   1    0.47    0.17
  12   4   1    0.40    0.17
 -12   4  -1    0.58    0.16
 -13  -4  -1    0.09    0.22
 -13  -4  -1    0.17    0.24
  13  -4   1    0.45    0.28
  13  -4   1    0.08    0.18
  13  -4   1    0.21    0.21
  13  -4   1    0.52    0.22
  13   4   1    0.55    0.14
 -13   4  -1    0.39    0.14
  13   4   1    0.12    0.16
  13   4   1    0.38    0.16
  13   4   1    0.61    0.19
 -14  -4  -1    8.41    0.55
  14  -4   1    8.75    0.50
  14  -4   1    8.44    0.47
  14  -4   1    8.79    0.56
  14  -4   1    8.07    0.55
  14   4   1    8.74    0.45
 -14   4  -1    8.41    0.44
  14   4   1    8.82    0.47
  14   4   1    8.54    0.45
  14   4   1    7.87    0.48
  15  -4   1    4.31    0.34
 -15  -4  -1    3.59    0.34
  15  -4   1    5.14    0.34
  15  -4   1    4.44    0.31
  15   4   1    4.93    0.30
  15   4   1    4.93    0.28
  16  -4   1    0.13    0.13
  16  -4   1   -0.08    0.14
  16   4   1    0.02    0.09
  16   4   1    0.09    0.09
  16  -5  -1    1.51    0.17
  15  -5  -1    0.49    0.19
  15  -5  -1    0.24    0.17
  15  -5  -1    0.64    0.16
  15   5  -1    0.33    0.12
  15   5  -1    0.32    0.11
  14  -5  -1    5.76    0.38
  14  -5  -1    6.65    0.44
 -14  -5   1    6.31    0.46
  14  -5  -1    6.22    0.45
  14  -5  -1    5.47    0.40
  14  -5  -1    6.76    0.42
 -14   5   1    6.33    0.34
  14   5  -1    6.04    0.35
  14   5  -1    6.81    0.35
  14   5  -1    6.45    0.33
  14   5  -1    5.41    0.36
  14   5  -1    6.61    0.37
  13  -5  -1   -0.06    0.25
  13  -5  -1   -0.01    0.18
  13  -5  -1   -0.11    0.17
  13  -5  -1    0.30    0.19
  13  -5  -1    0.16    0.20
  13   5  -1   -0.14    0.12
  13   5  -1   -0.15    0.13
  13   5  -1    0.13    0.13
  13   5  -1    0.10    0.12
 -13   5   1    0.18    0.12
  13   5  -1   -0.17    0.15
  13   5  -1    0.03    0.13
  12  -5  -1    1.01    0.22
  12  -5  -1    0.52    0.28
  12  -5  -1    0.38    0.23
  12  -5  -1    0.50    0.21
  12  -5  -1    0.27    0.21
  12   5  -1    0.77    0.16
 -12   5   1    0.62    0.14
  12   5  -1    0.54    0.14
  12   5  -1    0.42    0.15
  12   5  -1    0.22    0.18
  12   5  -1    0.29    0.15
  12   5  -1    0.29    0.16
  11  -5  -1    0.35    0.21
  11  -5  -1    0.03    0.22
  11  -5  -1    0.47    0.24
  11  -5  -1    0.70    0.23
  11  -5  -1    0.77    0.31
  11  -5  -1    0.17    0.19
  11   5  -1    0.75    0.16
  11   5  -1    0.79    0.18
 -11   5   1    0.76    0.15
  11   5  -1    0.76    0.17
  11   5  -1    0.53    0.19
  11   5  -1    0.48    0.14
  11   5  -1    0.68    0.17
  10  -5  -1   19.30    0.93
  10  -5  -1   16.28    1.03
  10  -5  -1   18.41    1.00
  10  -5  -1   17.54    0.96
  10  -5  -1   17.16    0.88
  10  -5  -1   18.06    0.91
 -10   5   1   18.93    0.84
  10   5  -1   18.09    0.83
  10   5  -1   18.54    0.92
  10   5  -1   18.06    0.89
  10   5  -1   18.10    0.81
  10   5  -1   18.20    0.85
  10   5  -1   19.39    0.90
   9  -5  -1   -0.35    0.20
   9  -5  -1    0.14    0.27
   9  -5  -1    0.18    0.24
  -9  -5   1    0.57    0.34
   9  -5  -1    0.33    0.20
   9  -5  -1    0.27    0.18
   9   5  -1    0.22    0.16
   9   5  -1   -0.09    0.12
   9   5  -1    0.45    0.19
   9   5  -1    0.03    0.14
   9   5  -1    0.22    0.15
   9   5  -1   -0.19    0.14
  -9   5   1    0.17    0.12
  -8  -5   1    0.43    0.33
   8  -5  -1    0.31    0.19
  -8  -5   1    0.32    0.27
   8  -5  -1    0.14    0.24
   8  -5  -1   -0.21    0.22
   8  -5  -1   -0.21    0.16
   8   5  -1    0.11    0.14
  -8   5   1    0.03    0.11
  -8   5   1   -0.09    0.10
   8   5  -1   -0.10    0.12
   8   5  -1   -0.16    0.13
   8   5  -1   -0.08    0.15
  -7  -5   1    4.00    0.45
   7  -5  -1    3.82    0.30
   7  -5  -1    2.92    0.37
   7  -5  -1    3.59    0.31
  -7  -5   1    3.69    0.41
   7  -5  -1    3.52    0.43
  -7   5   1    3.47    0.27
   7   5  -1    4.03    0.26
   7   5  -1    3.61    0.29
   7   5  -1    3.64    0.29
  -7   5   1    3.77    0.24
   7   5  -1    3.14    0.25
   6  -5  -1    3.43    0.27
   6  -5  -1    3.95    0.31
  -6  -5   1    2.95    0.40
   6  -5  -1    4.09    0.39
   6  -5  -1    3.92    0.44
  -6  -5   1    2.99    0.41
   6   5  -1    4.12    0.26
  -6   5   1    3.89    0.27
   6   5  -1    3.99    0.29
   6   5  -1    3.68    0.29
   6   5  -1    3.53    0.25
  -6   5   1    3.48    0.23
   5  -5  -1   87.16    5.04
  -5  -5   1   84.36    3.88
  -5  -5   1   76.13    4.56
   5  -5  -1   88.12    4.24
   5  -5  -1   79.31    3.84
   5   5  -1   88.34    4.15
   5   5  -1   90.74    3.61
   5   5  -1   89.36    3.78
  -5   5   1   87.66    3.59
  -5   5   1   90.89    4.14
   5   5  -1   90.90    3.83
  -5   5   1   93.47    3.90
   4  -5  -1   47.83    2.36
   4  -5  -1   54.61    3.11
  -4  -5   1   48.87    2.82
   4  -5  -1   52.23    2.61
  -4  -5   1   47.34    2.40
   4   5  -1   52.71    2.30
   4   5  -1   52.71    2.53
   4   5  -1   53.14    2.33
  -4   5   1   54.09    2.51
   4   5  -1   54.13    2.20
  -4   5   1   52.29    2.18
  -4   5   1   57.67    2.37
  -3  -5   1   46.09    2.24
   3  -5  -1   51.22    2.43
   3  -5  -1   51.36    2.88
   3  -5  -1   40.25    2.18
  -3  -5   1   43.54    2.60
   3   5  -1   51.19    2.04
  -3   5   1   49.24    2.33
  -3   5   1   49.51    2.02
   3   5  -1   50.64    2.34
  -3   5   1   49.73    2.15
   3   5  -1   50.01    2.13
  -2  -5   1   85.37    4.78
  -2  -5   1   88.71    5.23
   2  -5  -1   93.75    5.26
   2  -5  -1   95.89    4.43
   2   5  -1   95.73    4.35
  -2   5   1   95.64    4.34
   2   5  -1   91.37    3.78
   2   5  -1   90.40    3.96
  -1  -5   1    1.17    0.27
  -1  -5   1    0.61    0.24
   1  -5  -1    1.58    0.25
  -1   5   1    0.97    0.13
   1   5  -1    0.83    0.13
   0  -5   1    1.25    0.27
   0  -5  -1    0.87    0.23
   0  -5   1    1.09    0.27
   0  -5  -1    1.65    0.30
   0   5   1    1.55    0.15
   0   5  -1    1.40    0.15
  -1  -5  -1    4.67    0.45
  -1  -5  -1    5.45    0.42
  -1  -5  -1    5.18    0.47
   1  -5   1    4.03    0.47
  -1   5  -1    5.34    0.32
   1   5   1    5.33    0.32
  -1   5  -1    5.01    0.28
   2  -5   1    5.46    0.50
  -2  -5  -1    5.60    0.50
   2  -5   1    5.32    0.55
  -2  -5  -1    6.35    0.49
   2   5   1    5.96    0.35
   2   5   1    6.21    0.35
  -2   5  -1    5.86    0.36
  -2   5  -1    5.91    0.31
  -3  -5  -1   27.05    1.61
   3  -5   1   27.97    1.53
   3  -5   1   24.37    1.77
  -3  -5  -1   28.78    1.39
   3   5   1   29.23    1.22
   3   5   1   28.76    1.30
  -3   5  -1   28.69    1.21
  -3   5  -1   29.94    1.40
   3   5   1   28.44    1.39
   4  -5   1   22.09    1.31
   4  -5   1   22.08    1.54
  -4  -5  -1   22.30    1.38
  -4  -5  -1   22.89    1.19
  -4   5  -1   24.31    1.02
  -4   5  -1   24.65    1.18
   4   5   1   23.94    1.18
   4   5   1   23.28    1.10
   4   5   1   22.92    1.07
   4   5   1   23.97    1.02
   5  -5   1    6.22    0.64
  -5  -5  -1    5.99    0.49
   5  -5   1    7.34    0.59
  -5  -5  -1    6.23    0.56
   5   5   1    6.91    0.38
   5   5   1    7.38    0.36
   5   5   1    6.07    0.40
   5   5   1    7.21    0.41
  -5   5  -1    6.32    0.35
  -5   5  -1    6.21    0.40
   6  -5   1    3.54    0.47
  -6  -5  -1    3.75    0.43
   6  -5   1    3.47    0.43
  -6  -5  -1    3.90    0.40
   6   5   1    4.29    0.25
   6   5   1    3.70    0.27
   6   5   1    3.75    0.30
  -6   5  -1    3.99    0.28
  -6   5  -1    3.52    0.24
   6   5   1    3.29    0.27
   7  -5   1    0.21    0.16
  -7  -5  -1   -0.02    0.24
  -7  -5  -1    0.24    0.27
   7  -5   1    0.01    0.30
   7  -5   1    0.41    0.33
  -7   5  -1    0.11    0.12
   7   5   1   -0.02    0.12
   7   5   1    0.34    0.18
   7   5   1    0.22    0.14
   7   5   1   -0.04    0.12
  -7   5  -1    0.09    0.12
   8  -5   1    8.76    0.67
  -8  -5  -1    9.37    0.59
   8  -5   1    9.27    0.82
   8  -5   1    9.46    0.55
   8   5   1    8.99    0.47
   8   5   1    8.59    0.53
   8   5   1    8.66    0.54
  -8   5  -1    8.28    0.46
   8   5   1    9.49    0.51
   9  -5   1    9.77    0.57
   9  -5   1   10.37    0.67
   9  -5   1    8.85    0.68
   9  -5   1    8.35    0.56
   9   5   1    8.80    0.48
   9   5   1    9.22    0.48
   9   5   1    8.54    0.47
   9   5   1    9.11    0.55
   9   5   1    9.49    0.53
   9   5   1    9.69    0.53
  -9   5  -1    9.46    0.48
  10  -5   1    1.37    0.23
  10  -5   1    1.41    0.33
  10  -5   1    1.50    0.36
  10  -5   1    1.62    0.28
  10   5   1    1.05    0.22
  10   5   1    1.63    0.22
  10   5   1    1.54    0.21
  10   5   1    1.36    0.18
  10   5   1    1.29    0.20
  10   5   1    1.76    0.17
 -10   5  -1    1.32    0.18
  11  -5   1    9.15    0.66
  11  -5   1    9.61    0.58
  11  -5   1    9.52    0.59
  11   5   1    9.03    0.55
  11   5   1   10.03    0.54
 -11   5  -1    9.42    0.50
  11   5   1   10.00    0.54
  11   5   1    9.18    0.49
  11   5   1    9.87    0.50
  11   5   1   10.08    0.49
 -12  -5  -1    0.78    0.25
  12  -5   1    0.18    0.29
  12  -5   1    0.10    0.22
  12  -5   1    0.02    0.18
  12   5   1    0.25    0.17
  12   5   1    0.07    0.12
 -12   5  -1    0.06    0.11
  12   5   1   -0.06    0.14
  12   5   1   -0.39    0.12
  12   5   1   -0.09    0.13
  13  -5   1    1.36    0.24
  13  -5   1    1.23    0.23
  13  -5   1    1.30    0.30
 -13  -5  -1    1.11    0.25
 -13  -5  -1    0.98    0.24
  13   5   1    0.85    0.17
  13   5   1    1.37    0.19
 -13   5  -1    1.32    0.15
  13   5   1    0.98    0.15
  13   5   1    0.93    0.16
 -14  -5  -1    0.18    0.17
  14  -5   1    0.39    0.18
 -14  -5  -1    0.44    0.20
  14  -5   1    0.53    0.22
  14  -5   1    0.10    0.19
  14   5   1    0.74    0.13
  14   5   1    0.34    0.13
  14   5   1    0.33    0.13
 -14   5  -1    0.54    0.11
  15  -5   1    2.52    0.23
  15   5   1    2.60    0.18
  15   5   1    2.49    0.18
  15   6  -1    0.37    0.09
  14  -6  -1    5.42    0.36
 -14  -6   1    5.49    0.36
  14  -6  -1    5.29    0.39
  14   6  -1    5.95    0.30
  14   6  -1    6.17    0.33
  13  -6  -1    3.11    0.32
  13  -6  -1    2.91    0.28
  13  -6  -1    2.31    0.26
  13   6  -1    2.28    0.21
  13   6  -1    2.52    0.22
  13   6  -1    2.58    0.19
 -13   6   1    2.76    0.19
  13   6  -1    2.52    0.20
  13   6  -1    2.82    0.20
  12  -6  -1    0.68    0.27
  12  -6  -1    1.41    0.22
  12  -6  -1    1.17    0.25
  12   6  -1    1.03    0.15
  12   6  -1    0.94    0.16
  12   6  -1    1.24    0.15
 -12   6   1    1.20    0.14
  12   6  -1    1.20    0.17
  12   6  -1    1.35    0.16
  12   6  -1    1.44    0.19
  11  -6  -1    3.49    0.34
  11  -6  -1    3.58    0.38
  11  -6  -1    4.74    0.41
  11  -6  -1    4.03    0.33
  11  -6  -1    4.20    0.35
  11   6  -1    4.18    0.29
  11   6  -1    3.83    0.26
  11   6  -1    3.89    0.29
  11   6  -1    3.18    0.28
  11   6  -1    3.60    0.26
 -11   6   1    3.78    0.25
  11   6  -1    3.63    0.26
  10  -6  -1    0.35    0.18
  10  -6  -1    0.67    0.23
  10  -6  -1    0.30    0.28
  10  -6  -1    0.41    0.26
  10  -6  -1    0.61    0.25
 -10  -6   1    0.10    0.28
 -10   6   1    0.53    0.13
  10   6  -1    0.35    0.14
  10   6  -1    0.40    0.16
  10   6  -1    0.18    0.14
  10   6  -1    0.59    0.15
  10   6  -1    0.26    0.16
  10   6  -1    0.14    0.16
   9  -6  -1    0.86    0.31
   9  -6  -1    0.97    0.22
  -9  -6   1    1.05    0.34
   9  -6  -1    1.03    0.26
   9  -6  -1    0.93    0.31
   9  -6  -1    0.75    0.26
   9   6  -1    0.73    0.16
   9   6  -1    1.10    0.20
   9   6  -1    0.91    0.16
   9   6  -1    0.83    0.18
   9   6  -1    0.88    0.19
  -9   6   1    0.99    0.15
   9   6  -1    0.69    0.16
   8  -6  -1    0.21    0.25
   8  -6  -1    0.31    0.24
   8  -6  -1    0.69    0.32
   8  -6  -1    0.22    0.27
  -8  -6   1    0.21    0.34
   8   6  -1    0.41    0.16
   8   6  -1    0.32    0.18
   8   6  -1    0.23    0.16
   8   6  -1    0.25    0.16
  -8   6   1    0.36    0.12
   8   6  -1    0.24    0.17
   8   6  -1    0.36    0.14
   7  -6  -1    0.16    0.29
   7  -6  -1    0.45    0.28
   7  -6  -1    0.04    0.24
  -7  -6   1   -0.21    0.30
   7  -6  -1    0.21    0.25
   7   6  -1    0.31    0.18
   7   6  -1    0.12    0.15
  -7   6   1    0.04    0.10
   7   6  -1   -0.05    0.16
   7   6  -1    0.22    0.14
   7   6  -1    0.27    0.12
  -6  -6   1    3.59    0.46
   6  -6  -1    3.95    0.49
   6  -6  -1    3.76    0.35
  -6  -6   1    3.80    0.50
   6  -6  -1    4.51    0.43
   6   6  -1    4.36    0.31
   6   6  -1    4.27    0.28
  -6   6   1    3.90    0.26
   6   6  -1    4.38    0.28
   6   6  -1    3.80    0.30
  -6   6   1    3.78    0.29
   5  -6  -1    5.61    0.51
   5  -6  -1    6.24    0.60
  -5  -6   1    5.32    0.57
  -5  -6   1    5.96    0.56
  -5   6   1    6.29    0.37
  -5   6   1    6.20    0.39
   5   6  -1    6.01    0.36
   5   6  -1    6.20    0.35
  -5   6   1    6.43    0.33
   5   6  -1    6.67    0.39
   5   6  -1    5.50    0.39
   4  -6  -1   -0.40    0.25
  -4  -6   1    0.44    0.32
  -4  -6   1   -0.54    0.27
   4  -6  -1    0.06    0.26
   4   6  -1   -0.14    0.14
   4   6  -1   -0.02    0.10
  -4   6   1    0.12    0.13
  -4   6   1   -0.04    0.11
   4   6  -1   -0.06    0.10
  -4   6   1   -0.04    0.10
   3  -6  -1   16.12    1.10
   3  -6  -1   15.85    0.93
  -3  -6   1   14.35    1.02
  -3  -6   1   15.72    0.92
   3   6  -1   16.36    0.84
   3   6  -1   15.84    0.73
  -3   6   1   15.12    0.82
  -3   6   1   16.54    0.77
  -3   6   1   15.40    0.71
   2  -6  -1   19.87    1.29
  -2  -6   1   18.21    1.07
  -2  -6   1   17.64    1.21
   2  -6  -1   20.43    1.10
   2   6  -1   20.05    0.88
   2   6  -1   20.05    1.02
  -2   6   1   20.32    0.94
  -2   6   1   19.31    1.00
  -2   6   1   20.01    0.87
   1  -6  -1    1.74    0.29
   1  -6  -1    2.15    0.29
  -1  -6   1    1.73    0.32
   1  -6  -1    0.78    0.37
  -1  -6   1    1.27    0.30
  -1  -6   1    1.15    0.38
  -1   6   1    1.35    0.15
  -1   6   1    1.68    0.18
   1   6  -1    1.54    0.16
  -1   6   1    1.29    0.16
   1   6  -1    1.78    0.18
   0  -6  -1    1.50    0.26
   0  -6   1    1.91    0.32
   0  -6  -1    1.19    0.34
   0  -6   1    1.64    0.32
   0  -6   1    1.81    0.43
   0  -6  -1    1.70    0.28
   0   6  -1    1.70    0.16
   0   6   1    1.82    0.19
   0   6  -1    1.60    0.17
   0   6   1    1.61    0.15
   0   6   1    1.79    0.17
   1  -6   1   -0.26    0.22
   1  -6   1    0.08    0.35
   1  -6   1    0.01    0.22
  -1  -6  -1    0.07    0.31
   1   6   1   -0.18    0.10
  -1   6  -1    0.08    0.10
   1   6   1    0.00    0.12
  -1   6  -1    0.00    0.09
   1   6   1    0.02    0.11
   2  -6   1    0.17    0.27
   2  -6   1    0.48    0.26
  -2  -6  -1    0.26    0.31
  -2  -6  -1    0.75    0.33
   2   6   1    0.37    0.12
  -2   6  -1    0.27    0.12
   2   6   1    0.46    0.11
   2   6   1    0.27    0.15
  -2   6  -1    0.57    0.11
   3  -6   1   27.92    1.45
  -3  -6  -1   25.80    1.55
  -3  -6  -1   25.19    1.31
   3  -6   1   22.26    1.66
  -3   6  -1   25.73    1.30
   3   6   1   25.83    1.12
   3   6   1   26.10    1.30
  -3   6  -1   26.04    1.13
   3   6   1   26.53    1.21
  -4  -6  -1   -0.10    0.27
   4  -6   1    0.02    0.29
  -4  -6  -1    0.36    0.31
   4  -6   1    0.16    0.30
  -4   6  -1    0.15    0.12
  -4   6  -1    0.19    0.11
   4   6   1    0.09    0.15
   4   6   1    0.19    0.10
   4   6   1    0.10    0.11
  -5  -6  -1    4.68    0.44
   5  -6   1    4.69    0.55
   5  -6   1    3.85    0.49
  -5  -6  -1    3.73    0.48
  -5   6  -1    3.77    0.29
   5   6   1    3.56    0.29
   5   6   1    4.07    0.30
  -5   6  -1    3.84    0.25
   5   6   1    4.08    0.26
   6  -6   1   46.24    2.47
  -6  -6  -1   47.72    2.22
   6   6   1   46.25    2.31
  -6   6  -1   46.92    2.00
   6   6   1   48.15    2.01
   6   6   1   48.17    2.11
   6   6   1   48.11    2.15
  -7  -6  -1   -0.08    0.29
   7  -6   1   -0.06    0.28
   7  -6   1   -0.06    0.31
   7  -6   1   -0.63    0.28
   7   6   1    0.19    0.17
   7   6   1    0.18    0.19
   7   6   1    0.07    0.15
   7   6   1    0.26    0.16
   7   6   1    0.02    0.13
  -7   6  -1   -0.05    0.10
   8  -6   1    6.17    0.52
   8  -6   1    6.55    0.58
  -8  -6  -1    6.43    0.50
   8  -6   1    5.33    0.46
   8   6   1    5.99    0.40
   8   6   1    6.30    0.39
  -8   6  -1    6.08    0.35
   8   6   1    5.91    0.38
   8   6   1    6.39    0.36
   8   6   1    5.80    0.36
   9  -6   1    7.94    0.54
  -9  -6  -1    7.94    0.54
   9  -6   1    8.45    0.59
   9  -6   1    7.94    0.64
   9   6   1    7.82    0.46
   9   6   1    8.00    0.48
  -9   6  -1    8.15    0.43
   9   6   1    7.19    0.42
   9   6   1    8.22    0.43
   9   6   1    7.76    0.46
  10  -6   1    0.17    0.25
  10  -6   1    0.36    0.29
  10  -6   1    0.24    0.28
  10  -6   1   -0.06    0.17
  10   6   1   -0.02    0.14
  10   6   1    0.01    0.15
  10   6   1    0.04    0.14
  10   6   1   -0.01    0.14
  10   6   1    0.21    0.16
 -10   6  -1    0.02    0.11
  10   6   1    0.17    0.12
  11  -6   1    0.04    0.17
  11  -6   1   -0.25    0.22
  11  -6   1    0.36    0.29
 -11  -6  -1    0.07    0.22
  11   6   1   -0.13    0.11
  11   6   1   -0.17    0.14
  11   6   1    0.12    0.14
  11   6   1    0.07    0.13
  11   6   1   -0.03    0.13
 -11   6  -1   -0.08    0.10
  12  -6   1    0.14    0.24
 -12  -6  -1    0.02    0.22
  12  -6   1   -0.05    0.21
  12  -6   1    0.06    0.16
  12   6   1   -0.06    0.12
  12   6   1    0.08    0.13
  12   6   1   -0.08    0.12
 -12   6  -1   -0.04    0.09
  12   6   1    0.02    0.13
  12   6   1    0.17    0.12
  13  -6   1    0.09    0.18
  13  -6   1    0.00    0.21
 -13  -6  -1    0.07    0.20
 -13  -6  -1    0.27    0.18
  13   6   1    0.05    0.10
  13   6   1   -0.10    0.11
  13   6   1    0.11    0.11
 -13   6  -1   -0.14    0.08
 -14  -6  -1    0.32    0.15
  14  -6   1    0.20    0.17
  14  -6   1    0.04    0.14
  14   6   1    0.28    0.09
  14   6   1    0.21    0.09
  13  -7  -1    0.22    0.16
 -13   7   1    0.01    0.10
  13   7  -1   -0.13    0.09
  13   7  -1   -0.05    0.08
  12  -7  -1   -0.05    0.19
 -12  -7   1   -0.14    0.21
  12  -7  -1   -0.03    0.18
  12   7  -1    0.02    0.11
  12   7  -1    0.05    0.09
  12   7  -1    0.22    0.10
 -12   7   1    0.12    0.09
  12   7  -1    0.06    0.11
  11  -7  -1    1.00    0.25
  11  -7  -1    0.83    0.25
  11  -7  -1    1.23    0.24
  11   7  -1    0.98    0.14
  11   7  -1    0.71    0.12
  11   7  -1    0.83    0.14
  11   7  -1    0.88    0.13
  11   7  -1    1.04    0.16
 -11   7   1    0.86    0.13
  10  -7  -1    2.34    0.33
 -10  -7   1    1.96    0.31
  10  -7  -1    2.24    0.29
  10  -7  -1    2.52    0.31
  10   7  -1    2.15    0.19
  10   7  -1    2.03    0.19
  10   7  -1    2.01    0.21
  10   7  -1    1.93    0.20
 -10   7   1    2.22    0.18
  10   7  -1    2.43    0.20
   9  -7  -1    0.20    0.24
   9  -7  -1   -0.09    0.24
   9  -7  -1   -0.17    0.24
  -9  -7   1    0.00    0.26
   9   7  -1    0.04    0.14
  -9   7   1   -0.16    0.09
   9   7  -1    0.05    0.11
   9   7  -1    0.22    0.14
   9   7  -1    0.05    0.13
   9   7  -1    0.04    0.14
   9   7  -1    0.02    0.14
   8  -7  -1    8.28    0.56
  -8  -7   1    8.99    0.63
   8  -7  -1    9.10    0.57
   8  -7  -1    8.60    0.66
  -8   7   1    9.10    0.46
   8   7  -1    8.79    0.45
   8   7  -1    9.30    0.49
   8   7  -1    9.40    0.47
   8   7  -1    9.12    0.45
   8   7  -1    8.21    0.48
   7  -7  -1    0.42    0.25
  -7  -7   1    0.36    0.33
   7  -7  -1    0.80    0.29
   7  -7  -1    0.87    0.27
   7   7  -1    0.50    0.15
   7   7  -1    0.22    0.14
  -7   7   1    0.50    0.12
   7   7  -1    0.59    0.14
   7   7  -1    0.38    0.17
  -7   7   1    0.52    0.16
   6  -7  -1    2.63    0.35
   6  -7  -1    3.56    0.43
  -6  -7   1    3.48    0.44
   6  -7  -1    3.03    0.34
   6  -7  -1    3.21    0.41
   6   7  -1    3.08    0.24
   6   7  -1    3.17    0.27
  -6   7   1    2.86    0.25
  -6   7   1    2.85    0.25
   6   7  -1    2.75    0.24
  -6   7   1    2.91    0.22
   5  -7  -1   57.69    2.80
   5  -7  -1   60.24    2.60
  -5  -7   1   52.97    2.58
  -5  -7   1   52.62    2.54
  -5   7   1   54.64    2.32
  -5   7   1   54.18    2.37
  -5   7   1   56.63    2.46
   5   7  -1   54.90    2.21
   5   7  -1   54.06    2.33
   5   7  -1   55.16    2.39
   4  -7  -1    0.92    0.31
   4  -7  -1    0.98    0.33
  -4  -7   1    1.04    0.36
  -4  -7   1    1.27    0.36
  -4   7   1    0.81    0.17
   4   7  -1    0.94    0.19
  -4   7   1    0.96    0.14
  -4   7   1    0.57    0.17
   4   7  -1    0.56    0.18
   4   7  -1    0.56    0.14
  -3  -7   1   20.52    1.15
   3  -7  -1   23.29    1.23
   3  -7  -1   23.31    1.18
  -3  -7   1   18.59    1.17
  -3   7   1   22.38    1.04
  -3   7   1   21.24    1.00
  -3   7   1   22.30    0.97
   3   7  -1   21.42    0.98
   3   7  -1   22.03    1.01
   2  -7  -1    5.74    0.44
  -2  -7   1    4.39    0.51
  -2   7   1    5.11    0.33
   2   7  -1    4.88    0.30
  -2   7   1    4.58    0.29
  -2   7   1    4.79    0.34
  -1  -7   1    0.62    0.35
   1  -7  -1    0.59    0.27
   1  -7  -1   -0.06    0.33
   1  -7  -1    0.60    0.26
   1   7  -1    0.51    0.15
  -1   7   1    0.44    0.13
   1   7  -1    0.55    0.12
  -1   7   1    0.47    0.14
  -1   7   1    0.75    0.16
   0  -7  -1    6.07    0.51
   0  -7   1    5.14    0.56
   0  -7   1    5.51    0.48
   0   7   1    5.94    0.36
   0   7   1    5.25    0.37
   0   7  -1    5.29    0.32
   0   7   1    5.40    0.32
   1  -7   1    0.64    0.31
   1  -7   1    0.32    0.26
   1  -7   1    0.41    0.40
  -1  -7  -1    0.73    0.37
   1   7   1    0.35    0.12
   1   7   1    0.38    0.16
  -1   7  -1    0.50    0.13
   1   7   1    0.33    0.14
   2  -7   1    6.18    0.53
  -2  -7  -1    5.27    0.53
   2   7   1    5.72    0.37
  -2   7  -1    6.26    0.34
   2   7   1    6.01    0.33
   2   7   1    5.35    0.36
   3  -7   1   22.26    1.24
  -3  -7  -1   21.94    1.12
   3  -7   1   20.89    1.18
  -3  -7  -1   20.94    1.16
  -3   7  -1   21.50    0.99
   3   7   1   21.62    1.02
  -3   7  -1   21.85    0.96
   3   7   1   20.02    0.99
   3   7   1   20.95    0.95
   4  -7   1    7.38    0.62
  -4  -7  -1    7.09    0.52
   4  -7   1    7.17    0.61
  -4  -7  -1    7.22    0.57
   4   7   1    7.76    0.43
  -4   7  -1    7.00    0.39
  -4   7  -1    6.98    0.41
   4   7   1    6.88    0.42
   4   7   1    7.15    0.39
   4   7   1    7.22    0.40
   5  -7   1   37.44    1.83
   5  -7   1   38.67    1.98
  -5  -7  -1   39.11    1.79
  -5   7  -1   36.41    1.58
  -5   7  -1   34.82    1.61
   5   7   1   37.15    1.51
   5   7   1   35.30    1.62
   5   7   1   36.44    1.68
   5   7   1   36.62    1.58
   6  -7   1    1.16    0.30
   6  -7   1    0.87    0.36
  -6  -7  -1    0.53    0.33
  -6   7  -1    0.64    0.18
  -6   7  -1    0.56    0.14
   6   7   1    1.14    0.19
   6   7   1    0.61    0.14
   6   7   1    0.47    0.18
   6   7   1    0.80    0.20
  -7  -7  -1    1.54    0.30
   7  -7   1    0.88    0.29
   7  -7   1    0.97    0.36
   7  -7   1    1.20    0.29
   7   7   1    1.17    0.19
   7   7   1    1.48    0.19
   7   7   1    1.01    0.19
  -7   7  -1    1.28    0.15
   7   7   1    1.14    0.16
  -8  -7  -1   10.17    0.64
   8  -7   1   10.48    0.64
   8  -7   1   10.31    0.63
   8  -7   1   11.26    0.76
   8   7   1   10.05    0.56
   8   7   1   10.19    0.54
  -8   7  -1   10.65    0.51
   8   7   1   10.18    0.50
   8   7   1   10.01    0.54
   8   7   1    9.40    0.51
   9  -7   1    1.38    0.28
  -9  -7  -1    0.92    0.25
   9  -7   1    1.18    0.26
   9  -7   1    0.82    0.29
  -9   7  -1    1.17    0.14
   9   7   1    1.23    0.17
   9   7   1    0.90    0.17
   9   7   1    0.90    0.14
   9   7   1    0.31    0.15
   9   7   1    0.91    0.18
  10  -7   1    2.60    0.35
  10  -7   1    2.59    0.30
  10  -7   1    2.53    0.32
 -10  -7  -1    2.11    0.32
  10   7   1    2.49    0.21
  10   7   1    2.76    0.23
  10   7   1    2.44    0.22
 -10   7  -1    2.68    0.19
 -11  -7  -1   -0.15    0.22
  11  -7   1    0.17    0.23
  11  -7   1    0.33    0.22
  11   7   1    0.41    0.13
  11   7   1    0.25    0.13
 -11   7  -1    0.23    0.10
  11   7   1    0.30    0.12
  12  -7   1   -0.16    0.18
 -12  -7  -1    0.00    0.17
  12   7   1    0.09    0.10
 -12   7  -1   -0.07    0.10
 -13  -7  -1    1.51    0.17
  13  -7   1    1.25    0.18
 -13   7  -1    1.32    0.12
  13   7   1    1.11    0.12
 -12  -8   1    2.93    0.24
  11  -8  -1    3.72    0.27
  11   8  -1    3.68    0.21
  11   8  -1    3.77    0.23
 -11   8   1    3.75    0.23
  10  -8  -1    0.29    0.17
  10  -8  -1    0.11    0.20
  10   8  -1   -0.06    0.11
 -10   8   1    0.10    0.11
  10   8  -1    0.09    0.09
  10   8  -1    0.14    0.11
   9  -8  -1    0.28    0.22
   9  -8  -1    0.13    0.18
  -9  -8   1    0.10    0.22
   9   8  -1    0.06    0.12
   9   8  -1    0.13    0.10
   9   8  -1    0.34    0.13
  -9   8   1    0.44    0.11
  -9   8   1    0.15    0.12
   8  -8  -1    0.73    0.21
   8  -8  -1    0.92    0.25
  -8  -8   1    0.31    0.25
  -8   8   1    0.62    0.12
  -8   8   1    0.70    0.15
   8   8  -1    0.67    0.15
   8   8  -1    0.59    0.14
   8   8  -1    0.65    0.13
   7  -8  -1    4.79    0.44
  -7  -8   1    4.08    0.43
  -7   8   1    5.39    0.32
  -7   8   1    5.17    0.29
   7   8  -1    5.02    0.30
   7   8  -1    4.59    0.30
   7   8  -1    5.04    0.32
   6  -8  -1   -0.04    0.27
   6  -8  -1    0.34    0.25
  -6  -8   1   -0.14    0.28
   6   8  -1   -0.07    0.13
  -6   8   1    0.20    0.11
  -6   8   1    0.04    0.13
   6   8  -1   -0.18    0.14
   6   8  -1    0.12    0.11
  -5  -8   1   -0.23    0.28
  -5  -8   1   -0.19    0.23
   5  -8  -1    0.10    0.24
   5  -8  -1    0.36    0.29
   5   8  -1    0.09    0.15
  -5   8   1    0.13    0.14
   5   8  -1   -0.01    0.11
  -5   8   1    0.09    0.11
   5   8  -1    0.39    0.15
  -4  -8   1    1.10    0.35
   4  -8  -1    0.47    0.24
   4  -8  -1    0.30    0.29
  -4  -8   1    0.38    0.28
   4   8  -1    0.71    0.17
  -4   8   1    0.51    0.15
   4   8  -1    0.48    0.13
  -4   8   1    0.36    0.12
   3  -8  -1    8.51    0.59
  -3  -8   1    7.99    0.62
  -3  -8   1    8.48    0.59
   3  -8  -1    7.81    0.56
  -3   8   1    7.78    0.44
   3   8  -1    7.93    0.42
   3   8  -1    7.75    0.45
  -3   8   1    8.05    0.42
   2  -8  -1    0.70    0.22
   2  -8  -1    0.47    0.28
  -2  -8   1    0.75    0.29
  -2  -8   1    0.44    0.33
  -2   8   1    0.54    0.13
  -2   8   1    0.48    0.15
   2   8  -1    0.64    0.12
   2   8  -1    0.52    0.17
   1  -8  -1    1.86    0.32
  -1  -8   1    1.38    0.38
  -1  -8   1    1.70    0.34
   1  -8  -1    2.09    0.39
   1  -8  -1    2.30    0.28
   1   8  -1    1.83    0.20
  -1   8   1    1.87    0.20
  -1   8   1    1.81    0.18
   1   8  -1    1.81    0.18
   0  -8  -1    0.05    0.27
   0  -8  -1    0.13    0.32
   0  -8   1    0.46    0.37
   0  -8   1    0.57    0.29
   0   8   1    0.22    0.14
   0   8   1    0.10    0.11
   0   8  -1    0.06    0.12
   0   8   1    0.24    0.16
   0   8  -1    0.23    0.14
  -1  -8  -1    1.21    0.29
   1  -8   1    1.19    0.31
  -1  -8  -1    1.26    0.34
   1  -8   1    1.24    0.26
  -1   8  -1    1.41    0.19
  -1   8  -1    1.09    0.15
   1   8   1    0.94    0.17
   1   8   1    1.04    0.14
   1   8   1    1.00    0.18
   2  -8   1    0.14    0.29
   2  -8   1    0.22    0.24
  -2  -8  -1    0.02    0.27
  -2  -8  -1    0.05    0.26
   2   8   1    0.06    0.14
   2   8   1    0.30    0.11
   2   8   1    0.31    0.15
  -2   8  -1    0.35    0.11
  -2   8  -1    0.13    0.15
   3  -8   1    9.16    0.63
  -3  -8  -1    8.99    0.57
  -3  -8  -1    8.19    0.62
   3  -8   1    9.23    0.65
  -3   8  -1    8.64    0.47
   3   8   1    8.98    0.49
   3   8   1    8.26    0.48
   3   8   1    8.54    0.45
  -3   8  -1    9.12    0.46
  -4  -8  -1    5.88    0.43
   4  -8   1    5.58    0.50
   4  -8   1    5.21    0.48
  -4  -8  -1    5.96    0.49
  -4   8  -1    4.96    0.31
   4   8   1    4.76    0.31
  -4   8  -1    5.56    0.33
   4   8   1    5.17    0.34
   4   8   1    5.52    0.35
   5  -8   1    6.00    0.50
   5  -8   1    5.82    0.50
  -5  -8  -1    4.84    0.46
  -5   8  -1    5.64    0.34
  -5   8  -1    5.31    0.32
   5   8   1    5.51    0.34
   5   8   1    5.46    0.35
   5   8   1    5.51    0.33
   6  -8   1    0.64    0.28
  -6  -8  -1   -0.01    0.24
   6   8   1    0.30    0.15
  -6   8  -1    0.35    0.11
   6   8   1    0.29    0.16
   6   8   1    0.35    0.15
  -6   8  -1    0.37    0.14
  -7  -8  -1    4.13    0.39
   7  -8   1    4.72    0.45
   7  -8   1    4.84    0.37
  -7   8  -1    4.79    0.28
  -7   8  -1    4.94    0.30
   7   8   1    4.50    0.29
   7   8   1    4.81    0.31
   7   8   1    4.62    0.31
   8  -8   1   -0.06    0.18
  -8  -8  -1    0.10    0.21
   8  -8   1   -0.11    0.22
  -8   8  -1    0.04    0.09
  -8   8  -1   -0.07    0.12
   8   8   1   -0.09    0.13
   8   8   1    0.26    0.14
   8   8   1   -0.03    0.13
   9  -8   1   -0.40    0.20
   9  -8   1   -0.10    0.17
  -9  -8  -1    0.14    0.20
  -9   8  -1    0.05    0.11
   9   8   1    0.09    0.11
   9   8   1   -0.02    0.11
   9   8   1    0.13    0.13
  -9   8  -1    0.16    0.09
 -10  -8  -1   -0.02    0.19
  10  -8   1   -0.18    0.15
 -10   8  -1    0.18    0.10
  10   8   1    0.02    0.10
 -11  -8  -1    1.68    0.20
  11  -8   1    1.93    0.19
 -11   8  -1    1.74    0.14
  11   8   1    1.55    0.14
  -9   9   1    0.48    0.09
   9   9  -1    0.37    0.10
  -8   9   1    0.22    0.10
   8   9  -1    0.18    0.10
   8   9  -1    0.35    0.11
  -7  -9   1    2.54    0.30
   7  -9  -1    2.78    0.29
  -7   9   1    2.62    0.20
   7   9  -1    3.12    0.21
   7   9  -1    3.43    0.20
  -6  -9   1    2.74    0.32
   6  -9  -1    3.69    0.32
   6  -9  -1    3.23    0.31
   6   9  -1    2.86    0.21
   6   9  -1    3.44    0.22
   6   9  -1    3.20    0.23
  -6   9   1    3.59    0.23
   5  -9  -1    2.83    0.31
  -5  -9   1    2.33    0.32
   5  -9  -1    2.66    0.29
  -5  -9   1    2.82    0.27
   5   9  -1    2.64    0.19
  -5   9   1    2.65    0.21
   5   9  -1    3.00    0.22
   4  -9  -1    5.67    0.43
   4  -9  -1    6.44    0.45
  -4  -9   1    5.05    0.45
  -4  -9   1    6.26    0.42
  -4   9   1    6.19    0.35
   4   9  -1    5.77    0.33
   4   9  -1    6.65    0.36
  -3  -9   1    2.50    0.30
   3  -9  -1    2.66    0.28
  -3  -9   1    2.61    0.34
   3  -9  -1    3.17    0.32
   3   9  -1    2.74    0.20
  -3   9   1    2.65    0.22
   3   9  -1    2.97    0.23
   2  -9  -1    2.21    0.25
  -2  -9   1    1.56    0.30
  -2  -9   1    1.40    0.26
   2  -9  -1    1.28    0.25
   2   9  -1    1.83    0.16
  -2   9   1    1.47    0.18
   2   9  -1    1.24    0.17
   1  -9  -1    3.73    0.35
  -1  -9   1    3.94    0.40
  -1  -9   1    3.18    0.36
   1   9  -1    4.09    0.28
   1   9  -1    4.56    0.26
  -1   9   1    4.08    0.28
   0  -9   1    1.00    0.25
   0  -9  -1    0.81    0.27
   0  -9  -1    0.88    0.23
   0   9  -1    1.21    0.17
   0   9  -1    0.86    0.13
   0   9   1    0.83    0.16
   1  -9   1    2.00    0.30
  -1  -9  -1    2.70    0.30
  -1  -9  -1    2.72    0.33
  -1   9  -1    2.88    0.20
  -1   9  -1    2.28    0.21
   1   9   1    2.66    0.22
   2  -9   1   -0.05    0.21
  -2  -9  -1   -0.06    0.18
  -2  -9  -1    0.72    0.25
   2  -9   1    0.18    0.20
   2   9   1    0.13    0.14
  -2   9  -1    0.07    0.12
  -2   9  -1    0.17    0.10
   3  -9   1    5.72    0.44
   3  -9   1    6.40    0.45
  -3  -9  -1    5.36    0.44
  -3  -9  -1    5.91    0.40
  -3   9  -1    5.75    0.33
  -3   9  -1    5.68    0.32
   3   9   1    6.14    0.35
  -4  -9  -1    2.73    0.31
   4  -9   1    2.11    0.29
  -4  -9  -1    2.72    0.26
   4  -9   1    2.42    0.30
  -4   9  -1    2.78    0.20
  -4   9  -1    2.34    0.20
   4   9   1    3.03    0.22
   5  -9   1   10.13    0.65
  -5  -9  -1   10.81    0.62
   5  -9   1   11.12    0.62
  -5   9  -1   10.33    0.51
   5   9   1   10.56    0.53
  -5   9  -1   10.97    0.52
  -6  -9  -1    1.05    0.22
   6  -9   1    0.44    0.20
  -6  -9  -1    0.39    0.23
  -6   9  -1    0.91    0.12
   6   9   1    0.92    0.14
  -6   9  -1    0.86    0.13
  -7  -9  -1    1.77    0.24
   7  -9   1    2.18    0.25
  -7  -9  -1    2.39    0.25
  -7   9  -1    1.84    0.16
   7   9   1    1.87    0.17
  -8  -9  -1    2.70    0.24
   8   9   1    2.86    0.19
  -8   9  -1    2.95    0.18
  -9  -9  -1    0.11    0.14
   9   9   1    0.14    0.08
  -9   9  -1    0.24    0.08
   6 -10  -1    0.00    0.11
  -6  10   1    0.09    0.08
   6  10  -1    0.28    0.08
   5 -10  -1    0.74    0.14
  -5  10   1    0.80    0.11
   5  10  -1    0.41    0.09
  -4 -10   1    0.09    0.12
   4 -10  -1   -0.07    0.12
   4  10  -1    0.13    0.09
  -4  10   1    0.01    0.09
   3 -10  -1   -0.09    0.13
  -3 -10   1    0.18    0.13
   3  10  -1    0.04    0.09
  -3  10   1    0.01    0.10
  -2 -10   1    0.03    0.13
   2 -10  -1   -0.29    0.13
   2  10  -1   -0.09    0.09
  -2  10   1    0.01    0.10
   1 -10  -1    0.10    0.14
  -1 -10   1    0.17    0.14
   1  10  -1    0.12    0.10
  -1  10   1    0.26    0.11
   0 -10  -1    0.46    0.15
   0 -10   1    0.31    0.15
   0  10   1    0.10    0.10
   0  10  -1   -0.12    0.10
  -1  10  -1    3.47    0.23
   1  10   1    3.74    0.23
  -2 -10  -1    1.40    0.18
   2 -10   1    1.77    0.20
   2  10   1    1.74    0.15
  -2  10  -1    1.87    0.16
  -3 -10  -1    1.93    0.19
   3 -10   1    2.21    0.21
  -3  10  -1    2.78    0.18
   3  10   1    2.10    0.17
   4 -10   1    0.02    0.12
  -4 -10  -1    0.03    0.10
  -4  10  -1   -0.02    0.08
   4  10   1    0.08    0.09
   5 -10   1    0.03    0.11
   5  10   1    0.05    0.07
  -5  10  -1    0.07    0.08
  18   0  -2   11.13    0.56
  18   0  -2   11.04    0.53
  17   0  -2   -0.06    0.15
  17   0  -2   -0.03    0.14
  17   0  -2    0.31    0.18
  17   0  -2   -0.01    0.16
  17   0  -2    0.17    0.17
  16   0  -2    4.75    0.35
  16   0  -2    4.73    0.33
  16   0  -2    5.52    0.38
  16   0  -2    4.57    0.33
  16   0  -2    4.58    0.36
  15   0  -2   -0.27    0.18
  15   0  -2   -0.05    0.20
  15   0  -2    0.04    0.21
  15   0  -2   -0.13    0.14
  15   0  -2    0.22    0.18
  14   0  -2   30.97    1.48
  14   0  -2   28.33    1.33
  14   0  -2   29.97    1.31
  14   0  -2   29.60    1.37
  14   0  -2   30.20    1.41
  14   0  -2   30.74    1.45
  13   0  -2   -0.05    0.17
  13   0  -2   -0.21    0.16
  13   0  -2   -0.05    0.13
  13   0  -2    0.07    0.22
  13   0  -2   -0.03    0.16
  13   0  -2    0.06    0.18
  12   0  -2   19.76    0.98
  12   0  -2   18.20    1.01
  12   0  -2   20.90    1.02
  12   0  -2   19.84    0.91
  11   0  -2    0.09    0.16
  11   0  -2    0.11    0.12
 -11   0   2    0.08    0.16
  11   0  -2    0.17    0.16
  11   0  -2   -0.06    0.12
  10   0  -2   14.54    0.76
  10   0  -2   14.80    0.68
  10   0  -2   14.80    0.73
 -10   0   2   15.61    0.83
  10   0  -2   13.94    0.75
   9   0  -2   -0.04    0.09
   9   0  -2    0.02    0.09
  -9   0   2   -0.15    0.12
   9   0  -2    0.14    0.14
  -8   0   2  212.15    9.94
   8   0  -2  213.25    9.37
   7   0  -2    0.11    0.10
  -7   0   2    0.25    0.16
  -7   0   2   -0.06    0.13
   7   0  -2    0.10    0.08
   6   0  -2   96.34    5.15
  -6   0   2   86.90    4.69
   6   0  -2   91.60    4.33
   6   0  -2   95.21    4.10
  -5   0   2    0.00    0.08
   5   0  -2    0.06    0.06
   5   0  -2    0.13    0.07
   5   0  -2    0.02    0.06
   4   0  -2    4.34    0.24
   4   0  -2    4.52    0.23
   4   0  -2    4.55    0.25
   4   0  -2    4.29    0.27
   3   0  -2    0.09    0.05
   3   0  -2    0.08    0.04
   3   0  -2    0.07    0.05
   3   0  -2    0.11    0.05
   2   0  -2   90.07    4.24
   2   0  -2   92.07    4.00
   2   0  -2   93.46    5.06
   2   0  -2   89.41    4.58
   1   0  -2    0.35    0.03
   1   0  -2    0.36    0.05
  -1   0   2    0.34    0.04
   0   0   2   45.55    2.01
   0   0  -2   44.74    2.53
   0   0  -2   44.83    2.29
   0   0  -2   46.58    2.12
   1   0   2    0.12    0.06
  -1   0  -2    0.01    0.05
   1   0   2    0.02    0.05
  -1   0  -2    0.08    0.08
   2   0   2  118.27    5.26
   2   0   2  122.24    6.63
  -2   0  -2  117.25    6.02
  -2   0  -2  120.10    5.56
  -3   0  -2   -0.03    0.10
   3   0   2    0.01    0.07
  -3   0  -2   -0.02    0.07
   3   0   2    0.03    0.09
  -4   0  -2   64.84    3.07
   4   0   2   70.20    3.65
   4   0   2   61.60    2.90
  -4   0  -2   64.14    3.32
   5   0   2   -0.07    0.11
  -5   0  -2    0.10    0.12
   5   0   2    0.03    0.11
  -5   0  -2   -0.01    0.14
  -6   0  -2    0.65    0.15
   6   0   2    0.63    0.14
  -6   0  -2    0.50    0.15
  -7   0  -2    0.30    0.16
  -7   0  -2   -0.10    0.13
   7   0   2    0.06    0.12
  -8   0  -2    1.36    0.19
   8   0   2    1.76    0.18
   8   0   2    1.59    0.16
  -8   0  -2    1.07    0.23
   8   0   2    1.48    0.18
   8   0   2    1.01    0.22
   9   0   2    0.05    0.12
  -9   0  -2    0.01    0.22
   9   0   2    0.27    0.20
   9   0   2    0.18    0.12
   9   0   2    0.07    0.12
  -9   0  -2   -0.17    0.14
  10   0   2   20.16    1.14
  10   0   2   25.40    1.20
 -10   0  -2   21.24    1.12
  10   0   2   23.50    1.08
  10   0   2   23.77    1.03
 -10   0  -2   22.88    1.23
  11   0   2   -0.07    0.16
  11   0   2    0.25    0.18
 -11   0  -2   -0.08    0.22
 -11   0  -2    0.27    0.19
  11   0   2   -0.11    0.22
  11   0   2    0.18    0.16
 -12   0  -2   20.21    1.05
  12   0   2   21.80    0.99
  12   0   2   21.62    0.98
  12   0   2   20.16    0.96
  12   0   2   19.66    1.04
  12   0   2   20.69    1.02
  12   0   2   21.67    1.12
 -13   0  -2   -0.01    0.21
  13   0   2   -0.26    0.18
  13   0   2   -0.11    0.17
  13   0   2   -0.17    0.18
  13   0   2   -0.02    0.25
  13   0   2   -0.11    0.20
  13   0   2   -0.28    0.15
  14   0   2    4.82    0.41
  14   0   2    4.46    0.35
  14   0   2    5.84    0.37
  14   0   2    5.57    0.38
  14   0   2    5.51    0.36
  14   0   2    5.66    0.42
  15   0   2   -0.22    0.17
  15   0   2   -0.13    0.20
  15   0   2    0.06    0.15
  15   0   2    0.28    0.17
  15   0   2   -0.25    0.16
  15   0   2    0.15    0.17
  16   0   2   -0.04    0.17
  16   0   2    0.01    0.14
 -16   0  -2    0.08    0.13
  16   0   2    0.04    0.15
  16   0   2    0.18    0.16
  17   0   2    0.20    0.13
  17   0   2   -0.09    0.12
  18  -1  -2   -0.11    0.13
  18  -1  -2    0.26    0.14
  18   1  -2    0.20    0.11
  18   1  -2    0.27    0.13
  18   1  -2    0.15    0.12
  17  -1  -2    6.55    0.40
  17  -1  -2    6.30    0.37
  17  -1  -2    6.22    0.41
  17   1  -2    6.05    0.41
  17   1  -2    6.94    0.40
  17   1  -2    6.31    0.36
  17   1  -2    6.24    0.38
 -17   1   2    6.35    0.38
  17   1  -2    5.96    0.37
  16  -1  -2    1.77    0.26
  16  -1  -2    1.63    0.24
  16  -1  -2    1.83    0.24
  16  -1  -2    1.45    0.21
  16  -1  -2    1.78    0.24
  16  -1  -2    1.68    0.23
  16   1  -2    1.69    0.23
  16   1  -2    1.78    0.21
  16   1  -2    1.81    0.20
  16   1  -2    1.75    0.24
  16   1  -2    1.87    0.23
  15  -1  -2   10.37    0.64
  15  -1  -2   11.39    0.57
  15  -1  -2   10.47    0.57
  15  -1  -2   10.70    0.62
  15  -1  -2   10.55    0.62
  15  -1  -2   10.87    0.59
  15   1  -2   10.87    0.60
  15   1  -2   11.40    0.61
  15   1  -2   11.18    0.64
  15   1  -2   10.18    0.57
  15   1  -2   10.48    0.56
  14  -1  -2    0.01    0.15
  14  -1  -2    0.04    0.18
  14  -1  -2    0.13    0.20
  14  -1  -2    0.09    0.22
  14  -1  -2   -0.33    0.18
  14  -1  -2   -0.05    0.19
  14   1  -2    0.16    0.17
  14   1  -2   -0.59    0.19
  14   1  -2    0.18    0.16
  14   1  -2   -0.22    0.19
  14   1  -2   -0.06    0.18
 -13  -1   2    1.81    0.32
  13  -1  -2    2.35    0.26
  13  -1  -2    1.70    0.25
  13  -1  -2    1.91    0.26
  13  -1  -2    2.14    0.24
  13  -1  -2    1.83    0.21
  13  -1  -2    2.27    0.28
  13   1  -2    2.06    0.26
  13   1  -2    1.87    0.25
  13   1  -2    1.93    0.27
  13   1  -2    2.00    0.21
  13   1  -2    1.68    0.22
  12  -1  -2   -0.10    0.13
  12  -1  -2   -0.20    0.16
  12  -1  -2    0.13    0.18
  12   1  -2   -0.06    0.14
  12   1  -2   -0.01    0.16
  12   1  -2    0.35    0.20
  12   1  -2    0.16    0.14
  11  -1  -2    5.36    0.33
 -11  -1   2    5.27    0.42
  11  -1  -2    5.42    0.38
  11  -1  -2    6.25    0.41
  11  -1  -2    5.97    0.37
 -11   1   2    5.32    0.43
  11   1  -2    5.77    0.36
  11   1  -2    5.79    0.38
  11   1  -2    5.87    0.34
  11   1  -2    6.05    0.39
  10  -1  -2    2.85    0.24
  10  -1  -2    3.39    0.28
  10  -1  -2    2.86    0.22
  10  -1  -2    2.85    0.20
 -10  -1   2    3.05    0.28
  10   1  -2    2.91    0.24
  10   1  -2    2.89    0.24
 -10   1   2    2.55    0.28
  10   1  -2    3.00    0.24
  10   1  -2    2.29    0.20
   9  -1  -2   -0.02    0.09
   9  -1  -2    0.21    0.12
   9  -1  -2   -0.01    0.14
   9  -1  -2    0.14    0.10
  -9  -1   2   -0.05    0.18
  -9  -1   2    0.04    0.12
   9   1  -2    0.12    0.10
   9   1  -2    0.12    0.09
   9   1  -2    0.05    0.12
   9   1  -2    0.06    0.13
  -9   1   2    0.05    0.15
   9   1  -2    0.13    0.10
   8  -1  -2    0.61    0.12
   8  -1  -2    0.61    0.11
  -8  -1   2    0.73    0.17
   8   1  -2    0.53    0.11
   8   1  -2    0.93    0.13
  -8   1   2    0.82    0.17
   7  -1  -2    5.13    0.30
   7  -1  -2    5.29    0.35
  -7  -1   2    4.41    0.37
   7   1  -2    5.25    0.30
  -7   1   2    5.31    0.35
   7   1  -2    5.20    0.32
  -6  -1   2    0.76    0.15
   6  -1  -2    0.00    0.08
   6  -1  -2    0.14    0.11
  -6   1   2   -0.02    0.13
   6   1  -2   -0.04    0.08
   6   1  -2    0.08    0.09
   5  -1  -2  146.58    6.39
  -5  -1   2  160.05    7.34
   5  -1  -2  147.89    8.07
   5   1  -2  150.51    6.38
   5   1  -2  144.68    8.04
  -5   1   2  142.08    6.78
  -5   1   2  134.06    7.29
   5   1  -2  136.29    6.76
  -4  -1   2    0.71    0.12
   4  -1  -2    0.58    0.07
  -4  -1   2    0.70    0.08
   4  -1  -2    0.58    0.10
   4   1  -2    0.55    0.07
   4   1  -2    0.85    0.08
  -4   1   2    0.59    0.10
   3  -1  -2   51.33    2.89
  -3  -1   2   54.67    2.87
   3  -1  -2   52.72    2.28
   3  -1  -2   49.86    2.59
  -3   1   2   48.68    2.42
   3   1  -2   53.13    2.27
   3   1  -2   50.22    2.61
   3   1  -2   52.11    2.42
   2  -1  -2   19.73    0.85
   2  -1  -2   19.27    0.96
   2  -1  -2   19.54    1.08
  -2  -1   2   19.58    1.07
  -2   1   2   16.35    0.90
   2   1  -2   18.82    0.90
   2   1  -2   19.14    0.84
   2   1  -2   18.72    0.97
   1  -1  -2   40.60    2.26
  -1  -1   2   42.51    2.27
  -1  -1   2   39.84    1.78
   1  -1  -2   37.70    2.05
  -1   1   2   41.41    1.89
   1   1  -2   40.35    1.90
   1   1  -2   40.59    2.05
  -1   1   2   40.86    1.79
   0  -1   2   22.30    1.16
   0  -1   2   20.29    0.89
   0  -1  -2   18.98    1.05
   0  -1  -2   20.71    1.14
   0   1   2   19.82    0.94
   0   1   2   18.75    0.91
   0   1  -2   20.62    1.03
   0   1  -2   19.93    0.96
   1  -1   2   10.26    0.64
  -1  -1  -2    9.88    0.58
   1  -1   2    9.95    0.48
  -1  -1  -2   11.37    0.60
   1   1   2   10.54    0.50
  -1   1  -2   10.62    0.52
   1   1   2   10.67    0.50
  -1   1  -2   10.47    0.55
  -2  -1  -2   54.79    2.82
   2  -1   2   50.40    2.24
   2  -1   2   52.84    2.87
  -2  -1  -2   48.31    2.60
   2   1   2   51.01    2.37
  -2   1  -2   45.36    2.39
  -2   1  -2   53.45    2.56
   2   1   2   49.19    2.26
   3  -1   2   20.89    0.95
   3  -1   2   22.65    1.23
  -3  -1  -2   20.75    1.12
   3   1   2   21.34    1.00
  -3   1  -2   21.62    1.07
  -3   1  -2   17.89    1.01
   3   1   2   20.33    0.97
   3   1   2   20.89    1.17
   4  -1   2    0.63    0.09
   4  -1   2    0.51    0.17
  -4  -1  -2    0.67    0.17
  -4   1  -2    0.54    0.09
   4   1   2    0.72    0.12
   4   1   2    0.48    0.09
  -4   1  -2    0.57    0.14
  -5  -1  -2    1.89    0.25
   5  -1   2    1.79    0.26
   5  -1   2    2.21    0.16
   5   1   2    2.21    0.17
  -5   1  -2    1.77    0.20
  -5   1  -2    2.06    0.17
   5   1   2    2.11    0.20
  -6  -1  -2    3.64    0.32
   6  -1   2    3.32    0.31
   6  -1   2    3.69    0.24
  -6  -1  -2    4.36    0.27
   6   1   2    3.46    0.26
  -6   1  -2    3.68    0.25
  -6   1  -2    3.13    0.28
  -7  -1  -2   13.94    0.82
   7  -1   2   13.83    0.69
  -7  -1  -2   14.92    0.74
  -7   1  -2   13.49    0.76
   7   1   2   12.91    0.71
   8  -1   2    7.84    0.51
  -8  -1  -2    7.97    0.48
   8  -1   2    8.23    0.46
   8  -1   2    7.43    0.41
   8  -1   2    7.92    0.42
  -8  -1  -2    8.18    0.54
  -8   1  -2    7.74    0.50
   8   1   2    7.61    0.47
   8   1   2    8.42    0.45
   8   1   2    8.12    0.41
   8   1   2    7.91    0.45
   9  -1   2    5.66    0.42
   9  -1   2    5.09    0.35
   9  -1   2    5.21    0.32
  -9  -1  -2    5.51    0.38
   9  -1   2    5.16    0.31
  -9  -1  -2    5.29    0.40
   9   1   2    5.15    0.34
  -9   1  -2    4.43    0.36
  -9   1  -2    4.62    0.38
   9   1   2    4.24    0.35
   9   1   2    5.24    0.39
   9   1   2    5.02    0.30
 -10  -1  -2    9.22    0.56
  10  -1   2    8.22    0.51
  10  -1   2    8.89    0.58
  10  -1   2    7.85    0.45
  10  -1   2    8.56    0.46
 -10  -1  -2    7.82    0.53
  10   1   2    8.55    0.45
  10   1   2    9.17    0.55
 -10   1  -2    7.98    0.51
  10   1   2    7.37    0.51
  10   1   2    9.24    0.50
 -10   1  -2    7.77    0.56
  11  -1   2    3.77    0.38
 -11  -1  -2    3.47    0.35
 -11  -1  -2    3.34    0.35
  11  -1   2    3.16    0.27
  11  -1   2    3.14    0.27
  11   1   2    3.43    0.29
  11   1   2    3.63    0.34
  11   1   2    3.41    0.26
  12  -1   2   12.24    0.62
  12  -1   2   11.72    0.62
  12  -1   2   11.54    0.63
  12  -1   2   12.14    0.62
  12  -1   2   12.28    0.74
 -12  -1  -2   11.08    0.69
  12  -1   2   11.11    0.67
  12   1   2   12.24    0.61
  12   1   2   12.11    0.66
  12   1   2   12.05    0.61
  12   1   2   12.84    0.71
  12   1   2   11.48    0.61
  12   1   2   11.09    0.68
  13  -1   2    7.42    0.47
  13  -1   2    7.99    0.47
 -13  -1  -2    7.28    0.52
  13  -1   2    7.03    0.46
  13  -1   2    7.91    0.52
  13  -1   2    8.31    0.56
  13  -1   2    7.89    0.47
  13   1   2    7.68    0.45
  13   1   2    8.22    0.49
  13   1   2    7.82    0.46
  13   1   2    7.11    0.51
  13   1   2    7.69    0.44
  14  -1   2    0.56    0.25
  14  -1   2    0.59    0.18
  14  -1   2    0.93    0.19
  14  -1   2    0.50    0.20
 -14  -1  -2    0.45    0.22
  14  -1   2    0.43    0.23
  14  -1   2    0.41    0.20
  14   1   2    0.60    0.24
  14   1   2    0.45    0.18
  14   1   2    0.72    0.17
  14   1   2    0.64    0.20
  14   1   2    0.35    0.18
  15  -1   2   10.13    0.52
  15  -1   2    9.06    0.52
 -15  -1  -2    9.23    0.54
  15  -1   2    9.60    0.55
  15  -1   2   10.05    0.52
  15  -1   2    8.79    0.58
  15   1   2    9.89    0.51
  15   1   2    8.76    0.53
  15   1   2    8.94    0.50
 -15   1  -2    9.56    0.51
  15   1   2    8.89    0.50
  15   1   2    8.68    0.54
  16  -1   2    0.08    0.18
  16  -1   2    0.11    0.15
  16  -1   2    0.06    0.14
  16   1   2    0.27    0.15
  16   1   2    0.22    0.16
 -16   1  -2   -0.05    0.12
  16   1   2    0.13    0.14
  16   1   2   -0.04    0.14
  16   1   2   -0.15    0.15
  17  -1   2    0.50    0.14
  17  -1   2    0.16    0.13
  17   1   2    0.25    0.11
 -17   1  -2    0.43    0.09
  17   1   2    0.34    0.12
  17   1   2    0.10    0.11
  17  -2  -2    1.01    0.20
  17  -2  -2    1.31    0.21
  17   2  -2    1.10    0.16
  17   2  -2    1.49    0.19
  17   2  -2    1.24    0.16
  16  -2  -2    1.09    0.21
  16  -2  -2    1.09    0.22
  16  -2  -2    1.28    0.23
  16  -2  -2    0.92    0.23
  16   2  -2    1.04    0.18
 -16   2   2    1.64    0.20
  16   2  -2    1.25    0.21
  16   2  -2    0.65    0.19
  16   2  -2    1.19    0.18
  16   2  -2    1.12    0.17
  15  -2  -2    2.21    0.25
  15  -2  -2    1.93    0.28
 -15  -2   2    1.90    0.31
  15  -2  -2    2.32    0.27
  15  -2  -2    2.17    0.24
  15  -2  -2    2.66    0.30
  15   2  -2    2.31    0.25
  15   2  -2    2.72    0.28
  15   2  -2    2.42    0.27
  15   2  -2    2.51    0.23
  15   2  -2    2.34    0.23
  14  -2  -2    0.02    0.21
  14  -2  -2   -0.12    0.18
  14  -2  -2    0.23    0.19
  14  -2  -2    0.06    0.20
 -14  -2   2    0.58    0.25
  14  -2  -2    0.08    0.16
  14   2  -2    0.05    0.19
  14   2  -2   -0.01    0.21
  14   2  -2   -0.03    0.18
  14   2  -2    0.20    0.15
  14   2  -2    0.09    0.16
  13  -2  -2    4.52    0.39
  13  -2  -2    5.33    0.36
  13  -2  -2    4.50    0.37
  13  -2  -2    4.82    0.33
  13  -2  -2    4.55    0.34
  13   2  -2    4.42    0.37
  13   2  -2    4.27    0.35
  13   2  -2    4.59    0.33
  13   2  -2    4.89    0.36
  13   2  -2    4.68    0.32
  13   2  -2    4.27    0.32
  12  -2  -2    0.80    0.22
  12  -2  -2    0.62    0.22
  12  -2  -2    0.89    0.20
  12  -2  -2    0.94    0.22
  12  -2  -2    0.74    0.17
  12   2  -2    1.18    0.23
  12   2  -2    0.59    0.22
  12   2  -2    0.78    0.18
  12   2  -2    0.87    0.18
  12   2  -2    0.94    0.17
  11  -2  -2    0.62    0.15
 -11  -2   2    0.84    0.21
  11  -2  -2    0.87    0.19
  11  -2  -2    0.56    0.14
  11  -2  -2    0.76    0.21
  11   2  -2    0.52    0.15
 -11   2   2    0.49    0.22
  11   2  -2    0.44    0.19
  11   2  -2    0.64    0.17
  11   2  -2    0.62    0.14
  10  -2  -2    3.13    0.23
  10  -2  -2    3.14    0.23
  10  -2  -2    3.50    0.29
 -10  -2   2    3.06    0.36
  10  -2  -2    2.75    0.24
 -10   2   2    2.73    0.31
  10   2  -2    2.74    0.26
  10   2  -2    3.02    0.27
  10   2  -2    3.21    0.24
  10   2  -2    2.98    0.23
  10   2  -2    2.85    0.23
  -9  -2   2    9.29    0.65
   9  -2  -2    8.99    0.49
   9  -2  -2    9.65    0.55
   9  -2  -2   10.00    0.47
   9  -2  -2    9.44    0.52
   9   2  -2    9.63    0.52
  -9   2   2    8.59    0.58
   9   2  -2    9.09    0.50
   9   2  -2    9.27    0.51
   9   2  -2    9.50    0.47
   9   2  -2   10.29    0.55
   8  -2  -2   27.22    1.53
   8  -2  -2   24.29    1.21
   8  -2  -2   26.08    1.25
  -8  -2   2   23.82    1.44
   8  -2  -2   25.64    1.18
  -8   2   2   24.34    1.32
   8   2  -2   27.62    1.22
   8   2  -2   25.80    1.12
   8   2  -2   27.23    1.29
   7  -2  -2  123.67    6.80
   7  -2  -2  125.30    5.38
  -7  -2   2  113.93    6.19
  -7   2   2  111.48    5.72
   7   2  -2  126.93    5.37
   7   2  -2  126.61    5.70
   6  -2  -2    4.02    0.33
   6  -2  -2    4.33    0.25
  -6  -2   2    4.10    0.35
   6   2  -2    4.35    0.25
   6   2  -2    4.53    0.28
  -6   2   2    3.81    0.30
   5  -2  -2    0.30    0.15
   5  -2  -2    0.22    0.08
  -5  -2   2    0.14    0.16
  -5  -2   2    0.07    0.08
   5   2  -2    0.12    0.08
   5   2  -2    0.03    0.10
  -5   2   2   -0.01    0.14
   4  -2  -2    1.83    0.14
  -4  -2   2    1.99    0.20
  -4  -2   2    1.97    0.16
   4  -2  -2    1.75    0.19
   4   2  -2    1.92    0.16
  -4   2   2    1.73    0.17
   4   2  -2    1.80    0.12
   3  -2  -2   11.30    0.60
  -3  -2   2   12.82    0.70
   3  -2  -2   11.52    0.56
   3  -2  -2   11.57    0.72
  -3  -2   2   14.07    0.68
   3   2  -2   11.19    0.59
  -3   2   2   10.86    0.59
   3   2  -2   12.34    0.54
   3   2  -2   11.21    0.63
   2  -2  -2  238.79   13.59
  -2  -2   2  299.42   15.03
   2  -2  -2  267.76   15.03
  -2   2   2  266.26   11.88
   2   2  -2  271.09   12.60
   2   2  -2  280.89   11.88
   2   2  -2  268.51   13.61
  -2   2   2  278.30   12.59
   1  -2  -2   10.13    0.63
   1  -2  -2    9.89    0.57
  -1  -2   2   11.36    0.64
  -1   2   2   10.14    0.51
   1   2  -2   10.90    0.53
  -1   2   2   10.15    0.49
   1   2  -2   10.49    0.55
   0  -2   2  114.70    5.95
   0  -2  -2   98.99    5.38
   0  -2  -2  111.90    5.92
   0   2  -2  101.63    4.97
   0   2  -2  107.85    5.36
   0   2   2  106.99    4.95
   0   2   2  104.49    4.69
   0   2  -2  105.86    4.67
   1  -2   2   57.95    3.35
  -1  -2  -2   55.48    3.03
   1  -2   2   60.22    2.60
  -1  -2  -2   61.95    3.30
  -1   2  -2   58.20    2.78
  -1   2  -2   62.06    2.99
   1   2   2   59.00    2.77
   1   2   2   58.04    2.63
   2  -2   2  224.69   12.91
  -2  -2  -2  218.70   11.70
   2  -2   2  228.79   10.17
  -2  -2  -2  243.16   12.85
   2   2   2  234.42   10.21
  -2   2  -2  234.51   10.80
   2   2   2  237.32   10.78
  -2   2  -2  236.51   11.64
  -3  -2  -2    2.48    0.15
   3  -2   2    2.17    0.28
  -3  -2  -2    2.33    0.25
   3  -2   2    2.24    0.14
   3   2   2    2.13    0.16
   3   2   2    2.26    0.18
  -3   2  -2    2.26    0.19
  -3   2  -2    2.52    0.15
   4  -2   2   63.44    2.79
  -4  -2  -2   63.54    3.26
   4  -2   2   59.93    3.60
  -4   2  -2   60.83    2.98
   4   2   2   60.67    2.82
  -4   2  -2   67.32    3.17
   4   2   2   63.41    2.96
   5  -2   2    1.45    0.14
  -5  -2  -2    1.38    0.25
   5  -2   2    1.55    0.30
   5   2   2    1.49    0.19
   5   2   2    1.48    0.14
  -5   2  -2    1.68    0.21
   6  -2   2    3.12    0.39
   6  -2   2    4.19    0.25
  -6  -2  -2    4.13    0.36
   6   2   2    4.45    0.27
  -6   2  -2    4.68    0.32
   6   2   2    4.44    0.30
  -7  -2  -2    4.08    0.36
   7  -2   2    3.85    0.25
   7  -2   2    4.17    0.34
   7  -2   2    3.12    0.37
   7  -2   2    3.81    0.26
   7   2   2    4.04    0.29
   7   2   2    3.90    0.29
  -7   2  -2    3.68    0.31
   7   2   2    3.65    0.27
   7   2   2    3.93    0.27
  -8  -2  -2    0.67    0.21
  -8  -2  -2    0.89    0.16
   8  -2   2    0.78    0.22
   8  -2   2    0.72    0.15
   8  -2   2    0.74    0.16
   8  -2   2    0.59    0.13
   8   2   2    0.69    0.18
   8   2   2    0.56    0.14
   8   2   2    0.53    0.17
  -8   2  -2    0.80    0.19
   8   2   2    0.74    0.13
  -9  -2  -2   16.96    0.82
   9  -2   2   14.45    0.69
   9  -2   2   13.89    0.70
  -9  -2  -2   14.90    0.90
   9  -2   2   14.53    0.81
   9  -2   2   13.18    0.73
   9   2   2   13.97    0.73
   9   2   2   14.69    0.75
   9   2   2   13.30    0.76
   9   2   2   14.66    0.67
  -9   2  -2   13.25    0.81
  10  -2   2   17.72    1.03
  10  -2   2   19.31    0.91
  10  -2   2   17.89    0.95
 -10  -2  -2   20.22    1.00
 -10  -2  -2   19.81    1.04
  10  -2   2   18.99    0.89
  10   2   2   15.95    0.97
  10   2   2   19.92    0.87
 -10   2  -2   17.93    1.04
  10   2   2   20.98    0.96
  11  -2   2    1.44    0.21
  11  -2   2    1.94    0.27
  11  -2   2    1.37    0.25
 -11  -2  -2    0.99    0.27
  11  -2   2    1.75    0.29
  11  -2   2    1.48    0.22
  11   2   2    1.01    0.27
  11   2   2    1.21    0.19
  11   2   2    1.64    0.25
  11   2   2    1.53    0.22
  12  -2   2   16.28    0.80
  12  -2   2   16.67    0.83
  12  -2   2   16.46    0.81
 -12  -2  -2   15.31    0.87
  12  -2   2   17.32    0.80
  12  -2   2   15.27    0.92
  12  -2   2   15.69    0.80
  12   2   2   15.99    0.77
  12   2   2   15.96    0.77
  12   2   2   15.47    0.78
  12   2   2   15.46    0.84
  12   2   2   15.75    0.84
  13  -2   2    6.52    0.43
  13  -2   2    7.53    0.48
 -13  -2  -2    6.59    0.50
  13  -2   2    7.54    0.44
  13  -2   2    7.32    0.44
  13  -2   2    7.07    0.53
  13   2   2    7.12    0.47
 -13   2  -2    6.59    0.42
  13   2   2    6.09    0.42
  13   2   2    7.35    0.42
  13   2   2    6.91    0.42
  13   2   2    7.15    0.46
  14  -2   2   -0.30    0.19
  14  -2   2   -0.31    0.17
  14  -2   2    0.00    0.16
  14  -2   2   -0.25    0.18
 -14  -2  -2   -0.11    0.20
  14  -2   2    0.15    0.22
  14   2   2    0.04    0.17
  14   2   2    0.39    0.20
  14   2   2    0.32    0.17
 -14   2  -2   -0.28    0.14
  14   2   2   -0.12    0.16
  14   2   2    0.08    0.14
  15  -2   2    8.95    0.50
  15  -2   2    9.12    0.52
  15  -2   2    8.68    0.57
  15  -2   2    9.31    0.50
 -15  -2  -2    8.13    0.52
  15   2   2    9.15    0.48
 -15   2  -2    9.24    0.45
  15   2   2    8.13    0.50
  15   2   2    9.19    0.48
  15   2   2    9.13    0.47
  15   2   2    8.53    0.51
  16  -2   2   12.90    0.63
  16  -2   2   11.99    0.63
  16   2   2   13.61    0.60
  16   2   2   11.75    0.62
 -16   2  -2   12.72    0.57
  16   2   2   12.50    0.61
  17  -3  -2    1.96    0.22
  17  -3  -2    2.45    0.24
  17   3  -2    2.34    0.20
  17   3  -2    2.35    0.18
  16  -3  -2    3.76    0.31
  16  -3  -2    4.35    0.33
 -16  -3   2    3.74    0.34
  16  -3  -2    4.83    0.33
  16  -3  -2    3.94    0.35
  16   3  -2    3.39    0.29
  16   3  -2    3.98    0.27
  16   3  -2    3.90    0.27
  16   3  -2    4.12    0.30
 -16   3   2    4.18    0.27
 -15  -3   2    0.02    0.22
  15  -3  -2    0.79    0.22
  15  -3  -2    0.04    0.20
  15  -3  -2   -0.03    0.19
  15  -3  -2    0.46    0.18
  15   3  -2   -0.13    0.15
 -15   3   2    0.28    0.15
  15   3  -2    0.20    0.14
  15   3  -2    0.00    0.13
  15   3  -2   -0.37    0.17
  14  -3  -2    0.11    0.22
  14  -3  -2    0.46    0.18
  14  -3  -2    0.22    0.19
  14  -3  -2    0.09    0.22
  14  -3  -2    0.22    0.22
  14   3  -2    0.47    0.20
  14   3  -2    0.18    0.14
  14   3  -2    0.37    0.19
  14   3  -2    0.31    0.16
 -14   3   2    0.37    0.17
  14   3  -2   -0.08    0.14
  13  -3  -2    4.73    0.35
  13  -3  -2    4.94    0.37
  13  -3  -2    4.02    0.39
  13  -3  -2    4.34    0.39
  13  -3  -2    4.42    0.34
  13   3  -2    4.32    0.31
  13   3  -2    4.41    0.33
  13   3  -2    4.83    0.36
 -13   3   2    5.16    0.35
  13   3  -2    5.07    0.37
  13   3  -2    4.95    0.32
  12  -3  -2    0.03    0.26
  12  -3  -2    0.28    0.21
  12  -3  -2    0.26    0.17
  12  -3  -2    0.32    0.18
  12  -3  -2    0.20    0.15
  12  -3  -2    0.23    0.20
  12   3  -2    0.37    0.21
  12   3  -2    0.05    0.15
  12   3  -2    0.27    0.16
  12   3  -2    0.22    0.16
 -12   3   2    0.32    0.20
  12   3  -2   -0.14    0.17
 -11  -3   2    0.13    0.29
  11  -3  -2    0.24    0.16
  11  -3  -2    0.38    0.15
  11  -3  -2   -0.13    0.20
  11   3  -2    0.38    0.18
  11   3  -2    0.19    0.14
  11   3  -2    0.54    0.17
 -10  -3   2    0.16    0.25
  10  -3  -2    0.25    0.13
  10  -3  -2    0.07    0.15
  10  -3  -2    0.28    0.17
  10  -3  -2    0.02    0.13
  10   3  -2    0.35    0.13
  10   3  -2    0.21    0.14
  10   3  -2    0.12    0.13
  10   3  -2    0.19    0.17
 -10   3   2    0.18    0.19
   9  -3  -2    7.80    0.58
  -9  -3   2    7.93    0.61
   9  -3  -2    7.49    0.44
   9  -3  -2    8.32    0.43
   9  -3  -2    7.31    0.44
   9  -3  -2    8.23    0.48
   9  -3  -2    7.79    0.49
   9   3  -2    7.43    0.42
   9   3  -2    8.11    0.44
  -9   3   2    8.07    0.52
   9   3  -2    7.44    0.48
   9   3  -2    8.24    0.47
   8  -3  -2    3.32    0.23
   8  -3  -2    3.10    0.28
   8  -3  -2    2.81    0.24
   8  -3  -2    2.49    0.29
  -8  -3   2    2.64    0.34
   8  -3  -2    2.91    0.22
   8  -3  -2    2.83    0.22
   8   3  -2    3.22    0.22
   8   3  -2    2.96    0.22
   8   3  -2    3.11    0.25
   8   3  -2    2.92    0.25
  -8   3   2    2.96    0.27
   7  -3  -2    0.60    0.11
  -7  -3   2    0.36    0.21
   7  -3  -2    0.28    0.14
   7  -3  -2    0.22    0.15
   7   3  -2    0.56    0.11
   7   3  -2    0.48    0.09
  -7   3   2    0.39    0.14
   7   3  -2    0.60    0.13
   7   3  -2    0.22    0.11
   6  -3  -2    9.36    0.66
  -6  -3   2    9.05    0.63
   6  -3  -2    9.19    0.48
  -6   3   2    8.64    0.53
   6   3  -2   10.42    0.47
   6   3  -2    9.43    0.53
   5  -3  -2    7.01    0.37
   5  -3  -2    7.08    0.53
  -5  -3   2    6.64    0.49
   5   3  -2    7.33    0.36
  -5   3   2    6.87    0.41
   5   3  -2    7.34    0.42
  -4  -3   2    1.53    0.23
   4  -3  -2    1.52    0.14
  -4  -3   2    1.85    0.20
   4  -3  -2    1.27    0.22
  -4   3   2    1.32    0.12
   4   3  -2    1.78    0.11
  -4   3   2    1.39    0.15
   4   3  -2    1.54    0.17
  -3  -3   2   57.68    3.18
  -3  -3   2   60.10    2.92
   3  -3  -2   54.32    3.20
   3   3  -2   58.26    2.48
  -3   3   2   53.96    2.65
  -3   3   2   54.86    2.50
   3   3  -2   54.73    2.67
   2  -3  -2   89.37    5.10
  -2  -3   2  104.27    5.66
  -2  -3   2  112.62    5.15
   2  -3  -2  102.08    5.66
   2   3  -2  101.70    4.73
  -2   3   2  102.14    4.72
  -2   3   2   95.87    4.45
   1  -3  -2   19.29    1.08
   1  -3  -2   16.73    0.98
  -1  -3   2   17.29    1.09
   1   3  -2   18.92    0.95
  -1   3   2   18.21    0.84
   1   3  -2   17.88    0.89
  -1   3   2   17.94    0.88
   0  -3  -2   13.11    0.84
   0  -3  -2   15.70    0.90
   0  -3   2   14.51    0.94
   0   3  -2   14.93    0.75
   0   3  -2   15.55    0.67
   0   3   2   15.58    0.74
   0   3   2   14.97    0.71
   0   3  -2   15.07    0.79
  -1  -3  -2   23.39    1.38
  -1  -3  -2   26.80    1.47
   1  -3   2   23.43    1.54
  -1   3  -2   26.69    1.14
   1   3   2   26.10    1.23
  -1   3  -2   25.96    1.32
   1   3   2   25.96    1.18
  -1   3  -2   25.49    1.24
  -2  -3  -2   21.31    1.17
   2  -3   2   20.16    0.92
   2  -3   2   18.10    1.26
  -2  -3  -2   18.87    1.14
   2   3   2   20.15    0.99
  -2   3  -2   20.78    1.00
  -2   3  -2   20.76    1.05
   2   3   2   21.05    0.95
   3  -3   2   47.89    3.13
  -3  -3  -2   49.88    2.82
   3  -3   2   55.41    2.40
   3   3   2   57.13    2.56
  -3   3  -2   57.61    2.57
   3   3   2   54.88    2.43
  -4  -3  -2   13.18    0.84
   4  -3   2   12.76    0.95
   4  -3   2   13.97    0.66
  -4   3  -2   14.84    0.73
   4   3   2   14.23    0.71
   4   3   2   13.85    0.69
   5  -3   2    1.11    0.30
   5  -3   2    0.94    0.11
  -5  -3  -2    1.05    0.25
  -5   3  -2    1.17    0.15
   5   3   2    0.87    0.13
   5   3   2    1.05    0.15
   6  -3   2    0.28    0.08
  -6  -3  -2    0.24    0.18
   6  -3   2    0.29    0.25
   6   3   2    0.15    0.15
   6   3   2    0.04    0.11
   6   3   2   -0.11    0.10
  -6   3  -2    0.15    0.13
  -6   3  -2    0.10    0.12
   7  -3   2    1.10    0.30
   7  -3   2    1.25    0.33
   7  -3   2    1.74    0.15
   7  -3   2    1.92    0.25
  -7  -3  -2    1.68    0.27
   7   3   2    1.89    0.17
   7   3   2    1.63    0.18
  -7   3  -2    1.65    0.20
   7   3   2    1.70    0.18
   7   3   2    1.24    0.21
   7   3   2    1.85    0.20
  -7   3  -2    1.37    0.17
   8  -3   2   23.87    1.22
   8  -3   2   23.97    1.15
  -8  -3  -2   23.63    1.40
   8  -3   2   24.30    1.12
  -8   3  -2   23.88    1.08
   8   3   2   23.37    1.13
   8   3   2   24.96    1.22
   8   3   2   24.03    1.06
   8   3   2   24.34    1.17
   8   3   2   24.14    1.18
  -8   3  -2   24.71    1.26
  -9  -3  -2   27.15    1.26
  -9  -3  -2   22.56    1.39
   9  -3   2   22.32    1.14
   9  -3   2   25.17    1.12
   9  -3   2   23.75    1.22
   9   3   2   22.88    1.18
  -9   3  -2   22.90    1.08
  -9   3  -2   23.58    1.25
   9   3   2   23.19    1.05
   9   3   2   23.39    1.13
   9   3   2   24.20    1.16
  10  -3   2    5.23    0.34
  10  -3   2    4.54    0.33
 -10  -3  -2    4.73    0.47
 -10  -3  -2    5.88    0.41
  10  -3   2    4.32    0.41
  10   3   2    4.62    0.37
  10   3   2    4.96    0.38
 -10   3  -2    4.86    0.34
  10   3   2    4.81    0.31
  10   3   2    4.89    0.34
  11  -3   2   16.36    0.78
  11  -3   2   15.85    0.79
 -11  -3  -2   15.11    0.86
  11  -3   2   15.06    0.78
  11  -3   2   14.18    0.89
  11  -3   2   15.85    0.78
  11  -3   2   15.65    0.90
  11   3   2   15.79    0.74
  11   3   2   15.93    0.77
  11   3   2   15.88    0.83
  11   3   2   15.42    0.80
  11   3   2   14.33    0.74
 -11   3  -2   14.48    0.76
  11   3   2   16.30    0.72
  12  -3   2   12.66    0.76
  12  -3   2   11.39    0.76
  12  -3   2   13.68    0.67
 -12  -3  -2   11.78    0.73
  12  -3   2   12.72    0.66
  12  -3   2   13.44    0.68
  12  -3   2   12.67    0.66
  12   3   2   12.70    0.69
  12   3   2   12.37    0.65
 -12   3  -2   13.36    0.65
  12   3   2   11.85    0.69
  12   3   2   11.75    0.62
  12   3   2   11.84    0.62
 -13  -3  -2   13.95    0.86
  13  -3   2   15.77    0.90
  13  -3   2   15.28    0.92
  13  -3   2   16.78    0.82
  13  -3   2   15.77    0.81
 -13   3  -2   15.65    0.78
  13   3   2   15.33    0.83
 -13   3  -2   16.58    0.75
  13   3   2   17.86    0.83
  13   3   2   16.69    0.80
  13   3   2   16.91    0.78
  13   3   2   17.61    0.78
  14  -3   2    1.26    0.26
 -14  -3  -2    0.78    0.23
  14  -3   2    1.03    0.22
  14  -3   2    1.54    0.22
  14  -3   2    1.28    0.25
  14   3   2    1.34    0.17
 -14   3  -2    1.18    0.16
  14   3   2    1.12    0.19
  14   3   2    1.33    0.20
 -14   3  -2    1.23    0.16
  14   3   2    0.84    0.20
  14   3   2    1.02    0.19
  15  -3   2    5.46    0.41
  15  -3   2    5.46    0.35
 -15  -3  -2    4.70    0.38
  15  -3   2    5.21    0.36
 -15   3  -2    5.68    0.30
 -15   3  -2    5.61    0.31
  15   3   2    5.68    0.34
  15   3   2    5.45    0.33
  15   3   2    5.74    0.36
  15   3   2    5.73    0.33
  15   3   2    5.30    0.32
  16  -3   2    7.23    0.41
  16  -3   2    7.61    0.40
  16   3   2    7.33    0.38
 -16   3  -2    7.59    0.35
  16   3   2    7.45    0.37
  16   3   2    6.61    0.38
  16  -4  -2    0.80    0.18
  16  -4  -2    0.55    0.16
  16  -4  -2    0.53    0.18
  16   4  -2    0.50    0.14
  16   4  -2    0.99    0.13
  15  -4  -2    1.58    0.26
  15  -4  -2    2.20    0.27
  15  -4  -2    1.73    0.22
  15  -4  -2    1.98    0.25
 -15  -4   2    2.07    0.28
  15  -4  -2    2.35    0.26
  15   4  -2    2.31    0.23
  15   4  -2    1.95    0.21
  15   4  -2    2.00    0.19
  15   4  -2    1.84    0.19
 -15   4   2    2.24    0.19
  14  -4  -2    3.95    0.37
  14  -4  -2    4.43    0.34
  14  -4  -2    4.98    0.40
  14  -4  -2    4.67    0.35
  14  -4  -2    4.42    0.35
  14   4  -2    5.15    0.34
  14   4  -2    4.32    0.31
  14   4  -2    4.14    0.32
  14   4  -2    4.16    0.30
  14   4  -2    4.76    0.30
 -14   4   2    4.20    0.29
  13  -4  -2    7.47    0.53
  13  -4  -2    7.85    0.49
  13  -4  -2    8.59    0.56
  13  -4  -2    7.82    0.49
  13  -4  -2    8.25    0.49
  13   4  -2    8.31    0.47
  13   4  -2    8.12    0.45
  13   4  -2    7.10    0.47
 -13   4   2    7.63    0.44
  13   4  -2    7.88    0.48
  13   4  -2    8.16    0.42
  13   4  -2    8.23    0.44
  12  -4  -2    1.03    0.25
  12  -4  -2    0.94    0.21
  12  -4  -2    0.68    0.22
  12  -4  -2    0.25    0.18
  12  -4  -2    0.45    0.25
  12   4  -2    0.66    0.16
  12   4  -2    0.94    0.20
  12   4  -2    0.46    0.17
  12   4  -2    0.68    0.17
  12   4  -2    0.65    0.18
 -12   4   2    0.53    0.17
  12   4  -2    1.12    0.21
  11  -4  -2    1.50    0.23
  11  -4  -2    2.06    0.25
  11  -4  -2    1.90    0.32
  11  -4  -2    1.83    0.24
  11  -4  -2    1.86    0.28
  11   4  -2    1.44    0.20
  11   4  -2    1.39    0.20
  11   4  -2    1.72    0.21
  11   4  -2    1.26    0.19
  11   4  -2    1.48    0.24
  11   4  -2    1.67    0.23
 -11   4   2    2.13    0.22
  10  -4  -2    0.40    0.17
  10  -4  -2    0.28    0.14
  10  -4  -2    0.04    0.18
  10  -4  -2    0.53    0.21
 -10   4   2    0.38    0.14
  10   4  -2    0.18    0.16
  10   4  -2    0.31    0.15
  10   4  -2    0.57    0.16
   9  -4  -2    0.39    0.21
   9  -4  -2    0.05    0.17
  -9  -4   2    0.35    0.28
   9  -4  -2    0.07    0.12
   9  -4  -2    0.10    0.19
   9  -4  -2    0.34    0.16
  -9   4   2    0.13    0.15
   9   4  -2    0.34    0.12
   9   4  -2    0.36    0.13
  -9   4   2    0.23    0.14
   9   4  -2    0.04    0.12
   9   4  -2    0.34    0.18
   8  -4  -2    0.44    0.10
  -8  -4   2    0.19    0.29
   8  -4  -2    0.41    0.19
  -8  -4   2    0.27    0.26
   8  -4  -2    0.38    0.16
   8  -4  -2    0.40    0.18
   8  -4  -2    0.64    0.17
   8   4  -2    0.72    0.17
   8   4  -2    0.51    0.12
   8   4  -2    0.54    0.12
  -8   4   2    0.42    0.13
  -8   4   2    0.32    0.13
   8   4  -2    0.49    0.14
   7  -4  -2   19.34    0.91
  -7  -4   2   16.79    1.13
   7  -4  -2   18.74    0.91
   7  -4  -2   18.59    0.93
   7  -4  -2   18.26    1.02
   7  -4  -2   17.20    1.20
  -7   4   2   18.30    0.84
  -7   4   2   19.83    0.90
   7   4  -2   18.95    0.98
  -7   4   2   18.63    0.97
   7   4  -2   18.47    0.88
   7   4  -2   19.91    0.91
   7   4  -2   18.80    0.87
   7   4  -2   18.96    0.85
   6  -4  -2    0.86    0.16
   6  -4  -2    0.96    0.22
   6  -4  -2    0.75    0.17
   6  -4  -2    0.91    0.21
  -6  -4   2    1.04    0.26
  -6   4   2    0.83    0.13
   6   4  -2    1.09    0.15
   6   4  -2    1.02    0.14
  -6   4   2    0.97    0.14
   6   4  -2    0.89    0.14
  -6   4   2    0.95    0.11
   6   4  -2    1.07    0.15
   5  -4  -2    1.70    0.28
  -5  -4   2    1.90    0.29
  -5   4   2    1.91    0.15
   5   4  -2    1.88    0.19
  -5   4   2    1.97    0.17
  -4  -4   2    7.79    0.56
   4  -4  -2    7.53    0.58
   4   4  -2    8.02    0.46
  -4   4   2    7.51    0.43
  -4   4   2    8.35    0.41
  -3  -4   2   27.98    1.55
  -3  -4   2   26.03    1.67
   3  -4  -2   29.50    1.70
  -3   4   2   28.29    1.29
   3   4  -2   29.08    1.39
  -3   4   2   28.74    1.37
  -2  -4   2   52.88    2.66
   2  -4  -2   49.90    2.92
  -2  -4   2   45.35    2.91
   2   4  -2   50.75    2.42
  -2   4   2   53.12    2.27
  -2   4   2   51.93    2.40
  -1  -4   2  204.64    9.82
  -1  -4   2  171.56   10.82
   1  -4  -2  186.42    9.81
   1  -4  -2  199.74   10.81
  -1   4   2  197.18    9.03
   1   4  -2  196.41    9.05
  -1   4   2  201.58    8.53
   0  -4   2    0.28    0.25
   0  -4   2    0.05    0.17
   0  -4  -2    0.17    0.15
   0  -4  -2    0.03    0.22
   0   4   2    0.14    0.09
   0   4   2    0.02    0.09
   0   4  -2   -0.12    0.09
  -1  -4  -2   23.98    1.40
  -1  -4  -2   26.06    1.47
   1  -4   2   21.11    1.54
   1  -4   2   26.10    1.35
  -1   4  -2   25.30    1.23
   1   4   2   25.69    1.16
   1   4   2   26.08    1.22
   2  -4   2    1.86    0.37
  -2  -4  -2    2.39    0.21
  -2  -4  -2    2.42    0.32
   2   4   2    2.47    0.19
  -2   4  -2    2.26    0.19
   2   4   2    2.55    0.19
   3  -4   2   10.02    0.87
  -3  -4  -2   11.88    0.78
   3   4   2   12.98    0.62
   3   4   2   12.05    0.63
  -3   4  -2   13.03    0.65
  -4  -4  -2   10.49    0.73
   4  -4   2    9.07    0.82
   4   4   2   11.27    0.59
   4   4   2   11.98    0.58
  -4   4  -2   11.42    0.60
   5  -4   2   -0.01    0.30
   5  -4   2   -0.06    0.32
  -5  -4  -2    0.09    0.22
  -5  -4  -2    0.23    0.23
   5   4   2   -0.06    0.09
   5   4   2    0.11    0.14
  -5   4  -2    0.19    0.10
  -5   4  -2   -0.03    0.08
   5   4   2   -0.19    0.15
   5   4   2    0.05    0.10
  -6  -4  -2    3.88    0.35
   6  -4   2    3.93    0.49
   6  -4   2    3.90    0.30
   6  -4   2    3.79    0.46
  -6  -4  -2    3.79    0.40
   6   4   2    3.79    0.28
  -6   4  -2    3.96    0.25
  -6   4  -2    4.01    0.29
   6   4   2    4.01    0.31
   6   4   2    3.71    0.24
   6   4   2    4.21    0.28
   6   4   2    3.85    0.27
   7  -4   2    5.84    0.38
   7  -4   2    5.82    0.62
  -7  -4  -2    6.27    0.43
  -7  -4  -2    5.17    0.49
   7  -4   2    5.75    0.54
  -7   4  -2    6.25    0.33
   7   4   2    5.37    0.37
   7   4   2    5.79    0.37
  -7   4  -2    6.19    0.39
   7   4   2    5.41    0.39
   7   4   2    5.36    0.32
   7   4   2    5.68    0.37
   8  -4   2    6.12    0.56
   8  -4   2    6.25    0.65
   8  -4   2    7.06    0.47
  -8  -4  -2    5.83    0.55
   8   4   2    7.38    0.42
   8   4   2    6.56    0.42
  -8   4  -2    6.64    0.44
   8   4   2    7.14    0.37
   8   4   2    7.02    0.43
   8   4   2    6.96    0.45
  -8   4  -2    6.48    0.38
   9  -4   2   28.49    1.40
   9   4   2   29.00    1.31
   9   4   2   27.16    1.34
   9   4   2   27.31    1.41
   9   4   2   28.01    1.23
   9   4   2   27.77    1.36
  -9   4  -2   27.18    1.24
  10  -4   2    7.34    0.58
  10  -4   2    6.02    0.44
  10  -4   2    6.75    0.48
  10   4   2    6.48    0.42
  10   4   2    6.72    0.45
  10   4   2    6.22    0.43
  10   4   2    6.49    0.37
 -10   4  -2    6.22    0.37
  10   4   2    6.39    0.41
  10   4   2    6.31    0.38
 -10   4  -2    5.87    0.38
  10   4   2    6.27    0.39
  11  -4   2   26.11    1.40
  11  -4   2   26.33    1.38
 -11  -4  -2   26.16    1.35
  11  -4   2   26.26    1.27
  11   4   2   27.30    1.16
 -11   4  -2   26.29    1.21
 -11   4  -2   27.38    1.17
  11   4   2   27.91    1.24
  11   4   2   26.01    1.31
  11   4   2   27.78    1.19
  11   4   2   28.12    1.20
  11   4   2   27.57    1.26
 -12  -4  -2    6.40    0.42
 -12  -4  -2    5.65    0.47
  12  -4   2    6.12    0.52
  12  -4   2    5.19    0.45
  12  -4   2    5.73    0.42
  12  -4   2    6.25    0.39
  12   4   2    6.18    0.39
 -12   4  -2    6.32    0.37
  12   4   2    6.29    0.37
  12   4   2    6.07    0.40
 -12   4  -2    6.03    0.34
  12   4   2    5.79    0.42
  12   4   2    6.68    0.38
  13  -4   2    1.80    0.28
 -13  -4  -2    1.89    0.29
 -13  -4  -2    1.27    0.24
  13  -4   2    2.08    0.23
  13  -4   2    1.41    0.33
  13  -4   2    1.94    0.27
 -13   4  -2    1.82    0.19
  13   4   2    2.19    0.22
 -13   4  -2    2.10    0.19
  13   4   2    2.15    0.23
  13   4   2    2.17    0.20
  13   4   2    2.01    0.21
  13   4   2    1.90    0.22
 -14  -4  -2    2.12    0.27
  14  -4   2    1.62    0.29
  14  -4   2    1.73    0.26
  14  -4   2    1.86    0.22
  14  -4   2    2.02    0.25
 -14   4  -2    2.29    0.18
  14   4   2    2.04    0.21
  14   4   2    2.38    0.21
 -14   4  -2    2.27    0.17
  14   4   2    2.10    0.20
  14   4   2    2.10    0.20
  15  -4   2    0.12    0.15
  15  -4   2    0.18    0.17
  15  -4   2    0.43    0.18
 -15   4  -2    0.16    0.09
  15   4   2    0.25    0.12
  15   4   2    0.27    0.12
  15   4   2    0.27    0.12
  16  -5  -2    0.45    0.14
  16  -5  -2    0.39    0.14
  16  -5  -2    0.51    0.15
  16   5  -2    0.49    0.11
  16   5  -2    0.31    0.09
  15  -5  -2    0.09    0.17
  15  -5  -2   -0.25    0.17
  15  -5  -2    0.15    0.18
  15  -5  -2   -0.01    0.16
  15   5  -2    0.01    0.12
  15   5  -2   -0.01    0.10
  15   5  -2    0.18    0.11
 -14  -5   2   -0.05    0.21
  14  -5  -2    0.15    0.17
  14  -5  -2    0.14    0.23
  14  -5  -2    0.31    0.18
  14  -5  -2    0.24    0.19
  14  -5  -2    0.31    0.21
  14   5  -2    0.15    0.12
 -14   5   2    0.18    0.11
  14   5  -2    0.15    0.13
  14   5  -2    0.18    0.14
  14   5  -2    0.12    0.11
  14   5  -2    0.19    0.15
  13  -5  -2   -0.08    0.20
  13  -5  -2   -0.01    0.18
  13  -5  -2   -0.13    0.18
  13  -5  -2   -0.10    0.24
  13  -5  -2   -0.23    0.18
  13   5  -2    0.22    0.14
  13   5  -2   -0.06    0.13
  13   5  -2   -0.17    0.13
  13   5  -2    0.25    0.17
  13   5  -2    0.07    0.14
  13   5  -2    0.06    0.12
 -13   5   2    0.00    0.12
  12  -5  -2    1.53    0.23
  12  -5  -2    1.04    0.23
  12  -5  -2    0.89    0.23
  12  -5  -2    1.38    0.25
  12  -5  -2    0.32    0.27
  12   5  -2    0.92    0.18
  12   5  -2    0.90    0.16
 -12   5   2    0.83    0.15
  12   5  -2    1.23    0.18
  12   5  -2    0.85    0.16
  12   5  -2    1.06    0.19
  12   5  -2    1.10    0.17
  11  -5  -2    0.17    0.21
  11  -5  -2    0.35    0.20
  11  -5  -2    0.54    0.21
  11  -5  -2    0.41    0.28
  11  -5  -2    0.44    0.20
  11  -5  -2    0.27    0.23
  11   5  -2    0.48    0.15
 -11   5   2    0.41    0.13
  11   5  -2    0.44    0.15
  11   5  -2    0.49    0.14
  11   5  -2    0.53    0.19
  11   5  -2    0.32    0.15
  11   5  -2    0.63    0.17
  10  -5  -2    0.91    0.22
  10  -5  -2    0.98    0.21
  10  -5  -2    0.97    0.25
  10  -5  -2    1.17    0.30
  10  -5  -2    0.90    0.24
  10  -5  -2    0.92    0.22
  10   5  -2    1.03    0.18
  10   5  -2    0.46    0.19
 -10   5   2    0.74    0.15
  10   5  -2    1.00    0.19
  10   5  -2    1.29    0.17
  10   5  -2    1.17    0.18
  10   5  -2    0.65    0.17
   9  -5  -2   -0.06    0.18
   9  -5  -2   -0.05    0.21
  -9  -5   2    0.93    0.35
   9  -5  -2    0.18    0.20
   9  -5  -2   -0.33    0.26
   9  -5  -2    0.00    0.19
   9   5  -2    0.32    0.14
   9   5  -2   -0.05    0.19
  -9   5   2    0.19    0.12
   9   5  -2    0.22    0.16
   9   5  -2    0.06    0.13
   9   5  -2    0.10    0.14
   9   5  -2    0.05    0.15
   8  -5  -2   24.09    1.16
   8  -5  -2   24.29    1.13
   8  -5  -2   22.24    1.50
   8  -5  -2   22.63    1.26
  -8  -5   2   22.46    1.21
  -8  -5   2   20.41    1.41
   8   5  -2   23.20    1.04
  -8   5   2   22.87    1.11
  -8   5   2   22.89    1.18
   8   5  -2   22.90    1.20
   8   5  -2   23.79    1.08
  -8   5   2   22.49    1.02
   8   5  -2   24.62    1.12
   7  -5  -2    1.07    0.27
   7  -5  -2    1.35    0.22
  -7  -5   2    0.54    0.32
  -7  -5   2    0.83    0.31
   7  -5  -2    1.41    0.21
   7  -5  -2    0.79    0.26
  -7   5   2    1.37    0.17
   7   5  -2    1.00    0.16
   7   5  -2    0.82    0.16
   7   5  -2    1.08    0.17
   7   5  -2    1.11    0.19
  -7   5   2    0.93    0.14
  -7   5   2    1.30    0.15
   6  -5  -2   -0.01    0.19
   6  -5  -2    0.09    0.14
   6  -5  -2    0.55    0.22
  -6  -5   2    0.27    0.24
   6  -5  -2    0.31    0.21
   6   5  -2    0.23    0.12
   6   5  -2    0.18    0.15
   6   5  -2    0.17    0.12
   6   5  -2    0.02    0.12
  -6   5   2    0.11    0.11
   6   5  -2    0.08    0.12
  -6   5   2    0.16    0.10
  -6   5   2    0.10    0.09
   5  -5  -2    3.99    0.33
   5  -5  -2    4.19    0.42
   5  -5  -2    3.91    0.37
  -5  -5   2    3.20    0.41
   5   5  -2    4.03    0.30
   5   5  -2    4.23    0.27
  -5   5   2    3.98    0.25
  -5   5   2    3.78    0.24
   5   5  -2    4.19    0.27
   5   5  -2    4.47    0.27
  -5   5   2    4.36    0.28
   4  -5  -2   40.91    2.45
  -4  -5   2   35.91    2.23
   4  -5  -2   38.47    1.88
   4  -5  -2   41.67    2.06
   4   5  -2   41.34    1.74
  -4   5   2   41.65    1.98
  -4   5   2   44.21    1.87
   4   5  -2   41.77    2.00
   4   5  -2   42.08    1.81
  -4   5   2   39.89    1.72
   4   5  -2   42.37    1.81
   3  -5  -2   14.62    0.91
   3  -5  -2   14.32    0.77
  -3  -5   2   11.84    0.84
   3   5  -2   12.51    0.61
  -3   5   2   13.57    0.65
   3   5  -2   12.29    0.63
   3   5  -2   13.59    0.71
  -3   5   2   13.48    0.69
  -3   5   2   12.68    0.64
  -2  -5   2   17.62    1.11
   2  -5  -2   20.01    1.20
  -2  -5   2   16.86    1.19
   2  -5  -2   19.91    1.02
   2   5  -2   18.53    0.96
  -2   5   2   18.87    0.94
   2   5  -2   18.73    0.84
  -2   5   2   18.88    0.88
  -2   5   2   20.34    0.90
   2   5  -2   17.78    0.87
  -1  -5   2    0.43    0.22
  -1  -5   2    0.54    0.24
   1  -5  -2    0.44    0.19
  -1   5   2    0.88    0.11
   1   5  -2    0.66    0.12
   1   5  -2    0.75    0.11
   1   5  -2    0.81    0.15
  -1   5   2    0.70    0.11
   0  -5  -2   18.24    0.96
   0  -5   2   18.71    1.09
   0  -5  -2   18.77    1.15
   0  -5  -2   18.00    1.11
   0  -5   2   14.90    1.20
   0   5   2   19.04    0.88
   0   5  -2   18.41    0.82
   0   5   2   20.01    0.89
   0   5   2   19.20    0.93
   0   5  -2   19.21    0.95
   1  -5   2    9.80    0.72
  -1  -5  -2   11.77    0.73
  -1  -5  -2   10.58    0.65
   1  -5   2    9.13    0.81
  -1  -5  -2   10.68    0.74
   1   5   2   11.08    0.58
   1   5   2   11.72    0.57
  -1   5  -2   11.29    0.60
   1   5   2   11.26    0.56
  -1   5  -2   10.73    0.52
  -2  -5  -2    3.85    0.40
  -2  -5  -2    3.85    0.41
   2  -5   2    3.77    0.43
   2  -5   2    3.45    0.45
  -2   5  -2    4.11    0.28
   2   5   2    4.54    0.28
  -2   5  -2    4.24    0.25
   2   5   2    4.49    0.27
   2   5   2    4.08    0.28
  -3  -5  -2   71.54    3.14
  -3  -5  -2   69.13    3.72
   3  -5   2   63.46    3.47
   3  -5   2   61.22    4.10
   3   5   2   71.79    2.90
   3   5   2   74.53    3.34
   3   5   2   76.87    3.16
   3   5   2   71.00    3.09
  -3   5  -2   68.68    2.90
  -3   5  -2   71.09    3.34
   4  -5   2    1.72    0.37
   4  -5   2    1.53    0.36
  -4  -5  -2    1.97    0.33
  -4  -5  -2    2.02    0.33
  -4   5  -2    2.45    0.20
   4   5   2    2.06    0.19
   4   5   2    2.11    0.18
  -4   5  -2    2.15    0.17
   4   5   2    2.21    0.22
  -5  -5  -2    0.65    0.28
   5  -5   2    0.69    0.35
  -5  -5  -2   -0.07    0.25
   5  -5   2    0.29    0.33
   5   5   2    0.42    0.11
  -5   5  -2    0.31    0.10
   5   5   2    0.09    0.14
   5   5   2    0.20    0.11
   5   5   2    0.18    0.15
  -5   5  -2    0.32    0.11
   6  -5   2    2.00    0.43
  -6  -5  -2    1.46    0.29
  -6  -5  -2    1.56    0.32
   6  -5   2    2.08    0.43
   6   5   2    1.53    0.22
  -6   5  -2    1.76    0.17
  -6   5  -2    1.66    0.19
   6   5   2    1.74    0.17
   6   5   2    1.86    0.19
   6   5   2    1.47    0.21
  -7  -5  -2    8.66    0.57
   7  -5   2    9.12    0.72
   7  -5   2    8.17    0.82
  -7  -5  -2    8.66    0.70
   7  -5   2    9.19    0.52
  -7   5  -2    8.63    0.46
   7   5   2    9.47    0.54
   7   5   2    9.22    0.51
   7   5   2    9.23    0.46
   7   5   2    8.49    0.52
   8  -5   2   16.79    1.11
  -8  -5  -2   19.50    0.95
   8  -5   2   18.41    1.03
   8  -5   2   17.21    0.93
   8   5   2   18.31    0.83
   8   5   2   18.41    0.87
   8   5   2   17.74    0.91
   8   5   2   17.41    0.81
  -8   5  -2   18.32    0.83
   8   5   2   18.08    0.89
   9  -5   2   10.85    0.63
   9  -5   2    9.94    0.63
   9  -5   2    9.60    0.72
   9  -5   2   10.08    0.76
  -9   5  -2   11.06    0.54
   9   5   2   10.71    0.59
   9   5   2   10.72    0.58
   9   5   2   10.49    0.61
   9   5   2   11.15    0.54
   9   5   2   11.48    0.55
  10  -5   2   10.84    0.66
  10  -5   2   11.60    0.75
  10  -5   2   10.88    0.65
  10   5   2   10.97    0.63
  10   5   2   11.70    0.57
 -10   5  -2   11.53    0.57
  10   5   2   11.12    0.56
  10   5   2   11.20    0.55
  10   5   2   11.83    0.62
  10   5   2   11.17    0.59
  11  -5   2   14.62    0.79
 -11  -5  -2   14.11    0.84
  11  -5   2   16.05    0.90
  11  -5   2   15.11    0.83
 -11   5  -2   14.45    0.71
  11   5   2   15.69    0.70
  11   5   2   15.35    0.79
  11   5   2   15.10    0.71
  11   5   2   14.86    0.71
  11   5   2   15.32    0.75
 -12  -5  -2    0.85    0.24
  12  -5   2    0.42    0.23
  12  -5   2    0.09    0.29
 -12  -5  -2    0.02    0.23
  12  -5   2    0.46    0.19
  12   5   2    0.36    0.15
  12   5   2    0.49    0.14
  12   5   2    0.57    0.17
  12   5   2    0.45    0.17
 -12   5  -2    0.26    0.12
  13  -5   2    0.55    0.19
  13  -5   2    0.35    0.21
 -13  -5  -2    0.04    0.19
  13  -5   2    0.69    0.28
 -13  -5  -2    0.59    0.22
  13   5   2    0.52    0.14
  13   5   2    0.50    0.13
  13   5   2    0.33    0.15
 -13   5  -2    0.47    0.11
 -14  -5  -2    4.65    0.28
  14  -5   2    4.16    0.35
  14  -5   2    4.54    0.32
 -14  -5  -2    3.91    0.33
  14   5   2    3.65    0.27
 -14   5  -2    4.42    0.25
  14   5   2    4.09    0.25
  14   5   2    4.10    0.26
  15  -5   2    0.00    0.14
  15   5   2    0.22    0.09
  15   5   2    0.24    0.09
  15  -6  -2    4.92    0.33
 -15  -6   2    5.23    0.30
  15  -6  -2    5.02    0.31
  14  -6  -2    0.39    0.18
 -14  -6   2    0.82    0.22
  14  -6  -2    0.33    0.20
  14   6  -2    0.55    0.13
  14   6  -2    0.33    0.11
  14   6  -2    0.40    0.10
  13  -6  -2    2.21    0.24
  13  -6  -2    3.16    0.29
  13  -6  -2    2.60    0.31
  13  -6  -2    2.84    0.27
  13  -6  -2    2.02    0.26
  13   6  -2    2.50    0.20
  13   6  -2    2.25    0.21
  13   6  -2    2.74    0.22
  13   6  -2    2.79    0.19
  13   6  -2    2.15    0.19
 -13   6   2    2.55    0.19
  12  -6  -2    2.39    0.31
  12  -6  -2    1.67    0.26
  12  -6  -2    1.24    0.24
  12  -6  -2    1.74    0.24
  12   6  -2    1.61    0.19
  12   6  -2    1.88    0.18
  12   6  -2    1.95    0.20
 -12   6   2    1.82    0.17
  12   6  -2    1.74    0.18
  12   6  -2    2.13    0.21
  12   6  -2    2.20    0.19
  11  -6  -2    3.84    0.37
  11  -6  -2    3.37    0.32
  11  -6  -2    3.08    0.32
  11  -6  -2    3.10    0.35
  11  -6  -2    2.54    0.29
  11   6  -2    3.09    0.23
  11   6  -2    2.99    0.25
  11   6  -2    3.07    0.26
 -11   6   2    3.41    0.23
  11   6  -2    2.96    0.24
  11   6  -2    3.23    0.26
  11   6  -2    3.02    0.24
 -10  -6   2    1.06    0.32
  10  -6  -2    0.78    0.20
  10  -6  -2    1.17    0.28
  10  -6  -2    0.75    0.23
  10  -6  -2    0.65    0.30
  10  -6  -2    1.09    0.25
  10   6  -2    0.80    0.16
  10   6  -2    1.19    0.19
 -10   6   2    1.05    0.14
  10   6  -2    0.89    0.16
  10   6  -2    0.99    0.19
  10   6  -2    1.15    0.16
  10   6  -2    1.28    0.18
  -9  -6   2    4.19    0.48
   9  -6  -2    5.05    0.39
   9  -6  -2    4.01    0.45
   9  -6  -2    5.21    0.43
   9  -6  -2    5.01    0.37
   9  -6  -2    4.67    0.39
   9   6  -2    4.97    0.35
   9   6  -2    4.87    0.33
  -9   6   2    4.87    0.30
   9   6  -2    4.74    0.32
   9   6  -2    4.91    0.31
   9   6  -2    5.61    0.35
   9   6  -2    4.84    0.30
   8  -6  -2    3.63    0.41
   8  -6  -2    3.94    0.38
   8  -6  -2    4.27    0.33
   8  -6  -2    3.58    0.39
   8  -6  -2    3.50    0.35
  -8  -6   2    3.98    0.49
  -8   6   2    4.21    0.26
   8   6  -2    4.35    0.28
   8   6  -2    3.98    0.31
   8   6  -2    4.15    0.29
   8   6  -2    4.04    0.28
   8   6  -2    3.62    0.26
   7  -6  -2    0.16    0.22
   7  -6  -2    0.06    0.27
  -7  -6   2   -0.09    0.32
   7  -6  -2    0.77    0.29
   7  -6  -2    0.51    0.25
   7   6  -2    0.33    0.20
   7   6  -2    0.37    0.15
  -7   6   2    0.37    0.12
   7   6  -2    0.07    0.13
   7   6  -2    0.52    0.16
   7   6  -2    0.33    0.13
   6  -6  -2    2.94    0.33
  -6  -6   2    3.03    0.44
  -6  -6   2    3.25    0.46
   6  -6  -2    3.33    0.38
   6  -6  -2    2.92    0.41
   6   6  -2    3.09    0.27
  -6   6   2    2.88    0.25
   6   6  -2    2.92    0.24
  -6   6   2    2.79    0.20
   6   6  -2    3.19    0.24
  -5  -6   2   17.33    1.28
   5  -6  -2   21.18    1.39
  -5  -6   2   19.47    1.13
   5  -6  -2   22.70    1.18
   5   6  -2   20.47    1.09
   5   6  -2   21.42    0.95
   5   6  -2   22.43    0.99
  -5   6   2   21.68    1.08
  -5   6   2   21.22    1.00
  -5   6   2   20.41    0.93
  -4  -6   2    1.84    0.38
   4  -6  -2    2.22    0.33
   4  -6  -2    2.01    0.34
  -4  -6   2    1.58    0.38
   4   6  -2    2.50    0.20
  -4   6   2    1.99    0.18
   4   6  -2    2.15    0.21
  -4   6   2    2.04    0.20
  -4   6   2    1.97    0.20
   4   6  -2    2.25    0.20
  -3  -6   2   10.50    0.74
  -3  -6   2   10.37    0.82
   3  -6  -2   12.13    0.86
   3  -6  -2   11.82    0.73
  -3   6   2   11.56    0.63
  -3   6   2   12.28    0.60
  -3   6   2   12.28    0.56
   3   6  -2   11.73    0.57
   3   6  -2   11.51    0.65
  -2  -6   2    0.32    0.27
   2  -6  -2    0.59    0.29
   2  -6  -2    0.17    0.22
  -2  -6   2    0.14    0.34
   2  -6  -2    0.48    0.21
  -2   6   2    0.51    0.12
   2   6  -2    0.27    0.10
  -2   6   2    0.22    0.14
   2   6  -2    0.54    0.13
  -2   6   2    0.56    0.13
  -1  -6   2   12.51    0.92
   1  -6  -2   13.27    0.78
   1  -6  -2   12.76    0.88
   1  -6  -2   13.14    0.75
  -1  -6   2   11.43    0.80
  -1  -6   2   12.24    0.82
  -1   6   2   13.43    0.65
  -1   6   2   12.97    0.69
   1   6  -2   13.72    0.61
  -1   6   2   12.39    0.59
   1   6  -2   12.96    0.70
   0  -6   2    4.07    0.45
   0  -6   2    5.05    0.53
   0  -6  -2    5.71    0.46
   0  -6  -2    6.06    0.49
   0  -6   2    5.10    0.54
   0   6   2    5.30    0.34
   0   6   2    5.35    0.29
   0   6  -2    5.55    0.31
   0   6   2    5.29    0.34
   0   6  -2    5.14    0.35
   1  -6   2    0.33    0.27
  -1  -6  -2    0.41    0.30
   1  -6   2    0.50    0.28
   1  -6   2   -0.15    0.36
   1   6   2    0.24    0.13
  -1   6  -2    0.03    0.09
  -1   6  -2   -0.13    0.08
   1   6   2    0.02    0.10
   1   6   2    0.04    0.10
  -2  -6  -2    4.51    0.44
   2  -6   2    4.53    0.50
  -2  -6  -2    4.99    0.52
   2  -6   2    3.64    0.52
   2   6   2    4.78    0.27
   2   6   2    4.53    0.31
  -2   6  -2    4.62    0.32
  -2   6  -2    4.42    0.27
   2   6   2    4.57    0.31
  -3  -6  -2    3.76    0.46
  -3  -6  -2    3.93    0.39
   3  -6   2    2.67    0.46
   3   6   2    3.58    0.23
   3   6   2    3.42    0.26
  -3   6  -2    2.97    0.25
  -3   6  -2    3.56    0.23
   4  -6   2   15.78    1.01
  -4  -6  -2   15.27    0.88
  -4  -6  -2   15.85    1.05
  -4   6  -2   14.92    0.83
   4   6   2   15.88    0.78
  -4   6  -2   14.84    0.72
   4   6   2   16.44    0.72
   5  -6   2    1.09    0.40
  -5  -6  -2    0.85    0.35
  -5  -6  -2    0.57    0.33
   5  -6   2    0.67    0.37
  -5   6  -2    1.26    0.17
  -5   6  -2    0.97    0.15
   5   6   2    1.17    0.19
   5   6   2    1.24    0.17
  -6  -6  -2   20.32    1.03
   6  -6   2   18.91    1.18
   6  -6   2   18.73    1.04
  -6   6  -2   18.67    0.87
   6   6   2   18.40    0.85
   6   6   2   20.10    0.95
   6   6   2   19.50    0.92
   6   6   2   19.00    0.87
   6   6   2   18.30    0.91
   7  -6   2   19.33    1.07
   7  -6   2   22.05    1.14
  -7  -6  -2   22.59    1.12
   7  -6   2   21.61    1.31
   7   6   2   21.07    1.03
   7   6   2   22.19    0.97
  -7   6  -2   21.02    0.97
   7   6   2   21.99    1.06
   7   6   2   21.61    0.94
   7   6   2   22.02    1.01
   8  -6   2    8.81    0.73
   8  -6   2    9.63    0.64
  -8  -6  -2   10.46    0.60
   8  -6   2    8.76    0.59
   8   6   2    8.68    0.47
   8   6   2    8.27    0.53
   8   6   2    9.03    0.47
  -8   6  -2    9.36    0.48
   8   6   2    8.98    0.51
   8   6   2   10.15    0.52
   9  -6   2    1.48    0.34
  -9  -6  -2    1.84    0.28
   9  -6   2    1.22    0.29
   9  -6   2    1.66    0.36
  -9   6  -2    1.16    0.16
   9   6   2    1.43    0.21
   9   6   2    1.47    0.20
   9   6   2    1.44    0.18
   9   6   2    1.13    0.21
 -10  -6  -2   14.80    0.86
  10  -6   2   15.29    0.96
  10  -6   2   16.38    0.90
  10  -6   2   15.07    0.82
  10   6   2   14.87    0.79
 -10   6  -2   15.53    0.72
  10   6   2   14.86    0.70
  10   6   2   16.65    0.75
  11  -6   2    0.30    0.28
 -11  -6  -2    0.34    0.24
  11  -6   2    0.37    0.24
  11  -6   2    0.26    0.18
  11   6   2    0.49    0.15
  11   6   2    0.60    0.15
 -11   6  -2    0.36    0.11
  11   6   2    0.34    0.15
 -12  -6  -2    2.68    0.27
  12  -6   2    2.46    0.27
  12  -6   2    2.90    0.34
  12  -6   2    2.67    0.25
 -12  -6  -2    2.15    0.29
 -12   6  -2    2.42    0.18
  12   6   2    2.21    0.21
  12   6   2    2.78    0.22
  13  -6   2    0.14    0.17
  13  -6   2    0.09    0.20
 -13  -6  -2   -0.01    0.16
  13   6   2   -0.16    0.10
 -13   6  -2   -0.09    0.07
 -14  -6  -2    3.43    0.21
  14  -6   2    2.99    0.26
  14   6   2    2.98    0.19
  13  -7  -2    0.19    0.16
  13   7  -2    0.06    0.10
  13   7  -2    0.15    0.09
  13   7  -2   -0.04    0.08
  12  -7  -2    1.51    0.23
  12  -7  -2    1.36    0.24
  12  -7  -2    1.51    0.24
  12   7  -2    1.66    0.15
  12   7  -2    1.16    0.14
  12   7  -2    1.76    0.17
  12   7  -2    1.36    0.15
  12   7  -2    1.78    0.17
  11  -7  -2    0.22    0.21
  11  -7  -2    0.16    0.21
  11  -7  -2    0.22    0.21
 -11   7   2    0.23    0.10
  11   7  -2    0.10    0.11
  11   7  -2   -0.24    0.09
  11   7  -2    0.09    0.13
  11   7  -2    0.13    0.12
  11   7  -2   -0.14    0.11
  10  -7  -2    6.63    0.45
  10  -7  -2    6.35    0.50
  10  -7  -2    6.84    0.45
 -10  -7   2    5.97    0.48
  10   7  -2    5.80    0.36
  10   7  -2    5.68    0.34
  10   7  -2    5.85    0.33
  10   7  -2    5.90    0.36
 -10   7   2    6.14    0.37
 -10   7   2    5.82    0.33
  10   7  -2    6.51    0.34
  -9  -7   2    1.25    0.33
   9  -7  -2    1.03    0.26
   9  -7  -2    1.19    0.26
   9  -7  -2    1.28    0.29
  -9   7   2    0.82    0.17
   9   7  -2    1.22    0.16
   9   7  -2    0.84    0.16
  -9   7   2    0.90    0.14
   9   7  -2    0.85    0.17
   9   7  -2    0.90    0.16
   9   7  -2    0.59    0.14
   8  -7  -2    7.45    0.50
   8  -7  -2    6.75    0.56
   8  -7  -2    7.13    0.49
  -8  -7   2    7.19    0.58
   8   7  -2    7.16    0.42
   8   7  -2    7.60    0.39
  -8   7   2    7.51    0.43
  -8   7   2    7.84    0.39
   8   7  -2    7.22    0.43
   8   7  -2    7.23    0.41
   8   7  -2    7.06    0.39
   7  -7  -2    1.22    0.30
  -7  -7   2    0.60    0.36
   7  -7  -2    1.24    0.26
   7  -7  -2    1.33    0.26
   7   7  -2    0.87    0.15
   7   7  -2    0.91    0.17
  -7   7   2    1.09    0.14
  -7   7   2    1.34    0.18
   7   7  -2    1.22    0.17
   7   7  -2    1.35    0.20
   7   7  -2    0.72    0.14
   6  -7  -2    7.88    0.59
   6  -7  -2    8.64    0.53
  -6  -7   2    7.97    0.63
   6  -7  -2    9.14    0.62
   6   7  -2    7.63    0.42
   6   7  -2    8.15    0.45
   6   7  -2    7.81    0.46
   6   7  -2    8.64    0.44
  -6   7   2    7.43    0.45
  -6   7   2    7.80    0.42
  -6   7   2    7.88    0.45
   6   7  -2    7.80    0.42
   5  -7  -2   61.75    2.87
  -5  -7   2   52.23    2.65
   5  -7  -2   60.95    2.66
  -5  -7   2   53.17    2.62
  -5   7   2   58.22    2.46
   5   7  -2   56.77    2.41
  -5   7   2   58.05    2.54
   5   7  -2   56.40    2.28
  -5   7   2   57.11    2.39
   5   7  -2   56.78    2.47
   4  -7  -2    0.86    0.33
   4  -7  -2    1.10    0.26
  -4  -7   2    0.55    0.35
  -4  -7   2    0.68    0.35
   4   7  -2    0.41    0.16
  -4   7   2    1.10    0.18
  -4   7   2    0.86    0.18
   4   7  -2    0.73    0.19
  -4   7   2    1.01    0.14
   4   7  -2    0.49    0.14
  -3  -7   2    2.14    0.38
   3  -7  -2    2.52    0.37
   3  -7  -2    2.24    0.31
  -3  -7   2    2.24    0.43
   3   7  -2    2.60    0.21
  -3   7   2    2.53    0.22
  -3   7   2    2.68    0.23
   3   7  -2    2.33    0.24
  -3   7   2    2.45    0.20
   2  -7  -2    1.87    0.28
  -2  -7   2    1.32    0.40
   2  -7  -2    1.12    0.32
  -2  -7   2    1.75    0.39
   2  -7  -2    1.84    0.35
  -2   7   2    1.71    0.17
   2   7  -2    2.10    0.19
  -2   7   2    1.97    0.21
  -1  -7   2   -0.04    0.27
  -1  -7   2    0.07    0.34
   1  -7  -2   -0.30    0.31
   1  -7  -2    0.30    0.22
   1   7  -2    0.02    0.12
  -1   7   2   -0.03    0.13
   0  -7   2   -0.02    0.25
   0  -7   2    0.83    0.40
   0  -7   2    0.27    0.32
   0  -7  -2    0.68    0.34
   0   7  -2   -0.13    0.11
   0   7   2    0.20    0.14
  -1  -7  -2    0.79    0.34
  -1  -7  -2    0.92    0.28
   1  -7   2    0.62    0.32
   1   7   2    1.47    0.20
   1   7   2    1.36    0.20
  -1   7  -2    1.22    0.16
  -2  -7  -2    2.49    0.34
  -2  -7  -2    3.01    0.42
   2  -7   2    2.21    0.42
   2  -7   2    2.17    0.38
   2   7   2    2.42    0.23
  -2   7  -2    2.37    0.20
   2   7   2    2.23    0.22
  -2   7  -2    2.48    0.23
   3  -7   2    1.39    0.35
   3  -7   2    1.40    0.40
  -3  -7  -2    1.16    0.35
  -3  -7  -2    0.90    0.29
   3   7   2    1.26    0.20
  -3   7  -2    1.53    0.16
  -3   7  -2    1.22    0.20
   3   7   2    1.33    0.19
  -4  -7  -2    2.47    0.40
   4  -7   2    3.02    0.46
   4  -7   2    2.66    0.45
   4   7   2    2.86    0.26
   4   7   2    2.87    0.26
   4   7   2    3.23    0.26
  -4   7  -2    3.26    0.23
  -4   7  -2    2.74    0.25
   5  -7   2    6.09    0.56
  -5  -7  -2    5.37    0.48
   5  -7   2    5.53    0.57
  -5   7  -2    5.41    0.36
   5   7   2    5.89    0.35
   5   7   2    5.44    0.37
   5   7   2    5.87    0.38
  -5   7  -2    5.92    0.34
   6  -7   2    0.72    0.28
  -6  -7  -2   -0.05    0.27
   6  -7   2    1.00    0.35
  -6   7  -2    0.29    0.12
   6   7   2    0.17    0.15
  -6   7  -2    0.57    0.17
   6   7   2    0.31    0.17
   6   7   2    0.42    0.17
   7  -7   2    2.13    0.39
   7  -7   2    1.23    0.30
  -7  -7  -2    1.41    0.30
   7   7   2    1.20    0.19
   7   7   2    1.71    0.21
  -7   7  -2    1.17    0.16
   7   7   2    1.10    0.19
  -7   7  -2    1.39    0.19
   8  -7   2    8.63    0.69
  -8  -7  -2    8.89    0.57
   8  -7   2    9.40    0.60
   8   7   2    8.65    0.51
  -8   7  -2    9.61    0.49
   8   7   2    9.84    0.47
  -8   7  -2    9.42    0.47
   8   7   2    8.82    0.49
   9  -7   2    2.26    0.36
   9  -7   2    2.51    0.33
  -9  -7  -2    2.07    0.27
  -9  -7  -2    1.90    0.32
   9   7   2    2.06    0.20
  -9   7  -2    2.11    0.20
   9   7   2    2.18    0.22
  -9   7  -2    1.90    0.18
   9   7   2    2.24    0.21
 -10  -7  -2    7.35    0.52
  10  -7   2    8.12    0.53
  10  -7   2    8.23    0.59
 -10   7  -2    7.66    0.41
  10   7   2    7.63    0.45
  10   7   2    8.04    0.43
  10   7   2    8.53    0.41
 -10   7  -2    8.24    0.42
 -11  -7  -2    0.38    0.23
 -11  -7  -2    0.75    0.21
  11  -7   2    1.32    0.24
 -11   7  -2    0.53    0.11
  11   7   2    0.79    0.14
 -11   7  -2    0.75    0.13
  11   7   2    0.55    0.13
  12  -7   2    0.63    0.18
 -12  -7  -2    0.55    0.16
 -12   7  -2    0.67    0.11
  12   7   2    0.85    0.12
  12  -8  -2    0.37    0.13
 -12   8   2    0.48    0.09
  12   8  -2    0.40    0.09
  12   8  -2    0.49    0.09
  11  -8  -2    1.43    0.19
  11   8  -2    1.33    0.12
  11   8  -2    1.55    0.14
 -11   8   2    1.10    0.13
  11   8  -2    1.08    0.13
  10  -8  -2    0.69    0.18
  10  -8  -2    0.49    0.20
 -10  -8   2    0.65    0.23
  10   8  -2    0.61    0.12
  10   8  -2    0.64    0.11
  10   8  -2    0.77    0.11
 -10   8   2    0.74    0.13
  10   8  -2    0.62    0.13
   9  -8  -2    1.12    0.21
   9  -8  -2    1.08    0.24
  -9  -8   2    1.10    0.27
   9   8  -2    0.95    0.14
   9   8  -2    0.79    0.13
  -9   8   2    1.11    0.15
   9   8  -2    0.61    0.12
   9   8  -2    0.54    0.14
   8  -8  -2    5.05    0.43
   8  -8  -2    5.40    0.37
  -8  -8   2    4.53    0.43
  -8   8   2    4.96    0.31
   8   8  -2    5.00    0.31
   8   8  -2    4.92    0.28
   8   8  -2    4.60    0.29
   7  -8  -2    0.16    0.24
   7  -8  -2    0.06    0.22
  -7  -8   2    0.37    0.29
  -7   8   2    0.29    0.14
   7   8  -2    0.20    0.13
   7   8  -2    0.13    0.11
   7   8  -2    0.28    0.14
   6  -8  -2    1.82    0.33
  -6  -8   2    1.85    0.36
   6  -8  -2    2.37    0.31
   6   8  -2    1.85    0.18
  -6   8   2    1.76    0.19
   6   8  -2    1.79    0.20
  -6   8   2    1.95    0.21
   6   8  -2    1.74    0.18
   5  -8  -2   19.20    0.97
  -5  -8   2   16.57    0.94
  -5  -8   2   15.36    0.98
   5  -8  -2   17.98    1.01
  -5   8   2   18.25    0.86
  -5   8   2   16.75    0.82
   5   8  -2   18.15    0.77
   5   8  -2   17.82    0.84
   5   8  -2   17.31    0.81
   4  -8  -2    0.53    0.23
  -4  -8   2    0.52    0.31
   4  -8  -2    0.93    0.29
  -4  -8   2    0.75    0.36
  -4   8   2    0.85    0.17
   4   8  -2    0.88    0.14
  -4   8   2    0.74    0.17
   4   8  -2    0.64    0.17
  -3  -8   2   10.02    0.68
  -3  -8   2   10.21    0.72
   3  -8  -2   10.37    0.66
   3  -8  -2   11.27    0.68
   3   8  -2   10.66    0.53
   3   8  -2   10.06    0.55
  -3   8   2   11.41    0.57
  -3   8   2   10.53    0.55
  -2  -8   2    0.58    0.31
   2  -8  -2    0.63    0.20
   2  -8  -2    0.97    0.28
  -2  -8   2    0.57    0.34
   2   8  -2    0.46    0.13
  -2   8   2    0.72    0.16
  -2   8   2    0.71    0.17
   2   8  -2    0.70    0.17
   1  -8  -2   -0.09    0.23
  -1  -8   2   -0.17    0.27
  -1  -8   2    0.17    0.33
   1  -8  -2   -0.01    0.29
   1   8  -2    0.20    0.11
   1   8  -2    0.12    0.14
  -1   8   2    0.16    0.15
  -1   8   2    0.05    0.14
   0  -8   2    0.19    0.34
   0  -8   2    0.42    0.29
   0  -8  -2   -0.19    0.28
   0  -8   2   -0.04    0.21
   0  -8  -2    0.08    0.24
   0   8  -2    0.08    0.11
   0   8   2   -0.02    0.14
   0   8  -2   -0.07    0.14
   0   8   2   -0.04    0.15
  -1  -8  -2   -0.31    0.26
   1  -8   2    0.07    0.22
   1  -8   2    0.61    0.32
  -1  -8  -2    0.43    0.27
   1   8   2    0.28    0.15
  -1   8  -2    0.17    0.11
   1   8   2    0.33    0.15
  -1   8  -2    0.34    0.15
  -2  -8  -2    0.43    0.24
  -2  -8  -2   -0.14    0.27
   2  -8   2   -0.09    0.25
   2  -8   2    0.28    0.30
   2   8   2    0.35    0.15
  -2   8  -2    0.08    0.12
  -2   8  -2    0.20    0.14
   2   8   2   -0.13    0.14
   3  -8   2    5.39    0.50
   3  -8   2    6.28    0.52
  -3  -8  -2    5.92    0.48
  -3  -8  -2    5.39    0.42
   3   8   2    5.85    0.37
  -3   8  -2    6.02    0.34
   3   8   2    5.93    0.37
  -3   8  -2    5.61    0.35
  -4  -8  -2    7.91    0.50
   4  -8   2    7.78    0.61
  -4  -8  -2    7.59    0.56
   4  -8   2    9.27    0.62
   4   8   2    8.25    0.45
  -4   8  -2    8.05    0.44
   4   8   2    7.61    0.46
  -4   8  -2    8.06    0.42
  -5  -8  -2   19.06    1.01
   5  -8   2   20.47    1.06
   5  -8   2   19.29    1.13
   5   8   2   19.21    0.84
  -5   8  -2   19.58    0.89
   5   8   2   19.02    0.93
  -5   8  -2   18.89    0.87
   5   8   2   19.00    0.90
  -6  -8  -2    4.11    0.37
   6  -8   2    3.49    0.41
   6   8   2    3.72    0.28
   6   8   2    3.63    0.26
  -6   8  -2    3.58    0.24
  -6   8  -2    3.75    0.26
   6   8   2    3.83    0.27
   7  -8   2    9.96    0.66
   7  -8   2    9.36    0.55
  -7  -8  -2    8.54    0.56
   7   8   2    8.87    0.51
   7   8   2    9.82    0.47
  -7   8  -2    9.65    0.48
   7   8   2   10.02    0.49
  -7   8  -2    9.29    0.47
   8  -8   2    0.27    0.23
   8  -8   2    0.00    0.18
  -8  -8  -2    0.24    0.20
  -8   8  -2    0.21    0.12
   8   8   2    0.29    0.13
   8   8   2    0.07    0.13
  -8   8  -2    0.11    0.09
   8   8   2    0.34    0.13
  -9  -8  -2    0.31    0.18
   9  -8   2    0.12    0.21
   9  -8   2   -0.06    0.16
  -9  -8  -2    0.20    0.21
   9   8   2   -0.10    0.11
  -9   8  -2    0.14    0.10
   9   8   2    0.26    0.11
  -9   8  -2    0.11    0.09
 -10  -8  -2    3.75    0.29
  10  -8   2    4.22    0.29
  10   8   2    3.79    0.24
 -10   8  -2    4.20    0.23
 -11  -8  -2    0.26    0.14
  11  -8   2    0.13    0.12
  11   8   2    0.03    0.08
 -11   8  -2    0.19    0.07
  -9   9   2    5.54    0.28
   9   9  -2    5.17    0.28
   9   9  -2    5.15    0.26
   8  -9  -2    0.00    0.14
  -8   9   2    0.06    0.09
   8   9  -2   -0.12    0.09
   8   9  -2    0.03    0.10
  -7  -9   2    3.35    0.32
   7  -9  -2    2.92    0.27
   7  -9  -2    2.63    0.28
   7   9  -2    2.99    0.20
   7   9  -2    2.85    0.21
  -7   9   2    3.13    0.21
   7   9  -2    2.92    0.19
   6  -9  -2   16.02    0.82
  -6  -9   2   15.82    0.85
   6  -9  -2   14.83    0.87
   6   9  -2   16.30    0.68
   6   9  -2   15.54    0.71
   6   9  -2   16.17    0.73
  -6   9   2   15.42    0.73
  -5  -9   2   -0.08    0.18
  -5  -9   2    0.30    0.24
   5  -9  -2   -0.03    0.20
   5  -9  -2    0.06    0.17
  -5   9   2    0.13    0.12
   5   9  -2    0.04    0.12
   5   9  -2    0.18    0.10
   4  -9  -2    0.49    0.19
  -4  -9   2    0.67    0.22
   4  -9  -2    0.29    0.21
  -4  -9   2    0.53    0.25
  -4   9   2    0.66    0.14
   4   9  -2    0.48    0.14
   4   9  -2    0.57    0.11
   3  -9  -2    1.45    0.26
  -3  -9   2    1.48    0.30
  -3  -9   2    1.49    0.27
   3  -9  -2    1.85    0.24
  -3   9   2    1.83    0.18
   3   9  -2    1.59    0.16
   3   9  -2    1.35    0.17
   2  -9  -2    0.89    0.24
  -2  -9   2    1.10    0.29
  -2  -9   2    0.93    0.24
   2   9  -2    1.07    0.16
  -2   9   2    1.06    0.16
   2   9  -2    0.96    0.13
   1  -9  -2    1.24    0.25
  -1  -9   2    1.87    0.31
  -1  -9   2    1.47    0.28
   1   9  -2    1.58    0.16
  -1   9   2    1.63    0.18
   1   9  -2    1.91    0.19
   0  -9  -2    0.41    0.24
   0  -9  -2    0.98    0.23
   0  -9   2    0.55    0.23
   0   9   2    0.55    0.15
   0   9  -2    0.75    0.15
   0   9  -2    0.63    0.12
   1  -9   2    2.21    0.28
   1  -9   2    1.85    0.28
  -1  -9  -2    2.24    0.30
  -1  -9  -2    1.89    0.25
  -1   9  -2    2.10    0.19
   1   9   2    1.83    0.20
  -1   9  -2    1.95    0.17
   2  -9   2    0.27    0.20
  -2  -9  -2   -0.03    0.22
   2  -9   2    0.06    0.22
  -2  -9  -2    0.30    0.19
  -2   9  -2    0.12    0.12
  -2   9  -2    0.17    0.10
   2   9   2    0.07    0.13
   3  -9   2    2.28    0.29
  -3  -9  -2    2.19    0.24
   3  -9   2    1.86    0.28
  -3  -9  -2    2.18    0.29
  -3   9  -2    2.05    0.19
  -3   9  -2    2.09    0.18
   3   9   2    2.51    0.21
  -4  -9  -2    1.01    0.18
   4  -9   2    1.44    0.24
   4  -9   2    1.23    0.25
  -4  -9  -2    1.12    0.24
   4   9   2    1.11    0.16
  -4   9  -2    0.92    0.14
  -4   9  -2    1.12    0.13
  -5  -9  -2    1.06    0.22
   5  -9   2    1.02    0.22
   5  -9   2    0.74    0.22
  -5   9  -2    1.00    0.13
   5   9   2    1.15    0.15
  -5   9  -2    1.04    0.13
   6  -9   2    2.98    0.31
  -6  -9  -2    3.58    0.29
  -6  -9  -2    3.29    0.30
   6   9   2    3.38    0.22
  -6   9  -2    3.13    0.21
  -6   9  -2    3.62    0.22
  -7  -9  -2    0.12    0.17
   7   9   2    0.03    0.09
  -7   9  -2   -0.04    0.09
  -8  -9  -2    0.38    0.15
  -8   9  -2    0.58    0.09
   8   9   2    0.38    0.09
   6 -10  -2   15.91    0.76
  -6  10   2   16.62    0.72
   6  10  -2   16.24    0.72
  -5 -10   2    0.33    0.12
   5 -10  -2    0.18    0.12
   5  10  -2    0.43    0.09
  -5  10   2    0.40    0.09
  -4 -10   2    0.51    0.13
   4 -10  -2    0.67    0.15
   4  10  -2    0.71    0.10
  -4  10   2    0.60    0.11
  -3 -10   2    2.72    0.25
   3  10  -2    3.79    0.22
  -3  10   2    3.65    0.22
   2 -10  -2    0.34    0.14
  -2 -10   2    0.49    0.15
   2  10  -2    0.61    0.11
  -2  10   2    0.65    0.11
   1 -10  -2    0.73    0.16
  -1 -10   2    0.63    0.17
   1  10  -2    0.72    0.11
  -1  10   2    0.71    0.12
   0 -10  -2   -0.14    0.12
   0 -10   2   -0.06    0.14
   0  10  -2    0.03    0.09
   0  10   2    0.11    0.09
  -1 -10  -2    0.09    0.12
   1 -10   2   -0.02    0.14
   1  10   2    0.04    0.09
  -1  10  -2    0.17    0.10
   2 -10   2    0.00    0.13
  -2 -10  -2    0.02    0.11
   2  10   2    0.12    0.09
  -2  10  -2    0.17    0.10
  -3 -10  -2    0.11    0.10
   3 -10   2   -0.22    0.11
  -3  10  -2   -0.11    0.09
   3  10   2    0.05    0.08
   4 -10   2    1.14    0.15
  -4  10  -2    1.34    0.12
   4  10   2    1.01    0.11
  -5  10  -2    4.54    0.24
  18   0  -3    0.07    0.14
  18   0  -3   -0.33    0.12
  18   0  -3    0.05    0.13
  17   0  -3    7.42    0.45
  17   0  -3    7.20    0.43
  17   0  -3    6.89    0.46
  17   0  -3    7.99    0.44
  17   0  -3    7.20    0.41
  16   0  -3    0.14    0.19
  16   0  -3   -0.03    0.17
  16   0  -3    0.14    0.19
  16   0  -3   -0.21    0.14
  16   0  -3    0.19    0.19
  15   0  -3    1.03    0.24
  15   0  -3    0.59    0.21
  15   0  -3    0.66    0.17
  15   0  -3    0.96    0.22
  15   0  -3    0.69    0.20
  14   0  -3   -0.19    0.18
  14   0  -3   -0.20    0.19
  14   0  -3   -0.22    0.18
  14   0  -3    0.22    0.21
  14   0  -3    0.12    0.14
  13   0  -3   16.06    0.79
  13   0  -3   15.79    0.76
  13   0  -3   16.06    0.81
  13   0  -3   15.53    0.82
  13   0  -3   15.36    0.83
  13   0  -3   15.14    0.74
  12   0  -3   -0.10    0.15
  12   0  -3    0.11    0.13
  12   0  -3   -0.12    0.16
  12   0  -3   -0.03    0.13
 -12   0   3   -0.12    0.19
  11   0  -3    5.28    0.37
 -11   0   3    5.33    0.42
  11   0  -3    5.94    0.37
  11   0  -3    5.52    0.33
  11   0  -3    6.13    0.38
  10   0  -3    0.05    0.10
  10   0  -3    0.05    0.11
 -10   0   3   -0.19    0.14
  10   0  -3   -0.07    0.14
  10   0  -3    0.12    0.13
   9   0  -3    0.20    0.09
   9   0  -3    0.36    0.10
   9   0  -3    0.19    0.14
  -9   0   3    0.56    0.15
   8   0  -3    0.07    0.08
  -8   0   3    0.06    0.12
  -7   0   3    9.18    0.49
   7   0  -3    8.32    0.44
  -7   0   3    7.78    0.50
   7   0  -3    8.98    0.53
  -6   0   3    0.19    0.11
   6   0  -3   -0.02    0.09
   6   0  -3    0.14    0.07
   6   0  -3    0.13    0.09
   5   0  -3   15.06    0.72
   5   0  -3   15.93    0.90
   5   0  -3   15.55    0.81
   5   0  -3   15.49    0.76
   4   0  -3    0.01    0.05
   4   0  -3   -0.01    0.04
   4   0  -3    0.01    0.05
   4   0  -3    0.06    0.06
   3   0  -3   26.92    1.21
   3   0  -3   28.46    1.54
   3   0  -3   27.15    1.28
   3   0  -3   26.59    1.39
   2   0  -3   -0.01    0.04
  -2   0   3    0.15    0.05
   2   0  -3    0.01    0.05
   2   0  -3   -0.03    0.04
   1   0  -3  150.43    6.88
   1   0  -3  139.87    8.21
   1   0  -3  154.71    7.45
  -1   0   3  148.16    6.50
   0   0  -3    0.04    0.06
   0   0   3    0.00    0.07
   0   0  -3   -0.02    0.07
   0   0  -3    0.12    0.04
   1   0   3   43.35    2.25
   1   0   3   42.55    1.79
  -1   0  -3   39.08    2.04
  -1   0  -3   35.53    1.88
  -2   0  -3   -0.03    0.09
  -2   0  -3    0.09    0.07
   2   0   3    0.17    0.09
   2   0   3    0.08    0.07
   3   0   3    0.87    0.11
  -3   0  -3    0.76    0.10
  -3   0  -3    0.69    0.13
   3   0   3    0.75    0.14
   4   0   3    0.00    0.11
  -4   0  -3    0.11    0.11
   4   0   3   -0.19    0.14
  -4   0  -3    0.08    0.13
  -5   0  -3    1.52    0.18
   5   0   3    1.66    0.17
   5   0   3    1.71    0.20
  -5   0  -3    1.33    0.19
   6   0   3    0.33    0.13
  -6   0  -3    0.18    0.15
  -6   0  -3    0.08    0.12
  -7   0  -3    6.89    0.46
   7   0   3    8.05    0.45
  -7   0  -3    7.65    0.48
   8   0   3    0.03    0.12
   8   0   3    0.16    0.11
  -8   0  -3   -0.09    0.18
   8   0   3   -0.10    0.21
  -8   0  -3   -0.17    0.13
   8   0   3    0.02    0.11
   9   0   3    3.23    0.23
  -9   0  -3    2.61    0.29
   9   0   3    3.44    0.34
   9   0   3    2.62    0.26
   9   0   3    2.90    0.23
  -9   0  -3    2.91    0.31
 -10   0  -3    0.21    0.20
  10   0   3    0.19    0.23
  10   0   3    0.24    0.17
 -10   0  -3    0.49    0.22
  10   0   3    0.18    0.14
  10   0   3    0.12    0.15
 -11   0  -3   57.76    2.77
  11   0   3   64.29    2.62
  11   0   3   61.89    2.72
  11   0   3   62.58    2.75
  11   0   3   65.26    2.94
  11   0   3   58.85    2.56
  12   0   3   -0.08    0.17
  12   0   3    0.38    0.19
  12   0   3   -0.21    0.18
  12   0   3    0.21    0.23
  12   0   3    0.03    0.20
  12   0   3   -0.02    0.24
 -12   0  -3    0.13    0.22
 -13   0  -3   15.02    0.80
  13   0   3   14.84    0.78
  13   0   3   15.36    0.82
  13   0   3   15.23    0.87
  13   0   3   15.71    0.76
  13   0   3   15.63    0.76
  13   0   3   14.27    0.74
  14   0   3    0.27    0.20
  14   0   3   -0.09    0.18
  14   0   3    0.18    0.22
 -14   0  -3    0.23    0.19
  14   0   3    0.15    0.17
  14   0   3   -0.10    0.15
  14   0   3    0.11    0.18
  15   0   3    0.50    0.18
  15   0   3    0.60    0.17
  15   0   3    0.54    0.19
  15   0   3    0.38    0.17
  15   0   3    0.72    0.22
  16   0   3   -0.01    0.15
  16   0   3   -0.09    0.14
  18  -1  -3    1.02    0.17
  18  -1  -3    1.13    0.18
  18   1  -3    1.03    0.14
  18   1  -3    1.02    0.15
  18   1  -3    1.30    0.17
  17  -1  -3    1.53    0.23
  17  -1  -3    1.54    0.22
  17  -1  -3    1.56    0.23
  17   1  -3    1.21    0.21
 -17   1   3    1.54    0.21
  17   1  -3    2.22    0.23
  17   1  -3    1.53    0.19
  17   1  -3    1.36    0.19
  16  -1  -3    0.86    0.23
  16  -1  -3    0.24    0.19
  16  -1  -3    0.46    0.17
  16  -1  -3    0.40    0.20
  16  -1  -3    0.60    0.20
  16   1  -3    0.29    0.15
  16   1  -3    0.48    0.20
  16   1  -3    0.97    0.21
  16   1  -3    0.43    0.18
  16   1  -3    0.58    0.18
  15  -1  -3    0.37    0.21
  15  -1  -3    0.35    0.20
  15  -1  -3    0.26    0.21
  15  -1  -3    0.37    0.17
  15  -1  -3    0.20    0.20
  15   1  -3    0.28    0.20
  15   1  -3    0.36    0.19
  15   1  -3    0.21    0.15
  15   1  -3    0.45    0.17
  15   1  -3    0.42    0.20
  14  -1  -3    0.42    0.22
  14  -1  -3    0.68    0.23
  14  -1  -3    1.01    0.22
  14  -1  -3    0.72    0.18
  14  -1  -3    0.73    0.20
  14   1  -3    0.44    0.19
  14   1  -3    0.78    0.22
  14   1  -3    0.57    0.22
  14   1  -3    0.57    0.17
  14   1  -3    0.66    0.22
  13  -1  -3    0.15    0.21
  13  -1  -3    0.34    0.20
  13  -1  -3   -0.14    0.17
  13  -1  -3    0.24    0.18
  13  -1  -3    0.09    0.14
  13   1  -3   -0.15    0.19
  13   1  -3   -0.16    0.18
  13   1  -3   -0.05    0.20
  13   1  -3    0.12    0.14
  13   1  -3    0.10    0.17
  12  -1  -3    1.31    0.22
  12  -1  -3    1.17    0.21
  12  -1  -3    0.81    0.15
  12   1  -3    0.93    0.17
 -12   1   3    0.80    0.25
  12   1  -3    1.16    0.18
  12   1  -3    1.67    0.23
  12   1  -3    0.75    0.19
  11  -1  -3    3.62    0.26
 -11  -1   3    4.24    0.36
  11  -1  -3    3.69    0.29
  11  -1  -3    4.15    0.30
  11  -1  -3    3.74    0.31
  11   1  -3    4.08    0.30
  11   1  -3    4.70    0.33
  11   1  -3    4.05    0.29
 -11   1   3    4.27    0.37
  11   1  -3    4.15    0.27
  10  -1  -3    2.45    0.24
  10  -1  -3    2.51    0.20
  10  -1  -3    2.23    0.21
  10  -1  -3    2.36    0.22
 -10  -1   3    3.09    0.27
  10   1  -3    2.46    0.23
 -10   1   3    2.47    0.27
  10   1  -3    2.48    0.20
  10   1  -3    2.76    0.24
  10   1  -3    2.73    0.21
   9  -1  -3    0.20    0.10
   9  -1  -3    0.38    0.15
   9  -1  -3    0.08    0.09
  -9  -1   3    0.24    0.19
   9  -1  -3    0.15    0.13
   9   1  -3    0.19    0.11
  -9   1   3    0.16    0.16
   9   1  -3    0.21    0.13
   9   1  -3    0.03    0.08
   9   1  -3    0.23    0.11
   8  -1  -3   34.07    1.94
  -8  -1   3   32.63    1.81
   8  -1  -3   34.66    1.56
   8   1  -3   32.67    1.65
   8   1  -3   35.09    1.56
  -8   1   3   34.38    1.68
  -7  -1   3   20.14    1.10
   7  -1  -3   20.18    0.94
   7  -1  -3   19.67    1.16
   7   1  -3   20.33    0.93
   7   1  -3   19.60    0.99
  -7   1   3   19.43    1.01
  -6  -1   3   60.52    2.92
   6  -1  -3   56.14    3.18
   6  -1  -3   56.99    2.53
   6   1  -3   56.26    2.52
  -6   1   3   56.89    2.69
   6   1  -3   54.62    2.67
   6   1  -3   55.31    3.16
   5  -1  -3   16.63    0.80
   5  -1  -3   17.87    1.01
   5  -1  -3   17.72    0.89
  -5   1   3   17.26    0.86
   5   1  -3   17.24    0.79
   5   1  -3   17.21    0.99
   5   1  -3   17.43    0.91
   5   1  -3   17.37    0.85
   4  -1  -3  113.93    5.81
   4  -1  -3  118.11    5.10
   4  -1  -3  120.54    6.44
  -4   1   3  114.83    5.40
   4   1  -3  114.99    6.42
   4   1  -3  112.27    5.40
   4   1  -3  112.78    5.83
   4   1  -3  118.92    5.09
  -3  -1   3    0.32    0.07
   3  -1  -3    0.39    0.09
   3  -1  -3    0.38    0.05
   3  -1  -3    0.38    0.06
   3   1  -3    0.41    0.04
  -3   1   3    0.28    0.07
   3   1  -3    0.39    0.07
   3   1  -3    0.38    0.07
  -2  -1   3  292.11   15.19
   2  -1  -3  279.13   13.76
   2  -1  -3  282.80   15.19
  -2  -1   3  284.54   12.02
   2   1  -3  272.86   13.76
  -2   1   3  235.15   12.72
  -2   1   3  274.95   12.02
   2   1  -3  274.98   12.74
   1  -1  -3   28.69    1.58
  -1  -1   3   32.60    1.36
   1  -1  -3   31.96    1.73
  -1  -1   3   31.49    1.74
  -1   1   3   30.90    1.38
  -1   1   3   30.49    1.44
   1   1  -3   29.73    1.45
   1   1  -3   30.46    1.57
   0  -1   3    5.40    0.33
   0  -1   3    5.34    0.24
   0  -1  -3    5.31    0.31
   0  -1  -3    4.63    0.31
   0   1  -3    5.10    0.27
   0   1   3    5.18    0.26
   0   1  -3    5.24    0.28
   0   1   3    4.59    0.24
  -1  -1  -3   24.29    1.31
  -1  -1  -3   22.10    1.22
   1  -1   3   23.97    1.04
   1  -1   3   23.03    1.34
   1   1   3   21.27    1.09
  -1   1  -3   23.84    1.11
  -1   1  -3   24.20    1.19
   1   1   3   23.33    1.06
  -2  -1  -3    1.93    0.14
  -2  -1  -3    1.72    0.18
   2  -1   3    1.97    0.20
   2  -1   3    1.95    0.12
  -2   1  -3    1.66    0.14
  -2   1  -3    1.82    0.13
   2   1   3    1.63    0.11
   2   1   3    1.64    0.14
  -3  -1  -3   20.21    1.11
   3  -1   3   21.34    1.23
   3  -1   3   20.95    0.94
   3   1   3   20.98    1.17
   3   1   3   19.26    0.98
  -3   1  -3   17.95    1.00
   3   1   3   21.05    0.97
  -3   1  -3   21.82    1.07
   4  -1   3   53.44    2.88
  -4  -1  -3   50.77    2.60
   4  -1   3   48.67    2.24
  -4  -1  -3   54.25    2.38
  -4   1  -3   51.86    2.56
   4   1   3   48.85    2.27
  -4   1  -3   43.34    2.39
  -5  -1  -3    3.81    0.31
  -5  -1  -3    3.97    0.25
   5  -1   3    3.70    0.36
   5  -1   3    3.82    0.24
  -5   1  -3    4.06    0.26
   5   1   3    3.41    0.27
  -5   1  -3    2.90    0.27
   6  -1   3   25.02    1.60
  -6  -1  -3   29.21    1.34
  -6  -1  -3   26.90    1.47
   6  -1   3   24.97    1.25
   6   1   3   27.62    1.29
  -6   1  -3   29.76    1.42
  -6   1  -3   25.07    1.35
  -7  -1  -3    3.70    0.35
  -7  -1  -3    5.35    0.39
   7  -1   3    4.66    0.38
  -7  -1  -3    5.49    0.34
   7  -1   3    5.23    0.32
   7   1   3    4.53    0.33
  -7   1  -3    4.42    0.35
  -8  -1  -3    0.80    0.17
  -8  -1  -3    0.48    0.20
   8  -1   3    0.70    0.14
   8  -1   3    0.32    0.23
   8  -1   3    0.63    0.13
   8  -1   3    0.33    0.14
  -8  -1  -3    0.70    0.19
   8   1   3    0.71    0.22
   8   1   3    0.62    0.13
   8   1   3    0.56    0.16
  -8   1  -3    0.09    0.15
  -8   1  -3    0.58    0.20
   8   1   3    0.77    0.16
  -9  -1  -3   23.24    1.22
   9  -1   3   25.91    1.13
  -9  -1  -3   26.62    1.32
   9  -1   3   24.84    1.31
   9  -1   3   25.99    1.17
   9  -1   3   25.68    1.24
  -9   1  -3   23.23    1.32
   9   1   3   28.83    1.30
   9   1   3   21.62    1.24
   9   1   3   25.98    1.12
  -9   1  -3   24.45    1.20
   9   1   3   27.03    1.20
 -10  -1  -3   43.04    2.18
  10  -1   3   43.39    1.95
  10  -1   3   45.28    1.89
  10  -1   3   40.62    2.05
  10  -1   3   41.99    2.12
 -10  -1  -3   41.53    2.01
  10   1   3   44.83    1.87
  10   1   3   48.58    2.12
  10   1   3   45.13    1.98
 -10   1  -3   39.60    2.18
 -10   1  -3   44.46    1.98
  11  -1   3    9.06    0.55
 -11  -1  -3    9.39    0.61
  11  -1   3   10.78    0.56
  11  -1   3   11.44    0.63
  11  -1   3   10.40    0.56
  11  -1   3   10.25    0.69
  11   1   3   10.25    0.54
  11   1   3   10.70    0.57
 -11   1  -3   10.13    0.59
  11   1   3   10.37    0.63
  11   1   3    9.76    0.55
  11   1   3   10.70    0.65
  12  -1   3   65.83    2.72
  12  -1   3   66.87    2.86
 -12  -1  -3   59.66    2.92
  12  -1   3   64.81    2.90
  12  -1   3   66.47    2.81
  12  -1   3   65.01    3.11
  12  -1   3   64.43    2.78
  12   1   3   63.07    2.87
  12   1   3   66.96    2.92
  12   1   3   69.91    3.08
  12   1   3   66.92    2.76
  12   1   3   62.85    2.71
  12   1   3   65.89    2.80
  13  -1   3    2.10    0.23
  13  -1   3    1.99    0.27
 -13  -1  -3    2.37    0.29
  13  -1   3    1.48    0.22
  13  -1   3    2.26    0.26
  13  -1   3    2.02    0.31
  13  -1   3    1.86    0.29
  13   1   3    1.95    0.23
  13   1   3    1.77    0.24
  13   1   3    2.28    0.25
  13   1   3    1.84    0.22
  13   1   3    1.95    0.27
  13   1   3    1.60    0.29
  14  -1   3    3.25    0.34
 -14  -1  -3    3.05    0.31
  14  -1   3    3.23    0.33
  14  -1   3    3.01    0.28
  14  -1   3    3.48    0.28
  14  -1   3    3.60    0.31
 -14   1  -3    3.35    0.27
  14   1   3    2.79    0.26
  14   1   3    3.52    0.28
  14   1   3    3.23    0.27
  14   1   3    3.71    0.33
  14   1   3    2.99    0.28
  15  -1   3    0.00    0.16
 -15  -1  -3   -0.07    0.17
  15  -1   3    0.15    0.18
  15  -1   3    0.09    0.18
  15  -1   3    0.31    0.20
  15  -1   3    0.40    0.17
  15   1   3   -0.26    0.17
 -15   1  -3    0.09    0.13
  15   1   3   -0.02    0.15
  15   1   3   -0.08    0.14
  15   1   3   -0.07    0.16
  15   1   3    0.07    0.15
  16  -1   3    0.85    0.18
 -16   1  -3    1.06    0.13
  16   1   3    0.94    0.18
  16   1   3    1.22    0.17
  18  -2  -3    0.49    0.15
  18  -2  -3    0.27    0.14
  18   2  -3    0.54    0.12
  18   2  -3    0.24    0.12
  17  -2  -3    1.12    0.21
  17  -2  -3    1.11    0.20
  17  -2  -3    1.24    0.21
  17   2  -3    1.22    0.17
  17   2  -3    1.16    0.19
  17   2  -3    1.02    0.16
  16  -2  -3    2.06    0.25
  16  -2  -3    2.28    0.27
  16  -2  -3    2.16    0.27
  16  -2  -3    2.10    0.25
  16   2  -3    2.06    0.24
  16   2  -3    1.93    0.24
  16   2  -3    1.69    0.20
  16   2  -3    1.99    0.22
 -16   2   3    2.13    0.23
  15  -2  -3    1.00    0.19
  15  -2  -3    0.93    0.23
  15  -2  -3    0.99    0.21
  15  -2  -3    1.30    0.23
 -15  -2   3    0.88    0.27
  15  -2  -3    1.39    0.25
  15   2  -3    1.12    0.19
  15   2  -3    1.01    0.18
  15   2  -3    1.12    0.21
  15   2  -3    1.07    0.23
  15   2  -3    0.77    0.19
  14  -2  -3    0.65    0.20
  14  -2  -3    0.69    0.23
  14  -2  -3    1.00    0.19
  14  -2  -3    0.73    0.21
  14  -2  -3    0.58    0.22
  14   2  -3    1.13    0.20
  14   2  -3    0.81    0.21
  14   2  -3    0.96    0.18
  14   2  -3    1.22    0.20
  14   2  -3    1.00    0.22
  13  -2  -3    0.72    0.22
  13  -2  -3    0.73    0.21
  13  -2  -3    1.33    0.24
  13  -2  -3    0.86    0.17
  13  -2  -3    0.73    0.22
  13   2  -3    0.64    0.21
  13   2  -3    0.60    0.19
  13   2  -3    0.93    0.18
  13   2  -3    0.77    0.19
  13   2  -3    0.72    0.22
  12  -2  -3    3.21    0.27
  12  -2  -3    2.27    0.27
  12  -2  -3    2.54    0.29
  12  -2  -3    1.95    0.25
  12  -2  -3    2.59    0.23
  12   2  -3    3.19    0.26
  12   2  -3    2.92    0.25
  12   2  -3    2.93    0.30
  12   2  -3    3.20    0.26
  12   2  -3    2.27    0.26
  11  -2  -3    2.97    0.29
 -11  -2   3    2.74    0.30
  11  -2  -3    3.15    0.27
  11  -2  -3    3.33    0.28
  11  -2  -3    2.83    0.24
  11   2  -3    3.43    0.28
  11   2  -3    3.12    0.26
 -11   2   3    2.25    0.31
  11   2  -3    3.47    0.25
 -10  -2   3    0.53    0.24
  10  -2  -3    0.72    0.14
  10  -2  -3    0.78    0.15
  10  -2  -3    0.73    0.14
  10  -2  -3    0.70    0.18
  10   2  -3    0.75    0.13
 -10   2   3    0.92    0.20
  10   2  -3    0.57    0.15
  10   2  -3    0.79    0.16
  10   2  -3    0.57    0.18
  10   2  -3    1.03    0.15
   9  -2  -3    2.13    0.19
   9  -2  -3    1.81    0.21
   9  -2  -3    2.04    0.18
   9  -2  -3    1.97    0.22
   9  -2  -3    2.08    0.19
  -9  -2   3    2.05    0.30
   9   2  -3    2.23    0.21
   9   2  -3    2.05    0.21
   9   2  -3    2.13    0.18
   9   2  -3    1.99    0.19
   9   2  -3    2.11    0.19
  -9   2   3    1.85    0.24
   8  -2  -3    9.68    0.54
   8  -2  -3   10.95    0.58
  -8  -2   3   10.53    0.69
   8  -2  -3   10.49    0.70
   8  -2  -3   11.16    0.56
   8   2  -3   11.55    0.55
   8   2  -3   11.85    0.61
  -8   2   3   10.09    0.62
   8   2  -3   11.15    0.52
   7  -2  -3   40.60    1.87
  -7  -2   3   42.54    2.19
   7  -2  -3   39.69    2.36
   7   2  -3   43.32    1.86
   7   2  -3   41.99    1.99
  -7   2   3   38.33    2.00
   6  -2  -3    1.19    0.13
  -6  -2   3    1.65    0.22
   6  -2  -3    1.31    0.18
  -6   2   3    1.23    0.18
   6   2  -3    1.24    0.11
   6   2  -3    1.21    0.15
   5  -2  -3    0.04    0.09
   5  -2  -3    0.12    0.12
  -5  -2   3    0.05    0.15
  -5  -2   3    0.13    0.09
   5   2  -3   -0.01    0.06
  -5   2   3   -0.02    0.13
   5   2  -3   -0.02    0.12
  -4  -2   3   32.37    1.77
   4  -2  -3   32.41    1.41
   4  -2  -3   32.23    1.79
   4  -2  -3   29.87    1.57
   4   2  -3   31.94    1.38
   4   2  -3   31.17    1.50
  -4   2   3   27.53    1.49
   4   2  -3   31.41    1.61
   3  -2  -3   53.65    2.79
   3  -2  -3   55.96    3.11
  -3  -2   3   57.93    3.10
   3   2  -3   56.95    2.81
  -3   2   3   55.00    2.60
  -3   2   3   53.02    2.45
   3   2  -3   54.44    2.61
   3   2  -3   55.40    2.43
   2  -2  -3   16.51    0.92
  -2  -2   3   16.86    0.92
   2  -2  -3   13.75    0.82
   2   2  -3   14.98    0.77
  -2   2   3   15.36    0.75
  -2   2   3   15.52    0.72
   2   2  -3   16.14    0.82
   1  -2  -3    4.72    0.30
   1  -2  -3    4.70    0.31
  -1  -2   3    4.85    0.33
   1   2  -3    4.55    0.27
  -1   2   3    4.48    0.24
  -1   2   3    4.59    0.25
   1   2  -3    4.67    0.26
   0  -2  -3   36.08    1.97
   0  -2  -3   32.70    1.81
   0  -2   3   37.35    2.01
   0   2   3   34.99    1.57
   0   2  -3   36.52    1.78
   0   2  -3   33.36    1.66
   0   2   3   33.61    1.64
   1  -2   3    7.09    0.49
   1  -2   3    6.89    0.32
  -1  -2  -3    6.93    0.42
  -1  -2  -3    6.35    0.44
   1   2   3    6.65    0.35
  -1   2  -3    6.85    0.37
   1   2   3    7.13    0.36
  -1   2  -3    7.10    0.38
   2  -2   3   24.01    1.10
  -2  -2  -3   25.37    1.39
   2  -2   3   23.87    1.47
  -2  -2  -3   23.86    1.33
   2   2   3   24.30    1.17
  -2   2  -3   26.34    1.26
  -2   2  -3   24.60    1.19
   2   2   3   24.18    1.14
  -3  -2  -3    6.63    0.37
  -3  -2  -3    5.86    0.44
   3  -2   3    5.88    0.31
   3  -2   3    5.71    0.50
  -3   2  -3    6.58    0.35
   3   2   3    6.26    0.33
   3   2   3    5.99    0.35
  -3   2  -3    5.81    0.36
   4  -2   3    1.29    0.28
   4  -2   3    1.16    0.11
  -4  -2  -3    1.27    0.23
   4   2   3    1.06    0.18
  -4   2  -3    1.31    0.17
  -4   2  -3    1.36    0.11
   4   2   3    1.11    0.13
   5  -2   3   31.61    1.94
   5  -2   3   31.13    1.45
  -5  -2  -3   32.69    1.73
   5   2   3   32.43    1.50
   5   2   3   32.03    1.54
  -5   2  -3   31.86    1.58
   6  -2   3   10.89    0.80
   6  -2   3   11.51    0.56
  -6  -2  -3   11.96    0.72
  -6   2  -3   10.37    0.63
   6   2   3   11.71    0.60
   6   2   3   10.41    0.60
  -7  -2  -3    1.96    0.26
   7  -2   3    1.72    0.20
   7  -2   3    2.11    0.17
   7  -2   3    2.36    0.26
  -7  -2  -3    1.85    0.20
   7   2   3    1.86    0.21
   7   2   3    2.22    0.23
  -7   2  -3    2.25    0.23
   7   2   3    1.80    0.20
  -8  -2  -3    1.57    0.20
   8  -2   3    1.44    0.20
  -8  -2  -3    1.81    0.27
   8  -2   3    1.64    0.27
   8  -2   3    1.53    0.16
  -8  -2  -3    1.23    0.24
   8   2   3    1.19    0.16
   8   2   3    1.54    0.21
   8   2   3    1.15    0.19
  -8   2  -3    1.24    0.21
  -9  -2  -3    1.22    0.26
   9  -2   3    1.18    0.19
  -9  -2  -3    1.39    0.25
   9  -2   3    1.32    0.19
   9  -2   3    0.92    0.24
  -9  -2  -3    1.11    0.21
   9  -2   3    1.47    0.17
   9   2   3    1.47    0.21
   9   2   3    1.22    0.15
   9   2   3    1.05    0.20
  -9   2  -3    1.57    0.23
  10  -2   3    4.51    0.44
  10  -2   3    4.91    0.34
 -10  -2  -3    4.64    0.41
 -10  -2  -3    5.64    0.42
  10  -2   3    5.18    0.36
  10  -2   3    4.74    0.36
 -10   2  -3    5.27    0.42
  10   2   3    5.72    0.39
  10   2   3    5.34    0.32
  10   2   3    4.55    0.38
  11  -2   3   26.66    1.43
  11  -2   3   29.79    1.29
 -11  -2  -3   26.84    1.39
  11  -2   3   29.28    1.30
  11  -2   3   28.74    1.32
  11  -2   3   28.91    1.33
  11  -2   3   28.34    1.49
  11  -2   3   28.59    1.30
  11   2   3   28.35    1.36
  11   2   3   30.71    1.28
  11   2   3   28.90    1.36
  11   2   3   27.74    1.26
  11   2   3   26.91    1.28
  12  -2   3    2.79    0.29
  12  -2   3    2.95    0.31
 -12  -2  -3    2.22    0.32
  12  -2   3    2.52    0.35
  12  -2   3    2.22    0.25
  12  -2   3    2.34    0.29
  12   2   3    2.28    0.25
  12   2   3    2.58    0.27
  12   2   3    2.18    0.23
 -12   2  -3    2.78    0.27
  12   2   3    2.66    0.31
  12   2   3    2.62    0.27
  13  -2   3    5.72    0.41
  13  -2   3    6.01    0.50
 -13  -2  -3    6.25    0.46
  13  -2   3    5.75    0.42
  13  -2   3    6.70    0.44
  13   2   3    6.94    0.39
  13   2   3    5.99    0.39
  13   2   3    6.18    0.42
  13   2   3    6.99    0.41
  13   2   3    6.51    0.44
 -13   2  -3    6.13    0.39
 -14  -2  -3    0.05    0.19
  14  -2   3    0.02    0.21
  14  -2   3   -0.11    0.19
  14  -2   3   -0.38    0.18
 -14   2  -3   -0.08    0.14
  14   2   3    0.08    0.14
  14   2   3    0.12    0.16
 -14   2  -3    0.03    0.13
  14   2   3    0.07    0.15
  14   2   3    0.22    0.19
  14   2   3    0.10    0.16
 -15  -2  -3    3.62    0.30
  15  -2   3    3.42    0.29
  15  -2   3    3.67    0.33
  15   2   3    3.15    0.28
  15   2   3    3.45    0.26
  15   2   3    3.96    0.27
  15   2   3    3.22    0.27
 -15   2  -3    3.43    0.23
  15   2   3    3.43    0.25
 -15   2  -3    3.70    0.24
  16  -2   3    0.87    0.16
  16   2   3    0.80    0.14
 -16   2  -3    0.84    0.11
  16   2   3    0.92    0.15
  17  -3  -3    0.92    0.18
  17  -3  -3    0.36    0.18
  17   3  -3    0.58    0.13
  17   3  -3    0.87    0.15
 -16  -3   3    0.86    0.24
  16  -3  -3    1.03    0.21
  16  -3  -3    0.94    0.22
  16  -3  -3    1.02    0.20
  16  -3  -3    0.68    0.21
  16   3  -3    0.94    0.16
  16   3  -3    1.23    0.16
  16   3  -3    0.47    0.16
  16   3  -3    0.87    0.19
 -16   3   3    1.19    0.17
  15  -3  -3    0.30    0.19
  15  -3  -3    0.50    0.19
 -15  -3   3    0.63    0.25
  15  -3  -3    0.85    0.23
  15  -3  -3    0.56    0.22
  15   3  -3    0.52    0.15
  15   3  -3    0.80    0.20
 -15   3   3    1.04    0.18
  15   3  -3    0.64    0.18
  15   3  -3    0.53    0.16
  14  -3  -3   -0.21    0.17
  14  -3  -3   -0.20    0.21
  14  -3  -3    0.07    0.18
  14  -3  -3   -0.15    0.21
  14  -3  -3    0.40    0.23
  14   3  -3    0.15    0.16
  14   3  -3    0.12    0.15
  14   3  -3    0.02    0.15
  14   3  -3    0.23    0.18
  14   3  -3   -0.16    0.18
 -14   3   3    0.17    0.18
  13  -3  -3    0.69    0.24
  13  -3  -3    0.28    0.21
  13  -3  -3    0.74    0.20
  13  -3  -3    0.70    0.20
  13  -3  -3    0.06    0.20
  13   3  -3    0.77    0.17
  13   3  -3    0.72    0.17
 -13   3   3    0.64    0.19
  13   3  -3    0.66    0.17
  13   3  -3    0.46    0.19
  13   3  -3    0.43    0.23
  12  -3  -3    4.43    0.31
  12  -3  -3    4.19    0.34
  12  -3  -3    3.90    0.34
  12  -3  -3    4.04    0.32
  12  -3  -3    4.41    0.39
  12  -3  -3    4.84    0.38
  12   3  -3    4.26    0.31
  12   3  -3    5.26    0.35
  12   3  -3    4.34    0.35
  12   3  -3    3.96    0.30
  12   3  -3    4.21    0.32
  11  -3  -3    9.43    0.52
 -11  -3   3    7.95    0.70
  11  -3  -3    9.12    0.48
  11  -3  -3    9.03    0.56
  11   3  -3    9.35    0.53
  11   3  -3    9.32    0.51
  11   3  -3    8.77    0.49
 -11   3   3    8.13    0.59
  10  -3  -3    6.80    0.43
  10  -3  -3    6.44    0.41
 -10  -3   3    6.82    0.57
  10  -3  -3    6.07    0.40
  10  -3  -3    7.08    0.39
  10   3  -3    6.93    0.39
  10   3  -3    6.38    0.42
  10   3  -3    6.35    0.38
 -10   3   3    6.24    0.46
  10   3  -3    6.64    0.44
   9  -3  -3   -0.12    0.15
  -9  -3   3    0.20    0.24
   9  -3  -3    0.38    0.13
   9  -3  -3    0.22    0.11
   9  -3  -3    0.18    0.15
   9  -3  -3    0.42    0.16
   9  -3  -3    0.55    0.17
   9   3  -3    0.45    0.13
  -9   3   3    0.34    0.17
   9   3  -3    0.18    0.15
   9   3  -3    0.42    0.13
   9   3  -3    0.08    0.12
   8  -3  -3    1.41    0.21
   8  -3  -3    1.42    0.19
   8  -3  -3    1.54    0.20
   8  -3  -3    1.64    0.16
  -8  -3   3    1.19    0.27
   8  -3  -3    1.05    0.17
   8  -3  -3    1.79    0.17
  -8   3   3    1.43    0.20
   8   3  -3    1.54    0.18
   8   3  -3    1.65    0.19
   8   3  -3    1.70    0.17
   8   3  -3    1.75    0.18
   8   3  -3    1.21    0.19
   7  -3  -3    4.37    0.30
   7  -3  -3    4.11    0.27
   7  -3  -3    3.94    0.27
   7  -3  -3    4.53    0.37
  -7  -3   3    3.89    0.36
   7   3  -3    4.16    0.30
   7   3  -3    4.39    0.26
   7   3  -3    4.48    0.27
  -7   3   3    4.29    0.31
   6  -3  -3    0.17    0.10
   6  -3  -3    0.21    0.15
  -6  -3   3    0.15    0.20
  -6   3   3    0.26    0.13
   6   3  -3    0.06    0.13
  -5  -3   3   37.25    1.88
   5  -3  -3   35.45    2.04
  -5   3   3   33.20    1.68
   5   3  -3   34.87    1.70
  -5   3   3   34.44    1.59
  -4  -3   3    0.03    0.13
  -4  -3   3   -0.10    0.16
   4  -3  -3    0.05    0.14
  -4   3   3   -0.02    0.10
  -4   3   3   -0.11    0.08
   4   3  -3    0.15    0.12
  -3  -3   3    5.72    0.38
   3  -3  -3    5.10    0.38
  -3  -3   3    5.43    0.39
  -3   3   3    4.80    0.28
   3   3  -3    4.68    0.31
   3   3  -3    4.98    0.32
   2  -3  -3    2.05    0.22
   2  -3  -3    1.98    0.20
  -2  -3   3    2.00    0.23
  -2   3   3    2.07    0.15
   2   3  -3    2.03    0.18
   2   3  -3    2.41    0.18
  -2   3   3    2.12    0.14
   1  -3  -3    3.08    0.26
   1  -3  -3    2.82    0.26
  -1  -3   3    2.99    0.30
   1   3  -3    3.12    0.21
  -1   3   3    2.64    0.19
  -1   3   3    3.13    0.18
   1   3  -3    3.04    0.21
   0  -3  -3   16.33    0.99
   0  -3  -3   18.30    1.04
   0  -3   3   18.05    1.10
   0   3  -3   17.77    0.88
   0   3   3   17.50    0.86
   0   3  -3   18.46    0.93
   0   3   3   17.30    0.83
   1  -3   3   48.38    2.83
  -1  -3  -3   47.34    2.55
  -1  -3  -3   51.67    2.75
   1   3   3   46.76    2.19
   1   3   3   49.46    2.30
  -1   3  -3   48.01    2.32
  -1   3  -3   49.76    2.48
   2  -3   3    0.17    0.25
  -2  -3  -3   -0.03    0.22
  -2  -3  -3    0.17    0.09
   2  -3   3    0.15    0.07
   2   3   3    0.23    0.11
  -2   3  -3    0.10    0.10
  -2   3  -3    0.31    0.08
   2   3   3   -0.03    0.08
   3  -3   3    1.21    0.11
  -3  -3  -3    1.22    0.24
   3  -3   3    1.51    0.32
   3   3   3    1.45    0.17
  -3   3  -3    1.64    0.12
  -3   3  -3    1.12    0.14
   3   3   3    1.44    0.13
   4  -3   3   34.70    1.56
  -4  -3  -3   36.06    1.89
   4  -3   3   29.93    2.09
   4   3   3   36.21    1.67
  -4   3  -3   36.33    1.69
   4   3   3   33.75    1.60
  -5  -3  -3    0.93    0.24
   5  -3   3    0.75    0.09
   5  -3   3    0.34    0.29
   5   3   3    0.75    0.15
   5   3   3    0.88    0.12
  -5   3  -3    0.89    0.14
  -6  -3  -3   32.74    1.81
   6  -3   3   33.53    1.58
   6  -3   3   30.18    2.04
   6  -3   3   32.17    1.50
   6   3   3   29.60    1.48
  -6   3  -3   33.41    1.41
  -6   3  -3   35.09    1.64
   6   3   3   33.23    1.55
   6   3   3   34.42    1.52
   6   3   3   33.54    1.60
   7  -3   3    1.88    0.36
  -7  -3  -3    1.40    0.26
   7  -3   3    1.31    0.22
   7  -3   3    1.70    0.15
   7  -3   3    1.39    0.34
  -7   3  -3    1.09    0.16
   7   3   3    1.31    0.22
   7   3   3    1.46    0.19
  -7   3  -3    1.79    0.20
   7   3   3    1.61    0.16
   7   3   3    1.70    0.20
   7   3   3    1.34    0.16
   8  -3   3    6.32    0.48
  -8  -3  -3    7.48    0.46
   8  -3   3    6.58    0.40
  -8  -3  -3    6.87    0.55
   8   3   3    6.98    0.37
  -8   3  -3    6.65    0.46
   8   3   3    7.65    0.46
  -8   3  -3    6.95    0.40
   8   3   3    7.88    0.46
   8   3   3    6.34    0.42
  -9  -3  -3    3.63    0.41
   9  -3   3    4.26    0.38
  -9  -3  -3    3.99    0.35
  -9  -3  -3    4.50    0.35
   9  -3   3    3.50    0.27
  -9   3  -3    4.13    0.34
  -9   3  -3    3.64    0.28
   9   3   3    3.68    0.32
   9   3   3    3.58    0.27
   9   3   3    3.86    0.32
  10  -3   3   15.48    0.93
  10  -3   3   17.63    1.00
  10  -3   3   16.56    0.82
 -10  -3  -3   16.54    0.91
  10   3   3   17.14    0.79
  10   3   3   16.63    0.87
  10   3   3   16.22    0.76
 -10   3  -3   16.29    0.80
  10   3   3   16.71    0.79
  10   3   3   17.11    0.81
  10   3   3   16.25    0.85
  11  -3   3   38.86    1.99
 -11  -3  -3   40.29    1.70
  11  -3   3   41.81    1.98
  11  -3   3   40.14    1.80
 -11  -3  -3   39.04    1.90
  11  -3   3   41.49    1.80
  11   3   3   40.92    1.78
 -11   3  -3   39.16    1.70
 -11   3  -3   39.27    1.75
  11   3   3   39.75    1.87
  11   3   3   41.36    1.74
  11   3   3   41.83    1.72
  11   3   3   40.03    1.83
  12  -3   3    3.37    0.30
  12  -3   3    3.66    0.33
 -12  -3  -3    3.30    0.35
  12  -3   3    3.28    0.37
  12  -3   3    3.19    0.41
 -12   3  -3    3.68    0.27
  12   3   3    3.49    0.32
  12   3   3    3.29    0.29
  12   3   3    3.06    0.26
 -12   3  -3    3.14    0.27
  12   3   3    3.37    0.29
  12   3   3    3.25    0.31
  13  -3   3    6.26    0.40
 -13  -3  -3    5.79    0.45
  13  -3   3    6.93    0.44
  13  -3   3    5.29    0.47
  13  -3   3    5.61    0.49
  13   3   3    6.77    0.42
  13   3   3    6.85    0.38
  13   3   3    6.48    0.39
 -13   3  -3    6.73    0.38
  13   3   3    6.76    0.39
 -13   3  -3    6.79    0.37
  13   3   3    6.28    0.41
  14  -3   3    1.96    0.25
  14  -3   3    2.36    0.23
 -14  -3  -3    1.92    0.26
  14  -3   3    1.39    0.26
 -14   3  -3    2.54    0.20
 -14   3  -3    2.29    0.19
  14   3   3    2.18    0.21
  14   3   3    1.98    0.21
  14   3   3    1.75    0.22
  14   3   3    1.79    0.22
  15  -3   3    0.41    0.19
 -15  -3  -3    0.65    0.19
  15  -3   3    0.48    0.16
  15   3   3    0.53    0.14
  15   3   3    0.57    0.13
  15   3   3    0.47    0.14
  15   3   3    0.62    0.15
 -15   3  -3    0.57    0.11
 -15   3  -3    0.55    0.11
  16  -3   3    0.79    0.13
  16   3   3    0.75    0.12
  16   3   3    0.67    0.12
  17  -4  -3    0.63    0.15
  17  -4  -3    0.66    0.15
  17   4  -3    0.65    0.11
  17   4  -3    0.48    0.11
  16  -4  -3   -0.09    0.17
  16  -4  -3    0.02    0.15
  16  -4  -3   -0.10    0.17
  16  -4  -3   -0.02    0.17
  16   4  -3    0.13    0.11
  16   4  -3    0.03    0.11
  16   4  -3    0.20    0.14
  15  -4  -3    0.16    0.19
  15  -4  -3    0.45    0.18
  15  -4  -3    0.67    0.21
  15  -4  -3   -0.10    0.18
  15  -4  -3    0.22    0.19
 -15  -4   3    0.43    0.24
  15   4  -3    0.52    0.14
  15   4  -3    0.64    0.15
  15   4  -3    0.46    0.15
 -15   4   3    0.50    0.14
  15   4  -3    0.42    0.17
  14  -4  -3    1.03    0.24
  14  -4  -3    1.44    0.23
  14  -4  -3    0.94    0.24
  14  -4  -3    1.21    0.21
  14  -4  -3    1.28    0.26
  14   4  -3    0.83    0.19
  14   4  -3    1.53    0.19
  14   4  -3    1.47    0.19
 -14   4   3    1.74    0.19
  14   4  -3    1.58    0.22
  14   4  -3    1.26    0.18
  13  -4  -3   11.64    0.70
  13  -4  -3   11.05    0.63
  13  -4  -3   10.70    0.63
  13  -4  -3   11.67    0.68
  13  -4  -3   12.25    0.65
  13   4  -3   11.58    0.58
  13   4  -3   11.05    0.59
  13   4  -3   11.70    0.55
  13   4  -3   11.77    0.62
  13   4  -3   11.73    0.63
 -13   4   3   11.88    0.59
  13   4  -3   10.77    0.62
  12  -4  -3   10.27    0.66
  12  -4  -3   10.88    0.59
  12  -4  -3    9.89    0.59
  12  -4  -3   10.85    0.65
  12  -4  -3   10.56    0.60
  12   4  -3   10.43    0.59
  12   4  -3   10.54    0.54
  12   4  -3   11.74    0.57
 -12   4   3    9.88    0.55
  12   4  -3   10.44    0.52
  12   4  -3   10.49    0.59
  12   4  -3   10.98    0.58
  11  -4  -3    0.83    0.22
  11  -4  -3    0.82    0.28
  11  -4  -3    1.19    0.21
  11  -4  -3    1.06    0.24
  11  -4  -3    0.71    0.20
  11   4  -3    0.72    0.18
  11   4  -3    0.87    0.23
  11   4  -3    0.64    0.18
  11   4  -3    1.14    0.17
  11   4  -3    0.63    0.17
 -11   4   3    1.20    0.17
  11   4  -3    1.10    0.18
  10  -4  -3    6.61    0.60
  10  -4  -3    7.70    0.50
  10  -4  -3    7.45    0.51
  10  -4  -3    8.17    0.47
  10   4  -3    8.00    0.44
  10   4  -3    7.97    0.44
  10   4  -3    7.40    0.46
 -10   4   3    7.17    0.42
 -10   4   3    7.26    0.49
   9  -4  -3   -0.03    0.16
   9  -4  -3    0.03    0.15
  -9  -4   3    0.02    0.26
   9  -4  -3   -0.04    0.17
   9  -4  -3   -0.03    0.17
   9   4  -3    0.07    0.13
  -9   4   3   -0.08    0.12
   9   4  -3   -0.05    0.11
   9   4  -3   -0.02    0.13
   9   4  -3    0.10    0.16
   9   4  -3   -0.07    0.13
  -9   4   3    0.02    0.12
  -9   4   3    0.04    0.10
   8  -4  -3    0.72    0.20
   8  -4  -3    0.98    0.19
   8  -4  -3    0.83    0.18
  -8  -4   3    1.09    0.29
   8  -4  -3    1.07    0.18
   8   4  -3    0.91    0.18
   8   4  -3    0.93    0.16
  -8   4   3    0.99    0.13
   8   4  -3    0.91    0.15
   8   4  -3    0.88    0.13
  -8   4   3    1.02    0.15
   8   4  -3    0.97    0.16
  -8   4   3    1.17    0.17
   7  -4  -3   14.02    0.69
   7  -4  -3   12.56    0.90
   7  -4  -3   13.98    0.77
  -7  -4   3   11.28    0.85
   7  -4  -3   13.92    0.71
  -7   4   3   13.26    0.62
   7   4  -3   12.86    0.73
   7   4  -3   13.54    0.65
   7   4  -3   13.59    0.66
  -7   4   3   14.67    0.73
   7   4  -3   13.46    0.64
  -7   4   3   13.41    0.67
   6  -4  -3    2.89    0.29
   6  -4  -3    2.48    0.31
   6  -4  -3    2.85    0.24
  -6  -4   3    3.15    0.34
   6  -4  -3    2.58    0.25
  -6   4   3    2.68    0.22
   6   4  -3    2.99    0.21
   6   4  -3    2.62    0.23
   6   4  -3    3.11    0.22
   6   4  -3    3.13    0.22
  -6   4   3    2.95    0.20
   5  -4  -3    6.84    0.51
   5  -4  -3    6.11    0.42
  -5  -4   3    6.64    0.50
   5  -4  -3    6.11    0.39
   5   4  -3    6.07    0.35
   5   4  -3    6.47    0.35
  -5   4   3    6.93    0.35
  -5   4   3    6.12    0.37
   5   4  -3    6.54    0.40
  -4  -4   3    1.40    0.22
   4  -4  -3    1.21    0.20
  -4  -4   3    1.11    0.22
  -4   4   3    1.33    0.13
   4   4  -3    1.07    0.16
  -4   4   3    1.26    0.12
  -3  -4   3    2.60    0.31
   3  -4  -3    3.16    0.30
  -3  -4   3    3.45    0.31
  -3   4   3    2.93    0.20
  -3   4   3    2.98    0.20
   3   4  -3    2.95    0.23
   2  -4  -3    3.30    0.32
  -2  -4   3    4.30    0.34
  -2  -4   3    3.38    0.35
  -2   4   3    3.64    0.23
   2   4  -3    3.83    0.26
  -2   4   3    3.56    0.22
  -1  -4   3   14.82    0.83
   1  -4  -3   15.66    0.89
  -1  -4   3   12.86    0.93
   1  -4  -3   12.96    0.83
   1   4  -3   14.63    0.73
  -1   4   3   13.97    0.68
  -1   4   3   13.83    0.70
   0  -4  -3   28.42    1.60
   0  -4   3   33.09    1.59
   0  -4   3   25.20    1.76
   0  -4  -3   30.22    1.71
   0   4   3   29.77    1.41
   0   4   3   29.50    1.36
   0   4  -3   29.04    1.43
  -1  -4  -3    0.52    0.22
  -1  -4  -3    0.50    0.14
   1  -4   3    0.53    0.26
  -1   4  -3    0.54    0.12
   1   4   3    0.50    0.10
  -1   4  -3    0.71    0.10
   1   4   3    0.69    0.11
  -2  -4  -3   35.44    1.93
   2  -4   3   30.39    2.14
   2   4   3   36.69    1.63
   2   4   3   36.19    1.70
  -2   4  -3   36.84    1.71
  -3  -4  -3    2.76    0.32
   3  -4   3    2.22    0.39
   3   4   3    2.52    0.21
  -3   4  -3    2.68    0.21
   3   4   3    2.85    0.20
   4  -4   3   16.72    1.27
  -4  -4  -3   19.77    1.13
  -4  -4  -3   18.70    0.93
   4  -4   3   16.40    1.11
   4   4   3   17.91    0.89
   4   4   3   19.64    0.94
  -4   4  -3   18.01    0.82
  -4   4  -3   19.20    0.95
   4   4   3   19.48    0.91
  -5  -4  -3   20.33    0.96
   5  -4   3   19.30    0.96
   5  -4   3   16.66    1.31
  -5  -4  -3   19.43    1.15
   5  -4   3   18.43    1.14
  -5   4  -3   20.46    0.99
   5   4   3   19.22    0.93
  -5   4  -3   19.18    0.85
   5   4   3   19.54    0.95
   5   4   3   17.33    0.90
   5   4   3   19.39    0.97
  -6  -4  -3    1.71    0.25
   6  -4   3    1.86    0.42
  -6  -4  -3    1.84    0.28
   6  -4   3    1.01    0.38
   6  -4   3    1.22    0.22
   6   4   3    1.42    0.21
   6   4   3    1.55    0.17
   6   4   3    1.14    0.17
  -6   4  -3    1.59    0.17
   6   4   3    1.32    0.19
  -6   4  -3    1.27    0.15
   7  -4   3    2.35    0.45
  -7  -4  -3    2.49    0.33
   7  -4   3    2.28    0.43
   7  -4   3    2.15    0.24
  -7  -4  -3    2.64    0.30
   7   4   3    2.41    0.23
  -7   4  -3    1.88    0.18
  -7   4  -3    2.11    0.21
   7   4   3    2.02    0.22
   7   4   3    2.14    0.25
   8  -4   3    1.60    0.41
  -8  -4  -3    1.47    0.33
   8  -4   3    2.04    0.27
  -8   4  -3    1.47    0.20
   8   4   3    1.74    0.24
  -8   4  -3    2.30    0.19
   8   4   3    1.82    0.22
   8   4   3    2.07    0.20
   8   4   3    2.10    0.22
   9  -4   3    7.29    0.62
  -9  -4  -3    6.56    0.51
   9  -4   3    7.13    0.49
   9   4   3    6.97    0.46
  -9   4  -3    7.44    0.41
   9   4   3    6.87    0.43
   9   4   3    7.28    0.41
  -9   4  -3    7.59    0.40
   9   4   3    6.77    0.41
  10  -4   3    3.39    0.47
  10  -4   3    2.64    0.33
 -10  -4  -3    2.58    0.36
  10  -4   3    2.37    0.31
  10   4   3    2.84    0.30
 -10   4  -3    2.78    0.23
  10   4   3    3.08    0.24
  10   4   3    2.51    0.26
  10   4   3    2.93    0.29
  10   4   3    2.59    0.26
 -10   4  -3    2.86    0.24
  10   4   3    2.46    0.26
 -11  -4  -3    3.67    0.38
  11  -4   3    3.11    0.34
  11  -4   3    3.20    0.34
  11  -4   3    3.93    0.47
 -11  -4  -3    3.59    0.33
 -11   4  -3    3.22    0.25
  11   4   3    3.13    0.25
  11   4   3    3.63    0.29
  11   4   3    3.09    0.27
 -11   4  -3    3.82    0.27
  11   4   3    3.66    0.31
  11   4   3    3.37    0.31
 -12  -4  -3   11.93    0.63
  12  -4   3   12.09    0.73
 -12  -4  -3   11.35    0.71
  12  -4   3   12.45    0.68
  12  -4   3   12.87    0.78
  12   4   3   12.74    0.61
  12   4   3   12.34    0.63
 -12   4  -3   12.01    0.60
  12   4   3   11.74    0.67
  12   4   3   12.62    0.65
 -12   4  -3   12.94    0.59
 -13  -4  -3    0.40    0.19
  13  -4   3   -0.14    0.18
  13  -4   3    0.16    0.27
 -13  -4  -3    0.26    0.21
  13  -4   3    0.49    0.23
  13   4   3    0.43    0.15
  13   4   3    0.44    0.16
 -13   4  -3    0.17    0.12
  13   4   3    0.17    0.15
  13   4   3    0.30    0.16
 -13   4  -3    0.11    0.11
  14  -4   3    1.41    0.25
 -14  -4  -3    1.16    0.21
  14  -4   3    1.45    0.23
  14   4   3    0.88    0.16
 -14   4  -3    1.47    0.14
  14   4   3    1.25    0.16
 -14   4  -3    1.26    0.13
  14   4   3    1.10    0.17
  14   4   3    1.35    0.16
  15  -4   3    1.37    0.19
 -15   4  -3    1.45    0.12
  15   4   3    1.69    0.15
  15   4   3    1.58    0.15
  15   4   3    1.52    0.15
  16  -5  -3    0.63    0.15
  16  -5  -3    1.12    0.17
  16  -5  -3    0.77    0.17
  16   5  -3    0.97    0.13
  16   5  -3    0.85    0.11
  15  -5  -3    2.82    0.25
  15  -5  -3    2.93    0.26
 -15  -5   3    2.42    0.29
  15  -5  -3    2.49    0.26
  15   5  -3    2.73    0.20
  15   5  -3    2.75    0.22
  15   5  -3    2.32    0.20
  14  -5  -3   -0.11    0.21
  14  -5  -3   -0.15    0.18
  14  -5  -3    0.06    0.17
  14  -5  -3    0.16    0.19
  14  -5  -3   -0.03    0.18
  14   5  -3    0.06    0.13
  14   5  -3   -0.19    0.12
  14   5  -3    0.06    0.12
  14   5  -3    0.01    0.12
 -14   5   3   -0.03    0.11
  14   5  -3    0.16    0.16
  14   5  -3    0.17    0.14
  13  -5  -3    0.03    0.19
  13  -5  -3    0.07    0.20
  13  -5  -3    0.22    0.19
  13  -5  -3   -0.13    0.21
  13  -5  -3    0.04    0.18
  13   5  -3    0.30    0.17
  13   5  -3    0.40    0.14
 -13   5   3    0.13    0.12
  13   5  -3    0.37    0.15
  13   5  -3    0.39    0.14
  13   5  -3    0.26    0.13
  13   5  -3    0.23    0.14
  12  -5  -3    5.59    0.45
  12  -5  -3    5.06    0.38
  12  -5  -3    5.63    0.40
  12  -5  -3    5.82    0.43
  12  -5  -3    5.13    0.40
  12   5  -3    5.82    0.38
 -12   5   3    5.85    0.34
  12   5  -3    5.70    0.34
  12   5  -3    5.62    0.37
  12   5  -3    5.74    0.35
  12   5  -3    5.76    0.36
  12   5  -3    5.37    0.32
  11  -5  -3    5.77    0.41
  11  -5  -3    6.12    0.44
  11  -5  -3    5.82    0.46
  11  -5  -3    5.88    0.41
  11  -5  -3    5.84    0.39
  11  -5  -3    4.88    0.44
  11   5  -3    5.76    0.39
  11   5  -3    5.76    0.38
  11   5  -3    5.90    0.36
 -11   5   3    6.13    0.34
  11   5  -3    5.84    0.35
  11   5  -3    5.36    0.33
  11   5  -3    6.11    0.38
 -10  -5   3   13.39    0.82
  10  -5  -3   12.09    0.70
  10  -5  -3   13.95    0.76
  10  -5  -3   13.48    0.74
  10  -5  -3   11.95    0.77
  10  -5  -3   12.97    0.70
  10  -5  -3   12.90    0.68
  10   5  -3   12.84    0.62
 -10   5   3   13.13    0.63
  10   5  -3   12.74    0.66
  10   5  -3   13.70    0.68
  10   5  -3   12.67    0.60
  10   5  -3   13.11    0.65
  10   5  -3   12.16    0.67
   9  -5  -3    2.66    0.34
   9  -5  -3    2.70    0.32
   9  -5  -3    2.79    0.28
   9  -5  -3    2.69    0.29
   9  -5  -3    2.80    0.28
  -9  -5   3    2.64    0.42
   9   5  -3    2.53    0.22
   9   5  -3    3.09    0.28
   9   5  -3    3.07    0.24
  -9   5   3    3.11    0.23
   9   5  -3    2.64    0.23
   9   5  -3    2.72    0.25
  -8  -5   3    5.30    0.50
   8  -5  -3    5.85    0.46
  -8  -5   3    4.63    0.52
   8  -5  -3    6.08    0.41
   8  -5  -3    5.58    0.53
   8  -5  -3    5.57    0.39
  -8   5   3    5.86    0.36
   8   5  -3    5.63    0.34
  -8   5   3    5.81    0.32
  -8   5   3    5.78    0.37
   8   5  -3    5.78    0.35
   8   5  -3    4.74    0.38
   7  -5  -3    9.01    0.71
   7  -5  -3    9.40    0.55
   7  -5  -3    9.07    0.53
   7  -5  -3    9.01    0.60
  -7  -5   3    7.74    0.70
   7   5  -3    8.94    0.55
   7   5  -3    9.64    0.50
  -7   5   3    9.08    0.46
  -7   5   3    9.40    0.50
   7   5  -3    9.78    0.49
   7   5  -3    9.42    0.48
  -7   5   3    9.71    0.53
   6  -5  -3    0.64    0.22
   6  -5  -3    0.77    0.17
   6  -5  -3    0.98    0.24
   6  -5  -3    0.70    0.18
  -6  -5   3    0.95    0.29
  -6   5   3    1.02    0.13
   6   5  -3    0.90    0.14
  -6   5   3    0.71    0.12
   6   5  -3    0.84    0.15
  -6   5   3    0.99    0.13
   6   5  -3    1.09    0.15
   6   5  -3    0.65    0.14
  -5  -5   3    0.81    0.24
   5  -5  -3    1.10    0.24
   5  -5  -3    0.80    0.24
   5  -5  -3    0.94    0.22
   5  -5  -3    0.85    0.17
   5   5  -3    0.71    0.14
   5   5  -3    1.06    0.14
  -5   5   3    0.72    0.11
  -5   5   3    1.03    0.13
   5   5  -3    1.17    0.16
   5   5  -3    1.09    0.14
   4  -5  -3    9.92    0.71
  -4  -5   3    9.93    0.69
   4  -5  -3   10.24    0.61
   4  -5  -3    9.47    0.58
   4   5  -3    9.63    0.49
  -4   5   3    9.29    0.53
   4   5  -3    9.94    0.51
   4   5  -3   10.18    0.50
   4   5  -3   10.76    0.57
  -4   5   3    9.76    0.51
   3  -5  -3   15.47    0.85
  -3  -5   3   15.35    0.95
   3  -5  -3   16.14    1.01
  -3  -5   3   13.79    1.01
   3   5  -3   16.57    0.82
  -3   5   3   14.66    0.74
  -3   5   3   15.39    0.78
   3   5  -3   15.42    0.73
  -3   5   3   15.90    0.75
   3   5  -3   15.14    0.71
   3   5  -3   15.36    0.72
  -2  -5   3    4.59    0.40
   2  -5  -3    4.55    0.34
  -2  -5   3    4.04    0.43
   2  -5  -3    3.91    0.37
  -2   5   3    4.47    0.27
   2   5  -3    4.06    0.29
   2   5  -3    4.46    0.27
   2   5  -3    4.19    0.25
  -2   5   3    3.87    0.27
  -2   5   3    4.29    0.27
   1  -5  -3    0.04    0.23
  -1  -5   3    0.09    0.22
  -1  -5   3   -0.17    0.29
  -1  -5   3   -0.01    0.19
   1  -5  -3    0.01    0.15
  -1   5   3    0.23    0.13
   1   5  -3   -0.10    0.08
   1   5  -3    0.26    0.12
   1   5  -3   -0.15    0.08
  -1   5   3    0.02    0.08
  -1   5   3   -0.08    0.09
   0  -5  -3    4.20    0.38
   0  -5  -3    3.98    0.40
   0  -5   3    3.44    0.45
   0  -5   3    3.42    0.43
   0  -5  -3    4.33    0.35
   0  -5   3    4.40    0.38
   0   5   3    4.64    0.27
   0   5  -3    4.19    0.25
   0   5  -3    4.42    0.29
   0   5   3    4.09    0.28
   0   5   3    4.03    0.26
   1  -5   3    7.03    0.65
  -1  -5  -3    7.36    0.59
  -1  -5  -3    7.60    0.53
   1  -5   3    7.85    0.61
  -1   5  -3    8.04    0.41
   1   5   3    8.19    0.44
  -1   5  -3    8.82    0.47
   1   5   3    8.30    0.45
   1   5   3    8.04    0.44
  -2  -5  -3   11.66    0.81
   2  -5   3   11.48    0.80
  -2  -5  -3   12.21    0.70
   2  -5   3   10.29    0.89
  -2   5  -3   12.46    0.65
  -2   5  -3   11.84    0.56
   2   5   3   11.96    0.62
   2   5   3   12.90    0.64
   2   5   3   12.03    0.62
   3  -5   3   18.04    1.18
  -3  -5  -3   20.22    1.03
  -3  -5  -3   20.55    1.22
   3  -5   3   18.01    1.37
  -3   5  -3   20.37    1.03
   3   5   3   20.34    0.97
   3   5   3   21.59    0.99
  -3   5  -3   20.71    0.89
  -4  -5  -3    0.27    0.27
  -4  -5  -3    0.48    0.27
   4  -5   3    0.70    0.38
   4  -5   3    1.12    0.37
  -4   5  -3    0.80    0.13
  -4   5  -3    0.75    0.12
   4   5   3    1.01    0.18
   4   5   3    0.77    0.14
   5  -5   3    3.84    0.55
  -5  -5  -3    3.92    0.38
  -5  -5  -3    4.45    0.45
   5  -5   3    4.00    0.52
  -5   5  -3    3.88    0.24
   5   5   3    3.83    0.30
   5   5   3    3.61    0.28
  -5   5  -3    3.79    0.28
   5   5   3    4.32    0.29
   6  -5   3    3.04    0.52
  -6  -5  -3    2.76    0.32
   6  -5   3    2.98    0.50
  -6  -5  -3    3.15    0.41
   6   5   3    2.70    0.26
  -6   5  -3    2.74    0.21
   6   5   3    2.65    0.27
  -6   5  -3    3.18    0.25
   7  -5   3    0.31    0.16
   7  -5   3    0.89    0.44
   7  -5   3    0.15    0.36
  -7  -5  -3    0.66    0.26
  -7   5  -3    0.46    0.13
   7   5   3    0.38    0.17
   7   5   3    0.42    0.20
  -8  -5  -3    0.40    0.24
   8  -5   3    0.70    0.36
   8  -5   3   -0.32    0.30
   8  -5   3    0.11    0.18
   8  -5   3   -0.06    0.35
   8   5   3    0.33    0.20
  -8   5  -3    0.09    0.15
   8   5   3    0.39    0.18
   8   5   3    0.07    0.17
  -8   5  -3    0.51    0.14
   8   5   3    0.10    0.17
   9  -5   3    4.49    0.36
   9  -5   3    4.89    0.43
   9  -5   3    4.71    0.51
   9  -5   3    5.15    0.52
  -9  -5  -3    4.35    0.41
  -9   5  -3    3.86    0.28
  -9   5  -3    4.60    0.30
   9   5   3    4.81    0.33
   9   5   3    5.09    0.36
   9   5   3    4.65    0.32
 -10  -5  -3   13.14    0.80
  10  -5   3   13.40    0.77
  10  -5   3   14.12    0.78
  10  -5   3   13.55    0.86
  10   5   3   14.11    0.70
 -10   5  -3   14.23    0.65
  10   5   3   14.32    0.75
 -10   5  -3   14.89    0.68
  10   5   3   14.16    0.67
 -11  -5  -3    1.18    0.26
  11  -5   3    0.87    0.21
 -11  -5  -3    0.56    0.26
  11  -5   3    1.20    0.33
  11  -5   3    0.82    0.27
  11   5   3    1.19    0.20
 -11   5  -3    0.89    0.15
  11   5   3    0.86    0.18
  11   5   3    1.19    0.19
 -11   5  -3    1.12    0.15
  12  -5   3    1.42    0.28
  12  -5   3    2.35    0.36
 -12  -5  -3    2.12    0.25
  12  -5   3    1.88    0.24
 -12  -5  -3    2.68    0.30
 -12   5  -3    2.01    0.18
  12   5   3    2.15    0.20
 -12   5  -3    1.68    0.16
  12   5   3    1.69    0.21
  12   5   3    2.15    0.21
  13  -5   3    0.29    0.24
 -13  -5  -3   -0.03    0.18
  13  -5   3   -0.03    0.16
 -13  -5  -3    0.09    0.16
  13   5   3    0.24    0.13
  13   5   3    0.00    0.12
 -13   5  -3    0.19    0.09
  13   5   3    0.16    0.12
 -13   5  -3   -0.03    0.09
  14  -5   3    0.31    0.18
 -14  -5  -3    0.41    0.14
  14   5   3    0.33    0.11
  14   5   3    0.48    0.11
  15  -6  -3   -0.02    0.13
 -15  -6   3   -0.20    0.15
  15  -6  -3    0.13    0.15
  15  -6  -3   -0.03    0.13
  15   6  -3    0.03    0.08
  15   6  -3   -0.01    0.08
  14  -6  -3    0.69    0.21
  14  -6  -3    1.05    0.19
  14  -6  -3    1.13    0.20
  14   6  -3    0.72    0.12
  14   6  -3    1.05    0.13
  14   6  -3    1.47    0.16
  14   6  -3    1.11    0.13
  13  -6  -3   14.24    0.79
  13  -6  -3   14.79    0.75
  13  -6  -3   13.59    0.76
  13  -6  -3   13.88    0.71
  13  -6  -3   14.51    0.79
  13   6  -3   15.38    0.72
  13   6  -3   15.31    0.66
  13   6  -3   14.12    0.70
  13   6  -3   14.32    0.64
  12  -6  -3    0.21    0.18
  12  -6  -3    0.10    0.20
  12  -6  -3   -0.07    0.19
  12  -6  -3    0.08    0.19
  12  -6  -3    0.09    0.19
  12  -6  -3    0.16    0.23
  12   6  -3    0.18    0.15
  12   6  -3    0.00    0.12
 -12   6   3    0.07    0.11
  12   6  -3    0.24    0.12
  12   6  -3   -0.02    0.13
  12   6  -3    0.06    0.11
  11  -6  -3    6.98    0.44
  11  -6  -3    5.79    0.47
  11  -6  -3    5.64    0.41
  11  -6  -3    6.57    0.44
  11  -6  -3    5.15    0.41
  11  -6  -3    6.24    0.46
  11   6  -3    5.53    0.37
  11   6  -3    5.54    0.37
  11   6  -3    5.99    0.36
 -11   6   3    6.12    0.34
  11   6  -3    6.90    0.36
  11   6  -3    6.37    0.34
  10  -6  -3    0.13    0.18
  10  -6  -3   -0.17    0.21
  10  -6  -3   -0.38    0.20
  10  -6  -3   -0.11    0.20
  10  -6  -3    0.14    0.21
  10  -6  -3    0.00    0.25
 -10  -6   3    0.04    0.31
  10   6  -3    0.06    0.13
  10   6  -3   -0.26    0.15
  10   6  -3   -0.05    0.13
  10   6  -3    0.17    0.15
  10   6  -3   -0.23    0.13
 -10   6   3    0.04    0.11
   9  -6  -3    0.28    0.25
   9  -6  -3    0.41    0.19
   9  -6  -3    0.36    0.24
   9  -6  -3    0.24    0.25
   9  -6  -3    0.43    0.24
  -9  -6   3    0.38    0.36
   9   6  -3    0.53    0.14
   9   6  -3    0.09    0.14
   9   6  -3    0.53    0.19
   9   6  -3    0.38    0.16
  -9   6   3    0.19    0.11
   9   6  -3    0.55    0.16
   8  -6  -3    6.86    0.47
   8  -6  -3    7.57    0.51
   8  -6  -3    7.46    0.50
  -8  -6   3    7.15    0.60
   8  -6  -3    6.86    0.50
   8  -6  -3    7.56    0.55
   8   6  -3    7.10    0.44
  -8   6   3    7.92    0.39
   8   6  -3    7.46    0.42
   8   6  -3    7.10    0.40
   8   6  -3    7.41    0.42
   8   6  -3    6.62    0.38
  -7  -6   3    5.21    0.53
   7  -6  -3    4.60    0.39
   7  -6  -3    5.14    0.40
   7  -6  -3    5.73    0.41
   7  -6  -3    4.69    0.36
   7  -6  -3    4.97    0.44
  -7   6   3    4.97    0.29
   7   6  -3    4.40    0.31
   7   6  -3    4.63    0.30
   7   6  -3    5.24    0.30
   7   6  -3    4.48    0.34
   7   6  -3    4.94    0.32
  -6  -6   3   15.40    1.19
  -6  -6   3   16.85    1.05
   6  -6  -3   19.34    0.99
   6  -6  -3   20.65    1.08
   6   6  -3   19.64    0.90
   6   6  -3   19.65    0.87
   5  -6  -3    0.39    0.24
   5  -6  -3    0.01    0.21
  -5  -6   3    0.48    0.31
   5   6  -3    0.37    0.15
   5   6  -3    0.14    0.13
  -5   6   3    0.06    0.13
   5   6  -3    0.34    0.13
   5   6  -3    0.26    0.13
   4  -6  -3    0.85    0.24
   4  -6  -3    0.78    0.25
  -4  -6   3    0.18    0.28
   4   6  -3    0.74    0.15
   4   6  -3    0.80    0.14
   4   6  -3    0.76    0.13
   4   6  -3    0.88    0.15
  -4   6   3    1.05    0.16
   3  -6  -3   13.69    0.79
   3  -6  -3   13.65    0.93
  -3  -6   3   12.34    0.92
   3   6  -3   13.54    0.65
   3   6  -3   14.26    0.66
  -3   6   3   13.90    0.68
   3   6  -3   13.56    0.67
   3   6  -3   13.10    0.74
  -2  -6   3    3.00    0.37
  -2  -6   3    2.83    0.39
   2  -6  -3    2.76    0.36
  -2  -6   3    2.55    0.39
   2  -6  -3    2.56    0.32
   2  -6  -3    3.23    0.29
  -2   6   3    2.52    0.23
   2   6  -3    2.90    0.24
   2   6  -3    2.70    0.24
   2   6  -3    2.51    0.20
  -1  -6   3    1.36    0.35
   1  -6  -3    1.70    0.25
   1  -6  -3    1.42    0.22
   1  -6  -3    1.75    0.31
  -1  -6   3    1.82    0.34
  -1   6   3    1.68    0.18
   1   6  -3    1.58    0.17
   1   6  -3    1.66    0.18
   1   6  -3    1.88    0.19
   0  -6  -3   -0.07    0.27
   0  -6   3   -0.34    0.27
   0  -6   3    0.42    0.30
   0   6  -3    0.09    0.14
   0   6  -3   -0.09    0.10
   0   6   3    0.05    0.14
   0   6  -3    0.12    0.12
   1  -6   3    0.10    0.30
   1  -6   3   -0.03    0.33
  -1  -6  -3    0.40    0.27
  -1   6  -3    0.23    0.11
  -1   6  -3    0.38    0.11
   1   6   3    0.18    0.14
  -2  -6  -3    1.54    0.32
  -2  -6  -3    0.68    0.33
   2  -6   3    0.83    0.35
   2  -6   3    0.64    0.37
  -2   6  -3    0.59    0.14
  -2   6  -3    0.58    0.13
   2   6   3    0.73    0.17
  -3  -6  -3    0.80    0.34
   3  -6   3    0.32    0.37
   3  -6   3    0.80    0.39
  -3  -6  -3    0.90    0.30
   3   6   3    0.93    0.18
  -3   6  -3    0.67    0.14
  -3   6  -3    0.85    0.14
   4  -6   3    2.96    0.49
  -4  -6  -3    3.01    0.38
   4  -6   3    2.95    0.46
  -4  -6  -3    3.18    0.45
   4   6   3    2.97    0.26
  -4   6  -3    2.86    0.25
  -4   6  -3    3.12    0.23
   5  -6   3    4.30    0.55
  -5  -6  -3    5.54    0.45
  -5   6  -3    5.11    0.30
   5   6   3    4.75    0.35
  -6  -6  -3    6.29    0.47
   6  -6   3    6.36    0.53
   6  -6   3    4.70    0.47
   6  -6   3    6.35    0.63
   6   6   3    5.24    0.35
   6   6   3    5.55    0.37
  -6   6  -3    6.04    0.33
   6   6   3    5.83    0.39
   7  -6   3    0.56    0.38
   7  -6   3    0.77    0.35
   7  -6   3    0.91    0.31
  -7  -6  -3    0.51    0.26
   7   6   3    0.55    0.17
  -7   6  -3    0.52    0.14
   7   6   3    0.37    0.20
   7   6   3    0.15    0.16
   7   6   3    0.45    0.17
  -8  -6  -3   18.71    0.90
   8  -6   3   17.22    0.97
  -8  -6  -3   17.11    0.93
   8  -6   3   15.89    0.89
   8  -6   3   15.83    1.08
   8   6   3   16.21    0.76
   8   6   3   16.87    0.81
  -8   6  -3   17.06    0.78
   8   6   3   16.94    0.86
   9  -6   3    4.88    0.50
  -9  -6  -3    6.04    0.47
   9  -6   3    6.22    0.57
   9  -6   3    5.23    0.45
   9   6   3    5.60    0.39
   9   6   3    5.98    0.35
   9   6   3    6.24    0.36
  -9   6  -3    5.47    0.33
  10  -6   3    1.16    0.31
  10  -6   3    0.99    0.28
 -10  -6  -3    0.11    0.24
  10  -6   3    1.16    0.31
 -10   6  -3    0.79    0.13
  10   6   3    0.57    0.17
  10   6   3    0.82    0.17
 -11  -6  -3    0.19    0.22
  11  -6   3    0.09    0.22
 -11  -6  -3    0.20    0.21
  11  -6   3   -0.37    0.26
  11   6   3   -0.05    0.13
 -11   6  -3    0.37    0.10
  11   6   3    0.15    0.14
  12  -6   3    0.90    0.25
 -12  -6  -3    0.49    0.21
 -12  -6  -3    1.06    0.20
  12   6   3    0.75    0.14
  12   6   3    0.69    0.14
 -12   6  -3    0.38    0.10
  13  -6   3    5.12    0.37
 -13  -6  -3    5.15    0.30
  13   6   3    5.21    0.28
  13  -7  -3    0.43    0.17
  13   7  -3    0.35    0.10
  13   7  -3    0.49    0.11
  13   7  -3    0.24    0.09
  12  -7  -3    2.50    0.26
  12  -7  -3    2.18    0.28
  12  -7  -3    2.66    0.28
 -12   7   3    2.41    0.21
  12   7  -3    2.39    0.20
  12   7  -3    2.54    0.20
  12   7  -3    2.55    0.18
  12   7  -3    2.50    0.19
  11  -7  -3    0.14    0.20
  11  -7  -3    0.10    0.20
  11  -7  -3    0.06    0.21
  11   7  -3    0.04    0.12
  11   7  -3    0.04    0.10
  11   7  -3   -0.03    0.12
 -11   7   3   -0.08    0.12
  11   7  -3    0.13    0.11
  11   7  -3    0.05    0.11
  10  -7  -3    2.59    0.30
  10  -7  -3    2.48    0.31
  10  -7  -3    2.08    0.28
 -10  -7   3    2.12    0.35
  10   7  -3    2.45    0.21
  10   7  -3    2.22    0.20
  10   7  -3    2.19    0.20
  10   7  -3    2.31    0.19
 -10   7   3    2.34    0.21
  10   7  -3    2.24    0.21
   9  -7  -3    0.17    0.23
   9  -7  -3    0.19    0.24
  -9  -7   3    0.01    0.31
   9  -7  -3   -0.01    0.22
  -9   7   3   -0.07    0.13
   9   7  -3    0.21    0.15
   9   7  -3    0.05    0.12
   9   7  -3    0.07    0.12
   9   7  -3   -0.09    0.13
   9   7  -3   -0.12    0.12
  -8  -7   3    3.81    0.46
   8  -7  -3    4.00    0.36
   8  -7  -3    4.22    0.36
   8  -7  -3    4.69    0.43
   8   7  -3    3.44    0.26
   8   7  -3    4.10    0.28
   8   7  -3    4.06    0.26
   8   7  -3    4.04    0.28
  -8   7   3    4.21    0.30
   8   7  -3    4.26    0.30
   7  -7  -3   21.02    1.04
   7  -7  -3   18.81    0.98
   7  -7  -3   20.45    1.12
  -7  -7   3   18.35    1.09
   7  -7  -3   19.62    0.98
   7   7  -3   18.90    0.86
   7   7  -3   19.31    0.90
  -7   7   3   19.26    0.94
   7   7  -3   19.83    0.93
   7   7  -3   19.40    0.84
   7   7  -3   19.05    0.92
  -6  -7   3    0.11    0.35
  -6  -7   3    0.47    0.33
   6  -7  -3    0.78    0.31
   6  -7  -3   -0.06    0.23
   6   7  -3    0.68    0.19
   6   7  -3    0.63    0.16
   6   7  -3    0.28    0.14
  -6   7   3    0.77    0.18
   6   7  -3    0.79    0.14
  -6   7   3    0.60    0.16
   6   7  -3    0.68    0.16
   5  -7  -3    4.25    0.40
  -5  -7   3    3.13    0.44
  -5  -7   3    3.39    0.49
   5  -7  -3    5.15    0.45
  -5   7   3    4.22    0.31
  -5   7   3    4.19    0.30
   5   7  -3    4.20    0.31
   5   7  -3    4.32    0.28
   5   7  -3    4.65    0.30
   5   7  -3    4.12    0.27
   5   7  -3    4.62    0.28
  -4  -7   3    1.45    0.42
   4  -7  -3    2.55    0.36
   4  -7  -3    2.41    0.30
  -4   7   3    2.41    0.23
   4   7  -3    2.29    0.23
  -4   7   3    2.60    0.25
   4   7  -3    2.22    0.24
   4   7  -3    2.20    0.22
   4   7  -3    2.60    0.21
   4   7  -3    2.59    0.22
   3  -7  -3    1.39    0.31
  -3  -7   3    0.91    0.40
   3  -7  -3    1.22    0.25
   3   7  -3    1.07    0.20
  -3   7   3    0.95    0.19
   3   7  -3    1.30    0.17
  -3   7   3    1.33    0.19
   3   7  -3    1.51    0.17
   3   7  -3    1.19    0.18
   2  -7  -3    1.12    0.24
   2  -7  -3    0.78    0.26
  -2  -7   3    0.47    0.34
   2  -7  -3    1.88    0.34
   2   7  -3    0.77    0.16
  -2   7   3    0.90    0.16
   2   7  -3    0.82    0.18
  -2   7   3    1.28    0.19
  -1  -7   3    6.07    0.59
   1  -7  -3    7.64    0.56
  -1  -7   3    7.23    0.58
   1  -7  -3    7.33    0.48
   1  -7  -3    6.69    0.51
  -1   7   3    7.28    0.42
  -1   7   3    6.64    0.40
   1   7  -3    7.26    0.40
   1   7  -3    6.86    0.41
   0  -7   3    1.17    0.33
   0  -7   3    1.80    0.37
   0  -7  -3    1.66    0.34
   0  -7  -3    2.07    0.31
   0  -7   3    1.58    0.44
   0   7  -3    1.89    0.19
   0   7   3    1.49    0.20
   0   7   3    1.68    0.20
   0   7  -3    1.75    0.21
   1  -7   3    1.96    0.40
   1  -7   3    2.01    0.36
  -1  -7  -3    2.11    0.31
  -1  -7  -3    2.03    0.37
  -1   7  -3    1.79    0.18
   1   7   3    1.70    0.21
  -1   7  -3    1.79    0.21
   1   7   3    2.04    0.22
  -2  -7  -3    2.58    0.33
  -2  -7  -3    2.63    0.38
   2  -7   3    2.64    0.44
   2  -7   3    2.55    0.43
   2   7   3    3.13    0.26
  -2   7  -3    2.74    0.22
  -2   7  -3    2.79    0.25
   2   7   3    3.58    0.27
   3  -7   3   16.87    1.03
  -3  -7  -3   16.30    0.89
   3  -7   3   14.63    0.96
  -3  -7  -3   15.88    0.84
   3   7   3   15.34    0.79
   3   7   3   15.91    0.77
  -3   7  -3   15.38    0.75
  -3   7  -3   15.59    0.73
  -4  -7  -3    0.48    0.30
   4  -7   3    1.29    0.39
   4  -7   3    0.93    0.41
  -4   7  -3    0.89    0.14
   4   7   3    0.24    0.16
  -4   7  -3    0.41    0.16
   4   7   3    0.35    0.18
   4   7   3    0.56    0.17
  -5  -7  -3    1.93    0.34
   5  -7   3    1.69    0.33
   5  -7   3    2.31    0.44
  -5   7  -3    2.14    0.22
  -5   7  -3    2.19    0.20
   5   7   3    1.80    0.23
   5   7   3    2.20    0.23
   5   7   3    1.84    0.22
   6  -7   3    0.55    0.28
  -6  -7  -3    0.87    0.26
   6  -7   3    0.89    0.38
   6   7   3    0.95    0.19
  -6   7  -3    0.61    0.17
   6   7   3    0.59    0.18
  -6   7  -3    0.87    0.14
   6   7   3    0.84    0.17
  -7  -7  -3   17.39    0.91
   7  -7   3   17.32    1.09
   7  -7   3   16.70    0.93
   7   7   3   18.01    0.87
   7   7   3   16.69    0.82
   7   7   3   17.34    0.78
  -7   7  -3   17.17    0.80
  -7   7  -3   18.07    0.82
   8  -7   3    4.49    0.47
  -8  -7  -3    4.06    0.35
   8  -7   3    4.19    0.39
  -8   7  -3    3.95    0.28
  -8   7  -3    3.93    0.26
   8   7   3    4.05    0.30
   8   7   3    3.79    0.28
   8   7   3    3.88    0.28
  -9  -7  -3    0.31    0.19
  -9  -7  -3    0.23    0.23
   9  -7   3    0.20    0.27
   9  -7   3    0.18    0.25
  -9   7  -3    0.00    0.09
  -9   7  -3    0.16    0.14
   9   7   3    0.18    0.14
   9   7   3   -0.07    0.13
  10  -7   3    1.13    0.26
  10  -7   3    1.19    0.28
 -10  -7  -3    1.42    0.23
  10   7   3    1.45    0.16
 -10   7  -3    1.23    0.15
 -10   7  -3    1.28    0.14
  10   7   3    1.07    0.16
  11  -7   3    0.07    0.19
 -11  -7  -3    0.02    0.16
  11   7   3    0.11    0.11
 -11   7  -3   -0.05    0.08
  11   7   3    0.00    0.11
 -12  -7  -3   -0.07    0.13
  12  -7   3    0.13    0.14
  12   7   3    0.05    0.09
  12  -8  -3    0.95    0.15
  12   8  -3    0.89    0.10
 -12   8   3    1.05    0.11
  12   8  -3    0.89    0.10
  12   8  -3    1.22    0.11
  11  -8  -3    0.32    0.15
  11   8  -3    0.14    0.08
 -11   8   3    0.09    0.10
  11   8  -3   -0.03    0.09
  11   8  -3    0.10    0.09
 -10  -8   3    0.60    0.24
  10  -8  -3    0.59    0.20
  10  -8  -3    0.65    0.18
  10   8  -3    0.47    0.12
  10   8  -3    0.60    0.11
  10   8  -3    0.62    0.12
 -10   8   3    0.63    0.13
  10   8  -3    0.65    0.11
   9  -8  -3    0.70    0.19
   9  -8  -3    0.88    0.22
  -9  -8   3    1.13    0.29
   9   8  -3    0.75    0.12
   9   8  -3    0.85    0.15
   9   8  -3    0.58    0.12
  -9   8   3    0.76    0.15
  -9   8   3    0.85    0.15
   9   8  -3    0.76    0.13
   9   8  -3    0.89    0.15
   8  -8  -3    0.28    0.19
  -8  -8   3    0.55    0.29
   8  -8  -3    0.09    0.20
   8   8  -3    0.34    0.12
  -8   8   3    0.25    0.14
   8   8  -3    0.09    0.12
  -8   8   3    0.05    0.13
   8   8  -3    0.18    0.11
   8   8  -3    0.13    0.13
   7  -8  -3    2.87    0.32
  -7  -8   3    2.65    0.38
   7  -8  -3    2.24    0.30
   7   8  -3    2.14    0.19
   7   8  -3    2.17    0.22
  -7   8   3    2.29    0.22
   7   8  -3    2.44    0.20
   7   8  -3    2.68    0.20
  -7   8   3    2.78    0.22
   6  -8  -3    0.97    0.25
  -6  -8   3    1.01    0.30
   6  -8  -3    1.35    0.29
  -6  -8   3    0.85    0.33
   6   8  -3    1.00    0.15
   6   8  -3    0.99    0.15
  -6   8   3    0.86    0.16
  -6   8   3    0.83    0.17
   6   8  -3    1.28    0.18
   6   8  -3    1.14    0.16
   5  -8  -3    1.03    0.25
  -5  -8   3    0.91    0.30
   5  -8  -3    0.84    0.28
  -5  -8   3    0.67    0.32
   5   8  -3    0.73    0.16
   5   8  -3    1.07    0.18
   5   8  -3    0.87    0.15
  -5   8   3    0.63    0.16
  -5   8   3    0.97    0.17
  -4  -8   3    6.65    0.53
  -4  -8   3    6.75    0.57
   4  -8  -3    7.98    0.53
   4  -8  -3    7.24    0.51
   4   8  -3    6.81    0.41
  -4   8   3    7.39    0.41
   4   8  -3    7.07    0.39
  -4   8   3    6.99    0.42
  -3  -8   3    5.85    0.55
   3  -8  -3    7.00    0.50
  -3  -8   3    6.38    0.53
   3  -8  -3    6.83    0.48
   3   8  -3    7.07    0.40
  -3   8   3    6.96    0.40
  -3   8   3    6.52    0.39
   3   8  -3    6.27    0.37
  -2  -8   3    1.10    0.36
  -2  -8   3    1.07    0.31
   2  -8  -3    1.36    0.24
   2  -8  -3    1.80    0.28
   2   8  -3    1.38    0.20
  -2   8   3    1.13    0.17
  -2   8   3    1.25    0.19
   2   8  -3    1.39    0.16
   1  -8  -3    9.75    0.64
   1  -8  -3   10.17    0.62
  -1  -8   3   10.02    0.69
  -1  -8   3    8.20    0.64
   1   8  -3    9.50    0.51
   1   8  -3    9.56    0.49
  -1   8   3    9.34    0.50
  -1   8   3    9.59    0.53
   0  -8  -3    5.38    0.43
   0  -8  -3    5.29    0.46
   0  -8   3    4.80    0.46
   0  -8   3    5.20    0.48
   0   8  -3    5.44    0.34
   0   8   3    4.82    0.33
   0   8  -3    5.18    0.32
   0   8   3    5.36    0.35
   1  -8   3    0.95    0.27
  -1  -8  -3    1.16    0.26
  -1  -8  -3    1.16    0.30
   1  -8   3    0.89    0.32
  -1   8  -3    1.31    0.18
   1   8   3    1.25    0.19
   1   8   3    1.51    0.18
  -1   8  -3    1.00    0.15
  -2  -8  -3    1.83    0.32
   2  -8   3    1.49    0.34
  -2  -8  -3    1.40    0.26
   2  -8   3    1.66    0.32
   2   8   3    1.65    0.19
  -2   8  -3    1.66    0.19
   2   8   3    1.69    0.20
  -2   8  -3    1.78    0.17
   3  -8   3    0.17    0.27
  -3  -8  -3    0.45    0.21
   3  -8   3    0.21    0.30
  -3  -8  -3    0.00    0.26
   3   8   3    0.39    0.14
  -3   8  -3    0.15    0.11
  -3   8  -3    0.15    0.14
   3   8   3    0.31    0.16
  -4  -8  -3    0.87    0.27
   4  -8   3    0.58    0.31
   4  -8   3    0.60    0.28
   4   8   3    0.44    0.15
  -4   8  -3    0.81    0.14
  -4   8  -3    0.73    0.16
   4   8   3    0.89    0.17
   5  -8   3    0.01    0.25
  -5  -8  -3   -0.02    0.22
   5  -8   3   -0.18    0.25
   5   8   3    0.36    0.14
  -5   8  -3    0.21    0.11
  -5   8  -3    0.06    0.13
   5   8   3    0.13    0.14
  -6  -8  -3    1.37    0.28
  -6  -8  -3    1.16    0.25
   6  -8   3    1.40    0.31
  -6   8  -3    1.65    0.16
  -6   8  -3    1.72    0.18
   6   8   3    1.32    0.17
   6   8   3    1.23    0.18
  -7  -8  -3    2.92    0.32
   7  -8   3    3.42    0.38
   7  -8   3    3.44    0.31
  -7  -8  -3    3.70    0.32
  -7   8  -3    3.34    0.23
   7   8   3    3.26    0.25
  -7   8  -3    3.29    0.22
   7   8   3    3.51    0.24
  -8  -8  -3    0.44    0.21
  -8  -8  -3    0.05    0.18
   8  -8   3    0.61    0.19
   8  -8   3    0.37    0.23
  -8   8  -3    0.53    0.12
   8   8   3    0.67    0.13
   8   8   3    0.40    0.13
  -8   8  -3    0.46    0.10
   9  -8   3    5.79    0.36
  -9  -8  -3    5.47    0.36
  -9   8  -3    5.39    0.30
   9   8   3    5.71    0.31
 -10  -8  -3    0.09    0.14
  10  -8   3    0.11    0.13
  10   8   3    0.05    0.09
   9   9  -3   -0.03    0.09
  -9   9   3    0.21    0.09
   9   9  -3   -0.13    0.07
  -8   9   3    0.75    0.11
   8   9  -3    0.72    0.11
   8   9  -3    0.80    0.12
   7  -9  -3    0.16    0.16
  -7  -9   3    0.53    0.22
   7  -9  -3    0.28    0.17
   7   9  -3    0.12    0.10
   7   9  -3    0.18    0.10
   7   9  -3    0.20    0.10
  -7   9   3    0.29    0.11
  -6  -9   3    3.03    0.28
   6  -9  -3    2.92    0.29
   6  -9  -3    3.20    0.29
  -6  -9   3    2.55    0.32
  -6   9   3    3.30    0.22
   6   9  -3    3.15    0.20
   6   9  -3    3.18    0.21
   6   9  -3    2.72    0.21
  -5  -9   3    2.27    0.33
   5  -9  -3    2.45    0.28
  -5  -9   3    2.61    0.28
   5  -9  -3    2.83    0.28
   5   9  -3    2.67    0.20
   5   9  -3    2.68    0.21
  -5   9   3    2.95    0.21
   4  -9  -3    0.25    0.20
  -4  -9   3    0.46    0.22
  -4  -9   3   -0.08    0.24
   4  -9  -3    0.13    0.16
   4   9  -3    0.54    0.11
   4   9  -3    0.58    0.13
  -4   9   3    0.31    0.13
  -3  -9   3    3.39    0.37
   3  -9  -3    4.00    0.33
   3  -9  -3    3.77    0.31
  -3  -9   3    3.23    0.34
  -3   9   3    3.37    0.26
  -3   9   3    3.75    0.25
   3   9  -3    3.62    0.24
   3   9  -3    3.59    0.25
   2  -9  -3   11.61    0.63
  -2  -9   3   10.02    0.64
  -2  -9   3   10.08    0.66
   2   9  -3   10.80    0.54
  -2   9   3   10.94    0.54
  -2   9   3   11.23    0.56
   2   9  -3   10.39    0.52
   1  -9  -3    1.53    0.24
  -1  -9   3    1.09    0.25
   1   9  -3    1.24    0.17
  -1   9   3    1.26    0.17
   1   9  -3    1.13    0.14
  -1   9   3    1.01    0.16
   0  -9  -3    1.44    0.27
   0  -9  -3    2.26    0.26
   0  -9   3    2.13    0.29
   0   9   3    1.92    0.19
   0   9  -3    1.98    0.17
   0   9  -3    2.08    0.20
   0   9   3    1.98    0.19
  -1  -9  -3    0.61    0.22
   1  -9   3    0.00    0.21
   1  -9   3   -0.02    0.20
  -1  -9  -3    0.05    0.18
   1   9   3    0.19    0.13
   1   9   3    0.14    0.13
  -1   9  -3    0.17    0.13
  -1   9  -3    0.22    0.10
  -2  -9  -3    6.72    0.43
   2  -9   3    6.70    0.49
  -2  -9  -3    7.14    0.47
   2  -9   3    6.35    0.48
   2   9   3    6.65    0.39
   2   9   3    7.38    0.39
  -2   9  -3    6.83    0.36
  -2   9  -3    7.08    0.38
   3  -9   3    0.34    0.21
  -3  -9  -3    0.38    0.21
  -3  -9  -3    0.06    0.15
   3  -9   3    0.13    0.20
  -3   9  -3    0.27    0.13
   3   9   3    0.16    0.12
  -3   9  -3    0.11    0.10
   3   9   3    0.26    0.13
   4  -9   3    6.85    0.49
   4  -9   3    8.30    0.54
  -4  -9  -3    7.19    0.48
  -4   9  -3    8.20    0.40
   4   9   3    7.40    0.43
   4   9   3    8.44    0.42
  -4   9  -3    8.35    0.41
   5  -9   3    3.35    0.33
   5  -9   3    3.38    0.30
  -5   9  -3    3.59    0.22
   5   9   3    3.53    0.23
  -5   9  -3    3.67    0.22
   5   9   3    3.54    0.25
   6  -9   3    9.52    0.60
  -6  -9  -3    9.04    0.53
  -6  -9  -3    9.38    0.49
  -6   9  -3   10.37    0.47
   6   9   3    9.96    0.47
  -7  -9  -3   13.89    0.63
  -8  -9  -3    1.84    0.18
   8   9   3    1.72    0.13
   6 -10  -3    0.27    0.11
   6  10  -3    0.40    0.08
  -6  10   3    0.38    0.08
   5 -10  -3    1.63    0.17
  -5 -10   3    1.23    0.15
   5  10  -3    1.50    0.12
  -5  10   3    1.76    0.13
  -4 -10   3    2.28    0.20
   4 -10  -3    2.03    0.19
   4  10  -3    2.06    0.15
  -4  10   3    1.91    0.15
   3 -10  -3    1.72    0.19
  -3 -10   3    1.51    0.19
  -3  10   3    1.74    0.15
   3  10  -3    1.68    0.14
   2 -10  -3    0.35    0.14
  -2 -10   3    0.40    0.14
  -2  10   3    0.10    0.10
   2  10  -3    0.05    0.09
  -1 -10   3   -0.14    0.13
   1 -10  -3    0.09    0.13
  -1  10   3   -0.15    0.09
   1  10  -3    0.01    0.09
   0 -10   3    0.38    0.15
   0 -10  -3    0.88    0.15
   0  10  -3    0.79    0.11
   0  10   3    0.71    0.11
  -1 -10  -3    0.03    0.11
   1 -10   3   -0.08    0.13
  -1  10  -3    0.16    0.09
   1  10   3    0.21    0.09
  -2 -10  -3    0.44    0.11
   2 -10   3    0.54    0.14
   2  10   3    0.52    0.10
  -2  10  -3    0.55    0.10
   3 -10   3    0.17    0.12
  -3 -10  -3    0.12    0.09
  -3  10  -3    0.08    0.09
   3  10   3    0.09    0.08
  -4  10  -3    1.25    0.11
   4  10   3    1.12    0.11
  18   0  -4    0.61    0.15
  18   0  -4    0.51    0.16
  17   0  -4    0.28    0.18
  17   0  -4   -0.28    0.17
  17   0  -4    0.04    0.15
  17   0  -4   -0.07    0.16
  16   0  -4   16.48    0.81
  16   0  -4   14.56    0.83
  16   0  -4   15.09    0.77
  16   0  -4   16.41    0.80
  16   0  -4   15.81    0.75
  15   0  -4    0.19    0.19
  15   0  -4    0.02    0.21
  15   0  -4    0.06    0.15
  15   0  -4   -0.08    0.19
  15   0  -4    0.03    0.19
  14   0  -4    3.52    0.32
  14   0  -4    3.59    0.33
  14   0  -4    3.85    0.31
  14   0  -4    3.69    0.35
  14   0  -4    4.07    0.29
  13   0  -4   -0.21    0.17
  13   0  -4   -0.08    0.20
  13   0  -4    0.13    0.20
  13   0  -4   -0.08    0.18
  13   0  -4   -0.23    0.15
  13   0  -4   -0.04    0.14
  12   0  -4   14.36    0.70
 -12   0   4   14.68    0.88
  12   0  -4   14.69    0.77
  12   0  -4   14.88    0.78
  11   0  -4   -0.11    0.15
  11   0  -4    0.78    0.15
  11   0  -4   -0.15    0.11
 -11   0   4   -0.04    0.18
  11   0  -4    0.06    0.11
  10   0  -4   12.82    0.66
  10   0  -4   11.52    0.65
  10   0  -4   12.79    0.64
  10   0  -4   12.64    0.59
 -10   0   4   13.49    0.73
  -9   0   4    0.07    0.14
   9   0  -4    0.04    0.09
   9   0  -4    0.18    0.08
   9   0  -4   -0.04    0.12
   8   0  -4    1.83    0.16
  -8   0   4    2.09    0.20
   8   0  -4    2.07    0.18
   7   0  -4    0.12    0.08
   7   0  -4    0.07    0.08
  -7   0   4    0.14    0.12
   7   0  -4   -0.01    0.07
  -7   0   4   -0.09    0.10
   6   0  -4   49.98    2.37
   6   0  -4   51.35    2.82
   6   0  -4   51.03    2.55
   6   0  -4   48.14    2.24
   5   0  -4    0.06    0.07
   5   0  -4   -0.02    0.06
   5   0  -4   -0.07    0.06
   5   0  -4    0.03    0.09
   4   0  -4    0.38    0.06
   4   0  -4    0.30    0.06
   4   0  -4    0.40    0.09
   4   0  -4    0.34    0.07
   3   0  -4    0.00    0.05
   3   0  -4   -0.01    0.06
   3   0  -4    0.06    0.04
  -3   0   4    0.06    0.05
   2   0  -4  196.73    9.12
   2   0  -4  191.86    9.87
  -2   0   4  196.81    8.62
   2   0  -4  201.51   10.89
   1   0  -4    0.83    0.10
   1   0  -4    0.90    0.06
  -1   0   4    0.83    0.08
   1   0  -4    0.66    0.09
   0   0  -4  298.15   16.38
   0   0   4  301.13   12.98
   0   0  -4  290.82   13.73
   0   0  -4  294.92   14.86
   1   0   4    0.04    0.08
  -1   0  -4   -0.06    0.06
  -1   0  -4    0.23    0.09
   1   0   4   -0.10    0.07
  -2   0  -4   17.75    0.93
   2   0   4   18.96    1.03
   2   0   4   17.33    0.82
  -2   0  -4   15.78    0.85
   3   0   4    0.26    0.12
   3   0   4   -0.03    0.15
  -3   0  -4   -0.20    0.12
  -3   0  -4    0.00    0.11
   4   0   4   28.65    1.61
  -4   0  -4   28.03    1.46
   4   0   4   28.48    1.29
  -4   0  -4   25.19    1.34
  -5   0  -4    0.02    0.13
  -5   0  -4    0.25    0.13
   5   0   4    0.03    0.12
  -6   0  -4   18.28    1.02
  -6   0  -4   18.58    0.96
   6   0   4   18.56    0.91
  -7   0  -4   -0.14    0.20
  -7   0  -4   -0.14    0.13
   7   0   4   -0.03    0.11
   7   0   4   -0.02    0.21
  -7   0  -4    0.05    0.14
   8   0   4    3.11    0.35
   8   0   4    2.76    0.25
   8   0   4    2.69    0.22
  -8   0  -4    2.72    0.29
  -8   0  -4    3.23    0.29
   8   0   4    2.81    0.22
  -9   0  -4    0.17    0.18
   9   0   4   -0.05    0.12
   9   0   4    0.10    0.23
   9   0   4   -0.06    0.14
   9   0   4    0.13    0.13
  -9   0  -4    0.33    0.22
  10   0   4    1.38    0.18
 -10   0  -4    1.47    0.26
  10   0   4    1.68    0.21
 -10   0  -4    1.78    0.29
  10   0   4    1.15    0.28
  10   0   4    1.63    0.24
 -11   0  -4    0.27    0.21
  11   0   4    0.04    0.15
  11   0   4    0.11    0.16
  11   0   4    0.05    0.26
  11   0   4   -0.13    0.22
  11   0   4   -0.04    0.24
  12   0   4   16.33    0.82
 -12   0  -4   16.16    0.85
  12   0   4   16.17    0.86
  12   0   4   16.39    0.81
  12   0   4   16.60    0.80
  12   0   4   16.71    0.95
  13   0   4    0.13    0.16
  13   0   4    0.19    0.22
 -13   0  -4   -0.08    0.18
  13   0   4   -0.10    0.17
  13   0   4    0.51    0.25
  13   0   4    0.08    0.19
 -14   0  -4   15.69    0.76
  14   0   4   15.16    0.74
  14   0   4   13.73    0.82
  14   0   4   15.34    0.76
  14   0   4   14.28    0.77
 -15   0  -4   -0.17    0.13
  15   0   4   -0.09    0.17
  15   0   4    0.23    0.17
  15   0   4    0.31    0.17
 -16   0  -4   -0.08    0.08
  16   0   4   -0.09    0.12
  18  -1  -4    0.12    0.14
  18  -1  -4    0.22    0.15
  18   1  -4   -0.11    0.13
  18   1  -4    0.12    0.12
  18   1  -4    0.35    0.13
  17  -1  -4    0.08    0.18
  17  -1  -4   -0.04    0.16
  17  -1  -4    0.06    0.17
  17   1  -4   -0.03    0.14
 -17   1   4   -0.12    0.17
  17   1  -4    0.39    0.16
  17   1  -4   -0.16    0.14
  17   1  -4    0.13    0.17
  17   1  -4    0.04    0.18
  16  -1  -4    2.30    0.26
  16  -1  -4    1.84    0.26
  16  -1  -4    1.86    0.26
  16  -1  -4    1.96    0.23
  16  -1  -4    1.93    0.25
  16   1  -4    2.21    0.24
  16   1  -4    1.92    0.22
  16   1  -4    1.51    0.25
  16   1  -4    2.20    0.26
  16   1  -4    1.72    0.23
  15  -1  -4   50.22    2.20
  15  -1  -4   50.14    2.27
  15  -1  -4   46.73    2.33
  15  -1  -4   49.98    2.18
  15   1  -4   49.49    2.13
  15   1  -4   50.32    2.17
  15   1  -4   47.91    2.26
  15   1  -4   50.81    2.08
  15   1  -4   49.06    2.18
  14  -1  -4    8.73    0.50
  14  -1  -4    9.39    0.56
  14  -1  -4    8.71    0.56
  14  -1  -4    9.30    0.53
  14  -1  -4    9.49    0.57
  14   1  -4    9.25    0.53
  14   1  -4    9.39    0.55
  14   1  -4    8.50    0.50
  14   1  -4    9.43    0.52
  14   1  -4    9.28    0.56
  13  -1  -4   11.82    0.64
  13  -1  -4   11.65    0.65
  13  -1  -4   11.26    0.66
  13  -1  -4   10.66    0.58
  13  -1  -4   11.01    0.61
  13   1  -4   11.79    0.59
  13   1  -4   10.93    0.59
  13   1  -4   12.61    0.64
  13   1  -4   12.32    0.62
  13   1  -4   10.96    0.64
  12  -1  -4    0.61    0.14
  12  -1  -4    0.63    0.18
  12  -1  -4    0.56    0.20
  12   1  -4    0.83    0.16
 -12   1   4    1.09    0.26
  12   1  -4    0.77    0.16
  12   1  -4    0.72    0.19
  11  -1  -4    3.48    0.24
  11  -1  -4    3.34    0.27
  11  -1  -4    3.37    0.29
 -11  -1   4    3.28    0.33
  11  -1  -4    2.91    0.26
 -11   1   4    3.12    0.33
  11   1  -4    3.10    0.28
  11   1  -4    3.39    0.25
  11   1  -4    3.38    0.25
  11   1  -4    3.64    0.26
  10  -1  -4    4.24    0.30
  10  -1  -4    3.84    0.26
  10  -1  -4    4.33    0.30
  10  -1  -4    4.78    0.32
 -10  -1   4    4.96    0.36
 -10   1   4    4.11    0.34
  10   1  -4    4.15    0.30
  10   1  -4    4.42    0.28
  10   1  -4    4.13    0.27
  10   1  -4    4.23    0.29
   9  -1  -4    2.29    0.18
   9  -1  -4    2.14    0.20
  -9  -1   4    2.21    0.27
   9  -1  -4    1.96    0.18
   9  -1  -4    2.33    0.20
   9   1  -4    2.13    0.18
   9   1  -4    2.10    0.18
   9   1  -4    2.19    0.20
   9   1  -4    2.27    0.20
  -9   1   4    2.28    0.25
   8  -1  -4    0.42    0.10
  -8  -1   4    0.47    0.16
   8  -1  -4    0.51    0.11
   8   1  -4    0.33    0.12
   8   1  -4    0.28    0.08
  -8   1   4    0.39    0.14
  -7  -1   4   19.65    1.00
   7  -1  -4   17.87    1.05
   7  -1  -4   17.07    0.84
   7   1  -4   18.20    0.90
  -7   1   4   16.86    0.91
   7   1  -4   17.56    0.83
   7   1  -4   17.67    1.03
   6  -1  -4   83.14    4.19
   6  -1  -4   84.97    3.69
   6  -1  -4   85.29    4.65
   6   1  -4   81.62    3.90
   6   1  -4   85.10    3.68
   6   1  -4   79.73    4.63
  -6   1   4   81.97    3.91
   6   1  -4   83.17    4.21
   5  -1  -4    7.70    0.48
   5  -1  -4    7.45    0.38
   5  -1  -4    7.46    0.41
   5   1  -4    7.73    0.41
   5   1  -4    8.08    0.37
   5   1  -4    7.16    0.43
   5   1  -4    7.66    0.47
  -5   1   4    7.60    0.41
   4  -1  -4    7.46    0.47
   4  -1  -4    7.42    0.37
   4  -1  -4    7.54    0.41
  -4  -1   4    8.20    0.47
   4   1  -4    7.47    0.39
   4   1  -4    7.28    0.42
  -4   1   4    7.35    0.39
   4   1  -4    7.53    0.36
   4   1  -4    7.40    0.46
  -3  -1   4   25.79    1.36
  -3  -1   4   24.43    1.06
   3  -1  -4   22.41    1.35
   3  -1  -4   23.96    1.22
   3   1  -4   24.03    1.14
  -3   1   4   24.29    1.07
   3   1  -4   23.22    1.22
  -3   1   4   21.41    1.12
   2  -1  -4   32.38    1.65
   2  -1  -4   33.50    1.81
  -2  -1   4   32.00    1.42
  -2  -1   4   33.77    1.82
   2   1  -4   31.85    1.52
   2   1  -4   31.95    1.64
  -2   1   4   31.93    1.44
  -2   1   4   29.75    1.50
   1  -1  -4  446.58   24.10
   1  -1  -4  490.27   26.59
  -1  -1   4  494.59   21.05
  -1  -1   4  491.30   26.60
  -1   1   4  483.23   21.06
   1   1  -4  491.28   24.10
   1   1  -4  470.10   22.29
   0  -1  -4    2.02    0.16
   0  -1  -4    2.01    0.18
   0  -1   4    2.26    0.19
   0  -1   4    2.20    0.13
   0   1   4    1.96    0.15
   0   1  -4    2.10    0.14
   0   1  -4    2.19    0.15
   1  -1   4   50.76    2.19
   1  -1   4   50.24    2.79
  -1  -1  -4   45.91    2.53
  -1  -1  -4   47.18    2.30
  -1  -1  -4   50.10    2.76
  -1   1  -4   49.68    2.32
  -1   1  -4   51.40    2.51
   1   1   4   49.51    2.21
  -2  -1  -4    1.77    0.13
   2  -1   4    1.64    0.20
  -2  -1  -4    1.59    0.19
   2  -1   4    1.49    0.12
   2   1   4    1.87    0.15
   2   1   4    1.61    0.15
  -2   1  -4    1.56    0.14
  -2   1  -4    1.75    0.15
  -3  -1  -4   28.68    1.32
   3  -1   4   26.54    1.63
   3  -1   4   27.09    1.25
  -3  -1  -4   27.09    1.47
   3   1   4   28.10    1.57
   3   1   4   27.26    1.28
  -3   1  -4   28.78    1.43
  -3   1  -4   26.57    1.34
   4  -1   4    0.32    0.10
  -4  -1  -4    0.44    0.19
  -4  -1  -4    0.32    0.12
   4  -1   4    0.61    0.22
   4   1   4    0.43    0.15
  -4   1  -4    0.27    0.13
  -4   1  -4    0.37    0.11
  -5  -1  -4    0.31    0.18
   5  -1   4    0.59    0.22
  -5  -1  -4    0.58    0.13
   5  -1   4    0.57    0.11
  -5   1  -4    0.53    0.11
  -5   1  -4    0.59    0.16
   5   1   4    0.28    0.14
  -6  -1  -4    1.38    0.20
   6  -1   4    1.42    0.15
  -6  -1  -4    1.49    0.17
  -6   1  -4    1.25    0.19
   6   1   4    1.25    0.18
  -6   1  -4    1.33    0.16
   7  -1   4   70.47    3.00
   7  -1   4   66.07    3.09
  -7  -1  -4   68.75    3.17
   7  -1   4   58.13    2.74
  -7  -1  -4   61.32    2.92
  -7  -1  -4   69.80    3.44
   7   1   4   66.72    3.02
  -7   1  -4   61.34    3.18
  -7   1  -4   64.82    2.90
   7   1   4   72.40    3.09
   7   1   4   67.55    2.90
   8  -1   4    0.11    0.14
   8  -1   4    0.51    0.14
  -8  -1  -4    0.86    0.17
   8  -1   4    0.26    0.23
   8   1   4    0.54    0.17
   8   1   4    0.98    0.15
   8   1   4    0.29    0.22
  -8   1  -4    0.39    0.18
  -8   1  -4    0.27    0.18
   9  -1   4    0.14    0.12
   9  -1   4    0.23    0.13
  -9  -1  -4    0.27    0.24
   9  -1   4    0.25    0.16
   9  -1   4    0.52    0.25
  -9  -1  -4    0.44    0.19
   9   1   4    0.31    0.15
   9   1   4    0.32    0.15
   9   1   4    0.37    0.22
   9   1   4    0.33    0.16
  -9   1  -4    0.25    0.19
  -9   1  -4   -0.01    0.18
  10  -1   4    7.24    0.54
  10  -1   4    6.21    0.38
  10  -1   4    6.50    0.42
  10  -1   4    6.22    0.44
 -10  -1  -4    6.38    0.46
 -10  -1  -4    6.56    0.49
  10   1   4    7.05    0.40
 -10   1  -4    5.99    0.43
  10   1   4    7.46    0.51
 -10   1  -4    5.99    0.47
  10   1   4    6.99    0.42
  11  -1   4   13.55    0.69
  11  -1   4   13.21    0.68
  11  -1   4   13.60    0.72
 -11  -1  -4   12.35    0.75
  11  -1   4   11.57    0.80
  11  -1   4   13.35    0.70
  11   1   4   13.36    0.68
  11   1   4   13.87    0.79
  11   1   4   12.52    0.73
  11   1   4   14.03    0.70
  11   1   4   14.06    0.67
 -11   1  -4   13.30    0.71
  12  -1   4    5.17    0.35
  12  -1   4    4.68    0.41
  12  -1   4    5.33    0.46
  12  -1   4    5.29    0.37
 -12  -1  -4    4.32    0.39
  12  -1   4    5.11    0.39
 -12   1  -4    5.09    0.36
  12   1   4    5.75    0.37
  12   1   4    5.12    0.34
  12   1   4    5.49    0.43
  12   1   4    5.21    0.38
  12   1   4    5.37    0.43
  13  -1   4   25.63    1.17
 -13  -1  -4   22.89    1.18
  13  -1   4   24.96    1.13
  13  -1   4   24.08    1.29
  13   1   4   24.82    1.12
  13   1   4   24.03    1.17
 -13   1  -4   23.21    1.11
  13   1   4   24.64    1.18
  13   1   4   24.72    1.25
  13   1   4   24.45    1.11
  14  -1   4    0.43    0.22
 -14  -1  -4   -0.05    0.18
  14  -1   4   -0.01    0.20
  14  -1   4   -0.01    0.18
  14   1   4   -0.04    0.15
 -14   1  -4    0.32    0.15
  14   1   4   -0.27    0.18
  14   1   4   -0.33    0.15
  14   1   4   -0.10    0.17
 -15  -1  -4    0.46    0.16
  15  -1   4    0.72    0.19
  15  -1   4    0.37    0.17
 -15   1  -4    0.61    0.12
  15   1   4    0.70    0.19
 -15   1  -4    0.39    0.13
  15   1   4    0.46    0.16
  15   1   4    0.60    0.17
  16  -1   4    0.08    0.13
  16   1   4    0.02    0.12
  16   1   4   -0.03    0.12
 -16   1  -4   -0.01    0.08
  18  -2  -4    0.30    0.15
  18  -2  -4    0.36    0.15
  18   2  -4    0.54    0.12
  18   2  -4    0.25    0.13
  17  -2  -4    0.11    0.19
  17  -2  -4    0.06    0.17
  17  -2  -4    0.04    0.17
  17   2  -4    0.13    0.14
  17   2  -4    0.12    0.13
  17   2  -4    0.16    0.16
  16  -2  -4    8.29    0.55
  16  -2  -4   10.04    0.58
  16  -2  -4    9.54    0.55
  16  -2  -4    9.02    0.53
  16   2  -4    9.45    0.53
  16   2  -4    9.64    0.50
  16   2  -4    9.36    0.54
  16   2  -4    9.01    0.50
 -16   2   4    9.17    0.51
  15  -2  -4    2.00    0.25
  15  -2  -4    1.75    0.22
  15  -2  -4    1.99    0.27
  15  -2  -4    2.66    0.28
  15  -2  -4    2.11    0.28
  15   2  -4    1.77    0.24
  15   2  -4    2.20    0.23
  15   2  -4    1.73    0.22
  15   2  -4    1.91    0.26
  14  -2  -4    1.84    0.27
  14  -2  -4    2.48    0.27
  14  -2  -4    2.77    0.25
  14  -2  -4    2.30    0.28
  14  -2  -4    2.95    0.29
  14   2  -4    2.15    0.24
  14   2  -4    2.60    0.25
  14   2  -4    2.03    0.27
  14   2  -4    1.36    0.24
  14   2  -4    2.47    0.25
  13  -2  -4    0.26    0.18
  13  -2  -4   -0.25    0.18
  13  -2  -4    0.62    0.22
  13  -2  -4    0.06    0.18
  13  -2  -4    0.00    0.15
  13   2  -4    0.13    0.17
  13   2  -4    0.05    0.21
  13   2  -4    0.34    0.16
  13   2  -4   -0.09    0.17
  13   2  -4   -0.21    0.17
  12  -2  -4    5.95    0.36
  12  -2  -4    6.02    0.40
  12  -2  -4    5.46    0.38
  12  -2  -4    6.43    0.41
  12  -2  -4    5.56    0.42
  12   2  -4    5.80    0.40
  12   2  -4    5.36    0.40
  12   2  -4    6.40    0.39
  12   2  -4    5.66    0.37
  12   2  -4    5.75    0.36
  11  -2  -4    0.83    0.18
  11  -2  -4    0.84    0.20
  11  -2  -4    0.87    0.16
  11  -2  -4    1.08    0.16
 -11  -2   4    1.40    0.24
  11   2  -4    1.14    0.20
 -11   2   4    0.83    0.23
  11   2  -4    1.68    0.19
  11   2  -4    1.11    0.20
  11   2  -4    0.76    0.17
  10  -2  -4   83.45    3.33
  10  -2  -4   80.81    3.52
  10  -2  -4   78.16    3.63
 -10  -2   4   75.26    4.20
  10  -2  -4   82.78    3.68
  10   2  -4   83.78    3.53
  10   2  -4   81.93    3.34
 -10   2   4   73.58    3.86
  10   2  -4   81.60    3.49
  10   2  -4   80.78    3.85
   9  -2  -4    3.31    0.29
   9  -2  -4    3.05    0.24
   9  -2  -4    3.81    0.23
   9  -2  -4    3.06    0.24
  -9  -2   4    3.30    0.35
   9  -2  -4    3.26    0.25
   9   2  -4    3.20    0.26
   9   2  -4    3.39    0.23
  -9   2   4    2.75    0.29
   9   2  -4    3.53    0.24
   9   2  -4    3.29    0.25
   8  -2  -4    0.25    0.12
   8  -2  -4    0.15    0.10
  -8  -2   4    0.33    0.18
   8  -2  -4    0.23    0.13
   8  -2  -4    0.21    0.12
   8   2  -4    0.31    0.12
   8   2  -4    0.19    0.11
   8   2  -4    0.17    0.12
   8   2  -4    0.17    0.08
  -8   2   4    0.24    0.14
  -7  -2   4   36.87    1.79
   7  -2  -4   33.47    1.52
   7  -2  -4   32.97    1.91
  -7   2   4   28.91    1.61
   7   2  -4   32.29    1.61
   7   2  -4   33.58    1.49
  -6  -2   4   39.11    1.85
   6  -2  -4   34.25    1.98
   6  -2  -4   34.51    1.56
  -6  -2   4   34.74    1.95
   6   2  -4   34.65    1.54
  -6   2   4   31.00    1.66
   6   2  -4   32.31    1.66
   5  -2  -4   33.41    1.91
   5  -2  -4   33.29    1.51
  -5  -2   4   33.94    1.89
   5   2  -4   34.32    1.72
  -5   2   4   29.16    1.60
   5   2  -4   34.39    1.48
   5   2  -4   33.73    1.61
   4  -2  -4    1.83    0.20
  -4  -2   4    1.70    0.17
   4  -2  -4    1.66    0.12
  -4   2   4    1.84    0.16
   4   2  -4    1.78    0.17
   4   2  -4    1.70    0.15
  -4   2   4    1.75    0.14
   4   2  -4    1.70    0.10
   3  -2  -4   17.66    0.98
   3  -2  -4   15.72    0.86
  -3  -2   4   17.04    0.97
  -3   2   4   16.58    0.79
   3   2  -4   16.00    0.87
   3   2  -4   16.46    0.82
  -3   2   4   15.81    0.77
  -2  -2   4    8.51    0.52
   2  -2  -4    7.68    0.46
   2  -2  -4    8.74    0.52
  -2   2   4    8.20    0.40
  -2   2   4    7.82    0.41
   2   2  -4    8.06    0.44
   2   2  -4    8.34    0.46
  -1  -2   4    4.83    0.34
   1  -2  -4    4.70    0.31
   1  -2  -4    4.80    0.31
   1   2  -4    4.65    0.27
   1   2  -4    4.28    0.26
  -1   2   4    4.57    0.23
  -1   2   4    4.22    0.25
   0  -2  -4    8.90    0.52
   0  -2  -4    7.98    0.51
   0  -2   4    9.28    0.57
   0  -2   4    8.31    0.38
   0   2   4    8.87    0.44
   0   2  -4    8.13    0.45
   0   2   4    8.38    0.42
   0   2  -4    9.05    0.47
  -1  -2  -4   20.61    1.21
   1  -2   4   22.05    0.99
  -1  -2  -4   23.31    1.27
   1  -2   4   22.59    1.33
  -1   2  -4   23.06    1.15
   1   2   4   22.63    1.04
   1   2   4   20.92    1.05
  -1   2  -4   23.02    1.08
  -2  -2  -4   14.54    0.81
   2  -2   4   13.04    0.64
  -2  -2  -4   14.25    0.81
   2  -2   4   14.10    0.90
  -2   2  -4   14.55    0.70
  -2   2  -4   14.57    0.74
   2   2   4   13.71    0.68
   2   2   4   12.77    0.68
   3  -2   4    9.82    0.73
  -3  -2  -4   10.33    0.64
   3  -2   4    9.98    0.49
  -3   2  -4   11.06    0.56
   3   2   4    9.91    0.52
  -3   2  -4   10.51    0.55
   3   2   4    9.74    0.54
   4  -2   4   20.55    1.42
   4  -2   4   21.92    1.04
  -4  -2  -4   22.69    1.26
   4   2   4   21.49    1.10
  -4   2  -4   23.95    1.14
  -4   2  -4   24.43    1.18
   4   2   4   22.95    1.09
  -5  -2  -4   62.25    2.63
   5  -2   4   54.44    2.47
  -5  -2  -4   54.82    2.90
   5  -2   4   49.05    3.22
   5   2   4   54.28    2.52
  -5   2  -4   55.21    2.65
   6  -2   4    1.10    0.24
   6  -2   4    1.37    0.14
   6  -2   4    1.49    0.31
  -6  -2  -4    1.43    0.25
  -6  -2  -4    1.62    0.23
  -6  -2  -4    1.53    0.17
   6   2   4    1.26    0.19
   6   2   4    1.24    0.20
  -6   2  -4    1.16    0.19
   7  -2   4    3.57    0.27
  -7  -2  -4    4.14    0.33
  -7  -2  -4    3.95    0.35
   7  -2   4    4.09    0.38
   7  -2   4    3.87    0.26
  -7  -2  -4    4.06    0.30
   7   2   4    4.29    0.35
   7   2   4    4.21    0.30
  -7   2  -4    4.05    0.29
   7   2   4    3.74    0.31
  -7   2  -4    3.73    0.32
   8  -2   4    2.94    0.34
   8  -2   4    3.43    0.26
  -8  -2  -4    3.11    0.31
  -8  -2  -4    3.44    0.34
  -8  -2  -4    3.69    0.30
   8  -2   4    2.82    0.26
  -8   2  -4    3.33    0.30
   8   2   4    3.18    0.28
   8   2   4    3.82    0.33
  -8   2  -4    3.49    0.28
   8   2   4    3.55    0.30
  -9  -2  -4    1.68    0.29
   9  -2   4    1.67    0.19
   9  -2   4    1.62    0.22
  -9  -2  -4    1.51    0.29
   9  -2   4    1.52    0.31
  -9   2  -4    1.87    0.25
  -9   2  -4    2.08    0.23
   9   2   4    2.37    0.21
   9   2   4    2.33    0.25
   9   2   4    1.90    0.24
   9   2   4    2.14    0.29
 -10  -2  -4    0.19    0.23
  10  -2   4    0.23    0.23
  10  -2   4   -0.50    0.22
  10   2   4    0.08    0.23
  10   2   4    0.01    0.16
  10   2   4   -0.08    0.17
 -10   2  -4    0.02    0.15
  11  -2   4   11.62    0.75
  11  -2   4   11.48    0.64
  11  -2   4   11.60    0.63
 -11  -2  -4   11.15    0.69
  11  -2   4   10.53    0.74
 -11   2  -4   12.63    0.61
  11   2   4   10.19    0.66
  11   2   4   11.88    0.64
  11   2   4   12.10    0.62
  11   2   4   11.61    0.59
 -12  -2  -4    1.26    0.26
  12  -2   4    1.00    0.24
  12  -2   4    0.97    0.25
  12  -2   4    0.70    0.27
  12   2   4    1.04    0.21
  12   2   4    1.11    0.19
 -12   2  -4    0.80    0.18
  12   2   4    1.37    0.27
  12   2   4    1.06    0.23
  13  -2   4    0.01    0.20
 -13  -2  -4   -0.07    0.19
  13  -2   4   -0.10    0.22
 -13   2  -4    0.13    0.14
 -13   2  -4    0.46    0.16
  13   2   4   -0.09    0.20
  13   2   4    0.09    0.16
  13   2   4   -0.34    0.17
 -14  -2  -4    6.25    0.43
  14  -2   4    6.64    0.41
  14  -2   4    6.18    0.47
  14   2   4    6.19    0.40
  14   2   4    7.07    0.40
 -14   2  -4    6.61    0.37
 -14   2  -4    6.47    0.36
  14   2   4    6.73    0.43
 -15  -2  -4    1.46    0.20
  15  -2   4    1.39    0.19
  15  -2   4    1.07    0.22
  15   2   4    1.63    0.19
  15   2   4    0.99    0.17
 -15   2  -4    1.02    0.13
  16  -2   4    1.81    0.17
  16   2   4    1.49    0.16
  17  -3  -4    1.07    0.20
  17  -3  -4    0.77    0.18
  17   3  -4    1.17    0.16
  17   3  -4    1.12    0.15
  16  -3  -4    2.97    0.31
  16  -3  -4    3.32    0.29
  16  -3  -4    2.81    0.29
  16  -3  -4    3.31    0.31
  16   3  -4    3.22    0.25
  16   3  -4    3.09    0.27
 -16   3   4    3.24    0.25
  16   3  -4    3.32    0.25
  16   3  -4    3.44    0.27
  15  -3  -4    4.41    0.35
  15  -3  -4    5.29    0.37
  15  -3  -4    5.05    0.38
  15  -3  -4    4.44    0.39
  15   3  -4    4.07    0.33
  15   3  -4    5.04    0.32
 -15   3   4    5.21    0.34
  15   3  -4    5.18    0.34
  15   3  -4    4.58    0.33
  15   3  -4    4.61    0.36
  14  -3  -4    0.31    0.20
  14  -3  -4    0.73    0.22
  14  -3  -4    0.68    0.23
  14  -3  -4    0.99    0.21
  14  -3  -4    0.73    0.23
  14   3  -4    0.44    0.18
 -14   3   4    0.79    0.19
  14   3  -4    0.37    0.18
  14   3  -4    0.34    0.21
  14   3  -4    0.68    0.18
  14   3  -4    0.69    0.18
  13  -3  -4    0.53    0.23
  13  -3  -4    1.45    0.24
  13  -3  -4    1.01    0.24
  13  -3  -4    1.06    0.21
  13  -3  -4    0.77    0.22
  13   3  -4    0.60    0.18
  13   3  -4    0.73    0.24
  13   3  -4    1.35    0.20
  13   3  -4    1.17    0.20
 -13   3   4    1.07    0.20
  13   3  -4    1.23    0.21
  12  -3  -4    6.73    0.43
  12  -3  -4    7.10    0.45
  12  -3  -4    6.68    0.46
  12  -3  -4    6.68    0.45
  12  -3  -4    5.95    0.46
  12   3  -4    6.81    0.40
  12   3  -4    7.26    0.42
  12   3  -4    6.95    0.44
  12   3  -4    7.26    0.43
  12   3  -4    6.62    0.45
 -12   3   4    6.17    0.42
  11  -3  -4    0.57    0.15
 -11  -3   4    0.74    0.33
  11  -3  -4    0.80    0.19
  11  -3  -4    0.40    0.20
  11   3  -4    0.48    0.16
  11   3  -4    0.51    0.17
  11   3  -4    0.21    0.15
 -11   3   4    0.54    0.22
  10  -3  -4    0.76    0.19
  10  -3  -4    0.52    0.14
  10  -3  -4    0.50    0.18
  10  -3  -4    0.75    0.17
  10  -3  -4    0.87    0.18
  10  -3  -4    0.91    0.15
 -10  -3   4    0.36    0.29
  10   3  -4    0.75    0.15
 -10   3   4    0.71    0.20
  10   3  -4    0.63    0.15
  10   3  -4    0.68    0.16
  10   3  -4    0.70    0.18
   9  -3  -4   15.86    1.01
  -9  -3   4   14.83    0.99
   9  -3  -4   15.77    0.73
   9  -3  -4   15.88    0.78
   9  -3  -4   16.55    0.86
   9  -3  -4   15.52    0.82
   9  -3  -4   14.78    0.80
   9   3  -4   15.77    0.87
  -9   3   4   15.72    0.87
   9   3  -4   16.47    0.75
   9   3  -4   16.09    0.77
   9   3  -4   16.47    0.78
   8  -3  -4    0.75    0.14
   8  -3  -4    0.39    0.14
   8  -3  -4    0.75    0.15
  -8  -3   4    0.68    0.22
   8  -3  -4    0.42    0.15
   8  -3  -4    0.54    0.12
   8  -3  -4    0.54    0.15
   8   3  -4    0.77    0.15
   8   3  -4    0.76    0.14
  -8   3   4    0.57    0.18
   8   3  -4    0.60    0.15
   8   3  -4    0.50    0.13
   7  -3  -4   17.50    0.89
   7  -3  -4   17.73    1.11
   7  -3  -4   17.96    0.87
   7  -3  -4   18.13    0.93
   7  -3  -4   17.22    0.85
  -7  -3   4   19.12    1.07
  -7   3   4   17.62    0.93
   7   3  -4   17.95    0.84
  -7   3   4   18.46    0.87
   7   3  -4   17.58    0.82
   7   3  -4   17.64    0.93
  -6  -3   4  162.90    7.74
   6  -3  -4  152.84    8.48
  -6   3   4  153.53    6.70
   6   3  -4  150.32    7.12
  -6   3   4  139.62    7.09
  -5  -3   4   98.76    4.61
   5  -3  -4   90.32    5.03
  -5  -3   4   89.58    5.00
  -5   3   4   87.10    4.19
  -5   3   4   84.42    3.96
   5   3  -4   85.78    4.21
  -4  -3   4    5.56    0.40
   4  -3  -4    5.99    0.42
  -4   3   4    5.42    0.31
   4   3  -4    5.98    0.35
   4   3  -4    5.43    0.35
  -4   3   4    5.30    0.31
   3  -3  -4    6.86    0.44
   3  -3  -4    8.65    0.53
  -3  -3   4    7.96    0.53
  -3   3   4    7.64    0.40
   3   3  -4    7.63    0.44
   3   3  -4    7.48    0.45
  -3   3   4    7.90    0.40
   2  -3  -4   17.59    1.01
   2  -3  -4   14.84    0.92
  -2  -3   4   17.38    1.04
  -2   3   4   17.31    0.82
   2   3  -4   17.90    0.90
  -2   3   4   16.70    0.80
   2   3  -4   16.26    0.85
   1  -3  -4   13.41    0.81
   1  -3  -4   14.88    0.86
  -1  -3   4   14.90    0.91
   1   3  -4   13.89    0.73
   1   3  -4   14.61    0.77
  -1   3   4   15.06    0.70
  -1   3   4   13.25    0.69
   0  -3   4   18.36    1.13
   0  -3  -4   17.05    1.01
   0  -3  -4   18.68    1.06
   0   3   4   17.29    0.86
   0   3  -4   18.57    0.95
   0   3  -4   18.22    0.90
   0   3   4   18.16    0.87
  -1  -3  -4    0.31    0.21
  -1  -3  -4    0.37    0.11
   1  -3   4    0.38    0.24
  -1   3  -4    0.39    0.10
   1   3   4    0.27    0.12
   1   3   4    0.37    0.08
  -1   3  -4    0.20    0.11
  -2  -3  -4   24.79    1.37
   2  -3   4   22.77    1.52
  -2  -3  -4   25.44    1.41
  -2   3  -4   24.23    1.21
   2   3   4   23.76    1.18
  -2   3  -4   25.88    1.28
   2   3   4   24.86    1.16
  -3  -3  -4   17.56    1.02
   3  -3   4   15.18    1.14
   3   3   4   17.42    0.85
  -3   3  -4   17.36    0.88
   3   3   4   17.10    0.85
  -3   3  -4   18.33    0.91
   4  -3   4    4.62    0.52
  -4  -3  -4    5.65    0.44
   4   3   4    5.88    0.36
   4   3   4    5.69    0.33
  -4   3  -4    5.76    0.35
  -5  -3  -4    5.06    0.42
   5  -3   4    4.59    0.53
  -5   3  -4    4.92    0.28
   5   3   4    5.21    0.33
  -5   3  -4    4.93    0.32
   5   3   4    4.96    0.30
   5   3   4    3.56    0.30
   5   3   4    4.90    0.33
   6  -3   4    0.89    0.36
  -6  -3  -4    1.18    0.25
  -6  -3  -4    1.09    0.25
   6  -3   4    1.51    0.41
  -6  -3  -4    1.35    0.20
   6  -3   4    1.09    0.21
  -6   3  -4    1.26    0.16
   6   3   4    0.87    0.18
  -6   3  -4    1.37    0.17
   6   3   4    1.07    0.20
   6   3   4    1.58    0.19
   7  -3   4   16.84    1.25
  -7  -3  -4   17.67    0.92
   7  -3   4   18.14    0.96
  -7  -3  -4   17.95    1.09
  -7   3  -4   17.75    0.82
   7   3   4   17.18    0.92
   7   3   4   17.80    0.89
  -7   3  -4   19.02    0.96
   8  -3   4    1.79    0.29
  -8  -3  -4    2.30    0.30
  -8  -3  -4    1.68    0.30
  -8   3  -4    2.19    0.20
   8   3   4    2.19    0.25
   8   3   4    2.16    0.24
  -8   3  -4    2.32    0.24
  -9  -3  -4    0.14    0.24
   9  -3   4    0.46    0.24
   9   3   4    0.46    0.19
  -9   3  -4    0.63    0.17
 -10  -3  -4    6.93    0.45
  10  -3   4    6.32    0.52
 -10  -3  -4    6.00    0.49
  10  -3   4    7.84    0.62
 -10   3  -4    7.90    0.42
  10   3   4    7.38    0.48
 -10   3  -4    6.69    0.39
  10   3   4    6.66    0.42
  10   3   4    6.90    0.46
  11  -3   4    1.94    0.31
  11  -3   4    1.52    0.41
  11  -3   4    1.56    0.24
 -11  -3  -4    1.83    0.26
 -11  -3  -4    1.88    0.30
  11   3   4    1.57    0.22
  11   3   4    2.09    0.27
  11   3   4    1.48    0.23
 -11   3  -4    1.75    0.21
 -11   3  -4    1.61    0.20
  11   3   4    1.47    0.23
  12  -3   4    0.35    0.19
  12  -3   4    0.07    0.24
 -12  -3  -4    0.15    0.23
  12  -3   4    0.68    0.34
  12   3   4   -0.01    0.16
 -12   3  -4    0.20    0.15
  12   3   4    0.01    0.21
  12   3   4    0.15    0.17
  12   3   4    0.21    0.18
 -12   3  -4    0.26    0.14
  13  -3   4    9.16    0.51
 -13  -3  -4    8.89    0.56
  13  -3   4    9.23    0.60
  13  -3   4    8.22    0.59
 -13   3  -4    9.80    0.47
  13   3   4    9.35    0.50
  13   3   4    8.87    0.52
 -13   3  -4    9.75    0.48
  13   3   4   10.06    0.50
  13   3   4    9.87    0.54
 -14  -3  -4    2.43    0.26
  14  -3   4    2.49    0.23
  14  -3   4    2.59    0.29
  14   3   4    2.69    0.23
  14   3   4    2.37    0.23
  14   3   4    2.58    0.24
 -14   3  -4    2.70    0.19
 -14   3  -4    2.66    0.20
  15  -3   4   -0.05    0.13
  15   3   4    0.20    0.12
  15   3   4    0.09    0.12
 -15   3  -4    0.01    0.08
  17  -4  -4    0.21    0.15
  17  -4  -4    0.14    0.14
  17   4  -4    0.22    0.10
  17   4  -4    0.25    0.10
  16  -4  -4    2.32    0.27
  16  -4  -4    2.56    0.26
  16  -4  -4    2.12    0.25
  16  -4  -4    1.67    0.22
  16   4  -4    2.43    0.19
  16   4  -4    2.19    0.21
  16   4  -4    2.35    0.20
  15  -4  -4    7.60    0.52
  15  -4  -4    8.50    0.49
  15  -4  -4    8.30    0.49
  15  -4  -4    7.24    0.47
  15  -4  -4    7.13    0.48
 -15   4   4    8.38    0.42
  15   4  -4    7.95    0.45
  15   4  -4    7.82    0.44
  15   4  -4    7.19    0.43
  15   4  -4    7.40    0.44
  15   4  -4    8.37    0.42
  14  -4  -4    7.55    0.49
  14  -4  -4    8.42    0.49
  14  -4  -4    7.70    0.50
  14  -4  -4    7.95    0.53
  14  -4  -4    6.93    0.49
 -14   4   4    7.88    0.43
  14   4  -4    8.44    0.45
  14   4  -4    7.83    0.46
  14   4  -4    7.64    0.43
  14   4  -4    8.10    0.46
  14   4  -4    7.72    0.47
  13  -4  -4    8.84    0.53
  13  -4  -4    8.97    0.54
  13  -4  -4    8.29    0.53
  13  -4  -4    9.27    0.57
  13  -4  -4    8.76    0.58
  13   4  -4    9.17    0.45
  13   4  -4    8.83    0.50
  13   4  -4    8.71    0.52
 -13   4   4    9.18    0.48
  13   4  -4    8.69    0.51
  13   4  -4    8.84    0.51
  13   4  -4    9.09    0.48
  12  -4  -4    5.02    0.39
  12  -4  -4    5.20    0.43
  12  -4  -4    4.92    0.42
  12  -4  -4    5.54    0.40
  12  -4  -4    5.17    0.38
  12   4  -4    5.70    0.34
 -12   4   4    5.43    0.35
  12   4  -4    5.77    0.36
  12   4  -4    5.15    0.39
  12   4  -4    5.60    0.37
  12   4  -4    5.73    0.33
  12   4  -4    5.16    0.37
  11  -4  -4    0.56    0.24
  11  -4  -4    1.38    0.23
  11  -4  -4    0.42    0.19
  11  -4  -4    0.39    0.21
  11  -4  -4    0.59    0.21
  11  -4  -4    0.63    0.23
  11   4  -4    0.83    0.17
  11   4  -4    0.71    0.17
  11   4  -4    0.86    0.18
  11   4  -4    1.39    0.23
  11   4  -4    0.66    0.17
  11   4  -4    0.64    0.18
 -11   4   4    0.82    0.17
  10  -4  -4    3.33    0.37
  10  -4  -4    3.75    0.33
  10  -4  -4    3.50    0.31
  10  -4  -4    3.33    0.30
  10   4  -4    3.26    0.27
  10   4  -4    3.70    0.29
 -10   4   4    3.45    0.26
  10   4  -4    3.17    0.26
   9  -4  -4    8.67    0.58
   9  -4  -4    9.51    0.56
   9  -4  -4    9.28    0.54
  -9  -4   4    9.43    0.74
   9  -4  -4   10.17    0.71
  -9   4   4   10.18    0.53
  -9   4   4    9.02    0.48
   9   4  -4    9.55    0.50
   9   4  -4    8.87    0.58
   9   4  -4    9.48    0.51
   9   4  -4   10.18    0.52
   8  -4  -4    2.45    0.26
  -8  -4   4    3.04    0.39
   8  -4  -4    2.96    0.34
   8  -4  -4    2.81    0.27
   8  -4  -4    3.48    0.30
   8   4  -4    3.22    0.24
  -8   4   4    3.10    0.25
   8   4  -4    3.37    0.25
   8   4  -4    3.59    0.23
   8   4  -4    3.16    0.27
  -8   4   4    3.06    0.23
   7  -4  -4    1.03    0.19
   7  -4  -4    0.92    0.18
   7  -4  -4    1.05    0.18
  -7  -4   4    1.28    0.26
   7  -4  -4    1.02    0.20
   7   4  -4    1.11    0.15
   7   4  -4    1.31    0.16
   7   4  -4    1.32    0.15
  -7   4   4    1.10    0.14
   7   4  -4    1.06    0.17
  -7   4   4    1.31    0.14
  -6  -4   4    2.47    0.32
   6  -4  -4    2.19    0.23
   6  -4  -4    2.60    0.26
   6  -4  -4    2.26    0.21
   6  -4  -4    2.46    0.28
   6   4  -4    2.48    0.19
  -6   4   4    2.55    0.19
   6   4  -4    2.47    0.22
  -6   4   4    2.38    0.19
   6   4  -4    2.09    0.19
   6   4  -4    2.48    0.21
   5  -4  -4   39.28    2.20
   5  -4  -4   35.58    1.69
  -5  -4   4   38.43    2.04
   5  -4  -4   38.16    1.85
   5   4  -4   37.17    1.64
   5   4  -4   36.11    1.83
  -5   4   4   38.66    1.71
  -5   4   4   37.45    1.79
   5   4  -4   36.28    1.65
   5   4  -4   35.72    1.59
  -4  -4   4   39.96    2.33
   4  -4  -4   40.68    2.34
  -4  -4   4   42.60    2.16
  -4   4   4   40.12    1.82
  -4   4   4   39.44    1.91
   4   4  -4   37.78    1.94
  -3  -4   4    1.03    0.20
   3  -4  -4    0.90    0.17
  -3  -4   4    0.95    0.21
   3   4  -4    0.86    0.14
  -3   4   4    0.93    0.12
  -3   4   4    0.86    0.11
   2  -4  -4   34.13    1.93
  -2  -4   4   33.06    1.97
   2   4  -4   33.99    1.72
  -2   4   4   31.80    1.52
   2   4  -4   32.56    1.61
   1  -4  -4    0.59    0.13
  -1  -4   4    0.52    0.23
   1  -4  -4    0.39    0.17
  -1   4   4    0.56    0.10
   1   4  -4    0.56    0.11
   1   4  -4    0.59    0.11
   0  -4  -4    9.63    0.64
   0  -4   4    8.93    0.70
   0  -4  -4   10.23    0.62
   0   4  -4   10.05    0.55
   0   4  -4    9.72    0.53
   0   4   4    9.44    0.51
  -1  -4  -4   17.92    1.02
  -1  -4  -4   17.23    1.01
   1  -4   4   14.20    1.11
  -1   4  -4   18.04    0.92
   1   4   4   16.41    0.83
  -1   4  -4   17.83    0.87
  -2  -4  -4    4.90    0.43
   2  -4   4    4.42    0.50
  -2   4  -4    5.00    0.31
   2   4   4    4.62    0.30
  -3  -4  -4   46.91    2.11
   3  -4   4   41.33    2.40
  -3  -4  -4   50.57    2.55
  -3   4  -4   49.33    2.27
  -3   4  -4   46.17    1.97
   3   4   4   48.96    2.16
   3   4   4   45.64    2.10
   4  -4   4    0.55    0.34
   4  -4   4    0.50    0.37
  -4  -4  -4    0.50    0.22
  -4  -4  -4    0.59    0.22
  -4   4  -4    0.41    0.11
   4   4   4    0.38    0.13
   4   4   4    0.16    0.15
   4   4   4    0.28    0.11
  -4   4  -4    0.48    0.11
  -5  -4  -4    0.31    0.21
   5  -4   4    0.75    0.38
  -5  -4  -4    0.63    0.21
   5  -4   4    0.16    0.16
   5  -4   4    0.51    0.38
   5   4   4    0.14    0.17
   5   4   4    0.48    0.15
   5   4   4    0.03    0.13
  -5   4  -4    0.25    0.10
  -5   4  -4    0.37    0.11
  -6  -4  -4    0.08    0.20
   6  -4   4    0.58    0.37
   6  -4   4    0.61    0.39
  -6  -4  -4    0.42    0.24
   6  -4   4    0.27    0.16
  -6   4  -4    0.19    0.11
   6   4   4   -0.03    0.17
  -6   4  -4    0.30    0.12
   6   4   4    0.21    0.13
   6   4   4    0.19    0.16
   7  -4   4    0.46    0.21
  -7  -4  -4   -0.29    0.18
  -7  -4  -4   -0.20    0.22
  -7  -4  -4    0.11    0.22
   7  -4   4   -0.29    0.33
   7  -4   4   -0.05    0.39
  -7   4  -4   -0.08    0.11
   7   4   4    0.38    0.20
   7   4   4    0.16    0.15
  -7   4  -4    0.07    0.11
   8  -4   4   22.68    1.37
  -8  -4  -4   21.81    1.16
   8  -4   4   22.17    1.17
  -8   4  -4   23.64    1.03
   8   4   4   24.02    1.13
  -9  -4  -4   16.36    0.92
   9  -4   4   16.18    0.92
   9  -4   4   17.34    1.04
   9   4   4   16.35    0.78
   9   4   4   17.87    0.82
   9   4   4   17.33    0.88
  -9   4  -4   17.47    0.80
  -9   4  -4   16.77    0.78
   9   4   4   16.91    0.86
  10  -4   4    2.06    0.30
 -10  -4  -4    1.65    0.32
 -10  -4  -4    2.13    0.30
  10  -4   4    2.20    0.44
  10   4   4    2.06    0.26
  10   4   4    1.91    0.24
 -10   4  -4    1.89    0.21
 -10   4  -4    1.95    0.20
  10   4   4    1.66    0.24
  10   4   4    1.89    0.27
  11  -4   4    0.97    0.24
 -11  -4  -4    1.45    0.25
  11  -4   4    1.57    0.39
 -11  -4  -4    1.57    0.29
 -11   4  -4    1.47    0.17
  11   4   4    1.30    0.23
 -11   4  -4    1.14    0.17
  11   4   4    1.44    0.21
  11   4   4    1.27    0.21
  11   4   4    1.29    0.22
  12  -4   4    0.60    0.21
 -12  -4  -4    0.92    0.24
 -12  -4  -4    0.83    0.21
  12  -4   4    1.04    0.32
  12   4   4    0.70    0.19
 -12   4  -4    0.73    0.14
  12   4   4    0.80    0.17
 -12   4  -4    0.81    0.14
  12   4   4    0.60    0.17
  12   4   4    0.48    0.17
  13  -4   4    1.26    0.30
 -13  -4  -4    1.17    0.22
 -13  -4  -4    1.72    0.20
  13   4   4    1.07    0.18
  13   4   4    1.21    0.18
  13   4   4    1.11    0.17
  13   4   4    1.38    0.17
 -13   4  -4    1.24    0.14
 -13   4  -4    1.33    0.14
  14  -4   4    9.37    0.56
 -14  -4  -4    8.84    0.54
  14   4   4   10.07    0.47
 -14   4  -4   10.15    0.45
  14   4   4   10.14    0.50
 -15   4  -4    2.37    0.15
  15   4   4    2.52    0.17
  15   4   4    2.38    0.17
  16  -5  -4    0.76    0.16
  16  -5  -4    0.27    0.15
  16  -5  -4    0.26    0.15
  16   5  -4    0.46    0.11
  16   5  -4    0.49    0.10
  15  -5  -4    1.59    0.22
  15  -5  -4    1.31    0.21
  15  -5  -4    1.32    0.21
  15  -5  -4    1.29    0.21
  15  -5  -4    1.20    0.22
  15   5  -4    1.03    0.16
  15   5  -4    1.11    0.14
  15   5  -4    1.22    0.15
  14  -5  -4    0.55    0.21
  14  -5  -4    0.27    0.18
  14  -5  -4    0.34    0.22
  14  -5  -4    0.55    0.20
  14  -5  -4    0.14    0.19
  14   5  -4    0.41    0.13
  14   5  -4    0.02    0.11
  14   5  -4    0.51    0.17
  14   5  -4    0.38    0.13
  14   5  -4    0.31    0.13
  13  -5  -4    1.65    0.27
  13  -5  -4    1.08    0.24
  13  -5  -4    1.37    0.24
  13  -5  -4    1.22    0.24
  13  -5  -4    1.62    0.24
  13   5  -4    1.19    0.18
  13   5  -4    1.21    0.18
  13   5  -4    1.26    0.16
  13   5  -4    1.22    0.17
  13   5  -4    0.95    0.19
  12  -5  -4    0.09    0.21
  12  -5  -4   -0.09    0.23
  12  -5  -4    0.19    0.20
  12  -5  -4   -0.02    0.20
  12  -5  -4   -0.09    0.19
  12  -5  -4    0.22    0.20
  12   5  -4    0.04    0.14
  12   5  -4    0.32    0.19
  12   5  -4   -0.02    0.14
  12   5  -4   -0.13    0.13
  12   5  -4    0.15    0.14
  11  -5  -4   14.99    0.81
  11  -5  -4   15.73    0.79
  11  -5  -4   14.77    0.79
  11  -5  -4   14.53    0.87
  11  -5  -4   14.73    0.84
  11  -5  -4   15.94    0.84
  11   5  -4   15.04    0.69
  11   5  -4   15.81    0.77
  11   5  -4   15.08    0.75
  11   5  -4   15.12    0.71
  11   5  -4   15.81    0.77
  10  -5  -4    2.85    0.32
  10  -5  -4    2.74    0.32
  10  -5  -4    3.08    0.30
  10  -5  -4    2.62    0.30
  10  -5  -4    2.70    0.30
  10  -5  -4    3.21    0.31
 -10  -5   4    3.11    0.44
  10   5  -4    3.31    0.26
  10   5  -4    3.24    0.29
  10   5  -4    3.01    0.23
  10   5  -4    2.84    0.25
  10   5  -4    3.35    0.26
   9  -5  -4    5.93    0.40
   9  -5  -4    6.18    0.42
   9  -5  -4    5.89    0.42
   9  -5  -4    5.65    0.42
  -9  -5   4    5.46    0.51
   9  -5  -4    6.44    0.47
   9  -5  -4    5.83    0.44
   9   5  -4    6.56    0.38
   9   5  -4    5.73    0.35
   9   5  -4    5.64    0.39
   9   5  -4    5.83    0.37
   9   5  -4    5.76    0.34
   9   5  -4    5.29    0.34
   8  -5  -4    3.06    0.30
  -8  -5   4    2.18    0.39
   8  -5  -4    2.25    0.33
   8  -5  -4    2.51    0.30
   8  -5  -4    2.60    0.26
   8   5  -4    2.05    0.24
   8   5  -4    2.67    0.23
   8   5  -4    2.95    0.24
   8   5  -4    2.95    0.23
  -8   5   4    2.57    0.22
  -7  -5   4   11.31    0.88
   7  -5  -4   13.20    0.76
   7  -5  -4   13.30    0.70
   7  -5  -4   13.11    0.91
   7  -5  -4   13.03    0.70
  -7   5   4   12.79    0.67
   7   5  -4   12.75    0.73
   7   5  -4   13.12    0.65
   7   5  -4   13.02    0.64
   7   5  -4   12.88    0.64
   6  -5  -4    4.55    0.43
   6  -5  -4    4.75    0.33
  -6  -5   4    4.02    0.43
   6  -5  -4    5.09    0.36
   6  -5  -4    4.67    0.37
   6   5  -4    4.62    0.29
   6   5  -4    4.48    0.29
   6   5  -4    4.02    0.33
  -6   5   4    5.15    0.30
   6   5  -4    4.51    0.29
   5  -5  -4   33.17    1.55
   5  -5  -4   31.90    1.98
  -5  -5   4   31.47    1.85
   5  -5  -4   33.59    1.56
   5  -5  -4   34.36    1.67
  -5   5   4   32.83    1.53
   5   5  -4   32.03    1.42
   5   5  -4   30.34    1.63
   5   5  -4   33.57    1.47
   5   5  -4   35.01    1.48
   4  -5  -4    6.02    0.43
   4  -5  -4    6.03    0.39
   4  -5  -4    6.41    0.50
  -4  -5   4    5.88    0.51
   4  -5  -4    6.94    0.44
   4   5  -4    5.88    0.40
   4   5  -4    6.19    0.35
   4   5  -4    6.35    0.35
  -4   5   4    6.41    0.36
   4   5  -4    6.05    0.35
   3  -5  -4   11.67    0.63
  -3  -5   4   10.12    0.77
   3  -5  -4    9.24    0.59
  -3  -5   4   10.81    0.72
   3  -5  -4   11.06    0.74
   3   5  -4   10.34    0.52
   3   5  -4   11.22    0.54
  -3   5   4   11.42    0.56
  -3   5   4   10.84    0.55
   3   5  -4   10.70    0.60
   3   5  -4   10.89    0.54
  -2  -5   4    0.43    0.23
   2  -5  -4    0.43    0.21
  -2  -5   4    0.51    0.22
   2  -5  -4    0.52    0.15
  -2  -5   4    0.58    0.27
   2  -5  -4    0.39    0.14
  -2   5   4    0.41    0.11
   2   5  -4    0.44    0.13
   2   5  -4    0.63    0.12
   2   5  -4    0.32    0.12
  -2   5   4    0.19    0.13
   2   5  -4    0.47    0.13
   1  -5  -4    0.07    0.22
  -1  -5   4    0.10    0.22
  -1  -5   4   -0.03    0.20
   1  -5  -4   -0.01    0.12
   1  -5  -4    0.06    0.12
  -1  -5   4    0.04    0.28
  -1   5   4   -0.11    0.11
   1   5  -4    0.08    0.10
  -1   5   4   -0.10    0.08
   1   5  -4    0.07    0.10
   1   5  -4    0.01    0.11
   1   5  -4    0.01    0.11
   0  -5   4    4.54    0.50
   0  -5  -4    5.30    0.41
   0  -5  -4    5.36    0.46
   0  -5  -4    5.97    0.42
   0  -5   4    4.43    0.52
   0  -5   4    6.02    0.44
   0   5   4    5.40    0.33
   0   5  -4    5.26    0.31
   0   5  -4    6.03    0.36
   0   5  -4    5.53    0.32
   0   5   4    5.67    0.34
   1  -5   4    1.28    0.35
  -1  -5  -4    1.19    0.25
   1  -5   4    1.24    0.31
  -1  -5  -4    1.74    0.32
  -1   5  -4    1.58    0.15
   1   5   4    1.82    0.17
   1   5   4    1.48    0.18
  -1   5  -4    1.74    0.17
   2  -5   4    1.93    0.40
   2  -5   4    1.28    0.35
  -2  -5  -4    1.87    0.29
  -2  -5  -4    1.86    0.32
  -2   5  -4    1.92    0.18
   2   5   4    1.71    0.17
  -2   5  -4    1.48    0.16
   2   5   4    1.86    0.20
  -3  -5  -4    6.94    0.54
   3  -5   4    5.21    0.56
   3  -5   4    5.13    0.60
  -3  -5  -4    6.47    0.45
  -3   5  -4    5.75    0.37
  -3   5  -4    5.80    0.32
   3   5   4    5.86    0.37
   3   5   4    6.19    0.37
   4  -5   4    7.00    0.74
  -4  -5  -4    7.96    0.63
   4  -5   4    7.13    0.67
  -4  -5  -4    7.57    0.51
  -4   5  -4    8.08    0.41
  -4   5  -4    7.61    0.46
   4   5   4    8.43    0.46
   4   5   4    7.99    0.46
   5  -5   4    1.04    0.42
  -5  -5  -4    1.00    0.25
   5  -5   4    1.03    0.43
  -5  -5  -4    1.15    0.31
   5   5   4    1.28    0.19
  -5   5  -4    1.13    0.14
  -5   5  -4    0.94    0.15
   5   5   4    0.90    0.19
   5   5   4    0.81    0.17
  -6  -5  -4    5.70    0.51
   6  -5   4    5.04    0.60
  -6  -5  -4    4.86    0.38
  -6  -5  -4    4.39    0.40
   6  -5   4    4.09    0.63
   6   5   4    4.18    0.34
  -6   5  -4    4.40    0.32
   6   5   4    4.73    0.34
  -6   5  -4    4.49    0.28
  -7  -5  -4    1.86    0.27
   7  -5   4    1.10    0.40
   7  -5   4    1.23    0.44
  -7  -5  -4    1.99    0.30
   7   5   4    1.65    0.22
   7   5   4    1.88    0.25
  -7   5  -4    1.17    0.16
  -7   5  -4    1.01    0.16
   7   5   4    1.80    0.22
   8  -5   4    0.57    0.19
  -8  -5  -4    0.62    0.27
   8  -5   4    1.05    0.39
   8  -5   4    0.42    0.39
  -8  -5  -4    1.01    0.24
   8   5   4    1.00    0.20
  -8   5  -4    0.32    0.14
   8   5   4    1.11    0.21
  -8   5  -4    0.87    0.15
   8   5   4    0.99    0.24
   8   5   4    0.95    0.19
   9  -5   4    2.18    0.43
   9  -5   4    3.04    0.28
   9  -5   4    2.68    0.44
  -9  -5  -4    2.44    0.33
   9   5   4    3.29    0.29
  -9   5  -4    3.18    0.23
   9   5   4    3.19    0.29
   9   5   4    3.03    0.26
  -9   5  -4    2.62    0.21
   9   5   4    3.12    0.27
  10  -5   4    8.37    0.52
  10  -5   4    9.27    0.65
 -10  -5  -4    7.29    0.55
 -10  -5  -4    8.52    0.51
  10   5   4    9.00    0.49
 -10   5  -4    8.11    0.43
  10   5   4    7.41    0.45
 -10   5  -4    8.02    0.41
  10   5   4    8.12    0.50
 -11  -5  -4    1.90    0.29
 -11  -5  -4    1.76    0.26
  11  -5   4    2.70    0.38
  11  -5   4    1.78    0.24
  11   5   4    2.19    0.22
  11   5   4    2.21    0.23
  11   5   4    1.96    0.22
 -11   5  -4    2.02    0.18
 -11   5  -4    2.09    0.18
 -12  -5  -4    0.82    0.22
 -12  -5  -4    0.75    0.19
  12  -5   4    0.68    0.19
  12  -5   4    0.06    0.27
  12   5   4    0.95    0.17
  12   5   4    0.61    0.15
 -12   5  -4    0.67    0.12
 -12   5  -4    0.70    0.12
  12   5   4    0.62    0.15
 -13  -5  -4    2.79    0.22
 -13  -5  -4    1.88    0.25
  13  -5   4    2.16    0.29
  13   5   4    2.43    0.21
 -13   5  -4    2.55    0.17
 -13   5  -4    2.37    0.17
  13   5   4    2.59    0.20
  13   5   4    2.68    0.19
  14  -5   4    2.58    0.24
 -14  -5  -4    2.53    0.17
 -14   5  -4    2.64    0.15
  15  -6  -4    1.48    0.17
  15  -6  -4    1.43    0.20
  15  -6  -4    1.27    0.18
  15   6  -4    1.52    0.13
  15   6  -4    1.44    0.12
  14  -6  -4    3.81    0.29
  14  -6  -4    3.90    0.33
  14  -6  -4    4.03    0.31
  14   6  -4    3.47    0.24
  14   6  -4    4.09    0.26
  14   6  -4    3.84    0.22
  14   6  -4    3.98    0.24
  14   6  -4    4.03    0.26
  13  -6  -4    0.28    0.19
  13  -6  -4    0.66    0.20
  13  -6  -4    0.36    0.20
  13  -6  -4    0.68    0.20
  13  -6  -4    0.87    0.24
  13   6  -4    0.74    0.14
  13   6  -4    0.82    0.16
  13   6  -4    0.68    0.13
  13   6  -4    0.50    0.12
  13   6  -4    0.66    0.13
  12  -6  -4    1.54    0.24
  12  -6  -4    1.72    0.25
  12  -6  -4    1.59    0.27
  12  -6  -4    1.76    0.26
  12  -6  -4    1.79    0.26
  12  -6  -4    1.83    0.25
  12   6  -4    1.70    0.18
  12   6  -4    1.48    0.17
  12   6  -4    1.41    0.19
  12   6  -4    1.97    0.18
  12   6  -4    1.76    0.19
  11  -6  -4    6.81    0.46
  11  -6  -4    7.53    0.49
  11  -6  -4    6.74    0.44
  11  -6  -4    7.07    0.47
  11  -6  -4    6.76    0.46
  11  -6  -4    6.75    0.50
  11   6  -4    6.15    0.40
  11   6  -4    6.50    0.39
  11   6  -4    7.09    0.37
  11   6  -4    6.90    0.41
  11   6  -4    6.90    0.38
  10  -6  -4    0.57    0.19
 -10  -6   4    0.41    0.34
  10  -6  -4    0.88    0.27
  10  -6  -4    0.71    0.23
  10  -6  -4    0.53    0.23
  10  -6  -4    0.92    0.23
  10  -6  -4    0.46    0.22
  10   6  -4    0.69    0.18
  10   6  -4    0.47    0.15
  10   6  -4    0.73    0.14
  10   6  -4    0.68    0.16
  10   6  -4    0.11    0.14
   9  -6  -4    0.01    0.24
   9  -6  -4    0.24    0.24
   9  -6  -4    0.30    0.23
   9  -6  -4    0.17    0.23
   9  -6  -4    0.21    0.19
  -9  -6   4   -0.16    0.34
   9  -6  -4    0.29    0.22
   9   6  -4   -0.08    0.17
   9   6  -4    0.16    0.14
   9   6  -4    0.03    0.14
   9   6  -4    0.20    0.15
   9   6  -4    0.19    0.15
   8  -6  -4    1.96    0.29
   8  -6  -4    0.95    0.22
  -8  -6   4    1.60    0.38
   8  -6  -4    0.67    0.26
   8  -6  -4    1.02    0.26
   8  -6  -4    0.85    0.25
   8  -6  -4    1.51    0.27
   8   6  -4    0.92    0.17
   8   6  -4    1.17    0.17
   8   6  -4    1.30    0.17
   8   6  -4    0.98    0.21
   8   6  -4    0.96    0.18
   7  -6  -4   55.53    2.44
   7  -6  -4   51.65    2.43
   7  -6  -4   51.66    2.35
   7  -6  -4   55.11    2.47
   7  -6  -4   52.69    2.50
   7  -6  -4   54.60    2.37
  -7  -6   4   52.12    2.52
   7  -6  -4   55.87    2.68
   7   6  -4   55.54    2.37
   7   6  -4   53.09    2.21
   7   6  -4   54.74    2.36
   7   6  -4   51.81    2.14
   7   6  -4   55.29    2.28
   7   6  -4   50.39    2.32
   6  -6  -4    1.14    0.26
   6   6  -4    0.75    0.15
   6   6  -4    0.86    0.17
   6   6  -4    0.99    0.15
  -6   6   4    1.13    0.17
  -5  -6   4   11.17    0.87
   5  -6  -4   12.66    0.74
   5  -6  -4   11.84    0.88
   5   6  -4   11.84    0.70
  -5   6   4   12.33    0.64
   5   6  -4   12.70    0.63
   5   6  -4   12.76    0.61
   5   6  -4   13.24    0.63
   4  -6  -4   11.23    0.77
   4  -6  -4   11.52    0.65
   4   6  -4   10.50    0.53
  -4   6   4   10.48    0.56
  -4   6   4   10.10    0.55
   4   6  -4   10.11    0.54
   4   6  -4    9.81    0.52
   4   6  -4    9.22    0.59
   3  -6  -4    5.25    0.46
   3  -6  -4    5.37    0.40
   3  -6  -4    5.04    0.42
  -3  -6   4    4.37    0.50
  -3   6   4    5.03    0.33
   3   6  -4    5.79    0.37
   3   6  -4    5.18    0.31
   3   6  -4    5.30    0.32
   3   6  -4    6.01    0.34
   2  -6  -4    0.19    0.24
  -2  -6   4    0.46    0.29
  -2  -6   4    0.25    0.27
   2  -6  -4   -0.06    0.17
  -2  -6   4   -0.21    0.25
   2  -6  -4    0.08    0.17
   2   6  -4    0.18    0.14
   2   6  -4    0.20    0.11
   2   6  -4    0.12    0.12
   2   6  -4    0.18    0.11
  -2   6   4    0.10    0.14
   1  -6  -4    2.97    0.33
   1  -6  -4    2.82    0.26
   1  -6  -4    3.17    0.32
  -1  -6   4    2.63    0.41
  -1  -6   4    2.16    0.40
   1   6  -4    3.02    0.22
  -1   6   4    2.64    0.24
   1   6  -4    3.41    0.26
   1   6  -4    3.27    0.24
   0  -6   4    2.96    0.41
   0  -6   4    3.01    0.39
   0  -6  -4    2.92    0.34
   0   6  -4    2.71    0.23
   0   6  -4    2.62    0.20
   0   6   4    2.51    0.24
   0   6  -4    3.06    0.23
   1  -6   4    0.07    0.34
   1  -6   4    0.59    0.36
  -1  -6  -4    0.18    0.24
   1   6   4    0.28    0.14
  -1   6  -4    0.13    0.11
  -1   6  -4    0.13    0.10
  -2  -6  -4    4.08    0.48
   2  -6   4    3.33    0.51
   2  -6   4    4.27    0.50
  -2  -6  -4    4.51    0.39
  -2   6  -4    4.22    0.26
   2   6   4    4.00    0.30
  -2   6  -4    3.83    0.30
  -3  -6  -4    2.61    0.35
   3  -6   4    2.49    0.47
   3  -6   4    2.26    0.47
  -3  -6  -4    2.84    0.43
  -3   6  -4    2.56    0.23
  -3   6  -4    2.82    0.21
   3   6   4    3.48    0.27
   4  -6   4   15.10    1.06
  -4  -6  -4   16.16    0.88
   4   6   4   16.21    0.81
  -4   6  -4   16.22    0.75
   5  -6   4   12.54    0.92
   5  -6   4   12.85    0.80
  -5  -6  -4   11.89    0.72
   5   6   4   12.22    0.60
   5   6   4   12.66    0.67
   5   6   4   12.82    0.64
  -5   6  -4   12.45    0.60
  -5   6  -4   12.85    0.59
  -6  -6  -4    0.17    0.22
   6  -6   4    0.19    0.38
   6  -6   4    0.84    0.37
  -6   6  -4    0.18    0.13
   6   6   4   -0.20    0.18
  -6   6  -4    0.06    0.11
   6   6   4   -0.19    0.17
   6   6   4    0.27    0.17
   7  -6   4    4.90    0.58
  -7  -6  -4    5.82    0.41
   7  -6   4    5.31    0.50
   7   6   4    5.58    0.38
  -7   6  -4    5.19    0.30
  -7   6  -4    4.67    0.31
   7   6   4    5.15    0.34
   7   6   4    5.12    0.34
   8  -6   4    0.29    0.33
  -8  -6  -4    0.14    0.20
   8  -6   4   -0.11    0.32
  -8  -6  -4    0.24    0.27
   8   6   4   -0.05    0.16
   8   6   4    0.16    0.16
  -8   6  -4    0.19    0.11
  -8   6  -4    0.05    0.12
   8   6   4    0.23    0.17
   9  -6   4   33.60    1.61
   9  -6   4   32.90    1.78
  -9  -6  -4   30.85    1.41
  -9  -6  -4   30.43    1.56
   9   6   4   32.54    1.43
  -9   6  -4   33.15    1.40
  -9   6  -4   32.74    1.36
   9   6   4   32.18    1.51
 -10  -6  -4   -0.01    0.22
  10  -6   4   -0.07    0.25
 -10  -6  -4   -0.09    0.20
 -10   6  -4   -0.01    0.11
  10   6   4   -0.11    0.14
 -10   6  -4    0.13    0.10
  10   6   4   -0.11    0.14
  11  -6   4    0.48    0.26
 -11  -6  -4    0.61    0.22
 -11  -6  -4    0.21    0.19
 -11   6  -4    0.57    0.11
  11   6   4    0.28    0.13
 -11   6  -4    0.52    0.10
  11   6   4    0.32    0.13
 -12  -6  -4    1.04    0.18
  12  -6   4    1.91    0.27
  12   6   4    1.42    0.15
 -12   6  -4    1.42    0.13
  13  -6   4    0.84    0.18
 -13  -6  -4    1.25    0.14
  13  -7  -4    4.45    0.33
  13   7  -4    4.39    0.25
 -13   7   4    5.26    0.28
  13   7  -4    4.47    0.26
  13   7  -4    4.66    0.25
  12  -7  -4    0.90    0.20
  12  -7  -4    0.98    0.21
  12  -7  -4    0.44    0.19
  12   7  -4    0.59    0.13
 -12   7   4    0.91    0.15
  12   7  -4    0.86    0.13
  12   7  -4    0.80    0.13
  12   7  -4    0.82    0.13
  11  -7  -4    5.42    0.40
 -11  -7   4    6.26    0.48
  11  -7  -4    5.78    0.40
  11   7  -4    5.13    0.30
  11   7  -4    5.38    0.33
 -11   7   4    5.65    0.34
  11   7  -4    5.17    0.31
  11   7  -4    5.35    0.30
  11   7  -4    4.76    0.32
 -10  -7   4    5.38    0.49
  10  -7  -4    4.95    0.43
  10  -7  -4    5.37    0.40
  10  -7  -4    5.18    0.40
  10   7  -4    5.15    0.32
 -10   7   4    5.46    0.34
  10   7  -4    5.46    0.31
  10   7  -4    5.37    0.33
  10   7  -4    5.26    0.30
  10   7  -4    5.25    0.33
   9  -7  -4    0.52    0.24
   9  -7  -4    0.40    0.23
   9  -7  -4    0.06    0.23
  -9  -7   4    0.41    0.32
   9   7  -4    0.17    0.14
   9   7  -4    0.31    0.14
  -9   7   4    0.52    0.15
   9   7  -4    0.41    0.13
   9   7  -4    0.37    0.14
   9   7  -4    0.22    0.14
  -8  -7   4    0.71    0.36
   8  -7  -4    0.18    0.23
   8  -7  -4    0.08    0.24
   8  -7  -4    0.03    0.23
   8   7  -4    0.12    0.13
   8   7  -4    0.28    0.13
   8   7  -4   -0.21    0.14
   8   7  -4    0.41    0.14
  -8   7   4    0.30    0.14
   8   7  -4    0.17    0.12
   7  -7  -4    0.79    0.26
  -7  -7   4    0.28    0.37
   7  -7  -4    0.52    0.27
   7  -7  -4    0.54    0.24
   7   7  -4    0.28    0.16
  -7   7   4    0.27    0.14
   7   7  -4    0.50    0.14
  -7   7   4    0.53    0.17
   7   7  -4    0.48    0.15
   7   7  -4    0.45    0.14
   7   7  -4    0.59    0.15
   6  -7  -4    1.95    0.31
  -6  -7   4    1.02    0.39
   6  -7  -4    1.56    0.32
   6   7  -4    2.23    0.20
   6   7  -4    1.83    0.20
   6   7  -4    1.71    0.19
  -6   7   4    1.78    0.21
  -6   7   4    1.89    0.21
   6   7  -4    1.85    0.23
   6   7  -4    1.51    0.19
   6   7  -4    1.92    0.20
   5  -7  -4    0.17    0.23
   5  -7  -4    0.24    0.27
  -5  -7   4    0.52    0.37
   5   7  -4    0.17    0.14
   5   7  -4   -0.22    0.14
   5   7  -4    0.02    0.12
   5   7  -4    0.10    0.12
  -5   7   4   -0.11    0.14
   5   7  -4    0.04    0.16
   5   7  -4    0.00    0.12
  -5   7   4    0.12    0.15
  -4  -7   4    3.88    0.48
   4  -7  -4    5.11    0.43
   4  -7  -4    4.75    0.40
  -4   7   4    4.66    0.32
   4   7  -4    4.60    0.29
   4   7  -4    4.86    0.32
   4   7  -4    4.49    0.31
  -4   7   4    4.55    0.32
   4   7  -4    3.86    0.28
   4   7  -4    4.49    0.30
   4   7  -4    4.86    0.30
   3  -7  -4    0.24    0.19
   3  -7  -4    0.07    0.22
  -3  -7   4    0.32    0.36
  -3   7   4    0.59    0.15
   3   7  -4    0.06    0.14
   3   7  -4    0.05    0.18
  -3   7   4    0.19    0.16
   3   7  -4    0.06    0.15
   3   7  -4    0.31    0.12
   2  -7  -4    0.46    0.27
   2  -7  -4    0.96    0.25
   2  -7  -4    0.27    0.19
  -2  -7   4    0.98    0.37
  -2   7   4    0.45    0.15
  -2   7   4    0.71    0.17
   2   7  -4    0.26    0.12
   2   7  -4    0.49    0.16
   2   7  -4    0.77    0.16
   2   7  -4    0.42    0.18
   1  -7  -4    1.03    0.27
  -1  -7   4    1.39    0.33
  -1  -7   4    0.79    0.39
   1  -7  -4    1.68    0.31
   1   7  -4    1.31    0.18
   1   7  -4    1.35    0.19
   1   7  -4    1.38    0.17
   1   7  -4    1.62    0.21
  -1   7   4    1.54    0.19
  -1   7   4    1.36    0.19
   0  -7  -4    0.56    0.22
   0  -7   4    0.01    0.32
   0  -7  -4    0.16    0.27
   0  -7   4    0.71    0.38
   0   7  -4    0.44    0.17
   0   7  -4    0.26    0.14
   0   7   4    0.24    0.16
   0   7  -4    0.13    0.14
   0   7   4    0.53    0.16
   0   7  -4    0.19    0.12
  -1  -7  -4   -0.34    0.26
   1  -7   4    0.30    0.31
  -1  -7  -4   -0.09    0.21
  -1   7  -4    0.03    0.14
   1   7   4   -0.14    0.14
   1   7   4   -0.04    0.16
  -1   7  -4   -0.10    0.10
  -1   7  -4    0.11    0.16
  -2  -7  -4    3.70    0.33
   2  -7   4    2.19    0.43
  -2  -7  -4    2.39    0.34
   2  -7   4    2.31    0.41
  -2   7  -4    3.10    0.22
   2   7   4    3.07    0.26
   2   7   4    2.72    0.26
  -2   7  -4    3.07    0.23
  -3  -7  -4    8.03    0.57
   3  -7   4    8.27    0.66
   3  -7   4    7.54    0.69
  -3  -7  -4    8.77    0.53
  -3   7  -4    8.19    0.44
   3   7   4    8.62    0.47
   3   7   4    8.92    0.49
   4  -7   4    1.47    0.40
   4  -7   4    1.46    0.40
  -4  -7  -4    1.47    0.29
   4   7   4    1.03    0.18
   4   7   4    1.25    0.20
  -4   7  -4    1.40    0.17
   4   7   4    1.33    0.20
   5  -7   4    0.62    0.29
  -5  -7  -4    0.21    0.23
   5  -7   4    0.26    0.35
   5   7   4    0.26    0.16
   5   7   4    0.00    0.14
  -5   7  -4    0.18    0.12
   5   7   4    0.26    0.17
   6  -7   4   16.05    0.86
  -6  -7  -4   15.49    0.84
   6  -7   4   16.07    1.03
   6   7   4   16.00    0.76
   6   7   4   15.72    0.80
   6   7   4   15.34    0.72
  -6   7  -4   15.35    0.73
  -7  -7  -4   10.19    0.58
  -7  -7  -4    9.51    0.57
   7  -7   4    9.25    0.73
   7  -7   4    9.36    0.61
   7   7   4    9.69    0.51
   7   7   4    9.91    0.54
  -7   7  -4    9.97    0.49
   8  -7   4    8.70    0.68
   8  -7   4    9.60    0.59
  -8  -7  -4    9.00    0.53
  -8  -7  -4    9.34    0.54
   8   7   4    9.17    0.48
   8   7   4    9.44    0.51
  -8   7  -4    8.98    0.46
   9  -7   4    7.29    0.57
  -9  -7  -4    7.38    0.45
   9  -7   4    7.34    0.51
   9   7   4    8.14    0.41
   9   7   4    7.66    0.44
 -10  -7  -4    1.01    0.20
  10  -7   4    1.04    0.23
  10   7   4    0.66    0.14
  10   7   4    1.00    0.14
 -10   7  -4    0.92    0.12
 -11  -7  -4    3.11    0.23
  11  -7   4    2.84    0.27
  11   7   4    2.93    0.19
  12  -8  -4    0.98    0.15
  12   8  -4    0.73    0.10
 -12   8   4    1.07    0.11
  12   8  -4    1.13    0.11
  12   8  -4    1.04    0.10
  11  -8  -4    0.87    0.17
 -11   8   4    0.87    0.12
  11   8  -4    0.79    0.11
  11   8  -4    0.73    0.11
  11   8  -4    0.82    0.11
  10  -8  -4    1.97    0.26
  10  -8  -4    2.24    0.23
 -10  -8   4    2.06    0.32
  10   8  -4    2.20    0.17
  10   8  -4    1.94    0.17
 -10   8   4    2.36    0.19
  10   8  -4    2.40    0.18
 -10   8   4    2.34    0.20
  10   8  -4    2.20    0.17
   9  -8  -4    0.94    0.22
   9  -8  -4    1.07    0.20
  -9  -8   4    0.74    0.29
   9   8  -4    0.80    0.14
   9   8  -4    0.76    0.13
   9   8  -4    0.72    0.12
   9   8  -4    0.89    0.14
  -9   8   4    1.00    0.16
  -9   8   4    0.94    0.15
   9   8  -4    0.92    0.14
   8  -8  -4    1.11    0.21
   8  -8  -4    1.02    0.23
   8  -8  -4    0.40    0.20
  -8  -8   4    0.74    0.31
  -8   8   4    0.74    0.16
   8   8  -4    0.81    0.14
   8   8  -4    0.68    0.14
   8   8  -4    0.74    0.13
  -8   8   4    1.10    0.16
   8   8  -4    0.82    0.14
   8   8  -4    0.83    0.14
   7  -8  -4    5.98    0.42
   7  -8  -4    5.77    0.43
  -7   8   4    5.04    0.32
   7   8  -4    5.57    0.33
  -7   8   4    4.80    0.33
   7   8  -4    5.53    0.30
   7   8  -4    5.40    0.32
   7   8  -4    5.18    0.30
  -6  -8   4    5.31    0.50
  -6  -8   4    5.46    0.46
   6  -8  -4    4.77    0.41
   6  -8  -4    5.57    0.43
   6   8  -4    5.31    0.30
  -6   8   4    5.56    0.33
   6   8  -4    5.31    0.32
   6   8  -4    5.20    0.31
   6   8  -4    5.27    0.33
  -6   8   4    5.63    0.35
  -5  -8   4    0.64    0.30
   5  -8  -4    1.08    0.23
  -5  -8   4    0.49    0.32
   5  -8  -4    1.05    0.28
   5   8  -4    1.23    0.18
   5   8  -4    1.04    0.16
  -5   8   4    1.05    0.17
   5   8  -4    1.17    0.15
   5   8  -4    0.94    0.15
  -5   8   4    1.23    0.18
  -4  -8   4    0.11    0.32
   4  -8  -4    0.21    0.19
  -4  -8   4    0.48    0.31
   4  -8  -4    0.53    0.25
  -4   8   4    0.11    0.14
   4   8  -4    0.04    0.11
   4   8  -4    0.22    0.13
  -4   8   4    0.16    0.15
   4   8  -4    0.24    0.15
  -3  -8   4    1.15    0.31
   3  -8  -4    1.60    0.23
   3  -8  -4    1.08    0.27
  -3  -8   4    0.72    0.34
   3   8  -4    1.58    0.19
  -3   8   4    1.72    0.19
  -3   8   4    1.50    0.18
   3   8  -4    1.30    0.17
   3   8  -4    1.42    0.16
   2  -8  -4    0.35    0.23
   2  -8  -4   -0.08    0.25
  -2  -8   4    0.19    0.29
  -2  -8   4   -0.57    0.29
  -2   8   4    0.27    0.14
  -2   8   4    0.04    0.15
   2   8  -4    0.09    0.13
   2   8  -4   -0.06    0.15
   2   8  -4    0.27    0.12
  -1  -8   4    3.84    0.43
   1  -8  -4    4.69    0.40
   1  -8  -4    5.05    0.43
  -1  -8   4    4.88    0.45
  -1  -8   4    4.50    0.49
   1   8  -4    4.90    0.32
  -1   8   4    4.57    0.31
  -1   8   4    5.39    0.34
   1   8  -4    4.96    0.30
   0  -8  -4    3.08    0.35
   0  -8   4    2.22    0.37
   0  -8  -4    3.41    0.32
   0  -8   4    2.91    0.37
   0   8   4    3.17    0.26
   0   8   4    2.93    0.24
   0   8  -4    2.37    0.23
   0   8  -4    2.62    0.22
   1  -8   4    1.19    0.30
   1  -8   4    0.80    0.30
  -1  -8  -4    1.54    0.24
  -1  -8  -4    1.07    0.28
  -1   8  -4    1.28    0.18
   1   8   4    1.11    0.18
  -1   8  -4    1.21    0.16
   1   8   4    1.17    0.18
  -2  -8  -4   -0.10    0.19
   2  -8   4   -0.03    0.26
   2  -8   4    0.18    0.29
  -2  -8  -4    0.03    0.23
  -2   8  -4   -0.08    0.10
   2   8   4   -0.04    0.13
   2   8   4    0.22    0.16
  -2   8  -4   -0.02    0.13
   3  -8   4    1.81    0.34
  -3  -8  -4    2.23    0.25
   3  -8   4    1.58    0.35
  -3  -8  -4    2.59    0.32
  -3   8  -4    1.98    0.19
   3   8   4    2.10    0.22
   3   8   4    2.14    0.21
  -3   8  -4    2.34    0.19
   4  -8   4    2.38    0.35
  -4  -8  -4    2.70    0.31
   4  -8   4    2.33    0.36
   4   8   4    2.57    0.23
   4   8   4    2.37    0.22
  -4   8  -4    2.72    0.21
   5  -8   4    1.09    0.30
  -5  -8  -4    1.09    0.27
  -5  -8  -4    0.72    0.23
   5   8   4    0.74    0.16
   5   8   4    0.78    0.15
  -5   8  -4    0.86    0.13
  -6  -8  -4    0.68    0.21
   6  -8   4    0.43    0.26
  -6  -8  -4    0.79    0.24
  -6   8  -4    0.64    0.12
   6   8   4    0.76    0.15
   6   8   4    0.63    0.14
  -7  -8  -4    2.33    0.27
   7  -8   4    2.48    0.26
   7  -8   4    2.66    0.33
  -7  -8  -4    2.18    0.25
   7   8   4    2.29    0.19
  -7   8  -4    2.39    0.18
   7   8   4    1.83    0.20
  -8  -8  -4    5.35    0.34
   8  -8   4    4.95    0.34
   8  -8   4    5.24    0.42
  -8  -8  -4    4.81    0.33
   8   8   4    5.03    0.31
   8   8   4    4.92    0.28
  -8   8  -4    4.82    0.28
   9  -8   4    5.11    0.32
  -9  -8  -4    4.95    0.31
   9   8   4    4.65    0.27
  10  -8   4    2.35    0.19
 -10  -8  -4    2.09    0.18
  10   8   4    2.19    0.15
   9   9  -4    2.17    0.15
  -9   9   4    1.96    0.15
   9   9  -4    2.26    0.15
   8   9  -4    1.53    0.13
  -8   9   4    1.54    0.14
   8   9  -4    1.53    0.14
  -7  -9   4    0.09    0.22
   7  -9  -4    0.23    0.16
   7  -9  -4    0.51    0.17
   7   9  -4    0.25    0.10
   7   9  -4    0.30    0.10
  -7   9   4    0.25    0.11
   7   9  -4    0.29    0.10
  -6  -9   4    5.75    0.46
   6  -9  -4    6.48    0.43
   6  -9  -4    6.70    0.42
  -6  -9   4    5.89    0.42
   6   9  -4    6.06    0.34
   6   9  -4    6.68    0.32
  -6   9   4    6.58    0.37
  -6   9   4    6.50    0.35
   6   9  -4    6.61    0.34
   5  -9  -4    1.51    0.23
   5  -9  -4    1.41    0.20
  -5  -9   4    1.47    0.24
  -5   9   4    1.57    0.16
   5   9  -4    1.38    0.15
  -5   9   4    1.34    0.16
   5   9  -4    1.34    0.15
  -4  -9   4    1.73    0.30
  -4  -9   4    1.52    0.26
   4  -9  -4    1.63    0.21
   4  -9  -4    2.09    0.25
  -4   9   4    1.71    0.18
   4   9  -4    1.42    0.15
   4   9  -4    1.76    0.17
  -4   9   4    1.62    0.17
   3  -9  -4    0.05    0.18
  -3  -9   4    0.12    0.25
  -3  -9   4   -0.06    0.21
  -3   9   4    0.06    0.13
   3   9  -4    0.05    0.09
  -3   9   4    0.05    0.12
   3   9  -4    0.03    0.12
  -2  -9   4    1.61    0.30
  -2  -9   4    1.74    0.28
   2  -9  -4    2.27    0.25
   2   9  -4    1.84    0.18
  -2   9   4    1.55    0.17
  -2   9   4    1.67    0.18
   2   9  -4    1.55    0.16
  -1  -9   4    1.21    0.25
   1  -9  -4    1.28    0.22
  -1   9   4    1.11    0.16
   1   9  -4    1.09    0.14
  -1   9   4    0.86    0.15
   1   9  -4    1.30    0.15
   0  -9  -4    0.85    0.22
   0  -9  -4    1.23    0.21
   0  -9   4    0.75    0.24
   0   9  -4    0.97    0.13
   0   9  -4    0.83    0.15
   0   9   4    0.76    0.15
   0   9   4    1.06    0.15
   1  -9   4    0.33    0.22
  -1  -9  -4    0.47    0.20
  -1  -9  -4    0.31    0.17
   1  -9   4    0.17    0.20
  -1   9  -4    0.19    0.13
  -1   9  -4    0.37    0.11
   1   9   4    0.29    0.13
   1   9   4    0.41    0.13
   2  -9   4    0.13    0.19
  -2  -9  -4    0.21    0.15
  -2  -9  -4    0.19    0.19
   2  -9   4    0.04    0.19
  -2   9  -4    0.15    0.12
   2   9   4    0.03    0.12
  -2   9  -4    0.26    0.10
   2   9   4   -0.02    0.12
  -3  -9  -4    0.20    0.14
   3  -9   4    0.09    0.20
  -3  -9  -4    0.36    0.19
   3  -9   4   -0.04    0.19
   3   9   4    0.29    0.13
   3   9   4    0.20    0.12
  -3   9  -4    0.07    0.09
   4  -9   4    0.12    0.19
  -4  -9  -4    0.36    0.17
   4  -9   4   -0.02    0.18
   4   9   4   -0.02    0.11
  -4   9  -4    0.00    0.09
   4   9   4   -0.03    0.12
  -5  -9  -4    2.10    0.22
   5  -9   4    2.41    0.27
  -5   9  -4    1.88    0.16
   5   9   4    1.88    0.18
   5   9   4    2.12    0.17
   6   9   4    1.07    0.12
  -7  -9  -4   10.64    0.51
   7   9   4   11.38    0.51
  -5 -10   4    1.96    0.18
   5 -10  -4    1.87    0.18
  -5  10   4    2.02    0.14
   5  10  -4    1.87    0.13
  -4 -10   4    0.48    0.14
   4 -10  -4    0.65    0.14
   4  10  -4    0.78    0.09
  -4  10   4    0.98    0.11
   3 -10  -4    1.51    0.17
  -3 -10   4    1.25    0.18
  -3  10   4    1.71    0.14
   3  10  -4    1.53    0.13
   2 -10  -4    1.53    0.17
   2  10  -4    1.28    0.12
  -2  10   4    1.47    0.13
   1 -10  -4    3.23    0.24
  -1 -10   4    3.39    0.27
  -1  10   4    3.44    0.21
   1  10  -4    3.78    0.21
   0 -10  -4    2.81    0.21
   0 -10   4    2.63    0.24
   0  10   4    3.06    0.19
   0  10  -4    2.98    0.18
   1 -10   4    1.05    0.17
  -1 -10  -4    1.54    0.15
   1  10   4    1.22    0.12
   2 -10   4    0.21    0.12
  -2 -10  -4    0.06    0.09
   2  10   4    0.17    0.08
   3 -10   4    0.61    0.13
   3  10   4    0.57    0.09
   4 -10   4    0.55    0.11
  18   0  -5   -0.20    0.12
  18   0  -5    0.44    0.16
  17   0  -5    0.90    0.18
  17   0  -5    0.78    0.20
  17   0  -5    0.97    0.21
  16   0  -5    0.31    0.19
  16   0  -5   -0.35    0.18
  16   0  -5    0.03    0.19
  16   0  -5    0.13    0.17
  15   0  -5    4.84    0.38
  15   0  -5    5.63    0.41
  15   0  -5    5.50    0.39
  15   0  -5    4.99    0.35
  14   0  -5   -0.23    0.18
  14   0  -5    0.16    0.19
  14   0  -5   -0.11    0.14
  14   0  -5    0.61    0.20
  13   0  -5    1.54    0.24
  13   0  -5    1.58    0.21
  13   0  -5    1.88    0.25
  13   0  -5    2.15    0.25
  12   0  -5   -0.13    0.12
  12   0  -5    0.11    0.13
  12   0  -5    0.00    0.15
 -12   0   5   -0.23    0.21
  12   0  -5    0.08    0.17
  11   0  -5   38.55    1.80
 -11   0   5   39.70    2.00
  11   0  -5   39.40    1.69
  11   0  -5   40.43    1.85
  11   0  -5   39.36    1.86
 -10   0   5    0.23    0.14
  10   0  -5    0.18    0.10
  10   0  -5   -0.03    0.14
  10   0  -5   -0.04    0.13
  10   0  -5   -0.06    0.10
   9   0  -5   29.66    1.40
   9   0  -5   29.48    1.28
   9   0  -5   30.49    1.37
  -9   0   5   31.00    1.52
   9   0  -5   30.00    1.42
  -8   0   5    0.13    0.11
   8   0  -5   -0.08    0.07
   8   0  -5   -0.02    0.07
  -7   0   5   24.12    1.14
   7   0  -5   22.04    1.06
   7   0  -5   22.77    1.20
   7   0  -5   22.65    1.33
   6   0  -5   -0.10    0.07
   6   0  -5   -0.03    0.08
   6   0  -5   -0.01    0.08
   6   0  -5    0.06    0.08
   5   0  -5    3.59    0.23
   5   0  -5    3.67    0.27
   5   0  -5    3.48    0.20
   5   0  -5    3.68    0.21
   4   0  -5    0.01    0.07
   4   0  -5    0.07    0.06
  -4   0   5   -0.01    0.06
   4   0  -5    0.05    0.08
   3   0  -5  126.18    6.47
   3   0  -5  125.64    7.14
   3   0  -5  130.78    5.97
  -3   0   5  131.93    5.66
   2   0  -5    0.03    0.07
   2   0  -5   -0.06    0.03
  -2   0   5    0.36    0.07
   2   0  -5   -0.02    0.07
   1   0  -5  240.50   13.29
   1   0  -5  232.02   12.05
   1   0  -5  248.04   11.13
  -1   0   5  239.63   10.53
   0   0   5    0.01    0.09
   0   0  -5    0.03    0.05
   0   0  -5    0.26    0.10
   0   0   5    0.15    0.09
  -1   0  -5   57.06    2.98
  -1   0  -5   60.64    2.73
   1   0   5   58.13    2.60
   1   0   5   57.39    3.28
  -2   0  -5    0.24    0.12
  -2   0  -5    0.18    0.10
   2   0   5    0.10    0.13
   2   0   5    0.07    0.11
   3   0   5  101.51    5.50
  -3   0  -5  100.04    4.98
  -3   0  -5   90.14    4.59
   3   0   5  100.57    4.36
  -4   0  -5    0.09    0.13
   4   0   5   -0.08    0.17
  -4   0  -5   -0.09    0.12
   4   0   5    0.13    0.13
  -5   0  -5   37.11    1.85
  -5   0  -5   33.36    1.71
   5   0   5   34.32    1.62
   6   0   5    0.05    0.12
   6   0   5   -0.10    0.19
  -6   0  -5   -0.02    0.16
  -6   0  -5    0.15    0.13
  -6   0  -5    0.13    0.14
  -7   0  -5    2.47    0.28
   7   0   5    2.96    0.33
   7   0   5    2.38    0.23
  -7   0  -5    2.99    0.26
  -7   0  -5    2.55    0.26
  -8   0  -5   -0.16    0.19
   8   0   5   -0.05    0.13
   8   0   5   -0.05    0.16
   8   0   5   -0.15    0.12
   8   0   5   -0.15    0.23
  -8   0  -5    0.08    0.15
   9   0   5    0.38    0.16
   9   0   5    0.33    0.16
   9   0   5    0.13    0.18
  -9   0  -5    0.47    0.24
   9   0   5    0.11    0.25
  10   0   5    0.25    0.25
  10   0   5   -0.04    0.22
  10   0   5   -0.09    0.26
  10   0   5   -0.19    0.15
  10   0   5   -0.26    0.19
 -10   0  -5    0.06    0.19
 -11   0  -5   48.15    2.21
  11   0   5   48.59    2.37
  11   0   5   49.05    2.18
  11   0   5   49.04    2.11
  11   0   5   46.41    2.07
  11   0   5   50.20    2.18
  12   0   5   -0.09    0.18
  12   0   5   -0.23    0.21
  12   0   5    0.12    0.22
 -12   0  -5   -0.08    0.17
  12   0   5    0.32    0.24
  13   0   5    4.02    0.35
  13   0   5    3.76    0.34
 -13   0  -5    4.38    0.30
  13   0   5    4.14    0.38
 -13   0  -5    4.04    0.31
  14   0   5   -0.04    0.18
  14   0   5   -0.04    0.18
  14   0   5    0.02    0.19
 -14   0  -5    0.23    0.15
  15   0   5    6.71    0.40
 -15   0  -5    6.82    0.35
  16   0   5   -0.03    0.10
 -16   0  -5    0.03    0.07
  18  -1  -5    1.96    0.20
  18  -1  -5    2.06    0.21
  18   1  -5    1.77    0.19
  17  -1  -5    1.51    0.23
  17  -1  -5    1.57    0.22
  17  -1  -5    0.54    0.20
  17   1  -5    0.96    0.18
  17   1  -5    0.98    0.20
  17   1  -5    1.06    0.21
  17   1  -5    1.39    0.19
 -17   1   5    1.14    0.21
  16  -1  -5    2.57    0.29
  16  -1  -5    2.49    0.29
  16  -1  -5    3.30    0.30
  16  -1  -5    3.03    0.28
  16   1  -5    2.83    0.26
  16   1  -5    3.63    0.31
  16   1  -5    2.94    0.29
  16   1  -5    3.29    0.27
  16   1  -5    3.02    0.27
  15  -1  -5    2.39    0.27
  15  -1  -5    2.09    0.23
  15  -1  -5    1.55    0.25
  15  -1  -5    1.82    0.26
  15  -1  -5    1.58    0.26
  15   1  -5    2.19    0.24
  15   1  -5    2.22    0.26
  15   1  -5    1.85    0.24
  15   1  -5    2.12    0.23
  15   1  -5    1.70    0.25
  14  -1  -5   16.17    0.83
  14  -1  -5   16.40    0.78
  14  -1  -5   15.93    0.81
  14  -1  -5   16.23    0.86
  14  -1  -5   16.73    0.86
  14   1  -5   15.37    0.81
  14   1  -5   16.20    0.77
  14   1  -5   15.07    0.84
  14   1  -5   15.13    0.78
  14   1  -5   16.47    0.80
  13  -1  -5    3.16    0.30
  13  -1  -5    2.84    0.25
  13  -1  -5    3.37    0.30
  13  -1  -5    2.76    0.30
  13  -1  -5    3.37    0.30
  13   1  -5    3.19    0.28
  13   1  -5    2.73    0.30
  13   1  -5    3.16    0.27
  13   1  -5    3.19    0.29
  12  -1  -5    8.70    0.54
  12  -1  -5    9.73    0.56
  12  -1  -5    9.62    0.49
  12   1  -5    9.06    0.50
  12   1  -5    9.27    0.54
  11  -1  -5    3.41    0.25
  11  -1  -5    3.32    0.29
  11  -1  -5    3.58    0.28
  11  -1  -5    2.79    0.27
 -11  -1   5    3.83    0.34
 -11   1   5    3.44    0.34
  11   1  -5    3.54    0.26
  11   1  -5    3.82    0.28
  11   1  -5    3.44    0.25
  10  -1  -5    3.46    0.26
  10  -1  -5    3.16    0.27
  10  -1  -5    3.34    0.24
 -10  -1   5    4.29    0.32
  10  -1  -5    3.73    0.27
 -10   1   5    3.25    0.31
  10   1  -5    4.18    0.27
  10   1  -5    3.32    0.24
  10   1  -5    4.07    0.26
  10   1  -5    3.37    0.26
   9  -1  -5   25.94    1.13
  -9  -1   5   26.40    1.45
   9  -1  -5   26.54    1.53
   9  -1  -5   26.17    1.26
   9  -1  -5   27.06    1.24
   9  -1  -5   25.56    1.20
  -9   1   5   25.23    1.34
   9   1  -5   26.55    1.31
   9   1  -5   26.41    1.20
   9   1  -5   26.88    1.23
   9   1  -5   25.46    1.19
   9   1  -5   25.63    1.14
  -8  -1   5   23.80    1.20
   8  -1  -5   21.06    1.25
   8  -1  -5   20.48    1.00
   8   1  -5   20.88    0.99
  -8   1   5   21.19    1.08
   8   1  -5   19.88    1.06
   7  -1  -5   22.92    1.09
  -7  -1   5   28.09    1.30
   7  -1  -5   22.77    1.36
  -7  -1   5   24.29    1.36
   7   1  -5   22.45    1.07
  -7   1   5   22.43    1.16
   7   1  -5   21.65    1.14
   7   1  -5   22.60    1.23
   6  -1  -5   84.92    4.33
   6  -1  -5   85.96    4.80
   6  -1  -5   89.40    3.81
   6   1  -5   87.33    3.79
  -6   1   5   85.29    4.04
   6   1  -5   86.08    4.03
   6   1  -5   85.64    4.79
   6   1  -5   81.68    4.34
   5  -1  -5   19.35    1.06
  -5  -1   5   21.69    1.20
   5  -1  -5   20.93    0.95
   5  -1  -5   20.82    1.20
  -5   1   5   20.17    1.00
   5   1  -5   21.11    0.93
   5   1  -5   20.59    1.19
   5   1  -5   19.62    1.08
  -5   1   5   20.45    0.95
   5   1  -5   20.34    1.00
   4  -1  -5   76.43    4.35
   4  -1  -5   75.82    3.93
  -4  -1   5   84.01    4.35
  -4  -1   5   78.30    3.43
   4   1  -5   76.79    3.93
  -4   1   5   78.95    3.45
   4   1  -5   79.48    3.64
  -4   1   5   72.25    3.63
  -3  -1   5    5.97    0.38
  -3  -1   5    5.66    0.28
   3  -1  -5    5.78    0.37
   3  -1  -5    5.99    0.33
   3   1  -5    5.51    0.33
  -3   1   5    5.90    0.30
  -3   1   5    5.02    0.29
   3   1  -5    6.03    0.32
   2  -1  -5   95.62    4.81
  -2  -1   5   96.55    5.31
  -2  -1   5   94.59    4.19
   2   1  -5   95.04    4.81
  -2   1   5   96.15    4.21
   2   1  -5   93.57    4.45
  -1  -1   5   34.27    1.93
   1  -1  -5   34.25    1.92
   1  -1  -5   32.56    1.75
  -1  -1   5   34.75    1.51
  -1   1   5   32.94    1.53
   1   1  -5   36.01    1.74
   1   1  -5   32.54    1.61
   0  -1  -5    1.99    0.16
   0  -1   5    1.93    0.13
   0  -1  -5    2.00    0.19
   0  -1   5    1.90    0.19
   0   1   5    2.01    0.16
   0   1  -5    1.86    0.14
   0   1  -5    1.85    0.15
  -1  -1  -5    0.29    0.13
   1  -1   5    0.24    0.08
  -1  -1  -5    0.31    0.10
   1  -1   5    0.25    0.15
  -1   1  -5    0.34    0.08
  -1   1  -5    0.39    0.09
   1   1   5    0.28    0.11
  -2  -1  -5    0.15    0.08
   2  -1   5    0.29    0.19
   2  -1   5    0.22    0.10
  -2  -1  -5    0.19    0.16
  -2   1  -5    0.30    0.11
  -2   1  -5    0.33    0.11
   2   1   5    0.37    0.12
   2   1   5    0.35    0.12
  -3  -1  -5   18.97    1.04
   3  -1   5   18.69    1.16
   3  -1   5   18.50    0.87
  -3  -1  -5   17.20    0.91
  -3   1  -5   19.70    0.94
  -3   1  -5   19.68    1.00
   3   1   5   18.86    1.10
   3   1   5   17.64    0.90
  -4  -1  -5   92.86    4.45
  -4  -1  -5   93.66    4.84
   4  -1   5   94.86    4.21
   4  -1   5   91.92    5.36
  -4   1  -5   95.69    4.47
  -4   1  -5  101.06    4.81
   4   1   5   92.68    4.24
   5  -1   5    2.06    0.31
  -5  -1  -5    1.87    0.23
  -5  -1  -5    1.91    0.19
   5  -1   5    1.70    0.17
   5   1   5    2.03    0.21
  -5   1  -5    2.15    0.21
  -5   1  -5    2.24    0.19
  -6  -1  -5    5.01    0.38
   6  -1   5    4.68    0.39
  -6  -1  -5    4.37    0.35
   6  -1   5    4.91    0.31
  -6  -1  -5    5.39    0.35
  -6   1  -5    5.73    0.35
  -6   1  -5    4.64    0.35
   6   1   5    4.98    0.40
  -6   1  -5    5.15    0.34
   6   1   5    5.21    0.36
  -7  -1  -5    7.48    0.50
  -7  -1  -5    8.50    0.55
   7  -1   5    8.18    0.56
   7  -1   5    8.61    0.46
  -7  -1  -5    8.57    0.50
   7  -1   5    6.11    0.43
  -7   1  -5    8.57    0.48
   7   1   5    7.99    0.44
   7   1   5    8.72    0.54
  -7   1  -5    7.64    0.50
   7   1   5    7.86    0.49
   8  -1   5   10.89    0.70
   8  -1   5   10.35    0.60
  -8  -1  -5   10.99    0.64
  -8  -1  -5   12.34    0.71
   8  -1   5    9.44    0.57
   8   1   5   12.30    0.59
  -8   1  -5    9.82    0.65
  -8   1  -5   12.26    0.61
   8   1   5   11.40    0.68
   8   1   5   10.85    0.64
   9  -1   5    0.91    0.17
   9  -1   5    0.92    0.20
   9  -1   5    0.32    0.26
  -9  -1  -5    1.28    0.26
  -9   1  -5    0.67    0.21
   9   1   5    0.78    0.20
   9   1   5    1.21    0.26
  -9   1  -5    0.97    0.22
   9   1   5    0.92    0.18
  10  -1   5   11.76    0.66
 -10  -1  -5   11.88    0.71
  10  -1   5   13.04    0.68
  10  -1   5   12.08    0.65
  10  -1   5   10.89    0.77
  10   1   5   11.39    0.64
  10   1   5   12.42    0.71
 -10   1  -5   13.24    0.67
  10   1   5   12.93    0.65
  10   1   5   12.85    0.76
  11  -1   5    3.11    0.33
 -11  -1  -5    3.76    0.35
  11  -1   5    3.24    0.34
  11  -1   5    3.45    0.41
  11   1   5    3.96    0.29
  11   1   5    3.85    0.37
  11   1   5    4.03    0.33
  11   1   5    4.45    0.39
 -11   1  -5    3.60    0.29
 -11   1  -5    4.03    0.31
  12  -1   5   14.99    0.75
 -12  -1  -5   14.07    0.77
  12  -1   5   14.40    0.76
  12  -1   5   13.82    0.87
  12   1   5   14.91    0.83
  12   1   5   14.89    0.73
 -12   1  -5   13.67    0.70
  12   1   5   14.06    0.78
  12   1   5   14.07    0.74
 -12   1  -5   14.61    0.73
 -13  -1  -5    3.50    0.31
  13  -1   5    3.90    0.38
  13  -1   5    4.07    0.34
  13  -1   5    4.26    0.34
  13   1   5    3.53    0.29
  13   1   5    3.44    0.33
 -13   1  -5    3.76    0.27
  13   1   5    3.74    0.34
  13   1   5    3.71    0.32
  14  -1   5    2.14    0.25
 -14  -1  -5    2.17    0.23
  14  -1   5    2.45    0.29
  14   1   5    2.41    0.23
  14   1   5    2.24    0.26
 -14   1  -5    2.25    0.19
 -14   1  -5    2.15    0.20
  14   1   5    2.69    0.26
  15  -1   5    0.12    0.14
 -15   1  -5    0.03    0.09
  15   1   5   -0.05    0.14
  15   1   5    0.09    0.14
  18  -2  -5    0.29    0.15
  18  -2  -5    0.80    0.16
  18   2  -5    0.64    0.12
  18   2  -5    0.61    0.13
  17  -2  -5    4.55    0.34
  17  -2  -5    4.38    0.34
  17   2  -5    4.59    0.30
  17   2  -5    5.01    0.33
  16  -2  -5    0.11    0.21
  16  -2  -5    0.20    0.19
  16  -2  -5    0.23    0.19
  16  -2  -5   -0.10    0.18
  16   2  -5    0.36    0.19
  16   2  -5    0.05    0.15
  16   2  -5    0.44    0.18
  16   2  -5    0.15    0.17
 -16   2   5    0.17    0.18
  15  -2  -5    0.91    0.22
  15  -2  -5    0.67    0.18
  15  -2  -5    0.49    0.21
  15  -2  -5    0.96    0.22
  15  -2  -5    0.73    0.22
  15   2  -5    0.85    0.20
  15   2  -5    0.71    0.21
  15   2  -5    0.77    0.18
  15   2  -5    1.00    0.20
  14  -2  -5    0.73    0.21
  14  -2  -5    0.91    0.19
  14  -2  -5    1.07    0.24
  14  -2  -5    0.71    0.21
  14  -2  -5    0.08    0.20
  14   2  -5    0.68    0.19
  14   2  -5    0.60    0.20
  14   2  -5    0.41    0.18
  14   2  -5    0.65    0.21
  13  -2  -5    1.85    0.24
  13  -2  -5    1.76    0.24
  13  -2  -5    1.86    0.26
  13  -2  -5    1.26    0.23
  13  -2  -5    1.92    0.21
  13   2  -5    1.72    0.22
  13   2  -5    1.56    0.26
  13   2  -5    1.50    0.21
  13   2  -5    1.50    0.22
  13   2  -5    1.74    0.22
  12  -2  -5   10.64    0.63
  12  -2  -5   12.39    0.65
  12  -2  -5   11.33    0.61
  12  -2  -5   11.47    0.66
  12  -2  -5   11.02    0.63
  12  -2  -5   12.29    0.59
  12   2  -5   11.87    0.63
  12   2  -5   11.42    0.63
  12   2  -5   11.21    0.60
  12   2  -5   11.82    0.62
  12   2  -5   10.89    0.59
  11  -2  -5    1.51    0.20
  11  -2  -5    1.33    0.21
  11  -2  -5    2.24    0.24
  11  -2  -5    1.67    0.18
  11   2  -5    1.60    0.20
  11   2  -5    1.70    0.23
  11   2  -5    1.73    0.21
 -11   2   5    1.29    0.26
  11   2  -5    1.09    0.20
  10  -2  -5    6.19    0.41
  10  -2  -5    6.25    0.39
 -10  -2   5    6.29    0.52
  10  -2  -5    6.72    0.35
  10   2  -5    6.25    0.38
  10   2  -5    6.55    0.42
 -10   2   5    5.98    0.45
  10   2  -5    6.18    0.36
  10   2  -5    6.10    0.38
   9  -2  -5    5.90    0.43
   9  -2  -5    5.89    0.35
  -9  -2   5    5.73    0.47
   9  -2  -5    5.97    0.37
   9  -2  -5    5.78    0.37
   9  -2  -5    6.22    0.36
   9   2  -5    5.96    0.35
   9   2  -5    5.85    0.38
   9   2  -5    5.89    0.33
   9   2  -5    4.92    0.33
  -9   2   5    5.15    0.39
   8  -2  -5    4.40    0.34
   8  -2  -5    4.28    0.30
   8  -2  -5    3.88    0.27
  -8  -2   5    5.26    0.39
   8  -2  -5    4.14    0.29
   8  -2  -5    4.14    0.28
   8   2  -5    4.53    0.31
   8   2  -5    4.06    0.27
  -8   2   5    3.91    0.32
   8   2  -5    4.09    0.27
  -7  -2   5    4.03    0.33
   7  -2  -5    3.55    0.29
   7  -2  -5    3.61    0.24
  -7   2   5    3.19    0.27
   7   2  -5    3.36    0.26
  -6  -2   5    0.05    0.10
   6  -2  -5    0.01    0.11
   6   2  -5   -0.03    0.11
  -6   2   5    0.11    0.11
   6   2  -5    0.15    0.09
  -6   2   5    0.05    0.08
   5  -2  -5   14.02    0.82
  -5  -2   5   14.35    0.81
  -5   2   5   13.07    0.65
   5   2  -5   13.17    0.70
   5   2  -5   12.86    0.73
  -5   2   5   12.64    0.68
   4  -2  -5   -0.09    0.08
  -4  -2   5    0.30    0.13
   4  -2  -5   -0.13    0.10
   4   2  -5    0.12    0.12
   4   2  -5    0.04    0.09
  -4   2   5    0.07    0.09
   3  -2  -5   10.83    0.65
  -3  -2   5   10.77    0.66
   3  -2  -5    9.91    0.58
  -3   2   5   10.42    0.52
   3   2  -5   10.42    0.56
   3   2  -5   10.62    0.58
  -2  -2   5   18.05    1.04
   2  -2  -5   17.68    1.02
   2  -2  -5   16.35    0.93
   2   2  -5   17.01    0.87
  -2   2   5   17.34    0.82
   2   2  -5   17.91    0.92
   1  -2  -5    2.14    0.21
  -1  -2   5    2.29    0.23
   1  -2  -5    2.11    0.19
  -1   2   5    2.24    0.17
   1   2  -5    2.27    0.17
   1   2  -5    2.30    0.17
   0  -2  -5   22.84    1.31
   0  -2   5   22.33    1.35
   0  -2  -5   21.81    1.23
   0   2   5   22.63    1.06
   0   2  -5   22.88    1.11
   0   2  -5   23.85    1.19
  -1  -2  -5   37.98    2.05
  -1  -2  -5   35.15    1.91
   1  -2   5   37.17    2.11
   1  -2   5   34.68    1.61
  -1   2  -5   36.15    1.73
   1   2   5   35.15    1.66
  -1   2  -5   37.27    1.86
  -2  -2  -5    6.44    0.45
  -2  -2  -5    6.65    0.41
   2  -2   5    6.09    0.50
   2  -2   5    5.94    0.32
   2   2   5    6.99    0.38
  -2   2  -5    6.32    0.37
  -2   2  -5    6.50    0.36
   3  -2   5  107.57    4.93
   3  -2   5  108.34    6.33
  -3  -2  -5  112.11    5.72
   3   2   5  112.50    4.99
  -3   2  -5  115.17    5.25
  -3   2  -5  116.07    5.65
   4  -2   5    2.46    0.35
   4  -2   5    2.19    0.16
  -4  -2  -5    2.47    0.28
  -4   2  -5    2.64    0.20
   4   2   5    1.82    0.20
  -4   2  -5    2.29    0.18
  -5  -2  -5    3.85    0.34
   5  -2   5    4.35    0.26
   5  -2   5    3.53    0.46
  -5  -2  -5    4.20    0.36
   5   2   5    4.44    0.32
  -5   2  -5    4.88    0.31
   6  -2   5    0.12    0.10
   6  -2   5   -0.19    0.17
   6  -2   5   -0.21    0.25
  -6  -2  -5    0.28    0.21
  -6  -2  -5   -0.10    0.17
  -6   2  -5    0.17    0.13
  -6   2  -5    0.11    0.13
   6   2   5    0.14    0.13
   6   2   5    0.16    0.20
  -6   2  -5   -0.12    0.12
   6   2   5   -0.31    0.14
   7  -2   5    0.31    0.25
  -7  -2  -5    0.27    0.19
   7  -2   5    0.18    0.11
  -7  -2  -5    0.36    0.20
  -7   2  -5    0.23    0.14
   7   2   5    0.09    0.16
   7   2   5   -0.12    0.20
  -7   2  -5    0.00    0.14
  -7   2  -5    0.29    0.14
   7   2   5    0.25    0.14
  -8  -2  -5    2.32    0.30
  -8  -2  -5    3.11    0.32
   8  -2   5    2.76    0.23
   8  -2   5    3.34    0.36
  -8   2  -5    3.25    0.25
   8   2   5    2.46    0.25
   8   2   5    2.62    0.28
  -8   2  -5    2.79    0.28
  -8   2  -5    3.29    0.25
   8   2   5    2.94    0.32
   9  -2   5   14.94    0.93
   9  -2   5   16.36    0.85
  -9  -2  -5   15.90    1.01
  -9  -2  -5   14.74    0.87
   9   2   5   15.52    0.83
   9   2   5   18.67    0.93
  -9   2  -5   16.56    0.79
  -9   2  -5   16.32    0.92
  -9   2  -5   19.22    0.83
  10  -2   5    1.30    0.33
  10  -2   5    1.23    0.27
  10  -2   5    2.23    0.29
 -10  -2  -5    1.55    0.30
  10  -2   5    2.70    0.47
  10   2   5    1.69    0.23
  10   2   5    1.83    0.27
  10   2   5    2.05    0.29
  10   2   5    2.12    0.28
 -10   2  -5    1.77    0.21
 -10   2  -5    1.69    0.22
 -11  -2  -5   13.82    0.80
  11  -2   5   14.04    0.89
  11  -2   5   14.31    0.74
  11  -2   5   14.59    0.77
  11  -2   5   15.82    0.90
  11   2   5   15.24    0.74
  11   2   5   14.22    0.75
  11   2   5   15.14    0.80
 -11   2  -5   14.99    0.72
  12  -2   5    2.06    0.33
  12  -2   5    1.78    0.25
 -12  -2  -5    2.02    0.28
  12   2   5    2.14    0.23
 -12   2  -5    1.92    0.20
  12   2   5    2.42    0.27
 -12   2  -5    1.85    0.21
  12   2   5    2.02    0.28
  13  -2   5    3.64    0.36
  13  -2   5    3.34    0.30
 -13  -2  -5    3.68    0.32
  13   2   5    3.59    0.29
  13   2   5    3.41    0.31
 -13   2  -5    3.40    0.25
 -13   2  -5    3.43    0.25
  13   2   5    3.75    0.28
  14  -2   5    1.21    0.19
 -14  -2  -5    1.01    0.19
  14  -2   5    0.61    0.21
 -14   2  -5    1.09    0.14
 -14   2  -5    1.20    0.14
  14   2   5    1.33    0.21
  14   2   5    1.50    0.19
  14   2   5    0.75    0.17
  15  -2   5    0.30    0.13
  15   2   5    0.38    0.13
 -15   2  -5    0.24    0.08
  15   2   5    0.06    0.12
  17  -3  -5    0.07    0.17
  17  -3  -5    0.31    0.17
  17   3  -5   -0.09    0.11
  17   3  -5   -0.07    0.12
  16  -3  -5    1.10    0.21
  16  -3  -5    1.40    0.22
  16  -3  -5    0.98    0.22
  16  -3  -5    1.32    0.24
  16   3  -5    1.15    0.17
  16   3  -5    1.08    0.19
  16   3  -5    0.92    0.17
  15  -3  -5    0.75    0.20
  15  -3  -5    1.07    0.24
  15  -3  -5    0.62    0.22
  15  -3  -5    0.54    0.20
  15  -3  -5    0.82    0.22
  15   3  -5    0.41    0.16
  15   3  -5    0.65    0.18
 -15   3   5    0.74    0.18
  15   3  -5    0.94    0.21
  15   3  -5    0.34    0.17
  15   3  -5    0.52    0.17
  14  -3  -5    1.96    0.27
  14  -3  -5    1.59    0.27
  14  -3  -5    1.92    0.26
  14  -3  -5    2.29    0.26
  14  -3  -5    1.92    0.25
  14   3  -5    2.30    0.23
  14   3  -5    1.76    0.23
 -14   3   5    2.45    0.25
  14   3  -5    1.85    0.23
  14   3  -5    1.82    0.25
  14   3  -5    1.95    0.23
  13  -3  -5    6.99    0.51
  13  -3  -5    7.80    0.50
  13  -3  -5    7.93    0.48
  13  -3  -5    7.74    0.49
  13  -3  -5    7.76    0.49
  13   3  -5    8.27    0.47
  13   3  -5    7.75    0.45
  13   3  -5    8.40    0.48
  13   3  -5    7.62    0.49
 -13   3   5    7.83    0.46
  13   3  -5    7.54    0.46
  12  -3  -5    0.22    0.23
  12  -3  -5    1.11    0.21
  12  -3  -5    1.07    0.22
  12  -3  -5    0.79    0.21
  12  -3  -5    0.98    0.23
  12   3  -5    0.70    0.18
  12   3  -5    0.64    0.18
  12   3  -5    0.89    0.23
 -12   3   5    0.96    0.21
  12   3  -5    1.31    0.20
  12   3  -5    0.68    0.18
  11  -3  -5    0.65    0.19
  11  -3  -5    0.77    0.16
  11  -3  -5    1.00    0.22
  11  -3  -5    0.60    0.19
  11   3  -5    0.76    0.17
 -11   3   5    0.80    0.19
  11   3  -5    0.60    0.16
  11   3  -5    0.99    0.19
 -10  -3   5    8.22    0.70
  10  -3  -5    9.78    0.54
  10  -3  -5   10.21    0.58
  10  -3  -5    9.61    0.68
  10  -3  -5    9.83    0.57
 -10   3   5    9.15    0.53
  10   3  -5    9.52    0.60
  10   3  -5    9.67    0.52
  10   3  -5    9.65    0.52
   9  -3  -5    0.68    0.17
   9  -3  -5    0.62    0.17
  -9  -3   5   -0.03    0.24
   9  -3  -5    0.42    0.15
   9  -3  -5    0.54    0.17
  -9   3   5    0.42    0.11
   9   3  -5    0.46    0.13
   9   3  -5    0.53    0.16
   9   3  -5    0.34    0.16
   9   3  -5    0.61    0.13
   8  -3  -5   71.91    3.41
  -8  -3   5   74.14    3.76
   8  -3  -5   71.02    3.26
   8  -3  -5   72.62    3.14
  -8   3   5   67.81    3.20
   8   3  -5   72.95    2.98
   8   3  -5   69.55    3.07
   8   3  -5   68.61    3.10
   8   3  -5   73.22    3.43
   7  -3  -5    0.03    0.12
   7  -3  -5   -0.05    0.12
  -7  -3   5    0.19    0.19
   7  -3  -5    0.00    0.14
   7  -3  -5    0.01    0.11
   7   3  -5    0.02    0.12
   7   3  -5    0.01    0.11
   7   3  -5    0.12    0.11
   7   3  -5    0.07    0.12
  -7   3   5    0.05    0.08
   6  -3  -5    0.76    0.15
  -6  -3   5    0.66    0.20
   6  -3  -5    0.51    0.15
   6  -3  -5    0.84    0.15
   6  -3  -5    0.53    0.14
  -6   3   5    0.67    0.11
   6   3  -5    0.60    0.14
   6   3  -5    0.79    0.12
  -5  -3   5    2.58    0.24
   5  -3  -5    2.60    0.25
  -5   3   5    2.49    0.18
   5   3  -5    2.36    0.21
   5   3  -5    2.20    0.20
   4  -3  -5    0.03    0.12
  -4  -3   5    0.09    0.13
   4   3  -5    0.20    0.13
  -4   3   5    0.18    0.09
   4   3  -5    0.14    0.09
  -3  -3   5    6.88    0.47
   3  -3  -5    5.95    0.39
   3  -3  -5    6.79    0.45
   3   3  -5    6.49    0.39
  -3   3   5    7.01    0.36
   3   3  -5    6.30    0.39
  -2  -3   5    4.39    0.35
   2  -3  -5    3.71    0.30
   2  -3  -5    4.42    0.31
   2   3  -5    4.15    0.27
   2   3  -5    3.84    0.27
  -2   3   5    4.10    0.25
   1  -3  -5   58.67    3.18
   1  -3  -5   61.94    3.47
  -1  -3   5   63.80    3.52
   1   3  -5   63.92    3.14
   1   3  -5   60.63    2.92
  -1   3   5   60.86    2.77
   0  -3  -5    5.03    0.34
   0  -3   5    5.39    0.42
   0  -3  -5    4.94    0.37
   0   3   5    4.55    0.30
   0   3  -5    4.97    0.30
   0   3  -5    4.85    0.31
  -1  -3  -5   13.89    0.83
   1  -3   5   13.41    0.93
  -1  -3  -5   14.22    0.83
  -1   3  -5   13.36    0.72
   1   3   5   14.72    0.70
  -1   3  -5   14.45    0.76
  -2  -3  -5    8.48    0.60
   2  -3   5    9.05    0.69
   2   3   5    9.63    0.50
  -2   3  -5    9.29    0.50
  -2   3  -5    9.64    0.52
   3  -3   5   22.44    1.53
  -3  -3  -5   24.16    1.36
  -3   3  -5   24.79    1.26
   3   3   5   23.92    1.15
  -3   3  -5   24.43    1.19
  -4  -3  -5   20.04    1.12
   4  -3   5   15.34    1.25
   4   3   5   18.45    0.94
  -4   3  -5   20.29    0.96
   4   3   5   19.24    0.91
  -5  -3  -5   65.99    2.75
  -5  -3  -5   58.37    2.79
   5  -3   5   64.66    2.91
   5  -3   5   57.04    3.16
  -5  -3  -5   62.85    3.31
   5  -3   5   50.55    3.69
  -5   3  -5   68.11    3.01
   5   3   5   64.85    2.78
  -5   3  -5   63.37    2.61
   5   3   5   66.30    2.88
  -5   3  -5   64.46    2.72
   6  -3   5    3.35    0.33
  -6  -3  -5    3.31    0.34
   6  -3   5    3.31    0.48
  -6  -3  -5    2.95    0.32
   6  -3   5    3.71    0.52
   6   3   5    2.89    0.28
  -6   3  -5    3.47    0.24
   6   3   5    3.28    0.28
  -6   3  -5    3.51    0.24
  -6   3  -5    3.49    0.26
  -7  -3  -5   19.06    1.09
  -7  -3  -5   16.92    0.93
   7  -3   5   16.64    0.95
  -7   3  -5   17.36    0.94
   7   3   5   15.84    0.91
  -7   3  -5   17.77    0.81
  -7   3  -5   18.63    0.84
   7   3   5   19.08    0.89
  -8  -3  -5    2.11    0.33
   8  -3   5    3.07    0.33
  -8  -3  -5    2.46    0.33
   8   3   5    2.38    0.26
  -8   3  -5    2.65    0.25
   8   3   5    2.11    0.26
  -8   3  -5    2.65    0.22
   9  -3   5   -1.03    0.42
   9  -3   5    0.03    0.24
  -9  -3  -5    0.10    0.23
  -9  -3  -5    0.33    0.24
  -9   3  -5    0.23    0.17
  -9   3  -5    0.21    0.14
   9   3   5   -0.20    0.22
   9   3   5   -0.36    0.17
 -10  -3  -5   -0.08    0.22
  10  -3   5   -0.19    0.23
  10  -3   5    0.28    0.37
 -10  -3  -5   -0.19    0.23
  10   3   5   -0.18    0.16
 -10   3  -5    0.31    0.14
 -10   3  -5    0.11    0.15
  10   3   5   -0.06    0.20
  10   3   5   -0.31    0.20
  11  -3   5    7.41    0.59
 -11  -3  -5    6.47    0.40
  11  -3   5    6.10    0.49
 -11  -3  -5    5.69    0.47
 -11   3  -5    6.94    0.37
  11   3   5    6.65    0.41
  11   3   5    6.89    0.43
 -11   3  -5    6.41    0.37
  11   3   5    5.73    0.44
  12  -3   5   11.74    0.73
 -12  -3  -5   11.68    0.67
  12   3   5   10.29    0.61
 -12   3  -5   11.59    0.56
  12   3   5   11.44    0.59
  12   3   5   12.46    0.64
 -12   3  -5   11.91    0.57
 -13  -3  -5    0.62    0.19
  13  -3   5    0.36    0.21
  13  -3   5    0.68    0.26
  13   3   5    0.49    0.17
 -13   3  -5    0.41    0.12
 -13   3  -5    0.53    0.13
  13   3   5    0.56    0.16
  13   3   5    0.61    0.18
 -14  -3  -5    0.41    0.16
  14  -3   5    0.06    0.17
  14   3   5   -0.16    0.14
  14   3   5   -0.11    0.13
 -14   3  -5    0.15    0.09
 -15   3  -5    1.15    0.11
  15   3   5    1.46    0.15
  17  -4  -5    0.54    0.16
  17  -4  -5    0.53    0.16
  17   4  -5    0.58    0.11
  17   4  -5    0.63    0.11
  16  -4  -5    1.35    0.20
  16  -4  -5    1.79    0.23
  16  -4  -5    1.41    0.23
  16   4  -5    1.60    0.18
  16   4  -5    1.46    0.16
  16   4  -5    1.31    0.16
  15  -4  -5    2.06    0.27
  15  -4  -5    1.31    0.23
  15  -4  -5    2.29    0.26
  15  -4  -5    2.10    0.26
  15  -4  -5    2.04    0.27
  15   4  -5    1.88    0.22
  15   4  -5    1.80    0.20
  15   4  -5    2.24    0.20
  15   4  -5    2.05    0.21
  14  -4  -5    1.16    0.24
  14  -4  -5    0.98    0.22
  14  -4  -5    1.22    0.23
  14  -4  -5    1.67    0.24
  14  -4  -5    1.72    0.26
  14   4  -5    1.10    0.21
  14   4  -5    1.44    0.19
  14   4  -5    1.13    0.18
  14   4  -5    1.20    0.19
  13  -4  -5    1.56    0.26
  13  -4  -5    1.66    0.25
  13  -4  -5    1.67    0.25
  13  -4  -5    1.31    0.26
  13  -4  -5    1.19    0.26
  13   4  -5    1.60    0.23
  13   4  -5    1.18    0.18
  13   4  -5    1.28    0.19
  13   4  -5    1.39    0.20
  13   4  -5    1.72    0.21
  12  -4  -5    0.95    0.24
  12  -4  -5    1.13    0.23
  12  -4  -5    0.93    0.25
  12  -4  -5    1.14    0.23
  12  -4  -5    1.32    0.24
  12   4  -5    1.22    0.19
  12   4  -5    1.27    0.18
  12   4  -5    1.05    0.19
  12   4  -5    1.25    0.23
  12   4  -5    1.46    0.19
  11  -4  -5   10.49    0.65
  11  -4  -5   11.30    0.62
  11  -4  -5   10.46    0.60
  11  -4  -5   10.07    0.62
  11  -4  -5   10.93    0.61
  11  -4  -5   11.41    0.65
  11   4  -5   10.54    0.57
  11   4  -5   10.29    0.54
  11   4  -5   10.59    0.58
  11   4  -5   10.78    0.60
  11   4  -5   10.87    0.52
  10  -4  -5    0.07    0.18
  10  -4  -5    0.63    0.23
  10  -4  -5    0.43    0.22
  10  -4  -5    0.50    0.19
  10  -4  -5    0.47    0.21
  10   4  -5    0.43    0.15
  10   4  -5    0.68    0.16
  10   4  -5    0.44    0.14
  10   4  -5    0.42    0.14
   9  -4  -5    0.27    0.17
   9  -4  -5    0.24    0.18
   9  -4  -5    0.29    0.17
  -9  -4   5    0.27    0.28
   9  -4  -5    0.56    0.18
   9   4  -5    0.59    0.16
   9   4  -5    0.49    0.14
   9   4  -5    0.32    0.14
   9   4  -5    0.61    0.18
  -9   4   5    0.35    0.13
   8  -4  -5    6.20    0.40
  -8  -4   5    6.16    0.55
   8  -4  -5    5.84    0.50
   8  -4  -5    6.00    0.43
   8  -4  -5    6.56    0.41
  -8   4   5    6.78    0.39
   8   4  -5    6.49    0.36
   8   4  -5    6.48    0.44
   8   4  -5    6.53    0.38
   8   4  -5    7.05    0.39
   7  -4  -5   16.55    0.86
   7  -4  -5   17.49    0.88
   7  -4  -5   17.70    1.11
  -7  -4   5   17.22    1.08
   7  -4  -5   17.99    0.93
   7   4  -5   17.21    0.81
   7   4  -5   16.97    0.82
  -7   4   5   17.47    0.85
   7   4  -5   16.37    0.92
   7   4  -5   17.40    0.81
   6  -4  -5    7.91    0.45
   6  -4  -5    7.80    0.57
   6  -4  -5    7.27    0.47
   6  -4  -5    6.96    0.44
  -6  -4   5    8.56    0.59
   6   4  -5    7.99    0.41
   6   4  -5    7.50    0.41
   6   4  -5    7.98    0.48
   6   4  -5    7.45    0.41
  -6   4   5    7.98    0.43
   5  -4  -5   11.54    0.62
   5  -4  -5   11.55    0.65
   5  -4  -5   12.05    0.63
   5  -4  -5   11.67    0.78
  -5  -4   5   13.01    0.78
   5   4  -5   11.55    0.65
   5   4  -5   11.76    0.58
   5   4  -5   10.94    0.57
  -5   4   5   12.04    0.60
   5   4  -5   11.46    0.57
   4  -4  -5   68.90    2.97
  -4  -4   5   67.27    3.82
   4  -4  -5   66.29    3.20
   4  -4  -5   67.32    3.81
  -4  -4   5   77.11    3.53
   4   4  -5   66.55    3.20
   4   4  -5   64.66    2.89
   4   4  -5   64.08    2.78
   4   4  -5   64.21    2.89
  -4   4   5   64.36    3.00
   3  -4  -5    1.58    0.20
   3  -4  -5    1.64    0.23
  -3  -4   5    1.47    0.24
   3   4  -5    1.64    0.17
  -3   4   5    1.75    0.16
  -3   4   5    1.60    0.17
   3   4  -5    1.62    0.16
   3   4  -5    1.78    0.19
   2  -4  -5    6.06    0.44
  -2  -4   5    6.31    0.50
   2   4  -5    5.63    0.37
  -2   4   5    6.51    0.36
   2   4  -5    6.52    0.39
   1  -4  -5    0.23    0.17
   1  -4  -5    0.49    0.12
  -1  -4   5    0.02    0.17
  -1   4   5    0.26    0.10
   1   4  -5    0.23    0.11
   1   4  -5    0.13    0.08
   0  -4  -5    5.87    0.40
   0  -4  -5    5.50    0.45
   0  -4   5    6.07    0.51
   0   4   5    6.05    0.35
   0   4  -5    5.85    0.36
   0   4  -5    5.69    0.35
   1  -4   5    6.78    0.58
  -1  -4  -5    6.28    0.41
  -1  -4  -5    6.42    0.44
  -1  -4  -5    6.26    0.49
   1  -4   5    6.41    0.52
  -1   4  -5    6.81    0.40
   1   4   5    7.01    0.39
   1   4   5    6.22    0.37
  -1   4  -5    6.96    0.39
   2  -4   5    5.48    0.50
  -2  -4  -5    5.80    0.39
   2  -4   5    4.52    0.52
  -2  -4  -5    6.54    0.48
   2   4   5    6.53    0.37
  -2   4  -5    5.50    0.35
  -2   4  -5    6.07    0.31
   2   4   5    5.69    0.36
  -3  -4  -5   33.42    1.44
   3  -4   5   25.14    1.93
  -3  -4  -5   33.25    1.75
   3  -4   5   27.90    1.67
  -3   4  -5   31.90    1.38
   3   4   5   30.37    1.46
  -3   4  -5   32.27    1.53
  -3   4  -5   31.92    1.33
   3   4   5   31.12    1.42
  -4  -4  -5    9.00    0.65
  -4  -4  -5    9.95    0.53
   4  -4   5    7.45    0.76
   4  -4   5    7.95    0.71
  -4  -4  -5    9.08    0.56
   4   4   5    8.85    0.52
   4   4   5    9.66    0.51
  -4   4  -5    9.41    0.52
  -4   4  -5    9.43    0.45
   5  -4   5    0.67    0.17
  -5  -4  -5    0.72    0.20
   5  -4   5    0.52    0.35
   5  -4   5    0.87    0.42
  -5  -4  -5    0.63    0.24
  -5  -4  -5    0.61    0.24
  -5   4  -5    0.45    0.10
  -5   4  -5    0.41    0.11
   5   4   5    0.77    0.15
   5   4   5    0.63    0.17
  -6  -4  -5    0.24    0.17
   6  -4   5    0.10    0.19
   6  -4   5   -0.12    0.38
   6  -4   5    0.40    0.44
  -6  -4  -5    0.25    0.25
  -6  -4  -5    0.28    0.22
   6   4   5    0.53    0.17
   6   4   5    0.33    0.16
  -6   4  -5    0.00    0.10
  -6   4  -5    0.32    0.12
  -7  -4  -5    1.00    0.29
   7  -4   5    1.77    0.44
  -7  -4  -5    1.19    0.28
   7  -4   5    0.98    0.21
   7  -4   5    1.09    0.46
  -7   4  -5    0.90    0.16
  -7   4  -5    0.80    0.14
   7   4   5    1.15    0.19
   7   4   5    1.40    0.21
  -8  -4  -5    1.95    0.30
  -8  -4  -5    1.47    0.28
   8  -4   5    1.65    0.27
   8  -4   5    1.46    0.47
   8   4   5    1.27    0.25
  -8   4  -5    1.47    0.17
  -8   4  -5    1.68    0.19
   8   4   5    1.74    0.25
   9  -4   5    0.37    0.42
  -9  -4  -5   -0.25    0.23
   9  -4   5   -0.32    0.19
  -9  -4  -5    0.46    0.23
   9   4   5    0.08    0.18
   9   4   5    0.07    0.20
  -9   4  -5    0.21    0.14
  -9   4  -5    0.07    0.11
 -10  -4  -5    5.42    0.46
  10  -4   5    5.95    0.45
  10  -4   5    6.41    0.59
 -10  -4  -5    6.15    0.42
 -10   4  -5    6.60    0.36
  10   4   5    5.87    0.41
 -10   4  -5    6.38    0.36
  10   4   5    6.00    0.42
  11  -4   5    0.23    0.19
 -11  -4  -5    0.22    0.22
  11  -4   5   -0.31    0.31
 -11  -4  -5    0.11    0.19
 -11   4  -5    0.27    0.12
  11   4   5   -0.06    0.18
  11   4   5   -0.01    0.15
 -11   4  -5   -0.23    0.11
  12  -4   5    1.14    0.31
 -12  -4  -5    0.86    0.22
 -12  -4  -5    1.19    0.19
  12  -4   5    1.20    0.22
  12   4   5    0.94    0.19
  12   4   5    1.13    0.19
  12   4   5    0.78    0.17
 -12   4  -5    1.10    0.14
 -12   4  -5    0.84    0.13
 -13  -4  -5    5.44    0.30
  13  -4   5    5.73    0.42
 -13  -4  -5    4.53    0.36
  13  -4   5    5.36    0.39
  13   4   5    5.44    0.33
 -13   4  -5    5.07    0.28
  13   4   5    5.69    0.32
 -13   4  -5    5.33    0.29
  13   4   5    5.10    0.33
  14  -4   5    0.17    0.16
 -14   4  -5    0.17    0.08
  14   4   5   -0.03    0.10
  16  -5  -5    1.26    0.18
  16  -5  -5    0.92    0.17
  16  -5  -5    0.85    0.18
  16   5  -5    1.12    0.12
  16   5  -5    0.95    0.12
  15  -5  -5    1.47    0.23
  15  -5  -5    1.48    0.22
  15  -5  -5    1.12    0.22
  15  -5  -5    1.19    0.21
  15  -5  -5    1.36    0.22
  15   5  -5    1.50    0.16
  15   5  -5    1.32    0.16
  15   5  -5    1.31    0.15
  15   5  -5    1.24    0.15
  14  -5  -5    3.45    0.33
  14  -5  -5    3.66    0.32
  14  -5  -5    3.49    0.31
  14  -5  -5    3.61    0.33
  14  -5  -5    4.22    0.33
  14   5  -5    3.28    0.25
  14   5  -5    3.32    0.27
  14   5  -5    3.89    0.27
  14   5  -5    3.74    0.24
  14   5  -5    3.21    0.25
  13  -5  -5    0.44    0.23
  13  -5  -5    0.47    0.21
  13  -5  -5    0.28    0.20
  13  -5  -5    0.87    0.22
  13  -5  -5    0.73    0.22
  13   5  -5    0.39    0.14
  13   5  -5    0.29    0.14
  13   5  -5    0.31    0.13
  13   5  -5    0.36    0.17
  13   5  -5    0.16    0.13
  12  -5  -5    1.70    0.27
  12  -5  -5    2.24    0.28
  12  -5  -5    1.94    0.26
  12  -5  -5    1.69    0.27
  12  -5  -5    1.98    0.27
  12  -5  -5    1.22    0.27
  12   5  -5    2.46    0.20
  12   5  -5    2.02    0.23
  12   5  -5    1.91    0.21
  12   5  -5    1.95    0.21
  12   5  -5    1.81    0.20
  11  -5  -5   -0.19    0.20
  11  -5  -5    0.15    0.21
  11  -5  -5   -0.32    0.21
  11  -5  -5    0.38    0.20
  11  -5  -5   -0.27    0.18
  11  -5  -5   -0.10    0.21
  11   5  -5    0.43    0.19
  11   5  -5    0.14    0.15
  11   5  -5   -0.04    0.14
  11   5  -5    0.21    0.15
  11   5  -5    0.14    0.14
  10  -5  -5    1.23    0.24
  10  -5  -5    0.60    0.21
 -10  -5   5    0.41    0.37
  10  -5  -5    1.55    0.26
  10  -5  -5    1.20    0.25
  10  -5  -5    1.15    0.24
  10  -5  -5    1.81    0.28
  10   5  -5    1.60    0.20
  10   5  -5    1.10    0.18
  10   5  -5    1.17    0.22
  10   5  -5    1.23    0.18
  10   5  -5    1.14    0.18
   9  -5  -5    4.35    0.36
   9  -5  -5    3.73    0.34
   9  -5  -5    4.01    0.35
   9  -5  -5    4.21    0.35
   9  -5  -5    4.26    0.36
   9  -5  -5    4.64    0.37
   9   5  -5    4.16    0.28
   9   5  -5    4.25    0.30
   9   5  -5    4.12    0.33
   9   5  -5    3.98    0.30
   9   5  -5    4.28    0.29
   9   5  -5    3.97    0.27
   8  -5  -5   -0.02    0.19
   8  -5  -5    0.01    0.20
   8  -5  -5    0.21    0.17
   8   5  -5   -0.19    0.12
   8   5  -5    0.21    0.13
   8   5  -5    0.02    0.14
  -8   5   5    0.09    0.12
  -7  -5   5   11.01    0.84
   7  -5  -5   11.11    0.84
   7  -5  -5   12.64    0.68
   7  -5  -5   12.16    0.66
   7  -5  -5   12.37    0.71
  -7   5   5   12.90    0.64
   7   5  -5   11.56    0.60
   7   5  -5   12.05    0.60
   7   5  -5   11.80    0.69
   7   5  -5   11.93    0.61
   6  -5  -5    3.00    0.28
   6  -5  -5    3.38    0.35
   6  -5  -5    3.14    0.30
  -6  -5   5    3.30    0.38
   6  -5  -5    3.21    0.32
   6   5  -5    3.19    0.27
   6   5  -5    2.90    0.23
   6   5  -5    3.03    0.23
   6   5  -5    3.32    0.25
  -6   5   5    3.18    0.24
   5  -5  -5    1.45    0.19
   5  -5  -5    1.27    0.22
   5  -5  -5    1.48    0.25
   5  -5  -5    1.41    0.21
  -5  -5   5    1.75    0.29
  -5   5   5    1.50    0.16
   5   5  -5    1.40    0.16
   5   5  -5    1.44    0.19
   5   5  -5    1.34    0.16
   5   5  -5    1.60    0.18
  -4  -5   5    0.28    0.23
   4  -5  -5   -0.03    0.15
   4  -5  -5   -0.05    0.17
   4  -5  -5    0.00    0.13
  -4   5   5    0.01    0.13
   4   5  -5    0.08    0.11
  -4   5   5    0.07    0.09
   4   5  -5    0.03    0.12
   4   5  -5    0.27    0.12
   4   5  -5    0.02    0.10
   3  -5  -5    0.40    0.19
   3  -5  -5    0.37    0.15
  -3  -5   5    0.56    0.23
  -3  -5   5    0.00    0.21
  -3  -5   5    0.67    0.28
   3  -5  -5    0.31    0.15
  -3   5   5    0.34    0.11
   3   5  -5    0.25    0.12
  -3   5   5    0.36    0.13
   3   5  -5    0.48    0.10
   3   5  -5    0.18    0.10
   3   5  -5    0.46    0.12
  -2  -5   5    1.49    0.29
   2  -5  -5    1.97    0.22
   2  -5  -5    1.95    0.26
  -2  -5   5    2.02    0.32
   2  -5  -5    2.22    0.21
  -2  -5   5    2.30    0.29
   2   5  -5    2.08    0.17
   2   5  -5    1.82    0.16
   2   5  -5    1.92    0.19
  -2   5   5    1.90    0.19
  -2   5   5    1.96    0.18
   2   5  -5    1.75    0.18
  -1  -5   5    0.07    0.17
   1  -5  -5   -0.12    0.13
  -1  -5   5   -0.41    0.22
  -1  -5   5   -0.07    0.29
   1  -5  -5    0.48    0.19
   1  -5  -5    0.06    0.12
   1   5  -5    0.03    0.12
   1   5  -5   -0.06    0.10
   1   5  -5    0.05    0.11
  -1   5   5   -0.15    0.08
  -1   5   5    0.03    0.11
   1   5  -5   -0.05    0.09
   0  -5  -5    8.98    0.59
   0  -5   5    9.61    0.60
   0  -5  -5    8.76    0.64
   0  -5   5    6.98    0.62
   0  -5   5    6.83    0.68
   0  -5  -5    8.56    0.53
   0   5  -5    8.85    0.45
   0   5  -5    9.12    0.44
   0   5  -5    8.91    0.44
   0   5   5    8.51    0.47
   0   5  -5    8.77    0.50
   0   5   5    9.05    0.48
  -1  -5  -5    0.95    0.27
   1  -5   5    0.98    0.31
  -1  -5  -5    0.73    0.22
   1  -5   5    0.71    0.32
  -1   5  -5    0.97    0.12
   1   5   5    0.46    0.13
  -1   5  -5    0.74    0.13
  -1   5  -5    0.53    0.12
   1   5   5    0.68    0.13
  -2  -5  -5    1.74    0.31
   2  -5   5    2.16    0.40
  -2  -5  -5    2.13    0.26
   2  -5   5    1.58    0.39
   2   5   5    1.82    0.19
  -2   5  -5    2.00    0.18
   2   5   5    1.91    0.20
  -2   5  -5    1.77    0.16
   3  -5   5    8.64    0.88
  -3  -5  -5   11.99    0.64
   3  -5   5    9.49    0.79
  -3   5  -5   11.71    0.55
  -3   5  -5   11.74    0.63
   3   5   5   11.84    0.62
   3   5   5   11.88    0.60
   4  -5   5    0.94    0.39
  -4  -5  -5    1.20    0.30
   4  -5   5    1.02    0.38
  -4  -5  -5    1.51    0.25
  -4   5  -5    1.18    0.16
  -4   5  -5    1.31    0.14
   4   5   5    1.45    0.19
   4   5   5    1.39    0.18
  -5  -5  -5    2.67    0.39
  -5  -5  -5    2.98    0.31
   5  -5   5    2.27    0.53
   5  -5   5    2.61    0.51
  -5   5  -5    2.86    0.24
  -5   5  -5    2.87    0.21
   5   5   5    3.06    0.27
   5   5   5    3.20    0.28
   6  -5   5    0.25    0.40
   6  -5   5    1.09    0.43
  -6  -5  -5   -0.09    0.20
  -6  -5  -5   -0.02    0.24
   6   5   5   -0.21    0.17
   6   5   5   -0.01    0.17
  -6   5  -5   -0.13    0.10
  -7  -5  -5    1.94    0.31
   7  -5   5    1.42    0.50
   7  -5   5    1.97    0.44
  -7  -5  -5    2.22    0.26
  -7  -5  -5    2.05    0.34
  -7   5  -5    2.13    0.20
  -7   5  -5    2.08    0.19
   7   5   5    1.80    0.27
   7   5   5    2.59    0.28
   8  -5   5    0.57    0.42
   8  -5   5    0.55    0.37
  -8  -5  -5    0.59    0.27
   8  -5   5    0.05    0.19
  -8  -5  -5    0.65    0.27
   8   5   5    0.25    0.19
  -8   5  -5    0.12    0.14
   8   5   5    0.29    0.21
  -8   5  -5    0.28    0.12
   9  -5   5    5.35    0.39
   9  -5   5    5.60    0.53
  -9  -5  -5    4.91    0.40
  -9  -5  -5    5.16    0.44
  -9   5  -5    5.34    0.31
   9   5   5    5.57    0.39
   9   5   5    5.59    0.38
  -9   5  -5    5.53    0.32
  10  -5   5    0.43    0.33
 -10  -5  -5    0.33    0.23
  10  -5   5    0.11    0.17
 -10  -5  -5    0.24    0.20
  10   5   5    0.23    0.16
 -10   5  -5    0.34    0.12
 -10   5  -5    0.34    0.12
  10   5   5    0.17    0.17
 -11  -5  -5    7.89    0.42
 -11  -5  -5    5.59    0.45
  11  -5   5    6.74    0.53
  11  -5   5    6.61    0.43
 -11   5  -5    6.03    0.35
  11   5   5    6.41    0.40
  11   5   5    7.01    0.40
 -11   5  -5    6.97    0.35
  12  -5   5    2.87    0.27
 -12  -5  -5    2.71    0.24
 -12  -5  -5    2.85    0.29
  12  -5   5    3.48    0.35
  12   5   5    3.35    0.24
  12   5   5    2.89    0.23
 -12   5  -5    3.13    0.19
 -12   5  -5    3.00    0.20
 -13  -5  -5    4.38    0.25
  13  -5   5    3.88    0.33
  13   5   5    4.31    0.26
 -13   5  -5    4.17    0.22
  15  -6  -5    1.43    0.19
  15  -6  -5    1.59    0.18
  15  -6  -5    1.38    0.18
  15   6  -5    1.50    0.12
  15   6  -5    1.41    0.13
  15   6  -5    1.44    0.13
  14  -6  -5    0.11    0.19
  14  -6  -5    0.26    0.17
  14  -6  -5   -0.03    0.17
  14   6  -5    0.09    0.11
  14   6  -5    0.11    0.09
  14   6  -5    0.05    0.10
  13  -6  -5    0.11    0.21
  13  -6  -5    0.25    0.19
  13  -6  -5    0.27    0.19
  13  -6  -5    0.26    0.19
  13  -6  -5    0.16    0.18
  13   6  -5    0.25    0.11
  13   6  -5    0.20    0.12
  13   6  -5    0.15    0.12
  13   6  -5   -0.07    0.12
  13   6  -5    0.01    0.10
  12  -6  -5    1.19    0.24
  12  -6  -5    1.86    0.26
  12  -6  -5    1.77    0.27
  12  -6  -5    1.48    0.24
  12  -6  -5    1.78    0.25
  12  -6  -5    1.70    0.25
  12   6  -5    1.93    0.18
  12   6  -5    1.45    0.18
  12   6  -5    1.88    0.19
  12   6  -5    1.70    0.17
  12   6  -5    1.51    0.19
  11  -6  -5    6.71    0.49
  11  -6  -5    7.12    0.48
  11  -6  -5    6.69    0.44
  11  -6  -5    7.09    0.47
 -11  -6   5    6.82    0.57
  11  -6  -5    7.28    0.47
  11  -6  -5    6.76    0.46
  11   6  -5    6.79    0.38
  11   6  -5    6.67    0.36
  11   6  -5    6.69    0.40
  11   6  -5    6.42    0.39
  11   6  -5    6.52    0.40
  10  -6  -5    0.30    0.21
  10  -6  -5    0.21    0.21
  10  -6  -5   -0.23    0.20
  10  -6  -5   -0.26    0.17
  10  -6  -5    0.06    0.22
  10  -6  -5    0.24    0.23
 -10  -6   5    0.33    0.36
  10   6  -5    0.04    0.14
  10   6  -5    0.07    0.13
  10   6  -5   -0.11    0.13
  10   6  -5   -0.23    0.14
  10   6  -5   -0.12    0.14
   9  -6  -5    1.48    0.26
   9  -6  -5    1.94    0.29
   9  -6  -5    1.18    0.25
   9  -6  -5    1.04    0.25
   9  -6  -5    1.79    0.27
  -9  -6   5    0.86    0.35
   9  -6  -5    1.39    0.23
   9   6  -5    1.30    0.17
   9   6  -5    1.09    0.17
   9   6  -5    1.13    0.18
   9   6  -5    1.36    0.21
   9   6  -5    1.55    0.19
   8  -6  -5    3.29    0.33
   8  -6  -5    2.66    0.33
   8  -6  -5    2.48    0.31
   8  -6  -5    2.64    0.30
   8  -6  -5    2.45    0.32
   8  -6  -5    3.24    0.34
   8   6  -5    3.06    0.25
   8   6  -5    2.85    0.23
   8   6  -5    2.96    0.27
   8   6  -5    3.15    0.25
   8   6  -5    3.50    0.26
   8   6  -5    2.87    0.24
   7  -6  -5   12.89    0.70
   7  -6  -5   12.62    0.69
   7  -6  -5   12.53    0.71
   7  -6  -5   11.54    0.70
   7  -6  -5   13.52    0.71
   7  -6  -5   13.04    0.77
   7   6  -5   12.63    0.61
   7   6  -5   12.89    0.64
   7   6  -5   12.36    0.63
  -7   6   5   12.14    0.65
   7   6  -5   12.84    0.64
   7   6  -5   12.16    0.58
   7   6  -5   13.12    0.65
   6  -6  -5    0.07    0.24
   6  -6  -5    0.07    0.26
   6  -6  -5    0.04    0.18
   6  -6  -5    0.35    0.18
  -6   6   5    0.15    0.15
   6   6  -5    0.33    0.14
   6   6  -5    0.38    0.15
   6   6  -5    0.33    0.13
   6   6  -5    0.34    0.14
   6   6  -5    0.06    0.14
   5  -6  -5   13.38    0.73
  -5  -6   5   11.07    0.87
  -5   6   5   12.45    0.63
   5   6  -5   11.45    0.60
   5   6  -5   11.91    0.61
  -5   6   5   12.43    0.65
   5   6  -5   12.43    0.62
  -4  -6   5   -0.01    0.28
   4  -6  -5    0.04    0.17
   4  -6  -5   -0.12    0.18
  -4   6   5   -0.14    0.13
   4   6  -5   -0.09    0.11
  -4   6   5    0.01    0.12
   4   6  -5    0.08    0.13
   4   6  -5   -0.04    0.13
   4   6  -5   -0.08    0.12
   3  -6  -5    0.71    0.21
  -3  -6   5    1.15    0.31
   3  -6  -5    0.56    0.24
   3  -6  -5    0.79    0.20
   3   6  -5    0.75    0.16
   3   6  -5    0.73    0.16
   3   6  -5    0.45    0.13
  -3   6   5    0.58    0.14
   3   6  -5    0.66    0.13
  -3   6   5    0.94    0.16
   2  -6  -5   17.94    0.92
  -2  -6   5   16.53    1.09
  -2  -6   5   14.27    1.18
   2  -6  -5   18.78    1.13
  -2  -6   5   16.66    1.05
   2  -6  -5   17.85    0.94
  -2   6   5   17.19    0.87
   2   6  -5   18.23    0.83
   2   6  -5   17.74    0.81
   2   6  -5   18.18    0.84
   2   6  -5   17.38    0.93
  -2   6   5   17.56    0.86
  -1  -6   5    0.13    0.29
   1  -6  -5   -0.20    0.23
  -1  -6   5   -0.01    0.27
   1  -6  -5    0.04    0.15
  -1   6   5    0.15    0.12
   1   6  -5   -0.11    0.10
   1   6  -5   -0.11    0.11
  -1   6   5    0.15    0.14
   1   6  -5    0.06    0.11
   1   6  -5   -0.03    0.14
   0  -6   5    0.48    0.35
   0  -6   5    0.25    0.33
   0  -6  -5    0.78    0.25
   0   6   5    0.54    0.15
   0   6   5    0.64    0.13
   0   6  -5    0.90    0.14
   0   6  -5    0.61    0.15
   0   6  -5    0.61    0.17
   1  -6   5    5.95    0.58
  -1  -6  -5    7.08    0.48
   1  -6   5    4.72    0.62
  -1   6  -5    6.36    0.36
   1   6   5    6.91    0.41
   1   6   5    7.11    0.41
  -1   6  -5    6.33    0.41
   2  -6   5    0.74    0.39
  -2  -6  -5    0.82    0.24
   2  -6   5    1.04    0.41
  -2   6  -5    0.47    0.13
  -2   6  -5    0.59    0.13
   2   6   5    0.54    0.16
  -3  -6  -5    3.17    0.35
   3  -6   5    3.01    0.48
   3   6   5    3.37    0.27
  -3   6  -5    3.38    0.24
   4  -6   5   21.77    1.39
  -4  -6  -5   24.88    1.17
   4  -6   5   23.49    1.23
  -4   6  -5   22.80    1.04
   4   6   5   22.09    1.01
   4   6   5   23.84    1.12
  -4   6  -5   23.10    1.00
   4   6   5   23.90    1.07
  -5  -6  -5    2.52    0.32
  -5  -6  -5    3.34    0.36
   5  -6   5    3.35    0.48
   5  -6   5    2.66    0.40
  -5   6  -5    2.61    0.21
   5   6   5    2.73    0.26
   5   6   5    3.17    0.26
  -5   6  -5    2.50    0.21
   5   6   5    2.87    0.26
   6  -6   5   24.11    1.25
  -6  -6  -5   23.31    1.15
   6  -6   5   23.78    1.44
  -6  -6  -5   22.39    1.09
   6   6   5   22.56    1.13
  -6   6  -5   22.96    1.01
  -6   6  -5   24.18    1.05
   6   6   5   24.63    1.08
   7  -6   5    0.53    0.38
  -7  -6  -5    0.06    0.19
  -7  -6  -5    0.12    0.26
   7  -6   5   -0.29    0.32
   7   6   5    0.21    0.17
   7   6   5    0.01    0.16
  -7   6  -5    0.44    0.12
  -7   6  -5    0.33    0.12
  -8  -6  -5    0.81    0.20
   8  -6   5    0.17    0.29
   8  -6   5    0.57    0.36
  -8  -6  -5    0.21    0.23
  -8   6  -5    0.58    0.13
   8   6   5    0.47    0.17
   8   6   5    0.18    0.16
  -8   6  -5    0.63    0.13
   9  -6   5    1.06    0.34
  -9  -6  -5    1.24    0.24
  -9  -6  -5    1.15    0.27
   9  -6   5    0.77    0.32
  -9   6  -5    1.48    0.15
   9   6   5    1.83    0.21
   9   6   5    1.41    0.19
   9   6   5    1.34    0.19
  -9   6  -5    1.21    0.14
 -10  -6  -5   -0.29    0.18
 -10  -6  -5   -0.06    0.21
  10  -6   5    0.38    0.26
 -10   6  -5    0.26    0.10
  10   6   5    0.02    0.13
 -10   6  -5    0.00    0.09
  11  -6   5    3.41    0.35
 -11  -6  -5    3.95    0.33
 -11  -6  -5    4.38    0.29
 -11   6  -5    3.70    0.23
 -11   6  -5    4.25    0.23
  12  -6   5    0.70    0.20
 -12  -6  -5    0.64    0.14
 -12   6  -5    0.62    0.09
  13  -7  -5    0.33    0.15
  13  -7  -5    0.58    0.18
  13   7  -5    0.24    0.10
 -13   7   5    0.47    0.11
  13   7  -5    0.22    0.09
  13   7  -5    0.50    0.10
  12  -7  -5    0.84    0.18
  12  -7  -5    0.78    0.20
  12  -7  -5    0.37    0.19
  12   7  -5    0.39    0.12
  12   7  -5    0.47    0.12
  12   7  -5    0.79    0.12
  12   7  -5    0.38    0.11
 -12   7   5    0.65    0.14
  12   7  -5    0.37    0.10
  11  -7  -5    3.97    0.33
  11  -7  -5    3.52    0.34
 -11  -7   5    3.44    0.40
  11  -7  -5    3.80    0.30
  11  -7  -5    4.04    0.33
  11   7  -5    3.92    0.24
  11   7  -5    3.29    0.25
  11   7  -5    3.14    0.23
  11   7  -5    3.73    0.24
 -11   7   5    3.75    0.26
  11   7  -5    3.37    0.25
  10  -7  -5    2.75    0.30
 -10  -7   5    1.82    0.36
  10  -7  -5    2.01    0.28
  10  -7  -5    2.58    0.28
  10  -7  -5    3.25    0.31
  10   7  -5    2.26    0.20
  10   7  -5    2.46    0.20
  10   7  -5    2.69    0.21
 -10   7   5    2.66    0.23
  10   7  -5    2.60    0.22
  10   7  -5    2.38    0.21
   9  -7  -5    1.82    0.26
   9  -7  -5    1.60    0.26
   9  -7  -5    1.61    0.27
  -9  -7   5    1.09    0.35
   9  -7  -5    1.48    0.27
   9   7  -5    1.24    0.18
   9   7  -5    1.36    0.17
   9   7  -5    1.53    0.18
   9   7  -5    1.50    0.18
  -9   7   5    1.86    0.19
   9   7  -5    1.53    0.17
   8  -7  -5    1.03    0.26
  -8  -7   5    1.57    0.38
   8  -7  -5    0.61    0.24
   8  -7  -5    0.90    0.23
   8  -7  -5    1.20    0.25
   8   7  -5    0.93    0.17
   8   7  -5    0.75    0.15
  -8   7   5    1.25    0.18
   8   7  -5    0.87    0.16
   8   7  -5    1.08    0.16
   8   7  -5    1.08    0.16
  -8   7   5    0.83    0.18
   7  -7  -5    8.38    0.58
   7  -7  -5    8.94    0.56
  -7  -7   5    8.45    0.67
   7  -7  -5    8.86    0.53
   7   7  -5    8.84    0.47
   7   7  -5    8.73    0.47
   7   7  -5    9.59    0.48
   7   7  -5    8.61    0.45
   7   7  -5    8.29    0.48
  -7   7   5    9.19    0.48
  -7   7   5    8.73    0.49
   7   7  -5    8.62    0.44
   6  -7  -5    4.75    0.40
   6  -7  -5    5.00    0.41
  -6  -7   5    3.76    0.51
  -6   7   5    4.74    0.32
  -6   7   5    5.24    0.32
   6   7  -5    4.33    0.30
   6   7  -5    4.61    0.32
   6   7  -5    4.95    0.29
   6   7  -5    4.59    0.30
   6   7  -5    4.52    0.30
   6   7  -5    4.68    0.29
  -5  -7   5    1.88    0.43
   5  -7  -5    1.93    0.30
   5  -7  -5    2.43    0.29
   5   7  -5    2.32    0.20
   5   7  -5    2.55    0.21
  -5   7   5    2.54    0.23
   5   7  -5    2.17    0.20
   5   7  -5    2.01    0.23
   5   7  -5    2.39    0.21
  -5   7   5    2.16    0.23
   5   7  -5    2.17    0.20
   4  -7  -5    3.15    0.31
   4  -7  -5    3.04    0.33
  -4  -7   5    1.76    0.41
   4   7  -5    2.49    0.23
   4   7  -5    2.64    0.25
  -4   7   5    2.76    0.24
   4   7  -5    2.63    0.22
   4   7  -5    2.70    0.22
  -4   7   5    2.58    0.25
   4   7  -5    2.73    0.23
   4   7  -5    2.69    0.22
   4   7  -5    2.53    0.22
   3  -7  -5    6.40    0.44
   3  -7  -5    5.51    0.41
   3  -7  -5    5.26    0.44
  -3   7   5    6.06    0.37
   3   7  -5    5.61    0.35
   3   7  -5    6.14    0.34
  -3   7   5    5.06    0.35
   3   7  -5    5.77    0.33
   3   7  -5    5.43    0.35
   2  -7  -5   -0.22    0.20
   2  -7  -5    0.03    0.15
  -2  -7   5   -0.29    0.30
  -2  -7   5   -0.03    0.33
   2  -7  -5    0.26    0.26
  -2   7   5   -0.30    0.14
   2   7  -5   -0.10    0.14
   2   7  -5   -0.13    0.14
  -2   7   5    0.12    0.15
   2   7  -5    0.09    0.11
   1  -7  -5    3.67    0.35
   1  -7  -5    4.11    0.39
  -1  -7   5    4.26    0.47
  -1  -7   5    2.59    0.46
  -1   7   5    3.90    0.28
  -1   7   5    3.88    0.29
   1   7  -5    4.08    0.29
   1   7  -5    4.32    0.27
   1   7  -5    4.11    0.26
   0  -7   5    0.75    0.37
   0  -7  -5    1.42    0.29
   0  -7  -5    0.84    0.24
   0   7   5    0.62    0.17
   0   7  -5    0.83    0.14
   0   7  -5    0.86    0.18
   0   7  -5    1.07    0.14
   0   7   5    0.91    0.17
  -1  -7  -5    4.50    0.36
   1  -7   5    3.48    0.47
  -1  -7  -5    4.51    0.40
  -1   7  -5    4.48    0.32
   1   7   5    4.05    0.30
  -1   7  -5    4.62    0.29
  -1   7  -5    4.47    0.27
   1   7   5    3.83    0.31
   2  -7   5   -0.19    0.34
  -2  -7  -5    0.33    0.19
  -2  -7  -5   -0.08    0.24
  -2   7  -5    0.23    0.16
  -2   7  -5   -0.10    0.12
   2   7   5    0.13    0.15
  -2   7  -5    0.13    0.11
   2   7   5    0.39    0.16
  -3  -7  -5    0.70    0.27
   3  -7   5    0.62    0.38
   3  -7   5    0.71    0.39
  -3   7  -5    0.61    0.14
   3   7   5    0.93    0.18
  -3   7  -5    0.91    0.15
   3   7   5    0.73    0.18
  -4  -7  -5    4.31    0.41
  -4  -7  -5    4.38    0.38
   4  -7   5    4.49    0.53
   4   7   5    4.30    0.31
  -4   7  -5    4.36    0.27
   4   7   5    3.68    0.29
  -4   7  -5    4.12    0.26
  -5  -7  -5    5.11    0.42
   5  -7   5    4.81    0.44
  -5  -7  -5    5.13    0.40
   5  -7   5    4.60    0.53
   5   7   5    4.88    0.35
   5   7   5    5.17    0.33
  -5   7  -5    5.72    0.30
  -5   7  -5    4.52    0.30
  -6  -7  -5    0.38    0.25
  -6  -7  -5    0.25    0.20
   6  -7   5    0.34    0.32
   6  -7   5    0.28    0.27
   6   7   5    0.50    0.15
  -6   7  -5    0.39    0.12
  -6   7  -5    0.30    0.12
   6   7   5    0.39    0.17
  -7  -7  -5    0.32    0.23
  -7  -7  -5    0.00    0.18
   7  -7   5    0.39    0.26
   7  -7   5    0.11    0.30
  -7   7  -5    0.02    0.10
  -7   7  -5    0.21    0.11
   7   7   5    0.40    0.15
   7   7   5   -0.03    0.14
   8  -7   5    0.43    0.25
  -8  -7  -5    0.85    0.19
   8  -7   5    1.00    0.30
  -8  -7  -5    0.78    0.22
  -8   7  -5    0.63    0.12
   8   7   5    0.68    0.15
   8   7   5    0.64    0.16
  -8   7  -5    0.57    0.11
   9  -7   5    2.15    0.31
  -9  -7  -5    1.52    0.22
   9  -7   5    1.89    0.26
   9   7   5    1.66    0.17
   9   7   5    1.49    0.18
  -9   7  -5    1.74    0.14
  -9   7  -5    1.52    0.15
  10  -7   5    0.16    0.18
 -10  -7  -5    0.20    0.15
  10   7   5    0.15    0.11
 -10   7  -5    0.13    0.08
 -11  -7  -5    1.09    0.15
  11  -7   5    0.90    0.17
  12  -8  -5   -0.01    0.12
  12   8  -5    0.00    0.07
  12   8  -5   -0.02    0.07
  11  -8  -5    0.00    0.13
  11   8  -5   -0.10    0.08
  11   8  -5   -0.10    0.08
 -11   8   5   -0.19    0.08
  11   8  -5   -0.20    0.08
  10  -8  -5    2.05    0.22
 -10  -8   5    2.16    0.32
  10  -8  -5    2.05    0.25
  10   8  -5    2.14    0.16
  10   8  -5    1.68    0.16
  10   8  -5    1.80    0.16
 -10   8   5    2.08    0.17
  10   8  -5    1.98    0.16
  -9  -8   5    3.53    0.39
   9  -8  -5    3.49    0.28
   9  -8  -5    3.80    0.32
   9   8  -5    3.15    0.21
   9   8  -5    3.56    0.24
  -9   8   5    3.76    0.25
   9   8  -5    3.24    0.23
   9   8  -5    3.25    0.22
  -9   8   5    3.44    0.24
   9   8  -5    3.39    0.23
   8  -8  -5    0.77    0.20
  -8  -8   5    0.14    0.27
   8  -8  -5    0.51    0.21
   8  -8  -5    0.42    0.19
   8   8  -5    0.72    0.13
   8   8  -5    0.60    0.13
   8   8  -5    0.76    0.13
   8   8  -5    0.60    0.13
  -8   8   5    0.91    0.15
  -8   8   5    0.47    0.14
   8   8  -5    0.58    0.14
   7  -8  -5    3.52    0.31
  -7  -8   5    3.44    0.36
   7  -8  -5    3.01    0.30
  -7  -8   5    2.19    0.38
   7   8  -5    2.74    0.22
   7   8  -5    3.20    0.23
   7   8  -5    3.09    0.22
  -7   8   5    3.02    0.24
   7   8  -5    2.65    0.22
  -7   8   5    2.97    0.23
   7   8  -5    3.04    0.22
   6  -8  -5    0.06    0.18
  -6  -8   5   -0.22    0.26
   6  -8  -5    0.09    0.20
  -6  -8   5   -0.01    0.29
   6   8  -5    0.12    0.12
   6   8  -5    0.08    0.11
   6   8  -5   -0.05    0.12
   6   8  -5   -0.15    0.12
  -6   8   5   -0.06    0.13
  -6   8   5    0.19    0.14
   5  -8  -5    1.52    0.24
   5  -8  -5    1.84    0.27
  -5  -8   5    1.64    0.36
  -5  -8   5    1.67    0.32
  -5   8   5    2.08    0.20
  -5   8   5    1.62    0.19
   5   8  -5    1.58    0.17
   5   8  -5    1.36    0.17
   5   8  -5    1.49    0.18
   5   8  -5    1.47    0.17
  -4  -8   5    1.06    0.30
   4  -8  -5    1.57    0.23
   4  -8  -5    1.08    0.25
  -4  -8   5    1.23    0.35
  -4   8   5    1.59    0.18
   4   8  -5    1.33    0.16
  -4   8   5    1.02    0.17
   4   8  -5    1.45    0.16
   4   8  -5    1.34    0.18
  -3  -8   5    2.36    0.37
   3  -8  -5    3.26    0.30
  -3  -8   5    3.24    0.42
   3  -8  -5    3.67    0.33
  -3   8   5    2.99    0.26
   3   8  -5    3.23    0.23
   3   8  -5    3.30    0.24
  -3   8   5    3.21    0.24
   3   8  -5    3.21    0.25
   2  -8  -5    0.68    0.23
  -2  -8   5    0.75    0.30
   2  -8  -5    1.17    0.26
  -2  -8   5    0.74    0.33
   2   8  -5    0.83    0.14
   2   8  -5    0.94    0.15
  -2   8   5    1.02    0.18
  -2   8   5    1.09    0.17
   1  -8  -5    0.31    0.21
  -1  -8   5    0.06    0.31
  -1  -8   5    0.47    0.27
  -1  -8   5    0.39    0.27
   1  -8  -5   -0.17    0.22
   1   8  -5    0.00    0.11
  -1   8   5    0.22    0.15
   1   8  -5    0.08    0.12
  -1   8   5    0.06    0.14
   0  -8  -5    0.75    0.23
   0  -8  -5    0.63    0.24
   0  -8   5    1.05    0.30
   0  -8   5    1.07    0.31
   0   8   5    0.83    0.16
   0   8  -5    1.01    0.15
   0   8   5    0.62    0.16
   0   8  -5    0.82    0.14
  -1  -8  -5    0.22    0.18
  -1  -8  -5    0.51    0.25
   1  -8   5    0.40    0.28
   1  -8   5    0.23    0.28
   1   8   5    0.26    0.15
  -1   8  -5    0.30    0.12
  -1   8  -5    0.40    0.13
   1   8   5    0.32    0.15
   2  -8   5    1.16    0.31
  -2  -8  -5    1.28    0.26
  -2  -8  -5    1.10    0.20
   2  -8   5    0.97    0.31
  -2   8  -5    1.27    0.15
   2   8   5    1.04    0.17
   2   8   5    1.40    0.18
  -2   8  -5    1.07    0.14
  -3  -8  -5    2.88    0.30
   3  -8   5    2.03    0.35
  -3  -8  -5    2.98    0.25
   3  -8   5    2.66    0.36
  -3   8  -5    2.43    0.20
   3   8   5    2.21    0.21
   3   8   5    2.41    0.22
  -3   8  -5    2.33    0.19
   4  -8   5   -0.16    0.24
  -4  -8  -5    0.06    0.20
   4  -8   5    0.61    0.27
   4   8   5    0.16    0.13
   4   8   5    0.12    0.12
  -4   8  -5    0.32    0.11
   5  -8   5    1.17    0.28
  -5  -8  -5    0.98    0.21
  -5  -8  -5    0.93    0.24
   5   8   5    0.72    0.15
   5   8   5    0.84    0.16
  -5   8  -5    0.93    0.13
  -6  -8  -5    8.82    0.52
  -6  -8  -5   10.02    0.52
   6  -8   5    9.53    0.64
  -6   8  -5    8.48    0.45
   6   8   5    9.34    0.46
   6   8   5    9.07    0.49
  -7  -8  -5    0.77    0.19
   7  -8   5    0.55    0.23
   7  -8   5    0.55    0.19
  -7  -8  -5    0.35    0.16
   7   8   5    0.39    0.12
  -7   8  -5    0.62    0.10
   7   8   5    0.26    0.12
  -8  -8  -5    0.33    0.16
   8  -8   5    0.13    0.15
   8   8   5    0.26    0.10
  -8   8  -5    0.30    0.09
  -9  -8  -5    0.54    0.14
   9  -8   5    0.63    0.14
  -9   9   5    4.00    0.22
   9   9  -5    4.03    0.21
   8  -9  -5    1.26    0.17
  -8   9   5    1.42    0.13
   8   9  -5    1.31    0.12
   8   9  -5    1.33    0.12
   8   9  -5    1.25    0.11
  -7  -9   5    1.79    0.29
   7  -9  -5    2.72    0.24
   7   9  -5    2.49    0.17
   7   9  -5    2.31    0.16
  -7   9   5    2.46    0.18
   7   9  -5    2.29    0.18
   7   9  -5    2.48    0.16
  -6  -9   5    1.07    0.27
  -6  -9   5    1.20    0.22
   6  -9  -5    1.36    0.20
   6  -9  -5    1.35    0.20
  -6   9   5    1.50    0.15
  -6   9   5    1.10    0.15
   6   9  -5    1.28    0.14
   6   9  -5    1.51    0.14
   6   9  -5    1.27    0.13
   5  -9  -5    1.61    0.22
   5  -9  -5    1.58    0.20
  -5  -9   5    1.44    0.24
  -5  -9   5    1.53    0.29
   5   9  -5    1.70    0.15
   5   9  -5    1.56    0.15
  -5   9   5    1.38    0.17
   5   9  -5    1.80    0.15
  -5   9   5    1.45    0.15
  -4  -9   5    1.87    0.28
   4  -9  -5    2.46    0.26
   4  -9  -5    2.54    0.24
  -4  -9   5    1.75    0.31
  -4   9   5    2.46    0.19
   4   9  -5    2.64    0.18
   4   9  -5    2.31    0.18
  -4   9   5    2.40    0.21
   4   9  -5    2.78    0.19
  -3  -9   5    1.91    0.30
  -3  -9   5    2.35    0.29
   3  -9  -5    1.53    0.22
  -3   9   5    1.67    0.18
  -3   9   5    1.69    0.17
   3   9  -5    1.37    0.15
   3   9  -5    1.61    0.16
  -2  -9   5    3.12    0.36
  -2  -9   5    2.64    0.32
   2  -9  -5    2.96    0.28
   2   9  -5    3.58    0.22
  -2   9   5    3.31    0.23
  -2   9   5    2.82    0.23
   1  -9  -5    4.75    0.33
  -1  -9   5    3.92    0.37
   1  -9  -5    4.25    0.34
  -1   9   5    4.22    0.28
  -1   9   5    4.38    0.27
   1   9  -5    3.99    0.26
   0  -9  -5   -0.02    0.17
   0  -9   5   -0.15    0.19
   0  -9   5   -0.36    0.19
   0  -9  -5    0.04    0.15
   0   9   5    0.07    0.12
   0   9  -5   -0.02    0.09
   0   9   5   -0.04    0.12
  -1  -9  -5    1.68    0.23
   1  -9   5    1.45    0.26
   1  -9   5    1.55    0.26
  -1  -9  -5    1.91    0.20
  -1   9  -5    1.77    0.16
   1   9   5    1.74    0.17
   1   9   5    1.77    0.18
   2  -9   5    1.47    0.25
   2  -9   5    1.57    0.25
  -2  -9  -5    1.62    0.23
  -2  -9  -5    1.80    0.19
   2   9   5    1.76    0.16
  -2   9  -5    2.06    0.16
   2   9   5    1.78    0.18
   3  -9   5    4.23    0.35
   3  -9   5    4.69    0.38
  -3  -9  -5    5.03    0.34
   3   9   5    4.52    0.29
   3   9   5    4.68    0.27
  -3   9  -5    4.65    0.27
  -4  -9  -5    1.92    0.21
   4  -9   5    1.77    0.25
   4  -9   5    2.02    0.23
   4   9   5    1.77    0.17
  -4   9  -5    1.96    0.15
   4   9   5    1.74    0.16
   5   9   5    1.34    0.13
   6   9   5    0.23    0.08
   7   9   5    1.43    0.12
   5 -10  -5    0.57    0.11
  -5 -10   5    0.55    0.13
  -5  10   5    0.77    0.10
  -4 -10   5    0.19    0.12
   4 -10  -5   -0.01    0.10
  -4  10   5    0.15    0.08
  -3 -10   5    0.56    0.14
   3 -10  -5    0.41    0.11
  -3  10   5    0.61    0.10
  -2 -10   5    0.52    0.14
   2 -10  -5    0.63    0.12
  -2  10   5    0.30    0.09
  -1 -10   5    0.41    0.14
   1 -10  -5    0.60    0.12
  -1  10   5    0.45    0.09
   0 -10   5    0.03    0.12
   0 -10  -5   -0.12    0.09
   0  10   5   -0.10    0.07
   1 -10   5    2.33    0.20
  -1 -10  -5    2.03    0.16
   1  10   5    2.47    0.15
   2 -10   5    1.02    0.14
  -2 -10  -5    1.37    0.12
   2  10   5    1.21    0.11
  18   0  -6    0.25    0.15
  18   0  -6    0.50    0.14
  17   0  -6   -0.02    0.18
  17   0  -6    0.27    0.18
  17   0  -6    0.19    0.16
  16   0  -6   -0.06    0.17
  16   0  -6    0.11    0.19
  16   0  -6    0.09    0.19
  16   0  -6   -0.14    0.16
  15   0  -6    0.08    0.19
  15   0  -6   -0.03    0.20
  15   0  -6    0.05    0.20
  15   0  -6   -0.09    0.16
  14   0  -6    1.82    0.25
  14   0  -6    1.87    0.26
  14   0  -6    2.04    0.23
  14   0  -6    1.68    0.25
  13   0  -6    0.27    0.19
  13   0  -6    0.04    0.14
  13   0  -6   -0.03    0.17
  13   0  -6   -0.12    0.19
  12   0  -6   24.36    1.11
  12   0  -6   24.89    1.19
  11   0  -6    0.24    0.14
  11   0  -6   -0.21    0.11
 -11   0   6   -0.04    0.19
  11   0  -6    0.31    0.16
  11   0  -6   -0.07    0.13
  10   0  -6    9.01    0.50
 -10   0   6    9.22    0.56
  10   0  -6    9.18    0.45
  10   0  -6    8.44    0.49
  10   0  -6    8.63    0.49
   9   0  -6    0.20    0.11
   9   0  -6   -0.05    0.13
   9   0  -6    0.33    0.13
  -9   0   6    0.02    0.15
   9   0  -6   -0.04    0.07
   8   0  -6   29.77    1.72
   8   0  -6   29.06    1.37
  -8   0   6   30.11    1.47
  -7   0   6   -0.13    0.10
   7   0  -6   -0.04    0.09
   7   0  -6    0.00    0.07
   7   0  -6    0.01    0.09
  -6   0   6    0.35    0.10
   6   0  -6    0.41    0.09
   6   0  -6    0.44    0.11
   6   0  -6    0.37    0.09
   5   0  -6    0.03    0.08
  -5   0   6    0.06    0.08
   5   0  -6    0.00    0.07
   5   0  -6    0.01    0.10
  -4   0   6    0.17    0.08
   4   0  -6    0.34    0.07
   4   0  -6    0.25    0.09
   4   0  -6    0.28    0.12
  -3   0   6    0.16    0.08
   3   0  -6    0.04    0.09
   3   0  -6    0.11    0.10
   3   0  -6    0.02    0.05
   2   0  -6    8.67    0.50
   2   0  -6    8.98    0.55
  -2   0   6    8.66    0.44
   1   0  -6   -0.04    0.09
   1   0  -6   -0.04    0.09
  -1   0   6    0.06    0.10
   0   0   6    5.07    0.29
   0   0  -6    4.97    0.32
   0   0   6    4.75    0.35
   1   0   6    0.00    0.11
   1   0   6    0.55    0.15
  -1   0  -6    0.15    0.11
   2   0   6  220.71   12.06
   2   0   6  209.48    9.55
  -2   0  -6  220.59   10.93
   3   0   6   -0.02    0.10
   3   0   6   -0.01    0.15
  -3   0  -6    0.08    0.13
   4   0   6   40.47    2.37
  -4   0  -6   41.61    2.13
   4   0   6   40.23    1.88
  -5   0  -6    0.04    0.14
  -5   0  -6    0.02    0.12
   5   0   6   -0.07    0.12
   5   0   6    0.30    0.21
  -6   0  -6   74.53    3.40
  -6   0  -6   84.17    4.00
   6   0   6   74.17    3.51
   6   0   6   77.41    3.61
   7   0   6    0.42    0.22
   7   0   6    0.06    0.12
  -7   0  -6    0.13    0.16
  -7   0  -6   -0.05    0.14
  -8   0  -6    1.08    0.23
   8   0   6    1.75    0.30
   8   0   6    1.85    0.22
   9   0   6    0.10    0.26
  -9   0  -6    0.20    0.21
  10   0   6    1.78    0.32
 -10   0  -6    2.12    0.26
  10   0   6    2.22    0.33
  10   0   6    2.12    0.31
  11   0   6    0.19    0.24
  11   0   6    0.20    0.24
 -11   0  -6   -0.28    0.17
  11   0   6    0.04    0.24
 -12   0  -6   14.33    0.75
  12   0   6   15.16    0.78
  12   0   6   14.12    0.76
  12   0   6   15.53    0.87
  13   0   6   -0.11    0.19
  13   0   6    0.05    0.20
 -13   0  -6    0.14    0.14
  13   0   6   -0.05    0.20
  14   0   6    7.25    0.49
 -14   0  -6    8.40    0.44
 -14   0  -6    8.55    0.41
  14   0   6    8.05    0.46
 -15   0  -6   -0.01    0.08
  15   0   6   -0.02    0.12
  18  -1  -6    0.21    0.14
  18  -1  -6    0.22    0.15
  18   1  -6   -0.25    0.12
  17  -1  -6    0.07    0.18
  17  -1  -6   -0.01    0.16
  17  -1  -6    0.16    0.18
  17   1  -6    0.16    0.17
  17   1  -6    0.14    0.17
  17   1  -6   -0.16    0.15
  16  -1  -6    0.56    0.21
  16  -1  -6    0.82    0.20
  16  -1  -6    1.04    0.23
  16  -1  -6    1.13    0.22
  16   1  -6    0.97    0.21
  16   1  -6    1.09    0.19
  16   1  -6    1.11    0.22
  15  -1  -6    7.31    0.44
  15  -1  -6    6.94    0.45
  15  -1  -6    6.65    0.45
  15  -1  -6    7.35    0.48
  15  -1  -6    6.80    0.48
  15   1  -6    7.34    0.43
  15   1  -6    7.10    0.44
  15   1  -6    7.36    0.46
  15   1  -6    6.83    0.46
  14  -1  -6    0.00    0.19
  14  -1  -6   -0.18    0.16
  14  -1  -6    0.25    0.20
  14  -1  -6    0.05    0.19
  14  -1  -6    0.30    0.21
  14   1  -6    0.10    0.16
  14   1  -6    0.16    0.21
  14   1  -6    0.03    0.18
  14   1  -6   -0.08    0.19
  13  -1  -6   44.84    1.92
  13  -1  -6   43.64    2.05
  13  -1  -6   44.94    2.12
  13  -1  -6   42.90    1.96
  13  -1  -6   43.80    1.98
  13   1  -6   44.43    1.98
  13   1  -6   45.68    2.04
  13   1  -6   44.27    1.88
  13   1  -6   45.87    1.94
  12  -1  -6    4.44    0.35
  12  -1  -6    5.10    0.32
  12  -1  -6    4.71    0.36
  12  -1  -6    5.61    0.37
  12   1  -6    4.97    0.33
  12   1  -6    4.66    0.35
  11  -1  -6   30.20    1.33
  11  -1  -6   29.64    1.48
  11  -1  -6   31.74    1.43
  11  -1  -6   29.20    1.46
 -11  -1   6   31.81    1.60
  11   1  -6   30.78    1.42
  11   1  -6   31.43    1.35
  10  -1  -6    1.64    0.18
  10  -1  -6    1.58    0.19
 -10  -1   6    2.07    0.24
  10  -1  -6    1.70    0.20
 -10   1   6    1.34    0.23
  10   1  -6    1.80    0.19
  10   1  -6    1.85    0.19
   9  -1  -6    2.27    0.23
  -9  -1   6    2.22    0.28
   9  -1  -6    2.52    0.21
   9  -1  -6    2.32    0.21
   9  -1  -6    2.05    0.18
   9   1  -6    1.89    0.19
   9   1  -6    2.09    0.19
   9   1  -6    2.13    0.20
   9   1  -6    2.46    0.20
  -9   1   6    2.36    0.25
   9   1  -6    2.19    0.17
  -8  -1   6    0.14    0.16
   8  -1  -6    0.08    0.09
   8  -1  -6    0.17    0.12
   8  -1  -6   -0.05    0.08
   8  -1  -6    0.05    0.12
   8   1  -6    0.04    0.10
   8   1  -6    0.03    0.08
  -8   1   6    0.16    0.15
  -7  -1   6    4.56    0.34
   7  -1  -6    4.13    0.32
   7  -1  -6    4.23    0.26
   7   1  -6    4.70    0.29
  -7   1   6    4.24    0.30
  -7   1   6    4.35    0.27
   7   1  -6    4.66    0.25
   7   1  -6    4.16    0.29
   6  -1  -6    9.01    0.52
  -6  -1   6    9.20    0.47
  -6  -1   6    9.56    0.60
   6  -1  -6    9.35    0.59
  -6   1   6    9.27    0.51
   6   1  -6    8.95    0.53
   6   1  -6   10.06    0.46
  -6   1   6    8.61    0.47
   6   1  -6    9.89    0.50
   5  -1  -6   56.52    3.17
   5  -1  -6   53.84    2.86
  -5  -1   6   57.68    3.18
  -5  -1   6   56.50    2.50
   5   1  -6   58.44    2.66
   5   1  -6   54.18    2.87
  -5   1   6   56.14    2.52
  -4  -1   6    7.21    0.36
   4  -1  -6    6.85    0.47
  -4  -1   6    7.37    0.48
   4  -1  -6    6.99    0.42
   4   1  -6    7.83    0.39
   4   1  -6    7.21    0.42
  -4   1   6    7.15    0.38
  -3  -1   6    1.31    0.11
   3  -1  -6    1.45    0.14
   3  -1  -6    1.22    0.15
  -3  -1   6    1.54    0.18
   3   1  -6    1.45    0.13
   3   1  -6    1.51    0.15
  -3   1   6    1.40    0.13
   2  -1  -6   49.50    2.59
   2  -1  -6   49.88    2.85
  -2  -1   6   51.08    2.87
  -2  -1   6   51.02    2.25
   2   1  -6   51.20    2.59
  -2   1   6   50.76    2.27
   2   1  -6   51.21    2.39
  -1  -1   6    0.42    0.09
   1  -1  -6    0.30    0.10
   1  -1  -6    0.38    0.12
  -1  -1   6    0.36    0.13
   1   1  -6    0.37    0.10
  -1   1   6    0.33    0.10
   1   1  -6    0.32    0.10
   0  -1  -6   14.40    0.76
   0  -1  -6   13.44    0.81
   0  -1   6   12.80    0.83
   0  -1   6   14.02    0.64
   0   1  -6   13.28    0.67
   0   1   6   13.11    0.66
   0   1  -6   13.95    0.74
   1  -1   6    0.27    0.17
  -1  -1  -6   -0.05    0.15
  -1  -1  -6    0.10    0.10
   1  -1   6    0.07    0.09
   1   1   6    0.15    0.11
  -1   1  -6    0.19    0.08
  -1   1  -6    0.02    0.09
   2  -1   6   27.76    1.28
   2  -1   6   27.59    1.65
  -2  -1  -6   27.64    1.49
  -2   1  -6   29.25    1.35
   2   1   6   25.88    1.30
  -2   1  -6   28.85    1.46
   2   1   6   28.03    1.61
   3  -1   6   27.57    1.66
   3  -1   6   25.91    1.27
  -3  -1  -6   28.07    1.49
  -3   1  -6   29.69    1.35
   3   1   6   28.14    1.61
   3   1   6   25.97    1.30
  -3   1  -6   28.21    1.46
   4  -1   6    1.10    0.14
   4  -1   6    1.34    0.26
  -4  -1  -6    1.43    0.20
  -4   1  -6    1.71    0.17
   4   1   6    1.15    0.18
  -4   1  -6    1.54    0.16
  -5  -1  -6   28.57    1.48
   5  -1   6   31.14    1.49
   5  -1   6   31.82    1.58
  -5  -1  -6   32.91    1.74
  -5   1  -6   34.65    1.70
   5   1   6   31.11    1.52
  -5   1  -6   33.27    1.59
   5   1   6   33.34    1.58
  -5   1  -6   31.86    1.46
  -6  -1  -6    0.35    0.20
   6  -1   6    0.64    0.12
   6  -1   6    0.33    0.19
  -6  -1  -6    0.53    0.16
   6   1   6    0.33    0.16
  -6   1  -6    0.53    0.15
  -6   1  -6    0.55    0.15
  -6   1  -6    0.43    0.13
   6   1   6    0.41    0.23
   7  -1   6    1.98    0.19
  -7  -1  -6    2.03    0.24
  -7  -1  -6    1.37    0.24
   7  -1   6    1.64    0.29
  -7   1  -6    1.97    0.23
   7   1   6    1.46    0.28
   7   1   6    1.22    0.18
   7   1   6    1.42    0.20
  -7   1  -6    1.48    0.19
  -8  -1  -6    0.67    0.24
   8  -1   6    0.95    0.17
  -8  -1  -6    0.62    0.22
   8  -1   6    0.81    0.26
   8   1   6    0.66    0.16
   8   1   6    0.59    0.18
   8   1   6    0.59    0.26
  -8   1  -6    0.84    0.19
   9  -1   6    1.32    0.29
  -9  -1  -6    1.37    0.25
   9  -1   6    1.04    0.30
   9   1   6    1.09    0.18
  -9   1  -6    0.93    0.18
  -9   1  -6    1.16    0.21
   9   1   6    0.39    0.26
   9   1   6    0.98    0.26
 -10  -1  -6    4.42    0.37
  10  -1   6    3.77    0.43
  10  -1   6    3.95    0.36
  10  -1   6    4.26    0.39
  10   1   6    3.58    0.35
  10   1   6    4.05    0.39
 -10   1  -6    4.54    0.31
 -10   1  -6    4.85    0.33
  10   1   6    3.86    0.30
  10   1   6    4.33    0.41
  11  -1   6   27.48    1.31
  11  -1   6   28.55    1.32
  11  -1   6   28.04    1.50
 -11  -1  -6   27.10    1.36
  11   1   6   27.65    1.35
  11   1   6   28.91    1.33
  11   1   6   27.83    1.28
 -11   1  -6   29.38    1.33
  11   1   6   31.02    1.48
 -12  -1  -6    0.60    0.19
  12  -1   6    0.65    0.27
  12  -1   6    0.60    0.22
  12  -1   6    0.68    0.23
  12   1   6    0.24    0.22
  12   1   6    0.26    0.22
  12   1   6    0.76    0.24
 -12   1  -6    0.33    0.15
 -13  -1  -6    2.29    0.24
  13  -1   6    2.65    0.27
  13  -1   6    2.61    0.31
 -13   1  -6    2.36    0.21
  13   1   6    2.82    0.29
  13   1   6    3.35    0.29
 -13   1  -6    2.62    0.22
  13   1   6    2.68    0.29
 -14  -1  -6    0.36    0.14
  14  -1   6    0.28    0.18
  14  -1   6    0.48    0.17
  14   1   6    0.46    0.17
 -14   1  -6    0.33    0.11
  14   1   6    0.54    0.17
 -15  -1  -6    0.32    0.09
  15  -1   6   -0.08    0.12
 -15   1  -6    0.05    0.07
  15   1   6    0.20    0.12
  18  -2  -6    0.46    0.14
  18  -2  -6    0.42    0.16
  18   2  -6    0.34    0.12
  17  -2  -6    1.03    0.20
  17  -2  -6    0.78    0.20
  17  -2  -6    0.70    0.19
  17   2  -6    0.52    0.16
  17   2  -6    0.52    0.16
  16  -2  -6    0.80    0.22
  16  -2  -6    0.76    0.21
  16  -2  -6    0.58    0.21
  16  -2  -6    0.62    0.20
  16   2  -6    0.44    0.17
[truncated: 456,519 more chars]
