# Supplementary material for: Crystallographic workshops – a primer and perspective from Whitworth University’s Summer Crystallography Institute
Source: Acta Crystallogr E Crystallogr Commun. 2026 Feb 3;82(Pt 3):313–9. doi: 10.1107/S2056989026000939 (PMC12961664; doi:10.1107/S2056989026000939)
Supplement: Supplementary file 1 [file e-82-00313-sup2.zip › Practice Data Sets/SCI16/SCI16.ins]

TITL SCI16 P2/n
REM P. Baures, Florida State Univ. Panama City USA
CELL 1.54178 15.3454 8.8729 15.6341 90.000 104.334 90.000
ZERR 4.0000 0.0002 0.0001 0.0002 0.000 0.001 0.000
LATT 1
SYMM 0.5-X, 0.5+Y, 0.5-Z
SFAC C H N O
UNIT 84 108 20 16
TREF 100
HKLF 4
