# Supplementary material for: Crystallographic workshops – a primer and perspective from Whitworth University’s Summer Crystallography Institute
Source: Acta Crystallogr E Crystallogr Commun. 2026 Feb 3;82(Pt 3):313–9. doi: 10.1107/S2056989026000939 (PMC12961664; doi:10.1107/S2056989026000939)
Supplement: Supplementary file 1 [file e-82-00313-sup2.zip › Practice Data Sets/SCI17/SCI17.hkl]

   1   0   0  160.88    4.00
  -1   0   0  151.18    4.70
  -1   0   0  152.28    4.10
   1   0   0  154.58    4.40
  -2   0   0    6.30    0.50
   2   0   0    7.50    0.70
   2   0   0    7.10    0.50
  -2   0   0    7.40    0.70
   3   0   0   -0.70    0.50
  -3   0   0   -0.70    0.50
  -3   0   0   -1.00    0.30
   4   0   0  311.07    8.40
   4   0   0  318.67    9.30
  -4   0   0  307.57   10.00
  -4   0   0  303.37    8.40
   5   0   0  864.51   24.10
   5   0   0  850.31   22.20
  -5   0   0  860.41   26.10
  -5   0   0  838.32   22.50
   6   0   0  226.68    6.80
  -6   0   0  232.58    8.20
   6   0   0  226.98    7.60
   7   0   0  238.08    6.10
  -7   0   0  236.58    5.90
   7   0   0  233.18    7.40
   7   0   0  249.68    6.90
  -7   0   0  257.77    9.00
   7   0   0  244.28    8.40
   8   0   0    3.00    1.40
   8   0   0    2.00    1.00
   8   0   0    2.10    0.80
   8   0   0    0.70    1.20
  -8   0   0    2.10    1.30
  -8   0   0    3.20    0.70
  -9   0   0   83.49    2.60
   9   0   0   84.69    2.70
   9   0   0   80.89    3.60
   9   0   0   84.49    3.80
   9   0   0   81.79    4.50
  -9   0   0   84.19    4.70
 -10   0   0  466.45   10.90
  10   0   0  452.05   11.10
  10   0   0  459.35   13.40
  10   0   0  459.85   11.30
  10   0   0  460.25   12.40
  10   0   0  456.95   11.90
  10   0   0  450.55   11.60
  11   0   0   15.40    1.90
  11   0   0   14.80    2.20
  11   0   0   14.90    1.60
  11   0   0   13.70    1.10
 -11   0   0   15.50    1.10
  12   0   0    7.20    0.90
  12   0   0    7.20    1.50
  12   0   0    6.40    1.10
 -12   0   0    7.10    0.80
  13   0   0    1.00    0.80
  13   0   0    1.40    0.60
  13   0   0    1.40    1.30
 -13   0   0    3.40    0.60
   0  -1   0   -5.50    0.30
   0  -1   0   -6.00    0.50
   0  -1   0   -5.60    0.40
   0   1   0   -6.00    0.30
   1  -1   0    5.40    0.50
   1  -1   0    4.80    0.60
   1  -1   0    4.90    0.60
   1  -1   0    5.80    0.60
  -1  -1   0    5.30    0.50
  -1  -1   0    4.80    0.60
   1   1   0    5.60    0.60
   1   1   0    5.60    0.60
   2  -1   0    4.50    0.50
  -2  -1   0    3.90    0.60
   2  -1   0    5.20    0.50
  -2  -1   0    4.60    0.60
   2  -1   0    5.30    0.50
   2  -1   0    4.90    0.70
   2   1   0    4.50    0.60
   2   1   0    4.50    0.60
  -3  -1   0 1119.69   32.90
   3  -1   0 1130.59   28.30
   3  -1   0 1148.19   30.40
  -3  -1   0 1130.09   29.10
   3   1   0 1144.19   30.30
   3   1   0  967.70   28.50
  -3   1   0 1122.29   28.80
  -3   1   0 1116.99   33.10
   4  -1   0   65.59    2.70
  -4  -1   0   62.09    2.40
   4  -1   0   62.79    2.20
   4   1   0   58.89    2.60
   4   1   0   59.29    2.60
  -4   1   0   63.09    2.10
  -4   1   0   62.49    2.80
   5  -1   0  179.18    6.10
   5  -1   0  178.98    5.30
  -5  -1   0  176.88    5.50
  -5  -1   0  169.98    6.30
   5   1   0  176.68    5.60
  -5   1   0  177.88    6.50
   5   1   0  176.98    6.00
  -6  -1   0  248.78    8.80
   6  -1   0  259.37    8.40
  -6   1   0  254.07    9.10
   6   1   0  243.38    7.60
   6   1   0  255.77    8.30
   7  -1   0    3.50    1.20
   7  -1   0    3.60    0.80
   7  -1   0    6.80    1.20
  -7  -1   0    6.30    1.30
  -7  -1   0    4.70    0.70
   7  -1   0    4.90    0.70
   7  -1   0    4.40    1.20
   7   1   0    4.60    1.10
   7   1   0    3.60    0.90
  -7   1   0    4.40    1.20
   7   1   0    4.20    1.20
   8  -1   0   32.90    2.30
   8  -1   0   32.60    1.50
  -8  -1   0   33.00    2.60
   8  -1   0   37.40    2.20
  -8  -1   0   34.20    1.50
   8  -1   0   27.20    2.40
   8  -1   0   34.20    1.40
   8   1   0   33.20    1.60
  -8   1   0   34.50    2.70
   8   1   0   32.40    2.50
   8   1   0   30.40    2.00
   9  -1   0   44.00    2.70
  -9  -1   0   40.00    1.70
  -9  -1   0   43.20    3.30
   9  -1   0   41.60    2.80
   9  -1   0   40.10    1.90
   9   1   0   42.00    2.50
   9   1   0   40.00    3.20
   9   1   0   40.20    1.90
   9   1   0   45.60    2.40
  -9   1   0   41.40    1.70
  10  -1   0   40.10    2.70
  10  -1   0   43.10    2.20
 -10  -1   0   40.00    1.70
  10  -1   0   47.80    3.00
  10  -1   0   42.50    2.30
  10  -1   0   42.50    1.80
  10   1   0   44.60    2.40
  10   1   0   40.00    1.80
 -10   1   0   44.10    1.80
  10   1   0   42.60    1.90
  10   1   0   42.20    2.70
  11  -1   0    8.90    2.00
  11  -1   0    9.00    1.70
  11  -1   0    9.70    1.40
  11  -1   0    7.20    1.00
  11  -1   0    7.80    1.40
 -11  -1   0    9.40    0.90
  11   1   0   10.50    1.40
  11   1   0    8.70    1.10
 -11   1   0    6.90    0.90
  11   1   0    7.40    1.70
  11   1   0    8.70    1.00
 -12  -1   0   12.20    1.00
  12  -1   0   11.30    1.30
  12  -1   0   12.10    1.80
  12  -1   0   14.40    1.00
  12  -1   0   14.60    1.70
  12  -1   0   12.00    1.20
  12   1   0   12.20    1.30
 -12   1   0   12.90    1.00
  12   1   0   12.70    1.00
 -13  -1   0    0.80    0.60
  13  -1   0    4.30    0.80
 -13  -1   0    2.60    0.60
  13  -1   0    1.80    0.90
  13  -1   0    0.80    1.20
  13  -1   0    2.00    0.60
  13   1   0    1.80    0.80
   0  -2   0 1441.66   37.20
   0  -2   0 1481.65   42.60
   0  -2   0 1418.76   37.90
   0   2   0 1452.75   39.10
   1  -2   0  116.69    3.90
  -1  -2   0  122.09    4.00
   1  -2   0  121.19    4.10
  -1  -2   0  125.49    4.00
   1  -2   0  120.79    3.90
   1   2   0  117.09    3.90
   1   2   0  121.59    4.00
  -1   2   0  126.29    3.90
   2  -2   0    5.30    0.80
  -2  -2   0    5.10    0.70
   2  -2   0    4.80    0.90
   2  -2   0    4.60    0.80
  -2  -2   0    4.60    1.00
   2  -2   0    5.70    0.80
   2   2   0    4.80    0.80
   2   2   0    4.20    1.00
   3  -2   0  129.29    4.70
  -3  -2   0  122.69    4.40
   3  -2   0  133.19    4.10
   3  -2   0  131.69    4.60
   3  -2   0  130.59    4.20
  -3  -2   0  132.69    4.70
   3   2   0  130.39    4.40
   3   2   0  123.69    4.50
   4  -2   0   56.19    2.30
  -4  -2   0   56.69    2.60
  -4  -2   0   52.29    2.50
   4  -2   0   52.69    2.60
   4   2   0   54.89    2.50
   4   2   0   53.09    2.70
  -4   2   0   53.59    2.20
  -4   2   0   53.69    2.80
  -5  -2   0   87.59    3.50
  -5  -2   0   87.29    3.70
   5  -2   0   87.69    3.80
   5  -2   0   87.39    3.30
  -5   2   0   91.59    4.10
   5   2   0   90.09    3.70
  -6  -2   0   63.19    2.00
   6  -2   0   61.89    2.10
  -6  -2   0   64.59    2.90
   6  -2   0   60.99    2.90
  -6  -2   0   66.19    3.30
   6  -2   0   67.59    3.40
   6  -2   0   59.39    2.70
   6  -2   0   63.49    1.90
   6   2   0   62.39    3.30
  -6   2   0   64.99    3.50
   6   2   0   61.19    2.30
   6   2   0   65.69    3.20
  -7  -2   0   10.80    0.90
   7  -2   0    9.00    1.30
   7  -2   0   10.60    1.60
   7  -2   0   17.40    1.60
   7  -2   0    9.60    0.80
   7   2   0   11.80    1.20
  -7   2   0    9.20    1.60
   8  -2   0   18.70    1.10
   8  -2   0   17.70    1.70
   8  -2   0   18.50    1.90
   8  -2   0   19.20    2.20
  -8  -2   0   17.30    1.10
  -8   2   0   20.20    2.40
   8   2   0   19.10    1.40
   9  -2   0   12.70    1.10
   9  -2   0   14.10    1.50
  -9  -2   0   14.70    2.20
   9  -2   0   15.30    1.90
  -9  -2   0   13.70    1.00
   9  -2   0   12.10    1.70
   9  -2   0   10.00    1.40
   9   2   0   15.00    1.80
  -9   2   0   11.60    1.10
   9   2   0   11.50    1.30
  10  -2   0   89.39    3.20
  10  -2   0   86.09    4.10
  10  -2   0   87.19    2.80
 -10  -2   0   93.29    2.80
  10  -2   0   89.19    3.30
  10  -2   0   87.29    4.00
 -10  -2   0   89.69    4.20
  10   2   0   84.99    3.00
  10   2   0   92.29    3.40
 -10   2   0   88.99    2.80
  11  -2   0    3.60    0.80
 -11  -2   0    3.20    0.80
  11  -2   0    5.30    1.60
  11  -2   0    3.00    1.10
  11  -2   0    4.70    1.20
 -11  -2   0    4.40    1.70
  11  -2   0    2.20    1.40
  11   2   0    4.50    1.00
  11   2   0    2.00    1.20
  12  -2   0   11.40    1.80
  12  -2   0    8.60    1.00
  12  -2   0    9.70    1.10
  12  -2   0   11.60    1.60
  12  -2   0    8.90    0.80
 -12  -2   0    9.30    0.80
  12   2   0    9.60    1.20
  12   2   0    9.70    1.00
  13  -2   0    6.70    0.90
  13  -2   0    7.00    0.60
  13  -2   0    6.90    0.80
  13   2   0    6.00    0.80
   0  -3   0    0.20    0.90
   0   3   0    0.90    0.70
   0   3   0    0.50    0.90
   1  -3   0  168.78    5.70
   1  -3   0  178.48    5.80
  -1  -3   0  170.68    5.80
   1   3   0  172.18    5.80
  -1   3   0  175.88    5.60
  -2  -3   0   35.00    2.20
   2  -3   0   36.40    2.10
  -2   3   0   38.00    2.00
   2   3   0   35.50    2.30
  -3  -3   0  130.29    3.60
  -3  -3   0  147.39    5.20
  -3  -3   0  135.59    3.80
   3  -3   0  151.78    5.10
   3  -3   0  146.59    4.90
   3   3   0  141.49    5.40
  -3   3   0  145.59    5.10
   4  -3   0   24.20    1.20
   4  -3   0   25.50    1.70
  -4  -3   0   21.20    1.30
  -4  -3   0   23.50    1.20
  -4  -3   0   25.80    1.90
  -4  -3   0   25.30    1.20
   4  -3   0   27.80    1.80
   4   3   0   26.70    1.50
  -4   3   0   27.50    2.00
   4   3   0   28.30    2.30
   5  -3   0   28.70    1.40
   5  -3   0   30.40    1.90
  -5  -3   0   32.00    2.30
  -5  -3   0   30.30    1.30
   5  -3   0   28.80    2.20
  -5  -3   0   28.50    1.30
   5   3   0   30.60    2.50
  -5   3   0   29.20    2.30
   5   3   0   33.90    1.70
  -6  -3   0  122.09    4.90
  -6  -3   0  118.99    3.30
   6  -3   0  118.79    4.60
  -6  -3   0  117.19    3.30
   6  -3   0  118.99    4.20
   6  -3   0  115.99    5.20
   6   3   0  119.49    3.80
  -6   3   0  110.09    5.40
   6   3   0  115.09    5.30
   7  -3   0   33.60    2.40
   7  -3   0   30.20    2.70
   7  -3   0   32.70    2.20
  -7  -3   0   31.90    1.50
  -7   3   0   29.00    2.80
   7   3   0   32.50    1.80
   8  -3   0   12.50    1.60
   8  -3   0   15.30    1.80
  -8  -3   0   14.50    2.20
  -8  -3   0   15.60    1.10
   8  -3   0   15.20    1.60
   8  -3   0   14.30    1.20
   8  -3   0   15.30    1.80
   8   3   0   14.50    1.40
   8   3   0   13.40    1.90
   9  -3   0   53.49    2.40
  -9  -3   0   52.99    3.20
   9  -3   0   53.09    2.50
  -9  -3   0   55.99    2.00
   9  -3   0   54.59    2.00
   9  -3   0   57.49    3.20
   9  -3   0   51.39    2.90
   9   3   0   54.09    2.60
   9   3   0   53.59    2.30
 -10  -3   0    3.50    0.80
  10  -3   0    4.00    0.80
  10  -3   0    3.90    1.00
  10  -3   0    1.80    1.50
  10  -3   0    4.50    1.10
  10  -3   0    2.50    1.60
 -10  -3   0    4.70    1.50
  10   3   0    4.40    1.30
  10   3   0    3.20    1.10
  11  -3   0   54.89    1.90
 -11  -3   0   57.59    1.90
  11  -3   0   53.29    2.10
  11  -3   0   53.89    2.20
 -11  -3   0   57.59    2.80
  11  -3   0   55.19    2.80
  11  -3   0   56.29    3.00
  11   3   0   56.19    2.30
  11   3   0   53.29    2.10
 -12  -3   0   19.00    1.50
  12  -3   0   18.40    1.20
  12  -3   0   19.50    0.90
  12  -3   0   18.40    1.10
  12   3   0   17.00    1.20
   0  -4   0  104.69    3.40
   0  -4   0  118.09    3.40
   0  -4   0  114.29    3.20
   0  -4   0  116.29    4.80
   0   4   0  112.89    4.90
   1  -4   0   47.80    1.70
   1  -4   0   43.80    1.80
  -1  -4   0   44.10    1.80
  -1  -4   0   40.50    1.80
  -1  -4   0   48.30    2.90
   1  -4   0   46.50    2.80
   1  -4   0   45.60    1.80
  -1  -4   0   45.40    1.70
  -1   4   0   43.80    2.80
   1   4   0   44.00    2.90
   2  -4   0    1.20    0.80
  -2  -4   0    3.20    0.80
  -2  -4   0    0.60    0.80
   2  -4   0    1.20    0.70
   2  -4   0    0.60    0.80
   2  -4   0   -0.10    1.00
  -2  -4   0    1.80    1.20
  -2  -4   0    1.20    0.70
   2   4   0    0.90    1.20
  -2   4   0    1.70    1.30
   3  -4   0  181.48    4.90
   3  -4   0  172.18    4.70
  -3  -4   0  167.98    4.80
  -3  -4   0  175.88    4.60
  -3  -4   0  175.58    4.90
  -3  -4   0  181.38    6.70
   3   4   0  161.28    6.80
  -3   4   0  182.78    6.60
   4  -4   0   70.39    2.40
  -4  -4   0   67.39    2.50
  -4  -4   0   67.29    2.30
  -4  -4   0   68.59    3.70
   4   4   0   71.89    2.80
   4   4   0   68.09    4.20
  -5  -4   0    7.40    0.90
  -5  -4   0    9.90    2.00
  -5  -4   0    6.70    1.60
  -5  -4   0    4.70    1.00
   5   4   0    6.70    1.30
  -6  -4   0   27.60    2.50
  -6  -4   0   26.20    1.40
   6  -4   0   29.10    2.30
  -6  -4   0   28.80    1.40
  -6  -4   0   27.00    2.10
   6   4   0   30.60    2.00
   6   4   0   27.70    2.30
   7  -4   0   92.19    3.70
  -7  -4   0   91.89    4.20
  -7  -4   0   95.39    2.80
  -7  -4   0   91.19    2.80
  -7  -4   0   88.19    3.50
   7   4   0   89.79    3.60
   7   4   0   93.49    3.40
   8  -4   0   11.90    1.30
   8  -4   0   10.60    1.70
  -8  -4   0   13.40    1.00
  -8  -4   0   11.30    1.80
   8   4   0   11.70    1.50
   8   4   0   13.10    1.60
   9  -4   0   23.50    1.60
   9  -4   0   21.90    1.90
  -9  -4   0   24.00    1.20
  -9  -4   0   23.90    2.10
   9   4   0   23.30    1.60
   9   4   0   31.00    1.80
 -10  -4   0    2.20    1.20
  10  -4   0    2.20    0.90
 -10  -4   0    3.80    0.70
  10  -4   0    2.50    1.20
  10   4   0    2.60    1.00
  10   4   0    4.40    1.00
 -11  -4   0    4.00    1.00
  11  -4   0    0.90    0.80
  11   4   0    2.40    0.80
   0  -5   0    0.00    1.40
   0  -5   0    1.90    1.50
   0  -5   0    1.70    0.90
   0  -5   0    0.70    0.90
   0  -5   0   -0.70    0.70
  -1  -5   0   40.10    1.70
   1  -5   0   38.70    1.80
  -1  -5   0   38.70    1.80
  -1  -5   0   36.30    2.30
   1  -5   0   38.20    2.30
   1  -5   0   37.50    1.60
  -1  -5   0   33.10    2.80
  -1  -5   0   39.00    1.90
   1  -5   0   39.20    1.80
   1  -5   0   34.00    2.30
  -1  -5   0   34.80    2.30
  -2  -5   0   50.09    2.10
   2  -5   0   51.59    2.60
  -2  -5   0   46.40    2.60
  -2  -5   0   49.10    3.10
  -2  -5   0   50.99    1.90
  -2  -5   0   50.79    2.10
   2  -5   0   50.39    2.10
  -2  -5   0   46.20    2.70
   2  -5   0   49.80    2.10
   2  -5   0   49.50    1.90
   3  -5   0   18.20    1.90
  -3  -5   0   15.80    1.10
  -3  -5   0   15.40    1.80
   3  -5   0   14.20    1.30
  -3  -5   0   16.40    2.10
  -3  -5   0   17.70    1.80
   3  -5   0   16.90    1.80
  -3  -5   0   17.80    1.30
   3  -5   0   15.10    1.30
   3   5   0   15.00    1.70
  -4  -5   0   46.50    2.90
  -4  -5   0   49.90    2.60
  -4  -5   0   48.50    1.90
  -4  -5   0   46.30    2.50
   4  -5   0   46.40    2.10
  -4  -5   0   48.90    2.00
   4   5   0   47.90    2.50
  -5  -5   0   58.29    3.20
  -5  -5   0   60.49    2.10
  -5  -5   0   58.39    2.70
  -5  -5   0   59.49    2.30
  -5  -5   0   61.49    2.90
   5   5   0   56.29    2.70
  -6  -5   0   11.80    1.50
  -6  -5   0   11.00    1.00
  -6  -5   0    8.90    1.60
   6   5   0   11.50    1.50
  -7  -5   0    8.60    1.60
  -7  -5   0   11.10    0.90
  -7  -5   0   11.60    1.30
   7   5   0    9.10    1.30
  -8  -5   0    6.10    1.30
   8   5   0    4.80    1.20
  -9  -5   0    4.20    1.10
   0  -6   0   53.19    2.10
   0  -6   0   50.79    2.50
   0  -6   0   48.50    1.80
   0  -6   0   48.40    2.40
   0   6   0   48.60    2.40
  -1  -6   0    7.40    1.40
  -1  -6   0    7.80    0.90
   1  -6   0    5.70    1.40
  -1  -6   0    7.30    1.30
   1  -6   0    7.60    0.80
   1  -6   0    8.50    1.00
   1  -6   0    6.60    1.40
   1  -6   0    7.60    1.10
  -1  -6   0    5.30    0.80
   1   6   0    3.90    1.40
   2  -6   0    5.20    1.30
   2  -6   0    3.80    1.30
  -2  -6   0    4.50    1.30
  -2  -6   0    6.90    1.40
  -2  -6   0    3.20    0.90
  -2  -6   0    4.00    1.20
   2  -6   0    5.70    0.90
  -2  -6   0    4.50    0.80
   2   6   0    2.20    1.30
  -3  -6   0   13.10    1.10
  -3  -6   0   13.40    0.90
   3  -6   0   13.60    1.50
  -3  -6   0   10.40    1.40
   3  -6   0   13.20    1.40
  -3  -6   0   12.10    1.60
   3  -6   0   12.30    1.10
  -3  -6   0   13.40    1.40
   3   6   0   11.00    1.50
  -4  -6   0   17.20    1.70
  -4  -6   0   18.00    1.00
  -4  -6   0   19.70    1.50
  -4  -6   0   20.10    1.50
  -4  -6   0   19.50    1.20
   4   6   0   19.30    1.60
  -5  -6   0   17.00    1.40
  -5  -6   0   17.50    1.00
  -5  -6   0   18.40    1.40
  -5  -6   0   15.40    1.50
   5   6   0   18.20    1.50
  -6  -6   0    0.50    0.80
  -6  -6   0   -1.20    1.00
  -7  -6   0    3.90    0.90
  -7  -6   0    4.50    0.80
   0  -7   0    0.10    0.70
   0  -7   0    0.40    0.80
   1  -7   0   39.40    1.60
  -1  -7   0   38.70    1.60
   1  -7   0   36.40    1.60
  -1  -7   0   37.00    1.60
  14   0  -1    0.90    0.40
  14   0  -1    0.80    0.60
 -13   0   1    4.80    0.70
  13   0  -1    1.90    1.40
  13   0  -1    3.90    0.60
  13   0  -1    2.70    0.90
  12   0  -1   12.00    1.00
  12   0  -1   13.10    1.40
 -12   0   1   11.10    1.00
  12   0  -1   12.10    1.70
  11   0  -1    1.20    1.60
  11   0  -1   -0.20    1.60
  11   0  -1    0.60    0.80
 -11   0   1   -1.40    0.70
  11   0  -1    2.50    1.20
  11   0  -1    0.80    1.20
  10   0  -1   42.30    2.90
  10   0  -1   44.40    1.90
 -10   0   1   47.00    1.80
  10   0  -1   42.00    2.70
  10   0  -1   40.00    2.30
  10   0  -1   47.00    2.40
   9   0  -1    2.00    1.20
  -9   0   1    4.00    0.80
   9   0  -1    2.40    1.60
   9   0  -1    0.50    1.30
  -9   0   1   -1.00    1.40
   8   0  -1  134.69    3.80
   8   0  -1  138.49    5.80
  -8   0   1  140.39    6.10
  -8   0   1  133.69    3.70
   8   0  -1  139.39    4.70
   8   0  -1  136.49    5.00
   7   0  -1  125.59    4.30
  -7   0   1  132.69    5.50
   7   0  -1  130.69    5.30
   7   0  -1  129.09    3.40
   7   0  -1  126.89    4.60
   6   0  -1   21.70    1.80
  -6   0   1   20.80    1.70
  -5   0   1   14.40    1.40
   5   0  -1   14.50    1.00
  -5   0   1   14.20    1.10
   5   0  -1   14.00    1.50
   4   0  -1   24.70    1.10
  -4   0   1   24.20    1.20
   4   0  -1   25.30    1.50
  -4   0   1   28.30    1.60
   3   0  -1   27.30    1.50
   3   0  -1   25.60    1.10
  -3   0   1   25.50    1.50
  -3   0   1   26.50    1.20
   2   0  -1   45.10    1.80
   2   0  -1   46.60    1.40
  -2   0   1   45.70    1.60
   2   0  -1   47.20    1.90
  -1   0   1   -4.10    0.60
   1   0  -1   -3.00    0.70
   1   0  -1   -2.10    0.70
   0   0  -1   -4.40    0.20
   0   0   1   -5.40    0.20
   0   0   1   -5.10    0.20
   0   0  -1   -4.40    0.30
  -1   0  -1  -14.40    0.40
  -1   0  -1  -14.80    0.20
   1   0   1  -14.20    0.40
   1   0   1  -15.20    0.40
  -2   0  -1   18.70    0.70
  -2   0  -1   18.30    1.10
   2   0   1   19.10    1.00
  -3   0  -1  104.69    3.10
   3   0   1  108.39    3.70
   3   0   1  111.49    3.40
  -3   0  -1  112.69    4.00
   4   0   1   11.50    1.10
  -4   0  -1   11.70    0.70
  -4   0  -1   12.60    1.10
   4   0   1   12.10    0.90
  -5   0  -1    3.30    1.00
   5   0   1    3.60    1.00
   5   0   1    3.60    0.80
   6   0   1   24.20    1.50
   6   0   1   24.00    1.80
  -6   0  -1   22.80    1.90
  -7   0  -1    6.40    0.70
   7   0   1    4.50    1.30
   7   0   1    4.40    0.80
   7   0   1    4.80    1.10
  -7   0  -1    4.60    1.30
   7   0   1    7.00    1.20
  -8   0  -1    1.60    1.20
   8   0   1    0.60    1.10
   8   0   1    1.70    1.10
  -8   0  -1    1.90    0.70
   8   0   1    0.60    1.20
   8   0   1    0.50    0.70
   9   0   1   11.60    1.70
   9   0   1    8.60    1.40
   9   0   1   10.30    1.00
  -9   0  -1    9.80    2.00
   9   0   1    8.20    1.80
  -9   0  -1   10.00    1.00
  10   0   1    4.90    1.70
  10   0   1    4.20    1.30
  10   0   1    4.60    1.80
  10   0   1    5.20    1.10
  10   0   1    3.70    0.90
 -10   0  -1    5.00    0.90
 -11   0  -1    1.30    0.80
  11   0   1   -0.40    1.60
  11   0   1    2.20    1.50
  11   0   1    1.40    1.10
  11   0   1   -0.70    0.80
  11   0   1    2.20    1.00
  12   0   1   12.10    1.30
  12   0   1   12.60    1.80
 -12   0  -1   15.20    1.00
  12   0   1   15.50    1.00
  13   0   1    7.50    0.70
  13   0   1    7.40    1.00
  13  -1  -1    6.80    0.70
  13  -1  -1    7.50    1.50
 -13  -1   1    8.20    0.80
  13  -1  -1    6.50    0.90
  13  -1  -1    8.20    0.90
  13   1  -1    6.70    0.90
  13   1  -1    6.50    0.70
  12  -1  -1   -0.30    0.60
 -12  -1   1    1.00    0.60
  12  -1  -1   -1.10    1.30
  12  -1  -1    0.20    1.00
  12  -1  -1    0.00    1.00
  12  -1  -1   -0.50    1.30
  12   1  -1    0.70    0.90
  12   1  -1   -0.10    1.30
  12   1  -1   -0.90    0.70
 -12   1   1    0.90    0.70
  11  -1  -1  151.88    4.80
  11  -1  -1  147.49    5.80
 -11  -1   1  152.48    4.10
  11  -1  -1  153.18    5.50
  11  -1  -1  148.19    4.20
  11   1  -1  148.59    5.40
  11   1  -1  150.08    4.80
 -11   1   1  153.48    4.20
  11   1  -1  149.39    4.20
  10  -1  -1   15.20    2.00
 -10  -1   1   16.10    1.10
 -10  -1   1   18.50    2.10
  10  -1  -1   14.80    1.20
  10  -1  -1   15.30    1.60
  10  -1  -1   15.00    2.00
  10  -1  -1   17.90    1.70
  10   1  -1   13.40    1.20
 -10   1   1   13.70    1.10
  10   1  -1   16.60    1.70
  10   1  -1   15.40    2.00
  10   1  -1   13.30    1.20
  -9  -1   1   51.99    3.50
   9  -1  -1   53.49    1.90
  -9  -1   1   53.19    2.00
   9  -1  -1   50.89    3.10
   9  -1  -1   52.79    2.90
   9   1  -1   53.69    2.10
   9   1  -1   55.79    2.90
   9   1  -1   52.39    3.60
  -8  -1   1   12.50    0.90
  -8  -1   1   11.30    1.60
   8  -1  -1   10.70    0.90
   8  -1  -1   11.80    1.40
   8  -1  -1    9.90    1.80
   8  -1  -1   13.00    1.50
  -8   1   1    9.90    1.70
   8   1  -1   10.70    1.10
   8   1  -1   14.90    1.60
   8   1  -1   10.10    1.70
   7  -1  -1    6.80    1.50
   7  -1  -1    7.20    1.30
   7  -1  -1    7.10    1.10
  -7  -1   1    5.70    1.20
  -7  -1   1    7.10    0.70
   7  -1  -1    8.30    0.70
   7   1  -1    7.60    1.20
   7   1  -1    7.80    1.00
  -7   1   1    6.70    1.30
   7   1  -1    6.60    1.40
  -6  -1   1  784.32   21.60
   6  -1  -1  814.82   23.00
  -6  -1   1  796.42   24.60
   6   1  -1  809.52   22.90
  -6   1   1  771.92   24.80
   5  -1  -1  214.38    7.00
  -5  -1   1  206.78    6.40
  -5   1   1  210.68    6.20
   5   1  -1  210.38    6.40
  -5   1   1  209.98    7.60
   5   1  -1  209.58    7.00
   4  -1  -1  100.09    3.90
  -4  -1   1   99.49    3.40
  -4  -1   1  101.19    3.80
   4  -1  -1   99.19    3.10
   4  -1  -1  103.79    3.80
  -4   1   1  102.79    3.30
   4   1  -1  101.09    3.80
   4   1  -1   99.99    3.50
   3  -1  -1  179.28    5.00
   3  -1  -1  180.48    6.10
  -3  -1   1  177.58    5.90
   3  -1  -1  183.78    5.60
  -3  -1   1  181.38    5.40
   3   1  -1  183.68    5.70
  -3   1   1  181.38    5.20
   3   1  -1  177.58    5.30
  -2  -1   1  132.19    4.30
   2  -1  -1  139.29    4.00
   2  -1  -1  133.19    3.80
   2  -1  -1  140.69    4.60
  -2  -1   1  134.49    4.10
   2   1  -1  137.99    4.00
   2   1  -1  139.29    4.40
  -1  -1   1 9591.04  242.58
   1  -1  -1 9405.76  257.17
  -1  -1   1 9999.00  279.97
  -1  -1   1 9621.74  247.98
   1  -1  -1 9611.74  247.68
   1  -1  -1 9539.05  242.18
   1   1  -1 9613.04  257.97
   0  -1   1   85.29    2.70
   0  -1   1   88.09    2.70
   0  -1  -1   84.09    2.80
   0  -1   1   85.89    2.70
   0  -1  -1   91.29    3.00
   0   1   1   89.09    2.50
   0   1   1   87.39    2.70
   0   1  -1   89.69    2.80
   1  -1   1  218.58    6.00
   1  -1   1  224.98    6.00
   1  -1   1  223.48    6.40
  -1  -1  -1  209.18    6.10
  -1  -1  -1  237.28    7.00
  -1   1  -1  220.08    6.80
   1   1   1  215.18    6.10
   1   1   1  214.68    6.10
   2  -1   1  119.29    3.40
  -2  -1  -1  106.99    3.40
   2  -1   1  120.39    3.30
   2  -1   1  113.09    3.70
  -2  -1  -1   95.99    3.80
   2   1   1  114.29    3.50
  -2   1  -1  118.19    3.90
   2   1   1  116.99    3.70
  -3  -1  -1  120.89    4.30
   3  -1   1  122.09    4.10
   3  -1   1  119.39    3.70
  -3  -1  -1  115.79    3.70
   3   1   1  118.99    4.00
  -3   1  -1  119.29    3.40
  -3   1  -1  120.89    4.30
   3   1   1  117.59    3.80
   4  -1   1   17.10    1.40
  -4  -1  -1   15.50    1.10
  -4  -1  -1   14.60    1.30
   4  -1   1   18.60    1.10
   4   1   1   17.00    1.30
  -4   1  -1   17.30    1.40
   4   1   1   16.80    1.30
   5  -1   1   80.49    3.40
  -5  -1  -1   73.69    2.70
  -5  -1  -1   78.09    3.50
   5  -1   1   75.09    2.80
  -5   1  -1   77.09    3.50
   5   1   1   75.69    3.10
   5   1   1   76.39    3.10
   6  -1   1  254.97    7.60
   6  -1   1  255.47    7.00
   6  -1   1  258.77    7.70
   6  -1   1  246.58    8.50
  -6  -1  -1  249.68    6.20
  -6  -1  -1  266.97    9.10
   6   1   1  261.67    8.40
   6   1   1  258.77    7.80
  -6   1  -1  263.37    9.20
   7  -1   1   22.00    1.70
   7  -1   1   21.90    1.20
  -7  -1  -1   23.80    2.10
  -7  -1  -1   22.10    1.10
   7  -1   1   24.30    1.10
   7  -1   1   19.80    1.90
   7  -1   1   22.60    1.60
   7   1   1   20.50    1.30
  -7   1  -1   21.70    2.00
   7   1   1   23.00    2.00
   7   1   1   19.60    1.60
  -8  -1  -1  216.18    8.50
  -8  -1  -1  215.68    5.50
   8  -1   1  189.18    7.80
   8  -1   1  216.88    7.10
   8  -1   1  219.58    6.60
   8  -1   1  212.28    5.60
  -8   1  -1  212.38    5.40
   8   1   1  216.48    5.70
  -8   1  -1  220.18    8.70
   8   1   1  223.58    8.00
   8   1   1  221.38    6.50
  -9  -1  -1  259.37    6.40
   9  -1   1  247.58    6.60
   9  -1   1  252.27    7.00
   9  -1   1  250.97    8.20
   9  -1   1  249.18    7.10
   9  -1   1  252.07    6.50
   9  -1   1  256.07    7.60
   9   1   1  263.77    7.60
  -9   1  -1  248.28    6.40
   9   1   1  261.47    6.70
   9   1   1  258.27    7.10
   9   1   1  260.37    6.70
  10  -1   1   10.80    1.70
  10  -1   1   11.10    1.10
 -10  -1  -1   12.70    1.10
  10  -1   1   10.80    2.00
  10  -1   1   11.10    1.20
  10  -1   1   16.20    1.60
  10  -1   1   12.10    1.40
  10   1   1    9.00    1.90
  10   1   1   11.40    1.20
  10   1   1    9.10    1.10
  10   1   1    9.90    1.60
 -10   1  -1   11.90    1.10
  11  -1   1    2.40    1.60
  11  -1   1    2.00    1.10
 -11  -1  -1    2.60    0.70
  11  -1   1    2.00    1.60
  11  -1   1    3.50    0.80
  11  -1   1    0.60    1.20
  11   1   1    4.60    1.00
 -11   1  -1    2.20    0.80
  11   1   1    2.70    1.20
  11   1   1    2.00    0.90
  12  -1   1   14.90    1.00
  12  -1   1   18.00    1.40
  12  -1   1   15.20    1.80
  12  -1   1   13.00    1.70
  12  -1   1   16.70    1.30
 -12  -1  -1   15.30    1.00
  12   1   1   15.50    1.40
 -12   1  -1   14.50    1.00
  12   1   1   13.70    1.20
  12   1   1   15.80    1.00
 -13  -1  -1   -0.60    0.60
  13  -1   1    0.10    0.50
  13  -1   1   -0.10    0.70
  13  -1   1    0.20    0.80
  13   1   1   -0.40    0.70
  13  -2  -1   16.50    1.10
  13  -2  -1   17.40    1.00
  13  -2  -1   17.30    0.90
  13   2  -1   14.40    1.10
  12  -2  -1   50.39    1.80
  12  -2  -1   49.70    2.00
 -12  -2   1   52.69    2.60
 -12  -2   1   49.00    1.80
  12  -2  -1   51.09    2.70
  12  -2  -1   50.79    2.90
  12  -2  -1   48.60    2.10
  12   2  -1   48.70    2.20
  11  -2  -1   18.30    1.60
 -11  -2   1   19.00    2.10
  11  -2  -1   17.50    2.00
  11  -2  -1   18.60    1.50
  11  -2  -1   19.30    2.10
  11  -2  -1   19.20    1.10
 -11  -2   1   20.80    1.20
  11   2  -1   18.90    1.70
  11   2  -1   19.50    1.40
 -11   2   1   21.60    1.20
  10  -2  -1  135.69    4.20
 -10  -2   1  131.49    3.70
 -10  -2   1  130.99    5.30
  10  -2  -1  130.99    3.80
  10  -2  -1  130.29    4.30
  10  -2  -1  138.29    5.40
  10  -2  -1  129.99    5.00
  10   2  -1  129.19    4.00
 -10   2   1  129.59    3.70
  10   2  -1  130.89    4.40
   9  -2  -1   34.50    1.50
   9  -2  -1   33.70    1.60
  -9  -2   1   30.80    2.60
   9  -2  -1   34.10    2.00
   9  -2  -1   37.70    2.60
  -9  -2   1   33.40    1.50
   9  -2  -1   36.20    2.40
   9  -2  -1   35.50    2.10
   9   2  -1   32.30    2.20
   9   2  -1   33.10    1.80
   8  -2  -1   13.50    1.90
   8  -2  -1   12.90    1.70
  -8  -2   1   14.90    1.00
   8  -2  -1   15.00    1.00
   8  -2  -1   13.00    1.60
  -8   2   1   12.80    2.00
   8   2  -1   15.00    1.20
   7  -2  -1  276.97    6.50
   7  -2  -1  269.97    7.70
   7  -2  -1  277.37    8.40
  -7  -2   1  274.57    6.60
   7  -2  -1  239.88    9.20
   7   2  -1  274.17    7.00
  -7   2   1  271.57   10.20
   7   2  -1  270.67    9.30
  -6  -2   1   88.69    2.60
   6  -2  -1   85.59    4.10
   6  -2  -1   91.49    3.40
  -6  -2   1   85.59    2.50
   6  -2  -1   94.49    2.50
   6  -2  -1   95.69    3.70
  -6  -2   1   90.59    3.70
   6   2  -1   88.49    2.90
   6   2  -1   85.99    3.90
   6   2  -1   92.99    4.10
  -6   2   1   91.39    4.40
  -5  -2   1    3.80    1.00
  -5  -2   1    5.40    1.10
   5  -2  -1    4.80    1.10
   5   2  -1    4.80    1.10
  -5   2   1    4.30    1.00
   5   2  -1    3.20    1.00
   4  -2  -1  589.34   15.80
  -4  -2   1  589.54   18.20
  -4  -2   1  593.04   16.50
   4  -2  -1  585.54   17.20
   4  -2  -1  605.44   18.60
  -4   2   1  613.64   16.30
   4   2  -1  600.24   17.30
   3  -2  -1  367.06   10.40
   3  -2  -1  358.46   10.10
  -3  -2   1  365.56   10.60
   3  -2  -1  357.36   10.90
  -3  -2   1  390.06   11.50
   3   2  -1  368.86   10.50
   3   2  -1  367.36   11.00
  -2  -2   1   29.10    1.30
   2  -2  -1   30.00    1.60
   2  -2  -1   26.20    1.40
   2  -2  -1   26.30    1.50
  -2  -2   1   24.60    1.50
   2  -2  -1   26.50    1.40
   2   2  -1   25.40    1.60
   2   2  -1   26.20    1.60
   1  -2  -1 1185.58   30.80
   1  -2  -1 1167.38   31.40
   1  -2  -1 1208.08   35.40
  -1  -2   1 1176.28   31.40
  -1  -2   1 1172.98   34.90
  -1  -2   1 1199.98   30.90
  -1   2   1 1202.38   32.30
   1   2  -1 1242.28   32.60
   0  -2   1 1566.44   48.20
   0  -2   1 1657.13   42.30
   0  -2   1 1657.93   43.10
   0  -2  -1 1656.23   43.20
   0  -2  -1 1681.03   48.70
   0   2   1 1651.83   44.40
   0   2  -1 1708.63   44.70
   0   2   1 1649.83   42.20
   1  -2   1  546.15   14.70
  -1  -2  -1  550.94   15.00
   1  -2   1  541.75   16.40
  -1  -2  -1  555.74   16.70
   1   2   1  552.04   14.80
  -1   2  -1  581.34   15.50
   1   2   1  524.95   15.20
  -2  -2  -1  510.55   14.40
   2  -2   1  516.95   14.10
  -2  -2  -1  552.44   16.20
   2  -2   1  548.45   14.30
   2  -2   1  522.55   15.00
  -2   2  -1  534.75   16.10
   2   2   1  516.35   14.40
   2   2   1  501.65   14.60
   3  -2   1    1.20    0.70
  -3  -2  -1    1.70    0.70
  -3  -2  -1    1.90    0.90
   3  -2   1    1.30    0.90
   3  -2   1    1.60    0.70
   3   2   1    1.20    0.70
   3   2   1    2.60    1.00
  -3   2  -1    1.50    0.70
  -4  -2  -1   45.90    2.30
   4  -2   1   47.40    2.50
  -4  -2  -1   42.60    2.40
   4  -2   1   49.80    2.20
  -4   2  -1   49.60    2.50
   4   2   1   46.80    2.20
   4   2   1   46.90    2.60
   5  -2   1   21.30    1.50
   5  -2   1   24.60    1.60
  -5  -2  -1   22.90    1.60
  -5  -2  -1   24.00    1.90
   5  -2   1   22.90    1.90
  -5  -2  -1   24.60    1.10
   5   2   1   25.40    1.40
  -5   2  -1   25.60    1.90
   5   2   1   25.00    2.00
   6  -2   1  288.47    9.80
   6  -2   1  282.77    7.10
  -6  -2  -1  284.17    7.00
   6  -2   1  293.97    8.70
   6  -2   1  294.37    8.00
  -6  -2  -1  306.27   10.30
  -6   2  -1  295.67   10.50
   6   2   1  289.47    7.40
   7  -2   1   22.70    2.10
  -7  -2  -1   22.30    1.20
  -7  -2  -1   21.30    2.10
   7  -2   1   21.40    1.90
   7  -2   1   19.20    1.60
   7  -2   1   23.10    1.30
  -7   2  -1   21.00    2.20
   7   2   1   21.50    1.40
   7   2   1   22.80    2.10
   8  -2   1   30.50    2.30
   8  -2   1   28.90    2.10
   8  -2   1   22.00    2.40
  -8  -2  -1   25.20    1.30
   8  -2   1   26.80    1.40
  -8   2  -1   23.50    2.60
   8   2   1   27.50    1.60
   9  -2   1  244.38    6.50
   9  -2   1  251.27    7.00
   9  -2   1  246.58    6.40
   9  -2   1  237.38    6.80
   9  -2   1  259.07    8.30
   9  -2   1  254.47    7.60
  -9  -2  -1  247.48    6.30
  -9  -2  -1  248.68    8.50
   9   2   1  250.57    7.00
   9   2   1  248.78    6.60
  10  -2   1   15.60    1.60
 -10  -2  -1   17.10    2.20
 -10  -2  -1   14.80    1.10
  10  -2   1   14.10    2.10
  10  -2   1   15.00    1.50
  10  -2   1   15.90    1.10
  10  -2   1   12.50    1.80
  10   2   1   16.50    1.40
  10   2   1   16.00    1.60
  11  -2   1   22.10    1.50
  11  -2   1   23.20    1.20
  11  -2   1   22.30    2.20
 -11  -2  -1   19.20    1.20
  11  -2   1   20.30    1.90
  11  -2   1   21.50    1.50
  11   2   1   23.80    1.70
  11   2   1   22.00    1.40
  12  -2   1    4.80    0.90
  12  -2   1    3.70    1.60
  12  -2   1    4.90    1.40
  12  -2   1    5.50    1.00
 -12  -2  -1    5.10    0.70
  12  -2   1    5.00    0.70
  12   2   1    5.40    1.00
  12   2   1    4.40    0.90
  13  -2   1    3.80    0.50
  13  -2   1    2.40    0.70
  13  -2   1    2.00    0.60
  13   2   1    3.70    0.70
  12  -3  -1    2.00    0.60
 -12  -3   1    1.90    1.00
  12  -3  -1    2.70    0.80
  12   3  -1    2.10    0.80
  11  -3  -1    2.30    0.90
  11  -3  -1    2.20    0.70
  11  -3  -1    0.60    0.90
 -11  -3   1    2.10    0.70
 -11  -3   1    1.10    1.30
  11  -3  -1    1.40    1.50
  11  -3  -1    2.80    1.40
  11   3  -1   -0.60    0.90
  11   3  -1    1.20    1.00
 -10  -3   1   28.00    1.30
  10  -3  -1   28.20    1.60
  10  -3  -1   30.90    2.50
  10  -3  -1   27.90    1.80
  10  -3  -1   26.00    1.30
  10  -3  -1   27.60    2.30
 -10  -3   1   30.40    2.30
  10   3  -1   25.30    1.90
  10   3  -1   28.50    1.60
   9  -3  -1    7.80    1.30
  -9  -3   1    8.60    0.90
   9  -3  -1    6.10    1.50
  -9  -3   1    6.90    1.90
   9  -3  -1    5.70    1.60
   9  -3  -1    7.40    1.00
   9   3  -1   10.40    1.60
   9   3  -1    7.80    1.30
   8  -3  -1  132.29    4.80
  -8  -3   1  129.59    5.30
   8  -3  -1  135.59    5.30
   8  -3  -1  131.39    3.80
  -8  -3   1  137.49    3.70
   8  -3  -1  132.09    4.30
   8   3  -1  134.79    4.20
   8   3  -1  134.99    4.60
   7  -3  -1   32.30    2.40
  -7  -3   1   37.30    2.90
   7  -3  -1   33.50    2.10
  -7  -3   1   32.80    1.50
   7  -3  -1   29.90    2.70
  -7  -3   1   34.50    1.50
  -7   3   1   30.40    2.80
   7   3  -1   33.70    1.90
   6  -3  -1   36.10    2.30
   6  -3  -1   36.60    2.70
  -6  -3   1   37.70    1.50
  -6  -3   1   38.10    1.50
   6  -3  -1   41.60    2.20
  -6  -3   1   40.70    2.60
   6   3  -1   30.30    2.70
  -6   3   1   35.20    2.80
   6   3  -1   37.70    1.90
  -5  -3   1  213.58    5.20
   5  -3  -1  204.48    6.50
   5  -3  -1  204.38    5.90
  -5  -3   1  205.68    5.10
  -5  -3   1  211.58    7.10
   5   3  -1  198.28    5.60
  -5   3   1  185.28    7.80
   5   3  -1  206.58    7.50
   4  -3  -1  250.97    7.90
  -4  -3   1  227.08    5.90
   4  -3  -1  235.18    7.30
  -4  -3   1  226.38    5.70
  -4  -3   1  216.68    6.00
  -4  -3   1  238.88    7.70
   4   3  -1  225.58    7.80
  -4   3   1  218.78    8.40
  -4   3   1  243.38    7.50
   3  -3  -1   23.70    1.70
   3  -3  -1   24.80    1.70
  -3  -3   1   27.50    1.90
  -3  -3   1   23.70    1.10
   3  -3  -1   22.20    1.70
  -3  -3   1   23.90    1.20
  -3   3   1   23.60    1.60
   3   3  -1   21.60    1.90
   2  -3  -1   70.69    3.10
   2  -3  -1   70.89    3.20
  -2  -3   1   72.59    3.20
   2   3  -1   72.09    3.30
   2   3  -1   72.79    3.20
  -2   3   1   74.19    2.90
  -2   3   1   76.69    3.20
   1  -3  -1  170.88    5.70
  -1  -3   1  166.78    5.70
   1   3  -1  166.78    5.70
   1   3  -1  159.28    5.70
  -1   3   1  176.88    5.70
   0  -3  -1   70.69    3.10
   0  -3   1   67.39    3.00
   0  -3   1   68.89    3.10
   0   3  -1   68.49    2.90
   0   3   1   71.89    3.10
   1  -3   1    4.60    1.00
  -1  -3  -1    5.00    1.10
   1  -3   1    3.00    1.00
   1   3   1    5.30    1.10
  -1   3  -1    4.40    0.90
   2  -3   1  176.78    5.60
  -2  -3  -1  164.28    5.80
   2  -3   1  162.08    5.60
  -2   3  -1  175.68    5.80
   2   3   1  168.18    6.00
  -3  -3  -1   27.80    2.00
  -3  -3  -1   28.10    1.30
   3  -3   1   29.60    1.70
   3  -3   1   29.80    1.90
  -3  -3  -1   25.00    1.30
  -3  -3  -1   24.30    1.20
   3  -3   1   27.70    1.30
  -3   3  -1   29.10    1.90
   3   3   1   30.30    2.30
  -4  -3  -1   63.99    3.10
   4  -3   1   65.59    2.10
   4  -3   1   67.99    3.00
  -4  -3  -1   63.09    2.00
  -4  -3  -1   61.29    2.00
   4  -3   1   65.69    2.70
  -4  -3  -1   61.29    2.20
   4   3   1   64.39    2.40
   4   3   1   62.29    3.50
  -4   3  -1   68.59    3.20
  -5  -3  -1  111.49    4.60
   5  -3   1  107.19    3.20
  -5  -3  -1  107.09    3.00
   5  -3   1  112.69    4.80
   5  -3   1  108.09    3.90
   5  -3   1  119.19    4.40
  -5  -3  -1  109.09    3.10
   5   3   1  107.09    3.50
   5   3   1  102.99    4.90
  -6  -3  -1   45.40    1.70
   6  -3   1   43.10    2.30
   6  -3   1   40.30    2.50
   6  -3   1   43.20    3.00
   6  -3   1   45.60    1.80
  -6  -3  -1   43.80    2.70
  -6  -3  -1   42.70    1.60
   6   3   1   39.80    3.10
   6   3   1   41.80    2.00
  -7  -3  -1   17.20    1.10
   7  -3   1   17.90    1.70
   7  -3   1   17.50    1.70
   7  -3   1   14.90    1.20
  -7  -3  -1   18.20    2.30
   7  -3   1   19.30    1.90
   7   3   1   17.50    1.50
   8  -3   1   21.00    2.10
  -8  -3  -1   26.20    1.30
   8  -3   1   24.90    1.80
   8  -3   1   24.90    1.80
   8  -3   1   25.20    2.10
  -8  -3  -1   24.20    2.40
   8   3   1   22.90    1.70
   8   3   1   26.70    2.10
   9  -3   1   13.10    1.00
   9  -3   1   11.70    1.90
  -9  -3  -1   13.50    2.00
   9  -3   1   11.60    1.40
  -9  -3  -1    8.80    1.00
   9  -3   1    8.70    1.70
   9  -3   1   12.90    1.40
   9   3   1    9.60    1.60
   9   3   1   12.60    1.40
  10  -3   1   19.90    1.50
  10  -3   1   21.60    2.00
  10  -3   1   23.10    1.50
  10  -3   1   20.60    1.20
 -10  -3  -1   21.30    2.10
  10  -3   1   20.50    2.10
 -10  -3  -1   21.40    1.20
  10   3   1   21.70    1.70
  10   3   1   21.10    1.50
 -11  -3  -1    4.20    0.70
  11  -3   1    3.70    1.40
  11  -3   1    6.10    1.00
  11  -3   1    4.90    0.70
  11  -3   1    4.20    1.50
  11  -3   1    4.50    1.00
 -11  -3  -1    3.70    1.40
  11   3   1    2.50    1.00
  11   3   1    5.50    1.00
  12  -3   1    3.50    0.80
  12  -3   1    5.00    0.80
  12  -3   1    4.20    0.50
  12   3   1    4.40    0.80
 -11  -4   1    1.80    1.00
  11  -4  -1    0.20    0.80
  11   4  -1   -0.80    0.80
  10  -4  -1   24.20    1.40
 -10  -4   1   25.70    1.90
  10   4  -1   24.10    1.50
  10   4  -1   27.10    1.60
   9  -4  -1   10.30    1.20
  -9  -4   1    7.70    1.60
   9  -4  -1    8.50    1.60
   9   4  -1   12.80    1.50
   9   4  -1   11.10    1.30
  -8  -4   1   19.00    2.10
   8  -4  -1   19.10    1.50
  -8  -4   1   19.90    1.20
   8   4  -1   15.20    1.50
   8   4  -1   21.60    1.80
  -7  -4   1   31.80    1.50
  -7  -4   1   31.00    2.40
   7   4  -1   32.80    2.00
   7   4  -1   31.30    2.20
  -6  -4   1   13.60    1.90
  -6  -4   1   14.00    2.00
  -6  -4   1   15.20    1.10
   6   4  -1   15.10    1.60
   6   4  -1   18.20    2.20
  -5  -4   1   24.80    1.30
  -5  -4   1   22.70    2.30
  -5  -4   1   24.30    1.50
  -5  -4   1   23.10    2.10
   5   4  -1   20.30    2.40
   5   4  -1   22.40    1.70
  -4  -4   1  278.27    7.20
  -4  -4   1  270.87    9.30
  -4  -4   1  280.67    6.80
   4   4  -1  275.97    7.30
   4   4  -1  251.27    9.50
  -3  -4   1   42.90    2.80
   3  -4  -1   42.00    1.60
  -3  -4   1   40.30    1.60
   3  -4  -1   40.50    1.80
  -3  -4   1   41.70    1.80
  -3  -4   1   42.60    1.80
   3   4  -1   38.20    3.00
  -3   4   1   42.10    2.90
   2  -4  -1   25.70    1.20
  -2  -4   1   26.70    2.20
   2  -4  -1   23.50    2.00
  -2  -4   1   22.60    1.30
  -2  -4   1   25.30    1.20
   2  -4  -1   22.70    1.30
  -2  -4   1   25.10    1.40
   2  -4  -1   25.30    1.40
  -2   4   1   21.60    2.10
   2   4  -1   22.20    2.30
  -1  -4   1   44.50    1.70
   1  -4  -1   44.20    1.80
   1  -4  -1   40.00    2.60
   1  -4  -1   43.40    1.70
  -1  -4   1   45.10    1.80
   1  -4  -1   49.00    1.90
  -1  -4   1   50.19    2.90
  -1  -4   1   47.90    1.90
   1   4  -1   47.00    3.00
  -1   4   1   45.80    3.00
   0  -4   1   57.89    2.10
   0  -4  -1   58.19    2.00
   0  -4  -1   53.39    2.10
   0  -4   1   58.69    1.90
   0  -4  -1   56.09    2.10
   0  -4   1   58.99    3.20
   0  -4  -1   60.19    3.20
   0  -4   1   55.99    2.10
   0   4   1   57.49    3.30
   0   4  -1   54.49    3.20
  -1  -4  -1   57.59    2.20
   1  -4   1   58.59    2.00
  -1  -4  -1   58.59    2.00
  -1  -4  -1   57.09    2.10
   1  -4   1   56.69    2.10
  -1  -4  -1   58.89    3.20
   1  -4   1   58.59    2.10
   1  -4   1   62.99    3.20
  -1   4  -1   62.59    3.40
   1   4   1   58.79    3.50
   2  -4   1   45.80    1.70
   2  -4   1   45.60    1.80
  -2  -4  -1   42.40    2.80
  -2  -4  -1   44.00    1.90
  -2  -4  -1   44.50    1.80
  -2  -4  -1   45.90    1.70
   2  -4   1   41.00    2.50
   2  -4   1   45.20    1.80
  -2   4  -1   41.10    2.80
   2   4   1   42.10    3.00
  -3  -4  -1   21.80    1.20
   3  -4   1   16.90    1.20
  -3  -4  -1   18.80    2.10
  -3  -4  -1   18.20    1.30
   3  -4   1   18.40    1.90
   3  -4   1   17.80    1.20
   3   4   1   19.40    1.50
   3   4   1   20.90    2.30
   4  -4   1   43.50    2.90
  -4  -4  -1   46.80    2.00
   4  -4   1   47.70    1.90
  -4  -4  -1   47.80    1.80
  -4  -4  -1   44.90    3.00
  -4  -4  -1   45.10    1.80
   4  -4   1   46.20    1.90
   4   4   1   45.80    2.20
   4   4   1   44.10    3.40
   5  -4   1   82.59    2.70
  -5  -4  -1   79.39    3.40
  -5  -4  -1   82.39    2.50
  -5  -4  -1   85.19    2.80
   5  -4   1   76.69    3.20
  -5  -4  -1   74.59    3.80
  -5  -4  -1   81.29    2.60
   5   4   1   87.39    3.20
  -6  -4  -1   54.09    2.00
  -6  -4  -1   52.69    2.80
  -6  -4  -1   48.80    3.10
   6  -4   1   51.79    2.10
   6  -4   1   52.49    2.40
   6  -4   1   53.29    2.80
  -6  -4  -1   53.39    1.90
   6   4   1   58.09    2.60
  -7  -4  -1    4.50    0.90
  -7  -4  -1    4.60    0.90
  -7  -4  -1    2.20    1.80
   7  -4   1    4.70    1.50
   7  -4   1    4.50    1.30
   7  -4   1    4.70    1.30
  -7  -4  -1    6.10    1.30
   7   4   1    3.30    1.30
   8  -4   1   32.70    2.30
  -8  -4  -1   32.70    2.40
   8  -4   1   27.70    1.80
   8  -4   1   33.90    1.80
  -8  -4  -1   33.40    1.50
   8   4   1   35.00    2.00
  -9  -4  -1   19.00    1.10
  -9  -4  -1   21.60    1.90
   9  -4   1   19.90    1.80
   9  -4   1   19.30    1.40
   9  -4   1   18.60    1.40
   9   4   1   18.20    1.60
   9   4   1   19.30    1.40
 -10  -4  -1   28.10    1.20
 -10  -4  -1   29.00    1.90
  10  -4   1   27.70    1.90
  10  -4   1   28.70    1.50
  10  -4   1   27.80    1.40
  10   4   1   26.60    1.50
  10   4   1   28.20    1.50
  11  -4   1   21.30    1.10
 -11  -4  -1   22.40    1.50
  -9  -5   1   36.90    2.00
   9   5  -1   36.40    1.70
  -8  -5   1    6.90    1.40
  -8  -5   1    5.60    0.80
   8   5  -1    5.30    1.10
   8   5  -1    6.40    1.20
  -7  -5   1    4.10    1.40
  -7  -5   1    2.60    0.70
  -7  -5   1    4.50    1.10
   7   5  -1    1.90    1.40
   7   5  -1    5.90    1.20
  -6  -5   1   21.00    2.00
  -6  -5   1   20.60    1.20
  -6  -5   1   17.80    1.70
   6   5  -1   20.90    1.80
   6   5  -1   22.30    1.90
  -5  -5   1   63.79    2.20
  -5  -5   1   66.69    2.90
  -5  -5   1   66.09    3.00
  -5  -5   1   65.09    2.40
  -5  -5   1   60.99    3.20
   5   5  -1   69.99    3.00
  -4  -5   1   11.30    1.00
  -4  -5   1   13.80    1.70
  -4  -5   1   12.00    2.00
  -4  -5   1   11.90    1.70
  -4  -5   1   11.00    1.10
   4   5  -1   13.10    1.60
  -3  -5   1   11.30    2.00
  -3  -5   1    5.50    1.60
   3  -5  -1    8.20    1.10
  -3  -5   1    6.90    0.90
   3  -5  -1    4.80    1.80
  -3  -5   1    9.20    1.60
   3  -5  -1    7.10    1.70
  -3  -5   1    8.10    1.10
   3   5  -1    6.60    1.50
  -2  -5   1    6.80    1.50
  -2  -5   1    6.70    1.10
  -2  -5   1    8.00    0.90
   2  -5  -1    8.70    1.80
   2  -5  -1    6.30    0.90
  -2  -5   1    4.10    2.10
  -2  -5   1    6.60    1.10
   2  -5  -1    8.00    1.70
   2  -5  -1    5.40    1.00
  -2  -5   1    7.40    1.60
  -1  -5   1  224.78    7.00
  -1  -5   1  225.28    7.20
   1  -5  -1  233.68    6.20
   1  -5  -1  232.18    6.00
  -1  -5   1  243.88    6.40
  -1  -5   1  236.98    6.00
  -1  -5   1  236.68    6.20
   1  -5  -1  226.78    7.00
   1  -5  -1  239.18    6.40
   1  -5  -1  226.18    7.10
   0  -5  -1   14.90    1.20
   0  -5   1   15.30    1.30
   0  -5   1   13.60    1.80
   0  -5  -1   14.70    1.10
   0  -5  -1   12.10    1.80
   0  -5  -1   18.00    1.80
   0  -5  -1   14.80    1.20
   0  -5   1   15.50    1.10
   0  -5   1   15.80    1.30
   0  -5  -1   14.90    2.20
   0  -5   1   16.80    1.70
   1  -5   1    3.90    1.60
  -1  -5  -1   -0.30    0.90
   1  -5   1    1.20    0.90
  -1  -5  -1    0.10    1.50
   1  -5   1    2.10    0.80
  -1  -5  -1    1.40    2.00
  -1  -5  -1    2.40    0.80
   1  -5   1    4.10    1.50
   1  -5   1    3.30    0.80
  -1  -5  -1    2.80    0.90
  -1  -5  -1    4.50    1.50
   2  -5   1  103.99    3.40
   2  -5   1  103.09    3.90
  -2  -5  -1  104.89    3.20
  -2  -5  -1  101.69    4.00
  -2  -5  -1  108.39    3.40
   2  -5   1  106.09    3.40
   2  -5   1  102.09    4.00
  -2  -5  -1   99.79    3.90
  -2  -5  -1  102.39    4.60
   2   5   1  109.09    3.80
   3  -5   1   37.50    1.80
   3  -5   1   34.80    1.80
  -3  -5  -1   37.80    1.80
  -3  -5  -1   35.20    2.70
  -3  -5  -1   36.30    2.20
  -3  -5  -1   36.00    2.30
   3  -5   1   35.40    2.40
   3  -5   1   34.20    2.40
  -3  -5  -1   34.70    1.60
   3   5   1   36.50    2.20
  -4  -5  -1   50.29    3.00
  -4  -5  -1   49.90    2.10
   4  -5   1   50.59    2.70
   4  -5   1   51.79    2.10
   4  -5   1   54.79    2.20
  -4  -5  -1   48.30    1.90
  -4  -5  -1   50.69    2.60
  -4  -5  -1   49.50    2.60
   4   5   1   53.89    2.60
  -5  -5  -1   44.00    1.90
  -5  -5  -1   47.00    2.50
  -5  -5  -1   44.70    1.80
  -5  -5  -1   44.10    2.70
  -5  -5  -1   44.40    2.50
   5   5   1   45.00    2.40
  -6  -5  -1   15.70    1.10
  -6  -5  -1   14.20    1.60
  -6  -5  -1   17.90    1.90
   6   5   1   18.10    1.70
  -7  -5  -1    6.40    0.80
  -7  -5  -1    9.70    1.60
  -7  -5  -1    6.40    1.20
   7   5   1    6.70    1.20
  -8  -5  -1   26.10    1.90
   8   5   1   25.70    1.50
  -9  -5  -1    5.40    1.10
  -7  -6   1    8.90    1.10
  -7  -6   1    7.70    0.80
  -6  -6   1   15.90    1.40
  -6  -6   1   14.00    1.10
  -5  -6   1    8.90    1.20
  -5  -6   1   11.10    0.80
  -5  -6   1   12.00    1.20
  -5  -6   1   11.00    1.40
   5   6  -1    9.30    1.40
  -4  -6   1    0.50    1.20
  -4  -6   1    3.60    1.10
  -4  -6   1    6.40    1.20
  -4  -6   1    3.30    0.80
  -4  -6   1    5.30    0.70
   4   6  -1    2.80    1.20
  -3  -6   1    4.10    1.10
  -3  -6   1    1.90    1.40
  -3  -6   1    2.90    0.80
  -3  -6   1    4.30    1.10
   3  -6  -1    2.70    0.90
   3  -6  -1    3.10    1.30
  -3  -6   1    3.70    0.70
   3  -6  -1    1.40    1.20
   3   6  -1    3.70    1.30
  -2  -6   1    9.80    0.90
  -2  -6   1    9.60    1.30
   2  -6  -1    8.40    0.90
  -2  -6   1    8.20    1.30
   2  -6  -1    7.50    1.00
   2  -6  -1    9.00    1.40
   2  -6  -1    7.40    1.40
  -2  -6   1    8.50    1.00
   2   6  -1    6.80    1.40
   1  -6  -1    3.20    0.90
   1  -6  -1    7.10    1.40
  -1  -6   1    6.60    0.80
  -1  -6   1    5.50    0.90
  -1  -6   1    5.70    1.20
   1  -6  -1    3.40    0.80
   1  -6  -1    4.00    1.20
  -1  -6   1    4.70    1.20
   1   6  -1    6.60    1.40
   0  -6  -1   34.30    1.70
   0  -6   1   35.80    1.50
   0  -6   1   35.80    2.10
   0  -6  -1   35.50    2.10
   0  -6   1   36.20    1.70
   0  -6  -1   37.00    1.50
   0  -6  -1   34.50    2.10
   0  -6   1   34.80    2.00
   0  -6   1   37.90    1.70
  -1  -6  -1   22.60    1.70
  -1  -6  -1   27.10    1.50
   1  -6   1   25.20    1.80
   1  -6   1   25.30    1.30
   1  -6   1   27.20    1.80
   1  -6   1   26.90    1.50
  -1  -6  -1   26.60    1.30
   1  -6   1   23.90    1.50
  -1  -6  -1   25.90    1.80
  -1  -6  -1   26.10    2.00
   1   6   1   25.30    1.90
   2  -6   1   10.40    1.10
  -2  -6  -1   10.10    1.00
  -2  -6  -1    8.50    0.90
   2  -6   1   11.30    1.40
   2  -6   1   10.80    1.00
   2  -6   1   10.60    1.50
  -2  -6  -1   10.30    1.30
  -2  -6  -1   11.00    1.50
  -2  -6  -1   11.60    1.60
   2   6   1   11.60    1.60
   3  -6   1    2.20    0.80
  -3  -6  -1    3.90    1.40
  -3  -6  -1    0.60    0.70
  -3  -6  -1    2.20    1.20
   3  -6   1    4.10    1.20
  -3  -6  -1    2.50    1.20
  -3  -6  -1    2.50    0.80
   3  -6   1    0.50    1.20
   3   6   1    2.00    1.20
  -4  -6  -1   15.20    1.10
  -4  -6  -1   11.50    1.60
  -4  -6  -1   11.60    0.90
  -4  -6  -1   14.30    1.40
   4  -6   1   15.60    1.40
  -4  -6  -1   16.80    1.50
   4   6   1   12.60    1.40
  -5  -6  -1    1.20    0.60
  -5  -6  -1    1.70    1.00
  -5  -6  -1    1.10    1.10
   5   6   1    2.40    1.20
  -6  -6  -1   -0.90    1.00
  -6  -6  -1    0.30    0.90
  -7  -6  -1    0.70    0.90
   7   6   1    2.20    1.00
  -1  -7   1    6.40    0.80
   1  -7  -1    5.80    0.90
   1  -7  -1    4.50    0.90
  -1  -7   1    5.80    0.80
   0  -7   1    2.50    0.80
   0  -7  -1    1.70    0.80
   0  -7  -1    2.10    0.70
   0  -7   1    3.00    0.70
   1  -7   1    8.00    0.80
   1  -7   1    6.80    0.90
  -1  -7  -1    8.80    0.90
  -1  -7  -1    8.50    0.90
  14   0  -2   12.20    0.90
  14   0  -2   12.30    0.70
  13   0  -2    1.80    1.20
  13   0  -2   -0.10    0.80
  13   0  -2    0.10    0.60
 -13   0   2    1.40    0.50
  12   0  -2    6.50    1.20
  12   0  -2    5.10    1.20
 -12   0   2    5.50    0.80
  12   0  -2    4.80    0.90
  12   0  -2    5.50    1.50
  11   0  -2   89.59    2.80
  11   0  -2   86.29    3.30
  11   0  -2   81.39    4.00
  11   0  -2   84.99    3.20
 -11   0   2   84.99    2.70
  11   0  -2   88.09    4.00
  10   0  -2  324.47   10.10
  10   0  -2  333.97    9.50
 -10   0   2  329.07    7.90
  10   0  -2  315.77    8.70
  10   0  -2  319.27    8.20
  10   0  -2  320.37    8.80
  -9   0   2   70.69    2.30
   9   0  -2   72.39    3.40
   9   0  -2   74.79    4.20
   9   0  -2   73.19    3.50
  -9   0   2   72.39    4.20
  -8   0   2   17.40    2.00
   8   0  -2   18.30    1.00
   8   0  -2   15.80    1.90
   8   0  -2   19.40    1.70
   8   0  -2   15.20    1.60
   7   0  -2  680.93   15.60
  -7   0   2  712.43   22.00
   7   0  -2  714.73   20.50
   7   0  -2  651.63   18.20
   7   0  -2  678.53   16.80
  -6   0   2  933.11   28.20
   6   0  -2  923.41   26.10
  -6   0   2  886.61   24.40
  -5   0   2   34.50    2.00
  -5   0   2   33.20    1.60
   5   0  -2   32.50    2.00
  -4   0   2  302.87    9.70
   4   0  -2  298.37    9.10
   4   0  -2  292.27    7.80
  -4   0   2  303.07    8.40
  -3   0   2  188.58    5.50
   3   0  -2  189.28    5.90
   3   0  -2  197.08    6.30
   2   0  -2 3938.31  113.99
  -2   0   2 3921.31  101.09
   2   0  -2 3854.91  104.99
   1   0  -2  872.71   25.60
  -1   0   2  870.01   22.60
  -1   0   2  860.61   21.80
   0   0   2 1795.42   47.70
   0   0   2 1841.42   46.70
   0   0  -2 1927.91   54.49
   0   0  -2 1799.92   49.90
   1   0   2   -0.20    0.20
   1   0   2    0.70    0.40
  -1   0  -2   -1.10    0.40
   1   0   2    0.30    0.40
  -2   0  -2 3923.21  112.89
   2   0   2 3789.52  103.89
   2   0   2 3911.61   97.29
  -3   0  -2   -1.00    0.60
   3   0   2   -1.30    0.60
   3   0   2   -1.80    0.40
   4   0   2  171.08    5.60
  -4   0  -2  175.88    6.10
   4   0   2  170.48    5.20
  -5   0  -2  119.29    4.80
   5   0   2  120.89    4.40
   5   0   2  119.19    4.00
   6   0   2  444.46   13.50
   6   0   2  453.35   12.50
  -6   0  -2  440.86   14.70
   7   0   2  229.28    7.20
   7   0   2  230.68    8.10
   7   0   2  235.58    6.60
   7   0   2  233.88    5.90
  -7   0  -2  223.68    5.70
  -7   0  -2  239.18    8.80
   7   0   2  234.88    7.40
   8   0   2    3.40    0.80
   8   0   2    4.00    1.40
   8   0   2    3.60    1.20
  -8   0  -2    6.70    1.50
   8   0   2    3.20    1.30
  -8   0  -2    3.80    0.80
   9   0   2    2.30    1.20
   9   0   2    1.00    1.40
   9   0   2    1.30    0.70
  -9   0  -2   -0.70    0.80
   9   0   2    1.60    0.80
   9   0   2   -0.10    1.60
  10   0   2   44.30    2.70
  10   0   2   47.50    1.90
  10   0   2   46.70    2.00
  10   0   2   46.10    2.90
 -10   0  -2   44.70    1.80
  11   0   2  102.19    4.30
  11   0   2   87.89    3.90
  11   0   2   94.59    3.10
  11   0   2  100.59    3.50
 -11   0  -2   94.79    2.90
  11   0   2   96.49    3.00
  12   0   2    9.10    1.50
 -12   0  -2    9.50    0.90
  12   0   2    8.10    1.10
  12   0   2    7.60    1.00
  12   0   2    9.60    0.90
  12   0   2    6.70    1.70
  13   0   2    3.10    0.80
  13   0   2    3.90    0.60
  13  -1  -2    7.50    1.00
 -13  -1   2    7.30    0.70
  13  -1  -2    6.70    0.70
  13  -1  -2    5.10    0.90
  13  -1  -2    5.00    1.50
  13   1  -2    6.30    0.90
 -13   1   2    4.70    0.70
  12  -1  -2    5.50    1.40
 -12  -1   2    2.40    0.70
  12  -1  -2    2.00    1.10
  12  -1  -2    3.30    0.80
  12  -1  -2    1.30    1.40
  12  -1  -2    1.30    1.00
 -12  -1   2    3.30    1.50
  12   1  -2    2.70    1.40
 -12   1   2    1.20    0.70
  12   1  -2    3.40    0.80
  12   1  -2    2.90    1.10
  11  -1  -2   80.39    3.80
  11  -1  -2   77.79    3.90
 -11  -1   2   76.29    3.60
  11  -1  -2   75.59    3.00
  11  -1  -2   78.29    3.00
  11  -1  -2   80.69    2.60
 -11  -1   2   78.09    2.50
  11   1  -2   75.19    2.60
  11   1  -2   81.19    3.20
  11   1  -2   74.39    3.60
 -11   1   2   75.69    2.50
 -10  -1   2   13.70    1.10
  10  -1  -2   13.00    2.00
 -10  -1   2    9.50    2.10
  10  -1  -2   13.90    1.10
  10  -1  -2   13.80    1.60
  10  -1  -2   13.10    1.80
  10  -1  -2   12.70    1.60
  10   1  -2   11.40    1.90
  10   1  -2   13.00    1.60
  10   1  -2   15.30    1.20
 -10   1   2   14.50    1.10
  -9  -1   2  110.99    5.30
   9  -1  -2  103.59    4.50
  -9  -1   2  105.09    3.10
   9  -1  -2  109.69    3.10
   9  -1  -2  109.19    4.30
   9   1  -2   97.89    5.20
   9   1  -2  115.09    4.40
   9   1  -2  103.49    3.30
  -8  -1   2  199.78    5.20
   8  -1  -2  206.78    7.90
   8  -1  -2  208.68    6.40
  -8  -1   2  210.08    8.10
   8  -1  -2  206.68    6.90
   8  -1  -2  205.58    5.20
  -8   1   2  216.48    8.40
   8   1  -2  209.08    7.90
   8   1  -2  200.18    5.50
   8   1  -2  207.88    6.40
  -7  -1   2   15.10    0.90
   7  -1  -2   13.00    1.50
   7  -1  -2   14.20    0.90
   7  -1  -2   15.20    1.40
   7  -1  -2   14.70    1.80
  -7  -1   2   15.70    1.60
   7   1  -2   13.90    1.70
   7   1  -2   14.50    1.10
  -7   1   2   17.60    1.80
   7   1  -2   16.60    1.60
  -6  -1   2   24.90    1.80
  -6  -1   2   26.70    1.70
   6  -1  -2   25.30    2.00
   6   1  -2   26.20    2.00
  -6   1   2   23.00    2.00
  -5  -1   2  985.60   30.50
   5  -1  -2 1018.40   28.50
  -5  -1   2 1028.70   27.10
  -5   1   2 1034.20   26.90
   5   1  -2 1042.60   28.60
   5   1  -2  977.40   26.40
  -5   1   2 1021.10   31.00
  -4  -1   2  424.86   11.80
   4  -1  -2  423.96   12.40
   4  -1  -2  429.96   13.40
   4  -1  -2  401.66   10.90
  -4  -1   2  416.26   13.10
   4   1  -2  428.76   11.50
  -4   1   2  434.76   11.60
   4   1  -2  427.76   12.60
   3  -1  -2  603.74   17.20
   3  -1  -2  634.14   18.80
  -3  -1   2  610.14   18.40
   3  -1  -2  601.34   15.70
  -3  -1   2  625.24   16.60
   3   1  -2  621.94   17.50
  -3   1   2  604.04   16.40
   3   1  -2  623.34   16.10
  -2  -1   2 1407.36   41.80
  -2  -1   2 1428.76   37.20
   2  -1  -2 1432.06   38.60
   2  -1  -2 1463.25   42.30
  -2  -1   2 1467.45   36.30
  -2   1   2 1395.66   37.10
   2   1  -2 1420.06   38.90
  -1  -1   2    7.90    0.70
   1  -1  -2    7.50    0.60
   1  -1  -2    7.10    0.80
  -1  -1   2   10.20    0.80
   1  -1  -2    7.80    0.80
   1   1  -2    7.20    0.80
  -1   1   2    6.50    0.60
   0  -1  -2  154.68    4.60
   0  -1   2  154.68    4.40
   0  -1   2  146.89    4.40
   0  -1  -2  160.98    5.10
   0   1   2  155.28    4.50
   0   1  -2  162.98    4.70
   1  -1   2   21.20    1.10
  -1  -1  -2   24.20    1.30
  -1  -1  -2   23.10    1.10
  -1   1  -2   22.20    1.10
   1   1   2   23.80    1.20
  -1   1  -2   21.80    1.00
  -2  -1  -2  170.48    5.70
   2  -1   2  172.78    4.90
   2  -1   2  172.18    5.30
   2  -1   2  172.68    4.60
  -2  -1  -2  163.98    4.90
  -2   1  -2  165.78    5.50
   2   1   2  162.18    4.80
   2   1   2  172.68    5.20
  -3  -1  -2   17.80    1.30
  -3  -1  -2   16.10    1.00
   3  -1   2   19.50    1.10
   3  -1   2   18.50    1.30
   3   1   2   17.30    1.00
   3   1   2   16.40    1.30
  -3   1  -2   19.30    1.20
  -4  -1  -2    9.10    0.90
   4  -1   2    6.30    0.80
   4  -1   2    9.70    1.20
  -4  -1  -2    9.10    1.20
   4   1   2    9.00    1.20
  -4   1  -2    9.10    1.10
   4   1   2    9.20    1.00
   5  -1   2   87.69    3.20
  -5  -1  -2   80.59    3.70
   5  -1   2   86.09    3.60
   5   1   2   82.69    3.30
   5   1   2   85.69    3.40
  -5   1  -2   84.59    3.80
   6  -1   2   48.20    1.70
  -6  -1  -2   48.60    1.70
   6  -1   2   50.69    2.80
   6  -1   2   46.50    2.20
   6  -1   2   49.20    2.40
   6  -1   2   52.79    2.40
  -6  -1  -2   53.09    3.00
   6   1   2   49.90    2.60
   6   1   2   50.09    1.80
  -6   1  -2   49.40    2.90
  -7  -1  -2   19.90    1.10
   7  -1   2   20.70    1.20
  -7  -1  -2   21.90    2.10
   7  -1   2   22.20    1.70
   7  -1   2   22.00    2.00
   7  -1   2   20.00    1.70
   7   1   2   18.80    1.60
   7   1   2   19.90    1.90
   7   1   2   21.90    1.20
  -7   1  -2   19.40    1.10
  -7   1  -2   19.20    2.10
  -8  -1  -2  416.46   14.50
   8  -1   2  407.36   10.00
   8  -1   2  377.16   13.30
  -8  -1  -2  420.56    9.80
   8  -1   2  424.46   12.10
   8  -1   2  431.76   11.10
   8   1   2  422.56   10.10
  -8   1  -2  415.76    9.80
  -8   1  -2  410.16   14.60
   9  -1   2    3.80    1.40
   9  -1   2    0.90    0.90
   9  -1   2    2.80    0.80
   9  -1   2    1.50    1.30
   9  -1   2    4.10    1.70
  -9  -1  -2    2.00    0.80
   9  -1   2    1.20    1.20
   9   1   2    2.20    0.90
  -9   1  -2    2.00    0.80
   9   1   2    1.00    1.30
   9   1   2    2.30    1.00
  10  -1   2   21.30    2.30
  10  -1   2   21.90    1.60
  10  -1   2   23.20    1.50
  10  -1   2   25.40    1.40
  10  -1   2   24.10    1.80
 -10  -1  -2   24.60    1.30
  10  -1   2   21.70    2.10
 -10   1  -2   24.30    1.40
  10   1   2   25.50    1.90
  10   1   2   25.00    1.40
  10   1   2   23.90    1.50
  11  -1   2   25.00    1.70
  11  -1   2   25.60    1.50
  11  -1   2   28.80    2.40
  11  -1   2   28.10    1.70
  11  -1   2   27.50    2.20
 -11  -1  -2   27.70    1.40
  11  -1   2   26.30    1.40
 -11   1  -2   27.70    1.40
  11   1   2   26.70    1.80
  11   1   2   26.60    1.50
  11   1   2   26.60    1.40
  12  -1   2    7.90    1.40
  12  -1   2    5.80    1.00
 -12  -1  -2    6.10    0.80
  12  -1   2    7.00    0.80
  12  -1   2    4.20    1.80
  12  -1   2    7.30    1.10
  12   1   2    6.60    1.00
  12   1   2    5.60    1.00
  12   1   2    6.50    0.80
  13  -1   2   13.50    1.00
  13  -1   2   12.60    1.00
  13  -1   2   12.80    0.80
 -13  -1  -2   12.70    0.80
  13   1   2   12.90    1.00
  13  -2  -2    1.30    0.50
  13  -2  -2    2.50    0.70
  13  -2  -2    3.10    0.70
 -13  -2   2    2.90    1.10
  13   2  -2    2.00    0.70
  12  -2  -2    2.10    1.30
 -12  -2   2    3.90    1.30
  12  -2  -2    3.00    0.70
  12  -2  -2    6.40    1.50
  12  -2  -2    4.10    1.00
  12  -2  -2    2.50    0.90
 -12  -2   2    3.10    0.70
 -12   2   2    2.50    0.70
  12   2  -2    3.20    1.00
  11  -2  -2   14.50    1.40
  11  -2  -2   14.60    2.00
  11  -2  -2   14.10    1.40
  11  -2  -2   17.00    2.10
 -11  -2   2   14.90    1.00
  11  -2  -2   15.50    1.10
 -11  -2   2   16.10    1.90
 -11   2   2   14.30    1.10
  11   2  -2   17.90    1.60
  10  -2  -2   41.60    2.70
 -10  -2   2   45.20    2.90
  10  -2  -2   43.60    1.80
 -10  -2   2   40.70    1.70
  10  -2  -2   42.20    2.20
  10  -2  -2   44.00    1.70
  10  -2  -2   42.90    2.20
  10  -2  -2   41.70    3.00
  10   2  -2   38.40    2.60
  10   2  -2   40.10    1.90
  10   2  -2   39.90    2.40
  -9  -2   2   26.10    2.30
   9  -2  -2   25.90    1.40
   9  -2  -2   26.30    2.20
   9  -2  -2   25.30    1.80
   9  -2  -2   27.60    2.30
  -9  -2   2   25.20    1.30
   9  -2  -2   24.20    1.90
   9  -2  -2   23.30    1.30
   9   2  -2   24.70    2.10
   9   2  -2   24.80    1.60
   9   2  -2   24.80    1.90
   8  -2  -2   31.90    2.20
   8  -2  -2   34.50    2.40
  -8  -2   2   32.20    1.40
   8  -2  -2   31.90    1.40
   8  -2  -2   32.40    2.70
   8   2  -2   32.30    1.70
   8   2  -2   31.90    2.30
  -8   2   2   32.50    2.80
   8   2  -2   28.70    2.70
   7  -2  -2   66.89    3.80
  -7  -2   2   71.39    3.40
   7  -2  -2   72.89    2.20
  -7  -2   2   74.19    2.20
  -7  -2   2   68.49    2.20
   7  -2  -2   79.89    3.50
   7  -2  -2   70.29    3.10
   7   2  -2   71.29    2.60
   7   2  -2   71.99    3.10
  -7   2   2   69.59    4.00
   7   2  -2   70.99    3.80
   6  -2  -2   55.79    2.70
  -6  -2   2   56.19    1.80
  -6  -2   2   55.79    2.80
   6  -2  -2   54.79    3.10
  -6  -2   2   56.19    1.80
   6  -2  -2   54.79    2.50
   6  -2  -2   57.19    1.80
  -6   2   2   58.29    3.40
   6   2  -2   56.69    3.20
   6   2  -2   56.59    2.20
   6   2  -2   54.09    2.60
   5  -2  -2   19.50    1.60
  -5  -2   2   21.00    1.60
   5  -2  -2   20.80    1.70
   5   2  -2   16.90    1.70
  -5   2   2   20.70    1.40
   5   2  -2   20.40    1.70
   4  -2  -2   25.00    1.40
   4  -2  -2   27.60    1.90
  -4  -2   2   27.20    1.80
   4   2  -2   26.30    1.90
   4   2  -2   25.40    1.80
  -4   2   2   26.80    1.60
  -3  -2   2   32.90    1.90
   3  -2  -2   32.90    1.80
   3  -2  -2   34.10    2.00
   3  -2  -2   31.60    1.60
   3   2  -2   33.10    2.10
   3   2  -2   30.90    1.80
   2  -2  -2   13.20    1.20
   2  -2  -2   15.30    1.10
   2  -2  -2   16.10    1.30
  -2  -2   2   13.90    1.20
  -2   2   2   17.10    1.10
   2   2  -2   14.30    1.20
   2   2  -2   14.80    1.30
   1  -2  -2   22.40    1.40
  -1  -2   2   21.40    1.40
   1  -2  -2   19.10    1.40
  -1  -2   2   20.50    1.30
  -1   2   2   19.60    1.30
   1   2  -2   20.80    1.40
   0  -2   2  396.06   11.00
   0  -2   2  396.26   10.90
   0  -2  -2  384.76   12.30
   0  -2  -2  394.16   11.10
   0   2   2  398.16   10.90
   0   2  -2  407.06   11.40
   0   2   2  392.46   10.80
  -1  -2  -2  192.88    6.40
  -1  -2  -2  191.28    5.90
   1  -2   2  188.08    5.70
   1  -2   2  190.88    5.70
   1   2   2  197.08    5.90
  -1   2  -2  192.58    6.00
  -1   2  -2  176.78    5.90
  -2  -2  -2   16.90    1.30
   2  -2   2   15.10    1.10
   2  -2   2   16.00    1.20
  -2  -2  -2   18.10    1.40
  -2   2  -2   15.00    1.10
   2   2   2   18.50    1.50
  -2   2  -2   14.00    1.30
   3  -2   2  130.79    3.90
  -3  -2  -2  117.89    4.70
   3  -2   2  125.29    4.20
  -3  -2  -2  106.99    4.10
   3  -2   2  126.59    4.50
   3   2   2  115.69    4.50
  -3   2  -2  125.69    4.60
  -4  -2  -2  177.88    5.80
   4  -2   2  183.08    6.30
  -4  -2  -2  172.58    6.60
   4  -2   2  181.98    5.70
  -4   2  -2  183.98    6.50
   4   2   2  178.18    6.20
   5  -2   2   85.69    3.90
   5  -2   2   85.59    2.50
  -5  -2  -2   90.69    3.50
   5  -2   2   88.69    3.50
   5  -2   2   85.29    3.20
  -5  -2  -2   83.19    2.50
   5  -2   2   84.09    3.40
   5   2   2   88.49    2.80
   5   2   2   87.29    3.90
  -5   2  -2   89.89    4.00
   6  -2   2   10.90    1.50
  -6  -2  -2   10.80    0.90
   6  -2   2    9.10    1.30
  -6  -2  -2    8.10    1.50
   6  -2   2   12.10    1.50
   6  -2   2   11.80    1.30
   6  -2   2   10.60    0.90
  -6   2  -2   11.40    1.60
   6   2   2    9.10    1.50
   6   2   2   11.70    1.10
   7  -2   2   86.29    3.50
   7  -2   2   86.09    2.70
  -7  -2  -2   83.59    2.60
   7  -2   2   83.39    3.70
  -7  -2  -2   97.19    4.70
   7  -2   2   80.59    4.20
  -7   2  -2   85.09    4.60
   7   2   2   89.69    2.90
   8  -2   2   47.30    2.40
   8  -2   2   45.70    2.50
   8  -2   2   42.20    1.80
   8  -2   2   49.20    2.40
  -8  -2  -2   45.40    1.80
  -8  -2  -2   46.80    3.50
   8  -2   2   45.60    2.80
  -8   2  -2   44.20    3.70
   8   2   2   43.60    2.00
   9  -2   2    8.30    1.00
   9  -2   2    8.30    1.70
   9  -2   2    8.50    1.70
   9  -2   2    7.00    1.40
   9  -2   2   10.50    1.40
   9  -2   2    8.80    1.10
  -9  -2  -2    9.60    1.00
   9   2   2   10.80    1.60
   9   2   2    8.90    1.20
   9   2   2    6.90    1.10
 -10  -2  -2   10.30    1.10
  10  -2   2   12.30    1.40
  10  -2   2   11.70    2.00
  10  -2   2    9.80    1.00
  10  -2   2   11.20    1.10
  10  -2   2   11.60    1.40
  10  -2   2   11.90    1.80
 -10  -2  -2    9.50    1.10
  10   2   2   11.70    1.30
  10   2   2    9.00    1.50
  11  -2   2   18.20    1.90
  11  -2   2   16.70    1.90
  11  -2   2   18.00    1.50
  11  -2   2   18.50    1.10
 -11  -2  -2   19.30    1.20
  11  -2   2   20.10    1.40
 -11  -2  -2   18.30    1.10
  11   2   2   18.30    1.30
  11   2   2   19.50    1.60
  12  -2   2    4.10    1.50
  12  -2   2    4.50    0.60
  12  -2   2    4.70    1.50
  12  -2   2    4.10    0.90
 -12  -2  -2    3.40    0.70
  12  -2   2    6.50    1.00
  12   2   2    4.90    0.90
  12   2   2    4.00    0.90
  13  -2   2    6.10    0.60
  13  -2   2    5.00    0.70
  13  -2   2    5.50    0.70
  13   2   2    5.10    0.70
  12  -3  -2    1.20    0.50
  12  -3  -2   -0.50    0.70
 -12  -3   2    0.60    1.10
  12   3  -2    0.10    0.80
 -11  -3   2   13.00    0.90
  11  -3  -2   13.50    1.30
 -11  -3   2   14.70    1.60
  11  -3  -2   12.50    0.90
  11  -3  -2   13.40    1.70
  11  -3  -2   13.40    1.90
  11   3  -2   11.30    1.20
  11   3  -2   13.70    1.40
  10  -3  -2    1.50    1.40
 -10  -3   2    2.30    0.70
  10  -3  -2    2.30    0.80
  10  -3  -2    3.00    1.50
 -10  -3   2    3.40    1.50
  10  -3  -2    2.50    1.10
  10   3  -2    2.50    1.10
  10   3  -2    2.60    1.20
   9  -3  -2    3.70    0.90
  -9  -3   2    4.50    1.70
   9  -3  -2    0.90    1.30
   9  -3  -2    1.90    1.10
  -9  -3   2    3.40    0.90
   9  -3  -2    1.70    1.50
   9   3  -2    3.10    1.10
   9   3  -2    5.20    1.50
   8  -3  -2   43.40    1.80
   8  -3  -2   47.50    2.70
  -8  -3   2   45.10    3.00
   8  -3  -2   46.30    2.30
   8  -3  -2   49.40    3.00
  -8  -3   2   43.40    1.80
   8  -3  -2   46.40    1.70
  -8  -3   2   44.10    1.80
   8   3  -2   44.10    2.10
   8   3  -2   48.00    2.60
   7  -3  -2    5.10    0.80
  -7  -3   2    6.10    0.80
  -7  -3   2    5.20    0.90
   7  -3  -2    6.90    1.30
   7  -3  -2    4.10    1.70
  -7  -3   2    2.70    1.60
   7  -3  -2    7.20    1.50
  -7   3   2    4.90    1.60
   7   3  -2    5.90    1.20
   6  -3  -2    6.00    1.40
  -6  -3   2    4.70    1.40
  -6  -3   2    4.90    0.80
   6  -3  -2    0.20    1.00
  -6  -3   2    4.00    0.90
   6  -3  -2    5.30    0.80
   6  -3  -2    5.40    1.30
   6   3  -2    5.20    1.10
  -6   3   2    3.50    1.20
   5  -3  -2  214.38    5.20
   5  -3  -2  205.48    7.40
  -5  -3   2  215.48    7.20
   5  -3  -2  210.58    6.70
  -5  -3   2  210.08    5.30
   5   3  -2  202.78    5.70
  -5   3   2  204.88    8.20
  -4  -3   2  135.69    3.60
  -4  -3   2  129.49    3.70
   4  -3  -2  141.09    5.30
   4  -3  -2  126.59    5.40
   4  -3  -2  133.59    3.50
  -4  -3   2  126.89    3.80
  -4  -3   2  140.49    5.20
  -4   3   2  141.09    5.00
   4   3  -2  134.59    5.30
   4   3  -2  138.09    5.40
  -3  -3   2   55.69    2.80
  -3  -3   2   58.99    2.10
  -3  -3   2   55.29    1.80
   3  -3  -2   55.49    2.90
   3  -3  -2   54.29    2.70
  -3  -3   2   52.39    1.90
  -3   3   2   57.99    2.70
   3   3  -2   54.49    2.90
   3   3  -2   55.29    3.00
  -2  -3   2  547.25   12.70
  -2  -3   2  534.75   12.90
   2  -3  -2  557.74   15.70
   2  -3  -2  546.65   17.40
  -2  -3   2  552.54   15.70
   2   3  -2  554.84   16.40
   2   3  -2  555.74   15.50
  -2   3   2  573.64   15.40
   1  -3  -2   45.10    2.40
  -1  -3   2   44.20    2.30
   1  -3  -2   42.60    2.40
   1   3  -2   46.90    2.50
   1   3  -2   45.10    2.40
  -1   3   2   40.40    2.30
   0  -3   2  146.09    5.20
   0  -3  -2  150.08    5.60
   0  -3  -2  154.18    5.30
   0  -3   2  153.08    5.20
   0   3  -2  160.98    5.40
   0   3   2  149.88    5.30
  -1  -3  -2  557.84   15.90
   1  -3   2  556.34   15.60
  -1  -3  -2  564.74   17.60
  -1   3  -2  584.94   16.40
   1   3   2  544.25   15.80
   2  -3   2    4.80    1.00
   2  -3   2    5.80    1.00
  -2  -3  -2    4.70    0.70
   2  -3   2    5.00    0.70
  -2  -3  -2    5.10    1.20
  -2  -3  -2    5.80    0.80
   2   3   2    5.40    1.20
  -2   3  -2    7.30    1.10
   3  -3   2   57.79    2.40
  -3  -3  -2   54.39    2.80
  -3  -3  -2   54.29    1.80
  -3  -3  -2   55.39    2.00
   3  -3   2   56.89    1.90
   3  -3   2   62.99    2.90
   3  -3   2   58.09    2.00
  -3  -3  -2   55.49    1.80
  -3   3  -2   61.49    3.00
   3   3   2   54.79    3.20
   3   3   2   57.29    2.20
   4  -3   2    1.10    0.90
  -4  -3  -2    0.20    1.10
  -4  -3  -2    2.50    0.70
   4  -3   2    1.30    0.90
   4  -3   2    1.70    0.70
  -4  -3  -2    0.90    0.70
  -4  -3  -2   -0.40    0.80
  -4   3  -2    1.10    1.00
   4   3   2    1.00    1.30
   4   3   2    2.10    1.00
  -5  -3  -2   89.59    3.90
   5  -3   2   87.79    2.70
  -5  -3  -2   88.09    2.60
  -5  -3  -2   89.19    2.60
   5  -3   2   86.09    3.30
   5   3   2   87.19    4.40
   5   3   2   89.39    3.00
  -5   3  -2   82.39    4.00
   6  -3   2   22.80    1.80
   6  -3   2   23.30    1.30
  -6  -3  -2   21.00    1.20
   6  -3   2   20.10    1.90
   6   3   2   23.60    2.40
  -6   3  -2   21.50    2.10
   6   3   2   23.90    1.60
   7  -3   2   51.49    2.30
  -7  -3  -2   48.90    1.90
  -7  -3  -2   49.70    3.10
   7  -3   2   45.50    2.80
  -7  -3  -2   46.00    2.60
   7  -3   2   48.30    2.30
   7  -3   2   51.09    2.00
   7  -3   2   47.30    2.70
   7   3   2   48.80    2.30
  -8  -3  -2  282.47    7.00
   8  -3   2  284.17    8.90
  -8  -3  -2  277.87    9.30
   8  -3   2  276.97    7.70
   8  -3   2  274.67    7.40
   8  -3   2  279.47    8.20
   8  -3   2  286.57    7.20
   8   3   2  288.37    7.70
   8   3   2  277.17    7.40
  -9  -3  -2    8.20    1.00
   9  -3   2    6.30    1.70
  -9  -3  -2    6.30    1.90
   9  -3   2    6.40    1.60
   9  -3   2    7.20    1.20
   9  -3   2    9.60    1.20
   9   3   2    9.40    1.30
   9   3   2    7.10    1.50
  10  -3   2   30.20    1.40
  10  -3   2   33.90    1.70
  10  -3   2   30.70    2.40
 -10  -3  -2   30.40    2.40
  10  -3   2   33.10    1.80
  10  -3   2   26.00    2.10
 -10  -3  -2   29.10    1.40
  10   3   2   31.30    1.70
  10   3   2   29.80    1.90
  11  -3   2   32.00    2.40
 -11  -3  -2   31.70    1.40
  11  -3   2   32.20    1.60
  11  -3   2   33.80    1.70
  11  -3   2   33.10    1.30
  11  -3   2   33.80    2.20
 -11  -3  -2   34.60    2.20
  11   3   2   33.60    1.70
  11   3   2   32.80    1.60
  12  -3   2    0.40    0.50
  12  -3   2    1.20    0.70
  12  -3   2    1.00    0.60
  12   3   2    1.50    0.70
 -11  -4   2   38.80    2.00
  11  -4  -2   38.60    1.60
  11   4  -2   37.20    1.70
  10  -4  -2   21.90    1.40
 -10  -4   2   23.10    1.80
  10  -4  -2   22.40    1.20
  10   4  -2   21.70    1.40
  10   4  -2   23.00    1.50
  -9  -4   2   35.30    2.30
   9  -4  -2   32.30    1.80
   9   4  -2   30.90    2.00
   9   4  -2   33.40    1.80
  -8  -4   2    9.30    1.70
   8  -4  -2   14.20    1.50
  -8  -4   2   12.20    1.00
   8   4  -2   11.20    1.70
   8   4  -2   10.40    1.40
  -7  -4   2   37.80    2.70
  -7  -4   2   41.80    1.70
   7   4  -2   42.30    2.50
   7   4  -2   39.60    2.20
  -6  -4   2  106.29    3.20
  -6  -4   2  104.19    4.60
   6   4  -2  107.59    3.80
   6   4  -2  108.89    4.20
  -5  -4   2   81.19    3.80
  -5  -4   2   81.79    3.50
  -5  -4   2   80.69    3.00
  -5  -4   2   83.09    3.90
  -5  -4   2   85.39    2.60
   5   4  -2   87.49    3.20
  -4  -4   2   28.90    1.50
  -4  -4   2   28.70    1.40
  -4  -4   2   29.30    2.40
  -4  -4   2   27.50    1.50
   4   4  -2   23.90    2.60
  -3  -4   2   49.10    2.00
  -3  -4   2   49.40    3.00
   3  -4  -2   46.80    2.80
  -3  -4   2   49.50    2.00
   3  -4  -2   51.59    2.10
   3  -4  -2   50.29    1.80
  -3  -4   2   50.09    1.80
  -3   4   2   54.59    3.50
   3   4  -2   45.90    3.20
   2  -4  -2   33.10    2.30
   2  -4  -2   28.90    1.50
  -2  -4   2   29.60    1.40
  -2  -4   2   33.60    1.50
  -2  -4   2   30.30    2.40
  -2  -4   2   29.70    1.50
   2  -4  -2   27.40    1.40
  -2   4   2   27.80    2.30
   2   4  -2   26.70    2.40
   1  -4  -2  188.58    4.80
   1  -4  -2  185.78    5.10
   1  -4  -2  187.18    5.00
   1  -4  -2  169.88    6.60
  -1  -4   2  185.38    4.80
  -1  -4   2  185.18    5.10
  -1  -4   2  186.18    5.00
  -1  -4   2  191.48    6.70
  -1   4   2  189.48    6.90
   1   4  -2  182.78    6.90
   0  -4  -2   29.00    1.50
   0  -4   2   27.90    2.20
   0  -4  -2   28.60    1.40
   0  -4   2   29.10    1.40
   0  -4   2   26.30    1.30
   0  -4  -2   29.10    2.30
   0  -4  -2   28.40    1.30
   0  -4   2   27.50    1.40
   0   4   2   27.00    2.30
   0   4  -2   30.00    2.40
   1  -4   2   68.49    2.40
  -1  -4  -2   71.39    2.50
  -1  -4  -2   69.79    2.20
  -1  -4  -2   71.09    2.30
   1  -4   2   72.79    3.50
  -1  -4  -2   69.79    3.60
   1  -4   2   72.39    2.40
  -1  -4  -2   69.99    2.40
   1  -4   2   72.89    2.30
   1   4   2   65.99    3.80
  -1   4  -2   69.49    3.70
  -2  -4  -2    7.60    0.90
  -2  -4  -2    8.10    1.00
   2  -4   2    9.90    1.50
  -2  -4  -2    8.80    1.00
  -2  -4  -2    9.20    0.90
   2  -4   2    9.00    1.00
   2  -4   2   10.30    1.00
  -2  -4  -2    7.80    1.60
   2   4   2   10.00    1.80
   3  -4   2   61.59    2.70
  -3  -4  -2   56.59    2.00
  -3  -4  -2   57.79    2.00
   3  -4   2   56.89    2.20
  -3  -4  -2   55.49    3.30
  -3  -4  -2   57.89    2.20
   3  -4   2   56.39    2.10
   3  -4   2   54.39    3.20
   3   4   2   57.19    3.70
   3   4   2   56.49    2.40
   4  -4   2   27.00    2.00
   4  -4   2   33.60    1.60
  -4  -4  -2   32.80    1.50
  -4  -4  -2   32.00    2.60
  -4  -4  -2   33.80    1.70
   4  -4   2   29.00    2.40
   4  -4   2   31.30    1.60
  -4  -4  -2   31.90    1.50
   4   4   2   32.90    3.10
  -4   4  -2   28.80    2.60
   4   4   2   31.90    1.90
  -5  -4  -2   10.10    1.90
  -5  -4  -2   10.20    1.20
  -5  -4  -2    9.70    1.80
  -5  -4  -2   10.70    1.00
   5  -4   2    9.70    1.10
  -5  -4  -2   11.30    1.00
   5  -4   2    8.90    1.40
   5  -4   2    9.80    1.50
   5   4   2    9.00    1.40
  -6  -4  -2    1.90    0.80
  -6  -4  -2    3.20    0.80
  -6  -4  -2   -0.60    1.40
   6  -4   2    2.40    1.30
   6  -4   2    1.40    1.30
  -6  -4  -2    2.70    1.70
   6  -4   2    2.40    0.90
   6   4   2    0.90    1.30
   7  -4   2    6.40    1.00
   7  -4   2    4.30    1.40
  -7  -4  -2    8.40    0.90
  -7  -4  -2    5.00    1.40
  -7  -4  -2   10.40    1.90
   7  -4   2    5.10    1.20
   7  -4   2    4.10    1.30
   7   4   2    7.70    1.40
  -8  -4  -2    9.90    1.80
   8  -4   2   10.50    1.20
   8  -4   2   11.00    1.60
  -8  -4  -2    8.70    0.90
   8  -4   2    7.40    1.20
  -8  -4  -2   10.50    1.50
   8   4   2   11.20    1.40
   9  -4   2   48.10    1.90
  -9  -4  -2   44.60    2.60
   9  -4   2   43.30    2.00
   9  -4   2   44.10    2.50
  -9  -4  -2   45.10    1.70
   9   4   2   44.90    2.00
  10  -4   2   42.30    2.40
 -10  -4  -2   44.40    1.60
 -10  -4  -2   44.80    2.30
  10  -4   2   44.80    1.80
  10  -4   2   43.80    1.70
  10   4   2   42.60    1.90
  11  -4   2   14.80    0.90
 -11  -4  -2   18.00    1.30
  11  -4   2   18.50    1.00
  -9  -5   2    7.90    1.20
   9   5  -2    6.80    1.00
  -8  -5   2   12.50    1.50
  -8  -5   2   12.60    0.90
   8   5  -2   10.90    1.30
   8   5  -2   13.90    1.30
  -7  -5   2    4.30    1.30
  -7  -5   2    3.90    0.70
   7   5  -2    2.60    1.30
   7   5  -2    3.10    1.20
  -6  -5   2   31.40    2.20
  -6  -5   2   30.00    1.90
  -6  -5   2   32.30    1.40
   6   5  -2   33.90    2.10
   6   5  -2   31.50    2.20
  -5  -5   2   45.80    2.70
  -5  -5   2   45.20    1.90
  -5  -5   2   44.00    1.80
  -5  -5   2   45.40    2.40
  -5  -5   2   46.00    2.40
   5   5  -2   43.80    2.70
   5   5  -2   42.40    2.40
  -4  -5   2   27.70    1.40
  -4  -5   2   26.60    2.00
  -4  -5   2   26.80    2.10
  -4  -5   2   27.90    2.30
  -4  -5   2   26.30    1.70
  -4  -5   2   30.50    1.60
   4   5  -2   28.10    2.10
   3  -5  -2    7.40    1.80
  -3  -5   2   11.20    1.90
  -3  -5   2    9.10    1.40
   3  -5  -2    6.30    0.90
   3  -5  -2    7.60    1.10
  -3  -5   2    7.10    1.60
  -3  -5   2    7.70    0.90
  -3  -5   2    8.20    1.10
  -3  -5   2    9.00    1.10
  -3  -5   2    8.80    1.60
   2  -5  -2    8.90    1.10
  -2  -5   2   14.60    1.70
   2  -5  -2    5.40    1.70
   2  -5  -2   11.40    1.80
  -2  -5   2   11.10    1.10
  -2  -5   2    9.70    1.00
   2  -5  -2    9.50    1.00
  -2  -5   2   11.60    1.60
  -2  -5   2   10.30    1.50
  -2  -5   2   12.10    1.20
  -1  -5   2   80.69    3.40
  -1  -5   2   80.59    2.60
   1  -5  -2   85.49    2.70
   1  -5  -2   87.69    2.90
  -1  -5   2   81.69    3.40
   1  -5  -2   82.49    4.00
   1  -5  -2   84.19    3.60
  -1  -5   2   84.39    2.90
  -1  -5   2   88.19    3.30
   1  -5  -2   81.59    3.50
  -1  -5   2   84.89    2.90
   0  -5   2   17.40    1.30
   0  -5   2   16.80    1.90
   0  -5   2   17.70    1.20
   0  -5  -2   17.40    2.00
   0  -5  -2   21.60    2.20
   0  -5  -2   19.10    1.30
   0  -5   2   15.10    1.80
   0  -5  -2   18.30    1.90
   0  -5   2   17.00    1.30
   0  -5  -2   15.90    1.20
   0  -5  -2   16.60    1.30
   1  -5   2    4.80    1.60
  -1  -5  -2    2.80    1.00
  -1  -5  -2    6.70    1.50
   1  -5   2    3.80    0.80
   1  -5   2    2.10    1.50
  -1  -5  -2    4.20    0.80
   1  -5   2    3.40    0.90
  -1  -5  -2    1.40    2.00
  -1  -5  -2    2.80    1.50
   1  -5   2    5.80    1.00
   1   5   2    4.30    1.50
  -2  -5  -2    2.90    1.50
   2  -5   2    5.50    1.00
   2  -5   2    4.10    1.60
  -2  -5  -2    4.90    2.00
   2  -5   2    5.90    0.90
  -2  -5  -2    9.30    1.60
  -2  -5  -2    4.30    0.90
  -2  -5  -2    4.00    1.00
   2  -5   2    4.30    1.60
   2   5   2    3.60    1.50
  -3  -5  -2   13.40    2.20
   3  -5   2   16.20    1.30
  -3  -5  -2   18.20    1.80
  -3  -5  -2   14.10    1.10
  -3  -5  -2   14.20    1.30
  -3  -5  -2   16.10    1.70
   3  -5   2   18.00    1.30
   3  -5   2   14.00    1.80
   3   5   2   15.50    1.70
   4  -5   2   41.50    1.80
   4  -5   2   34.60    2.30
  -4  -5  -2   36.90    2.30
  -4  -5  -2   34.60    2.30
   4  -5   2   36.50    2.20
  -4  -5  -2   37.40    1.80
   4  -5   2   37.00    1.80
  -4  -5  -2   38.10    2.70
  -4  -5  -2   37.50    1.60
   4   5   2   35.10    2.10
   5  -5   2   42.50    1.90
   5  -5   2   37.10    2.30
  -5  -5  -2   37.10    2.60
   5  -5   2   37.10    2.00
  -5  -5  -2   38.60    2.30
  -5  -5  -2   36.00    1.70
  -5  -5  -2   37.50    2.30
  -5  -5  -2   39.70    1.60
   5   5   2   39.00    2.20
   6  -5   2    6.90    1.20
  -6  -5  -2    4.50    1.60
  -6  -5  -2    5.80    1.20
  -6  -5  -2    4.00    0.80
   6   5   2    5.30    1.30
  -7  -5  -2   14.70    1.50
   7  -5   2   13.10    1.20
  -7  -5  -2   15.70    1.80
   7   5   2   14.40    1.30
  -8  -5  -2    1.90    1.10
   8   5   2    0.90    1.20
   8   5   2    1.40    1.10
  -9  -5  -2   14.70    1.40
  -7  -6   2    0.90    0.90
  -6  -6   2    8.60    0.90
  -6  -6   2    7.40    1.20
  -5  -6   2    2.30    1.10
  -5  -6   2    1.30    1.20
  -5  -6   2    3.30    1.00
  -5  -6   2    3.90    0.70
   5   6  -2    5.00    1.40
  -4  -6   2    7.70    0.90
  -4  -6   2    8.00    0.80
  -4  -6   2    8.70    1.20
  -4  -6   2    6.90    1.40
  -4  -6   2    9.90    1.20
   4   6  -2    5.30    1.30
  -3  -6   2   10.20    1.30
   3  -6  -2    8.90    1.10
  -3  -6   2   13.80    1.30
  -3  -6   2   10.00    1.00
  -3  -6   2   12.10    0.90
   3  -6  -2   11.70    1.40
   3   6  -2   10.00    1.40
   2  -6  -2   22.20    1.40
   2  -6  -2   22.70    1.70
  -2  -6   2   22.20    1.70
   2  -6  -2   22.00    1.70
  -2  -6   2   21.50    1.10
   2  -6  -2   20.60    1.10
  -2  -6   2   25.20    1.70
  -2  -6   2   20.90    1.30
   2   6  -2   19.60    1.70
  -1  -6   2   16.60    1.60
  -1  -6   2   17.90    1.30
   1  -6  -2   17.50    1.60
   1  -6  -2   16.00    1.10
  -1  -6   2   18.30    1.20
  -1  -6   2   16.50    1.00
  -1  -6   2   17.90    1.50
   1  -6  -2   17.80    1.60
   1  -6  -2   17.70    1.30
   0  -6  -2    5.40    1.60
   0  -6   2    7.90    1.10
   0  -6  -2    6.80    1.00
   0  -6  -2    4.90    1.30
   0  -6   2    8.40    1.00
   0  -6   2    5.90    0.80
   0  -6  -2    5.80    1.40
   0  -6   2   10.70    1.30
   0  -6   2    7.40    1.30
   0  -6  -2    9.70    0.90
   1  -6   2    5.60    0.90
  -1  -6  -2    5.10    0.80
  -1  -6  -2    6.00    1.20
   1  -6   2    7.10    1.20
  -1  -6  -2    2.30    0.80
   1  -6   2    4.60    1.20
   1  -6   2    1.80    0.90
  -1  -6  -2    3.50    1.40
  -1  -6  -2    5.00    1.30
  -2  -6  -2   17.80    1.60
   2  -6   2   18.80    1.50
  -2  -6  -2   19.70    1.60
  -2  -6  -2   17.70    1.20
   2  -6   2   20.00    1.60
   2  -6   2   17.30    1.20
  -2  -6  -2   16.70    1.10
   2  -6   2   17.70    1.20
  -2  -6  -2   16.30    1.80
   2   6   2   15.70    1.60
  -3  -6  -2    5.70    1.30
  -3  -6  -2    4.50    0.80
  -3  -6  -2    4.80    1.20
  -3  -6  -2    3.90    0.70
   3  -6   2    4.00    1.10
   3  -6   2    5.00    0.90
   3  -6   2    4.90    0.90
  -3  -6  -2    4.40    1.20
   3   6   2    2.00    1.30
  -4  -6  -2    6.80    1.30
   4  -6   2    7.30    1.20
  -4  -6  -2    5.60    1.20
  -4  -6  -2    8.30    0.80
  -4  -6  -2    6.20    0.90
  -4  -6  -2    7.80    1.20
   4   6   2    7.40    1.20
  -5  -6  -2    8.20    1.10
  -5  -6  -2    6.90    0.70
  -5  -6  -2    9.00    1.10
  -5  -6  -2    6.70    1.20
  -6  -6  -2    6.40    1.10
  -6  -6  -2    5.10    0.90
  -7  -6  -2   19.80    1.30
  14   0  -3    0.40    0.40
  14   0  -3   -0.90    0.60
 -13   0   3    5.00    0.60
  13   0  -3    4.80    1.40
  13   0  -3    5.20    0.90
  13   0  -3    6.50    0.70
 -12   0   3    4.50    0.70
  12   0  -3    2.40    1.40
  12   0  -3    7.00    1.20
  12   0  -3    6.40    1.20
  12   0  -3    4.90    0.80
  11   0  -3   -0.30    1.40
  11   0  -3    1.30    1.20
 -11   0   3    3.00    1.60
 -11   0   3    0.20    0.70
  11   0  -3    0.70    1.20
  11   0  -3   -0.10    1.60
  11   0  -3    2.10    0.90
  10   0  -3   95.09    3.60
  10   0  -3   89.69    4.20
  10   0  -3   90.39    3.40
 -10   0   3   91.29    2.80
  10   0  -3   94.89    4.20
  10   0  -3   93.49    3.00
   9   0  -3   38.50    2.50
   9   0  -3   34.10    3.00
   9   0  -3   36.10    2.40
  -9   0   3   35.20    2.90
  -9   0   3   35.20    1.50
  -8   0   3   45.60    3.00
   8   0  -3   46.90    1.70
   8   0  -3   47.10    2.60
   8   0  -3   45.00    3.10
   8   0  -3   45.90    2.60
   7   0  -3   32.70    1.90
  -7   0   3   33.70    2.30
   7   0  -3   30.90    2.30
   7   0  -3   29.00    2.00
   7   0  -3   27.70    1.20
   6   0  -3    7.30    1.30
  -6   0   3    6.80    1.10
  -6   0   3    7.30    1.00
   5   0  -3    8.80    1.30
  -5   0   3    8.20    1.10
  -5   0   3    8.10    1.00
   4   0  -3   30.90    1.80
   4   0  -3   27.30    1.70
  -4   0   3   29.70    1.50
  -3   0   3   -1.30    0.50
   3   0  -3   -1.60    0.50
   3   0  -3   -1.80    0.60
   2   0  -3   14.00    1.00
   2   0  -3   14.60    1.10
  -2   0   3   13.00    0.90
   1   0  -3    6.20    0.70
  -1   0   3    5.40    0.40
  -1   0   3    5.70    0.60
   0   0  -3   -5.90    0.50
   0   0  -3   -5.80    0.60
   0   0   3   -7.10    0.50
   0   0   3   -6.60    0.50
  -1   0  -3   27.30    1.20
  -1   0  -3   29.40    1.40
   1   0   3   29.60    1.20
   1   0   3   27.60    1.00
   2   0   3    1.10    0.50
  -2   0  -3    0.70    0.60
   2   0   3    1.30    0.30
   2   0   3    1.00    0.50
   3   0   3    1.80    0.60
  -3   0  -3    0.50    0.70
   3   0   3    1.70    0.60
   4   0   3    1.40    0.70
   4   0   3    1.20    0.70
  -4   0  -3    0.10    0.80
   5   0   3    8.30    1.00
   5   0   3    8.10    1.10
  -5   0  -3    9.70    1.30
   6   0   3   18.70    1.70
   6   0   3   18.10    1.00
  -6   0  -3   18.40    1.80
   6   0   3   18.00    1.60
   7   0   3   17.30    1.10
   7   0   3   17.20    1.60
   7   0   3   16.80    1.80
  -7   0  -3   17.60    1.00
  -7   0  -3   15.80    1.90
   7   0   3   18.90    1.60
   7   0   3   16.00    1.70
   8   0   3    2.50    0.70
   8   0   3    1.10    1.30
   8   0   3    1.90    1.30
  -8   0  -3    2.40    1.40
   8   0   3    2.30    1.30
  -8   0  -3    3.40    0.80
  -9   0  -3   56.49    2.10
   9   0   3   57.79    3.20
   9   0   3   58.09    2.20
   9   0   3   58.29    2.20
   9   0   3   60.39    2.90
   9   0   3   57.49    2.60
  10   0   3    0.70    1.20
  10   0   3    0.30    0.80
 -10   0  -3    0.40    0.80
  10   0   3    0.90    0.90
  10   0   3    0.40    1.50
  10   0   3    0.00    1.30
 -11   0  -3    3.20    0.80
  11   0   3    3.40    1.50
  11   0   3    5.20    0.90
  11   0   3    2.70    1.10
  11   0   3    4.20    1.00
  12   0   3    4.20    0.70
 -12   0  -3    0.80    0.80
  12   0   3    3.70    1.00
  12   0   3    4.20    0.90
 -13   0  -3    0.40    0.60
  13   0   3    0.60    0.60
 -13  -1   3    1.30    0.50
  13  -1  -3    2.30    0.90
  13  -1  -3    2.10    0.60
  13  -1  -3    0.40    0.70
  13  -1  -3    1.10    1.40
 -13  -1   3    1.50    1.20
 -13   1   3    1.70    0.60
  13   1  -3    2.90    0.80
 -12  -1   3   17.90    1.00
  12  -1  -3   18.10    1.40
  12  -1  -3   16.30    1.10
 -12  -1   3   16.70    1.80
  12  -1  -3   13.30    1.40
  12  -1  -3   18.70    2.00
  12  -1  -3   16.90    2.00
 -12   1   3   16.60    1.10
  12   1  -3   13.50    1.80
  12   1  -3   15.70    1.40
  11  -1  -3  149.49    4.70
  11  -1  -3  150.38    4.20
  11  -1  -3  142.59    4.60
 -11  -1   3  151.08    4.10
  11  -1  -3  150.28    5.50
  11  -1  -3  145.89    5.80
 -11  -1   3  148.89    5.70
  11   1  -3  154.28    4.80
 -11   1   3  150.38    4.10
  11   1  -3  144.29    5.40
  10  -1  -3   43.50    2.80
  10  -1  -3   41.80    2.30
  10  -1  -3   41.00    1.80
 -10  -1   3   41.10    2.70
  10  -1  -3   42.90    2.90
  10  -1  -3   41.00    1.70
  10  -1  -3   41.10    2.20
 -10  -1   3   40.00    1.70
  10   1  -3   43.50    2.80
  10   1  -3   38.50    2.30
  -9  -1   3   83.79    2.70
   9  -1  -3   84.69    3.80
   9  -1  -3   91.09    2.70
   9  -1  -3   88.89    4.10
   9  -1  -3   89.89    3.00
   9   1  -3   87.49    3.90
   8  -1  -3   25.30    2.00
  -8  -1   3   24.80    2.20
   8  -1  -3   25.10    2.40
   8  -1  -3   27.40    2.10
   8  -1  -3   26.30    1.20
  -8  -1   3   29.50    1.30
   8   1  -3   22.30    2.30
   8   1  -3   27.60    2.00
  -8   1   3   23.60    2.30
  -7  -1   3  223.08    8.00
  -7  -1   3  219.48    7.10
   7  -1  -3  224.38    7.90
   7  -1  -3  210.08    6.90
   7  -1  -3  216.48    5.30
  -7  -1   3  213.38    5.30
   7  -1  -3  210.58    6.40
  -7   1   3  212.38    8.30
   7   1  -3  210.88    7.80
   7   1  -3  210.68    6.40
   6  -1  -3  144.69    5.40
  -6  -1   3  140.39    4.90
  -6  -1   3  137.59    5.30
   6  -1  -3  132.79    4.70
   6  -1  -3  134.59    3.60
   6   1  -3  138.09    5.50
  -6   1   3  141.09    4.70
  -6   1   3  139.79    5.80
   5  -1  -3   43.20    2.40
  -5  -1   3   42.00    2.20
   5  -1  -3   43.30    2.50
  -5  -1   3   44.70    2.20
  -5   1   3   43.80    2.00
   5   1  -3   43.30    2.50
   4  -1  -3  164.88    5.60
   4  -1  -3  166.68    6.00
  -4  -1   3  161.18    5.60
  -4  -1   3  165.58    5.30
   4   1  -3  166.98    4.90
   4   1  -3  171.88    5.80
  -4   1   3  167.08    5.20
   3  -1  -3  606.64   18.50
  -3  -1   3  615.24   16.30
  -3  -1   3  592.94   18.10
   3  -1  -3  580.34   16.90
  -3   1   3  609.44   16.20
   3   1  -3  618.54   17.30
   3   1  -3  602.14   15.70
  -3   1   3  601.54   15.40
  -2  -1   3  501.65   14.90
  -2  -1   3  513.75   13.10
   2  -1  -3  515.75   15.50
   2  -1  -3  500.95   14.00
  -2  -1   3  501.25   13.60
  -2   1   3  496.05   13.50
  -2   1   3  495.85   13.00
   2   1  -3  494.95   14.40
   1  -1  -3 2336.17   63.49
   1  -1  -3 2302.97   61.29
  -1  -1   3 2341.57   61.29
  -1  -1   3 2393.36   59.89
   1  -1  -3 2405.96   69.59
   1   1  -3 2460.15   63.99
  -1   1   3 2380.16   59.89
   0  -1   3  269.17    7.60
   0  -1  -3  285.77    8.90
   0  -1   3  283.37    7.80
   0  -1  -3  279.37    7.90
   0   1  -3  284.87    8.20
   0   1   3  285.17    7.80
   0   1  -3  289.77    8.50
   1  -1   3 1605.44   40.90
  -1  -1  -3 1601.84   41.80
   1  -1   3 1660.33   41.60
  -1  -1  -3 1619.04   47.50
  -1   1  -3 1581.94   43.40
  -1   1  -3 1578.64   47.10
   1   1   3 1619.34   41.10
  -2  -1  -3    7.10    0.80
   2  -1   3    8.80    0.90
   2  -1   3    7.80    0.50
  -2  -1  -3    7.90    0.90
   2  -1   3    8.80    0.80
   2   1   3    6.80    0.90
  -2   1  -3    8.30    0.80
   2   1   3    6.90    0.50
   3  -1   3  255.77    7.80
  -3  -1  -3  248.58    7.10
   3  -1   3  248.78    7.20
  -3  -1  -3  249.18    8.40
   3   1   3  245.68    7.50
   3   1   3  259.27    7.30
  -3   1  -3  256.17    8.30
   4  -1   3  388.66   11.20
  -4  -1  -3  392.86   11.10
  -4  -1  -3  413.46   13.20
   4  -1   3  413.76   12.10
   4   1   3  402.46   11.50
  -4   1  -3  413.06   13.00
   4   1   3  411.86   11.70
   5  -1   3  138.39    4.80
  -5  -1  -3  147.19    5.80
   5  -1   3  145.89    5.40
   5   1   3  151.88    5.10
   5   1   3  145.49    5.10
  -5   1  -3  149.29    5.70
   6  -1   3   50.89    2.60
   6  -1   3   50.89    1.80
   6  -1   3   52.19    2.90
   6  -1   3   55.19    2.40
  -6  -1  -3   55.09    3.10
  -6  -1  -3   52.09    1.80
   6  -1   3   49.30    2.50
  -6   1  -3   54.29    3.10
   6   1   3   51.59    1.90
   6   1   3   55.39    2.80
   6   1   3   51.39    2.60
   7  -1   3   69.99    2.30
   7  -1   3   68.09    3.60
   7  -1   3   69.09    3.20
   7  -1   3   69.29    3.20
  -7  -1  -3   69.59    2.20
  -7  -1  -3   70.09    3.90
   7  -1   3   71.39    3.00
   7   1   3   68.19    2.40
  -7   1  -3   72.69    4.00
   8  -1   3    9.40    1.60
   8  -1   3   11.20    1.80
  -8  -1  -3   10.30    1.90
   8  -1   3   10.60    1.40
   8  -1   3   12.40    1.00
  -8  -1  -3   11.20    1.00
  -8   1  -3    8.40    1.80
   8   1   3   10.40    1.10
   9  -1   3   74.39    2.90
   9  -1   3   70.19    2.50
   9  -1   3   69.39    3.30
  -9  -1  -3   74.19    2.40
   9  -1   3   70.79    3.60
   9  -1   3   69.49    2.90
   9   1   3   72.49    2.60
   9   1   3   70.39    2.50
   9   1   3   72.89    3.00
  10  -1   3   38.30    1.70
  10  -1   3   36.40    2.70
  10  -1   3   39.40    2.10
  10  -1   3   37.50    2.50
 -10  -1  -3   39.60    1.70
  10  -1   3   43.70    2.10
  10  -1   3   41.20    1.80
  10   1   3   39.80    1.90
  10   1   3   41.70    1.80
  10   1   3   40.10    2.20
  11  -1   3    7.40    1.10
 -11  -1  -3    6.90    1.00
  11  -1   3    9.20    1.30
  11  -1   3    7.20    0.90
  11  -1   3    7.10    1.00
  11  -1   3    8.80    1.70
  11  -1   3    6.50    1.50
  11   1   3    7.80    1.20
  11   1   3    6.30    1.10
  11   1   3    8.20    0.90
  12  -1   3    7.80    0.80
  12  -1   3    7.00    1.00
 -12  -1  -3    9.20    0.80
  12  -1   3    7.10    1.00
 -12  -1  -3    7.30    0.90
  12  -1   3    8.80    1.10
  12  -1   3    7.20    1.50
  12  -1   3    6.80    1.60
  12   1   3    8.20    1.00
  12   1   3    7.70    1.10
 -13  -1  -3    0.50    0.60
  13  -1   3    2.40    0.50
  13  -1   3    1.90    0.70
  13  -1   3    0.40    0.70
  13   1   3    0.40    0.60
  13  -2  -3    5.90    0.60
 -13  -2   3    8.30    1.10
  13  -2  -3    6.20    0.80
  13   2  -3    7.70    0.90
  12  -2  -3    5.80    1.00
 -12  -2   3    4.80    0.70
  12  -2  -3    4.50    1.30
 -12  -2   3    5.40    1.30
  12  -2  -3    4.10    1.40
  12  -2  -3    4.40    0.70
  12   2  -3    5.10    1.10
 -12   2   3    4.50    0.70
 -11  -2   3   34.80    2.40
  11  -2  -3   29.20    2.40
  11  -2  -3   34.90    1.90
  11  -2  -3   30.70    2.50
  11  -2  -3   33.40    1.50
 -11  -2   3   32.40    1.40
  11   2  -3   34.30    2.00
 -11   2   3   31.10    1.50
  11   2  -3   32.30    2.40
  10  -2  -3   28.10    1.30
  10  -2  -3   29.90    1.50
 -10  -2   3   28.30    1.40
  10  -2  -3   26.50    1.80
  10  -2  -3   29.90    2.40
  10  -2  -3   28.20    2.50
 -10  -2   3   28.90    2.30
  10   2  -3   30.30    2.30
  10   2  -3   28.40    2.00
  -9  -2   3   35.80    2.50
   9  -2  -3   39.00    2.70
   9  -2  -3   37.60    2.10
   9  -2  -3   38.00    1.70
   9  -2  -3   37.30    1.60
  -9  -2   3   41.50    1.60
   9  -2  -3   35.00    2.50
   9   2  -3   34.30    1.80
   9   2  -3   39.90    2.70
   9   2  -3   37.20    2.30
  -8  -2   3   59.09    2.00
   8  -2  -3   61.29    2.10
   8  -2  -3   59.09    3.00
   8  -2  -3   63.69    3.20
   8  -2  -3   52.49    3.60
   8   2  -3   60.89    3.80
  -8   2   3   58.89    3.80
   8   2  -3   58.49    2.40
   8   2  -3   65.49    3.00
   7  -2  -3   39.90    2.40
   7  -2  -3   37.10    2.80
   7  -2  -3   39.60    1.50
   7  -2  -3   40.10    2.30
  -7  -2   3   37.00    1.50
  -7  -2   3   37.80    1.50
  -7  -2   3   37.50    2.50
   7   2  -3   37.40    1.80
   7   2  -3   38.00    2.40
  -7   2   3   38.50    2.90
   7   2  -3   38.10    2.80
  -6  -2   3   82.99    2.40
   6  -2  -3   81.59    2.40
   6  -2  -3   87.49    3.30
   6  -2  -3   88.79    4.10
   6  -2  -3   80.79    3.50
  -6  -2   3   81.89    2.40
  -6  -2   3   84.69    3.70
   6   2  -3   83.69    2.90
  -6   2   3   99.29    4.60
   6   2  -3   87.39    4.10
   6   2  -3   86.09    3.40
   5  -2  -3   96.99    3.80
  -5  -2   3  102.49    2.90
  -5  -2   3  104.49    4.10
   5  -2  -3  103.49    4.60
   5   2  -3  103.89    4.00
   5   2  -3  108.79    4.50
  -5   2   3  106.39    3.90
   4  -2  -3  156.88    6.00
  -4  -2   3  152.98    5.40
   4  -2  -3  162.88    5.50
   4   2  -3  162.78    5.90
   4   2  -3  154.48    5.20
  -4   2   3  155.88    5.20
  -3  -2   3  478.65   13.40
   3  -2  -3  482.75   15.10
   3  -2  -3  450.35   13.50
   3   2  -3  473.65   14.10
  -3   2   3  492.85   12.70
  -3   2   3  468.25   13.20
   3   2  -3  462.75   12.90
   2  -2  -3  135.49    4.50
   2  -2  -3  144.69    4.70
   2  -2  -3  142.69    5.30
  -2  -2   3  141.99    4.60
  -2  -2   3  143.09    4.80
   2   2  -3  140.79    5.10
  -2   2   3  144.09    4.40
  -1  -2   3   86.19    3.10
   1  -2  -3   85.79    3.60
   1  -2  -3   87.89    3.30
  -1  -2   3   88.29    3.30
   1   2  -3   89.69    3.40
  -1   2   3   93.99    3.20
   0  -2  -3 1579.44   48.60
   0  -2  -3 1653.83   43.00
   0  -2   3 1646.64   42.10
   0   2  -3 1671.83   44.70
   0   2   3 1659.93   42.20
   1  -2   3  171.38    5.30
   1  -2   3  175.58    5.20
  -1  -2  -3  162.88    5.40
  -1   2  -3  170.18    5.50
   1   2   3  167.08    5.50
   2  -2   3  149.59    4.90
  -2  -2  -3  141.99    4.90
   2  -2   3  158.18    4.60
   2   2   3  145.39    5.20
  -2   2  -3  148.99    5.10
  -2   2  -3  156.98    5.20
  -3  -2  -3   68.59    2.90
   3  -2   3   73.99    3.00
  -3  -2  -3   68.59    3.40
   3   2   3   74.19    3.40
  -3   2  -3   78.79    3.30
  -3   2  -3   77.99    3.20
  -4  -2  -3  154.98    5.20
   4  -2   3  159.48    5.70
  -4  -2  -3  153.98    6.20
   4  -2   3  158.98    5.20
   4   2   3  153.88    5.70
  -4   2  -3  154.28    5.80
   5  -2   3   73.79    3.10
   5  -2   3   72.29    3.00
  -5  -2  -3   71.59    2.20
   5  -2   3   69.39    2.80
   5  -2   3   76.99    3.60
  -5  -2  -3   69.99    3.70
   5  -2   3   72.39    2.30
   5   2   3   70.59    3.50
   5   2   3   69.39    2.40
  -5   2  -3   73.99    3.60
   6  -2   3    6.60    1.30
   6  -2   3    6.10    1.20
  -6  -2  -3    5.90    1.30
  -6  -2  -3    6.10    0.80
   6  -2   3    5.30    0.80
   6  -2   3    5.50    1.10
   6  -2   3    6.00    1.30
  -6   2  -3    5.40    1.40
   6   2   3    7.60    1.00
   6   2   3    4.70    1.30
  -7  -2  -3  259.87   10.90
  -7  -2  -3  303.57    7.30
   7  -2   3  308.37    9.10
   7  -2   3  292.17   10.30
   7  -2   3  299.97    7.40
   7  -2   3  310.07    8.40
   7   2   3  305.97    7.60
  -7   2  -3  304.57   11.10
   7   2   3  280.97    9.60
  -8  -2  -3   39.80    1.70
   8  -2   3   38.80    2.70
   8  -2   3   37.70    2.00
   8  -2   3   42.60    2.50
   8  -2   3   36.40    2.10
   8  -2   3   39.30    1.70
   8  -2   3   39.20    1.70
   8   2   3   40.50    1.90
   8   2   3   39.10    2.30
   9  -2   3   28.10    1.60
   9  -2   3   27.70    1.80
   9  -2   3   29.10    2.50
   9  -2   3   32.20    1.50
   9  -2   3   29.10    2.30
  -9  -2  -3   27.60    1.50
  -9  -2  -3   29.10    1.60
   9  -2   3   28.10    1.80
   9   2   3   29.50    2.00
   9   2   3   27.40    1.70
  10  -2   3   68.09    2.70
  10  -2   3   70.89    3.60
  10  -2   3   68.89    3.40
 -10  -2  -3   68.69    2.40
 -10  -2  -3   68.59    2.30
  10  -2   3   66.99    2.30
  10  -2   3   64.39    2.40
  10  -2   3   69.19    2.70
  10   2   3   69.59    2.80
  10   2   3   62.49    2.50
 -11  -2  -3    0.10    0.70
  11  -2   3    0.20    0.90
 -11  -2  -3   -0.90    0.80
  11  -2   3   -0.40    1.30
  11  -2   3    0.40    1.40
  11  -2   3   -0.70    1.00
  11  -2   3    0.40    0.60
  11  -2   3   -0.80    0.80
  11   2   3   -0.40    0.80
  11   2   3   -0.10    0.90
  12  -2   3   36.90    1.70
  12  -2   3   35.00    2.30
 -12  -2  -3   35.10    1.40
  12  -2   3   35.20    1.30
  12  -2   3   39.50    1.70
  12  -2   3   37.00    2.20
 -12  -2  -3   38.40    1.50
  12   2   3   37.20    1.70
  12   2   3   37.10    1.70
 -12  -3   3   35.40    1.90
  12  -3  -3   35.00    1.30
  12  -3  -3   35.60    1.60
  12   3  -3   33.30    1.60
  11  -3  -3    8.00    1.60
  11  -3  -3    7.40    1.10
 -11  -3   3    6.10    1.40
  11  -3  -3    4.50    1.40
  11  -3  -3    6.80    0.80
 -11  -3   3    5.10    0.70
  11   3  -3    5.70    1.10
  10  -3  -3   20.90    2.20
  10  -3  -3   24.20    1.60
 -10  -3   3   21.40    1.20
  10  -3  -3   20.80    2.00
  10  -3  -3   21.50    1.10
  10  -3  -3   22.40    1.30
 -10  -3   3   22.30    2.10
  10   3  -3   19.80    1.80
  10   3  -3   21.90    1.50
   9  -3  -3   53.19    1.90
  -9  -3   3   51.39    1.90
   9  -3  -3   56.89    3.20
   9  -3  -3   51.69    2.00
   9  -3  -3   53.99    2.40
   9  -3  -3   52.49    2.90
  -9  -3   3   50.49    3.10
   9   3  -3   54.69    2.60
   9   3  -3   51.59    2.30
   8  -3  -3    4.40    1.50
   8  -3  -3    2.70    1.30
  -8  -3   3    2.00    0.80
   8  -3  -3    1.40    0.70
   8  -3  -3    1.90    1.30
  -8  -3   3    3.80    1.80
  -8  -3   3    1.80    0.70
   8  -3  -3    3.80    1.00
   8   3  -3    3.00    1.10
   8   3  -3    0.80    1.50
   7  -3  -3   10.00    1.50
   7  -3  -3   10.60    0.90
  -7  -3   3   10.10    0.90
  -7  -3   3    8.60    1.90
   7  -3  -3   10.00    1.60
   7   3  -3   10.40    1.30
   7   3  -3   11.00    1.90
  -6  -3   3   20.30    1.10
   6  -3  -3   19.80    1.10
  -6  -3   3   17.50    1.90
   6  -3  -3   21.90    1.80
   6   3  -3   16.50    1.40
  -6   3   3   15.70    2.00
  -5  -3   3   90.09    2.70
   5  -3  -3   95.49    3.80
  -5  -3   3   89.89    4.10
   5  -3  -3   95.79    4.60
   5  -3  -3   96.99    2.70
   5   3  -3   91.59    3.10
  -5   3   3   93.79    4.00
   5   3  -3   92.69    4.50
   5   3  -3   91.39    4.30
  -4  -3   3  144.29    5.30
  -4  -3   3  132.39    3.90
  -4  -3   3  141.59    3.80
   4  -3  -3  140.59    4.90
   4  -3  -3  144.79    3.70
  -4  -3   3  142.19    3.90
   4  -3  -3  143.49    5.90
   4  -3  -3  143.89    3.70
   4   3  -3  141.09    5.70
  -4   3   3  150.78    5.30
   4   3  -3  143.39    5.40
  -3  -3   3  132.39    4.90
   3  -3  -3  126.79    3.40
  -3  -3   3  129.19    3.40
  -3  -3   3  123.09    3.60
   3  -3  -3  137.79    4.90
  -3  -3   3  125.39    3.60
   3  -3  -3  131.59    3.40
   3   3  -3  135.59    5.00
  -3   3   3  133.09    4.70
   3   3  -3  131.39    5.30
   2  -3  -3  452.85   14.50
   2  -3  -3  454.95   13.00
   2  -3  -3  438.06   10.30
  -2  -3   3  422.96   10.80
  -2  -3   3  435.46   10.50
  -2  -3   3  424.36   10.20
  -2  -3   3  452.15   13.00
  -2   3   3  464.75   12.70
   2   3  -3  445.96   13.80
   2   3  -3  454.55   12.80
   1  -3  -3   12.60    1.40
   1  -3  -3   13.30    1.50
  -1  -3   3   14.20    0.90
  -1  -3   3   15.10    1.40
  -1  -3   3   15.70    1.50
   1   3  -3   15.30    1.60
  -1   3   3   13.60    1.50
   0  -3  -3  123.89    4.90
   0  -3  -3  123.89    4.60
   0  -3   3  116.89    3.60
   0  -3   3  123.19    4.40
   0  -3   3  121.09    4.50
   0   3  -3  124.49    4.70
   0   3   3  122.79    4.70
  -1  -3  -3  105.29    3.00
   1  -3   3  109.89    3.20
  -1  -3  -3  112.79    4.60
   1  -3   3  115.29    4.20
   1  -3   3  116.99    4.20
   1  -3   3  107.89    3.10
  -1  -3  -3  105.09    3.20
  -1  -3  -3  113.99    4.30
  -1   3  -3  114.09    4.40
   1   3   3  118.79    4.60
  -2  -3  -3   30.40    2.10
   2  -3   3   31.00    1.70
   2  -3   3   30.70    1.30
  -2  -3  -3   28.90    1.40
   2  -3   3   33.50    1.90
   2  -3   3   32.30    1.40
   2  -3   3   31.90    2.00
  -2  -3  -3   31.00    1.30
  -2  -3  -3   28.90    1.30
  -2  -3  -3   32.30    2.10
   2   3   3   30.90    2.30
  -2   3  -3   31.40    2.10
   3  -3   3   59.49    2.50
  -3  -3  -3   56.99    2.10
   3  -3   3   57.39    2.00
  -3  -3  -3   61.29    3.00
  -3  -3  -3   61.09    3.10
   3  -3   3   60.89    2.90
   3  -3   3   61.09    2.10
  -3  -3  -3   56.29    1.90
  -3  -3  -3   58.19    1.90
   3   3   3   60.09    2.20
  -3   3  -3   55.99    3.00
   3   3   3   58.39    3.30
  -4  -3  -3    9.30    0.80
   4  -3   3    9.30    1.30
  -4  -3  -3    9.00    1.00
  -4  -3  -3   10.40    0.90
  -4  -3  -3    9.80    1.40
   4  -3   3    8.50    0.90
   4  -3   3   10.60    0.90
   4  -3   3   10.60    1.30
   4   3   3    8.40    1.70
  -4   3  -3    9.70    1.50
   4   3   3   11.00    1.20
   5  -3   3   41.10    1.70
  -5  -3  -3   42.10    1.80
  -5  -3  -3   41.40    2.60
   5  -3   3   38.40    2.50
   5  -3   3   44.60    2.30
  -5  -3  -3   43.00    1.60
  -5  -3  -3   41.40    1.60
   5   3   3   42.70    2.00
   5   3   3   40.80    3.00
  -5   3  -3   36.30    2.60
  -6  -3  -3   14.10    1.10
   6  -3   3   15.90    1.20
   6  -3   3   11.70    1.60
   6  -3   3   15.60    1.50
   6   3   3   15.40    2.10
   6   3   3   16.30    1.40
  -6   3  -3   11.00    1.70
   7  -3   3   35.10    2.50
   7  -3   3   33.20    1.60
   7  -3   3   33.50    2.30
  -7  -3  -3   34.70    1.60
  -7  -3  -3   32.40    2.30
   7  -3   3   35.50    1.90
   7  -3   3   36.90    2.00
  -7  -3  -3   34.50    2.70
   7   3   3   34.70    1.90
   8  -3   3   70.19    2.80
  -8  -3  -3   69.99    2.40
   8  -3   3   70.79    2.50
   8  -3   3   67.69    3.30
   8  -3   3   65.79    2.60
   8  -3   3   68.09    3.50
  -8  -3  -3   67.99    3.60
   8   3   3   69.09    3.40
   8   3   3   66.39    2.70
   9  -3   3   51.59    3.10
   9  -3   3   55.59    2.40
   9  -3   3   52.89    2.10
  -9  -3  -3   48.60    3.00
  -9  -3  -3   51.79    2.00
   9  -3   3   52.79    2.90
   9  -3   3   52.19    2.20
   9   3   3   51.59    2.30
 -10  -3  -3   15.80    1.10
  10  -3   3   16.00    1.40
 -10  -3  -3   15.60    1.90
  10  -3   3   14.20    1.90
  10  -3   3   19.00    1.80
  10  -3   3   15.90    1.30
  10   3   3   16.60    1.30
 -11  -3  -3   19.50    1.10
  11  -3   3   19.10    1.30
  11  -3   3   20.30    1.80
  11  -3   3   17.00    1.20
  11  -3   3   17.20    1.80
  11   3   3   15.90    1.20
  12  -3   3   -0.50    0.60
  12  -3   3   -0.20    0.60
  11  -4  -3   18.70    0.90
  11  -4  -3   20.50    1.20
 -11  -4   3   22.10    1.50
  11   4  -3   19.20    1.20
 -10  -4   3    5.60    1.30
  10  -4  -3    3.90    1.00
  10  -4  -3    4.90    0.70
  10   4  -3    6.10    1.00
  10   4  -3    4.80    1.00
  -9  -4   3    7.00    1.40
   9  -4  -3    7.00    0.80
  -9  -4   3    4.30    0.80
   9  -4  -3    6.40    1.20
   9   4  -3    6.90    1.30
   9   4  -3    6.00    1.10
  -8  -4   3   14.90    1.10
  -8  -4   3   17.00    1.90
   8  -4  -3   19.50    1.20
   8   4  -3   19.50    1.90
   8   4  -3   15.60    1.60
  -7  -4   3   59.39    2.10
  -7  -4   3   57.89    3.10
   7   4  -3   57.49    2.90
   7   4  -3   54.69    2.60
  -6  -4   3  132.79    5.30
  -6  -4   3  138.19    3.80
   6   4  -3  136.39    4.40
  -5  -4   3   40.80    2.50
  -5  -4   3   44.60    1.70
  -5  -4   3   43.00    2.80
  -5  -4   3   41.00    2.70
  -5  -4   3   43.90    2.10
   5   4  -3   43.60    2.20
  -4  -4   3   45.80    1.90
   4  -4  -3   41.90    1.70
  -4  -4   3   45.10    1.70
  -4  -4   3   45.20    3.00
  -4  -4   3   44.40    1.90
   4   4  -3   45.60    3.30
  -4   4   3   42.40    3.00
   3  -4  -3   50.19    1.90
   3  -4  -3   47.80    3.00
   3  -4  -3   47.90    2.00
  -3  -4   3   50.29    2.00
  -3  -4   3   51.29    2.00
   3  -4  -3   55.69    1.90
  -3  -4   3   48.80    3.00
  -3  -4   3   51.19    1.90
   3   4  -3   55.89    3.50
  -2  -4   3  169.58    6.30
  -2  -4   3  163.98    4.70
  -2  -4   3  166.38    4.60
   2  -4  -3  168.98    4.40
   2  -4  -3  171.58    4.30
   2  -4  -3  165.68    4.70
   2  -4  -3  160.68    6.20
  -2  -4   3  165.48    4.40
   2   4  -3  166.28    6.50
  -2   4   3  166.28    6.50
  -1  -4   3    8.20    0.90
   1  -4  -3    7.50    1.40
   1  -4  -3    6.90    0.90
  -1  -4   3    7.80    0.90
   1  -4  -3    6.70    1.00
  -1  -4   3    7.90    1.50
   1  -4  -3    5.90    0.80
  -1  -4   3    6.20    0.80
   1   4  -3    7.50    1.50
  -1   4   3    7.80    1.60
   0  -4   3   12.00    0.90
   0  -4   3   10.20    1.60
   0  -4   3   10.90    1.00
   0  -4  -3    7.60    1.50
   0  -4   3   10.80    1.00
   0  -4  -3   11.70    1.00
   0  -4  -3   11.20    1.10
   0   4   3   15.10    2.00
   0   4  -3   10.70    1.70
   1  -4   3    4.90    0.90
   1  -4   3    6.30    0.80
  -1  -4  -3    4.60    0.90
  -1  -4  -3    2.70    0.80
   1  -4   3    5.30    0.80
   1  -4   3    6.30    1.40
   1  -4   3    6.20    1.30
  -1  -4  -3    3.80    1.20
  -1  -4  -3    5.40    0.80
  -1  -4  -3    6.00    0.90
  -1   4  -3    4.50    1.60
   1   4   3    5.90    1.60
  -2  -4  -3    4.90    0.80
   2  -4   3    5.30    1.20
   2  -4   3    2.20    1.10
  -2  -4  -3    3.60    0.80
   2  -4   3    4.60    0.90
  -2  -4  -3    5.50    1.50
   2  -4   3    4.80    0.90
  -2  -4  -3    4.10    0.90
   2   4   3    3.70    1.60
   2   4   3    4.40    1.10
  -2   4  -3    4.30    1.40
  -3  -4  -3   16.80    1.10
   3  -4   3   16.00    1.20
  -3  -4  -3   18.10    1.30
   3  -4   3   13.50    1.70
   3  -4   3   17.00    1.20
  -3  -4  -3   18.00    1.20
   3  -4   3   14.00    1.50
  -3  -4  -3   15.00    2.00
   3   4   3   16.90    1.50
   3   4   3   14.00    2.10
  -3   4  -3   16.20    1.90
   4  -4   3   11.70    1.10
  -4  -4  -3   12.20    1.20
  -4  -4  -3   12.10    1.00
  -4  -4  -3   12.20    1.00
   4  -4   3   15.20    1.20
   4  -4   3   13.50    1.60
  -4  -4  -3   12.80    2.10
  -4  -4  -3   10.60    1.90
   4   4   3   13.80    1.50
  -5  -4  -3   20.00    1.20
  -5  -4  -3   21.90    2.30
  -5  -4  -3   19.20    1.20
   5  -4   3   21.00    2.00
   5  -4   3   22.60    1.30
  -5  -4  -3   21.30    1.40
   5  -4   3   22.70    1.60
   5  -4   3   19.90    1.80
  -5  -4  -3   20.10    2.00
   5   4   3   23.50    1.80
  -6  -4  -3   43.10    2.80
  -6  -4  -3   45.60    1.80
   6  -4   3   47.10    2.30
  -6  -4  -3   48.40    2.60
   6  -4   3   48.20    2.00
   6  -4   3   55.39    2.70
  -6  -4  -3   44.90    1.80
   6  -4   3   46.50    2.20
   6   4   3   42.00    2.20
   7  -4   3  125.79    4.50
  -7  -4  -3  123.89    3.50
   7  -4   3  126.39    3.70
  -7  -4  -3  125.99    5.00
   7  -4   3  121.89    4.00
   7  -4   3  120.19    3.80
  -7  -4  -3  125.29    4.50
   7   4   3  122.69    4.00
  -8  -4  -3    2.20    0.80
   8  -4   3    3.30    1.50
  -8  -4  -3    0.10    1.50
   8  -4   3    2.20    1.00
   8  -4   3    2.90    1.10
   8  -4   3    3.30    1.00
   8   4   3    0.20    1.00
   8   4   3    2.00    1.50
  -9  -4  -3    4.60    1.40
   9  -4   3    5.40    1.40
  -9  -4  -3    3.30    0.70
   9  -4   3    3.10    1.00
   9  -4   3    4.00    1.00
   9   4   3    0.40    1.30
   9   4   3    4.20    1.00
  10  -4   3   55.79    2.00
  10  -4   3   56.79    2.00
 -10  -4  -3   58.09    2.60
  10   4   3   53.09    2.00
  11  -4   3   13.10    0.90
  11  -4   3   13.00    0.80
  -9  -5   3    0.40    0.90
   9   5  -3    1.30    0.80
  -8  -5   3    0.80    0.60
  -8  -5   3    1.80    1.00
   8   5  -3    0.60    1.10
   8   5  -3    0.50    1.10
  -7  -5   3   25.40    1.90
  -7  -5   3   23.30    1.20
   7   5  -3   24.70    1.80
   7   5  -3   21.00    1.70
  -6  -5   3   -1.90    1.10
  -6  -5   3    1.10    1.30
  -6  -5   3    1.00    0.60
  -6  -5   3    1.20    1.40
   6   5  -3    2.30    1.60
   6   5  -3    1.10    1.40
  -5  -5   3   15.90    1.60
  -5  -5   3   18.40    1.10
  -5  -5   3   16.70    1.70
  -5  -5   3   19.60    2.00
   5   5  -3   13.00    2.00
   5   5  -3   17.40    1.80
  -4  -5   3   37.40    2.20
  -4  -5   3   38.20    2.30
   4  -5  -3   34.20    1.60
  -4  -5   3   37.60    1.60
  -4  -5   3   36.40    1.80
  -4  -5   3   34.80    2.60
  -4  -5   3   35.60    1.70
   4   5  -3   37.60    2.30
  -3  -5   3   52.19    2.10
  -3  -5   3   55.69    2.20
  -3  -5   3   51.49    2.00
   3  -5  -3   56.19    2.70
  -3  -5   3   50.59    2.40
   3  -5  -3   51.09    2.10
  -3  -5   3   52.49    2.60
  -3  -5   3   54.49    2.70
   3  -5  -3   50.79    1.90
  -2  -5   3  148.69    4.50
  -2  -5   3  148.39    4.10
   2  -5  -3  144.69    5.00
  -2  -5   3  143.09    5.00
   2  -5  -3  156.78    5.30
  -2  -5   3  142.59    5.00
  -2  -5   3  154.88    4.40
   2  -5  -3  146.79    4.10
  -2  -5   3  151.58    4.40
   2  -5  -3  152.58    4.50
   2  -5  -3  151.78    5.70
   1  -5  -3    7.20    1.60
   1  -5  -3    8.90    1.70
   1  -5  -3    9.10    1.00
  -1  -5   3    7.90    1.10
   1  -5  -3    7.70    1.00
  -1  -5   3    8.40    1.40
  -1  -5   3    6.90    0.90
  -1  -5   3    6.20    1.60
  -1  -5   3    5.10    1.40
  -1  -5   3    8.00    1.00
   1  -5  -3    7.90    2.00
   0  -5  -3    0.70    1.50
   0  -5   3    0.90    1.40
   0  -5   3    3.00    1.40
   0  -5   3    2.50    0.80
   0  -5   3    0.90    0.90
   0  -5   3    2.10    1.50
   0  -5  -3    2.70    1.50
   0  -5   3    2.50    0.90
   0  -5  -3    4.80    1.80
   0  -5  -3    1.60    0.90
   0  -5  -3    2.00    0.80
   1  -5   3   85.99    2.90
  -1  -5  -3   82.79    3.60
  -1  -5  -3   87.89    3.00
   1  -5   3   84.69    3.50
  -1  -5  -3   87.39    2.80
   1  -5   3   88.59    3.50
  -1  -5  -3   84.49    3.50
   1  -5   3   86.59    2.90
  -1  -5  -3   86.09    4.10
   1  -5   3   85.29    3.10
   1   5   3   91.39    3.40
  -2  -5  -3   12.80    1.20
   2  -5   3   15.20    1.30
   2  -5   3   13.90    1.20
  -2  -5  -3   13.90    1.10
  -2  -5  -3   13.40    1.80
  -2  -5  -3   13.80    1.70
   2  -5   3   15.60    1.80
  -2  -5  -3   11.70    2.20
   2  -5   3   14.00    1.80
   2  -5   3   14.10    1.60
   2   5   3   16.10    1.70
  -3  -5  -3   33.60    1.70
   3  -5   3   36.20    1.90
   3  -5   3   32.30    2.10
  -3  -5  -3   33.80    2.20
  -3  -5  -3   31.70    2.60
   3  -5   3   33.10    1.70
  -3  -5  -3   31.10    2.20
   3  -5   3   32.40    1.70
  -3  -5  -3   31.70    1.50
   3   5   3   31.00    2.00
  -4  -5  -3    5.00    0.80
  -4  -5  -3    4.70    0.90
   4  -5   3    2.70    1.00
   4  -5   3    4.90    0.90
  -4  -5  -3    3.30    1.40
  -4  -5  -3    4.60    0.90
  -4  -5  -3    2.50    1.60
  -4  -5  -3    3.80    1.80
   4  -5   3    6.70    1.50
   4  -5   3    5.00    1.20
   4   5   3    2.90    1.30
   5  -5   3    6.60    1.40
   5  -5   3    8.10    1.20
   5  -5   3    6.90    1.10
  -5  -5  -3    9.20    0.90
  -5  -5  -3    7.20    1.70
  -5  -5  -3    7.50    1.50
  -5  -5  -3    6.70    1.10
  -5  -5  -3    8.70    0.90
   5   5   3    9.30    1.50
  -6  -5  -3   14.00    1.10
  -6  -5  -3   16.60    1.00
  -6  -5  -3   14.70    2.00
   6  -5   3   15.00    1.20
  -6  -5  -3   13.10    1.50
   6  -5   3   14.10    1.30
   6   5   3   13.30    1.40
   7  -5   3   44.10    1.80
  -7  -5  -3   43.40    1.60
  -7  -5  -3   39.60    2.10
  -7  -5  -3   44.70    2.60
   7   5   3   39.70    1.90
  -8  -5  -3    8.90    1.40
   8  -5   3    8.30    0.90
   8   5   3    8.50    1.10
   8   5   3   10.30    1.30
   9  -5   3    9.40    0.80
  -9  -5  -3    8.70    1.20
  -7  -6   3   -0.10    0.90
  -6  -6   3   13.60    1.00
  -6  -6   3   13.30    1.30
  -6  -6   3   16.30    1.20
   6   6  -3   12.40    1.20
  -5  -6   3   21.80    1.40
  -5  -6   3   19.90    1.00
  -5  -6   3   21.30    1.40
   5   6  -3   19.80    1.80
   5   6  -3   21.20    1.60
  -4  -6   3    0.30    0.60
  -4  -6   3    0.00    0.70
  -4  -6   3    0.90    0.90
  -4  -6   3    1.00    1.00
   4   6  -3   -3.50    1.30
   4   6  -3    0.90    1.20
   3  -6  -3   10.50    1.40
   3  -6  -3   11.40    1.00
  -3  -6   3   10.60    1.00
  -3  -6   3   11.80    1.30
  -3  -6   3   10.20    0.80
  -3  -6   3   11.60    1.30
   3  -6  -3   10.10    1.00
   3   6  -3    7.90    1.60
   3   6  -3   12.20    1.50
  -2  -6   3   10.20    1.10
  -2  -6   3    9.80    0.90
   2  -6  -3   10.80    1.40
  -2  -6   3    9.60    0.90
   2  -6  -3    6.60    0.80
   2  -6  -3   10.30    1.40
  -2  -6   3    9.10    1.30
  -2  -6   3   10.70    1.30
   2  -6  -3    8.50    1.00
   2   6  -3    6.30    1.40
   1  -6  -3    7.70    0.90
  -1  -6   3    8.60    0.80
  -1  -6   3    9.00    1.30
  -1  -6   3    8.80    1.00
   1  -6  -3    9.20    1.40
   1  -6  -3    6.90    1.60
   1  -6  -3    8.90    0.90
  -1  -6   3    9.20    1.30
  -1  -6   3    8.70    0.90
   1  -6  -3    9.80    1.30
   0  -6   3   21.10    1.60
   0  -6  -3   22.20    1.90
   0  -6  -3   20.20    1.20
   0  -6  -3   21.10    1.30
   0  -6   3   23.20    1.70
   0  -6  -3   22.10    1.70
   0  -6   3   21.00    1.30
   0  -6   3   22.50    1.30
   0  -6  -3   23.80    1.70
   1  -6   3   28.80    1.50
  -1  -6  -3   26.20    2.00
  -1  -6  -3   26.20    1.30
   1  -6   3   27.10    1.70
  -1  -6  -3   25.10    1.40
  -1  -6  -3   27.50    1.80
  -1  -6  -3   25.70    1.80
   1  -6   3   25.40    1.40
   1  -6   3   26.20    1.70
   2  -6   3    3.70    0.80
  -2  -6  -3    4.50    1.20
  -2  -6  -3    1.50    1.40
  -2  -6  -3    5.30    1.20
  -2  -6  -3    2.90    0.70
   2  -6   3    5.40    1.10
   2  -6   3    5.50    1.20
  -2  -6  -3    3.50    0.80
   2  -6   3    3.00    0.80
  -3  -6  -3   20.90    1.60
   3  -6   3   21.10    1.50
   3  -6   3   24.10    1.30
  -3  -6  -3   20.80    1.10
   3  -6   3   21.90    1.30
  -3  -6  -3   21.50    1.80
  -3  -6  -3   22.50    1.30
  -3  -6  -3   24.00    1.70
   4  -6   3    9.50    1.20
  -4  -6  -3    8.10    0.80
  -4  -6  -3    8.70    1.20
  -4  -6  -3    8.60    0.90
  -4  -6  -3   10.10    1.20
   4  -6   3    9.00    0.90
  -4  -6  -3   11.70    1.40
   4   6   3    6.90    1.20
   5  -6   3    5.80    1.00
  -5  -6  -3    4.20    1.00
  -5  -6  -3    7.10    1.20
  -6  -6  -3    7.40    1.00
  -6  -6  -3    8.90    1.10
  14   0  -4    0.00    0.60
  14   0  -4   -0.40    0.40
  13   0  -4    1.30    0.80
 -13   0   4    0.90    0.60
  13   0  -4    0.50    0.60
  13   0  -4    0.00    0.80
  13   0  -4    1.60    1.40
  12   0  -4   29.50    1.70
 -12   0   4   27.50    2.20
 -12   0   4   29.80    1.40
  12   0  -4   26.30    2.20
  12   0  -4   28.20    1.40
  12   0  -4   29.80    1.80
  11   0  -4   39.20    2.70
  11   0  -4   37.00    2.10
  11   0  -4   37.90    1.70
  11   0  -4   35.90    2.80
  11   0  -4   37.70    2.10
 -11   0   4   37.90    2.60
 -11   0   4   39.10    1.60
 -10   0   4   50.99    1.90
  10   0  -4   53.29    3.20
  10   0  -4   52.39    3.10
  10   0  -4   51.89    2.60
  10   0  -4   50.79    2.40
  10   0  -4   49.20    2.10
   9   0  -4   53.09    3.90
   9   0  -4   51.19    1.90
  -9   0   4   50.59    3.40
   9   0  -4   48.30    2.90
   9   0  -4   52.09    2.90
   8   0  -4  262.47    6.30
   8   0  -4  251.57    9.20
   8   0  -4  250.57    7.90
  -8   0   4  248.28    9.50
   8   0  -4  248.48    7.50
   7   0  -4  449.16   14.40
   7   0  -4  453.55   10.60
   7   0  -4  453.35   11.80
  -7   0   4  451.85   13.10
  -7   0   4  467.05   15.20
   7   0  -4  455.85   12.70
  -6   0   4  112.39    4.80
  -6   0   4  117.59    4.20
   6   0  -4  115.29    4.80
   5   0  -4  300.47   10.20
  -5   0   4  303.67    8.90
   5   0  -4  309.57    9.70
   4   0  -4    4.40    1.00
  -4   0   4    5.10    0.80
   4   0  -4    4.80    0.90
   3   0  -4  691.53   20.90
  -3   0   4  680.73   18.50
   3   0  -4  703.83   19.60
   2   0  -4  344.27   10.00
   2   0  -4  358.96   10.70
  -2   0   4  325.37    8.80
  -2   0   4  341.37    9.50
   1   0  -4  140.59    4.60
   1   0  -4  144.39    4.80
  -1   0   4  145.69    4.30
  -1   0   4  146.29    4.00
   0   0  -4 4047.89  107.09
   0   0  -4 4163.68  117.09
   0   0   4 3865.41  102.89
   0   0   4 3946.01  100.99
  -1   0  -4   35.40    1.60
  -1   0  -4   35.80    1.90
   1   0   4   35.70    1.60
   1   0   4   35.00    1.40
   2   0   4  332.77    9.20
   2   0   4  342.07    9.70
   2   0   4  328.97    8.90
  -2   0  -4  344.67   10.70
  -3   0  -4 1754.52   51.29
   3   0   4 1732.03   44.20
   3   0   4 1703.43   46.90
   4   0   4   77.09    3.00
  -4   0  -4   82.19    3.60
   4   0   4   76.09    3.10
   5   0   4    4.20    1.00
  -5   0  -4    5.70    1.10
   5   0   4    5.80    1.00
   6   0   4  297.17    7.40
   6   0   4  305.17    9.10
  -6   0  -4  302.27   10.70
  -6   0  -4  297.77    7.10
   6   0   4  309.07    9.80
   6   0   4  294.07    7.90
   6   0   4  303.57    8.80
   7   0   4    7.60    1.20
   7   0   4    7.50    1.40
   7   0   4    9.40    1.30
  -7   0  -4    7.50    1.50
  -7   0  -4    5.20    0.80
   7   0   4    7.10    0.80
   7   0   4    7.00    1.40
  -8   0  -4   29.20    1.40
   8   0   4   27.70    2.50
  -8   0  -4   25.80    2.60
   8   0   4   27.80    1.40
   8   0   4   29.00    2.20
   8   0   4   28.30    2.10
   9   0   4    2.30    1.40
   9   0   4    3.90    0.90
  -9   0  -4    5.40    0.90
   9   0   4    7.70    1.40
   9   0   4    6.20    1.80
   9   0   4    3.50    0.90
  10   0   4   14.80    1.10
  10   0   4   12.40    1.80
  10   0   4   13.30    1.30
  10   0   4   16.30    2.10
  10   0   4   11.50    1.40
 -10   0  -4   13.10    1.10
  11   0   4   42.10    1.90
  11   0   4   44.60    2.10
  11   0   4   44.50    1.70
 -11   0  -4   43.20    1.80
  12   0   4    1.10    0.80
  12   0   4    0.50    0.80
 -12   0  -4   -0.50    0.70
  12   0   4    1.10    0.60
 -13   0  -4   14.80    0.90
  13   0   4   16.60    1.00
  13  -1  -4    5.90    1.40
 -13  -1   4    8.40    0.70
 -13  -1   4    7.70    1.30
  13  -1  -4    6.20    0.90
  13  -1  -4    8.50    0.70
  13  -1  -4    7.80    0.90
  13   1  -4   10.80    1.10
 -13   1   4    7.90    0.70
 -12  -1   4   36.90    2.30
  12  -1  -4   37.00    1.50
  12  -1  -4   37.80    1.90
  12  -1  -4   37.50    2.50
  12  -1  -4   34.10    2.50
 -12  -1   4   34.00    1.40
  12  -1  -4   35.30    1.80
  12   1  -4   37.30    2.40
  12   1  -4   36.40    1.90
 -12   1   4   35.40    1.50
  11  -1  -4   22.10    1.60
  11  -1  -4   22.40    2.30
  11  -1  -4   19.30    1.20
 -11  -1   4   13.70    2.00
 -11  -1   4   22.20    1.20
  11  -1  -4   20.10    1.60
  11  -1  -4   20.10    2.20
  11   1  -4   18.50    2.10
  11   1  -4   17.80    1.70
 -11   1   4   21.60    1.20
  10  -1  -4   11.80    1.90
  10  -1  -4    9.30    1.80
 -10  -1   4    7.80    0.90
  10  -1  -4    9.40    0.90
 -10  -1   4   10.50    1.80
  10  -1  -4   11.00    1.60
  10  -1  -4    9.30    1.10
  10  -1  -4    9.40    1.40
  10  -1  -4    9.30    1.80
  10   1  -4   10.90    1.60
  10   1  -4    8.00    1.80
   9  -1  -4   81.89    3.20
   9  -1  -4   93.09    2.80
  -9  -1   4   93.69    2.70
  -9  -1   4   83.39    4.10
   9  -1  -4   87.79    3.80
   9  -1  -4   86.59    2.80
   9  -1  -4   92.19    4.10
   9   1  -4   88.89    3.50
   9   1  -4   91.09    3.90
  -8  -1   4  128.69    3.50
   8  -1  -4  131.59    3.60
   8  -1  -4  130.89    5.00
   8  -1  -4  128.89    4.70
   8  -1  -4  126.59    5.70
   8   1  -4  129.49    4.70
   8   1  -4  128.69    5.90
  -8   1   4  131.09    6.00
  -7  -1   4   19.70    1.80
  -7  -1   4   17.70    1.00
   7  -1  -4   17.60    1.00
   7  -1  -4   14.90    1.60
  -7  -1   4   18.20    1.60
  -7  -1   4   16.20    0.90
   7  -1  -4   18.40    1.90
   7  -1  -4   20.20    1.70
   7   1  -4   16.00    1.70
   7   1  -4   19.10    2.00
  -7   1   4   16.90    1.80
  -6  -1   4   16.40    1.50
  -6  -1   4   16.60    1.50
   6  -1  -4   14.70    1.40
   6  -1  -4   15.80    1.70
   6  -1  -4   15.30    1.40
   6  -1  -4   15.40    0.90
  -6   1   4   14.90    1.30
   6   1  -4   14.90    1.50
   6   1  -4   16.30    1.70
  -5  -1   4   93.39    3.60
   5  -1  -4   92.79    4.10
  -5  -1   4   88.59    3.70
   5  -1  -4   90.49    3.80
  -5   1   4   95.09    3.50
   5   1  -4   88.59    4.00
   4  -1  -4   27.50    1.80
   4  -1  -4   28.40    1.90
  -4  -1   4   27.10    1.50
  -4  -1   4   26.00    1.60
   4   1  -4   26.30    1.90
  -4   1   4   26.50    1.60
   4   1  -4   27.70    1.50
   3  -1  -4 1385.36   37.80
   3  -1  -4 1408.66   41.30
  -3  -1   4 1377.56   36.30
   3   1  -4 1365.86   38.20
  -3   1   4 1385.66   36.30
   2  -1  -4  518.25   15.60
  -2  -1   4  496.15   13.60
  -2  -1   4  495.45   13.10
   2  -1  -4  496.15   14.00
  -2   1   4  494.15   13.00
   2   1  -4  484.45   14.50
   2   1  -4  510.45   14.90
  -2   1   4  500.15   13.60
   1  -1  -4  154.28    4.60
   1  -1  -4  161.08    5.50
  -1  -1   4  153.48    4.50
  -1  -1   4  155.88    4.70
  -1   1   4  150.28    4.70
   1   1  -4  162.78    4.90
  -1   1   4  158.48    4.60
   1   1  -4  159.68    5.10
   0  -1   4   38.20    1.60
   0  -1   4   36.90    1.50
   0  -1  -4   39.40    1.70
   0  -1  -4   38.80    1.90
   0   1  -4   37.40    1.70
   0   1   4   38.70    1.70
   0   1  -4   37.90    1.60
   1  -1   4   46.20    1.70
   1  -1   4   50.69    2.00
  -1  -1  -4   46.80    1.90
  -1  -1  -4   47.30    2.30
  -1   1  -4   51.49    2.00
  -1   1  -4   45.10    2.00
   1   1   4   47.90    2.10
  -2  -1  -4  268.37    9.00
  -2  -1  -4  264.27    7.60
  -2  -1  -4  258.97    7.40
   2  -1   4  269.27    7.60
   2  -1   4  268.17    7.20
   2   1   4  272.47    7.80
  -2   1  -4  269.17    8.60
  -2   1  -4  271.37    8.10
   3  -1   4  225.98    7.00
  -3  -1  -4  192.08    7.60
   3  -1   4  227.68    6.60
  -3  -1  -4  221.38    6.40
   3   1   4  225.28    6.50
   3   1   4  229.58    6.80
  -3   1  -4  221.38    7.50
   4  -1   4  129.99    4.50
  -4  -1  -4  137.49    5.40
   4  -1   4  140.19    4.90
   4   1   4  134.89    4.50
   4   1   4  136.39    4.70
  -4   1  -4  132.59    5.20
   5  -1   4  137.59    5.10
  -5  -1  -4  143.09    5.70
   5  -1   4  133.49    4.60
   5  -1   4  132.79    4.70
   5  -1   4  130.59    3.60
   5   1   4  135.69    3.70
  -5   1  -4  131.89    5.40
   5   1   4  136.99    4.90
   6  -1   4   28.40    2.20
   6  -1   4   25.80    1.80
  -6  -1  -4   28.40    1.30
   6  -1   4   28.10    1.30
   6  -1   4   30.40    1.80
   6  -1   4   28.80    2.00
  -6  -1  -4   28.40    2.30
   6   1   4   29.60    1.40
   6   1   4   24.10    1.90
  -6   1  -4   26.70    2.20
   6   1   4   27.00    2.00
  -7  -1  -4   61.09    3.70
   7  -1   4   60.79    2.80
   7  -1   4   60.19    2.10
   7  -1   4   61.49    3.00
   7  -1   4   60.59    3.40
  -7  -1  -4   59.39    2.00
   7   1   4   56.99    2.90
   7   1   4   58.89    2.20
  -7   1  -4   59.79    3.70
   7   1   4   57.09    3.10
   8  -1   4   40.20    1.70
   8  -1   4   39.50    2.60
  -8  -1  -4   37.90    1.60
   8  -1   4   40.00    2.30
   8  -1   4   38.00    2.90
  -8  -1  -4   35.00    3.00
  -8   1  -4   37.40    3.10
   8   1   4   39.00    1.80
  -9  -1  -4   78.09    2.60
   9  -1   4   81.09    2.70
   9  -1   4   75.59    3.50
   9  -1   4   78.89    2.60
   9  -1   4   77.09    3.00
   9  -1   4   79.99    3.90
   9  -1   4   77.49    3.00
   9   1   4   78.29    2.60
   9   1   4   73.89    2.70
   9   1   4   79.09    3.10
 -10  -1  -4    4.20    0.90
  10  -1   4    5.60    0.90
  10  -1   4    4.40    1.50
  10  -1   4    4.40    1.00
  10  -1   4    5.30    1.10
  10  -1   4    5.60    1.80
  10  -1   4    4.20    1.30
  10   1   4    5.80    1.30
  10   1   4    5.00    1.00
  10   1   4    7.00    1.00
 -11  -1  -4   33.00    1.50
  11  -1   4   30.00    1.60
  11  -1   4   32.00    2.40
  11  -1   4   31.10    1.40
 -11  -1  -4   31.50    1.40
  11  -1   4   31.40    1.80
  11  -1   4   33.30    1.80
  11  -1   4   29.90    2.30
  11   1   4   32.40    1.80
  11   1   4   30.50    1.60
  12  -1   4   12.10    1.10
  12  -1   4   10.20    1.00
 -12  -1  -4   10.60    0.90
  12  -1   4   12.20    0.80
 -12  -1  -4   10.90    0.90
  12  -1   4    9.90    1.00
  12  -1   4   11.30    1.60
  12   1   4    9.90    1.10
  12   1   4    9.90    1.00
 -12   1  -4    9.80    1.70
  13  -1   4    2.20    0.70
 -13  -1  -4    3.00    0.50
 -13   1  -4    2.20    0.60
  13   1   4    2.20    0.60
  13  -2  -4   12.00    0.70
 -13  -2   4   10.10    1.20
  13  -2  -4   10.50    1.00
  13   2  -4   12.00    1.00
  12  -2  -4    1.50    1.40
 -12  -2   4    0.30    1.10
 -12  -2   4    1.00    0.60
  12  -2  -4    0.10    0.60
  12  -2  -4   -0.80    1.20
  12  -2  -4   -1.00    0.80
  12   2  -4    1.00    1.30
  12   2  -4    0.00    1.00
 -12   2   4    0.60    0.60
 -11  -2   4   25.20    2.10
  11  -2  -4   29.10    2.40
  11  -2  -4   27.50    1.70
 -11  -2   4   27.50    1.30
  11  -2  -4   26.30    1.40
  11  -2  -4   26.10    2.20
  11   2  -4   27.80    1.80
 -11   2   4   27.60    1.30
  11   2  -4   24.90    2.20
 -10  -2   4   12.60    1.00
  10  -2  -4   13.20    1.00
  10  -2  -4   13.20    1.80
  10  -2  -4   13.90    1.10
  10  -2  -4   13.50    1.40
 -10  -2   4   13.90    1.80
  10  -2  -4   11.00    2.00
  10   2  -4   11.40    1.90
  10   2  -4   12.10    1.60
   9  -2  -4   42.30    2.60
   9  -2  -4   39.30    2.80
  -9  -2   4   40.90    1.60
  -9  -2   4   32.70    2.60
   9  -2  -4   40.80    1.60
   9  -2  -4   38.60    1.70
   9  -2  -4   41.40    2.20
   9   2  -4   39.10    2.40
   9   2  -4   46.00    2.70
  -8  -2   4    5.40    1.50
   8  -2  -4    6.70    1.50
   8  -2  -4    9.10    1.40
  -8  -2   4    5.90    0.80
   8  -2  -4    4.20    1.50
  -8  -2   4    5.70    0.80
   8  -2  -4    6.80    0.80
   8   2  -4   12.90    1.70
  -8   2   4    5.90    1.60
   8   2  -4    8.60    1.90
   7  -2  -4   72.59    3.40
   7  -2  -4   75.29    4.00
   7  -2  -4   69.19    3.10
  -7  -2   4   72.29    2.20
   7  -2  -4   71.69    2.20
  -7  -2   4   66.79    3.50
  -7  -2   4   71.49    2.20
   7   2  -4   75.69    3.30
   7   2  -4   73.39    4.10
  -7   2   4   64.09    4.00
   7   2  -4   69.09    2.60
   6  -2  -4  118.49    4.90
   6  -2  -4  116.49    5.20
   6  -2  -4  111.49    3.10
  -6  -2   4  110.59    3.10
   6  -2  -4  113.69    4.00
   6  -2  -4  114.59    4.30
  -6  -2   4  113.29    4.60
  -6  -2   4  112.49    3.00
   6   2  -4  108.69    3.50
  -6   2   4  110.69    4.30
   6   2  -4  115.09    5.10
   6   2  -4  109.29    4.20
  -5  -2   4   63.39    3.00
   5  -2  -4   67.79    3.50
   5  -2  -4   66.39    2.00
  -5  -2   4   63.59    2.00
   5  -2  -4   60.29    2.80
   5  -2  -4   70.39    3.30
  -5   2   4   65.59    2.90
   5   2  -4   63.99    2.90
   5   2  -4   60.49    3.40
   4  -2  -4  110.09    4.70
  -4  -2   4  110.79    4.20
   4  -2  -4  116.99    4.30
   4   2  -4  111.19    4.70
  -4   2   4  112.49    4.10
   4   2  -4  110.49    4.00
   3  -2  -4    9.00    1.30
  -3  -2   4    9.70    1.20
   3  -2  -4    9.90    1.10
   3   2  -4   10.30    1.10
   3   2  -4   10.80    1.40
  -3   2   4   10.20    1.00
  -3   2   4    9.40    1.10
   2  -2  -4  528.05   14.90
  -2  -2   4  545.55   14.50
  -2  -2   4  538.05   14.90
   2  -2  -4  555.74   16.90
  -2   2   4  534.15   14.40
   2   2  -4  502.55   15.70
  -1  -2   4  204.68    6.40
   1  -2  -4  215.98    7.40
  -1  -2   4  202.78    6.20
   1  -2  -4  211.58    6.60
   1   2  -4  214.98    6.90
  -1   2   4  209.38    6.40
   0  -2  -4   41.80    2.30
   0  -2   4   40.00    2.00
   0  -2   4   45.00    2.00
   0  -2  -4   42.00    2.20
   0   2  -4   45.20    2.20
   0   2   4   39.30    2.20
  -1  -2  -4  100.49    3.70
  -1  -2  -4   96.39    4.10
   1  -2   4  101.69    3.60
   1  -2   4  106.39    3.50
   1   2   4  104.29    3.90
  -1   2  -4  102.99    3.90
  -2  -2  -4    2.20    0.90
   2  -2   4    4.40    0.80
   2  -2   4    3.70    0.90
  -2  -2  -4    3.30    1.00
   2   2   4    4.80    1.20
  -2   2  -4    3.70    1.00
  -3  -2  -4   86.29    3.40
   3  -2   4   93.39    3.50
  -3  -2  -4   88.39    4.10
  -3   2  -4   90.19    3.60
   3   2   4   89.89    3.90
  -3   2  -4   89.89    3.70
   4  -2   4   40.80    2.00
  -4  -2  -4   41.50    2.20
   4  -2   4   41.50    1.50
  -4  -2  -4   40.80    2.70
   4  -2   4   42.20    2.20
  -4  -2  -4   39.50    1.50
   4   2   4   43.40    1.70
  -4   2  -4   44.70    2.50
  -4   2  -4   39.60    2.30
   4   2   4   43.20    2.60
   5  -2   4    4.80    0.70
   5  -2   4    3.10    1.00
  -5  -2  -4    6.70    1.30
   5  -2   4    4.10    1.10
   5  -2   4    6.40    1.10
   5  -2   4    4.40    1.20
  -5  -2  -4    5.00    0.80
   5   2   4    5.00    1.30
   5   2   4    5.10    0.90
  -5   2  -4    6.20    1.30
   6  -2   4    3.20    1.10
   6  -2   4    2.30    0.70
   6  -2   4    1.70    1.20
  -6  -2  -4    0.90    1.10
   6  -2   4    1.80    1.20
   6  -2   4    1.40    0.90
  -6  -2  -4    2.30    0.70
   6   2   4    3.10    0.90
  -6   2  -4    1.30    1.30
   6   2   4    1.50    1.20
   7  -2   4   10.80    1.80
   7  -2   4    9.50    1.00
  -7  -2  -4    8.50    1.70
   7  -2   4    6.80    1.50
   7  -2   4    8.40    1.50
  -7  -2  -4    9.20    1.00
  -7   2  -4    6.70    1.80
   7   2   4    9.90    1.70
   7   2   4   10.90    1.10
   8  -2   4   42.00    1.70
  -8  -2  -4   40.50    1.90
   8  -2   4   41.70    2.50
   8  -2   4   41.20    2.10
   8  -2   4   41.10    2.70
  -8  -2  -4   38.50    1.70
   8  -2   4   38.40    2.00
   8  -2   4   41.00    1.80
   8   2   4   39.10    2.60
   8   2   4   39.00    1.90
   9  -2   4    1.00    1.50
   9  -2   4    0.20    1.50
  -9  -2  -4    1.30    1.00
  -9  -2  -4    1.20    0.80
   9  -2   4   -0.50    0.80
   9  -2   4    0.00    1.00
   9  -2   4   -1.30    1.10
   9  -2   4   -0.30    0.90
   9   2   4    1.20    1.40
   9   2   4    0.30    1.00
  10  -2   4   16.00    1.90
 -10  -2  -4   15.00    1.20
  10  -2   4   14.60    1.20
  10  -2   4   14.60    1.40
  10  -2   4   15.90    1.50
  10  -2   4   13.60    2.00
  10  -2   4   15.10    1.00
 -10  -2  -4   12.50    1.00
  10   2   4   14.20    1.50
  10   2   4   15.00    1.30
  11  -2   4    9.40    1.70
  11  -2   4    7.80    1.50
 -11  -2  -4    7.90    0.80
 -11  -2  -4    7.10    0.90
  11  -2   4    9.40    0.80
  11  -2   4    7.60    1.10
  11  -2   4    6.70    1.10
  11  -2   4    7.50    1.00
  11   2   4    8.10    1.00
  11   2   4    8.00    1.10
 -12  -2  -4    4.20    0.70
  12  -2   4    7.40    0.90
  12  -2   4    7.00    0.90
  12  -2   4    6.30    0.60
  12   2   4    6.40    0.90
  12  -3  -4   13.30    0.80
 -12  -3   4   11.20    1.20
  12  -3  -4   12.40    1.10
  12   3  -4   12.70    1.10
 -11  -3   4   25.20    1.90
  11  -3  -4   23.00    2.00
  11  -3  -4   26.60    1.50
  11  -3  -4   25.80    1.20
  11  -3  -4   24.80    2.20
 -11   3   4   25.10    1.20
  11   3  -4   26.70    1.70
 -10  -3   4   41.10    2.60
  10  -3  -4   42.50    2.60
  10  -3  -4   42.90    1.70
  10  -3  -4   42.60    1.60
  10  -3  -4   42.80    2.10
  10  -3  -4   41.60    2.80
  10   3  -4   41.90    2.30
  -9  -3   4   99.79    3.00
  -9  -3   4  102.69    4.40
   9  -3  -4  108.79    4.70
   9  -3  -4  105.89    4.20
   9  -3  -4  105.69    3.20
   9  -3  -4  106.79    3.70
   9  -3  -4  106.79    3.10
   9   3  -4  101.79    3.80
   9   3  -4  100.49    3.50
   8  -3  -4   31.60    1.50
   8  -3  -4   35.00    2.60
   8  -3  -4   33.20    2.40
   8  -3  -4   32.80    1.60
   8  -3  -4   35.30    2.00
  -8  -3   4   29.60    2.50
  -8  -3   4   34.00    1.50
   8   3  -4   32.00    1.90
   8   3  -4   35.60    2.60
   8   3  -4   34.00    2.30
  -7  -3   4    0.20    0.70
   7  -3  -4    2.20    1.20
  -7  -3   4   -0.20    1.70
   7  -3  -4    2.30    0.70
   7  -3  -4    0.80    1.40
   7  -3  -4    1.60    0.90
   7   3  -4   -2.00    1.60
   7   3  -4    0.90    1.50
   7   3  -4    1.80    1.10
  -6  -3   4    1.80    0.70
   6  -3  -4    1.00    0.60
   6  -3  -4    0.80    1.20
  -6  -3   4    0.10    1.20
   6  -3  -4    0.00    1.20
   6   3  -4    1.90    1.50
   6   3  -4    0.70    1.00
   6   3  -4    2.60    1.60
   5  -3  -4  341.17    9.90
   5  -3  -4  333.87   11.90
  -5  -3   4  326.27   10.50
  -5  -3   4  338.97    8.00
   5  -3  -4  330.37    7.90
   5  -3  -4  336.37    8.00
   5   3  -4  326.57    8.50
  -5   3   4  341.47   10.50
   5   3  -4  332.67    9.30
   5   3  -4  326.97   11.30
   4  -3  -4   78.29    2.30
   4  -3  -4   75.19    4.00
  -4  -3   4   78.69    3.60
  -4  -3   4   75.99    2.30
  -4  -3   4   75.49    2.50
   4  -3  -4   80.39    2.40
  -4  -3   4   75.99    2.40
  -4   3   4   81.79    3.60
   4   3  -4   80.49    4.10
   4   3  -4   79.29    3.40
   4   3  -4   76.39    3.60
   3  -3  -4  313.97    7.50
  -3  -3   4  309.07    7.50
  -3  -3   4  316.37    9.80
  -3  -3   4  313.07    7.70
   3  -3  -4  302.07    7.90
   3  -3  -4  308.37    7.50
  -3  -3   4  306.57    7.90
   3  -3  -4  326.97   11.00
   3   3  -4  314.87   10.60
   3   3  -4  325.17    9.70
   3   3  -4  319.87    8.80
  -3   3   4  323.67    9.80
  -2  -3   4  219.28    6.80
  -2  -3   4  212.88    6.90
   2  -3  -4  211.08    6.90
   2  -3  -4  206.78    7.70
  -2  -3   4  202.38    5.20
  -2  -3   4  189.58    5.30
   2  -3  -4  199.18    5.40
   2  -3  -4  201.88    5.10
   2  -3  -4  203.38    5.00
  -2  -3   4  198.98    5.10
   2   3  -4  206.08    6.50
  -2   3   4  212.18    6.80
   2   3  -4  211.08    7.60
   1  -3  -4  373.66    9.40
  -1  -3   4  380.86    8.90
  -1  -3   4  401.66   11.30
   1  -3  -4  373.56    8.80
  -1  -3   4  361.26    9.30
   1  -3  -4  386.46    8.90
  -1  -3   4  361.26    9.00
   1  -3  -4  388.86   11.40
  -1  -3   4  371.16   11.10
  -1   3   4  394.16   11.30
   1   3  -4  375.76   12.00
   0  -3   4  115.39    4.60
   0  -3  -4  135.89    5.10
   0  -3   4  129.99    3.80
   0  -3  -4  137.99    3.50
   0  -3   4  133.79    3.70
   0  -3   4  142.29    4.90
   0  -3  -4  136.69    3.80
   0  -3  -4  139.29    5.60
   0  -3  -4  133.39    3.60
   0   3  -4  148.09    5.40
   0   3   4  151.18    5.30
   1  -3   4    8.10    1.20
   1  -3   4    7.70    1.00
  -1  -3  -4    9.20    0.90
   1  -3   4    8.50    0.80
  -1  -3  -4    7.30    1.20
   1  -3   4    8.50    0.90
  -1  -3  -4    8.20    0.80
   1  -3   4    9.60    1.10
  -1  -3  -4    8.50    0.80
  -1  -3  -4    9.50    1.40
  -1   3  -4    8.70    1.30
   1   3   4    7.80    1.40
   2  -3   4   14.40    0.90
  -2  -3  -4   13.70    0.90
   2  -3   4   11.80    1.20
  -2  -3  -4   12.60    1.10
  -2  -3  -4   14.60    1.60
  -2  -3  -4   13.90    1.00
   2  -3   4   12.90    1.00
  -2  -3  -4   12.80    1.50
   2  -3   4   13.70    1.40
   2   3   4   15.40    1.20
  -2   3  -4   14.70    1.60
   2   3   4   13.60    1.70
  -3  -3  -4   48.20    2.90
   3  -3   4   44.50    2.10
  -3  -3  -4   41.00    2.50
   3  -3   4   44.20    1.70
   3  -3   4   43.30    1.60
  -3  -3  -4   46.00    1.60
  -3  -3  -4   42.30    1.60
   3  -3   4   45.20    2.50
  -3  -3  -4   42.70    1.80
   3   3   4   44.10    1.90
   3   3   4   41.60    2.90
  -3   3  -4   48.50    2.80
  -4  -3  -4   74.79    2.50
   4  -3   4   76.49    2.40
  -4  -3  -4   71.99    3.50
  -4  -3  -4   73.79    2.30
  -4  -3  -4   70.69    3.90
   4  -3   4   78.39    2.50
   4  -3   4   71.09    2.90
   4  -3   4   76.39    3.50
  -4  -3  -4   74.99    2.30
   4   3   4   73.69    2.70
  -4   3  -4   65.59    3.60
   4   3   4   77.89    4.10
   5  -3   4   16.30    1.60
   5  -3   4   16.50    1.70
   5  -3   4   16.20    1.10
  -5  -3  -4   14.90    1.10
  -5  -3  -4   14.40    1.30
   5   3   4   16.80    2.10
   5   3   4   16.80    1.40
  -5   3  -4   16.20    1.90
   6  -3   4   59.49    2.20
   6  -3   4   61.99    3.00
   6  -3   4   58.99    2.80
  -6  -3  -4   61.39    2.10
   6  -3   4   58.79    2.60
   6  -3   4   54.19    3.20
   6   3   4   61.29    2.50
  -7  -3  -4   24.10    2.10
   7  -3   4   28.20    1.70
   7  -3   4   26.10    2.10
  -7  -3  -4   29.80    2.50
   7  -3   4   27.10    2.20
  -7  -3  -4   26.50    1.40
   7  -3   4   24.30    1.80
   7  -3   4   24.50    1.50
   7   3   4   26.50    1.70
   8  -3   4    2.90    1.10
   8  -3   4    1.40    1.50
   8  -3   4    1.50    1.10
  -8  -3  -4    2.30    0.90
   8  -3   4    1.50    0.90
   8  -3   4    1.80    1.60
  -8  -3  -4    3.80    1.80
   8   3   4    1.80    1.60
   8   3   4    0.00    1.00
   9  -3   4   72.19    2.50
   9  -3   4   75.69    2.70
  -9  -3  -4   77.39    2.50
   9  -3   4   73.29    2.80
   9  -3   4   70.79    3.50
   9  -3   4   69.99    3.40
   9   3   4   77.69    2.70
   9   3   4   73.49    3.20
  10  -3   4   11.50    1.10
 -10  -3  -4    9.70    0.90
  10  -3   4   11.50    1.50
  10  -3   4    9.10    1.00
  10  -3   4   12.70    1.70
  10  -3   4   12.40    1.20
  10   3   4   11.20    1.10
  11  -3   4   16.00    1.10
  11  -3   4   15.80    1.50
 -11  -3  -4   17.00    0.90
  11  -3   4   16.20    1.10
  11   3   4   15.80    1.10
 -11   3  -4   11.50    1.80
  11  -4  -4   11.10    1.00
 -11  -4   4   14.90    1.30
  11  -4  -4   14.20    0.80
  11   4  -4   13.70    1.10
  10  -4  -4   12.00    1.10
  10  -4  -4    9.20    0.80
 -10  -4   4    8.60    1.30
  10   4  -4   10.50    1.20
  -9  -4   4    1.30    0.70
   9  -4  -4    0.70    0.70
   9  -4  -4    0.60    1.00
  -9  -4   4    0.00    1.20
   9   4  -4   -0.10    1.00
   9   4  -4    2.00    1.20
  -8  -4   4   17.60    1.10
  -8  -4   4   15.10    1.90
   8  -4  -4   16.90    1.20
   8   4  -4   18.30    1.80
   8   4  -4   17.00    1.60
  -7  -4   4   55.59    2.00
  -7  -4   4   49.50    3.00
   7  -4  -4   53.39    2.00
   7  -4  -4   52.99    1.90
   7   4  -4   51.79    2.50
   7   4  -4   55.79    2.90
  -6  -4   4   20.10    2.30
   6  -4  -4   22.80    1.20
  -6  -4   4   19.30    1.20
   6   4  -4   16.40    2.10
   6   4  -4   21.10    1.80
  -5  -4   4   24.00    2.20
  -5  -4   4   29.30    1.80
   5  -4  -4   31.20    1.40
  -5  -4   4   30.50    2.50
   5  -4  -4   31.80    1.40
  -5  -4   4   31.40    1.40
   5   4  -4   29.40    1.90
  -4  -4   4   23.90    1.40
  -4  -4   4   22.30    1.40
  -4  -4   4   21.70    1.20
  -4  -4   4   23.20    1.80
   4  -4  -4   22.40    1.20
   4  -4  -4   20.80    1.20
   4   4  -4   13.40    2.20
  -4   4   4   23.60    2.20
   3  -4  -4  209.28    5.20
  -3  -4   4  204.18    5.50
  -3  -4   4  197.38    5.20
   3  -4  -4  205.88    5.60
  -3  -4   4  204.88    5.40
   3  -4  -4  209.28    5.20
  -3  -4   4  197.08    7.30
  -3   4   4  190.68    7.40
   3   4  -4  199.98    7.60
   2  -4  -4   11.90    1.80
  -2  -4   4   11.80    1.70
  -2  -4   4    9.60    0.90
  -2  -4   4   12.20    1.00
   2  -4  -4   12.20    0.90
   2  -4  -4   12.50    1.00
  -2  -4   4    9.80    1.00
   2  -4  -4   12.20    1.10
   2   4  -4   10.80    1.80
   1  -4  -4  104.99    4.70
  -1  -4   4  106.49    3.30
  -1  -4   4  108.99    3.10
   1  -4  -4  107.99    3.10
  -1  -4   4  112.29    4.70
  -1  -4   4  107.99    3.30
   1  -4  -4  109.99    3.40
   1  -4  -4  111.09    3.10
   1   4  -4  103.59    4.80
  -1   4   4  114.69    5.00
   1   4  -4  105.19    4.80
   0  -4  -4   85.49    2.50
   0  -4  -4   76.49    3.90
   0  -4  -4   82.79    2.80
   0  -4   4   87.29    3.90
   0  -4   4   74.09    3.80
   0  -4  -4   85.09    2.60
   0  -4   4   88.59    3.20
   0  -4   4   85.39    2.50
   0  -4   4   84.29    2.70
   0  -4   4   84.89    2.80
   0   4  -4   78.09    4.50
   0   4   4   76.89    4.20
   1  -4   4    8.30    1.50
   1  -4   4    8.70    1.00
  -1  -4  -4    8.50    1.00
  -1  -4  -4    9.30    0.90
   1  -4   4    6.60    1.30
   1  -4   4    9.40    1.00
  -1  -4  -4    6.40    1.50
  -1  -4  -4    9.80    0.90
  -1   4  -4    9.50    1.80
   1   4   4    8.80    1.80
   2  -4   4    9.20    1.00
  -2  -4  -4    9.30    1.00
   2  -4   4   11.00    1.00
   2  -4   4    9.10    1.40
  -2  -4  -4    9.10    1.10
  -2  -4  -4   10.70    1.70
   2  -4   4    9.90    1.60
  -2  -4  -4    9.80    1.00
   2   4   4   10.90    2.00
   2   4   4   10.60    1.30
  -2   4  -4    9.10    1.80
   3  -4   4   78.99    4.00
   3  -4   4   82.39    3.20
  -3  -4  -4   83.29    2.60
   3  -4   4   83.09    2.70
  -3  -4  -4   81.99    2.80
  -3  -4  -4   79.49    2.50
   3  -4   4   82.99    2.70
  -3  -4  -4   67.79    3.90
  -3   4  -4   69.69    4.00
   3   4   4   70.29    4.80
   3   4   4   79.29    2.90
  -4  -4  -4   21.60    1.30
   4  -4   4   25.20    1.90
  -4  -4  -4   23.60    2.20
   4  -4   4   23.60    1.40
   4  -4   4   21.30    1.70
   4  -4   4   23.60    2.00
  -4  -4  -4   22.60    1.40
  -4  -4  -4   24.60    2.40
  -4  -4  -4   23.00    1.30
   4  -4   4   23.20    1.30
   4   4   4   23.50    1.70
  -5  -4  -4   11.10    1.00
   5  -4   4   12.20    1.10
  -5  -4  -4   11.50    1.00
  -5  -4  -4   12.00    2.10
  -5  -4  -4   12.00    1.20
  -5  -4  -4    9.90    1.70
   5  -4   4   11.70    1.80
   5  -4   4   14.30    1.40
   5  -4   4   13.10    1.80
   5   4   4    9.70    1.40
  -6  -4  -4  137.29    4.90
  -6  -4  -4  134.49    5.50
   6  -4   4  140.19    4.00
   6  -4   4  140.69    4.80
   6  -4   4  138.09    4.30
  -6  -4  -4  137.19    3.90
   6  -4   4  143.99    4.90
   6  -4   4  136.49    4.20
   6   4   4  143.09    4.40
  -7  -4  -4   19.20    1.20
   7  -4   4   23.20    1.60
  -7  -4  -4   19.50    2.10
   7  -4   4   23.10    2.10
  -7  -4  -4   23.50    1.90
   7  -4   4   21.90    1.30
   7  -4   4   22.20    1.50
   7   4   4   16.90    1.60
  -8  -4  -4   16.40    1.90
   8  -4   4   13.00    1.80
   8  -4   4   14.50    1.20
   8  -4   4   15.30    1.30
   8  -4   4   13.00    1.20
  -8  -4  -4   14.60    1.10
   8   4   4   15.80    1.70
   8   4   4   12.50    1.30
  -9  -4  -4   24.00    1.20
   9  -4   4   21.20    1.30
  -9  -4  -4   25.80    1.90
   9  -4   4   24.60    1.40
   9  -4   4   18.00    1.30
   9  -4   4   22.60    1.80
   9   4   4   23.60    1.70
   9   4   4   23.40    1.40
  10  -4   4   15.60    1.00
 -10  -4  -4   14.60    1.50
  10  -4   4   15.40    1.10
  -9  -5   4    0.80    0.90
   9   5  -4    1.70    0.90
  -8  -5   4    7.20    0.70
  -8  -5   4    6.80    1.20
   8   5  -4    6.80    1.30
   8   5  -4    6.70    1.20
  -7  -5   4   20.80    1.80
  -7  -5   4   21.50    1.10
   7   5  -4   23.60    1.70
   7   5  -4   23.50    1.80
  -6  -5   4   34.00    2.00
  -6  -5   4   32.50    1.40
  -6  -5   4   33.80    2.20
   6   5  -4   31.80    2.10
   6   5  -4   39.40    2.40
  -5  -5   4   32.40    2.30
  -5  -5   4   35.10    2.10
  -5  -5   4   32.40    2.00
  -5  -5   4   35.90    1.50
   5   5  -4   32.10    2.20
  -4  -5   4    1.80    0.90
  -4  -5   4    2.40    1.00
   4  -5  -4    2.10    0.80
  -4  -5   4    2.20    0.70
   4  -5  -4    2.00    1.80
  -4  -5   4    0.30    1.40
   4  -5  -4    1.80    1.60
  -4  -5   4    1.80    1.40
   4   5  -4    2.80    1.30
  -3  -5   4   10.40    1.10
   3  -5  -4   11.50    1.80
   3  -5  -4   12.00    1.00
  -3  -5   4    9.60    1.60
  -3  -5   4   12.60    1.40
   3  -5  -4   12.60    2.00
  -3  -5   4   12.60    1.50
   3  -5  -4   10.10    1.10
  -3  -5   4   11.00    0.90
  -3  -5   4   13.20    1.20
  -2  -5   4   -0.40    1.20
  -2  -5   4    0.30    0.80
   2  -5  -4    0.30    0.70
   2  -5  -4   -0.60    0.80
  -2  -5   4    2.40    0.70
  -2  -5   4    1.50    0.90
   2  -5  -4    0.30    1.50
   2  -5  -4    3.40    1.70
  -2  -5   4    1.90    1.30
  -2  -5   4    1.20    1.30
   1  -5  -4    5.30    1.80
  -1  -5   4    4.70    1.00
  -1  -5   4    3.30    1.40
   1  -5  -4    3.50    1.60
   1  -5  -4    1.80    1.50
   1  -5  -4    5.30    0.90
  -1  -5   4    6.00    1.50
  -1  -5   4    4.00    0.80
  -1  -5   4    2.30    1.30
  -1  -5   4    4.80    0.90
   1  -5  -4    3.40    1.00
   0  -5   4    4.70    1.00
   0  -5  -4    4.60    1.00
   0  -5   4    5.10    1.50
   0  -5   4    7.10    1.30
   0  -5   4    4.40    0.80
   0  -5  -4    0.90    1.60
   0  -5  -4    4.50    0.90
   0  -5  -4    4.20    1.00
   0  -5  -4    4.70    1.60
   0  -5   4    3.70    0.90
   0  -5   4    3.90    1.50
   0  -5  -4    1.20    1.90
   1  -5   4    3.70    1.50
   1  -5   4    2.50    1.40
  -1  -5  -4    4.80    1.50
  -1  -5  -4    3.00    1.60
  -1  -5  -4    4.50    1.00
   1  -5   4    3.70    0.90
  -1  -5  -4    3.90    0.80
   1  -5   4    4.50    1.00
  -1  -5  -4    2.20    0.90
  -1  -5  -4    6.40    1.80
   1  -5   4    3.00    1.40
   2  -5   4   26.80    2.00
  -2  -5  -4   25.70    1.30
  -2  -5  -4   24.40    2.10
  -2  -5  -4   23.90    1.50
  -2  -5  -4   22.60    2.00
   2  -5   4   23.90    1.40
   2  -5   4   25.80    1.90
  -2  -5  -4   25.20    2.40
   2  -5   4   26.60    1.80
  -2  -5  -4   24.40    1.40
   2  -5   4   27.70    1.60
  -3  -5  -4    9.30    2.00
   3  -5   4   10.40    1.10
  -3  -5  -4   10.70    1.00
  -3  -5  -4   12.40    1.60
  -3  -5  -4   12.20    1.10
  -3  -5  -4   13.10    1.70
   3  -5   4   10.20    1.20
   3  -5   4   10.20    1.50
  -3  -5  -4   10.80    1.00
   3  -5   4    8.50    1.30
   3   5   4    8.80    1.50
   4  -5   4   28.90    2.00
   4  -5   4   32.30    1.60
  -4  -5  -4   32.60    1.70
   4  -5   4   31.20    1.70
  -4  -5  -4   34.50    2.20
  -4  -5  -4   34.40    2.70
  -4  -5  -4   32.80    1.50
   4  -5   4   33.10    1.80
  -4  -5  -4   30.00    2.10
  -4  -5  -4   32.30    1.50
   4   5   4   32.10    2.00
   5  -5   4   37.30    2.10
   5  -5   4   37.80    1.90
  -5  -5  -4   38.50    1.60
  -5  -5  -4   40.40    1.80
   5  -5   4   42.10    1.90
  -5  -5  -4   38.30    2.70
  -5  -5  -4   37.00    2.20
   5  -5   4   37.40    2.30
  -5  -5  -4   37.90    1.60
   5   5   4   35.20    2.00
   6  -5   4   12.60    1.60
  -6  -5  -4   17.70    1.60
   6  -5   4   14.30    1.50
   6  -5   4   13.40    1.20
  -6  -5  -4   13.70    1.00
  -6  -5  -4   15.70    1.90
   6  -5   4   16.10    1.30
   6   5   4   15.70    1.40
   7  -5   4    7.50    1.00
  -7  -5  -4    8.10    0.80
  -7  -5  -4    6.60    1.50
   7  -5   4    6.80    1.00
   7  -5   4    5.40    1.30
   7   5   4    8.30    1.40
   7   5   4    8.90    1.10
   8  -5   4    9.80    0.90
  -8  -5  -4   12.10    1.40
   8   5   4   10.10    1.30
   9  -5   4    4.80    0.70
  -9  -5  -4    2.40    0.90
   9   5   4    3.60    0.80
  -7  -6   4   -1.50    0.80
   7   6  -4    1.30    0.80
  -6  -6   4    1.40    0.90
   6   6  -4   -0.40    0.90
  -5  -6   4    1.00    0.60
  -5  -6   4    0.30    0.90
  -5  -6   4    1.00    0.90
   5   6  -4    2.00    1.10
   5   6  -4    3.40    1.30
  -4  -6   4   -0.70    0.90
  -4  -6   4    0.30    0.90
   4  -6  -4   -1.90    1.30
  -4  -6   4    0.20    0.70
  -4  -6   4    1.30    0.60
   4   6  -4   -0.70    1.20
   4   6  -4    0.20    1.20
  -3  -6   4   13.20    0.90
   3  -6  -4   12.60    0.90
   3  -6  -4   12.50    1.50
  -3  -6   4   14.50    1.40
  -3  -6   4   14.80    1.10
  -3  -6   4   12.70    1.10
  -3  -6   4   15.00    1.30
   3   6  -4   11.90    1.40
  -2  -6   4    4.20    1.20
   2  -6  -4    3.80    0.70
   2  -6  -4    4.40    1.20
   2  -6  -4    5.40    0.90
  -2  -6   4    7.80    1.20
  -2  -6   4    4.30    0.80
  -2  -6   4    6.00    0.70
   2  -6  -4    8.70    1.40
  -2  -6   4    4.10    0.90
   2   6  -4    4.30    1.30
   1  -6  -4    3.20    0.70
   1  -6  -4    3.20    1.20
  -1  -6   4    4.30    1.10
   1  -6  -4    4.00    0.80
  -1  -6   4    3.60    1.20
  -1  -6   4    4.60    1.00
   1  -6  -4    3.70    1.20
  -1  -6   4    3.50    0.70
  -1  -6   4    3.00    0.80
   1  -6  -4    2.50    1.40
  -1  -6   4    4.50    0.90
   0  -6   4    6.00    0.90
   0  -6   4    7.10    0.90
   0  -6   4    6.50    1.20
   0  -6  -4    9.10    0.90
   0  -6   4    9.50    1.20
   0  -6  -4    7.40    1.40
   0  -6  -4    7.90    0.90
   0  -6  -4    8.90    1.50
   0  -6   4    6.70    1.00
   0  -6  -4   10.30    1.40
   1  -6   4   10.30    1.20
   1  -6   4    9.80    1.00
  -1  -6  -4   10.00    1.40
  -1  -6  -4    7.40    1.50
   1  -6   4    9.40    1.10
   1  -6   4   12.00    1.30
  -1  -6  -4    9.40    1.00
  -1  -6  -4    9.60    0.90
   1  -6   4    9.90    1.00
  -1  -6  -4    9.80    1.40
   2  -6   4   16.70    1.40
   2  -6   4   15.40    1.10
  -2  -6  -4   16.10    1.00
  -2  -6  -4   17.00    1.50
  -2  -6  -4   15.90    1.50
   2  -6   4   13.70    1.20
  -2  -6  -4   13.70    1.10
  -2  -6  -4   16.20    1.70
   2  -6   4   16.60    1.20
   2  -6   4   16.20    1.40
   3  -6   4    1.20    0.90
  -3  -6  -4   -0.70    0.60
   3  -6   4    0.60    0.70
  -3  -6  -4    1.70    1.00
   3  -6   4    0.50    0.80
  -3  -6  -4   -0.40    1.20
  -3  -6  -4    0.80    1.00
  -3  -6  -4    0.00    0.70
   3  -6   4    0.50    0.90
   4  -6   4   12.90    1.10
   4  -6   4   14.10    1.20
   4  -6   4   13.10    1.00
  -4  -6  -4   13.20    0.90
  -4  -6  -4   13.20    1.00
  -4  -6  -4   12.10    1.30
  -4  -6  -4   13.10    1.30
  -4  -6  -4   12.60    1.50
   5  -6   4   18.90    1.30
  -5  -6  -4   17.30    1.50
   5  -6   4   15.60    1.10
  -5  -6  -4   16.20    1.30
  -6  -6  -4    7.80    1.10
   6   6   4    7.60    1.10
  13   0  -5    9.50    0.80
 -13   0   5   12.30    1.30
 -13   0   5   10.90    0.80
  13   0  -5   11.80    1.70
  13   0  -5    9.90    1.10
  13   0  -5   11.20    1.00
  12   0  -5    5.70    1.10
 -12   0   5    6.90    1.40
 -12   0   5    7.70    0.80
  12   0  -5    5.40    1.50
  12   0  -5    6.20    0.90
  12   0  -5    7.80    1.20
 -11   0   5    0.50    0.60
  11   0  -5    0.80    0.80
  11   0  -5   -1.50    1.50
  11   0  -5   -0.40    1.20
  11   0  -5    2.10    1.50
 -11   0   5   -3.00    1.50
  11   0  -5   -1.40    1.10
  10   0  -5   40.60    2.20
  10   0  -5   45.50    2.90
 -10   0   5   41.70    1.70
  10   0  -5   43.00    2.40
  10   0  -5   43.10    1.90
  10   0  -5   42.50    2.80
  10   0  -5   40.10    2.80
   9   0  -5   66.99    3.30
   9   0  -5   63.09    3.50
   9   0  -5   60.99    3.20
   9   0  -5   65.09    2.20
   9   0  -5   61.29    2.90
   8   0  -5    1.10    0.70
  -8   0   5    0.50    1.00
   8   0  -5    2.20    1.10
   8   0  -5    1.20    1.20
   8   0  -5    0.00    1.30
   7   0  -5   28.50    2.00
  -7   0   5   28.60    2.00
  -7   0   5   29.30    2.20
   7   0  -5   29.40    2.00
   7   0  -5   32.60    2.50
  -7   0   5   28.00    1.20
   7   0  -5   30.70    1.30
   6   0  -5    2.40    0.60
   6   0  -5    1.50    1.00
  -6   0   5    3.20    0.90
   6   0  -5    2.40    1.10
  -6   0   5    1.70    0.80
  -5   0   5    9.10    1.10
   5   0  -5    9.10    1.30
   5   0  -5    8.80    1.20
   4   0  -5   -0.30    0.90
  -4   0   5    0.40    0.70
   4   0  -5   -0.50    0.80
  -3   0   5    2.50    0.70
   3   0  -5    2.90    0.90
   3   0  -5    1.80    0.80
   2   0  -5   14.20    1.20
   2   0  -5   13.60    1.10
  -2   0   5   12.90    1.00
  -2   0   5   12.50    0.70
  -1   0   5   78.29    2.80
   1   0  -5   78.39    3.00
   1   0  -5   84.69    3.10
  -1   0   5   82.29    2.50
   0   0   5    8.00    0.70
   0   0  -5    9.00    0.90
   0   0  -5    8.60    0.80
   0   0   5    9.10    0.70
  -1   0  -5    0.20    0.60
  -1   0  -5   -0.30    0.70
   1   0   5    0.20    0.50
   1   0   5   -0.90    0.60
   2   0   5   11.50    1.00
  -2   0  -5   12.80    0.90
   2   0   5   11.80    0.70
  -2   0  -5   10.40    1.20
   3   0   5   10.80    1.10
   3   0   5    9.00    1.10
  -3   0  -5    9.90    1.30
   4   0   5    0.90    0.80
   4   0   5    1.80    0.80
  -4   0  -5    1.90    0.90
  -5   0  -5   27.50    2.10
   5   0   5   23.90    1.90
   5   0   5   25.50    1.20
   5   0   5   27.10    1.80
   5   0   5   26.90    1.80
   6   0   5   23.20    1.10
   6   0   5   20.00    1.70
   6   0   5   18.10    1.50
  -6   0  -5   20.20    1.10
   6   0   5   22.10    1.70
   6   0   5   18.80    1.80
  -6   0  -5   22.50    2.10
   7   0   5   40.20    2.70
   7   0   5   42.10    1.70
   7   0   5   42.50    2.30
  -7   0  -5   40.30    1.60
  -7   0  -5   42.00    3.10
   7   0   5   45.30    2.60
   7   0   5   39.50    2.50
   8   0   5   31.60    2.50
   8   0   5   35.60    1.60
  -8   0  -5   36.00    1.50
   8   0   5   36.60    1.70
   8   0   5   31.30    2.20
   9   0   5    6.80    1.40
   9   0   5    6.20    0.90
   9   0   5    9.10    1.10
  -9   0  -5    8.70    1.00
   9   0   5    9.10    1.90
 -10   0  -5    8.80    1.80
  10   0   5   11.10    1.20
  10   0   5    9.10    1.30
  10   0   5   10.20    1.00
  11   0   5    9.90    0.90
  11   0   5    8.60    1.10
  11   0   5   11.60    1.20
 -12   0  -5    2.10    0.70
  12   0   5    1.90    0.80
  12   0   5    3.60    0.90
 -13   0  -5   12.20    0.80
  13   0   5    9.50    0.80
  13  -1  -5   28.80    1.20
 -13  -1   5   30.10    1.80
  13  -1  -5   29.20    1.50
  13   1  -5   26.90    1.50
 -13   1   5   28.30    1.20
  12  -1  -5    1.20    1.30
 -12  -1   5    2.20    1.10
  12  -1  -5    2.50    0.70
  12  -1  -5    1.50    1.40
  12  -1  -5    2.10    1.00
 -12  -1   5    1.10    0.60
  12   1  -5    1.40    1.00
 -12   1   5    2.20    0.60
 -12   1   5    1.90    1.30
  12   1  -5    2.50    1.30
  11  -1  -5   12.20    2.10
  11  -1  -5   10.10    1.80
  11  -1  -5   13.30    1.40
  11  -1  -5   13.30    1.10
  11  -1  -5   12.80    1.80
 -11  -1   5   13.20    1.70
 -11  -1   5   12.10    1.00
  11   1  -5   10.70    1.50
 -11   1   5   12.20    1.00
  11   1  -5   10.40    1.90
 -10  -1   5  133.69    3.70
  10  -1  -5  134.79    3.90
 -10  -1   5  127.49    5.10
  10  -1  -5  136.29    3.80
  10  -1  -5  134.49    5.10
  10  -1  -5  132.79    5.10
  10  -1  -5  134.59    4.40
  10  -1  -5  135.89    5.40
  10   1  -5  131.69    5.10
  10   1  -5  131.99    4.50
   9  -1  -5   17.90    1.90
   9  -1  -5   19.80    2.10
  -9  -1   5   18.10    1.10
   9  -1  -5   15.50    1.60
   9  -1  -5   19.10    1.30
   9  -1  -5   18.70    1.10
   9  -1  -5   13.70    2.20
   9   1  -5   18.80    2.10
   9   1  -5   18.00    1.90
  -8  -1   5  110.49    4.60
  -8  -1   5  114.29    3.20
  -8  -1   5  109.59    3.10
   8  -1  -5  111.49    3.20
   8  -1  -5  113.39    5.40
   8  -1  -5  116.29    4.40
   8  -1  -5  108.69    4.60
   8   1  -5  119.99    4.50
   8   1  -5  107.99    5.40
  -8   1   5  108.79    5.40
   7  -1  -5  177.08    6.90
  -7  -1   5  172.98    4.50
   7  -1  -5  179.58    6.10
  -7  -1   5  178.78    6.30
   7  -1  -5  177.78    4.60
   7  -1  -5  184.18    5.70
   7   1  -5  177.68    7.00
   7   1  -5  170.78    4.50
   7   1  -5  178.18    5.80
  -7   1   5  174.98    6.10
  -7   1   5  183.28    7.30
   6  -1  -5   86.49    3.30
  -6  -1   5   90.29    3.70
   6  -1  -5   92.49    4.20
  -6  -1   5   95.19    4.00
   6  -1  -5   86.29    2.50
   6  -1  -5   91.89    4.30
   6  -1  -5   89.29    3.60
  -6  -1   5   85.89    2.50
   6   1  -5   86.69    2.50
  -6   1   5   90.79    3.60
   6   1  -5   89.09    3.50
   6   1  -5   94.89    4.40
  -5  -1   5   26.60    1.80
   5  -1  -5   30.60    2.00
   5  -1  -5   28.50    2.10
  -5  -1   5   30.90    1.80
  -5   1   5   29.20    1.80
   5   1  -5   29.70    2.20
  -4  -1   5   17.70    1.20
  -4  -1   5   14.70    1.30
   4  -1  -5   15.80    1.50
   4  -1  -5   14.60    1.40
   4   1  -5   14.40    1.60
  -4   1   5   16.10    1.30
  -3  -1   5    1.90    0.80
   3  -1  -5    1.20    0.80
   3  -1  -5    0.70    0.90
   3   1  -5    0.70    1.00
  -3   1   5    3.30    0.90
   3   1  -5    1.40    0.60
   2  -1  -5   25.40    1.70
  -2  -1   5   22.40    1.40
  -2  -1   5   22.10    1.10
   2  -1  -5   22.60    1.30
   2   1  -5   21.00    1.70
   2   1  -5   23.50    1.20
  -2   1   5   21.10    1.40
  -2   1   5   22.50    1.10
  -1  -1   5  128.69    4.20
  -1  -1   5  131.49    4.00
   1  -1  -5  132.99    4.10
   1  -1  -5  137.49    4.90
   1   1  -5  131.39    4.60
   1   1  -5  132.09    4.40
  -1   1   5  133.89    4.10
  -1   1   5  131.79    4.20
   0  -1  -5   98.59    3.10
   0  -1   5  102.09    3.30
   0  -1   5  105.29    3.30
   0  -1  -5  105.99    4.00
   0   1  -5  102.99    3.60
   0   1  -5  101.59    3.60
   0   1   5   95.49    3.40
   0   1   5   98.09    3.40
   1  -1   5  432.36   11.80
  -1  -1  -5  444.16   13.90
   1  -1   5  431.66   11.70
   1   1   5  420.76   11.90
  -1   1  -5  446.66   13.50
  -1   1  -5  427.66   12.50
  -2  -1  -5  208.38    7.40
   2  -1   5  215.08    6.30
  -2  -1  -5  188.08    6.00
  -2   1  -5  203.88    7.00
  -2   1  -5  210.58    6.60
   2   1   5  211.88    6.40
  -3  -1  -5   52.99    2.10
   3  -1   5   43.40    2.10
  -3  -1  -5   44.20    2.70
  -3   1  -5   46.20    2.40
   3   1   5   44.50    2.30
  -3   1  -5   47.00    2.30
   4  -1   5   79.19    3.20
   4  -1   5   79.49    3.40
  -4  -1  -5   68.99    3.70
  -4   1  -5   77.79    3.60
   4   1   5   80.69    3.30
   5  -1   5   21.30    1.60
   5  -1   5   23.10    1.10
  -5  -1  -5   23.00    1.20
   5  -1   5   26.50    1.90
   5  -1   5   22.10    1.70
  -5  -1  -5   30.00    2.30
   5  -1   5   24.20    1.70
   5   1   5   24.50    1.80
   5   1   5   25.20    1.20
  -5   1  -5   23.00    2.00
  -6  -1  -5   40.40    1.60
   6  -1   5   38.20    2.60
   6  -1   5   42.30    2.40
   6  -1   5   42.90    1.60
   6  -1   5   42.20    2.20
   6  -1   5   42.30    2.40
  -6  -1  -5   43.50    3.00
  -6  -1  -5   32.10    2.20
   6   1   5   41.00    2.50
   6   1   5   43.60    1.70
  -6   1  -5   37.40    2.80
  -7  -1  -5   25.60    1.30
   7  -1   5   23.70    1.80
   7  -1   5   20.90    1.90
   7  -1   5   20.90    1.90
   7  -1   5   23.50    1.30
   7  -1   5   24.60    2.20
  -7  -1  -5   26.00    2.50
   7   1   5   20.60    2.00
  -7   1  -5   22.40    2.40
   7   1   5   22.60    1.40
   8  -1   5  177.78    5.20
  -8  -1  -5  188.78    6.30
   8  -1   5  169.78    4.80
   8  -1   5  181.78    5.70
   8  -1   5  182.18    6.30
  -8  -1  -5  180.58    4.70
   8  -1   5  173.88    5.30
   8  -1   5  174.18    4.80
   8   1   5  171.78    5.90
   8   1   5  180.58    4.80
   8   1   5  179.88    5.00
   8   1   5  178.38    5.30
   9  -1   5   11.70    1.50
   9  -1   5   14.30    1.20
  -9  -1  -5   12.20    1.10
   9  -1   5   11.60    1.00
   9  -1   5   15.00    1.90
   9  -1   5   11.50    2.10
   9  -1   5   13.20    1.40
   9   1   5   14.20    1.20
   9   1   5   14.30    1.20
   9   1   5   13.00    1.60
  10  -1   5  153.88    4.30
  10  -1   5  156.38    5.80
  10  -1   5  159.58    4.50
 -10  -1  -5  158.68    4.30
  10  -1   5  158.28    4.70
  10  -1   5  157.88    4.80
  10  -1   5  157.78    5.40
 -10  -1  -5  157.88    4.50
  10   1   5  164.08    4.80
  10   1   5  159.08    4.60
  11  -1   5   17.30    1.40
 -11  -1  -5   18.80    1.20
  11  -1   5   18.30    1.30
  11  -1   5   19.30    1.80
  11  -1   5   16.90    1.00
 -11  -1  -5   17.80    1.10
  11  -1   5   19.80    1.30
  11   1   5   19.10    1.30
  11   1   5   19.10    1.40
 -11   1  -5   18.90    2.00
 -12  -1  -5    2.10    0.70
  12  -1   5    2.00    0.80
  12  -1   5    3.90    0.80
 -12   1  -5    5.40    1.40
  12   1   5    3.00    0.80
  12   1   5    2.90    0.90
 -12   1  -5    3.00    0.80
 -13  -2   5    8.10    1.10
  13  -2  -5    6.50    0.60
  13  -2  -5    7.30    0.80
  13   2  -5    7.50    0.90
  12  -2  -5    1.40    1.40
  12  -2  -5    1.40    0.60
 -12  -2   5    0.60    1.10
  12  -2  -5    0.30    1.30
 -12  -2   5    1.00    0.60
  12  -2  -5    0.00    0.80
  12   2  -5    1.80    0.90
 -12   2   5    1.60    0.60
  12   2  -5    0.10    1.20
  11  -2  -5   13.80    1.90
 -11  -2   5   12.80    0.90
  11  -2  -5   12.70    1.00
 -11  -2   5   13.10    1.60
  11  -2  -5   11.80    1.70
  11  -2  -5   13.50    1.30
  11  -2  -5   13.00    0.90
  11   2  -5   13.30    1.80
  11   2  -5   11.80    1.40
 -10  -2   5   98.69    2.90
  10  -2  -5  100.39    3.10
  10  -2  -5   99.79    3.00
  10  -2  -5   97.89    4.50
  10  -2  -5   92.99    4.10
  10  -2  -5  103.49    4.20
  10  -2  -5   98.39    3.50
 -10  -2   5   93.79    4.20
  10   2  -5   94.69    4.20
  10   2  -5   96.19    3.60
  -9  -2   5   68.09    3.50
   9  -2  -5   70.49    2.50
   9  -2  -5   68.59    3.40
   9  -2  -5   72.19    2.90
   9  -2  -5   74.69    3.50
  -9  -2   5   71.99    2.30
   9  -2  -5   70.09    2.40
   9  -2  -5   73.59    3.80
  -9  -2   5   72.69    2.30
   9   2  -5   71.79    3.70
   9   2  -5   68.59    3.00
   8  -2  -5   11.80    1.40
  -8  -2   5   12.00    1.00
   8  -2  -5   11.00    2.20
  -8  -2   5   12.60    0.90
   8  -2  -5   13.30    1.70
  -8  -2   5   11.50    1.80
   8  -2  -5   11.40    0.90
   8  -2  -5   11.20    1.10
   8  -2  -5   11.80    1.60
   8   2  -5   11.60    1.90
   8   2  -5   11.10    1.80
   7  -2  -5   41.20    1.60
  -7  -2   5   38.10    1.50
  -7  -2   5   39.80    2.60
  -7  -2   5   41.00    1.60
   7  -2  -5   41.20    2.60
   7  -2  -5   38.00    2.90
   7  -2  -5   40.60    2.30
   7   2  -5   41.60    3.10
  -7   2   5   34.10    2.80
   7   2  -5   43.80    2.60
  -6  -2   5  468.95   11.10
   6  -2  -5  461.05   12.10
   6  -2  -5  473.45   11.10
   6  -2  -5  483.35   13.40
   6  -2  -5  474.85   16.10
   6  -2  -5  492.15   14.80
   6  -2  -5  477.15   11.10
  -6  -2   5  489.65   14.20
   6   2  -5  489.15   12.60
   6   2  -5  464.05   15.20
  -6   2   5  477.25   14.00
   5  -2  -5   21.40    1.70
   5  -2  -5   25.00    2.10
  -5  -2   5   20.90    1.00
   5  -2  -5   21.40    1.80
   5  -2  -5   20.90    1.10
   5  -2  -5   19.60    1.00
  -5  -2   5   22.70    1.80
   5   2  -5   21.60    1.90
  -5   2   5   23.70    1.70
   5   2  -5   20.90    2.10
  -4  -2   5  374.76    9.30
   4  -2  -5  397.56   13.40
   4  -2  -5  397.46    9.30
  -4  -2   5  404.46   11.80
   4  -2  -5  420.66   12.10
   4   2  -5  405.96   11.30
  -4   2   5  411.76   11.80
   4   2  -5  404.76   12.80
   3  -2  -5  568.64   18.30
  -3  -2   5  591.04   15.50
  -3  -2   5  571.64   16.00
  -3   2   5  582.24   16.10
   3   2  -5  548.25   17.10
  -2  -2   5   87.99    3.20
   2  -2  -5   85.59    3.90
  -2  -2   5   88.59    3.40
  -2   2   5   83.89    3.20
   2   2  -5   79.49    3.80
  -2   2   5   84.99    3.40
   1  -2  -5  591.24   16.30
  -1  -2   5  577.94   15.80
   1  -2  -5  577.64   18.50
  -1  -2   5  595.84   16.20
  -1   2   5  584.94   15.90
   1   2  -5  591.34   17.20
   0  -2  -5  160.18    5.30
   0  -2   5  155.98    5.10
   0  -2   5  158.78    5.10
   0  -2  -5  162.68    6.00
   0   2   5  161.68    5.40
   0   2  -5  158.08    5.60
   1  -2   5  228.68    7.00
   1  -2   5  233.98    6.80
  -1  -2  -5  230.08    8.20
  -1  -2  -5  224.78    7.10
   1   2   5  230.28    7.30
  -1   2  -5  240.08    7.60
  -2  -2  -5  112.69    4.20
   2  -2   5  118.19    4.10
  -2  -2  -5  109.99    4.80
   2   2   5  113.69    4.50
  -2   2  -5  120.29    4.50
  -3  -2  -5   88.39    2.60
   3  -2   5   95.69    3.60
   3  -2   5   87.89    2.60
  -3  -2  -5   88.09    4.30
   3  -2   5   89.79    3.10
  -3  -2  -5   95.09    3.60
   3   2   5   96.59    4.00
  -3   2  -5   90.09    3.90
  -4  -2  -5   75.19    2.30
  -4  -2  -5   77.29    4.00
   4  -2   5   77.19    3.30
   4  -2   5   74.29    3.10
  -4  -2  -5   65.69    2.40
   4  -2   5   79.29    2.40
   4  -2   5   77.19    2.30
   4  -2   5   72.09    2.80
   4   2   5   77.59    2.50
   4   2   5   76.49    3.60
  -4   2  -5   74.39    3.50
   5  -2   5   12.00    1.40
  -5  -2  -5   11.60    1.00
   5  -2   5   12.90    1.40
   5  -2   5   11.90    1.40
   5  -2   5   12.00    0.90
  -5  -2  -5   10.50    1.60
   5   2   5   11.40    1.60
   5   2   5   12.20    1.10
   5   2   5   13.50    1.10
  -5   2  -5   12.70    1.60
  -5   2  -5   13.60    1.80
   6  -2   5  122.39    4.20
  -6  -2  -5  123.49    3.40
   6  -2   5  119.49    4.80
  -6  -2  -5  109.19    5.80
   6  -2   5  123.99    3.50
   6  -2   5  120.59    4.50
   6   2   5  120.69    5.10
   6   2   5  130.89    3.70
  -6   2  -5  113.09    5.20
   7  -2   5   15.90    1.90
   7  -2   5   17.20    1.80
   7  -2   5   21.90    2.00
   7  -2   5   17.20    1.20
   7  -2   5   16.90    1.60
  -7  -2  -5   18.80    1.20
   7  -2   5   20.10    1.70
   7   2   5   18.20    2.20
   7   2   5   17.20    1.30
   8  -2   5   37.00    1.90
   8  -2   5   32.60    2.40
  -8  -2  -5   34.10    1.70
   8  -2   5   33.50    1.60
   8  -2   5   33.00    2.00
   8  -2   5   33.50    2.50
  -8  -2  -5   36.60    1.60
   8  -2   5   32.90    1.70
   8   2   5   37.80    1.90
   8   2   5   34.20    2.50
   9  -2   5   37.60    2.80
   9  -2   5   38.00    2.00
  -9  -2  -5   35.10    1.60
   9  -2   5   35.50    1.50
   9  -2   5   35.90    1.90
   9  -2   5   39.90    2.50
   9  -2   5   39.10    1.80
  -9  -2  -5   36.60    1.70
   9   2   5   33.10    2.40
   9   2   5   33.30    1.80
 -10  -2  -5    5.10    0.80
  10  -2   5    6.30    1.50
  10  -2   5    7.80    1.70
  10  -2   5    6.60    1.10
  10  -2   5    4.80    0.80
 -10  -2  -5    6.20    0.90
  10  -2   5    7.50    1.10
  10  -2   5    6.50    1.20
  10   2   5    6.80    1.10
  11  -2   5   27.00    1.50
 -11  -2  -5   29.30    1.30
  11  -2   5   24.30    1.90
  11  -2   5   27.30    1.40
  11  -2   5   27.90    1.50
  11  -2   5   28.60    1.20
 -11  -2  -5   28.60    1.30
 -11   2  -5   28.50    2.40
  11   2   5   26.50    1.40
  12  -2   5    8.70    0.80
 -12  -2  -5    7.50    0.70
  12  -2   5    7.70    0.80
 -12   2  -5    7.10    0.80
  12  -3  -5   23.60    1.30
  12  -3  -5   23.50    1.10
 -12  -3   5   26.00    1.60
  12   3  -5   22.30    1.40
  11  -3  -5    8.30    1.60
  11  -3  -5   10.50    1.10
 -11  -3   5   13.50    1.50
  11  -3  -5   10.90    0.90
  11  -3  -5   12.70    0.90
  11   3  -5   12.90    1.30
  10  -3  -5    6.40    1.10
  10  -3  -5    6.70    0.80
  10  -3  -5    5.30    0.70
 -10  -3   5    7.00    1.40
  10  -3  -5    6.20    1.70
  10   3  -5    6.50    1.30
   9  -3  -5    6.50    0.80
  -9  -3   5    5.70    0.80
   9  -3  -5    5.40    0.90
   9  -3  -5    6.80    1.70
  -9  -3   5    5.40    1.60
   9  -3  -5    5.00    1.20
   9   3  -5    1.40    1.50
   9   3  -5    6.00    1.80
   8  -3  -5  106.89    3.30
   8  -3  -5  112.39    3.20
   8  -3  -5  111.49    4.80
   8  -3  -5  110.19    3.80
  -8  -3   5  116.59    3.30
   8  -3  -5  113.49    4.70
  -8  -3   5  105.39    4.60
   8   3  -5  107.69    4.50
   8   3  -5  109.89    4.10
   8   3  -5  115.39    3.70
  -7  -3   5   30.50    2.40
   7  -3  -5   29.40    1.50
  -7  -3   5   31.40    1.40
   7  -3  -5   31.70    2.40
   7  -3  -5   32.80    2.00
   7  -3  -5   29.80    1.40
   7  -3  -5   32.70    2.50
   7   3  -5   26.40    1.80
   7   3  -5   26.70    2.40
   7   3  -5   31.90    2.50
  -6  -3   5   17.00    1.90
   6  -3  -5   19.60    1.90
  -6  -3   5   19.20    1.10
   6  -3  -5   18.70    2.20
   6  -3  -5   19.40    1.20
   6  -3  -5   20.40    1.10
   6   3  -5   17.80    1.50
   6   3  -5   15.20    2.20
   6   3  -5   18.60    2.00
   5  -3  -5   19.20    2.10
  -5  -3   5   18.80    1.10
  -5  -3   5   17.40    1.80
   5  -3  -5   22.00    1.90
   5  -3  -5   19.50    1.00
  -5  -3   5   17.30    1.10
   5  -3  -5   18.80    1.10
   5   3  -5   18.50    2.20
   5   3  -5   18.30    2.00
  -5   3   5   18.90    1.90
  -4  -3   5   -1.30    0.60
  -4  -3   5   -0.60    0.60
   4  -3  -5    0.10    0.70
  -4  -3   5    0.10    0.90
   4  -3  -5    0.60    1.10
   4  -3  -5    2.20    1.10
   4  -3  -5    1.10    0.60
   4   3  -5    0.80    1.30
   4   3  -5    0.40    1.10
  -4   3   5    0.00    0.90
   4   3  -5    0.10    1.40
   3  -3  -5   18.60    1.20
   3  -3  -5   18.80    1.00
  -3  -3   5   17.90    1.10
  -3  -3   5   19.70    1.00
  -3  -3   5   20.70    1.10
   3  -3  -5   19.40    1.10
   3  -3  -5   18.90    1.90
  -3  -3   5   17.30    1.60
   3   3  -5   18.60    1.90
   3   3  -5   18.00    2.10
   3   3  -5   20.30    1.80
  -3   3   5   18.40    1.70
  -2  -3   5  160.58    5.50
   2  -3  -5  157.88    4.10
   2  -3  -5  165.78    5.70
  -2  -3   5  149.99    4.30
   2  -3  -5  159.18    4.00
  -2  -3   5  161.28    5.60
  -2  -3   5  149.49    4.10
  -2  -3   5  149.79    4.00
   2  -3  -5  155.88    4.30
   2  -3  -5  161.38    6.40
  -2   3   5  159.68    5.60
   2   3  -5  145.89    6.30
   2   3  -5  143.29    5.20
   1  -3  -5   25.00    1.30
  -1  -3   5   27.70    1.30
  -1  -3   5   31.00    2.00
   1  -3  -5   28.80    1.20
   1  -3  -5   26.40    2.00
  -1  -3   5   25.90    1.90
  -1  -3   5   27.80    1.70
  -1  -3   5   29.50    1.20
  -1  -3   5   29.50    1.30
   1  -3  -5   27.00    1.20
   1  -3  -5   25.80    2.10
  -1   3   5   26.20    2.00
   1   3  -5   30.70    2.50
   0  -3   5    9.50    1.30
   0  -3   5    9.50    1.30
   0  -3   5    7.70    0.80
   0  -3  -5   10.40    0.80
   0  -3  -5    9.40    1.40
   0  -3  -5    9.50    1.30
   0  -3  -5   11.20    0.90
   0  -3   5    8.00    0.80
   0  -3   5    9.90    1.20
   0  -3  -5   10.40    1.00
   0   3  -5    9.00    1.50
   0   3   5   10.90    1.50
  -1  -3  -5    1.40    0.80
   1  -3   5    1.70    0.70
  -1  -3  -5    1.50    0.90
   1  -3   5    0.40    0.80
  -1  -3  -5    1.80    0.70
  -1  -3  -5    0.70    1.00
   1  -3   5    2.60    0.60
  -1  -3  -5    0.00    0.70
   1  -3   5    0.90    0.90
  -1   3  -5    1.70    1.00
   1   3   5    3.20    1.20
   2  -3   5  233.18    6.00
   2  -3   5  254.07    7.70
  -2  -3  -5  229.28    7.70
  -2  -3  -5  229.28    5.70
  -2  -3  -5  215.38    8.50
  -2  -3  -5  227.38    6.10
   2  -3   5  228.88    5.80
  -2  -3  -5  232.88    5.70
   2  -3   5  224.98    6.40
   2   3   5  229.18    8.00
  -2   3  -5  242.28    8.20
   3  -3   5   13.60    1.00
   3  -3   5   12.50    0.90
  -3  -3  -5   12.20    1.10
  -3  -3  -5   12.10    0.90
  -3  -3  -5   10.70    0.90
  -3  -3  -5    9.80    1.50
   3  -3   5   12.70    1.50
  -3  -3  -5    7.30    1.50
   3  -3   5   11.50    1.30
   3   3   5   11.10    1.10
   3   3   5   10.00    1.70
  -3   3  -5   12.40    1.70
   4  -3   5   72.49    2.40
   4  -3   5   70.89    2.90
   4  -3   5   70.69    3.40
  -4  -3  -5   70.09    2.30
  -4  -3  -5   69.29    2.20
  -4  -3  -5   67.99    2.50
   4  -3   5   71.19    2.30
  -4  -3  -5   69.79    3.50
   4   3   5   66.09    3.80
   4   3   5   72.09    2.50
  -4   3  -5   64.99    3.60
   5  -3   5    7.50    1.40
  -5  -3  -5    9.00    1.70
  -5  -3  -5   14.00    1.30
   5  -3   5   15.30    1.50
   5  -3   5   14.70    1.70
  -5  -3  -5   13.20    1.00
   5  -3   5   13.20    1.10
  -5   3  -5   13.30    1.90
   5   3   5   15.40    1.30
   5   3   5   16.60    2.20
  -6  -3  -5    5.70    1.70
   6  -3   5    6.00    1.30
   6  -3   5    3.90    1.20
  -6  -3  -5    5.50    2.00
   6  -3   5    7.90    1.80
   6  -3   5    4.00    1.20
  -6  -3  -5    6.00    0.90
   6  -3   5    4.20    1.50
   6  -3   5    4.90    0.90
   6   3   5    5.30    1.20
   7  -3   5   17.40    1.30
  -7  -3  -5   17.00    1.30
  -7  -3  -5   15.60    2.20
   7  -3   5   18.40    1.80
   7  -3   5   17.60    2.00
   7  -3   5   17.40    1.60
   7  -3   5   18.00    1.90
   7  -3   5   15.90    1.50
   7   3   5   17.00    1.50
   7   3   5   17.50    2.10
   8  -3   5   14.40    1.30
  -8  -3  -5   17.60    1.20
   8  -3   5   15.30    1.40
   8  -3   5   13.00    1.80
   8  -3   5   15.10    1.90
   8  -3   5   15.90    1.30
   8   3   5   14.90    1.90
   8   3   5   15.80    1.40
   9  -3   5   77.39    3.60
   9  -3   5   80.59    2.80
   9  -3   5   76.19    3.40
   9  -3   5   76.49    2.80
  -9  -3  -5   81.59    2.50
   9  -3   5   79.09    2.70
   9   3   5   77.59    2.80
   9   3   5   69.49    3.20
 -10  -3  -5    5.40    0.80
  10  -3   5    4.30    0.90
  10  -3   5    5.30    1.30
  10  -3   5    7.50    0.90
  10  -3   5    5.30    1.00
 -10   3  -5    4.00    1.60
  10   3   5    4.80    1.00
  11  -3   5   10.60    0.90
  11  -3   5   11.20    1.00
  11  -4  -5   15.10    0.80
 -11  -4   5   15.70    1.20
  11  -4  -5   14.00    1.00
  11   4  -5   14.60    1.10
  10  -4  -5    9.70    1.00
  10  -4  -5   11.30    0.80
 -10  -4   5   10.60    1.30
  10   4  -5   10.80    1.30
  -9  -4   5   14.20    1.00
   9  -4  -5   14.60    1.00
  -9  -4   5   14.70    1.60
   9  -4  -5   14.20    1.00
   9   4  -5   13.70    1.50
   9   4  -5   16.70    1.50
  -8  -4   5   46.40    2.70
   8  -4  -5   43.80    1.70
   8  -4  -5   47.90    1.80
  -8  -4   5   46.50    1.70
   8   4  -5   45.90    2.50
   8   4  -5   41.50    2.20
   7  -4  -5   16.10    1.00
   7  -4  -5   16.30    1.20
  -7  -4   5   14.20    1.90
  -7  -4   5   17.20    1.10
   7   4  -5   14.60    1.90
   7   4  -5   18.10    1.60
   6  -4  -5   65.29    2.30
  -6  -4   5   67.29    3.40
  -6  -4   5   66.49    2.20
   6  -4  -5   66.69    2.20
   6  -4  -5   65.09    3.40
   6   4  -5   65.49    2.80
   6   4  -5   66.29    3.30
   5  -4  -5   44.40    2.80
  -5  -4   5   40.10    2.40
  -5  -4   5   42.40    2.90
   5  -4  -5   43.40    1.70
  -5  -4   5   39.40    2.00
   5  -4  -5   42.20    1.70
  -5  -4   5   43.20    1.70
   5   4  -5   43.20    2.20
   4  -4  -5   37.30    1.60
  -4  -4   5   37.50    1.60
  -4  -4   5   37.80    1.70
   4  -4  -5   36.70    2.70
  -4  -4   5   38.80    2.30
  -4  -4   5   37.10    1.70
  -4  -4   5   38.00    2.00
   4  -4  -5   38.10    1.60
   3  -4  -5   35.60    1.70
  -3  -4   5   39.60    1.60
  -3  -4   5   36.10    1.70
   3  -4  -5   37.30    1.60
   3  -4  -5   36.80    1.60
  -3  -4   5   37.80    1.70
  -3  -4   5   37.50    2.70
  -3   4   5   33.90    2.80
   3   4  -5   38.90    3.00
   3   4  -5   41.00    2.70
  -2  -4   5   89.39    3.00
   2  -4  -5   96.09    3.10
   2  -4  -5  101.89    2.90
   2  -4  -5   98.09    2.90
  -2  -4   5   91.99    4.30
  -2  -4   5   95.69    2.80
  -2  -4   5   93.09    3.00
   2   4  -5   98.49    4.30
   2   4  -5   93.39    4.60
   2   4  -5   89.99    5.10
  -1  -4   5   51.59    1.80
   1  -4  -5   50.99    1.90
  -1  -4   5   49.50    1.90
   1  -4  -5   48.40    3.10
  -1  -4   5   49.30    3.00
   1  -4  -5   50.79    2.00
  -1  -4   5   48.80    1.90
   1  -4  -5   54.59    1.90
   1   4  -5   44.10    3.50
  -1   4   5   44.90    3.20
   1   4  -5   49.20    3.10
   1   4  -5   45.70    3.10
   0  -4  -5   24.70    1.30
   0  -4  -5   21.60    2.30
   0  -4   5   24.80    1.20
   0  -4   5   19.70    2.00
   0  -4  -5   23.10    1.40
   0  -4   5   23.40    1.30
   0  -4  -5   24.90    1.30
   0  -4   5   24.60    1.30
   0  -4   5   22.60    1.80
   0   4   5   25.00    2.50
   0   4  -5   21.70    2.70
   1  -4   5   14.80    1.10
  -1  -4  -5   12.90    1.70
  -1  -4  -5   14.80    1.20
   1  -4   5   14.10    1.10
   1  -4   5   12.10    1.60
  -1  -4  -5   15.30    1.10
  -1  -4  -5   14.40    1.10
   1  -4   5   13.00    1.50
   1   4   5   13.50    2.10
  -1   4  -5   13.40    2.20
   2  -4   5   12.30    1.80
  -2  -4  -5    9.80    1.10
  -2  -4  -5   12.80    1.80
   2  -4   5   10.70    1.40
   2  -4   5   10.50    1.00
   2  -4   5   13.50    1.10
  -2  -4  -5   12.60    1.00
  -2  -4  -5   11.00    1.10
   2   4   5   14.10    2.30
  -2   4  -5   13.20    2.10
  -3  -4  -5   51.69    2.00
   3  -4   5   50.69    2.30
   3  -4   5   50.39    2.60
  -3  -4  -5   49.30    2.70
   3  -4   5   53.69    2.00
   3  -4   5   51.59    2.60
  -3  -4  -5   49.70    3.20
  -3  -4  -5   50.69    1.90
  -3  -4  -5   54.59    2.20
   3  -4   5   50.59    2.00
  -3  -4  -5   47.70    2.80
   3   4   5   52.09    2.30
   4  -4   5   66.89    2.30
  -4  -4  -5   58.39    3.40
   4  -4   5   61.69    2.90
   4  -4   5   67.49    2.40
  -4  -4  -5   63.09    2.50
  -4  -4  -5   61.39    3.10
  -4  -4  -5   60.79    2.20
  -4  -4  -5   59.19    2.20
   4  -4   5   62.39    2.50
   4  -4   5   63.09    2.90
   4   4   5   59.69    2.50
  -5  -4  -5   22.60    1.50
  -5  -4  -5   19.80    1.30
   5  -4   5   20.00    1.50
  -5  -4  -5   21.40    2.40
   5  -4   5   21.90    1.40
   5  -4   5   20.30    1.90
   5  -4   5   19.40    1.90
  -5  -4  -5   21.20    1.90
   5  -4   5   17.50    1.60
  -5  -4  -5   20.90    1.30
   5   4   5   20.50    1.70
   6  -4   5   19.40    1.80
  -6  -4  -5   18.50    2.10
   6  -4   5   19.20    1.90
   6  -4   5   18.30    1.30
  -6  -4  -5   17.00    1.20
   6  -4   5   16.80    1.50
   6  -4   5   16.40    1.40
  -6  -4  -5   19.20    1.90
   6   4   5   15.30    1.50
  -7  -4  -5    6.00    1.80
   7  -4   5    3.80    1.00
   7  -4   5    2.90    1.10
   7  -4   5    4.70    1.50
   7  -4   5    4.00    0.90
  -7  -4  -5    4.00    0.90
   7  -4   5    5.00    1.40
   7   4   5    3.80    1.50
   7   4   5    3.30    1.10
   8  -4   5   29.10    2.00
   8  -4   5   29.10    1.60
   8  -4   5   29.90    1.50
  -8  -4  -5   25.20    1.30
  -8  -4  -5   29.60    2.30
   8  -4   5   27.60    1.60
   8   4   5   26.00    1.50
   8   4   5   26.40    2.00
   9  -4   5   42.90    1.70
  -9  -4  -5   40.30    2.40
   9  -4   5   41.40    1.70
   9  -4   5   41.40    1.70
   9  -4   5   40.10    2.30
  -9  -4  -5   41.40    1.60
   9   4   5   40.70    1.80
   9   4   5   39.20    2.10
  10  -4   5    0.40    0.70
  10  -4   5    1.40    0.70
  -9  -5   5   28.10    1.60
   9   5  -5   24.20    1.40
  -8  -5   5   19.40    1.50
  -8  -5   5   19.90    1.00
   8   5  -5   19.40    1.50
   8   5  -5   18.20    1.60
  -7  -5   5    0.20    0.60
  -7  -5   5    0.90    1.20
   7   5  -5    0.80    1.20
   7   5  -5    1.90    1.30
  -6  -5   5    8.00    0.80
  -6  -5   5    7.30    1.50
  -6  -5   5    6.40    1.40
   6   5  -5    6.30    1.60
   6   5  -5    6.00    1.40
  -5  -5   5   21.20    1.10
   5  -5  -5   18.20    2.10
  -5  -5   5   17.30    1.30
  -5  -5   5   18.60    1.70
   5  -5  -5   16.80    1.20
  -5  -5   5   20.20    1.70
   5   5  -5   20.70    1.80
   5   5  -5   16.60    1.90
  -4  -5   5    7.50    1.50
  -4  -5   5   10.00    1.00
  -4  -5   5   10.60    0.90
  -4  -5   5   11.30    1.50
  -4  -5   5    8.70    1.20
   4  -5  -5    9.40    1.80
   4  -5  -5   11.30    1.80
   4  -5  -5   12.10    1.00
   4   5  -5   14.20    1.70
  -3  -5   5    2.20    1.20
   3  -5  -5    2.50    1.70
   3  -5  -5    4.10    0.90
  -3  -5   5    2.60    1.30
   3  -5  -5    3.00    0.90
  -3  -5   5    3.50    0.80
   3  -5  -5    2.60    0.80
  -3  -5   5    2.10    0.70
  -3  -5   5    2.10    1.20
  -3  -5   5    4.10    1.00
   3  -5  -5    2.50    1.40
   2  -5  -5   29.60    2.10
  -2  -5   5   26.40    2.00
   2  -5  -5   29.50    2.40
  -2  -5   5   28.00    1.40
  -2  -5   5   29.00    1.60
  -2  -5   5   27.60    1.50
   2  -5  -5   27.20    1.40
  -2  -5   5   27.10    1.90
  -2  -5   5   27.40    1.70
   2  -5  -5   31.00    1.60
   2  -5  -5   30.80    1.50
  -1  -5   5   36.70    1.50
   1  -5  -5   37.70    1.70
   1  -5  -5   35.50    1.60
  -1  -5   5   39.10    1.70
   1  -5  -5   38.00    2.40
   1  -5  -5   36.50    2.30
  -1  -5   5   35.20    2.20
  -1  -5   5   34.00    2.00
  -1  -5   5   37.50    2.20
   1  -5  -5   35.00    2.60
   1  -5  -5   34.90    1.70
   0  -5  -5   16.20    1.80
   0  -5   5   17.90    1.30
   0  -5   5   17.90    1.20
   0  -5  -5   19.00    1.30
   0  -5  -5   19.50    1.20
   0  -5  -5   17.00    1.20
   0  -5   5   19.50    1.70
   0  -5  -5   16.90    2.20
   0  -5   5   18.10    1.50
   0  -5   5   15.20    1.80
   0  -5  -5   18.50    1.90
  -1  -5  -5   59.69    2.20
   1  -5   5   61.49    2.50
   1  -5   5   63.99    2.90
   1  -5   5   62.89    2.40
  -1  -5  -5   61.39    2.20
   1  -5   5   63.19    2.40
   1  -5   5   61.09    2.80
  -1  -5  -5   61.69    2.90
  -1  -5  -5   60.79    2.40
  -1  -5  -5   61.79    3.40
  -1  -5  -5   60.69    3.00
  -2  -5  -5   19.00    1.30
  -2  -5  -5   18.50    1.20
   2  -5   5   19.80    1.80
  -2  -5  -5   19.90    1.80
  -2  -5  -5   18.40    2.20
   2  -5   5   15.80    1.70
   2  -5   5   17.90    1.30
   2  -5   5   19.40    1.40
  -2  -5  -5   19.20    1.20
  -2  -5  -5   18.30    1.90
   2  -5   5   15.00    1.50
  -3  -5  -5   31.00    1.70
   3  -5   5   33.90    2.00
  -3  -5  -5   32.30    2.20
   3  -5   5   35.00    1.60
  -3  -5  -5   31.40    2.10
   3  -5   5   27.90    2.10
  -3  -5  -5   33.00    1.50
  -3  -5  -5   32.60    2.60
   3  -5   5   30.10    1.60
   3  -5   5   31.10    1.80
  -3  -5  -5   31.60    1.50
   4  -5   5   12.80    1.50
   4  -5   5    7.20    1.60
  -4  -5  -5    9.80    0.90
   4  -5   5   10.60    1.20
   4  -5   5    8.90    1.20
  -4  -5  -5    7.20    0.90
  -4  -5  -5   10.00    1.50
  -4  -5  -5   12.10    1.10
   4  -5   5   10.90    1.00
  -4  -5  -5   11.20    1.90
  -4  -5  -5   11.70    1.60
   4   5   5    7.50    1.60
   5  -5   5  134.09    4.00
  -5  -5  -5  134.49    4.70
   5  -5   5  127.79    4.40
  -5  -5  -5  141.89    5.30
  -5  -5  -5  130.39    3.70
  -5  -5  -5  132.69    3.70
   5  -5   5  134.79    4.50
   5  -5   5  131.99    3.90
  -5  -5  -5  139.49    4.10
   5   5   5  135.69    4.10
  -6  -5  -5    6.10    0.80
   6  -5   5    6.60    1.40
   6  -5   5    5.40    1.20
   6  -5   5    6.30    1.00
  -6  -5  -5    6.10    1.30
  -6  -5  -5    4.60    1.50
   6  -5   5    7.20    1.00
   6   5   5    5.30    1.10
  -7  -5  -5    0.40    0.70
  -7  -5  -5    1.20    1.20
   7  -5   5    0.20    0.90
   7  -5   5    0.60    1.20
   7  -5   5    0.50    0.70
   7   5   5    1.50    0.90
   7   5   5    0.50    1.10
  -8  -5  -5   11.60    1.30
   8  -5   5   13.80    0.90
   8   5   5   11.10    1.20
  -6  -6   5   15.10    1.10
   6   6  -5   16.90    1.20
  -5  -6   5   13.60    1.10
  -5  -6   5   13.50    1.10
   5   6  -5   12.30    1.30
  -4  -6   5   11.70    1.10
  -4  -6   5   12.30    0.80
   4  -6  -5   11.50    1.30
  -4  -6   5   12.00    1.20
   4   6  -5   11.20    1.50
   4   6  -5   10.40    1.60
  -3  -6   5    4.70    1.00
   3  -6  -5    1.60    0.70
  -3  -6   5    1.90    1.00
  -3  -6   5    3.10    0.70
  -3  -6   5    2.80    0.70
   3  -6  -5    1.00    1.20
  -3  -6   5    3.60    0.80
   3  -6  -5    2.40    1.20
   3   6  -5    2.40    1.30
  -2  -6   5   18.50    1.20
   2  -6  -5   18.00    1.20
  -2  -6   5   20.70    1.50
   2  -6  -5   18.80    1.70
  -2  -6   5   17.50    1.10
  -2  -6   5   17.80    1.20
   2  -6  -5   18.60    1.60
  -2  -6   5   18.00    1.00
   2  -6  -5   19.70    1.10
  -2  -6   5   19.80    1.50
   1  -6  -5    9.80    0.90
   1  -6  -5    9.10    1.00
  -1  -6   5   12.10    1.10
   1  -6  -5    6.90    1.50
   1  -6  -5   10.00    1.40
  -1  -6   5    8.70    0.90
  -1  -6   5    9.60    1.20
  -1  -6   5    9.60    1.20
  -1  -6   5    8.20    1.00
   0  -6  -5    4.90    1.30
   0  -6   5    8.10    1.20
   0  -6   5    8.00    0.90
   0  -6   5    7.40    1.20
   0  -6   5    7.80    1.00
   0  -6   5    6.00    0.80
   0  -6  -5    6.00    0.80
   0  -6  -5    6.50    0.90
   0  -6  -5    7.70    1.30
   0  -6  -5    6.30    1.40
   1  -6   5    7.00    1.00
   1  -6   5    5.90    1.10
  -1  -6  -5    7.30    1.30
  -1  -6  -5    6.30    0.90
  -1  -6  -5   10.80    1.40
   1  -6   5    5.90    0.90
  -1  -6  -5    8.40    0.80
   1  -6   5    6.30    0.80
   1  -6   5    4.50    1.10
  -1  -6  -5    8.90    1.50
   2  -6   5    0.60    0.70
   2  -6   5    1.00    0.80
   2  -6   5   -0.70    0.90
  -2  -6  -5    1.80    1.20
  -2  -6  -5    2.10    1.00
   2  -6   5    1.40    1.00
  -2  -6  -5    1.90    0.70
  -2  -6  -5    0.30    0.60
   2  -6   5    0.50    0.90
  -2  -6  -5    0.20    1.10
   3  -6   5    8.10    0.90
  -3  -6  -5    8.40    1.20
   3  -6   5    6.60    1.00
   3  -6   5    9.80    1.10
  -3  -6  -5    9.90    1.20
  -3  -6  -5    8.40    0.90
  -3  -6  -5    8.20    0.80
  -3  -6  -5   10.30    1.40
   3  -6   5    6.90    0.90
   4  -6   5    7.00    1.00
  -4  -6  -5    5.80    1.10
  -4  -6  -5    4.40    1.10
   4  -6   5    5.60    0.80
  -4  -6  -5    7.20    1.30
  -5  -6  -5    3.80    1.00
  -5  -6  -5    2.30    0.90
   5  -6   5    3.50    0.70
   5  -6   5    3.80    0.90
 -13   0   6    4.10    1.00
 -13   0   6    4.40    0.60
  13   0  -6    1.30    0.60
  13   0  -6    2.60    0.80
  13   0  -6    2.40    1.20
 -12   0   6    3.90    1.20
 -12   0   6    3.20    0.70
  12   0  -6    3.30    1.10
  12   0  -6    2.10    0.80
  12   0  -6    2.50    1.30
  12   0  -6    3.70    1.00
  11   0  -6   36.00    1.60
  11   0  -6   34.40    2.10
  11   0  -6   35.20    2.00
  11   0  -6   35.20    2.70
 -11   0   6   36.00    1.50
 -10   0   6    9.00    0.90
  10   0  -6    7.60    1.50
  10   0  -6    5.60    1.10
  10   0  -6    4.90    1.70
  10   0  -6    8.00    1.80
  10   0  -6    6.80    1.70
   9   0  -6   47.40    1.90
   9   0  -6   51.09    3.00
   9   0  -6   49.10    2.90
   9   0  -6   48.00    2.40
   9   0  -6   46.30    1.90
   9   0  -6   48.20    2.80
   8   0  -6   58.79    2.00
  -8   0   6   55.89    3.40
  -8   0   6   54.69    1.90
   8   0  -6   51.79    3.60
   8   0  -6   53.39    3.00
  -8   0   6   56.89    3.00
   8   0  -6   53.09    2.90
  -7   0   6  325.27   10.00
   7   0  -6  328.57   11.10
   7   0  -6  309.57    9.50
  -7   0   6  325.67   11.40
   7   0  -6  334.17    9.10
  -7   0   6  312.57    7.60
   7   0  -6  328.67    7.80
  -6   0   6  442.66   10.50
   6   0  -6  450.05   10.60
   6   0  -6  470.95   15.10
   6   0  -6  457.85   11.80
   6   0  -6  471.25   14.40
  -6   0   6  473.15   13.30
   6   0  -6  432.86   12.50
   5   0  -6  179.28    6.60
  -5   0   6  181.38    5.90
   5   0  -6  179.38    6.70
  -4   0   6  315.17    9.30
   4   0  -6  317.47   10.10
   4   0  -6  313.27   10.50
   3   0  -6   45.50    2.50
  -3   0   6   46.50    2.20
   3   0  -6   46.00    2.40
  -2   0   6  302.87    8.90
   2   0  -6  319.57   10.10
  -2   0   6  306.57    8.20
  -1   0   6   27.50    1.50
   1   0  -6   28.80    1.80
  -1   0   6   30.20    1.30
   1   0  -6   27.00    1.70
   0   0   6 2181.68   55.09
   0   0   6 2108.59   56.29
   0   0  -6 2213.88   64.19
   0   0  -6 2193.68   58.79
  -1   0  -6   42.90    2.40
   1   0   6   44.10    1.80
  -1   0  -6   43.10    1.90
   1   0   6   43.70    2.00
   2   0   6  108.99    3.70
  -2   0  -6  102.89    3.60
  -2   0  -6  102.99    4.40
   3   0   6  481.95   12.60
  -3   0  -6  447.16   12.90
  -3   0  -6  418.06   14.60
  -4   0  -6  125.19    4.50
  -4   0  -6  131.49    5.30
   4   0   6  119.89    4.40
   5   0   6  773.72   21.20
   5   0   6  802.42   22.40
   5   0   6  799.52   20.60
  -5   0  -6  759.52   24.60
   5   0   6  765.32   17.90
   6   0   6   60.99    3.00
   6   0   6   59.29    2.00
   6   0   6   56.89    3.00
   6   0   6   62.89    3.30
  -6   0  -6   61.29    3.70
   7   0   6  451.55   12.40
  -7   0  -6  410.66   15.00
   7   0   6  419.16   12.80
   7   0   6  432.06   10.40
   8   0   6   37.70    2.50
  -8   0  -6   42.20    2.70
   8   0   6   39.20    1.80
   8   0   6   41.20    1.70
   8   0   6   41.30    2.20
   9   0   6  465.85   11.60
   9   0   6  489.35   12.00
   9   0   6  495.75   11.70
  -9   0  -6  478.85   14.00
  10   0   6   35.00    1.70
  10   0   6   37.10    1.50
 -10   0  -6   33.80    2.60
  10   0   6   33.50    1.80
  11   0   6    4.60    0.90
  11   0   6    3.90    1.00
 -11   0  -6    3.00    0.90
  12   0   6   28.30    1.40
 -12   0  -6   29.00    1.30
  13  -1  -6    7.80    0.90
  13  -1  -6    8.00    0.70
 -13  -1   6    7.00    1.10
  13   1  -6    6.50    0.90
  12  -1  -6    0.60    1.30
  12  -1  -6   -0.20    0.90
 -12  -1   6   -1.40    1.10
 -12  -1   6    0.00    0.60
  12  -1  -6    0.70    0.60
  12  -1  -6   -2.50    1.30
  12   1  -6    2.70    1.30
 -12   1   6    1.30    0.60
 -12   1   6   -1.50    1.30
  12   1  -6    1.00    1.00
 -11  -1   6   16.00    1.70
  11  -1  -6   16.40    1.10
  11  -1  -6   12.90    1.90
 -11  -1   6   14.10    1.00
  11  -1  -6   14.30    2.00
  11  -1  -6   13.50    1.70
  11  -1  -6   15.70    1.40
  11  -1  -6   14.20    1.00
  11   1  -6   13.70    1.60
  11   1  -6   13.70    1.90
 -11   1   6   17.00    1.10
  10  -1  -6   80.39    2.60
  10  -1  -6   78.19    3.70
 -10  -1   6   80.09    2.50
  10  -1  -6   74.09    3.90
  10  -1  -6   78.79    3.70
 -10  -1   6   74.39    3.60
  10  -1  -6   76.29    2.60
  10  -1  -6   80.69    3.10
  10   1  -6   78.99    3.90
  10   1  -6   73.99    3.20
   9  -1  -6   26.10    2.30
   9  -1  -6   25.10    2.40
  -9  -1   6   25.20    1.20
   9  -1  -6   27.30    1.40
  -9  -1   6   24.90    1.20
   9  -1  -6   23.50    2.20
   9  -1  -6   25.00    1.80
   9  -1  -6   22.30    1.40
   9   1  -6   25.70    2.10
   9   1  -6   22.00    2.30
  -8  -1   6    1.70    0.70
  -8  -1   6    2.20    1.20
   8  -1  -6    1.70    0.70
   8  -1  -6    3.50    1.30
  -8  -1   6    2.60    0.70
   8  -1  -6   -0.10    1.40
   8  -1  -6    3.10    1.40
   8   1  -6    4.20    1.40
   8   1  -6    0.50    1.40
  -8   1   6    3.20    1.20
   7  -1  -6   35.80    2.80
   7  -1  -6   43.70    2.50
  -7  -1   6   37.50    1.40
   7  -1  -6   41.10    2.30
   7  -1  -6   36.60    1.50
  -7  -1   6   37.40    2.40
  -7   1   6   37.80    2.30
   7   1  -6   35.30    2.80
  -7   1   6   36.30    1.40
   7   1  -6   36.60    1.50
  -7   1   6   36.30    2.70
   7   1  -6   40.80    2.50
   6  -1  -6  148.09    5.20
   6  -1  -6  149.29    3.90
  -6  -1   6  148.59    5.40
   6  -1  -6  151.48    3.90
  -6  -1   6  150.28    3.90
   6  -1  -6  154.08    4.90
   6  -1  -6  147.59    6.20
   6  -1  -6  155.28    6.00
   6   1  -6  156.18    5.10
   6   1  -6  139.79    3.90
  -6   1   6  153.38    5.40
   6   1  -6  159.28    6.30
  -5  -1   6    7.10    1.10
  -5  -1   6    6.90    0.60
   5  -1  -6    6.30    1.30
   5  -1  -6    6.90    1.20
   5  -1  -6    6.60    1.20
   5   1  -6    6.50    1.20
   5   1  -6    6.60    1.40
  -5   1   6    7.40    1.00
   4  -1  -6   43.30    2.50
  -4  -1   6   41.60    2.20
   4  -1  -6   43.00    2.30
   4   1  -6   42.30    2.70
   4   1  -6   42.50    2.40
  -4   1   6   42.40    2.20
  -3  -1   6  231.58    6.40
   3  -1  -6  229.78    8.00
  -3  -1   6  226.88    7.00
   3  -1  -6  234.88    7.20
   3   1  -6  221.78    7.40
  -3   1   6  223.18    7.00
   3   1  -6  218.38    7.70
   2  -1  -6  252.37    8.60
  -2  -1   6  246.58    7.40
   2  -1  -6  247.58    7.50
  -2  -1   6  243.08    6.90
  -2   1   6  247.78    6.80
  -2   1   6  246.98    7.40
   2   1  -6  252.97    8.00
   2   1  -6  243.68    8.20
   1  -1  -6  234.68    6.90
   1  -1  -6  235.38    8.10
  -1  -1   6  229.08    6.70
  -1  -1   6  233.38    6.90
  -1   1   6  236.98    7.00
   1   1  -6  232.28    7.60
  -1   1   6  237.98    6.60
   1   1  -6  226.78    7.50
   0  -1   6  246.58    7.10
   0  -1   6  246.98    7.10
   0  -1  -6  244.78    8.50
   0   1  -6  257.47    7.80
   0   1  -6  247.08    8.00
   0   1   6  244.58    7.10
   0   1   6  241.58    7.30
   1  -1   6   23.90    1.30
  -1  -1  -6   23.90    1.90
   1  -1   6   23.60    1.40
  -1   1  -6   24.40    1.60
   1   1   6   22.00    1.50
  -1   1  -6   22.80    1.50
   1   1   6   23.70    1.40
   2  -1   6  181.98    5.80
  -2  -1  -6  192.48    7.00
  -2   1  -6  177.68    6.60
   2   1   6  190.28    5.90
   2   1   6  185.98    5.60
  -2   1  -6  181.88    6.10
  -3  -1  -6    1.60    0.90
   3  -1   6    2.20    0.70
  -3   1  -6    3.10    1.00
  -3   1  -6    1.20    0.80
   3   1   6    1.80    0.80
   4  -1   6    5.10    1.20
  -4  -1  -6    4.60    1.20
   4  -1   6    5.10    0.70
   4  -1   6    4.80    0.90
   4   1   6    7.10    1.20
  -4   1  -6    4.10    1.00
  -4   1  -6    3.10    1.00
   5  -1   6    2.00    1.20
  -5  -1  -6    3.10    0.70
   5  -1   6    3.00    1.00
  -5  -1  -6    2.20    1.10
   5  -1   6    3.40    0.70
   5  -1   6    4.60    1.10
  -5   1  -6    3.00    1.20
   5   1   6    2.50    0.80
   5   1   6    2.70    1.00
   5   1   6    2.90    0.80
  -5   1  -6    3.60    1.10
   6  -1   6    3.30    1.00
   6  -1   6    3.20    0.70
  -6  -1  -6    3.70    1.30
   6  -1   6    3.80    1.10
  -6  -1  -6    4.00    0.80
  -6  -1  -6    3.20    1.20
   6  -1   6    4.00    1.30
   6   1   6    4.80    1.20
  -6   1  -6    4.40    1.30
  -6   1  -6    2.30    1.20
   6   1   6    5.00    0.80
   7  -1   6    9.50    1.50
   7  -1   6    7.10    1.40
  -7  -1  -6    9.10    1.80
   7  -1   6    9.60    0.90
  -7  -1  -6    9.50    1.60
  -7  -1  -6   11.00    1.00
   7  -1   6    8.80    1.70
  -7   1  -6    5.60    1.70
   7   1   6    9.60    1.00
  -7   1  -6    8.40    1.60
   7   1   6    9.10    1.50
   8  -1   6   68.29    3.20
   8  -1   6   70.29    2.40
   8  -1   6   74.29    2.80
   8  -1   6   70.19    3.20
   8  -1   6   71.69    2.50
  -8  -1  -6   68.19    2.50
   8  -1   6   71.79    3.60
   8  -1   6   71.59    2.80
  -8  -1  -6   67.59    2.30
   8   1   6   65.89    3.20
   8   1   6   69.49    2.50
  -9  -1  -6    2.60    0.90
   9  -1   6    4.30    0.90
   9  -1   6    0.70    1.50
   9  -1   6    2.80    1.20
   9  -1   6    1.60    1.20
   9  -1   6    5.20    1.50
   9  -1   6    3.40    1.00
  -9  -1  -6    1.40    1.00
   9   1   6    4.10    1.00
  -9   1  -6    5.60    1.70
   9   1   6    9.10    1.60
 -10  -1  -6    9.50    1.10
 -10  -1  -6    9.20    1.00
  10  -1   6    8.30    1.20
  10  -1   6    9.20    0.90
  10  -1   6   10.50    1.20
  10  -1   6    8.40    1.60
  10  -1   6   10.90    1.30
 -10   1  -6    7.60    1.80
  10   1   6    7.90    1.30
  10   1   6    9.20    1.20
  11  -1   6    9.30    1.10
  11  -1   6    9.80    1.10
  11  -1   6   10.10    1.00
 -11  -1  -6   10.10    1.00
 -11  -1  -6    7.90    0.90
  11   1   6    9.30    1.00
 -11   1  -6   11.50    1.00
 -11   1  -6    9.20    1.70
  11   1   6   10.30    1.10
 -12  -1  -6    9.90    0.80
  12  -1   6    9.90    0.90
 -12   1  -6   10.50    0.80
  12   1   6    9.10    0.90
 -13  -2   6    3.30    0.90
  13  -2  -6    2.70    0.70
  13  -2  -6    2.90    0.50
  13   2  -6    3.90    0.70
  12  -2  -6   -1.00    1.20
 -12  -2   6    0.20    1.00
 -12  -2   6    0.20    0.60
  12  -2  -6    1.00    0.60
  12  -2  -6   -0.50    0.80
  12  -2  -6   -2.30    1.20
 -12   2   6    0.40    0.50
  12   2  -6   -0.50    0.90
  12   2  -6   -1.10    1.10
  11  -2  -6   30.80    2.10
  11  -2  -6   30.80    1.80
  11  -2  -6   31.10    1.40
  11  -2  -6   30.40    2.20
  11  -2  -6   31.20    1.40
 -11  -2   6   29.10    2.10
 -11  -2   6   31.00    1.30
  11  -2  -6   28.20    2.40
  11   2  -6   31.40    2.40
  11   2  -6   30.80    1.90
  10  -2  -6   10.30    0.90
  10  -2  -6   10.30    1.00
  10  -2  -6   10.20    1.90
  10  -2  -6   10.70    1.40
 -10  -2   6   10.10    0.90
  10  -2  -6   10.60    2.00
  10  -2  -6   11.20    1.90
 -10  -2   6   11.30    1.80
  10   2  -6   13.50    1.60
  10   2  -6    7.20    1.80
   9  -2  -6   26.90    2.20
  -9  -2   6   21.50    2.10
   9  -2  -6   22.50    1.40
   9  -2  -6   22.60    2.30
   9  -2  -6   24.70    1.30
   9  -2  -6   25.50    1.80
  -9  -2   6   23.30    1.20
  -9  -2   6   25.20    1.30
   9  -2  -6   26.50    2.10
   9   2  -6   23.80    2.00
   9   2  -6   26.60    2.40
   8  -2  -6   11.20    1.60
  -8  -2   6    8.70    0.80
   8  -2  -6   10.00    1.80
   8  -2  -6    9.50    1.00
   8  -2  -6    8.10    1.70
   8  -2  -6   11.00    0.90
  -8  -2   6    9.80    1.70
   8  -2  -6    8.30    1.50
   8   2  -6    8.70    1.80
   8   2  -6   10.00    1.80
   7  -2  -6   43.50    1.70
  -7  -2   6   39.70    2.70
  -7  -2   6   43.20    1.60
   7  -2  -6   44.60    3.20
   7  -2  -6   44.90    1.70
   7  -2  -6   49.30    2.60
   7  -2  -6   44.10    2.70
   7   2  -6   39.70    3.20
   7   2  -6   46.70    2.70
  -6  -2   6   57.89    1.90
   6  -2  -6   57.39    2.90
  -6  -2   6   56.49    3.00
   6  -2  -6   55.69    1.90
   6  -2  -6   56.29    3.50
   6  -2  -6   57.99    2.00
   6   2  -6   57.89    3.00
  -6   2   6   59.09    3.00
   6   2  -6   54.09    3.50
   5  -2  -6   11.50    0.90
  -5  -2   6   13.30    0.90
   5  -2  -6   12.70    0.80
   5  -2  -6   12.80    1.60
  -5  -2   6   12.50    1.40
   5  -2  -6   13.30    1.60
  -5   2   6   14.40    1.50
   5   2  -6   13.10    1.60
   5   2  -6   11.70    1.70
   4  -2  -6    1.80    1.10
  -4  -2   6    1.50    0.80
  -4  -2   6    1.10    0.50
   4  -2  -6    2.70    0.60
   4  -2  -6    2.00    1.10
   4  -2  -6    1.80    0.70
   4   2  -6    0.60    1.20
   4   2  -6    1.40    1.30
  -4   2   6    2.10    0.80
  -3  -2   6   29.80    1.70
   3  -2  -6   29.10    1.20
  -3  -2   6   31.20    1.90
   3  -2  -6   29.70    2.20
  -3   2   6   28.20    1.80
   3   2  -6   26.90    2.10
   3   2  -6   30.00    2.40
   2  -2  -6  363.46   12.10
  -2  -2   6  345.27   10.00
  -2  -2   6  356.76   10.40
   2   2  -6  333.97   11.40
  -2   2   6  372.46   10.30
  -2   2   6  353.16   10.50
  -1  -2   6  151.88    5.10
  -1  -2   6  161.78    5.20
   1  -2  -6  159.58    6.20
   1   2  -6  155.08    5.90
  -1   2   6  160.98    5.30
  -1   2   6  155.58    5.30
   0  -2  -6   30.70    1.90
   0  -2   6   29.20    1.70
   0  -2   6   29.70    1.80
   0  -2  -6   32.20    2.20
   0   2  -6   35.10    2.20
   0   2   6   29.70    1.90
   1  -2   6   59.79    2.70
  -1  -2  -6   61.49    3.30
  -1  -2  -6   61.69    2.80
   1  -2   6   66.59    2.60
   1   2   6   56.39    2.90
  -1   2  -6   60.59    3.00
  -2  -2  -6   39.70    1.50
  -2  -2  -6   37.40    1.60
  -2  -2  -6   40.60    2.20
  -2  -2  -6   41.00    2.70
   2  -2   6   37.60    1.90
   2  -2   6   41.50    2.20
  -2   2  -6   43.80    2.50
   2   2   6   38.90    2.40
  -3  -2  -6   46.10    1.90
   3  -2   6   50.59    2.40
  -3  -2  -6   47.90    1.70
   3  -2   6   50.29    1.80
   3  -2   6   49.80    2.50
   3  -2   6   47.70    1.70
  -3  -2  -6   50.59    2.60
   3  -2   6   48.40    2.20
  -3  -2  -6   53.09    3.20
  -3   2  -6   56.19    2.90
   3   2   6   53.59    2.90
  -4  -2  -6   15.30    1.90
   4  -2   6   15.30    1.00
   4  -2   6   16.70    1.10
   4  -2   6   18.10    1.60
  -4  -2  -6   15.20    1.00
   4  -2   6   17.60    1.60
   4  -2   6   17.30    1.50
   4   2   6   15.80    1.10
   4   2   6   17.60    1.20
  -4   2  -6   16.30    1.70
   4   2   6   16.40    1.70
  -5  -2  -6    5.90    1.50
   5  -2   6    9.70    0.90
  -5  -2  -6    8.90    0.90
   5  -2   6    6.50    1.20
   5  -2   6    5.90    1.20
   5  -2   6    7.30    1.40
  -5   2  -6    7.40    1.50
   5   2   6    7.30    1.00
   5   2   6    9.70    1.50
   5   2   6    7.70    1.00
  -6  -2  -6    7.40    1.70
  -6  -2  -6   13.50    1.00
   6  -2   6   10.10    1.50
   6  -2   6   10.20    1.50
   6  -2   6   11.20    1.00
   6  -2   6    9.30    1.60
  -6   2  -6   10.50    1.70
   6   2   6   10.30    1.70
   6   2   6   14.60    1.20
   7  -2   6   53.69    2.70
   7  -2   6   53.09    2.30
   7  -2   6   54.99    2.40
   7  -2   6   48.90    3.00
  -7  -2  -6   50.79    2.20
   7  -2   6   57.19    2.90
   7  -2   6   54.69    2.10
  -7  -2  -6   58.39    2.10
   7   2   6   54.39    3.00
   7   2   6   57.89    2.20
   8  -2   6   69.39    3.20
   8  -2   6   69.79    3.10
   8  -2   6   68.79    2.70
  -8  -2  -6   67.39    2.40
   8  -2   6   66.99    3.50
   8  -2   6   69.19    2.50
   8  -2   6   67.69    2.70
  -8  -2  -6   67.79    2.50
   8   2   6   66.49    3.20
   8   2   6   66.99    2.50
   9  -2   6   69.29    3.20
   9  -2   6   66.29    2.60
  -9  -2  -6   68.49    2.30
   9  -2   6   59.39    3.30
   9  -2   6   67.39    2.70
  -9  -2  -6   65.89    2.40
   9  -2   6   68.49    2.40
   9  -2   6   67.59    2.20
   9   2   6   67.09    2.50
   9   2   6   62.29    3.00
  -9   2  -6   65.99    3.60
  10  -2   6    0.70    1.20
  10  -2   6    0.10    0.80
 -10  -2  -6   -0.40    0.70
  10  -2   6   -0.10    0.90
 -10  -2  -6    0.40    0.80
  10  -2   6    1.40    0.70
  10  -2   6    1.30    0.90
  10   2   6    1.80    1.20
  10   2   6    0.50    0.80
 -10   2  -6    1.40    1.40
  11  -2   6    1.40    0.90
  11  -2   6    1.10    0.70
  11  -2   6    1.40    0.80
 -11  -2  -6    3.20    0.70
 -11  -2  -6    2.40    0.60
  11  -2   6    1.30    1.40
  11   2   6    1.10    0.90
 -11   2  -6    0.50    1.20
 -11   2  -6   -0.30    0.80
 -12  -2  -6   13.70    0.80
  12  -2   6   13.30    0.80
  12  -2   6   12.20    0.80
 -12   2  -6   10.50    0.80
 -12  -3   6    7.70    1.00
  12  -3  -6    7.40    0.60
  12  -3  -6    7.00    0.90
  12   3  -6    7.10    1.00
  11  -3  -6   23.60    1.10
  11  -3  -6   22.80    1.10
 -11  -3   6   24.40    1.80
  11  -3  -6   23.10    1.40
  11  -3  -6   23.80    2.20
  11   3  -6   21.50    1.60
  10  -3  -6    5.70    1.60
  10  -3  -6    5.10    0.70
 -10  -3   6    5.90    1.50
  10  -3  -6    4.90    0.80
 -10  -3   6    5.30    0.80
  10  -3  -6    5.20    1.10
  10   3  -6    4.00    1.60
  10   3  -6    6.40    1.30
   9  -3  -6    8.00    1.00
  -9  -3   6    7.20    0.80
   9  -3  -6    8.00    1.30
   9  -3  -6    7.00    1.60
  -9  -3   6    7.10    1.70
   9  -3  -6   10.20    0.90
   9  -3  -6    8.40    1.80
   9   3  -6    7.10    1.70
   9   3  -6    7.20    1.60
   8  -3  -6   46.10    1.90
   8  -3  -6   49.90    2.90
  -8  -3   6   49.10    2.90
   8  -3  -6   48.80    2.30
   8  -3  -6   47.10    1.80
   8  -3  -6   47.40    3.00
  -8  -3   6   47.80    1.80
   8   3  -6   50.69    3.00
   8   3  -6   46.50    2.60
   7  -3  -6  188.88    6.70
   7  -3  -6  180.58    5.00
   7  -3  -6  178.78    6.60
   7  -3  -6  187.68    5.50
  -7  -3   6  179.28    6.50
  -7  -3   6  188.38    4.80
   7  -3  -6  187.78    4.80
   7   3  -6  178.98    6.30
   7   3  -6  179.18    5.90
   6  -3  -6   79.79    2.50
   6  -3  -6   75.69    3.70
  -6  -3   6   81.49    3.00
   6  -3  -6   76.99    2.40
  -6  -3   6   73.69    2.40
   6   3  -6   69.89    4.50
   6   3  -6   74.79    3.60
  -6   3   6   70.89    3.80
   6   3  -6   72.59    2.90
   5  -3  -6   14.30    1.60
  -5  -3   6   12.20    1.00
  -5  -3   6   11.00    1.50
   5  -3  -6   12.20    0.90
   5  -3  -6   13.10    1.00
   5  -3  -6   11.40    1.80
  -5  -3   6   12.00    0.90
   5   3  -6    8.40    1.90
   5   3  -6   13.50    1.80
  -5   3   6   12.50    1.60
   4  -3  -6   81.89    4.30
  -4  -3   6   81.69    3.80
   4  -3  -6   81.59    2.50
   4  -3  -6   75.89    3.40
  -4  -3   6   79.59    2.40
   4  -3  -6   78.39    2.50
  -4  -3   6   77.89    2.50
  -4   3   6   80.29    3.80
   4   3  -6   82.89    3.80
   4   3  -6   79.79    4.50
   3  -3  -6   29.30    1.30
  -3  -3   6   26.50    2.00
  -3  -3   6   30.80    1.40
  -3  -3   6   26.90    1.40
   3  -3  -6   29.40    1.40
   3  -3  -6   28.40    2.40
   3  -3  -6   31.40    2.10
  -3  -3   6   28.80    1.30
   3  -3  -6   31.70    1.30
   3   3  -6   31.90    2.40
   3   3  -6   29.10    2.60
   3   3  -6   28.60    2.10
  -3   3   6   32.90    2.20
   2  -3  -6  342.77    8.60
   2  -3  -6  342.47    8.10
   2  -3  -6  349.57   12.10
  -2  -3   6  338.97    8.60
  -2  -3   6  347.27   10.60
  -2  -3   6  355.56   10.40
  -2  -3   6  333.07    8.10
   2  -3  -6  344.87    8.20
  -2  -3   6  335.37    8.30
   2   3  -6  344.07    9.80
   2   3  -6  326.57   11.70
  -2   3   6  345.67   10.70
  -1  -3   6  107.19    3.10
  -1  -3   6  108.49    3.00
   1  -3  -6  111.59    5.10
   1  -3  -6  111.19    4.50
  -1  -3   6  107.79    3.20
   1  -3  -6  110.59    3.30
   1  -3  -6  107.89    3.00
  -1  -3   6  113.39    4.40
  -1  -3   6  113.49    4.30
  -1  -3   6  111.29    3.70
   1  -3  -6  113.49    3.10
  -1   3   6  114.39    4.60
   1   3  -6  111.09    4.30
   1   3  -6   93.59    4.90
   0  -3  -6   25.30    1.20
   0  -3  -6   29.00    1.40
   0  -3  -6   22.90    2.10
   0  -3   6   22.50    1.80
   0  -3  -6   23.10    1.90
   0  -3   6   23.90    1.80
   0  -3   6   22.70    1.60
   0  -3   6   24.40    1.20
   0  -3   6   24.90    1.30
   0  -3  -6   24.30    1.20
   0   3   6   25.20    2.10
   0   3  -6   25.20    2.30
   1  -3   6  232.38    5.90
  -1  -3  -6  229.88    8.90
  -1  -3  -6  237.38    7.90
   1  -3   6  245.58    7.70
   1  -3   6  236.48    6.20
  -1  -3  -6  238.48    5.90
   1  -3   6  232.78    6.60
  -1  -3  -6  237.78    5.90
  -1  -3  -6  232.88    6.20
   1   3   6  238.18    8.10
  -1   3  -6  246.78    8.60
   2  -3   6   53.79    2.80
   2  -3   6   52.59    2.00
  -2  -3  -6   54.19    2.90
  -2  -3  -6   52.89    2.10
  -2  -3  -6   56.69    3.40
   2  -3   6   54.19    2.40
   2  -3   6   54.39    1.90
  -2  -3  -6   53.19    1.90
  -2  -3  -6   52.79    1.90
   2   3   6   49.20    3.10
  -2   3  -6   55.19    3.20
   3  -3   6   26.10    2.00
   3  -3   6   27.10    1.40
  -3  -3  -6   25.70    1.50
   3  -3   6   26.10    1.80
  -3  -3  -6   25.80    1.30
  -3  -3  -6   25.50    2.10
  -3  -3  -6   27.00    1.30
  -3  -3  -6   24.20    2.40
   3  -3   6   28.30    1.30
   3   3   6   23.50    2.30
   3   3   6   28.90    1.60
  -3   3  -6   27.70    2.40
   4  -3   6    8.00    1.30
  -4  -3  -6    9.20    1.00
   4  -3   6    9.30    1.40
  -4  -3  -6    7.80    1.80
   4  -3   6    7.90    0.90
  -4  -3  -6    8.00    1.10
   4  -3   6    7.90    0.90
  -4   3  -6    8.90    1.70
   4   3   6    8.10    1.10
   4   3   6    9.60    1.80
   5  -3   6   11.60    1.40
   5  -3   6    7.20    1.40
  -5  -3  -6   11.20    1.10
   5  -3   6   13.50    1.50
  -5  -3  -6    9.80    1.80
  -5  -3  -6   10.20    2.10
   5  -3   6   12.50    1.10
   5  -3   6   11.70    1.50
   5   3   6   12.60    1.20
   5   3   6   16.40    1.30
   6  -3   6   10.10    1.40
  -6  -3  -6   12.10    1.30
  -6  -3  -6   11.40    1.00
   6  -3   6   11.20    1.40
   6  -3   6   12.70    1.60
   6  -3   6   10.70    1.70
  -6  -3  -6    6.10    1.70
   6  -3   6   11.30    1.20
   6  -3   6   12.70    1.70
   6   3   6   11.70    1.30
  -7  -3  -6    2.10    1.10
   7  -3   6    2.50    1.50
  -7  -3  -6    1.60    0.80
   7  -3   6    2.60    1.20
   7  -3   6    1.30    1.40
   7  -3   6    1.80    0.90
   7  -3   6    1.00    1.00
   7  -3   6    1.00    1.40
   7   3   6    3.30    1.60
   7   3   6    2.80    1.00
   8  -3   6   54.69    2.20
   8  -3   6   56.99    2.40
  -8  -3  -6   58.39    2.10
  -8  -3  -6   56.29    2.10
   8  -3   6   57.09    2.70
   8  -3   6   62.59    2.40
   8  -3   6   57.69    2.90
   8   3   6   57.69    2.90
  -8   3  -6   54.29    3.40
   8   3   6   55.99    2.30
   9  -3   6   27.00    1.40
  -9  -3  -6   26.20    1.30
   9  -3   6   26.20    1.50
   9  -3   6   25.60    1.90
  -9  -3  -6   25.60    1.30
   9  -3   6   23.70    1.50
   9   3   6   27.10    1.50
  -9   3  -6   23.80    2.30
   9   3   6   26.30    1.90
  10  -3   6    1.60    0.90
 -10  -3  -6    1.60    0.70
  10  -3   6   -1.00    0.80
  10  -3   6    1.90    0.80
  10  -3   6    0.40    1.30
 -10  -3  -6    1.30    0.70
 -10   3  -6    3.60    1.50
  10   3   6    1.00    0.80
  10   3   6    0.70    1.00
  11  -3   6    2.10    0.60
  11  -3   6    1.70    0.60
  11  -4  -6   40.80    1.30
 -11  -4   6   41.20    1.90
  11   4  -6   38.60    1.70
  10  -4  -6    0.50    0.60
 -10  -4   6    1.10    1.00
  10   4  -6   -0.10    0.90
   9  -4  -6   17.20    1.00
  -9  -4   6   16.30    1.60
  -9  -4   6   18.00    1.00
   9  -4  -6   15.50    1.00
   9   4  -6   16.90    1.60
   8  -4  -6    8.20    1.00
  -8  -4   6    9.40    0.80
   8  -4  -6    8.40    1.50
  -8  -4   6    6.60    1.50
   8  -4  -6   11.20    0.90
   8   4  -6   11.00    1.70
  -7  -4   6   36.30    1.50
   7  -4  -6   35.60    1.50
   7  -4  -6   35.70    1.60
   7  -4  -6   37.50    2.50
  -7  -4   6   34.40    2.50
   7   4  -6   33.60    2.10
   7   4  -6   35.40    2.50
  -6  -4   6    6.50    0.80
   6  -4  -6    4.60    1.80
   6  -4  -6    6.40    0.90
  -6  -4   6    6.00    1.80
   6  -4  -6    6.90    0.90
   6  -4  -6    6.40    1.10
  -6  -4   6    8.10    1.60
   6   4  -6    3.90    1.70
   6   4  -6    5.20    2.00
   6   4  -6    4.60    1.40
   5  -4  -6   19.90    1.20
  -5  -4   6   24.00    1.90
   5  -4  -6   21.80    2.30
   5  -4  -6   19.00    1.30
  -5  -4   6   18.20    1.50
   5  -4  -6   21.00    1.20
  -5  -4   6   19.30    1.20
   5   4  -6   23.00    2.50
   5   4  -6   22.50    1.80
  -4  -4   6    2.70    1.20
   4  -4  -6    8.30    1.90
   4  -4  -6    2.70    0.70
  -4  -4   6    2.60    0.80
  -4  -4   6    2.60    1.60
  -4  -4   6    3.00    0.90
   4  -4  -6    4.30    1.00
   4  -4  -6    1.60    1.70
  -4  -4   6    3.70    0.70
   4  -4  -6    3.30    0.80
   4   4  -6    4.20    1.80
   3  -4  -6   25.00    2.20
  -3  -4   6   22.40    2.00
   3  -4  -6   24.60    1.30
   3  -4  -6   20.30    2.40
  -3  -4   6   25.10    1.40
  -3  -4   6   21.80    1.70
  -3  -4   6   24.30    1.40
   3  -4  -6   23.20    1.30
   3  -4  -6   24.10    1.40
  -3  -4   6   22.80    1.20
  -3  -4   6   17.10    2.00
   3   4  -6   23.50    2.50
  -2  -4   6   14.60    1.00
   2  -4  -6   15.90    1.20
  -2  -4   6   14.20    1.90
  -2  -4   6   15.50    1.10
   2  -4  -6   14.70    1.10
  -2  -4   6   12.60    1.50
   2  -4  -6   14.70    1.10
  -2  -4   6   14.40    1.80
  -2  -4   6   14.60    1.20
   2   4  -6   13.70    2.00
   2   4  -6   13.60    2.50
   2   4  -6   14.20    2.10
  -1  -4   6   83.89    2.70
  -1  -4   6   85.99    2.80
  -1  -4   6   76.39    3.90
   1  -4  -6   84.59    2.70
  -1  -4   6   85.69    2.60
   1  -4  -6   86.09    2.70
  -1  -4   6   86.89    4.10
   1  -4  -6   86.59    2.90
   1   4  -6   87.89    4.30
   1   4  -6   75.49    4.80
   0  -4  -6   67.19    2.20
   0  -4   6   66.29    2.30
   0  -4   6   69.79    2.40
   0  -4  -6   66.39    2.40
   0  -4  -6   65.19    2.20
   0  -4   6   60.79    3.60
   0   4  -6   67.39    3.70
   0   4   6   58.39    3.80
   0   4  -6   56.79    4.10
   1  -4   6   65.79    2.90
  -1  -4  -6   62.19    3.30
  -1  -4  -6   64.79    2.20
   1  -4   6   64.29    2.60
  -1  -4  -6   64.29    2.20
  -1  -4  -6   69.19    3.90
   1  -4   6   59.59    3.00
   1  -4   6   65.49    2.30
  -1  -4  -6   64.79    2.40
   1  -4   6   66.39    2.40
   1   4   6   67.49    4.40
   2  -4   6   24.30    1.90
  -2  -4  -6   25.20    1.40
   2  -4   6   27.00    1.50
  -2  -4  -6   24.30    2.10
  -2  -4  -6   20.20    2.60
   2  -4   6   27.10    2.00
  -2  -4  -6   26.00    1.50
   2  -4   6   25.70    1.40
  -2  -4  -6   27.20    1.40
  -2  -4  -6   23.40    2.10
   2  -4   6   24.60    1.70
  -3  -4  -6   29.80    2.30
   3  -4   6   32.00    1.60
  -3  -4  -6   32.70    2.80
   3  -4   6   30.00    1.50
  -3  -4  -6   27.50    2.20
   3  -4   6   29.10    2.10
  -3  -4  -6   30.50    1.50
  -3  -4  -6   31.70    1.50
  -3  -4  -6   29.80    1.70
   3  -4   6   30.20    1.80
   3  -4   6   32.90    2.10
  -4  -4  -6   22.50    2.50
  -4  -4  -6   26.30    2.10
  -4  -4  -6   23.80    1.30
   4  -4   6   20.20    1.60
   4  -4   6   23.50    1.80
   4  -4   6   23.80    1.90
   4  -4   6   26.70    1.40
   4  -4   6   24.70    1.50
  -4  -4  -6   26.20    1.40
  -4  -4  -6   28.80    1.60
   4  -4   6   23.30    1.90
   4   4   6   20.90    1.70
  -5  -4  -6   17.00    1.90
   5  -4   6   15.10    1.50
  -5  -4  -6   15.20    2.30
   5  -4   6   16.50    1.70
  -5  -4  -6   17.10    1.20
   5  -4   6   18.80    1.30
   5  -4   6   17.20    1.50
   5  -4   6   20.60    1.80
   5   4   6   15.20    1.40
   5   4   6   19.60    1.50
   6  -4   6   20.80    1.50
  -6  -4  -6   22.60    2.40
   6  -4   6   21.90    2.00
   6  -4   6   20.00    1.80
   6  -4   6   21.70    1.40
   6  -4   6   21.10    1.40
  -6  -4  -6   23.60    2.00
  -6  -4  -6   21.20    1.30
   6   4   6   20.20    1.50
  -7  -4  -6    5.50    0.90
  -7  -4  -6    6.40    1.80
   7  -4   6    6.90    1.00
   7  -4   6    4.20    1.30
   7  -4   6    5.40    1.50
   7  -4   6    5.60    1.10
   7  -4   6    8.20    1.10
   7   4   6    6.30    1.10
   7   4   6    5.40    1.40
  -8  -4  -6    3.20    1.60
   8  -4   6    5.60    0.90
   8  -4   6    3.80    0.90
  -8  -4  -6    5.10    0.80
   8  -4   6    4.00    1.30
   8  -4   6    5.20    1.00
   8   4   6    5.30    1.00
   8   4   6    2.10    1.20
   9  -4   6    1.90    0.80
   9  -4   6    1.70    1.10
   9  -4   6    3.00    0.70
  -9  -4  -6    2.10    0.60
   9   4   6    3.00    1.10
  10  -4   6   34.90    1.30
  10  -4   6   34.00    1.40
  10   4   6   33.80    1.50
  -9  -5   6    3.00    0.90
   9   5  -6    1.10    0.80
  -8  -5   6    2.90    0.60
  -8  -5   6    2.70    1.10
   8   5  -6    3.50    1.10
  -7  -5   6   32.50    1.90
  -7  -5   6   34.60    1.30
   7   5  -6   30.50    1.90
   7   5  -6   31.60    2.00
  -6  -5   6    4.40    1.20
  -6  -5   6    3.70    0.60
   6  -5  -6    1.80    1.40
   6   5  -6    2.50    1.40
   6   5  -6    1.80    1.30
  -5  -5   6   12.70    1.50
   5  -5  -6   10.90    0.90
  -5  -5   6   13.80    1.20
  -5  -5   6   13.30    0.90
   5  -5  -6    7.70    1.70
   5  -5  -6   12.40    1.00
   5   5  -6   10.40    1.60
  -4  -5   6   19.40    1.60
  -4  -5   6   14.20    1.60
  -4  -5   6   16.00    1.40
   4  -5  -6   15.80    1.80
   4  -5  -6   15.50    1.10
  -4  -5   6   16.30    1.00
   4  -5  -6   14.50    1.10
  -4  -5   6   16.40    1.10
   4  -5  -6   15.70    2.00
   4   5  -6   17.50    1.80
   3  -5  -6   71.69    2.60
  -3  -5   6   67.99    3.00
  -3  -5   6   68.69    2.30
   3  -5  -6   71.99    2.40
   3  -5  -6   69.39    3.50
  -3  -5   6   69.99    2.60
  -3  -5   6   71.09    2.50
  -3  -5   6   66.49    2.90
   3  -5  -6   74.39    3.20
  -3  -5   6   72.29    2.50
   3  -5  -6   68.89    2.30
   2  -5  -6   35.40    2.60
   2  -5  -6   35.70    1.60
  -2  -5   6   34.90    2.10
  -2  -5   6   35.90    2.20
  -2  -5   6   34.90    1.60
  -2  -5   6   34.90    1.50
  -2  -5   6   36.30    1.70
  -2  -5   6   31.10    1.80
   2  -5  -6   36.00    2.20
   2  -5  -6   35.10    1.70
   2  -5  -6   35.70    1.60
   1  -5  -6    5.70    1.00
  -1  -5   6    6.90    1.50
  -1  -5   6    2.90    1.40
  -1  -5   6    5.30    0.80
  -1  -5   6    6.40    0.90
   1  -5  -6    4.80    1.70
  -1  -5   6    5.10    1.30
   1  -5  -6    4.80    0.90
   1  -5  -6    5.20    0.80
  -1  -5   6    6.50    1.00
   1  -5  -6    5.50    1.50
   0  -5  -6    2.70    1.40
   0  -5  -6    1.20    1.50
   0  -5  -6    3.00    1.70
   0  -5   6    1.20    1.30
   0  -5  -6    1.00    0.90
   0  -5   6    1.20    0.90
   0  -5   6    1.90    0.80
   0  -5   6    2.60    1.10
   0  -5   6    2.40    1.30
   0  -5  -6    2.20    0.80
   0  -5  -6    1.40    0.80
   1  -5   6    0.20    1.10
  -1  -5  -6    0.90    0.80
  -1  -5  -6    0.20    0.80
   1  -5   6    0.40    0.90
  -1  -5  -6    0.20    0.80
  -1  -5  -6   -1.70    1.60
   1  -5   6   -0.40    0.80
   1  -5   6    1.40    1.30
  -1  -5  -6    0.60    1.40
   1  -5   6    3.70    1.30
  -1  -5  -6   -0.30    1.40
  -1   5  -6   -1.10    2.10
  -2  -5  -6    9.00    1.10
  -2  -5  -6    7.10    1.50
   2  -5   6    7.00    1.00
   2  -5   6    6.80    1.10
  -2  -5  -6    6.30    0.90
  -2  -5  -6   10.40    1.60
  -2  -5  -6   11.60    1.80
  -2  -5  -6    6.70    0.90
   2  -5   6    6.80    1.20
   2  -5   6    6.00    1.60
   2  -5   6    7.60    1.40
  -2   5  -6    2.80    2.00
   3  -5   6    9.60    1.30
  -3  -5  -6   10.00    1.60
  -3  -5  -6   10.10    1.00
   3  -5   6   10.00    1.10
   3  -5   6    8.20    1.50
  -3  -5  -6    8.70    1.80
   3  -5   6    8.50    1.40
   3  -5   6   10.20    1.00
  -3  -5  -6    9.60    1.00
  -3  -5  -6   12.10    1.10
  -3  -5  -6   10.20    1.50
  -4  -5  -6   22.60    1.30
   4  -5   6   19.40    1.40
  -4  -5  -6   21.20    1.20
  -4  -5  -6   21.20    1.40
  -4  -5  -6   22.70    2.10
   4  -5   6   20.00    1.90
   4  -5   6   21.70    1.50
  -4  -5  -6   24.20    1.80
   4  -5   6   20.40    1.60
  -4  -5  -6   20.90    1.80
   4  -5   6   21.30    1.30
   5  -5   6   50.49    1.90
  -5  -5  -6   48.50    2.50
   5  -5   6   44.90    2.40
   5  -5   6   48.40    2.00
  -5  -5  -6   47.30    1.80
  -5  -5  -6   44.00    2.70
   5  -5   6   49.90    2.20
   5   5   6   46.10    2.00
   6  -5   6    7.40    1.20
  -6  -5  -6    8.60    0.90
   6  -5   6    8.30    1.00
   6  -5   6    8.50    1.00
   6  -5   6    8.00    1.30
  -6  -5  -6    9.00    1.50
   6   5   6    9.50    1.40
   7  -5   6   14.10    1.20
  -7  -5  -6   17.10    1.50
   7  -5   6   16.10    1.10
   7   5   6   13.10    1.30
  -8  -5  -6   14.20    1.30
   8  -5   6   12.90    0.90
   8   5   6   13.50    1.10
  -6  -6   6    1.20    0.70
   6   6  -6    2.90    0.90
  -5  -6   6   17.20    1.20
   5   6  -6   17.40    1.40
  -4  -6   6   14.60    1.20
   4  -6  -6   15.20    1.30
  -4  -6   6   12.00    1.10
   4  -6  -6   12.90    1.40
   4   6  -6   12.40    1.50
   4   6  -6   13.10    1.40
  -3  -6   6   12.00    0.90
  -3  -6   6   12.30    1.20
  -3  -6   6   11.30    0.80
   3  -6  -6   10.70    1.40
   3  -6  -6   11.60    1.30
  -3  -6   6   12.90    1.20
   3  -6  -6   10.70    0.80
  -3  -6   6   11.20    0.90
   3   6  -6   12.40    1.60
   2  -6  -6    5.70    1.30
  -2  -6   6    4.30    1.00
   2  -6  -6    6.10    0.90
   2  -6  -6    6.70    0.80
   2  -6  -6    4.80    1.20
  -2  -6   6    4.80    0.80
  -2  -6   6    5.50    1.10
  -2  -6   6    5.60    0.90
  -2  -6   6    5.90    0.90
  -2  -6   6    5.30    0.70
   1  -6  -6    7.40    1.30
  -1  -6   6    8.80    1.10
   1  -6  -6    7.10    0.80
  -1  -6   6    6.60    0.90
  -1  -6   6    6.20    1.10
  -1  -6   6    6.90    0.80
   1  -6  -6    8.50    0.90
  -1  -6   6    7.40    0.90
   1  -6  -6    7.00    1.30
   0  -6   6    0.70    0.80
   0  -6   6    1.20    1.10
   0  -6   6    0.20    0.70
   0  -6   6    1.50    1.00
   0  -6  -6    1.70    0.70
   0  -6   6    0.90    0.90
   0  -6  -6    1.90    1.10
   0  -6  -6    0.50    1.10
   0  -6  -6   -0.20    0.60
   0  -6  -6    0.10    1.20
  -1  -6  -6    4.20    1.10
   1  -6   6    5.10    0.90
  -1  -6  -6    4.60    1.20
   1  -6   6    4.50    0.70
  -1  -6  -6    4.30    1.30
   1  -6   6    5.20    0.90
   1  -6   6    6.00    1.00
  -1  -6  -6    4.40    0.70
   1  -6   6    5.50    1.10
  -1  -6  -6    4.00    0.80
  -2  -6  -6   24.40    1.20
   2  -6   6   27.10    1.50
  -2  -6  -6   29.70    2.00
   2  -6   6   29.30    1.60
   2  -6   6   27.50    1.30
   2  -6   6   23.90    1.40
   2  -6   6   26.10    1.40
  -2  -6  -6   24.80    1.30
  -2  -6  -6   27.70    1.70
  -2  -6  -6   28.70    1.70
  -3  -6  -6    7.90    1.20
   3  -6   6    8.50    0.90
   3  -6   6    9.20    1.00
  -3  -6  -6    9.70    1.20
   3  -6   6   10.60    0.90
  -3  -6  -6    9.90    1.40
   3   6   6    8.90    1.00
  -4  -6  -6    4.40    1.10
  -4  -6  -6    4.40    1.00
   4  -6   6    3.80    0.80
  -4  -6  -6    3.20    0.90
   4  -6   6    4.80    0.80
  -5  -6  -6    8.70    1.10
   5  -6   6   12.60    1.00
   5  -6   6   10.30    0.80
   5   6   6   10.50    1.10
 -13   0   7    7.90    1.20
  13   0  -7    9.80    0.90
 -12   0   7   -0.50    0.50
 -12   0   7    0.50    1.00
  12   0  -7   -0.10    1.20
  12   0  -7   -1.00    0.90
  12   0  -7   -0.30    0.70
 -11   0   7    7.20    0.80
  11   0  -7    5.60    1.70
  11   0  -7    5.50    1.00
  11   0  -7    6.90    1.30
  11   0  -7   -0.60    1.40
  10   0  -7   30.00    1.50
  10   0  -7   31.40    2.60
  10   0  -7   31.70    1.60
  10   0  -7   29.70    2.50
  10   0  -7   31.50    2.50
  10   0  -7   36.00    2.00
   9   0  -7    7.80    1.70
   9   0  -7    6.40    0.90
   9   0  -7    7.90    1.90
   9   0  -7    6.70    1.40
   9   0  -7    5.00    1.50
  -9   0   7    5.60    0.80
   8   0  -7    9.50    1.90
   8   0  -7    8.90    1.50
  -8   0   7   12.60    1.70
  -8   0   7   13.00    0.90
  -8   0   7   12.50    1.60
   8   0  -7   10.90    1.60
   8   0  -7   13.40    1.00
  -7   0   7    9.00    1.40
   7   0  -7    8.40    1.70
   7   0  -7   10.30    1.40
   7   0  -7    7.30    1.40
  -7   0   7    8.40    0.70
   7   0  -7    7.00    0.80
  -7   0   7    7.10    1.20
  -6   0   7    6.00    0.70
   6   0  -7    7.80    0.80
  -6   0   7    5.30    1.10
   6   0  -7    5.90    1.30
   6   0  -7    6.60    1.30
   6   0  -7    5.80    1.40
   6   0  -7    9.80    1.40
   5   0  -7   23.60    1.90
   5   0  -7   27.90    1.90
   5   0  -7   25.70    1.80
  -5   0   7   23.50    1.00
  -5   0   7   24.50    1.70
   5   0  -7   26.50    2.10
  -4   0   7    3.60    0.90
   4   0  -7    5.70    1.10
   4   0  -7    4.10    1.10
  -3   0   7    8.30    1.00
   3   0  -7    9.30    1.20
   3   0  -7    8.00    1.40
   2   0  -7    1.90    0.90
   2   0  -7    1.00    1.00
  -2   0   7    1.80    0.70
  -2   0   7    4.00    0.60
  -1   0   7    6.20    0.80
   1   0  -7    5.60    1.20
  -1   0   7    4.70    0.80
   1   0  -7    5.40    1.10
   0   0  -7  199.88    7.10
   0   0   7  198.88    5.90
   0   0  -7  199.88    6.60
   0   0   7  205.38    6.10
  -1   0  -7   47.90    2.70
  -1   0  -7   50.59    2.30
   1   0   7   49.99    2.20
   1   0   7   44.20    2.00
   2   0   7   27.80    1.60
  -2   0  -7   27.40    2.00
  -2   0  -7   27.10    1.60
  -3   0  -7    0.30    0.80
  -3   0  -7    2.60    0.80
   3   0   7    0.70    0.80
   4   0   7    7.00    0.80
  -4   0  -7    9.60    1.40
   4   0   7    9.30    0.80
   4   0   7    7.10    1.10
  -4   0  -7    8.20    1.10
  -4   0  -7    8.00    1.40
  -5   0  -7    2.10    1.10
   5   0   7    5.10    0.70
  -5   0  -7    5.10    1.30
   5   0   7    4.30    0.80
   5   0   7    4.30    1.10
   6   0   7    2.10    1.00
  -6   0  -7    1.60    1.20
   6   0   7    1.30    0.70
  -6   0  -7    0.60    1.10
   7   0   7    0.90    1.50
  -7   0  -7   -0.40    1.40
   7   0   7    0.30    0.80
   8   0   7   15.60    1.50
   8   0   7   13.90    1.10
   8   0   7   15.90    1.90
  -8   0  -7   16.30    2.10
   8   0   7   13.50    1.30
   9   0   7   15.20    1.30
  -9   0  -7   14.40    2.10
  -9   0  -7   14.40    1.30
   9   0   7   14.10    1.70
   9   0   7   13.10    1.40
 -10   0  -7    3.90    1.00
 -10   0  -7    2.70    1.60
  10   0   7    5.50    1.10
  10   0   7    4.20    1.00
  11   0   7   13.60    1.10
 -11   0  -7   13.80    1.00
  11   0   7   13.60    1.10
 -12   0  -7   42.80    1.50
  12   0   7   38.50    1.50
  13  -1  -7    0.00    0.70
 -13  -1   7    0.00    0.80
  13  -1  -7   -0.30    0.50
 -13   1   7   -0.70    1.00
  13   1  -7   -0.10    0.70
  12  -1  -7   10.20    1.60
  12  -1  -7   12.50    1.20
  12  -1  -7   10.30    1.70
  12  -1  -7   11.20    0.90
 -12  -1   7   11.00    1.50
 -12  -1   7   11.50    0.80
  12   1  -7    9.60    1.50
 -12   1   7   12.50    0.80
 -12   1   7   11.00    1.50
  12   1  -7   11.10    1.20
 -11  -1   7   13.40    1.00
  11  -1  -7   14.90    1.90
  11  -1  -7   13.80    1.70
  11  -1  -7   14.40    1.10
 -11  -1   7   14.80    1.60
  11  -1  -7   12.60    1.80
  11  -1  -7   16.20    1.50
  11  -1  -7   14.10    1.00
  11   1  -7   14.50    1.90
  11   1  -7   12.50    1.60
  10  -1  -7    3.50    0.80
  10  -1  -7    4.50    1.70
  10  -1  -7    7.30    1.70
  10  -1  -7    5.30    1.60
  10  -1  -7    5.00    1.00
  10  -1  -7    5.90    1.40
 -10  -1   7    4.60    1.60
 -10  -1   7    4.50    0.70
  10   1  -7    2.90    1.60
  10   1  -7    6.50    1.60
  10   1  -7    3.50    1.30
   9  -1  -7   41.40    1.90
   9  -1  -7   43.80    2.90
   9  -1  -7   40.90    2.90
   9  -1  -7   42.70    2.80
   9  -1  -7   41.00    2.30
   9  -1  -7   43.10    1.80
  -9  -1   7   44.20    1.70
  -9  -1   7   40.80    1.60
   9   1  -7   44.30    2.50
   9   1  -7   37.50    2.80
   9   1  -7   42.80    2.20
  -8  -1   7  224.98    5.50
   8  -1  -7  224.18    7.00
   8  -1  -7  205.18    8.50
  -8  -1   7  212.08    7.70
  -8  -1   7  221.08    5.50
   8  -1  -7  226.08    5.70
   8  -1  -7  232.78    7.60
  -8   1   7  216.28    5.50
  -8   1   7  223.48    9.10
   8   1  -7  221.68    7.10
  -7  -1   7    4.10    1.20
  -7  -1   7    6.30    0.70
   7  -1  -7    6.20    1.50
   7  -1  -7    6.70    0.80
   7  -1  -7    5.60    1.70
   7  -1  -7    5.30    1.30
   7  -1  -7    5.00    1.40
  -7   1   7    5.60    0.70
  -7   1   7    5.70    1.20
   7   1  -7    5.80    0.80
   7   1  -7    6.60    1.70
   7   1  -7    3.90    1.30
  -6  -1   7   64.19    3.10
   6  -1  -7   62.89    3.60
   6  -1  -7   62.89    2.90
   6  -1  -7   62.89    3.10
   6  -1  -7   65.79    3.50
   6  -1  -7   64.09    2.10
  -6  -1   7   61.89    2.00
   6  -1  -7   60.19    2.00
   6   1  -7   62.99    3.70
  -6   1   7   66.79    3.10
   6   1  -7   64.19    3.10
  -5  -1   7   24.40    1.10
   5  -1  -7   23.70    1.10
   5  -1  -7   26.40    2.20
   5  -1  -7   26.20    1.20
   5  -1  -7   25.20    1.90
   5  -1  -7   27.30    2.10
  -5  -1   7   23.60    1.80
   5   1  -7   26.40    2.40
   5   1  -7   28.00    2.00
  -5   1   7   26.70    1.80
   4  -1  -7   75.29    3.40
  -4  -1   7   72.59    2.10
   4  -1  -7   74.09    3.70
  -4  -1   7   73.09    3.10
   4  -1  -7   73.79    2.30
   4  -1  -7   75.49    3.20
   4   1  -7   77.09    3.90
  -4   1   7   72.69    3.20
   4   1  -7   75.69    3.40
  -3  -1   7  371.36   11.00
   3  -1  -7  382.96   11.40
   3  -1  -7  375.06   12.60
  -3   1   7  387.76   11.10
   3   1  -7  370.76   12.00
  -2  -1   7    1.70    0.70
   2  -1  -7    1.40    0.90
  -2  -1   7    1.90    0.70
   2  -1  -7    0.90    0.70
  -2   1   7    0.50    0.70
   2   1  -7    1.40    1.20
  -1  -1   7   81.09    2.90
   1  -1  -7   81.49    3.70
   1   1  -7   78.39    3.30
  -1   1   7   81.99    3.20
   1   1  -7   73.89    3.60
  -1   1   7   85.09    2.90
   0  -1   7  110.69    3.80
   0  -1   7  111.49    3.80
   0  -1  -7  114.49    4.80
   0   1  -7  109.49    4.30
   0   1   7  120.99    3.90
   0   1   7  115.69    4.00
   0   1  -7  115.39    4.40
   1  -1   7  359.36   10.20
  -1  -1  -7  357.66   12.10
   1  -1   7  367.56   10.10
  -1   1  -7  356.16   10.90
   1   1   7  357.06   10.30
  -1   1  -7  357.56   11.70
   1   1   7  359.46   10.20
   2  -1   7  262.37    7.80
  -2  -1  -7  253.57    9.30
   2   1   7  259.97    7.80
   2   1   7  255.47    7.60
  -2   1  -7  256.07    9.00
  -2   1  -7  264.27    8.30
   3  -1   7  249.38    7.70
  -3  -1  -7  263.07    9.30
   3  -1   7  238.18    6.40
  -3   1  -7  243.88    7.40
   3   1   7  250.57    7.70
   3   1   7  239.58    6.30
  -3   1  -7  235.28    8.80
  -3   1  -7  254.37    8.10
   4  -1   7  285.07    9.10
   4  -1   7  287.77    7.20
   4  -1   7  290.27    7.40
  -4  -1  -7  295.07    8.80
   4  -1   7  303.07    7.90
  -4  -1  -7  289.67    7.10
   4   1   7  303.47    7.20
   4   1   7  286.57    7.50
  -4   1  -7  296.67    9.50
  -4   1  -7  296.77    8.80
  -4   1  -7  330.97   10.80
  -5  -1  -7   56.19    2.90
  -5  -1  -7   53.29    1.90
   5  -1   7   54.09    2.90
   5  -1   7   57.09    2.00
   5  -1   7   57.79    2.00
   5  -1   7   54.59    2.40
   5   1   7   56.89    2.00
  -5   1  -7   57.59    3.50
   5   1   7   52.59    2.90
  -5   1  -7   51.79    3.00
   5   1   7   56.09    2.00
  -5   1  -7   53.09    2.70
   6  -1   7  127.09    4.30
  -6  -1  -7  100.39    5.80
  -6  -1  -7  128.09    3.50
  -6  -1  -7  135.09    4.90
   6  -1   7  132.29    3.70
   6  -1   7  119.79    5.00
   6   1   7  135.19    3.70
  -6   1  -7  131.99    5.00
  -6   1  -7  132.09    6.00
  -6   1  -7  122.89    5.30
   7  -1   7   49.40    2.40
  -7  -1  -7   50.89    3.00
  -7  -1  -7   49.40    1.90
  -7  -1  -7   49.99    2.10
   7  -1   7   49.40    2.30
   7  -1   7   48.30    2.60
   7  -1   7   49.99    2.00
   7  -1   7   48.20    1.90
   7  -1   7   51.29    2.60
   7   1   7   50.39    2.00
  -7   1  -7   52.09    3.10
   7   1   7   47.40    2.70
  -8  -1  -7  133.19    5.60
   8  -1   7  158.28    4.70
   8  -1   7  164.98    4.90
   8  -1   7  166.38    5.30
  -8  -1  -7  163.98    4.40
   8  -1   7  165.88    5.40
  -8  -1  -7  161.28    4.50
   8  -1   7  163.48    4.50
   8  -1   7  159.48    4.40
   8   1   7  159.48    5.40
  -8   1  -7  165.08    6.10
   8   1   7  160.88    4.50
   9  -1   7   18.60    1.90
   9  -1   7   15.70    1.80
  -9  -1  -7   17.90    1.20
  -9  -1  -7   19.70    1.40
   9  -1   7   18.00    1.10
   9  -1   7   16.10    1.50
   9  -1   7   19.50    1.50
   9  -1   7   21.30    1.40
  -9   1  -7   17.90    2.40
   9   1   7   18.70    1.40
   9   1   7   20.70    1.90
 -10  -1  -7   58.59    2.20
  10  -1   7   63.79    2.40
  10  -1   7   58.79    2.40
 -10  -1  -7   65.49    2.30
  10  -1   7   62.29    2.30
  10   1   7   60.09    2.70
 -10   1  -7   63.39    2.30
 -10   1  -7   62.09    3.30
  11  -1   7    3.00    0.80
  11  -1   7    2.90    0.90
  11  -1   7    2.70    0.90
 -11  -1  -7    2.00    0.70
 -11   1  -7    1.70    0.80
  11   1   7    1.60    0.80
 -11   1  -7   -0.70    1.40
  12  -1   7    4.10    0.70
 -12  -1  -7    5.00    0.60
 -12   1  -7    4.30    0.60
  13  -2  -7   14.80    1.00
 -13  -2   7   15.70    1.10
  13  -2  -7   16.20    0.80
  13   2  -7   15.30    1.00
 -12  -2   7    5.30    1.10
  12  -2  -7    5.30    1.30
  12  -2  -7    7.00    0.70
  12  -2  -7    7.80    1.00
  12   2  -7    5.20    1.50
  12   2  -7    7.40    1.10
 -12   2   7    6.70    0.70
 -11  -2   7    2.20    1.20
  11  -2  -7    3.40    1.40
  11  -2  -7    3.70    0.70
  11  -2  -7    4.80    1.50
  11  -2  -7    2.40    1.00
  11  -2  -7    2.70    0.70
  11  -2  -7    4.90    1.30
  11   2  -7    3.00    1.10
  11   2  -7    2.80    1.40
  10  -2  -7   26.30    1.40
  10  -2  -7   23.60    1.60
 -10  -2   7   26.40    1.20
  10  -2  -7   24.30    1.30
  10  -2  -7   21.00    2.20
 -10  -2   7   24.80    2.10
  10  -2  -7   22.20    2.20
  10  -2  -7   23.20    2.10
  10   2  -7   23.60    2.30
  10   2  -7   25.00    1.90
   9  -2  -7   10.00    1.70
   9  -2  -7   14.00    1.80
  -9  -2   7   10.50    1.70
   9  -2  -7   12.10    1.50
   9  -2  -7   10.20    1.80
   9  -2  -7   10.80    1.00
   9  -2  -7   12.40    1.10
  -9  -2   7   10.80    0.90
   9   2  -7   10.90    1.70
   9   2  -7   12.40    1.90
   8  -2  -7   71.99    3.60
  -8  -2   7   72.89    2.30
   8  -2  -7   70.29    2.40
   8  -2  -7   73.89    3.80
   8  -2  -7   66.69    2.30
   8  -2  -7   71.39    2.90
   8  -2  -7   69.99    3.40
   8   2  -7   71.29    3.30
   8   2  -7   70.89    3.70
   7  -2  -7  213.98    9.10
  -7  -2   7  232.28    5.70
   7  -2  -7  233.18    5.70
   7  -2  -7  224.78    7.60
  -7  -2   7  218.18    7.90
   7  -2  -7  230.48    5.70
   7   2  -7  213.88    8.80
   7   2  -7  233.48    7.30
  -7   2   7  212.98    7.70
  -6  -2   7  125.89    5.10
   6  -2  -7  130.29    6.00
   6  -2  -7  127.59    4.90
   6  -2  -7  127.59    3.60
   6  -2  -7  130.99    3.60
  -6  -2   7  135.09    3.50
  -6   2   7  131.59    5.10
   6   2  -7  123.49    5.90
   6   2  -7  130.49    4.90
  -5  -2   7    6.10    0.70
   5  -2  -7    6.90    0.70
   5  -2  -7    4.60    1.30
   5  -2  -7    6.80    0.90
  -5  -2   7    4.20    1.10
   5  -2  -7    6.30    1.30
   5   2  -7    6.60    1.50
   5   2  -7    5.70    1.60
  -5   2   7    7.60    1.20
   4  -2  -7    9.90    1.50
  -4  -2   7   10.00    0.80
   4  -2  -7   12.00    1.50
  -4  -2   7    8.20    1.20
   4  -2  -7   10.20    0.90
   4  -2  -7    9.30    0.80
   4   2  -7    8.30    1.50
  -4   2   7   10.60    1.30
   4   2  -7    8.60    1.70
  -3  -2   7  253.27    8.00
   3  -2  -7  262.27    9.30
   3  -2  -7  246.68    6.10
   3  -2  -7  249.88    7.70
  -3  -2   7  239.18    6.00
   3  -2  -7  245.88    6.10
   3   2  -7  257.47    9.10
  -3   2   7  256.57    8.10
   3   2  -7  251.57    7.50
  -2  -2   7  155.08    5.30
   2  -2  -7  144.09    6.10
  -2  -2   7  157.68    5.00
   2  -2  -7  146.49    3.90
   2  -2  -7  144.29    3.90
   2   2  -7  149.19    5.10
   2   2  -7  146.69    6.10
  -2   2   7  154.58    5.30
  -1  -2   7    1.50    1.00
  -1  -2   7    0.50    0.70
  -1  -2   7    0.30    0.50
   1  -2  -7    1.60    0.70
  -1  -2   7    1.00    0.70
   1  -2  -7    0.10    1.00
   1  -2  -7    4.40    0.70
  -1   2   7    0.30    0.80
   1   2  -7    3.90    1.50
  -1   2   7    1.50    0.80
   0  -2   7  738.13   19.00
   0  -2   7  671.53   16.70
   0  -2  -7  665.43   15.80
   0  -2  -7  728.93   22.40
   0  -2   7  676.33   16.60
   0  -2  -7  661.03   16.80
   0  -2   7  746.63   19.30
   0   2   7  715.23   19.50
   0   2  -7  720.13   20.70
   0   2   7  705.93   19.10
  -1  -2  -7  166.28    4.70
  -1  -2  -7  168.48    4.40
   1  -2   7  167.08    4.60
   1  -2   7  167.38    5.00
   1  -2   7  172.88    4.40
  -1  -2  -7  188.28    7.00
   1  -2   7  175.88    5.80
  -1   2  -7  179.18    6.40
   1   2   7  174.98    5.80
   1   2   7  176.28    6.00
   2  -2   7  164.28    4.40
   2  -2   7  167.48    5.00
  -2  -2  -7  163.28    4.30
   2  -2   7  165.58    5.70
  -2  -2  -7  161.18    4.60
  -2  -2  -7  175.08    7.00
   2  -2   7  168.98    4.50
  -2   2  -7  180.08    6.40
   2   2   7  171.28    6.00
   2   2   7  178.48    5.80
  -2   2  -7  168.98    5.90
   3  -2   7    6.30    0.80
   3  -2   7    6.50    0.80
   3  -2   7    7.10    1.10
  -3  -2  -7    6.60    0.80
  -3  -2  -7    4.50    1.30
   3  -2   7    5.20    1.10
   3   2   7    5.90    1.20
  -3   2  -7    3.70    1.30
  -3   2  -7    7.70    1.40
   3   2   7    7.80    0.90
  -4  -2  -7    4.40    0.80
   4  -2   7    6.40    0.80
   4  -2   7    4.80    0.80
  -4  -2  -7    4.50    1.50
   4  -2   7    4.40    1.10
   4  -2   7    3.90    1.10
   4   2   7    4.90    1.20
   4   2   7    6.50    0.90
  -4   2  -7    6.80    1.60
   4   2   7    6.00    0.90
  -4   2  -7    7.40    1.40
   5  -2   7   11.90    1.50
  -5  -2  -7   12.80    2.00
  -5  -2  -7   13.10    1.10
   5  -2   7   11.40    1.00
   5  -2   7   13.80    1.50
   5  -2   7   13.00    1.00
   5   2   7   13.90    1.10
   5   2   7   11.50    1.10
  -5   2  -7   14.00    1.80
   5   2   7   10.60    1.60
  -5   2  -7   11.70    1.80
   6  -2   7   73.39    3.10
  -6  -2  -7   73.09    2.60
  -6  -2  -7   74.49    2.50
   6  -2   7   67.19    2.80
   6  -2   7   73.99    2.50
   6  -2   7   72.99    3.30
   6  -2   7   73.59    2.70
  -6   2  -7   76.19    3.70
   6   2   7   75.69    2.60
   6   2   7   67.69    3.30
   7  -2   7   48.40    2.70
   7  -2   7   43.90    2.50
   7  -2   7   47.70    2.00
   7  -2   7   46.20    2.10
   7  -2   7   46.30    2.20
  -7  -2  -7   43.90    1.90
  -7  -2  -7   45.00    2.00
   7   2   7   47.50    2.70
   7   2   7   45.90    2.00
  -7   2  -7   43.90    3.10
  -8  -2  -7   72.39    2.50
   8  -2   7   71.59    3.10
   8  -2   7   70.79    2.70
   8  -2   7   69.59    3.30
  -8  -2  -7   71.19    2.40
   8  -2   7   70.29    2.70
   8  -2   7   73.19    2.60
  -8   2  -7   71.89    3.80
   8   2   7   71.99    2.60
   8   2   7   73.69    3.20
  -9  -2  -7   44.20    1.80
   9  -2   7   44.70    2.40
  -9  -2  -7   42.20    1.70
   9  -2   7   44.30    2.00
   9  -2   7   43.70    2.60
   9  -2   7   43.50    2.00
   9  -2   7   42.70    1.90
   9   2   7   43.70    1.90
   9   2   7   41.40    2.40
  -9   2  -7   40.60    2.90
 -10  -2  -7   36.30    1.50
  10  -2   7   38.20    1.70
  10  -2   7   35.50    1.60
  10  -2   7   35.30    2.20
 -10  -2  -7   36.40    1.50
  10  -2   7   37.00    1.70
  10   2   7   36.00    1.70
  10   2   7   35.70    2.00
 -10   2  -7   34.10    1.60
 -10   2  -7   38.80    2.60
  11  -2   7    9.40    0.90
 -11  -2  -7    9.60    0.80
  11  -2   7    9.00    0.90
 -11   2  -7    6.20    0.80
  12  -3  -7   12.10    1.00
 -12  -3   7   12.60    1.10
  12  -3  -7   13.10    0.70
  12   3  -7    9.90    1.00
  11  -3  -7   11.30    0.80
  11  -3  -7    8.00    1.50
  11  -3  -7   11.90    0.80
 -11  -3   7    9.30    1.30
  11  -3  -7   10.60    1.10
  11   3  -7    9.90    1.20
  10  -3  -7   10.50    1.20
 -10  -3   7    8.50    0.80
  10  -3  -7    7.70    1.50
 -10  -3   7    9.00    1.40
  10  -3  -7    7.00    0.80
  10  -3  -7    7.20    1.40
  10  -3  -7   10.10    0.80
  10   3  -7    7.70    1.60
  10   3  -7    8.30    1.40
   9  -3  -7   24.70    1.70
   9  -3  -7   24.20    1.30
   9  -3  -7   24.80    2.30
   9  -3  -7   19.20    1.90
   9  -3  -7   23.50    1.30
  -9  -3   7   22.20    1.20
  -9  -3   7   22.90    2.00
   9   3  -7   23.80    2.00
   9   3  -7   19.70    2.20
   8  -3  -7    2.00    1.20
  -8  -3   7    1.80    0.70
   8  -3  -7    1.70    0.70
  -8  -3   7    0.20    1.40
   8  -3  -7    2.00    1.50
   8  -3  -7    2.80    0.90
   8  -3  -7    1.40    1.60
   8   3  -7    1.00    1.60
   8   3  -7    2.50    1.60
   7  -3  -7   16.10    2.00
   7  -3  -7   15.70    1.10
  -7  -3   7   15.30    1.00
   7  -3  -7   12.60    1.00
  -7  -3   7   15.00    1.90
   7  -3  -7   14.20    1.20
   7  -3  -7   16.00    2.10
   7   3  -7   17.10    2.10
   7   3  -7   12.90    2.20
   6  -3  -7    2.00    0.90
   6  -3  -7    1.20    0.70
  -6  -3   7    1.30    0.70
   6  -3  -7   -0.30    0.80
  -6  -3   7    2.30    1.70
   6  -3  -7    0.90    1.40
   6  -3  -7    0.20    1.80
  -6  -3   7   -0.10    1.10
   6   3  -7    2.10    1.70
  -5  -3   7   40.70    1.80
  -5  -3   7   35.90    2.60
  -5  -3   7   37.80    1.50
   5  -3  -7   36.80    3.10
   5  -3  -7   44.80    2.70
   5  -3  -7   41.10    1.70
   5   3  -7   36.00    3.20
  -5   3   7   40.00    2.70
   5   3  -7   37.40    2.80
  -4  -3   7    4.20    0.70
  -4  -3   7    3.80    0.80
   4  -3  -7    3.50    0.80
   4  -3  -7    4.80    1.50
   4  -3  -7    3.30    0.80
   4  -3  -7    2.10    1.30
  -4  -3   7    3.60    1.20
   4   3  -7    0.30    1.50
   4   3  -7    5.40    1.90
  -4   3   7    3.90    1.20
   3  -3  -7   27.80    2.50
  -3  -3   7   25.70    2.10
   3  -3  -7   26.50    1.30
  -3  -3   7   29.00    1.30
  -3  -3   7   27.20    1.30
  -3  -3   7   24.90    1.20
   3  -3  -7   29.50    1.50
   3  -3  -7   30.90    1.40
   3   3  -7   27.80    2.80
  -3   3   7   27.90    2.10
   3   3  -7   26.40    2.30
   3   3  -7   28.60    2.40
  -2  -3   7   71.69    3.30
  -2  -3   7   70.29    2.20
   2  -3  -7   71.19    2.30
  -2  -3   7   70.79    2.30
  -2  -3   7   71.89    2.30
   2  -3  -7   72.59    4.10
  -2  -3   7   66.79    3.30
   2  -3  -7   69.99    2.20
   2  -3  -7   70.79    2.40
  -2   3   7   65.99    3.40
   2   3  -7   71.39    3.50
   2   3  -7   67.29    4.20
  -1  -3   7   34.40    1.30
   1  -3  -7   32.30    1.40
  -1  -3   7   31.10    1.40
   1  -3  -7   27.60    2.50
  -1  -3   7   30.20    2.00
   1  -3  -7   33.10    1.40
  -1  -3   7   31.80    1.40
   1  -3  -7   32.20    1.60
   1   3  -7   28.60    2.40
   1   3  -7   27.90    2.70
  -1   3   7   33.10    2.30
   0  -3  -7   43.30    1.70
   0  -3   7   45.20    2.20
   0  -3   7   46.30    1.80
   0  -3  -7   47.60    1.70
   0  -3   7   50.69    2.70
   0  -3  -7   46.20    1.90
   0  -3   7   46.70    1.80
   0  -3  -7   46.80    3.20
   0   3   7   42.40    2.60
   0   3  -7   43.40    3.20
   0   3   7   46.80    2.90
  -1  -3  -7  106.99    5.10
   1  -3   7  100.39    4.10
   1  -3   7  101.19    3.00
   1  -3   7   97.79    3.50
   1  -3   7   97.59    2.90
  -1  -3  -7   98.09    2.90
  -1  -3  -7   96.99    4.30
  -1  -3  -7   97.89    3.10
  -1  -3  -7   98.89    2.90
  -1   3  -7   96.79    4.80
   1   3   7   95.99    4.50
   2  -3   7   32.80    1.40
  -2  -3  -7   29.70    1.40
  -2  -3  -7   29.10    2.30
  -2  -3  -7   31.10    1.60
   2  -3   7   31.20    1.40
  -2  -3  -7   29.10    1.40
  -2  -3  -7   30.00    2.70
   2  -3   7   30.20    1.80
   2  -3   7   29.40    2.20
  -2   3  -7   31.40    2.60
   2   3   7   27.50    2.40
  -3  -3  -7   57.59    2.10
   3  -3   7   62.99    2.10
   3  -3   7   56.39    3.10
  -3  -3  -7   60.59    2.00
  -3  -3  -7   59.29    3.80
  -3  -3  -7   58.49    2.30
   3  -3   7   57.59    2.60
   3  -3   7   58.89    2.20
   3   3   7   56.89    3.40
  -3   3  -7   51.19    3.40
   4  -3   7   54.59    2.60
   4  -3   7   53.89    2.00
  -4  -3  -7   48.80    3.60
   4  -3   7   52.09    2.00
  -4  -3  -7   52.99    2.00
   4   3   7   55.29    2.10
   4   3   7   49.40    2.20
   5  -3   7   44.10    2.40
  -5  -3  -7   44.90    1.80
   5  -3   7   43.10    2.10
  -5  -3  -7   38.80    2.60
   5  -3   7   45.30    1.90
  -5  -3  -7   40.70    1.90
   5  -3   7   43.40    1.80
   5  -3   7   42.80    2.20
   5  -3   7   44.20    2.50
   5   3   7   41.80    1.90
   5   3   7   43.60    1.90
  -5   3  -7   43.20    3.10
   6  -3   7   14.60    1.40
  -6  -3  -7   13.90    1.30
   6  -3   7   11.60    1.40
   6  -3   7   12.80    1.20
   6  -3   7   12.50    1.90
  -6  -3  -7   12.50    1.20
   6  -3   7   15.20    1.70
   6   3   7   12.20    1.20
  -6   3  -7   12.00    2.10
   6   3   7   11.40    1.20
   6   3   7   13.10    1.80
   7  -3   7   -0.90    0.90
   7  -3   7    0.40    1.10
   7  -3   7    0.00    1.00
  -7  -3  -7    0.70    0.80
   7  -3   7    2.70    1.50
  -7  -3  -7    1.30    1.00
   7  -3   7    1.30    1.30
   7   3   7    2.30    1.50
  -7   3  -7   -0.30    1.70
   7   3   7    0.80    1.00
   8  -3   7    9.40    1.10
   8  -3   7    9.20    1.10
   8  -3   7    6.30    1.60
  -8  -3  -7    6.30    0.90
  -8  -3  -7    6.90    1.00
   8  -3   7    7.80    1.20
   8  -3   7    8.00    1.40
   8   3   7   10.20    1.50
   8   3   7    7.80    1.20
  -8   3  -7    6.60    1.80
   9  -3   7   17.40    1.30
  -9  -3  -7   12.80    1.00
   9  -3   7   14.60    1.60
   9  -3   7   15.70    1.20
  -9  -3  -7   14.10    1.00
   9  -3   7   15.70    1.10
   9   3   7   13.70    1.10
   9   3   7   13.90    1.50
  -9   3  -7   15.60    2.00
  10  -3   7    4.20    0.80
 -10  -3  -7    3.20    0.60
  10  -3   7    3.40    0.80
  10   3   7    5.30    1.00
  10  -4  -7    9.10    0.70
 -10  -4   7   10.10    1.20
  10   4  -7    9.50    1.20
   9  -4  -7    8.60    0.80
   9  -4  -7    9.30    1.30
  -9  -4   7    7.30    0.70
  -9  -4   7    8.60    1.30
   9  -4  -7    7.80    0.70
   9   4  -7    5.60    1.30
   8  -4  -7   39.90    1.60
   8  -4  -7   38.10    2.30
  -8  -4   7   41.10    1.60
   8  -4  -7   41.80    1.70
  -8  -4   7   41.00    2.40
   8   4  -7   42.70    2.40
   7  -4  -7   18.20    1.10
  -7  -4   7   19.20    1.10
   7  -4  -7   21.80    1.20
  -7  -4   7   19.80    1.90
   7  -4  -7   17.30    1.90
   7   4  -7   15.40    1.90
   7   4  -7   18.60    2.30
  -6  -4   7    2.50    1.40
   6  -4  -7    3.20    0.80
  -6  -4   7    2.90    0.70
   6  -4  -7    2.50    0.90
   6  -4  -7    1.80    1.60
   6  -4  -7    3.40    0.80
   6   4  -7    0.30    1.60
   6   4  -7    1.50    1.80
   6   4  -7    1.30    1.30
   5  -4  -7   19.40    1.20
  -5  -4   7   17.30    1.10
   5  -4  -7   18.40    2.20
  -5  -4   7   18.40    1.80
   5  -4  -7   17.90    1.30
  -5  -4   7   16.80    1.50
   5  -4  -7   18.90    1.20
   5   4  -7   14.90    1.70
   5   4  -7   18.50    2.30
   4  -4  -7   80.59    2.60
   4  -4  -7   78.09    2.60
  -4  -4   7   79.09    2.70
   4  -4  -7   80.49    3.50
   4  -4  -7   80.99    2.60
  -4  -4   7   80.29    2.50
  -4  -4   7   80.89    2.70
   4  -4  -7   77.29    3.80
  -4  -4   7   76.09    3.30
  -4  -4   7   74.29    2.90
   4   4  -7   78.89    4.10
  -3  -4   7   15.50    1.20
  -3  -4   7   17.40    1.10
   3  -4  -7   16.70    1.40
   3  -4  -7   14.80    1.10
  -3  -4   7   13.60    1.10
   3  -4  -7   14.10    1.90
   3  -4  -7   15.80    1.10
  -3  -4   7   15.80    1.70
   3  -4  -7   13.10    1.20
  -3  -4   7   13.60    1.40
   3  -4  -7   14.10    2.20
   3   4  -7   16.60    2.30
  -2  -4   7   53.09    2.40
  -2  -4   7   57.59    2.00
   2  -4  -7   55.59    3.20
  -2  -4   7   51.19    2.60
  -2  -4   7   56.79    2.20
   2  -4  -7   57.69    2.20
   2  -4  -7   57.59    2.20
   2  -4  -7   55.79    2.00
  -2  -4   7   53.39    2.10
   2  -4  -7   51.49    2.80
   2  -4  -7   61.19    2.10
  -2  -4   7   50.39    2.70
   2   4  -7   59.89    3.70
   1  -4  -7   39.60    1.70
  -1  -4   7   39.70    1.70
   1  -4  -7   40.70    1.70
   1  -4  -7   39.10    1.80
   1  -4  -7   38.90    2.40
  -1  -4   7   39.30    2.30
  -1  -4   7   42.70    1.80
  -1  -4   7   36.80    2.00
  -1  -4   7   38.10    2.30
  -1  -4   7   42.60    1.60
   1  -4  -7   39.00    2.90
   1   4  -7   40.10    3.20
   0  -4  -7    8.00    1.70
   0  -4   7    4.90    1.00
   0  -4  -7    2.50    2.10
   0  -4   7    3.30    1.50
   0  -4  -7    3.80    0.90
   0  -4   7    1.70    1.50
   0  -4   7    3.80    0.80
   0  -4   7    4.40    1.20
   0  -4  -7    4.20    0.80
   0  -4  -7    3.90    0.90
   0   4  -7    5.50    2.20
   1  -4   7    6.20    1.50
  -1  -4  -7    8.10    1.70
   1  -4   7    5.30    1.00
   1  -4   7    6.70    1.40
  -1  -4  -7    5.30    0.90
  -1  -4  -7   12.90    2.10
   1  -4   7    0.60    1.60
  -1  -4  -7    5.90    1.00
   1  -4   7    5.60    0.90
  -1  -4  -7    5.80    1.70
  -1  -4  -7    5.30    0.90
   1  -4   7    4.60    1.30
  -2  -4  -7   27.80    1.50
   2  -4   7   26.90    1.50
  -2  -4  -7   26.50    2.60
   2  -4   7   28.60    1.50
   2  -4   7   27.10    2.00
  -2  -4  -7   31.00    1.60
  -2  -4  -7   30.00    2.20
   2  -4   7   27.70    2.00
  -2  -4  -7   27.50    1.40
  -2  -4  -7   29.90    2.20
   2  -4   7   28.50    1.70
   3  -4   7   11.60    1.20
  -3  -4  -7   11.50    1.20
  -3  -4  -7   11.90    2.10
  -3  -4  -7   13.10    1.10
  -3  -4  -7    9.60    1.90
   3  -4   7   13.80    1.60
   3  -4   7   11.90    1.40
  -3  -4  -7   13.20    1.70
  -3  -4  -7   10.00    1.00
   3  -4   7   12.90    1.10
   3  -4   7   13.90    1.70
   4  -4   7   63.99    3.00
   4  -4   7   58.49    2.20
   4  -4   7   60.29    2.30
  -4  -4  -7   56.59    3.50
   4  -4   7   62.39    2.40
   4  -4   7   60.49    2.80
   4  -4   7   58.99    2.50
  -4  -4  -7   57.29    2.20
  -4  -4  -7   56.99    3.00
   4   4   7   56.79    2.40
  -5  -4  -7   12.60    1.70
  -5  -4  -7   12.50    1.10
   5  -4   7   12.50    1.50
  -5  -4  -7   11.40    2.20
   5  -4   7   12.20    1.10
   5  -4   7   12.10    1.30
   5  -4   7   10.30    1.70
   5  -4   7   12.90    1.40
   5  -4   7   13.80    1.20
   5   4   7   11.50    1.20
  -6  -4  -7    4.80    1.80
   6  -4   7    5.40    1.30
   6  -4   7    1.50    1.30
  -6  -4  -7    4.10    0.90
   6  -4   7    2.60    1.00
   6  -4   7    3.00    1.00
   6  -4   7    3.20    1.10
   6   4   7    2.20    0.90
   6   4   7    3.70    1.10
   6   4   7    5.80    1.50
   7  -4   7   23.10    1.70
   7  -4   7   22.90    1.80
   7  -4   7   23.70    1.30
  -7  -4  -7   23.30    1.30
  -7  -4  -7   22.50    2.10
   7  -4   7   23.50    1.40
   7  -4   7   23.70    1.40
   7   4   7   22.80    1.90
   7   4   7   23.80    1.40
   8  -4   7   31.20    2.00
   8  -4   7   28.60    1.50
   8  -4   7   29.50    1.70
  -8  -4  -7   28.60    1.30
   8  -4   7   29.10    1.50
   8  -4   7   30.30    1.50
   8   4   7   28.80    1.50
   8   4   7   30.00    1.80
   9  -4   7    3.90    0.70
   9  -4   7    3.10    0.80
   9   4   7    2.40    1.00
  -9  -5   7    3.60    0.80
   9   5  -7    3.30    0.80
  -8  -5   7    2.20    1.00
   8   5  -7    3.00    1.00
   7  -5  -7   19.70    1.70
  -7  -5   7   18.90    1.00
   7   5  -7   19.80    1.80
   7   5  -7   21.40    1.70
   6  -5  -7    0.70    1.30
  -6  -5   7    3.30    0.60
   6  -5  -7    2.50    0.70
  -6  -5   7    0.60    1.00
   6   5  -7    1.40    1.30
   6   5  -7    2.70    1.40
  -5  -5   7   11.40    1.30
  -5  -5   7    9.70    1.10
   5  -5  -7    8.50    1.70
   5  -5  -7   10.40    0.90
   5  -5  -7   10.30    0.90
  -5  -5   7   11.40    0.90
   5   5  -7    9.50    1.50
   4  -5  -7    7.40    1.60
   4  -5  -7    6.20    0.80
  -4  -5   7    5.50    1.50
   4  -5  -7    6.60    0.80
  -4  -5   7    6.20    1.10
  -4  -5   7    7.50    0.80
   4  -5  -7    5.20    1.40
  -4  -5   7    7.50    0.90
  -4  -5   7    7.00    1.30
   4   5  -7    5.70    1.60
   3  -5  -7   20.40    1.20
  -3  -5   7   20.10    1.10
  -3  -5   7   20.60    1.50
   3  -5  -7   22.50    1.30
  -3  -5   7   21.10    1.30
  -3  -5   7   21.80    1.40
   3  -5  -7   21.90    2.10
   3  -5  -7   24.20    1.50
  -3  -5   7   20.40    1.70
   3  -5  -7   22.40    1.90
  -3  -5   7   23.10    1.80
  -2  -5   7   81.19    2.50
  -2  -5   7   83.99    2.70
  -2  -5   7   77.69    2.80
  -2  -5   7   77.99    3.10
  -2  -5   7   80.29    2.70
   2  -5  -7   78.19    3.30
   2  -5  -7   77.99    3.80
   2  -5  -7   80.49    2.60
  -2  -5   7   75.99    3.10
   2  -5  -7   80.29    2.60
   2  -5  -7   79.89    2.80
   1  -5  -7   46.30    2.50
   1  -5  -7   44.70    2.00
  -1  -5   7   43.70    1.90
  -1  -5   7   44.30    2.30
  -1  -5   7   48.00    2.10
  -1  -5   7   47.40    1.90
   1  -5  -7   44.20    1.80
  -1  -5   7   45.10    2.30
   1  -5  -7   44.40    1.80
   1   5  -7   41.90    3.30
   0  -5  -7   22.20    2.20
   0  -5  -7   27.40    2.00
   0  -5  -7   23.20    1.30
   0  -5   7   25.20    1.60
   0  -5  -7   23.90    1.40
   0  -5  -7   23.10    1.90
   0  -5   7   22.50    1.70
   0  -5   7   23.70    1.80
   0  -5  -7   23.00    1.30
   0  -5   7   23.80    1.40
   0  -5   7   23.00    1.40
   0   5  -7   22.10    2.70
  -1  -5  -7    8.50    1.40
  -1  -5  -7    6.30    0.90
  -1  -5  -7    6.70    0.90
   1  -5   7    7.60    0.90
   1  -5   7   11.30    1.50
   1  -5   7    6.30    1.20
   1  -5   7    9.00    1.40
  -1  -5  -7    7.90    1.90
  -1  -5  -7    8.80    1.10
  -1  -5  -7    7.20    1.50
   1  -5   7    6.60    1.00
  -1   5  -7    4.00    2.20
   2  -5   7    5.80    1.20
  -2  -5  -7    4.80    1.80
  -2  -5  -7    3.60    0.80
  -2  -5  -7    5.60    0.90
   2  -5   7    3.60    1.50
  -2  -5  -7    7.30    1.00
  -2  -5  -7    7.80    1.50
   2  -5   7    5.70    0.90
   2  -5   7    7.10    1.10
  -2  -5  -7    7.00    1.40
   2  -5   7    6.90    1.30
  -2   5  -7    3.80    2.20
  -3  -5  -7   25.90    1.30
   3  -5   7   28.10    1.50
   3  -5   7   30.50    1.50
   3  -5   7   27.40    1.70
  -3  -5  -7   25.90    2.00
  -3  -5  -7   29.40    1.40
  -3  -5  -7   28.10    1.60
  -3  -5  -7   30.00    2.40
   3  -5   7   29.10    1.90
  -3  -5  -7   29.70    2.00
   3  -5   7   27.70    2.10
   4  -5   7   27.10    1.50
  -4  -5  -7   26.30    1.30
   4  -5   7   24.70    1.40
  -4  -5  -7   25.60    2.20
  -4  -5  -7   25.90    1.90
   4  -5   7   25.30    1.90
   4  -5   7   25.00    1.30
  -4  -5  -7   25.00    1.90
   4  -5   7   25.00    1.70
  -4  -5  -7   24.80    1.30
   4   5   7   24.40    1.50
   5  -5   7   12.20    1.10
   5  -5   7   10.60    1.10
   5  -5   7    7.10    1.40
  -5  -5  -7   10.40    0.90
   5  -5   7    9.30    1.20
  -5  -5  -7   11.90    1.60
   5   5   7   11.70    1.60
   5   5   7    9.80    1.00
   6  -5   7    1.30    1.00
  -6  -5  -7   -0.30    1.20
   6  -5   7    1.30    0.90
   6  -5   7   -0.60    0.70
   6  -5   7    1.90    1.40
  -6  -5  -7    0.70    0.70
   6   5   7    0.50    1.20
  -7  -5  -7   42.60    2.10
   7  -5   7   45.50    1.80
   7  -5   7   43.10    1.60
   7   5   7   42.60    2.00
   5  -6  -7    1.10    1.00
  -5  -6   7   -0.10    0.80
   5   6  -7    0.00    0.90
  -4  -6   7    5.70    0.90
   4  -6  -7    4.80    1.10
  -4  -6   7    6.00    0.90
   4  -6  -7    5.40    1.00
   4   6  -7    5.50    1.20
  -3  -6   7    3.20    0.90
   3  -6  -7    2.70    1.00
   3  -6  -7    2.90    1.10
  -3  -6   7    3.10    0.70
  -3  -6   7    3.60    0.90
   3   6  -7    4.90    1.30
  -2  -6   7    4.90    0.90
  -2  -6   7    3.10    0.80
  -2  -6   7    4.10    1.00
  -2  -6   7    2.90    0.90
   2  -6  -7    2.00    1.10
  -2  -6   7    3.10    0.70
   2  -6  -7    4.00    1.10
   2  -6  -7    3.20    0.70
   2   6  -7    2.50    1.40
  -1  -6   7    2.60    0.80
  -1  -6   7    1.20    0.70
   1  -6  -7    1.20    0.60
   1  -6  -7    3.10    1.10
  -1  -6   7    1.30    0.90
  -1  -6   7    2.30    0.80
   1  -6  -7    2.90    1.10
  -1  -6   7    3.20    0.90
  -1   6   7    1.00    0.90
   0  -6   7    4.10    1.00
   0  -6   7    3.90    0.70
   0  -6  -7    4.40    0.70
   0  -6  -7    3.50    1.20
   0  -6   7    4.20    1.00
   0  -6   7    5.10    0.80
   0  -6  -7    3.60    1.10
   0  -6   7    4.30    1.00
   0   6   7    2.60    0.90
   1  -6   7    2.20    0.60
   1  -6   7    1.40    0.70
  -1  -6  -7    0.60    1.20
  -1  -6  -7    0.80    0.60
   1  -6   7    0.50    0.90
   1  -6   7    1.30    0.80
  -1  -6  -7    0.40    1.00
   1  -6   7    1.70    0.80
  -1  -6  -7    0.50    1.00
   1   6   7   -0.10    0.80
   2  -6   7    0.60    0.80
   2  -6   7   -0.40    0.70
  -2  -6  -7    0.50    1.00
  -2  -6  -7   -0.40    1.00
  -2  -6  -7    1.10    1.00
   3  -6   7    3.50    0.80
  -3  -6  -7    3.90    1.00
   3  -6   7    5.80    0.90
  -3  -6  -7    5.70    1.10
   3   6   7    5.20    1.20
   4  -6   7   21.70    1.20
  -4  -6  -7   21.80    1.50
   4  -6   7   19.70    1.10
   4   6   7   20.90    1.40
 -13   0   8   -0.20    0.90
  13   0  -8    0.90    0.70
  12   0  -8   28.20    2.20
  12   0  -8   30.70    1.60
 -12   0   8   29.70    1.90
 -12   0   8   29.00    1.20
  11   0  -8   19.70    2.10
 -11   0   8   21.80    1.10
  11   0  -8   21.70    1.60
  10   0  -8  181.08    4.80
  10   0  -8  177.68    5.40
  10   0  -8  177.28    6.50
  10   0  -8  178.48    6.50
   9   0  -8   74.39    3.60
   9   0  -8   74.29    3.70
   9   0  -8   68.09    2.90
  -9   0   8   71.29    2.30
   9   0  -8   69.99    2.40
   9   0  -8   71.19    3.70
  -8   0   8   13.20    0.90
   8   0  -8   11.40    1.90
   8   0  -8   12.20    1.70
   8   0  -8   13.70    1.50
   8   0  -8   14.00    2.30
   8   0  -8   12.70    1.00
   7   0  -8   40.70    2.50
   7   0  -8   38.70    2.60
  -7   0   8   39.30    1.50
   7   0  -8   39.10    3.10
  -7   0   8   37.90    2.50
   7   0  -8   37.70    1.60
  -6   0   8    6.40    0.70
   6   0  -8    6.70    1.60
  -6   0   8    7.10    1.20
   6   0  -8    5.20    1.30
   6   0  -8    5.40    1.40
   6   0  -8    4.00    1.30
   6   0  -8    6.40    0.80
   5   0  -8   70.49    3.10
   5   0  -8   63.79    2.00
   5   0  -8   64.49    3.00
  -5   0   8   66.59    3.10
   5   0  -8   65.79    3.60
  -5   0   8   63.19    2.00
   5   0  -8   64.49    3.50
  -4   0   8   14.00    1.30
   4   0  -8   11.70    1.50
   4   0  -8   11.80    1.50
   4   0  -8   12.70    1.60
  -4   0   8   13.30    0.80
   3   0  -8   70.29    3.40
  -3   0   8   71.99    3.00
   2   0  -8  142.19    5.60
  -2   0   8  146.99    4.90
   2   0  -8  143.99    5.50
   1   0  -8 1107.19   33.50
  -1   0   8 1086.19   28.40
  -1   0   8 1120.79   29.40
   1   0  -8 1091.59   31.00
   0   0   8 1356.06   34.20
   0   0   8 1331.37   34.90
   0   0  -8 1336.07   40.00
   0   0  -8 1268.27   36.60
  -1   0  -8   23.70    1.80
   1   0   8   27.30    1.60
  -1   0  -8   26.70    2.00
   1   0   8   24.10    1.40
  -2   0  -8 1011.90   26.40
   2   0   8 1045.50   27.00
  -2   0  -8 1004.00   31.60
   2   0   8  985.50   24.10
  -2   0  -8 1064.49   28.60
   3   0   8  206.58    6.60
  -3   0  -8  202.78    6.50
   3   0   8  201.38    5.30
  -3   0  -8  194.68    7.80
   4   0   8   99.79    4.00
  -4   0  -8   98.19    3.90
   4   0   8   96.19    2.90
  -4   0  -8   85.59    4.70
   4   0   8   96.59    2.80
  -5   0  -8    5.70    1.40
   5   0   8    5.20    1.10
   5   0   8    6.90    0.90
   5   0   8    6.00    0.80
  -5   0  -8    4.10    1.30
   6   0   8  186.08    6.80
   6   0   8  199.08    5.20
  -6   0  -8  193.18    6.60
  -7   0  -8   32.20    1.80
   7   0   8   28.60    2.20
  -7   0  -8   34.30    2.70
   7   0   8   32.90    1.60
  -8   0  -8    2.00    1.60
   8   0   8    0.40    0.90
  -8   0  -8    1.70    1.10
   8   0   8    1.50    1.50
   9   0   8  530.55   14.50
  -9   0  -8  540.55   13.00
   9   0   8  525.95   12.80
  -9   0  -8  547.65   15.40
  10   0   8   47.60    1.90
 -10   0  -8   48.70    2.90
  10   0   8   48.10    2.30
  10   0   8   49.70    2.00
 -10   0  -8   50.39    2.00
  11   0   8   10.00    1.00
  11   0   8    9.00    1.00
 -11   0  -8    8.20    0.80
  13  -1  -8    6.10    0.80
  13  -1  -8    4.50    0.60
 -13  -1   8    6.40    0.90
 -13   1   8    5.60    0.90
 -12  -1   8    6.70    1.30
  12  -1  -8    4.50    1.60
  12  -1  -8    7.20    0.70
  12  -1  -8    5.20    1.00
 -12  -1   8    4.70    0.70
  12  -1  -8    6.30    1.50
  12  -1  -8    0.90    1.10
 -12   1   8    8.20    1.30
  12   1  -8    6.30    1.40
 -12   1   8    6.50    0.70
  11  -1  -8   50.19    3.00
  11  -1  -8   53.89    2.80
 -11  -1   8   48.60    2.60
 -11  -1   8   52.39    1.80
  11  -1  -8   48.80    1.90
  11  -1  -8   51.79    2.90
  11  -1  -8   49.60    2.30
  11  -1  -8   49.90    1.90
  11   1  -8   49.50    2.40
  11   1  -8   49.40    2.90
  11   1  -8   52.29    2.20
  10  -1  -8   24.30    1.40
  10  -1  -8   20.20    1.70
  10  -1  -8   23.10    2.10
  10  -1  -8   22.20    2.10
  10  -1  -8   21.20    2.20
  10  -1  -8   24.00    1.30
 -10  -1   8   21.40    2.10
 -10  -1   8   20.80    1.10
 -10  -1   8   21.50    1.10
  10   1  -8   17.70    2.20
  10   1  -8   19.20    1.70
   9  -1  -8   23.60    1.50
   9  -1  -8   24.20    1.30
   9  -1  -8   21.60    1.70
  -9  -1   8   23.70    1.20
   9  -1  -8   26.00    2.50
   9  -1  -8   25.00    2.40
   9  -1  -8   22.50    2.20
  -9  -1   8   23.30    1.20
   9   1  -8   24.70    1.90
  -9   1   8   24.60    1.20
   9   1  -8   21.70    2.30
   8  -1  -8  154.48    4.20
  -8  -1   8  153.58    4.10
   8  -1  -8  145.69    5.80
   8  -1  -8  155.18    4.30
   8  -1  -8  154.38    5.90
   8  -1  -8  152.18    5.50
   8  -1  -8  152.18    4.90
  -8  -1   8  160.88    4.10
  -8   1   8  158.78    4.10
   8   1  -8  155.08    4.80
   8   1  -8  150.48    5.80
   8   1  -8  159.18    5.70
  -7  -1   8   30.10    2.30
   7  -1  -8   34.30    2.80
   7  -1  -8   37.90    1.60
   7  -1  -8   33.80    2.30
   7  -1  -8   36.10    2.90
   7  -1  -8   36.30    2.40
  -7  -1   8   36.00    1.40
   7   1  -8   35.20    2.50
  -7   1   8   35.20    1.40
   7   1  -8   34.80    3.00
  -7   1   8   35.30    2.40
  -6  -1   8   23.50    1.90
  -6  -1   8   14.50    0.90
   6  -1  -8   14.50    1.70
   6  -1  -8   17.80    1.10
   6  -1  -8   18.90    2.00
   6  -1  -8   16.40    1.80
   6  -1  -8   11.30    1.70
   6   1  -8   16.40    2.20
   6   1  -8   14.20    1.70
  -6   1   8   16.00    1.60
   5  -1  -8   54.89    1.90
  -5  -1   8   53.89    2.80
   5  -1  -8   52.89    3.20
   5  -1  -8   51.89    2.80
  -5  -1   8   53.79    1.80
   5  -1  -8   54.29    1.90
   5  -1  -8   56.29    3.10
  -5   1   8   51.39    2.80
   5   1  -8   55.19    3.40
   5   1  -8   53.19    2.80
  -4  -1   8   68.59    3.10
   4  -1  -8   69.79    2.20
   4  -1  -8   72.59    3.40
  -4  -1   8   67.59    2.10
   4  -1  -8   68.29    2.20
   4  -1  -8   70.39    3.70
   4  -1  -8   71.49    3.30
  -4   1   8   73.39    3.20
   4   1  -8   69.79    3.20
   4   1  -8   69.89    3.90
  -3  -1   8   64.99    2.80
  -3  -1   8   58.59    1.80
   3  -1  -8   57.39    1.90
   3  -1  -8   55.09    2.80
   3  -1  -8   56.39    3.20
  -3   1   8   57.59    2.80
   3   1  -8   54.89    2.80
   3   1  -8   63.29    3.50
  -2  -1   8    1.30    0.60
  -2  -1   8    1.00    0.80
   2  -1  -8    2.80    1.10
  -2   1   8    1.50    0.80
   2   1  -8    0.40    1.20
   1  -1  -8   94.59    4.30
  -1  -1   8   93.49    3.40
  -1   1   8   97.39    3.30
  -1   1   8   97.09    3.70
   1   1  -8   86.29    4.20
   0  -1   8   96.59    3.40
   0  -1   8   97.09    3.40
   0  -1  -8   91.49    4.30
   0   1  -8   95.09    4.10
   0   1   8   91.69    3.40
   0   1   8   75.89    3.30
  -1  -1  -8   89.39    4.20
   1  -1   8   82.49    2.60
   1  -1   8   88.19    3.40
   1   1   8   86.29    3.40
   1   1   8   92.79    3.40
  -1   1  -8   92.29    3.90
  -1   1  -8   88.39    3.90
   1   1   8   84.09    2.60
   2  -1   8   31.90    1.90
  -2  -1  -8   29.70    2.40
  -2  -1  -8   25.90    2.00
   2  -1   8   31.10    1.30
   2   1   8   28.40    1.30
  -2   1  -8   30.60    2.00
  -2   1  -8   26.90    2.10
  -2   1  -8   30.30    2.10
   2   1   8   31.80    1.90
   3  -1   8   54.99    2.40
   3  -1   8   55.59    1.90
   3  -1   8   55.19    1.90
  -3  -1  -8   52.89    1.80
   3  -1   8   55.69    2.80
  -3  -1  -8   58.39    2.90
  -3  -1  -8   52.79    3.40
   3   1   8   55.69    2.00
  -3   1  -8   56.99    3.30
  -3   1  -8   57.09    2.90
  -3   1  -8   53.79    2.80
   3   1   8   60.39    2.80
  -4  -1  -8   24.30    1.20
   4  -1   8   21.50    1.20
   4  -1   8   20.90    1.80
  -4  -1  -8   20.50    1.90
   4  -1   8   22.20    1.60
   4  -1   8   22.60    1.20
  -4  -1  -8   21.40    2.30
   4   1   8   22.70    1.80
   4   1   8   23.40    1.20
  -4   1  -8   21.20    1.90
  -4   1  -8   18.60    2.10
  -4   1  -8   21.20    1.90
   4   1   8   22.00    1.20
   5  -1   8   30.80    2.20
  -5  -1  -8   32.90    2.50
   5  -1   8   31.20    1.40
   5  -1   8   34.80    1.90
  -5  -1  -8   26.50    2.60
  -5  -1  -8   30.90    1.40
   5  -1   8   32.30    1.40
   5   1   8   32.70    1.40
  -5   1  -8   31.80    2.40
   5   1   8   32.40    1.50
   5   1   8   27.60    2.20
  -5   1  -8   27.80    2.60
  -5   1  -8   30.50    2.20
  -6  -1  -8   16.80    1.20
   6  -1   8   18.30    1.20
  -6  -1  -8   16.40    2.00
   6  -1   8   16.10    1.60
  -6   1  -8   20.10    2.10
  -6   1  -8   12.70    1.90
  -6   1  -8   14.60    2.20
   6   1   8   16.50    1.20
  -7  -1  -8   13.10    2.00
   7  -1   8   12.30    1.50
   7  -1   8   10.80    1.50
  -7  -1  -8    7.70    1.20
  -7  -1  -8    8.80    1.10
   7  -1   8   12.60    1.70
   7  -1   8   12.00    1.20
   7  -1   8    8.40    1.60
   7   1   8    8.80    1.70
   7   1   8   11.50    1.10
  -7   1  -8    9.50    1.30
  -7   1  -8   12.00    2.00
   8  -1   8   41.70    1.90
   8  -1   8   42.70    2.10
   8  -1   8   42.20    2.40
  -8  -1  -8   41.70    1.90
   8  -1   8   42.50    2.50
  -8  -1  -8   42.10    1.90
   8  -1   8   44.00    2.10
   8   1   8   42.80    2.40
  -8   1  -8   42.80    1.90
  -8   1  -8   46.80    3.10
   8   1   8   43.50    1.90
   9  -1   8   25.00    1.50
  -9  -1  -8   22.50    1.40
   9  -1   8   21.00    1.50
   9  -1   8   21.80    1.80
   9  -1   8   23.20    1.50
   9   1   8   21.30    1.90
  -9   1  -8   20.60    2.30
   9   1   8   21.60    1.40
  -9   1  -8   20.90    1.40
  10  -1   8    8.00    1.00
 -10  -1  -8    9.20    1.00
  10  -1   8    7.10    1.50
  10  -1   8    7.10    1.00
  10  -1   8    8.50    1.00
  10   1   8    7.70    1.00
  10   1   8   10.00    1.30
 -10   1  -8    7.20    1.00
 -10   1  -8    8.70    1.90
 -11  -1  -8   15.90    1.00
  11  -1   8   14.40    1.00
 -11   1  -8   15.10    1.00
 -12  -2   8    6.90    1.10
  12  -2  -8    7.40    0.70
  12  -2  -8    6.10    0.80
  12   2  -8    6.70    1.00
  11  -2  -8    4.30    1.50
  11  -2  -8    3.70    1.00
  11  -2  -8    5.50    1.30
 -11  -2   8    3.00    1.20
  11  -2  -8    3.50    0.60
  11  -2  -8    3.40    0.70
  11   2  -8    2.50    1.40
  11   2  -8    4.90    1.10
  10  -2  -8   38.30    2.50
  10  -2  -8   37.00    1.60
 -10  -2   8   36.90    1.50
  10  -2  -8   35.70    2.70
  10  -2  -8   34.90    1.90
 -10  -2   8   34.00    2.40
  10   2  -8   40.10    2.20
  10   2  -8   40.40    2.70
   9  -2  -8   58.59    2.10
   9  -2  -8   58.49    2.70
  -9  -2   8   59.59    2.00
   9  -2  -8   59.19    3.50
   9  -2  -8   60.19    2.20
   9  -2  -8   59.89    3.20
  -9  -2   8   58.19    3.00
   9   2  -8   63.79    2.90
   9   2  -8   57.79    3.30
   8  -2  -8   84.09    4.00
  -8  -2   8   83.39    2.60
  -8  -2   8   77.39    3.60
   8  -2  -8   80.19    2.70
   8  -2  -8   85.39    4.10
   8  -2  -8   83.39    2.70
   8  -2  -8   82.89    3.20
  -8   2   8   85.09    2.60
   8   2  -8   86.29    4.00
   8   2  -8   81.99    3.50
  -7  -2   8   37.00    2.50
   7  -2  -8   39.00    1.70
   7  -2  -8   35.30    2.60
   7  -2  -8   38.90    2.20
  -7  -2   8   37.70    1.50
   7  -2  -8   38.90    1.60
   7  -2  -8   39.90    1.70
   7  -2  -8   33.60    2.80
   7   2  -8   36.50    2.60
   7   2  -8   32.10    2.70
   6  -2  -8    3.10    0.80
   6  -2  -8    6.00    0.90
  -6  -2   8    4.30    1.30
   6  -2  -8    3.10    1.40
  -6  -2   8    4.10    0.70
   6  -2  -8    7.20    1.60
   6   2  -8    3.60    1.50
   6   2  -8    3.20    1.60
  -6   2   8    3.80    1.20
  -5  -2   8    1.60    1.00
   5  -2  -8    3.50    0.80
   5  -2  -8    1.60    0.60
   5  -2  -8   -1.10    1.30
  -5  -2   8    1.20    0.60
   5  -2  -8    0.90    1.10
   5   2  -8    2.30    1.40
  -5   2   8    1.30    1.00
   5   2  -8    1.20    1.30
   4  -2  -8   15.90    1.10
  -4  -2   8   17.30    0.90
  -4  -2   8   15.90    1.60
   4  -2  -8   15.30    1.90
   4  -2  -8   14.80    1.10
   4  -2  -8   15.80    1.60
  -4   2   8   16.60    1.60
   4   2  -8   17.00    2.20
   4   2  -8   16.80    1.90
   3  -2  -8    2.60    1.20
   3  -2  -8    3.40    1.30
  -3  -2   8    2.70    0.70
  -3  -2   8    3.00    0.60
  -3  -2   8    3.00    1.00
   3  -2  -8    3.40    0.70
   3  -2  -8    2.60    0.70
   3   2  -8    2.90    1.50
  -3   2   8    2.70    0.90
   3   2  -8    4.00    1.50
   2  -2  -8   54.49    1.90
   2  -2  -8   55.99    1.90
   2  -2  -8   54.89    2.90
   2  -2  -8   54.79    3.30
  -2  -2   8   53.89    1.70
  -2  -2   8   56.69    1.90
  -2  -2   8   59.29    2.60
  -2  -2   8   54.99    2.70
  -2   2   8   53.99    2.80
   2   2  -8   54.99    3.00
   2   2  -8   52.79    3.50
  -2   2   8   52.79    1.90
  -1  -2   8   25.30    1.70
   1  -2  -8   24.30    1.90
   1  -2  -8   26.60    2.30
   1  -2  -8   24.90    1.20
  -1  -2   8   27.10    1.80
  -1  -2   8   23.60    1.20
   1  -2  -8   24.40    1.20
  -1  -2   8   26.00    1.10
   1   2  -8   22.40    2.30
  -1   2   8   25.10    1.80
   1   2  -8   24.90    2.10
  -1   2   8   26.10    1.30
   0  -2  -8   50.59    3.10
   0  -2   8   55.39    2.50
   0  -2   8   48.60    2.20
   0  -2  -8   49.99    1.80
   0  -2  -8   52.19    2.80
   0  -2   8   50.29    1.80
   0  -2   8   47.20    1.70
   0  -2  -8   51.39    1.80
   0   2   8   48.50    1.90
   0   2   8   47.20    2.50
   0   2   8   51.59    2.60
   0   2  -8   51.99    3.20
  -1  -2  -8   75.29    2.40
   1  -2   8   82.69    2.50
   1  -2   8   80.99    3.00
   1  -2   8   82.19    3.40
  -1  -2  -8   81.19    3.50
  -1  -2  -8   77.99    2.40
   1  -2   8   74.29    2.40
  -1  -2  -8   79.59    4.20
  -1   2  -8   86.89    4.10
   1   2   8   82.19    3.50
   1   2   8   79.09    2.60
   1   2   8   79.49    3.40
  -2  -2  -8   52.79    1.80
   2  -2   8   50.79    2.30
   2  -2   8   49.50    1.80
   2  -2   8   50.19    1.90
   2  -2   8   51.79    2.70
  -2  -2  -8   53.69    3.40
  -2   2  -8   50.69    2.70
   2   2   8   51.39    2.80
   2   2   8   49.90    1.90
  -2   2  -8   51.69    3.00
   2   2   8   51.29    2.60
  -3  -2  -8   31.00    2.70
  -3  -2  -8   32.90    1.50
   3  -2   8   33.10    1.90
   3  -2   8   32.40    1.40
   3  -2   8   33.20    1.40
  -3  -2  -8   33.90    2.70
   3  -2   8   30.10    2.10
  -3   2  -8   29.70    2.20
   3   2   8   32.10    2.20
  -3   2  -8   35.90    2.60
   3   2   8   29.00    1.50
   4  -2   8   68.79    2.30
   4  -2   8   69.29    2.90
   4  -2   8   67.29    2.30
   4  -2   8   66.49    3.30
  -4  -2  -8   66.69    2.20
  -4  -2  -8   63.99    4.10
  -4   2  -8   63.19    3.60
   4   2   8   66.79    2.30
   4   2   8   66.59    3.40
  -4   2  -8   64.29    3.30
   5  -2   8    4.60    1.30
  -5  -2  -8    6.30    1.00
  -5  -2  -8    5.60    2.10
   5  -2   8    7.40    0.90
   5  -2   8    3.30    1.20
   5  -2   8    6.30    0.90
  -5   2  -8    6.30    1.60
   5   2   8    6.80    1.00
   5   2   8    6.20    1.00
  -5   2  -8    5.90    1.70
   6  -2   8    9.10    1.40
   6  -2   8    9.70    1.60
   6  -2   8    8.10    1.00
  -6  -2  -8    8.30    1.20
   6  -2   8    6.50    1.40
   6  -2   8    8.60    1.60
  -6  -2  -8    8.40    1.00
   6   2   8   12.10    1.10
  -6   2  -8    5.20    1.80
   6   2   8    4.10    1.70
   7  -2   8   13.80    1.40
  -7  -2  -8   15.30    1.10
   7  -2   8   12.80    1.70
   7  -2   8   15.00    1.20
  -7  -2  -8   13.90    1.30
   7  -2   8   14.80    1.80
   7  -2   8   14.30    1.50
   7   2   8   15.40    1.80
   7   2   8   13.50    1.20
  -7   2  -8   14.90    2.20
   8  -2   8   15.20    1.30
   8  -2   8   15.90    1.60
  -8  -2  -8   13.00    1.10
   8  -2   8   13.40    1.80
  -8  -2  -8   13.50    1.20
   8  -2   8   16.30    1.40
   8  -2   8   14.00    1.40
  -8   2  -8   15.70    2.20
   8   2   8   15.20    1.30
   8   2   8   15.30    1.70
  -9  -2  -8   87.89    2.80
  -9  -2  -8   91.19    2.70
   9  -2   8   87.89    3.50
   9  -2   8   84.19    2.90
   9  -2   8   86.39    3.30
   9  -2   8   85.99    2.80
   9  -2   8   89.29    3.00
   9   2   8   84.49    2.80
  -9   2  -8   84.99    4.10
   9   2   8   89.09    3.40
 -10  -2  -8   18.30    1.10
  10  -2   8   17.10    1.20
  10  -2   8   17.30    1.20
  10  -2   8   16.80    1.60
 -10  -2  -8   18.00    1.10
  10  -2   8   17.60    1.10
  10   2   8   16.90    1.20
 -10   2  -8   17.10    2.00
  10   2   8   15.90    1.50
  11  -2   8    4.70    0.70
  11  -2   8    5.40    0.70
 -11  -2  -8    5.30    0.70
  11  -3  -8    1.90    1.30
  11  -3  -8    1.70    0.80
  11  -3  -8    1.40    0.60
  11  -3  -8    2.70    1.00
 -11  -3   8    0.20    0.90
  11   3  -8    2.60    1.00
  10  -3  -8    1.30    1.40
  10  -3  -8    2.10    0.70
 -10  -3   8    1.50    1.20
  10  -3  -8    2.20    0.60
  10  -3  -8    3.00    1.30
  10  -3  -8    2.10    1.00
 -10  -3   8    2.00    0.60
  10   3  -8    2.90    1.10
  10   3  -8    1.30    1.20
   9  -3  -8   78.59    2.50
   9  -3  -8   76.49    3.80
   9  -3  -8   78.09    2.50
  -9  -3   8   78.69    3.50
   9  -3  -8   78.49    3.50
  -9  -3   8   80.09    2.40
   9  -3  -8   77.39    2.90
   9   3  -8   77.99    3.20
   9   3  -8   73.29    3.60
   8  -3  -8   20.90    1.70
   8  -3  -8   23.90    2.20
   8  -3  -8   21.30    2.20
   8  -3  -8   22.30    1.20
   8  -3  -8   19.50    1.30
  -8  -3   8   22.40    1.20
  -8  -3   8   22.10    2.00
   8   3  -8   19.50    2.30
   8   3  -8   21.60    2.10
  -7  -3   8   36.70    2.50
   7  -3  -8   40.60    1.70
   7  -3  -8   37.60    2.70
   7  -3  -8   39.50    1.70
  -7  -3   8   39.10    1.60
   7  -3  -8   39.30    2.80
   7  -3  -8   39.60    1.80
   7   3  -8   40.60    2.70
   7   3  -8   40.00    2.90
   6  -3  -8    8.20    0.90
  -6  -3   8    7.20    1.60
   6  -3  -8    7.00    1.00
   6  -3  -8    5.80    1.60
   6  -3  -8    7.90    0.90
  -6  -3   8    7.90    0.90
  -6  -3   8    7.00    1.20
   6  -3  -8    7.90    2.00
   6   3  -8    8.20    2.00
  -5  -3   8   22.40    1.20
  -5  -3   8   21.60    1.70
   5  -3  -8   21.00    2.00
  -5  -3   8   18.90    1.80
   5  -3  -8   20.10    2.40
   5  -3  -8   18.60    1.20
   5  -3  -8   17.60    1.30
   5  -3  -8   20.20    1.20
   5   3  -8   22.70    2.40
  -4  -3   8    4.80    1.40
   4  -3  -8    7.40    1.60
  -4  -3   8    6.60    0.80
   4  -3  -8    7.50    0.90
   4  -3  -8    7.20    1.70
   4  -3  -8    7.20    0.90
   4   3  -8    5.30    2.00
  -4   3   8    9.20    1.50
   4   3  -8    6.10    2.00
  -3  -3   8  106.09    3.20
   3  -3  -8  102.49    3.10
   3  -3  -8  108.79    4.40
   3  -3  -8  105.89    3.10
  -3  -3   8   99.79    4.50
   3  -3  -8  108.99    3.40
  -3  -3   8  106.19    3.00
  -3  -3   8  103.49    3.10
   3  -3  -8   94.59    5.20
  -3   3   8  109.09    4.60
   3   3  -8   90.19    5.30
   3   3  -8   98.19    4.50
   2  -3  -8    3.70    1.50
   2  -3  -8    7.20    1.40
  -2  -3   8    4.70    1.20
   2  -3  -8    3.90    0.80
  -2  -3   8    5.50    1.20
   2  -3  -8    5.60    0.90
   2  -3  -8    4.60    1.00
  -2  -3   8    4.50    0.80
  -2  -3   8    4.70    0.80
  -2  -3   8    4.40    0.70
   2   3  -8    4.80    1.70
  -2   3   8    3.20    1.20
   2   3  -8    3.50    1.80
  -1  -3   8   34.50    2.30
   1  -3  -8   34.10    1.50
   1  -3  -8   35.50    1.70
  -1  -3   8   37.40    1.40
  -1  -3   8   31.70    2.20
  -1  -3   8   32.80    1.50
   1  -3  -8   33.40    1.50
   1  -3  -8   32.20    2.80
  -1  -3   8   35.50    1.60
   1   3  -8   29.10    3.00
  -1   3   8   34.10    2.40
   1   3  -8   35.70    2.80
   0  -3   8   43.30    1.80
   0  -3   8   44.30    2.60
   0  -3  -8   45.00    1.80
   0  -3  -8   46.00    1.70
   0  -3  -8   42.20    3.20
   0  -3   8   46.40    2.30
   0  -3  -8   46.30    1.90
   0  -3   8   45.90    1.70
   0   3   8   41.70    2.70
   0   3  -8   42.80    3.50
   0   3   8   45.30    2.80
   1  -3   8   43.30    1.80
  -1  -3  -8   44.60    1.90
  -1  -3  -8   39.70    3.20
   1  -3   8   44.60    1.70
   1  -3   8   44.20    2.60
  -1  -3  -8   44.10    1.70
  -1  -3  -8   44.10    1.70
   1  -3   8   42.70    2.20
   1   3   8   40.90    2.80
   1   3   8   42.50    2.80
  -1   3  -8   41.50    3.30
  -2  -3  -8   16.80    1.10
  -2  -3  -8   19.90    1.30
   2  -3   8   18.30    1.20
   2  -3   8   18.30    1.60
  -2  -3  -8   17.90    2.30
   2  -3   8   15.70    1.80
   2  -3   8   16.70    1.10
  -2  -3  -8   19.50    1.20
  -2   3  -8   18.30    2.30
   2   3   8   12.70    1.80
   2   3   8   18.10    2.00
  -3  -3  -8  102.89    3.10
   3  -3   8  101.19    3.10
   3  -3   8  100.79    3.10
   3  -3   8   97.29    3.70
  -3  -3  -8   92.09    5.30
   3   3   8   98.19    3.30
   4  -3   8   22.70    1.70
   4  -3   8   20.60    1.90
  -4  -3  -8   22.90    1.40
   4  -3   8   21.50    1.30
   4  -3   8   21.00    1.30
   4  -3   8   21.90    1.50
  -4  -3  -8   22.20    1.50
   4  -3   8   20.80    1.70
  -4  -3  -8   18.80    2.10
   4   3   8   20.80    1.40
   5  -3   8   39.40    2.30
   5  -3   8   40.30    2.00
   5  -3   8   37.70    2.10
  -5  -3  -8   39.90    1.80
   5  -3   8   41.40    1.80
  -5  -3  -8   42.40    1.90
   5  -3   8   40.20    1.80
   5  -3   8   37.20    2.40
   5   3   8   39.60    2.50
   5   3   8   44.40    1.90
  -5   3  -8   37.40    3.00
   5   3   8   43.50    2.10
   6  -3   8   18.70    1.90
   6  -3   8   18.60    1.80
  -6  -3  -8   18.80    1.30
  -6  -3  -8   16.80    1.30
   6  -3   8   17.50    1.30
   6  -3   8   18.10    1.40
   6  -3   8   15.00    1.40
   6   3   8   17.40    2.00
   6   3   8   17.20    1.40
  -6   3  -8   19.80    2.40
   6   3   8   16.80    1.30
   7  -3   8   39.30    2.40
   7  -3   8   35.10    1.70
   7  -3   8   37.90    1.90
  -7  -3  -8   38.30    1.70
   7  -3   8   35.10    2.10
   7  -3   8   37.70    1.90
  -7  -3  -8   37.10    1.70
   7   3   8   32.80    2.30
   7   3   8   37.50    1.80
  -7   3  -8   37.90    2.90
   8  -3   8   22.50    1.90
  -8  -3  -8   25.00    1.30
  -8  -3  -8   21.80    1.30
   8  -3   8   23.80    1.70
   8  -3   8   24.00    1.40
   8  -3   8   22.40    1.50
   8  -3   8   26.10    1.40
  -8   3  -8   22.40    2.30
   8   3   8   25.80    1.80
   8   3   8   22.60    1.30
   9  -3   8    0.40    0.80
   9  -3   8    1.30    0.70
   9  -3   8    0.40    1.00
   9  -3   8    0.90    0.80
  -9  -3  -8    0.70    0.70
  -9  -3  -8    2.00    0.70
   9  -3   8    1.90    1.20
  -9   3  -8    1.80    1.80
   9   3   8    1.80    1.10
   9   3   8    1.80    0.80
  10  -3   8    0.20    0.60
  10  -3   8    0.50    0.60
 -10  -3  -8    0.70    0.60
  10   3   8   -0.80    0.90
  10  -4  -8    2.30    0.50
 -10  -4   8    2.50    0.90
  10   4  -8    3.40    0.90
   9  -4  -8    3.10    0.70
   9  -4  -8    4.90    0.70
   9  -4  -8    5.80    1.10
  -9  -4   8    4.00    0.60
  -9  -4   8    4.50    1.10
   9   4  -8    3.90    1.20
  -8  -4   8    3.50    0.60
  -8  -4   8    6.10    1.30
   8  -4  -8    3.30    0.70
   8  -4  -8    3.90    1.20
   8  -4  -8    3.00    0.80
   8   4  -8    4.30    1.30
   8   4  -8    0.40    1.50
   7  -4  -8   30.60    2.30
  -7  -4   8   28.90    1.30
   7  -4  -8   30.30    1.50
  -7  -4   8   29.90    2.30
   7  -4  -8   31.10    1.40
   7  -4  -8   29.30    1.40
   7   4  -8   30.80    2.60
   7   4  -8   30.50    2.30
   6  -4  -8   33.90    1.50
   6  -4  -8   34.30    1.50
   6  -4  -8   35.50    1.60
   6  -4  -8   37.20    2.60
  -6  -4   8   38.30    2.10
  -6  -4   8   35.60    1.50
   6   4  -8   35.00    2.60
   6   4  -8   30.80    2.70
   5  -4  -8    7.50    1.80
   5  -4  -8    7.20    0.90
  -5  -4   8    4.80    1.10
  -5  -4   8    6.10    1.50
   5  -4  -8    6.50    1.00
   5  -4  -8    7.00    0.90
  -5  -4   8    6.30    0.80
   5  -4  -8    6.20    1.90
   5   4  -8    4.40    1.40
   5   4  -8    7.60    2.00
  -4  -4   8  138.69    4.10
  -4  -4   8  140.89    4.20
   4  -4  -8  129.59    5.50
   4  -4  -8  146.09    4.90
  -4  -4   8  137.69    3.80
  -4  -4   8  142.19    4.00
   4  -4  -8  141.49    4.00
   4  -4  -8  138.19    4.00
  -4  -4   8  138.69    4.70
   4  -4  -8  137.49    3.90
   4   4  -8  139.99    5.70
  -3  -4   8   33.50    1.60
   3  -4  -8   32.00    2.60
   3  -4  -8   35.40    1.80
  -3  -4   8   32.00    1.90
  -3  -4   8   36.20    1.50
   3  -4  -8   31.80    1.50
   3  -4  -8   34.70    1.60
  -3  -4   8   35.70    1.70
   3  -4  -8   33.50    2.40
  -3  -4   8   34.30    2.20
   3  -4  -8   34.50    1.70
   3   4  -8   34.20    3.10
  -2  -4   8    7.80    1.00
   2  -4  -8    5.80    1.00
   2  -4  -8    5.30    1.90
   2  -4  -8    8.50    1.10
   2  -4  -8    6.80    1.00
  -2  -4   8    7.20    1.60
  -2  -4   8    8.00    0.90
  -2  -4   8    7.20    0.80
  -2  -4   8    3.40    1.20
   2  -4  -8    6.50    0.90
   2  -4  -8    2.70    1.60
  -2  -4   8    4.30    1.50
   2   4  -8   13.40    2.40
  -1  -4   8   34.00    1.60
  -1  -4   8   31.80    2.10
   1  -4  -8   32.50    1.70
   1  -4  -8   32.20    2.30
  -1  -4   8   31.80    1.60
   1  -4  -8   35.20    1.70
  -1  -4   8   30.10    2.20
   1  -4  -8   33.10    1.60
   1  -4  -8   35.90    1.60
  -1  -4   8   37.40    1.90
   1  -4  -8   31.40    2.70
   1   4  -8   35.80    3.20
   0  -4   8   17.10    1.30
   0  -4   8   20.40    1.90
   0  -4  -8   18.90    1.20
   0  -4  -8   17.40    1.20
   0  -4  -8   16.00    1.40
   0  -4  -8   18.60    1.30
   0  -4  -8   20.70    1.90
   0  -4   8   18.10    1.20
   0  -4   8   18.20    1.60
   0  -4   8   17.10    1.70
   0  -4  -8   17.30    2.40
   0   4  -8   17.40    2.50
   1  -4   8    0.90    1.50
  -1  -4  -8    7.30    1.70
  -1  -4  -8    2.20    0.80
   1  -4   8    1.40    1.20
   1  -4   8    3.60    0.80
  -1  -4  -8    3.10    1.10
  -1  -4  -8    4.80    0.90
   1  -4   8    3.20    1.00
  -1  -4  -8    3.90    1.00
  -1  -4  -8    2.00    1.90
   1  -4   8    3.80    1.50
  -1  -4  -8    2.10    1.60
   1  -4   8    3.90    1.40
   2  -4   8   29.80    2.10
  -2  -4  -8   31.90    1.70
  -2  -4  -8   34.10    2.30
  -2  -4  -8   30.40    2.60
  -2  -4  -8   29.40    2.20
   2  -4   8   30.80    1.60
  -2  -4  -8   31.80    1.60
  -2  -4  -8   33.80    1.50
   2  -4   8   29.80    1.80
   2  -4   8   33.70    1.60
   2  -4   8   30.50    2.00
  -2  -4  -8   31.70    1.80
   3  -4   8   40.20    1.80
   3  -4   8   38.60    1.90
  -3  -4  -8   41.40    2.80
  -3  -4  -8   36.70    1.60
  -3  -4  -8   37.60    1.70
   3  -4   8   40.80    1.80
   3  -4   8   38.60    2.40
  -3  -4  -8   41.60    2.50
   3  -4   8   36.60    1.90
   3  -4   8   38.90    2.20
  -3  -4  -8   35.10    2.50
   3   4   8   38.40    1.90
   4  -4   8   31.70    1.80
  -4  -4  -8   34.40    1.60
   4  -4   8   37.10    2.40
   4  -4   8   33.90    2.00
   4  -4   8   33.60    1.60
  -4  -4  -8   35.80    2.30
   4  -4   8   31.00    1.80
  -4  -4  -8   32.60    2.60
   4  -4   8   31.30    1.70
   4   4   8   34.30    1.70
   5  -4   8    0.20    1.00
   5  -4   8    0.30    0.80
  -5  -4  -8    0.90    0.80
   5  -4   8    1.20    1.20
   5  -4   8    0.50    1.00
   5  -4   8    0.20    1.30
  -5  -4  -8   -0.50    1.60
   5  -4   8    0.60    1.00
   5   4   8    1.90    1.50
   5   4   8   -0.20    0.80
   6  -4   8  107.29    3.70
   6  -4   8  104.99    3.40
  -6  -4  -8  106.39    4.30
   6  -4   8  105.99    3.30
   6  -4   8  106.49    3.20
  -6  -4  -8  104.29    3.10
   6  -4   8  105.49    3.90
   6   4   8  101.79    3.30
   6   4   8  111.89    4.10
   7  -4   8   -1.20    0.80
   7  -4   8    0.00    0.80
   7  -4   8    6.60    2.40
  -7  -4  -8    1.10    0.70
   7  -4   8    1.30    1.00
   7  -4   8    0.40    0.80
   7   4   8    0.20    1.10
   8  -4   8    7.50    0.90
   8  -4   8    5.70    1.20
  -8  -4  -8    8.00    0.80
   8  -4   8    5.00    0.90
   8  -4   8    5.00    1.00
   8  -4   8    7.50    0.90
   8   4   8    9.10    1.20
   9  -4   8   14.20    0.90
   9  -4   8   12.80    0.90
   9   4   8   11.20    1.00
   8   5  -8    1.40    1.00
   7  -5  -8   12.20    1.40
  -7  -5   8   10.30    0.70
   7   5  -8    9.80    1.40
  -6  -5   8    7.70    1.20
   6  -5  -8    6.50    0.80
   6  -5  -8    8.50    1.40
  -6  -5   8    7.60    0.70
   6  -5  -8    7.80    0.80
   6   5  -8    8.80    1.60
  -5  -5   8    7.10    0.90
  -5  -5   8    8.50    1.20
   5  -5  -8    6.80    1.40
   5  -5  -8    5.90    1.40
   5  -5  -8    8.10    0.80
  -5  -5   8    6.70    0.70
   5  -5  -8    6.90    0.80
   5   5  -8    5.50    1.40
   5   5  -8    8.30    1.60
   4  -5  -8    0.10    1.30
  -4  -5   8   -0.40    0.60
  -4  -5   8   -1.10    1.10
   4  -5  -8    0.30    1.40
  -4  -5   8    0.30    0.70
   4  -5  -8    1.20    0.70
   4  -5  -8    1.60    0.70
  -4  -5   8    0.70    0.80
   4   5  -8    0.60    1.20
  -3  -5   8   43.00    1.80
   3  -5  -8   41.30    1.70
  -3  -5   8   39.30    1.60
  -3  -5   8   42.00    2.20
   3  -5  -8   40.90    1.70
   3  -5  -8   40.50    2.60
  -3  -5   8   39.10    2.10
  -3  -5   8   41.20    1.90
  -3  -5   8   43.50    1.70
   3  -5  -8   38.20    2.30
   3   5  -8   41.70    3.10
  -2  -5   8   35.90    1.60
   2  -5  -8   33.80    2.20
  -2  -5   8   35.10    1.40
  -2  -5   8   33.30    2.00
   2  -5  -8   31.70    2.50
   2  -5  -8   34.40    1.50
  -2  -5   8   35.90    1.80
   2  -5  -8   33.40    1.70
  -2  -5   8   34.00    2.00
  -2  -5   8   34.50    1.60
   2  -5  -8   34.30    1.50
   2   5  -8   32.90    2.90
  -1  -5   8   43.30    2.20
   1  -5  -8   42.80    1.70
  -1  -5   8   37.70    1.80
   1  -5  -8   43.00    1.90
   1  -5  -8   44.10    2.40
  -1  -5   8   40.00    2.10
   1  -5  -8   42.90    2.80
  -1  -5   8   41.10    1.80
  -1  -5   8   40.40    1.90
   1  -5  -8   42.70    1.70
   1   5  -8   35.00    3.10
   0  -5   8    4.20    1.20
   0  -5  -8    4.20    0.80
   0  -5   8    3.70    1.20
   0  -5  -8    2.70    0.80
   0  -5  -8    1.70    1.40
   0  -5  -8    3.10    1.70
   0  -5  -8    1.80    0.90
   0  -5   8    3.30    0.80
   0  -5   8    3.40    0.90
   0  -5   8    2.40    1.10
   0   5  -8    1.70    2.00
   1  -5   8    3.30    1.20
  -1  -5  -8    0.00    1.40
   1  -5   8    1.50    0.70
  -1  -5  -8    1.90    0.80
   1  -5   8    3.40    0.90
  -1  -5  -8    2.30    1.40
  -1  -5  -8    1.80    0.90
   1  -5   8    1.60    1.00
  -1  -5  -8    0.50    0.70
   1  -5   8    3.50    1.30
  -1  -5  -8    1.50    1.50
  -1   5  -8    2.50    2.10
  -2  -5  -8   11.30    1.00
  -2  -5  -8   13.40    1.90
   2  -5   8   12.60    1.30
   2  -5   8   14.50    1.10
  -2  -5  -8   12.40    1.60
  -2  -5  -8   12.30    1.10
   2  -5   8   11.00    1.60
   2  -5   8   13.00    1.10
  -2  -5  -8   12.50    1.60
   2  -5   8   16.00    1.50
  -2   5  -8    9.10    2.30
   2   5   8   10.10    1.10
  -3  -5  -8    3.90    0.80
  -3  -5  -8    6.10    1.70
   3  -5   8    6.10    1.20
   3  -5   8    4.40    0.90
   3  -5   8    5.60    1.00
  -3  -5  -8    4.30    1.20
  -3  -5  -8    6.70    1.40
  -3  -5  -8    3.80    0.80
   3  -5   8    4.30    0.80
   3   5   8    5.20    1.00
  -3   5  -8    4.50    2.00
   4  -5   8   36.70    1.80
   4  -5   8   37.00    1.60
  -4  -5  -8   35.90    2.40
   4  -5   8   37.80    1.90
  -4  -5  -8   37.90    1.50
  -4  -5  -8   38.00    2.20
   4  -5   8   36.90    1.60
   4   5   8   35.80    2.20
  -4   5  -8   25.80    2.60
   4   5   8   35.50    1.70
  -5  -5  -8    6.20    0.80
   5  -5   8    7.90    1.00
   5  -5   8    7.10    1.40
   5  -5   8    8.70    1.00
  -5  -5  -8    7.30    1.40
   5  -5   8    8.70    1.10
   5   5   8    6.60    0.90
   5   5   8   10.20    1.40
   6  -5   8    3.90    0.90
   6  -5   8    3.40    0.80
  -6  -5  -8    1.50    1.10
   6   5   8    2.30    1.10
   7  -5   8   25.50    1.20
  -7  -5  -8   20.60    1.60
   7  -5   8   21.80    1.10
   7   5   8   22.20    1.40
   5  -6  -8    5.70    1.00
  -5  -6   8    6.70    0.80
   5   6  -8    5.00    1.00
   4  -6  -8   19.50    1.40
  -4  -6   8   18.30    1.10
   4  -6  -8   18.00    1.20
   4   6  -8   17.60    1.40
   3  -6  -8    7.00    1.00
  -3  -6   8    6.60    0.70
  -3  -6   8    6.50    0.90
  -3  -6   8    7.10    0.90
   3  -6  -8    7.70    1.30
   2  -6  -8    5.90    1.10
  -2  -6   8    6.50    0.90
   2  -6  -8    7.50    1.10
  -2  -6   8    6.50    1.00
  -2  -6   8    6.00    0.80
   1  -6  -8   20.40    1.40
  -1  -6   8   21.60    1.30
  -1  -6   8   20.50    1.30
  -1  -6   8   19.00    1.10
   1  -6  -8   18.20    1.60
   0  -6   8   15.60    1.20
   0  -6  -8   13.20    1.20
   0  -6   8   14.50    1.10
   0  -6  -8   14.10    1.50
   0  -6   8   12.40    1.00
  -1  -6  -8    0.70    0.90
   1  -6   8    0.30    0.80
  -1  -6  -8   -0.50    1.00
   1  -6   8   -0.10    0.70
   1  -6   8    0.50    0.70
   1   6   8    0.80    1.20
   2  -6   8    7.40    0.90
  -2  -6  -8    6.00    1.00
   2  -6   8    7.60    0.80
  -2  -6  -8    4.70    1.10
   2   6   8    8.70    1.20
   3  -6   8    1.70    0.70
   3  -6   8    0.10    0.60
  -3  -6  -8   -0.70    0.80
  -3  -6  -8    0.80    0.90
   3   6   8   -1.50    1.00
  13   0  -9    8.80    0.80
 -13   0   9    8.40    1.10
 -12   0   9    4.80    1.00
  12   0  -9    2.00    1.50
  12   0  -9    3.80    0.90
 -12   0   9    4.40    0.60
  11   0  -9   -1.40    1.30
 -11   0   9    1.20    0.60
  11   0  -9    0.00    1.30
  11   0  -9    0.30    1.00
  10   0  -9   56.19    2.50
  10   0  -9   54.09    3.20
  10   0  -9   54.59    3.20
 -10   0   9   57.09    1.90
  10   0  -9   54.59    3.10
  10   0  -9   55.59    2.10
   9   0  -9    9.40    1.80
   9   0  -9    7.40    1.00
   9   0  -9   12.60    1.60
  -9   0   9    8.40    0.80
   9   0  -9    8.90    1.70
   9   0  -9   12.30    1.80
   8   0  -9   13.70    1.50
   8   0  -9    9.40    2.20
   8   0  -9   12.10    1.80
   8   0  -9   12.90    1.80
  -8   0   9   12.30    0.90
   8   0  -9   12.20    1.00
  -7   0   9    2.70    1.20
  -7   0   9    3.60    0.70
   7   0  -9    4.10    1.50
   7   0  -9    3.50    0.80
   7   0  -9    3.60    1.70
   7   0  -9    0.80    1.20
   6   0  -9    2.80    1.50
  -6   0   9    2.40    1.10
   6   0  -9    2.10    1.30
  -6   0   9    2.30    0.60
   6   0  -9   -0.40    1.10
   6   0  -9    2.20    0.80
   6   0  -9    0.30    1.30
  -5   0   9    1.50    0.50
   5   0  -9    2.50    1.20
   5   0  -9    1.80    1.20
  -5   0   9    2.00    1.00
   5   0  -9    0.70    1.20
  -4   0   9    0.10    0.50
   4   0  -9   -2.30    1.20
   4   0  -9    1.00    1.10
   4   0  -9    0.90    1.10
  -4   0   9    0.30    0.80
   4   0  -9   -0.30    1.10
   3   0  -9   11.60    1.60
  -3   0   9   10.80    0.70
  -3   0   9   13.40    1.40
   3   0  -9   11.40    1.50
   3   0  -9   10.70    1.50
   2   0  -9   52.19    3.00
   2   0  -9   52.79    3.10
  -2   0   9   55.09    2.60
   2   0  -9   50.89    2.70
  -2   0   9   51.69    1.60
  -1   0   9   22.10    1.10
  -1   0   9   21.00    1.50
   1   0  -9   23.00    2.00
   1   0  -9   17.40    1.90
   1   0  -9   21.00    1.90
  -1   0   9   21.80    1.40
   0   0  -9   36.30    2.40
   0   0   9   44.40    2.10
   0   0   9   39.60    1.50
   0   0  -9   40.80    2.60
   0   0   9   42.50    2.10
   0   0  -9   42.10    2.70
  -1   0  -9   15.00    1.70
  -1   0  -9   17.40    1.70
   1   0   9   14.50    1.30
   1   0   9   12.70    0.90
   2   0   9    5.60    0.70
  -2   0  -9    4.10    1.30
   2   0   9    5.20    1.00
  -2   0  -9    6.60    1.40
   3   0   9   12.90    1.40
  -3   0  -9   11.90    1.60
  -3   0  -9   11.50    1.70
   3   0   9   12.60    0.90
   4   0   9   -0.30    0.70
   4   0   9    1.80    0.70
   4   0   9    0.90    0.90
  -4   0  -9    1.00    1.30
  -4   0  -9    0.50    1.20
  -5   0  -9    4.00    1.60
   5   0   9    4.30    0.80
   5   0   9    4.50    1.20
   5   0   9    4.00    0.80
  -5   0  -9    3.60    1.50
  -6   0  -9    8.40    2.20
   6   0   9    9.50    1.00
  -6   0  -9    9.70    1.30
   6   0   9    8.80    1.60
  -7   0  -9    2.30    1.20
   7   0   9    4.00    1.50
  -7   0  -9    3.60    1.90
   7   0   9    2.50    0.90
   8   0   9    2.20    1.30
   8   0   9   -0.50    0.90
  -8   0  -9    2.30    1.70
  -8   0  -9   -1.50    1.10
   9   0   9    4.40    1.30
  -9   0  -9    2.50    1.90
   9   0   9    2.50    0.90
  -9   0  -9    5.60    1.10
  10   0   9    2.70    1.10
  10   0   9    3.40    0.90
 -10   0  -9    3.20    0.80
 -10   0  -9    3.60    1.60
 -11   0  -9    2.10    0.60
  13  -1  -9   38.80    1.60
  13  -1  -9   38.10    1.30
 -13  -1   9   43.60    1.90
 -13   1   9   45.50    1.80
  12  -1  -9    2.40    0.80
 -12  -1   9    2.90    1.10
  12  -1  -9    0.30    1.00
  12  -1  -9    4.90    0.70
 -12   1   9    5.00    1.10
 -12   1   9    3.60    0.60
  12   1  -9    4.70    1.30
  11  -1  -9   69.19    3.20
  11  -1  -9   60.19    3.10
  11  -1  -9   61.49    2.10
 -11  -1   9   65.59    3.00
  11  -1  -9   64.29    2.50
  11  -1  -9   61.89    2.20
  11  -1  -9   59.09    3.20
  11   1  -9   59.39    3.20
  11   1  -9   65.29    2.50
  10  -1  -9   26.10    1.40
 -10  -1   9   29.00    1.30
  10  -1  -9   29.10    2.30
  10  -1  -9   28.70    2.40
  10  -1  -9   29.10    1.50
 -10  -1   9   27.90    2.10
  10  -1  -9   29.00    1.80
  10  -1  -9   28.00    2.30
  10   1  -9   27.50    2.50
  10   1  -9   32.60    1.90
   9  -1  -9   49.20    3.00
  -9  -1   9   52.39    1.80
   9  -1  -9   48.30    3.10
   9  -1  -9   48.80    2.00
   9  -1  -9   57.79    3.40
   9  -1  -9   53.49    2.50
   9  -1  -9   49.20    1.90
   9   1  -9   52.69    3.20
  -9   1   9   49.99    1.80
   9   1  -9   50.59    2.40
   8  -1  -9   10.10    1.00
   8  -1  -9    9.20    1.80
   8  -1  -9    9.00    1.40
   8  -1  -9    8.70    1.60
   8  -1  -9   10.80    1.20
  -8  -1   9   10.60    0.90
   8  -1  -9   12.30    2.00
   8   1  -9    9.40    1.50
  -8   1   9    9.00    0.80
   8   1  -9   10.60    2.00
   8   1  -9    9.30    2.00
   7  -1  -9   11.70    2.10
   7  -1  -9   14.60    1.80
   7  -1  -9   14.60    1.60
   7  -1  -9   15.10    2.00
   7  -1  -9   13.00    1.10
  -7  -1   9   12.80    0.90
   7   1  -9   12.00    1.80
  -7   1   9   13.40    0.90
  -6  -1   9   19.70    1.90
   6  -1  -9   20.10    2.20
  -6  -1   9   19.80    1.10
   6  -1  -9   19.80    2.10
   6  -1  -9   21.30    1.30
  -6   1   9   22.50    1.10
   6   1  -9   23.30    2.10
  -6   1   9   19.00    1.80
   6   1  -9   20.80    2.50
   5  -1  -9   33.00    1.40
  -5  -1   9   29.20    2.10
   5  -1  -9   36.30    2.40
  -5  -1   9   32.10    1.30
   5  -1  -9   35.50    1.50
   5  -1  -9   30.40    2.60
   5   1  -9   37.00    2.50
   5   1  -9   34.90    2.90
  -5   1   9   32.50    2.20
  -4  -1   9   17.30    0.90
   4  -1  -9   16.90    1.00
   4  -1  -9   15.00    1.90
   4  -1  -9   16.70    1.80
  -4  -1   9   18.10    1.60
   4  -1  -9   16.60    1.10
   4   1  -9   18.10    2.20
  -4   1   9   17.90    1.60
   4   1  -9   23.10    2.00
   3  -1  -9    3.50    0.80
   3  -1  -9    3.50    1.20
   3  -1  -9    3.10    0.80
  -3  -1   9    4.50    0.60
   3  -1  -9    4.70    1.30
  -3  -1   9    4.60    1.10
   3   1  -9    4.90    1.60
   3   1  -9    5.20    1.30
   3   1  -9    1.60    1.20
  -3   1   9    3.30    1.00
   2  -1  -9  600.04   14.20
  -2  -1   9  656.53   17.50
  -2  -1   9  602.34   14.90
   2  -1  -9  636.74   20.30
  -2  -1   9  615.94   14.10
   2  -1  -9  606.34   14.20
   2  -1  -9  630.34   17.00
   2   1  -9  612.84   16.80
   2   1  -9  627.14   15.80
  -2   1   9  611.64   14.90
   2   1  -9  630.84   19.10
  -2   1   9  645.64   17.60
   1  -1  -9  160.18    6.40
  -1  -1   9  144.79    4.00
  -1  -1   9  160.58    5.20
  -1  -1   9  158.48    5.00
   1  -1  -9  146.59    5.30
   1  -1  -9  135.59    3.80
  -1   1   9  151.28    4.10
   1   1  -9  144.99    5.30
   1   1  -9  152.28    5.20
   1   1  -9  142.59    6.10
  -1   1   9  151.28    5.30
   0  -1   9   29.50    1.70
   0  -1  -9   31.00    2.50
   0  -1   9   30.80    1.30
   0  -1  -9   31.60    2.40
   0  -1   9   33.60    1.90
   0  -1   9   33.90    2.10
   0   1   9   34.10    1.80
   0   1  -9   29.70    2.30
   0   1  -9   31.90    2.50
   0   1   9   31.90    1.40
  -1  -1  -9  127.39    5.70
  -1  -1  -9  125.49    3.50
  -1  -1  -9  128.79    4.90
   1  -1   9  134.79    4.10
   1  -1   9  138.69    4.70
   1  -1   9  128.59    3.60
   1   1   9  123.49    3.60
   1   1   9  130.49    4.60
  -1   1  -9  131.79    5.30
  -1   1  -9  128.29    4.80
   1   1   9  133.19    4.70
   2  -1   9    2.60    0.70
  -2  -1  -9    2.30    1.50
  -2  -1  -9    1.60    1.20
   2  -1   9    2.50    1.10
   2  -1   9    2.00    0.90
   2  -1   9    3.30    0.70
  -2   1  -9    3.00    1.20
   2   1   9    2.90    1.00
   2   1   9    2.40    0.70
  -2   1  -9    3.00    1.30
  -3  -1  -9  257.07   10.50
   3  -1   9  281.57    6.90
   3  -1   9  294.37    7.60
   3  -1   9  283.97    8.80
  -3  -1  -9  289.07    8.80
   3  -1   9  287.07    7.20
  -3   1  -9  290.87    8.70
   3   1   9  277.77    7.20
  -3   1  -9  250.27    9.10
   3   1   9  280.17    8.80
   4  -1   9    3.40    1.00
  -4  -1  -9    0.80    1.40
   4  -1   9    3.30    0.80
   4  -1   9    0.70    1.10
   4  -1   9    3.00    0.70
  -4  -1  -9    6.50    1.60
   4   1   9    3.90    0.80
  -4   1  -9    2.10    1.20
   4   1   9    1.90    1.10
  -4   1  -9    4.60    1.40
   5  -1   9   30.70    2.30
  -5  -1  -9   32.10    2.50
   5  -1   9   33.50    1.50
   5  -1   9   28.50    1.90
  -5  -1  -9   21.90    2.70
   5  -1   9   31.40    1.50
  -5   1  -9   28.80    2.40
   5   1   9   31.00    1.40
   5   1   9   31.10    1.50
   5   1   9   27.90    2.30
  -6  -1  -9    7.20    1.80
   6  -1   9    5.30    1.00
   6  -1   9    4.50    1.40
   6  -1   9    6.80    1.60
  -6  -1  -9    6.30    1.10
   6  -1   9    5.80    1.50
  -6   1  -9    4.60    1.80
   6   1   9    6.00    0.90
   6   1   9    0.90    1.40
   7  -1   9    1.40    0.90
   7  -1   9   -1.30    1.30
   7  -1   9    1.90    1.20
  -7  -1  -9    0.10    0.90
   7  -1   9    1.60    1.30
   7   1   9    1.30    0.90
   7   1   9   -0.10    1.30
  -7   1  -9    1.40    1.20
  -7   1  -9   -1.40    1.60
   8  -1   9  636.64   15.50
  -8  -1  -9  613.34   14.90
   8  -1   9  609.44   14.70
   8  -1   9  626.54   16.70
   8  -1   9  621.34   14.90
   8   1   9  613.94   16.70
  -8   1  -9  626.24   14.90
  -8   1  -9  625.34   17.50
   8   1   9  622.74   14.70
  -9  -1  -9   20.00    1.30
   9  -1   9   19.30    1.70
   9  -1   9   18.20    1.30
   9  -1   9   18.00    1.40
   9  -1   9   17.90    1.40
  -9   1  -9   17.30    1.30
   9   1   9   20.80    1.70
  -9   1  -9   17.80    2.20
   9   1   9   19.60    1.30
  10  -1   9   16.50    1.30
 -10  -1  -9   17.50    1.00
  10  -1   9   15.30    1.10
  10  -1   9   13.50    1.10
  10  -1   9   12.80    1.00
 -10   1  -9   13.70    1.00
  10   1   9   13.20    1.10
  10   1   9   13.40    1.30
 -10   1  -9   11.10    2.00
  11  -1   9    1.50    0.70
 -11  -1  -9    1.80    0.60
 -11   1  -9    4.20    0.60
  12  -2  -9   14.40    1.10
  12  -2  -9   14.30    0.80
 -12  -2   9   14.90    1.20
  12   2  -9   13.70    1.10
  11  -2  -9   10.90    0.80
  11  -2  -9   11.10    1.10
  11  -2  -9    9.40    0.80
  11  -2  -9    9.90    1.40
 -11  -2   9   10.70    1.30
  11  -2  -9    8.80    1.70
  11   2  -9    8.30    1.50
  11   2  -9    9.40    1.30
  10  -2  -9   30.40    2.40
  10  -2  -9   31.80    1.80
  10  -2  -9   28.90    1.40
  10  -2  -9   31.20    1.50
  10  -2  -9   31.50    2.30
 -10  -2   9   30.50    1.30
 -10  -2   9   31.40    2.10
  10   2  -9   31.40    1.90
  10   2  -9   32.40    2.50
  -9  -2   9   13.80    1.60
   9  -2  -9   10.00    1.90
   9  -2  -9   13.80    1.10
   9  -2  -9   13.60    1.20
   9  -2  -9   16.20    1.90
   9  -2  -9   12.90    1.40
  -9  -2   9   13.10    0.90
   9   2  -9   10.90    1.70
   9   2  -9   15.60    2.00
  -8  -2   9    7.60    0.80
   8  -2  -9   10.80    1.50
   8  -2  -9    7.00    1.00
  -8  -2   9    7.60    1.50
   8  -2  -9    9.00    1.80
   8  -2  -9    8.30    1.00
   8  -2  -9   10.40    1.90
   8   2  -9    6.80    1.90
   8   2  -9    8.20    1.90
  -8   2   9    7.10    0.80
   7  -2  -9   32.30    2.00
   7  -2  -9   35.50    2.60
   7  -2  -9   28.70    2.60
   7  -2  -9   35.70    1.60
  -7  -2   9   33.80    2.40
   7  -2  -9   32.50    1.60
  -7  -2   9   33.50    1.40
   7   2  -9   33.80    2.60
   7   2  -9   32.60    2.70
  -6  -2   9    7.10    0.80
   6  -2  -9    7.70    2.10
   6  -2  -9    7.00    0.90
   6  -2  -9    7.70    1.00
   6  -2  -9    5.90    1.70
   6  -2  -9    6.10    1.00
   6   2  -9    4.70    1.60
   5  -2  -9   16.30    2.00
  -5  -2   9   17.10    1.00
   5  -2  -9   19.30    1.20
   5  -2  -9   17.50    2.20
   5  -2  -9   20.60    1.20
  -5  -2   9   17.20    1.80
   5   2  -9   13.50    1.90
   5   2  -9   13.00    2.20
  -5   2   9   18.20    1.90
  -4  -2   9  168.98    4.30
   4  -2  -9  166.18    5.90
   4  -2  -9  167.28    4.40
   4  -2  -9  159.98    7.10
  -4  -2   9  166.38    6.10
   4   2  -9  166.48    7.30
  -4   2   9  157.68    6.10
   4   2  -9  174.98    6.00
   3  -2  -9    5.20    0.80
  -3  -2   9    4.00    0.80
   3  -2  -9    6.90    1.60
  -3  -2   9    6.10    0.70
   3  -2  -9    4.60    1.40
  -3  -2   9    5.20    1.20
   3  -2  -9    5.30    0.80
   3   2  -9    2.60    1.50
  -3   2   9    4.50    1.10
   3   2  -9    2.90    1.60
  -2  -2   9    9.40    0.90
   2  -2  -9   10.00    1.00
  -2  -2   9   10.40    0.80
   2  -2  -9   10.40    1.60
  -2  -2   9   10.70    1.30
   2  -2  -9    9.90    0.90
   2  -2  -9    8.30    1.60
   2   2  -9   10.40    2.00
  -2   2   9   10.40    0.90
  -2   2   9   10.50    1.40
   2   2  -9   10.60    1.70
   1  -2  -9  206.08    5.20
  -1  -2   9  213.08    6.90
  -1  -2   9  212.18    6.70
   1  -2  -9  200.08    5.20
  -1  -2   9  207.48    5.40
   1  -2  -9  203.58    6.90
   1  -2  -9  206.48    8.30
   1   2  -9  189.68    8.00
  -1   2   9  201.38    5.50
   1   2  -9  214.28    6.80
  -1   2   9  208.68    7.00
   0  -2   9   64.89    2.70
   0  -2   9   64.29    2.20
   0  -2  -9   64.19    3.80
   0  -2  -9   64.19    2.10
   0  -2  -9   64.79    2.10
   0  -2   9   63.89    3.00
   0  -2   9   67.39    2.20
   0  -2  -9   65.09    3.30
   0   2   9   64.39    2.20
   0   2   9   65.89    3.10
   0   2   9   67.39    3.00
   0   2  -9   64.89    3.90
   1  -2   9   52.89    1.80
  -1  -2  -9   54.49    3.60
   1  -2   9   53.49    2.80
   1  -2   9   55.69    2.00
   1  -2   9   56.69    2.50
  -1  -2  -9   53.39    1.90
  -1  -2  -9   57.09    3.00
  -1  -2  -9   55.49    1.90
   1   2   9   40.90    2.50
  -1   2  -9   52.29    3.20
  -1   2  -9   56.79    3.50
   1   2   9   54.59    2.00
   1   2   9   58.09    2.90
   2  -2   9   19.70    1.60
  -2  -2  -9   19.60    2.10
  -2  -2  -9   19.50    2.20
   2  -2   9   21.40    1.20
  -2  -2  -9   23.40    1.20
   2  -2   9   22.90    1.80
   2  -2   9   20.70    1.20
  -2   2  -9   19.70    2.10
   2   2   9   21.00    1.90
   2   2   9   20.90    1.20
  -2   2  -9   21.20    2.20
  -3  -2  -9   38.70    3.20
   3  -2   9   43.40    2.30
   3  -2   9   41.70    1.70
  -3  -2  -9   43.00    1.70
   3  -2   9   43.70    2.60
   3  -2   9   45.00    1.80
  -3   2  -9   42.90    2.80
   3   2   9   44.90    1.80
   3   2   9   41.00    2.60
  -3   2  -9   39.20    2.90
  -4  -2  -9   98.19    3.00
   4  -2   9   98.19    3.10
  -4  -2  -9  101.39    5.80
   4  -2   9   99.69    3.60
   4  -2   9  100.29    3.00
  -4   2  -9   86.39    4.60
   4   2   9   90.29    4.40
   4   2   9  100.49    3.10
  -4   2  -9   97.69    4.30
   5  -2   9  143.69    4.30
   5  -2   9  141.89    4.40
   5  -2   9  149.69    4.10
  -5  -2  -9  148.39    4.10
  -5  -2  -9  144.39    4.20
   5  -2   9  142.29    4.80
   5  -2   9  141.89    5.00
   5  -2   9  146.79    4.20
   5   2   9  144.79    4.20
   5   2   9  154.08    4.30
   5   2   9  146.59    5.10
  -5   2  -9  149.49    5.70
   6  -2   9    7.90    1.60
  -6  -2  -9    5.80    1.00
   6  -2   9    5.80    1.30
   6  -2   9    6.80    1.30
  -6  -2  -9    5.90    1.20
   6  -2   9    7.20    1.10
   6  -2   9    5.30    1.50
  -6   2  -9    4.90    2.00
   6   2   9    6.70    1.00
   6   2   9    6.50    1.10
   6   2   9    7.10    1.60
  -7  -2  -9    5.10    1.00
   7  -2   9    6.20    1.00
  -7  -2  -9    6.70    1.20
   7  -2   9    7.30    1.60
   7  -2   9    6.70    1.30
   7  -2   9    5.40    1.20
   7  -2   9    9.10    1.50
   7   2   9    7.40    1.00
  -7   2  -9    5.10    1.90
   7   2   9    6.70    1.50
   8  -2   9   47.30    2.10
   8  -2   9   42.10    1.90
   8  -2   9   46.10    2.00
   8  -2   9   42.70    2.30
  -8  -2  -9   45.70    1.90
   8  -2   9   42.50    2.50
  -8  -2  -9   48.40    1.80
  -8   2  -9   44.00    3.00
   8   2   9   45.30    1.90
   8   2   9   46.00    2.40
   9  -2   9   13.20    1.10
   9  -2   9   11.00    1.50
   9  -2   9   12.50    1.10
  -9  -2  -9   12.80    1.00
   9  -2   9   12.50    1.10
  -9  -2  -9   12.50    1.00
   9  -2   9   10.00    1.30
   9   2   9    9.60    1.00
   9   2   9   15.70    1.50
  -9   2  -9   14.30    2.00
  10  -2   9   11.90    0.90
 -10  -2  -9   10.70    0.90
  10  -2   9   12.60    1.00
  10   2   9   11.30    1.20
 -11  -3   9   -0.20    0.90
  11  -3  -9    0.10    0.50
  11  -3  -9    1.10    0.90
  11  -3  -9    1.10    0.70
  11   3  -9    0.40    0.80
 -10  -3   9    1.40    0.60
  10  -3  -9   -0.10    1.10
  10  -3  -9    1.40    0.60
  10  -3  -9    1.70    0.70
 -10  -3   9    3.90    1.20
  10  -3  -9    1.60    0.90
  10  -3  -9    1.00    1.30
  10   3  -9    2.00    1.10
  10   3  -9    2.40    1.30
   9  -3  -9   16.10    1.10
   9  -3  -9   15.30    1.40
   9  -3  -9   16.30    1.90
   9  -3  -9   13.50    1.00
  -9  -3   9   16.60    1.00
   9  -3  -9   16.20    1.80
  -9  -3   9   15.20    1.60
   9   3  -9   14.10    1.90
   9   3  -9   16.60    1.70
   8  -3  -9   50.19    3.20
  -8  -3   9   56.09    2.80
   8  -3  -9   51.39    1.90
   8  -3  -9   49.80    2.80
  -8  -3   9   51.99    1.80
   8  -3  -9   50.99    2.30
   8  -3  -9   49.80    2.00
   8   3  -9   51.39    2.70
  -8   3   9   49.30    1.80
   8   3  -9   52.99    3.30
   7  -3  -9   35.50    1.60
   7  -3  -9   36.30    1.70
  -7  -3   9   35.90    2.40
   7  -3  -9   39.20    2.80
   7  -3  -9   33.20    1.60
  -7  -3   9   36.20    1.50
   7  -3  -9   35.70    2.50
   7   3  -9   30.50    2.50
   7   3  -9   28.90    2.70
   6  -3  -9    7.90    2.00
   6  -3  -9   11.50    1.00
   6  -3  -9   10.90    1.00
  -6  -3   9   10.90    0.90
  -6  -3   9    8.00    1.50
   6  -3  -9   10.00    1.80
   6  -3  -9    9.80    1.00
   6   3  -9   12.00    2.20
   6   3  -9   10.60    2.20
  -5  -3   9  145.09    4.80
  -5  -3   9  149.39    4.40
  -5  -3   9  145.09    3.90
   5  -3  -9  141.49    4.90
   5  -3  -9  154.68    5.70
   5  -3  -9  149.39    4.10
   5  -3  -9  140.29    4.10
   5  -3  -9  137.39    5.70
   5  -3  -9  144.69    4.10
   5   3  -9  148.89    5.80
   4  -3  -9   45.80    2.90
   4  -3  -9   46.70    1.90
  -4  -3   9   44.50    2.20
   4  -3  -9   43.70    1.90
   4  -3  -9   46.40    1.80
   4  -3  -9   44.50    3.10
  -4  -3   9   45.50    1.70
  -4  -3   9   46.10    2.50
   4  -3  -9   46.70    2.70
   4   3  -9   42.00    3.20
  -3  -3   9   23.10    1.30
   3  -3  -9   20.70    1.30
   3  -3  -9   26.40    1.30
  -3  -3   9   23.90    1.20
   3  -3  -9   22.40    2.10
  -3  -3   9   20.40    2.00
   3   3  -9   19.10    2.60
  -3   3   9   24.50    1.50
  -2  -3   9   20.00    1.10
   2  -3  -9   21.70    1.30
   2  -3  -9   20.30    2.40
  -2  -3   9   22.10    2.00
  -2  -3   9   21.60    1.20
  -2  -3   9   22.00    1.30
   2  -3  -9   22.70    1.30
  -2   3   9   19.60    2.00
  -2   3   9   20.70    1.30
   2   3  -9   19.90    2.40
   2   3  -9   19.30    2.80
  -1  -3   9   13.40    1.60
   1  -3  -9   13.80    1.10
   1  -3  -9    9.90    2.00
   1  -3  -9   14.30    1.10
  -1  -3   9   13.90    1.10
  -1  -3   9   13.90    1.10
  -1   3   9   13.90    1.70
  -1   3   9   13.20    1.20
   1   3  -9   20.60    2.60
   1   3  -9   12.60    2.30
   0  -3   9   22.10    1.30
   0  -3   9   17.40    1.80
   0  -3  -9   22.20    1.30
   0  -3  -9   19.30    2.50
   0  -3   9   21.10    1.70
   0  -3   9   23.10    1.30
   0  -3  -9   22.40    1.30
   0   3   9   23.10    1.40
   0   3  -9   19.00    2.30
   0   3  -9   17.00    2.50
   0   3   9   24.50    2.10
   1  -3   9   46.10    2.40
  -1  -3  -9   39.60    3.30
   1  -3   9   44.40    2.70
  -1  -3  -9   43.20    1.80
   1  -3   9   44.90    1.80
   1  -3   9   46.10    1.80
  -1  -3  -9   46.20    1.80
   1   3   9   44.00    2.00
  -1   3  -9   40.50    3.60
   1   3   9   40.00    2.80
   1   3   9   43.50    2.90
  -2  -3  -9   48.80    2.20
  -2  -3  -9   51.69    2.90
   2  -3   9   54.79    2.00
   2  -3   9   55.59    2.10
  -2  -3  -9   56.19    2.10
  -2  -3  -9   55.19    2.00
   2  -3   9   58.39    2.70
   2  -3   9   51.79    2.60
   2  -3   9   52.99    2.20
   2  -3   9   53.19    2.30
   2   3   9   51.49    2.20
   3  -3   9   34.30    1.60
   3  -3   9   34.70    2.20
   3  -3   9   33.90    1.60
   3  -3   9   35.30    1.90
   3  -3   9   35.50    1.90
  -3  -3  -9   34.80    1.60
   3  -3   9   31.90    2.20
  -3  -3  -9   35.00    1.80
   3   3   9   37.70    1.80
   3   3   9   29.70    2.40
   4  -3   9    0.30    0.80
  -4  -3  -9    3.40    0.90
   4  -3   9    2.00    1.30
   4  -3   9    3.60    1.00
   4  -3   9    1.40    1.10
  -4  -3  -9    4.80    1.20
   4  -3   9    4.30    1.50
   4  -3   9    1.10    1.20
   4   3   9    5.30    1.70
   4   3   9    2.40    0.90
  -5  -3  -9   84.39    2.80
  -5  -3  -9   84.89    2.70
   5  -3   9   79.89    2.90
   5  -3   9   81.89    3.00
   5  -3   9   80.59    2.70
   5  -3   9   79.39    3.30
   5  -3   9   80.09    2.70
   5  -3   9   87.09    3.50
   5   3   9   83.59    2.80
  -5   3  -9   85.29    4.20
   5   3   9   82.59    3.60
   6  -3   9   12.30    1.70
  -6  -3  -9   15.70    1.10
   6  -3   9   12.30    1.60
  -6  -3  -9   13.80    1.20
   6  -3   9   14.50    1.30
   6  -3   9   15.50    1.20
   6  -3   9   13.40    1.30
  -6   3  -9   10.50    2.20
   6   3   9   12.90    1.10
   6   3   9   12.30    1.70
   7  -3   9   18.70    1.20
   7  -3   9   19.40    1.40
  -7  -3  -9   20.00    1.20
   7  -3   9   21.20    1.40
   7  -3   9   16.40    1.70
   7  -3   9   20.70    1.60
  -7  -3  -9   18.40    1.30
   7   3   9   20.60    1.30
   7   3   9   19.40    1.70
  -7   3  -9   20.40    2.30
  -8  -3  -9    2.20    0.80
  -8  -3  -9    1.60    0.70
   8  -3   9    0.50    1.10
   8  -3   9    3.20    0.90
   8  -3   9    1.60    0.90
   8  -3   9    2.40    1.10
   8  -3   9    0.50    0.70
   8   3   9    1.00    1.10
   8   3   9    0.10    0.70
  -8   3  -9    1.80    1.70
   9  -3   9   16.80    1.00
  -9  -3  -9   15.80    0.90
   9  -3   9   16.20    1.20
   9  -3   9   16.60    1.00
   9   3   9   17.50    1.30
  10  -4  -9    7.70    0.60
  10  -4  -9    8.60    1.00
 -10  -4   9    8.20    0.90
  10   4  -9    7.30    1.00
  -9  -4   9    1.80    0.50
   9  -4  -9    3.10    1.00
   9  -4  -9    0.80    0.60
   9  -4  -9    0.70    0.60
  -9  -4   9    3.30    1.00
   9   4  -9    3.00    1.10
  -8  -4   9    2.70    0.60
   8  -4  -9    2.70    0.60
  -8  -4   9    4.30    1.30
   8  -4  -9    3.20    1.30
   8  -4  -9    3.00    0.80
   8   4  -9    3.70    1.60
   8   4  -9    2.40    1.30
   7  -4  -9    8.40    0.90
  -7  -4   9    8.40    1.30
   7  -4  -9    5.80    0.80
  -7  -4   9    6.20    0.70
   7  -4  -9    6.10    0.90
   7  -4  -9   10.00    1.60
   7   4  -9    6.10    1.80
   7   4  -9    7.30    1.60
  -6  -4   9    5.30    0.70
   6  -4  -9    6.10    1.00
   6  -4  -9    8.40    1.60
   6  -4  -9    5.60    0.80
  -6  -4   9    5.00    1.30
   6  -4  -9    4.60    0.80
   6   4  -9    3.90    2.00
   6   4  -9    1.80    1.70
  -5  -4   9   10.20    1.20
  -5  -4   9    8.50    0.80
   5  -4  -9   10.20    1.60
   5  -4  -9    9.40    1.00
   5  -4  -9    8.40    1.00
  -5  -4   9   10.20    1.50
   5  -4  -9   10.00    1.00
   5  -4  -9    7.50    1.90
   5   4  -9   10.60    2.40
   4  -4  -9   40.20    1.70
  -4  -4   9   42.20    2.30
  -4  -4   9   39.80    1.70
   4  -4  -9   40.10    1.80
   4  -4  -9   41.20    2.40
  -4  -4   9   41.10    1.60
  -4  -4   9   42.80    1.80
   4  -4  -9   38.30    1.70
   4  -4  -9   39.50    2.70
  -4  -4   9   41.20    2.00
   4   4  -9   41.40    3.30
   3  -4  -9   35.10    1.60
   3  -4  -9   35.00    2.70
   3  -4  -9   35.60    2.40
  -3  -4   9   37.60    1.70
   3  -4  -9   32.30    1.60
  -3  -4   9   36.30    2.20
  -3  -4   9   34.30    1.50
  -3  -4   9   38.80    1.70
   3  -4  -9   34.10    1.70
  -3  -4   9   37.60    1.90
   3   4  -9   35.50    3.20
  -2  -4   9  106.19    3.30
   2  -4  -9  107.69    3.30
   2  -4  -9  110.59    3.20
  -2  -4   9  103.19    3.50
   2  -4  -9  103.49    3.20
  -2  -4   9  109.79    3.10
   2  -4  -9  106.99    4.10
  -2  -4   9  103.19    3.80
  -2  -4   9  107.79    3.30
   2  -4  -9  107.19    4.70
  -2  -4   9  105.09    4.00
   2   4  -9  103.29    5.10
  -2   4   9  108.09    3.50
   1  -4  -9   36.50    1.60
  -1  -4   9   36.00    1.70
  -1  -4   9   39.10    1.70
   1  -4  -9   32.40    2.30
   1  -4  -9   37.20    2.80
   1  -4  -9   35.60    1.70
  -1  -4   9   33.90    2.20
  -1  -4   9   35.60    2.20
  -1  -4   9   39.20    2.00
   1  -4  -9   37.30    1.80
  -1   4   9   37.20    1.80
   1   4  -9   34.80    3.30
   0  -4   9    6.00    1.30
   0  -4  -9    5.70    1.10
   0  -4   9    5.30    1.00
   0  -4   9    6.70    1.50
   0  -4  -9    4.20    0.80
   0  -4   9    4.30    1.40
   0  -4   9    6.70    0.90
   0  -4  -9    6.00    1.00
   0  -4  -9    8.30    1.70
   0  -4  -9    4.60    1.90
   0   4  -9    3.30    2.30
   0   4   9    5.10    1.00
  -1  -4  -9   11.70    1.30
  -1  -4  -9    9.70    1.00
  -1  -4  -9   11.40    1.80
   1  -4   9    9.90    1.50
   1  -4   9   10.10    1.60
   1  -4   9   12.10    1.20
   1  -4   9   12.20    1.10
  -1  -4  -9   10.90    2.20
   1  -4   9    9.70    1.40
  -1  -4  -9    9.50    1.80
  -1  -4  -9    9.40    1.00
   1   4   9   10.80    1.20
  -1   4  -9   13.50    2.40
  -2  -4  -9   25.60    1.30
   2  -4   9   25.90    1.50
   2  -4   9   24.80    1.80
   2  -4   9   26.60    2.00
  -2  -4  -9   24.50    2.50
  -2  -4  -9   24.90    2.10
  -2  -4  -9   27.20    1.50
  -2  -4  -9   24.40    1.40
   2  -4   9   25.50    1.40
  -2  -4  -9   25.10    2.10
   2  -4   9   26.00    1.70
   2  -4   9   23.80    1.60
   2   4   9   25.80    1.60
  -3  -4  -9   20.00    2.00
   3  -4   9   18.70    1.40
   3  -4   9   22.80    1.50
   3  -4   9   22.00    1.90
  -3  -4  -9   20.10    1.40
  -3  -4  -9   18.90    1.30
   3  -4   9   19.70    1.70
  -3  -4  -9   20.60    2.40
   3  -4   9   19.70    1.40
   3  -4   9   21.40    1.30
   3   4   9   19.00    1.40
   3   4   9   19.30    1.90
   4  -4   9    5.00    1.40
  -4  -4  -9    0.40    1.80
   4  -4   9    3.00    1.10
   4  -4   9    1.90    1.00
  -4  -4  -9    4.40    0.90
  -4  -4  -9    3.70    1.00
   4  -4   9    2.60    0.80
   4  -4   9    4.50    1.20
   4  -4   9    4.20    1.00
   4   4   9    5.90    1.00
   4   4   9    5.80    1.50
   5  -4   9   19.00    1.80
   5  -4   9   18.90    1.60
   5  -4   9   21.00    1.40
   5  -4   9   19.20    1.40
   5  -4   9   20.00    1.30
  -5  -4  -9   18.80    1.20
   5  -4   9   21.00    1.30
  -5  -4  -9   21.00    1.30
  -5  -4  -9   19.70    2.20
   5   4   9   19.00    1.20
   5   4   9   16.60    1.90
   6  -4   9   19.50    1.30
  -6  -4  -9   17.60    1.20
  -6  -4  -9   19.20    1.20
   6  -4   9   21.20    1.80
   6  -4   9   18.40    1.30
   6  -4   9   17.90    1.20
   6  -4   9   19.80    1.50
   6   4   9   20.10    1.70
   6   4   9   15.80    1.10
   7  -4   9    3.00    0.80
   7  -4   9    2.90    1.00
   7  -4   9    1.50    0.90
   7  -4   9    3.50    0.80
  -7  -4  -9    3.50    0.70
   7  -4   9    5.70    1.40
   7   4   9    4.40    1.10
   8  -4   9    4.70    0.90
   8  -4   9    4.40    0.70
   8  -4   9    5.50    0.70
   8   4   9    4.10    0.90
   8  -5  -9    8.10    0.60
   8  -5  -9    9.70    1.00
   8   5  -9    7.60    1.10
   7  -5  -9    1.80    0.60
   7  -5  -9    4.10    1.10
   7   5  -9    1.60    1.10
   6  -5  -9    2.70    1.20
   6  -5  -9    1.30    0.80
   6  -5  -9    2.20    0.70
  -6  -5   9    1.70    0.50
   6  -5  -9    2.40    0.60
  -6  -5   9    2.60    1.00
   6   5  -9    1.10    1.30
   5  -5  -9   18.80    1.80
  -5  -5   9   18.00    1.40
   5  -5  -9   20.10    1.10
   5  -5  -9   18.70    1.10
  -5  -5   9   18.00    1.00
   5  -5  -9   20.00    1.60
   5  -5  -9   18.20    1.10
   4  -5  -9   10.50    0.90
   4  -5  -9   10.70    1.40
   4  -5  -9   10.30    1.00
  -4  -5   9   11.10    1.10
   4  -5  -9   10.60    1.60
   4  -5  -9   11.00    0.90
  -4  -5   9   10.30    1.30
  -4  -5   9   11.10    0.80
   4   5  -9    8.80    1.50
   4   5  -9    8.20    2.00
  -3  -5   9   22.40    1.20
  -3  -5   9   25.00    1.70
  -3  -5   9   21.00    1.10
  -3  -5   9   22.70    1.40
   3  -5  -9   21.90    1.20
   3  -5  -9   23.30    1.80
  -3  -5   9   24.70    1.40
   3  -5  -9   22.00    2.10
   3   5  -9   22.00    2.30
  -2  -5   9   20.50    1.30
   2  -5  -9   22.10    1.80
  -2  -5   9   22.40    1.40
   2  -5  -9   23.40    2.10
  -2  -5   9   19.90    1.60
   2  -5  -9   20.20    1.20
  -2  -5   9   23.10    1.60
  -2  -5   9   21.50    1.20
   2  -5  -9   22.90    1.20
  -2   5   9   22.50    1.40
   2   5  -9   20.50    2.50
  -1  -5   9   17.60    1.20
  -1  -5   9   18.70    1.50
  -1  -5   9   18.00    1.40
  -1  -5   9   19.60    1.20
   1  -5  -9   21.60    1.70
   1  -5  -9   17.70    1.10
  -1  -5   9   16.40    1.50
   1  -5  -9   16.80    1.90
   1  -5  -9   18.40    1.20
  -1   5   9   18.10    1.30
   1   5  -9   15.90    2.40
   0  -5  -9   13.10    1.10
   0  -5   9   11.60    1.20
   0  -5   9   13.10    1.00
   0  -5  -9   11.50    1.50
   0  -5   9   11.40    1.00
   0  -5   9   13.30    1.40
   0  -5   9   15.70    1.40
   0  -5  -9   12.30    1.00
   0  -5  -9   13.10    1.90
   0   5  -9   11.70    2.40
   0   5   9   12.00    1.20
   1  -5   9   33.40    1.50
   1  -5   9   31.80    1.80
  -1  -5  -9   32.30    2.00
  -1  -5  -9   35.70    2.10
  -1  -5  -9   31.60    2.40
  -1  -5  -9   33.70    1.40
   1  -5   9   36.70    1.90
  -1  -5  -9   36.00    1.50
   1  -5   9   30.20    1.50
   1  -5   9   32.90    1.70
   1   5   9   31.70    1.70
  -1   5  -9   30.60    2.80
   2  -5   9    0.80    1.10
   2  -5   9    0.60    0.90
  -2  -5  -9    1.60    0.70
  -2  -5  -9    0.50    1.50
  -2  -5  -9    1.70    0.70
   2  -5   9    1.60    0.70
   2  -5   9    0.20    0.80
  -2  -5  -9    2.90    1.20
   2   5   9    1.50    0.80
   2   5   9    1.10    1.30
  -2   5  -9   -1.00    1.90
   3  -5   9    3.00    0.70
   3  -5   9    2.20    0.80
  -3  -5  -9    0.40    0.70
   3  -5   9    1.20    1.00
   3  -5   9    3.30    1.00
  -3  -5  -9    1.20    1.40
  -3  -5  -9    2.50    1.20
  -3   5  -9    2.00    1.80
   3   5   9    3.60    1.40
   3   5   9    0.50    0.80
  -4  -5  -9   15.10    1.70
   4  -5   9   15.90    1.10
  -4  -5  -9   16.30    1.00
   4  -5   9   17.80    1.20
   4  -5   9   17.50    1.30
   4  -5   9   17.60    1.20
   4   5   9   17.50    1.10
   4   5   9   16.70    1.60
  -4   5  -9   17.60    2.20
  -5  -5  -9   60.39    2.70
   5  -5   9   61.59    2.10
   5  -5   9   61.09    2.30
   5   5   9   62.09    2.50
   6  -5   9   14.80    1.00
  -6  -5  -9   16.50    1.40
   6  -5   9   16.80    1.10
   6   5   9   16.80    1.30
   4  -6  -9   18.30    1.30
   3  -6  -9    6.60    0.90
   3  -6  -9    7.10    1.10
  -3  -6   9    8.00    0.80
   3   6  -9    5.60    1.10
  -2  -6   9    1.60    0.80
  -2  -6   9    0.20    0.80
   2  -6  -9    1.10    0.80
   2  -6  -9    2.40    1.00
  -2  -6   9    0.40    0.50
  -1  -6   9    7.70    0.80
  -1  -6   9    6.80    0.90
   1  -6  -9    4.80    1.10
  -1  -6   9    6.00    0.80
   1  -6  -9    6.50    1.00
   0  -6   9    7.10    0.90
   0  -6  -9    5.60    0.90
   0  -6   9    6.80    0.90
   0  -6   9    6.40    0.70
   0  -6  -9    7.20    1.20
   1  -6   9   12.00    0.90
   1  -6   9   14.00    0.90
  -1  -6  -9   11.40    1.00
   1  -6   9   10.70    0.90
  -1  -6  -9   12.20    1.20
   2  -6   9    0.60    0.60
  -2  -6  -9    1.70    0.70
  -2  -6  -9    0.70    0.80
   2  -6   9    0.90    0.60
   2   6   9   -1.90    0.90
  12   0 -10   14.20    1.10
 -12   0  10   16.40    1.30
  11   0 -10    7.30    1.10
 -11   0  10    7.10    0.70
  11   0 -10    0.60    1.30
  11   0 -10    4.00    1.50
 -10   0  10    4.10    0.70
  10   0 -10    2.30    1.50
  10   0 -10    6.80    1.80
  10   0 -10   -1.40    1.00
 -10   0  10    2.40    0.60
   9   0 -10    6.40    1.40
   9   0 -10    2.20    1.70
   9   0 -10    6.20    0.90
  -9   0  10    5.60    0.70
   9   0 -10    6.30    1.70
   8   0 -10  150.38    4.20
  -8   0  10  155.98    4.10
   8   0 -10  138.59    5.80
   8   0 -10  151.78    4.80
   8   0 -10  156.98    5.90
   8   0 -10  154.88    5.60
   7   0 -10   18.00    2.10
   7   0 -10   15.30    2.40
   7   0 -10   17.20    2.00
   7   0 -10   17.60    1.20
  -7   0  10   18.30    1.00
   7   0 -10   17.00    1.70
   6   0 -10   80.29    3.70
  -6   0  10   78.29    3.80
   6   0 -10   78.39    4.50
  -6   0  10   81.59    2.40
   6   0 -10   76.19    3.70
   5   0 -10   55.09    3.00
   5   0 -10   54.39    3.00
   5   0 -10   57.59    3.60
  -5   0  10   54.49    1.80
  -5   0  10   52.29    2.90
   4   0 -10   52.39    2.80
   4   0 -10   52.29    3.00
  -4   0  10   49.70    1.70
   4   0 -10   43.20    3.10
   4   0 -10   46.60    3.10
  -4   0  10   52.49    2.80
   3   0 -10  438.16   12.40
  -3   0  10  429.16    9.90
   3   0 -10  423.46   13.70
  -3   0  10  423.76   12.60
   3   0 -10  410.86   14.40
   2   0 -10   16.40    1.80
   2   0 -10   16.30    1.90
  -2   0  10   14.90    1.00
  -2   0  10   14.10    1.40
   2   0 -10   15.20    1.90
  -2   0  10   16.90    0.90
   1   0 -10  111.59    4.50
  -1   0  10  108.99    2.90
   1   0 -10  112.69    5.10
  -1   0  10  111.99    3.20
   0   0  10   14.10    1.40
   0   0 -10   11.20    1.70
   0   0 -10   14.00    1.80
   0   0  10   11.90    1.20
   0   0  10   12.50    0.90
  -1   0 -10    2.60    1.30
   1   0  10    1.20    1.00
   1   0  10    2.10    0.60
  -1   0 -10    1.30    1.30
  -2   0 -10  563.94   19.10
   2   0  10  573.04   14.00
   2   0  10  595.54   16.20
  -2   0 -10  563.94   16.00
  -3   0 -10    1.20    1.40
  -3   0 -10    0.60    1.30
   3   0  10    0.00    1.00
   3   0  10    0.20    0.60
   4   0  10   25.50    1.30
   4   0  10   26.00    1.30
  -4   0 -10   20.90    2.50
  -4   0 -10   27.30    2.40
   4   0  10   24.70    2.10
   5   0  10   83.09    2.60
  -5   0 -10   77.09    2.80
   5   0  10   78.99    3.40
   5   0  10   84.19    2.70
  -5   0 -10   82.39    4.10
   6   0  10    4.70    1.40
  -6   0 -10    9.70    1.30
  -6   0 -10    3.20    1.90
   6   0  10    8.40    1.10
   7   0  10  333.97    8.30
  -7   0 -10  341.37    8.50
  -7   0 -10  325.77   10.50
   7   0  10  341.37    9.70
   8   0  10   -1.00    0.80
  -8   0 -10    0.10    1.60
   8   0  10    1.10    1.20
  -8   0 -10    1.30    0.90
   9   0  10    1.40    0.80
  -9   0 -10   -1.00    0.80
  -9   0 -10    0.60    1.60
   9   0  10   -0.70    1.10
  10   0  10   24.20    1.50
  10   0  10   22.10    1.30
 -10   0 -10   26.10    1.20
 -12  -1  10    3.20    1.00
  12  -1 -10    2.70    0.60
  12  -1 -10    2.50    0.70
  12   1 -10    1.60    0.80
 -12   1  10    2.70    1.00
  11  -1 -10   29.00    1.40
  11  -1 -10   26.30    2.20
  11  -1 -10   28.00    2.20
  11  -1 -10   30.60    1.40
 -11  -1  10   34.40    1.90
  11  -1 -10   34.00    2.20
  11  -1 -10   30.80    1.70
 -11   1  10   31.90    1.30
  11   1 -10   29.60    1.70
  11   1 -10   28.00    2.20
  10  -1 -10    7.80    1.20
  10  -1 -10    9.10    1.00
  10  -1 -10    9.90    1.70
  10  -1 -10   10.70    1.00
  10  -1 -10   10.60    1.70
  10  -1 -10    9.50    1.60
 -10  -1  10   13.30    1.60
 -10  -1  10   10.60    0.80
  10   1 -10   10.50    1.90
  10   1 -10   10.70    1.30
   9  -1 -10   31.60    1.50
   9  -1 -10   35.40    1.70
   9  -1 -10   31.90    2.00
   9  -1 -10   32.70    2.60
   9  -1 -10   34.60    2.70
   9  -1 -10   35.70    2.60
  -9  -1  10   34.50    1.40
   9   1 -10   32.40    2.00
  -9   1  10   33.60    1.40
   9   1 -10   32.50    2.60
   8  -1 -10   25.60    1.50
  -8  -1  10   23.50    1.20
   8  -1 -10   22.20    1.30
   8  -1 -10   23.30    2.40
   8  -1 -10   24.00    2.30
   8  -1 -10   23.30    1.80
   8  -1 -10   20.70    2.20
  -8   1  10   23.20    1.20
   8   1 -10   25.60    1.80
   8   1 -10   20.10    2.30
   8   1 -10   20.90    2.40
   7  -1 -10   17.40    1.70
   7  -1 -10   18.70    2.30
   7  -1 -10   16.40    1.40
   7  -1 -10   18.00    2.40
  -7  -1  10   20.10    1.10
   7  -1 -10   20.80    1.20
   7   1 -10   19.20    1.90
   7   1 -10   15.50    2.10
   7   1 -10   20.20    2.30
  -7   1  10   18.60    1.10
   6  -1 -10   11.50    2.00
  -6  -1  10   16.40    1.00
   6  -1 -10   15.20    1.20
  -6  -1  10   15.00    1.90
   6  -1 -10   13.30    2.10
  -6   1  10   16.80    1.00
  -6   1  10   14.10    1.90
   6   1 -10   12.30    2.30
   6   1 -10   18.20    2.10
  -5  -1  10   38.50    2.50
   5  -1 -10   40.80    2.60
   5  -1 -10   37.20    1.60
   5  -1 -10   33.50    2.80
  -5  -1  10   36.90    1.40
   5  -1 -10   37.90    1.60
  -5   1  10   35.90    2.40
   5   1 -10   36.10    3.10
   5   1 -10   41.20    2.70
  -4  -1  10    0.50    1.00
   4  -1 -10    2.20    0.70
  -4  -1  10    1.60    0.60
   4  -1 -10    2.20    1.20
   4  -1 -10    0.40    1.30
   4  -1 -10    0.90    0.80
   4   1 -10    1.60    1.60
   4   1 -10    0.50    1.40
   4   1 -10    1.60    1.40
  -4   1  10    1.80    0.90
   3  -1 -10  199.08    6.80
   3  -1 -10  194.58    5.10
  -3  -1  10  191.78    4.90
  -3  -1  10  199.18    5.20
   3  -1 -10  195.58    8.00
  -3  -1  10  206.48    6.80
   3  -1 -10  195.78    5.10
  -3   1  10  204.48    6.90
   3   1 -10  192.88    7.90
   3   1 -10  195.18    6.60
   3   1 -10  199.28    6.50
   2  -1 -10  241.28    9.50
  -2  -1  10  246.48    6.30
  -2  -1  10  252.57    6.00
   2  -1 -10  236.38    6.10
   2  -1 -10  238.28    7.90
  -2  -1  10  257.47    8.00
   2  -1 -10  242.18    6.10
  -2   1  10  244.28    6.30
   2   1 -10  247.58    7.90
   2   1 -10  254.57    7.70
   2   1 -10  248.88    9.20
  -2   1  10  256.47    8.10
  -1  -1  10   31.30    1.90
   1  -1 -10   27.50    1.50
  -1  -1  10   30.30    1.30
   1  -1 -10   27.00    2.50
   1  -1 -10   27.20    1.30
   1  -1 -10   29.30    2.20
   1   1 -10   30.90    2.50
   1   1 -10   28.60    2.70
  -1   1  10   26.80    1.30
  -1   1  10   28.90    2.00
   1   1 -10   27.50    2.30
   0  -1  10   28.10    1.80
   0  -1 -10   27.40    2.50
   0  -1 -10   25.50    1.30
   0  -1  10   27.40    1.30
   0  -1 -10   29.00    2.40
   0   1 -10   25.00    2.40
   0   1  10   28.10    1.90
   0   1 -10   32.50    2.40
   0   1  10   27.50    1.30
   0   1 -10   27.00    2.40
   0   1  10   29.20    1.80
  -1  -1 -10   12.50    1.80
   1  -1  10    9.00    0.80
  -1  -1 -10    6.10    1.60
   1  -1  10    7.60    1.20
   1  -1  10    5.30    1.20
   1   1  10    9.70    1.20
  -1   1 -10    7.60    1.70
  -1   1 -10    5.70    1.60
   1   1  10    7.70    0.80
  -2  -1 -10   25.40    2.60
   2  -1  10   27.00    1.30
   2  -1  10   26.90    1.80
  -2  -1 -10   28.20    2.40
   2  -1  10   24.90    1.90
  -2   1 -10   27.40    2.40
   2   1  10   25.10    1.90
   2   1  10   27.70    1.30
  -3  -1 -10    6.70    1.80
   3  -1  10    7.00    0.80
   3  -1  10    6.20    0.80
   3  -1  10    6.20    1.30
   3  -1  10    8.50    1.30
  -3  -1 -10    9.70    1.90
  -3   1 -10    7.30    1.60
  -3   1 -10    6.10    1.60
   3   1  10    6.10    1.30
   3   1  10    6.00    0.80
  -4  -1 -10  113.49    6.20
   4  -1  10  133.89    4.50
   4  -1  10  132.19    3.80
   4  -1  10  116.49    5.00
  -4  -1 -10  127.29    5.20
   4  -1  10  132.99    3.60
  -4   1 -10  135.19    5.30
   4   1  10  117.79    5.00
   4   1  10  128.79    3.80
  -5  -1 -10   38.50    1.90
   5  -1  10   40.10    2.30
   5  -1  10   38.60    1.70
   5  -1  10   38.20    2.10
   5  -1  10   39.00    1.70
  -5  -1 -10   41.20    3.00
   5   1  10   38.80    2.40
   5   1  10   40.80    1.80
   5   1  10   39.20    1.70
  -5   1 -10   43.30    3.00
  -6  -1 -10    7.20    2.10
   6  -1  10    8.90    1.10
   6  -1  10    5.50    1.40
  -6  -1 -10    8.30    1.20
   6  -1  10    7.90    1.50
   6   1  10    9.70    1.00
  -6   1 -10    8.40    2.00
   6   1  10    8.20    1.10
   6   1  10    7.60    1.50
  -7  -1 -10   99.29    4.60
   7  -1  10   91.69    3.70
   7  -1  10   97.59    3.30
   7  -1  10   97.99    3.10
  -7  -1 -10   95.99    3.10
  -7   1 -10   97.39    3.10
   7   1  10   99.29    3.10
  -7   1 -10   97.49    4.60
   7   1  10   98.99    3.80
   8  -1  10   33.20    1.80
   8  -1  10   30.60    1.60
  -8  -1 -10   32.20    1.60
   8  -1  10   33.90    2.10
   8   1  10   34.90    1.60
   8   1  10   33.10    2.10
  -8   1 -10   34.70    2.80
  -8   1 -10   35.80    1.70
   9  -1  10    7.70    1.00
   9  -1  10    7.40    1.30
  -9  -1 -10    8.30    1.00
   9  -1  10    8.30    0.90
   9   1  10    6.70    0.90
   9   1  10    8.60    1.20
  -9   1 -10    5.30    0.90
  -9   1 -10    5.10    1.80
 -10  -1 -10    3.80    0.70
  10  -1  10    4.80    0.90
  10   1  10    2.20    1.00
 -10   1 -10    4.40    0.80
  12  -2 -10    2.30    0.70
 -12  -2  10    3.80    0.80
  12  -2 -10    2.10    0.50
  12  -2 -10   -0.30    0.80
  11  -2 -10   11.30    1.50
  11  -2 -10   11.50    0.80
  11  -2 -10   10.50    0.80
 -11  -2  10   11.70    1.20
  11  -2 -10   11.20    1.10
  11  -2 -10   10.70    1.40
  11   2 -10    8.90    1.60
 -10  -2  10    0.20    0.60
  10  -2 -10   -0.90    0.90
  10  -2 -10    0.10    0.60
  10  -2 -10    1.00    1.20
 -10  -2  10   -0.60    1.00
  10  -2 -10    1.10    0.70
  10  -2 -10    0.70    1.30
  10   2 -10    1.00    1.30
   9  -2 -10    5.70    1.20
  -9  -2  10    5.10    0.70
  -9  -2  10    3.90    1.40
   9  -2 -10    4.80    0.80
   9  -2 -10    6.80    1.60
   9  -2 -10    6.00    1.70
   9  -2 -10    5.20    1.00
   9   2 -10    5.10    1.70
  -9   2  10    4.60    0.70
  -8  -2  10   18.30    1.00
  -8  -2  10   20.70    1.80
   8  -2 -10   18.10    2.10
   8  -2 -10   18.80    1.20
   8  -2 -10   21.10    1.40
   8  -2 -10   17.50    2.20
   8  -2 -10   17.20    1.70
   8   2 -10   16.80    2.20
  -8   2  10   17.90    1.10
  -7  -2  10   13.90    1.80
   7  -2 -10   15.00    1.20
   7  -2 -10   12.60    2.00
   7  -2 -10   11.80    1.20
   7  -2 -10   13.20    1.60
   7  -2 -10   14.10    2.20
  -7  -2  10   13.50    0.90
   7   2 -10   13.90    1.80
  -7   2  10   11.00    0.90
   7   2 -10   11.90    2.20
   6  -2 -10   39.70    3.00
  -6  -2  10   40.80    1.60
   6  -2 -10   45.10    3.00
   6  -2 -10   43.90    1.80
   6  -2 -10   43.60    1.90
  -6  -2  10   40.80    2.40
   6  -2 -10   42.70    1.80
   6  -2 -10   41.70    2.30
   6   2 -10   39.00    2.40
   6   2 -10   43.10    3.00
   5  -2 -10   17.90    2.20
  -5  -2  10   19.40    1.10
   5  -2 -10   19.70    1.30
   5  -2 -10   19.70    1.30
   5  -2 -10   19.60    1.40
   5  -2 -10   16.70    2.30
   5   2 -10   19.20    2.20
   4  -2 -10    0.80    1.40
  -4  -2  10    2.70    0.60
  -4  -2  10    1.50    1.10
   4  -2 -10   -0.10    0.70
   4  -2 -10    2.00    0.80
   4  -2 -10    0.60    1.20
   4   2 -10    3.20    1.60
   4   2 -10    2.20    1.90
  -4   2  10   -1.10    1.00
   3  -2 -10    2.10    1.50
   3  -2 -10    3.70    0.90
  -3  -2  10    3.50    0.80
  -3  -2  10    3.00    1.20
   3  -2 -10    4.10    0.80
   3  -2 -10    3.80    1.50
  -3  -2  10    3.70    0.70
   3   2 -10    5.00    2.00
   3   2 -10    1.50    1.60
  -3   2  10    4.20    1.20
   2  -2 -10   25.20    2.20
  -2  -2  10   24.20    1.90
   2  -2 -10   24.10    1.30
   2  -2 -10   18.90    2.30
  -2  -2  10   21.50    1.10
  -2  -2  10   22.30    1.20
   2  -2 -10   22.10    1.30
   2   2 -10   19.70    2.20
  -2   2  10   24.30    2.00
  -2   2  10   21.20    1.20
   2   2 -10   23.10    2.80
   1  -2 -10   33.10    1.50
   1  -2 -10   30.70    1.50
  -1  -2  10   30.40    2.20
   1  -2 -10   27.20    2.70
   1  -2 -10   29.80    2.40
  -1  -2  10   28.90    1.40
   1   2 -10   29.80    3.00
  -1   2  10   31.20    1.50
  -1   2  10   30.30    2.20
   1   2 -10   27.50    2.50
   0  -2 -10  102.19    3.00
   0  -2 -10  103.39    4.50
   0  -2  10  105.49    4.20
   0  -2 -10  105.29    3.00
   0  -2 -10  102.49    5.40
   0  -2  10  104.29    3.10
   0   2  10  101.59    4.30
   0   2 -10  113.79    4.60
   0   2 -10   92.09    5.10
   0   2  10  104.19    3.20
  -1  -2 -10   67.79    2.30
   1  -2  10   72.29    2.30
   1  -2  10   68.79    3.30
  -1  -2 -10   65.19    4.20
   1  -2  10   67.19    2.30
   1  -2  10   72.19    2.90
  -1  -2 -10   73.89    3.60
   1   2  10   66.69    3.30
  -1   2 -10   73.09    4.30
   1   2  10   68.49    2.40
  -1   2 -10   72.59    3.70
   2  -2  10  192.28    5.30
  -2  -2 -10  200.18    6.90
   2  -2  10  179.88    6.60
   2  -2  10  194.58    5.00
  -2  -2 -10  196.68    5.00
  -2  -2 -10  186.78    8.30
   2  -2  10  201.58    5.80
  -2   2 -10  187.18    7.70
  -2   2 -10  193.38    6.90
   2   2  10  192.28    5.30
  -3  -2 -10   19.20    1.20
   3  -2  10   17.40    1.20
  -3  -2 -10   19.90    1.40
   3  -2  10   20.20    2.10
   3  -2  10   18.40    1.80
  -3  -2 -10   16.90    2.20
   3  -2  10   17.70    1.20
   3  -2  10   19.20    1.50
  -3   2 -10   19.00    2.60
  -3   2 -10   17.30    2.10
   3   2  10   18.00    1.20
   4  -2  10   55.89    2.00
  -4  -2 -10   54.49    2.20
   4  -2  10   53.99    2.70
  -4  -2 -10   38.50    3.00
   4  -2  10   55.29    2.40
  -4  -2 -10   51.49    2.00
   4  -2  10   54.29    2.10
   4  -2  10   49.70    2.60
   4  -2  10   50.19    2.30
  -4   2 -10   53.99    3.50
   4   2  10   54.09    2.80
   4   2  10   53.99    2.10
  -5  -2 -10    3.20    1.10
   5  -2  10    1.70    1.20
   5  -2  10    4.60    1.40
   5  -2  10    3.60    0.90
   5  -2  10    4.50    1.00
   5  -2  10    5.80    1.30
   5  -2  10    2.30    1.20
  -5  -2 -10    6.00    0.90
  -5   2 -10    2.70    1.90
   5   2  10    4.50    0.90
   5   2  10    5.50    1.50
  -6  -2 -10   10.20    1.00
   6  -2  10   12.10    1.60
   6  -2  10    9.90    1.40
   6  -2  10   10.60    1.30
  -6  -2 -10   11.40    1.20
   6  -2  10   10.70    1.50
   6  -2  10   11.20    1.10
   6   2  10    9.60    1.60
  -6   2 -10   16.10    2.40
   6   2  10    9.40    1.00
   7  -2  10   90.79    3.20
   7  -2  10   88.19    3.60
   7  -2  10   92.49    3.10
   7  -2  10   95.29    3.00
  -7  -2 -10   95.09    3.00
   7  -2  10   92.19    3.60
  -7  -2 -10   94.99    2.90
   7   2  10   96.59    3.00
  -7   2 -10   90.19    4.30
   7   2  10   93.39    3.70
   8  -2  10    0.10    0.90
  -8  -2 -10    2.50    0.90
   8  -2  10    2.00    0.80
   8  -2  10    2.90    1.00
   8  -2  10    0.90    1.20
   8  -2  10    1.70    0.90
   8   2  10    2.30    1.10
   8   2  10    0.80    0.80
  -8   2 -10   -2.00    1.60
   9  -2  10    2.40    0.70
   9  -2  10    1.70    0.90
   9  -2  10    3.00    0.80
  -9  -2 -10    1.90    0.70
   9  -2  10    2.50    0.80
   9   2  10    4.40    1.10
  -9   2 -10    2.10    1.40
   9   2  10    3.30    0.90
  10  -2  10    2.00    0.70
 -10  -2 -10    1.80    0.60
  10  -2  10    1.40    0.70
  10  -2  10    1.80    0.60
  10   2  10    2.00    0.80
  11  -3 -10    1.50    0.70
 -11  -3  10    2.70    0.80
  11  -3 -10    3.10    0.90
  11  -3 -10    2.10    0.50
  11   3 -10    2.60    0.80
  10  -3 -10    1.50    0.60
  10  -3 -10    2.30    0.60
  10  -3 -10    1.40    1.10
 -10  -3  10    3.00    1.00
  10  -3 -10    0.80    1.20
 -10  -3  10    2.10    0.60
  10  -3 -10    1.00    0.80
  10   3 -10    0.20    0.90
  10   3 -10    3.00    1.50
   9  -3 -10    5.60    1.10
   9  -3 -10    8.30    0.80
  -9  -3  10    7.60    0.70
  -9  -3  10    6.80    1.30
   9  -3 -10    5.80    1.50
   9  -3 -10    7.10    1.30
   9  -3 -10    6.20    0.90
   9   3 -10    6.70    1.50
   9   3 -10    9.00    1.40
   8  -3 -10   21.80    2.20
  -8  -3  10   21.00    1.90
   8  -3 -10   21.50    2.00
   8  -3 -10   23.20    1.20
   8  -3 -10   24.30    1.30
   8  -3 -10   24.40    1.70
  -8  -3  10   22.70    1.10
   8   3 -10   23.00    2.00
  -8   3  10   24.20    1.20
   8   3 -10   20.60    2.30
   7  -3 -10   18.50    2.30
   7  -3 -10   19.00    1.20
  -7  -3  10   20.00    1.10
   7  -3 -10   20.50    1.20
   7  -3 -10   21.70    2.30
   7  -3 -10   19.30    1.20
   7   3 -10   21.20    2.20
   7   3 -10   17.30    2.40
  -6  -3  10   56.29    2.60
   6  -3 -10   54.19    3.30
   6  -3 -10   57.49    2.10
  -6  -3  10   56.69    2.00
   6  -3 -10   59.59    2.20
   6  -3 -10   62.79    3.50
   6  -3 -10   57.59    2.10
   6   3 -10   54.79    3.20
   6   3 -10   57.29    3.60
   5  -3 -10   77.59    2.60
  -5  -3  10   74.59    2.80
   5  -3 -10   75.39    2.60
  -5  -3  10   72.59    3.10
   5  -3 -10   78.59    3.90
  -5  -3  10   73.29    2.40
   5  -3 -10   77.99    3.90
   5  -3 -10   77.29    3.30
   5   3 -10   75.59    4.20
  -4  -3  10    5.30    1.30
   4  -3 -10    5.70    0.90
   4  -3 -10    5.70    1.60
   4  -3 -10    2.20    1.80
   4  -3 -10    4.10    1.10
  -4  -3  10    4.80    0.80
   4  -3 -10    2.40    1.70
  -4  -3  10    2.40    1.50
   4  -3 -10    4.10    0.90
   4   3 -10    5.40    2.00
   3  -3 -10   31.40    1.60
   3  -3 -10   33.30    1.60
  -3  -3  10   31.80    1.40
  -3  -3  10   30.10    1.50
  -3  -3  10   33.40    1.90
   3  -3 -10   31.20    1.50
   3  -3 -10   30.10    2.30
  -3  -3  10   29.40    2.10
   3  -3 -10   34.20    2.60
   3  -3 -10   34.20    2.80
   3   3 -10   29.40    2.90
  -2  -3  10  205.88    5.60
  -2  -3  10  196.28    6.10
   2  -3 -10  197.78    6.30
   2  -3 -10  199.98    7.20
  -2  -3  10  201.38    5.40
   2  -3 -10  197.28    5.40
  -2  -3  10  202.98    5.10
   2  -3 -10  197.78    6.90
   2  -3 -10  203.38    5.20
   2  -3 -10  198.18    5.30
   2   3 -10  194.08    6.30
   2   3 -10  192.08    7.20
  -2   3  10  201.28    5.50
   1  -3 -10   54.09    2.10
  -1  -3  10   53.09    2.00
   1  -3 -10   52.79    2.00
  -1  -3  10   51.49    2.40
   1  -3 -10   51.89    2.20
   1  -3 -10   50.59    2.80
  -1  -3  10   53.39    2.70
   1  -3 -10   53.89    3.20
  -1  -3  10   53.49    2.10
   1  -3 -10   49.90    3.40
  -1   3  10   55.59    2.10
   1   3 -10   44.60    2.90
   1   3 -10   55.49    3.60
   0  -3  10   38.80    1.60
   0  -3  10   33.70    2.20
   0  -3  10   37.20    1.60
   0  -3 -10   33.70    2.40
   0  -3 -10   37.40    1.70
   0  -3 -10   34.80    1.80
   0  -3 -10   36.40    1.60
   0  -3  10   30.80    2.00
   0  -3  10   33.60    1.90
   0  -3  10   30.40    2.20
   0  -3 -10   30.00    2.90
   0   3  10   35.70    1.70
   0   3 -10   35.00    2.90
   1  -3  10   20.00    1.60
  -1  -3 -10   14.70    2.50
   1  -3  10   18.60    1.20
  -1  -3 -10   16.40    2.00
  -1  -3 -10   18.40    1.50
   1  -3  10   21.70    1.80
   1  -3  10   20.20    1.90
   1  -3  10   18.00    1.20
   1  -3  10   17.80    1.50
  -1  -3 -10   18.30    1.30
   1  -3  10   20.00    1.70
  -1  -3 -10   19.00    1.20
   1   3  10   18.70    1.30
   2  -3  10    9.00    1.50
   2  -3  10    7.00    1.30
  -2  -3 -10    8.20    1.10
   2  -3  10    6.40    1.00
   2  -3  10    9.20    1.30
   2  -3  10    8.00    1.60
  -2  -3 -10    5.80    1.90
   2  -3  10    8.70    0.90
  -2  -3 -10    6.50    1.20
   2   3  10    8.90    1.90
   2   3  10    8.50    1.00
   3  -3  10   55.29    2.40
   3  -3  10   53.79    2.30
   3  -3  10   58.69    2.20
  -3  -3 -10   60.49    2.20
  -3  -3 -10   58.99    2.30
   3  -3  10   57.99    2.20
   3  -3  10   54.79    2.80
   3  -3  10   56.29    2.70
   3   3  10   54.99    2.90
   3   3  10   55.39    2.20
  -4  -3 -10  228.58    5.90
   4  -3  10  221.28    6.90
   4  -3  10  220.68    6.30
   4  -3  10  227.38    6.80
   4  -3  10  229.08    6.10
  -4  -3 -10  229.28    6.10
   4  -3  10  224.78    5.90
   4  -3  10  231.08    6.10
   4   3  10  231.68    7.10
   4   3  10  228.78    6.20
   5  -3  10   22.80    1.40
   5  -3  10   21.00    1.30
   5  -3  10   21.80    1.60
   5  -3  10   21.90    2.10
   5  -3  10   21.90    1.80
   5  -3  10   21.80    1.50
  -5  -3 -10   23.80    1.30
  -5  -3 -10   20.70    1.40
   5   3  10   20.40    1.30
   5   3  10   22.20    2.00
   6  -3  10   11.30    1.40
  -6  -3 -10   11.40    1.10
   6  -3  10   11.40    1.70
   6  -3  10   11.40    1.20
  -6  -3 -10   11.00    1.00
   6  -3  10   10.90    1.10
   6  -3  10   11.70    1.30
   6   3  10   13.10    1.60
  -6   3 -10    9.50    2.10
   6   3  10   10.30    1.00
  -7  -3 -10  112.29    3.20
   7  -3  10  110.69    3.30
   7  -3  10  113.39    3.50
   7  -3  10  107.59    3.80
  -7  -3 -10  114.39    3.30
   7  -3  10  115.09    3.40
   7  -3  10  113.19    4.00
   7   3  10  117.59    4.10
  -7   3 -10  102.89    4.70
   8  -3  10   16.50    1.30
   8  -3  10   13.20    1.10
  -8  -3 -10   16.30    1.00
   8  -3  10   15.40    1.10
   8  -3  10   11.50    1.70
  -8  -3 -10   14.60    1.00
   8  -3  10   15.80    1.10
   8   3  10   14.20    1.40
   9  -3  10   13.10    0.90
  -9  -3 -10   13.20    0.80
   9  -3  10   14.30    1.00
   9  -3  10   12.30    0.90
   9   3  10   12.80    1.20
   9  -4 -10    7.50    0.70
   9  -4 -10    8.40    1.20
   9   4 -10    7.80    1.20
   8  -4 -10    2.60    0.70
   8  -4 -10    2.30    0.60
  -8  -4  10    1.70    0.50
   8  -4 -10    3.30    1.20
   8   4 -10    0.90    1.50
   8   4 -10    4.30    1.30
   7  -4 -10    4.20    0.70
   7  -4 -10    4.20    1.50
   7  -4 -10    2.50    0.80
  -7  -4  10    4.00    0.60
  -7  -4  10    4.70    1.10
   7  -4 -10    4.00    0.70
   7   4 -10    6.30    1.50
   7   4 -10    3.70    1.60
   6  -4 -10   59.79    2.10
   6  -4 -10   61.59    3.20
   6  -4 -10   63.29    2.20
   6  -4 -10   65.19    2.20
  -6  -4  10   64.99    2.60
  -6  -4  10   61.49    2.10
   6   4 -10   62.19    3.10
   6   4 -10   55.29    3.40
   5  -4 -10   62.49    3.30
   5  -4 -10   58.69    2.10
   5  -4 -10   59.49    2.70
   5  -4 -10   61.49    2.20
  -5  -4  10   61.19    2.30
  -5  -4  10   63.29    2.70
   5  -4 -10   59.59    2.10
   5   4 -10   57.59    3.70
  -4  -4  10   17.10    1.00
   4  -4 -10   16.10    1.20
   4  -4 -10   16.20    1.20
   4  -4 -10   17.00    1.20
   4  -4 -10   17.40    2.20
  -4  -4  10   16.60    1.60
  -4  -4  10   18.80    1.50
   4  -4 -10   18.00    1.70
   4   4 -10   17.30    2.60
   3  -4 -10   14.20    2.00
   3  -4 -10   13.00    1.70
  -3  -4  10   14.40    1.60
   3  -4 -10   15.00    1.20
  -3  -4  10   13.90    1.00
   3  -4 -10   13.60    1.10
   3  -4 -10   15.00    1.10
  -3  -4  10   15.30    1.40
  -3  -4  10   14.70    1.10
   3   4 -10   15.80    2.60
   2  -4 -10   32.90    1.60
  -2  -4  10   33.70    2.10
   2  -4 -10   36.40    2.70
   2  -4 -10   31.60    1.60
   2  -4 -10   34.00    1.60
   2  -4 -10   34.90    2.30
  -2  -4  10   32.40    1.60
  -2  -4  10   35.00    1.90
  -2  -4  10   33.00    1.60
  -2   4  10   34.10    1.70
   2   4 -10   35.00    3.20
  -1  -4  10   47.20    2.40
   1  -4 -10   46.50    2.00
  -1  -4  10   51.39    2.30
  -1  -4  10   49.40    2.50
   1  -4 -10   47.80    2.60
   1  -4 -10   51.49    1.90
   1  -4 -10   53.59    3.20
   1  -4 -10   47.50    1.90
  -1  -4  10   50.99    2.00
  -1  -4  10   52.09    2.00
   1   4 -10   45.40    3.70
  -1   4  10   52.89    2.10
   0  -4  10   30.80    1.50
   0  -4 -10   29.00    1.50
   0  -4 -10   29.60    1.50
   0  -4  10   31.60    2.00
   0  -4 -10   30.90    2.20
   0  -4  10   29.40    1.70
   0  -4  10   32.10    2.10
   0  -4 -10   29.00    2.70
   0  -4 -10   29.30    1.60
   0  -4  10   31.10    1.60
   0   4 -10   28.20    3.30
   0   4  10   33.20    1.70
   1  -4  10    0.10    0.70
  -1  -4 -10    0.70    0.80
   1  -4  10   -0.50    0.90
  -1  -4 -10    0.80    1.80
   1  -4  10    0.30    1.30
  -1  -4 -10    1.40    1.00
   1  -4  10   -1.50    1.20
  -1  -4 -10   -0.30    0.80
  -1  -4 -10   -0.20    1.40
   1  -4  10   -1.10    1.10
  -1   4 -10    4.10    2.30
   1   4  10    2.30    0.90
  -2  -4 -10   27.90    2.10
  -2  -4 -10   26.30    1.50
   2  -4  10   29.10    1.50
   2  -4  10   28.40    1.90
   2  -4  10   26.80    1.70
   2  -4  10   25.30    1.60
  -2  -4 -10   24.60    1.30
   2  -4  10   27.00    1.50
  -2  -4 -10   27.50    2.50
  -2  -4 -10   26.10    1.40
   2   4  10   28.30    2.10
   2   4  10   25.30    1.50
  -2   4 -10   21.10    2.80
  -3  -4 -10   32.80    2.10
  -3  -4 -10   34.60    2.60
  -3  -4 -10   34.40    1.60
   3  -4  10   37.70    2.40
   3  -4  10   34.80    2.00
   3  -4  10   33.00    1.80
  -3  -4 -10   32.60    1.60
   3  -4  10   31.70    1.70
   3  -4  10   32.30    1.60
   3  -4  10   33.10    1.60
   3   4  10   35.50    1.70
   3   4  10   33.40    2.30
  -4  -4 -10   41.90    2.70
   4  -4  10   40.50    1.80
  -4  -4 -10   40.30    1.70
   4  -4  10   38.20    2.30
   4  -4  10   38.50    2.10
   4  -4  10   38.70    1.80
   4  -4  10   41.80    1.70
   4  -4  10   40.20    1.80
  -4  -4 -10   43.00    1.80
   4   4  10   41.80    2.40
   4   4  10   40.70    1.80
   5  -4  10    8.30    0.90
   5  -4  10    8.20    1.00
   5  -4  10    9.30    1.30
   5  -4  10    9.10    1.00
   5  -4  10   10.00    1.10
  -5  -4 -10    8.30    1.00
  -5  -4 -10    8.70    0.90
   5  -4  10    9.00    1.40
   5   4  10   10.20    1.50
   5   4  10    8.90    1.00
   6  -4  10    7.70    0.90
  -6  -4 -10    7.50    0.80
   6  -4  10    7.90    0.90
  -6  -4 -10    7.80    0.90
   6  -4  10    7.70    0.90
   6  -4  10    9.00    1.20
   6  -4  10    7.10    1.30
   6   4  10    9.80    1.30
   7  -4  10    2.60    0.90
   7  -4  10    5.00    0.70
   7  -4  10    3.50    0.70
  -7  -4 -10    3.60    0.70
   7   4  10    3.00    1.00
   7  -5 -10    0.30    0.50
   7  -5 -10    2.30    1.00
   7   5 -10    1.60    1.00
  -6  -5  10   -0.40    0.80
   6  -5 -10   -0.50    1.10
   6  -5 -10    0.40    0.60
   6   5 -10   -0.60    1.10
  -5  -5  10    3.40    0.60
   5  -5 -10    3.50    0.70
  -5  -5  10    4.50    0.90
   5  -5 -10    4.10    1.20
   5  -5 -10    3.90    0.70
   5  -5 -10    5.60    0.70
   5  -5 -10    2.90    1.20
   5   5 -10    3.50    1.40
   4  -5 -10    5.00    1.10
  -4  -5  10    6.70    1.10
   4  -5 -10    7.90    1.50
  -4  -5  10    6.20    0.80
   4  -5 -10    6.70    0.80
   4  -5 -10    4.90    0.80
  -4  -5  10    5.60    0.70
   4  -5 -10    4.70    0.80
   4   5 -10    6.90    1.80
  -3  -5  10   10.20    1.20
   3  -5 -10    9.90    0.90
   3  -5 -10    9.90    1.30
   3  -5 -10    7.00    0.80
   3  -5 -10    8.90    0.80
  -3  -5  10    9.80    0.90
   3  -5 -10   11.00    1.60
  -3  -5  10    9.80    1.00
  -3  -5  10    8.80    1.00
   3   5 -10    7.40    1.90
   2  -5 -10    4.50    1.40
  -2  -5  10    3.00    0.90
  -2  -5  10    4.10    0.80
  -2  -5  10    4.60    1.00
   2  -5 -10    3.20    0.80
  -2  -5  10    4.70    1.00
   2  -5 -10    3.10    0.70
  -2  -5  10    3.20    0.90
   2  -5 -10    4.20    0.80
   2  -5 -10    3.60    1.20
  -2   5  10    2.90    0.90
   2   5 -10    2.50    1.80
   1  -5 -10   37.20    1.50
   1  -5 -10   35.10    1.50
   1  -5 -10   39.10    2.10
  -1  -5  10   40.60    1.80
   1  -5 -10   37.40    2.40
  -1  -5  10   35.90    1.60
  -1  -5  10   36.60    1.90
  -1  -5  10   39.50    1.90
   1   5 -10   31.80    2.90
  -1   5  10   38.60    1.70
   0  -5  10    4.70    1.10
   0  -5 -10    5.60    0.80
   0  -5  10    4.50    0.80
   0  -5  10    7.00    1.10
   0  -5 -10    4.50    0.70
   0  -5 -10    5.20    1.50
   0  -5  10    6.00    1.10
   0  -5 -10    4.20    1.30
   0  -5  10    6.10    0.80
   0   5  10    5.30    0.90
   0   5 -10    4.80    2.10
  -1  -5 -10    3.50    1.50
   1  -5  10    7.50    1.10
  -1  -5 -10    6.90    1.30
   1  -5  10    5.80    0.90
  -1  -5 -10    5.60    0.70
   1  -5  10    8.80    1.10
  -1  -5 -10    6.60    0.80
   1  -5  10    6.90    0.80
   1  -5  10    6.80    1.10
  -1   5 -10    5.40    2.00
   1   5  10    5.10    0.90
  -2  -5 -10   15.90    1.50
  -2  -5 -10   14.40    1.00
   2  -5  10   15.90    1.00
   2  -5  10   17.00    1.30
  -2  -5 -10   15.30    1.00
  -2  -5 -10   17.40    1.80
   2  -5  10   16.50    1.20
   2  -5  10   16.80    1.10
   2   5  10   16.30    1.10
   2   5  10   13.70    1.60
  -2   5 -10   14.70    2.30
   3  -5  10   24.80    1.30
   3  -5  10   24.20    1.20
   3  -5  10   26.20    1.50
  -3  -5 -10   24.80    1.50
  -3  -5 -10   21.40    1.20
  -3  -5 -10   28.40    1.90
   3  -5  10   26.20    1.30
   3   5  10   23.80    1.30
  -3   5 -10   18.30    2.60
   3   5  10   26.50    1.80
  -4  -5 -10    7.20    1.30
   4  -5  10    9.00    0.90
   4  -5  10    8.50    1.00
   4   5  10    8.30    1.20
   5  -5  10    1.00    0.80
   5  -5  10    1.10    0.70
  -5  -5 -10   -0.20    1.00
   5   5  10    0.90    0.90
   1  -6 -10   18.10    1.30
 -12   0  11   15.80    1.20
  12   0 -11   14.10    1.00
  11   0 -11   10.00    1.70
  11   0 -11    8.80    1.10
 -11   0  11   11.20    1.30
  10   0 -11   38.30    2.50
  10   0 -11   39.20    2.00
  10   0 -11   39.50    2.60
 -10   0  11   40.50    1.50
   9   0 -11    2.30    1.10
   9   0 -11    0.30    1.60
   9   0 -11    1.40    1.50
  -9   0  11    1.90    0.60
   9   0 -11    1.50    1.60
   8   0 -11    6.90    1.90
   8   0 -11    8.80    1.90
   8   0 -11    7.80    1.90
   8   0 -11    7.60    1.40
  -8   0  11    8.50    0.80
   7   0 -11   26.20    2.70
   7   0 -11   24.20    2.50
   7   0 -11   21.80    2.00
   7   0 -11   24.90    2.30
  -7   0  11   25.70    1.20
  -6   0  11    2.40    0.70
   6   0 -11   -1.30    2.10
   6   0 -11    0.00    1.40
   6   0 -11    2.10    1.60
   6   0 -11    2.30    1.50
   5   0 -11    1.40    1.40
  -5   0  11    0.50    1.10
  -5   0  11    2.20    0.60
   5   0 -11    0.10    1.60
   4   0 -11    5.70    1.70
  -4   0  11    4.50    1.20
  -4   0  11    6.10    0.70
  -3   0  11   18.90    1.00
  -3   0  11   19.70    1.80
   3   0 -11   20.00    2.00
  -2   0  11    1.30    0.90
  -2   0  11    1.10    0.60
   2   0 -11   -1.30    1.50
  -2   0  11    0.40    0.50
  -1   0  11   79.09    2.30
  -1   0  11   78.79    2.50
   1   0 -11   75.19    4.30
  -1   0  11   79.09    3.50
   1   0 -11   76.99    3.90
   0   0 -11    2.10    1.50
   0   0  11    4.00    0.70
   0   0 -11    4.10    1.60
   1   0  11   81.89    2.60
  -1   0 -11   85.59    4.10
   1   0  11   80.39    3.50
  -1   0 -11   77.99    4.40
   2   0  11    3.50    1.10
   2   0  11    5.60    0.80
  -2   0 -11    5.90    1.80
   3   0  11   22.20    2.00
  -3   0 -11   22.00    2.70
   3   0  11   27.10    1.30
  -3   0 -11   29.20    2.60
  -4   0 -11   27.10    2.70
  -4   0 -11   26.80    1.70
   4   0  11   29.10    1.50
   4   0  11   28.70    2.10
  -5   0 -11    1.20    1.10
   5   0  11    0.50    0.90
   5   0  11    0.90    1.40
  -5   0 -11    0.00    1.80
   5   0  11    0.90    0.80
  -6   0 -11    2.50    1.10
   6   0  11    2.10    0.90
  -6   0 -11   -0.80    2.00
   6   0  11    3.00    1.30
   6   0  11    2.90    0.90
   7   0  11    4.00    1.20
  -7   0 -11    6.00    1.10
  -7   0 -11    2.80    2.00
   7   0  11    5.30    1.00
  -8   0 -11   -0.40    1.60
   8   0  11    1.70    0.80
   8   0  11    2.60    1.10
  -8   0 -11    2.50    0.90
   9   0  11    2.50    0.80
  -9   0 -11    2.20    0.80
   9   0  11    0.20    1.00
  -9   0 -11   -0.70    1.70
  10   0  11   -0.50    0.80
 -10   0 -11   -1.00    0.60
  12  -1 -11   14.00    1.00
 -12  -1  11   17.60    1.20
 -12   1  11   15.40    1.20
  12   1 -11   13.00    1.00
  11  -1 -11    1.70    1.30
  11  -1 -11    0.70    0.60
  11  -1 -11    1.80    1.20
  11  -1 -11   -0.30    0.80
 -11  -1  11    2.20    1.00
  11   1 -11   -0.30    1.50
  11   1 -11    0.10    0.80
 -11   1  11    1.60    0.60
 -10  -1  11    8.80    1.30
  10  -1 -11    6.70    0.90
  10  -1 -11    6.20    0.90
  10  -1 -11    7.40    1.50
  10  -1 -11    7.90    1.20
 -10  -1  11    6.40    0.70
  10  -1 -11    7.50    1.70
  10   1 -11    5.40    1.60
 -10   1  11    7.90    0.70
  10   1 -11    5.60    1.20
   9  -1 -11   88.69    4.10
   9  -1 -11   87.19    4.20
  -9  -1  11   88.49    2.60
   9  -1 -11   83.49    2.80
   9  -1 -11   87.59    3.20
   9  -1 -11   86.09    2.80
   9   1 -11   88.69    3.30
  -9   1  11   85.19    2.60
   9   1 -11   84.39    4.00
  -8  -1  11   41.80    1.60
   8  -1 -11   44.20    3.10
   8  -1 -11   39.30    2.90
   8  -1 -11   43.20    1.90
   8  -1 -11   41.60    2.20
   8  -1 -11   40.20    1.80
  -8   1  11   43.40    1.60
   8   1 -11   41.60    3.00
   8   1 -11   42.50    2.30
  -7  -1  11   28.60    1.30
   7  -1 -11   29.20    2.00
   7  -1 -11   29.80    2.70
   7  -1 -11   27.40    1.50
   7  -1 -11   31.90    2.60
   7  -1 -11   28.50    1.60
  -7   1  11   29.30    1.30
   7   1 -11   25.70    2.50
   7   1 -11   28.40    2.10
   7   1 -11   22.80    2.40
   6  -1 -11  164.08    6.10
   6  -1 -11  156.18    5.00
  -6  -1  11  147.69    4.90
   6  -1 -11  146.79    6.10
   6  -1 -11  155.48    4.30
  -6  -1  11  162.18    4.20
   6  -1 -11  153.08    4.40
  -6   1  11  155.88    4.20
   6   1 -11  154.98    5.00
   6   1 -11  159.78    5.90
   5  -1 -11    8.60    1.90
  -5  -1  11    8.90    0.80
   5  -1 -11    8.50    1.00
   5  -1 -11   11.20    1.90
   5   1 -11    7.80    1.80
   5   1 -11    7.90    2.20
   5   1 -11    9.90    1.90
  -5   1  11    8.50    0.80
  -4  -1  11    8.60    0.80
   4  -1 -11    9.20    1.90
   4  -1 -11    7.20    1.80
   4  -1 -11    7.70    1.00
   4  -1 -11    6.70    1.00
  -4  -1  11   10.10    1.50
  -4   1  11    7.00    1.40
   4   1 -11    9.10    1.70
   4   1 -11    6.80    1.80
   4   1 -11    6.10    2.00
  -3  -1  11   34.10    1.50
   3  -1 -11   31.90    1.60
  -3  -1  11   33.60    2.30
   3  -1 -11   33.30    3.00
  -3  -1  11   34.00    1.40
   3  -1 -11   34.00    1.50
   3  -1 -11   34.50    2.60
  -3   1  11   34.30    2.40
   3   1 -11   32.60    2.60
   3   1 -11   35.80    2.50
   3   1 -11   35.50    3.20
  -2  -1  11  120.59    3.50
   2  -1 -11  109.99    5.80
  -2  -1  11  125.59    3.30
  -2  -1  11  126.29    4.80
   2  -1 -11  126.19    5.00
   2  -1 -11  116.99    3.40
   2   1 -11  114.29    5.80
   2   1 -11  119.09    5.00
  -2   1  11  116.09    4.80
  -2   1  11  124.39    3.50
   2   1 -11  126.79    4.90
  -1  -1  11  184.48    4.80
   1  -1 -11  166.08    4.50
   1  -1 -11  160.38    7.40
   1  -1 -11  180.18    6.50
   1   1 -11  169.78    6.30
   1   1 -11  163.68    7.30
   1   1 -11  181.08    6.20
  -1   1  11  176.48    6.20
  -1   1  11  181.48    4.80
   0  -1 -11   20.30    2.40
   0  -1 -11   21.90    2.20
   0  -1  11   23.20    1.20
   0  -1  11   20.10    1.70
   0   1 -11   25.90    2.40
   0   1 -11   24.60    2.40
   0   1  11   21.90    1.20
   0   1 -11   11.60    2.10
  -1  -1 -11  223.58    9.10
  -1  -1 -11  230.98    7.80
   1  -1  11  220.58    7.30
   1  -1  11  223.78    5.90
   1   1  11  222.28    7.30
  -1   1 -11  230.78    7.20
  -1   1 -11  198.68    8.40
   1   1  11  221.48    5.90
  -1   1 -11  229.28    7.70
  -2  -1 -11   62.19    3.50
   2  -1  11   50.89    2.90
   2  -1  11   57.29    2.10
  -2  -1 -11   57.59    4.00
  -2   1 -11   60.49    3.40
   2   1  11   54.89    2.10
   2   1  11   50.69    2.90
   3  -1  11   79.49    2.80
  -3  -1 -11   88.39    4.40
   3  -1  11   97.59    3.40
   3   1  11   88.69    2.80
  -3   1 -11   83.59    4.30
   4  -1  11  114.39    3.70
   4  -1  11  112.69    3.30
   4  -1  11  109.99    4.10
   4  -1  11  109.99    3.40
  -4  -1 -11  109.99    5.10
  -4  -1 -11  111.69    3.50
  -4   1 -11  114.79    5.10
   4   1  11  109.19    4.10
   4   1  11  109.99    3.40
   5  -1  11    0.70    1.40
   5  -1  11    2.90    0.90
  -5  -1 -11    0.70    1.90
   5  -1  11    3.40    1.00
  -5  -1 -11    4.50    1.10
   5  -1  11    4.30    1.30
   5   1  11    3.30    0.90
   5   1  11    3.30    1.40
  -5   1 -11    6.30    2.10
  -6  -1 -11    5.70    1.10
   6  -1  11    8.40    1.10
   6  -1  11    9.60    1.40
  -6  -1 -11    6.10    2.10
   6  -1  11    9.00    1.30
   6   1  11    7.30    1.00
  -6   1 -11    5.70    2.00
   6   1  11    9.70    1.50
   7  -1  11   38.10    2.20
   7  -1  11   41.90    1.90
  -7  -1 -11   38.00    3.00
  -7  -1 -11   40.20    1.80
   7  -1  11   43.20    1.80
   7   1  11   39.90    1.70
   7   1  11   38.90    2.30
  -7   1 -11   40.20    3.00
   8  -1  11   10.50    1.00
  -8  -1 -11   11.10    1.10
   8  -1  11   12.50    1.20
   8  -1  11   13.00    1.50
   8   1  11   10.70    1.40
  -8   1 -11   12.80    2.10
   8   1  11   12.70    1.00
   9  -1  11    7.70    1.00
   9  -1  11    8.30    1.10
   9  -1  11    9.10    0.90
  -9  -1 -11    9.50    0.90
  -9   1 -11    8.20    0.90
  -9   1 -11   11.20    1.80
   9   1  11    9.70    1.20
  10  -1  11    0.50    0.70
 -10  -1 -11    0.70    0.50
  10   1  11   -0.70    0.80
 -11  -2  11    1.00    0.80
  11  -2 -11    0.30    0.70
  11  -2 -11    1.00    1.00
  11  -2 -11    0.40    0.50
 -10  -2  11   14.40    0.90
  10  -2 -11   15.00    1.30
  10  -2 -11   14.60    1.60
 -10  -2  11   14.90    1.40
  10  -2 -11   14.10    1.00
  10  -2 -11   14.30    1.00
  10  -2 -11   13.40    1.80
  10   2 -11   12.10    1.80
   9  -2 -11   26.80    2.20
   9  -2 -11   32.00    1.50
  -9  -2  11   28.80    2.10
  -9  -2  11   30.80    1.30
   9  -2 -11   27.20    1.40
   9  -2 -11   26.90    2.30
   9  -2 -11   29.20    1.80
   9   2 -11   28.50    2.30
  -9   2  11   29.20    1.30
   8  -2 -11   15.50    1.10
  -8  -2  11   15.90    1.00
   8  -2 -11   17.40    2.10
   8  -2 -11   16.90    1.30
   8  -2 -11   15.40    2.10
   8  -2 -11   16.50    1.60
  -8  -2  11   15.10    1.70
   8   2 -11   19.00    2.40
   8   2 -11   17.10    1.60
  -8   2  11   16.70    1.00
   7  -2 -11   60.89    3.40
  -7  -2  11   62.19    2.10
   7  -2 -11   61.19    2.30
   7  -2 -11   59.09    3.50
   7  -2 -11   63.89    2.30
   7  -2 -11   64.19    2.80
  -7   2  11   62.69    2.10
   7   2 -11   66.69    3.70
   7   2 -11   64.09    2.80
  -6  -2  11   48.30    1.80
   6  -2 -11   47.60    3.30
   6  -2 -11   49.90    2.50
   6  -2 -11   49.00    2.00
  -6  -2  11   50.69    2.50
   6  -2 -11   45.70    3.30
   6  -2 -11   49.20    2.00
   6  -2 -11   48.00    2.00
   6   2 -11   49.99    3.40
   6   2 -11   45.40    2.60
   5  -2 -11   18.80    2.20
  -5  -2  11   17.80    1.90
   5  -2 -11   19.20    1.40
  -5  -2  11   20.70    1.10
   5  -2 -11   20.20    2.30
   5  -2 -11   21.90    2.60
   5  -2 -11   19.10    1.30
   5  -2 -11   22.20    1.30
   5   2 -11   18.30    2.40
   5   2 -11   19.60    2.00
   4  -2 -11   23.40    2.20
   4  -2 -11   22.00    2.20
   4  -2 -11   22.50    2.50
  -4  -2  11   24.50    1.20
   4  -2 -11   20.40    1.40
   4  -2 -11   22.10    1.30
   4  -2 -11   24.30    1.40
  -4  -2  11   21.70    1.80
   4   2 -11   22.20    2.20
  -3  -2  11  158.28    4.40
   3  -2 -11  159.08    4.60
   3  -2 -11  156.48    4.30
  -3  -2  11  153.68    5.10
  -3  -2  11  144.39    5.80
   3  -2 -11  154.38    4.30
  -3  -2  11  154.78    4.10
   3  -2 -11  155.58    6.00
   3   2 -11  166.78    6.10
   2  -2 -11   94.89    2.90
   2  -2 -11   93.39    4.30
  -2  -2  11   87.49    2.80
  -2  -2  11   89.09    2.60
   2  -2 -11   86.89    2.80
   2  -2 -11   78.49    4.90
   2   2 -11   81.39    5.10
  -2   2  11   90.59    2.80
  -2   2  11   82.59    4.00
   2   2 -11   84.89    4.20
   1  -2 -11   46.60    3.00
   1  -2 -11   45.30    1.80
   1  -2 -11   44.90    1.80
  -1  -2  11   45.90    1.80
   1  -2 -11   43.90    3.50
   1   2 -11   41.00    3.70
  -1   2  11   43.30    2.80
   1   2 -11   44.20    3.00
  -1   2  11   45.10    1.80
   0  -2  11   41.60    2.60
   0  -2 -11   43.40    1.80
   0  -2  11   45.40    1.80
   0  -2 -11   43.60    3.60
   0  -2 -11   45.50    1.80
   0  -2 -11   47.80    3.10
   0   2  11   47.90    1.90
   0   2 -11   44.40    3.00
   0   2 -11   38.50    3.50
   0   2  11   48.40    2.90
  -1  -2 -11   11.20    1.30
   1  -2  11   12.90    1.40
  -1  -2 -11   11.80    2.10
  -1  -2 -11   13.70    1.10
   1  -2  11   12.70    1.00
   1  -2  11   11.40    1.70
   1  -2  11   11.00    1.60
   1   2  11   11.50    1.00
  -1   2 -11    7.30    2.20
  -1   2 -11    7.20    2.40
  -2  -2 -11   85.19    3.00
   2  -2  11   88.89    2.90
   2  -2  11   90.29    2.80
   2  -2  11   94.19    3.60
  -2  -2 -11   83.59    3.60
   2  -2  11   87.79    3.50
   2  -2  11   90.09    3.10
  -2  -2 -11   94.79    4.40
  -2  -2 -11   91.29    2.80
  -2   2 -11   93.59    4.50
   2   2  11   87.89    3.60
   2   2  11   90.99    2.90
   3  -2  11  266.87    7.10
  -3  -2 -11  280.67    9.10
   3  -2  11  268.67    8.00
   3  -2  11  265.87    7.30
  -3  -2 -11  274.47    6.80
   3  -2  11  281.07    7.70
  -3  -2 -11  262.07    7.10
   3  -2  11  267.37    6.80
  -3   2 -11  268.47    9.10
   3   2  11  276.57    8.10
   4  -2  11   14.90    1.80
  -4  -2 -11   12.20    1.20
   4  -2  11   15.10    1.40
  -4  -2 -11    5.10    2.00
   4  -2  11   12.40    1.10
   4  -2  11   11.40    1.60
   4  -2  11   14.90    1.10
  -4  -2 -11   14.70    1.30
   4   2  11   14.00    1.10
  -4   2 -11   12.70    2.40
   4   2  11   13.80    1.70
   5  -2  11   13.60    1.80
  -5  -2 -11   16.00    1.20
   5  -2  11   15.10    1.20
   5  -2  11   13.80    1.60
   5  -2  11   16.10    1.40
  -5  -2 -11   16.50    1.40
   5  -2  11   14.90    1.10
   5   2  11   15.50    1.10
  -5   2 -11   15.30    2.50
   5   2  11   13.90    1.70
  -6  -2 -11  274.07    7.10
   6  -2  11  275.77    8.10
   6  -2  11  281.27    7.10
  -6  -2 -11  260.77    7.00
   6  -2  11  275.87    7.00
   6  -2  11  279.77    7.40
   6  -2  11  275.97    7.80
   6   2  11  284.87    8.20
   6   2  11  273.87    7.20
   7  -2  11   11.60    1.10
   7  -2  11    9.40    1.30
   7  -2  11   10.50    1.20
  -7  -2 -11   11.20    1.10
   7  -2  11    9.40    1.00
   7  -2  11    9.30    1.60
   7   2  11   12.00    1.40
  -7   2 -11    9.40    2.10
   8  -2  11    3.00    0.80
   8  -2  11    4.10    1.00
   8  -2  11    3.00    0.80
  -8  -2 -11    3.90    0.80
   8  -2  11    2.30    0.80
  -8   2 -11    3.60    1.90
   8   2  11    2.60    1.10
  -9  -2 -11    2.20    0.60
   9  -2  11    0.80    0.70
   9  -2  11    1.50    0.80
   9  -2  11    2.40    0.70
   9   2  11    2.30    0.90
  10  -3 -11    1.20    0.80
  10  -3 -11    0.40    1.10
 -10  -3  11    1.00    0.90
  10  -3 -11    1.50    0.60
  10   3 -11    0.10    0.90
   9  -3 -11    1.80    1.30
   9  -3 -11    0.80    0.70
   9  -3 -11    1.70    0.60
  -9  -3  11    2.20    0.50
  -9  -3  11    3.50    1.10
   9  -3 -11    1.00    1.30
   9  -3 -11    0.40    0.90
   9   3 -11    3.20    1.20
   9   3 -11    1.50    1.40
   8  -3 -11   15.10    1.10
   8  -3 -11   14.40    1.00
   8  -3 -11   14.50    1.80
  -8  -3  11   15.20    0.90
   8  -3 -11   14.90    1.80
  -8   3  11   17.70    1.00
   8   3 -11   13.90    1.70
   8   3 -11   15.90    2.10
   7  -3 -11   39.20    1.70
  -7  -3  11   40.20    1.60
  -7  -3  11   40.40    2.10
   7  -3 -11   38.90    2.80
   7  -3 -11   40.20    1.80
   7  -3 -11   41.10    2.70
  -7   3  11   40.30    1.60
   7   3 -11   36.60    2.90
   7   3 -11   41.10    2.60
   6  -3 -11    6.70    1.90
   6  -3 -11    6.90    0.90
   6  -3 -11    6.90    1.90
  -6  -3  11    9.20    1.40
   6  -3 -11    5.70    0.90
   6  -3 -11    6.40    1.00
  -6  -3  11    5.80    0.80
   6   3 -11    4.70    2.00
   6   3 -11    7.10    2.20
   5  -3 -11    8.20    1.70
  -5  -3  11    9.70    0.80
   5  -3 -11    9.70    1.00
   5  -3 -11    6.80    1.80
   5  -3 -11    9.30    1.10
  -5  -3  11    7.80    1.50
   5  -3 -11    9.50    2.10
   5  -3 -11    8.40    1.00
  -5  -3  11    9.30    1.20
   5   3 -11    7.50    2.20
  -4  -3  11    4.90    0.80
  -4  -3  11    4.10    1.40
  -4  -3  11    1.90    1.30
   4  -3 -11    1.30    2.10
   4  -3 -11    3.50    0.90
   4  -3 -11    6.80    1.10
   4  -3 -11    4.30    0.90
   4  -3 -11    1.70    1.70
   4  -3 -11    3.30    1.60
   4   3 -11    3.00    2.10
  -3  -3  11   35.40    1.50
  -3  -3  11   34.90    1.90
   3  -3 -11   31.10    2.70
  -3  -3  11   33.90    2.20
  -3  -3  11   31.70    1.50
   3  -3 -11   31.90    2.20
   3  -3 -11   34.90    1.60
   3  -3 -11   33.70    2.70
   3  -3 -11   32.10    1.60
   3  -3 -11   34.80    1.70
   3   3 -11   33.50    2.40
   3   3 -11   33.10    3.20
   2  -3 -11   92.99    3.70
  -2  -3  11   93.79    3.20
   2  -3 -11   91.09    4.20
   2  -3 -11   92.89    2.90
   2  -3 -11   90.49    3.00
   2  -3 -11   93.09    2.90
   2  -3 -11   92.59    4.30
  -2  -3  11   85.59    3.50
  -2  -3  11   87.89    2.90
   2   3 -11   86.79    4.60
   2   3 -11   88.59    3.80
  -2   3  11   91.19    3.00
  -1  -3  11   21.40    1.70
   1  -3 -11   25.10    2.60
   1  -3 -11   25.00    1.50
   1  -3 -11   23.90    1.30
  -1  -3  11   22.10    1.30
   1  -3 -11   26.10    1.40
   1  -3 -11   21.30    2.00
  -1  -3  11   22.10    1.90
  -1   3  11   24.90    1.40
   1   3 -11   26.70    2.90
   1   3 -11   22.20    2.30
   0  -3 -11   47.70    1.90
   0  -3  11   47.10    1.90
   0  -3 -11   47.00    2.10
   0  -3  11   50.39    2.30
   0  -3 -11   48.60    3.30
   0  -3  11   47.70    2.60
   0  -3 -11   52.49    2.00
   0  -3  11   44.90    2.40
   0  -3 -11   46.90    2.70
   0   3 -11   48.30    3.60
   0   3 -11   44.00    2.80
   0   3  11   51.89    2.00
  -1  -3 -11   35.20    2.40
   1  -3  11   34.30    2.00
  -1  -3 -11   36.30    1.60
   1  -3  11   32.30    2.20
   1  -3  11   33.20    2.00
   1  -3  11   33.40    1.60
  -1  -3 -11   35.20    1.60
   1  -3  11   33.40    1.60
   1  -3  11   35.00    1.80
  -1  -3 -11   32.40    1.80
  -1   3 -11   35.80    3.20
   1   3  11   33.70    1.70
  -2  -3 -11   12.20    1.10
   2  -3  11   12.00    1.60
   2  -3  11   12.00    1.30
   2  -3  11   10.20    1.40
  -2  -3 -11   12.00    1.40
   2  -3  11   12.30    1.50
   2  -3  11   11.80    1.00
  -2  -3 -11   12.70    1.80
   2  -3  11   12.00    1.20
   2   3  11    9.70    1.90
   2   3  11   12.80    1.10
   3  -3  11   52.19    2.00
   3  -3  11   53.99    2.20
   3  -3  11   53.49    2.20
  -3  -3 -11   54.89    2.20
   3  -3  11   53.59    2.10
  -3  -3 -11   54.89    2.10
   3  -3  11   54.99    2.60
   3  -3  11   55.99    2.80
   3   3  11   56.69    2.20
   3   3  11   58.59    2.80
   4  -3  11    7.50    1.70
   4  -3  11    4.50    1.10
  -4  -3 -11    5.60    1.10
   4  -3  11    4.20    1.10
  -4  -3 -11    3.80    0.90
   4  -3  11    4.40    1.00
   4  -3  11    4.40    1.30
   4  -3  11    3.80    0.80
   4   3  11    5.30    0.80
   4   3  11    5.40    1.50
   5  -3  11    5.60    1.20
  -5  -3 -11    5.90    1.00
   5  -3  11    4.20    1.00
   5  -3  11    5.30    1.00
   5  -3  11    5.30    0.90
   5  -3  11    6.40    1.40
   5  -3  11    1.60    1.00
  -5  -3 -11    6.50    0.90
   5   3  11    5.90    0.80
   5   3  11    4.60    1.30
   6  -3  11    1.30    0.90
   6  -3  11    1.20    1.30
   6  -3  11    2.10    1.00
   6  -3  11    0.70    0.90
   6  -3  11    3.60    0.90
  -6  -3 -11    1.40    0.70
  -6  -3 -11    1.90    0.90
   6   3  11    1.00    1.20
   6   3  11   -1.40    0.70
   7  -3  11   36.10    1.60
  -7  -3 -11   37.20    1.50
   7  -3  11   36.20    1.60
   7  -3  11   34.70    2.10
  -7  -3 -11   38.30    1.50
   7  -3  11   37.50    1.60
   7  -3  11   40.50    1.90
  -7   3 -11   29.70    2.70
   7   3  11   39.30    2.00
   8  -3  11    4.40    0.80
   8  -3  11    7.30    1.00
   8  -3  11    6.00    0.80
  -8  -3 -11    6.60    0.70
   8   3  11    7.00    1.00
   9  -4 -11    3.60    1.00
   9  -4 -11    5.20    0.60
   9   4 -11    5.30    1.00
   8  -4 -11    4.60    1.10
   8  -4 -11    2.70    0.70
   8   4 -11    3.70    1.20
   7  -4 -11    4.50    0.70
   7  -4 -11    6.10    0.70
  -7  -4  11    4.60    0.60
  -7  -4  11    5.20    1.00
   7  -4 -11    7.50    1.50
   7   4 -11    2.50    1.60
   7   4 -11    5.70    1.40
  -7   4  11    4.70    0.70
   6  -4 -11    4.10    0.80
  -6  -4  11    1.30    1.00
   6  -4 -11    1.70    0.70
   6  -4 -11    3.50    1.40
   6  -4 -11    0.80    0.70
  -6  -4  11    2.90    0.60
   6   4 -11    3.70    1.50
   6   4 -11    3.30    1.70
  -5  -4  11   12.30    1.40
   5  -4 -11   12.50    1.80
   5  -4 -11   13.50    1.00
   5  -4 -11   13.80    1.10
   5  -4 -11   10.20    1.50
   5  -4 -11   13.00    1.00
  -5  -4  11   13.40    0.90
  -5  -4  11   13.10    1.10
   5   4 -11   13.30    2.20
   4  -4 -11    9.20    1.80
   4  -4 -11   10.30    1.50
   4  -4 -11   11.10    1.00
   4  -4 -11   10.80    1.00
  -4  -4  11   11.80    1.30
  -4  -4  11    9.50    0.80
  -4  -4  11   11.70    1.40
   4   4 -11    9.40    2.10
  -3  -4  11   11.90    1.00
  -3  -4  11   13.40    1.30
  -3  -4  11   11.10    0.90
   3  -4 -11   12.90    2.00
  -3  -4  11   11.00    1.40
   3  -4 -11   11.10    1.10
   3  -4 -11   12.00    1.00
   3  -4 -11   11.90    1.00
   3  -4 -11   11.60    1.50
   3   4 -11   11.90    2.40
  -2  -4  11   55.19    2.30
  -2  -4  11   57.79    2.60
   2  -4 -11   57.89    2.10
   2  -4 -11   55.29    2.10
  -2  -4  11   56.99    2.10
   2  -4 -11   56.09    2.10
   2  -4 -11   59.59    3.20
   2  -4 -11   57.09    2.70
  -2   4  11   59.29    2.20
   2   4 -11   52.29    3.70
   1  -4 -11   12.30    1.20
  -1  -4  11   10.70    1.50
  -1  -4  11   10.30    1.40
   1  -4 -11   11.00    1.60
   1  -4 -11   11.60    1.90
  -1  -4  11   10.80    1.40
   1  -4 -11   11.60    1.00
  -1  -4  11   12.30    1.00
   1   4 -11   12.60    2.70
  -1   4  11   12.70    1.10
   0  -4  11   15.60    1.60
   0  -4 -11   15.80    1.30
   0  -4 -11   15.70    1.20
   0  -4 -11   18.50    1.80
   0  -4  11   16.00    1.60
   0  -4  11   15.90    1.40
   0  -4  11   14.70    1.10
   0  -4 -11   15.90    1.10
   0  -4 -11   18.30    2.00
   0  -4  11   15.80    1.20
   0   4  11   14.40    1.20
   0   4 -11   16.30    2.70
   1  -4  11    1.60    0.90
  -1  -4 -11    0.40    0.70
  -1  -4 -11    1.50    0.80
  -1  -4 -11   -0.70    0.90
   1  -4  11    1.20    0.70
  -1  -4 -11   -3.20    1.70
   1  -4  11    0.80    1.20
  -1  -4 -11   -0.10    1.30
   1  -4  11   -0.90    1.10
   1  -4  11    2.80    1.20
   1   4  11    0.40    0.80
  -1   4 -11   -1.90    1.60
  -1   4 -11    2.20    2.30
   2  -4  11   23.80    1.40
   2  -4  11   25.00    1.60
  -2  -4 -11   26.10    1.50
  -2  -4 -11   24.10    1.40
   2  -4  11   24.30    1.80
   2  -4  11   24.50    1.30
  -2  -4 -11   26.70    1.90
  -2  -4 -11   27.10    2.40
   2  -4  11   23.90    1.50
   2   4  11   26.60    1.40
   2   4  11   26.70    2.00
  -2   4 -11   23.70    2.80
  -3  -4 -11   59.99    2.70
  -3  -4 -11   61.49    2.20
  -3  -4 -11   60.69    2.10
   3  -4  11   57.09    2.20
   3  -4  11   59.19    2.10
   3  -4  11   59.59    2.30
  -3  -4 -11   60.99    3.20
   3  -4  11   61.09    2.60
   3  -4  11   60.29    2.30
   3   4  11   63.09    2.20
  -3   4 -11   52.29    3.60
   3   4  11   60.09    2.80
   4  -4  11    2.50    0.90
   4  -4  11    1.70    0.90
  -4  -4 -11    2.10    0.80
   4  -4  11    3.20    0.80
  -4  -4 -11    2.10    0.70
   4  -4  11    3.20    1.10
   4  -4  11    3.20    0.70
   4   4  11    3.30    1.30
   4   4  11    2.40    0.80
  -4   4 -11   -0.50    1.70
   5  -4  11   16.70    1.20
   5  -4  11   16.40    1.10
  -5  -4 -11   17.10    1.00
  -5  -4 -11   19.30    1.10
   5  -4  11   16.60    1.10
   5  -4  11   15.30    1.60
   5  -4  11   18.60    1.40
   5   4  11   15.60    1.00
  -5   4 -11   17.70    2.30
   5   4  11   18.70    1.50
  -6  -4 -11    9.20    0.80
   6  -4  11    9.80    1.00
   6  -4  11    9.00    0.90
   6  -4  11   10.90    0.90
   6   4  11    8.20    1.10
   7  -4  11    1.00    0.80
  -7  -4 -11    0.80    0.50
   7  -4  11    0.90    0.60
   7  -4  11    0.90    0.60
   7   4  11    1.10    0.80
   6  -5 -11   29.60    1.10
  -6  -5  11   27.90    1.40
   6  -5 -11   31.10    1.80
   6   5 -11   29.90    1.80
   5  -5 -11   37.10    1.80
  -5  -5  11   41.00    1.70
   5  -5 -11   37.60    1.40
   5  -5 -11   38.00    2.10
   5   5 -11   38.30    2.10
  -4  -5  11    5.00    0.90
   4  -5 -11    5.50    0.70
  -4  -5  11    6.60    0.80
   4  -5 -11    6.40    0.70
   4  -5 -11    5.30    1.30
   4  -5 -11    3.60    0.70
   4  -5 -11    5.10    1.10
   3  -5 -11   18.90    1.00
  -3  -5  11   19.90    1.10
  -3  -5  11   16.70    1.10
   3  -5 -11   19.70    1.10
   3  -5 -11   19.70    1.50
  -3  -5  11   20.90    1.40
   3  -5 -11   17.40    1.70
   3   5 -11   16.20    2.30
  -2  -5  11   28.00    1.40
   2  -5 -11   25.70    1.20
   2  -5 -11   30.30    1.70
  -2  -5  11   25.10    1.20
   2  -5 -11   28.10    1.20
   2  -5 -11   28.00    2.00
  -2  -5  11   27.00    1.60
   2  -5 -11   26.50    1.30
   2   5 -11   21.90    2.40
   1  -5 -11   12.80    1.60
  -1  -5  11   12.10    0.90
  -1  -5  11   11.20    1.20
  -1  -5  11   11.90    1.00
   1  -5 -11   13.70    1.00
   1  -5 -11   11.80    0.90
  -1  -5  11   11.50    1.00
  -1  -5  11   12.00    1.20
   1  -5 -11   12.30    1.30
   1  -5 -11   13.50    1.00
  -1   5  11   12.30    1.00
   1   5 -11    5.30    2.00
   0  -5 -11    9.00    0.80
   0  -5  11    8.00    0.90
   0  -5 -11   10.60    1.50
   0  -5  11    9.80    1.20
   0  -5 -11   10.40    1.20
   0  -5 -11    8.60    0.90
   0  -5 -11   10.90    0.90
   0  -5  11    8.70    1.10
   0  -5  11   10.80    0.90
   0  -5  11   10.50    1.00
   0   5 -11    8.90    2.10
   0   5  11    9.70    0.90
   1  -5  11    4.10    0.80
   1  -5  11    5.20    0.70
   1  -5  11    6.20    1.00
  -1  -5 -11    6.70    1.30
  -1  -5 -11    3.70    0.70
   1  -5  11    5.70    1.00
  -1  -5 -11    5.20    0.80
  -1  -5 -11    2.80    1.00
   1  -5  11    4.70    0.90
   1   5  11    6.50    0.80
  -1   5 -11    6.50    2.20
   2  -5  11    2.80    0.90
  -2  -5 -11    4.70    1.20
  -2  -5 -11    3.50    0.70
  -2  -5 -11    3.00    1.00
   2  -5  11    3.10    0.80
   2  -5  11    4.00    0.70
   2   5  11    3.40    0.70
  -2   5 -11    4.00    1.80
   3  -5  11    7.00    0.90
  -3  -5 -11    8.40    1.20
  -3  -5 -11    8.60    1.10
   3  -5  11    7.40    0.90
   3   5  11    7.80    1.10
   4  -5  11    6.10    0.80
  -4  -5 -11    7.40    1.20
   4  -5  11    7.80    0.80
   4   5  11    7.20    1.00
  12   0 -12    0.10    0.60
 -12   0  12    0.90    0.70
 -11   0  12    3.60    1.00
  11   0 -12    3.00    0.90
  10   0 -12   61.59    3.10
  10   0 -12   65.99    2.60
 -10   0  12   63.79    2.00
  -9   0  12   21.50    1.10
   9   0 -12   23.70    2.20
   9   0 -12   19.20    1.60
   9   0 -12   18.80    2.20
   9   0 -12   23.10    2.30
   8   0 -12   34.40    2.60
   8   0 -12   33.20    2.00
   8   0 -12   31.20    2.60
   8   0 -12   33.50    2.70
  -8   0  12   35.90    1.40
   7   0 -12  224.78    7.70
  -7   0  12  223.68    5.50
   7   0 -12  213.08    7.10
   7   0 -12  203.18    7.60
   7   0 -12  213.48    6.40
   6   0 -12   33.50    3.00
   6   0 -12   41.90    3.10
  -6   0  12   36.50    2.20
  -6   0  12   42.30    1.60
   6   0 -12   37.40    2.70
   6   0 -12   38.40    2.30
  -5   0  12   16.50    1.80
  -5   0  12   20.50    1.10
   5   0 -12   18.00    2.40
   5   0 -12   20.40    2.00
   4   0 -12    9.60    1.60
   4   0 -12   11.30    2.20
  -4   0  12   13.60    1.70
  -4   0  12   11.60    0.90
  -3   0  12   31.30    2.30
   3   0 -12   29.10    2.60
  -3   0  12   31.10    1.30
  -2   0  12   89.79    2.60
   2   0 -12   89.29    4.30
  -2   0  12   85.89    2.70
  -2   0  12   84.39    3.90
   1   0 -12  119.29    5.10
  -1   0  12  122.49    3.60
   0   0 -12   36.90    3.10
   0   0  12   34.90    1.50
   1   0  12   84.99    2.70
  -1   0 -12   79.79    4.10
   2   0  12  284.47    7.50
  -2   0 -12  293.27    9.60
   3   0  12  130.99    4.60
   3   0  12  134.59    4.00
  -3   0 -12  137.59    5.80
  -4   0 -12    0.80    1.20
  -4   0 -12   -1.40    1.90
   4   0  12   -1.00    1.40
   4   0  12    0.20    0.70
   5   0  12  117.69    4.20
   5   0  12  117.99    3.60
  -5   0 -12  114.69    5.30
  -5   0 -12  116.29    3.60
  -6   0 -12   92.99    3.10
   6   0  12   95.29    3.00
  -6   0 -12   95.29    4.70
   6   0  12  101.19    3.70
  -7   0 -12   41.30    1.80
   7   0  12   39.40    1.70
  -7   0 -12   39.80    3.00
   7   0  12   42.10    2.20
  -8   0 -12   11.70    1.00
   8   0  12    9.90    0.90
   8   0  12   12.40    1.30
  -8   0 -12   14.60    2.10
  -9   0 -12    5.90    0.70
   9   0  12    9.50    1.10
 -11  -1  12    9.40    1.20
  11  -1 -12    4.50    1.20
  11  -1 -12    9.20    1.00
  11   1 -12    7.80    1.00
  10  -1 -12    9.50    1.20
  10  -1 -12    9.50    1.60
 -10  -1  12    9.10    0.70
  10  -1 -12    8.30    0.80
  10  -1 -12    6.80    0.90
  10  -1 -12    8.00    1.50
 -10  -1  12    8.50    1.20
  10   1 -12    9.40    1.20
  10   1 -12    8.30    1.60
 -10   1  12    9.20    0.70
  -9  -1  12    8.30    1.50
   9  -1 -12    6.10    1.00
   9  -1 -12   10.50    1.70
   9  -1 -12    9.20    1.20
   9  -1 -12    8.00    1.80
   9  -1 -12    7.50    0.90
  -9  -1  12    7.90    0.80
   9   1 -12    8.30    1.30
  -9   1  12    8.30    0.80
   9   1 -12    5.80    1.60
   8  -1 -12    9.40    1.10
   8  -1 -12    6.20    1.30
   8  -1 -12    8.90    1.00
   8  -1 -12    6.80    1.90
  -8  -1  12    8.30    0.80
   8  -1 -12   10.00    2.00
  -8   1  12    8.10    0.80
   8   1 -12    8.80    1.90
   8   1 -12    9.80    1.40
   7  -1 -12    9.40    1.40
   7  -1 -12    6.30    1.20
   7  -1 -12    8.90    1.00
  -7  -1  12    8.30    0.80
   7  -1 -12    7.80    1.90
   7  -1 -12   10.00    2.10
   7   1 -12    7.70    1.60
   7   1 -12    8.30    1.90
  -7   1  12    8.80    0.80
   7   1 -12    5.60    1.90
   6  -1 -12   40.00    1.90
   6  -1 -12   41.10    3.10
   6  -1 -12   42.20    2.30
  -6  -1  12   43.20    1.60
   6  -1 -12   47.00    3.20
   6  -1 -12   43.30    1.90
  -6  -1  12   44.90    2.30
  -6   1  12   45.80    1.70
  -6   1  12   41.00    2.30
   6   1 -12   41.10    2.40
   6   1 -12   43.50    3.10
   5  -1 -12   21.80    2.70
   5  -1 -12   22.40    1.40
   5  -1 -12   21.30    2.30
  -5  -1  12   22.40    1.10
   5  -1 -12   20.20    2.40
   5  -1 -12   22.10    1.50
   5  -1 -12   24.40    2.00
  -5  -1  12   20.30    1.80
   5   1 -12   17.90    1.90
  -5   1  12   22.80    1.20
   5   1 -12   27.00    2.60
   4  -1 -12   27.70    2.40
  -4  -1  12   27.70    1.30
  -4  -1  12   27.20    2.00
   4  -1 -12   29.30    2.20
   4  -1 -12   23.70    1.60
   4  -1 -12   28.00    2.80
  -4   1  12   26.90    1.30
   4   1 -12   28.80    2.80
   4   1 -12   27.80    2.10
   4   1 -12   28.30    2.50
  -3  -1  12   55.29    1.80
   3  -1 -12   51.69    3.30
   3  -1 -12   51.39    3.00
  -3  -1  12   51.79    1.90
  -3  -1  12   53.99    2.70
   3  -1 -12   45.70    3.80
  -3  -1  12   56.79    3.10
   3   1 -12   54.49    3.00
   3   1 -12   53.39    4.10
   3   1 -12   49.10    3.30
   3   1 -12   51.99    3.20
   2  -1 -12   15.80    1.20
  -2  -1  12   16.30    1.00
   2  -1 -12   13.50    2.30
  -2  -1  12   14.30    1.10
   2  -1 -12   16.70    2.10
   2   1 -12   14.70    2.60
  -2   1  12   16.60    1.80
  -2   1  12   16.70    1.10
   2   1 -12   16.30    2.20
   2   1 -12   15.70    2.30
   1  -1 -12   59.09    4.30
  -1  -1  12   72.29    2.40
   1  -1 -12   78.39    4.10
   1  -1 -12   70.89    2.40
   1   1 -12   70.99    3.90
   1   1 -12   73.99    3.80
  -1   1  12   77.39    2.50
   0  -1  12   55.49    2.00
   0  -1 -12   45.60    3.70
   0  -1 -12   53.19    3.40
   0   1 -12   58.39    3.50
   0   1  12   57.19    2.10
   0   1 -12   50.99    3.50
  -1  -1 -12    3.30    1.90
   1  -1  12    3.00    1.30
   1  -1  12    6.40    0.90
   1  -1  12    4.50    1.30
  -1   1 -12    3.20    2.00
   1   1  12    4.00    0.80
   2  -1  12   35.80    1.90
   2  -1  12   34.50    2.20
  -2  -1 -12   35.80    3.40
   2  -1  12   35.80    1.60
  -2  -1 -12   35.60    1.80
   2   1  12   37.60    1.70
  -2   1 -12   34.40    3.20
   2   1  12   36.80    2.20
  -3  -1 -12   11.60    2.30
  -3  -1 -12   11.70    1.40
   3  -1  12   13.70    1.50
   3  -1  12   15.90    1.70
   3  -1  12   14.60    1.10
  -3   1 -12   16.10    2.30
   3   1  12   12.40    1.10
   3   1  12   16.50    1.70
  -4  -1 -12    6.50    2.30
   4  -1  12    7.10    1.40
   4  -1  12    4.30    0.80
  -4  -1 -12    6.60    1.20
   4  -1  12    8.20    1.50
  -4   1 -12    7.00    2.20
   4   1  12    5.60    0.90
   4   1  12    8.70    1.50
   5  -1  12   33.50    1.60
  -5  -1 -12   33.00    3.10
  -5  -1 -12   32.40    1.70
   5  -1  12   31.80    2.10
   5  -1  12   32.90    1.60
   5  -1  12   31.20    1.90
   5   1  12   34.50    2.10
  -5   1 -12   36.30    3.20
   5   1  12   34.90    1.60
  -6  -1 -12    7.00    1.20
   6  -1  12    5.10    1.20
  -6  -1 -12    4.50    2.10
   6  -1  12    4.90    0.90
   6  -1  12    6.20    1.40
   6  -1  12    5.40    1.00
   6   1  12    6.10    0.90
   6   1  12    4.00    1.40
  -6   1 -12    3.90    1.80
   7  -1  12   30.70    1.60
   7  -1  12   30.40    1.90
  -7  -1 -12   27.10    2.50
  -7  -1 -12   26.70    1.40
   7  -1  12   28.30    1.40
  -7   1 -12   30.60    2.60
   7   1  12   28.90    1.90
   8  -1  12    2.10    0.80
  -8  -1 -12    0.70    0.70
   8  -1  12    0.10    1.00
   8  -1  12   -0.10    0.80
   8   1  12   -1.20    0.90
  -8   1 -12    0.30    1.70
  -9  -1 -12    0.10    0.60
   9  -1  12    0.70    0.80
   9   1  12   -0.70    0.80
 -11  -2  12    4.50    0.80
  11  -2 -12    3.60    0.50
  11  -2 -12    3.90    1.00
  11  -2 -12    4.00    0.80
  10  -2 -12    0.90    1.10
  10  -2 -12    0.30    1.10
  10  -2 -12    0.00    0.60
 -10  -2  12   -0.20    0.50
  10  -2 -12    0.30    0.80
 -10  -2  12   -0.30    0.80
  10  -2 -12   -1.40    0.60
  10   2 -12    0.20    1.30
  -9  -2  12   35.90    1.40
   9  -2 -12   34.80    1.50
   9  -2 -12   35.70    1.50
   9  -2 -12   32.00    2.50
   9  -2 -12   37.80    2.50
   9  -2 -12   35.80    1.90
  -9  -2  12   34.80    2.00
   9   2 -12   32.50    2.50
  -9   2  12   36.20    1.40
   9   2 -12   36.20    1.90
   8  -2 -12    0.10    1.20
   8  -2 -12    4.00    1.70
  -8  -2  12   -1.70    1.30
  -8  -2  12    1.20    0.60
   8  -2 -12    1.60    0.80
   8  -2 -12    0.40    1.40
   8  -2 -12    1.20    0.90
   8   2 -12   -0.10    1.60
  -8   2  12    2.50    0.60
   8   2 -12   -1.00    1.20
   7  -2 -12   26.20    2.40
  -7  -2  12   25.00    1.20
   7  -2 -12   25.10    1.80
   7  -2 -12   26.30    1.50
   7  -2 -12   22.10    2.40
   7  -2 -12   24.60    1.40
  -7  -2  12   24.10    1.90
   7   2 -12   25.50    2.60
   7   2 -12   25.30    1.90
  -7   2  12   25.20    1.20
   6  -2 -12   54.29    3.40
  -6  -2  12   56.39    1.90
   6  -2 -12   57.69    2.20
   6  -2 -12   61.39    2.90
  -6  -2  12   57.09    2.60
   6  -2 -12   54.89    2.60
   6  -2 -12   57.59    2.20
   6  -2 -12   51.99    3.40
   6   2 -12   57.09    3.60
  -6   2  12   56.49    2.00
   6   2 -12   55.39    2.80
  -5  -2  12    1.80    0.70
   5  -2 -12    1.90    1.10
  -5  -2  12   -0.70    1.40
   5  -2 -12    1.60    1.70
   5  -2 -12    0.60    2.10
   5  -2 -12    3.70    0.90
   5  -2 -12   -0.40    1.80
   5  -2 -12    2.60    0.90
   5   2 -12   -0.20    1.90
   5   2 -12    2.60    1.60
   4  -2 -12   10.20    2.00
  -4  -2  12    8.80    1.50
   4  -2 -12    9.40    1.10
   4  -2 -12    9.30    2.40
   4  -2 -12   10.90    1.30
   4  -2 -12   10.70    1.90
  -4  -2  12    8.00    0.80
   4  -2 -12    9.70    1.00
   4   2 -12   10.60    2.20
   4   2 -12    9.70    1.80
   3  -2 -12   36.00    3.00
   3  -2 -12   33.10    1.70
  -3  -2  12   35.20    1.40
  -3  -2  12   31.60    1.50
   3  -2 -12   35.30    2.60
   3  -2 -12   33.70    1.60
  -3  -2  12   28.50    2.00
   3  -2 -12   36.70    1.70
   3  -2 -12   31.80    2.70
   3   2 -12   30.70    2.80
   3   2 -12   33.70    2.40
   2  -2 -12  113.59    4.40
   2  -2 -12  117.89    5.20
   2  -2 -12  122.69    3.50
  -2  -2  12  115.79    3.50
   2  -2 -12  117.09    3.70
   2  -2 -12  120.39    3.50
  -2  -2  12  112.49    4.10
   2   2 -12  115.99    4.30
   2   2 -12  121.79    5.20
  -2   2  12  118.09    3.50
  -1  -2  12   72.89    3.00
  -1  -2  12   71.39    2.50
   1  -2 -12   72.29    2.40
   1  -2 -12   74.69    2.50
   1  -2 -12   72.59    2.60
   1  -2 -12   72.99    4.00
   1  -2 -12   77.29    3.40
   1   2 -12   70.19    4.00
   1   2 -12   66.09    3.30
  -1   2  12   69.49    2.40
   0  -2  12   11.10    1.00
   0  -2 -12   10.80    2.10
   0  -2 -12   10.70    1.40
   0  -2 -12   11.20    1.90
   0  -2  12   13.10    1.70
   0  -2 -12   11.50    1.10
   0  -2 -12   10.90    1.10
   0   2 -12   14.90    2.40
   0   2 -12   10.80    1.80
   0   2  12   13.40    1.00
   1  -2  12   18.70    1.70
   1  -2  12   17.40    1.50
  -1  -2 -12   14.10    1.50
   1  -2  12   18.80    1.20
   1  -2  12   14.80    1.90
  -1  -2 -12   15.40    2.30
  -1  -2 -12   15.40    1.30
  -1  -2 -12   13.30    2.00
  -1   2 -12   20.90    2.50
  -1   2 -12   18.40    2.80
   1   2  12   17.80    1.20
   2  -2  12   56.89    2.40
  -2  -2 -12   52.89    3.00
   2  -2  12   57.19    2.70
  -2  -2 -12   58.49    2.30
  -2  -2 -12   58.69    2.10
   2  -2  12   58.29    2.20
  -2  -2 -12   59.69    3.60
  -2   2 -12   51.39    3.80
   2   2  12   57.29    2.80
   2   2  12   58.69    2.20
  -2   2 -12   55.99    3.50
  -3  -2 -12    1.10    1.10
   3  -2  12    1.10    1.30
   3  -2  12   -0.20    1.00
   3  -2  12    0.60    1.40
  -3  -2 -12    4.00    1.80
   3  -2  12    0.20    0.70
  -3  -2 -12    1.20    0.80
   3   2  12   -3.10    1.30
   3   2  12    1.30    0.70
  -3   2 -12    2.70    2.00
  -4  -2 -12    4.90    1.10
   4  -2  12    6.20    1.20
   4  -2  12    5.20    1.50
   4  -2  12    6.40    0.90
   4  -2  12    5.00    0.90
   4  -2  12    6.30    1.30
   4   2  12    6.30    0.90
   4   2  12    2.80    1.40
  -4   2 -12    6.20    2.30
   5  -2  12    4.20    1.20
  -5  -2 -12    3.60    1.10
   5  -2  12    2.60    0.80
   5  -2  12    3.30    1.60
   5  -2  12    3.30    1.10
   5  -2  12    4.70    0.90
   5   2  12    6.40    0.90
   5   2  12    6.10    1.40
  -5   2 -12    2.50    2.20
   6  -2  12    2.00    1.00
  -6  -2 -12    4.10    1.00
   6  -2  12    2.30    0.80
   6  -2  12    3.10    1.10
  -6   2 -12    1.20    1.90
   6   2  12    4.10    0.80
   6   2  12    5.10    1.20
   7  -2  12    5.70    0.80
   7  -2  12    5.00    1.00
   7  -2  12    2.90    0.90
  -7  -2 -12    5.40    0.90
  -7   2 -12    3.90    1.90
   7   2  12    4.70    1.20
   8  -2  12   -0.30    0.80
  -8  -2 -12    1.90    0.70
   8  -2  12    1.80    0.70
   8   2  12   -0.50    0.90
  10  -3 -12    6.20    0.60
  10  -3 -12    8.10    1.10
   9  -3 -12    2.00    1.20
   9  -3 -12    1.60    0.60
   9  -3 -12    3.00    1.30
  -9  -3  12    2.80    0.50
   9  -3 -12    1.30    0.60
   9   3 -12    2.70    1.40
   8  -3 -12   30.10    2.40
   8  -3 -12   32.10    1.40
   8  -3 -12   32.20    2.20
   8  -3 -12   31.80    1.40
  -8  -3  12   31.70    1.30
   8   3 -12   24.40    2.30
  -8   3  12   32.60    1.30
   7  -3 -12    4.40    0.90
  -7  -3  12    2.00    0.60
  -7  -3  12    3.70    1.20
   7  -3 -12    2.70    0.70
   7  -3 -12    2.10    1.50
   7  -3 -12    2.60    1.40
  -7   3  12    2.00    0.60
   7   3 -12    2.90    1.70
   6  -3 -12   72.29    2.50
  -6  -3  12   73.79    2.30
   6  -3 -12   75.39    3.10
   6  -3 -12   73.79    2.50
   6  -3 -12   72.09    3.90
   6  -3 -12   74.59    3.70
  -6  -3  12   70.79    2.90
   6  -3 -12   71.59    2.50
   6   3 -12   68.59    3.90
   5  -3 -12   49.10    2.00
   5  -3 -12   53.29    3.30
   5  -3 -12   49.00    2.70
  -5  -3  12   52.49    1.80
   5  -3 -12   50.79    3.10
   5  -3 -12   50.49    2.00
  -5  -3  12   51.09    2.40
   5  -3 -12   52.19    2.00
   5   3 -12   47.60    3.50
   4  -3 -12   15.40    1.20
   4  -3 -12   14.50    2.20
   4  -3 -12   15.30    1.80
   4  -3 -12   15.80    2.20
   4  -3 -12   16.20    1.20
  -4  -3  12   18.00    1.60
   4  -3 -12   16.20    1.30
  -4  -3  12   17.10    1.00
   4   3 -12   14.80    1.90
   4   3 -12   17.20    2.70
   3  -3 -12  167.78    6.30
  -3  -3  12  169.58    4.30
  -3  -3  12  167.08    5.30
   3  -3 -12  170.78    6.30
   3  -3 -12  161.48    4.60
  -3  -3  12  169.88    4.60
   3  -3 -12  162.78    4.50
   3  -3 -12  163.58    5.40
   3  -3 -12  158.68    4.50
   3   3 -12  162.88    5.40
   3   3 -12  161.98    6.50
   2  -3 -12   13.30    1.80
   2  -3 -12   14.80    1.20
   2  -3 -12   15.90    1.30
   2  -3 -12   13.00    2.20
   2  -3 -12   17.40    2.10
  -2  -3  12   16.70    1.10
   2  -3 -12   15.00    1.20
  -2  -3  12   14.90    1.70
  -2   3  12   16.50    1.20
   2   3 -12   18.50    2.80
   2   3 -12   13.90    2.00
   1  -3 -12   29.80    1.70
  -1  -3  12   27.90    1.50
  -1  -3  12   29.50    2.00
   1  -3 -12   31.00    2.20
   1  -3 -12   33.00    1.50
   1  -3 -12   30.50    1.50
   1  -3 -12   29.00    2.60
   1   3 -12   25.70    2.40
  -1   3  12   30.70    1.50
   1   3 -12   25.60    3.00
   0  -3  12   41.20    2.30
   0  -3 -12   40.50    1.90
   0  -3 -12   43.90    1.80
   0  -3 -12   44.50    2.50
   0  -3  12   43.70    2.10
   0  -3 -12   41.30    1.80
   0  -3  12   43.40    2.30
   0  -3  12   42.40    1.80
   0  -3 -12   48.70    3.40
   0   3 -12   45.40    3.60
   0   3  12   43.90    1.80
   0   3 -12   43.40    2.70
   1  -3  12   78.79    2.80
   1  -3  12   76.09    3.10
   1  -3  12   77.19    2.80
   1  -3  12   79.09    2.60
   1  -3  12   81.99    3.20
  -1  -3 -12   76.79    3.30
  -1  -3 -12   75.59    2.70
  -1  -3 -12   74.59    2.60
  -1   3 -12   79.79    4.40
   1   3  12   81.59    2.70
   2  -3  12   53.89    2.10
  -2  -3 -12   58.19    2.10
   2  -3  12   57.49    2.10
  -2  -3 -12   58.29    2.30
   2  -3  12   57.09    2.60
   2  -3  12   54.49    2.30
   2  -3  12   58.49    2.40
  -2  -3 -12   53.59    2.80
   2   3  12   58.79    2.80
   2   3  12   60.79    2.20
  -2   3 -12   54.29    3.70
   3  -3  12    8.00    1.10
  -3  -3 -12   11.20    1.00
   3  -3  12    9.90    1.10
  -3  -3 -12   10.90    1.20
   3  -3  12   11.10    1.30
   3  -3  12   10.40    1.00
   3  -3  12    6.50    1.20
  -3   3 -12   12.50    2.40
   3   3  12   10.50    1.00
   3   3  12   10.00    1.50
  -4  -3 -12   13.70    1.20
   4  -3  12   13.30    1.30
   4  -3  12   14.90    1.10
  -4  -3 -12   13.30    1.10
   4  -3  12   15.80    1.40
   4  -3  12   14.90    1.30
   4  -3  12   12.20    1.20
   4  -3  12   10.40    1.50
   4   3  12   14.10    1.10
   4   3  12   14.60    1.60
   5  -3  12   55.39    2.60
   5  -3  12   59.49    2.50
   5  -3  12   57.69    2.10
   5  -3  12   59.79    2.10
  -5  -3 -12   57.79    2.00
   5  -3  12   57.79    2.20
  -5  -3 -12   59.39    2.10
   5  -3  12   54.29    2.00
   5   3  12   59.19    2.60
   5   3  12   54.09    2.10
   6  -3  12   16.60    1.10
   6  -3  12   14.20    1.50
   6  -3  12   15.90    1.10
  -6  -3 -12   15.70    1.10
   6  -3  12   17.90    1.20
   6  -3  12   17.40    1.40
  -6  -3 -12   15.50    1.00
   6   3  12   17.70    1.40
   6   3  12   14.30    1.00
   7  -3  12    8.40    1.00
   7  -3  12    6.90    0.80
   7  -3  12    5.70    0.80
  -7  -3 -12    6.10    0.70
   7   3  12    7.00    1.10
   8  -4 -12    3.80    1.00
   8  -4 -12    2.90    0.60
   8   4 -12    3.20    1.00
  -7  -4  12    4.90    0.90
   7  -4 -12    5.70    0.70
   7  -4 -12    5.80    0.70
   7  -4 -12    4.90    1.20
   7   4 -12    2.90    1.20
   6  -4 -12   33.30    1.40
  -6  -4  12   31.00    1.60
  -6  -4  12   31.30    1.20
   6  -4 -12   28.20    1.30
   6  -4 -12   32.00    1.40
   6  -4 -12   33.20    2.20
   6   4 -12   31.80    2.00
   6   4 -12   31.20    2.60
   5  -4 -12    5.40    0.80
   5  -4 -12    5.10    1.50
  -5  -4  12    6.80    1.10
   5  -4 -12    6.40    0.80
   5  -4 -12    3.70    1.40
   5  -4 -12    5.80    0.80
  -5  -4  12    5.90    0.70
   5   4 -12    6.60    2.00
   5   4 -12    6.50    1.60
  -4  -4  12   70.69    2.40
   4  -4 -12   70.99    2.30
   4  -4 -12   72.79    2.90
   4  -4 -12   67.49    2.30
   4  -4 -12   71.39    3.40
   4  -4 -12   69.39    2.30
  -4  -4  12   66.39    2.10
  -4  -4  12   70.79    2.80
   4   4 -12   60.29    3.80
   3  -4 -12   31.80    2.40
   3  -4 -12   29.20    1.40
  -3  -4  12   26.40    1.30
  -3  -4  12   27.80    1.50
   3  -4 -12   27.30    1.40
  -3  -4  12   29.30    1.80
   3  -4 -12   30.10    1.90
   3   4 -12   26.90    2.70
  -2  -4  12    1.90    1.10
   2  -4 -12    2.30    0.80
  -2  -4  12    2.10    0.70
   2  -4 -12    1.50    0.70
   2  -4 -12    1.60    1.40
   2  -4 -12    2.40    0.90
   2  -4 -12    2.10    1.20
  -2  -4  12    4.50    1.00
  -2   4  12    1.20    0.80
   2   4 -12    1.60    2.00
   1  -4 -12   10.10    1.00
   1  -4 -12    8.30    0.90
  -1  -4  12    7.90    0.90
  -1  -4  12    8.80    1.30
   1  -4 -12    8.30    0.90
   1  -4 -12    8.80    1.80
  -1  -4  12   10.10    1.10
   1  -4 -12    9.90    1.50
   1   4 -12    9.80    2.30
  -1   4  12    9.40    1.00
   0  -4 -12    1.30    1.20
   0  -4  12    2.60    1.20
   0  -4 -12    2.60    0.80
   0  -4 -12    2.10    0.80
   0  -4  12    1.80    1.10
   0  -4 -12    3.40    1.50
   0  -4  12    1.60    1.00
   0  -4 -12    0.90    0.90
   0  -4  12    1.90    0.70
   0   4 -12   -0.10    1.50
   0   4 -12    4.20    2.00
   0   4  12    2.90    0.80
  -1  -4 -12    0.60    0.70
  -1  -4 -12    0.50    0.90
   1  -4  12    0.20    0.60
   1  -4  12   -0.30    0.80
  -1  -4 -12    3.20    0.80
   1  -4  12    0.30    0.90
   1  -4  12    0.90    1.00
  -1  -4 -12    3.60    1.50
   1  -4  12    0.00    1.20
  -1  -4 -12    2.80    1.30
  -1   4 -12    1.50    1.60
  -1   4 -12    0.40    1.90
   1   4  12    1.60    0.80
   2  -4  12    5.20    0.80
  -2  -4 -12    4.80    1.30
   2  -4  12    2.80    0.80
  -2  -4 -12    5.00    1.50
   2  -4  12    3.10    1.10
   2  -4  12    3.50    1.00
  -2  -4 -12    3.30    0.80
  -2  -4 -12    5.20    0.90
  -2   4 -12    2.00    2.00
   2   4  12    3.90    0.80
  -2   4 -12    5.20    1.50
  -3  -4 -12    3.90    0.80
   3  -4  12    3.80    1.00
   3  -4  12    5.30    0.80
  -3  -4 -12    8.00    1.40
   3  -4  12    3.30    0.90
  -3  -4 -12    5.00    0.80
   3  -4  12    3.90    1.10
  -3   4 -12    3.70    1.30
  -3   4 -12    6.20    2.10
   3   4  12    6.50    1.20
   3   4  12    5.20    0.80
   4  -4  12    4.10    0.80
   4  -4  12    2.80    0.70
   4  -4  12    2.80    0.90
  -4  -4 -12    3.30    0.70
   4  -4  12    2.90    0.80
  -4  -4 -12    5.30    0.80
   4  -4  12    2.30    0.90
   4   4  12    3.50    0.70
   4   4  12    3.60    1.10
  -4   4 -12    4.90    2.20
   5  -4  12    8.60    0.90
   5  -4  12    8.60    0.80
  -5  -4 -12    7.60    0.80
   5  -4  12    6.40    1.00
   5   4  12    8.00    1.10
   6  -4  12  101.19    3.10
   6  -4  12   98.99    2.70
  -6  -4 -12   97.09    2.70
   6  -4  12   97.09    2.80
   6   4  12   94.29    3.10
   5  -5 -12    6.50    1.10
  -5  -5  12    6.90    0.80
   5  -5 -12    5.20    0.60
   5  -5 -12    5.30    0.90
   5   5 -12    7.20    1.20
   4  -5 -12    6.80    1.10
   4  -5 -12    5.50    0.60
  -4  -5  12    6.30    0.90
   4  -5 -12    7.30    1.20
   4   5 -12    5.40    1.30
   3  -5 -12   24.50    1.50
   3  -5 -12   24.00    1.70
  -3  -5  12   21.60    1.30
   3  -5 -12   23.10    1.10
  -3  -5  12   23.60    1.10
   2  -5 -12   17.80    1.60
   2  -5 -12   20.70    1.40
  -2  -5  12   19.00    1.10
  -2  -5  12   20.60    1.30
   2  -5 -12   18.50    1.00
   1  -5 -12    6.10    0.70
  -1  -5  12    6.50    0.80
   1  -5 -12    7.60    1.30
  -1  -5  12    6.20    1.00
   1  -5 -12    6.50    1.10
  -1  -5  12    7.10    0.90
   0  -5 -12    3.00    0.90
   0  -5 -12    2.70    0.70
   0  -5  12    3.30    0.90
   0  -5  12    3.60    0.70
   0  -5 -12    3.60    1.20
   0  -5  12    2.90    0.90
   1  -5  12   27.50    1.50
  -1  -5 -12   27.80    1.50
  -1  -5 -12   27.10    1.10
   1  -5  12   27.20    1.30
  -1  -5 -12   26.90    1.70
   2  -5  12   22.80    1.20
  -2  -5 -12   21.80    1.50
   2  -5  12   20.40    1.10
  -2  -5 -12   23.50    1.40
   3  -5  12   20.00    1.10
   3  -5  12   19.10    1.00
  11   0 -13    3.60    0.80
 -11   0  13    4.40    0.80
 -10   0  13    1.80    0.50
  10   0 -13   -0.90    0.90
  10   0 -13   -1.10    1.20
   9   0 -13    0.60    1.40
   9   0 -13   -1.10    1.00
  -9   0  13   -0.30    0.50
   9   0 -13    0.70    1.40
   8   0 -13   32.00    1.90
   8   0 -13   28.30    2.60
   8   0 -13   30.40    2.60
  -8   0  13   29.90    1.30
   8   0 -13   30.60    2.40
   7   0 -13   31.70    2.70
  -7   0  13   30.50    1.30
   7   0 -13   29.90    2.50
   7   0 -13   29.00    2.00
  -6   0  13   24.20    1.80
  -6   0  13   25.20    1.20
   6   0 -13   24.30    1.90
   6   0 -13   21.90    2.60
   5   0 -13   22.90    2.30
  -5   0  13   23.90    1.80
  -5   0  13   22.80    1.20
   5   0 -13   24.00    1.90
  -4   0  13    5.20    0.70
   4   0 -13    6.60    1.70
  -4   0  13    4.90    1.50
   3   0 -13   10.70    1.90
  -3   0  13   10.10    0.90
   3   0 -13   13.10    2.30
  -3   0  13   12.00    1.60
   2   0 -13    0.50    1.80
  -2   0  13    0.80    1.30
  -2   0  13    0.30    0.70
   2   0 -13   -2.40    1.70
  -2   0  13   -0.90    0.60
  -1   0  13   49.90    2.50
   1   0 -13   55.39    2.90
   1   0 -13   52.39    3.70
  -1   0  13   50.59    2.00
   0   0 -13   48.10    3.40
   0   0  13   48.80    1.90
   0   0  13   42.50    2.30
   0   0 -13   48.70    2.80
   1   0  13    2.50    0.80
  -1   0 -13    2.20    2.10
   1   0  13    1.00    1.50
  -1   0 -13    2.60    1.80
   2   0  13   10.90    1.60
   2   0  13   13.70    1.10
  -2   0 -13   14.60    2.00
  -2   0 -13   15.60    2.60
  -3   0 -13   -1.20    1.70
   3   0  13    0.10    0.70
   3   0  13    2.70    1.30
  -3   0 -13   -0.90    2.10
  -4   0 -13   15.70    2.50
  -4   0 -13   16.50    1.40
   4   0  13   14.70    1.10
   4   0  13   14.10    1.60
   5   0  13    0.80    0.70
   5   0  13    2.10    1.20
  -5   0 -13    2.00    2.20
  -5   0 -13    0.30    1.00
  -6   0 -13    3.20    2.00
  -6   0 -13    4.10    0.90
   6   0  13    3.90    1.20
   6   0  13    2.50    0.80
  -7   0 -13    0.60    1.80
   7   0  13    0.20    1.00
  -7   0 -13    1.40    0.80
  -8   0 -13    1.30    0.70
   8   0  13    0.10    0.90
   9   0  13   -0.90    0.70
  -9   0 -13    0.50    0.50
 -11  -1  13    7.80    0.90
  11  -1 -13    7.50    0.80
  11   1 -13    9.50    0.90
 -10  -1  13   18.90    1.30
[truncated: 56,243 more chars]
