# Supplementary material for: Crystallographic workshops – a primer and perspective from Whitworth University’s Summer Crystallography Institute
Source: Acta Crystallogr E Crystallogr Commun. 2026 Feb 3;82(Pt 3):313–9. doi: 10.1107/S2056989026000939 (PMC12961664; doi:10.1107/S2056989026000939)
Supplement: Supplementary file 1 [file e-82-00313-sup2.zip › Practice Data Sets/SCI17/SCI17.ins]

TITL SCI17 P2(1)
REM JOC 2015, 80, 5789. CCDC Ref. Code YUDXIG
CELL 1.54178 11.711 5.8434 15.8296 90 97.347 90
ZERR 4 0.0003 0.0002 0.0004 0 0.001 0
LATT -1
SYMM -X,0.5+Y,-Z
SFAC C H O
UNIT 40 64 16
TREF
HKLF 4
END
