# Supplementary material for: Crystallographic workshops – a primer and perspective from Whitworth University’s Summer Crystallography Institute
Source: Acta Crystallogr E Crystallogr Commun. 2026 Feb 3;82(Pt 3):313–9. doi: 10.1107/S2056989026000939 (PMC12961664; doi:10.1107/S2056989026000939)
Supplement: Supplementary file 1 [file e-82-00313-sup2.zip › Practice Data Sets/SCI18/SCI18.hkl]

   0   0  -1   24.66    0.19
   0   0  -1   26.06    0.13
   0   0   1   21.26    0.17
   0   0  -3   94.85    0.66
   0   0  -3   57.95    0.48
   0   0  -3  102.40    0.76
   0   0   3   89.84    0.61
   0   0   3   76.44    0.96
   0   0  -4   75.91    0.72
   0   0  -4  107.20    0.85
   0   0  -4   62.39    0.69
   0   0  -4  117.80    0.99
   0   0   4  104.00    0.77
   0   0  -5  239.40    1.39
   0   0  -5  323.40    1.74
   0   0  -5  201.00    1.25
   0   0  -5  346.30    2.01
   0   0   5  340.80    1.89
   0   0   5   86.01    1.00
   0   0   5  371.30    2.18
   0   0   5  320.60    1.90
   0   0  -6  300.30    1.76
   0   0  -6  377.90    2.15
   0   0  -6  288.70    2.02
   0   0  -6  255.50    1.63
   0   0  -6  405.30    2.52
   0   0  -6  326.30    1.99
   0   0   6  448.20    2.31
   0   0   6  357.00    2.25
   0   0   6  108.80    1.29
   0   0   6  502.40    2.76
   0   0   6  285.70    2.08
   0   0  -7    6.16    0.44
   0   0  -7    4.77    0.49
   0   0  -7    5.33    0.34
   0   0  -7    6.00    0.61
   0   0  -7    6.01    0.47
   0   0   7    8.41    0.45
   0   0   7    7.53    0.60
   0   0   7    1.64    0.29
   0   0   7    4.51    0.53
   0   0  -8   19.92    0.53
   0   0  -8   21.67    0.64
   0   0  -8   17.08    0.51
   0   0  -8   22.21    0.61
   0   0   8   30.48    0.61
   0   0   8   27.72    0.78
   0   0   8   20.12    0.67
   0   0  -9   13.81    0.40
   0   0  -9   13.42    0.45
   0   0  -9   12.15    0.44
   0   0  -9   15.42    0.43
   0   0   9   16.95    0.51
   0   0   9   14.91    0.52
   0  -1   9    5.44    0.33
   0  -1   9    5.63    0.47
   0   1  -9    4.67    0.27
   0   1  -9    3.98    0.36
   0   1  -9    4.64    0.29
   0  -1   8  158.90    1.03
   0  -1   8  130.70    1.45
   0  -1   8  153.40    1.42
   0  -1   8  121.90    1.21
   0  -1   8  115.20    1.28
   0   1  -8  106.40    1.10
   0   1  -8  109.10    1.20
   0   1  -8   93.77    1.06
   0   1  -8  118.50    1.20
   0  -1   7    5.79    0.41
   0  -1   7    4.57    0.57
   0  -1   7    0.93    0.28
   0  -1   7    2.65    0.37
   0  -1   7    0.82    0.42
   0   1  -7    2.84    0.30
   0   1  -7    3.70    0.35
   0   1  -7    2.97    0.35
   0   1  -7    2.71    0.32
   0   1  -7    3.03    0.35
   0  -1   6  194.70    1.78
   0  -1   6   54.04    0.96
   0  -1   6  140.70    1.71
   0  -1   6  188.90    1.56
   0   1  -6  141.70    1.25
   0   1  -6  181.90    1.52
   0   1  -6  127.50    1.18
   0   1  -6  204.40    1.87
   0   1  -6  158.70    1.45
   0  -1   5  120.70    1.36
   0  -1   5  164.30    1.54
   0  -1   5   92.39    1.33
   0  -1   5  125.90    1.21
   0   1  -5  135.50    1.16
   0   1  -5   84.33    0.85
   0   1  -5  143.90    1.37
   0  -1   4  517.70    1.85
   0  -1   4  527.70    2.17
   0  -1   4  514.30    2.94
   0   1  -4  587.20    2.09
   0   1  -4  345.40    1.45
   0   1  -4  606.90    2.41
   0  -1   3  260.90    1.11
   0   1  -3  295.20    1.23
   0   1  -3  172.00    0.85
   0  -1   2  153.80    0.68
   0  -1   2  176.70    1.18
   0   1  -2  200.60    0.82
   0  -1  -1   81.00    0.41
   0  -1  -1   84.94    0.44
   0  -1  -1   75.84    0.40
   0  -1  -1   89.59    0.65
   0   1   1   88.85    0.43
   0   1   1   24.22    0.18
   0  -1  -2  555.50    1.35
   0  -1  -2  623.70    1.40
   0  -1  -2  611.10    2.15
   0   1   2  565.60    1.35
   0  -1  -3    1.84    0.12
   0  -1  -3    0.20    0.08
   0  -1  -3    0.48    0.08
   0   1   3    0.31    0.07
   0  -1  -4  829.60    2.25
   0  -1  -4 1061.00    2.77
   0  -1  -4 1124.00    3.07
   0   1   4 1109.00    2.68
   0  -1  -5   12.43    0.37
   0  -1  -5   15.70    0.41
   0  -1  -5   10.29    0.32
   0  -1  -5   15.55    0.45
   0   1   5   15.49    0.42
   0   1   5    4.61    0.26
   0  -1  -6  181.40    1.37
   0  -1  -6  221.70    1.65
   0  -1  -6  176.00    1.59
   0  -1  -6  152.70    1.25
   0  -1  -6  225.40    1.84
   0  -1  -6  194.90    1.54
   0   1   6  260.10    1.81
   0   1   6  205.50    1.71
   0   1   6   64.19    0.97
   0   1   6  289.20    2.04
   0  -1  -7    1.10    0.21
   0  -1  -7    0.92    0.31
   0  -1  -7    0.55    0.26
   0  -1  -7    1.02    0.19
   0  -1  -7    0.86    0.31
   0  -1  -7    1.92    0.31
   0   1   7    1.30    0.24
   0   1   7    1.59    0.38
   0   1   7    0.49    0.31
   0  -1  -8   10.89    0.42
   0  -1  -8   12.17    0.62
   0  -1  -8   10.63    0.53
   0  -1  -8    9.35    0.41
   0  -1  -8   12.47    0.52
   0   1   8   17.14    0.53
   0   1   8   14.07    0.73
   0   1   8    3.37    0.44
   0   1   8    9.38    0.55
   0  -1  -9   23.73    0.51
   0  -1  -9   26.31    0.60
   0  -1  -9   21.34    0.54
   0  -1  -9   28.56    0.58
   0   1   9   38.64    0.50
   0   1   9   30.59    0.68
   0   1   9   24.98    0.62
   0  -1 -10   34.58    0.44
   0   1  10   37.21    0.53
   0  -2   9   61.68    0.72
   0   2  -9   54.35    0.60
   0   2  -9   61.97    0.65
   0  -2   8    9.90    0.45
   0  -2   8    8.88    0.44
   0  -2   8   10.25    0.54
   0   2  -8    8.15    0.35
   0   2  -8    9.32    0.45
   0   2  -8    7.93    0.38
   0   2  -8    8.49    0.40
   0  -2   7  882.70    2.80
   0  -2   7  705.60    3.47
   0  -2   7  874.40    3.62
   0  -2   7  686.60    3.18
   0   2  -7  596.70    2.66
   0   2  -7  683.40    3.35
   0   2  -7  639.90    2.99
   0   2  -7  547.90    2.58
   0   2  -7  672.10    2.92
   0  -2   6  924.90    3.20
   0  -2   6  856.30    3.69
   0  -2   6  219.70    1.95
   0  -2   6  605.10    3.06
   0  -2   6  778.10    4.25
   0   2  -6  588.00    2.60
   0   2  -6  746.50    3.14
   0   2  -6  620.50    3.00
   0   2  -6  538.50    2.49
   0   2  -6  657.50    4.63
   0   2  -6  649.80    2.88
   0  -2   5   27.11    0.63
   0  -2   5   23.16    0.74
   0  -2   5    6.53    0.36
   0  -2   5   16.60    0.68
   0  -2   5   22.15    0.62
   0   2  -5   17.10    0.47
   0   2  -5   23.11    0.54
   0   2  -5   16.98    0.69
   0   2  -5   15.94    0.42
   0   2  -5   25.45    0.67
   0   2  -5   19.86    0.76
   0  -2   4  139.10    1.24
   0  -2   4  126.00    1.73
   0   2  -4  105.30    0.91
   0   2  -4  164.00    1.18
   0   2  -4   96.48    0.84
   0  -2   3  184.10    1.21
   0  -2   3  179.60    1.27
   0  -2   3  167.70    1.62
   0   2  -3  227.00    1.20
   0   2  -3  125.20    0.87
   0  -2   2   98.96    0.64
   0  -2   2  107.30    1.14
   0   2  -2  148.50    0.83
   0   2  -2  160.70    0.97
   0   2  -2   73.99    0.54
   0  -2   1    0.75    0.09
   0  -2   1    0.42    0.07
   0   2  -1    0.38    0.06
   0   2  -1    0.43    0.07
   0   2  -1    0.37    0.08
   0  -2  -1  179.40    0.79
   0  -2  -1  224.00    1.32
   0   2   1  228.90    0.89
   0  -2  -2 1041.00    1.97
   0  -2  -2 1281.00    2.50
   0  -2  -2 1570.00    3.98
   0   2   2  380.40    1.33
   0  -2  -3  199.70    1.07
   0  -2  -3  140.00    0.82
   0  -2  -3  186.80    1.04
   0  -2  -3  189.10    1.08
   0  -2  -3  208.90    1.71
   0   2   3  219.30    1.10
   0   2   3   56.97    0.52
   0  -2  -4    7.39    0.26
   0  -2  -4    5.64    0.23
   0  -2  -4    7.02    0.31
   0  -2  -4    6.85    0.27
   0  -2  -4   10.96    1.07
   0   2   4    8.33    0.28
   0   2   4    2.12    0.17
   0  -2  -5  137.60    1.08
   0  -2  -5  163.70    1.29
   0  -2  -5  148.20    1.09
   0  -2  -5  157.80    1.34
   0   2   5  179.60    1.46
   0   2   5  186.00    1.29
   0   2   5   48.18    0.70
   0  -2  -6    7.72    0.36
   0  -2  -6    9.20    0.40
   0  -2  -6    7.81    0.51
   0  -2  -6    5.98    0.31
   0  -2  -6    8.26    0.44
   0  -2  -6    7.72    0.50
   0   2   6   11.41    0.53
   0   2   6   -0.45    0.30
   0   2   6    7.85    0.74
   0   2   6    2.89    0.30
   0   2   6   12.55    0.63
   0  -2  -7   57.30    0.86
   0  -2  -7   68.72    1.27
   0  -2  -7   57.42    1.00
   0  -2  -7   48.55    0.80
   0  -2  -7   66.19    1.30
   0  -2  -7   64.09    0.97
   0   2   7   82.19    1.11
   0   2   7   67.76    1.12
   0   2   7   22.86    0.71
   0  -2  -8    0.97    0.22
   0  -2  -8    1.49    0.33
   0  -2  -8    1.32    0.26
   0  -2  -8    0.52    0.19
   0  -2  -8    0.89    0.24
   0   2   8    1.51    0.25
   0   2   8    1.04    0.43
   0   2   8   -0.17    0.37
   0   2   8    0.74    0.28
   0  -2  -9   17.12    0.46
   0  -2  -9   18.46    0.65
   0  -2  -9   15.32    0.49
   0  -2  -9   20.86    0.51
   0   2   9   16.56    0.86
   0  -2 -10    0.09    0.19
   0  -2 -10    0.23    0.14
   0  -2 -10    0.12    0.14
   0   2  10    0.28    0.15
   0   2  10    0.32    0.38
   0  -3   8   34.52    0.64
   0  -3   8   32.88    0.59
   0  -3   8   40.34    0.73
   0   3  -8   34.21    0.78
   0   3  -8   38.04    0.60
   0  -3   7  246.40    1.95
   0  -3   7  239.30    1.87
   0  -3   7  273.00    1.92
   0   3  -7  208.70    1.53
   0   3  -7  234.80    1.77
   0   3  -7  196.00    1.51
   0   3  -7  227.90    1.64
   0  -3   6  144.40    1.23
   0  -3   6  121.00    1.46
   0  -3   6  153.60    1.64
   0  -3   6   38.23    0.92
   0  -3   6  122.00    1.43
   0   3  -6  103.60    1.13
   0   3  -6  118.10    1.31
   0   3  -6  110.00    1.31
   0   3  -6  103.90    1.28
   0   3  -6  113.40    1.26
   0  -3   5  158.90    1.53
   0  -3   5  129.10    1.47
   0  -3   5  154.70    1.62
   0  -3   5   38.98    0.81
   0  -3   5  133.50    1.42
   0   3  -5  109.00    1.10
   0   3  -5  144.90    1.36
   0   3  -5  119.10    1.36
   0   3  -5  102.90    1.07
   0   3  -5  117.30    1.35
   0  -3   4  108.70    1.10
   0  -3   4   84.74    1.15
   0  -3   4  103.50    1.29
   0  -3   4   26.55    0.59
   0  -3   4   78.13    1.13
   0  -3   4   88.42    1.10
   0   3  -4   72.55    0.83
   0   3  -4  106.50    1.05
   0   3  -4   74.65    1.09
   0   3  -4   65.75    0.92
   0   3  -4   76.12    1.09
   0  -3   3 1044.00    3.90
   0  -3   3  934.50    3.19
   0   3  -3  716.30    2.28
   0   3  -3 1148.00    3.15
   0   3  -3  688.40    2.19
   0  -3   2   11.13    0.29
   0  -3   2    8.71    0.82
   0   3  -2   17.68    0.36
   0   3  -2   17.35    0.40
   0  -3   1  605.60    1.76
   0   3  -1  622.30    1.69
   0  -3   0  126.90    0.78
   0  -3   0  147.40    0.89
   0   3   0  220.70    1.06
   0   3   0  232.90    1.13
   0   3   0  143.90    0.79
   0   3   0  133.60    2.05
   0  -3  -1  481.80    1.58
   0  -3  -1  578.40    1.32
   0  -3  -1  508.10    1.72
   0  -3  -1  640.00    2.71
   0   3   1  729.20    1.97
   0   3   1  508.80    1.50
   0  -3  -2  686.00    2.04
   0  -3  -2  514.90    1.57
   0  -3  -2  655.80    2.45
   0   3   2  873.40    2.31
   0   3   2  694.60    1.83
   0  -3  -3  183.80    1.06
   0  -3  -3  223.80    1.27
   0  -3  -3  217.80    1.28
   0  -3  -3  235.60    2.00
   0   3   3  264.60    1.76
   0   3   3   81.61    0.58
   0   3   3  218.40    1.08
   0  -3  -4   26.39    0.48
   0  -3  -4   32.48    0.55
   0  -3  -4   22.82    0.43
   0  -3  -4   31.55    0.56
   0  -3  -4   31.27    1.06
   0   3   4   39.29    0.59
   0   3   4   10.42    0.34
   0  -3  -5   95.16    0.94
   0  -3  -5  108.90    1.11
   0  -3  -5   98.67    1.16
   0  -3  -5   75.90    0.84
   0  -3  -5  106.80    1.05
   0  -3  -5   98.73    1.18
   0   3   5  141.70    1.22
   0   3   5   36.77    0.60
   0   3   5  126.30    1.93
   0  -3  -6  219.10    1.54
   0  -3  -6  262.00    1.92
   0  -3  -6  240.00    1.89
   0  -3  -6  180.80    1.42
   0  -3  -6  243.60    1.62
   0  -3  -6  247.80    1.73
   0   3   6  320.80    2.15
   0   3   6  236.50    1.74
   0   3   6  254.30    1.89
   0   3   6   88.83    1.07
   0   3   6  306.90    1.86
   0  -3  -7  128.20    1.26
   0  -3  -7  151.00    1.59
   0  -3  -7  133.20    1.49
   0  -3  -7  105.50    1.17
   0   3   7  195.60    1.74
   0   3   7  142.80    1.48
   0  -3  -8   66.75    0.92
   0  -3  -8   72.45    1.18
   0  -3  -8   67.68    1.06
   0  -3  -8   55.69    0.88
   0  -3  -8   75.53    1.01
   0   3   8   98.77    1.19
   0  -3  -9  155.60    1.21
   0  -3  -9  160.90    1.47
   0  -3  -9  129.70    1.20
   0  -3  -9  180.50    1.33
   0   3   9  248.00    1.86
   0   3   9  165.00    2.20
   0  -3 -10    3.18    0.24
   0  -3 -10    3.32    0.25
   0   3  10    3.74    0.31
   0   3  10    2.80    0.33
   0  -4   8   54.21    0.61
   0  -4   8   52.49    0.59
   0   4  -8   51.34    0.82
   0   4  -8   55.94    0.58
   0  -4   7  100.10    1.21
   0  -4   7  115.60    1.13
   0   4  -7   90.40    0.93
   0   4  -7  101.20    1.06
   0   4  -7   84.51    0.94
   0   4  -7  102.10    1.32
   0  -4   6   48.43    0.65
   0  -4   6   46.12    0.90
   0  -4   6   46.38    0.91
   0  -4   6   51.84    0.96
   0   4  -6   41.04    0.72
   0   4  -6   44.76    0.86
   0   4  -6   40.46    0.73
   0   4  -6   45.23    0.81
   0  -4   5    0.46    0.23
   0  -4   5    0.33    0.22
   0  -4   5    0.24    0.31
   0  -4   5    1.53    0.36
   0   4  -5    0.86    0.21
   0   4  -5    0.19    0.24
   0   4  -5    0.43    0.30
   0   4  -5    0.54    0.18
   0   4  -5    1.00    0.30
   0  -4   4  307.30    2.14
   0  -4   4  255.20    2.01
   0  -4   4   79.91    1.04
   0  -4   4  271.90    2.05
   0  -4   4  265.30    2.02
   0   4  -4  222.60    1.55
   0   4  -4  302.40    1.94
   0   4  -4  243.20    1.89
   0   4  -4  215.50    1.52
   0   4  -4  239.10    1.75
   0  -4   3  490.60    2.31
   0  -4   3  417.20    2.37
   0  -4   3  135.80    1.16
   0  -4   3  456.00    2.50
   0  -4   3  448.60    2.46
   0   4  -3  387.10    1.89
   0   4  -3  562.20    2.46
   0   4  -3  409.40    2.32
   0   4  -3  387.70    2.16
   0  -4   2   27.78    0.52
   0  -4   2   31.23    0.65
   0   4  -2   28.03    0.51
   0   4  -2   44.39    0.65
   0   4  -2   46.72    0.75
   0   4  -2   28.37    0.48
   0  -4   1  214.80    1.22
   0  -4   1  255.30    1.30
   0  -4   1  265.50    1.64
   0   4  -1  250.30    1.32
   0   4  -1  373.30    1.74
   0   4  -1  405.00    1.96
   0   4  -1  252.80    1.29
   0  -4   0   24.64    0.43
   0   4   0   30.53    0.78
   0   4   0   46.66    0.60
   0   4   0   47.21    0.62
   0   4   0   31.45    0.46
   0  -4  -1   30.08    0.48
   0  -4  -1   30.00    0.33
   0  -4  -1   33.46    0.53
   0  -4  -1   39.73    0.85
   0   4   1   33.53    0.53
   0   4   1   50.78    0.62
   0   4   1   51.16    0.61
   0   4   1   35.49    0.55
   0  -4  -2  144.90    1.07
   0  -4  -2  180.70    0.93
   0  -4  -2  111.60    0.83
   0  -4  -2  155.10    1.16
   0  -4  -2  211.60    1.96
   0   4   2  221.90    1.34
   0   4   2  165.60    1.03
   0  -4  -3    0.45    0.17
   0  -4  -3    0.44    0.11
   0  -4  -3    0.74    0.17
   0  -4  -3    0.46    0.35
   0   4   3    0.52    0.17
   0   4   3    0.50    0.12
   0   4   3    0.47    0.14
   0  -4  -4   27.32    0.51
   0  -4  -4   30.73    0.59
   0  -4  -4   27.46    0.69
   0  -4  -4   22.10    0.47
   0  -4  -4   31.22    0.62
   0  -4  -4   28.91    0.63
   0  -4  -4   40.67    1.29
   0   4   4   31.39    0.82
   0   4   4   40.51    0.67
   0   4   4   14.75    0.35
   0   4   4   33.29    0.79
   0   4   4   30.14    0.56
   0  -4  -5  243.30    2.12
   0  -4  -5  195.20    1.38
   0  -4  -5  223.20    1.71
   0  -4  -5  214.90    1.73
   0  -4  -5  158.00    1.26
   0  -4  -5  226.60    1.66
   0  -4  -5  217.90    1.54
   0   4   5  255.80    1.92
   0   4   5  286.50    1.88
   0   4   5   94.87    0.90
   0   4   5  254.70    1.77
   0  -4  -6  129.00    1.61
   0  -4  -6   99.23    1.07
   0  -4  -6  115.70    1.35
   0  -4  -6  110.80    1.34
   0  -4  -6   82.26    1.01
   0  -4  -6  115.10    1.25
   0  -4  -6  112.00    1.20
   0   4   6  140.40    1.51
   0   4   6  155.20    1.52
   0   4   6  119.50    1.40
   0   4   6   48.13    0.81
   0   4   6  140.00    1.34
   0  -4  -7    1.12    0.53
   0  -4  -7    0.31    0.19
   0  -4  -7    0.41    0.24
   0  -4  -7    0.51    0.23
   0  -4  -7   -0.03    0.19
   0  -4  -7    0.87    0.43
   0  -4  -7    0.28    0.23
   0   4   7    0.32    0.24
   0   4   7   -0.11    0.78
   0   4   7    0.46    0.36
   0  -4  -8  360.70    2.01
   0  -4  -8  367.30    2.37
   0  -4  -8  290.40    1.90
   0  -4  -8  400.70    2.17
   0   4   8  545.70    2.78
   0  -4  -9   13.91    0.42
   0  -4  -9   15.71    0.50
   0  -4  -9   10.49    0.59
   0   4   9   22.83    0.53
   0   4   9   14.97    0.51
   0  -4 -10   20.57    0.39
   0  -4 -10   20.37    0.34
   0   4  10   18.54    0.41
   0  -5   7    5.95    0.33
   0  -5   7    6.21    0.30
   0   5  -7    6.51    0.29
   0   5  -7    6.96    0.56
   0   5  -7    7.07    0.30
   0  -5   6    2.33    0.25
   0  -5   6    1.84    0.25
   0  -5   6    3.19    0.36
   0   5  -6    2.26    0.27
   0   5  -6    3.08    0.32
   0   5  -6    2.32    0.26
   0   5  -6    2.66    0.27
   0  -5   5    6.65    0.38
   0  -5   5    6.01    0.45
   0  -5   5    7.25    0.56
   0  -5   5    6.34    0.44
   0  -5   5    7.21    0.59
   0  -5   5    9.91    0.58
   0   5  -5    6.59    0.36
   0   5  -5    6.19    0.59
   0   5  -5    6.70    0.51
   0   5  -5    5.81    0.36
   0   5  -5    6.62    0.45
   0  -5   4    7.59    0.43
   0  -5   4    7.44    0.50
   0  -5   4    7.57    0.60
   0   5  -4    6.93    0.37
   0   5  -4    7.36    0.47
   0   5  -4    6.11    0.54
   0   5  -4    6.81    0.37
   0   5  -4    6.50    0.49
   0  -5   3   37.63    0.74
   0  -5   3   35.05    0.86
   0  -5   3   -0.43    0.29
   0   5  -3   33.36    0.65
   0   5  -3   43.90    0.79
   0   5  -3   37.14    0.88
   0   5  -3   33.68    0.64
   0  -5   2    0.03    0.22
   0  -5   2    0.87    0.31
   0  -5   2    0.03    0.34
   0  -5   2    0.36    0.32
   0   5  -2    0.24    0.16
   0   5  -2    0.00    0.14
   0   5  -2   -0.11    0.28
   0   5  -2    0.10    0.13
   0   5  -2   -0.02    0.29
   0  -5   1  329.40    1.98
   0  -5   1  174.00    1.50
   0  -5   1  317.00    1.65
   0   5  -1  336.10    1.75
   0   5  -1  454.20    2.63
   0   5  -1  489.20    2.51
   0   5  -1  332.30    2.07
   0   5  -1  326.40    1.72
   0   5  -1  331.90    1.90
   0  -5   0    4.84    0.43
   0  -5   0    4.46    0.30
   0  -5   0    6.85    0.54
   0  -5   0    5.47    0.34
   0  -5   0    3.75    0.46
   0   5   0    5.71    0.30
   0   5   0    7.85    0.33
   0   5   0    8.90    0.36
   0   5   0    5.72    0.27
   0  -5  -1    0.56    0.14
   0  -5  -1    0.57    0.19
   0  -5  -1   -0.14    0.27
   0   5   1    0.75    0.17
   0   5   1    0.75    0.13
   0   5   1    1.25    0.17
   0   5   1    0.36    0.13
   0  -5  -2   14.75    0.63
   0  -5  -2    8.68    0.49
   0  -5  -2   12.39    0.40
   0  -5  -2   11.42    0.31
   0  -5  -2   11.84    0.58
   0  -5  -2    8.59    0.53
   0  -5  -2   12.71    0.43
   0  -5  -2    8.34    0.64
   0   5   2   13.50    0.39
   0   5   2   17.74    0.46
   0   5   2   18.98    0.45
   0   5   2   12.51    0.54
   0   5   2   13.31    0.38
   0   5   2   13.40    0.51
   0  -5  -3   84.77    1.15
   0  -5  -3   66.77    0.76
   0  -5  -3   71.46    0.92
   0  -5  -3   87.14    0.80
   0  -5  -3   56.84    0.74
   0  -5  -3   83.98    1.03
   0  -5  -3   74.94    0.86
   0  -5  -3   99.59    1.72
   0   5   3   81.51    1.15
   0   5   3   84.54    0.86
   0   5   3  110.10    1.14
   0   5   3  113.00    1.00
   0   5   3   80.42    0.85
   0  -5  -4   54.87    1.01
   0  -5  -4   44.04    0.67
   0  -5  -4   47.81    0.82
   0  -5  -4   49.03    0.88
   0  -5  -4   35.71    0.65
   0  -5  -4   55.56    1.00
   0  -5  -4   47.57    0.76
   0  -5  -4   57.86    1.62
   0   5   4   57.04    1.00
   0   5   4   56.70    0.72
   0   5   4   71.06    1.30
   0   5   4   71.11    0.82
   0   5   4   55.92    0.92
   0   5   4   51.04    0.74
   0   5   4   56.56    0.78
   0  -5  -5   16.94    0.71
   0  -5  -5   14.04    0.45
   0  -5  -5   14.65    0.53
   0  -5  -5   15.50    0.60
   0  -5  -5   11.46    0.47
   0  -5  -5   16.65    0.56
   0  -5  -5   16.23    0.55
   0   5   5   20.00    0.68
   0   5   5   21.10    0.63
   0   5   5   17.55    0.61
   0  -5  -6  350.10    2.52
   0  -5  -6  264.40    1.72
   0  -5  -6  311.10    3.03
   0  -5  -6  303.20    2.22
   0  -5  -6  216.90    1.64
   0  -5  -6  317.80    2.19
   0  -5  -6  301.80    1.90
   0   5   6  380.60    2.54
   0   5   6  427.60    2.65
   0   5   6  319.90    2.10
   0   5   6  372.40    2.22
   0  -5  -7   95.08    1.06
   0  -5  -7  104.00    1.43
   0  -5  -7  104.80    1.38
   0  -5  -7   75.35    1.01
   0  -5  -7  112.20    1.35
   0  -5  -7  112.60    1.48
   0   5   7  148.90    1.74
   0   5   7  143.40    1.60
   0  -5  -8  363.10    2.40
   0  -5  -8  290.50    1.68
   0  -5  -8  305.40    2.10
   0  -5  -8  231.10    1.65
   0  -5  -8  321.50    1.79
   0   5   8  448.10    2.50
   0  -5  -9   36.86    0.72
   0  -5  -9   48.05    0.73
   0  -5  -9   52.79    0.61
   0   5   9   69.07    0.80
   0  -6   6   20.13    0.48
   0  -6   6   19.27    0.47
   0   6  -6   21.59    0.43
   0   6  -6   21.30    0.51
   0   6  -6   22.30    0.44
   0  -6   5    2.35    0.27
   0  -6   5    1.88    0.27
   0  -6   5    1.80    0.23
   0  -6   5    3.57    0.35
   0   6  -5    2.43    0.27
   0   6  -5    2.03    0.27
   0   6  -5    2.22    0.25
   0   6  -5    2.55    0.26
   0  -6   4   68.18    1.01
   0  -6   4   66.28    1.07
   0  -6   4   77.37    1.12
   0  -6   4   74.18    1.19
   0   6  -4   69.73    0.93
   0   6  -4   72.00    1.06
   0   6  -4   66.78    0.93
   0   6  -4   72.34    0.99
   0  -6   3    2.17    0.28
   0  -6   3    2.30    0.32
   0  -6   3    2.54    0.31
   0  -6   3    2.83    0.38
   0  -6   3    2.73    0.47
   0   6  -3    2.41    0.27
   0   6  -3    3.03    0.33
   0   6  -3    2.63    0.34
   0   6  -3    2.38    0.29
   0   6  -3    2.42    0.31
   0  -6   2    0.89    0.23
   0  -6   2    0.31    0.30
   0  -6   2    0.73    0.26
   0  -6   2    0.21    0.33
   0  -6   2    0.05    0.35
   0   6  -2    0.01    0.17
   0   6  -2    0.17    0.20
   0   6  -2    0.54    0.26
   0   6  -2    0.49    0.17
   0   6  -2    0.59    0.26
   0  -6   1   39.54    0.83
   0  -6   1   39.77    0.91
   0  -6   1   35.25    0.81
   0  -6   1    0.09    0.41
   0  -6   1   40.75    1.14
   0   6  -1   40.42    0.71
   0   6  -1   53.92    0.90
   0   6  -1   40.84    0.88
   0   6  -1   38.38    0.69
   0  -6   0   16.75    0.80
   0  -6   0   -0.21    0.29
   0  -6   0   14.24    0.72
   0  -6   0   14.30    0.70
   0  -6   0   21.39    0.71
   0  -6   0   14.47    0.81
   0   6   0   18.52    0.49
   0   6   0   23.61    0.61
   0   6   0   24.11    0.67
   0   6   0   17.66    0.62
   0   6   0   17.55    0.48
   0   6   0   17.26    0.57
   0  -6  -1  272.50    1.99
   0  -6  -1  190.60    1.55
   0  -6  -1  236.70    1.69
   0  -6  -1  281.00    2.06
   0  -6  -1  254.80    1.89
   0  -6  -1  230.10    2.58
   0   6   1  269.00    2.49
   0   6   1  262.50    1.65
   0   6   1  332.10    2.13
   0   6   1  367.60    2.23
   0   6   1  250.50    1.90
   0   6   1  255.20    1.65
   0   6   1  260.40    1.73
   0  -6  -2  373.00    2.37
   0  -6  -2  260.80    2.30
   0  -6  -2  329.00    2.04
   0  -6  -2  355.40    2.32
   0  -6  -2  348.30    2.20
   0  -6  -2  324.90    3.16
   0   6   2  347.40    2.41
   0   6   2  355.20    1.89
   0   6   2  487.10    2.61
   0   6   2  490.20    2.46
   0   6   2  341.70    2.22
   0   6   2  342.80    1.90
   0   6   2  359.10    1.99
   0  -6  -3  241.00    1.97
   0  -6  -3  178.90    1.61
   0  -6  -3  211.00    1.71
   0  -6  -3  228.00    1.85
   0  -6  -3  195.40    1.25
   0  -6  -3  212.80    2.82
   0   6   3  230.20    1.98
   0   6   3  236.60    1.53
   0   6   3  313.00    2.15
   0   6   3  318.10    1.92
   0   6   3  232.10    1.85
   0   6   3  219.80    1.52
   0   6   3  232.20    1.57
   0  -6  -4    0.95    0.34
   0  -6  -4    0.02    0.30
   0  -6  -4    0.02    0.20
   0  -6  -4    0.58    0.25
   0  -6  -4    0.19    0.21
   0  -6  -4   -0.22    0.26
   0  -6  -4    0.27    0.85
   0   6   4    0.03    0.24
   0   6   4    0.42    0.21
   0   6   4    1.20    0.26
   0  -6  -5   13.99    0.65
   0  -6  -5    9.65    0.54
   0  -6  -5   10.68    0.52
   0  -6  -5    5.26    0.48
   0  -6  -5   11.78    0.54
   0  -6  -5   10.65    0.48
   0   6   5   13.41    0.61
   0   6   5   15.97    0.65
   0   6   5   13.86    0.55
   0  -6  -6  232.80    2.07
   0  -6  -6  167.70    1.31
   0  -6  -6  178.20    1.84
   0  -6  -6  194.70    1.79
   0  -6  -6  134.80    1.35
   0  -6  -6  212.00    1.88
   0  -6  -6  194.80    1.43
   0   6   6  253.60    2.12
   0   6   6  283.40    2.32
   0   6   6  212.00    1.71
   0   6   6  243.50    1.83
   0  -6  -7   25.52    0.79
   0  -6  -7   17.28    0.55
   0  -6  -7   20.43    0.62
   0  -6  -7   21.43    0.71
   0  -6  -7   21.05    0.54
   0   6   7   27.69    0.73
   0   6   7   27.67    0.63
   0  -6  -8   29.26    0.82
   0  -6  -8   23.36    0.58
   0  -6  -8   24.08    0.52
   0   6   8   34.57    0.70
   0  -6  -9    7.69    0.31
   0   6   9   11.36    0.35
   0  -7   5   28.09    0.60
   0  -7   5   26.06    0.50
   0   7  -5   28.41    0.48
   0   7  -5   28.19    0.53
   0   7  -5   29.72    0.48
   0  -7   4   23.05    0.67
   0  -7   4   24.04    0.60
   0  -7   4   20.47    0.66
   0  -7   4   26.98    0.64
   0   7  -4   23.80    0.52
   0   7  -4   24.60    0.59
   0   7  -4   22.21    0.55
   0   7  -4   25.47    0.69
   0  -7   3    0.75    0.20
   0  -7   3    0.75    0.32
   0  -7   3    0.26    0.20
   0  -7   3    1.10    0.30
   0  -7   3    1.36    0.50
   0   7  -3    0.53    0.19
   0   7  -3    1.16    0.26
   0   7  -3    0.20    0.19
   0   7  -3    0.28    0.20
   0  -7   2   29.53    0.67
   0  -7   2   26.18    0.77
   0  -7   2   24.19    0.68
   0  -7   2   33.09    0.82
   0  -7   2   17.44    0.92
   0   7  -2   27.60    0.62
   0   7  -2   27.77    1.04
   0   7  -2   27.54    0.72
   0   7  -2   26.01    0.63
   0   7  -2   28.72    0.68
   0  -7   1  336.30    2.19
   0  -7   1  308.00    2.00
   0  -7   1  270.30    1.99
   0  -7   1  354.80    2.40
   0  -7   1  279.30    3.05
   0   7  -1  303.60    1.94
   0   7  -1  377.10    2.49
   0   7  -1  298.50    2.18
   0   7  -1  309.00    3.07
   0   7  -1  311.30    2.03
   0  -7   0  138.10    1.47
   0  -7   0  110.70    1.29
   0  -7   0  141.00    1.56
   0  -7   0  117.70    1.30
   0  -7   0  113.70    1.99
   0   7   0  128.30    1.27
   0   7   0  166.70    1.68
   0   7   0  124.40    1.44
   0   7   0  123.30    1.27
   0   7   0  131.90    1.33
   0  -7  -1  715.90    3.38
   0  -7  -1  618.60    2.61
   0  -7  -1  717.30    3.44
   0  -7  -1  656.90    3.08
   0  -7  -1  628.90    4.62
   0   7   1  668.20    3.49
   0   7   1  691.20    2.86
   0   7   1  935.70    4.70
   0   7   1  676.90    3.30
   0   7   1  653.50    2.85
   0   7   1  710.60    2.99
   0  -7  -2    0.65    0.23
   0  -7  -2    0.49    0.36
   0  -7  -2    0.41    0.28
   0  -7  -2    0.87    0.26
   0  -7  -2    0.23    0.25
   0  -7  -2    0.84    0.61
   0   7   2    0.04    0.43
   0   7   2    0.65    0.20
   0   7   2    0.53    0.25
   0   7   2    0.45    0.43
   0   7   2    0.86    0.25
   0   7   2    0.25    0.20
   0   7   2    0.50    0.22
   0  -7  -3   78.67    1.21
   0  -7  -3   54.40    1.06
   0  -7  -3   69.32    1.04
   0  -7  -3   73.64    1.15
   0  -7  -3   74.29    2.00
   0   7   3   74.69    1.23
   0   7   3   72.16    0.91
   0   7   3   95.00    2.09
   0   7   3   73.15    1.13
   0   7   3   68.33    0.96
   0   7   3   75.46    0.96
   0  -7  -4   53.37    1.03
   0  -7  -4   37.66    0.94
   0  -7  -4   47.06    0.89
   0  -7  -4   50.65    0.99
   0  -7  -4   59.30    2.23
   0   7   4   54.83    1.07
   0   7   4   50.94    0.77
   0   7   4   68.89    1.18
   0   7   4   52.66    0.96
   0   7   4   53.26    0.77
   0  -7  -5    5.44    0.56
   0  -7  -5    2.52    0.43
   0  -7  -5    4.51    0.52
   0  -7  -5    5.58    0.47
   0   7   5    6.59    0.66
   0   7   5    6.24    0.67
   0   7   5    5.90    0.47
   0  -7  -6    0.40    0.26
   0  -7  -6    0.57    0.20
   0  -7  -6   -0.24    0.29
   0   7   6    2.20    0.31
   0   7   6    0.03    0.20
   0  -7  -7    1.11    0.37
   0  -7  -7    0.79    0.19
   0  -7  -7    1.04    0.35
   0   7   7    1.61    0.26
   0   7   7    1.21    0.24
   0  -7  -8   14.10    0.58
   0  -7  -8   11.55    0.39
   0   7   8   16.85    0.47
   0  -8   4    1.33    0.18
   0  -8   4    1.26    0.17
   0   8  -4    1.72    0.20
   0   8  -4    1.29    0.31
   0  -8   3   32.63    0.63
   0  -8   3   30.36    0.57
   0   8  -3   33.47    0.61
   0   8  -3   29.81    0.62
   0   8  -3   33.36    0.56
   0  -8   2   27.59    0.66
   0  -8   2   23.65    0.58
   0  -8   2   30.02    0.84
   0   8  -2   24.90    0.54
   0   8  -2   26.21    0.63
   0   8  -2   25.29    0.60
   0   8  -2   27.28    0.57
   0  -8   1  104.80    1.12
   0  -8   1   90.90    1.08
   0  -8   1  106.50    1.25
   0  -8   1   72.35    1.79
   0   8  -1   94.61    1.04
   0   8  -1   97.43    1.20
   0   8  -1   89.80    1.07
   0   8  -1   99.42    1.09
   0  -8   0   11.67    0.48
   0  -8   0   11.60    0.55
   0  -8   0   10.65    1.16
   0   8   0   11.51    0.44
   0   8   0   11.60    0.51
   0   8   0   10.70    0.47
   0   8   0   12.31    0.47
   0  -8  -1    4.58    0.38
   0  -8  -1    4.32    0.44
   0  -8  -1    4.34    0.47
   0  -8  -1    7.16    0.87
   0   8   1    3.92    1.06
   0   8   1    4.40    0.34
   0   8   1    5.19    0.58
   0   8   1    4.31    0.40
   0   8   1    4.18    0.40
   0   8   1    4.52    0.37
   0  -8  -2  134.50    1.50
   0  -8  -2  108.80    1.09
   0  -8  -2  119.30    1.41
   0  -8  -2   90.46    2.14
   0   8   2  124.40    1.53
   0   8   2  126.50    1.19
   0   8   2  157.70    1.86
   0   8   2  126.90    1.45
   0   8   2  116.10    1.24
   0   8   2  128.90    1.23
   0  -8  -3  157.80    1.64
   0  -8  -3  137.40    1.36
   0  -8  -3  131.40    1.25
   0  -8  -3  140.90    1.56
   0  -8  -3  135.70    2.87
   0   8   3  150.90    1.65
   0   8   3  150.30    1.22
   0   8   3  175.80    1.87
   0   8   3  154.90    1.58
   0   8   3  136.10    1.37
   0   8   3  155.90    1.26
   0  -8  -4    1.33    0.27
   0  -8  -4    1.74    0.26
   0  -8  -4    1.59    0.33
   0   8   4    1.28    0.34
   0   8   4    1.03    0.22
   0   8   4    0.92    0.24
   0  -8  -5   38.37    0.82
   0  -8  -5   30.19    0.66
   0  -8  -5   33.32    0.81
   0   8   5   39.29    0.85
   0   8   5   39.34    0.76
   0  -8  -6   12.52    0.50
   0  -8  -6   14.17    0.58
   0   8   6   16.18    0.54
   0   8   6   14.85    0.59
   0  -8  -7    0.97    0.23
   0  -8  -7    0.19    0.15
   0   8   7    0.86    0.19
   0  -8  -8    0.04    0.13
   0   8   8    0.09    0.14
   0  -9   2   81.33    0.82
   0   9  -2   75.81    0.70
   0   9  -2   78.67    0.75
   0   9  -2   84.96    0.69
   0  -9   1    4.59    0.27
   0  -9   1    4.39    0.31
   0   9  -1    4.29    0.31
   0   9  -1    3.95    0.30
   0   9  -1    4.56    0.26
   0  -9   0    3.01    0.29
   0  -9   0    2.82    0.31
   0   9   0    3.14    0.34
   0   9   0    3.48    0.30
   0   9   0    2.93    0.40
   0   9   0    3.22    0.26
   0  -9  -1    1.68    0.23
   0  -9  -1    1.96    0.27
   0   9   1    1.85    0.24
   0   9   1    3.21    0.32
   0   9   1    1.34    0.44
   0   9   1    2.64    0.27
   0  -9  -2   54.65    0.85
   0  -9  -2   49.53    0.78
   0  -9  -2   43.10    0.94
   0   9   2   52.24    1.08
   0   9   2   51.88    0.84
   0   9   2   55.94    0.82
   0  -9  -3   80.85    1.04
   0  -9  -3   67.53    1.04
   0   9   3   76.79    1.11
   0   9   3   76.39    1.00
   0   9   3   79.12    0.71
   0  -9  -4   31.15    0.76
   0   9   4   36.50    0.77
   0  -9  -5   97.21    1.06
   0  -9  -5   66.07    0.69
   0  -9  -5   70.35    1.50
   0   9   5   98.62    1.08
   0   9   5   95.30    0.94
   0  -9  -6    7.91    0.36
   0   9   6    9.07    0.41
   0   9   6    7.45    0.31
   0 -10  -1    5.72    0.23
   0 -10  -1    4.51    0.43
   0  10   1    6.11    0.27
   0  10   2    6.52    0.29
   0 -10  -3   21.42    0.47
   0  10   3   19.63    0.48
   0 -10  -4    1.76    0.22
   0  10   4    1.72    0.21
  -1   9   5    1.53    0.21
   1  -9  -5    1.27    0.19
  -1   9   4    0.14    0.21
  -1   9   4    0.39    0.16
   1  -9  -4    0.02    0.16
  -1   9   3   -0.25    0.25
  -1   9   3   -0.04    0.14
   1  -9  -3    0.00    0.16
  -1   9   2   38.97    0.91
  -1   9   2   37.00    0.64
   1  -9  -2   38.20    0.68
   1  -9  -2   32.03    0.62
  -1   9   1    3.22    0.45
  -1   9   1    3.13    0.29
   1  -9  -1    3.44    0.30
   1  -9  -1    2.76    0.33
  -1   9   0   48.65    0.71
   1  -9   0   51.54    0.69
   1  -9   0   46.90    0.69
  -1   9  -1   22.45    0.47
   1  -9   1   23.07    0.41
   1  -9   1   21.69    0.47
  -1   8   7   28.61    0.47
   1  -8  -7   19.84    0.37
  -1   8   6   42.12    0.69
   1  -8  -6   41.20    0.72
   1  -8  -6   31.71    0.56
  -1   8   5  109.60    1.74
  -1   8   5   85.13    0.89
   1  -8  -5   87.35    1.10
   1  -8  -5   69.88    0.91
   1  -8  -5   72.90    1.06
  -1   8   4   40.01    0.82
  -1   8   4   39.64    0.73
   1  -8  -4   39.02    0.80
   1  -8  -4   33.16    0.68
   1  -8  -4   34.96    0.84
  -1   8   3    6.11    0.48
  -1   8   3    6.06    0.40
   1  -8  -3    6.72    0.44
   1  -8  -3    4.44    0.41
   1  -8  -3    5.58    0.51
  -1   8   2  154.50    1.61
  -1   8   2  152.60    1.51
  -1   8   2  155.20    1.09
   1  -8  -2  159.90    1.61
   1  -8  -2  136.80    1.23
   1  -8  -2  139.80    1.50
  -1   8   1  106.80    1.40
  -1   8   1  103.90    1.00
  -1   8   1  102.10    1.25
  -1   8   1  108.30    1.02
   1  -8  -1  111.90    1.33
   1  -8  -1   91.94    0.98
   1  -8  -1  100.30    1.54
  -1   8   0   65.20    1.30
  -1   8   0   62.20    0.81
  -1   8   0   64.12    0.99
  -1   8   0   55.94    0.92
  -1   8   0   65.91    0.83
   1  -8   0   67.33    1.00
  -1   8  -1  348.30    1.79
  -1   8  -1  349.30    2.17
  -1   8  -1  318.30    1.89
  -1   8  -1  370.80    1.88
   1  -8   1  372.10    2.14
  -1   8  -2   25.50    0.52
  -1   8  -2   26.80    0.68
  -1   8  -2   24.35    0.83
   1  -8   2   28.74    0.58
  -1   8  -3    5.57    0.33
  -1   8  -3    6.00    0.32
  -1   8  -3    5.95    0.27
   1  -8   3    6.04    0.27
   1  -8   3    5.29    0.32
   1  -8   3    3.30    0.43
  -1   8  -4   58.72    0.59
  -1   8  -4   60.06    0.49
   1  -8   4   58.06    0.60
  -1   7   8    5.02    0.24
   1  -7  -8    2.97    0.22
  -1   7   7  139.10    1.22
   1  -7  -7  124.20    1.24
   1  -7  -7   98.93    1.01
  -1   7   6   24.58    0.65
  -1   7   6   21.54    0.69
  -1   7   6   23.79    0.56
   1  -7  -6   22.86    0.71
   1  -7  -6   19.01    0.54
   1  -7  -6   20.26    0.68
  -1   7   5   72.57    1.12
  -1   7   5   72.98    0.98
   1  -7  -5   72.66    1.15
   1  -7  -5   62.23    0.99
   1  -7  -5   63.98    1.08
  -1   7   4    6.05    0.48
  -1   7   4    9.18    0.92
  -1   7   4    6.12    0.42
   1  -7  -4    6.77    0.51
   1  -7  -4    3.80    0.54
   1  -7  -4    6.08    0.44
   1  -7  -4    5.43    0.48
  -1   7   3  404.80    2.70
  -1   7   3  471.20    2.97
  -1   7   3  401.60    2.51
  -1   7   3  402.10    1.75
   1  -7  -3  411.30    2.72
   1  -7  -3  275.80    2.30
   1  -7  -3  372.60    2.36
   1  -7  -3  381.00    2.58
  -1   7   2   27.34    0.82
  -1   7   2   26.79    0.61
  -1   7   2   32.64    0.87
  -1   7   2   27.06    0.72
  -1   7   2   26.38    1.02
  -1   7   2   26.34    0.61
   1  -7  -2   27.68    0.77
   1  -7  -2   18.79    0.81
   1  -7  -2   23.62    0.68
  -1   7   1  174.50    1.81
  -1   7   1  176.30    1.40
  -1   7   1  225.60    2.04
  -1   7   1  179.30    1.73
  -1   7   1  172.70    1.61
  -1   7   1  187.30    1.48
   1  -7  -1  195.20    1.85
   1  -7  -1  129.90    1.66
   1  -7  -1  167.30    1.50
   1  -7  -1  190.90    2.00
   1  -7  -1  132.00    3.73
  -1   7   0   30.99    0.95
  -1   7   0   32.68    0.66
  -1   7   0   40.30    0.93
  -1   7   0   34.94    0.81
  -1   7   0   31.50    0.71
  -1   7   0   33.64    0.70
   1  -7   0   36.02    0.83
   1  -7   0   32.21    0.74
   1  -7   0   34.36    0.82
   1  -7   0   33.63    0.85
   1  -7   0   19.41    1.30
  -1   7  -1   80.76    1.67
  -1   7  -1   81.69    1.00
  -1   7  -1   96.53    1.36
  -1   7  -1   89.92    1.59
  -1   7  -1   77.16    1.03
  -1   7  -1   82.32    1.63
   1  -7   1   80.73    1.48
   1  -7   1   69.39    1.04
   1  -7   1   72.03    1.78
  -1   7  -2   44.87    0.75
  -1   7  -2   50.27    1.05
  -1   7  -2   43.92    0.86
  -1   7  -2   43.47    0.79
  -1   7  -2   46.77    0.80
   1  -7   2   50.17    0.88
   1  -7   2   39.25    0.80
   1  -7   2   48.11    0.91
   1  -7   2   41.49    1.40
  -1   7  -3  166.40    1.34
  -1   7  -3  170.10    1.54
  -1   7  -3  177.90    1.41
   1  -7   3  189.30    1.47
   1  -7   3  149.50    1.38
  -1   7  -4   44.91    0.66
  -1   7  -4   46.17    0.75
  -1   7  -4   43.12    0.74
  -1   7  -4   50.39    0.91
   1  -7   4   49.02    0.61
   1  -7   4   41.28    0.70
  -1   7  -5   21.65    0.45
  -1   7  -5   23.17    0.46
  -1   7  -5   23.63    0.41
   1  -7   5   20.46    0.44
   1  -7   5   21.93    0.58
  -1   6   8    9.69    0.34
   1  -6  -8    5.83    0.32
   1  -6  -8    6.95    0.40
  -1   6   7   83.77    1.07
   1  -6  -7   73.71    1.18
   1  -6  -7   53.68    0.74
   1  -6  -7   59.81    0.92
   1  -6  -7   61.32    1.04
   1  -6  -7   60.80    0.74
  -1   6   6    0.29    0.22
  -1   6   6    0.26    0.31
  -1   6   6    0.54    0.28
   1  -6  -6    0.79    0.37
   1  -6  -6    0.67    0.49
   1  -6  -6    0.43    0.21
   1  -6  -6    0.19    0.33
   1  -6  -6    0.32    0.21
  -1   6   5  344.30    2.45
  -1   6   5  330.50    2.09
   1  -6  -5  314.30    2.39
   1  -6  -5  240.00    1.58
   1  -6  -5  235.60    2.11
   1  -6  -5  287.70    2.17
   1  -6  -5  202.00    1.62
   1  -6  -5  300.60    2.27
   1  -6  -5  284.10    1.76
  -1   6   4  243.20    2.08
  -1   6   4  234.50    1.86
   1  -6  -4  238.30    2.09
   1  -6  -4  183.00    1.36
   1  -6  -4  179.80    1.85
   1  -6  -4  222.80    1.91
   1  -6  -4  151.00    1.39
   1  -6  -4  227.90    1.99
   1  -6  -4  216.90    1.52
  -1   6   3  152.90    1.66
  -1   6   3  150.60    1.17
  -1   6   3  147.60    1.51
  -1   6   3  149.20    1.17
   1  -6  -3  155.80    1.68
   1  -6  -3  121.40    1.09
   1  -6  -3  113.10    1.39
   1  -6  -3  139.10    1.48
   1  -6  -3   -0.83    0.44
   1  -6  -3  146.80    1.57
   1  -6  -3  137.60    1.17
   1  -6  -3  126.10    4.13
  -1   6   2   62.72    1.13
  -1   6   2   62.63    0.82
  -1   6   2   78.98    1.15
  -1   6   2   61.03    1.00
  -1   6   2   57.51    0.84
   1  -6  -2   60.54    1.32
   1  -6  -2   46.74    0.90
   1  -6  -2   56.93    0.99
   1  -6  -2   59.91    1.00
   1  -6  -2   54.26    0.76
   1  -6  -2   82.59    3.08
  -1   6   1  216.20    1.97
  -1   6   1  212.60    1.50
  -1   6   1  275.20    2.07
  -1   6   1  194.50    2.29
  -1   6   1  202.40    1.51
   1  -6  -1  162.50    1.57
   1  -6  -1  211.80    1.88
   1  -6  -1  213.80    1.83
   1  -6  -1  221.60    1.80
   1  -6  -1  175.30    2.79
  -1   6   0   23.71    0.86
  -1   6   0   24.06    0.57
  -1   6   0   30.96    0.74
  -1   6   0   24.07    0.68
  -1   6   0   23.54    0.58
  -1   6   0   24.99    0.63
   1  -6   0   18.40    0.65
   1  -6   0   22.76    0.70
   1  -6   0   29.07    0.98
   1  -6   0   23.30    0.65
   1  -6   0   25.92    1.12
  -1   6  -1  317.60    2.45
  -1   6  -1  324.60    2.23
  -1   6  -1  416.30    2.58
  -1   6  -1  319.20    2.25
  -1   6  -1  306.10    1.93
  -1   6  -1  328.10    2.03
   1  -6   1  304.20    2.19
   1  -6   1    0.38    0.46
   1  -6   1  281.00    2.23
   1  -6   1  354.00    2.32
   1  -6   1  296.40    1.88
   1  -6   1  277.50    3.03
  -1   6  -2   15.59    0.49
  -1   6  -2   19.97    0.65
  -1   6  -2   16.27    0.61
  -1   6  -2   15.97    0.51
  -1   6  -2   16.91    0.56
   1  -6   2   16.84    0.59
   1  -6   2   14.53    0.61
   1  -6   2   18.48    0.74
   1  -6   2   10.77    0.88
  -1   6  -3  110.70    1.18
  -1   6  -3  125.40    1.49
  -1   6  -3  114.20    1.38
  -1   6  -3  107.50    1.20
  -1   6  -3  114.50    1.25
   1  -6   3  109.20    1.28
   1  -6   3  100.00    1.29
   1  -6   3  126.60    1.54
   1  -6   3   85.94    1.71
  -1   6  -4  121.50    1.20
  -1   6  -4  126.00    1.38
  -1   6  -4  116.50    1.22
  -1   6  -4  130.10    1.28
   1  -6   4  122.30    1.23
   1  -6   4  111.00    1.33
   1  -6   4  146.00    1.44
   1  -6   4  104.50    2.49
  -1   6  -5   15.13    0.44
  -1   6  -5   15.30    0.79
  -1   6  -5   14.15    0.49
  -1   6  -5   15.89    0.46
   1  -6   5   14.85    0.50
  -1   6  -6   12.04    0.35
  -1   6  -6   13.33    0.36
   1  -6   6   11.19    0.38
   1  -5  -9  118.00    0.95
   1  -5  -9  137.70    0.70
  -1   5   8   45.71    0.88
   1  -5  -8   28.37    0.59
   1  -5  -8   31.83    0.73
   1  -5  -8   22.49    0.71
  -1   5   7   44.09    0.84
  -1   5   7   35.28    0.85
   1  -5  -7   29.41    0.71
   1  -5  -7   33.36    0.76
   1  -5  -7   22.85    0.63
   1  -5  -7   32.73    1.47
   1  -5  -7   34.01    0.67
  -1   5   6   23.85    0.70
  -1   5   6   21.13    0.74
  -1   5   6   24.57    0.68
   1  -5  -6   24.03    0.93
   1  -5  -6   17.80    0.53
   1  -5  -6   16.51    0.65
   1  -5  -6   20.15    0.66
   1  -5  -6   14.14    0.55
   1  -5  -6   21.93    0.69
   1  -5  -6   20.87    0.60
  -1   5   5  272.30    2.14
  -1   5   5  315.80    2.26
  -1   5   5  260.70    1.83
   1  -5  -5  252.70    2.17
   1  -5  -5  202.40    1.55
   1  -5  -5  202.40    1.86
   1  -5  -5  249.20    2.03
   1  -5  -5  228.30    1.93
   1  -5  -5  168.20    1.45
   1  -5  -5  241.30    1.96
   1  -5  -5  227.70    1.67
  -1   5   4  127.20    1.46
  -1   5   4  162.40    1.55
  -1   5   4  126.70    1.33
   1  -5  -4  128.30    1.54
   1  -5  -4  106.10    1.07
   1  -5  -4  100.30    1.25
   1  -5  -4  128.30    1.86
   1  -5  -4  131.10    1.87
   1  -5  -4   86.32    1.01
   1  -5  -4  123.80    1.39
   1  -5  -4  119.10    1.30
  -1   5   3    7.98    0.73
  -1   5   3    5.44    0.45
  -1   5   3    6.13    0.38
  -1   5   3   -0.18    0.27
  -1   5   3    5.22    0.45
  -1   5   3    2.18    0.44
  -1   5   3    4.60    0.46
   1  -5  -3    5.16    0.55
   1  -5  -3    3.45    0.33
   1  -5  -3    2.97    0.30
   1  -5  -3    4.88    0.39
   1  -5  -3    4.74    0.44
   1  -5  -3    2.38    0.25
   1  -5  -3    4.34    0.35
   1  -5  -3    3.84    0.41
   1  -5  -3    4.65    0.85
  -1   5   2  112.80    1.37
  -1   5   2  157.40    1.42
  -1   5   2  154.40    1.18
  -1   5   2  113.50    1.25
  -1   5   2  108.40    1.00
  -1   5   2  115.50    1.06
   1  -5  -2  115.00    1.36
   1  -5  -2   94.59    0.91
   1  -5  -2   88.13    1.06
   1  -5  -2   95.78    0.92
   1  -5  -2  102.40    1.19
   1  -5  -2   76.14    0.87
   1  -5  -2  102.50    1.16
   1  -5  -2  100.40    1.00
   1  -5  -2  109.30    1.91
  -1   5   1   39.56    0.92
  -1   5   1   39.45    0.63
  -1   5   1   51.36    0.81
  -1   5   1   55.12    0.78
  -1   5   1   38.62    0.62
  -1   5   1   38.83    0.69
   1  -5  -1   34.90    0.64
   1  -5  -1   31.35    0.64
   1  -5  -1   36.08    0.77
   1  -5  -1   42.52    0.95
   1  -5  -1   37.99    0.70
   1  -5  -1   35.92    0.67
   1  -5  -1   45.93    1.24
  -1   5   0  135.50    1.13
  -1   5   0  180.40    1.79
  -1   5   0  192.20    1.50
  -1   5   0  135.20    1.36
  -1   5   0  131.10    1.12
  -1   5   0  136.50    1.21
   1  -5   0  131.20    1.38
   1  -5   0  107.20    1.12
   1  -5   0  116.60    1.82
   1  -5   0  167.40    1.70
   1  -5   0  133.10    1.23
   1  -5   0  141.70    1.98
  -1   5  -1    8.62    0.36
  -1   5  -1   11.23    0.43
  -1   5  -1    8.53    0.50
  -1   5  -1    8.89    0.46
   1  -5   1    8.28    0.48
   1  -5   1    6.09    0.40
   1  -5   1    7.89    0.55
   1  -5   1    7.59    0.61
   1  -5   1    8.96    0.43
  -1   5  -2   30.61    0.61
  -1   5  -2   38.73    0.76
  -1   5  -2   30.80    0.75
  -1   5  -2   29.94    0.60
  -1   5  -2   29.98    0.69
   1  -5   2   31.51    0.74
   1  -5   2    0.12    0.29
   1  -5   2   27.95    0.79
   1  -5   2   31.16    0.85
  -1   5  -3   11.53    0.43
  -1   5  -3   14.65    0.54
  -1   5  -3   12.25    0.56
  -1   5  -3   11.83    0.43
  -1   5  -3   13.55    0.55
   1  -5   3   13.14    0.53
   1  -5   3   10.69    0.70
   1  -5   3   11.57    1.12
  -1   5  -4   40.74    0.74
  -1   5  -4   47.82    0.93
  -1   5  -4   43.07    0.89
  -1   5  -4   39.68    0.74
  -1   5  -4   43.87    0.82
   1  -5   4   45.08    0.84
   1  -5   4   41.14    0.87
   1  -5   4   45.94    0.99
  -1   5  -5  101.90    1.12
  -1   5  -5  105.80    1.37
  -1   5  -5  105.70    1.29
  -1   5  -5   96.21    1.12
  -1   5  -5  106.90    1.19
   1  -5   5  109.90    1.17
   1  -5   5   99.09    1.18
   1  -5   5  115.40    1.30
  -1   5  -6    2.62    0.27
  -1   5  -6    1.97    0.26
  -1   5  -6    2.04    0.26
  -1   5  -6    2.66    0.30
   1  -5   6    2.25    0.28
   1  -5   6    1.67    0.33
   1  -5   6    2.81    0.32
  -1   5  -7   12.95    0.36
  -1   5  -7   14.37    0.43
  -1   5  -7   13.78    0.36
   1  -5   7   14.05    0.60
   1  -5   7   12.45    0.39
  -1   4   9   41.25    0.65
   1  -4  -9   39.17    0.55
   1  -4  -9   41.88    0.62
   1  -4  -9   47.24    0.56
  -1   4   8   18.08    0.49
   1  -4  -8   14.02    0.44
   1  -4  -8   13.23    0.48
   1  -4  -8    9.47    0.46
   1  -4  -8   13.32    0.44
  -1   4   7    1.08    0.25
  -1   4   7    1.18    0.34
   1  -4  -7    0.59    0.20
   1  -4  -7    0.60    0.33
   1  -4  -7    1.06    0.25
   1  -4  -7    0.76    0.24
  -1   4   6   57.37    0.99
  -1   4   6   50.01    0.97
  -1   4   6   24.48    1.36
   1  -4  -6   41.58    0.74
   1  -4  -6   44.24    0.90
   1  -4  -6   44.97    0.91
   1  -4  -6   32.75    0.70
   1  -4  -6   46.78    0.89
   1  -4  -6   48.78    0.86
  -1   4   5  183.80    2.55
  -1   4   5  183.30    1.49
   1  -4  -5  170.50    1.85
   1  -4  -5  141.10    1.26
   1  -4  -5  149.90    1.50
   1  -4  -5  154.40    1.56
   1  -4  -5  113.90    1.16
   1  -4  -5  164.60    1.51
   1  -4  -5  172.40    1.88
  -1   4   4   10.68    0.53
  -1   4   4   12.47    0.46
  -1   4   4    6.37    0.36
  -1   4   4   10.56    0.54
   1  -4  -4    8.34    0.79
   1  -4  -4    8.47    0.37
   1  -4  -4    8.80    0.38
   1  -4  -4   10.28    0.52
   1  -4  -4    6.86    0.34
   1  -4  -4   10.64    0.44
   1  -4  -4    9.30    0.49
  -1   4   3 1171.00    3.86
  -1   4   3 1577.00    4.19
  -1   4   3  933.40    2.25
  -1   4   3 1650.00    2.92
  -1   4   3 1206.00    3.96
   1  -4  -3 1112.00    3.05
   1  -4  -3 1069.00    3.58
   1  -4  -3  883.30    2.76
   1  -4  -3 1152.00    3.65
   1  -4  -3 1143.00    3.26
   1  -4  -3 1103.00    5.46
  -1   4   2   39.61    0.57
  -1   4   2   52.92    0.72
  -1   4   2   54.64    0.59
   1  -4  -2   34.01    0.54
   1  -4  -2   31.66    0.57
   1  -4  -2   42.62    0.58
   1  -4  -2   29.24    0.51
   1  -4  -2   36.20    0.63
   1  -4  -2   48.86    1.18
  -1   4   1  181.10    1.13
  -1   4   1  259.40    1.54
  -1   4   1  265.80    1.38
  -1   4   1  176.00    1.12
   1  -4  -1  151.70    1.17
   1  -4  -1  164.40    1.02
   1  -4  -1  174.90    1.29
   1  -4  -1  209.10    2.09
  -1   4   0   30.03    0.50
  -1   4   0   41.51    0.63
  -1   4   0   45.55    0.63
  -1   4   0   30.17    0.49
   1  -4   0   24.16    0.48
   1  -4   0   23.37    0.50
   1  -4   0   30.31    0.55
  -1   4  -1   71.25    0.77
  -1   4  -1   99.76    0.99
  -1   4  -1  102.90    1.02
  -1   4  -1   69.48    0.74
  -1   4  -1   95.37    2.28
   1  -4   1   59.36    0.74
   1  -4   1   70.95    0.90
  -1   4  -2  285.80    1.81
  -1   4  -2  404.10    2.09
  -1   4  -2  284.30    1.92
  -1   4  -2  280.80    1.56
  -1   4  -2  293.60    1.64
  -1   4  -2  290.50    1.73
   1  -4   2  322.00    1.98
   1  -4   2  248.70    1.55
   1  -4   2  299.40    2.11
  -1   4  -3    2.97    0.27
  -1   4  -3    7.74    0.37
  -1   4  -3    2.94    0.34
  -1   4  -3    2.72    0.25
  -1   4  -3    3.19    0.34
  -1   4  -3    2.71    0.32
   1  -4   3    3.94    0.40
   1  -4   3    2.05    0.37
   1  -4   3   -0.29    0.26
   1  -4   3    7.62    0.42
  -1   4  -4   18.43    0.51
  -1   4  -4   22.91    0.61
  -1   4  -4   18.13    0.66
  -1   4  -4   15.80    0.47
   1  -4   4   20.71    0.63
   1  -4   4   16.64    0.67
   1  -4   4   20.84    0.82
   1  -4   4   18.76    0.61
  -1   4  -5    6.73    0.37
  -1   4  -5    7.21    0.47
  -1   4  -5    6.88    0.50
  -1   4  -5    6.07    0.36
  -1   4  -5    7.33    0.47
   1  -4   5    8.11    0.45
   1  -4   5    6.24    0.51
   1  -4   5    1.88    0.37
   1  -4   5    6.70    0.69
   1  -4   5    6.73    0.45
  -1   4  -6   32.83    0.66
  -1   4  -6   33.31    0.85
  -1   4  -6   34.22    0.78
  -1   4  -6   31.32    0.67
  -1   4  -6   36.07    0.84
  -1   4  -6   33.76    0.72
   1  -4   6   40.30    0.72
   1  -4   6   33.60    0.77
   1  -4   6   39.12    0.90
  -1   4  -7   68.99    0.84
  -1   4  -7   73.48    0.96
  -1   4  -7   64.88    0.86
  -1   4  -7   74.14    0.89
   1  -4   7   73.63    0.66
   1  -4   7   71.47    0.93
   1  -4   7   69.24    0.98
  -1   4  -8   17.54    0.39
  -1   4  -8   18.05    0.42
  -1   4  -8   18.33    0.37
   1  -4   8   16.61    0.41
   1  -4   8   16.82    0.41
  -1   3   9    0.44    0.23
  -1   3   9    0.99    0.19
   1  -3  -9    0.61    0.17
   1  -3  -9    0.75    0.19
   1  -3  -9    0.73    0.16
  -1   3   8   11.78    0.43
  -1   3   8   13.52    1.13
  -1   3   8    8.05    0.46
   1  -3  -8    7.17    0.36
   1  -3  -8    7.63    0.44
   1  -3  -8    5.88    0.38
   1  -3  -8    8.13    0.41
  -1   3   7   24.97    0.65
  -1   3   7   19.89    0.72
  -1   3   7    8.70    0.73
  -1   3   7   26.92    0.94
   1  -3  -7   17.21    0.52
   1  -3  -7   17.99    0.65
   1  -3  -7   17.98    0.62
   1  -3  -7   19.75    0.61
  -1   3   6    7.77    0.46
  -1   3   6    5.76    0.58
  -1   3   6    2.18    0.29
  -1   3   6    7.58    0.67
   1  -3  -6    6.09    0.45
   1  -3  -6    6.93    0.42
   1  -3  -6    6.82    0.49
   1  -3  -6    4.95    0.33
   1  -3  -6    6.19    0.54
   1  -3  -6    6.42    0.48
  -1   3   5   22.34    0.64
  -1   3   5   -0.13    0.25
  -1   3   5    7.41    0.41
  -1   3   5   22.64    0.79
  -1   3   5   20.50    0.82
   1  -3  -5   17.59    0.47
   1  -3  -5   19.78    0.54
   1  -3  -5   18.41    0.64
   1  -3  -5   14.36    0.43
   1  -3  -5   19.12    0.56
   1  -3  -5   18.56    0.61
  -1   3   4  366.20    2.09
  -1   3   4  440.00    2.04
  -1   3   4  142.60    1.09
   1  -3  -4  323.00    1.67
   1  -3  -4  333.30    1.88
   1  -3  -4  272.00    2.84
   1  -3  -4  262.70    1.50
   1  -3  -4  339.00    1.87
  -1   3   3   12.79    0.35
  -1   3   3    5.15    0.22
  -1   3   3   13.48    0.22
   1  -3  -3    8.89    0.33
   1  -3  -3    8.85    0.30
   1  -3  -3    7.94    0.29
   1  -3  -3    9.28    0.34
   1  -3  -3   13.39    0.92
  -1   3   2 1233.00    4.70
  -1   3   2  646.50    1.68
  -1   3   2 1340.00    2.46
  -1   3   2  933.70    2.24
   1  -3  -2  901.10    2.78
   1  -3  -2  903.30    2.63
   1  -3  -2  772.60    2.16
   1  -3  -2 1005.00    4.18
  -1   3   1   15.67    0.36
  -1   3   1   16.76    0.29
  -1   3   1   10.50    0.28
   1  -3  -1    9.99    0.31
   1  -3  -1   13.46    0.28
  -1   3   0  247.20    1.19
  -1   3   0  160.20    0.93
   1  -3   0  138.60    0.95
   1  -3   0  148.10    0.83
   1  -3   0  162.50    1.04
  -1   3  -1   55.87    0.63
  -1   3  -1   59.16    0.65
  -1   3  -1   54.20    1.04
   1  -3   1   36.78    0.50
   1  -3   1   40.04    0.53
  -1   3  -2  336.70    1.51
  -1   3  -2  529.40    2.07
  -1   3  -2  340.10    1.49
  -1   3  -2  463.40    3.12
   1  -3   2  330.00    1.56
   1  -3   2  369.90    1.49
   1  -3   2  398.50    1.95
  -1   3  -3    2.05    0.24
  -1   3  -3    4.69    0.26
  -1   3  -3    2.22    0.20
   1  -3   3    1.52    0.19
   1  -3   3    2.29    0.25
  -1   3  -4   70.88    0.84
  -1   3  -4  100.40    1.09
  -1   3  -4   74.05    1.10
  -1   3  -4   71.07    0.97
   1  -3   4   97.83    1.13
   1  -3   4   69.17    1.36
   1  -3   4   -0.14    0.50
   1  -3   4   78.16    1.19
   1  -3   4   84.45    1.09
  -1   3  -5    0.17    0.16
  -1   3  -5    0.12    0.17
  -1   3  -5    0.54    0.27
  -1   3  -5    0.28    0.15
   1  -3   5    0.15    0.22
   1  -3   5    0.23    0.29
   1  -3   5   -0.17    0.43
   1  -3   5    0.26    0.22
  -1   3  -6   47.82    0.80
  -1   3  -6   59.09    1.00
  -1   3  -6   50.27    0.94
  -1   3  -6   46.50    0.82
  -1   3  -6   50.98    0.88
   1  -3   6   67.98    0.98
   1  -3   6   53.86    0.98
   1  -3   6   15.49    0.68
   1  -3   6   57.90    1.06
   1  -3   6   56.85    1.00
  -1   3  -7   87.61    1.04
  -1   3  -7   93.48    1.17
  -1   3  -7   83.32    1.03
  -1   3  -7   93.59    1.10
   1  -3   7  114.30    1.10
   1  -3   7   94.17    1.21
   1  -3   7  109.10    1.28
  -1   3  -8   47.51    0.67
  -1   3  -8   48.65    0.74
  -1   3  -8   43.83    0.71
  -1   3  -8   52.93    1.34
  -1   3  -8   51.90    0.72
   1  -3   8   48.14    0.75
   1  -3   8   47.40    0.76
  -1   2   9  139.90    1.13
  -1   2   9  110.90    1.08
   1  -2  -9  111.80    1.04
   1  -2  -9   91.73    0.94
   1  -2  -9  133.20    1.05
  -1   2   8    0.70    0.21
  -1   2   8    0.22    0.33
  -1   2   8    0.31    0.23
   1  -2  -8    0.42    0.19
   1  -2  -8    0.54    0.23
   1  -2  -8    0.22    0.18
   1  -2  -8    0.29    0.21
  -1   2   7    0.20    0.21
  -1   2   7   -0.20    0.30
  -1   2   7   -0.23    0.30
  -1   2   7    0.46    0.28
   1  -2  -7    0.16    0.17
   1  -2  -7   -0.03    0.23
   1  -2  -7    0.07    0.24
   1  -2  -7    0.09    0.16
   1  -2  -7    0.26    0.24
  -1   2   6  146.90    1.41
  -1   2   6  119.80    1.54
  -1   2   6   40.80    0.82
  -1   2   6  152.10    1.52
   1  -2  -6  103.50    1.10
   1  -2  -6  116.80    1.28
   1  -2  -6   85.10    1.00
   1  -2  -6  103.70    1.37
  -1   2   5  580.90    2.61
  -1   2   5    0.01    0.28
  -1   2   5  170.80    1.43
  -1   2   5  545.30    2.64
   1  -2  -5  445.60    2.05
   1  -2  -5  496.90    2.37
   1  -2  -5  352.10    2.36
   1  -2  -5  471.60    2.06
   1  -2  -5  464.10    2.51
  -1   2   4   50.74    0.64
  -1   2   4   13.81    0.37
   1  -2  -4   35.01    0.55
   1  -2  -4   42.93    0.62
   1  -2  -4   29.01    0.48
   1  -2  -4   36.72    0.63
  -1   2   3  753.00    2.20
  -1   2   3  211.50    1.27
   1  -2  -3  607.40    2.07
   1  -2  -3  459.10    1.98
   1  -2  -3  585.50    2.04
   1  -2  -3  565.80    2.11
  -1   2   2   34.63    0.43
  -1   2   2   11.31    0.24
  -1   2   2   36.92    0.27
   1  -2  -2   26.29    0.39
   1  -2  -2   22.47    0.38
   1  -2  -2   26.27    0.43
   1  -2  -2   28.78    0.74
  -1   2   1   15.33    0.28
  -1   2   1    7.22    0.17
  -1   2   1   17.19    0.22
   1  -2  -1   10.46    0.23
   1  -2  -1    9.75    0.26
   1  -2  -1    7.67    0.39
  -1   2   0  718.00    1.80
  -1   2   0  734.40    2.52
  -1   2   0  617.60    2.47
   1  -2   0  429.40    1.39
   1  -2   0  482.10    1.54
  -1   2  -1  173.70    0.92
  -1   2  -1  180.70    0.94
  -1   2  -1  113.40    0.78
  -1   2  -1  152.00    1.32
   1  -2   1  101.00    0.69
  -1   2  -2   79.64    0.75
  -1   2  -2   85.58    1.17
   1  -2   2   49.62    0.53
  -1   2  -3  125.30    0.97
  -1   2  -3  205.30    1.23
  -1   2  -3  121.20    0.86
  -1   2  -3  236.90    2.61
   1  -2   3  144.30    0.98
  -1   2  -4  283.10    1.50
  -1   2  -4  439.10    2.05
  -1   2  -4  268.20    1.45
   1  -2   4  363.20    1.72
   1  -2   4  389.50    2.09
  -1   2  -5    6.85    0.34
  -1   2  -5    9.65    0.39
  -1   2  -5    7.27    0.52
  -1   2  -5    6.32    0.31
  -1   2  -5    7.10    0.53
   1  -2   5   10.50    0.48
   1  -2   5    9.86    0.63
   1  -2   5    8.43    0.45
  -1   2  -6    1.38    0.25
  -1   2  -6    2.07    0.26
  -1   2  -6    1.72    0.31
  -1   2  -6    1.62    0.22
  -1   2  -6    1.53    0.31
  -1   2  -6    1.78    0.29
   1  -2   6    2.84    0.32
   1  -2   6    2.34    0.37
   1  -2   6    1.96    0.50
   1  -2   6    2.12    0.31
  -1   2  -7    0.21    0.18
  -1   2  -7    0.02    0.26
  -1   2  -7    0.01    0.25
  -1   2  -7    0.34    0.17
  -1   2  -7    0.18    0.22
   1  -2   7    0.47    0.23
   1  -2   7    0.37    0.23
   1  -2   7    0.73    0.31
   1  -2   7   -0.21    0.25
  -1   2  -8    5.17    0.32
  -1   2  -8    5.60    0.38
  -1   2  -8    5.80    0.36
   1  -2   8    7.20    0.35
   1  -2   8    5.70    0.40
   1  -2   8    7.27    0.72
  -1   2  -9    9.36    0.32
  -1   2  -9   11.45    0.62
  -1   2  -9   10.76    0.33
   1  -2   9    9.79    0.36
   1  -2   9    8.36    0.36
  -1   1   9    9.49    0.39
  -1   1   9    8.98    0.41
   1  -1  -9    8.47    0.32
   1  -1  -9    6.87    0.38
   1  -1  -9    9.31    0.34
  -1   1   8   16.78    0.43
  -1   1   8   15.86    0.65
  -1   1   8   10.74    0.52
   1  -1  -8   11.12    0.53
   1  -1  -8    9.14    0.40
   1  -1  -8   11.96    0.48
  -1   1   7    2.96    0.37
  -1   1   7    2.09    0.34
  -1   1   7    0.98    0.30
  -1   1   7    2.76    0.32
  -1   1   7    2.10    0.33
   1  -1  -7    2.72    0.31
   1  -1  -7    2.78    0.32
   1  -1  -7    1.94    0.31
   1  -1  -7    1.76    0.25
   1  -1  -7    1.88    0.30
  -1   1   6   11.01    0.65
  -1   1   6    3.49    0.37
  -1   1   6   20.93    0.84
   1  -1  -6    8.53    0.40
   1  -1  -6   11.39    0.45
   1  -1  -6    8.78    0.59
   1  -1  -6    7.05    0.35
   1  -1  -6   10.73    0.54
   1  -1  -6    8.44    0.58
  -1   1   5  507.40    2.32
  -1   1   5  460.60    3.13
  -1   1   5  486.60    3.29
   1  -1  -5  379.00    1.84
   1  -1  -5  447.80    2.22
   1  -1  -5  404.00    2.96
   1  -1  -5  310.90    1.63
   1  -1  -5  442.40    2.41
  -1   1   4   34.84    0.49
  -1   1   4    8.79    0.31
  -1   1   4   23.02    0.89
   1  -1  -4   24.46    0.47
   1  -1  -4   27.71    0.47
   1  -1  -4   21.12    0.39
   1  -1  -4   25.86    0.48
   1  -1  -4   29.92    0.55
  -1   1   3  253.70    1.09
  -1   1   3   68.92    0.79
  -1   1   3  212.10    1.77
   1  -1  -3  218.00    1.10
   1  -1  -3  163.20    0.87
   1  -1  -3  195.80    1.04
   1  -1  -3  224.90    1.25
  -1   1   2  223.10    1.34
  -1   1   2   62.26    0.53
   1  -1  -2  195.90    0.89
   1  -1  -2  154.40    0.72
   1  -1  -2  194.50    0.97
  -1   1   1  354.60    1.02
  -1   1   1  111.20    0.57
   1  -1  -1  267.20    0.90
   1  -1  -1  249.20    0.90
  -1   1   0   61.20    0.37
  -1   1   0  106.90    0.45
  -1   1   0   94.27    0.75
   1  -1   0   63.85    0.42
   1  -1   0   96.38    0.44
   1  -1   0   83.10    0.47
  -1   1  -1  371.90    1.09
  -1   1  -1  382.70    1.66
   1  -1   1  216.70    0.83
  -1   1  -2   22.93    0.32
  -1   1  -2   11.86    0.24
  -1   1  -2   32.87    0.62
   1  -1   2   14.38    0.26
  -1   1  -3  188.50    1.55
  -1   1  -3  238.70    2.27
   1  -1   3  152.80    0.91
  -1   1  -4   50.65    0.61
  -1   1  -4   78.25    0.79
  -1   1  -4   45.20    0.55
   1  -1   4   67.29    0.70
  -1   1  -5    1.32    0.16
  -1   1  -5    1.43    0.17
  -1   1  -5    1.45    0.18
   1  -1   5    1.80    0.24
   1  -1   5    1.52    0.23
  -1   1  -6   20.75    0.52
  -1   1  -6   30.00    0.66
  -1   1  -6   20.85    0.67
  -1   1  -6   18.38    0.49
  -1   1  -6   29.87    0.74
  -1   1  -6   21.74    0.65
   1  -1   6   34.15    0.74
   1  -1   6   27.55    0.84
   1  -1   6   17.97    0.76
   1  -1   6   28.88    0.70
  -1   1  -7  113.90    1.20
  -1   1  -7  135.20    1.47
  -1   1  -7  117.20    1.38
  -1   1  -7  103.50    1.16
  -1   1  -7  164.50    2.63
   1  -1   7  177.90    1.57
   1  -1   7  157.70    1.58
   1  -1   7   43.99    0.96
   1  -1   7  111.10    1.35
   1  -1   7  140.80    1.45
  -1   1  -8   76.09    0.96
  -1   1  -8   80.47    1.10
  -1   1  -8   69.86    0.95
  -1   1  -8   82.00    1.03
   1  -1   8  114.60    1.15
   1  -1   8   89.35    1.24
   1  -1   8   84.59    1.14
   1  -1   8   87.61    1.11
  -1   1  -9    9.40    0.35
  -1   1  -9   10.23    0.40
  -1   1  -9    9.14    0.43
  -1   1  -9   10.24    0.38
   1  -1   9   11.25    0.43
   1  -1   9    9.78    0.45
  -1   0   9   35.68    0.61
  -1   0   9   33.80    0.59
   1   0  -9   29.14    0.49
   1   0  -9   29.68    0.54
   1   0  -9   33.43    0.52
  -1   0   8    0.63    0.19
  -1   0   8    0.47    0.27
  -1   0   8    0.59    0.24
   1   0  -8    0.76    0.18
   1   0  -8    0.93    0.27
   1   0  -8    0.36    0.18
   1   0  -8    0.81    0.23
  -1   0   7   24.99    0.57
  -1   0   7   22.09    0.72
  -1   0   7    6.03    0.56
  -1   0   7   15.34    0.64
   1   0  -7   17.58    0.51
   1   0  -7   19.55    0.65
   1   0  -7   15.27    0.63
   1   0  -7   14.70    0.47
   1   0  -7   19.24    0.64
  -1   0   6  261.20    1.85
  -1   0   6  235.90    2.04
  -1   0   6   72.70    1.12
  -1   0   6  320.00    2.28
  -1   0   6  179.20    1.74
   1   0  -6  189.40    1.44
   1   0  -6  226.70    1.67
   1   0  -6  185.90    1.66
   1   0  -6  162.10    1.32
   1   0  -6  234.50    2.04
   1   0  -6  212.10    1.77
  -1   0   5    1.24    0.29
  -1   0   5    0.98    0.31
  -1   0   5    0.29    0.13
  -1   0   5    1.73    0.30
   1   0  -5    1.08    0.24
   1   0  -5    2.45    0.23
   1   0  -5    1.02    0.15
   1   0  -5    1.27    0.18
  -1   0   4   62.52    0.78
  -1   0   4  237.50    1.80
   1   0  -4  179.70    1.11
   1   0  -4  224.20    1.26
   1   0  -4  148.80    0.94
   1   0  -4  242.70    1.55
  -1   0   3  378.40    1.11
  -1   0   3   97.67    0.83
  -1   0   3  397.90    1.93
   1   0  -3  350.80    1.31
   1   0  -3  401.60    1.16
   1   0  -3  249.00    0.98
   1   0  -3  387.50    1.64
  -1   0   2 1145.00    1.67
  -1   0   2  296.00    1.19
  -1   0   2 1080.00    2.56
   1   0  -2 1047.00    1.83
   1   0  -2 1177.00    2.37
  -1   0   1  126.50    0.40
  -1   0   1   32.18    0.31
  -1   0   1   31.26    0.23
   1   0  -1  103.80    0.42
   1   0  -1  113.70    0.55
  -1   0   0    3.06    0.07
  -1   0   0    1.57    0.07
  -1   0   0    2.45    0.06
  -1   0   0    4.50    0.13
   1   0   0    2.17    0.06
   1   0   0    2.39    0.06
  -1   0  -1  108.50    0.46
  -1   0  -1   71.36    0.40
  -1   0  -1  124.00    0.74
   1   0   1   70.60    0.38
  -1   0  -2    9.61    0.32
   1   0   2    4.92    0.14
  -1   0  -3  139.10    0.82
  -1   0  -3   76.75    0.57
  -1   0  -3  144.00    1.31
   1   0   3  116.10    0.74
   1   0   3  137.90    0.55
  -1   0  -4  675.40    2.02
  -1   0  -4  991.60    2.67
  -1   0  -4 1051.00    2.83
   1   0   4  906.20    2.46
  -1   0  -5  427.10    1.83
  -1   0  -5  582.60    2.37
  -1   0  -5  372.90    1.70
  -1   0  -5  634.60    2.58
   1   0   5  581.20    2.40
  -1   0  -6    0.14    0.13
  -1   0  -6   -0.49    0.25
  -1   0  -6    0.12    0.12
  -1   0  -6   -0.03    0.14
  -1   0  -6    0.35    0.28
   1   0   6    0.49    0.23
   1   0   6   -0.40    0.27
   1   0   6    0.97    0.40
  -1   0  -7    4.13    0.32
  -1   0  -7    4.28    0.37
  -1   0  -7    2.97    0.33
  -1   0  -7    2.46    0.27
  -1   0  -7    3.25    0.35
  -1   0  -7    3.27    0.35
   1   0   7    4.99    0.41
   1   0   7    3.80    0.45
   1   0   7    1.00    0.25
   1   0   7    3.13    0.41
   1   0   7    3.05    0.35
  -1   0  -8    2.41    0.28
  -1   0  -8    0.65    0.33
  -1   0  -8    1.00    0.24
  -1   0  -8    0.57    0.19
  -1   0  -8    1.31    0.25
   1   0   8    1.55    0.25
   1   0   8   -0.03    0.37
   1   0   8    0.78    0.35
   1   0   8   -0.30    0.41
  -1   0  -9   26.41    0.54
  -1   0  -9   29.91    0.64
  -1   0  -9   24.76    0.58
  -1   0  -9   31.33    0.61
   1   0   9   43.27    0.77
   1   0   9   34.59    0.74
   1   0   9   29.62    0.71
   1   0   9   32.33    0.76
  -1   0 -10    8.69    0.33
  -1   0 -10    9.62    0.32
  -1   0 -10   10.43    0.29
   1   0  10   10.88    0.35
  -1  -1   9   31.95    0.53
  -1  -1   9   37.72    0.58
   1   1  -9   26.81    0.45
  -1  -1   8    0.85    0.20
  -1  -1   8    0.61    0.30
  -1  -1   8    0.93    0.25
   1   1  -8    1.22    0.20
   1   1  -8    0.98    0.29
   1   1  -8    0.77    0.19
  -1  -1   7   41.66    0.60
  -1  -1   7   33.09    0.82
  -1  -1   7   37.60    0.87
  -1  -1   7   12.29    0.77
  -1  -1   7   30.85    0.79
  -1  -1   7   27.67    0.77
   1   1  -7   26.24    0.60
   1   1  -7   30.09    0.91
   1   1  -7   27.43    0.75
   1   1  -7   23.34    0.57
   1   1  -7   31.51    0.74
  -1  -1   6  393.50    1.92
  -1  -1   6  323.60    2.29
  -1  -1   6   99.84    1.34
  -1  -1   6  438.50    2.74
  -1  -1   6  237.90    2.01
   1   1  -6  239.20    2.13
   1   1  -6  314.10    1.94
   1   1  -6  243.70    1.93
   1   1  -6  213.70    1.52
   1   1  -6  350.40    2.64
   1   1  -6  278.40    1.91
  -1  -1   5    7.28    0.46
  -1  -1   5    5.92    0.54
  -1  -1   5    1.45    0.19
  -1  -1   5    9.48    0.53
  -1  -1   5    4.36    0.51
  -1  -1   5    5.54    0.67
  -1  -1   5    5.01    0.62
   1   1  -5    5.84    0.34
   1   1  -5    6.42    0.31
   1   1  -5    3.60    0.52
   1   1  -5    4.42    0.27
   1   1  -5    9.85    0.49
  -1  -1   4    0.65    0.13
  -1  -1   4    4.07    0.43
   1   1  -4    2.95    0.20
   1   1  -4    1.74    0.19
   1   1  -4    2.78    0.24
  -1  -1   3    4.39    0.21
  -1  -1   3   20.87    0.66
   1   1  -3   16.60    0.34
   1   1  -3   10.12    0.23
   1   1  -3   17.81    0.38
  -1  -1   2    1.01    0.10
  -1  -1   2    6.63    0.24
   1   1  -2    4.56    0.13
   1   1  -1 1365.00    1.48
  -1  -1   0   97.12    0.42
  -1  -1   0   82.90    0.43
  -1  -1   0  317.40    0.60
  -1  -1   0  333.10    0.60
  -1  -1  -1  137.40    0.47
  -1  -1  -1  153.60    0.76
   1   1   1  127.10    0.46
   1   1   1  135.50    0.40
  -1  -1  -3  977.30    1.97
  -1  -1  -3 1826.00    4.47
  -1  -1  -4    3.90    0.19
  -1  -1  -4    4.24    0.20
  -1  -1  -4    8.18    0.58
   1   1   4    3.83    0.19
  -1  -1  -5  517.50    1.97
  -1  -1  -5  675.40    2.51
  -1  -1  -5  441.70    1.81
  -1  -1  -5  746.60    2.70
   1   1   5  682.80    2.41
  -1  -1  -6    0.11    0.14
  -1  -1  -6    1.95    0.24
  -1  -1  -6    0.57    0.26
  -1  -1  -6    0.43    0.14
  -1  -1  -6    0.18    0.13
  -1  -1  -6   -0.30    0.26
   1   1   6   -0.11    0.18
   1   1   6    0.17    0.20
   1   1   6    0.19    0.36
  -1  -1  -7   25.56    0.67
  -1  -1  -7   19.94    0.65
  -1  -1  -7   16.49    0.49
  -1  -1  -7   24.34    0.73
  -1  -1  -7   21.93    0.63
   1   1   7   31.54    0.73
   1   1   7   23.65    0.98
   1   1   7    7.35    0.45
   1   1   7   27.37    0.75
  -1  -1  -8   18.40    0.53
  -1  -1  -8   21.71    0.70
  -1  -1  -8   18.01    0.63
  -1  -1  -8   14.83    0.50
  -1  -1  -8   19.82    0.60
   1   1   8   29.05    0.70
   1   1   8    6.39    0.56
   1   1   8   16.66    0.68
  -1  -1  -9   60.67    0.82
  -1  -1  -9   66.97    0.97
  -1  -1  -9   53.59    0.91
   1   1   9   99.49    1.04
   1   1   9   61.49    1.12
  -1  -1 -10    4.47    0.29
  -1  -1 -10    4.61    0.28
  -1  -1 -10    5.01    0.25
   1   1  10    5.62    0.32
  -1  -2   8    8.08    0.39
  -1  -2   8    7.69    0.44
   1   2  -8    7.21    0.32
   1   2  -8    6.46    0.53
   1   2  -8    6.09    0.35
   1   2  -8    7.41    0.37
  -1  -2   7   12.24    0.54
  -1  -2   7   12.42    0.60
  -1  -2   7   11.24    0.53
  -1  -2   7   10.16    0.55
   1   2  -7    8.44    0.39
   1   2  -7    9.45    0.60
   1   2  -7    7.64    0.37
  -1  -2   6   54.12    0.73
  -1  -2   6   44.23    0.94
  -1  -2   6   51.78    1.01
  -1  -2   6   13.99    0.62
  -1  -2   6   36.15    0.87
   1   2  -6   34.30    0.67
   1   2  -6   41.30    0.78
   1   2  -6   36.19    0.88
   1   2  -6   32.16    0.63
   1   2  -6   41.13    0.88
  -1  -2   5  149.20    1.18
  -1  -2   5  130.90    1.47
  -1  -2   5   36.20    0.77
  -1  -2   5  166.40    1.66
  -1  -2   5   99.57    1.30
  -1  -2   5  118.40    1.24
  -1  -2   5  114.20    1.21
   1   2  -5   97.48    0.99
   1   2  -5  122.60    1.13
   1   2  -5   94.58    1.32
   1   2  -5   83.93    0.89
   1   2  -5  138.00    1.51
   1   2  -5  101.80    1.33
  -1  -2   4   -0.04    0.10
  -1  -2   4   -0.16    0.38
  -1  -2   4    0.34    0.32
  -1  -2   4   -0.22    0.23
   1   2  -4    0.23    0.21
   1   2  -4   -0.02    0.10
   1   2  -4    0.14    0.11
   1   2  -4    0.19    0.13
  -1  -2   3   19.10    0.42
  -1  -2   3   60.35    0.78
  -1  -2   3   74.10    0.87
   1   2  -3   73.84    0.64
   1   2  -3   43.94    0.46
  -1  -2   2    3.36    0.17
  -1  -2   2    8.14    0.30
   1   2  -2   14.75    0.25
   1   2  -2   16.24    0.32
   1   2  -2    6.97    0.19
  -1  -2   1   11.35    0.22
  -1  -2   1   47.61    0.51
   1   2  -1   51.59    0.36
   1   2  -1   54.84    0.49
   1   2  -1   42.82    0.27
  -1  -2   0   40.66    0.25
  -1  -2   0   17.89    0.19
  -1  -2   0   62.87    0.53
  -1  -2   0   73.39    0.65
   1   2   0   64.08    0.37
   1   2   0   61.88    0.39
  -1  -2  -1  710.50    1.34
  -1  -2  -2  304.90    0.85
  -1  -2  -2 1093.00    2.99
  -1  -2  -3   13.06    0.27
  -1  -2  -3    2.92    0.10
  -1  -2  -3    7.56    0.25
  -1  -2  -3    8.23    0.26
  -1  -2  -3    8.88    0.22
  -1  -2  -3   13.30    0.46
   1   2   3    8.79    0.23
   1   2   3    9.22    0.22
   1   2   3    8.36    0.24
  -1  -2  -4  409.50    1.70
  -1  -2  -4  365.70    1.50
  -1  -2  -4  408.20    1.68
  -1  -2  -4  424.60    2.64
   1   2   4  420.80    1.70
   1   2   4  386.30    1.40
  -1  -2  -5   29.24    0.50
  -1  -2  -5   39.35    0.62
  -1  -2  -5   33.33    0.54
  -1  -2  -5   38.91    0.62
  -1  -2  -5   47.39    1.30
   1   2   5   39.82    0.61
  -1  -2  -6    2.06    0.25
  -1  -2  -6    2.05    0.25
  -1  -2  -6    1.88    0.29
  -1  -2  -6    1.27    0.18
  -1  -2  -6    1.50    0.19
  -1  -2  -6    2.58    0.31
   1   2   6    2.63    0.34
   1   2   6    2.68    0.33
   1   2   6    0.72    0.17
   1   2   6    1.89    0.33
  -1  -2  -7    1.85    0.23
  -1  -2  -7    2.86    0.33
  -1  -2  -7    2.03    0.30
  -1  -2  -7    2.29    0.27
  -1  -2  -7    2.12    0.30
  -1  -2  -7    2.67    0.32
   1   2   7    2.64    0.29
   1   2   7    0.59    0.21
   1   2   7    2.88    0.39
  -1  -2  -8  110.50    1.18
  -1  -2  -8  131.90    1.53
  -1  -2  -8  115.80    1.39
  -1  -2  -8   98.47    1.15
  -1  -2  -8  130.20    1.33
   1   2   8  177.30    1.65
   1   2   8   43.13    0.97
   1   2   8  111.80    1.37
  -1  -2  -9   54.32    0.79
  -1  -2  -9   57.21    0.93
  -1  -2  -9   49.84    0.94
  -1  -2  -9   64.69    0.88
   1   2   9   91.10    1.07
   1   2   9   52.14    0.89
  -1  -2 -10   21.61    0.45
  -1  -2 -10   22.74    0.50
  -1  -2 -10   24.15    0.44
   1   2  10   34.38    0.46
   1   2  10   23.18    0.60
  -1  -3   8   43.36    0.66
  -1  -3   8   50.12    0.67
   1   3  -8   35.66    0.53
   1   3  -8   40.65    0.56
  -1  -3   7   32.79    0.74
  -1  -3   7   29.38    0.67
  -1  -3   7   36.06    0.77
   1   3  -7   27.39    0.56
   1   3  -7   30.61    0.76
   1   3  -7   26.81    0.70
   1   3  -7   30.75    0.66
  -1  -3   6  115.60    1.64
  -1  -3   6   38.51    0.96
  -1  -3   6  106.70    1.59
   1   3  -6   94.06    1.05
   1   3  -6   99.14    1.20
   1   3  -6   99.47    1.26
   1   3  -6   85.88    1.00
  -1  -3   5   16.78    0.52
  -1  -3   5   10.29    0.54
  -1  -3   5   12.79    0.64
  -1  -3   5    4.48    0.42
  -1  -3   5    9.58    0.60
   1   3  -5    9.72    0.42
   1   3  -5   10.55    0.45
   1   3  -5    8.29    0.78
   1   3  -5    8.52    0.35
   1   3  -5   12.52    0.62
  -1  -3   4   93.21    0.94
  -1  -3   4   92.87    1.24
  -1  -3   4   23.19    0.58
  -1  -3   4  113.40    1.34
  -1  -3   4   68.13    1.08
  -1  -3   4   82.65    1.06
  -1  -3   4   70.29    1.02
   1   3  -4   63.09    0.78
   1   3  -4   91.28    0.92
   1   3  -4   61.79    0.81
  -1  -3   3  182.20    1.56
  -1  -3   3  197.90    1.64
  -1  -3   3   57.02    0.75
  -1  -3   3  190.00    1.44
  -1  -3   3  208.90    1.60
   1   3  -3  148.20    1.08
   1   3  -3  241.00    1.31
   1   3  -3  138.50    0.92
  -1  -3   2   42.23    0.54
  -1  -3   2  142.50    1.52
  -1  -3   2  154.90    1.36
   1   3  -2  183.80    1.00
   1   3  -2  205.90    1.29
   1   3  -2   97.06    0.66
  -1  -3   1   25.06    0.34
  -1  -3   1  107.30    1.02
   1   3  -1  105.70    0.68
   1   3  -1  117.70    0.88
   1   3  -1   55.08    0.44
  -1  -3   0   14.75    0.23
  -1  -3   0    6.70    0.14
  -1  -3   0   27.27    0.49
  -1  -3   0   22.07    0.60
   1   3   0   27.53    0.33
   1   3   0   15.53    0.25
  -1  -3  -1  254.40    0.99
  -1  -3  -1  265.80    1.18
  -1  -3  -1  313.80    1.67
   1   3   1  355.30    1.22
   1   3   1  270.90    0.98
  -1  -3  -2  163.60    0.89
  -1  -3  -2  154.50    0.96
  -1  -3  -2  187.00    1.43
   1   3   2  190.90    0.98
   1   3   2  166.40    0.84
  -1  -3  -3 1759.00    3.26
   1   3   3 2591.00    3.69
  -1  -3  -4  224.80    1.20
  -1  -3  -4  290.30    1.52
  -1  -3  -4  271.30    1.46
  -1  -3  -4  282.30    2.29
   1   3   4  322.20    1.59
   1   3   4  284.40    1.30
  -1  -3  -5    5.81    0.30
  -1  -3  -5    5.97    0.29
  -1  -3  -5    4.35    0.25
  -1  -3  -5    5.80    0.33
  -1  -3  -5    4.34    0.62
   1   3   5    6.97    0.31
   1   3   5    1.95    0.20
   1   3   5    9.73    0.45
  -1  -3  -6   20.88    0.85
  -1  -3  -6   16.37    0.45
  -1  -3  -6   18.84    0.53
  -1  -3  -6   18.08    0.61
  -1  -3  -6   13.07    0.43
  -1  -3  -6   17.40    0.52
  -1  -3  -6   16.31    0.55
   1   3   6   22.99    0.66
   1   3   6   22.08    0.57
   1   3   6    5.48    0.33
   1   3   6   23.34    0.65
  -1  -3  -7   48.38    1.13
  -1  -3  -7   35.78    0.68
  -1  -3  -7   45.71    0.88
  -1  -3  -7   39.00    0.84
  -1  -3  -7   29.85    0.63
  -1  -3  -7   40.02    0.77
   1   3   7   56.29    1.00
   1   3   7   47.07    0.97
   1   3   7   14.19    0.55
  -1  -3  -8   16.35    0.65
  -1  -3  -8   13.45    0.56
  -1  -3  -8   11.35    0.46
  -1  -3  -8   15.04    0.53
   1   3   8   20.61    0.63
   1   3   8    4.84    0.50
  -1  -3  -9    3.13    0.30
  -1  -3  -9    2.90    0.34
  -1  -3  -9    1.88    0.33
  -1  -3  -9    3.17    0.31
   1   3   9    4.54    0.35
   1   3   9    2.59    0.32
  -1  -3 -10   -0.02    0.20
  -1  -3 -10    0.25    0.14
  -1  -3 -10   -0.05    0.13
   1   3  10    0.07    0.14
   1   3  10    0.27    0.28
  -1  -4   7    0.22    0.15
  -1  -4   7   -0.04    0.16
  -1  -4   7    0.51    0.24
   1   4  -7   -0.04    0.16
   1   4  -7    0.19    0.19
   1   4  -7   -0.07    0.18
  -1  -4   6   21.70    0.64
  -1  -4   6   19.75    0.61
  -1  -4   6   22.49    0.70
   1   4  -6   18.97    0.50
   1   4  -6   20.83    0.74
   1   4  -6   16.42    0.48
   1   4  -6   18.71    0.61
  -1  -4   5    0.69    0.24
  -1  -4   5    1.44    0.29
  -1  -4   5    0.33    0.34
  -1  -4   5   -0.26    0.42
  -1  -4   5    0.84    0.25
  -1  -4   5    0.99    0.32
   1   4  -5    0.78    0.22
   1   4  -5    0.97    0.29
   1   4  -5    0.91    0.41
   1   4  -5    1.11    0.31
   1   4  -5    0.75    0.34
  -1  -4   4   39.78    0.70
  -1  -4   4   35.79    0.84
  -1  -4   4   42.98    0.95
  -1  -4   4   11.43    0.50
  -1  -4   4   35.43    0.87
  -1  -4   4   36.45    1.27
   1   4  -4   29.90    0.60
   1   4  -4   39.03    0.69
   1   4  -4   31.88    0.92
   1   4  -4   28.76    0.56
   1   4  -4   32.91    0.92
  -1  -4   3   20.02    0.55
  -1  -4   3   17.76    0.63
  -1  -4   3   21.37    0.72
  -1  -4   3    5.66    0.33
  -1  -4   3   17.83    0.67
  -1  -4   3   23.16    0.80
   1   4  -3   15.12    0.45
   1   4  -3   22.45    0.67
   1   4  -3   14.27    0.44
  -1  -4   2  163.70    1.50
  -1  -4   2   45.32    0.60
  -1  -4   2  147.30    1.85
  -1  -4   2  171.10    1.67
   1   4  -2  119.30    0.95
   1   4  -2  194.30    1.22
   1   4  -2  216.90    1.55
   1   4  -2  119.20    0.89
  -1  -4   1   50.04    0.49
  -1  -4   1   18.38    0.32
  -1  -4   1   49.83    0.62
  -1  -4   1   54.60    1.05
   1   4  -1   46.66    0.68
   1   4  -1   71.89    0.69
   1   4  -1   82.70    0.88
   1   4  -1   44.81    0.51
  -1  -4   0  467.30    1.79
  -1  -4   0  565.00    1.90
  -1  -4   0  663.90    2.92
  -1  -4   0  650.30    3.23
   1   4   0  857.00    2.34
   1   4   0  862.30    2.66
   1   4   0  543.20    1.66
  -1  -4  -1  918.90    2.31
  -1  -4  -1 1085.00    2.76
  -1  -4  -1 1232.00    4.01
   1   4   1 1083.00    2.37
  -1  -4  -2  438.60    1.69
  -1  -4  -2  525.70    1.10
  -1  -4  -2  376.60    1.87
  -1  -4  -2  541.50    2.81
   1   4   2  602.60    2.05
  -1  -4  -3  932.20    2.74
  -1  -4  -3  636.10    1.91
  -1  -4  -3  949.90    2.86
  -1  -4  -3 1045.00    4.29
   1   4   3  973.00    2.86
  -1  -4  -4  109.80    0.89
  -1  -4  -4  133.60    1.13
  -1  -4  -4   90.50    0.83
  -1  -4  -4  130.90    1.14
  -1  -4  -4  147.70    1.82
   1   4   4  143.80    1.02
   1   4   4  157.40    1.22
   1   4   4   47.97    0.47
   1   4   4  135.00    0.99
  -1  -4  -5    1.61    0.41
  -1  -4  -5    0.33    0.17
  -1  -4  -5    0.03    0.11
  -1  -4  -5   -0.02    0.15
  -1  -4  -5    0.43    0.19
  -1  -4  -5    0.59    0.55
   1   4   5    1.04    0.31
   1   4   5    0.36    0.21
   1   4   5    0.16    0.13
   1   4   5    0.07    0.15
   1   4   5   -0.18    0.26
   1   4   5    0.18    0.26
  -1  -4  -6   92.76    1.32
  -1  -4  -6   68.83    0.86
  -1  -4  -6   83.47    1.11
  -1  -4  -6   74.92    1.08
  -1  -4  -6   78.71    0.98
   1   4   6   98.53    1.27
   1   4   6  102.00    1.20
   1   4   6   28.20    0.60
   1   4   6   97.26    1.16
  -1  -4  -7   12.72    0.70
  -1  -4  -7   10.16    0.44
  -1  -4  -7   10.96    0.52
  -1  -4  -7   10.93    0.52
  -1  -4  -7    7.42    0.40
  -1  -4  -7   10.91    0.56
  -1  -4  -7    9.66    0.48
   1   4   7   14.88    0.62
   1   4   7   15.24    0.72
   1   4   7    3.50    0.37
   1   4   7   21.04    0.63
  -1  -4  -8   26.00    0.89
  -1  -4  -8   23.09    0.76
  -1  -4  -8   19.85    0.82
  -1  -4  -8   17.26    0.56
   1   4   8   31.33    0.72
  -1  -4  -9   15.71    0.46
  -1  -4  -9   16.98    0.54
  -1  -4  -9   12.95    0.57
  -1  -4  -9   19.13    0.49
   1   4   9   25.67    0.63
   1   4   9   16.14    0.58
  -1  -4 -10    7.78    0.27
   1   4  10   11.41    0.34
   1   4  10    6.78    0.41
  -1  -5   7    2.46    0.24
  -1  -5   7    2.27    0.24
   1   5  -7    2.74    0.33
   1   5  -7    2.65    0.25
  -1  -5   6   48.85    0.96
  -1  -5   6   47.38    0.83
  -1  -5   6   56.10    0.85
   1   5  -6   44.71    0.67
   1   5  -6   42.69    0.68
   1   5  -6   48.63    0.73
  -1  -5   5   23.64    0.67
  -1  -5   5   23.92    0.74
  -1  -5   5   22.89    0.66
  -1  -5   5   27.77    0.75
   1   5  -5   21.56    0.54
   1   5  -5   26.00    0.80
   1   5  -5   20.02    0.52
   1   5  -5   22.61    0.65
  -1  -5   4  285.40    1.44
  -1  -5   4  286.20    2.20
  -1  -5   4  114.10    2.09
  -1  -5   4  306.50    2.16
  -1  -5   4  286.20    2.25
  -1  -5   4  325.60    2.34
   1   5  -4  261.80    1.72
   1   5  -4  311.10    1.95
   1   5  -4  292.00    2.04
   1   5  -4  258.80    1.74
   1   5  -4  279.90    1.91
  -1  -5   3    0.91    0.23
  -1  -5   3    0.46    0.29
  -1  -5   3    0.77    0.25
  -1  -5   3    0.92    0.31
  -1  -5   3    0.79    0.26
  -1  -5   3   -0.50    0.64
   1   5  -3    0.99    0.21
   1   5  -3    0.85    0.21
   1   5  -3    1.17    0.40
   1   5  -3    1.03    0.18
   1   5  -3    1.18    0.40
  -1  -5   2    5.38    0.42
  -1  -5   2    5.45    0.46
  -1  -5   2    0.17    0.20
  -1  -5   2    5.56    0.46
  -1  -5   2    5.36    0.53
  -1  -5   2    4.49    0.42
   1   5  -2    4.97    0.33
   1   5  -2    9.76    0.38
   1   5  -2    9.51    0.54
   1   5  -2    6.14    0.72
   1   5  -2    5.57    0.29
   1   5  -2    5.27    0.63
  -1  -5   1   20.99    0.56
  -1  -5   1    9.24    0.52
  -1  -5   1   22.91    0.69
  -1  -5   1    9.77    0.50
   1   5  -1    9.43    0.37
   1   5  -1   13.76    0.39
   1   5  -1   18.17    0.52
   1   5  -1    9.19    0.31
  -1  -5   0   22.93    0.47
  -1  -5   0   26.37    0.53
  -1  -5   0   25.50    0.71
   1   5   0   26.86    0.50
   1   5   0   42.32    0.70
   1   5   0   26.88    0.47
  -1  -5  -1    4.73    0.27
  -1  -5  -1    6.03    0.32
  -1  -5  -1   11.02    0.53
   1   5   1    5.73    0.29
   1   5   1    8.27    0.30
   1   5   1    9.01    0.34
   1   5   1    5.51    0.25
  -1  -5  -2   36.24    0.58
  -1  -5  -2   42.66    0.67
  -1  -5  -2   50.25    1.04
   1   5   2   44.39    0.61
   1   5   2   59.06    0.75
   1   5   2   44.39    0.60
  -1  -5  -3    9.41    0.35
  -1  -5  -3   11.67    0.27
  -1  -5  -3   10.51    0.39
  -1  -5  -3    6.06    0.57
   1   5   3   11.04    0.36
   1   5   3   14.13    0.41
   1   5   3   10.66    0.34
  -1  -5  -4    2.74    0.35
  -1  -5  -4    1.19    0.25
  -1  -5  -4    0.70    0.16
  -1  -5  -4    0.62    0.28
  -1  -5  -4    0.27    0.32
  -1  -5  -4    1.30    0.22
  -1  -5  -4    0.52    0.27
  -1  -5  -4    0.93    0.43
   1   5   4    2.53    0.52
   1   5   4    1.32    0.19
   1   5   4    1.21    0.18
   1   5   4    0.70    0.16
  -1  -5  -5   38.84    0.87
  -1  -5  -5   28.09    0.56
  -1  -5  -5   34.44    0.71
  -1  -5  -5   32.69    0.74
  -1  -5  -5   35.66    0.73
  -1  -5  -5   31.54    0.65
  -1  -5  -5   38.96    1.43
   1   5   5   39.37    0.87
   1   5   5   39.73    0.63
   1   5   5   45.71    0.81
   1   5   5   34.52    0.64
   1   5   5   38.79    0.68
  -1  -5  -6   88.91    1.33
  -1  -5  -6   63.64    0.84
  -1  -5  -6   78.19    1.14
  -1  -5  -6   72.17    1.09
  -1  -5  -6   50.97    0.80
  -1  -5  -6   78.48    1.10
  -1  -5  -6   72.68    0.95
   1   5   6  100.00    1.39
   1   5   6   99.81    1.27
   1   5   6   94.30    1.23
   1   5   6   91.64    0.90
  -1  -5  -7  280.20    2.27
  -1  -5  -7  201.70    1.48
  -1  -5  -7  240.30    2.08
  -1  -5  -7  227.50    1.94
  -1  -5  -7  166.20    1.44
  -1  -5  -7  240.40    1.87
  -1  -5  -7  231.00    1.62
   1   5   7  317.70    2.36
   1   5   7  321.60    2.39
   1   5   7  302.10    2.03
  -1  -5  -8   98.52    1.35
  -1  -5  -8   70.78    0.88
  -1  -5  -8   77.72    1.28
  -1  -5  -8   80.02    1.15
  -1  -5  -8   60.42    0.96
  -1  -5  -8   85.35    0.98
   1   5   8  116.20    1.40
   1   5   8  114.30    1.12
  -1  -5  -9    3.38    0.44
  -1  -5  -9    2.41    0.35
  -1  -5  -9    2.93    0.31
  -1  -5  -9    3.66    0.44
   1   5   9    4.76    0.35
  -1  -5 -10  138.60    1.06
   1   5  10  207.90    1.18
   1   5  10  123.70    0.92
  -1  -6   6    4.21    0.29
  -1  -6   6    3.57    0.26
  -1  -6   6    6.03    0.43
   1   6  -6    4.08    0.27
   1   6  -6    4.26    0.35
  -1  -6   5   81.49    0.93
  -1  -6   5   77.04    1.04
  -1  -6   5  105.00    1.40
   1   6  -5   81.47    0.89
   1   6  -5   83.40    1.01
   1   6  -5   77.29    0.89
   1   6  -5   88.24    1.19
  -1  -6   4  125.50    1.39
  -1  -6   4  133.50    1.40
  -1  -6   4  121.50    1.44
  -1  -6   4  149.80    1.54
   1   6  -4  123.50    1.19
   1   6  -4  132.30    1.38
   1   6  -4  121.40    1.19
   1   6  -4  127.90    1.27
  -1  -6   3    3.49    0.38
  -1  -6   3    2.79    0.32
  -1  -6   3    2.56    0.30
  -1  -6   3    4.33    0.51
  -1  -6   3    1.10    0.32
   1   6  -3    3.78    0.33
   1   6  -3    3.01    0.34
   1   6  -3    3.51    0.39
   1   6  -3    3.00    0.33
   1   6  -3    3.23    0.36
  -1  -6   2   55.51    0.99
  -1  -6   2   50.69    0.97
  -1  -6   2   62.32    1.10
  -1  -6   2   63.46    1.15
   1   6  -2   68.43    0.97
   1   6  -2   55.48    1.01
   1   6  -2   54.20    0.80
   1   6  -2   55.52    0.96
  -1  -6   1   18.89    0.66
  -1  -6   1   17.81    0.63
  -1  -6   1   22.86    0.75
  -1  -6   1   22.78    0.79
   1   6  -1   18.81    0.50
   1   6  -1   26.22    0.61
   1   6  -1   28.46    0.77
   1   6  -1   19.77    0.72
   1   6  -1   19.04    0.49
   1   6  -1   18.37    0.68
  -1  -6   0  213.30    1.61
  -1  -6   0  195.20    1.65
  -1  -6   0  177.40    1.59
  -1  -6   0  220.60    1.84
  -1  -6   0  185.00    1.41
  -1  -6   0  198.70    2.46
   1   6   0  197.70    1.41
   1   6   0  268.60    1.79
   1   6   0  300.40    2.25
   1   6   0  191.80    1.65
   1   6   0  197.30    1.41
   1   6   0  199.50    1.56
  -1  -6  -1   34.27    0.73
  -1  -6  -1   34.93    1.09
  -1  -6  -1   -0.59    0.24
  -1  -6  -1   30.10    0.79
  -1  -6  -1   34.73    0.82
  -1  -6  -1   30.12    0.64
  -1  -6  -1   49.39    1.14
   1   6   1   32.91    0.60
   1   6   1   47.80    0.77
   1   6   1   48.69    0.84
   1   6   1   32.80    0.76
   1   6   1   33.53    0.68
   1   6   1   32.63    0.72
  -1  -6  -2   53.58    0.90
  -1  -6  -2   54.42    0.95
  -1  -6  -2   39.25    0.70
  -1  -6  -2   46.38    0.85
  -1  -6  -2   56.40    0.97
  -1  -6  -2   49.29    0.81
  -1  -6  -2   39.79    1.08
   1   6   2   51.86    0.74
   1   6   2   72.55    0.96
   1   6   2   72.60    0.98
   1   6   2   49.87    0.89
   1   6   2   50.17    0.93
   1   6   2   48.96    0.80
  -1  -6  -3  246.20    1.89
  -1  -6  -3  218.30    2.32
  -1  -6  -3  192.60    1.54
  -1  -6  -3  212.30    1.61
  -1  -6  -3  240.30    1.90
  -1  -6  -3  230.10    1.77
  -1  -6  -3  235.40    2.59
   1   6   3  228.50    1.98
   1   6   3  243.80    1.55
   1   6   3  317.90    2.04
   1   6   3  313.50    1.95
   1   6   3  237.10    1.83
   1   6   3  238.90    1.62
  -1  -6  -4   43.66    0.89
  -1  -6  -4   39.69    0.84
  -1  -6  -4   33.46    0.73
  -1  -6  -4   36.01    0.76
  -1  -6  -4   39.68    0.80
  -1  -6  -4   33.39    0.87
  -1  -6  -4   36.03    1.27
   1   6   4   43.40    0.96
   1   6   4   43.92    0.69
   1   6   4   54.19    0.90
   1   6   4   44.44    0.87
   1   6   4   42.04    0.70
   1   6   4   44.09    0.75
  -1  -6  -5    0.37    0.22
  -1  -6  -5    0.44    0.22
  -1  -6  -5    0.23    0.22
  -1  -6  -5    0.38    0.22
  -1  -6  -5    0.08    0.26
   1   6   5    0.05    0.22
   1   6   5    0.28    0.20
   1   6   5    0.28    0.22
   1   6   5    0.51    0.27
   1   6   5   -0.14    0.22
  -1  -6  -6    0.68    0.25
  -1  -6  -6    0.38    0.26
  -1  -6  -6    0.38    0.21
  -1  -6  -6    0.45    0.25
  -1  -6  -6    0.94    0.26
   1   6   6    0.00    0.27
   1   6   6    0.71    0.35
   1   6   6    0.57    0.23
   1   6   6    1.06    0.29
  -1  -6  -7    0.16    0.32
  -1  -6  -7    0.28    0.27
  -1  -6  -7   -0.33    0.29
   1   6   7    0.33    0.43
   1   6   7    1.32    0.51
  -1  -6  -8   12.76    0.58
  -1  -6  -8   10.64    0.46
  -1  -6  -8    9.70    0.69
   1   6   8   14.47    0.56
   1   6   8   14.69    0.50
  -1  -6  -9   46.71    0.74
   1   6   9   68.83    0.90
  -1  -6 -10   37.56    0.50
   1   6  10   57.88    0.57
   1   6  10   28.74    0.56
  -1  -7   5    9.15    0.38
  -1  -7   5    9.22    0.33
  -1  -7   5   10.80    0.44
   1   7  -5    9.35    0.32
   1   7  -5   10.00    0.33
  -1  -7   4    9.44    0.43
  -1  -7   4    9.71    0.43
  -1  -7   4    8.79    0.41
  -1  -7   4   11.81    0.50
   1   7  -4    9.80    0.37
   1   7  -4    9.29    0.55
   1   7  -4    9.23    0.41
   1   7  -4   10.40    0.41
  -1  -7   3   69.33    1.00
  -1  -7   3   71.01    1.06
  -1  -7   3   60.93    1.00
  -1  -7   3   81.95    1.15
   1   7  -3   69.14    0.91
   1   7  -3   70.52    1.03
   1   7  -3   65.23    0.89
   1   7  -3   69.63    0.95
  -1  -7   2   95.69    0.98
  -1  -7   2   90.05    1.19
  -1  -7   2   83.62    1.28
  -1  -7   2  121.00    1.77
  -1  -7   2   76.20    1.20
   1   7  -2   85.96    1.03
   1   7  -2   99.20    1.28
   1   7  -2   88.56    1.18
   1   7  -2   88.51    1.07
   1   7  -2   91.75    1.38
  -1  -7   1    6.55    0.42
  -1  -7   1    4.89    0.51
  -1  -7   1    6.67    0.47
  -1  -7   1    6.76    0.54
  -1  -7   1    6.11    0.80
   1   7  -1    5.47    0.35
   1   7  -1    7.40    0.48
   1   7  -1    5.57    0.50
   1   7  -1    5.62    0.35
   1   7  -1    5.60    0.47
  -1  -7   0  428.00    2.38
  -1  -7   0  402.40    2.41
  -1  -7   0  352.30    2.29
  -1  -7   0  457.20    2.79
  -1  -7   0  330.90    1.98
  -1  -7   0  323.80    2.93
   1   7   0  386.40    2.15
   1   7   0  512.40    2.92
   1   7   0  567.80    3.94
   1   7   0  383.70    2.43
   1   7   0  376.60    2.14
   1   7   0  397.30    2.28
  -1  -7  -1  305.50    2.09
  -1  -7  -1  285.40    2.59
  -1  -7  -1  263.60    1.93
  -1  -7  -1  333.70    2.37
  -1  -7  -1  280.60    1.95
  -1  -7  -1  235.50    2.62
   1   7   1  291.70    1.89
   1   7   1  378.70    2.38
   1   7   1  404.50    2.66
   1   7   1  287.80    2.11
   1   7   1  279.80    1.84
   1   7   1  291.40    1.94
  -1  -7  -2   34.34    0.77
  -1  -7  -2   34.50    0.83
  -1  -7  -2   30.80    0.79
  -1  -7  -2   35.11    0.84
  -1  -7  -2   31.44    0.75
  -1  -7  -2   42.67    1.28
   1   7   2   34.14    0.66
   1   7   2   45.72    0.87
   1   7   2   47.29    0.96
   1   7   2   31.32    0.77
   1   7   2   31.46    0.65
   1   7   2   33.64    0.72
  -1  -7  -3  270.40    2.09
  -1  -7  -3  302.70    2.44
  -1  -7  -3  192.10    1.73
  -1  -7  -3  229.40    1.74
  -1  -7  -3  248.60    2.06
  -1  -7  -3  247.50    1.99
  -1  -7  -3  229.30    2.82
   1   7   3  267.40    2.30
   1   7   3  260.10    1.73
   1   7   3  351.00    2.38
   1   7   3  354.00    2.36
   1   7   3  259.50    2.03
   1   7   3  250.00    1.74
   1   7   3  264.80    1.81
  -1  -7  -4   37.17    0.86
  -1  -7  -4   33.43    0.80
  -1  -7  -4   24.55    0.77
  -1  -7  -4   31.58    0.74
  -1  -7  -4   32.34    0.79
  -1  -7  -4   30.09    1.41
   1   7   4   35.37    0.93
   1   7   4   38.06    0.74
   1   7   4   44.98    0.93
   1   7   4   47.04    1.03
   1   7   4   38.04    0.84
   1   7   4   33.61    0.69
   1   7   4   36.32    0.71
  -1  -7  -5    0.74    0.22
  -1  -7  -5    0.54    0.34
  -1  -7  -5    0.88    0.24
  -1  -7  -5    0.83    0.28
  -1  -7  -5    1.78    1.01
   1   7   5    0.80    0.33
   1   7   5    0.66    0.25
   1   7   5    0.43    0.27
   1   7   5    0.59    0.21
   1   7   5    1.13    0.36
   1   7   5    0.69    0.22
  -1  -7  -6   99.59    1.46
  -1  -7  -6  121.60    1.47
   1   7   6  163.00    1.80
   1   7   6  136.50    2.29
  -1  -7  -7  138.60    1.53
  -1  -7  -7  104.90    1.23
  -1  -7  -7  116.00    1.37
   1   7   7  144.50    1.56
   1   7   7  141.40    1.36
  -1  -7  -8    7.74    0.47
  -1  -7  -8    5.36    0.34
  -1  -7  -8    5.72    0.65
   1   7   8    7.96    0.43
   1   7   8    9.04    0.41
  -1  -7  -9   23.84    0.58
  -1  -7  -9   19.95    0.44
   1   7   9   29.72    0.55
  -1  -8   4   20.44    0.47
  -1  -8   4   19.77    0.41
   1   8  -4   20.72    0.39
  -1  -8   3   55.94    0.73
  -1  -8   3   59.90    0.82
  -1  -8   3   54.71    0.78
  -1  -8   3   67.61    0.85
   1   8  -3   57.86    0.72
   1   8  -3   60.97    0.96
   1   8  -3   54.17    0.76
   1   8  -3   62.28    0.76
  -1  -8   2    1.58    0.28
  -1  -8   2    2.16    0.25
  -1  -8   2    1.43    0.23
  -1  -8   2    3.03    0.31
   1   8  -2    2.65    0.27
   1   8  -2    1.68    0.24
   1   8  -2    2.87    0.33
  -1  -8   1    0.47    0.21
  -1  -8   1    0.46    0.27
  -1  -8   1    0.20    0.22
  -1  -8   1    0.55    0.25
   1   8  -1    1.08    0.22
   1   8  -1    0.57    0.24
   1   8  -1    0.56    0.20
   1   8  -1    0.98    0.24
  -1  -8   0   55.96    0.87
  -1  -8   0   53.97    0.92
  -1  -8   0   49.63    0.88
  -1  -8   0   60.54    1.06
  -1  -8   0   42.93    1.23
   1   8   0   52.31    0.83
   1   8   0   63.05    1.09
   1   8   0   52.89    0.94
   1   8   0   50.84    0.84
   1   8   0   54.51    0.88
  -1  -8  -1    4.05    0.43
  -1  -8  -1    3.01    0.40
  -1  -8  -1    2.44    0.39
  -1  -8  -1    3.66    0.40
  -1  -8  -1    3.28    0.46
  -1  -8  -1    3.16    0.59
   1   8   1    3.84    0.32
   1   8   1    3.68    0.38
   1   8   1    3.27    0.37
   1   8   1    2.66    0.32
   1   8   1    3.52    0.39
  -1  -8  -2   21.85    0.64
  -1  -8  -2   19.07    0.70
  -1  -8  -2   16.23    0.64
  -1  -8  -2   16.65    1.07
   1   8   2   19.21    0.54
   1   8   2   22.58    0.73
   1   8   2   18.64    0.63
   1   8   2   17.16    0.55
   1   8   2   18.48    0.57
  -1  -8  -3  116.40    1.40
  -1  -8  -3  107.30    1.36
  -1  -8  -3  101.40    1.25
  -1  -8  -3  100.60    1.33
  -1  -8  -3   96.69    2.06
   1   8   3  118.10    1.90
   1   8   3  110.20    1.15
   1   8   3  128.60    1.56
   1   8   3  110.40    1.37
   1   8   3  100.70    1.16
   1   8   3  111.40    1.19
  -1  -8  -4   48.37    1.46
  -1  -8  -4   38.26    0.75
  -1  -8  -4   43.12    0.92
  -1  -8  -4   38.44    1.78
   1   8   4   48.54    1.04
   1   8   4   47.51    0.76
   1   8   4   62.18    1.15
   1   8   4   42.65    0.82
  -1  -8  -5    7.17    0.46
  -1  -8  -5    5.28    0.41
  -1  -8  -5    6.14    0.48
  -1  -8  -5    0.14    1.56
   1   8   5    7.02    0.57
   1   8   5    5.90    0.51
   1   8   5    6.79    0.67
   1   8   5    6.69    0.41
   1   8   5    6.78    0.39
  -1  -8  -6   22.49    0.66
  -1  -8  -6   16.85    0.52
  -1  -8  -6   18.08    0.64
   1   8   6   21.95    0.67
   1   8   6   22.02    0.60
  -1  -8  -7   63.01    1.09
  -1  -8  -7   63.77    1.00
   1   8   7   84.12    1.25
  -1  -8  -8   21.77    0.53
  -1  -8  -8   15.27    0.39
   1   8   8   22.65    0.53
  -1  -9   2   54.93    0.71
  -1  -9   2   51.36    0.61
  -1  -9   2   54.59    0.66
   1   9  -2   53.59    0.62
   1   9  -2   53.48    0.64
   1   9  -2   55.92    0.63
  -1  -9   1    2.35    0.29
  -1  -9   1    2.20    0.28
  -1  -9   1    3.82    0.36
   1   9  -1    2.49    0.27
   1   9  -1    3.46    0.34
   1   9  -1    3.27    0.46
   1   9  -1    3.06    0.27
  -1  -9   0  182.10    1.20
  -1  -9   0  166.40    1.49
  -1  -9   0  178.20    1.72
   1   9   0  168.80    1.28
   1   9   0  170.20    2.06
   1   9   0  156.90    1.31
   1   9   0  176.20    1.33
  -1  -9  -1    2.68    0.31
  -1  -9  -1    2.93    0.35
  -1  -9  -1    3.03    0.36
   1   9   1    2.72    0.29
   1   9   1    2.80    0.33
   1   9   1    2.49    0.28
   1   9   1    2.42    0.30
  -1  -9  -2    6.49    0.39
  -1  -9  -2    5.45    0.41
  -1  -9  -2    4.39    0.52
   1   9   2    4.90    0.34
   1   9   2    6.04    0.39
   1   9   2    4.32    0.42
   1   9   2    5.69    0.34
  -1  -9  -3  128.90    1.33
  -1  -9  -3  119.70    1.29
  -1  -9  -3  108.30    1.31
   1   9   3  126.00    1.11
   1   9   3  129.20    1.37
   1   9   3  113.80    1.20
   1   9   3  130.20    1.15
  -1  -9  -4    5.52    0.38
  -1  -9  -4    3.92    0.48
   1   9   4    5.76    0.66
   1   9   4    3.67    0.44
   1   9   4    4.38    0.34
   1   9   4    3.76    0.31
  -1  -9  -5    7.12    0.39
  -1  -9  -5    6.36    0.50
   1   9   5    7.49    0.52
   1   9   5    5.95    0.36
  -1  -9  -6    0.29    0.17
  -1  -9  -6    0.18    0.27
  -1  -9  -6    0.42    0.30
   1   9   6    0.64    0.26
   1   9   6    0.32    0.16
  -1  -9  -7   17.53    0.45
   1   9   7   19.46    0.71
   1   9   7   17.57    0.42
  -1 -10   0   38.19    0.54
   1  10   0   38.29    0.52
   1  10   0   40.20    0.50
  -1 -10  -1    0.23    0.14
   1  10   1    0.43    0.24
   1  10   1    0.38    0.15
   1  10   1    0.19    0.13
  -1 -10  -2   15.93    0.37
  -1 -10  -2   12.95    0.40
   1  10   2   13.45    0.48
   1  10   2   14.80    0.42
   1  10   2   15.18    0.35
  -1 -10  -3   23.52    0.47
   1  10   3   22.76    0.50
   1  10   3   24.08    0.46
  -1 -10  -4   15.61    0.40
   1  10   4   14.84    0.41
  -1 -10  -5    9.82    0.33
   1  10   5    9.58    0.32
  -2   9   3   39.48    0.59
   2  -9  -3   40.25    0.58
  -2   9   2   11.11    0.42
  -2   9   2   10.79    0.32
   2  -9  -2   11.67    0.38
  -2   9   1    1.00    0.50
   2  -9  -1    1.04    0.17
  -2   9   0    1.80    0.22
   2  -9   0    1.34    0.33
   2  -9   0    1.32    0.19
  -2   8   5   26.66    0.53
   2  -8  -5   24.25    0.58
   2  -8  -5   20.78    0.44
  -2   8   4  122.90    1.20
   2  -8  -4  118.00    1.18
   2  -8  -4  102.40    0.98
   2  -8  -4  106.80    1.36
  -2   8   3   20.16    0.59
  -2   8   3   19.56    0.50
   2  -8  -3   19.60    0.58
   2  -8  -3   19.15    0.51
   2  -8  -3   17.26    0.64
  -2   8   2    7.94    0.39
   2  -8  -2    7.71    0.43
   2  -8  -2    6.75    0.39
   2  -8  -2    5.88    0.56
  -2   8   1   20.87    0.64
  -2   8   1   20.65    0.55
   2  -8  -1   21.35    0.60
   2  -8  -1   19.29    0.53
   2  -8  -1   19.31    0.75
  -2   8   0   15.78    0.65
  -2   8   0   16.35    0.50
   2  -8   0   17.08    0.53
  -2   8  -1   68.30    1.03
  -2   8  -1   63.35    0.59
   2  -8   1   70.70    0.95
  -2   8  -2    4.27    0.30
  -2   8  -2    3.93    0.29
   2  -8   2    4.49    0.29
  -2   8  -3   14.57    0.38
   2  -8   3   15.17    0.41
  -2   7   7    0.63    0.13
   2  -7  -7    0.34    0.13
  -2   7   6   45.40    0.70
  -2   7   6   38.52    0.67
   2  -7  -6   44.71    0.89
   2  -7  -6   34.63    0.62
  -2   7   5   14.23    0.51
   2  -7  -5   14.03    0.62
   2  -7  -5   11.91    0.47
   2  -7  -5   12.61    0.59
  -2   7   4   34.13    0.78
  -2   7   4   33.91    0.66
   2  -7  -4   32.31    0.79
   2  -7  -4   29.42    0.69
   2  -7  -4   29.60    0.78
  -2   7   3   20.32    0.66
  -2   7   3   19.61    0.59
   2  -7  -3   19.98    0.68
   2  -7  -3   18.82    0.61
   2  -7  -3   21.13    0.69
  -2   7   2    8.07    0.52
  -2   7   2    7.21    0.79
  -2   7   2    7.63    0.45
   2  -7  -2    8.61    0.53
   2  -7  -2    3.95    0.56
   2  -7  -2    6.55    0.44
   2  -7  -2    7.19    0.52
  -2   7   1   26.54    0.77
  -2   7   1   30.70    0.94
  -2   7   1   26.40    0.70
  -2   7   1   27.03    0.56
   2  -7  -1   26.78    0.75
   2  -7  -1   18.31    1.03
   2  -7  -1   23.81    0.67
   2  -7  -1   23.29    0.72
  -2   7   0  206.60    1.92
  -2   7   0  207.60    1.51
  -2   7   0  235.70    2.16
  -2   7   0  205.00    1.80
  -2   7   0  212.40    1.42
   2  -7   0  216.20    1.92
   2  -7   0  188.40    1.54
   2  -7   0  195.30    1.70
   2  -7   0  155.50    3.19
  -2   7  -1   44.64    0.98
  -2   7  -1   43.82    0.91
  -2   7  -1   46.48    0.89
  -2   7  -1   41.85    0.89
  -2   7  -1   45.79    0.73
   2  -7   1   46.94    0.90
   2  -7   1   40.13    0.76
   2  -7   1   41.34    2.25
  -2   7  -2    4.01    0.37
  -2   7  -2    4.34    0.36
  -2   7  -2    3.42    0.40
  -2   7  -2    4.07    0.33
   2  -7   2    4.15    0.36
  -2   7  -3   71.49    0.82
  -2   7  -3   73.00    0.99
  -2   7  -3   65.68    1.14
  -2   7  -3   75.64    0.83
   2  -7   3   80.65    0.99
   2  -7   3   65.13    0.87
  -2   7  -4   37.08    0.57
  -2   7  -4   38.61    0.66
  -2   7  -4   39.97    0.55
   2  -7   4   42.79    0.61
   2  -7   4   36.52    0.75
  -2   7  -5   47.41    0.58
  -2   7  -5   47.00    0.43
   2  -7   5   45.68    0.55
   2  -7   5   45.35    0.71
  -2   6   7    0.51    0.16
   2  -6  -7    0.34    0.15
   2  -6  -7    0.60    0.18
  -2   6   6   29.42    0.65
  -2   6   6   26.55    0.68
   2  -6  -6   20.19    0.53
   2  -6  -6   24.48    0.62
   2  -6  -6   24.10    0.73
   2  -6  -6   23.70    0.52
  -2   6   5   29.04    0.73
   2  -6  -5   27.78    0.87
   2  -6  -5   20.28    0.56
   2  -6  -5   24.48    0.68
   2  -6  -5   17.57    0.74
   2  -6  -5   25.13    0.74
   2  -6  -5   24.33    0.58
  -2   6   4   20.18    1.07
  -2   6   4   15.24    0.72
   2  -6  -4   17.86    0.89
   2  -6  -4   13.09    0.51
   2  -6  -4   11.55    0.64
   2  -6  -4   18.38    0.82
   2  -6  -4   10.16    0.67
   2  -6  -4   15.07    0.62
  -2   6   3   28.86    0.79
  -2   6   3   34.04    0.97
  -2   6   3   27.83    0.71
   2  -6  -3   29.01    0.85
   2  -6  -3   22.85    0.62
   2  -6  -3   19.99    0.72
   2  -6  -3   25.99    0.73
   2  -6  -3   18.67    0.76
   2  -6  -3   29.17    0.82
   2  -6  -3   24.61    0.60
  -2   6   2  184.40    1.84
  -2   6   2  201.10    2.12
  -2   6   2  178.20    1.66
  -2   6   2  181.20    1.15
   2  -6  -2  188.30    1.87
   2  -6  -2  151.70    1.34
   2  -6  -2  128.00    1.54
   2  -6  -2  171.40    1.67
   2  -6  -2  172.90    1.73
   2  -6  -2  169.30    1.29
  -2   6   1  196.00    1.89
  -2   6   1  197.30    1.41
  -2   6   1  246.00    2.14
  -2   6   1  188.40    1.73
  -2   6   1  199.20    1.39
   2  -6  -1  205.40    1.93
   2  -6  -1  140.70    1.59
   2  -6  -1  181.20    1.68
   2  -6  -1  189.30    1.76
   2  -6  -1  178.60    1.19
   2  -6  -1  155.80    2.97
  -2   6   0  257.90    1.63
  -2   6   0  332.80    3.36
  -2   6   0  259.60    2.05
  -2   6   0  246.60    1.71
  -2   6   0  266.20    1.70
   2  -6   0  284.90    2.24
   2  -6   0  196.40    1.86
   2  -6   0  245.90    1.89
   2  -6   0  258.80    1.98
   2  -6   0  220.10    3.19
  -2   6  -1    2.35    0.41
  -2   6  -1    0.26    0.20
  -2   6  -1    0.31    0.25
  -2   6  -1    0.02    0.21
  -2   6  -1    0.36    0.25
  -2   6  -1    0.25    0.21
   2  -6   1    0.28    0.23
   2  -6   1    0.55    0.48
   2  -6   1    0.17    0.26
   2  -6   1    1.12    0.38
   2  -6   1    1.20    0.35
   2  -6   1   -0.37    0.73
  -2   6  -2   87.92    1.36
  -2   6  -2   88.39    1.03
  -2   6  -2  104.90    1.41
  -2   6  -2   89.25    1.24
  -2   6  -2   84.89    1.10
  -2   6  -2   90.25    1.07
   2  -6   2   84.16    1.22
   2  -6   2   81.32    1.03
   2  -6   2   72.78    1.08
   2  -6   2   88.26    1.20
   2  -6   2   70.77    1.87
  -2   6  -3   70.58    1.31
  -2   6  -3   68.87    0.91
  -2   6  -3   81.38    1.32
  -2   6  -3   72.41    1.11
  -2   6  -3   66.37    0.96
  -2   6  -3   73.69    0.97
   2  -6   3   68.42    1.06
   2  -6   3   62.82    0.99
   2  -6   3   67.53    1.79
  -2   6  -4    2.18    0.25
  -2   6  -4    1.96    0.26
  -2   6  -4    2.11    0.34
  -2   6  -4    2.19    0.25
   2  -6   4    2.14    0.26
   2  -6   4    1.86    0.28
  -2   6  -5    7.19    0.35
  -2   6  -5    9.11    0.52
  -2   6  -5    6.64    0.77
  -2   6  -5    7.13    0.40
   2  -6   5    7.08    0.35
   2  -6   5    7.43    0.39
  -2   6  -6    1.84    0.25
  -2   6  -6    1.61    0.19
  -2   6  -6    2.00    0.21
   2  -6   6    1.62    0.19
  -2   5   8    0.32    0.15
   2  -5  -8    0.32    0.15
   2  -5  -8    0.39    0.15
  -2   5   7  146.40    1.26
  -2   5   7  122.80    1.15
   2  -5  -7   96.21    0.95
   2  -5  -7  107.60    1.18
   2  -5  -7   74.73    0.95
   2  -5  -7  112.10    1.03
  -2   5   6   29.73    0.70
  -2   5   6   26.28    0.71
   2  -5  -6   21.44    0.72
   2  -5  -6   25.37    0.69
   2  -5  -6   17.43    0.59
   2  -5  -6   26.40    0.77
   2  -5  -6   25.83    0.61
  -2   5   5   34.99    0.81
   2  -5  -5   31.96    1.09
   2  -5  -5   26.27    0.62
   2  -5  -5   23.37    0.74
   2  -5  -5   28.10    0.75
   2  -5  -5   19.61    0.60
   2  -5  -5   30.41    0.79
   2  -5  -5   28.82    0.67
  -2   5   4   44.27    0.92
  -2   5   4   40.26    1.08
  -2   5   4   44.47    0.83
   2  -5  -4   42.41    1.07
   2  -5  -4   38.50    0.72
   2  -5  -4   34.20    0.85
   2  -5  -4   40.02    1.29
   2  -5  -4   41.86    0.89
   2  -5  -4   30.19    0.69
   2  -5  -4   43.48    0.90
   2  -5  -4   42.05    0.79
  -2   5   3    5.19    0.47
  -2   5   3    5.34    0.52
  -2   5   3    5.25    0.48
   2  -5  -3    4.80    0.51
   2  -5  -3    4.03    0.37
   2  -5  -3    2.93    0.36
   2  -5  -3    3.70    0.39
   2  -5  -3    4.44    0.45
   2  -5  -3    2.99    0.30
   2  -5  -3    4.65    0.39
   2  -5  -3    4.62    0.42
  -2   5   2  636.90    3.19
  -2   5   2  781.70    3.37
  -2   5   2  615.70    2.89
  -2   5   2  623.40    2.09
   2  -5  -2  628.70    3.23
   2  -5  -2  585.10    2.41
   2  -5  -2  472.60    2.66
   2  -5  -2  561.30    2.60
   2  -5  -2  581.50    2.93
   2  -5  -2  467.60    2.23
   2  -5  -2  598.80    3.02
   2  -5  -2  622.40    2.56
  -2   5   1    2.10    0.31
  -2   5   1    2.87    0.29
  -2   5   1    3.69    0.36
  -2   5   1    3.39    0.41
  -2   5   1    2.02    0.30
  -2   5   1    2.62    0.29
   2  -5  -1    2.55    0.36
   2  -5  -1    2.30    0.27
   2  -5  -1    2.19    0.26
   2  -5  -1    2.60    0.32
   2  -5  -1    1.54    0.29
   2  -5  -1    2.83    0.32
   2  -5  -1    1.99    0.29
   2  -5  -1    1.02    0.73
  -2   5   0    4.46    0.54
  -2   5   0    4.38    0.35
  -2   5   0    5.23    0.37
  -2   5   0    3.80    0.41
  -2   5   0    4.27    0.36
  -2   5   0    4.22    0.40
   2  -5   0    4.38    0.47
   2  -5   0    3.15    0.59
   2  -5   0    3.27    0.35
   2  -5   0    4.42    0.43
   2  -5   0    4.68    0.47
   2  -5   0    6.76    0.40
   2  -5   0    4.18    0.45
   2  -5   0    4.95    0.80
  -2   5  -1    4.42    0.49
  -2   5  -1    4.23    0.31
  -2   5  -1    6.01    0.39
  -2   5  -1    4.20    0.41
  -2   5  -1    4.43    0.34
  -2   5  -1    4.28    0.40
   2  -5   1    3.94    0.45
   2  -5   1    3.67    0.39
   2  -5   1    4.49    0.45
   2  -5   1    4.79    0.49
   2  -5   1    4.46    0.38
  -2   5  -2  221.40    2.02
  -2   5  -2  210.90    1.53
  -2   5  -2  265.00    2.05
  -2   5  -2  217.90    1.85
  -2   5  -2  200.10    1.54
  -2   5  -2  222.80    1.64
   2  -5   2  220.50    1.90
   2  -5   2  171.50    1.62
   2  -5   2  220.40    1.79
   2  -5   2  191.50    1.48
  -2   5  -3   91.36    1.44
  -2   5  -3   86.34    1.03
  -2   5  -3  103.00    1.64
  -2   5  -3   89.54    1.24
  -2   5  -3   82.08    1.04
  -2   5  -3   91.08    1.10
   2  -5   3   91.21    1.25
   2  -5   3   82.89    1.06
   2  -5   3   90.18    1.28
  -2   5  -4  153.30    1.37
  -2   5  -4  173.00    1.77
  -2   5  -4  158.20    1.62
  -2   5  -4  148.40    1.40
  -2   5  -4  164.30    1.47
   2  -5   4  167.60    1.63
  -2   5  -5   84.01    1.00
  -2   5  -5   87.29    1.18
  -2   5  -5   78.28    1.02
  -2   5  -5   89.49    1.06
   2  -5   5   88.46    1.12
  -2   5  -6    1.60    0.22
  -2   5  -6    1.44    0.22
  -2   5  -6    1.19    0.27
  -2   5  -6    1.69    0.22
   2  -5   6    1.95    0.22
   2  -5   6    1.41    0.23
  -2   5  -7    0.27    0.20
  -2   5  -7   -0.21    0.14
  -2   5  -7    0.20    0.13
   2  -5   7    0.26    0.12
  -2   4   8   23.74    0.56
   2  -4  -8   24.40    0.49
   2  -4  -8   24.18    0.53
   2  -4  -8   27.78    0.50
  -2   4   7  290.50    1.76
  -2   4   7  229.10    1.67
   2  -4  -7  195.30    1.46
   2  -4  -7  206.20    1.68
   2  -4  -7  225.10    1.60
  -2   4   6    1.17    0.31
  -2   4   6    0.80    0.29
   2  -4  -6    0.58    0.21
   2  -4  -6    0.36    0.27
   2  -4  -6    0.61    0.25
   2  -4  -6    0.73    0.21
   2  -4  -6    0.31    0.43
  -2   4   5  142.60    1.49
   2  -4  -5  110.20    1.18
   2  -4  -5  103.90    1.32
   2  -4  -5  128.50    1.61
   2  -4  -5  119.30    1.42
   2  -4  -5   90.99    1.10
   2  -4  -5  123.90    1.39
   2  -4  -5  126.90    1.32
  -2   4   4    0.06    0.38
  -2   4   4   24.42    0.71
   2  -4  -4   21.07    0.55
   2  -4  -4   20.17    0.59
   2  -4  -4   25.47    0.72
   2  -4  -4   23.54    0.78
   2  -4  -4   17.14    0.51
   2  -4  -4   22.80    0.64
  -2   4   3   69.92    1.04
  -2   4   3   68.97    0.97
   2  -4  -3   68.02    1.25
   2  -4  -3   67.15    0.85
   2  -4  -3   54.61    0.87
   2  -4  -3   73.01    0.99
   2  -4  -3   61.81    0.99
   2  -4  -3   59.02    0.81
   2  -4  -3   69.12    0.99
   2  -4  -3   71.81    0.94
  -2   4   2    1.35    0.25
  -2   4   2    1.67    0.23
   2  -4  -2    0.65    0.18
   2  -4  -2    0.99    0.16
   2  -4  -2    1.16    0.20
   2  -4  -2    1.23    0.27
   2  -4  -2    0.71    0.17
   2  -4  -2    0.74    0.20
   2  -4  -2    1.00    0.26
  -2   4   1   32.87    0.57
  -2   4   1   43.77    0.72
  -2   4   1   32.66    0.71
   2  -4  -1   29.63    0.55
   2  -4  -1   24.83    0.55
   2  -4  -1   27.82    0.54
   2  -4  -1   29.62    0.71
   2  -4  -1   24.92    0.51
   2  -4  -1   28.00    0.60
   2  -4  -1   29.33    0.62
   2  -4  -1   32.25    1.15
  -2   4   0   10.59    0.38
  -2   4   0   12.77    0.42
  -2   4   0    9.47    0.50
  -2   4   0    9.31    0.35
  -2   4   0    9.96    0.48
   2  -4   0    9.53    0.38
   2  -4   0    7.31    0.34
   2  -4   0   11.07    0.52
   2  -4   0    6.86    0.36
   2  -4   0    8.68    0.37
   2  -4   0    8.76    0.46
  -2   4  -1  145.70    1.12
  -2   4  -1  199.10    1.52
  -2   4  -1  138.00    2.09
  -2   4  -1  145.00    1.13
  -2   4  -1  146.90    1.51
  -2   4  -1  165.30    2.22
   2  -4   1  186.20    1.84
   2  -4   1  140.60    1.03
   2  -4   1  117.90    1.16
   2  -4   1  146.80    1.35
   2  -4   1   52.19    1.19
   2  -4   1  142.90    1.22
   2  -4   1  144.80    1.29
  -2   4  -2   14.14    0.78
  -2   4  -2   13.47    0.41
  -2   4  -2   17.31    0.50
  -2   4  -2   13.17    0.55
  -2   4  -2   13.28    0.41
  -2   4  -2   13.75    0.52
  -2   4  -2   13.86    0.51
  -2   4  -2   17.81    1.39
   2  -4   2   14.56    0.58
   2  -4   2   10.74    0.43
   2  -4   2   12.86    0.56
   2  -4   2   12.59    0.45
   2  -4   2   12.54    0.49
  -2   4  -3   11.60    0.83
  -2   4  -3   11.90    0.41
  -2   4  -3   15.71    0.52
  -2   4  -3   13.07    0.55
  -2   4  -3   11.41    0.41
  -2   4  -3   12.65    0.52
  -2   4  -3   12.83    0.51
   2  -4   3   13.83    0.56
   2  -4   3    9.73    0.50
   2  -4   3   13.03    0.58
   2  -4   3   12.87    0.51
  -2   4  -4    7.85    0.70
  -2   4  -4    6.84    0.35
  -2   4  -4    8.43    0.46
  -2   4  -4    7.28    0.48
  -2   4  -4    6.87    0.37
  -2   4  -4    7.29    0.49
  -2   4  -4    7.66    0.45
   2  -4   4    8.55    0.48
   2  -4   4    7.09    0.68
  -2   4  -5    5.79    0.36
  -2   4  -5    5.98    0.48
  -2   4  -5    5.18    0.44
  -2   4  -5    5.35    0.39
  -2   4  -5    5.79    0.48
  -2   4  -5    6.67    0.43
   2  -4   5    6.78    0.43
   2  -4   5    5.24    0.62
   2  -4   5    6.29    0.44
  -2   4  -6  132.70    1.26
  -2   4  -6  142.70    2.06
  -2   4  -6  137.40    1.46
  -2   4  -6  123.50    1.27
  -2   4  -6  140.20    1.36
  -2   4  -6  141.60    1.33
   2  -4   6  156.00    1.46
   2  -4   6  130.30    1.30
   2  -4   6  137.60    1.52
  -2   4  -7    0.45    0.18
  -2   4  -7    0.38    0.19
  -2   4  -7    0.76    0.25
  -2   4  -7    0.66    0.18
   2  -4   7    0.62    0.27
  -2   4  -8    0.91    0.20
  -2   4  -8    1.10    0.21
  -2   4  -8    0.90    0.15
   2  -4   8    0.51    0.15
  -2   3   8   21.04    0.61
  -2   3   8   16.81    0.53
   2  -3  -8   16.23    0.44
   2  -3  -8   16.80    0.50
   2  -3  -8   14.06    0.48
   2  -3  -8   19.43    0.47
  -2   3   7   20.91    0.53
  -2   3   7   17.20    0.74
  -2   3   7   15.69    0.60
  -2   3   7   22.06    0.73
   2  -3  -7   13.24    0.51
   2  -3  -7   13.11    0.54
   2  -3  -7   15.74    0.53
  -2   3   6   73.82    1.02
  -2   3   6   63.87    1.08
  -2   3   6   30.19    0.87
  -2   3   6   72.77    1.09
   2  -3  -6   53.17    0.85
   2  -3  -6   52.31    0.96
   2  -3  -6   55.29    0.98
   2  -3  -6   39.01    1.18
   2  -3  -6   59.19    0.95
  -2   3   5   36.23    0.77
  -2   3   5   32.52    0.84
  -2   3   5   15.16    0.56
  -2   3   5   31.38    0.82
   2  -3  -5   27.24    0.61
   2  -3  -5   28.16    0.68
   2  -3  -5   28.42    0.76
   2  -3  -5   22.33    0.56
   2  -3  -5   28.79    0.72
   2  -3  -5   30.14    0.73
  -2   3   4    2.92    0.32
  -2   3   4    4.22    0.41
  -2   3   4    0.97    0.18
  -2   3   4    0.99    0.44
   2  -3  -4    1.66    0.22
   2  -3  -4    2.07    0.25
   2  -3  -4    1.77    0.32
   2  -3  -4    1.79    0.21
   2  -3  -4    2.42    0.29
   2  -3  -4    1.89    0.32
  -2   3   3    7.73    0.48
  -2   3   3   11.07    0.40
  -2   3   3    4.65    0.27
   2  -3  -3    7.15    0.32
   2  -3  -3    6.42    0.50
   2  -3  -3    6.78    0.30
   2  -3  -3    7.99    0.37
   2  -3  -3    7.45    0.50
  -2   3   2    0.57    0.13
  -2   3   2    0.51    0.12
   2  -3  -2    0.32    0.16
   2  -3  -2    0.21    0.10
   2  -3  -2    0.70    0.14
   2  -3  -2    0.19    0.11
   2  -3  -2    0.76    0.18
  -2   3   1   23.24    0.46
  -2   3   1   15.88    0.45
   2  -3  -1   20.19    0.43
   2  -3  -1   15.96    0.39
   2  -3  -1   19.52    0.41
   2  -3  -1   17.01    0.38
   2  -3  -1   19.15    0.45
   2  -3  -1   20.44    0.85
  -2   3   0  134.50    0.93
  -2   3   0  207.70    1.31
  -2   3   0  147.50    0.96
  -2   3   0  168.10    1.77
   2  -3   0  154.40    1.02
   2  -3   0  122.90    1.01
   2  -3   0  144.80    1.02
   2  -3   0  135.90    0.95
   2  -3   0  147.70    1.14
  -2   3  -1   30.12    0.49
  -2   3  -1   36.27    0.57
  -2   3  -1   27.21    0.46
  -2   3  -1   26.85    0.55
  -2   3  -1   41.73    0.99
   2  -3   1   26.94    0.47
   2  -3   1   21.33    0.45
   2  -3   1   28.05    0.68
   2  -3   1   25.89    0.57
  -2   3  -2  950.50    2.67
  -2   3  -2 1261.00    3.58
  -2   3  -2  938.30    2.69
  -2   3  -2 1118.00    5.05
   2  -3   2  805.40    2.78
   2  -3   2  868.80    2.39
   2  -3   2  765.30    2.45
   2  -3   2  985.20    3.18
  -2   3  -3   24.66    0.66
  -2   3  -3   32.74    0.62
  -2   3  -3   24.23    0.65
  -2   3  -3   23.30    0.48
  -2   3  -3   24.82    0.61
  -2   3  -3   27.20    1.32
   2  -3   3   28.90    0.71
   2  -3   3   21.89    0.52
   2  -3   3   28.65    0.75
   2  -3   3   23.60    0.54
   2  -3   3   25.83    0.69
  -2   3  -4   14.31    0.95
  -2   3  -4   14.18    0.43
  -2   3  -4   17.58    0.52
  -2   3  -4   14.58    0.56
  -2   3  -4   12.74    0.41
  -2   3  -4   14.35    0.52
   2  -3   4   18.26    0.60
   2  -3   4   11.56    0.76
   2  -3   4   14.94    0.53
   2  -3   4   17.37    0.64
   2  -3   4   16.02    0.55
  -2   3  -5    5.05    0.33
  -2   3  -5    5.15    0.39
  -2   3  -5    3.54    0.36
  -2   3  -5    4.16    0.32
  -2   3  -5    4.64    0.42
   2  -3   5    5.86    0.43
   2  -3   5    4.23    0.42
   2  -3   5    5.54    0.66
   2  -3   5    5.11    0.41
  -2   3  -6   51.71    0.83
  -2   3  -6   60.72    1.06
  -2   3  -6   53.44    0.98
  -2   3  -6   55.54    0.90
   2  -3   6   69.64    1.05
   2  -3   6   53.01    0.96
   2  -3   6   56.96    1.02
  -2   3  -7   81.94    1.04
  -2   3  -7   84.38    1.14
  -2   3  -7   76.31    1.00
  -2   3  -7   86.30    1.05
   2  -3   7  103.90    1.17
   2  -3   7   82.78    1.09
   2  -3   7   76.03    1.59
  -2   3  -8    2.26    0.23
  -2   3  -8    2.01    0.23
  -2   3  -8    2.07    0.31
  -2   3  -8    2.00    0.33
  -2   3  -8    2.53    0.39
   2  -3   8    2.47    0.26
   2  -3   8    1.60    0.23
  -2   3  -9    5.18    0.28
  -2   3  -9    5.66    0.23
   2  -3   9    4.89    0.26
  -2   2   9    0.15    0.15
   2  -2  -9    0.11    0.16
   2  -2  -9    0.30    0.13
  -2   2   8    4.93    0.44
  -2   2   8    5.76    0.47
  -2   2   8    4.34    0.37
   2  -2  -8    4.09    0.30
   2  -2  -8    3.83    0.40
   2  -2  -8    3.48    0.33
  -2   2   7    3.04    0.34
  -2   2   7    2.17    0.32
  -2   2   7    2.32    0.30
  -2   2   7    1.68    0.29
   2  -2  -7    2.07    0.25
   2  -2  -7    1.78    0.29
   2  -2  -7    2.40    0.30
  -2   2   6    0.52    0.24
  -2   2   6    0.10    0.28
  -2   2   6    0.69    0.26
  -2   2   6    0.60    0.27
   2  -2  -6    0.43    0.19
   2  -2  -6    0.38    0.23
   2  -2  -6    0.87    0.30
   2  -2  -6    0.24    0.17
   2  -2  -6    0.65    0.29
  -2   2   5   87.80    1.06
  -2   2   5  107.70    1.36
  -2   2   5   79.97    1.18
  -2   2   5   33.69    0.74
  -2   2   5   81.51    1.15
   2  -2  -5   70.86    0.90
   2  -2  -5   74.28    0.99
   2  -2  -5   69.29    1.07
   2  -2  -5   57.03    0.80
   2  -2  -5   73.11    0.95
   2  -2  -5   73.31    1.04
  -2   2   4   38.73    0.73
  -2   2   4   14.85    0.45
  -2   2   4   33.17    0.79
   2  -2  -4   33.56    0.59
   2  -2  -4   33.83    0.70
   2  -2  -4   31.44    0.79
   2  -2  -4   27.69    0.52
   2  -2  -4   34.57    0.64
   2  -2  -4   33.18    0.80
  -2   2   3  139.50    1.00
  -2   2   3   46.92    0.64
   2  -2  -3   99.73    0.88
   2  -2  -3   99.60    0.92
   2  -2  -3   87.20    0.79
   2  -2  -3  101.80    0.98
  -2   2   2   39.39    0.51
  -2   2   2   15.04    0.33
   2  -2  -2   29.25    0.47
   2  -2  -2   27.68    0.45
   2  -2  -2   26.02    0.41
   2  -2  -2   27.54    0.56
  -2   2   1  653.40    1.89
   2  -2  -1  823.80    2.31
   2  -2  -1 1111.00    2.77
   2  -2  -1 1002.00    3.94
  -2   2   0   11.18    0.28
  -2   2   0    5.66    0.37
   2  -2   0   36.23    0.50
   2  -2   0    6.77    0.22
   2  -2   0    5.90    0.22
  -2   2  -1  754.90    2.21
  -2   2  -1  531.20    1.63
  -2   2  -1  737.90    3.22
   2  -2   1  444.50    1.71
   2  -2   1  543.90    1.68
  -2   2  -2  494.80    1.72
  -2   2  -2  959.80    2.69
  -2   2  -2  868.00    3.79
   2  -2   2  590.00    2.07
   2  -2   2  692.20    1.95
  -2   2  -3  199.50    1.19
  -2   2  -3  301.10    1.62
  -2   2  -3  195.50    1.17
  -2   2  -3  241.80    2.36
   2  -2   3  207.80    1.32
   2  -2   3  214.80    1.14
  -2   2  -4  192.50    1.28
  -2   2  -4  278.80    1.73
  -2   2  -4  196.00    1.63
  -2   2  -4  188.30    1.27
   2  -2   4  276.60    1.87
   2  -2   4  217.10    1.47
   2  -2   4  249.30    1.73
  -2   2  -5   16.27    0.46
  -2   2  -5   24.40    0.60
  -2   2  -5   17.53    0.60
  -2   2  -5   15.78    0.45
  -2   2  -5   18.04    0.57
   2  -2   5   25.14    0.67
   2  -2   5   19.72    0.59
   2  -2   5   22.33    0.70
   2  -2   5   21.68    0.62
  -2   2  -6  454.50    2.66
  -2   2  -6  365.30    2.40
  -2   2  -6  338.40    2.04
  -2   2  -6  460.80    2.80
  -2   2  -6  384.80    2.21
   2  -2   6  522.90    2.80
   2  -2   6  440.60    3.08
  -2   2  -7  423.70    2.28
  -2   2  -7  482.30    2.86
  -2   2  -7  439.60    2.65
  -2   2  -7  399.90    2.27
  -2   2  -7  456.90    2.43
   2  -2   7  614.50    2.99
   2  -2   7  453.70    2.67
   2  -2   7  140.30    1.65
   2  -2   7  501.10    2.84
  -2   2  -8  165.30    1.34
  -2   2  -8  171.50    1.54
  -2   2  -8  131.30    1.92
  -2   2  -8  179.50    1.42
   2  -2   8  228.20    1.61
   2  -2   8  177.70    1.55
   2  -2   8  184.90    1.58
  -2   2  -9    0.03    0.17
  -2   2  -9    0.56    0.17
  -2   2  -9    0.30    0.26
  -2   2  -9    0.15    0.13
   2  -2   9    0.19    0.15
   2  -2   9    0.16    0.16
  -2   1   9   28.67    0.48
   2  -1  -9   23.23    0.41
  -2   1   8   11.60    0.46
  -2   1   8   14.52    0.52
  -2   1   8   10.70    0.53
   2  -1  -8    7.80    0.37
   2  -1  -8   11.03    0.42
  -2   1   7   27.05    0.50
  -2   1   7   22.55    0.70
  -2   1   7   21.77    0.69
  -2   1   7    6.83    0.77
  -2   1   7   31.23    0.77
  -2   1   7   17.43    0.64
   2  -1  -7   18.84    0.53
   2  -1  -7   17.85    0.64
   2  -1  -7   14.49    0.47
   2  -1  -7   19.03    0.60
  -2   1   6    0.84    0.25
  -2   1   6    1.08    0.31
  -2   1   6    0.74    0.26
  -2   1   6    1.08    0.28
   2  -1  -6    0.79    0.21
   2  -1  -6    0.84    0.24
   2  -1  -6    0.65    0.33
   2  -1  -6    0.58    0.18
   2  -1  -6    0.96    0.34
   2  -1  -6    0.68    0.33
  -2   1   5   50.73    0.80
  -2   1   5   58.34    1.04
  -2   1   5   44.10    0.92
  -2   1   5   15.26    0.53
  -2   1   5   46.90    0.92
   2  -1  -5   36.68    0.65
   2  -1  -5   40.95    0.70
   2  -1  -5   35.22    0.87
   2  -1  -5   30.07    0.57
   2  -1  -5   39.03    0.82
   2  -1  -5   39.49    0.90
  -2   1   4  471.30    2.11
  -2   1   4  443.80    2.42
  -2   1   4  159.90    1.36
  -2   1   4  421.40    2.33
   2  -1  -4  392.60    1.77
   2  -1  -4  430.70    1.96
   2  -1  -4  336.30    1.59
   2  -1  -4  368.80    1.96
   2  -1  -4  416.30    2.22
  -2   1   3    8.51    0.30
   2  -1  -3   19.70    0.44
   2  -1  -3   22.34    0.40
   2  -1  -3   17.89    0.34
   2  -1  -3   19.30    0.43
   2  -1  -3   20.92    0.53
  -2   1   2  581.60    1.57
  -2   1   2  174.70    1.25
   2  -1  -2  392.00    1.85
   2  -1  -2  384.80    1.29
   2  -1  -2  410.00    1.63
   2  -1  -2  418.10    1.64
  -2   1   1  776.90    2.70
  -2   1   1  370.80    1.37
   2  -1  -1  653.40    1.72
   2  -1  -1  674.00    1.57
  -2   1   0  699.00    1.68
  -2   1   0  395.20    1.30
  -2   1   0  679.90    2.39
   2  -1   0  451.90    1.37
   2  -1   0  705.80    1.39
   2  -1   0  583.40    1.66
   2  -1   0  526.30    1.36
  -2   1  -1  112.10    0.71
  -2   1  -1  114.90    1.06
   2  -1   1   69.23    0.56
   2  -1   1   78.51    0.60
   2  -1   1   85.45    0.58
  -2   1  -2  702.90    1.97
  -2   1  -2  444.60    1.60
   2  -1   2  434.50    1.54
  -2   1  -3   30.32    0.47
  -2   1  -3   38.59    0.86
   2  -1   3   19.96    0.38
  -2   1  -4  326.80    1.53
  -2   1  -4  499.00    2.11
  -2   1  -4  313.80    1.49
  -2   1  -4  573.50    3.52
   2  -1   4  396.00    1.83
  -2   1  -5   13.71    0.41
  -2   1  -5   18.53    0.49
  -2   1  -5   12.99    0.54
  -2   1  -5   12.15    0.37
  -2   1  -5   14.16    0.56
   2  -1   5   16.62    0.47
  -2   1  -6  542.80    2.43
  -2   1  -6  715.60    3.18
  -2   1  -6  553.60    2.84
  -2   1  -6  507.50    2.38
  -2   1  -6  746.40    3.30
  -2   1  -6  583.20    2.62
   2  -1   6  811.10    3.40
   2  -1   6  791.10    2.92
   2  -1   6  718.20    3.22
  -2   1  -7   83.62    1.03
  -2   1  -7  105.00    1.34
  -2   1  -7   87.51    1.22
  -2   1  -7   78.82    1.02
  -2   1  -7  105.90    1.46
  -2   1  -7   93.06    1.14
   2  -1   7  131.20    1.44
   2  -1   7  106.80    1.32
  -2   1  -8   46.28    0.76
  -2   1  -8   48.11    1.00
  -2   1  -8   48.47    0.90
  -2   1  -8   42.92    0.78
  -2   1  -8   49.91    0.83
   2  -1   8   69.04    1.00
   2  -1   8   14.97    0.78
   2  -1   8   54.76    0.94
  -2   1  -9    0.15    0.16
  -2   1  -9   -0.02    0.16
  -2   1  -9    0.26    0.25
  -2   1  -9    0.18    0.16
   2  -1   9    0.13    0.16
   2  -1   9   -0.12    0.17
  -2   1 -10   20.15    0.39
  -2   1 -10   21.17    0.33
   2  -1  10   20.15    0.40
  -2   0   8    3.65    0.35
  -2   0   8    4.36    0.43
  -2   0   8    3.43    0.35
   2   0  -8    3.71    0.28
   2   0  -8    2.93    0.36
   2   0  -8    3.31    0.32
   2   0  -8    4.00    0.34
  -2   0   7    2.06    0.27
  -2   0   7    2.42    0.30
  -2   0   7    4.46    0.43
  -2   0   7    2.56    0.32
   2   0  -7    2.46    0.27
   2   0  -7    2.00    0.39
   2   0  -7    1.84    0.23
   2   0  -7    2.02    0.32
  -2   0   6   95.02    0.90
  -2   0   6   81.20    1.22
  -2   0   6   29.18    0.81
  -2   0   6  110.00    1.40
  -2   0   6   63.55    1.11
   2   0  -6   67.38    0.90
   2   0  -6   73.85    0.98
   2   0  -6   62.44    1.06
   2   0  -6   76.39    1.35
   2   0  -6   72.76    1.08
  -2   0   5   91.06    0.94
  -2   0   5  111.60    1.38
  -2   0   5   76.87    1.16
  -2   0   5   26.81    0.68
  -2   0   5  103.70    1.31
  -2   0   5   62.24    1.06
   2   0  -5   68.38    0.84
   2   0  -5   76.87    0.90
   2   0  -5   57.93    0.74
   2   0  -5   81.52    1.15
   2   0  -5   69.85    1.22
  -2   0   4   46.96    0.92
  -2   0   4   16.12    0.47
  -2   0   4   50.62    0.90
   2   0  -4   42.41    0.62
   2   0  -4   47.70    0.62
   2   0  -4   35.78    0.51
   2   0  -4   52.07    0.80
  -2   0   3   29.66    0.53
   2   0  -3   86.95    0.70
   2   0  -3   67.95    0.57
   2   0  -3   74.49    0.69
   2   0  -3   92.77    0.90
  -2   0   2  212.90    1.20
   2   0  -2  580.00    1.52
   2   0  -2  531.70    1.23
   2   0  -2  519.00    1.64
   2   0  -2  637.80    1.96
  -2   0   1  617.10    1.75
  -2   0   1  559.40    1.35
  -2   0  -2  805.20    1.83
  -2   0  -2  899.90    2.84
   2   0   2  537.00    1.49
   2   0   2  657.00    1.54
  -2   0  -3  608.70    1.67
  -2   0  -3 1094.00    3.73
   2   0   3  788.30    2.12
   2   0   3  894.60    2.30
  -2   0  -4   33.15    0.49
  -2   0  -4   55.55    0.65
  -2   0  -4   31.78    0.46
  -2   0  -4   57.13    1.08
   2   0   4   43.33    0.58
   2   0   4   48.33    0.71
  -2   0  -5  185.20    1.22
  -2   0  -5  278.10    1.67
  -2   0  -5  172.10    1.17
  -2   0  -5  280.90    1.62
  -2   0  -5  319.50    3.10
   2   0   5  249.60    1.53
  -2   0  -6  103.30    1.03
  -2   0  -6  144.60    1.37
  -2   0  -6  100.00    1.30
  -2   0  -6  151.00    1.39
  -2   0  -6  112.60    1.15
   2   0   6  137.20    1.28
   2   0   6  161.70    1.40
  -2   0  -7    2.89    0.32
  -2   0  -7    4.57    0.38
  -2   0  -7    4.18    0.41
  -2   0  -7    3.02    0.29
  -2   0  -7    4.98    0.51
   2   0   7    6.25    0.44
   2   0   7    5.61    0.47
   2   0   7    2.27    0.53
  -2   0  -8  238.10    1.71
  -2   0  -8  285.20    2.24
  -2   0  -8  252.00    2.04
  -2   0  -8  220.00    1.69
  -2   0  -8  263.00    1.89
   2   0   8  376.10    2.40
   2   0   8   81.05    1.31
   2   0   8  299.40    2.07
  -2   0  -9  100.10    1.02
  -2   0  -9  104.40    1.20
  -2   0  -9   92.02    1.06
  -2   0  -9  110.80    1.09
   2   0   9  152.10    1.33
   2   0   9  117.70    1.50
  -2   0 -10   18.72    0.65
  -2   0 -10   20.26    0.45
  -2   0 -10   21.47    0.40
   2   0  10   24.33    0.36
   2   0  10   22.01    0.49
  -2  -1   8   29.38    0.59
  -2  -1   8   33.42    0.64
  -2  -1   8   26.37    0.59
   2   1  -8   22.34    0.48
  -2  -1   7   24.11    0.68
  -2  -1   7   26.27    0.72
  -2  -1   7   19.79    0.65
   2   1  -7   18.52    0.50
   2   1  -7   16.31    0.47
   2   1  -7   20.66    0.62
  -2  -1   6  104.70    1.37
  -2  -1   6  109.90    1.42
  -2  -1   6   38.26    0.92
  -2  -1   6  153.00    1.66
  -2  -1   6   85.54    1.27
   2   1  -6   89.97    1.02
   2   1  -6   99.03    1.09
   2   1  -6   74.84    1.01
   2   1  -6   91.15    1.19
  -2  -1   5    4.04    0.49
  -2  -1   5    1.53    0.22
  -2  -1   5    5.93    0.62
  -2  -1   5    4.31    0.49
  -2  -1   5    2.86    0.56
   2   1  -5    3.59    0.36
   2   1  -5    4.45    0.33
   2   1  -5    2.92    0.26
   2   1  -5    4.67    0.44
  -2  -1   4  363.50    2.25
  -2  -1   4  264.20    1.93
  -2  -1   4  317.10    2.11
  -2  -1   4  199.60    1.70
   2   1  -4  226.50    1.30
   2   1  -4  266.80    1.37
   2   1  -4  192.50    1.11
   2   1  -4  300.70    1.93
  -2  -1   3  150.10    1.19
   2   1  -3  485.70    1.55
   2   1  -3  356.00    1.18
   2   1  -3  549.20    2.23
  -2  -1   0  134.70    0.71
  -2  -1   0  105.40    0.61
   2   1   0  359.20    0.63
   2   1   0  223.20    0.46
   2   1   0  316.60    0.80
  -2  -1  -1 1066.00    1.41
  -2  -1  -1 1082.00    1.84
  -2  -1  -2   29.76    0.32
  -2  -1  -2   28.79    0.21
  -2  -1  -2   31.14    0.51
   2   1   2   20.80    0.28
  -2  -1  -3  342.50    1.30
  -2  -1  -3  227.90    1.14
  -2  -1  -3  361.20    1.12
  -2  -1  -3  387.10    2.53
   2   1   3  302.60    1.23
   2   1   3  314.80    1.31
   2   1   4 2791.00    3.97
  -2  -1  -5    1.79    0.20
  -2  -1  -5    2.66    0.21
  -2  -1  -5    1.48    0.16
  -2  -1  -5    2.39    0.20
  -2  -1  -5    4.94    0.56
   2   1   5    2.54    0.21
   2   1   5    2.22    0.17
  -2  -1  -6   24.93    0.51
  -2  -1  -6   30.95    0.75
  -2  -1  -6   25.73    0.67
  -2  -1  -6   22.70    0.49
  -2  -1  -6   34.79    0.66
  -2  -1  -6   26.32    0.63
   2   1   6   38.17    0.78
   2   1   6   33.41    0.65
   2   1   6   40.34    0.86
  -2  -1  -7   22.39    0.94
  -2  -1  -7   17.75    0.50
  -2  -1  -7   23.44    0.64
  -2  -1  -7   15.45    0.48
  -2  -1  -7   23.83    0.69
  -2  -1  -7   21.92    0.67
   2   1   7   28.58    0.74
   2   1   7   24.47    0.74
   2   1   7   29.39    0.72
   2   1   7   17.56    0.85
  -2  -1  -8   26.20    0.61
  -2  -1  -8   32.40    0.82
  -2  -1  -8   30.87    0.70
   2   1   8   41.14    0.85
   2   1   8    9.35    0.57
   2   1   8   24.62    0.84
   2   1   8   35.91    0.80
  -2  -1  -9    1.63    0.23
  -2  -1  -9    1.74    0.24
  -2  -1  -9    1.20    0.26
  -2  -1  -9    1.63    0.24
   2   1   9    2.81    0.32
   2   1   9    2.23    0.66
  -2  -1 -10   16.67    0.42
  -2  -1 -10   18.30    0.47
  -2  -1 -10   18.86    0.41
   2   1  10   25.33    0.47
   2   1  10   20.19    0.53
  -2  -2   8   39.22    0.62
  -2  -2   8   40.82    0.64
   2   2  -8   30.44    0.49
  -2  -2   7  249.70    1.91
  -2  -2   7  297.10    2.03
  -2  -2   7  234.00    1.84
   2   2  -7  196.10    1.38
   2   2  -7  179.10    1.47
   2   2  -7  237.10    2.02
  -2  -2   6  227.60    2.04
  -2  -2   6   78.17    1.28
  -2  -2   6  316.30    2.41
  -2  -2   6  207.40    1.79
  -2  -2   6  194.70    2.25
   2   2  -6  168.00    1.35
   2   2  -6  154.30    1.28
  -2  -2   5   60.85    1.06
  -2  -2   5   67.01    1.14
  -2  -2   5   21.42    0.66
  -2  -2   5   89.65    1.28
  -2  -2   5   58.16    1.00
  -2  -2   5   50.42    0.99
   2   2  -5   50.10    0.75
   2   2  -5   58.43    0.77
   2   2  -5   43.72    0.66
   2   2  -5   70.01    1.17
  -2  -2   4    5.67    0.59
  -2  -2   4    6.67    0.52
  -2  -2   4    1.09    0.17
  -2  -2   4    4.91    0.47
  -2  -2   4    2.97    0.36
  -2  -2   4    2.75    0.35
   2   2  -4    3.37    0.32
   2   2  -4    3.80    0.25
   2   2  -4    4.92    0.36
  -2  -2   3   43.51    0.68
   2   2  -3  145.70    0.85
   2   2  -3   93.98    0.72
   2   2  -3  156.90    1.27
  -2  -2   2    2.97    0.18
   2   2  -2   11.32    0.20
   2   2  -2   14.88    0.31
  -2  -2   1   84.49    0.67
   2   2  -1  295.80    0.66
   2   2  -1  188.40    0.85
   2   2  -1  334.10    1.23
  -2  -2   0  337.40    1.13
  -2  -2   0  228.70    1.02
   2   2   0  810.30    1.56
   2   2   0  861.90    1.04
  -2  -2  -1  453.20    1.14
  -2  -2  -1  215.10    0.93
  -2  -2  -1  765.90    1.85
   2   2   1  668.80    1.23
  -2  -2  -2  393.60    1.15
  -2  -2  -2  307.00    0.97
  -2  -2  -2  315.20    1.23
  -2  -2  -2  427.10    1.78
   2   2   2  380.50    1.16
   2   2   2  411.40    1.49
  -2  -2  -3  541.40    1.65
  -2  -2  -3  442.20    1.99
  -2  -2  -3  551.30    2.46
   2   2   3  537.70    1.66
   2   2   3  635.50    1.79
   2   2   3  530.10    1.50
  -2  -2  -4   21.44    0.42
  -2  -2  -4   14.85    0.32
  -2  -2  -4   18.82    0.38
  -2  -2  -4   22.42    0.36
  -2  -2  -4   21.65    0.66
   2   2   4   23.20    0.41
   2   2   4   26.21    0.40
   2   2   4   21.23    0.37
  -2  -2  -5  351.40    1.58
  -2  -2  -5  482.20    2.11
  -2  -2  -5  299.60    1.46
  -2  -2  -5  473.20    1.97
  -2  -2  -5  512.70    3.31
   2   2   5  500.80    1.77
   2   2   5  477.50    2.08
   2   2   5  506.80    1.86
   2   2   5  462.80    1.73
  -2  -2  -6   61.75    0.87
  -2  -2  -6   47.68    0.88
  -2  -2  -6   41.29    0.64
  -2  -2  -6   60.63    0.84
  -2  -2  -6   51.00    0.81
  -2  -2  -6   55.23    1.60
   2   2   6   66.77    1.08
   2   2   6   65.86    0.88
   2   2   6   74.15    1.10
  -2  -2  -7    6.63    0.70
  -2  -2  -7    5.03    0.32
  -2  -2  -7    5.73    0.38
  -2  -2  -7    5.38    0.44
  -2  -2  -7    4.54    0.32
  -2  -2  -7    5.41    0.44
  -2  -2  -7    6.00    0.47
   2   2   7    7.35    0.53
   2   2   7    6.41    0.48
   2   2   7    7.45    0.50
  -2  -2  -8   33.70    1.01
  -2  -2  -8   24.29    0.58
  -2  -2  -8   29.27    0.79
  -2  -2  -8   24.53    0.70
  -2  -2  -8   22.25    0.59
  -2  -2  -8   28.92    0.67
   2   2   8   38.25    0.84
   2   2   8    9.54    0.58
   2   2   8   39.64    0.79
   2   2   8   22.72    0.80
  -2  -2  -9   13.74    0.51
   2   2   9   25.29    0.66
   2   2   9   14.78    0.72
  -2  -2 -10  117.40    0.94
  -2  -2 -10  129.40    1.20
  -2  -2 -10  137.60    1.02
   2   2  10  192.60    1.34
  -2  -3   8   45.14    0.56
  -2  -3   8   50.26    0.58
  -2  -3   7  304.10    1.94
  -2  -3   7  233.80    1.39
  -2  -3   7  257.10    1.84
   2   3  -7  196.00    1.28
   2   3  -7  185.70    1.27
   2   3  -7  214.90    1.39
  -2  -3   6    3.61    0.38
  -2  -3   6    4.96    0.49
  -2  -3   6    3.43    0.42
  -2  -3   6    4.63    0.47
   2   3  -6    3.02    0.35
   2   3  -6    2.23    0.24
  -2  -3   5   74.07    1.17
  -2  -3   5   83.40    1.27
  -2  -3   5   26.72    0.77
  -2  -3   5  101.20    1.37
  -2  -3   5   73.52    1.12
  -2  -3   5   68.71    1.15
   2   3  -5   55.40    0.80
   2   3  -5   67.21    0.87
   2   3  -5   52.73    0.74
   2   3  -5   81.26    1.93
  -2  -3   4  122.70    1.43
  -2  -3   4  135.00    1.65
  -2  -3   4   42.47    0.82
  -2  -3   4  174.20    1.69
  -2  -3   4  119.60    1.38
  -2  -3   4  109.50    1.42
   2   3  -4  128.20    1.00
   2   3  -4   86.48    0.83
   2   3  -4  142.60    1.52
  -2  -3   3  308.60    2.07
  -2  -3   3  344.20    2.20
  -2  -3   3  108.30    1.11
  -2  -3   3  445.40    3.04
  -2  -3   3  285.60    2.71
  -2  -3   3  256.10    1.90
   2   3  -3  357.10    1.44
   2   3  -3  222.70    1.10
  -2  -3   2  197.20    1.28
   2   3  -2  706.00    1.77
   2   3  -2  857.20    2.68
   2   3  -2  389.50    1.14
  -2  -3   1   40.43    0.49
  -2  -3   1  148.10    0.72
   2   3  -1  148.70    0.68
   2   3  -1  167.40    1.06
   2   3  -1  135.20    0.67
  -2  -3   0  263.60    1.02
  -2  -3   0  682.40    1.85
   2   3   0  802.30    1.56
   2   3   0  757.60    1.83
  -2  -3  -1  140.60    0.55
  -2  -3  -1  140.60    0.60
  -2  -3  -1  150.30    0.91
  -2  -3  -1  211.30    1.20
  -2  -3  -1  211.60    1.28
   2   3   1  208.30    0.84
   2   3   1  213.90    1.01
  -2  -3  -2  281.80    1.06
  -2  -3  -2  273.40    0.73
  -2  -3  -2   85.26    0.64
  -2  -3  -2  261.10    1.24
  -2  -3  -2  323.70    1.73
   2   3   2  318.60    1.19
   2   3   2  349.20    1.38
   2   3   2  273.80    1.01
  -2  -3  -3  799.60    2.14
  -2  -3  -3  241.20    1.03
  -2  -3  -3  717.50    2.18
  -2  -3  -3  846.80    3.25
  -2  -3  -4  171.10    1.12
  -2  -3  -4   50.66    0.46
  -2  -3  -4  104.80    0.78
  -2  -3  -4  153.80    1.09
  -2  -3  -4  179.30    1.73
   2   3   4  177.80    1.06
   2   3   4  181.60    1.17
   2   3   4  194.30    1.19
  -2  -3  -5  263.90    1.37
  -2  -3  -5  348.20    1.84
  -2  -3  -5  219.80    1.26
  -2  -3  -5  310.50    1.65
  -2  -3  -5  331.90    2.72
   2   3   5  380.70    1.62
   2   3   5  379.90    1.91
   2   3   5  324.30    2.33
  -2  -3  -6    3.38    0.41
  -2  -3  -6    2.53    0.26
  -2  -3  -6    2.54    0.27
  -2  -3  -6    2.72    0.32
  -2  -3  -6    2.45    0.26
  -2  -3  -6    3.00    0.28
  -2  -3  -6    2.73    0.29
  -2  -3  -6    3.46    0.39
  -2  -3  -6    6.76    0.80
   2   3   6    3.31    0.36
   2   3   6    3.85    0.42
   2   3   6    3.56    0.30
   2   3   6    3.87    0.43
   2   3   6    6.00    0.50
  -2  -3  -7  119.30    1.49
  -2  -3  -7  114.30    1.34
  -2  -3  -7   77.10    0.95
   2   3   7  160.70    2.53
   2   3   7  129.20    1.40
   2   3   7   33.20    0.72
   2   3   7  143.10    1.40
  -2  -3  -8    2.54    0.42
  -2  -3  -8    1.81    0.25
  -2  -3  -8    1.65    0.29
  -2  -3  -8    1.82    0.27
  -2  -3  -8    1.50    0.25
  -2  -3  -8    2.10    0.28
   2   3   8    2.22    0.31
   2   3   8    0.51    0.31
   2   3   8    2.90    0.32
  -2  -3  -9   76.57    1.27
  -2  -3  -9   61.00    1.00
  -2  -3  -9   48.55    0.83
  -2  -3  -9   66.12    0.88
   2   3   9   93.21    1.21
   2   3   9   56.68    0.96
  -2  -3 -10   35.21    0.58
  -2  -3 -10   39.27    0.69
  -2  -3 -10   40.92    0.56
   2   3  10   58.47    0.79
  -2  -4   7   72.37    0.85
  -2  -4   7   69.40    0.70
  -2  -4   7   85.36    0.89
   2   4  -7   62.06    0.66
   2   4  -7   67.09    0.71
  -2  -4   6    0.18    0.15
  -2  -4   6   -0.07    0.21
  -2  -4   6   -0.06    0.18
  -2  -4   6    0.09    0.23
   2   4  -6    0.28    0.20
   2   4  -6    0.01    0.18
   2   4  -6    0.38    0.53
  -2  -4   5  209.70    2.52
  -2  -4   5   95.90    1.48
  -2  -4   5  252.70    2.11
  -2  -4   5  303.50    3.58
   2   4  -5  213.60    1.49
   2   4  -5  197.00    1.42
   2   4  -5  223.50    1.71
  -2  -4   4  115.90    1.44
  -2  -4   4  138.20    1.59
  -2  -4   4   41.96    0.86
  -2  -4   4  119.80    1.36
  -2  -4   4  108.90    1.38
  -2  -4   4  115.90    1.45
   2   4  -4   92.58    0.98
   2   4  -4  110.80    1.01
   2   4  -4   87.80    0.91
   2   4  -4  119.00    1.81
  -2  -4   3    3.12    0.30
  -2  -4   3    2.08    0.31
  -2  -4   3    0.87    0.20
  -2  -4   3    1.15    0.35
  -2  -4   3    2.45    0.31
  -2  -4   3    1.26    0.26
  -2  -4   3    1.67    0.33
   2   4  -3    1.15    0.42
   2   4  -3    1.74    0.26
   2   4  -3    1.32    0.18
  -2  -4   2   12.09    0.74
  -2  -4   2    4.47    0.27
  -2  -4   2   15.82    0.84
  -2  -4   2   12.39    0.70
  -2  -4   2   12.88    0.32
   2   4  -2    7.38    0.51
   2   4  -2   16.22    0.35
   2   4  -2   17.69    0.49
   2   4  -2    9.29    0.28
  -2  -4   1  162.50    1.15
  -2  -4   1  483.80    1.91
  -2  -4   1  460.70    1.90
   2   4  -1  590.90    1.79
   2   4  -1  659.50    2.52
   2   4  -1  330.50    1.20
  -2  -4   0   60.85    0.50
  -2  -4   0  109.80    0.85
  -2  -4   0  132.40    1.08
  -2  -4   0  154.80    1.24
   2   4   0  179.90    0.94
   2   4   0  175.60    1.20
   2   4   0  107.90    0.66
  -2  -4  -1  549.90    1.39
  -2  -4  -1  627.70    2.08
  -2  -4  -1  823.30    3.87
  -2  -4  -1  891.30    3.28
   2   4   1  896.30    2.23
   2   4   1  817.50    2.32
   2   4   1  672.80    1.69
  -2  -4  -2  143.90    0.86
  -2  -4  -2  162.00    1.41
   2   4   2  195.60    1.08
   2   4   2  193.50    1.17
   2   4   2  153.80    0.88
  -2  -4  -3  270.20    1.35
  -2  -4  -3  322.20    2.21
   2   4   3  276.50    1.32
   2   4   3  318.00    1.52
   2   4   3  317.30    1.59
  -2  -4  -4  517.60    2.11
  -2  -4  -4  312.80    1.48
  -2  -4  -4  488.80    2.13
  -2  -4  -4  581.60    3.34
   2   4   4  556.30    1.98
   2   4   4  592.30    2.30
   2   4   4  544.30    1.96
  -2  -4  -5  783.20    2.36
  -2  -4  -5  878.30    3.32
  -2  -4  -5 1026.00    3.36
  -2  -4  -5  853.00    3.16
  -2  -4  -5  949.90    3.18
   2   4   5 1141.00    3.00
   2   4   5 1164.00    3.62
   2   4   5 1114.00    3.61
   2   4   5 1050.00    2.94
   2   4   5 1093.00    3.11
  -2  -4  -6  652.40    3.16
  -2  -4  -6  476.10    2.04
  -2  -4  -6  595.00    2.82
  -2  -4  -6  511.10    2.62
  -2  -4  -6  380.80    1.89
  -2  -4  -6  554.30    2.55
  -2  -4  -6  521.50    2.23
  -2  -4  -6  569.70    4.30
   2   4   6  710.90    3.27
   2   4   6  683.50    2.32
   2   4   6  689.30    3.02
   2   4   6  175.70    1.28
   2   4   6  687.10    3.00
   2   4   6  618.30    2.34
   2   4   6  690.20    2.43
  -2  -4  -7  163.00    1.63
  -2  -4  -7  139.50    1.49
  -2  -4  -7  110.30    1.13
  -2  -4  -7  146.70    1.37
  -2  -4  -7  146.00    1.29
   2   4   7  203.20    1.87
   2   4   7  190.40    1.73
   2   4   7   50.00    0.84
   2   4   7  201.00    1.69
  -2  -4  -8  419.30    2.75
  -2  -4  -8  296.60    1.79
  -2  -4  -8  365.90    2.58
  -2  -4  -8  327.40    2.32
  -2  -4  -8  353.40    2.00
   2   4   8  481.10    2.88
   2   4   8  459.30    2.90
   2   4   8  120.60    1.44
   2   4   8  485.90    2.51
  -2  -4  -9   -0.01    0.34
  -2  -4  -9    0.61    0.22
  -2  -4  -9    0.76    0.21
  -2  -4  -9    0.69    0.40
  -2  -4  -9    0.60    0.21
   2   4   9    0.16    0.19
   2   4   9    0.59    0.34
  -2  -4 -10   71.29    0.64
   2   4  10  107.20    1.08
   2   4  10   60.23    1.05
  -2  -5   6   46.66    0.75
  -2  -5   6   43.47    0.70
  -2  -5   6   53.62    0.80
   2   5  -6   41.51    0.60
   2   5  -6   44.56    0.67
  -2  -5   5   49.98    0.92
  -2  -5   5   47.78    0.88
  -2  -5   5   55.97    0.97
   2   5  -5   44.18    0.70
   2   5  -5   41.65    0.67
   2   5  -5   48.39    0.88
  -2  -5   4   41.44    0.90
  -2  -5   4   49.92    1.02
  -2  -5   4   16.22    1.36
  -2  -5   4   41.57    0.87
  -2  -5   4   40.44    0.89
  -2  -5   4   49.09    1.00
   2   5  -4   34.10    0.66
   2   5  -4   34.89    0.64
   2   5  -4   36.03    0.99
  -2  -5   3  117.90    1.44
  -2  -5   3  139.50    1.59
  -2  -5   3   45.83    0.88
  -2  -5   3  115.50    1.38
  -2  -5   3  109.50    1.40
  -2  -5   3  123.70    1.49
   2   5  -3   97.31    1.00
   2   5  -3  120.10    1.07
   2   5  -3   98.14    0.97
  -2  -5   2   20.74    0.59
  -2  -5   2   21.24    0.67
  -2  -5   2   21.06    0.72
  -2  -5   2    7.75    0.43
  -2  -5   2   18.42    0.63
  -2  -5   2   20.23    0.68
  -2  -5   2   21.63    0.43
   2   5  -2   17.15    0.49
   2   5  -2   22.37    0.48
   2   5  -2   26.08    0.69
   2   5  -2   16.52    0.41
  -2  -5   1   95.46    1.18
  -2  -5   1  110.50    1.30
  -2  -5   1   91.76    1.17
  -2  -5   1  106.10    1.27
  -2  -5   1   99.78    1.06
  -2  -5   1  115.50    1.39
   2   5  -1   86.77    0.85
   2   5  -1  135.10    1.03
   2   5  -1  148.30    1.38
   2   5  -1   89.58    0.79
  -2  -5   0  213.90    1.70
  -2  -5   0  183.80    1.23
  -2  -5   0  233.30    1.73
  -2  -5   0  252.10    1.99
   2   5   0  189.70    1.17
   2   5   0  299.00    1.84
   2   5   0  194.60    1.11
  -2  -5  -1    4.47    0.32
  -2  -5  -1    8.11    0.35
  -2  -5  -1    3.60    0.34
  -2  -5  -1    3.61    0.62
   2   5   1    5.99    0.31
   2   5   1    7.89    0.27
   2   5   1    5.26    0.24
  -2  -5  -2    0.31    0.13
  -2  -5  -2    0.17    0.16
  -2  -5  -2    0.29    0.19
   2   5   2    0.33    0.16
   2   5   2    0.54    0.11
   2   5   2    0.59    0.11
  -2  -5  -3  185.80    1.57
  -2  -5  -3  212.20    1.48
  -2  -5  -3  258.20    2.23
   2   5   3  228.80    1.33
   2   5   3  275.90    1.60
   2   5   3  223.70    1.30
  -2  -5  -4  380.10    2.18
  -2  -5  -4  325.10    2.69
  -2  -5  -4  343.80    1.86
  -2  -5  -4  354.30    2.02
  -2  -5  -4  362.00    2.89
   2   5   4  391.80    1.81
   2   5   4  441.70    2.19
   2   5   4  370.00    2.16
   2   5   4  382.50    1.80
   2   5   4  380.00    1.94
  -2  -5  -5  445.40    2.52
  -2  -5  -5  406.20    2.36
  -2  -5  -5  401.60    2.22
  -2  -5  -5  358.90    2.11
  -2  -5  -5  395.80    2.25
  -2  -5  -5  355.20    1.65
  -2  -5  -5  396.10    3.35
   2   5   5  461.60    2.68
   2   5   5  466.50    2.05
   2   5   5  495.00    2.64
   2   5   5  452.10    2.44
   2   5   5  428.70    2.01
   2   5   5  465.90    2.14
  -2  -5  -6   52.16    1.00
  -2  -5  -6   44.84    0.85
  -2  -5  -6   40.01    0.81
  -2  -5  -6   29.94    0.67
  -2  -5  -6   47.03    0.84
  -2  -5  -6   40.63    0.69
  -2  -5  -6   65.86    1.85
   2   5   6   53.49    1.01
   2   5   6   51.32    0.72
   2   5   6   55.88    0.94
   2   5   6   52.30    0.92
   2   5   6   46.02    0.74
   2   5   6   52.62    0.77
  -2  -5  -7  823.20    3.81
  -2  -5  -7  552.70    2.27
  -2  -5  -7  712.00    3.48
  -2  -5  -7  637.20    3.16
  -2  -5  -7  399.80    2.12
  -2  -5  -7  694.10    3.14
  -2  -5  -7  662.10    2.55
   2   5   7  918.40    4.00
   2   5   7  897.70    3.87
   2   5   7  886.10    3.62
   2   5   7  891.50    2.42
  -2  -5  -8  278.20    2.87
  -2  -5  -8  181.70    1.31
  -2  -5  -8  234.70    2.12
  -2  -5  -8  217.80    2.09
   2   5   8  331.10    2.56
   2   5   8  303.10    2.47
  -2  -5  -9    2.12    0.33
  -2  -5  -9    1.54    0.24
   2   5   9    2.89    0.35
   2   5   9    1.91    0.46
  -2  -5 -10    3.48    0.40
  -2  -5 -10    2.92    0.28
   2   5  10    4.11    0.30
   2   5  10    2.63    0.32
  -2  -6   6    5.14    0.27
  -2  -6   6    4.71    0.26
  -2  -6   6    5.88    0.34
   2   6  -6    4.95    0.32
  -2  -6   5    2.50    0.30
  -2  -6   5    2.46    0.28
  -2  -6   5    2.79    0.29
   2   6  -5    2.35    0.27
   2   6  -5    2.38    0.25
   2   6  -5    2.73    0.28
  -2  -6   4    7.02    0.44
  -2  -6   4    6.75    0.49
  -2  -6   4    5.39    0.39
  -2  -6   4    7.78    0.51
   2   6  -4    6.30    0.36
   2   6  -4    6.24    0.35
   2   6  -4    7.55    0.57
  -2  -6   3  230.50    1.99
  -2  -6   3  239.60    1.96
  -2  -6   3  221.60    1.98
  -2  -6   3  269.40    2.17
   2   6  -3  223.30    1.56
   2   6  -3  222.80    1.55
   2   6  -3  210.70    1.50
   2   6  -3  226.90    1.89
  -2  -6   2   77.26    1.17
  -2  -6   2   79.79    1.20
  -2  -6   2   71.21    1.14
  -2  -6   2   87.46    1.29
   2   6  -2   75.82    1.20
   2   6  -2   87.41    0.99
   2   6  -2   72.18    0.88
   2   6  -2   73.43    1.16
  -2  -6   1   52.72    0.76
  -2  -6   1   49.14    0.96
  -2  -6   1   38.58    1.13
  -2  -6   1   33.84    0.74
  -2  -6   1   20.19    0.89
   2   6  -1   47.73    0.73
   2   6  -1   62.80    0.84
   2   6  -1   70.02    1.12
   2   6  -1   45.36    1.09
   2   6  -1   46.44    0.68
   2   6  -1   47.91    1.05
  -2  -6   0   15.10    0.52
  -2  -6   0   15.26    0.59
  -2  -6   0   13.62    0.56
  -2  -6   0   16.78    0.65
  -2  -6   0   11.38    0.53
  -2  -6   0   15.41    0.60
   2   6   0   14.64    0.44
   2   6   0   20.60    0.50
   2   6   0   23.36    0.64
   2   6   0   16.24    0.82
   2   6   0   15.95    0.42
  -2  -6  -1   20.56    0.58
  -2  -6  -1   19.37    0.63
  -2  -6  -1   15.87    0.61
  -2  -6  -1   20.79    0.67
  -2  -6  -1   17.79    0.52
  -2  -6  -1   13.76    0.60
   2   6   1   18.28    0.46
   2   6   1   27.19    0.55
   2   6   1   27.02    0.65
   2   6   1   18.89    0.72
   2   6   1   18.47    0.46
   2   6   1   18.73    0.74
  -2  -6  -2   94.84    1.09
  -2  -6  -2   95.87    1.28
  -2  -6  -2    0.13    0.25
  -2  -6  -2   81.81    1.09
  -2  -6  -2  101.50    1.24
  -2  -6  -2   86.54    1.03
  -2  -6  -2  102.60    1.50
   2   6   2   91.95    0.93
   2   6   2  123.20    1.58
   2   6   2   88.62    1.14
   2   6   2   91.44    0.92
   2   6   2   89.78    1.08
  -2  -6  -3  238.10    1.75
  -2  -6  -3  243.30    1.82
  -2  -6  -3  184.40    1.39
  -2  -6  -3  214.30    1.70
  -2  -6  -3  246.60    1.89
  -2  -6  -3  218.50    1.68
  -2  -6  -3  252.20    2.47
   2   6   3  238.80    1.51
   2   6   3  302.40    1.89
   2   6   3  227.70    1.75
   2   6   3  233.00    1.50
   2   6   3  232.90    1.61
  -2  -6  -4   54.01    0.93
  -2  -6  -4   53.61    0.93
  -2  -6  -4   43.62    0.77
  -2  -6  -4   43.72    0.79
  -2  -6  -4   48.13    0.91
  -2  -6  -4   48.33    0.85
  -2  -6  -4   54.09    1.31
   2   6   4   51.98    1.17
   2   6   4   53.64    0.76
   2   6   4   63.73    0.93
   2   6   4   52.98    0.92
   2   6   4   52.75    0.78
   2   6   4   53.95    0.83
  -2  -6  -5   43.42    0.89
  -2  -6  -5   40.81    0.85
  -2  -6  -5   34.01    0.75
  -2  -6  -5   34.73    0.75
  -2  -6  -5   38.67    0.80
  -2  -6  -5   40.95    1.35
   2   6   5   42.64    0.97
   2   6   5   43.04    0.70
   2   6   5   49.50    0.88
   2   6   5   41.92    0.84
   2   6   5   39.15    0.69
   2   6   5   42.43    0.75
  -2  -6  -6    2.60    0.35
  -2  -6  -6    1.22    0.28
  -2  -6  -6    1.18    0.25
  -2  -6  -6    2.28    0.32
  -2  -6  -6    4.05    0.86
   2   6   6    1.99    0.36
   2   6   6    1.70    0.26
   2   6   6    1.54    0.27
   2   6   6    1.71    0.27
   2   6   6    0.88    0.28
   2   6   6    1.18    0.25
  -2  -6  -7  524.70    3.07
  -2  -6  -7  429.60    2.80
  -2  -6  -7  409.30    2.51
  -2  -6  -7  467.70    3.09
  -2  -6  -7  406.70    1.70
   2   6   7  564.50    3.18
   2   6   7  588.40    3.27
   2   6   7  567.40    2.95
   2   6   7  548.90    1.93
  -2  -6  -8   16.04    0.63
  -2  -6  -8   12.35    0.51
   2   6   8   19.41    0.66
   2   6   8   18.00    0.56
  -2  -6  -9    0.75    0.25
  -2  -6  -9    0.22    0.16
   2   6   9    0.61    0.21
   2   6   9    1.52    0.24
  -2  -6 -10    5.80    0.46
  -2  -6 -10    4.31    0.27
   2   6  10    7.73    0.33
   2   6  10    4.00    0.43
  -2  -7   5    2.24    0.25
  -2  -7   5    2.34    0.28
  -2  -7   5    3.15    0.31
   2   7  -5    2.22    0.27
   2   7  -5    2.61    0.28
  -2  -7   4   20.83    0.53
  -2  -7   4   20.80    0.53
  -2  -7   4   19.42    0.53
  -2  -7   4   24.49    0.61
   2   7  -4   19.98    0.46
   2   7  -4   18.95    0.49
   2   7  -4   20.71    0.53
  -2  -7   3    2.96    0.36
  -2  -7   3    2.08    0.26
  -2  -7   3    2.65    0.33
  -2  -7   3    3.59    0.43
   2   7  -3    2.54    0.29
   2   7  -3    3.00    0.30
   2   7  -3    2.65    0.32
  -2  -7   2   34.32    0.80
  -2  -7   2   34.03    0.81
  -2  -7   2   32.89    0.79
  -2  -7   2   39.53    0.91
   2   7  -2   32.50    0.65
   2   7  -2   32.30    0.81
   2   7  -2   32.52    0.87
   2   7  -2   32.02    0.64
   2   7  -2   33.78    0.77
  -2  -7   1  323.40    1.62
  -2  -7   1  310.00    2.25
  -2  -7   1  315.80    2.37
  -2  -7   1  279.00    2.17
  -2  -7   1  351.60    2.50
  -2  -7   1  260.60    2.23
   2   7  -1  298.20    1.85
   2   7  -1  364.10    2.14
   2   7  -1  290.30    2.05
   2   7  -1  294.10    1.83
   2   7  -1  304.00    1.99
  -2  -7   0  157.10    1.31
  -2  -7   0  154.60    1.59
  -2  -7   0  140.00    1.52
  -2  -7   0  155.90    1.76
   2   7   0  148.50    1.34
   2   7   0  195.60    1.60
   2   7   0  169.90    2.33
   2   7   0  148.00    1.51
   2   7   0  148.00    1.30
   2   7   0  150.30    1.43
  -2  -7  -1 1090.00    3.61
  -2  -7  -1 1078.00    4.05
  -2  -7  -1  949.70    4.45
  -2  -7  -1 1200.00    4.48
  -2  -7  -1  921.30    3.39
  -2  -7  -1  984.00    4.74
   2   7   1 1015.00    3.37
   2   7   1 1348.00    4.24
   2   7   1 1458.00    5.06
   2   7   1 1000.00    3.36
   2   7   1 1065.00    4.69
  -2  -7  -2   79.94    1.14
  -2  -7  -2   77.81    1.13
  -2  -7  -2   68.42    1.05
  -2  -7  -2   85.71    1.24
  -2  -7  -2   67.59    1.01
  -2  -7  -2   60.49    1.32
   2   7   2   73.63    0.93
   2   7   2  103.40    1.21
   2   7   2  101.40    1.33
   2   7   2   71.76    1.10
   2   7   2   72.01    0.92
   2   7   2   75.05    1.65
  -2  -7  -3  113.80    1.31
  -2  -7  -3  111.60    1.33
  -2  -7  -3   97.38    1.25
  -2  -7  -3  103.20    1.48
  -2  -7  -3  112.20    1.39
  -2  -7  -3   96.74    1.23
  -2  -7  -3   85.14    1.64
   2   7   3  110.30    1.14
   2   7   3  144.20    1.46
   2   7   3  138.30    1.52
   2   7   3  103.80    1.11
   2   7   3  108.70    1.35
  -2  -7  -4  147.40    1.54
  -2  -7  -4  140.80    1.49
  -2  -7  -4    0.25    0.35
  -2  -7  -4  127.60    1.37
  -2  -7  -4  132.30    1.51
  -2  -7  -4  125.60    1.44
  -2  -7  -4  114.50    2.02
   2   7   4  138.00    1.68
   2   7   4  145.20    1.30
   2   7   4  178.20    1.69
   2   7   4  169.90    1.67
   2   7   4  145.10    1.53
   2   7   4  139.70    1.31
   2   7   4  145.50    1.36
  -2  -7  -5    0.19    0.18
  -2  -7  -5   -0.08    0.22
  -2  -7  -5   -0.40    0.34
  -2  -7  -5   -0.09    0.24
  -2  -7  -5    0.11    0.23
  -2  -7  -5    0.21    0.62
   2   7   5    1.05    0.39
   2   7   5    0.19    0.18
   2   7   5    0.29    0.31
   2   7   5    0.16    0.22
   2   7   5    0.24    0.21
   2   7   5    0.04    0.20
  -2  -7  -6  129.20    1.53
  -2  -7  -6   94.47    1.40
  -2  -7  -6   95.31    1.19
  -2  -7  -6   76.59    3.82
   2   7   6  127.60    1.56
   2   7   6  125.70    1.14
   2   7   6  147.40    1.67
   2   7   6  131.20    1.48
   2   7   6  109.30    1.52
   2   7   6  131.60    1.19
  -2  -7  -7  176.70    1.77
  -2  -7  -7  126.10    1.70
  -2  -7  -7  126.80    1.35
  -2  -7  -7  145.10    1.57
   2   7   7  183.70    1.81
   2   7   7  192.20    1.98
   2   7   7  183.70    1.67
  -2  -7  -8    0.04    0.21
  -2  -7  -8    0.30    0.18
   2   7   8    0.50    0.24
   2   7   8    0.27    0.19
  -2  -7  -9   28.82    0.64
  -2  -7  -9   21.45    0.50
   2   7   9   32.78    0.66
  -2  -7 -10   33.56    0.43
   2   7  10   50.73    0.60
  -2  -8   4    0.16    0.12
  -2  -8   4   -0.02    0.18
   2   8  -4    0.27    0.15
  -2  -8   3  136.70    1.12
  -2  -8   3  140.50    1.18
  -2  -8   3  133.20    1.20
  -2  -8   3  163.70    1.31
   2   8  -3  132.90    1.12
   2   8  -3  141.80    1.08
  -2  -8   2   69.01    0.95
  -2  -8   2   67.88    0.99
  -2  -8   2   62.83    0.94
  -2  -8   2   77.53    1.07
   2   8  -2   66.96    0.84
   2   8  -2   65.65    0.95
   2   8  -2   63.23    0.83
   2   8  -2   68.18    0.88
  -2  -8   1   19.04    0.61
  -2  -8   1   19.12    0.63
  -2  -8   1   15.91    0.56
  -2  -8   1   21.29    0.68
  -2  -8   1   19.38    0.78
   2   8  -1   17.72    0.65
   2   8  -1   17.40    0.67
   2   8  -1   16.91    0.50
   2   8  -1   18.65    0.58
  -2  -8   0  187.80    1.32
  -2  -8   0  186.10    1.68
  -2  -8   0  179.40    1.77
  -2  -8   0  173.30    1.63
  -2  -8   0  203.80    1.89
  -2  -8   0  167.80    1.71
   2   8   0  181.60    1.48
   2   8   0  214.60    2.15
   2   8   0  178.20    1.62
   2   8   0  171.90    1.46
   2   8   0  183.50    1.55
  -2  -8  -1   71.99    0.96
  -2  -8  -1   70.16    1.08
  -2  -8  -1   68.96    1.13
  -2  -8  -1   64.69    1.01
  -2  -8  -1   77.48    1.21
  -2  -8  -1   80.60    1.45
   2   8   1   68.59    0.94
   2   8   1   84.17    1.18
   2   8   1   68.35    1.07
   2   8   1   65.30    0.93
   2   8   1   70.36    1.01
  -2  -8  -2   83.62    1.10
  -2  -8  -2   80.95    1.15
  -2  -8  -2   74.04    1.15
  -2  -8  -2   72.35    1.06
  -2  -8  -2   86.24    1.27
  -2  -8  -2   66.41    1.66
   2   8   2   76.12    0.99
   2   8   2   95.27    1.28
   2   8   2   75.10    1.13
   2   8   2   77.68    1.05
  -2  -8  -3   62.47    1.00
  -2  -8  -3   62.47    1.02
  -2  -8  -3   53.75    0.97
  -2  -8  -3   62.27    1.83
   2   8   3   58.83    0.88
   2   8   3   78.56    1.19
   2   8   3   57.97    1.01
   2   8   3   57.49    1.36
   2   8   3   59.55    0.93
  -2  -8  -4   10.37    0.50
  -2  -8  -4   10.84    0.54
  -2  -8  -4    8.69    0.61
  -2  -8  -4    9.18    0.51
  -2  -8  -4    5.27    0.72
   2   8   4    9.77    0.86
   2   8   4   10.54    0.43
   2   8   4   12.58    0.59
   2   8   4   10.61    0.52
   2   8   4    9.56    0.45
   2   8   4   10.28    0.47
  -2  -8  -5  119.90    1.34
  -2  -8  -5  103.70    1.10
  -2  -8  -5  122.70    1.49
  -2  -8  -5  106.90    2.30
   2   8   5  145.30    1.66
   2   8   5  144.20    1.27
   2   8   5  176.00    1.83
   2   8   5  130.80    1.31
  -2  -8  -6   10.67    0.51
  -2  -8  -6    7.75    0.45
  -2  -8  -6    9.07    0.52
  -2  -8  -6    5.79    1.34
   2   8   6   10.45    0.60
   2   8   6    9.18    0.48
   2   8   6   10.93    0.49
   2   8   6   10.79    0.43
  -2  -8  -7   20.56    0.62
  -2  -8  -7   14.80    0.49
  -2  -8  -7   15.44    0.78
   2   8   7   22.05    0.67
   2   8   7   21.54    0.58
  -2  -8  -8   11.92    0.46
  -2  -8  -8    8.55    0.37
   2   8   8   12.76    0.49
   2   8   8   13.57    0.42
  -2  -8  -9   17.20    0.44
  -2  -8  -9   12.04    0.34
   2   8   9   19.94    0.52
  -2  -9   2    0.12    0.14
  -2  -9   2    0.09    0.17
  -2  -9   2    0.68    0.18
   2   9  -2    0.36    0.16
   2   9  -2    0.45    0.15
  -2  -9   1    0.42    0.22
  -2  -9   1    0.14    0.14
  -2  -9   1    0.22    0.17
  -2  -9   1    0.50    0.19
   2   9  -1    0.22    0.16
   2   9  -1    0.49    0.27
   2   9  -1    0.18    0.20
   2   9  -1    0.33    0.17
  -2  -9   0    7.02    0.46
  -2  -9   0    5.95    0.38
  -2  -9   0    5.64    0.40
  -2  -9   0    8.31    0.45
  -2  -9   0    5.91    0.50
   2   9   0    5.77    0.32
   2   9   0    6.42    0.43
   2   9   0    6.07    0.37
   2   9   0    6.41    0.37
  -2  -9  -1  264.00    1.48
  -2  -9  -1  269.10    1.78
  -2  -9  -1  251.20    1.93
  -2  -9  -1  241.20    1.93
  -2  -9  -1  272.90    2.04
   2   9   1  246.10    1.65
   2   9   1  252.00    1.81
   2   9   1  230.60    1.65
   2   9   1  259.10    1.72
  -2  -9  -2    1.68    0.23
  -2  -9  -2    1.87    0.28
  -2  -9  -2    1.12    0.22
  -2  -9  -2    1.47    0.25
  -2  -9  -2    0.81    0.58
   2   9   2    1.41    0.22
   2   9   2    2.35    0.29
   2   9   2    1.33    0.24
   2   9   2    1.46    0.24
  -2  -9  -3    2.64    0.32
  -2  -9  -3    2.52    0.31
  -2  -9  -3    1.91    0.26
  -2  -9  -3    2.60    0.30
  -2  -9  -3    2.30    0.39
  -2  -9  -3    0.80    0.65
   2   9   3    6.22    0.39
   2   9   3    3.02    0.36
   2   9   3    3.03    0.36
   2   9   3    3.13    0.33
  -2  -9  -4   73.77    1.02
  -2  -9  -4   63.62    0.94
  -2  -9  -4   72.47    1.06
  -2  -9  -4   60.21    1.03
   2   9   4   75.09    0.91
   2   9   4   74.10    1.07
   2   9   4   71.82    1.22
   2   9   4   76.96    0.94
  -2  -9  -5    5.55    0.37
  -2  -9  -5    4.71    0.55
   2   9   5    4.38    0.50
   2   9   5    3.24    0.36
   2   9   5    4.09    0.35
   2   9   5    4.25    0.48
   2   9   5    4.11    0.32
  -2  -9  -6    9.16    0.43
  -2  -9  -6    6.00    0.48
   2   9   6   10.27    0.59
   2   9   6    8.53    0.40
  -2  -9  -7   25.10    0.57
   2   9   7   25.81    0.63
   2   9   7   26.07    0.54
  -2  -9  -8   33.86    0.58
   2   9   8   36.50    0.60
   2   9   8   35.67    0.48
  -2 -10   0    0.57    0.14
   2  10   0    0.56    0.17
   2  10   0    0.87    0.24
   2  10   0    0.70    0.15
  -2 -10  -1   35.25    0.60
  -2 -10  -1   37.17    0.71
   2  10   1   35.66    0.55
   2  10   1   37.16    0.60
   2  10   1   36.79    0.55
  -2 -10  -2   20.94    0.37
  -2 -10  -2   19.25    0.48
   2  10   2   20.78    0.46
   2  10   2   20.60    0.51
   2  10   2   21.85    0.46
  -2 -10  -3   58.05    0.68
  -2 -10  -3   51.18    0.71
   2  10   3   53.37    0.67
   2  10   3   54.85    0.78
   2  10   3   55.86    0.67
  -2 -10  -4   23.10    0.49
   2  10   4   21.64    0.49
   2  10   4   23.15    0.53
   2  10   4   23.13    0.43
  -2 -10  -5   20.60    0.47
   2  10   5   20.27    0.49
  -2 -10  -6   29.81    0.52
   2  10   6   30.56    0.52
  -3   8   4    3.73    0.25
  -3   8   4    1.99    0.27
   3  -8  -4    3.02    0.25
  -3   8   3   13.01    0.40
   3  -8  -3   12.91    0.45
  -3   8   2   13.34    0.44
  -3   8   2   11.55    0.39
   3  -8  -2   13.25    0.46
   3  -8  -2   10.36    0.39
  -3   8   1   34.44    0.65
  -3   8   1   33.86    0.54
   3  -8  -1   35.70    0.66
  -3   8   0   27.69    0.60
  -3   8   0   26.89    0.51
   3  -8   0   27.85    0.58
  -3   8  -1  118.00    1.09
  -3   8  -1  116.40    0.96
   3  -8   1  121.50    1.06
   3  -8   2    5.93    0.30
  -3   7   5   72.86    0.79
  -3   7   5   63.65    0.72
   3  -7  -5   57.33    0.72
  -3   7   4    1.14    0.21
   3  -7  -4    1.19    0.34
   3  -7  -4    0.90    0.19
   3  -7  -4    0.48    0.32
  -3   7   3  479.20    2.55
  -3   7   3  461.30    1.78
   3  -7  -3  466.00    2.52
   3  -7  -3  424.50    2.29
   3  -7  -3  430.20    2.50
  -3   7   2   29.16    0.71
  -3   7   2   28.50    0.62
   3  -7  -2   29.22    0.76
   3  -7  -2   27.34    0.66
   3  -7  -2   29.35    0.85
  -3   7   1  561.00    2.95
  -3   7   1  539.60    2.56
   3  -7  -1  568.60    2.97
   3  -7  -1  515.10    2.55
  -3   7   0   95.18    1.24
  -3   7   0   93.76    1.12
   3  -7   0  102.10    1.28
   3  -7   0   89.65    1.06
   3  -7   0   87.72    1.18
  -3   7  -1   29.20    0.74
  -3   7  -1   29.16    0.66
   3  -7   1   30.88    0.72
   3  -7   1   25.30    0.82
  -3   7  -2   25.83    0.73
  -3   7  -2   24.58    0.59
   3  -7   2   26.32    0.63
  -3   7  -3   33.91    0.81
  -3   7  -3   32.51    0.62
   3  -7   3   36.07    0.65
  -3   7  -4    0.17    0.13
   3  -7   4    0.59    0.15
  -3   6   6   44.59    0.59
  -3   6   6   36.08    0.64
   3  -6  -6   33.56    0.59
   3  -6  -6   33.36    0.48
  -3   6   5  110.30    1.14
  -3   6   5   98.71    1.15
   3  -6  -5   92.18    1.09
   3  -6  -5   90.66    1.17
  -3   6   4   60.48    0.97
   3  -6  -4   47.76    0.74
   3  -6  -4   55.41    0.94
   3  -6  -4   36.44    0.93
   3  -6  -4   57.38    1.02
   3  -6  -4   54.34    0.77
  -3   6   3    1.48    0.27
  -3   6   3    1.55    0.30
   3  -6  -3    2.00    0.39
   3  -6  -3    1.06    0.38
   3  -6  -3    1.62    0.28
   3  -6  -3    1.77    0.48
   3  -6  -3    1.62    0.34
   3  -6  -3    1.55    0.25
  -3   6   2   38.07    0.89
  -3   6   2   41.11    1.84
  -3   6   2   34.90    0.75
   3  -6  -2   36.09    0.90
   3  -6  -2   29.79    0.69
   3  -6  -2   25.42    0.87
   3  -6  -2   33.46    0.80
   3  -6  -2   34.63    0.84
   3  -6  -2   33.01    0.64
  -3   6   1    3.65    0.43
  -3   6   1    5.37    0.56
  -3   6   1    3.94    0.40
   3  -6  -1    3.73    0.44
   3  -6  -1    2.38    0.42
   3  -6  -1    4.10    0.42
   3  -6  -1    2.94    0.36
  -3   6   0    1.55    0.31
  -3   6   0    0.71    0.39
  -3   6   0    0.72    0.23
   3  -6   0    2.68    0.40
   3  -6   0    0.78    0.35
   3  -6   0    0.75    0.26
   3  -6   0    0.78    0.30
  -3   6  -1  466.30    2.98
  -3   6  -1  413.70    2.32
   3  -6   1  303.90    2.60
   3  -6   1  405.30    3.56
   3  -6   1  389.00    2.37
   3  -6   1  324.90    4.67
  -3   6  -2   11.81    0.62
  -3   6  -2   11.15    0.89
  -3   6  -2   11.50    0.72
  -3   6  -2   11.69    0.50
  -3   6  -2   11.81    0.45
   3  -6   2   10.34    0.53
   3  -6   2   11.19    0.52
   3  -6   2    5.47    1.31
  -3   6  -3  216.80    1.93
  -3   6  -3  194.30    1.32
  -3   6  -3  202.70    1.75
  -3   6  -3  204.50    1.36
   3  -6   3  193.00    1.74
   3  -6   3  186.90    1.32
   3  -6   3  182.50    1.46
  -3   6  -4    4.05    0.52
  -3   6  -4    3.68    0.39
  -3   6  -4    4.18    0.35
  -3   6  -4    4.35    0.31
   3  -6   4    4.80    0.36
   3  -6   4    3.51    0.43
  -3   6  -5  130.00    1.17
  -3   6  -5  127.90    0.84
   3  -6   5  119.50    1.06
   3  -6   5  112.10    0.99
  -3   6  -6    0.31    0.13
   3  -6   6    0.08    0.13
   3  -6   6    0.22    0.19
  -3   5   7   66.48    0.77
   3  -5  -7   56.22    0.83
   3  -5  -7   69.60    0.76
   3  -5  -7   76.65    0.68
  -3   5   6  122.80    1.48
  -3   5   6  109.50    1.13
   3  -5  -6   88.66    0.91
   3  -5  -6   69.94    0.95
   3  -5  -6  102.50    0.99
  -3   5   5  178.30    1.55
  -3   5   5  164.20    1.57
   3  -5  -5  137.60    1.24
   3  -5  -5  148.20    1.50
   3  -5  -5  110.50    1.20
   3  -5  -5  156.80    1.56
   3  -5  -5  153.90    1.34
  -3   5   4    1.54    0.29
   3  -5  -4    0.21    0.20
   3  -5  -4    0.50    0.28
   3  -5  -4    0.66    0.26
   3  -5  -4    0.42    0.25
   3  -5  -4    1.02    0.30
   3  -5  -4    0.72    0.25
  -3   5   3   65.69    1.08
  -3   5   3   65.50    0.94
   3  -5  -3   65.88    1.24
   3  -5  -3   58.95    0.88
   3  -5  -3   47.73    0.98
   3  -5  -3   61.83    1.06
   3  -5  -3   48.20    0.86
   3  -5  -3   65.01    1.12
   3  -5  -3   66.76    0.96
  -3   5   2    0.61    0.24
  -3   5   2    0.26    0.42
  -3   5   2    0.84    0.28
   3  -5  -2    0.85    0.41
   3  -5  -2    0.76    0.23
   3  -5  -2    0.38    0.28
   3  -5  -2    0.62    0.46
   3  -5  -2    0.63    0.26
   3  -5  -2    0.61    0.25
   3  -5  -2    0.39    0.25
   3  -5  -2    1.06    0.26
  -3   5   1  299.00    2.27
  -3   5   1  364.90    2.44
  -3   5   1  292.00    2.03
   3  -5  -1  302.00    2.33
   3  -5  -1  273.60    1.71
   3  -5  -1  212.60    1.90
   3  -5  -1  277.10    2.11
   3  -5  -1  222.80    1.63
   3  -5  -1  275.00    2.13
   3  -5  -1  287.70    1.80
  -3   5   0  118.80    1.47
  -3   5   0  138.90    1.54
  -3   5   0  112.10    1.32
  -3   5   0  116.70    1.07
   3  -5   0  109.40    1.06
   3  -5   0   84.86    1.22
   3  -5   0  110.50    1.34
   3  -5   0   88.54    1.10
   3  -5   0  111.30    1.34
   3  -5   0  114.80    1.11
  -3   5  -1   46.49    0.97
  -3   5  -1   43.48    0.72
  -3   5  -1   56.97    1.03
  -3   5  -1   45.99    0.89
  -3   5  -1   -0.17    0.38
  -3   5  -1   46.82    0.74
   3  -5   1   45.19    0.96
   3  -5   1   34.79    0.85
   3  -5   1   46.55    0.90
   3  -5   1   47.51    0.89
   3  -5   1   47.40    0.73
   3  -5   1   36.84    1.85
  -3   5  -2    5.52    0.54
  -3   5  -2    7.82    0.43
  -3   5  -2    7.02    0.52
  -3   5  -2    5.60    0.43
  -3   5  -2    5.69    0.51
  -3   5  -2    4.97    0.40
   3  -5   2    5.29    0.49
   3  -5   2    2.91    0.40
   3  -5   2    4.66    0.44
   3  -5   2    4.08    0.48
  -3   5  -3   87.94    1.33
  -3   5  -3   82.12    0.97
  -3   5  -3   97.08    1.38
  -3   5  -3   84.07    1.21
  -3   5  -3   84.68    1.01
   3  -5   3   84.59    1.25
   3  -5   3   70.89    1.34
   3  -5   3   84.49    1.10
  -3   5  -4  100.80    1.39
  -3   5  -4   92.26    1.02
  -3   5  -4  110.80    1.62
  -3   5  -4   95.59    1.26
  -3   5  -4   89.62    1.11
  -3   5  -4   98.58    1.07
   3  -5   4   98.79    1.30
   3  -5   4   89.76    1.03
  -3   5  -5   14.97    0.89
  -3   5  -5   12.59    0.45
  -3   5  -5   12.92    0.50
  -3   5  -5   11.25    0.59
  -3   5  -5   13.43    0.44
   3  -5   5   13.38    0.51
  -3   5  -6   34.73    0.59
  -3   5  -6   38.29    0.70
  -3   5  -6   38.18    0.56
   3  -5   6   37.30    0.65
   3  -5   6   35.40    0.67
  -3   5  -7   10.51    0.39
   3  -5   7    9.34    0.40
  -3   4   7   35.74    0.64
  -3   4   7   29.09    0.61
   3  -4  -7   33.80    0.85
   3  -4  -7   31.64    0.60
   3  -4  -7   24.09    0.59
   3  -4  -7   35.18    0.58
  -3   4   6  281.40    1.68
  -3   4   6  240.00    1.81
   3  -4  -6  202.80    1.49
   3  -4  -6  211.70    1.70
   3  -4  -6  159.90    1.54
   3  -4  -6  230.60    1.63
  -3   4   5   24.21    0.64
  -3   4   5   22.13    0.71
  -3   4   5   23.14    0.78
   3  -4  -5   19.07    0.54
   3  -4  -5   17.64    0.92
   3  -4  -5   19.45    0.64
   3  -4  -5   14.04    0.52
   3  -4  -5   20.57    0.69
   3  -4  -5   21.04    0.61
  -3   4   4  251.80    1.95
  -3   4   4  208.40    1.70
   3  -4  -4  210.00    1.62
   3  -4  -4  178.60    1.73
   3  -4  -4  224.90    2.45
   3  -4  -4  216.00    1.88
   3  -4  -4  167.80    1.48
   3  -4  -4  223.60    1.90
   3  -4  -4  225.90    1.74
  -3   4   3    1.19    0.27
  -3   4   3    0.97    0.40
  -3   4   3   18.89    0.77
   3  -4  -3    0.78    0.21
   3  -4  -3    0.67    0.21
   3  -4  -3    1.16    0.33
   3  -4  -3    0.30    0.25
   3  -4  -3    0.66    0.20
   3  -4  -3    2.37    0.31
   3  -4  -3    0.91    0.26
  -3   4   2   85.31    1.17
  -3   4   2   93.49    1.57
  -3   4   2   77.79    1.04
  -3   4   2   72.12    1.11
   3  -4  -2   78.86    1.36
   3  -4  -2   78.30    0.95
   3  -4  -2   63.58    0.99
   3  -4  -2   76.72    1.10
   3  -4  -2   75.55    1.11
   3  -4  -2   65.99    0.89
   3  -4  -2   78.49    1.11
   3  -4  -2   81.49    1.03
  -3   4   1  114.40    1.34
  -3   4   1  132.60    1.41
  -3   4   1  108.50    1.20
   3  -4  -1  114.10    1.48
   3  -4  -1  110.50    1.08
   3  -4  -1   84.88    1.10
   3  -4  -1   98.32    1.16
   3  -4  -1  105.80    1.27
   3  -4  -1   93.20    1.01
   3  -4  -1  105.30    1.24
   3  -4  -1  112.40    1.15
  -3   4   0  113.10    1.33
  -3   4   0  137.10    1.66
  -3   4   0  104.60    1.20
  -3   4   0  108.40    1.04
   3  -4   0   98.22    1.32
   3  -4   0  109.70    1.04
   3  -4   0   83.00    1.08
   3  -4   0  105.60    1.25
   3  -4   0   92.48    0.99
   3  -4   0  104.60    1.20
   3  -4   0  111.10    1.11
  -3   4  -1   66.52    1.09
  -3   4  -1   62.67    0.77
  -3   4  -1   81.28    1.08
  -3   4  -1   62.83    0.98
  -3   4  -1   58.79    0.81
  -3   4  -1   61.97    0.81
  -3   4  -1   72.89    1.72
   3  -4   1   60.82    1.06
   3  -4   1   60.70    0.78
   3  -4   1   48.16    0.84
   3  -4   1   75.23    1.06
   3  -4   1   51.56    0.78
   3  -4   1   56.22    0.96
   3  -4   1   64.33    0.85
  -3   4  -2   30.10    0.83
  -3   4  -2   28.23    0.57
  -3   4  -2   35.41    0.76
  -3   4  -2   29.30    0.71
  -3   4  -2   29.17    0.65
  -3   4  -2   29.27    0.67
  -3   4  -2   29.70    0.63
  -3   4  -2   35.72    1.62
   3  -4   2   30.07    0.80
   3  -4   2   26.81    0.67
   3  -4   2   22.76    0.63
   3  -4   2   29.66    0.72
   3  -4   2   27.10    0.68
   3  -4   2   28.23    0.69
   3  -4   2   29.71    0.63
  -3   4  -3   26.77    0.90
  -3   4  -3   22.25    0.54
  -3   4  -3   28.66    0.73
  -3   4  -3   22.95    0.67
  -3   4  -3   21.07    0.56
  -3   4  -3   23.18    0.64
  -3   4  -3   23.20    0.59
   3  -4   3   24.52    0.73
   3  -4   3   17.27    0.62
   3  -4   3   22.61    0.66
   3  -4   3   21.38    0.63
   3  -4   3   22.44    0.66
  -3   4  -4    0.65    0.37
  -3   4  -4    0.70    0.22
  -3   4  -4    0.57    0.24
  -3   4  -4    1.25    0.25
  -3   4  -4    1.00    0.23
  -3   4  -4    1.54    0.28
  -3   4  -4    0.95    0.24
   3  -4   4    0.80    0.26
   3  -4   4    0.38    0.39
   3  -4   4    0.35    0.27
   3  -4   4    0.69    0.24
  -3   4  -5   90.82    1.04
  -3   4  -5   98.89    1.39
  -3   4  -5   92.78    1.26
  -3   4  -5   87.00    1.08
  -3   4  -5   98.53    1.22
  -3   4  -5   96.16    1.10
   3  -4   5  102.70    1.33
   3  -4   5   90.89    1.28
  -3   4  -6  181.40    1.38
  -3   4  -6  187.70    1.69
  -3   4  -6  169.20    1.52
  -3   4  -6  188.80    1.54
  -3   4  -6  191.70    1.45
   3  -4   6  206.10    1.73
   3  -4   6  191.90    2.77
  -3   4  -7  202.90    2.02
  -3   4  -7  195.70    1.39
   3  -4   7  207.60    1.58
  -3   4  -8    4.31    0.36
  -3   4  -8    4.76    0.23
   3  -4   8    3.59    0.26
  -3   3   8   49.62    0.83
   3  -3  -8   54.68    0.71
  -3   3   7   12.24    0.49
  -3   3   7    9.97    0.54
   3  -3  -7   10.06    0.38
   3  -3  -7    9.65    0.44
  -3   3   6  116.70    1.08
  -3   3   6   99.35    1.27
  -3   3   6  124.10    1.31
   3  -3  -6   82.90    1.01
   3  -3  -6   85.67    1.14
   3  -3  -6   70.01    0.96
   3  -3  -6   94.88    1.12
  -3   3   5   98.65    1.14
  -3   3   5   92.30    1.29
  -3   3   5   52.84    1.05
  -3   3   5   91.78    1.21
   3  -3  -5   78.99    1.01
   3  -3  -5   69.33    1.08
   3  -3  -5   82.46    1.18
   3  -3  -5   68.87    1.53
   3  -3  -5   87.37    1.13
  -3   3   4  452.10    2.45
  -3   3   4  536.50    2.82
  -3   3   4  265.20    1.90
  -3   3   4  389.90    2.38
   3  -3  -4  396.80    2.37
   3  -3  -4  338.00    2.21
   3  -3  -4  443.10    2.81
   3  -3  -4  377.00    2.39
   3  -3  -4  325.40    1.97
   3  -3  -4  395.30    2.37
   3  -3  -4  405.80    2.28
  -3   3   3    0.40    0.25
  -3   3   3    2.77    0.41
  -3   3   3    0.14    0.19
  -3   3   3    0.09    0.30
   3  -3  -3    0.16    0.17
   3  -3  -3    0.12    0.13
   3  -3  -3    0.14    0.19
   3  -3  -3   -0.07    0.27
   3  -3  -3    0.29    0.14
   3  -3  -3    0.25    0.20
   3  -3  -3   -0.37    0.27
  -3   3   2  510.40    2.53
  -3   3   2  613.10    2.51
  -3   3   2  451.90    2.42
   3  -3  -2  493.40    2.17
   3  -3  -2  408.40    2.20
   3  -3  -2  526.20    2.59
   3  -3  -2  458.20    2.46
   3  -3  -2  416.50    2.00
   3  -3  -2  477.50    2.48
   3  -3  -2  489.70    2.30
  -3   3   1   47.20    0.72
   3  -3  -1   29.72    0.59
   3  -3  -1   37.80    0.67
   3  -3  -1   33.22    0.75
   3  -3  -1   34.07    0.58
   3  -3  -1   38.53    0.72
  -3   3   0  334.40    2.05
  -3   3   0  426.20    2.09
   3  -3   0  355.20    1.72
   3  -3   0  265.10    1.69
   3  -3   0  303.60    1.77
   3  -3   0  325.90    2.13
   3  -3   0  305.60    1.61
   3  -3   0  324.00    1.91
   3  -3   0  342.20    1.83
  -3   3  -1    1.54    0.36
  -3   3  -1    2.57    0.27
  -3   3  -1    3.09    0.27
  -3   3  -1    1.41    0.28
  -3   3  -1    1.15    0.20
  -3   3  -1    2.70    0.43
   3  -3   1    1.54    0.21
   3  -3   1    0.60    0.14
   3  -3   1    1.29    0.27
   3  -3   1    1.37    0.18
   3  -3   1    1.53    0.21
   3  -3   1    0.98    0.29
   3  -3   1    1.75    0.27
  -3   3  -2  108.70    1.29
  -3   3  -2  100.10    0.91
  -3   3  -2  135.10    1.26
  -3   3  -2   98.53    0.93
  -3   3  -2  106.00    1.11
  -3   3  -2  100.50    1.00
  -3   3  -2  113.40    1.82
   3  -3   2  107.90    0.95
   3  -3   2   81.91    0.99
   3  -3   2   91.03    0.90
   3  -3   2   99.13    1.03
   3  -3   2  107.00    1.12
   3  -3   2  107.20    1.06
  -3   3  -3    4.96    0.55
  -3   3  -3    4.03    0.31
  -3   3  -3    7.60    0.38
  -3   3  -3    3.98    0.41
  -3   3  -3    3.86    0.31
  -3   3  -3    4.04    0.35
  -3   3  -3    3.17    0.39
  -3   3  -3    5.59    0.81
   3  -3   3    4.06    0.46
   3  -3   3    3.72    0.34
   3  -3   3    2.88    0.31
   3  -3   3    4.65    0.44
   3  -3   3    2.81    0.37
   3  -3   3    3.54    0.35
   3  -3   3    3.77    0.36
   3  -3   3    3.88    0.46
  -3   3  -4  118.30    1.47
  -3   3  -4  105.70    1.06
  -3   3  -4  133.10    1.42
  -3   3  -4  104.70    1.28
  -3   3  -4   99.91    1.06
  -3   3  -4  110.70    1.24
  -3   3  -4  108.70    1.13
   3  -3   4  121.80    1.41
   3  -3   4   93.35    1.18
   3  -3   4  121.00    1.30
   3  -3   4  111.50    1.32
  -3   3  -5  321.20    2.43
  -3   3  -5  288.30    1.85
  -3   3  -5  340.70    2.39
  -3   3  -5  285.70    2.15
  -3   3  -5  273.50    1.83
  -3   3  -5  321.60    2.69
  -3   3  -5  295.40    1.90
   3  -3   5  353.60    2.42
   3  -3   5  281.40    2.15
   3  -3   5  324.80    2.03
   3  -3   5  308.30    2.28
  -3   3  -6  209.80    2.05
  -3   3  -6  181.60    1.47
  -3   3  -6  197.00    1.90
  -3   3  -6  182.50    1.74
  -3   3  -6  171.10    1.49
  -3   3  -6  195.10    1.72
  -3   3  -6  190.50    1.54
   3  -3   6  224.20    1.92
   3  -3   6  190.70    1.85
   3  -3   6  201.40    1.89
  -3   3  -7    0.31    0.20
  -3   3  -7    0.49    0.20
  -3   3  -7    1.11    0.28
  -3   3  -7    0.58    0.24
  -3   3  -7    0.81    0.21
   3  -3   7    0.67    0.37
   3  -3   7    0.37    0.21
  -3   3  -8    6.37    0.36
  -3   3  -8    8.01    0.37
  -3   3  -8    8.59    0.49
  -3   3  -8    7.82    0.32
   3  -3   8    8.47    0.35
  -3   2   8   13.05    0.45
  -3   2   8    8.96    0.35
   3  -2  -8   10.17    0.33
  -3   2   7    9.45    0.51
  -3   2   7   13.03    0.51
  -3   2   7    8.07    0.44
   3  -2  -7    8.02    0.37
   3  -2  -7    9.38    0.52
   3  -2  -7    7.36    0.38
   3  -2  -7   10.29    0.43
  -3   2   6   38.99    0.63
  -3   2   6   36.33    0.85
  -3   2   6   18.54    0.87
  -3   2   6   43.45    0.87
   3  -2  -6   30.84    0.65
   3  -2  -6   26.74    0.77
   3  -2  -6   29.63    0.76
   3  -2  -6   24.12    0.59
   3  -2  -6   34.70    0.75
  -3   2   5   61.58    0.87
  -3   2   5   70.39    1.15
  -3   2   5   52.74    1.02
  -3   2   5   24.82    0.74
  -3   2   5   54.86    0.99
   3  -2  -5   46.79    0.78
   3  -2  -5   41.28    0.80
   3  -2  -5   45.24    0.92
   3  -2  -5   37.20    0.70
   3  -2  -5   47.45    0.94
   3  -2  -5   49.80    0.90
  -3   2   4  145.50    1.31
  -3   2   4  168.40    1.65
  -3   2   4   64.94    0.98
  -3   2   4  123.90    1.39
   3  -2  -4  125.60    1.17
   3  -2  -4  111.40    1.18
   3  -2  -4  118.10    1.35
   3  -2  -4  104.00    1.06
   3  -2  -4  122.00    1.24
   3  -2  -4  128.00    1.33
  -3   2   3    2.00    0.29
  -3   2   3    2.27    0.35
  -3   2   3    1.16    0.19
  -3   2   3    1.86    0.30
   3  -2  -3    2.14    0.24
   3  -2  -3    1.84    0.20
   3  -2  -3    1.96    0.36
   3  -2  -3    2.20    0.26
   3  -2  -3    2.29    0.25
   3  -2  -3    2.46    0.40
  -3   2   2  240.60    1.34
  -3   2   2  122.30    1.08
   3  -2  -2  196.60    1.26
   3  -2  -2  165.10    1.24
   3  -2  -2  215.90    1.56
   3  -2  -2  172.50    1.16
   3  -2  -2  185.30    1.41
  -3   2   1    0.99    0.15
  -3   2   1    0.71    0.12
   3  -2  -1    0.42    0.16
   3  -2  -1    0.69    0.12
   3  -2  -1    1.81    0.21
   3  -2  -1    0.81    0.13
   3  -2  -1    0.64    0.17
  -3   2   0   27.74    0.48
  -3   2   0   22.45    0.67
   3  -2   0   22.88    0.45
   3  -2   0   17.14    0.39
   3  -2   0   21.91    0.51
   3  -2   0   20.70    0.40
  -3   2  -1 1605.00    4.30
  -3   2  -1 1887.00    5.83
   3  -2   1 1302.00    3.39
   3  -2   1 1444.00    3.59
   3  -2   1 1632.00    3.36
  -3   2  -2    2.34    0.23
  -3   2  -2    2.76    0.22
  -3   2  -2    2.17    0.22
  -3   2  -2    2.48    0.29
  -3   2  -2    4.36    0.45
   3  -2   2    2.23    0.25
   3  -2   2    1.72    0.19
   3  -2   2    1.85    0.21
  -3   2  -3    3.53    0.29
  -3   2  -3    4.44    0.27
  -3   2  -3    3.38    0.27
  -3   2  -3    4.78    0.33
  -3   2  -3    3.63    0.52
   3  -2   3    5.26    0.32
   3  -2   3    3.98    0.26
   3  -2   3    9.29    0.35
  -3   2  -4   16.75    0.73
  -3   2  -4   15.97    0.43
  -3   2  -4   20.53    0.57
  -3   2  -4   15.88    0.56
  -3   2  -4   14.94    0.43
  -3   2  -4   17.29    0.53
  -3   2  -4   13.71    1.13
   3  -2   4   25.18    0.86
   3  -2   4   21.40    0.58
   3  -2   4   16.88    0.50
   3  -2   4   20.61    0.62
   3  -2   4   20.41    0.61
   3  -2   4   22.65    0.59
   3  -2   4   19.56    0.58
  -3   2  -5  400.90    2.61
  -3   2  -5  346.10    1.90
  -3   2  -5  424.50    2.49
  -3   2  -5  333.30    2.22
  -3   2  -5  320.90    1.87
  -3   2  -5  351.70    1.99
   3  -2   5  446.60    2.62
   3  -2   5  356.60    2.22
   3  -2   5  437.30    2.36
   3  -2   5  403.90    2.48
  -3   2  -6  137.00    1.66
  -3   2  -6  115.70    1.17
  -3   2  -6  143.80    1.70
  -3   2  -6  117.90    1.40
  -3   2  -6  109.60    1.18
  -3   2  -6  136.90    1.56
  -3   2  -6  123.20    1.26
   3  -2   6  164.50    1.67
   3  -2   6  113.70    1.35
   3  -2   6  124.80    1.53
   3  -2   6  149.50    1.39
   3  -2   6  138.90    1.55
  -3   2  -7  149.40    1.73
  -3   2  -7  133.00    1.26
  -3   2  -7  145.80    1.65
  -3   2  -7  126.80    1.29
   3  -2   7  136.80    1.46
   3  -2   7  155.00    1.64
  -3   2  -8   84.93    0.93
  -3   2  -8   87.53    1.12
  -3   2  -8   78.73    1.00
  -3   2  -8   93.28    0.99
   3  -2   8  109.40    1.20
   3  -2   8   84.43    1.04
   3  -2   8   92.96    1.18
  -3   2  -9   15.68    0.43
  -3   2  -9   15.84    0.48
  -3   2  -9   15.68    0.36
   3  -2   9   17.09    0.39
   3  -2   9   13.89    0.46
  -3   1   8    0.56    0.21
  -3   1   8    0.90    0.18
   3  -1  -8    1.15    0.18
   3  -1  -8    0.99    0.18
  -3   1   7   48.98    0.80
  -3   1   7   52.38    0.88
  -3   1   7   71.10    0.98
  -3   1   7   39.29    0.80
   3  -1  -7   42.00    0.68
   3  -1  -7   39.61    0.81
   3  -1  -7   33.03    0.62
   3  -1  -7   45.01    0.74
  -3   1   6   11.58    0.64
  -3   1   6   13.11    0.60
  -3   1   6   16.92    0.62
  -3   1   6   10.58    0.54
   3  -1  -6   10.53    0.43
   3  -1  -6    9.84    0.62
   3  -1  -6    9.77    0.62
   3  -1  -6    8.13    0.39
   3  -1  -6   10.74    0.58
  -3   1   5    8.01    0.45
  -3   1   5    9.28    0.57
  -3   1   5    7.91    0.70
  -3   1   5    6.86    0.54
  -3   1   5    3.41    0.58
  -3   1   5    6.63    0.51
   3  -1  -5    5.46    0.37
   3  -1  -5    6.09    0.41
   3  -1  -5    7.03    0.66
   3  -1  -5    5.05    0.33
   3  -1  -5    6.00    0.64
  -3   1   4  154.80    1.23
  -3   1   4  203.10    1.80
  -3   1   4  146.60    1.55
  -3   1   4   60.25    0.95
  -3   1   4  136.70    1.46
   3  -1  -4  129.40    1.12
   3  -1  -4  126.80    1.14
   3  -1  -4  112.60    1.47
   3  -1  -4  111.30    1.02
   3  -1  -4  128.10    1.18
   3  -1  -4  124.50    1.45
  -3   1   3    6.73    0.47
  -3   1   3    5.88    0.67
  -3   1   3    2.59    0.25
  -3   1   3    5.86    0.49
   3  -1  -3    4.95    0.34
   3  -1  -3    5.33    0.26
   3  -1  -3    4.33    0.26
   3  -1  -3    4.51    0.34
  -3   1   2  111.90    1.02
  -3   1   2   66.49    0.54
   3  -1  -2  224.30    1.37
   3  -1  -2  195.60    1.18
   3  -1  -2  199.70    1.09
   3  -1  -2  214.60    1.39
  -3   1   1    3.84    0.22
  -3   1   1    2.14    0.18
   3  -1  -1    2.50    0.16
   3  -1  -1    2.50    0.18
  -3   1   0 1668.00    3.10
  -3   1   0 1041.00    2.69
   3  -1   0 1071.00    2.58
   3  -1   0 1322.00    2.56
  -3   1  -1   20.32    0.36
  -3   1  -1   12.10    0.45
   3  -1   1    8.61    0.25
   3  -1   1   10.94    0.29
  -3   1  -2  983.30    2.64
  -3   1  -2  718.00    2.15
  -3   1  -2  790.30    2.63
  -3   1  -2 1037.00    3.94
   3  -1   2  619.40    2.11
  -3   1  -3  302.30    1.37
  -3   1  -3  432.90    1.90
  -3   1  -3  297.40    1.36
  -3   1  -3  446.70    2.86
   3  -1   3  289.80    1.55
   3  -1   3  349.80    1.50
  -3   1  -4   25.73    0.48
  -3   1  -4   35.88    0.62
  -3   1  -4   25.19    0.48
  -3   1  -4   40.22    1.12
   3  -1   4   34.04    0.54
   3  -1   4   28.79    0.56
   3  -1   4   30.89    0.52
  -3   1  -5    0.65    0.38
  -3   1  -5    1.02    0.18
  -3   1  -5    0.63    0.18
  -3   1  -5    0.14    0.22
  -3   1  -5    0.21    0.14
   3  -1   5    0.51    0.24
   3  -1   5    0.35    0.16
   3  -1   5    0.50    0.24
   3  -1   5    1.29    0.59
  -3   1  -6    7.48    0.69
  -3   1  -6    6.53    0.35
  -3   1  -6    8.92    0.45
  -3   1  -6    7.51    0.51
  -3   1  -6    6.06    0.35
  -3   1  -6    8.89    0.49
   3  -1   6   10.78    0.68
   3  -1   6    7.47    0.50
   3  -1   6    9.68    0.53
  -3   1  -7   18.39    0.85
  -3   1  -7   13.26    0.47
  -3   1  -7   18.22    0.64
  -3   1  -7   13.91    0.56
  -3   1  -7   13.54    0.50
  -3   1  -7   16.93    0.83
  -3   1  -7   15.07    0.53
   3  -1   7   22.34    0.69
   3  -1   7   19.34    0.64
   3  -1   7   18.51    0.64
  -3   1  -8   13.02    0.95
  -3   1  -8   11.05    0.43
  -3   1  -8   11.73    0.65
  -3   1  -8   11.97    0.50
  -3   1  -8   10.22    0.49
  -3   1  -8   11.97    0.46
   3  -1   8   15.71    0.56
   3  -1   8   13.51    0.55
  -3   1  -9    9.85    0.39
  -3   1  -9   10.68    0.44
  -3   1  -9    8.85    0.60
  -3   1  -9   10.74    0.60
   3  -1   9   14.70    0.45
   3  -1   9   11.35    0.46
   3  -1   9   11.29    0.48
  -3   1 -10    1.97    0.22
   3  -1  10    1.50    0.23
   3  -1  10    1.73    0.20
  -3   0   8   80.62    0.78
  -3   0   8   61.21    0.75
   3   0  -8   49.71    0.58
   3   0  -8   59.68    0.64
  -3   0   7   33.52    0.68
  -3   0   7   36.27    0.76
  -3   0   7   48.56    0.85
  -3   0   7   27.75    0.68
   3   0  -7   29.15    0.58
   3   0  -7   22.23    0.52
   3   0  -7   31.91    0.80
  -3   0   6  324.00    2.17
  -3   0   6  336.70    2.38
  -3   0   6  453.80    2.75
  -3   0   6  254.70    2.11
   3   0  -6  282.70    1.75
   3   0  -6  228.10    1.57
   3   0  -6  309.70    1.96
  -3   0   5   76.44    1.21
  -3   0   5   48.31    0.95
  -3   0   5   54.26    1.04
  -3   0   5   23.89    1.10
  -3   0   5   40.91    0.91
   3   0  -5   46.39    0.74
   3   0  -5   37.95    0.65
   3   0  -5   37.73    1.25
   3   0  -5   46.87    1.05
  -3   0   4    1.91    0.35
  -3   0   4    0.91    0.29
  -3   0   4    9.39    0.69
  -3   0   4    0.64    0.28
  -3   0   4    0.39    0.17
  -3   0   4    1.00    0.25
   3   0  -4    1.10    0.24
   3   0  -4    0.21    0.15
   3   0  -4    0.63    0.16
  -3   0   3  112.70    1.37
  -3   0   3   98.51    1.29
  -3   0   3   39.32    0.69
  -3   0   3   92.94    1.15
   3   0  -3   90.39    0.78
   3   0  -3   80.41    0.70
   3   0  -3   91.36    0.89
   3   0  -3   95.06    1.00
  -3   0   2  466.60    2.08
   3   0  -2 1014.00    2.38
   3   0  -2  979.40    2.07
   3   0  -2 1080.00    2.92
  -3   0   1   12.19    0.32
  -3   0   1    8.28    0.23
   3   0  -1   21.35    0.31
   3   0  -1   23.84    0.31
   3   0  -1   22.16    0.35
  -3   0   0  145.80    0.63
  -3   0   0   81.61    0.71
   3   0   0   99.91    0.64
   3   0   0  136.70    0.91
  -3   0  -1    0.40    0.06
  -3   0  -1    4.95    0.27
   3   0   1    0.36    0.07
   3   0   1    0.39    0.08
   3   0   1    0.56    0.09
  -3   0  -2    3.03    0.16
  -3   0  -2    3.46    0.27
   3   0   2    1.83    0.14
   3   0   2    2.50    0.16
  -3   0  -3   47.09    0.56
  -3   0  -3   32.36    0.44
  -3   0  -3   71.15    1.04
   3   0   3   34.78    0.49
  -3   0  -4   65.79    0.76
  -3   0  -4   90.51    0.88
  -3   0  -4  103.30    1.45
   3   0   4   75.36    0.81
   3   0   4   77.89    0.73
  -3   0  -5  155.20    1.12
  -3   0  -5  227.80    1.58
  -3   0  -5  159.70    1.40
  -3   0  -5  151.80    1.12
  -3   0  -5  242.40    2.18
  -3   0  -5  165.50    1.25
  -3   0  -5  231.80    2.48
   3   0   5  225.60    1.26
   3   0   5  191.90    1.43
   3   0   5  238.90    1.78
  -3   0  -6    3.78    0.40
  -3   0  -6    2.98    0.28
  -3   0  -6    3.84    0.31
  -3   0  -6    3.23    0.37
  -3   0  -6    2.72    0.33
  -3   0  -6    3.83    0.33
  -3   0  -6    3.08    0.38
   3   0   6    4.05    0.44
   3   0   6    4.06    0.36
   3   0   6    4.09    0.44
  -3   0  -7    0.92    0.43
  -3   0  -7    0.16    0.18
  -3   0  -7    0.04    0.19
  -3   0  -7    0.47    0.22
  -3   0  -7    0.64    0.21
  -3   0  -7    0.31    0.28
  -3   0  -7    0.17    0.21
   3   0   7    0.16    0.24
   3   0   7    0.62    0.36
   3   0   7    0.96    0.28
  -3   0  -8    0.48    0.19
  -3   0  -8    0.63    0.28
  -3   0  -8    0.53    0.21
  -3   0  -8    0.51    0.23
  -3   0  -8    0.36    0.20
   3   0   8    0.59    0.24
   3   0   8    1.53    0.58
   3   0   8    0.66    0.24
  -3   0  -9    4.61    0.33
  -3   0  -9    4.94    0.35
  -3   0  -9    3.71    0.38
  -3   0  -9    5.17    0.34
   3   0   9    6.14    0.37
   3   0   9    4.95    0.45
  -3   0 -10   36.59    0.60
  -3   0 -10   38.61    0.47
   3   0  10   49.14    0.62
   3   0  10   39.07    0.62
  -3  -1   8   11.23    0.40
  -3  -1   8   14.09    0.40
  -3  -1   8   12.05    0.55
   3   1  -8    9.82    0.34
  -3  -1   7   64.04    0.89
  -3  -1   7   73.97    1.20
  -3  -1   7   56.31    0.90
   3   1  -7   50.37    0.69
   3   1  -7   43.36    0.66
   3   1  -7   57.57    0.80
  -3  -1   6  106.50    1.31
  -3  -1   6  113.70    1.42
  -3  -1   6   44.46    1.07
  -3  -1   6  153.80    1.63
  -3  -1   6   84.23    1.23
   3   1  -6   89.79    0.99
   3   1  -6   73.81    0.88
   3   1  -6   98.54    1.18
  -3  -1   5   58.94    1.08
  -3  -1   5   40.80    0.89
  -3  -1   5   41.36    0.93
  -3  -1   5   14.86    0.61
  -3  -1   5   50.58    1.00
  -3  -1   5   32.01    0.83
   3   1  -5   33.31    0.65
   3   1  -5   36.14    0.66
   3   1  -5   27.33    0.55
   3   1  -5   38.16    0.96
  -3  -1   4   30.84    0.80
  -3  -1   4   21.21    0.72
  -3  -1   4    8.32    0.43
  -3  -1   4   23.87    0.71
  -3  -1   4   17.53    0.65
   3   1  -4   19.42    0.55
   3   1  -4   21.96    0.46
   3   1  -4   16.03    0.39
   3   1  -4   22.98    0.64
  -3  -1   3   29.61    0.62
  -3  -1   3   57.59    1.10
   3   1  -3   75.51    0.64
   3   1  -3   58.26    0.55
   3   1  -3   82.83    0.95
  -3  -1   2    9.90    0.33
   3   1  -2   22.05    0.29
   3   1  -2   26.15    0.46
  -3  -1   1   98.89    0.85
  -3  -1   1   67.05    0.62
   3   1  -1  193.60    0.70
   3   1  -1  316.10    0.85
   3   1  -1  247.10    1.12
  -3  -1   0    0.07    0.06
  -3  -1   0    0.18    0.07
   3   1   0    1.54    0.09
   3   1   0    0.28    0.07
   3   1   0    0.25    0.05
  -3  -1  -1  277.10    1.21
  -3  -1  -1  468.40    1.64
   3   1   1  259.70    0.91
   3   1   1  327.80    1.24
  -3  -1  -3  247.60    1.18
  -3  -1  -3  242.90    0.75
  -3  -1  -3  253.30    1.76
   3   1   3  199.90    1.08
  -3  -1  -4  696.30    2.31
  -3  -1  -4  460.00    1.61
  -3  -1  -4  726.70    1.88
  -3  -1  -4  689.30    3.39
   3   1   4  711.90    2.10
   3   1   4  627.50    2.21
  -3  -1  -5   80.94    0.78
  -3  -1  -5  115.60    1.07
  -3  -1  -5   76.76    0.77
  -3  -1  -5  120.00    0.93
  -3  -1  -5  147.30    1.86
   3   1   5  122.40    0.94
   3   1   5  109.70    1.04
   3   1   5  130.30    0.94
  -3  -1  -6   18.10    0.71
  -3  -1  -6   13.45    0.41
  -3  -1  -6   17.32    0.62
  -3  -1  -6   13.15    0.41
  -3  -1  -6   17.84    0.47
  -3  -1  -6   12.69    1.11
   3   1   6   19.32    0.64
   3   1   6   19.07    0.54
   3   1   6   19.06    0.53
   3   1   6   20.57    0.62
   3   1   6   19.99    0.43
   3   1   6   19.26    0.59
  -3  -1  -7    0.93    0.36
  -3  -1  -7    1.10    0.21
  -3  -1  -7    1.22    0.21
  -3  -1  -7    0.46    0.21
  -3  -1  -7    1.20    0.22
  -3  -1  -7    1.25    0.25
  -3  -1  -7    1.23    0.24
   3   1   7    0.99    0.29
   3   1   7    0.93    0.27
   3   1   7    1.17    0.30
  -3  -1  -8   39.96    0.98
  -3  -1  -8   32.51    0.65
  -3  -1  -8   36.87    0.87
  -3  -1  -8   33.11    0.78
  -3  -1  -8   30.35    0.69
  -3  -1  -8   34.76    0.71
   3   1   8   49.60    0.96
   3   1   8   49.81    0.85
  -3  -1  -9    2.25    0.48
  -3  -1  -9    1.54    0.24
  -3  -1  -9    1.57    0.25
  -3  -1  -9    1.46    0.33
  -3  -1  -9    2.28    0.26
   3   1   9    2.08    0.27
   3   1   9    3.01    0.34
  -3  -1 -10    0.47    0.28
  -3  -1 -10    0.52    0.16
  -3  -1 -10    0.33    0.15
   3   1  10    0.82    0.17
  -3  -2   7   44.82    0.73
  -3  -2   7   53.27    0.82
  -3  -2   7   43.53    0.76
   3   2  -7   32.90    0.55
  -3  -2   6   16.55    0.59
  -3  -2   6   16.81    0.63
  -3  -2   6   21.70    0.67
  -3  -2   6   13.65    0.57
   3   2  -6   10.37    0.39
   3   2  -6   14.50    0.75
  -3  -2   5    1.27    0.26
  -3  -2   5    2.81    0.34
  -3  -2   5    0.78    0.29
  -3  -2   5    4.43    0.45
  -3  -2   5    1.65    0.38
  -3  -2   5    1.84    0.31
   3   2  -5    1.95    0.30
   3   2  -5    1.21    0.20
  -3  -2   4    0.85    0.34
  -3  -2   4    0.28    0.28
  -3  -2   4    0.13    0.14
  -3  -2   4    0.32    0.24
  -3  -2   4    1.01    0.34
  -3  -2   4    0.29    0.28
   3   2  -4   -0.01    0.32
   3   2  -4    0.41    0.19
   3   2  -4    0.31    0.16
   3   2  -4    0.28    0.22
  -3  -2   3  105.50    1.27
  -3  -2   3   78.72    1.10
  -3  -2   3   79.31    1.13
  -3  -2   3   32.49    0.74
  -3  -2   3   90.34    1.18
  -3  -2   3   73.50    1.06
  -3  -2   3   61.70    1.02
   3   2  -3   83.99    0.61
   3   2  -3   59.19    0.54
   3   2  -3   91.82    1.05
  -3  -2   2  219.00    1.47
   3   2  -2  642.60    3.29
  -3  -2   1  171.90    1.14
   3   2  -1  571.80    1.67
   3   2  -1  469.90    1.67
  -3  -2   0   52.24    0.56
  -3  -2   0   31.91    0.45
   3   2   0  118.70    0.73
  -3  -2  -1  401.70    1.42
  -3  -2  -1  206.80    1.08
  -3  -2  -1  743.60    1.74
   3   2   1  517.20    1.15
   3   2   1  517.80    1.42
  -3  -2  -2 1455.00    2.24
   3   2   2 1439.00    2.15
  -3  -2  -3   82.20    0.65
  -3  -2  -3   98.98    1.07
   3   2   3   83.65    0.68
   3   2   3   79.45    0.61
  -3  -2  -4  910.30    2.58
  -3  -2  -4  824.60    1.93
  -3  -2  -4 1024.00    4.03
   3   2   4  887.80    2.59
   3   2   4  888.70    2.30
  -3  -2  -5  135.60    0.97
  -3  -2  -5  189.50    1.33
  -3  -2  -5  183.20    1.11
  -3  -2  -5  215.40    2.15
   3   2   5  207.10    1.22
   3   2   5  190.30    1.34
   3   2   5  220.20    1.31
   3   2   5  191.00    1.18
  -3  -2  -6   52.78    0.96
  -3  -2  -6   38.68    0.61
  -3  -2  -6   53.66    0.82
  -3  -2  -6   38.42    0.77
  -3  -2  -6   34.56    0.59
  -3  -2  -6   51.01    0.72
  -3  -2  -6   48.45    0.80
   3   2   6   58.80    0.72
   3   2   6   53.25    0.82
   3   2   6   62.18    0.94
   3   2   6   57.17    0.72
   3   2   6   52.15    0.71
   3   2   6   61.67    0.86
  -3  -2  -7   55.18    1.05
  -3  -2  -7   41.58    0.68
  -3  -2  -7   54.54    0.93
  -3  -2  -7   43.71    0.86
  -3  -2  -7   37.82    0.68
  -3  -2  -7   45.64    1.34
  -3  -2  -7   47.44    0.78
   3   2   7   65.63    1.08
   3   2   7   57.17    0.95
   3   2   7   69.31    1.02
   3   2   7   63.86    0.84
  -3  -2  -8   50.63    1.05
  -3  -2  -8   38.33    0.69
  -3  -2  -8   47.76    0.97
  -3  -2  -8   34.59    0.71
  -3  -2  -8   39.80    1.04
  -3  -2  -8   42.20    0.76
   3   2   8   59.52    1.06
   3   2   8   51.51    1.47
   3   2   8   62.53    0.96
  -3  -2  -9  125.30    1.50
  -3  -2  -9   95.71    1.13
  -3  -2  -9  119.00    1.69
  -3  -2  -9  104.80    1.30
  -3  -2  -9   91.02    1.11
  -3  -2  -9  110.90    1.10
   3   2   9  154.20    1.58
   3   2   9  155.10    1.23
   3   2   9  137.60    2.11
  -3  -2 -10   76.18    0.80
  -3  -2 -10   88.31    1.22
  -3  -2 -10   87.83    0.79
   3   2  10  132.20    1.43
  -3  -2 -11    1.59    0.19
   3   2  11    2.49    0.21
   3   2  11    1.54    0.17
  -3  -3   7   35.58    0.60
  -3  -3   7   43.51    0.68
  -3  -3   7   36.80    0.64
   3   3  -7   26.20    0.51
   3   3  -7   31.45    0.58
  -3  -3   6    9.83    0.45
  -3  -3   6   10.16    0.51
  -3  -3   6    7.61    0.54
  -3  -3   6    8.62    0.48
   3   3  -6    7.09    0.39
   3   3  -6    6.16    0.34
  -3  -3   5   97.22    1.61
  -3  -3   5   40.06    1.05
  -3  -3   5  119.70    1.87
  -3  -3   5   95.07    1.20
  -3  -3   5   97.96    2.07
   3   3  -5   78.84    0.94
   3   3  -5   68.65    0.81
  -3  -3   4  186.50    1.72
  -3  -3   4  128.90    1.50
  -3  -3   4  139.50    1.59
  -3  -3   4   47.91    0.93
  -3  -3   4  176.10    1.75
  -3  -3   4  121.10    1.38
  -3  -3   4  110.50    1.43
   3   3  -4  101.00    1.01
   3   3  -4   88.57    0.83
   3   3  -4  137.70    1.58
  -3  -3   3   48.75    0.96
  -3  -3   3   37.15    0.83
  -3  -3   3   38.57    0.87
  -3  -3   3   15.13    0.50
  -3  -3   3   36.33    1.20
  -3  -3   3   44.75    0.90
  -3  -3   3   33.89    0.78
  -3  -3   3   30.35    0.79
   3   3  -3   42.14    0.79
  -3  -3   2   27.75    0.72
  -3  -3   2   30.35    0.78
  -3  -3   2   12.18    0.39
  -3  -3   2   33.56    0.78
  -3  -3   2   26.99    0.75
  -3  -3   2   23.67    0.71
   3   3  -2   40.68    0.71
  -3  -3   1   65.57    0.73
   3   3  -1  225.90    1.27
   3   3  -1  198.30    0.97
  -3  -3   0   18.59    0.35
   3   3   0   39.24    0.31
   3   3   0   47.55    0.29
   3   3   0   38.75    0.37
  -3  -3  -1   17.71    0.31
  -3  -3  -1    7.87    0.25
  -3  -3  -1   26.64    0.37
  -3  -3  -1   26.78    0.39
   3   3   1   30.85    0.31
  -3  -3  -2  136.60    0.62
  -3  -3  -2   43.99    0.53
   3   3   2  155.80    0.82
   3   3   2  136.70    0.69
   3   3   2  139.00    0.69
  -3  -3  -3   15.67    0.30
  -3  -3  -3    5.60    0.20
  -3  -3  -3   14.92    0.46
   3   3   3   16.12    0.32
   3   3   3   18.27    0.37
   3   3   3   16.45    0.31
  -3  -3  -4   85.71    0.79
  -3  -3  -4   28.97    0.43
  -3  -3  -4  106.00    1.33
   3   3   4   90.57    0.83
   3   3   4  104.90    0.91
   3   3   4   84.94    0.75
  -3  -3  -5   13.19    0.42
  -3  -3  -5   15.15    0.40
  -3  -3  -5    4.63    0.25
  -3  -3  -5    9.90    0.38
  -3  -3  -5   12.42    0.86
   3   3   5   16.20    0.40
   3   3   5   15.65    0.41
   3   3   5   17.08    0.41
   3   3   5   15.27    0.37
  -3  -3  -6   80.92    0.83
  -3  -3  -6  108.30    1.15
  -3  -3  -6   83.96    1.06
  -3  -3  -6   32.85    0.51
  -3  -3  -6   90.23    1.11
  -3  -3  -6   71.52    0.81
  -3  -3  -6  115.30    1.88
   3   3   6  124.50    1.43
   3   3   6  126.20    1.04
   3   3   6  119.60    1.21
   3   3   6  125.90    1.30
   3   3   6  120.90    1.12
   3   3   6  110.80    1.00
   3   3   6  122.00    1.12
  -3  -3  -7    4.14    0.43
  -3  -3  -7    3.03    0.32
  -3  -3  -7    3.99    0.36
  -3  -3  -7    2.42    0.30
  -3  -3  -7    2.68    0.30
  -3  -3  -7    3.15    0.31
  -3  -3  -7    3.08    0.98
   3   3   7    4.33    0.46
   3   3   7    4.51    0.55
   3   3   7    4.15    0.39
   3   3   7    4.61    0.42
   3   3   7    3.81    0.45
  -3  -3  -8   65.35    1.15
  -3  -3  -8   46.45    0.74
  -3  -3  -8   59.59    1.08
  -3  -3  -8   43.27    0.79
   3   3   8   74.82    1.18
   3   3   8   73.66    1.44
   3   3   8   78.92    1.09
  -3  -3  -9   10.84    0.62
  -3  -3  -9    8.53    0.44
  -3  -3  -9    9.39    0.68
  -3  -3  -9    7.25    0.63
  -3  -3  -9   10.43    0.43
   3   3   9   13.51    0.56
   3   3   9   13.22    0.53
  -3  -3 -10    9.47    0.63
  -3  -3 -10    8.70    0.39
  -3  -3 -10    8.78    0.34
   3   3  10   12.44    0.45
   3   3  11   16.09    0.42
  -3  -4   7    2.48    0.22
  -3  -4   7    3.21    0.28
  -3  -4   6   13.81    0.47
  -3  -4   6   17.45    0.65
  -3  -4   6   13.91    0.47
  -3  -4   6   15.35    0.53
   3   4  -6   11.01    0.40
   3   4  -6   11.57    0.52
  -3  -4   5   35.60    0.80
  -3  -4   5   43.82    0.92
  -3  -4   5   33.81    0.75
  -3  -4   5   37.90    0.86
   3   4  -5   29.89    0.63
   3   4  -5   27.98    0.55
  -3  -4   4    8.52    0.48
  -3  -4   4    9.56    0.58
  -3  -4   4    2.65    0.39
  -3  -4   4   -0.49    0.53
  -3  -4   4   11.10    0.56
  -3  -4   4    8.17    0.49
  -3  -4   4    7.26    0.53
   3   4  -4    6.72    0.48
   3   4  -4    5.84    0.34
  -3  -4   3   56.47    1.09
  -3  -4   3   39.16    0.86
  -3  -4   3   45.89    0.96
  -3  -4   3   16.03    0.56
  -3  -4   3   42.27    0.90
  -3  -4   3   55.38    1.00
  -3  -4   3   38.68    0.84
  -3  -4   3   37.75    0.88
   3   4  -3   29.26    0.49
   3   4  -3   43.35    0.91
  -3  -4   2  229.20    1.95
  -3  -4   2  165.30    1.58
  -3  -4   2   67.79    0.89
  -3  -4   2  164.70    1.54
  -3  -4   2  210.50    1.73
  -3  -4   2  153.70    1.51
  -3  -4   2  148.80    1.52
   3   4  -2  231.50    1.63
   3   4  -2  113.00    0.74
  -3  -4   1   23.61    0.65
  -3  -4   1    7.36    0.30
  -3  -4   1   17.29    1.02
  -3  -4   1   17.25    0.59
  -3  -4   1   14.69    0.63
   3   4  -1   22.40    0.31
   3   4  -1   25.74    0.54
  -3  -4   0   62.56    0.63
   3   4   0  165.80    0.78
   3   4   0  141.40    0.95
   3   4   0   93.91    0.62
  -3  -4  -1  126.90    0.76
  -3  -4  -1  177.30    1.13
  -3  -4  -1  211.40    1.27
   3   4   1  199.70    1.16
   3   4   1  191.70    1.16
   3   4   1  143.60    0.70
  -3  -4  -2 1444.00    3.42
  -3  -4  -2 1721.00    4.63
   3   4   2 1618.00    2.75
  -3  -4  -3  416.80    1.55
  -3  -4  -3  461.40    1.24
  -3  -4  -3  124.10    0.94
  -3  -4  -3  380.40    1.81
  -3  -4  -3  512.70    2.66
   3   4   3  420.50    1.61
   3   4   3  474.30    1.82
   3   4   3  519.00    2.11
   3   4   3  423.60    1.61
  -3  -4  -4  109.00    0.93
  -3  -4  -4   31.49    0.48
  -3  -4  -4   98.84    0.98
  -3  -4  -4  114.90    1.45
   3   4   4  122.60    1.03
   3   4   4  131.70    1.12
   3   4   4  115.10    0.90
  -3  -4  -5   13.12    0.58
  -3  -4  -5   14.00    0.53
  -3  -4  -5   12.81    0.40
  -3  -4  -5    3.79    0.23
  -3  -4  -5   12.44    0.41
  -3  -4  -5   12.23    0.67
   3   4   5   14.51    0.40
   3   4   5   14.61    0.42
   3   4   5   15.59    0.93
   3   4   5   15.85    0.44
   3   4   5   12.95    0.37
   3   4   5   13.45    0.54
  -3  -4  -6   20.06    0.65
  -3  -4  -6   13.90    0.47
  -3  -4  -6   18.93    0.54
  -3  -4  -6   14.48    0.54
  -3  -4  -6   17.77    0.64
  -3  -4  -6   11.19    0.55
  -3  -4  -6   16.24    0.49
  -3  -4  -6   15.26    0.55
  -3  -4  -6   18.16    0.96
   3   4   6   21.35    0.74
   3   4   6   22.33    0.49
   3   4   6   20.73    0.55
   3   4   6   22.06    0.63
   3   4   6   20.45    0.49
   3   4   6   22.05    0.57
  -3  -4  -7   58.70    1.12
  -3  -4  -7   38.69    0.66
  -3  -4  -7   51.81    0.93
  -3  -4  -7   43.83    0.93
  -3  -4  -7   35.32    0.73
  -3  -4  -7   46.37    0.78
  -3  -4  -7   54.39    1.85
   3   4   7   64.62    1.19
   3   4   7   60.09    0.79
   3   4   7   59.67    0.99
   3   4   7   63.52    1.12
   3   4   7   62.02    0.82
  -3  -4  -8   51.89    1.03
  -3  -4  -8   33.39    0.65
  -3  -4  -8   42.84    0.95
  -3  -4  -8   37.08    0.81
  -3  -4  -8   -0.14    0.37
   3   4   8   58.01    1.06
   3   4   8   49.89    1.04
   3   4   8   13.15    0.70
   3   4   8   56.32    0.95
  -3  -4  -9  126.10    1.49
  -3  -4  -9   92.36    0.95
  -3  -4  -9   93.29    1.99
  -3  -4  -9   98.02    1.25
  -3  -4  -9  105.50    0.97
   3   4   9  151.80    1.61
   3   4   9  153.30    1.36
   3   4   9   94.76    1.22
  -3  -4 -10    9.89    0.58
  -3  -4 -10    8.16    0.38
   3   4  10   11.67    0.46
  -3  -5   6   14.79    0.41
  -3  -5   6   13.12    0.39
  -3  -5   6   15.84    0.45
   3   5  -6   13.76    0.50
  -3  -5   5    0.43    0.16
  -3  -5   5    0.63    0.19
  -3  -5   5    0.74    0.23
   3   5  -5    0.74    0.24
   3   5  -5    0.53    0.21
   3   5  -5   -0.68    0.40
  -3  -5   4   99.46    1.33
  -3  -5   4  120.50    1.47
  -3  -5   4  103.50    1.20
  -3  -5   4   95.73    1.27
  -3  -5   4  107.30    1.39
   3   5  -4   84.14    0.95
   3   5  -4   79.60    0.86
  -3  -5   3   22.68    0.70
  -3  -5   3   28.64    0.82
  -3  -5   3    9.82    0.89
  -3  -5   3   22.57    0.71
  -3  -5   3   20.37    0.66
  -3  -5   3   26.44    0.79
   3   5  -3   18.54    0.56
   3   5  -3   19.31    0.46
   3   5  -3   22.69    0.87
  -3  -5   2  348.70    2.40
  -3  -5   2  444.00    2.90
  -3  -5   2  159.90    1.37
  -3  -5   2  351.30    2.80
  -3  -5   2  480.60    2.61
  -3  -5   2  330.60    2.33
  -3  -5   2  371.60    2.50
  -3  -5   2  365.70    2.29
   3   5  -2  277.80    1.52
   3   5  -2  359.40    1.38
   3   5  -2  486.00    2.69
   3   5  -2  286.90    1.41
  -3  -5   1  263.20    1.99
  -3  -5   1  312.00    2.14
  -3  -5   1  136.80    1.10
  -3  -5   1  271.10    2.00
  -3  -5   1  357.40    2.17
  -3  -5   1  247.90    1.93
  -3  -5   1  283.30    2.07
  -3  -5   1  274.50    2.15
   3   5  -1  332.50    1.37
   3   5  -1  400.60    2.30
   3   5  -1  227.80    1.16
  -3  -5   0   17.97    0.79
  -3  -5   0   12.82    0.36
  -3  -5   0   17.86    0.74
  -3  -5   0   20.37    0.38
   3   5   0   26.45    0.42
   3   5   0   28.85    0.62
   3   5   0   17.96    0.35
  -3  -5  -1   10.93    0.64
  -3  -5  -1   10.29    0.80
  -3  -5  -1   19.82    0.49
  -3  -5  -1   22.21    0.63
   3   5   1   10.76    0.44
   3   5   1   17.18    0.35
   3   5   1   14.49    0.39
   3   5   1   11.96    0.30
  -3  -5  -2  280.00    1.65
  -3  -5  -2  364.80    2.23
  -3  -5  -2  421.10    2.90
   3   5   2  301.40    1.53
   3   5   2  400.80    1.72
   3   5   2  374.50    1.89
   3   5   2  311.70    1.39
  -3  -5  -3  151.10    1.02
  -3  -5  -3  154.60    1.28
  -3  -5  -3  218.50    1.92
   3   5   3  177.80    1.16
   3   5   3  210.10    1.34
   3   5   3  199.00    1.44
   3   5   3  181.20    1.14
  -3  -5  -4  473.90    2.33
  -3  -5  -4  474.90    2.46
  -3  -5  -4  431.70    1.97
  -3  -5  -4  418.50    2.19
  -3  -5  -4  511.50    3.25
   3   5   4  482.60    2.01
   3   5   4  533.50    2.34
   3   5   4  518.40    2.45
   3   5   4  463.00    1.96
  -3  -5  -5  212.30    1.70
  -3  -5  -5  204.60    1.70
  -3  -5  -5  186.90    1.45
  -3  -5  -5  143.20    1.36
  -3  -5  -5  175.60    1.49
  -3  -5  -5  206.90    2.32
   3   5   5  213.30    1.41
   3   5   5  225.40    1.79
   3   5   5  213.50    1.69
   3   5   5  204.10    1.39
   3   5   5  209.60    1.49
  -3  -5  -6   38.72    0.84
  -3  -5  -6   34.21    0.78
  -3  -5  -6   36.74    0.76
  -3  -5  -6   29.28    0.70
  -3  -5  -6   27.83    1.20
  -3  -5  -6   33.39    0.72
  -3  -5  -6   24.64    1.11
   3   5   6   40.49    0.95
   3   5   6   40.55    0.67
   3   5   6   43.43    0.82
   3   5   6   42.36    0.85
   3   5   6   37.56    0.66
   3   5   6   41.11    0.73
  -3  -5  -7  282.30    2.22
  -3  -5  -7  245.80    2.02
  -3  -5  -7  211.60    1.78
  -3  -5  -7  238.40    1.51
  -3  -5  -7  249.40    3.39
   3   5   7  312.80    2.36
   3   5   7  294.90    1.66
   3   5   7  299.20    2.24
   3   5   7  311.30    2.20
   3   5   7  261.80    1.71
   3   5   7  302.30    1.74
  -3  -5  -8  102.70    1.39
  -3  -5  -8   87.29    1.33
  -3  -5  -8   74.65    1.11
   3   5   8  114.20    1.46
   3   5   8  112.00    1.51
   3   5   8  116.80    1.35
  -3  -5  -9    0.08    0.25
  -3  -5  -9    0.36    0.18
   3   5   9    0.32    0.23
   3   5   9    0.26    0.21
  -3  -5 -10   20.25    0.59
   3   5  10   24.03    0.59
  -3  -5 -11   25.97    0.41
   3   5  11   39.52    0.52
  -3  -6   5   72.19    0.88
  -3  -6   5   69.51    0.83
  -3  -6   5   80.90    0.93
   3   6  -5   63.24    0.67
   3   6  -5   70.21    0.81
  -3  -6   4   62.06    0.98
  -3  -6   4   64.53    0.89
  -3  -6   4   58.27    0.94
  -3  -6   4   70.11    1.05
   3   6  -4   56.53    0.74
   3   6  -4   54.82    0.72
   3   6  -4   59.98    0.96
  -3  -6   3   32.83    0.80
  -3  -6   3   32.92    0.77
  -3  -6   3   31.16    0.78
  -3  -6   3   36.71    0.86
   3   6  -3   30.94    0.65
   3   6  -3   28.75    0.57
  -3  -6   2   10.84    0.54
  -3  -6   2   11.32    0.56
  -3  -6   2   10.20    0.52
  -3  -6   2   11.83    0.60
   3   6  -2    9.50    0.46
   3   6  -2    9.61    0.38
  -3  -6   1   81.35    1.20
  -3  -6   1   78.53    1.18
  -3  -6   1   75.56    1.16
  -3  -6   1   85.79    1.26
   3   6  -1   72.61    0.87
   3   6  -1   91.42    0.88
   3   6  -1  108.60    1.40
   3   6  -1   75.41    0.82
  -3  -6   0   96.58    0.88
  -3  -6   0   93.55    1.24
  -3  -6   0   94.51    1.26
  -3  -6   0   88.97    1.21
  -3  -6   0  106.10    1.34
  -3  -6   0   98.21    0.88
  -3  -6   0   95.02    0.87
   3   6   0   91.00    0.92
   3   6   0  120.80    1.02
   3   6   0  141.60    1.50
   3   6   0   92.31    0.87
  -3  -6  -1  111.30    1.09
  -3  -6  -1  110.50    1.30
  -3  -6  -1  108.40    1.30
  -3  -6  -1   98.33    1.22
  -3  -6  -1  119.90    1.38
  -3  -6  -1  123.90    1.52
   3   6   1  110.40    1.28
   3   6   1  138.70    1.54
   3   6   1  150.40    1.48
   3   6   1  104.70    1.05
  -3  -6  -2   12.82    0.50
  -3  -6  -2   14.79    0.57
  -3  -6  -2   13.41    0.58
  -3  -6  -2   13.00    0.55
  -3  -6  -2   13.21    0.60
  -3  -6  -2   11.33    0.44
  -3  -6  -2    9.58    0.51
   3   6   2   12.45    0.44
   3   6   2   16.89    0.52
   3   6   2   12.47    0.36
  -3  -6  -3  131.80    1.25
  -3  -6  -3  132.50    1.39
  -3  -6  -3  111.40    1.64
  -3  -6  -3  118.10    1.28
  -3  -6  -3  138.00    1.43
  -3  -6  -3  114.70    1.22
  -3  -6  -3  143.40    1.74
   3   6   3  126.10    1.09
   3   6   3  160.70    1.32
   3   6   3  119.60    1.30
   3   6   3  125.60    1.10
  -3  -6  -4   19.84    0.60
  -3  -6  -4   18.88    0.61
  -3  -6  -4    0.68    0.25
  -3  -6  -4   16.74    0.71
  -3  -6  -4   20.19    0.69
  -3  -6  -4   19.73    0.68
  -3  -6  -4   16.43    0.52
  -3  -6  -4   14.54    0.72
   3   6   4   20.23    0.50
   3   6   4   23.38    0.56
   3   6   4   19.72    0.64
   3   6   4   19.39    0.47
   3   6   4   19.38    0.60
  -3  -6  -5    8.80    0.50
  -3  -6  -5    8.29    0.47
  -3  -6  -5    7.71    0.47
  -3  -6  -5    6.78    0.50
  -3  -6  -5    7.93    0.65
  -3  -6  -5    7.98    0.42
  -3  -6  -5    3.68    0.94
   3   6   5   11.79    0.91
   3   6   5    8.97    0.37
   3   6   5   10.76    0.45
   3   6   5    8.28    0.49
   3   6   5    8.67    0.37
   3   6   5    9.37    0.47
  -3  -6  -6    9.45    0.52
  -3  -6  -6    5.70    0.43
  -3  -6  -6    5.52    0.49
  -3  -6  -6    6.25    0.46
  -3  -6  -6    6.47    0.42
  -3  -6  -6   11.10    1.00
   3   6   6    7.58    0.66
   3   6   6    7.55    0.37
   3   6   6   12.04    0.52
   3   6   6    8.02    0.47
   3   6   6    7.07    0.39
   3   6   6    6.90    0.42
  -3  -6  -7  322.90    2.39
  -3  -6  -7  265.40    2.17
  -3  -6  -7  230.30    1.83
  -3  -6  -7  268.80    2.08
  -3  -6  -7  255.80    3.51
   3   6   7  347.00    2.52
   3   6   7  328.00    1.80
   3   6   7  349.20    2.50
   3   6   7  344.90    2.36
   3   6   7  289.50    1.85
   3   6   7  336.30    1.87
  -3  -6  -8   13.38    0.58
  -3  -6  -8   12.73    0.83
  -3  -6  -8   10.95    0.49
   3   6   8   14.97    0.62
   3   6   8   15.81    0.96
   3   6   8   15.42    0.55
  -3  -6  -9  199.40    1.75
  -3  -6  -9  155.30    1.41
   3   6   9  235.40    1.90
   3   6   9  240.30    1.67
  -3  -6 -10   34.32    0.67
   3   6  10   39.84    0.69
  -3  -7   4    2.98    0.28
  -3  -7   4    3.25    0.28
  -3  -7   4    3.90    0.34
   3   7  -4    3.37    0.32
   3   7  -4    3.24    0.32
  -3  -7   3    1.20    0.21
  -3  -7   3    1.36    0.23
  -3  -7   3    0.56    0.18
  -3  -7   3    1.51    0.27
   3   7  -3    1.14    0.23
   3   7  -3    0.78    0.22
   3   7  -3    1.84    0.36
  -3  -7   2   81.44    1.19
  -3  -7   2   79.91    1.16
  -3  -7   2   76.49    1.16
  -3  -7   2   89.29    1.27
   3   7  -2   76.52    0.91
   3   7  -2   75.70    0.89
   3   7  -2   78.70    1.09
  -3  -7   1  211.30    1.92
  -3  -7   1  216.80    1.95
  -3  -7   1  198.60    1.87
  -3  -7   1  239.30    2.08
  -3  -7   1  213.50    1.77
   3   7  -1  203.70    1.47
   3   7  -1  207.30    1.45
   3   7  -1  197.90    1.44
   3   7  -1  199.60    1.65
  -3  -7   0   25.38    0.73
  -3  -7   0   24.07    0.72
  -3  -7   0   21.79    0.68
  -3  -7   0   29.39    0.83
   3   7   0   23.76    0.57
   3   7   0   30.39    0.66
   3   7   0   33.73    0.94
   3   7   0   23.61    0.53
   3   7   0   22.80    0.83
  -3  -7  -1  248.90    1.52
  -3  -7  -1  251.30    2.04
  -3  -7  -1  243.00    2.04
  -3  -7  -1  228.20    1.92
  -3  -7  -1  276.20    2.18
  -3  -7  -1  192.10    1.75
   3   7   1  240.30    1.60
   3   7   1  304.70    1.87
   3   7   1  344.80    2.51
   3   7   1  232.30    1.85
   3   7   1  236.10    1.57
   3   7   1  234.60    2.22
  -3  -7  -2    1.34    0.24
  -3  -7  -2    5.17    0.45
  -3  -7  -2    0.84    0.28
  -3  -7  -2    2.29    0.34
  -3  -7  -2    1.44    0.29
  -3  -7  -2    6.73    0.55
   3   7   2    1.46    0.23
   3   7   2    2.31    0.25
   3   7   2    2.32    0.35
   3   7   2    1.32    0.36
   3   7   2    1.66    0.21
   3   7   2    2.04    0.36
  -3  -7  -3    1.06    0.30
  -3  -7  -3    0.75    0.25
  -3  -7  -3    0.81    0.28
  -3  -7  -3    1.85    0.40
  -3  -7  -3    1.26    0.27
  -3  -7  -3    1.11    0.34
   3   7   3    1.28    0.21
   3   7   3    1.29    0.21
   3   7   3    1.28    0.31
   3   7   3    0.99    0.18
   3   7   3    0.93    0.29
  -3  -7  -4   -0.29    0.18
  -3  -7  -4   -0.04    0.20
  -3  -7  -4    0.20    0.28
  -3  -7  -4   -0.33    0.32
  -3  -7  -4    0.72    0.27
  -3  -7  -4    0.21    0.21
  -3  -7  -4    0.02    0.36
   3   7   4    0.08    0.16
   3   7   4    0.07    0.17
   3   7   4    0.20    0.25
   3   7   4    0.15    0.15
   3   7   4   -0.49    0.22
  -3  -7  -5   22.28    0.67
  -3  -7  -5   21.85    0.67
  -3  -7  -5   17.06    0.64
  -3  -7  -5   20.18    0.64
  -3  -7  -5   22.58    1.08
   3   7   5   18.69    1.19
   3   7   5   23.38    0.65
   3   7   5   25.32    0.69
   3   7   5   22.20    0.67
   3   7   5   21.01    0.56
   3   7   5   21.85    0.61
  -3  -7  -6    0.09    0.21
  -3  -7  -6   -0.10    0.19
  -3  -7  -6   -0.87    0.78
  -3  -7  -6   -0.21    0.24
  -3  -7  -6    0.20    0.23
  -3  -7  -6    0.69    0.63
   3   7   6    0.40    0.40
   3   7   6    0.07    0.18
   3   7   6   -0.09    0.22
   3   7   6    0.41    0.22
   3   7   6    0.43    0.21
   3   7   6    0.38    0.21
  -3  -7  -7   31.98    1.03
  -3  -7  -7   21.31    1.21
  -3  -7  -7   21.53    0.69
  -3  -7  -7   23.40    1.81
   3   7   7   26.62    0.60
   3   7   7   28.91    0.87
   3   7   7   22.94    0.76
  -3  -7  -8   65.25    1.06
  -3  -7  -8   48.78    0.81
   3   7   8   73.85    1.14
   3   7   8   74.09    1.04
  -3  -7  -9    9.50    0.52
  -3  -7  -9    6.41    0.35
   3   7   9   10.67    0.48
   3   7   9   10.59    0.40
  -3  -7 -10   32.33    0.57
  -3  -7 -10   25.17    0.42
   3   7  10   37.01    0.60
  -3  -8   3    0.14    0.14
  -3  -8   3    0.26    0.18
  -3  -8   3    0.23    0.14
  -3  -8   3    0.20    0.18
   3   8  -3    0.83    0.21
   3   8  -3    0.56    0.23
  -3  -8   2    0.18    0.15
  -3  -8   2    0.03    0.16
  -3  -8   2    0.19    0.16
  -3  -8   2    0.28    0.20
   3   8  -2    0.29    0.19
   3   8  -2    0.06    0.19
   3   8  -2    0.07    0.26
  -3  -8   1   18.76    0.59
  -3  -8   1   19.36    0.60
  -3  -8   1   18.59    0.59
  -3  -8   1   23.21    0.70
  -3  -8   1   20.31    0.94
   3   8  -1   19.04    0.50
   3   8  -1   17.94    0.49
   3   8  -1   18.98    0.62
  -3  -8   0  253.50    2.02
  -3  -8   0  246.20    2.06
  -3  -8   0  227.50    1.92
  -3  -8   0  287.70    2.24
  -3  -8   0  248.00    1.90
   3   8   0  238.70    1.64
   3   8   0  272.60    2.03
   3   8   0  233.80    1.77
   3   8   0  226.50    1.60
   3   8   0  239.10    1.73
  -3  -8  -1   11.61    0.55
  -3  -8  -1   10.80    0.53
  -3  -8  -1   10.87    0.54
  -3  -8  -1    9.90    0.51
  -3  -8  -1   13.11    0.59
  -3  -8  -1   11.13    0.56
   3   8   1   10.33    0.42
   3   8   1   13.62    0.59
   3   8   1   10.89    0.62
   3   8   1    9.41    0.41
   3   8   1   10.32    0.55
  -3  -8  -2   61.56    0.86
  -3  -8  -2   63.69    1.07
  -3  -8  -2   56.61    1.03
  -3  -8  -2   57.95    0.98
  -3  -8  -2   64.63    1.11
  -3  -8  -2   53.07    1.34
   3   8   2   61.59    0.89
   3   8   2   70.48    1.06
   3   8   2   60.03    1.02
   3   8   2   58.39    0.94
  -3  -8  -3   18.43    0.57
  -3  -8  -3   18.42    0.62
  -3  -8  -3   16.42    0.61
  -3  -8  -3   16.28    0.63
  -3  -8  -3   18.60    0.67
  -3  -8  -3   14.93    0.60
  -3  -8  -3   10.32    1.07
   3   8   3   18.26    0.52
   3   8   3   22.70    0.67
   3   8   3   17.57    0.64
   3   8   3   16.74    0.51
   3   8   3   17.28    0.59
  -3  -8  -4   12.76    0.50
  -3  -8  -4   12.76    0.56
  -3  -8  -4    9.79    0.57
  -3  -8  -4   10.97    0.68
  -3  -8  -4   13.30    0.59
  -3  -8  -4    8.44    0.78
  -3  -8  -4   14.53    1.08
   3   8   4   11.84    0.45
   3   8   4   13.99    0.58
   3   8   4   12.31    0.56
   3   8   4   10.59    0.72
   3   8   4   13.26    0.52
  -3  -8  -5   71.47    1.08
  -3  -8  -5   68.51    1.08
  -3  -8  -5   59.97    1.07
  -3  -8  -5   56.27    1.59
   3   8   5   70.62    0.95
   3   8   5   86.47    1.28
   3   8   5   70.27    1.10
   3   8   5   65.11    0.95
   3   8   5   71.86    0.99
  -3  -8  -6  121.70    1.42
  -3  -8  -6   99.71    1.26
  -3  -8  -6   70.10    0.91
  -3  -8  -6   99.83    1.35
  -3  -8  -6  106.20    2.25
   3   8   6  124.10    1.53
   3   8   6  122.20    1.17
   3   8   6  144.10    1.74
   3   8   6  125.40    1.44
   3   8   6  110.00    1.20
   3   8   6  123.30    1.20
  -3  -8  -7   18.99    0.60
  -3  -8  -7   10.80    0.47
  -3  -8  -7   12.65    0.57
   3   8   7   18.23    0.68
   3   8   7   16.67    0.55
   3   8   7   17.47    0.56
   3   8   7   17.45    0.46
  -3  -8  -8    4.59    0.36
  -3  -8  -8    3.42    0.36
   3   8   8    5.07    0.44
   3   8   8    5.03    0.34
  -3  -8  -9    3.62    0.30
   3   8   9    3.96    0.34
   3   8   9    3.98    0.28
  -3  -9   2   13.82    0.37
  -3  -9   2   14.21    0.42
  -3  -9   2   15.51    0.44
  -3  -9   2   15.85    0.43
   3   9  -2   14.10    0.37
  -3  -9   1    3.67    0.32
  -3  -9   1    3.87    0.31
  -3  -9   1    3.65    0.30
  -3  -9   1    5.33    0.37
   3   9  -1    4.50    0.38
   3   9  -1    3.60    0.41
   3   9  -1    3.30    0.33
  -3  -9   0   10.94    0.55
  -3  -9   0   11.07    0.46
  -3  -9   0    9.64    0.47
  -3  -9   0   12.82    0.51
  -3  -9   0   11.12    0.55
   3   9   0   10.42    0.39
   3   9   0   11.00    0.61
   3   9   0    9.55    0.40
  -3  -9  -1  176.10    1.54
  -3  -9  -1  167.50    1.59
  -3  -9  -1  161.50    1.43
  -3  -9  -1  191.50    1.72
   3   9   1  166.30    1.34
   3   9   1  170.70    1.48
   3   9   1  156.70    1.33
   3   9   1  169.20    1.39
  -3  -9  -2   24.83    0.51
  -3  -9  -2   24.17    0.65
  -3  -9  -2   22.22    0.64
  -3  -9  -2   24.86    0.67
  -3  -9  -2   25.46    0.71
  -3  -9  -2   19.63    0.84
   3   9   2   23.40    0.66
   3   9   2   22.88    0.57
   3   9   2   24.52    0.62
  -3  -9  -3  101.80    1.07
  -3  -9  -3  102.90    1.23
  -3  -9  -3   91.37    1.17
  -3  -9  -3   96.50    1.12
  -3  -9  -3   98.29    1.28
   3   9   3   97.94    1.09
   3   9   3   97.43    1.21
   3   9   3   89.57    1.07
   3   9   3   99.21    1.13
  -3  -9  -4   19.95    0.56
  -3  -9  -4   19.16    0.60
  -3  -9  -4   18.09    0.62
  -3  -9  -4   16.70    0.64
  -3  -9  -4    9.01    1.08
   3   9   4   19.22    0.59
   3   9   4   18.93    0.60
   3   9   4   17.35    0.54
   3   9   4   19.33    0.55
  -3  -9  -5   27.01    0.64
  -3  -9  -5   21.63    0.62
  -3  -9  -5   21.34    0.69
   3   9   5   25.75    0.57
   3   9   5   27.82    0.69
   3   9   5   22.78    0.64
   3   9   5   27.11    0.59
  -3  -9  -6   27.10    0.64
   3   9   6   25.79    0.93
   3   9   6   25.35    0.54
   3   9   6   27.78    0.66
   3   9   6   23.19    0.75
   3   9   6   28.45    0.56
  -3  -9  -7   19.49    0.59
   3   9   7   20.41    0.70
   3   9   7   20.78    0.62
  -3  -9  -8   26.01    0.54
   3   9   8   29.18    0.63
   3   9   8   29.26    0.53
  -3 -10   0   18.17    0.42
  -3 -10   0   17.86    0.43
   3  10   0   18.06    0.40
  -3 -10  -1   34.31    0.56
  -3 -10  -1   37.28    0.63
  -3 -10  -1   37.46    0.65
   3  10   1   37.61    0.57
   3  10   1   39.66    0.63
   3  10   1   38.78    0.93
   3  10   1   39.72    0.58
  -3 -10  -2    0.57    0.21
  -3 -10  -2    0.51    0.16
  -3 -10  -2    0.88    0.21
  -3 -10  -2    1.02    0.23
   3  10   2    0.98    0.19
   3  10   2    0.60    0.21
   3  10   2    0.50    0.36
   3  10   2    0.73    0.17
  -3 -10  -3    1.52    0.18
  -3 -10  -3    1.61    0.23
  -3 -10  -3    1.71    0.21
   3  10   3    2.40    0.27
   3  10   3    2.12    0.24
   3  10   3    1.46    0.26
   3  10   3    2.25    0.26
  -3 -10  -4   36.88    0.56
  -3 -10  -4   30.91    0.60
   3  10   4   34.36    0.58
   3  10   4   36.33    0.67
   3  10   4   28.31    0.77
   3  10   4   37.21    0.59
  -3 -10  -5   13.72    0.39
   3  10   5   12.20    0.40
   3  10   5   13.71    0.44
   3  10   5   13.57    0.37
  -3 -10  -6    5.14    0.28
   3  10   6    5.98    0.31
   3  10   6    7.13    0.48
  -3 -10  -7   69.27    0.71
  -3 -10  -7   67.24    0.69
   3  10   7   77.93    0.77
  -4   7   4   15.20    0.33
  -4   7   4   12.79    0.37
   4  -7  -4   11.93    0.33
  -4   7   3   45.19    0.65
   4  -7  -3   41.43    0.62
  -4   7   2    4.26    0.32
   4  -7  -2    3.52    0.31
   4  -7  -2    2.83    0.39
  -4   7   1    0.36    0.17
  -4   7   1    0.46    0.27
   4  -7  -1    0.20    0.25
   4  -7  -1    0.34    0.18
   4  -7  -1   -0.33    0.39
  -4   7   0   43.32    0.76
  -4   7   0   41.46    0.61
   4  -7   0   42.37    0.76
   4  -7   0   40.58    0.66
  -4   7  -1   39.85    0.72
  -4   7  -1   37.97    0.60
   4  -7   1   39.95    0.71
   4  -7   1   34.78    0.57
  -4   7  -2    8.03    0.42
  -4   7  -2    8.74    0.34
   4  -7   2    9.23    0.38
  -4   7  -3   32.26    0.65
  -4   7  -3   31.84    0.73
   4  -7   3   34.06    0.55
  -4   6   5   58.29    0.55
  -4   6   5   52.85    0.66
   4  -6  -5   49.12    0.64
   4  -6  -5   48.44    0.47
  -4   6   4   12.52    0.41
   4  -6  -4    9.56    0.88
   4  -6  -4    9.79    0.41
   4  -6  -4    8.89    0.65
   4  -6  -4    9.13    0.36
  -4   6   3    1.06    0.21
   4  -6  -3    1.07    0.50
   4  -6  -3    0.63    0.38
   4  -6  -3    0.61    0.20
   4  -6  -3    1.15    0.33
   4  -6  -3    1.37    0.37
  -4   6   2  119.70    1.33
   4  -6  -2   92.07    0.96
   4  -6  -2  109.00    1.26
   4  -6  -2  118.00    1.64
   4  -6  -2  105.00    0.95
  -4   6   1  112.80    1.34
  -4   6   1  110.60    1.09
   4  -6  -1  110.00    1.36
   4  -6  -1  103.70    1.25
   4  -6  -1  102.10    1.32
   4  -6  -1   99.88    0.89
  -4   6   0    7.77    0.46
  -4   6   0    7.87    0.44
   4  -6   0    8.82    0.53
   4  -6   0    8.16    0.46
   4  -6   0    7.60    0.54
  -4   6  -1   54.44    0.98
  -4   6  -1   53.72    0.86
   4  -6   1   56.34    1.00
   4  -6   1   48.84    0.85
  -4   6  -2  136.40    1.47
  -4   6  -2  130.10    1.30
   4  -6   2  143.20    1.49
   4  -6   2  128.90    1.24
  -4   6  -3    1.16    0.28
  -4   6  -3    1.22    0.21
   4  -6   3    0.68    0.25
  -4   6  -4    3.81    0.37
  -4   6  -4    3.86    0.30
  -4   6  -5   23.28    0.46
   4  -6   5   25.31    0.48
  -4   5   6    1.56    0.20
  -4   5   6    1.54    0.22
   4  -5  -6    1.55    0.18
   4  -5  -6    1.93    0.20
  -4   5   5   38.09    0.57
  -4   5   5   34.29    0.67
   4  -5  -5   28.38    0.69
   4  -5  -5   30.55    0.63
   4  -5  -5   21.43    0.67
   4  -5  -5   32.60    0.57
  -4   5   4    0.83    0.20
   4  -5  -4    0.51    0.21
   4  -5  -4    0.48    0.21
   4  -5  -4    0.22    0.29
   4  -5  -4    1.09    0.33
   4  -5  -4    0.44    0.19
  -4   5   3  111.50    1.29
   4  -5  -3   90.30    1.08
   4  -5  -3   96.39    1.25
   4  -5  -3   69.81    0.99
   4  -5  -3   97.83    1.31
   4  -5  -3   99.57    1.10
  -4   5   2  120.40    1.41
  -4   5   2   -0.51    0.47
  -4   5   2   96.36    1.19
   4  -5  -2  114.20    1.53
   4  -5  -2  108.60    1.14
   4  -5  -2   84.03    1.47
   4  -5  -2  113.00    1.38
   4  -5  -2   86.17    1.10
   4  -5  -2  108.50    1.40
   4  -5  -2  118.40    1.21
  -4   5   1   78.19    1.18
  -4   5   1   77.76    1.10
  -4   5   1   71.05    1.12
   4  -5  -1   82.76    1.35
   4  -5  -1   75.34    0.96
   4  -5  -1   57.82    1.10
   4  -5  -1   75.64    1.16
   4  -5  -1   60.00    0.96
   4  -5  -1   73.65    1.17
   4  -5  -1   79.93    1.00
  -4   5   0   87.20    1.27
  -4   5   0   93.90    1.49
  -4   5   0   82.63    1.10
   4  -5   0   83.51    1.29
   4  -5   0   74.86    0.94
   4  -5   0   58.91    1.12
   4  -5   0   78.37    1.17
   4  -5   0   63.60    1.03
   4  -5   0   77.08    1.18
   4  -5   0   81.36    0.97
  -4   5  -1  163.70    1.73
  -4   5  -1  178.00    1.89
  -4   5  -1  150.50    1.50
   4  -5   1  102.40    1.08
   4  -5   1  117.70    1.54
   4  -5   1  150.60    1.57
   4  -5   1  147.70    1.55
   4  -5   1  154.30    1.20
  -4   5  -2    3.39    0.49
  -4   5  -2    4.10    0.51
  -4   5  -2    3.79    0.45
   4  -5   2    2.97    0.46
   4  -5   2    3.02    0.46
   4  -5   2    3.36    0.45
   4  -5   2    2.97    0.41
  -4   5  -3    5.71    0.49
  -4   5  -3    5.12    0.54
  -4   5  -3    5.56    0.41
  -4   5  -3    5.22    0.43
   4  -5   3    4.74    0.45
   4  -5   3    2.51    0.85
   4  -5   3    5.24    0.43
  -4   5  -5    5.74    0.55
  -4   5  -5    4.57    0.33
   4  -5   5    4.10    0.35
  -4   5  -6    4.44    0.29
   4  -5   6    5.00    0.30
   4  -5   6    4.50    0.32
  -4   4   6    0.73    0.19
  -4   4   6    0.77    0.20
   4  -4  -6    0.28    0.18
   4  -4  -6    0.62    0.20
   4  -4  -6    0.73    0.29
   4  -4  -6    1.13    0.19
  -4   4   5    4.08    0.33
  -4   4   5    3.21    0.40
   4  -4  -5    2.84    0.31
   4  -4  -5    2.41    0.29
   4  -4  -5    1.96    0.27
   4  -4  -5    3.58    0.52
   4  -4  -5    3.52    0.34
  -4   4   4  174.70    1.49
  -4   4   4  152.60    1.40
   4  -4  -4  148.80    1.35
   4  -4  -4  107.90    1.52
   4  -4  -4  155.40    1.55
   4  -4  -4  115.40    1.23
   4  -4  -4  156.70    1.59
   4  -4  -4  162.00    1.44
  -4   4   3   70.57    1.05
  -4   4   3   55.89    0.97
   4  -4  -3   63.94    0.93
   4  -4  -3   45.25    0.94
   4  -4  -3   62.13    1.06
   4  -4  -3   51.18    0.86
   4  -4  -3   63.88    1.08
   4  -4  -3   65.94    0.97
  -4   4   2    7.75    0.47
  -4   4   2    5.51    0.57
   4  -4  -2    7.12    0.41
   4  -4  -2    5.78    0.46
   4  -4  -2    6.04    0.71
   4  -4  -2    5.59    0.47
   4  -4  -2    4.99    0.39
   4  -4  -2    6.80    0.46
   4  -4  -2    6.51    0.45
  -4   4   1    9.00    0.50
  -4   4   1   -0.64    0.78
  -4   4   1    9.62    0.55
   4  -4  -1    9.03    0.92
   4  -4  -1    8.99    0.43
   4  -4  -1    6.96    0.45
   4  -4  -1    6.97    0.63
   4  -4  -1    8.81    0.51
   4  -4  -1    7.44    0.43
   4  -4  -1    8.05    0.45
   4  -4  -1    9.55    0.48
  -4   4   0   78.73    1.18
  -4   4   0   89.44    1.25
  -4   4   0   73.43    1.03
   4  -4   0   73.35    0.94
   4  -4   0   55.47    0.99
   4  -4   0   72.71    1.12
   4  -4   0   62.43    0.91
   4  -4   0   69.35    1.08
   4  -4   0   78.09    1.01
  -4   4  -1  218.70    1.94
  -4   4  -1  237.20    1.96
  -4   4  -1  197.40    1.68
   4  -4   1  189.80    1.86
   4  -4   1  205.60    1.49
   4  -4   1  153.80    1.61
   4  -4   1  204.60    1.81
   4  -4   1  169.30    1.43
   4  -4   1  192.00    1.73
   4  -4   1  208.00    1.54
  -4   4  -2  394.20    2.63
  -4   4  -2  429.70    2.68
  -4   4  -2  359.90    2.31
  -4   4  -2  359.10    1.60
  -4   4  -2  360.90    3.92
   4  -4   2  353.40    2.51
   4  -4   2  370.20    1.88
   4  -4   2  288.20    2.22
   4  -4   2  373.90    2.42
   4  -4   2  307.00    1.89
   4  -4   2  355.90    2.26
   4  -4   2  389.50    1.97
  -4   4  -3  155.40    1.70
  -4   4  -3  162.40    1.73
  -4   4  -3  143.30    1.52
  -4   4  -3  142.40    1.15
  -4   4  -3  137.00    2.99
   4  -4   3  148.00    1.65
   4  -4   3  119.70    1.50
   4  -4   3  151.10    1.54
   4  -4   3  136.10    1.37
   4  -4   3  136.70    1.45
   4  -4   3  145.90    1.09
  -4   4  -4    1.49    0.32
  -4   4  -4    1.41    0.32
  -4   4  -4    0.92    0.32
  -4   4  -4    1.95    0.28
  -4   4  -4    1.49    0.28
  -4   4  -4    1.88    0.27
   4  -4   4    1.17    0.29
   4  -4   4    1.53    0.48
   4  -4   4    2.58    0.31
   4  -4   4    1.56    0.29
  -4   4  -5    0.18    0.30
  -4   4  -5    0.58    0.32
  -4   4  -5    0.17    0.42
  -4   4  -5    0.24    0.19
  -4   4  -5    0.55    0.32
  -4   4  -5    0.85    0.22
   4  -4   5    0.45    0.23
   4  -4   5    0.13    0.26
   4  -4   5    0.06    0.22
  -4   4  -6   10.20    0.65
  -4   4  -6    9.56    0.44
  -4   4  -6    9.47    0.54
  -4   4  -6    9.00    0.37
   4  -4   6   10.31    0.47
   4  -4   6   10.23    0.47
  -4   4  -7   10.67    0.39
   4  -4   7   11.07    0.40
  -4   3   7   20.96    0.46
  -4   3   7   15.79    0.49
   4  -3  -7   16.32    0.39
   4  -3  -7   18.66    0.40
  -4   3   6    5.18    0.43
  -4   3   6    5.16    0.49
  -4   3   6    3.63    0.36
   4  -3  -6    4.60    0.32
   4  -3  -6    4.16    0.42
   4  -3  -6    3.08    0.37
   4  -3  -6    4.92    0.45
  -4   3   5  110.40    0.97
  -4   3   5  101.10    1.30
  -4   3   5  108.70    1.21
   4  -3  -5   90.53    1.60
   4  -3  -5   86.84    1.13
   4  -3  -5   69.07    0.94
   4  -3  -5   89.25    1.29
   4  -3  -5   95.86    1.11
  -4   3   4    2.58    0.29
  -4   3   4    2.03    0.35
  -4   3   4    2.27    0.32
  -4   3   4    1.50    0.28
   4  -3  -4    0.98    0.23
   4  -3  -4    1.04    0.29
   4  -3  -4    1.22    0.32
   4  -3  -4    1.22    0.23
   4  -3  -4    1.78    0.35
   4  -3  -4    2.00    0.32
  -4   3   3   26.72    0.68
  -4   3   3   29.10    0.84
  -4   3   3   20.60    0.69
   4  -3  -3   23.60    0.59
   4  -3  -3   20.59    0.68
   4  -3  -3   22.06    0.81
   4  -3  -3   21.13    0.69
   4  -3  -3   19.24    0.55
   4  -3  -3   23.10    0.68
   4  -3  -3   24.54    0.67
  -4   3   2   29.13    0.70
  -4   3   2   30.83    0.89
  -4   3   2   27.67    0.82
   4  -3  -2   26.82    0.60
   4  -3  -2   20.06    0.58
   4  -3  -2   26.69    0.76
   4  -3  -2   27.12    1.23
   4  -3  -2   22.50    0.56
   4  -3  -2   26.39    0.69
   4  -3  -2   28.09    0.74
  -4   3   1   70.84    1.03
  -4   3   1   67.89    1.22
  -4   3   1    0.48    0.36
  -4   3   1   64.78    0.99
   4  -3  -1   70.48    0.90
   4  -3  -1   52.84    0.87
   4  -3  -1   65.99    1.04
   4  -3  -1   64.60    1.04
   4  -3  -1   60.86    0.84
   4  -3  -1   65.41    1.01
   4  -3  -1   69.22    0.97
  -4   3   0  127.90    1.37
  -4   3   0  147.10    1.36
  -4   3   0  119.60    1.22
   4  -3   0  103.20    1.51
   4  -3   0  128.10    1.16
   4  -3   0   92.65    1.13
   4  -3   0  107.00    1.29
   4  -3   0  124.30    1.36
   4  -3   0  111.70    1.10
   4  -3   0  121.50    1.33
   4  -3   0  128.80    1.24
  -4   3  -1   37.15    0.81
  -4   3  -1   40.76    0.78
  -4   3  -1   33.84    0.74
  -4   3  -1   29.51    1.06
   4  -3   1   31.37    0.94
   4  -3   1   37.37    0.65
   4  -3   1   26.86    0.63
   4  -3   1   36.65    0.80
   4  -3   1   32.93    0.63
   4  -3   1   32.41    0.70
   4  -3   1   31.26    0.82
   4  -3   1   36.90    0.72
  -4   3  -2   38.02    0.84
  -4   3  -2   42.42    0.81
  -4   3  -2   34.29    0.75
  -4   3  -2   35.67    0.74
  -4   3  -2   35.58    0.69
  -4   3  -2   30.69    1.20
   4  -3   2   33.72    0.89
   4  -3   2   38.06    0.66
   4  -3   2   27.59    0.66
   4  -3   2   39.63    0.82
   4  -3   2   35.49    0.72
   4  -3   2   36.01    0.75
   4  -3   2   38.41    0.72
  -4   3  -3   13.50    0.61
  -4   3  -3   10.75    0.51
  -4   3  -3   12.67    0.53
  -4   3  -3   12.10    0.54
  -4   3  -3   11.35    0.48
  -4   3  -3   10.49    0.48
  -4   3  -3   10.78    1.20
   4  -3   3   12.08    0.62
   4  -3   3   10.94    0.45
   4  -3   3    8.25    0.45
   4  -3   3   11.87    0.59
   4  -3   3   11.03    0.48
   4  -3   3   11.25    0.52
   4  -3   3   10.48    0.49
  -4   3  -4   75.47    1.21
  -4   3  -4   62.52    0.82
  -4   3  -4   76.62    1.17
  -4   3  -4   66.97    1.05
  -4   3  -4   61.19    0.92
  -4   3  -4   68.19    1.04
  -4   3  -4   66.09    0.87
  -4   3  -4   75.14    2.34
   4  -3   4   73.12    1.17
   4  -3   4   59.87    1.05
   4  -3   4   75.96    1.11
   4  -3   4   56.47    0.89
   4  -3   4   70.87    1.10
   4  -3   4   72.70    0.84
  -4   3  -5    5.12    0.54
  -4   3  -5    4.47    0.39
  -4   3  -5    5.10    0.50
  -4   3  -5    4.99    0.41
  -4   3  -5    4.59    0.55
  -4   3  -5    5.49    0.42
  -4   3  -5    4.14    0.38
   4  -3   5    6.51    0.49
   4  -3   5    4.49    0.48
   4  -3   5    5.36    0.45
   4  -3   5    5.13    0.44
  -4   3  -6   30.76    0.85
  -4   3  -6   26.15    0.59
  -4   3  -6   28.54    0.88
  -4   3  -6   29.87    0.74
  -4   3  -6   24.89    0.79
  -4   3  -6   30.43    0.73
  -4   3  -6   28.17    0.60
   4  -3   6   33.26    0.80
   4  -3   6   28.73    0.69
   4  -3   6   29.90    0.76
  -4   3  -7    5.42    0.60
  -4   3  -7    3.65    0.34
  -4   3  -7    4.21    0.35
  -4   3  -7    4.45    0.40
  -4   3  -7    4.24    0.32
   4  -3   7    4.47    0.36
   4  -3   7    3.99    0.37
  -4   3  -8    5.92    0.32
  -4   3  -8    5.62    0.62
   4  -3   8    6.43    0.32
  -4   2   7   17.37    0.46
  -4   2   7   12.60    0.41
   4  -2  -7   12.13    0.36
   4  -2  -7   14.61    0.39
  -4   2   6   25.37    0.66
  -4   2   6   20.03    0.59
   4  -2  -6   22.42    0.53
   4  -2  -6   19.32    0.66
   4  -2  -6   16.54    0.50
   4  -2  -6   22.65    0.57
  -4   2   5   44.89    0.94
  -4   2   5   27.13    1.24
  -4   2   5   50.29    0.93
  -4   2   5   34.28    0.82
   4  -2  -5   40.42    0.72
   4  -2  -5   30.28    0.85
   4  -2  -5   37.84    0.85
   4  -2  -5   31.67    0.66
   4  -2  -5   43.51    0.82
  -4   2   4   26.58    0.61
  -4   2   4   32.88    0.83
  -4   2   4   27.47    0.79
  -4   2   4   15.21    0.65
  -4   2   4   22.87    0.70
   4  -2  -4   23.02    0.59
   4  -2  -4   17.81    0.60
   4  -2  -4   22.08    0.76
   4  -2  -4   18.56    0.54
   4  -2  -4   23.47    0.73
   4  -2  -4   24.54    0.72
  -4   2   3   10.36    0.50
  -4   2   3   12.63    0.66
  -4   2   3    7.12    0.44
  -4   2   3    9.33    0.55
   4  -2  -3   10.00    0.43
   4  -2  -3    7.71    0.41
   4  -2  -3   10.00    0.57
   4  -2  -3    9.79    0.62
   4  -2  -3    8.76    0.38
   4  -2  -3   10.70    0.48
  -4   2   2    4.82    0.43
  -4   2   2    4.64    0.58
  -4   2   2    3.50    0.33
  -4   2   2    4.68    0.48
   4  -2  -2    6.32    0.36
   4  -2  -2    3.74    0.30
   4  -2  -2    5.66    0.41
   4  -2  -2    4.77    0.56
   4  -2  -2    5.09    0.31
   4  -2  -2    5.84    0.38
   4  -2  -2    5.69    0.57
  -4   2   1    0.63    0.24
  -4   2   1    1.46    0.39
   4  -2  -1    0.32    0.17
   4  -2  -1    0.29    0.13
   4  -2  -1    0.28    0.16
   4  -2  -1    1.88    0.35
   4  -2  -1    0.34    0.13
   4  -2  -1    0.56    0.19
   4  -2  -1   -0.13    0.34
  -4   2   0   52.93    0.74
   4  -2   0   34.18    0.62
   4  -2   0   40.78    0.72
   4  -2   0   46.02    0.87
   4  -2   0   41.57    0.62
   4  -2   0   46.49    0.82
  -4   2  -1   40.16    0.77
  -4   2  -1   46.99    0.71
  -4   2  -1   53.26    1.13
   4  -2   1   46.31    1.06
   4  -2   1   30.01    0.59
   4  -2   1   32.02    0.64
   4  -2   1   41.30    0.82
   4  -2   1   40.04    0.61
   4  -2   1   43.95    0.77
  -4   2  -2   17.07    0.48
  -4   2  -2    9.79    0.51
  -4   2  -2    8.44    0.50
  -4   2  -2   10.64    0.71
   4  -2   2   11.45    0.44
   4  -2   2    7.78    0.34
   4  -2   2   11.18    0.59
   4  -2   2    9.73    0.36
   4  -2   2    9.91    0.50
  -4   2  -3   27.20    0.71
  -4   2  -3   25.29    0.59
  -4   2  -3   30.02    0.64
  -4   2  -3   24.57    0.65
  -4   2  -3   21.68    0.70
  -4   2  -3   24.04    0.60
  -4   2  -3   27.38    0.64
  -4   2  -3   26.40    1.02
   4  -2   3   25.73    0.86
   4  -2   3   27.70    0.55
   4  -2   3   22.41    0.60
   4  -2   3   28.89    0.70
   4  -2   3   24.74    0.53
   4  -2   3   25.79    0.72
   4  -2   3   28.35    0.62
  -4   2  -4  137.50    1.51
  -4   2  -4  120.00    1.04
  -4   2  -4  144.20    1.44
  -4   2  -4  120.30    1.31
  -4   2  -4  116.30    1.09
  -4   2  -4  130.40    1.37
  -4   2  -4  124.60    1.11
  -4   2  -4  149.20    2.41
   4  -2   4  143.20    1.55
   4  -2   4  135.70    1.11
   4  -2   4  106.00    1.24
   4  -2   4  146.80    1.45
   4  -2   4  118.10    1.10
   4  -2   4  118.30    1.15
   4  -2   4  134.30    1.39
   4  -2   4  141.30    1.19
  -4   2  -5    0.26    0.30
  -4   2  -5    0.65    0.23
  -4   2  -5    0.95    0.23
  -4   2  -5    2.06    0.27
  -4   2  -5    0.79    0.26
  -4   2  -5    0.34    0.20
  -4   2  -5    0.31    0.22
  -4   2  -5   -0.48    1.14
   4  -2   5    1.01    0.29
   4  -2   5    1.52    0.28
   4  -2   5    1.73    0.29
   4  -2   5    0.51    0.24
   4  -2   5    0.56    0.32
  -4   2  -6  326.00    2.44
  -4   2  -6  280.30    1.71
  -4   2  -6  319.60    2.41
  -4   2  -6  287.30    2.17
  -4   2  -6  267.60    1.80
  -4   2  -6  306.50    2.24
  -4   2  -6  305.30    1.83
   4  -2   6  356.90    2.50
   4  -2   6  290.30    2.30
   4  -2   6  346.50    2.20
   4  -2   6  317.10    2.35
  -4   2  -7  437.70    2.74
  -4   2  -7  382.90    1.93
  -4   2  -7  393.50    2.73
  -4   2  -7  386.40    2.47
  -4   2  -7  362.60    2.10
  -4   2  -7  419.10    2.56
  -4   2  -7  412.80    2.05
   4  -2   7  484.90    2.83
   4  -2   7  442.30    2.18
   4  -2   7  420.50    2.67
  -4   2  -8    1.47    0.43
  -4   2  -8    1.41    0.21
  -4   2  -8    1.39    0.23
  -4   2  -8    1.68    0.21
   4  -2   8    1.64    0.24
   4  -2   8    1.16    0.23
  -4   2  -9   50.22    0.68
   4  -2   9   56.99    0.68
  -4   1   7    5.25    0.36
  -4   1   7    3.57    0.31
   4  -1  -7    3.95    0.30
   4  -1  -7    4.27    0.32
  -4   1   6   51.95    0.92
  -4   1   6   68.70    1.00
  -4   1   6   40.77    0.81
   4  -1  -6   45.41    0.71
   4  -1  -6   36.21    0.85
   4  -1  -6   48.42    0.79
  -4   1   5   16.82    0.67
  -4   1   5   13.65    0.75
  -4   1   5    7.10    0.69
  -4   1   5   12.77    0.57
  -4   1   5    8.64    0.52
   4  -1  -5   10.50    0.44
   4  -1  -5    7.72    0.64
   4  -1  -5    9.20    0.70
   4  -1  -5    8.40    0.40
   4  -1  -5   12.97    0.63
  -4   1   4   16.77    0.53
  -4   1   4   42.07    0.92
  -4   1   4   16.36    0.65
  -4   1   4    8.75    0.57
  -4   1   4   15.78    0.62
   4  -1  -4   14.43    0.49
   4  -1  -4   12.14    0.49
   4  -1  -4   15.39    0.74
   4  -1  -4   12.21    0.78
   4  -1  -4   11.51    0.43
   4  -1  -4   12.24    0.68
   4  -1  -4   15.12    0.75
  -4   1   3  335.20    1.72
  -4   1   3  385.10    2.46
  -4   1   3  335.00    2.48
  -4   1   3  174.00    1.62
  -4   1   3  290.00    2.13
   4  -1  -3  299.90    1.70
   4  -1  -3  248.90    1.60
   4  -1  -3  257.10    2.06
   4  -1  -3  262.50    1.56
   4  -1  -3  292.70    1.89
   4  -1  -3  295.30    1.99
  -4   1   2   44.51    0.89
  -4   1   2   26.00    0.60
  -4   1   2   37.07    0.82
   4  -1  -2   32.19    0.57
   4  -1  -2   46.03    0.82
   4  -1  -2   35.58    0.56
   4  -1  -2   38.85    0.71
  -4   1   1   92.49    1.01
   4  -1  -1  137.20    1.04
   4  -1  -1  102.10    0.93
   4  -1  -1  140.20    1.29
   4  -1  -1  122.20    0.94
  -4   1   0  867.10    2.35
   4  -1   0  807.70    2.41
   4  -1   0  566.20    2.17
   4  -1   0  733.80    2.79
   4  -1   0  715.00    2.22
  -4   1  -1  262.40    1.39
  -4   1  -1  209.10    1.48
  -4   1  -1  262.40    2.06
   4  -1   1  250.40    1.35
   4  -1   1  174.90    1.22
   4  -1   1  207.60    1.43
   4  -1   1  224.60    1.25
  -4   1  -2    6.91    0.30
  -4   1  -2    6.42    0.34
  -4   1  -2    5.86    0.46
   4  -1   2    6.86    0.31
   4  -1   2    4.25    0.24
   4  -1   2    5.55    0.25
  -4   1  -3   97.64    0.99
  -4   1  -3   84.03    0.99
  -4   1  -3   94.87    1.47
   4  -1   3   97.28    0.90
   4  -1   3   71.96    0.87
   4  -1   3   85.22    0.84
  -4   1  -4    1.78    0.26
  -4   1  -4    2.62    0.27
  -4   1  -4    2.34    0.36
  -4   1  -4    2.16    0.29
  -4   1  -4    2.17    0.24
  -4   1  -4    2.21    0.29
  -4   1  -4    1.96    0.48
   4  -1   4    3.42    0.45
   4  -1   4    3.12    0.43
   4  -1   4    1.40    0.17
   4  -1   4    2.75    0.31
   4  -1   4    2.26    0.27
   4  -1   4    2.92    0.31
  -4   1  -5   72.39    1.13
  -4   1  -5   63.10    0.78
  -4   1  -5   76.51    1.06
  -4   1  -5   61.00    0.96
  -4   1  -5   59.29    0.81
  -4   1  -5   66.17    0.85
  -4   1  -5   61.93    1.68
   4  -1   5   82.92    1.20
   4  -1   5   76.06    0.85
   4  -1   5   63.84    0.97
   4  -1   5   83.89    1.12
   4  -1   5   64.85    0.85
   4  -1   5   78.96    0.90
  -4   1  -6  446.90    2.80
  -4   1  -6  393.40    1.98
  -4   1  -6  452.60    2.73
  -4   1  -6  387.30    2.45
  -4   1  -6  361.90    2.01
  -4   1  -6  447.20    2.41
  -4   1  -6  402.90    2.07
   4  -1   6  571.10    3.27
   4  -1   6  416.10    2.58
   4  -1   6  525.10    2.74
  -4   1  -7  253.40    2.16
  -4   1  -7  218.40    1.52
  -4   1  -7  233.80    2.08
  -4   1  -7  215.10    1.89
  -4   1  -7  230.30    1.60
   4  -1   7  298.00    2.28
   4  -1   7  232.80    2.13
   4  -1   7  281.50    1.95
   4  -1   7  253.40    2.10
  -4   1  -8   31.67    0.89
  -4   1  -8   26.11    0.58
  -4   1  -8   27.25    0.69
  -4   1  -8   24.87    1.03
  -4   1  -8   28.06    0.58
   4  -1   8   35.68    0.79
   4  -1   8   27.41    0.75
   4  -1   8   29.93    0.68
   4  -1   8   30.48    0.83
  -4   1  -9   33.23    0.95
  -4   1  -9   27.72    0.79
  -4   1  -9   31.45    0.66
  -4   1  -9   30.96    0.48
   4  -1   9   35.53    0.87
   4  -1   9   28.67    0.63
   4  -1   9   30.62    0.66
  -4   1 -10    9.43    0.30
   4  -1  10   10.57    0.28
  -4   0   7    1.22    0.19
  -4   0   7    0.70    0.18
   4   0  -7    0.96    0.24
  -4   0   6   14.77    0.64
  -4   0   6   19.65    0.63
  -4   0   6   25.32    0.66
  -4   0   6   14.34    0.55
   4   0  -6   14.14    0.45
  -4   0   5    0.71    0.35
  -4   0   5    0.27    0.28
  -4   0   5    0.60    0.30
   4   0  -5    0.54    0.24
   4   0  -5    1.69    0.24
   4   0  -5    2.90    0.46
  -4   0   4   18.85    0.69
  -4   0   4   13.51    0.79
  -4   0   4   15.31    0.65
  -4   0   4   15.88    0.62
  -4   0   4   11.28    0.59
   4   0  -4   13.51    0.54
   4   0  -4   10.67    0.46
   4   0  -4   10.18    0.39
  -4   0   3  606.20    3.08
  -4   0   3  524.70    2.88
  -4   0   3  244.80    1.91
  -4   0   3  485.40    2.76
  -4   0   3  384.80    2.40
   4   0  -3  487.10    2.02
   4   0  -3  393.90    1.77
   4   0  -3  411.70    1.78
   4   0  -3  462.60    2.18
  -4   0   2   15.81    0.64
  -4   0   2    8.90    0.49
  -4   0   2   16.42    0.64
  -4   0   2   13.60    0.55
   4   0  -2   15.20    0.49
   4   0  -2   12.32    0.33
   4   0  -2   16.59    0.50
   4   0  -2   13.10    0.33
   4   0  -2   13.52    0.45
  -4   0   1  320.10    1.83
  -4   0   1  171.40    1.11
   4   0  -1  412.30    1.61
   4   0  -1  590.20    2.50
   4   0  -1  517.20    1.65
  -4   0   0  887.10    2.88
   4   0   0  972.60    2.49
   4   0   0 1318.00    3.55
  -4   0  -1  175.50    0.92
  -4   0  -1  145.40    1.23
  -4   0  -1  179.20    1.45
   4   0   1  118.90    0.87
   4   0   1  142.90    1.10
  -4   0  -2   53.35    0.60
  -4   0  -2   46.31    0.68
  -4   0  -2   73.21    1.04
   4   0   2   53.07    0.62
   4   0   2   35.54    0.52
   4   0   2   47.59    0.55
  -4   0  -3   33.01    0.54
  -4   0  -3   35.31    0.63
  -4   0  -3   40.75    0.89
   4   0   3   33.35    0.52
   4   0   3   24.59    0.47
   4   0   3   29.99    0.47
  -4   0  -4   97.32    0.99
  -4   0  -4   72.73    0.78
  -4   0  -4   94.05    0.69
  -4   0  -4  105.20    1.55
   4   0   4   98.93    0.90
   4   0   4   75.19    0.88
   4   0   4   88.74    0.85
  -4   0  -5  169.50    2.00
  -4   0  -5  129.80    1.03
  -4   0  -5  163.80    1.42
  -4   0  -5  123.80    1.27
  -4   0  -5  121.30    1.03
  -4   0  -5  165.70    1.12
  -4   0  -5  182.80    2.30
   4   0   5  173.30    1.69
   4   0   5  144.30    1.33
   4   0   5  181.40    1.55
   4   0   5  148.40    1.16
   4   0   5  174.30    1.30
  -4   0  -6    3.82    0.48
  -4   0  -6    2.38    0.26
  -4   0  -6    3.10    0.33
  -4   0  -6    2.29    0.28
  -4   0  -6    2.16    0.27
  -4   0  -6    3.27    0.39
  -4   0  -6    2.88    0.29
  -4   0  -6    1.54    0.82
   4   0   6    3.08    0.33
   4   0   6    3.64    0.34
   4   0   6    3.01    0.31
   4   0   6    4.19    0.41
   4   0   6    0.00    0.34
   4   0   6    4.29    0.44
  -4   0  -7    1.03    0.32
  -4   0  -7    0.79    0.24
  -4   0  -7    0.62    0.28
  -4   0  -7    1.20    0.25
  -4   0  -7    0.63    0.27
  -4   0  -7    1.67    0.25
   4   0   7    1.70    0.31
   4   0   7    1.29    0.34
   4   0   7    1.47    0.28
  -4   0  -8   16.90    0.70
  -4   0  -8   13.93    0.48
  -4   0  -8   14.26    0.68
  -4   0  -8   14.85    0.61
  -4   0  -8   12.77    0.64
  -4   0  -8   15.32    0.52
   4   0   8   18.88    0.66
   4   0   8   18.74    0.59
   4   0   8   17.09    0.61
  -4   0  -9   51.74    1.01
  -4   0  -9   40.95    0.72
  -4   0  -9   43.52    0.80
  -4   0  -9   45.99    0.64
   4   0   9   58.22    0.93
   4   0   9   49.47    0.87
  -4   0 -10   65.63    0.78
  -4   0 -10   68.91    0.84
   4   0  10   84.54    0.86
   4   0  10   64.62    0.70
  -4  -1   7   23.81    0.52
  -4  -1   7   18.61    0.47
   4   1  -7   17.17    0.49
  -4  -1   6    0.35    0.23
  -4  -1   6    0.64    0.23
  -4  -1   6    0.81    0.21
  -4  -1   6    0.46    0.22
   4   1  -6    0.61    0.24
   4   1  -6    0.32    0.20
   4   1  -6    0.43    0.36
  -4  -1   5   19.19    0.68
  -4  -1   5   12.95    0.59
  -4  -1   5   14.74    0.64
  -4  -1   5    6.31    0.77
  -4  -1   5   18.10    0.64
  -4  -1   5    9.62    0.53
   4   1  -5   13.22    0.51
   4   1  -5    9.29    0.40
  -4  -1   4   13.38    0.62
  -4  -1   4    7.73    0.59
  -4  -1   4    9.40    0.57
  -4  -1   4    9.96    0.55
  -4  -1   4    6.60    0.52
   4   1  -4    7.53    0.47
   4   1  -4    6.13    0.34
   4   1  -4    7.30    0.66
  -4  -1   3   47.71    0.95
  -4  -1   3   33.84    0.88
  -4  -1   3   37.44    0.87
  -4  -1   3   17.39    0.57
  -4  -1   3   36.87    0.83
  -4  -1   3   29.09    0.78
   4   1  -3   29.28    0.45
   4   1  -3   33.44    0.72
  -4  -1   2   47.04    0.90
  -4  -1   2   44.08    0.98
  -4  -1   2   25.30    0.93
  -4  -1   2   57.50    1.23
  -4  -1   2   41.01    0.83
  -4  -1   2   31.01    0.81
   4   1  -2   49.81    0.51
   4   1  -2   39.50    0.45
   4   1  -2   42.06    0.65
  -4  -1   1  734.70    2.78
  -4  -1   1  410.20    1.78
   4   1  -1 1033.00    2.13
   4   1  -1 1487.00    3.86
   4   1  -1 1296.00    2.09
   4   1  -1 1266.00    2.90
  -4  -1   0  339.00    1.72
  -4  -1   0  185.50    1.17
   4   1   0  381.30    1.26
   4   1   0  516.00    2.04
   4   1   0  484.00    1.21
  -4  -1  -1  104.10    0.90
  -4  -1  -1  139.90    1.05
   4   1   1   82.34    0.82
   4   1   1  104.50    0.87
   4   1   1  109.10    0.64
  -4  -1  -2   93.69    0.66
   4   1   2   69.46    0.64
   4   1   2   87.25    0.65
  -4  -1  -3   68.32    0.67
  -4  -1  -3   56.95    0.74
  -4  -1  -3   85.54    1.46
   4   1   3   68.18    0.68
   4   1   3   54.87    0.63
   4   1   3   63.19    0.62
  -4  -1  -4  547.70    2.16
  -4  -1  -4  529.90    1.21
  -4  -1  -4  626.70    3.41
   4   1   4  575.80    2.05
   4   1   4  480.00    2.08
   4   1   4  532.60    1.96
  -4  -1  -5    4.52    0.47
  -4  -1  -5    4.04    0.33
  -4  -1  -5    5.10    0.30
  -4  -1  -5    3.83    0.34
  -4  -1  -5    4.43    0.41
  -4  -1  -5    4.03    0.35
  -4  -1  -5    4.63    0.23
  -4  -1  -5    7.86    0.66
   4   1   5    5.45    0.30
   4   1   5    4.98    0.29
   4   1   5    4.19    0.44
   4   1   5    4.90    0.28
   4   1   5    5.26    0.43
  -4  -1  -6  233.20    1.40
  -4  -1  -6  295.40    1.99
  -4  -1  -6  234.20    1.78
  -4  -1  -6  220.50    1.43
  -4  -1  -6  296.50    1.61
  -4  -1  -6  248.70    1.51
  -4  -1  -6  328.30    3.25
   4   1   6  329.70    2.27
   4   1   6  332.90    1.70
   4   1   6  282.80    1.96
   4   1   6  357.10    2.20
   4   1   6  337.10    1.78
   4   1   6  291.80    1.66
   4   1   6  337.50    1.78
  -4  -1  -7  286.20    2.26
  -4  -1  -7  231.10    1.50
  -4  -1  -7  281.50    2.14
  -4  -1  -7  234.30    1.90
  -4  -1  -7  215.60    1.55
  -4  -1  -7  271.40    1.86
  -4  -1  -7  244.40    1.59
  -4  -1  -7  234.50    4.34
   4   1   7  338.50    2.41
   4   1   7  289.10    2.16
   4   1   7  356.40    2.28
   4   1   7  364.20    1.82
  -4  -1  -8   27.68    0.82
  -4  -1  -8   21.70    0.56
  -4  -1  -8   25.14    0.78
  -4  -1  -8   22.19    0.66
  -4  -1  -8   18.54    1.11
  -4  -1  -8   24.31    0.59
   4   1   8   31.60    0.81
   4   1   8   25.54    0.97
   4   1   8   33.42    0.75
  -4  -1  -9   18.15    0.71
  -4  -1  -9   14.77    0.53
  -4  -1  -9   15.74    0.54
  -4  -1  -9   16.49    0.47
   4   1   9   21.72    0.64
   4   1   9   20.81    0.58
   4   1   9   19.46    0.62
  -4  -1 -10    3.31    0.42
  -4  -1 -10    2.32    0.26
   4   1  10    3.44    0.30
   4   1  10    2.70    0.31
  -4  -2   7   75.03    0.82
  -4  -2   6  145.20    1.28
  -4  -2   6  164.60    1.50
  -4  -2   6  205.80    1.68
  -4  -2   6  131.00    1.34
   4   2  -6   94.85    0.87
   4   2  -6  124.60    1.17
  -4  -2   5   33.02    0.77
  -4  -2   5   34.87    0.86
  -4  -2   5   15.09    0.81
  -4  -2   5   42.94    0.91
  -4  -2   5   26.88    0.75
   4   2  -5   21.41    0.50
  -4  -2   4  264.20    2.13
  -4  -2   4  182.10    1.71
  -4  -2   4  187.40    1.85
  -4  -2   4   81.22    1.25
  -4  -2   4  228.30    2.02
  -4  -2   4  149.60    1.63
   4   2  -4  152.40    1.29
   4   2  -4  125.40    0.99
   4   2  -4  169.10    1.78
  -4  -2   3  403.20    2.91
  -4  -2   3  277.10    2.03
  -4  -2   3  319.10    2.72
  -4  -2   3  276.70    1.93
  -4  -2   3  211.50    1.97
   4   2  -3  296.00    1.99
  -4  -2   2  388.60    2.34
  -4  -2   2  313.00    2.04
  -4  -2   2  327.40    2.18
  -4  -2   2  154.00    1.41
  -4  -2   2  390.00    2.45
  -4  -2   2  322.30    2.14
  -4  -2   2  237.50    1.83
   4   2  -2  359.80    1.88
  -4  -2   1    0.19    0.11
   4   2  -1    0.98    0.16
   4   2  -1    0.41    0.13
   4   2  -1    0.41    0.11
  -4  -2   0   51.49    0.67
  -4  -2   0   27.09    0.48
   4   2   0   68.39    0.38
   4   2   0  101.80    0.55
   4   2   0   85.68    0.78
   4   2   0   88.44    0.59
  -4  -2  -1   61.96    0.69
  -4  -2  -1   29.33    0.48
  -4  -2  -1   81.05    0.84
   4   2   1   66.79    0.48
   4   2   1   73.41    0.68
   4   2   2  879.70    2.79
   4   2   2  985.00    1.98
  -4  -2  -3  151.90    0.90
  -4  -2  -3  175.10    1.51
   4   2   3  142.10    0.96
   4   2   3  150.10    0.90
  -4  -2  -4  490.20    1.93
  -4  -2  -4  555.30    3.06
   4   2   4  516.90    1.89
   4   2   4  459.90    1.96
   4   2   4  485.80    1.81
  -4  -2  -5    0.44    0.14
  -4  -2  -5    0.42    0.29
   4   2   5    0.28    0.15
   4   2   5    0.24    0.11
   4   2   5    1.28    0.16
  -4  -2  -6  350.00    2.26
  -4  -2  -6  274.00    1.43
  -4  -2  -6  353.50    2.11
  -4  -2  -6  276.00    1.88
  -4  -2  -6  302.90    2.07
  -4  -2  -6  282.80    1.75
  -4  -2  -6  316.60    1.56
  -4  -2  -6  373.20    3.30
   4   2   6  397.40    1.89
   4   2   6  349.00    2.12
   4   2   6  416.50    2.35
   4   2   6  399.10    2.03
   4   2   6  357.20    1.83
   4   2   6  409.00    2.00
  -4  -2  -7   22.21    0.74
  -4  -2  -7   12.94    0.46
  -4  -2  -7   16.50    0.58
  -4  -2  -7   12.45    0.55
  -4  -2  -7   13.86    0.58
  -4  -2  -7   14.16    0.51
  -4  -2  -7   17.68    1.46
   4   2   7   19.12    0.69
   4   2   7   19.44    0.54
   4   2   7   17.77    0.60
   4   2   7   23.38    0.87
   4   2   7   14.14    0.58
   4   2   7   20.84    0.56
  -4  -2  -8  126.40    1.54
  -4  -2  -8   96.43    1.00
  -4  -2  -8  114.70    1.47
  -4  -2  -8   -0.58    0.37
  -4  -2  -8  105.20    1.05
   4   2   8  144.40    1.62
   4   2   8  123.60    1.54
   4   2   8  149.50    1.50
  -4  -2  -9    6.60    0.52
  -4  -2  -9    5.04    0.52
  -4  -2  -9    5.06    0.37
  -4  -2  -9    5.82    0.37
   4   2   9    7.97    0.47
   4   2   9    7.12    0.44
  -4  -2 -10    5.73    0.51
  -4  -2 -10    4.41    0.31
   4   2  10    6.26    0.36
   4   2  10    5.45    0.47
  -4  -2 -11    0.13    0.12
   4   2  11    0.00    0.12
   4   2  11    0.05    0.15
  -4  -3   6   28.85    0.59
  -4  -3   6   33.97    0.69
  -4  -3   6   27.49    0.63
   4   3  -6   20.11    0.50
  -4  -3   5    1.93    0.27
  -4  -3   5    2.18    0.28
  -4  -3   5    2.79    0.30
  -4  -3   5    1.87    0.29
   4   3  -5    1.42    0.33
  -4  -3   4   14.71    0.66
  -4  -3   4   10.09    0.52
  -4  -3   4   12.23    0.62
  -4  -3   4    5.01    0.60
  -4  -3   4   14.26    0.62
  -4  -3   4    8.92    0.56
  -4  -3   4    8.54    0.54
   4   3  -4    7.42    0.40
  -4  -3   3    1.21    0.33
  -4  -3   3    6.55    0.49
  -4  -3   3    0.76    0.29
  -4  -3   3    0.28    0.19
  -4  -3   3    1.07    0.27
  -4  -3   3    0.99    0.30
  -4  -3   3    1.68    0.33
   4   3  -3    1.24    0.37
   4   3  -3    0.98    0.21
   4   3  -3    1.03    0.30
  -4  -3   2  198.80    1.71
  -4  -3   2  150.70    1.50
  -4  -3   2  159.40    1.58
  -4  -3   2   72.87    1.00
  -4  -3   2  196.10    1.69
  -4  -3   2  176.60    1.63
  -4  -3   2  152.80    1.48
  -4  -3   2  125.90    1.41
   4   3  -2  180.70    1.37
   4   3  -2  175.30    1.41
  -4  -3   1   61.33    0.98
  -4  -3   1   63.40    1.04
  -4  -3   1   31.22    0.60
  -4  -3   1   67.63    1.02
  -4  -3   1   59.79    1.48
  -4  -3   1   51.13    0.97
   4   3  -1   94.08    0.85
   4   3  -1   74.38    0.77
   4   3  -1   76.04    0.83
  -4  -3   0    1.40    0.16
  -4  -3   0    0.85    0.15
   4   3   0    2.27    0.19
   4   3   0    2.94    0.19
  -4  -3  -1   23.48    0.43
  -4  -3  -1   10.48    0.32
   4   3   1   33.28    0.32
   4   3   1   27.16    0.38
   4   3   1   36.36    0.33
  -4  -3  -2    1.15    0.13
  -4  -3  -2    4.09    0.24
   4   3   2    2.75    0.20
   4   3   2    3.07    0.18
  -4  -3  -3  103.00    0.70
  -4  -3  -3   38.01    0.56
  -4  -3  -3  119.30    1.21
   4   3   3  105.70    0.82
   4   3   3  107.20    0.99
  -4  -3  -4    7.06    0.28
  -4  -3  -4   21.91    0.65
   4   3   4    7.06    0.31
   4   3   4    6.33    0.26
   4   3   4    7.39    0.26
  -4  -3  -5   90.36    1.22
  -4  -3  -5   86.29    0.92
  -4  -3  -5  106.10    1.54
   4   3   5   94.86    0.90
   4   3   5   93.03    0.99
   4   3   5  104.60    1.04
   4   3   5   88.56    0.86
  -4  -3  -6    8.82    0.51
  -4  -3  -6    8.28    0.39
  -4  -3  -6    5.83    0.44
  -4  -3  -6    8.68    0.48
  -4  -3  -6    6.80    0.56
  -4  -3  -6    4.79    0.57
   4   3   6    8.53    0.65
   4   3   6    9.80    0.37
   4   3   6    8.85    0.39
   4   3   6   10.53    0.51
   4   3   6   10.43    0.41
   4   3   6    8.79    0.36
   4   3   6    9.80    0.46
  -4  -3  -7    1.00    0.28
  -4  -3  -7    1.02    0.32
  -4  -3  -7    1.15    0.25
  -4  -3  -7    0.72    0.26
  -4  -3  -7    0.47    0.26
  -4  -3  -7    0.69    0.26
  -4  -3  -7    3.07    0.76
   4   3   7    1.10    0.31
   4   3   7    0.89    0.22
   4   3   7    0.66    0.21
   4   3   7    1.38    0.32
   4   3   7    1.30    0.26
   4   3   7    1.23    0.26
  -4  -3  -8  197.90    1.90
  -4  -3  -8  182.20    1.82
  -4  -3  -8  160.30    1.21
   4   3   8  229.00    2.04
   4   3   8  194.80    1.89
   4   3   8  248.90    1.95
   4   3   8  228.50    1.28
  -4  -3  -9  107.60    1.40
  -4  -3  -9   86.76    1.39
  -4  -3  -9   86.82    1.17
  -4  -3  -9   88.99    0.86
   4   3   9  123.40    1.47
   4   3   9  133.70    1.34
  -4  -3 -10    3.16    0.33
  -4  -3 -10    2.57    0.27
   4   3  10    3.48    0.32
   4   3  10    3.87    0.43
   4   3  10    3.07    0.37
  -4  -3 -11   10.91    0.33
   4   3  11   15.33    0.39
  -4  -4   6   15.56    0.41
  -4  -4   6   18.74    0.48
  -4  -4   6   17.13    0.47
  -4  -4   5   61.99    0.94
  -4  -4   5   75.35    1.08
  -4  -4   5   62.91    0.85
  -4  -4   5   63.52    0.99
   4   4  -5   48.27    0.75
   4   4  -5   45.52    0.65
  -4  -4   4    4.34    0.40
  -4  -4   4    4.56    0.48
  -4  -4   4    1.08    0.55
  -4  -4   4    4.90    0.45
  -4  -4   4    3.43    0.42
  -4  -4   4    3.93    0.45
   4   4  -4    2.89    0.36
  -4  -4   3  179.10    1.66
  -4  -4   3  124.50    1.48
  -4  -4   3  143.30    1.61
  -4  -4   3   58.12    1.05
  -4  -4   3  169.00    1.70
  -4  -4   3  125.30    1.43
  -4  -4   3  120.40    1.49
   4   4  -3   88.38    0.78
   4   4  -3  121.40    1.54
  -4  -4   2    0.72    0.37
  -4  -4   2    1.05    0.32
  -4  -4   2    0.23    0.21
  -4  -4   2    0.30    0.28
  -4  -4   2    0.63    0.49
  -4  -4   2    0.28    0.28
  -4  -4   2    0.60    0.23
   4   4  -2    0.63    0.25
  -4  -4   1  193.60    1.69
  -4  -4   1  161.10    1.54
  -4  -4   1  165.30    1.57
  -4  -4   1   87.40    1.00
  -4  -4   1  174.80    1.59
  -4  -4   1  193.90    1.80
  -4  -4   1  190.60    1.67
  -4  -4   1  159.50    1.52
  -4  -4   1  150.20    1.51
  -4  -4   1  182.20    1.98
   4   4  -1  241.60    1.59
   4   4  -1  176.00    1.38
   4   4  -1  187.20    1.10
   4   4  -1  187.00    1.38
  -4  -4   0   23.27    0.67
  -4  -4   0   14.90    0.40
  -4  -4   0   24.44    0.67
  -4  -4   0   23.18    0.65
  -4  -4   0   24.52    0.91
   4   4   0   34.69    0.60
   4   4   0   31.91    0.53
  -4  -4  -1  435.80    1.79
   4   4   1  633.10    2.38
   4   4   1  646.70    3.33
  -4  -4  -2   11.25    0.35
  -4  -4  -2   39.46    0.59
  -4  -4  -2   39.31    0.67
   4   4   2   45.12    0.49
   4   4   2   52.75    0.70
   4   4   2   38.53    0.43
  -4  -4  -3   68.81    0.79
  -4  -4  -3  243.70    1.77
   4   4   3  224.00    1.21
   4   4   3  233.70    1.27
   4   4   3  269.70    1.61
   4   4   3  224.70    1.14
  -4  -4  -4   25.96    0.47
  -4  -4  -4    7.50    0.29
  -4  -4  -4   20.68    0.66
   4   4   4   27.69    0.50
   4   4   4   26.57    0.50
   4   4   4   28.77    0.57
   4   4   4   26.35    0.46
  -4  -4  -5  102.60    1.17
  -4  -4  -5   99.23    1.17
  -4  -4  -5   92.27    0.96
  -4  -4  -5   27.07    0.52
  -4  -4  -5  104.80    1.19
  -4  -4  -5   92.98    1.47
   4   4   5  105.10    1.07
   4   4   5  104.20    1.19
   4   4   5  115.10    1.16
   4   4   5   98.78    0.94
   4   4   5  101.60    1.07
  -4  -4  -6   42.45    0.84
  -4  -4  -6   35.46    0.77
  -4  -4  -6   39.60    0.74
  -4  -4  -6   30.27    0.70
  -4  -4  -6   11.18    0.39
  -4  -4  -6   42.84    0.83
  -4  -4  -6   37.01    1.15
   4   4   6   49.53    1.35
   4   4   6   45.72    0.69
   4   4   6   42.21    0.77
   4   4   6   46.22    0.86
   4   4   6   46.07    0.80
   4   4   6   43.50    0.91
   4   4   6   45.86    0.77
  -4  -4  -7  122.10    1.47
  -4  -4  -7  113.00    1.34
  -4  -4  -7   91.42    1.33
  -4  -4  -7  100.50    1.25
  -4  -4  -7  142.90    2.48
   4   4   7  134.60    1.57
   4   4   7  132.80    1.18
   4   4   7  123.80    1.41
   4   4   7  144.60    1.51
   4   4   7  119.70    1.17
   4   4   7  137.80    1.32
  -4  -4  -8  123.90    1.52
  -4  -4  -8  109.10    1.45
  -4  -4  -8   93.36    1.22
  -4  -4  -8   98.57    0.90
  -4  -4  -8  117.80    2.83
   4   4   8  139.60    1.61
   4   4   8  125.00    1.54
   4   4   8  149.80    1.55
   4   4   8  142.10    1.13
  -4  -4  -9   27.57    0.76
  -4  -4  -9   28.18    1.28
  -4  -4  -9   22.32    0.63
   4   4   9   33.66    0.84
   4   4   9   34.97    0.74
  -4  -4 -10   20.11    0.61
  -4  -4 -10   16.66    0.49
   4   4  10   23.89    0.62
   4   4  10   24.76    0.54
  -4  -4 -11    8.51    0.30
   4   4  11   12.02    0.36
  -4  -5   5    6.06    0.34
  -4  -5   5    5.78    0.37
  -4  -5   5    6.98    0.40
   4   5  -5    4.51    0.39
  -4  -5   4    0.51    0.17
  -4  -5   4    0.53    0.22
  -4  -5   4    0.64    0.21
  -4  -5   4    0.82    0.25
   4   5  -4    0.59    0.35
   4   5  -4    0.74    0.26
  -4  -5   3    7.16    0.52
  -4  -5   3    9.02    0.92
  -4  -5   3    3.81    0.61
  -4  -5   3    9.97    0.73
  -4  -5   3    7.14    0.52
  -4  -5   3    7.49    0.67
   4   5  -3    5.10    0.37
  -4  -5   2    1.26    0.27
  -4  -5   2    0.37    0.28
  -4  -5   2    1.14    0.33
  -4  -5   2    1.30    0.28
  -4  -5   2    0.93    0.32
  -4  -5   2    3.46    0.41
  -4  -5   2    1.47    0.33
   4   5  -2    0.69    0.22
   4   5  -2    0.62    0.38
  -4  -5   1  151.00    1.69
  -4  -5   1  177.60    1.69
  -4  -5   1   93.03    1.05
  -4  -5   1  161.30    1.60
  -4  -5   1  179.40    1.73
  -4  -5   1  202.90    1.72
  -4  -5   1  155.50    1.65
  -4  -5   1  164.30    1.86
  -4  -5   1  167.10    1.61
   4   5  -1  228.30    1.79
   4   5  -1  129.20    0.81
  -4  -5   0   32.39    0.90
  -4  -5   0   20.89    0.50
  -4  -5   0   31.11    0.75
  -4  -5   0   32.99    0.99
  -4  -5   0   30.51    0.73
  -4  -5   0   31.12    0.81
  -4  -5   0   32.26    0.83
   4   5   0   42.88    0.77
   4   5   0   33.83    0.60
   4   5   0   26.95    0.41
  -4  -5  -1  182.30    1.60
  -4  -5  -1  178.00    1.59
  -4  -5  -1  206.70    2.68
  -4  -5  -1  170.80    1.55
  -4  -5  -1  187.30    1.63
   4   5   1  240.70    1.12
   4   5   1  223.80    1.49
   4   5   1  173.30    0.93
  -4  -5  -2  213.30    1.69
  -4  -5  -2  210.90    1.67
  -4  -5  -2  217.00    1.47
   4   5   2  266.20    1.34
   4   5   2  269.50    1.69
   4   5   2  211.10    1.11
  -4  -5  -3  910.20    3.42
  -4  -5  -3  729.00    3.62
  -4  -5  -3  892.80    3.36
  -4  -5  -3  976.00    3.82
  -4  -5  -3  846.30    3.97
   4   5   3  900.20    2.60
   4   5   3 1014.00    2.95
   4   5   3 1072.00    3.53
   4   5   3  910.70    2.55
  -4  -5  -4  266.20    1.71
  -4  -5  -4  258.60    2.59
  -4  -5  -4   -0.05    0.22
  -4  -5  -4  263.60    1.85
  -4  -5  -4  262.00    2.25
   4   5   4  275.30    1.54
   4   5   4  288.10    1.69
   4   5   4  295.90    1.91
   4   5   4  270.60    1.50
  -4  -5  -5 1171.00    3.84
  -4  -5  -5 1149.00    4.04
  -4  -5  -5 1052.00    3.32
  -4  -5  -5 1161.00    3.93
  -4  -5  -5 1088.00    5.13
   4   5   5 1225.00    3.45
   4   5   5 1216.00    3.87
   4   5   5 1202.00    3.98
   4   5   5 1214.00    4.10
   4   5   5 1126.00    5.08
   4   5   5 1191.00    3.58
  -4  -5  -6    2.70    0.33
  -4  -5  -6    2.04    0.26
  -4  -5  -6    2.04    0.27
  -4  -5  -6    1.73    0.30
  -4  -5  -6    2.24    0.29
   4   5   6    1.93    0.51
   4   5   6    2.64    0.27
   4   5   6    2.60    0.29
   4   5   6    2.75    0.31
   4   5   6    4.64    0.39
   4   5   6    2.08    0.26
   4   5   6    2.59    0.30
  -4  -5  -7  944.20    3.97
  -4  -5  -7  827.10    3.61
  -4  -5  -7  656.70    2.98
  -4  -5  -7  809.00    3.36
  -4  -5  -7  886.90   28.75
   4   5   7  992.70    4.17
   4   5   7 1001.00    3.27
   4   5   7  959.40    3.98
   4   5   7 1028.00    4.02
   4   5   7  881.60    3.20
   4   5   7 1012.00    3.38
  -4  -5  -8  400.90    2.67
  -4  -5  -8  342.60    2.52
  -4  -5  -8  298.90    2.09
  -4  -5  -8  463.20    5.70
   4   5   8  445.20    2.84
   4   5   8  425.90    1.94
   4   5   8  421.00    2.79
   4   5   8  465.80    2.72
   4   5   8  452.60    2.04
  -4  -5  -9  112.10    1.39
   4   5   9  127.70    1.48
   4   5   9  134.30    1.38
  -4  -5 -10   25.06    0.63
  -4  -5 -10   21.16    0.78
   4   5  10   30.75    0.57
  -4  -5 -11   55.12    0.72
  -4  -5 -11   47.17    0.55
   4   5  11   73.97    0.87
  -4  -6   5   30.68    0.60
  -4  -6   5   31.72    0.57
  -4  -6   4    3.76    0.37
  -4  -6   4    3.55    0.32
  -4  -6   4    4.91    0.57
   4   6  -4    3.95    0.47
  -4  -6   3   12.72    0.52
  -4  -6   3   11.97    0.49
  -4  -6   3   13.30    0.57
   4   6  -3   11.00    0.55
  -4  -6   2   18.91    0.64
  -4  -6   2   23.83    0.90
  -4  -6   2   20.61    0.71
  -4  -6   2   17.97    0.62
  -4  -6   2   20.00    0.69
   4   6  -2   16.23    0.62
   4   6  -2   18.14    0.47
  -4  -6   1    7.83    0.48
  -4  -6   1    9.80    0.63
  -4  -6   1    8.40    0.50
  -4  -6   1    7.70    0.47
  -4  -6   1   10.43    0.58
  -4  -6   1    8.43    0.67
   4   6  -1   12.14    0.76
   4   6  -1    7.84    0.35
  -4  -6   0   42.48    0.89
  -4  -6   0   54.04    1.18
  -4  -6   0   43.24    0.90
  -4  -6   0   40.52    0.87
  -4  -6   0   48.80    0.98
   4   6   0   40.74    0.72
   4   6   0   49.46    0.59
   4   6   0   62.88    1.07
   4   6   0   40.77    0.57
  -4  -6  -1   41.24    0.86
  -4  -6  -1   41.06    0.87
  -4  -6  -1   45.92    1.02
  -4  -6  -1   40.04    0.84
  -4  -6  -1   44.43    0.93
   4   6   1   38.25    0.69
   4   6   1   54.34    0.67
   4   6   1   55.51    0.96
   4   6   1   39.34    0.56
  -4  -6  -2   36.61    0.72
  -4  -6  -2   34.33    0.77
  -4  -6  -2   34.09    0.78
  -4  -6  -2   33.00    0.77
  -4  -6  -2   36.84    0.85
  -4  -6  -2   39.28    1.07
  -4  -6  -2   46.23    0.91
   4   6   2   31.87    0.62
   4   6   2   45.54    0.69
   4   6   2   37.54    0.73
  -4  -6  -3  211.70    1.46
  -4  -6  -3  213.00    1.79
  -4  -6  -3  198.00    1.69
  -4  -6  -3  205.60    1.73
  -4  -6  -3  221.20    1.79
   4   6   3  211.50    1.39
   4   6   3  248.00    1.58
   4   6   3  201.40    1.68
   4   6   3  225.70    1.75
   4   6   3  206.70    1.45
   4   6   3  200.20    1.62
  -4  -6  -4   -0.01    0.23
  -4  -6  -4    1.03    0.23
  -4  -6  -4    0.22    0.26
  -4  -6  -4    0.36    0.23
  -4  -6  -4    0.09    0.33
  -4  -6  -4    0.25    0.17
  -4  -6  -4   -0.09    0.37
   4   6   4    0.28    0.17
   4   6   4    0.09    0.13
   4   6   4   -0.07    0.30
   4   6   4    0.84    0.26
   4   6   4    1.10    0.17
   4   6   4    1.09    0.32
  -4  -6  -5   19.28    0.60
  -4  -6  -5   19.58    0.64
  -4  -6  -5   18.61    0.64
  -4  -6  -5   15.70    0.54
  -4  -6  -5   12.59    0.74
   4   6   5   18.51    0.49
   4   6   5   20.86    0.57
   4   6   5   17.52    0.62
   4   6   5   18.48    0.49
   4   6   5   19.65    0.60
  -4  -6  -6  458.90    2.67
  -4  -6  -6  420.60    2.65
  -4  -6  -6    0.54    0.35
  -4  -6  -6  306.60    1.94
  -4  -6  -6  452.50    2.50
  -4  -6  -6  426.80    3.71
   4   6   6  461.80    2.90
   4   6   6  466.60    2.31
   4   6   6  474.60    2.72
   4   6   6  466.00    2.70
   4   6   6  437.90    2.29
   4   6   6  457.40    2.37
  -4  -6  -7  268.90    2.14
  -4  -6  -7  233.90    2.17
  -4  -6  -7  187.60    1.57
  -4  -6  -7  231.10    1.77
  -4  -6  -7  294.70    3.42
   4   6   7  288.50    2.30
   4   6   7  278.20    1.77
   4   6   7  283.20    2.24
   4   6   7  293.40    2.20
   4   6   7  255.30    1.78
   4   6   7  288.60    1.86
  -4  -6  -8    1.96    0.87
  -4  -6  -8    1.34    0.26
  -4  -6  -8    5.37    1.25
   4   6   8    1.94    0.35
   4   6   8    3.52    0.44
   4   6   8    1.78    0.36
   4   6   8    3.68    0.38
  -4  -6  -9   45.29    0.88
  -4  -6  -9   33.15    0.68
   4   6   9   51.36    0.94
   4   6   9   55.42    0.89
  -4  -6 -10    0.60    0.21
  -4  -6 -10    0.31    0.15
   4   6  10    0.92    0.21
   4   6  10    0.10    0.17
  -4  -6 -11   38.72    0.63
   4   6  11   47.27    0.59
  -4  -7   4   94.50    0.90
  -4  -7   4   93.36    0.95
  -4  -7   4  103.40    0.94
  -4  -7   3    0.08    0.16
  -4  -7   3    0.19    0.18
   4   7  -3   -0.01    0.29
   4   7  -3    0.26    0.32
  -4  -7   2  208.80    1.83
  -4  -7   2  209.20    1.73
  -4  -7   2  197.50    1.77
  -4  -7   2  230.90    1.93
   4   7  -2  193.90    1.33
   4   7  -2  178.10    1.54
  -4  -7   1   86.04    1.25
  -4  -7   1   82.57    1.20
  -4  -7   1   80.36    1.21
  -4  -7   1   95.47    1.33
  -4  -7   1   84.42    1.17
   4   7  -1   83.04    0.95
   4   7  -1   79.91    0.87
  -4  -7   0  141.60    1.60
  -4  -7   0  139.20    1.58
  -4  -7   0  131.40    1.54
  -4  -7   0  157.60    1.69
  -4  -7   0  141.10    1.53
   4   7   0  132.40    1.16
   4   7   0  131.10    1.11
  -4  -7  -1  690.00    3.45
  -4  -7  -1  677.90    3.42
  -4  -7  -1  658.90    3.34
  -4  -7  -1  757.60    3.57
   4   7   1  660.50    3.34
   4   7   1  833.10    2.75
   4   7   1  923.60    4.47
   4   7   1  651.10    2.48
  -4  -7  -2    6.41    0.45
  -4  -7  -2    5.60    0.46
  -4  -7  -2    5.77    0.45
  -4  -7  -2    6.59    0.53
  -4  -7  -2    5.36    0.41
  -4  -7  -2    6.58    0.72
   4   7   2    6.83    0.38
   4   7   2    7.76    0.39
   4   7   2    8.71    0.55
   4   7   2    5.59    0.60
   4   7   2    5.82    0.32
   4   7   2    6.28    0.72
  -4  -7  -3   30.67    0.68
  -4  -7  -3   30.48    0.77
  -4  -7  -3   27.74    0.74
  -4  -7  -3   28.34    0.73
  -4  -7  -3   30.89    0.81
  -4  -7  -3   32.70    0.87
   4   7   3   28.36    0.61
   4   7   3   36.28    0.70
   4   7   3   29.44    0.82
   4   7   3   27.74    0.57
   4   7   3   29.45    0.80
  -4  -7  -4    2.01    0.28
  -4  -7  -4    2.29    0.31
  -4  -7  -4    1.35    0.26
  -4  -7  -4    1.21    0.26
  -4  -7  -4    1.82    0.35
  -4  -7  -4    0.86    0.34
   4   7   4    1.83    0.23
   4   7   4    2.46    0.26
   4   7   4    1.86    0.36
   4   7   4    1.89    0.22
   4   7   4    2.39    0.33
  -4  -7  -5   54.24    0.93
  -4  -7  -5   51.88    0.98
  -4  -7  -5   51.65    0.94
  -4  -7  -5   42.81    0.88
  -4  -7  -5   46.28    1.26
   4   7   5   54.26    0.84
   4   7   5   57.29    0.97
   4   7   5   53.55    0.97
   4   7   5   50.75    0.81
   4   7   5   53.58    0.88
  -4  -7  -6   34.75    0.79
  -4  -7  -6   33.73    0.81
  -4  -7  -6   31.98    1.25
   4   7   6   35.07    0.69
   4   7   6   37.96    0.86
   4   7   6   35.72    0.82
   4   7   6   32.13    0.69
   4   7   6   36.52    0.74
  -4  -7  -7  109.00    1.37
  -4  -7  -7   75.30    1.97
   4   7   7  112.10    1.14
   4   7   7  119.70    1.52
   4   7   7  118.60    1.41
   4   7   7   99.38    1.15
   4   7   7  115.90    1.20
  -4  -7  -8    3.13    0.35
  -4  -7  -8    1.80    0.27
  -4  -7  -8    8.35    2.02
   4   7   8    2.95    0.36
   4   7   8    2.70    0.34
   4   7   8    3.29    0.34
   4   7   8    4.23    0.34
  -4  -7  -9   32.82    0.71
   4   7   9   32.73    0.83
   4   7   9   38.71    0.71
  -4  -7 -10   32.84    0.60
  -4  -7 -10   26.18    0.43
   4   7  10   40.17    0.68
   4   7  10   40.61    0.57
  -4  -8   3   19.55    0.44
  -4  -8   3   19.67    0.43
  -4  -8   3   22.30    0.47
  -4  -8   2   30.16    0.63
  -4  -8   2   31.28    0.62
  -4  -8   2   28.97    0.62
  -4  -8   2   33.85    0.69
   4   8  -2   27.97    0.52
   4   8  -2   25.63    0.55
   4   8  -2   28.89    0.69
  -4  -8   1    1.25    0.19
  -4  -8   1    1.18    0.20
  -4  -8   1    0.95    0.20
  -4  -8   1    2.50    0.32
  -4  -8   1    2.03    0.47
   4   8  -1    1.81    0.26
   4   8  -1    1.67    0.23
   4   8  -1    1.84    0.40
  -4  -8   0  613.10    3.16
  -4  -8   0  605.10    3.16
  -4  -8   0  593.80    3.10
  -4  -8   0  692.80    3.38
  -4  -8   0  616.60    2.89
   4   8   0  569.70    2.36
   4   8   0  626.70    2.71
  -4  -8  -1   49.59    0.97
  -4  -8  -1   48.15    1.03
  -4  -8  -1   46.27    0.94
  -4  -8  -1   57.40    1.13
  -4  -8  -1   47.66    0.99
   4   8   1   43.99    0.73
   4   8   1   43.74    0.72
   4   8   1   43.98    0.88
  -4  -8  -2  124.70    1.49
  -4  -8  -2  116.00    1.43
  -4  -8  -2  117.40    1.40
   4   8   2  120.20    1.19
   4   8   2  140.00    1.36
   4   8   2  119.10    1.36
   4   8   2  115.50    1.16
   4   8   2  120.70    1.30
  -4  -8  -3   11.56    0.47
  -4  -8  -3   14.27    0.58
  -4  -8  -3   11.88    0.55
  -4  -8  -3   11.97    0.55
  -4  -8  -3   11.70    0.67
   4   8   3   12.14    0.45
   4   8   3   16.49    0.59
   4   8   3   12.94    0.62
   4   8   3   10.91    0.69
   4   8   3   12.56    0.57
  -4  -8  -4    0.90    0.23
  -4  -8  -4    0.97    0.23
  -4  -8  -4   -0.02    0.22
  -4  -8  -4    0.34    0.25
  -4  -8  -4    1.02    0.29
  -4  -8  -4    0.62    0.39
   4   8   4    0.67    0.20
   4   8   4    0.60    0.25
   4   8   4    0.80    0.27
   4   8   4    1.49    0.28
   4   8   4    1.28    0.28
  -4  -8  -5  251.60    1.88
  -4  -8  -5  254.10    2.08
  -4  -8  -5  248.00    1.82
  -4  -8  -5  199.80    2.47
   4   8   5  253.90    1.78
   4   8   5  289.60    2.20
   4   8   5  252.10    2.01
   4   8   5  234.50    1.75
   4   8   5  252.40    1.83
  -4  -8  -6   46.67    0.87
  -4  -8  -6   43.95    0.89
  -4  -8  -6   34.64    1.35
   4   8   6   47.07    0.78
   4   8   6   49.14    1.33
   4   8   6   47.97    0.92
   4   8   6   43.55    0.80
   4   8   6   47.95    0.82
  -4  -8  -7   84.22    1.15
  -4  -8  -7   49.41    1.82
   4   8   7   91.77    1.37
   4   8   7   88.45    1.06
   4   8   7   89.85    1.19
   4   8   7   75.94    1.01
   4   8   7   88.33    0.99
  -4  -8  -8  118.10    1.29
  -4  -8  -8  108.20    1.20
   4   8   8  130.90    1.43
   4   8   8  132.50    1.34
  -4  -8  -9    0.32    0.17
   4   8   9    0.88    0.26
   4   8   9    0.57    0.16
  -4  -8 -10    3.02    0.24
   4   8  10    4.31    0.33
  -4  -9   2   17.86    0.37
  -4  -9   2   17.62    0.38
  -4  -9   2   19.04    0.40
  -4  -9   1    0.43    0.14
  -4  -9   1    0.26    0.15
  -4  -9   1    0.20    0.14
  -4  -9   1    0.76    0.19
   4   9  -1    0.60    0.20
   4   9  -1    0.58    0.25
  -4  -9   0    1.70    0.21
  -4  -9   0    1.14    0.21
  -4  -9   0    1.27    0.20
  -4  -9   0    1.95    0.33
  -4  -9   0    1.40    0.32
   4   9   0    1.56    0.22
   4   9   0    1.36    0.22
   4   9   0    1.23    0.26
  -4  -9  -1  133.30    1.37
  -4  -9  -1  129.70    1.39
  -4  -9  -1  124.40    1.30
  -4  -9  -1  141.00    1.45
  -4  -9  -1  125.20    1.29
   4   9   1  124.80    1.12
   4   9   1  117.70    1.13
   4   9   1  125.00    1.18
  -4  -9  -2    3.75    0.36
  -4  -9  -2    4.26    0.37
  -4  -9  -2    3.83    0.38
  -4  -9  -2    4.06    0.40
   4   9   2    4.20    0.31
   4   9   2    4.02    0.40
   4   9   2    4.21    0.33
   4   9   2    3.98    0.41
  -4  -9  -3    5.84    0.35
  -4  -9  -3    6.39    0.42
  -4  -9  -3    4.92    0.40
  -4  -9  -3    5.06    0.42
  -4  -9  -3    5.78    0.43
  -4  -9  -3    3.49    0.53
   4   9   3    6.17    0.56
   4   9   3    5.47    0.47
   4   9   3    5.81    0.36
   4   9   3    6.63    0.43
  -4  -9  -4   39.32    0.67
  -4  -9  -4   39.89    0.82
  -4  -9  -4   38.91    0.78
  -4  -9  -4   39.77    0.80
  -4  -9  -4   36.42    0.81
   4   9   4   41.46    0.77
   4   9   4   40.72    0.81
   4   9   4   37.29    0.71
   4   9   4   40.98    0.76
  -4  -9  -5  111.40    1.15
  -4  -9  -5  107.50    1.27
  -4  -9  -5   88.40    1.67
   4   9   5  113.90    1.21
   4   9   5  113.00    1.29
   4   9   5  101.00    1.13
   4   9   5  111.80    1.16
  -4  -9  -6    7.07    0.39
  -4  -9  -6    5.93    0.39
   4   9   6    6.70    0.35
   4   9   6    6.95    0.40
   4   9   6    5.90    0.43
   4   9   6    7.61    0.37
  -4  -9  -7    7.65    0.37
   4   9   7    7.46    0.40
   4   9   7    8.59    0.40
   4   9   7    9.03    0.37
  -4  -9  -8    3.51    0.28
   4   9   8    3.95    0.43
   4   9   8    4.66    0.30
  -4  -9  -9    0.12    0.14
   4   9   9    0.27    0.14
  -4 -10   0    4.68    0.28
  -4 -10   0    4.20    0.27
  -4 -10   0    4.67    0.29
   4  10   0    4.57    0.40
   4  10   0    5.05    0.28
  -4 -10  -1    0.14    0.14
  -4 -10  -1    0.07    0.13
  -4 -10  -1    0.07    0.16
  -4 -10  -1    0.36    0.17
  -4 -10  -1    0.52    0.25
   4  10   1    0.72    0.18
   4  10   1    0.40    0.18
  -4 -10  -2   79.11    0.88
  -4 -10  -2   75.75    0.91
  -4 -10  -2   76.17    0.93
  -4 -10  -2   77.64    0.91
   4  10   2   79.30    0.86
   4  10   2   75.69    1.30
   4  10   2   80.37    0.84
  -4 -10  -3   10.00    0.40
  -4 -10  -3    9.31    0.40
  -4 -10  -3    8.86    0.75
  -4 -10  -3    8.92    0.40
  -4 -10  -3   10.25    0.44
   4  10   3   10.05    0.36
   4  10   3   10.38    0.45
   4  10   3    9.02    0.41
   4  10   3   10.28    0.38
  -4 -10  -4   26.05    0.57
   4  10   4   26.06    0.52
   4  10   4   25.49    0.57
   4  10   4   22.58    0.55
   4  10   4   26.52    0.54
  -4 -10  -5    0.58    0.16
  -4 -10  -5    0.57    0.17
   4  10   5    1.01    0.19
   4  10   5    1.01    0.20
   4  10   5    0.38    0.28
   4  10   5    1.07    0.19
  -4 -10  -6    2.56    0.24
   4  10   6    2.37    0.24
   4  10   6    2.89    0.28
   4  10   6    2.79    0.25
  -4 -10  -7    3.41    0.24
   4  10   7    3.95    0.27
  -4 -10  -8    2.41    0.20
   4  10   8    2.51    0.21
  -4 -11  -4    2.23    0.25
   4  11   4    1.77    0.20
   4  11   4    2.27    0.19
  -5   7   0   37.79    0.54
   5  -7   0   36.62    0.80
   5  -7   0   30.66    0.44
  -5   7  -1    6.20    0.30
   5  -7   1    5.72    0.39
  -5   6   3   21.02    0.42
  -5   6   3   21.27    0.48
   5  -6  -3   19.48    0.45
  -5   6   2  144.90    1.15
   5  -6  -2  130.60    1.14
   5  -6  -2  123.90    1.26
  -5   6   1   10.99    0.42
   5  -6  -1   11.14    0.71
   5  -6  -1   10.55    0.43
   5  -6  -1    9.52    0.55
  -5   6   0   16.24    0.51
   5  -6   0   16.38    0.63
   5  -6   0   15.07    0.48
   5  -6   0   12.65    0.62
  -5   6  -1  112.20    1.19
  -5   6  -1  106.40    1.24
   5  -6   1  110.10    1.19
   5  -6   1  104.70    1.07
   5  -6   1   97.87    1.21
  -5   6  -2    0.32    0.19
  -5   6  -2    0.33    0.19
  -5   6  -2    0.52    0.34
   5  -6   2    0.63    0.22
   5  -6   2    0.33    0.19
  -5   6  -3   88.68    0.98
  -5   6  -3   82.94    0.77
   5  -6   3   91.72    0.99
   5  -6   3   75.49    0.76
  -5   6  -4    0.24    0.21
  -5   6  -4    0.03    0.16
   5  -6   4    0.24    0.18
  -5   5   4    3.88    0.32
   5  -5  -4    3.19    0.34
   5  -5  -4    3.62    0.32
   5  -5  -4    3.59    0.29
  -5   5   3   17.16    0.45
   5  -5  -3   12.92    0.44
   5  -5  -3   15.60    0.51
   5  -5  -3    9.05    0.64
   5  -5  -3   14.87    0.62
  -5   5   2    0.41    0.19
  -5   5   2    0.08    0.38
   5  -5  -2    0.11    0.22
   5  -5  -2    0.34    0.21
   5  -5  -2   -0.05    0.36
   5  -5  -2    0.06    0.28
   5  -5  -2    0.32    0.19
  -5   5   1  112.70    1.28
  -5   5   1   94.61    1.17
   5  -5  -1  108.30    1.51
   5  -5  -1  100.70    1.02
   5  -5  -1  103.10    1.25
   5  -5  -1   77.12    1.07
   5  -5  -1   98.90    1.28
   5  -5  -1  108.00    1.06
  -5   5   0   34.20    0.77
  -5   5   0   28.87    0.83
  -5   5   0   30.83    0.78
   5  -5   0   33.87    0.92
   5  -5   0   31.76    0.66
   5  -5   0   35.42    0.79
   5  -5   0   23.82    0.94
   5  -5   0   31.99    0.79
   5  -5   0   34.50    0.64
  -5   5  -1   10.31    0.50
  -5   5  -1    9.85    0.48
   5  -5   1   10.40    0.60
   5  -5   1    8.99    0.92
   5  -5   1   10.09    0.49
   5  -5   1    9.82    0.54
   5  -5   1   10.42    0.45
  -5   5  -2  183.70    1.71
  -5   5  -2  172.80    1.42
   5  -5   2  166.90    1.54
   5  -5   2  162.10    1.74
  -5   5  -3    0.59    0.24
  -5   5  -3    1.02    0.22
   5  -5   3   -0.04    0.22
   5  -5   3    0.57    0.21
  -5   5  -4   90.37    1.13
  -5   5  -4   87.99    1.47
   5  -5   4   79.62    0.90
  -5   5  -5   65.07    0.88
  -5   5  -5   62.10    0.76
   5  -5   5   59.95    0.82
  -5   5  -6    0.55    0.14
  -5   4   5   29.32    0.57
  -5   4   5   18.51    0.69
   5  -4  -5   23.24    0.46
   5  -4  -5   23.17    0.55
   5  -4  -5   28.02    0.49
  -5   4   4   14.76    0.39
  -5   4   4   14.10    0.53
  -5   4   4   14.69    0.69
  -5   4   4    9.93    0.53
   5  -4  -4   12.06    0.41
   5  -4  -4   12.92    0.48
   5  -4  -4    9.10    0.48
   5  -4  -4   12.95    0.76
   5  -4  -4   13.57    0.45
  -5   4   3   57.63    0.82
  -5   4   3   49.96    0.87
   5  -4  -3   48.61    0.77
   5  -4  -3   50.31    0.88
   5  -4  -3   38.23    0.75
   5  -4  -3   48.54    0.94
   5  -4  -3   53.59    0.83
  -5   4   2   39.91    0.78
  -5   4   2   31.26    0.75
   5  -4  -2   35.52    0.70
   5  -4  -2   23.38    0.79
   5  -4  -2   35.62    0.80
   5  -4  -2   31.63    0.71
   5  -4  -2   34.86    0.83
   5  -4  -2   39.26    0.76
  -5   4   1    9.81    0.61
  -5   4   1    6.63    0.52
   5  -4  -1    8.15    0.42
   5  -4  -1    6.01    0.55
   5  -4  -1    9.29    0.87
   5  -4  -1    7.17    0.45
   5  -4  -1    8.57    0.51
  -5   4   0    2.47    0.31
  -5   4   0    1.02    0.65
   5  -4   0    2.49    0.55
   5  -4   0    3.00    0.36
   5  -4   0    1.16    0.30
   5  -4   0    2.75    0.33
   5  -4   0    1.85    0.29
   5  -4   0    3.25    0.39
   5  -4   0    3.37    0.38
  -5   4  -1    5.75    0.44
  -5   4  -1    5.58    0.49
   5  -4   1    4.85    0.40
   5  -4   1    3.26    0.39
   5  -4   1    4.93    0.44
   5  -4   1    4.00    0.50
   5  -4   1    5.03    0.42
   5  -4   1    5.61    0.41
  -5   4  -2   15.59    0.60
  -5   4  -2   14.49    1.05
  -5   4  -2   14.06    0.56
   5  -4   2   12.96    0.65
   5  -4   2   13.50    0.53
   5  -4   2    9.85    0.61
   5  -4   2   15.30    0.58
   5  -4   2   10.93    0.74
   5  -4   2   13.19    0.57
   5  -4   2   14.53    0.50
  -5   4  -3   11.68    0.56
  -5   4  -3    9.73    0.90
  -5   4  -3   11.02    0.50
   5  -4   3   10.28    0.59
   5  -4   3    5.55    0.65
   5  -4   3   10.76    0.51
   5  -4   3   10.75    0.58
   5  -4   3   10.61    0.46
  -5   4  -4   21.18    0.68
  -5   4  -4   20.54    0.61
   5  -4   4   19.80    0.67
   5  -4   4   21.16    0.62
  -5   4  -5    0.31    0.23
  -5   4  -5    0.16    0.17
   5  -4   5    0.09    0.21
   5  -4   5    0.55    0.22
  -5   4  -6    4.48    0.42
  -5   4  -6    4.33    0.31
   5  -4   6    4.76    0.35
   5  -4   6    4.49    0.58
  -5   4  -7    2.93    0.36
  -5   4  -7    3.79    0.26
   5  -4   7    3.59    0.27
   5  -4   7    2.82    0.28
  -5   3   6    3.66    0.29
  -5   3   6    2.08    0.30
   5  -3  -6    2.21    0.23
   5  -3  -6    2.92    0.23
  -5   3   5  125.60    1.23
  -5   3   5  150.60    1.16
  -5   3   5   87.95    0.94
   5  -3  -5  106.40    0.98
   5  -3  -5  105.80    1.05
   5  -3  -5   83.07    0.93
   5  -3  -5  118.70    1.05
  -5   3   4   22.07    0.59
  -5   3   4   21.44    0.65
  -5   3   4   20.27    0.60
  -5   3   4   15.05    0.58
   5  -3  -4   17.95    0.50
   5  -3  -4   18.55    0.60
   5  -3  -4   14.76    0.49
   5  -3  -4   19.11    0.78
   5  -3  -4   19.69    0.56
  -5   3   3    1.85    0.27
  -5   3   3    2.19    0.35
  -5   3   3    1.33    0.27
   5  -3  -3    1.81    0.25
   5  -3  -3    0.72    0.33
   5  -3  -3    1.45    0.30
   5  -3  -3    0.92    0.23
   5  -3  -3    1.75    0.33
   5  -3  -3    1.88    0.29
  -5   3   2  169.10    1.50
  -5   3   2  201.00    1.70
  -5   3   2  146.10    1.54
   5  -3  -2  164.10    1.45
   5  -3  -2  115.40    1.38
   5  -3  -2  152.70    1.57
   5  -3  -2  133.30    1.33
   5  -3  -2  159.70    1.66
   5  -3  -2  169.00    1.52
  -5   3   1    2.63    0.31
  -5   3   1    3.05    0.46
  -5   3   1    2.27    0.33
   5  -3  -1    2.82    0.33
   5  -3  -1    1.26    0.26
   5  -3  -1    1.40    0.38
   5  -3  -1    3.86    0.38
   5  -3  -1    1.72    0.24
   5  -3  -1    1.77    0.26
   5  -3  -1    2.44    0.31
  -5   3   0  207.80    1.78
   5  -3   0  211.60    1.61
   5  -3   0  146.50    1.56
   5  -3   0  163.90    2.06
   5  -3   0  193.30    1.78
   5  -3   0  176.90    1.50
   5  -3   0  190.20    1.80
   5  -3   0  215.50    1.68
  -5   3  -1    6.04    0.45
  -5   3  -1    0.83    0.73
  -5   3  -1    5.02    0.52
   5  -3   1    6.58    0.50
   5  -3   1    4.27    0.40
   5  -3   1    8.63    0.51
   5  -3   1    5.35    0.38
   5  -3   1    5.91    0.41
   5  -3   1    6.65    0.44
  -5   3  -2   18.18    0.63
  -5   3  -2   18.75    0.79
  -5   3  -2   17.19    0.60
  -5   3  -2   12.17    1.02
   5  -3   2   17.20    0.78
   5  -3   2   17.73    0.57
   5  -3   2   13.14    0.56
   5  -3   2   18.08    0.64
   5  -3   2   15.20    0.53
   5  -3   2   16.46    0.58
   5  -3   2   16.56    0.76
   5  -3   2   18.61    0.57
  -5   3  -3   85.68    1.26
  -5   3  -3   84.32    1.36
  -5   3  -3   77.40    1.08
  -5   3  -3   71.74    1.92
   5  -3   3   77.93    1.25
   5  -3   3   81.12    0.97
   5  -3   3   61.38    1.09
   5  -3   3   84.14    1.20
   5  -3   3   65.60    0.96
   5  -3   3   73.02    1.07
   5  -3   3   75.64    1.09
   5  -3   3   83.30    1.00
  -5   3  -4  511.10    3.02
  -5   3  -4  503.70    3.04
  -5   3  -4  466.30    2.63
  -5   3  -4  458.90    2.70
  -5   3  -4  420.00    6.18
   5  -3   4  488.30    2.97
   5  -3   4  340.50    1.76
   5  -3   4  398.40    2.72
   5  -3   4  513.20    2.85
   5  -3   4  471.30    2.66
   5  -3   4  496.30    2.10
  -5   3  -5  352.20    2.49
  -5   3  -5  306.90    2.66
  -5   3  -5  318.00    2.18
  -5   3  -5  314.40    2.21
   5  -3   5  348.10    2.48
   5  -3   5  279.30    2.41
   5  -3   5  351.30    2.27
   5  -3   5  323.40    2.26
  -5   3  -6  149.10    1.57
  -5   3  -6  135.60    1.39
  -5   3  -6  131.40    1.37
   5  -3   6  148.20    1.55
   5  -3   6  141.30    1.31
   5  -3   6  130.70    1.43
  -5   3  -7   18.86    0.61
  -5   3  -7   18.18    0.78
  -5   3  -7   16.69    0.57
   5  -3   7   17.75    0.68
   5  -3   7   17.03    0.53
  -5   3  -8  134.40    1.30
  -5   3  -8  127.40    0.99
   5  -3   8  132.80    1.05
  -5   2   6   15.74    0.44
  -5   2   6   18.92    0.47
  -5   2   6   11.28    0.50
   5  -2  -6   12.23    0.36
   5  -2  -6   13.73    0.38
  -5   2   5   60.60    0.94
  -5   2   5   70.28    0.95
  -5   2   5   41.29    0.75
   5  -2  -5   51.83    0.74
   5  -2  -5   45.87    0.83
   5  -2  -5   39.63    0.68
   5  -2  -5   58.18    1.04
  -5   2   4  106.70    1.29
  -5   2   4   82.07    1.21
  -5   2   4   76.60    1.11
  -5   2   4   54.92    0.94
   5  -2  -4   73.24    0.95
   5  -2  -4   71.12    1.06
   5  -2  -4   58.87    0.86
   5  -2  -4   76.29    1.63
   5  -2  -4   75.67    1.01
  -5   2   3   30.58    0.62
  -5   2   3   35.49    0.84
  -5   2   3   29.05    0.81
  -5   2   3   25.60    0.73
   5  -2  -3   28.59    0.64
   5  -2  -3   20.13    0.65
   5  -2  -3   24.14    0.75
   5  -2  -3   22.31    0.58
   5  -2  -3   26.30    0.72
   5  -2  -3   27.39    0.73
  -5   2   2  111.30    1.15
  -5   2   2  124.30    1.43
  -5   2   2   96.16    1.30
   5  -2  -2  106.70    1.14
   5  -2  -2   75.81    1.43
   5  -2  -2   99.41    1.45
   5  -2  -2   95.39    1.26
   5  -2  -2   90.75    1.05
   5  -2  -2   99.81    1.28
   5  -2  -2  106.00    1.23
  -5   2   1    0.85    0.24
  -5   2   1    1.12    0.30
   5  -2  -1    0.97    0.20
   5  -2  -1    0.44    0.17
   5  -2  -1    0.48    0.29
   5  -2  -1    0.92    0.19
   5  -2  -1    0.56    0.23
   5  -2  -1    1.08    0.37
  -5   2   0   25.19    0.65
  -5   2   0   25.51    0.80
   5  -2   0   26.35    0.58
   5  -2   0   18.75    0.55
   5  -2   0   21.10    0.67
   5  -2   0   24.07    0.72
   5  -2   0   22.40    0.53
   5  -2   0   23.32    0.65
   5  -2   0   26.27    0.69
  -5   2  -1  179.40    1.59
  -5   2  -1  171.50    1.58
  -5   2  -1   -0.30    0.39
  -5   2  -1  156.00    1.38
   5  -2   1  186.20    1.43
   5  -2   1  131.30    1.35
   5  -2   1  174.40    1.62
   5  -2   1  158.10    1.32
   5  -2   1  161.50    1.56
   5  -2   1  185.70    1.51
  -5   2  -2    1.82    0.28
  -5   2  -2    1.95    0.42
  -5   2  -2    2.42    0.33
  -5   2  -2    1.89    0.33
  -5   2  -2    1.57    0.46
   5  -2   2    1.33    0.56
   5  -2   2    1.89    0.24
   5  -2   2    1.39    0.22
   5  -2   2    1.89    0.30
   5  -2   2    1.68    0.22
   5  -2   2    1.87    0.28
  -5   2  -3  245.90    1.86
  -5   2  -3  256.60    1.93
  -5   2  -3  224.60    1.71
  -5   2  -3  234.10    1.90
  -5   2  -3  261.60    2.92
   5  -2   3  234.30    2.06
   5  -2   3  257.20    1.67
   5  -2   3  180.30    1.67
   5  -2   3  220.80    1.59
   5  -2   3  231.60    1.74
  -5   2  -4  887.10    3.87
  -5   2  -4  887.20    3.76
  -5   2  -4  801.20    3.35
  -5   2  -4  815.20    3.60
  -5   2  -4  806.80    5.42
   5  -2   4  872.10    3.91
   5  -2   4  905.70    3.05
   5  -2   4  686.40    3.37
   5  -2   4  934.00    3.82
   5  -2   4  764.90    2.94
   5  -2   4  769.90    3.18
   5  -2   4  831.30    3.48
   5  -2   4  922.60    3.16
  -5   2  -5   28.88    0.80
  -5   2  -5   28.72    0.84
  -5   2  -5   26.28    0.69
  -5   2  -5   27.86    0.73
  -5   2  -5   26.76    0.62
  -5   2  -5   19.69    1.85
   5  -2   5   30.46    0.84
   5  -2   5   26.49    0.68
   5  -2   5   23.36    0.77
   5  -2   5   30.09    0.75
   5  -2   5   28.08    0.75
   5  -2   5   28.85    0.62
  -5   2  -6    0.29    0.39
  -5   2  -6    1.24    0.24
  -5   2  -6    0.31    0.27
   5  -2   6    0.32    0.39
   5  -2   6    0.42    0.43
   5  -2   6    0.00    0.19
  -5   2  -7    1.93    0.33
  -5   2  -7    1.39    0.23
  -5   2  -7    1.62    0.26
   5  -2   7    1.54    0.26
   5  -2   7    1.94    0.27
   5  -2   7    1.35    0.26
  -5   2  -8   77.49    1.04
  -5   2  -8   77.12    1.24
  -5   2  -8   70.52    0.93
   5  -2   8  101.20    1.46
   5  -2   8   69.43    0.97
  -5   2  -9   99.69    1.26
   5  -2   9   97.75    0.89
  -5   1   6   22.25    0.53
  -5   1   6   28.21    0.55
  -5   1   6   17.83    0.48
   5  -1  -6   16.44    0.42
   5  -1  -6   17.76    0.46
  -5   1   5   31.23    0.75
  -5   1   5   37.82    0.77
  -5   1   5   21.22    0.61
   5  -1  -5   25.47    0.56
   5  -1  -5   20.15    0.52
  -5   1   4   31.84    0.80
  -5   1   4   25.47    0.75
  -5   1   4   17.51    0.90
  -5   1   4   23.55    0.69
  -5   1   4   17.24    0.64
   5  -1  -4   21.12    0.55
   5  -1  -4   17.26    0.51
   5  -1  -4   24.34    0.73
  -5   1   3   81.59    1.22
  -5   1   3   67.78    1.15
  -5   1   3   43.61    0.97
  -5   1   3   58.76    1.05
  -5   1   3   46.07    0.94
   5  -1  -3   60.16    0.86
   5  -1  -3   44.83    0.79
   5  -1  -3   51.32    1.04
   5  -1  -3   51.94    0.78
   5  -1  -3   61.33    1.01
   5  -1  -3   60.33    1.03
  -5   1   2   24.35    0.75
  -5   1   2   15.06    0.58
  -5   1   2   19.07    0.66
   5  -1  -2   20.63    0.54
   5  -1  -2   14.96    0.49
   5  -1  -2   20.37    0.72
   5  -1  -2   17.36    0.83
   5  -1  -2   18.28    0.49
   5  -1  -2   19.79    0.61
   5  -1  -2   20.34    0.81
  -5   1   1   63.68    0.86
  -5   1   1   67.69    1.09
  -5   1   1   13.61    0.54
  -5   1   1   59.55    1.03
   5  -1  -1   67.36    0.84
   5  -1  -1   46.56    0.74
   5  -1  -1   58.69    1.01
   5  -1  -1   55.86    1.05
   5  -1  -1   58.18    0.76
   5  -1  -1   59.55    0.95
   5  -1  -1   62.42    1.05
  -5   1   0  621.00    2.58
  -5   1   0  632.10    2.95
  -5   1   0  741.60    3.22
   5  -1   0  664.60    2.49
   5  -1   0  461.60    2.23
   5  -1   0  561.40    2.86
   5  -1   0  617.40    2.44
  -5   1  -1  272.80    1.78
  -5   1  -1  322.20    2.22
  -5   1  -1  267.20    2.29
   5  -1   1  291.60    1.65
   5  -1   1  199.20    1.48
   5  -1   1  220.60    1.74
   5  -1   1  269.00    2.15
   5  -1   1  256.50    1.71
  -5   1  -2  222.20    1.68
  -5   1  -2  239.90    1.96
  -5   1  -2  231.70    1.55
  -5   1  -2  201.70    1.65
  -5   1  -2  244.40    2.34
   5  -1   2  236.00    1.50
   5  -1   2  159.20    1.37
   5  -1   2  231.50    1.85
   5  -1   2  205.20    1.44
   5  -1   2  238.40    1.63
  -5   1  -3    0.74    0.25
  -5   1  -3    2.76    0.28
  -5   1  -3    0.25    0.29
  -5   1  -3    0.42    0.17
  -5   1  -3    0.60    0.38
   5  -1   3    6.37    0.34
   5  -1   3    0.45    0.16
   5  -1   3    0.81    0.26
   5  -1   3    1.12    0.22
   5  -1   3    1.82    0.28
  -5   1  -4  420.30    2.53
  -5   1  -4  425.30    2.40
  -5   1  -4  372.00    2.18
  -5   1  -4  398.10    2.43
  -5   1  -4  378.80    3.41
   5  -1   4  427.90    2.68
   5  -1   4  456.90    2.16
   5  -1   4  338.30    2.21
   5  -1   4  468.50    2.61
   5  -1   4  387.30    2.04
   5  -1   4  458.70    2.25
  -5   1  -5  380.80    2.53
  -5   1  -5  367.70    2.40
  -5   1  -5  326.90    2.16
  -5   1  -5  355.20    2.39
  -5   1  -5  339.40    1.52
  -5   1  -5  361.50    3.76
   5  -1   5  396.70    1.99
   5  -1   5  321.10    2.28
   5  -1   5  427.00    2.56
   5  -1   5  338.40    1.94
   5  -1   5  414.50    2.10
  -5   1  -6   89.87    1.31
  -5   1  -6   83.16    1.27
  -5   1  -6   76.52    1.12
  -5   1  -6   84.33    1.22
  -5   1  -6   78.51    0.85
  -5   1  -6   62.97    2.31
   5  -1   6   96.60    1.36
   5  -1   6   81.27    1.26
   5  -1   6  101.10    1.28
   5  -1   6   94.23    0.96
  -5   1  -7   27.37    0.79
  -5   1  -7   24.49    1.00
  -5   1  -7   24.08    0.67
  -5   1  -7   25.08    0.70
  -5   1  -7   24.64    0.54
   5  -1   7   31.16    0.80
   5  -1   7   24.15    1.41
   5  -1   7   28.82    0.70
   5  -1   7   27.83    0.76
  -5   1  -8   41.72    0.87
  -5   1  -8   36.29    0.74
  -5   1  -8   38.31    0.79
   5  -1   8   45.58    0.87
   5  -1   8   41.74    0.72
   5  -1   8   39.95    0.83
  -5   1  -9   20.37    0.98
  -5   1  -9   16.74    0.45
  -5   1  -9   17.33    0.54
   5  -1   9   20.51    0.52
   5  -1   9   15.12    0.71
  -5   0   6   25.60    0.58
  -5   0   6   33.60    0.62
  -5   0   6   20.75    0.52
   5   0  -6   18.99    0.45
   5   0  -6   20.87    0.52
  -5   0   5    5.23    0.43
  -5   0   5    5.40    0.41
  -5   0   5    3.45    0.40
   5   0  -5    4.20    0.37
   5   0  -5    4.11    0.36
   5   0  -5    4.94    0.59
  -5   0   4   49.56    0.99
  -5   0   4   38.15    0.91
  -5   0   4   21.06    1.23
  -5   0   4   38.69    0.87
  -5   0   4   25.75    0.75
   5   0  -4   32.81    0.65
   5   0  -4   25.35    0.56
   5   0  -4   32.76    0.92
  -5   0   3  124.50    1.50
  -5   0   3   98.83    1.36
  -5   0   3   59.40    1.08
  -5   0   3   95.09    1.32
  -5   0   3   72.06    1.13
   5   0  -3   94.02    1.00
   5   0  -3   68.50    0.86
   5   0  -3   96.66    1.45
   5   0  -3   79.46    0.89
   5   0  -3   93.96    1.17
  -5   0   2  994.30    4.45
  -5   0   2  860.00    4.08
  -5   0   2  525.40    2.90
  -5   0   2  776.70    3.57
  -5   0   2  591.00    2.88
   5   0  -2  849.40    2.75
   5   0  -2  604.50    2.25
   5   0  -2  832.60    3.71
   5   0  -2  732.20    2.48
   5   0  -2  771.10    3.13
  -5   0   1   78.77    1.15
  -5   0   1   51.16    0.87
  -5   0   1   90.07    1.23
  -5   0   1   21.11    0.53
  -5   0   1   67.89    1.07
  -5   0   1   49.73    1.17
   5   0  -1   71.91    1.13
   5   0  -1   67.35    1.13
  -5   0   0  106.70    1.02
  -5   0   0  113.20    1.34
  -5   0   0  117.90    1.32
  -5   0   0   38.32    0.65
   5   0   0  118.70    0.99
   5   0   0   80.14    0.82
   5   0   0  102.40    1.15
   5   0   0  105.90    0.88
  -5   0  -1  677.70    2.91
  -5   0  -1  677.00    2.95
  -5   0  -1  683.20    3.20
  -5   0  -1  727.80    3.22
   5   0   1  726.00    2.38
   5   0   1  490.00    2.08
   5   0   1  575.20    2.62
   5   0   1  642.80    2.19
  -5   0  -2  492.10    2.27
  -5   0  -2  342.30    1.61
  -5   0  -2  458.90    2.34
  -5   0  -2  586.30    3.18
   5   0   2  544.50    2.11
   5   0   2  376.70    1.90
   5   0   2  497.40    1.99
  -5   0  -3   55.68    1.11
  -5   0  -3   52.06    0.74
  -5   0  -3   58.80    1.13
  -5   0  -3   55.25    1.12
   5   0   3   42.69    0.69
   5   0   3   57.45    0.94
   5   0   3   51.95    0.69
   5   0   3   54.74    0.85
  -5   0  -4  240.60    1.81
  -5   0  -4  251.70    1.69
  -5   0  -4  194.00    1.64
  -5   0  -4  252.50    2.53
   5   0   4  272.40    1.61
   5   0   4  206.70    1.60
   5   0   4  285.30    1.96
   5   0   4  248.80    1.56
   5   0   4  278.50    1.73
  -5   0  -5    9.16    0.50
  -5   0  -5    8.29    0.45
  -5   0  -5    7.35    0.46
  -5   0  -5    7.68    0.41
  -5   0  -5    5.56    0.66
   5   0   5    9.04    0.67
   5   0   5    8.00    0.37
   5   0   5    6.96    0.40
   5   0   5    9.14    0.51
   5   0   5    7.81    0.37
   5   0   5    8.81    0.45
  -5   0  -6  279.80    2.19
  -5   0  -6  271.00    2.09
  -5   0  -6  240.90    1.88
  -5   0  -6  278.10    1.53
   5   0   6  316.10    2.37
   5   0   6  301.40    1.71
   5   0   6  245.60    2.01
   5   0   6  332.60    2.27
   5   0   6  264.00    1.72
   5   0   6  307.10    1.79
  -5   0  -7    0.72    0.29
  -5   0  -7    0.73    0.31
  -5   0  -7    0.46    0.21
  -5   0  -7    0.09    0.25
   5   0   7   -0.06    0.25
   5   0   7    0.41    0.33
   5   0   7    0.05    0.20
   5   0   7    0.27    0.30
  -5   0  -8    3.74    0.40
  -5   0  -8    3.22    0.35
   5   0   8    3.88    0.40
   5   0   8    3.50    0.38
   5   0   8    4.14    0.39
  -5   0  -9   35.78    0.78
  -5   0  -9   31.00    0.65
  -5   0  -9   33.86    0.72
   5   0   9   40.63    0.78
   5   0   9   30.24    0.76
   5   0   9   36.69    0.63
   5   0   9   34.03    0.73
  -5   0 -10   66.17    0.94
  -5   0 -10   64.50    0.72
  -5   0 -10   67.57    0.80
   5   0  10   78.93    0.82
   5   0  10   63.56    0.84
  -5  -1   6  120.10    1.11
  -5  -1   6  148.00    1.22
  -5  -1   6  101.00    1.00
   5   1  -6   85.98    1.02
  -5  -1   5   46.75    0.89
  -5  -1   5   60.72    0.98
  -5  -1   5   37.30    0.77
   5   1  -5   37.54    0.66
   5   1  -5   29.78    0.58
  -5  -1   4   88.27    1.27
  -5  -1   4   -0.45    0.66
  -5  -1   4   61.05    1.09
  -5  -1   4   70.59    1.14
  -5  -1   4   46.54    0.93
   5   1  -4   54.46    0.81
   5   1  -4   43.27    0.66
  -5  -1   3  530.80    3.05
  -5  -1   3  425.20    2.73
  -5  -1   3  232.20    2.06
  -5  -1   3  422.10    2.73
  -5  -1   3  293.50    2.17
   5   1  -3  413.20    2.77
   5   1  -3  316.20    1.57
  -5  -1   2   49.76    0.93
  -5  -1   2   80.52    1.40
  -5  -1   2   60.03    1.05
   5   1  -2   61.88    0.62
   5   1  -2   91.10    1.23
   5   1  -2   77.43    0.74
   5   1  -2   80.13    1.09
  -5  -1   1   47.26    0.92
  -5  -1   1   45.19    0.99
  -5  -1   1   28.05    0.66
  -5  -1   1   51.86    0.95
  -5  -1   1   12.87    0.44
  -5  -1   1   41.25    0.86
  -5  -1   1   28.80    0.95
   5   1  -1   33.61    0.46
   5   1  -1   45.35    0.80
   5   1  -1   43.31    0.52
  -5  -1   0   25.35    0.58
  -5  -1   0   11.83    0.39
  -5  -1   0   35.49    1.07
   5   1   0   27.96    0.43
   5   1   0   36.12    0.67
   5   1   0   36.10    0.47
  -5  -1  -1    3.59    0.58
  -5  -1  -1    4.50    0.30
   5   1   1    3.45    0.30
   5   1   1    2.98    0.19
   5   1   1    3.45    0.27
   5   1   1    3.36    0.22
  -5  -1  -2  686.90    2.71
  -5  -1  -2  798.80    3.24
   5   1   2  800.10    2.37
   5   1   2  592.80    2.16
   5   1   2  731.20    2.19
  -5  -1  -3   22.65    0.47
  -5  -1  -3   21.03    0.53
  -5  -1  -3   30.50    0.77
   5   1   3   23.97    0.48
   5   1   3   18.71    0.43
   5   1   3   21.90    0.43
  -5  -1  -4  154.70    1.44
  -5  -1  -4  167.10    1.27
  -5  -1  -4  167.10    1.50
  -5  -1  -4  157.50    1.41
  -5  -1  -4  186.40    2.00
   5   1   4  144.90    1.25
   5   1   4  187.20    1.55
   5   1   4  168.20    1.21
   5   1   4  178.70    1.38
  -5  -1  -5    6.51    0.46
  -5  -1  -5    7.10    0.39
  -5  -1  -5    4.93    0.46
  -5  -1  -5    5.53    0.41
  -5  -1  -5    6.23    0.65
   5   1   5    7.57    0.75
   5   1   5    6.95    0.33
   5   1   5    5.64    0.34
   5   1   5    7.46    0.47
   5   1   5    6.41    0.32
   5   1   5    7.56    0.45
  -5  -1  -6    1.37    0.27
  -5  -1  -6    0.94    0.23
  -5  -1  -6    1.07    0.24
   5   1   6    1.58    0.40
   5   1   6    2.29    0.25
   5   1   6    0.89    0.21
   5   1   6    1.18    0.25
   5   1   6    0.91    0.22
   5   1   6    1.24    0.25
  -5  -1  -7    0.13    0.25
  -5  -1  -7    0.23    0.27
  -5  -1  -7    0.30    0.22
  -5  -1  -7    0.38    0.29
  -5  -1  -7    0.79    0.95
   5   1   7    0.35    0.30
   5   1   7   -0.21    0.28
   5   1   7   -0.11    0.25
   5   1   7    0.51    0.23
   5   1   7   -0.01    0.37
   5   1   7    0.95    0.24
  -5  -1  -8    4.58    0.60
  -5  -1  -8    6.55    0.65
  -5  -1  -8    6.81    0.53
   5   1   8   10.77    0.73
   5   1   8    7.53    0.78
   5   1   8   10.45    0.77
  -5  -1  -9    3.83    0.42
  -5  -1  -9    3.35    0.31
   5   1   9    4.47    0.38
   5   1   9    3.29    0.36
   5   1   9    3.93    0.38
  -5  -1 -10   52.13    0.83
  -5  -1 -10   45.70    0.68
   5   1  10   60.10    0.83
   5   1  10   45.95    0.77
   5   1  10   48.67    0.75
  -5  -2   6    3.57    0.31
  -5  -2   6    3.62    0.31
  -5  -2   5    1.12    0.26
  -5  -2   5    1.13    0.24
  -5  -2   5    0.64    0.20
  -5  -2   5    1.10    0.24
   5   2  -5    0.92    0.33
   5   2  -5    0.91    0.26
  -5  -2   4   83.81    1.22
  -5  -2   4   59.61    0.95
  -5  -2   4   64.24    1.10
  -5  -2   4   34.10    0.99
  -5  -2   4   75.79    1.17
  -5  -2   4   49.26    0.95
   5   2  -4   48.71    0.88
   5   2  -4   42.24    0.65
  -5  -2   3   64.05    1.11
  -5  -2   3   46.03    0.92
  -5  -2   3   48.43    1.00
  -5  -2   3   25.26    0.77
  -5  -2   3   53.45    1.02
  -5  -2   3   37.02    0.87
   5   2  -3   48.28    1.13
   5   2  -3   37.06    0.58
  -5  -2   2  446.00    2.71
  -5  -2   2  352.60    2.20
  -5  -2   2  379.20    2.70
  -5  -2   2  200.30    1.81
  -5  -2   2  486.70    3.51
  -5  -2   2  372.30    2.47
   5   2  -2  383.20    2.36
   5   2  -2  346.00    2.35
  -5  -2   1   11.81    0.59
  -5  -2   1    9.47    0.80
  -5  -2   1   14.71    0.77
  -5  -2   1    6.74    0.38
  -5  -2   1   10.58    0.54
  -5  -2   1    9.25    0.74
  -5  -2   1    6.64    0.70
   5   2  -1   11.27    0.45
   5   2  -1    8.85    0.42
  -5  -2   0  526.20    2.52
  -5  -2   0  239.00    1.60
  -5  -2   0  738.40    3.12
   5   2   0  679.40    1.56
   5   2   0 1015.00    2.25
   5   2   0  764.20    2.82
  -5  -2  -1  185.30    1.38
   5   2   1  467.80    1.53
   5   2   1  499.20    2.15
  -5  -2  -2    4.20    0.33
  -5  -2  -2    4.45    0.29
   5   2   2    2.19    0.17
   5   2   2    3.86    0.21
  -5  -2  -3  763.10    2.53
  -5  -2  -3  761.40    2.76
  -5  -2  -3  887.00    3.55
   5   2   3  846.30    2.45
   5   2   3  706.00    2.39
   5   2   3  783.60    2.29
  -5  -2  -4   93.39    1.05
  -5  -2  -4  100.60    0.92
  -5  -2  -4  101.80    1.18
  -5  -2  -4   98.81    1.06
  -5  -2  -4  128.70    1.56
   5   2   4  117.20    0.99
   5   2   4   91.14    0.95
   5   2   4  101.00    0.91
  -5  -2  -5   33.98    0.73
  -5  -2  -5   33.84    0.64
  -5  -2  -5   26.52    0.69
  -5  -2  -5   37.63    0.79
  -5  -2  -5   34.49    0.98
   5   2   5   39.04    0.63
   5   2   5   32.59    0.77
   5   2   5   39.37    0.86
   5   2   5   34.13    0.59
   5   2   5   37.74    0.73
  -5  -2  -6  184.10    1.68
  -5  -2  -6  179.90    1.89
  -5  -2  -6  148.20    1.39
  -5  -2  -6  169.30    1.63
  -5  -2  -6  209.90    2.56
   5   2   6  201.20    1.88
   5   2   6  213.40    1.48
   5   2   6  182.30    1.61
   5   2   6  222.30    1.81
   5   2   6  215.00    1.66
   5   2   6  190.30    1.43
   5   2   6  212.50    1.55
  -5  -2  -7   28.89    0.77
  -5  -2  -7   26.96    0.76
  -5  -2  -7   23.69    0.66
  -5  -2  -7   35.57    1.56
   5   2   7   35.05    0.91
   5   2   7   33.27    0.64
   5   2   7   30.46    0.77
   5   2   7   36.39    0.80
   5   2   7   34.31    0.84
   5   2   7   30.33    0.67
   5   2   7   35.75    0.69
  -5  -2  -8    6.74    0.48
  -5  -2  -8    7.65    0.63
  -5  -2  -8    6.40    0.42
   5   2   8    8.06    0.53
   5   2   8    6.57    0.60
   5   2   8    9.34    0.48
   5   2   8    8.44    0.47
  -5  -2  -9   37.63    0.85
  -5  -2  -9   29.78    0.69
   5   2   9   42.47    0.89
   5   2   9   45.15    0.81
  -5  -2 -10   96.45    1.13
  -5  -2 -10   80.18    0.94
   5   2  10  115.10    1.21
   5   2  10  107.10    0.87
   5   2  10   97.85    1.16
  -5  -2 -11    0.51    0.13
  -5  -2 -11    0.21    0.17
   5   2  11    0.66    0.14
  -5  -3   6   19.72    0.45
  -5  -3   6   17.70    0.41
  -5  -3   5   56.84    0.79
  -5  -3   5   81.84    1.16
  -5  -3   5   59.24    0.97
  -5  -3   4  166.40    1.60
  -5  -3   4  113.90    1.27
  -5  -3   4  123.50    1.44
  -5  -3   4  154.10    1.60
  -5  -3   4  108.60    1.34
  -5  -3   3   38.35    0.89
  -5  -3   3   25.93    0.73
  -5  -3   3   27.82    0.81
  -5  -3   3   14.50    0.71
  -5  -3   3   33.78    0.83
  -5  -3   3   29.62    0.80
  -5  -3   3   24.76    0.76
  -5  -3   2   18.33    0.69
  -5  -3   2   13.91    0.61
  -5  -3   2   13.71    0.66
  -5  -3   2    6.90    0.46
  -5  -3   2   19.85    0.72
  -5  -3   2   16.74    0.64
  -5  -3   2   14.19    0.64
  -5  -3   2   12.02    0.63
   5   3  -2   14.33    0.70
  -5  -3   1   44.67    0.91
  -5  -3   1   36.27    0.83
  -5  -3   1   39.09    0.90
  -5  -3   1   23.53    0.62
  -5  -3   1   45.51    0.92
  -5  -3   1   41.21    0.86
  -5  -3   1   37.85    0.82
  -5  -3   1   33.24    0.85
   5   3  -1   40.27    0.73
   5   3  -1   36.58    0.65
  -5  -3   0  259.30    1.91
  -5  -3   0  222.50    1.72
  -5  -3   0  227.70    1.90
  -5  -3   0  154.80    1.36
  -5  -3   0  196.30    2.16
  -5  -3   0  232.00    1.75
  -5  -3   0  247.50    1.87
   5   3   0  291.60    1.48
   5   3   0  213.80    1.39
   5   3   0  235.10    1.36
  -5  -3  -1  238.90    1.91
  -5  -3  -1  171.60    1.34
  -5  -3  -1  223.60    1.73
  -5  -3  -1   68.96    0.89
  -5  -3  -1  217.90    1.72
   5   3   1  230.30    0.90
   5   3   1  186.10    1.22
  -5  -3  -2   28.01    0.56
  -5  -3  -2   96.48    0.76
   5   3   2   92.07    0.71
   5   3   2   87.46    0.65
  -5  -3  -3   43.74    0.69
  -5  -3  -3  152.20    1.37
   5   3   3  131.00    0.97
   5   3   3  127.10    0.96
   5   3   3  127.80    0.89
  -5  -3  -4    4.42    0.43
  -5  -3  -4    2.64    0.25
  -5  -3  -4    4.94    0.41
  -5  -3  -4    5.61    0.38
  -5  -3  -4    8.87    0.49
   5   3   4    8.48    0.34
   5   3   4    4.42    0.25
   5   3   4    4.92    0.24
  -5  -3  -5   51.56    0.85
  -5  -3  -5   43.72    0.85
  -5  -3  -5   51.33    0.75
  -5  -3  -5   54.43    0.91
  -5  -3  -5   61.13    1.22
   5   3   5   55.74    0.74
   5   3   5   46.00    1.12
   5   3   5   59.04    1.50
   5   3   5   51.58    0.71
  -5  -3  -6    3.00    0.35
  -5  -3  -6    2.07    0.27
  -5  -3  -6    2.22    0.30
  -5  -3  -6    1.98    0.28
  -5  -3  -6    2.25    0.45
   5   3   6    2.46    0.28
   5   3   6    4.49    0.42
   5   3   6    1.93    0.25
   5   3   6    3.32    0.28
   5   3   6    3.83    0.39
  -5  -3  -7   23.03    0.69
  -5  -3  -7   22.01    0.70
  -5  -3  -7   18.41    0.59
  -5  -3  -7    7.10    0.45
  -5  -3  -7   19.82    0.63
  -5  -3  -7   26.69    1.25
   5   3   7   26.38    0.58
   5   3   7   23.42    0.68
   5   3   7   28.31    0.73
   5   3   7   25.86    0.73
   5   3   7   22.69    0.58
   5   3   7   26.80    0.63
  -5  -3  -8   59.39    1.06
  -5  -3  -8   55.28    1.10
  -5  -3  -8   47.25    0.87
  -5  -3  -8   70.43    3.14
   5   3   8   69.35    1.18
   5   3   8   65.64    0.85
   5   3   8   58.97    1.11
   5   3   8   74.38    1.12
   5   3   8   71.01    0.87
  -5  -3  -9   33.37    0.81
  -5  -3  -9   27.24    0.66
   5   3   9   38.33    0.86
   5   3   9   40.85    0.80
  -5  -3 -10   21.24    0.60
  -5  -3 -10   15.34    0.58
   5   3  10   24.12    0.67
   5   3  10   25.03    0.54
  -5  -3 -11   -0.24    0.23
  -5  -3 -11    0.24    0.12
  -5  -3 -11    0.00    0.19
   5   3  11    0.02    0.14
  -5  -4   5   43.47    0.65
  -5  -4   5   52.24    0.78
  -5  -4   5   46.86    0.73
  -5  -4   4   32.89    0.72
  -5  -4   4   37.45    0.80
  -5  -4   4   43.23    0.83
  -5  -4   4   33.31    0.71
  -5  -4   4   32.24    0.75
  -5  -4   3   92.31    1.22
  -5  -4   3   68.07    1.07
  -5  -4   3   72.58    1.16
  -5  -4   3   85.22    1.22
  -5  -4   3   68.77    1.03
  -5  -4   3   67.65    1.11
  -5  -4   2    3.84    0.40
  -5  -4   2    3.93    0.44
  -5  -4   2    2.93    0.36
  -5  -4   2    1.38    0.31
  -5  -4   2    4.10    0.45
  -5  -4   2    4.49    0.49
  -5  -4   2    3.34    0.34
  -5  -4   2    3.50    0.40
  -5  -4   1  108.80    1.33
  -5  -4   1   90.22    1.43
  -5  -4   1   93.20    1.66
  -5  -4   1   54.85    0.92
  -5  -4   1  108.50    1.37
  -5  -4   1  101.30    1.28
  -5  -4   1   88.28    1.29
  -5  -4   0    0.74    0.33
  -5  -4   0    0.68    0.27
  -5  -4   0    0.82    0.40
  -5  -4   0    0.39    0.17
  -5  -4   0    0.73    0.33
  -5  -4   0    1.24    0.34
  -5  -4   0    0.75    0.24
  -5  -4   0    0.59    0.38
  -5  -4   0    1.81    0.34
   5   4   0    1.89    0.28
   5   4   0    1.57    0.24
  -5  -4  -1   38.23    0.87
  -5  -4  -1   36.65    0.80
  -5  -4  -1   39.73    0.89
  -5  -4  -1   35.83    0.77
  -5  -4  -1   37.05    0.82
  -5  -4  -2   87.21    1.37
  -5  -4  -2   86.03    1.19
  -5  -4  -2   24.69    0.56
  -5  -4  -2   84.44    1.10
  -5  -4  -2   91.95    1.51
   5   4   2   83.55    0.67
   5   4   2   81.10    0.64
  -5  -4  -3  105.30    1.10
  -5  -4  -3  360.00    2.18
  -5  -4  -3  327.40    2.08
  -5  -4  -3  431.30    2.22
   5   4   3  349.10    1.58
   5   4   3  362.50    1.64
   5   4   3  352.00    1.50
  -5  -4  -4   11.07    0.52
  -5  -4  -5   49.50    0.83
  -5  -4  -5   50.53    0.89
  -5  -4  -5   14.22    0.44
  -5  -4  -5   53.70    0.92
  -5  -4  -5   46.23    0.97
  -5  -4  -5   47.92    0.79
  -5  -4  -5   54.49    1.15
   5   4   5   53.21    0.73
   5   4   5   50.04    0.78
   5   4   5   53.67    1.06
   5   4   5   57.91    0.90
   5   4   5   48.03    0.86
  -5  -4  -6   90.21    1.17
  -5  -4  -6   78.97    1.11
  -5  -4  -6   83.93    1.07
  -5  -4  -6   67.18    0.95
  -5  -4  -6   26.45    0.60
  -5  -4  -6   96.79    1.23
  -5  -4  -6   89.73    1.88
   5   4   6  100.80    1.05
   5   4   6   91.41    1.14
   5   4   6  102.50    1.26
   5   4   6  100.10    1.23
   5   4   6   91.86    1.02
   5   4   6  100.90    1.12
  -5  -4  -7   57.42    1.01
  -5  -4  -7   51.32    0.99
  -5  -4  -7   42.74    0.81
  -5  -4  -7   14.27    0.55
  -5  -4  -7   54.60    0.98
  -5  -4  -7   44.26    1.41
   5   4   7   64.10    0.87
   5   4   7   57.28    1.00
   5   4   7   68.55    1.08
   5   4   7   57.70    1.03
   5   4   7   58.16    0.87
   5   4   7   66.31    0.93
  -5  -4  -8   67.39    1.12
  -5  -4  -8   56.34    1.15
  -5  -4  -8   51.49    0.89
   5   4   8   73.79    1.22
   5   4   8   70.60    0.88
   5   4   8   64.76    1.14
   5   4   8   77.14    1.15
   5   4   8   66.06    1.12
   5   4   8   77.09    0.93
  -5  -4  -9   14.93    0.58
  -5  -4  -9   12.10    0.48
   5   4   9   16.23    0.64
   5   4   9   16.91    0.56
  -5  -4 -10   53.53    1.34
   5   4  10   78.19    1.17
   5   4  10   89.49    1.23
  -5  -4 -11    1.74    0.23
  -5  -4 -11    1.29    0.16
   5   4  11    2.34    0.24
  -5  -5   5    0.14    0.13
  -5  -5   5    0.78    0.22
  -5  -5   4   29.54    0.63
  -5  -5   4   37.54    0.76
  -5  -5   4   30.13    0.60
  -5  -5   4   35.56    0.78
  -5  -5   3   16.78    0.57
  -5  -5   3   19.56    0.66
  -5  -5   3   21.75    0.65
  -5  -5   3   16.21    0.56
  -5  -5   3   17.12    0.62
  -5  -5   2    0.15    0.19
  -5  -5   2    0.04    0.27
  -5  -5   2    0.47    0.48
  -5  -5   2    0.06    0.27
  -5  -5   2    0.35    0.23
  -5  -5   2   -0.04    0.28
  -5  -5   1   61.93    1.10
  -5  -5   1   48.42    0.95
  -5  -5   1   52.43    1.02
  -5  -5   1   31.09    0.79
  -5  -5   1   52.77    0.98
  -5  -5   1   54.00    1.03
  -5  -5   1   60.46    1.03
  -5  -5   1   47.54    0.94
  -5  -5   1   48.83    0.98
  -5  -5   1   50.83    1.00
  -5  -5   0    7.55    0.73
  -5  -5   0   10.67    0.72
  -5  -5   0    7.79    0.46
  -5  -5   0    7.71    0.58
  -5  -5   0   14.99    0.70
  -5  -5   0    8.70    0.73
  -5  -5   0    8.27    0.52
  -5  -5   0    8.84    0.64
   5   5   0   13.84    0.60
  -5  -5  -1  112.70    1.43
  -5  -5  -1  106.60    1.29
  -5  -5  -1  117.00    1.63
  -5  -5  -1  115.70    1.36
  -5  -5  -1  117.10    1.36
  -5  -5  -1  107.60    1.31
  -5  -5  -1  108.50    1.32
  -5  -5  -1  106.80    1.32
   5   5   1  125.10    1.23
   5   5   1  100.60    0.71
  -5  -5  -2  145.30    1.48
  -5  -5  -2  136.60    1.42
  -5  -5  -2  140.50    1.46
  -5  -5  -2  139.80    1.45
  -5  -5  -2  131.30    1.46
  -5  -5  -2  138.40    1.47
   5   5   2  158.70    0.98
   5   5   2  168.00    1.45
   5   5   2  136.20    0.90
  -5  -5  -3   12.66    0.53
  -5  -5  -3   12.40    0.54
  -5  -5  -3    3.41    0.28
  -5  -5  -3   14.11    0.56
  -5  -5  -3   12.00    0.58
  -5  -5  -3   17.52    0.50
  -5  -5  -3   14.98    0.68
   5   5   3   13.92    0.45
   5   5   3   14.56    0.38
   5   5   3   15.58    0.50
   5   5   3   13.95    0.36
  -5  -5  -4    2.34    0.29
  -5  -5  -4    0.58    0.21
  -5  -5  -4   -0.10    0.13
  -5  -5  -4    0.27    0.20
  -5  -5  -4    1.34    0.32
  -5  -5  -4    0.88    0.25
   5   5   4    0.79    0.20
   5   5   4    1.59    0.18
   5   5   4   -0.33    0.40
   5   5   4    3.26    0.32
   5   5   4   -0.14    0.44
  -5  -5  -5   70.67    0.97
  -5  -5  -5   67.76    1.05
  -5  -5  -5   17.89    0.51
  -5  -5  -5   69.37    1.06
  -5  -5  -5   61.17    1.03
  -5  -5  -5   78.11    1.44
   5   5   5   72.52    0.88
   5   5   5   69.76    0.94
   5   5   5   69.73    1.05
   5   5   5   69.84    0.86
   5   5   5   71.20    0.99
  -5  -5  -6    3.26    0.40
  -5  -5  -6    3.24    0.42
  -5  -5  -6    1.09    0.23
  -5  -5  -6    5.04    0.44
  -5  -5  -6    4.80    0.48
  -5  -5  -6    8.85    0.75
   5   5   6    5.29    0.33
   5   5   6    4.30    0.34
   5   5   6    4.53    0.46
   5   5   6    3.66    0.41
   5   5   6    5.20    0.32
   5   5   6    5.31    0.66
  -5  -5  -7  867.20    3.75
  -5  -5  -7  644.70    2.76
  -5  -5  -7  878.70    3.69
  -5  -5  -7  878.10    5.50
   5   5   7  926.00    4.06
   5   5   7  951.40    3.32
   5   5   7  879.80    4.07
   5   5   7  969.70    3.94
   5   5   7  874.40    4.22
   5   5   7  849.70    3.23
   5   5   7  966.10    3.44
  -5  -5  -8   34.58    0.82
  -5  -5  -8   28.68    1.08
  -5  -5  -8   26.12    0.66
  -5  -5  -8   24.43    1.56
   5   5   8   38.44    0.94
   5   5   8   36.01    0.67
   5   5   8   33.39    0.88
   5   5   8   38.78    0.84
   5   5   8   31.87    0.74
   5   5   8   37.79    0.70
  -5  -5  -9   25.94    0.70
  -5  -5  -9   19.25    0.56
   5   5   9   28.87    0.78
   5   5   9   30.28    0.70
  -5  -5 -10   32.85    0.78
  -5  -5 -10   23.03    0.51
   5   5  10   33.35    0.71
   5   5  10   37.32    0.69
  -5  -5 -11    0.15    0.17
  -5  -5 -11    0.48    0.16
   5   5  11    0.72    0.22
  -5  -6   4    2.85    0.26
  -5  -6   4    2.19    0.21
  -5  -6   4    3.08    0.30
  -5  -6   3  136.80    1.36
  -5  -6   3  141.50    1.57
  -5  -6   3  147.30    1.42
  -5  -6   2   11.80    0.52
  -5  -6   2   14.04    0.61
  -5  -6   2   12.11    0.51
  -5  -6   2   13.65    0.58
  -5  -6   1   12.02    0.56
  -5  -6   1   12.94    0.65
  -5  -6   1   12.13    0.55
  -5  -6   1   12.86    0.55
  -5  -6   1   13.70    0.62
  -5  -6   1   13.22    0.68
   5   6  -1   12.19    0.44
  -5  -6   0    0.01    0.20
  -5  -6   0    0.28    0.37
  -5  -6   0    0.16    0.20
  -5  -6   0   -0.19    0.44
  -5  -6   0    0.20    0.20
  -5  -6   0    0.16    0.30
  -5  -6   0    0.32    0.30
   5   6   0    0.74    0.49
   5   6   0    0.00    0.21
  -5  -6  -1   53.66    0.98
  -5  -6  -1   55.94    1.02
  -5  -6  -1   55.95    1.02
  -5  -6  -1   60.19    1.06
  -5  -6  -1   56.09    1.03
   5   6   1   73.48    1.15
   5   6   1   59.96    1.00
   5   6   1   53.25    0.64
  -5  -6  -2  361.00    2.85
  -5  -6  -2  329.70    2.73
  -5  -6  -2  374.30    2.37
  -5  -6  -2  397.20    3.42
  -5  -6  -2  358.60    2.30
   5   6   2  319.70    1.64
   5   6   2  421.60    1.73
   5   6   2  372.70    2.29
   5   6   2  323.60    1.56
  -5  -6  -3  256.70    1.41
  -5  -6  -3  265.20    2.05
  -5  -6  -3  252.30    1.99
  -5  -6  -3  258.20    2.02
  -5  -6  -3  276.50    1.99
  -5  -6  -3  283.20    1.78
  -5  -6  -3  286.40    1.91
   5   6   3  253.10    1.52
   5   6   3  300.10    1.67
   5   6   3  294.10    2.10
   5   6   3  254.00    1.48
  -5  -6  -4    1.33    0.26
  -5  -6  -4    1.63    0.27
  -5  -6  -4    1.58    0.26
  -5  -6  -4    2.13    0.45
  -5  -6  -4    1.41    0.30
   5   6   4    1.28    0.22
   5   6   4    1.64    0.20
   5   6   4    1.03    0.37
   5   6   4    1.25    0.26
   5   6   4    1.24    0.19
   5   6   4    2.02    0.39
  -5  -6  -5    0.60    0.42
  -5  -6  -5    0.26    0.21
  -5  -6  -5    0.41    0.29
  -5  -6  -5    1.24    0.36
   5   6   5    0.71    0.18
   5   6   5    0.53    0.18
   5   6   5    2.05    0.34
   5   6   5    0.28    0.24
   5   6   5    0.26    0.15
   5   6   5    0.12    0.26
  -5  -6  -6  257.20    1.94
  -5  -6  -6  252.10    2.08
  -5  -6  -6  273.40    2.06
  -5  -6  -6  238.40    1.91
  -5  -6  -6  240.00    2.70
   5   6   6  282.50    2.39
   5   6   6  277.10    2.07
   5   6   6  275.60    2.08
   5   6   6  258.90    2.19
   5   6   6  249.80    1.75
   5   6   6  272.80    1.88
  -5  -6  -7  232.20    1.94
  -5  -6  -7  171.00    1.37
  -5  -6  -7  233.00    1.88
  -5  -6  -7  207.20    1.73
  -5  -6  -7  219.10    3.01
   5   6   7  245.40    2.17
   5   6   7  247.50    1.73
   5   6   7  241.60    2.06
   5   6   7  260.10    2.07
   5   6   7  226.60    1.71
   5   6   7  254.70    1.81
  -5  -6  -8   21.93    0.67
  -5  -6  -8   16.17    0.55
  -5  -6  -8   25.90    1.58
   5   6   8   22.95    0.80
   5   6   8   22.67    0.56
   5   6   8   24.17    0.92
   5   6   8   23.96    0.67
   5   6   8   19.50    0.63
   5   6   8   24.05    0.58
  -5  -6  -9   68.45    1.05
  -5  -6  -9   53.52    0.77
   5   6   9   78.54    1.16
   5   6   9   82.51    1.09
   5   6   9   79.31    0.74
  -5  -6 -10   27.51    0.61
  -5  -6 -10   22.29    0.46
   5   6  10   32.62    0.69
   5   6  10   34.93    0.61
  -5  -6 -11    3.37    0.26
   5   6  11    4.28    0.29
  -5  -7   3    8.84    0.36
  -5  -7   3    9.04    0.35
  -5  -7   3    9.11    0.39
  -5  -7   2   65.16    0.97
  -5  -7   2   62.83    0.94
  -5  -7   2   67.84    1.00
   5   7  -2   50.09    0.73
  -5  -7   1    4.91    0.40
  -5  -7   1    4.56    0.39
  -5  -7   1    4.68    0.38
  -5  -7   1    5.29    0.46
   5   7  -1    4.86    0.42
  -5  -7   0  167.70    2.11
  -5  -7   0  163.40    1.95
  -5  -7   0  159.50    2.01
  -5  -7   0  213.30    2.88
  -5  -7   0  165.00    1.94
   5   7   0  156.40    1.24
   5   7   0  152.90    1.11
  -5  -7  -1   91.69    1.30
  -5  -7  -1   92.25    1.31
  -5  -7  -1   97.42    1.28
  -5  -7  -1   87.47    1.27
  -5  -7  -1  101.90    1.36
  -5  -7  -1   91.24    1.29
   5   7   1   86.02    0.95
   5   7   1   86.16    0.88
  -5  -7  -2    8.52    0.49
  -5  -7  -2    7.27    0.47
  -5  -7  -2    8.11    0.64
  -5  -7  -2    7.40    0.47
  -5  -7  -2    7.92    0.58
  -5  -7  -2    8.24    0.55
   5   7   2    7.68    0.42
   5   7   2    9.46    0.65
   5   7   2    7.48    0.34
  -5  -7  -3   31.97    0.60
  -5  -7  -3   34.31    0.82
  -5  -7  -3   30.75    0.78
  -5  -7  -3   31.19    0.78
  -5  -7  -3   33.45    0.85
  -5  -7  -3   29.63    0.58
  -5  -7  -3   29.73    0.67
   5   7   3   38.42    0.70
   5   7   3   31.19    0.60
   5   7   3   31.74    0.88
  -5  -7  -4    6.97    0.42
  -5  -7  -4    8.14    0.49
  -5  -7  -4    6.51    0.48
  -5  -7  -4    7.67    0.47
  -5  -7  -4    8.51    0.62
  -5  -7  -4    4.29    0.51
   5   7   4    8.66    0.42
   5   7   4    8.45    0.44
   5   7   4    9.28    0.62
   5   7   4    6.88    0.35
   5   7   4    5.61    0.55
  -5  -7  -5    4.69    0.39
  -5  -7  -5    4.31    0.41
  -5  -7  -5    4.65    0.45
  -5  -7  -5    8.12    0.68
   5   7   5    4.65    0.33
   5   7   5    4.31    0.39
   5   7   5    3.34    0.36
   5   7   5    3.84    0.32
   5   7   5    3.56    0.43
  -5  -7  -6  111.20    1.29
  -5  -7  -6  106.40    1.39
  -5  -7  -6  114.30    1.34
  -5  -7  -6   90.21    2.87
   5   7   6  117.00    1.22
   5   7   6  121.80    1.43
   5   7   6  116.60    1.39
   5   7   6  107.70    1.22
   5   7   6  118.60    1.28
  -5  -7  -7   83.61    1.52
  -5  -7  -7   97.51    1.22
  -5  -7  -7   95.10    1.53
  -5  -7  -7   72.27    1.75
   5   7   7   98.65    1.10
   5   7   7  103.80    1.40
   5   7   7  109.20    2.14
   5   7   7   90.68    1.11
  -5  -7  -8   83.76    1.15
  -5  -7  -8   72.27    2.08
   5   7   8   90.61    1.32
   5   7   8   91.51    1.00
   5   7   8   93.62    1.22
   5   7   8   78.54    1.04
   5   7   8   95.10    1.01
  -5  -7  -9  118.80    1.28
   5   7   9  135.80    1.44
   5   7   9  138.30    1.34
  -5  -7 -10    9.90    0.37
   5   7  10   11.42    0.55
   5   7  10   12.78    0.38
  -5  -8   2   29.74    0.56
  -5  -8   2   27.61    0.54
  -5  -8   2   32.15    0.59
  -5  -8   1   27.73    0.64
  -5  -8   1   26.09    0.63
  -5  -8   1   30.79    1.05
   5   8  -1   24.10    0.58
  -5  -8   0  310.50    2.19
  -5  -8   0  301.00    2.13
  -5  -8   0  296.00    2.14
  -5  -8   0  343.40    2.26
  -5  -8   0  311.00    1.96
   5   8   0  289.90    1.60
   5   8   0  274.00    1.53
  -5  -8  -1   32.36    0.78
  -5  -8  -1   29.24    0.75
  -5  -8  -1   29.31    0.74
  -5  -8  -1   35.82    0.83
  -5  -8  -1   29.74    0.76
   5   8   1   26.93    0.56
   5   8   1   27.41    0.92
  -5  -8  -2    2.53    0.30
  -5  -8  -2    3.45    0.38
  -5  -8  -2    2.94    0.50
  -5  -8  -2    2.02    0.25
  -5  -8  -2    3.20    0.36
  -5  -8  -2    3.12    0.37
   5   8   2    3.45    0.35
   5   8   2    2.88    0.30
   5   8   2    3.15    0.42
  -5  -8  -3    0.71    0.22
  -5  -8  -3    0.45    0.21
  -5  -8  -3    0.82    0.23
  -5  -8  -3    0.51    0.35
  -5  -8  -3    0.59    0.28
   5   8   3    0.85    0.22
   5   8   3    1.03    0.32
   5   8   3    0.52    0.18
  -5  -8  -4   16.54    0.63
  -5  -8  -4   18.17    0.63
  -5  -8  -4   16.85    0.60
  -5  -8  -4   17.82    0.61
  -5  -8  -4   18.34    0.72
  -5  -8  -4   20.65    0.73
   5   8   4   17.16    0.50
   5   8   4   20.42    0.64
   5   8   4   17.14    0.70
   5   8   4   16.98    0.50
   5   8   4   18.23    0.62
  -5  -8  -5    2.12    0.43
  -5  -8  -5    1.08    0.35
  -5  -8  -5    0.03    0.41
   5   8   5    2.65    0.30
   5   8   5    2.64    0.34
   5   8   5    1.89    0.24
  -5  -8  -6    1.83    0.27
  -5  -8  -6    1.99    0.25
  -5  -8  -6    2.36    0.31
  -5  -8  -6    1.06    0.55
   5   8   6    3.05    0.30
   5   8   6    3.06    0.38
   5   8   6    2.63    0.30
   5   8   6    2.33    0.26
   5   8   6    2.86    0.35
  -5  -8  -7    3.83    0.33
  -5  -8  -7    2.96    0.33
  -5  -8  -7    2.93    0.37
  -5  -8  -7    3.34    0.37
  -5  -8  -7    1.04    0.72
   5   8   7    3.81    0.45
   5   8   7    4.11    0.37
   5   8   7    3.90    0.39
   5   8   7    4.10    0.34
  -5  -8  -8   -0.02    0.16
  -5  -8  -8   -0.17    0.39
   5   8   8   -0.41    0.55
   5   8   8   -0.28    0.22
   5   8   8    0.18    0.17
   5   8   8   -0.13    0.43
   5   8   8    0.06    0.16
  -5  -8  -9    6.69    0.34
   5   8   9    6.85    0.62
   5   8   9    7.50    0.35
  -5  -8 -10    9.56    0.40
   5   8  10   11.36    0.52
   5   8  10   12.97    0.33
  -5  -9   1  142.90    1.07
  -5  -9   1  134.70    1.05
  -5  -9   1  150.00    1.11
  -5  -9   0   16.81    0.48
  -5  -9   0   15.94    0.46
  -5  -9   0   17.65    0.50
   5   9   0   14.39    0.43
   5   9   0   13.84    0.56
  -5  -9  -1    0.46    0.16
  -5  -9  -1    0.89    0.19
  -5  -9  -1    0.51    0.16
  -5  -9  -1    0.45    0.21
  -5  -9  -1    0.82    0.25
   5   9   1    1.26    0.23
   5   9   1    0.36    0.21
   5   9   1    0.45    0.30
  -5  -9  -2    0.32    0.17
  -5  -9  -2    0.66    0.18
  -5  -9  -2    0.54    0.20
  -5  -9  -2    1.01    0.24
  -5  -9  -2    0.36    0.24
   5   9   2    0.61    0.21
   5   9   2    0.26    0.20
   5   9   2    0.98    0.30
  -5  -9  -3  254.40    1.98
  -5  -9  -3  242.00    1.89
  -5  -9  -3  237.50    1.81
  -5  -9  -3  252.40    1.90
  -5  -9  -3  241.90    1.94
   5   9   3  247.10    1.62
   5   9   3  228.30    1.57
   5   9   3  244.00    1.66
  -5  -9  -4   68.17    1.05
  -5  -9  -4   67.81    0.98
  -5  -9  -4   65.88    0.97
  -5  -9  -4   61.65    0.97
  -5  -9  -4   64.02    1.05
   5   9   4   66.68    0.88
   5   9   4   68.23    1.01
   5   9   4   61.85    0.87
   5   9   4   67.56    0.93
  -5  -9  -5   44.55    0.64
  -5  -9  -5   45.32    0.86
  -5  -9  -5   47.04    0.83
   5   9   5   47.35    0.76
   5   9   5   46.20    0.83
   5   9   5   42.59    0.74
   5   9   5   46.60    0.77
  -5  -9  -6   27.57    0.56
  -5  -9  -6   28.51    0.68
  -5  -9  -6   25.99    0.95
  -5  -9  -6   27.13    0.68
   5   9   6   28.89    0.59
   5   9   6   30.14    0.68
   5   9   6   26.34    0.62
   5   9   6   29.87    0.62
  -5  -9  -7    8.98    0.37
  -5  -9  -7    8.92    0.45
   5   9   7    9.60    0.37
   5   9   7    9.88    0.43
   5   9   7    9.22    0.50
   5   9   7   11.89    0.40
  -5  -9  -8    0.56    0.15
  -5  -9  -8    0.85    0.32
   5   9   8    0.96    0.44
   5   9   8    0.85    0.17
   5   9   8    0.96    0.16
  -5  -9  -9  249.60    1.32
   5   9   9  304.10    1.50
  -5 -10  -1   63.00    0.81
  -5 -10  -1   60.03    0.67
  -5 -10  -1   72.09    1.01
   5  10   1   57.47    0.61
   5  10   1   60.42    0.63
  -5 -10  -2   50.40    0.71
  -5 -10  -2   50.14    0.68
  -5 -10  -2   50.39    0.72
  -5 -10  -2   49.25    0.70
   5  10   2   49.09    0.62
   5  10   2   49.97    0.64
  -5 -10  -3   39.13    0.67
  -5 -10  -3   36.53    0.61
  -5 -10  -3   36.73    0.65
  -5 -10  -3   38.20    0.69
   5  10   3   39.51    0.61
  -5 -10  -4   12.70    0.43
  -5 -10  -4   11.48    0.54
  -5 -10  -4   13.02    0.46
   5  10   4   12.82    0.39
   5  10   4   14.35    0.50
   5  10   4   11.29    0.42
   5  10   4   13.04    0.41
  -5 -10  -5    1.36    0.19
  -5 -10  -5    1.62    0.24
   5  10   5    1.52    0.19
   5  10   5    1.56    0.22
   5  10   5    1.29    0.30
   5  10   5    1.33    0.19
  -5 -10  -6    1.11    0.45
  -5 -10  -6    0.98    0.20
   5  10   6    1.45    0.20
   5  10   6    1.80    0.21
   5  10   6    1.55    0.19
  -5 -10  -7    3.98    0.37
  -5 -10  -7    4.26    0.37
   5  10   7    3.00    0.32
   5  10   7    4.09    0.28
   5  10   7    3.56    0.23
  -5 -10  -8   11.37    0.26
  -5 -10  -8   13.50    0.38
   5  10   8   13.72    0.34
  -6   6   0  120.20    0.85
   6  -6   0  109.10    0.83
  -6   6  -1   97.65    0.83
   6  -6   1   88.42    0.74
  -6   6  -2    3.42    0.25
   6  -6   2    2.66    0.27
  -6   5   3   91.56    0.80
   6  -5  -3   81.04    0.71
   6  -5  -3   83.53    0.56
  -6   5   2  161.70    1.22
   6  -5  -2  147.50    1.12
   6  -5  -2  149.80    0.90
  -6   5   1   25.67    0.51
   6  -5  -1   23.17    0.54
   6  -5  -1   21.46    0.66
   6  -5  -1   23.22    0.45
  -6   5   0   48.51    0.73
   6  -5   0   44.50    0.74
   6  -5   0   43.75    0.84
   6  -5   0   46.65    0.59
  -6   5  -1   96.92    1.06
  -6   5  -1   85.28    0.93
   6  -5   1   88.70    1.44
   6  -5   1   89.77    1.03
   6  -5   1   86.21    1.40
  -6   5  -2    2.19    0.24
   6  -5   2    1.84    0.34
   6  -5   2    1.91    0.24
  -6   5  -3   34.72    0.65
   6  -5   3   33.44    0.67
   6  -5   3   32.03    0.59
  -6   5  -4    0.43    0.17
   6  -5   4    0.93    0.38
   6  -5   4    0.36    0.22
  -6   5  -5    0.49    0.18
   6  -5   5    0.24    0.18
  -6   4   4    1.10    0.16
   6  -4  -4    0.73    0.22
   6  -4  -4    1.26    0.16
  -6   4   3   16.65    0.49
   6  -4  -3   14.49    0.41
   6  -4  -3   15.20    0.46
   6  -4  -3   16.43    0.42
  -6   4   2    6.99    0.34
  -6   4   2    5.32    0.44
   6  -4  -2    5.55    0.35
   6  -4  -2    6.15    0.40
   6  -4  -2    3.93    0.47
   6  -4  -2    5.30    0.48
   6  -4  -2    6.36    0.43
  -6   4   1   35.38    0.66
  -6   4   1   28.93    0.76
   6  -4  -1   30.62    0.61
   6  -4  -1   31.53    0.71
   6  -4  -1   23.11    0.65
   6  -4  -1   29.56    0.74
   6  -4  -1   33.56    0.64
  -6   4   0    0.45    0.20
  -6   4   0    0.20    0.22
   6  -4   0    0.57    0.22
   6  -4   0    0.06    0.21
   6  -4   0   -0.10    0.30
   6  -4   0    0.13    0.28
   6  -4   0    0.55    0.20
  -6   4  -1    7.58    0.43
   6  -4   1    6.05    0.66
   6  -4   1    6.55    0.43
   6  -4   1    6.25    0.43
   6  -4   1    5.27    0.61
   6  -4   1    6.08    0.48
   6  -4   1    7.24    0.39
  -6   4  -2    0.06    0.18
   6  -4   2    0.03    0.37
   6  -4   2   -0.22    0.30
   6  -4   2    0.02    0.20
   6  -4   2    0.22    0.32
   6  -4   2    0.34    0.21
  -6   4  -3    1.92    0.27
   6  -4   3    1.37    0.34
   6  -4   3    1.77    0.25
   6  -4   3    1.81    0.41
   6  -4   3    1.56    0.31
  -6   4  -4   22.45    0.61
  -6   4  -4   19.36    0.51
   6  -4   4   19.07    0.60
   6  -4   4   20.38    0.56
  -6   4  -5   16.34    0.51
  -6   4  -5   15.21    0.43
   6  -4   5   14.46    0.50
   6  -4   5   15.44    0.46
  -6   4  -6    1.39    0.34
  -6   4  -6    0.97    0.18
   6  -4   6    0.97    0.19
  -6   3   4    0.09    0.17
  -6   3   4   -0.08    0.21
   6  -3  -4    0.25    0.17
   6  -3  -4    0.32    0.26
   6  -3  -4    0.16    0.17
  -6   3   3   15.95    0.54
  -6   3   3   14.97    0.51
   6  -3  -3   14.58    0.45
   6  -3  -3   14.99    0.52
   6  -3  -3   11.25    0.46
   6  -3  -3   13.58    0.68
   6  -3  -3   16.43    0.61
  -6   3   2   30.14    0.57
  -6   3   2   24.84    0.65
   6  -3  -2   27.37    0.61
   6  -3  -2   26.07    0.68
   6  -3  -2   21.37    0.58
   6  -3  -2   26.53    0.73
   6  -3  -2   28.57    0.64
  -6   3   1  107.00    1.14
  -6   3   1  127.60    1.34
  -6   3   1   91.07    1.20
   6  -3  -1  100.40    1.12
   6  -3  -1   95.93    1.22
   6  -3  -1   83.27    1.05
   6  -3  -1   92.37    1.27
   6  -3  -1  103.20    1.16
  -6   3   0   63.46    0.96
  -6   3   0   63.29    1.06
   6  -3   0   66.09    0.93
   6  -3   0   52.86    1.47
   6  -3   0   62.80    1.04
   6  -3   0   54.99    0.89
   6  -3   0   60.73    1.06
   6  -3   0   68.10    0.97
   6  -3   1   94.19    1.09
   6  -3   1   62.67    1.11
   6  -3   1   78.87    1.06
   6  -3   1   85.71    1.25
   6  -3   2   -0.32    0.53
   6  -3   2    0.53    0.22
   6  -3   2    0.27    0.29
   6  -3   2    0.70    0.27
   6  -3   2    0.89    0.27
  -6   3  -3    1.65    0.27
  -6   3  -3    1.90    0.31
   6  -3   3    0.36    0.41
   6  -3   3    1.78    0.28
   6  -3   3    1.18    0.41
   6  -3   3    1.30    0.25
   6  -3   3    1.50    0.36
   6  -3   3    1.51    0.31
   6  -3   3    1.41    0.25
  -6   3  -4   13.39    0.54
  -6   3  -4   11.55    0.49
  -6   3  -4    6.99    1.33
   6  -3   4   12.91    0.64
   6  -3   4   13.34    0.66
   6  -3   4   14.04    0.54
   6  -3   4   12.37    0.62
   6  -3   4   12.02    0.64
   6  -3   4   14.36    0.47
  -6   3  -5    0.49    0.21
  -6   3  -5    0.41    0.20
   6  -3   5    0.28    0.27
   6  -3   5    0.10    0.19
   6  -3   5    0.39    0.28
  -6   3  -6    2.25    0.30
  -6   3  -6    2.85    0.32
   6  -3   6    3.13    0.35
   6  -3   6    2.98    0.34
   6  -3   6    2.59    0.30
  -6   3  -7    1.00    0.22
  -6   3  -7    0.79    0.17
   6  -3   7    0.66    0.19
   6  -3   7    0.65    0.31
  -6   2   5   37.16    0.59
  -6   2   5   43.50    0.63
   6  -2  -5   31.60    0.47
  -6   2   4   26.91    0.64
  -6   2   4   29.11    0.61
  -6   2   4   18.49    0.63
   6  -2  -4   23.73    0.51
   6  -2  -4   18.18    0.51
   6  -2  -4   25.74    0.56
  -6   2   3  104.60    1.20
  -6   2   3   76.62    1.06
  -6   2   3   48.81    0.97
   6  -2  -3   76.03    0.92
   6  -2  -3   60.23    0.85
   6  -2  -3   75.41    1.12
   6  -2  -3   77.45    0.97
  -6   2   2   19.47    0.50
  -6   2   2   21.85    0.69
  -6   2   2   19.16    0.67
  -6   2   2   15.93    0.59
   6  -2  -2   17.74    0.53
   6  -2  -2   16.98    0.65
   6  -2  -2   14.20    0.49
   6  -2  -2   15.19    0.59
   6  -2  -2   19.12    0.61
  -6   2   1   21.38    0.59
  -6   2   1   23.49    0.75
  -6   2   1   19.28    0.67
   6  -2  -1   21.20    0.57
   6  -2  -1   13.97    0.60
   6  -2  -1   18.44    0.73
   6  -2  -1   17.80    0.55
   6  -2  -1   19.20    0.64
   6  -2  -1   21.08    0.64
  -6   2   0   13.24    0.52
  -6   2   0   14.49    0.66
  -6   2   0   13.42    0.61
   6  -2   0   14.77    0.49
   6  -2   0    8.96    0.51
   6  -2   0   12.03    0.59
   6  -2   0   12.16    0.47
   6  -2   0   13.08    0.55
   6  -2   0   14.46    0.58
  -6   2  -1    0.10    0.20
  -6   2  -1    0.23    0.33
   6  -2   1    0.32    0.19
   6  -2   1    0.93    0.25
   6  -2   1    0.39    0.26
   6  -2   1    0.95    0.21
   6  -2   1    0.39    0.23
   6  -2   1    0.23    0.25
  -6   2  -2    2.02    0.29
  -6   2  -2    1.71    0.38
   6  -2   2    2.01    0.26
   6  -2   2    1.12    0.27
   6  -2   2    1.74    0.31
   6  -2   2    1.97    0.25
   6  -2   2    2.22    0.31
   6  -2   2    2.17    0.30
  -6   2  -3   -0.08    0.20
  -6   2  -3    1.01    0.39
  -6   2  -3    0.14    0.31
  -6   2  -3   -0.33    0.53
   6  -2   3    0.50    0.50
   6  -2   3    0.08    0.19
   6  -2   3   -0.09    0.23
   6  -2   3    0.14    0.23
   6  -2   3    0.61    0.21
   6  -2   3    0.60    0.26
   6  -2   3   -0.24    0.42
   6  -2   3    0.16    0.23
  -6   2  -4  120.20    1.45
  -6   2  -4  114.30    1.32
  -6   2  -4  107.80    1.19
  -6   2  -4  109.40    1.38
  -6   2  -4  119.40    2.32
   6  -2   4  112.90    1.49
   6  -2   4  120.90    1.19
   6  -2   4   91.10    1.34
   6  -2   4  122.60    1.45
   6  -2   4  104.00    1.32
   6  -2   4  107.40    1.47
   6  -2   4  107.70    1.27
   6  -2   4  124.40    1.23
  -6   2  -5   25.68    0.74
  -6   2  -5   24.48    0.81
  -6   2  -5   26.89    1.81
  -6   2  -5   23.41    0.64
  -6   2  -5   22.40    0.66
  -6   2  -5   19.38    1.73
   6  -2   5   25.21    0.80
   6  -2   5   23.02    0.65
   6  -2   5   18.13    1.28
   6  -2   5   25.08    0.69
   6  -2   5   20.51    0.72
   6  -2   5   23.74    0.69
   6  -2   5   24.26    0.58
  -6   2  -6    3.84    0.40
  -6   2  -6    3.16    0.36
  -6   2  -6    4.22    0.43
   6  -2   6    3.56    0.39
   6  -2   6    3.89    0.38
   6  -2   6    3.88    0.42
  -6   2  -7   63.17    1.01
  -6   2  -7   54.72    0.84
  -6   2  -7   55.14    0.88
   6  -2   7   59.76    0.95
   6  -2   7   64.12    1.28
   6  -2   7   56.89    0.90
  -6   2  -8   22.53    0.56
  -6   2  -8   19.06    0.44
  -6   2  -8   18.89    0.49
   6  -2   8   21.99    0.52
   6  -2   8   20.03    0.51
  -6   1   5   14.08    0.44
  -6   1   5   18.06    0.44
  -6   1   5   10.59    0.46
   6  -1  -5   10.49    0.37
   6  -1  -5   11.84    0.40
  -6   1   4    1.28    0.26
  -6   1   4    0.81    0.22
  -6   1   4    0.68    0.21
  -6   1   4    0.52    0.30
   6  -1  -4    0.73    0.21
   6  -1  -4    0.56    0.22
   6  -1  -4    0.70    0.27
  -6   1   3   43.12    0.88
  -6   1   3   33.49    0.80
  -6   1   3   32.98    0.78
  -6   1   3   23.72    0.71
   6  -1  -3   30.92    0.65
   6  -1  -3   25.41    0.59
   6  -1  -3   32.24    0.74
  -6   1   2    0.33    0.48
  -6   1   2    1.00    0.47
  -6   1   2    0.30    0.21
  -6   1   2   -0.37    0.49
   6  -1  -2    0.67    0.23
   6  -1  -2   -0.14    0.32
   6  -1  -2    0.37    0.44
   6  -1  -2    0.49    0.18
   6  -1  -2    0.47    0.28
  -6   1   1   21.23    0.56
  -6   1   1   24.39    0.75
  -6   1   1   21.50    0.70
   6  -1  -1   23.83    0.59
   6  -1  -1   14.94    0.55
   6  -1  -1   20.48    0.77
   6  -1  -1   20.41    0.54
   6  -1  -1   21.30    0.66
   6  -1  -1   21.47    0.71
  -6   1   0   28.94    0.65
  -6   1   0   29.24    0.80
  -6   1   0    7.97    0.60
  -6   1   0   27.75    0.78
   6  -1   0   29.20    0.73
   6  -1   0   20.06    0.58
   6  -1   0   22.95    0.92
   6  -1   0   26.70    0.79
   6  -1   0   25.14    0.57
   6  -1   0   27.07    0.72
   6  -1   0   28.89    0.76
  -6   1  -1    8.14    0.46
  -6   1  -1    7.45    0.56
   6  -1   1    7.85    0.40
   6  -1   1    4.95    0.37
   6  -1   1    8.81    0.73
   6  -1   1    7.68    0.38
   6  -1   1    8.38    0.55
  -6   1  -2   19.40    0.60
  -6   1  -2   23.35    0.81
  -6   1  -2   17.30    0.83
   6  -1   2   20.27    0.53
   6  -1   2   13.76    0.51
   6  -1   2   18.57    0.72
   6  -1   2   17.79    0.50
   6  -1   2   20.64    0.63
  -6   1  -3  163.80    1.58
  -6   1  -3  157.50    1.78
  -6   1  -3  136.90    1.66
  -6   1  -3  145.80    1.56
  -6   1  -3  162.60    2.20
   6  -1   3  167.80    1.41
   6  -1   3  121.30    1.38
   6  -1   3  169.10    1.65
   6  -1   3  147.50    1.34
   6  -1   3  151.40    1.40
   6  -1   3  171.50    1.49
  -6   1  -4    7.82    0.49
  -6   1  -4    0.62    0.47
  -6   1  -4    6.15    0.50
  -6   1  -4    6.98    0.43
  -6   1  -4    7.21    0.75
   6  -1   4    6.81    0.78
   6  -1   4    6.93    0.37
   6  -1   4    5.07    0.42
   6  -1   4    7.50    0.48
   6  -1   4    6.11    0.38
   6  -1   4    6.94    0.52
   6  -1   4    8.07    0.46
  -6   1  -5    1.68    0.28
  -6   1  -5    1.59    0.49
  -6   1  -5    1.28    0.27
  -6   1  -5    1.31    0.27
  -6   1  -5    0.75    0.73
   6  -1   5    0.56    0.39
   6  -1   5    1.55    0.26
   6  -1   5    0.72    0.27
   6  -1   5    0.97    0.23
   6  -1   5    1.60    0.30
   6  -1   5    0.88    0.26
   6  -1   5    1.95    0.27
  -6   1  -6  689.30    4.48
  -6   1  -6  705.80    4.21
  -6   1  -6  648.80    4.62
  -6   1  -6  717.40    3.50
  -6   1  -6  696.50    5.61
   6  -1   6  833.60    4.88
   6  -1   6  758.90    2.58
   6  -1   6  656.00    3.52
   6  -1   6  766.80    5.47
   6  -1   6  760.10    3.50
  -6   1  -7    4.95    0.43
  -6   1  -7    4.83    0.39
   6  -1   7    4.78    0.46
   6  -1   7    5.21    0.39
   6  -1   7    4.27    0.52
  -6   1  -8  228.90    1.86
  -6   1  -8  199.00    1.62
   6  -1   8  219.60    1.46
   6  -1   8  200.80    1.64
  -6   1  -9   78.02    0.87
  -6   1  -9   73.32    0.76
  -6   1  -9   70.03    0.82
   6  -1   9   79.80    0.87
   6  -1   9   70.14    0.84
  -6   0   5   45.66    0.72
  -6   0   5   59.98    0.78
  -6   0   5   40.46    0.63
   6   0  -5   35.07    0.56
   6   0  -5   38.89    0.64
  -6   0   4   43.74    0.83
  -6   0   4   30.04    0.72
  -6   0   4   35.61    0.75
  -6   0   4   24.15    0.63
   6   0  -4   25.00    0.55
   6   0  -4   20.50    0.51
   6   0  -4   28.07    0.74
  -6   0   3    5.12    0.46
  -6   0   3    4.51    0.47
  -6   0   3    4.47    0.41
  -6   0   3    2.20    0.37
   6   0  -3    3.19    0.53
   6   0  -3    2.78    0.34
   6   0  -3    3.33    0.49
  -6   0   2  422.60    2.71
  -6   0   2  361.30    2.49
  -6   0   2  262.20    2.22
  -6   0   2  324.70    2.40
  -6   0   2  237.30    1.82
   6   0  -2  344.90    1.88
   6   0  -2  297.20    1.76
   6   0  -2  335.20    2.28
   6   0  -2  320.30    2.14
  -6   0   1   19.16    0.69
  -6   0   1   16.79    0.69
  -6   0   1   13.93    0.61
   6   0  -1   11.33    0.46
   6   0  -1   15.46    0.78
   6   0  -1   15.24    0.45
   6   0  -1   15.26    0.57
   6   0  -1   11.59    1.43
  -6   0   0   39.42    0.69
  -6   0   0   41.10    0.90
  -6   0   0   47.23    0.96
  -6   0   0   11.55    0.54
  -6   0   0   38.16    0.88
   6   0   0   42.56    0.70
   6   0   0   29.07    0.60
   6   0   0   36.01    0.86
   6   0   0   38.99    0.64
   6   0   0   41.69    1.00
  -6   0  -1   92.41    1.01
  -6   0  -1   95.39    1.27
  -6   0  -1  105.80    1.32
   6   0   1  103.50    1.04
   6   0   1   72.03    0.91
   6   0   1   74.47    1.14
   6   0   1   90.38    1.24
   6   0   1   90.17    0.95
   6   0   1   98.39    1.22
  -6   0  -2   16.88    0.55
  -6   0  -2   17.89    0.68
  -6   0  -2   18.14    0.71
  -6   0  -2   16.76    0.88
  -6   0  -2   19.15    0.73
   6   0   2   18.94    0.50
   6   0   2   12.80    0.44
   6   0   2   17.65    0.69
   6   0   2   16.28    0.44
   6   0   2   18.17    0.66
  -6   0  -3   23.31    0.64
  -6   0  -3   22.88    0.80
  -6   0  -3   19.20    0.68
  -6   0  -3   21.94    0.62
  -6   0  -3   24.58    0.88
   6   0   3   24.63    0.56
   6   0   3   18.68    0.54
   6   0   3   25.07    0.72
   6   0   3   22.53    0.53
   6   0   3   24.90    0.67
  -6   0  -4   23.31    0.87
  -6   0  -4   -0.06    0.47
  -6   0  -4   17.58    0.69
  -6   0  -4   18.19    0.58
  -6   0  -4   25.38    1.01
   6   0   4   21.40    0.54
   6   0   4   16.91    0.56
   6   0   4   25.08    0.80
   6   0   4   18.75    0.51
  -6   0  -5  149.40    1.57
  -6   0  -5  140.20    1.53
  -6   0  -5  131.40    1.30
  -6   0  -5  134.20    2.20
   6   0   5  156.60    1.76
   6   0   5  127.10    1.45
   6   0   5  174.50    1.68
   6   0   5  148.50    1.36
   6   0   5  167.90    1.45
  -6   0  -6  132.90    1.54
  -6   0  -6  120.30    1.54
  -6   0  -6  116.70    1.28
  -6   0  -6  126.80    1.50
   6   0   6  143.50    1.66
   6   0   6  140.70    1.25
   6   0   6  114.10    1.46
   6   0   6  151.40    1.59
   6   0   6  119.60    1.24
   6   0   6  147.00    1.32
  -6   0  -7   61.71    1.09
  -6   0  -7   53.19    1.27
  -6   0  -7   53.60    0.90
  -6   0  -7   59.18    1.04
  -6   0  -7   41.50    2.20
   6   0   7   65.95    1.14
   6   0   7   53.56    1.45
   6   0   7   69.72    1.09
   6   0   7   64.35    0.79
  -6   0  -8   21.40    0.66
  -6   0  -8   19.16    0.55
  -6   0  -8   20.09    0.61
   6   0   8   23.20    0.67
   6   0   8   23.66    0.61
   6   0   8   21.40    0.64
  -6   0  -9   33.49    0.69
  -6   0  -9   30.12    0.57
  -6   0  -9   30.09    0.64
   6   0   9   34.88    0.69
   6   0   9   33.99    0.57
   6   0   9   31.05    0.65
  -6   0 -10   48.24    0.67
  -6   0 -10   47.81    0.50
  -6   0 -10   45.83    0.64
   6   0  10   55.13    0.64
   6   0  10   46.54    0.84
  -6  -1   5   38.78    0.66
  -6  -1   5   47.46    0.71
  -6  -1   4  211.30    1.75
  -6  -1   4  148.50    1.47
  -6  -1   4  178.00    1.61
   6   1  -4  121.70    1.05
   6   1  -4   93.09    0.88
  -6  -1   3   96.12    1.31
  -6  -1   3   71.42    1.14
  -6  -1   3   44.81    1.07
  -6  -1   3   74.88    1.16
  -6  -1   3   55.08    0.96
   6   1  -3   51.42    0.71
  -6  -1   2   28.38    0.79
  -6  -1   2   24.76    0.78
  -6  -1   2   17.00    0.69
  -6  -1   2   24.40    0.73
  -6  -1   2   16.96    0.73
   6   1  -2   23.29    0.61
   6   1  -2   21.11    0.62
   6   1  -2   24.42    0.80
  -6  -1   1  278.70    2.20
  -6  -1   1  249.30    2.03
  -6  -1   1  184.30    1.80
  -6  -1   1  303.10    2.30
  -6  -1   1  228.90    2.00
   6   1  -1  259.90    1.53
   6   1  -1  160.20    1.33
   6   1  -1  223.20    1.99
   6   1  -1  231.00    1.36
  -6  -1   0  141.80    1.53
  -6  -1   0   40.24    0.77
  -6  -1   0  132.00    2.02
   6   1   0  149.30    1.16
   6   1   0  103.70    0.91
   6   1   0  119.50    1.40
   6   1   0  132.80    1.03
  -6  -1  -1   60.45    0.79
  -6  -1  -1   62.21    1.04
  -6  -1  -1   65.03    1.06
  -6  -1  -1   20.10    0.57
   6   1   1   66.15    0.80
   6   1   1   46.99    0.67
   6   1   1   48.54    0.95
   6   1   1   58.89    0.71
  -6  -1  -2   12.71    0.50
  -6  -1  -2   12.54    0.60
  -6  -1  -2   12.63    0.60
  -6  -1  -2    9.32    1.13
  -6  -1  -2   16.27    0.71
   6   1   2   13.06    0.43
   6   1   2   10.08    0.37
   6   1   2   13.81    0.82
   6   1   2   13.58    0.38
   6   1   2   14.10    0.86
  -6  -1  -3  125.10    1.22
  -6  -1  -3  119.20    1.35
  -6  -1  -3  124.10    1.33
  -6  -1  -3  114.50    1.27
  -6  -1  -3  132.00    2.31
   6   1   3  132.80    1.15
   6   1   3  100.60    1.07
   6   1   3  135.10    1.41
   6   1   3  119.30    1.07
   6   1   3  132.70    1.31
  -6  -1  -4  422.40    2.35
  -6  -1  -4  410.70    2.37
  -6  -1  -4  412.50    2.44
  -6  -1  -4  404.70    2.41
  -6  -1  -4  455.40    3.29
   6   1   4  473.10    2.23
   6   1   4  367.10    2.18
   6   1   4  486.70    2.62
   6   1   4  422.10    2.11
   6   1   4  468.30    2.34
  -6  -1  -5    1.15    0.32
  -6  -1  -5   -0.07    0.34
  -6  -1  -5    1.22    0.49
  -6  -1  -5    1.69    0.35
  -6  -1  -5    1.09    0.26
  -6  -1  -5    0.83    0.21
  -6  -1  -5    1.61    0.46
   6   1   5    1.24    0.21
   6   1   5    1.54    0.23
   6   1   5    1.57    0.30
   6   1   5    1.07    0.19
  -6  -1  -6    0.73    0.26
  -6  -1  -6    0.01    0.36
  -6  -1  -6    0.73    0.26
  -6  -1  -6    0.17    0.19
  -6  -1  -6    1.46    0.63
   6   1   6    0.77    0.43
   6   1   6    2.36    0.28
   6   1   6    0.65    0.21
   6   1   6    0.23    0.22
   6   1   6    0.07    0.19
   6   1   6    0.60    0.23
  -6  -1  -7   15.14    0.60
  -6  -1  -7   11.90    0.83
  -6  -1  -7   12.77    0.52
  -6  -1  -7   14.40    0.56
  -6  -1  -7   17.42    1.90
   6   1   7   18.61    0.72
   6   1   7   16.41    0.51
   6   1   7   13.79    0.65
   6   1   7   18.23    0.62
   6   1   7   17.07    0.52
  -6  -1  -8   52.77    0.98
  -6  -1  -8   43.90    0.80
  -6  -1  -8   47.55    0.92
   6   1   8   56.57    1.04
   6   1   8   60.47    0.98
  -6  -1  -9    7.35    0.44
  -6  -1  -9    6.50    0.36
  -6  -1  -9    6.81    0.39
   6   1   9    8.37    0.45
   6   1   9    8.46    0.39
   6   1   9    7.05    0.41
  -6  -1 -10    3.90    0.43
  -6  -1 -10    3.07    0.26
  -6  -1 -10    3.49    0.30
   6   1  10    3.89    0.30
   6   1  10    3.28    0.32
  -6  -2   5    1.39    0.20
  -6  -2   5    1.16    0.18
  -6  -2   4  136.00    1.38
  -6  -2   4   97.52    1.19
  -6  -2   4  118.90    1.30
  -6  -2   3    4.01    0.43
  -6  -2   3    2.45    0.32
  -6  -2   3    1.61    0.51
  -6  -2   3    3.40    0.39
  -6  -2   3    1.33    0.32
   6   2  -3    1.82    0.28
  -6  -2   2   71.47    1.17
  -6  -2   2   55.40    1.04
  -6  -2   2   39.19    0.94
  -6  -2   2   57.30    1.05
  -6  -2   2   44.71    0.93
  -6  -2   1  300.90    2.28
  -6  -2   1  253.50    2.03
  -6  -2   1  174.50    1.75
  -6  -2   1  308.50    2.31
  -6  -2   1  243.00    2.04
  -6  -2   1  198.40    1.73
   6   2  -1  227.40    1.95
   6   2  -1  235.90    1.21
  -6  -2   0   85.63    1.58
  -6  -2   0   85.56    1.27
  -6  -2   0   69.37    1.07
  -6  -2   0   22.37    0.62
  -6  -2   0   80.99    1.18
  -6  -2   0   88.37    1.21
   6   2   0   77.02    1.10
   6   2   0   84.49    0.78
  -6  -2  -1   22.91    0.71
  -6  -2  -1   20.95    0.69
  -6  -2  -1    5.75    0.36
  -6  -2  -1   18.42    0.68
  -6  -2  -1   21.31    0.72
   6   2   1   20.68    0.60
   6   2   1   17.39    0.39
   6   2   1   16.81    0.57
   6   2   1   19.97    0.41
  -6  -2  -2  151.00    1.11
  -6  -2  -2  164.30    1.59
  -6  -2  -2  152.40    1.52
  -6  -2  -2   50.05    0.83
  -6  -2  -2  159.70    1.49
  -6  -2  -2  158.60    1.13
   6   2   2  164.00    1.17
   6   2   2  146.10    1.09
   6   2   2  150.80    1.05
  -6  -2  -3  149.00    1.23
  -6  -2  -3  159.70    1.54
  -6  -2  -3  156.50    1.49
  -6  -2  -3  141.10    1.34
  -6  -2  -3  155.70    1.55
   6   2   3  163.40    1.21
   6   2   3  132.50    1.25
   6   2   3  149.50    1.28
  -6  -2  -4    2.46    0.29
  -6  -2  -4    2.45    0.35
  -6  -2  -4    2.19    0.27
  -6  -2  -4    2.08    0.28
   6   2   4    4.66    0.31
   6   2   4    2.45    0.26
   6   2   4    3.02    0.39
   6   2   4    3.55    0.26
   6   2   4    2.90    0.37
  -6  -2  -5  154.00    1.47
  -6  -2  -5  154.60    1.53
  -6  -2  -5  164.00    1.61
  -6  -2  -5  146.40    1.45
  -6  -2  -5  153.60    2.02
   6   2   5  172.90    1.37
   6   2   5  143.30    1.40
   6   2   5  177.00    1.62
   6   2   5  156.40    1.31
   6   2   5  174.70    1.47
  -6  -2  -6   14.13    0.56
  -6  -2  -6    0.10    0.36
  -6  -2  -6   13.88    0.77
  -6  -2  -6   12.39    0.72
  -6  -2  -6   11.03    0.52
  -6  -2  -6   13.86    0.53
  -6  -2  -6   20.04    1.02
   6   2   6   15.44    0.96
   6   2   6   15.52    0.47
   6   2   6   12.71    0.52
   6   2   6   15.93    0.59
   6   2   6   14.48    0.48
   6   2   6   15.90    0.54
  -6  -2  -7   17.55    1.25
  -6  -2  -7   19.14    0.59
  -6  -2  -7   22.28    0.66
  -6  -2  -7   15.54    1.25
   6   2   7   26.19    0.86
   6   2   7   25.72    0.59
   6   2   7   22.35    0.71
   6   2   7   27.32    0.73
   6   2   7   23.65    0.91
   6   2   7   22.01    0.61
   6   2   7   27.37    0.64
  -6  -2  -8    4.75    0.43
  -6  -2  -8    4.07    0.68
  -6  -2  -8    4.37    0.39
  -6  -2  -8    5.46    0.40
  -6  -2  -8    4.63    1.22
   6   2   8    6.28    0.54
   6   2   8    4.99    0.50
   6   2   8    4.40    0.69
   6   2   8    6.72    0.42
   6   2   8    6.39    0.40
  -6  -2  -9    1.33    0.25
  -6  -2  -9    0.89    0.21
  -6  -2  -9    1.10    0.23
   6   2   9    1.13    0.26
   6   2   9    1.45    0.23
  -6  -2 -10   18.12    0.52
  -6  -2 -10   15.17    0.41
  -6  -2 -10   16.50    0.54
   6   2  10   20.45    0.54
   6   2  10   19.92    0.46
   6   2  10   17.84    0.57
  -6  -3   5   33.47    0.53
  -6  -3   4   34.36    0.95
  -6  -3   4   52.47    1.33
  -6  -3   4   52.16    0.98
  -6  -3   4   41.39    0.74
  -6  -3   3   22.73    0.68
  -6  -3   3   14.79    0.61
  -6  -3   3   16.67    0.63
  -6  -3   3   19.37    0.63
  -6  -3   3   13.90    0.59
  -6  -3   2  160.10    1.67
  -6  -3   2  132.80    1.62
  -6  -3   2  129.00    1.51
  -6  -3   2   82.20    1.32
  -6  -3   2  137.20    1.55
  -6  -3   2  117.30    1.45
  -6  -3   1   97.97    1.32
  -6  -3   1   82.17    1.16
  -6  -3   1   80.28    1.21
  -6  -3   1  101.20    1.35
  -6  -3   1   88.81    1.18
  -6  -3   1   71.15    1.13
  -6  -3   0   84.98    1.55
  -6  -3   0   64.92    1.08
  -6  -3   0   65.00    1.11
  -6  -3   0   48.64    0.90
  -6  -3   0   75.54    1.24
  -6  -3   0   59.81    1.34
  -6  -3   0   72.32    1.08
  -6  -3   0   58.79    1.15
   6   3   0   62.23    1.03
  -6  -3  -1    3.46    0.36
  -6  -3  -1    2.08    0.48
  -6  -3  -1    3.20    0.36
  -6  -3  -1    1.22    0.24
  -6  -3  -1    2.13    0.32
  -6  -3  -1    5.65    0.49
   6   3   1    2.65    0.26
  -6  -3  -2   54.94    0.98
  -6  -3  -2   14.78    0.49
  -6  -3  -2   44.92    0.95
  -6  -3  -2   52.63    0.93
   6   3   2   50.00    0.73
   6   3   2   47.83    0.58
   6   3   2   48.98    0.58
  -6  -3  -3  140.80    1.47
  -6  -3  -3   45.92    0.81
  -6  -3  -3  148.70    1.48
  -6  -3  -3  142.30    1.47
  -6  -3  -3  154.50    1.32
   6   3   3  154.20    1.32
   6   3   3  131.00    1.07
   6   3   3  138.80    1.04
  -6  -3  -4  346.40    1.91
  -6  -3  -4  344.70    2.11
  -6  -3  -4  368.70    2.32
  -6  -3  -4  118.20    1.29
  -6  -3  -4  386.40    2.38
  -6  -3  -4  333.20    1.99
   6   3   4  389.60    1.91
   6   3   4  347.80    1.92
   6   3   4  392.80    2.56
   6   3   4  357.30    1.80
  -6  -3  -5  323.30    2.03
  -6  -3  -5  110.60    1.27
  -6  -3  -5  361.80    2.38
  -6  -3  -5  318.10    2.02
  -6  -3  -5  348.90    2.85
   6   3   5  365.50    1.96
   6   3   5  319.70    2.02
   6   3   5  379.40    2.32
   6   3   5  334.70    1.88
   6   3   5  360.30    2.07
  -6  -3  -6  206.80    1.76
  -6  -3  -6  171.20    1.41
  -6  -3  -6  226.20    1.95
  -6  -3  -6  200.10    1.70
  -6  -3  -6  207.90    2.49
   6   3   6  239.30    1.66
   6   3   6  209.90    1.78
   6   3   6  243.30    2.02
   6   3   6  242.00    1.99
   6   3   6  210.90    1.58
   6   3   6  240.10    1.74
  -6  -3  -7    0.57    0.23
  -6  -3  -7   -0.07    0.59
  -6  -3  -7    0.11    0.27
  -6  -3  -7    0.12    0.18
  -6  -3  -7    0.28    0.20
  -6  -3  -7    0.26    0.56
   6   3   7   -0.01    0.44
   6   3   7    0.32    0.18
   6   3   7   -0.13    0.20
   6   3   7    0.09    0.21
   6   3   7    0.68    0.39
   6   3   7    0.03    0.19
   6   3   7    0.23    0.20
  -6  -3  -8    5.18    0.43
  -6  -3  -8    3.41    0.98
   6   3   8    5.23    0.39
   6   3   8    5.67    0.57
   6   3   8    5.96    0.42
   6   3   8    4.80    0.57
   6   3   8    5.47    0.60
  -6  -3  -9    6.72    0.43
  -6  -3  -9    4.89    0.37
  -6  -3  -9    6.01    0.40
   6   3   9    7.55    0.49
   6   3   9    7.77    0.42
  -6  -3 -10   16.68    0.52
  -6  -3 -10   14.05    0.42
  -6  -3 -10   14.63    0.48
   6   3  10   19.13    0.56
   6   3  10   19.90    0.49
  -6  -3 -11   26.62    0.50
   6   3  11   29.72    0.50
  -6  -4   4    5.62    0.38
  -6  -4   4    7.17    0.39
  -6  -4   4    8.07    0.39
  -6  -4   4    6.35    0.38
  -6  -4   3   24.02    0.66
  -6  -4   3   17.18    0.56
  -6  -4   3   18.83    0.61
  -6  -4   3   22.31    0.64
  -6  -4   3   17.88    0.60
  -6  -4   2    0.90    0.29
  -6  -4   2    0.61    0.26
  -6  -4   2    0.82    0.30
  -6  -4   2    0.21    0.50
  -6  -4   2    0.53    0.24
  -6  -4   2    1.01    0.29
  -6  -4   2    0.30    0.30
  -6  -4   1   13.35    0.62
  -6  -4   1    9.54    0.55
  -6  -4   1   10.87    0.64
  -6  -4   1    5.90    0.53
  -6  -4   1   12.84    0.63
  -6  -4   1   12.44    0.59
  -6  -4   1    9.94    0.55
  -6  -4   1   10.55    0.62
  -6  -4   0   73.45    1.14
  -6  -4   0   66.68    1.05
  -6  -4   0   63.38    1.11
  -6  -4   0   50.92    0.93
  -6  -4   0   75.60    1.17
  -6  -4   0   66.69    1.07
  -6  -4   0   68.70    1.07
  -6  -4   0   64.72    1.15
   6   4   0   71.99    1.09
  -6  -4  -1   29.34    0.79
  -6  -4  -1   29.33    0.77
  -6  -4  -1   25.31    1.07
  -6  -4  -1   44.56    1.00
  -6  -4  -1   25.43    0.78
  -6  -4  -1   29.66    0.74
  -6  -4  -1   25.05    1.02
  -6  -4  -1   33.19    1.04
   6   4   1   27.38    0.44
  -6  -4  -2   11.87    0.62
  -6  -4  -2    7.03    0.55
  -6  -4  -2    1.94    0.25
  -6  -4  -2    6.94    0.76
  -6  -4  -2    6.84    0.46
  -6  -4  -2    9.01    0.54
   6   4   2    8.08    0.30
   6   4   2    6.97    0.29
  -6  -4  -3   76.49    0.87
  -6  -4  -3   75.84    1.08
  -6  -4  -3   78.96    1.15
  -6  -4  -3   21.16    0.58
  -6  -4  -3   79.55    1.13
  -6  -4  -3   73.13    1.10
  -6  -4  -4    0.83    0.24
  -6  -4  -4    0.38    0.28
  -6  -4  -4    3.76    0.39
  -6  -4  -4    0.07    0.14
  -6  -4  -4    0.52    0.22
  -6  -4  -4    0.22    0.29
  -6  -4  -4    0.62    0.33
  -6  -4  -4    1.17    0.26
   6   4   4    0.33    0.19
   6   4   4    0.37    0.14
   6   4   4    1.79    0.80
   6   4   4    0.27    0.13
  -6  -4  -5    3.40    0.37
  -6  -4  -5    2.69    0.31
  -6  -4  -5    0.99    0.22
  -6  -4  -5    3.37    0.38
  -6  -4  -5    2.32    0.39
  -6  -4  -5    2.66    0.33
  -6  -4  -5    1.64    0.34
   6   4   5    2.25    0.28
   6   4   5    2.28    0.28
   6   4   5    2.43    0.36
   6   4   5    3.15    0.35
   6   4   5    2.45    0.25
   6   4   5    2.83    0.36
  -6  -4  -6    3.82    0.38
  -6  -4  -6    1.39    0.24
  -6  -4  -6    5.35    0.43
  -6  -4  -6    4.11    0.52
  -6  -4  -6    4.54    0.43
  -6  -4  -6    9.46    0.73
   6   4   6    4.56    0.32
   6   4   6    3.86    0.36
   6   4   6    5.41    0.47
   6   4   6    7.22    0.49
   6   4   6    3.96    0.30
   6   4   6    5.26    0.44
  -6  -4  -7  201.50    1.80
  -6  -4  -7  164.80    1.37
  -6  -4  -7  206.40    1.89
  -6  -4  -7  197.80    1.68
  -6  -4  -7  209.30    2.71
   6   4   7  219.00    2.09
   6   4   7  237.40    1.69
   6   4   7  202.80    1.86
   6   4   7  248.40    2.02
   6   4   7  215.20    2.00
   6   4   7  211.50    1.64
   6   4   7  241.50    1.76
  -6  -4  -8    3.91    0.38
  -6  -4  -8    3.24    0.39
  -6  -4  -8    4.01    0.84
   6   4   8    3.63    0.35
   6   4   8    3.68    0.41
   6   4   8    5.26    0.42
   6   4   8    3.35    0.34
   6   4   8    3.90    0.37
  -6  -4  -9   36.96    0.80
  -6  -4  -9   28.34    0.61
  -6  -4  -9   34.06    0.73
   6   4   9   39.75    0.88
   6   4   9   45.10    0.84
   6   4   9   40.92    0.61
  -6  -4 -10    0.15    0.18
  -6  -4 -10    0.09    0.17
  -6  -4 -10    0.52    0.23
   6   4  10    0.41    0.22
   6   4  10    0.32    0.16
  -6  -4 -11    4.68    0.30
   6   4  11    5.60    0.31
  -6  -5   4   18.49    0.41
  -6  -5   4   20.33    0.60
  -6  -5   3   29.42    0.62
  -6  -5   3   35.59    0.71
  -6  -5   3   28.62    0.61
  -6  -5   3   31.16    0.67
  -6  -5   2   24.27    0.70
  -6  -5   2   18.40    0.59
  -6  -5   2   20.70    0.68
  -6  -5   2   23.42    0.66
  -6  -5   2   18.74    0.58
  -6  -5   2   19.01    0.64
  -6  -5   1   32.82    1.28
  -6  -5   1   28.83    1.27
  -6  -5   1   31.73    0.88
  -6  -5   0    1.36    0.34
  -6  -5   0    0.54    0.24
  -6  -5   0    1.46    0.40
  -6  -5   0    1.58    0.34
  -6  -5   0    0.81    0.34
  -6  -5   0    2.07    0.30
  -6  -5   0    0.11    0.35
  -6  -5  -1   64.96    1.07
  -6  -5  -1   60.03    1.02
  -6  -5  -1   67.63    1.12
  -6  -5  -1   62.94    1.13
  -6  -5  -1   62.68    1.06
  -6  -5  -1   63.08    1.33
  -6  -5  -1   61.75    1.08
   6   5   1   69.47    1.10
   6   5   1   68.71    1.08
  -6  -5  -2    0.82    0.32
  -6  -5  -2    0.67    0.24
  -6  -5  -2    0.65    0.22
  -6  -5  -2    0.70    0.55
  -6  -5  -2    0.48    0.27
   6   5   2    0.42    0.26
   6   5   2    0.60    0.17
  -6  -5  -3    1.13    0.34
  -6  -5  -3    1.55    0.30
  -6  -5  -3    1.06    0.30
  -6  -5  -3    0.22    0.17
  -6  -5  -3    0.89    0.24
  -6  -5  -3    1.07    0.33
   6   5   3    1.35    0.27
   6   5   3    1.03    0.18
   6   5   3    1.34    0.26
   6   5   3    0.82    0.17
  -6  -5  -4  152.60    1.19
  -6  -5  -4  169.80    1.61
  -6  -5  -4   42.52    0.83
  -6  -5  -4  176.60    1.73
  -6  -5  -4  151.30    1.57
  -6  -5  -4  157.80    1.49
   6   5   4  169.90    1.30
   6   5   4  168.50    1.33
   6   5   4  169.70    1.63
   6   5   4  190.00    1.77
   6   5   4  163.20    1.24
   6   5   4  163.70    1.54
  -6  -5  -5  283.60    2.92
  -6  -5  -5   79.64    1.11
  -6  -5  -5  322.80    2.31
  -6  -5  -5  313.60    2.75
  -6  -5  -5  325.20    2.62
   6   5   5  318.50    1.86
   6   5   5  301.80    1.95
   6   5   5  323.30    2.16
   6   5   5  334.60    2.40
   6   5   5  290.90    1.78
   6   5   5  312.40    1.99
  -6  -5  -6   56.30    0.92
  -6  -5  -6   55.07    0.98
  -6  -5  -6   14.80    0.56
  -6  -5  -6   64.76    1.07
  -6  -5  -6   54.06    1.01
  -6  -5  -6   49.95    1.25
   6   5   6   61.33    1.34
   6   5   6   58.68    0.96
   6   5   6   62.70    1.04
   6   5   6   63.01    1.12
   6   5   6   57.45    0.85
   6   5   6   62.97    0.96
  -6  -5  -7  150.90    1.54
  -6  -5  -7   36.33    0.84
  -6  -5  -7  157.40    1.64
  -6  -5  -7  134.30    1.33
  -6  -5  -7  146.90    2.34
   6   5   7  174.10    1.47
   6   5   7  150.90    1.62
   6   5   7  182.70    1.74
   6   5   7  153.60    1.42
   6   5   7  175.90    1.53
  -6  -5  -8   97.50    1.32
  -6  -5  -8   74.47    0.93
  -6  -5  -8   80.93    1.16
  -6  -5  -8   86.51    1.11
  -6  -5  -8   97.40    2.15
   6   5   8  102.30    1.43
   6   5   8  106.10    1.11
   6   5   8   94.31    1.37
   6   5   8   94.10    1.12
   6   5   8  110.00    1.31
  -6  -5  -9    0.12    0.19
  -6  -5  -9    0.20    0.24
  -6  -5  -9   -0.06    0.29
   6   5   9    1.16    0.35
   6   5   9    0.21    0.34
   6   5   9   -0.24    0.16
   6   5   9    0.14    0.19
  -6  -5 -10    1.96    0.24
  -6  -5 -10    1.98    0.34
  -6  -5 -10    2.04    0.41
  -6  -5 -10    1.31    0.35
   6   5  10    2.01    0.28
   6   5  10    3.96    0.31
  -6  -5 -11  117.10    0.95
   6   5  11  136.90    1.03
   6   5  11  123.90    1.00
  -6  -6   3   10.02    0.37
  -6  -6   3    9.50    0.39
  -6  -6   3   10.59    0.41
  -6  -6   2    0.20    0.17
  -6  -6   2   -0.15    0.37
  -6  -6   2    0.41    0.24
  -6  -6   2   -0.09    0.23
  -6  -6   1   -0.06    0.18
  -6  -6   1    0.10    0.30
  -6  -6   1    0.22    0.19
  -6  -6   1   -0.08    0.27
  -6  -6   0   -0.42    0.50
  -6  -6   0    0.39    0.26
  -6  -6   0   -0.54    0.44
  -6  -6   0    1.05    0.65
  -6  -6   0    0.43    0.22
  -6  -6  -1  417.80    2.34
  -6  -6  -1  377.00    2.51
  -6  -6  -1  397.60    2.48
  -6  -6  -1  384.10    2.59
  -6  -6  -1  392.60    2.42
  -6  -6  -1  387.20    2.57
   6   6   1  367.70    1.54
  -6  -6  -2   45.82    1.01
  -6  -6  -2   42.79    0.89
  -6  -6  -2   45.92    0.95
  -6  -6  -2   44.66    0.92
  -6  -6  -2   46.35    0.98
  -6  -6  -2   43.96    0.94
   6   6   2   42.08    0.75
   6   6   2   45.59    0.98
   6   6   2   43.07    0.61
  -6  -6  -3  251.80    2.04
  -6  -6  -3  262.10    2.10
  -6  -6  -3  250.20    2.08
  -6  -6  -3  236.00    2.03
   6   6   3  246.20    1.53
   6   6   3  272.60    1.49
   6   6   3  263.90    2.13
   6   6   3  241.00    1.46
  -6  -6  -4  283.30    1.60
  -6  -6  -4  299.70    3.20
  -6  -6  -4  296.40    2.20
  -6  -6  -4  298.40    2.25
  -6  -6  -4  273.00    2.16
  -6  -6  -4  309.20    1.84
   6   6   4  302.70    1.77
   6   6   4  309.70    1.83
   6   6   4  295.70    2.09
   6   6   4  316.70    2.38
   6   6   4  286.50    1.70
  -6  -6  -5   10.27    0.46
  -6  -6  -5   10.27    0.52
  -6  -6  -5   10.63    0.52
  -6  -6  -5    9.58    0.58
  -6  -6  -5   15.50    0.69
   6   6   5   11.26    0.48
   6   6   5   10.59    0.46
   6   6   5   12.19    0.63
   6   6   5   11.32    0.82
   6   6   5   10.56    0.40
   6   6   5   10.80    0.58
  -6  -6  -6   51.88    0.87
  -6  -6  -6   49.07    0.95
  -6  -6  -6   53.74    0.99
  -6  -6  -6   47.59    0.96
  -6  -6  -6   49.19    1.24
   6   6   6   57.74    0.86
   6   6   6   51.91    0.93
   6   6   6   56.49    0.99
   6   6   6   50.42    1.08
   6   6   6   51.00    0.82
   6   6   6   54.32    0.91
  -6  -6  -7  840.00    3.51
  -6  -6  -7  890.10    3.78
  -6  -6  -7  794.70    3.22
  -6  -6  -7  873.00    5.18
   6   6   7  941.80    3.40
   6   6   7  863.70    3.81
   6   6   7  963.40    3.92
   6   6   7  834.70    3.28
   6   6   7  948.40    3.50
  -6  -6  -8    1.10    0.22
  -6  -6  -8    0.21    0.20
  -6  -6  -8    0.49    0.73
   6   6   8    0.07    0.52
   6   6   8    0.63    0.20
   6   6   8   -0.10    0.32
   6   6   8    1.06    0.24
   6   6   8    0.55    0.25
   6   6   8    0.60    0.20
  -6  -6  -9   43.83    0.81
   6   6   9   51.27    1.01
   6   6   9   48.25    0.72
   6   6   9   52.00    0.88
   6   6   9   51.50    0.67
  -6  -6 -10    0.50    0.16
   6   6  10    0.85    0.27
   6   6  10    1.80    0.20
  -6  -6 -11   27.47    0.46
   6   6  11   28.63    0.53
   6   6  11   30.95    0.57
  -6  -7   2  168.30    1.30
  -6  -7   2  165.80    1.25
  -6  -7   2  183.20    1.34
  -6  -7   1   68.66    0.98
  -6  -7   1   67.18    0.97
  -6  -7   1   71.81    1.00
  -6  -7   0   32.14    0.75
  -6  -7   0   32.32    0.76
  -6  -7   0   34.47    0.80
   6   7   0   29.25    0.58
  -6  -7  -1   44.09    0.90
  -6  -7  -1   48.38    0.94
  -6  -7  -1   45.62    0.92
  -6  -7  -1   46.55    0.92
  -6  -7  -1   44.85    0.92
   6   7   1   42.63    0.65
  -6  -7  -2   14.75    0.59
  -6  -7  -2   14.39    0.65
  -6  -7  -2   14.63    0.58
  -6  -7  -2   14.90    0.67
  -6  -7  -2   14.66    0.62
   6   7   2   13.74    0.53
   6   7   2   12.60    0.42
  -6  -7  -3    7.68    0.48
  -6  -7  -3    7.66    0.55
  -6  -7  -3    7.47    0.47
  -6  -7  -3    7.52    0.62
  -6  -7  -3    7.12    0.52
   6   7   3    6.92    0.42
   6   7   3    6.96    0.36
  -6  -7  -4  109.60    1.40
  -6  -7  -4  113.90    1.42
  -6  -7  -4  109.90    1.40
  -6  -7  -4  103.70    1.30
   6   7   4  109.30    1.12
   6   7   4  119.00    1.20
   6   7   4  107.30    1.32
   6   7   4  104.60    1.08
   6   7   4  105.40    1.24
  -6  -7  -5    0.52    0.23
  -6  -7  -5    0.09    0.18
  -6  -7  -5    0.32    0.21
  -6  -7  -5    0.06    0.28
  -6  -7  -5    0.49    0.34
   6   7   5    0.30    0.19
   6   7   5   -0.12    0.24
   6   7   5    0.71    0.31
   6   7   5    0.61    0.28
  -6  -7  -6    7.83    0.42
  -6  -7  -6    8.93    0.48
  -6  -7  -6    8.13    0.55
  -6  -7  -6   14.17    0.81
   6   7   6    9.34    0.40
   6   7   6    8.58    0.52
   6   7   6    9.24    0.52
   6   7   6    8.57    0.40
   6   7   6    9.31    0.48
  -6  -7  -7   20.53    0.59
  -6  -7  -7   19.15    0.62
  -6  -7  -7   22.36    0.65
  -6  -7  -7   21.70    0.70
  -6  -7  -7   13.04    0.98
   6   7   7   24.37    0.58
   6   7   7   24.00    0.77
   6   7   7   25.45    0.70
   6   7   7   21.75    0.59
   6   7   7   24.85    0.62
  -6  -7  -8   42.46    0.79
  -6  -7  -8   37.00    0.74
  -6  -7  -8   37.97    2.39
   6   7   8   46.66    0.73
   6   7   8   48.94    0.88
   6   7   8   37.47    0.87
   6   7   8   47.82    0.75
  -6  -7  -9    1.15    0.21
   6   7   9    2.96    0.47
   6   7   9    1.27    0.33
   6   7   9    1.52    0.22
   6   7   9    1.53    0.21
  -6  -7 -10   37.14    0.61
   6   7  10   42.03    0.75
   6   7  10   45.61    0.65
  -6  -8   1    0.21    0.14
  -6  -8   1    0.05    0.14
  -6  -8   1    0.39    0.18
  -6  -8   0  236.60    1.76
  -6  -8   0  226.90    1.73
  -6  -8   0  247.50    1.71
  -6  -8  -1   77.23    1.10
  -6  -8  -1   74.32    1.09
  -6  -8  -1   84.08    1.10
  -6  -8  -1   75.97    1.06
   6   8   1   71.45    0.86
   6   8   1   68.90    0.79
  -6  -8  -2    4.77    0.39
  -6  -8  -2    6.69    0.62
  -6  -8  -2    4.70    0.38
  -6  -8  -2    6.52    0.49
  -6  -8  -2    4.81    0.45
   6   8   2    4.92    0.42
   6   8   2    4.92    0.35
  -6  -8  -3   30.05    0.76
  -6  -8  -3   28.84    0.77
  -6  -8  -3   27.92    0.72
  -6  -8  -3   29.34    0.75
  -6  -8  -3   33.28    0.82
   6   8   3   27.84    0.59
   6   8   3   26.52    0.57
   6   8   3   24.55    0.76
  -6  -8  -4    0.08    0.17
  -6  -8  -4    0.46    0.27
  -6  -8  -4    0.18    0.19
  -6  -8  -4    0.06    0.31
  -6  -8  -4   -0.01    0.24
   6   8   4    0.14    0.20
   6   8   4   -0.33    0.38
   6   8   4    0.24    0.17
   6   8   4    0.64    0.30
  -6  -8  -5  133.60    0.98
  -6  -8  -5  146.80    1.59
  -6  -8  -5  146.40    1.52
  -6  -8  -5  131.00    1.50
  -6  -8  -5  117.90    1.13
   6   8   5  145.40    1.31
   6   8   5  147.70    1.57
   6   8   5  144.70    1.43
   6   8   5  135.30    1.28
   6   8   5  145.40    1.37
  -6  -8  -6   25.07    0.55
  -6  -8  -6   25.93    0.70
  -6  -8  -6   27.56    0.69
  -6  -8  -6   24.43    0.70
   6   8   6   28.27    0.62
   6   8   6   28.02    0.71
   6   8   6   25.94    0.61
   6   8   6   27.95    0.65
  -6  -8  -7    3.05    0.31
  -6  -8  -7    2.16    0.25
  -6  -8  -7    2.38    0.27
  -6  -8  -7    2.42    0.33
   6   8   7    3.90    0.30
   6   8   7    3.69    0.37
   6   8   7    2.88    0.34
   6   8   7    3.75    0.33
  -6  -8  -8   22.50    0.53
  -6  -8  -8   21.77    0.70
   6   8   8   23.66    0.51
   6   8   8   26.22    0.62
   6   8   8   21.40    0.62
   6   8   8   24.45    0.52
  -6  -8  -9    4.87    0.28
   6   8   9    6.02    0.33
   6   8   9    5.77    0.27
  -6  -8 -10   55.81    0.77
   6   8  10   70.83    0.78
  -6  -9   0   36.03    0.58
  -6  -9   0   34.72    0.57
  -6  -9   0   37.47    0.89
  -6  -9  -1   11.19    0.42
  -6  -9  -1   11.01    0.41
  -6  -9  -1   11.56    0.44
  -6  -9  -1   11.38    0.45
   6   9   1   10.01    0.45
  -6  -9  -2    1.38    0.20
  -6  -9  -2    1.49    0.21
  -6  -9  -2    1.65    0.27
   6   9   2    1.93    0.27
   6   9   2    1.58    0.24
   6   9   2    1.43    0.34
  -6  -9  -3    1.44    0.21
  -6  -9  -3    1.35    0.44
  -6  -9  -3    1.59    0.22
  -6  -9  -3    0.95    0.44
  -6  -9  -3    1.48    0.25
   6   9   3    1.45    0.23
   6   9   3    1.27    0.21
   6   9   3    1.76    0.30
  -6  -9  -4  199.50    1.71
  -6  -9  -4  196.30    1.61
  -6  -9  -4  187.20    1.67
   6   9   4  201.10    1.42
   6   9   4  200.50    1.50
   6   9   4  179.60    1.44
   6   9   4  202.80    1.47
  -6  -9  -5    6.69    0.39
  -6  -9  -5    7.78    0.47
  -6  -9  -5    7.09    0.41
  -6  -9  -5    5.93    0.42
   6   9   5    7.48    0.35
   6   9   5    7.66    0.51
   6   9   5    6.37    0.37
   6   9   5    7.48    0.41
  -6  -9  -6  116.00    0.78
  -6  -9  -6  122.70    1.32
  -6  -9  -6  137.00    1.34
  -6  -9  -6  123.10    1.16
  -6  -9  -6  118.20    1.26
   6   9   6  132.40    1.16
   6   9   6  163.90    2.07
   6   9   6  117.10    1.14
   6   9   6  137.90    1.21
  -6  -9  -7   10.15    0.33
  -6  -9  -7    7.12    0.57
  -6  -9  -7    8.71    0.44
   6   9   7   10.45    0.37
   6   9   7   10.95    0.43
   6   9   7    9.35    0.45
  -6  -9  -8    2.92    0.23
   6   9   8    3.07    0.31
   6   9   8    3.95    0.29
   6   9   8    2.86    0.24
  -6  -9  -9    0.23    0.12
   6   9   9    0.23    0.13
  -6 -10  -2    1.26    0.15
  -6 -10  -2    1.36    0.18
  -6 -10  -2    1.64    0.20
  -6 -10  -2    1.59    0.21
   6  10   2    1.75    0.30
   6  10   2    1.54    0.25
  -6 -10  -3   32.86    0.58
  -6 -10  -3   31.40    0.54
  -6 -10  -3   32.38    0.59
   6  10   3   31.12    0.50
  -6 -10  -4    1.52    0.19
  -6 -10  -4    1.12    0.19
  -6 -10  -4    1.14    0.19
   6  10   4    1.62    0.19
   6  10   4    1.25    0.22
   6  10   4    1.38    0.20
  -6 -10  -5    0.16    0.13
  -6 -10  -5   -0.06    0.41
  -6 -10  -5    0.17    0.22
  -6 -10  -5    0.21    0.16
   6  10   5    0.13    0.15
   6  10   5   -0.12    0.27
   6  10   5    0.16    0.21
   6  10   5   -0.16    0.15
  -6 -10  -6    0.16    0.13
  -6 -10  -6    0.55    0.23
  -6 -10  -6    0.16    0.17
   6  10   6    0.11    0.15
   6  10   6   -0.27    0.33
   6  10   6    0.46    0.15
  -6 -10  -7   12.95    0.40
  -6 -10  -7   11.57    0.38
   6  10   7    9.80    0.41
   6  10   7   13.42    0.43
   6  10   7   12.85    0.32
  -6 -10  -8   10.66    0.34
   6  10   8   11.11    0.32
  -7   4   2   10.66    0.34
   7  -4  -2   10.20    0.29
  -7   4   1    7.92    0.36
  -7   4   1    6.15    0.53
   7  -4  -1    5.94    0.48
   7  -4  -1    7.09    0.38
   7  -4  -1    7.64    0.30
  -7   4   0    0.56    0.16
  -7   4   0    0.36    0.20
   7  -4   0    0.25    0.24
   7  -4   0    0.10    0.18
   7  -4   0    0.53    0.35
   7  -4   0    0.40    0.17
  -7   4  -1   15.01    0.41
  -7   4  -1   11.91    0.42
   7  -4   1   11.77    0.52
   7  -4   1   13.44    0.45
   7  -4   1   13.05    0.57
   7  -4   1   14.92    0.40
  -7   4  -2    7.96    0.35
  -7   4  -2    6.85    0.38
   7  -4   2    7.50    0.38
   7  -4   2    5.42    0.59
   7  -4   2    7.73    0.36
  -7   4  -3    2.59    0.29
   7  -4   3    1.88    0.46
   7  -4   3    2.25    0.23
  -7   4  -4    2.98    0.28
   7  -4   4    4.02    0.49
   7  -4   4    2.95    0.28
  -7   4  -5    5.18    0.28
   7  -4   5    4.54    0.40
   7  -4   5    4.13    0.29
  -7   3   3   11.22    0.36
   7  -3  -3    9.50    0.34
   7  -3  -3   11.45    0.32
  -7   3   2    1.29    0.20
  -7   3   2    0.69    0.19
   7  -3  -2    1.43    0.20
   7  -3  -2    0.74    0.23
   7  -3  -2    1.26    0.19
  -7   3   1    7.33    0.44
  -7   3   1    6.56    0.38
   7  -3  -1    7.13    0.35
   7  -3  -1    6.71    0.41
   7  -3  -1    6.17    0.45
   7  -3  -1    6.56    0.48
   7  -3  -1    8.60    0.38
  -7   3   0   30.22    0.67
   7  -3   0   32.31    0.61
   7  -3   0   30.93    1.02
   7  -3   0   25.91    0.64
   7  -3   0   29.91    0.74
   7  -3   0   35.08    0.64
  -7   3  -1    4.54    0.35
  -7   3  -1    4.63    0.40
   7  -3   1    4.97    0.37
   7  -3   1    4.73    0.39
   7  -3   1    4.57    0.47
   7  -3   1    4.47    0.41
   7  -3   1    5.15    0.36
  -7   3  -2   14.96    0.49
   7  -3   2   12.96    0.47
   7  -3   2   13.79    0.52
   7  -3   2   11.28    0.59
   7  -3   2   12.05    0.54
   7  -3   2   13.26    0.45
  -7   3  -3   64.51    0.93
   7  -3   3   60.43    0.79
   7  -3   3   63.91    0.96
   7  -3   3   51.09    1.22
   7  -3   3   57.23    0.95
   7  -3   3   65.54    0.79
  -7   3  -4    3.53    0.33
   7  -3   4    2.45    0.43
   7  -3   4    2.94    0.34
   7  -3   4    3.70    0.63
   7  -3   4    3.16    0.36
  -7   3  -5    7.74    0.39
   7  -3   5    7.17    0.48
   7  -3   5    7.11    0.38
  -7   3  -6   55.71    0.75
   7  -3   6   50.12    0.73
   7  -3   6   51.05    0.64
  -7   2   3    1.66    0.20
  -7   2   3    1.46    0.19
   7  -2  -3    1.52    0.20
   7  -2  -3    2.07    0.22
  -7   2   2  104.60    1.03
  -7   2   2   82.86    1.06
  -7   2   2   76.83    0.96
   7  -2  -2   74.66    0.85
   7  -2  -2   72.45    0.92
   7  -2  -2   60.50    0.81
   7  -2  -2   72.36    1.52
   7  -2  -2   80.26    0.90
  -7   2   1    8.22    0.49
  -7   2   1    6.72    0.41
   7  -2  -1    8.15    0.40
   7  -2  -1    6.21    0.47
   7  -2  -1    7.34    0.48
   7  -2  -1    8.89    0.44
  -7   2   0    0.62    0.22
  -7   2   0    0.52    0.31
  -7   2   0    0.28    0.19
   7  -2   0    0.48    0.23
   7  -2   0    0.51    0.26
   7  -2   0    0.43    0.21
   7  -2   0    0.54    0.26
   7  -2   0    0.74    0.23
  -7   2  -1  160.80    1.37
  -7   2  -1  170.60    1.47
  -7   2  -1  152.60    1.60
   7  -2   1  163.30    1.41
   7  -2   1  151.70    1.51
   7  -2   1  138.20    1.34
   7  -2   1  149.20    1.60
   7  -2   1  166.00    1.45
  -7   2  -2  112.10    1.24
  -7   2  -2  112.70    1.23
   7  -2   2  115.00    1.19
   7  -2   2   76.15    1.25
   7  -2   2  108.10    1.32
   7  -2   2   97.14    1.14
   7  -2   2  101.30    1.33
   7  -2   2  115.60    1.23
  -7   2  -3  160.40    1.53
  -7   2  -3  159.50    1.43
   7  -2   3  163.10    1.38
   7  -2   3  155.70    1.57
   7  -2   3  134.40    1.33
   7  -2   3  145.20    1.55
   7  -2   3  167.90    1.43
  -7   2  -4  421.00    2.49
   7  -2   4  363.10    2.47
   7  -2   4  418.70    2.06
   7  -2   4  414.70    2.51
   7  -2   4  355.40    2.35
   7  -2   4  369.70    2.32
   7  -2   4  428.80    2.13
  -7   2  -5    0.47    0.20
   7  -2   5    1.34    0.39
   7  -2   5    0.42    0.21
   7  -2   5    0.67    0.47
   7  -2   5    0.41    0.39
   7  -2   5    0.36    0.21
  -7   2  -6   17.06    0.53
  -7   2  -6   14.27    0.64
   7  -2   6   14.89    0.57
   7  -2   6   16.87    0.51
   7  -2   6   16.03    0.76
  -7   2  -7   10.03    0.40
   7  -2   7    9.62    0.44
   7  -2   7    9.97    0.38
   7  -2   7    8.29    0.46
  -7   2  -8  146.10    1.00
   7  -2   8  137.20    0.96
  -7   1   4    0.07    0.16
  -7   1   4    0.07    0.14
   7  -1  -4    0.00    0.19
  -7   1   3   46.34    0.73
  -7   1   3   33.49    0.66
  -7   1   3   35.46    0.66
   7  -1  -3   30.08    0.54
   7  -1  -3   31.64    0.59
  -7   1   2    0.17    0.22
  -7   1   2    0.42    0.22
  -7   1   2    0.07    0.16
   7  -1  -2    0.65    0.21
   7  -1  -2    0.24    0.20
   7  -1  -2   -0.90    0.41
  -7   1   1   43.78    0.86
  -7   1   1   38.93    0.84
  -7   1   1   34.65    0.79
   7  -1  -1   37.99    0.87
   7  -1  -1   35.12    0.87
   7  -1  -1   32.11    0.65
   7  -1  -1   34.85    0.79
   7  -1  -1   39.04    0.77
  -7   1   0  198.30    1.18
  -7   1   0  211.40    1.81
  -7   1   0  183.20    1.78
   7  -1   0  206.10    1.56
   7  -1   0  132.50    1.41
   7  -1   0  176.40    1.60
   7  -1   0  175.70    1.46
   7  -1   0  189.10    1.79
   7  -1   0  205.00    1.63
  -7   1  -1   10.12    0.91
  -7   1  -1   35.97    0.89
   7  -1   1   39.59    0.74
   7  -1   1   26.42    0.74
   7  -1   1   33.74    0.69
   7  -1   1   35.86    0.85
   7  -1   1   39.95    1.01
  -7   1  -2  246.90    1.77
  -7   1  -2  242.90    1.93
   7  -1   2  257.20    1.79
   7  -1   2  179.60    1.71
   7  -1   2  236.60    1.93
   7  -1   2  222.00    1.69
   7  -1   2  219.90    1.97
   7  -1   2  262.40    1.87
  -7   1  -3   40.02    0.80
  -7   1  -3   39.01    0.86
   7  -1   3   44.28    0.78
   7  -1   3   31.05    0.80
   7  -1   3   40.86    0.87
   7  -1   3   38.42    0.76
   7  -1   3   44.42    0.82
  -7   1  -4   80.47    1.23
  -7   1  -4   49.83    1.48
   7  -1   4   84.10    1.03
   7  -1   4   62.85    1.13
   7  -1   4   70.78    0.99
   7  -1   4   70.92    1.11
   7  -1   4   70.76    1.10
  -7   1  -5    2.62    0.32
  -7   1  -5    2.20    0.33
  -7   1  -5    1.99    0.27
  -7   1  -5    1.04    0.78
   7  -1   5    3.04    0.52
   7  -1   5    4.09    0.37
   7  -1   5    1.08    0.35
   7  -1   5    2.14    0.29
   7  -1   5    1.52    0.31
   7  -1   5    3.08    0.39
   7  -1   5    2.67    0.39
   7  -1   5    2.17    0.27
  -7   1  -6    9.50    0.47
  -7   1  -6    9.92    0.56
  -7   1  -6    8.54    0.52
  -7   1  -6    8.43    0.44
   7  -1   6    8.58    0.64
   7  -1   6    9.03    0.56
   7  -1   6    9.67    0.47
   7  -1   6    6.94    0.68
   7  -1   6    8.73    0.49
   7  -1   6    9.57    0.41
  -7   1  -7   99.41    1.18
  -7   1  -7  100.20    1.02
  -7   1  -7   84.02    0.84
  -7   1  -7   87.07    1.10
   7  -1   7   94.23    1.17
   7  -1   7  101.40    1.12
   7  -1   7   88.24    1.07
  -7   1  -8  207.10    1.47
  -7   1  -8  171.30    0.91
  -7   1  -8  181.20    1.37
   7  -1   8  197.00    1.43
   7  -1   8  203.00    1.26
   7  -1   8  185.90    1.37
  -7   0   4    2.56    0.30
  -7   0   4    1.77    0.18
   7   0  -4    0.11    0.30
  -7   0   3   23.08    0.59
  -7   0   3   16.36    0.54
  -7   0   3   19.26    0.56
   7   0  -3   14.47    0.45
   7   0  -3   11.10    0.44
   7   0  -3   15.36    0.60
  -7   0   2  163.60    1.58
  -7   0   2  126.30    1.38
  -7   0   2  122.30    1.39
   7   0  -2  122.30    1.10
   7   0  -2   99.10    1.24
   7   0  -2  112.00    1.31
  -7   0   1    2.20    0.32
  -7   0   1    2.79    0.32
  -7   0   1    1.54    0.23
   7   0  -1    2.99    0.36
   7   0  -1    2.22    0.25
   7   0  -1    2.46    0.36
   7   0  -1    2.34    0.39
  -7   0   0   -0.24    0.22
  -7   0   0    0.15    0.29
  -7   0   0    0.59    0.21
   7   0   0    0.39    0.22
   7   0   0    0.47    0.32
   7   0   0    0.46    0.18
   7   0   0    0.17    0.27
   7   0   0   -0.11    0.35
  -7   0  -1   83.22    0.88
  -7   0  -1   86.34    1.25
  -7   0  -1  100.80    1.33
  -7   0  -1   22.80    0.80
  -7   0  -1   79.53    1.24
   7   0   1   89.46    1.04
   7   0   1   61.20    0.94
   7   0   1   74.90    1.14
   7   0   1   79.03    0.98
   7   0   1   90.05    1.15
  -7   0  -2   78.59    0.98
  -7   0  -2   78.04    1.19
  -7   0  -2   84.54    1.21
   7   0   2   82.52    1.01
   7   0   2   57.51    0.94
   7   0   2   75.09    1.14
   7   0   2   72.92    0.95
   7   0   2   82.49    1.10
  -7   0  -3  170.90    1.51
  -7   0  -3  174.20    1.71
  -7   0  -3  185.50    1.67
  -7   0  -3  148.40    1.91
   7   0   3  183.10    1.50
   7   0   3  131.60    1.43
   7   0   3  176.30    1.68
   7   0   3  159.10    1.42
   7   0   3  184.90    1.58
  -7   0  -4  241.20    1.89
  -7   0  -4  243.90    1.99
  -7   0  -4  252.70    1.97
  -7   0  -4  142.10    3.13
   7   0   4  252.30    1.77
   7   0   4  192.40    1.79
   7   0   4  252.50    2.02
   7   0   4  221.40    1.69
   7   0   4  257.80    1.85
  -7   0  -5  106.80    1.32
  -7   0  -5   94.83    1.30
  -7   0  -5   89.98    1.87
   7   0   5  109.80    1.17
   7   0   5   87.29    1.28
   7   0   5  112.40    1.38
   7   0   5   96.90    1.14
   7   0   5  116.40    1.25
  -7   0  -6  178.70    1.71
  -7   0  -6  154.90    1.25
  -7   0  -6  162.50    1.67
  -7   0  -6  132.30    2.41
   7   0   6  178.00    1.82
   7   0   6  184.30    1.43
   7   0   6  146.40    1.70
   7   0   6  195.00    1.78
   7   0   6  152.00    1.41
   7   0   6  190.30    1.48
  -7   0  -7   12.92    0.54
  -7   0  -7   10.76    0.49
  -7   0  -7   11.64    0.49
   7   0   7   13.94    0.65
   7   0   7   11.11    0.69
   7   0   7   13.39    0.51
   7   0   7   11.78    0.52
   7   0   7   12.28    0.44
  -7   0  -8   11.95    0.54
  -7   0  -8    9.78    0.42
  -7   0  -8    9.87    0.43
   7   0   8   11.36    0.52
   7   0   8   12.56    0.58
   7   0   8   10.61    0.47
  -7   0  -9   63.26    0.79
  -7   0  -9   54.89    0.75
   7   0   9   66.02    0.92
   7   0   9   56.03    0.68
   7   0   9   55.41    0.76
  -7  -1   4   20.16    0.48
  -7  -1   4   24.04    0.51
  -7  -1   3  262.10    1.92
  -7  -1   3  197.80    1.89
  -7  -1   3  207.60    1.67
   7   1  -3  151.70    1.09
  -7  -1   2   35.91    0.81
  -7  -1   2   27.89    0.73
  -7  -1   2   28.48    0.73
   7   1  -2   26.60    0.63
   7   1  -2   21.63    0.63
  -7  -1   1  187.00    1.81
  -7  -1   1  155.30    1.59
  -7  -1   1  142.10    1.58
   7   1  -1  169.60    1.33
   7   1  -1  137.30    1.13
   7   1  -1  145.00    1.47
  -7  -1   0  309.70    2.34
  -7  -1   0  272.90    2.05
  -7  -1   0  342.60    2.46
  -7  -1   0   71.08    1.24
  -7  -1   0  265.20    2.17
   7   1   0  298.60    1.74
  -7  -1  -1  231.40    2.02
  -7  -1  -1  210.50    1.79
  -7  -1  -1  251.20    2.09
  -7  -1  -1  201.00    1.89
   7   1   1  233.00    1.56
   7   1   1  157.60    1.90
   7   1   1  207.90    1.45
   7   1   1  226.70    1.78
  -7  -1  -2  237.00    1.45
  -7  -1  -2  245.90    2.06
  -7  -1  -2  235.40    1.98
  -7  -1  -2  256.20    2.06
  -7  -1  -2   73.91    1.14
  -7  -1  -2  226.40    1.76
   7   1   2  188.60    1.50
   7   1   2  236.80    1.87
   7   1   2  230.60    1.57
   7   1   2  257.50    1.84
  -7  -1  -3    0.70    0.25
  -7  -1  -3    0.39    0.26
  -7  -1  -3    1.08    0.34
  -7  -1  -3    1.76    0.32
  -7  -1  -3    0.96    0.34
   7   1   3    0.72    0.35
   7   1   3    0.77    0.22
   7   1   3    1.36    0.34
   7   1   3    0.80    0.18
   7   1   3    0.62    0.31
  -7  -1  -4   32.82    0.72
  -7  -1  -4   29.31    0.83
  -7  -1  -4   27.00    0.73
  -7  -1  -4   27.73    0.72
  -7  -1  -4   32.07    1.03
   7   1   4   33.52    0.68
   7   1   4   25.83    0.73
   7   1   4   32.58    0.81
   7   1   4   30.99    0.65
   7   1   4   33.90    0.75
  -7  -1  -5  149.40    1.51
  -7  -1  -5  137.80    1.46
  -7  -1  -5  137.20    1.53
  -7  -1  -5  134.00    2.06
   7   1   5  160.60    1.42
   7   1   5  123.60    1.45
   7   1   5  168.10    1.66
   7   1   5  140.60    1.35
   7   1   5  165.80    1.49
  -7  -1  -6   20.10    0.64
  -7  -1  -6   17.98    0.61
  -7  -1  -6   16.97    1.12
   7   1   6   19.52    0.99
   7   1   6   20.10    0.55
   7   1   6   15.99    0.65
   7   1   6   20.64    0.66
   7   1   6   18.41    0.57
   7   1   6   22.02    0.60
  -7  -1  -7   34.11    0.79
  -7  -1  -7   29.59    0.67
  -7  -1  -7   31.47    0.76
   7   1   7   34.42    0.91
   7   1   7   34.15    0.65
   7   1   7   28.23    0.88
   7   1   7   36.20    0.80
   7   1   7   29.44    0.76
   7   1   7   35.95    0.68
  -7  -1  -8    5.82    0.39
  -7  -1  -8    4.53    0.50
  -7  -1  -8    4.25    0.35
   7   1   8    5.15    0.49
   7   1   8    5.39    0.37
  -7  -1  -9   46.92    0.77
  -7  -1  -9   40.17    0.71
   7   1   9   49.29    0.81
   7   1   9   49.68    0.72
   7   1   9   44.29    0.76
  -7  -1 -10   16.81    0.41
  -7  -1 -10   13.91    0.40
   7   1  10   17.20    0.42
   7   1  10   13.77    0.41
  -7  -2   4   68.96    0.82
  -7  -2   4   81.14    0.84
  -7  -2   3    8.25    0.45
  -7  -2   3    7.79    0.56
  -7  -2   2  276.80    2.10
  -7  -2   2  211.20    1.76
  -7  -2   2  226.50    1.89
   7   2  -2  151.90    1.06
  -7  -2   1   97.97    1.34
  -7  -2   1   80.48    1.17
  -7  -2   1   78.80    1.19
   7   2  -1   86.26    0.99
   7   2  -1   74.35    0.81
   7   2  -1   80.32    1.17
  -7  -2   0   88.76    1.22
  -7  -2   0  110.80    1.44
  -7  -2   0   85.63    1.25
   7   2   0   99.38    1.02
   7   2   0   88.41    0.88
  -7  -2  -1  298.50    2.30
  -7  -2  -1  266.30    1.97
  -7  -2  -1  314.70    2.35
  -7  -2  -1   78.62    1.21
  -7  -2  -1  268.70    2.13
  -7  -2  -1  308.60    2.03
   7   2   1  305.00    2.13
   7   2   1  225.80    1.98
   7   2   1  276.10    1.54
  -7  -2  -2   24.90    0.75
  -7  -2  -2   24.86    0.75
  -7  -2  -2    5.91    0.45
  -7  -2  -2   21.78    0.73
  -7  -2  -2   25.93    0.74
   7   2   2   25.13    0.58
   7   2   2   20.09    0.52
   7   2   2   25.15    0.53
  -7  -2  -3  212.20    1.61
  -7  -2  -3  227.20    1.98
  -7  -2  -3  208.70    1.86
  -7  -2  -3   65.45    1.07
  -7  -2  -3  221.30    1.82
  -7  -2  -3  184.20    1.51
   7   2   3  230.50    1.56
   7   2   3  184.90    1.46
   7   2   3  226.50    1.83
   7   2   3  209.40    1.47
   7   2   3  228.70    1.91
  -7  -2  -4   97.77    1.10
  -7  -2  -4   96.63    1.27
  -7  -2  -4  100.70    1.29
  -7  -2  -4   87.53    1.17
  -7  -2  -4   92.66    1.41
   7   2   4  105.90    1.11
   7   2   4   87.48    1.10
   7   2   4  107.60    1.32
   7   2   4   94.58    1.05
   7   2   4  103.10    1.21
  -7  -2  -5   62.97    0.97
  -7  -2  -5   61.50    1.06
  -7  -2  -5   56.91    1.00
  -7  -2  -5   59.79    1.00
   7   2   5   68.43    0.93
   7   2   5   55.27    1.16
   7   2   5   73.59    1.12
   7   2   5   61.39    0.89
   7   2   5   70.06    1.00
  -7  -2  -6    4.49    0.39
  -7  -2  -6    3.97    0.46
  -7  -2  -6    3.75    0.38
  -7  -2  -6    3.60    0.37
  -7  -2  -6    1.70    0.63
   7   2   6    5.14    0.35
   7   2   6    3.38    0.34
   7   2   6    4.53    0.43
   7   2   6    3.87    0.34
   7   2   6    4.64    0.40
  -7  -2  -7    0.05    0.42
  -7  -2  -7    2.34    0.28
  -7  -2  -7    1.68    0.72
   7   2   7    2.71    0.52
   7   2   7    2.55    0.31
   7   2   7    1.87    0.34
   7   2   7    1.54    0.39
   7   2   7    1.94    0.28
  -7  -2  -8   65.15    0.84
  -7  -2  -8   71.25    1.11
   7   2   8   86.77    1.28
   7   2   8   79.04    0.90
   7   2   8   85.44    1.16
   7   2   8   82.89    0.90
  -7  -2  -9  274.00    1.90
  -7  -2  -9  229.40    1.25
  -7  -2  -9  241.70    1.77
   7   2   9  288.50    1.96
   7   2   9  309.70    1.91
  -7  -2 -10   16.54    0.44
  -7  -2 -10   13.27    0.41
   7   2  10   17.36    0.49
   7   2  10   15.77    0.45
  -7  -3   4   49.37    0.61
  -7  -3   4   58.59    0.67
  -7  -3   3   29.17    0.63
  -7  -3   3   21.62    0.58
  -7  -3   3   26.06    0.60
  -7  -3   3   21.34    0.59
  -7  -3   2    0.21    0.21
  -7  -3   2    0.18    0.25
  -7  -3   2    0.10    0.20
  -7  -3   1   97.22    1.31
  -7  -3   1   76.33    1.14
  -7  -3   1  102.80    1.34
  -7  -3   1   81.53    1.19
  -7  -3   1   72.27    1.11
  -7  -3   0   64.72    1.11
  -7  -3   0   54.22    1.02
  -7  -3   0   69.93    1.16
  -7  -3   0   52.93    0.99
  -7  -3   0   61.62    1.01
  -7  -3  -1  106.90    1.40
  -7  -3  -1   90.71    1.32
  -7  -3  -1  107.60    1.41
  -7  -3  -1   90.20    1.25
  -7  -3  -1  103.50    1.27
   7   3   1   97.54    0.88
  -7  -3  -2   58.92    1.06
  -7  -3  -2   57.25    1.05
  -7  -3  -2   14.65    0.57
  -7  -3  -2   48.68    0.97
  -7  -3  -2   59.06    1.00
   7   3   2   57.15    0.79
   7   3   2   50.14    0.65
   7   3   2   51.79    0.68
  -7  -3  -3    2.65    0.34
  -7  -3  -3    2.31    0.34
  -7  -3  -3    1.03    0.24
  -7  -3  -3    2.25    0.40
  -7  -3  -3    2.89    0.32
   7   3   3    2.84    0.29
   7   3   3    3.05    0.33
   7   3   3    2.58    0.27
  -7  -3  -4   44.59    0.74
  -7  -3  -4   43.26    0.92
  -7  -3  -4   13.19    0.55
  -7  -3  -4   50.13    0.94
   7   3   4   48.24    0.75
   7   3   4   44.28    0.76
   7   3   4   51.06    1.01
   7   3   4   44.65    0.71
  -7  -3  -5    0.99    0.23
  -7  -3  -5    0.34    0.30
  -7  -3  -5    0.26    0.21
  -7  -3  -5    0.56    0.23
  -7  -3  -5    0.37    0.23
  -7  -3  -5    0.39    0.35
   7   3   5    0.74    0.21
   7   3   5    0.67    0.21
   7   3   5    0.77    0.29
   7   3   5    0.48    0.17
   7   3   5    0.44    0.28
  -7  -3  -6    0.79    0.25
  -7  -3  -6    1.13    0.34
  -7  -3  -6    0.59    0.27
  -7  -3  -6    1.35    0.25
  -7  -3  -6    1.48    0.27
  -7  -3  -6    0.77    0.44
   7   3   6    1.18    0.21
   7   3   6    0.76    0.25
   7   3   6    1.14    0.26
   7   3   6    0.87    0.36
   7   3   6    1.03    0.21
   7   3   6    0.56    0.24
  -7  -3  -7    9.12    0.47
  -7  -3  -7    8.52    0.64
  -7  -3  -7    2.56    0.39
  -7  -3  -7    7.33    0.43
  -7  -3  -7    8.93    0.48
  -7  -3  -7    8.11    0.97
   7   3   7   10.24    0.42
   7   3   7    8.54    0.55
   7   3   7   10.98    0.52
   7   3   7    8.83    0.45
   7   3   7   11.07    0.47
  -7  -3  -8   36.57    0.80
  -7  -3  -8   33.22    0.90
  -7  -3  -8   33.90    0.78
  -7  -3  -8   37.89    2.46
   7   3   8   41.90    1.02
   7   3   8   37.38    1.05
   7   3   8   42.86    0.86
   7   3   8   33.31    0.77
   7   3   8   41.97    0.71
  -7  -3  -9   84.00    1.09
  -7  -3  -9   72.63    0.95
  -7  -3  -9   77.06    1.02
   7   3   9   96.59    1.24
   7   3   9  105.20    1.18
  -7  -3 -10   10.52    0.39
  -7  -3 -10    8.41    0.39
   7   3  10   11.40    0.47
   7   3  10   11.92    0.38
  -7  -4   3    2.44    0.25
  -7  -4   3    2.59    0.31
  -7  -4   3    2.00    0.27
  -7  -4   2  143.80    1.37
  -7  -4   2  113.30    1.50
  -7  -4   2  134.80    1.33
  -7  -4   2  113.30    1.14
  -7  -4   1    4.24    0.45
  -7  -4   1    3.85    0.37
  -7  -4   1    3.84    0.37
  -7  -4   1    6.27    0.48
  -7  -4   1    4.77    0.45
  -7  -4   1    3.81    0.37
  -7  -4   1    4.38    0.44
  -7  -4   0    0.63    0.27
  -7  -4   0    0.98    0.43
  -7  -4   0    0.86    0.28
  -7  -4   0    0.33    0.28
  -7  -4   0    0.67    0.37
  -7  -4  -1   41.20    0.91
  -7  -4  -1   38.85    0.90
  -7  -4  -1   43.02    0.94
  -7  -4  -1   35.18    0.84
  -7  -4  -1   41.23    0.86
   7   4   1   36.90    0.57
  -7  -4  -2  105.60    1.37
  -7  -4  -2  101.20    1.26
  -7  -4  -2  105.50    1.39
  -7  -4  -2   26.10    0.76
  -7  -4  -2   89.99    1.22
  -7  -4  -2  106.50    1.34
   7   4   2   98.91    1.01
   7   4   2   94.11    0.86
  -7  -4  -3   26.51    0.77
  -7  -4  -3   22.20    1.08
  -7  -4  -3   25.07    0.75
  -7  -4  -3    6.48    0.44
  -7  -4  -3   21.48    1.00
  -7  -4  -3   25.74    0.72
   7   4   3   26.48    0.60
   7   4   3   23.40    0.52
   7   4   3   22.77    0.49
  -7  -4  -4   64.15    0.80
  -7  -4  -4   58.14    1.56
  -7  -4  -4   66.18    1.11
  -7  -4  -4   17.33    0.60
  -7  -4  -4   56.93    1.21
  -7  -4  -4   70.83    1.12
   7   4   4   69.75    0.88
   7   4   4   62.38    0.86
   7   4   4   70.02    1.19
   7   4   4   63.21    0.82
  -7  -4  -5   58.42    0.86
  -7  -4  -5   49.83    0.94
  -7  -4  -5   61.43    1.07
  -7  -4  -5   16.49    0.60
  -7  -4  -5   64.03    1.08
  -7  -4  -5   54.38    0.91
  -7  -4  -5   59.49    1.14
   7   4   5   65.65    0.89
   7   4   5   57.91    0.91
   7   4   5   68.55    1.09
   7   4   5   54.34    1.36
   7   4   5   59.84    0.85
   7   4   5   64.00    0.99
  -7  -4  -6  102.50    1.19
  -7  -4  -6  110.00    1.39
  -7  -4  -6   28.66    0.78
  -7  -4  -6  111.40    1.42
  -7  -4  -6   99.42    1.19
  -7  -4  -6  110.40    1.75
   7   4   6  114.90    1.20
   7   4   6   99.52    1.27
   7   4   6  122.40    1.41
   7   4   6  104.20    1.80
   7   4   6  106.00    1.17
   7   4   6  117.40    1.27
  -7  -4  -7  287.10    2.06
  -7  -4  -7  303.70    2.19
  -7  -4  -7   75.83    1.20
  -7  -4  -7  281.60    2.23
  -7  -4  -7  278.10    1.96
  -7  -4  -7  279.40    2.97
   7   4   7  330.20    2.02
   7   4   7  277.40    2.19
   7   4   7  343.50    2.35
   7   4   7  291.10    1.95
   7   4   7  338.90    2.10
  -7  -4  -8    7.31    0.42
  -7  -4  -8    6.68    0.53
  -7  -4  -8    8.06    1.07
   7   4   8    7.59    0.85
   7   4   8    7.84    0.39
   7   4   8    7.68    0.81
   7   4   8    9.21    0.47
   7   4   8    7.08    0.47
   7   4   8    8.41    0.40
  -7  -4  -9   17.14    0.54
  -7  -4  -9   17.55    0.69
  -7  -4  -9   16.36    0.54
   7   4   9   19.84    0.74
   7   4   9   21.94    0.59
   7   4   9   20.20    0.47
  -7  -4 -10   14.78    0.45
  -7  -4 -10   11.88    0.46
   7   4  10   16.49    0.59
   7   4  10   18.38    0.47
  -7  -5   2    0.52    0.27
  -7  -5   2    0.52    0.23
  -7  -5   2    0.59    0.24
  -7  -5   2    0.46    0.22
  -7  -5   2    0.36    0.36
  -7  -5   2    0.86    0.25
  -7  -5   1   45.00    0.82
  -7  -5   1   35.55    0.72
  -7  -5   1   37.47    0.81
  -7  -5   1   42.64    0.80
  -7  -5   1   36.93    0.73
  -7  -5   1   38.68    0.78
  -7  -5   0    0.56    0.28
  -7  -5   0   -0.21    0.25
  -7  -5   0    0.36    0.39
  -7  -5   0    0.40    0.28
  -7  -5   0    0.13    0.29
  -7  -5   0    0.20    0.23
  -7  -5   0    0.94    0.38
  -7  -5  -1    0.91    0.31
  -7  -5  -1    0.97    0.29
  -7  -5  -1    2.45    0.34
  -7  -5  -1    1.47    0.37
  -7  -5  -1    1.48    0.25
  -7  -5  -1   -0.95    0.65
  -7  -5  -2  284.30    2.12
  -7  -5  -2  279.80    2.03
  -7  -5  -2  279.60    2.21
  -7  -5  -2  281.80    2.18
   7   5   2  339.00    3.61
   7   5   2  263.20    1.40
  -7  -5  -3   79.28    1.19
  -7  -5  -3   74.51    1.10
  -7  -5  -3   72.79    1.17
  -7  -5  -3   16.85    0.63
  -7  -5  -3   76.94    1.18
  -7  -5  -3   70.32    1.16
   7   5   3   77.50    1.27
   7   5   3   67.76    0.79
  -7  -5  -4   17.44    0.68
  -7  -5  -4   15.50    0.62
  -7  -5  -4   16.29    0.65
  -7  -5  -4    5.88    0.71
  -7  -5  -4   16.62    0.61
  -7  -5  -4   15.46    0.65
   7   5   4   16.14    0.51
   7   5   4   14.47    0.50
   7   5   4   15.60    0.69
   7   5   4   14.88    0.44
   7   5   4   15.93    0.82
  -7  -5  -5  143.80    1.20
  -7  -5  -5  148.20    1.51
  -7  -5  -5  160.80    1.70
  -7  -5  -5   38.99    0.88
  -7  -5  -5  161.20    1.69
  -7  -5  -5  152.00    1.60
  -7  -5  -5  141.20    1.50
   7   5   5  163.80    1.38
   7   5   5  146.20    1.39
   7   5   5  167.30    1.60
   7   5   5  160.20    1.82
   7   5   5  150.90    1.32
   7   5   5  164.70    1.50
  -7  -5  -6   12.37    0.49
  -7  -5  -6   12.76    0.55
  -7  -5  -6   14.42    0.62
  -7  -5  -6    3.01    0.38
  -7  -5  -6   15.02    0.60
   7   5   6   14.85    0.48
   7   5   6   13.49    0.56
   7   5   6   14.55    0.61
   7   5   6   13.16    0.50
   7   5   6   13.83    0.55
  -7  -5  -7   17.10    0.73
  -7  -5  -7   82.45    1.36
  -7  -5  -7   95.59    1.76
   7   5   7   79.98    1.01
   7   5   7   70.44    1.14
   7   5   7   91.28    1.93
   7   5   7   74.32    1.01
   7   5   7   85.85    1.36
  -7  -5  -8   37.02    0.77
  -7  -5  -8   40.69    0.84
  -7  -5  -8   32.61    0.75
  -7  -5  -8   33.33    0.78
   7   5   8   43.91    0.75
   7   5   8   42.67    0.85
   7   5   8   36.74    0.74
   7   5   8   44.46    0.76
  -7  -5  -9    9.61    0.42
  -7  -5  -9    6.80    0.57
   7   5   9   10.42    0.73
   7   5   9   10.20    0.45
   7   5   9   11.26    0.45
   7   5   9   10.58    0.38
  -7  -5 -10   46.49    0.71
   7   5  10   52.93    0.86
   7   5  10   57.53    0.77
  -7  -6   2   38.87    0.57
  -7  -6   2   37.08    0.61
  -7  -6   2   40.91    0.61
  -7  -6   1    1.83    0.23
  -7  -6   1    2.82    0.33
  -7  -6   1    3.18    0.32
  -7  -6   0   50.71    1.15
  -7  -6   0   38.56    0.77
  -7  -6   0   45.76    0.85
  -7  -6   0   40.49    0.80
  -7  -6   0   40.38    0.81
  -7  -6  -1  194.80    1.60
  -7  -6  -1  173.30    1.62
  -7  -6  -1  190.20    1.72
  -7  -6  -1  182.10    1.73
  -7  -6  -1  183.90    1.56
  -7  -6  -2    6.43    0.51
  -7  -6  -2    7.17    0.53
  -7  -6  -2    6.09    0.42
  -7  -6  -2    6.98    0.50
   7   6   2    5.33    0.38
  -7  -6  -3    6.82    0.57
  -7  -6  -3    5.77    0.48
  -7  -6  -3    6.13    0.49
  -7  -6  -3    6.52    0.43
  -7  -6  -3    6.33    0.51
   7   6   3    6.70    0.46
  -7  -6  -4    0.46    0.31
  -7  -6  -4    0.16    0.22
  -7  -6  -4    0.27    0.27
  -7  -6  -4    0.37    0.21
  -7  -6  -4    0.56    0.25
   7   6   4    0.27    0.22
   7   6   4    0.75    0.30
   7   6   4    0.65    0.19
   7   6   4    0.97    0.45
  -7  -6  -5   95.26    0.89
  -7  -6  -5  105.70    1.32
  -7  -6  -5  100.40    1.29
  -7  -6  -5  104.10    1.40
  -7  -6  -5  107.30    1.40
  -7  -6  -5   97.14    1.32
   7   6   5  112.40    1.15
   7   6   5  101.10    1.17
   7   6   5  109.30    1.32
   7   6   5  105.70    1.23
  -7  -6  -6  524.60    2.46
  -7  -6  -6  547.40    3.02
  -7  -6  -6  631.20    3.30
  -7  -6  -6  548.00    3.00
  -7  -6  -6  519.20    3.16
   7   6   6  606.50    2.70
   7   6   6  566.40    2.88
   7   6   6  630.50    3.06
   7   6   6  552.90    2.61
   7   6   6  615.00    2.82
  -7  -6  -7    0.49    0.19
  -7  -6  -7    0.37    0.20
  -7  -6  -7    1.39    0.49
   7   6   7    2.01    0.25
   7   6   7    0.00    0.29
   7   6   7    0.29    0.23
   7   6   7    0.38    0.19
   7   6   7    0.13    0.20
  -7  -6  -8   66.23    0.94
  -7  -6  -8   60.36    0.96
  -7  -6  -8   56.15    1.60
   7   6   8   78.03    0.94
   7   6   8   81.56    1.11
   7   6   8   68.72    0.95
   7   6   8   81.23    0.98
  -7  -6  -9   89.83    1.04
   7   6   9  102.10    0.99
   7   6   9  108.80    1.18
   7   6   9   92.76    1.54
   7   6   9  108.20    1.01
  -7  -6 -10   50.18    0.70
  -7  -6 -10   50.32    0.70
   7   6  10   48.47    1.15
   7   6  10   61.17    0.77
  -7  -7   1    6.12    0.33
  -7  -7   1    4.82    0.32
  -7  -7   0   12.52    0.49
  -7  -7   0   12.06    0.50
  -7  -7   0   12.61    0.53
  -7  -7  -1   89.72    1.14
  -7  -7  -1   96.35    1.12
  -7  -7  -1   89.96    1.18
  -7  -7  -1   90.80    1.14
  -7  -7  -2    0.54    0.22
  -7  -7  -2    4.02    0.47
  -7  -7  -2    0.30    0.17
  -7  -7  -2    0.34    0.38
  -7  -7  -2    0.13    0.23
   7   7   2    0.56    0.37
   7   7   2    0.46    0.24
  -7  -7  -3    0.14    0.20
  -7  -7  -3    0.20    0.25
  -7  -7  -3    0.11    0.17
  -7  -7  -3    0.15    0.25
   7   7   3   -0.01    0.28
   7   7   3    0.31    0.20
  -7  -7  -4   -1.06    0.57
  -7  -7  -4    1.32    0.24
  -7  -7  -4    1.18    0.28
  -7  -7  -4    1.21    0.24
  -7  -7  -4    0.93    0.26
   7   7   4    1.42    0.25
   7   7   4    1.17    0.21
   7   7   4    1.27    0.39
  -7  -7  -5   66.29    1.04
  -7  -7  -5   65.60    1.06
  -7  -7  -5   69.42    1.13
  -7  -7  -5   70.99    1.13
  -7  -7  -5   61.83    1.07
   7   7   5   69.69    0.91
   7   7   5   67.02    1.02
   7   7   5   69.87    1.08
   7   7   5   62.44    0.87
   7   7   5   66.94    0.99
  -7  -7  -6  326.40    1.63
  -7  -7  -6  362.50    2.10
  -7  -7  -6  337.70    2.32
  -7  -7  -6  361.50    2.48
  -7  -7  -6  377.70    2.48
  -7  -7  -6  331.40    2.25
  -7  -7  -6  362.00    2.17
   7   7   6  373.20    2.09
   7   7   6  354.50    3.16
   7   7   6  385.10    2.31
   7   7   6  338.70    2.03
   7   7   6  371.10    2.16
  -7  -7  -7    2.67    0.30
  -7  -7  -7    3.42    0.36
  -7  -7  -7    2.65    0.35
  -7  -7  -7    3.52    0.57
   7   7   7    2.96    0.31
   7   7   7    3.13    0.33
   7   7   7    3.73    0.35
  -7  -7  -8    3.46    0.29
  -7  -7  -8    3.36    0.35
   7   7   8    3.99    0.31
   7   7   8    4.67    0.36
   7   7   8    3.51    0.40
   7   7   8    4.35    0.32
  -7  -7  -9   23.36    0.50
   7   7   9   23.81    0.51
   7   7   9   26.62    0.58
   7   7   9   27.03    0.48
  -7  -7 -10   22.56    0.43
  -7  -7 -10   24.63    0.49
   7   7  10   28.74    0.50
  -7  -8   0   43.57    0.65
  -7  -8   0   42.62    0.66
  -7  -8   0   43.77    0.62
  -7  -8  -1    3.54    0.31
  -7  -8  -1    3.22    0.29
  -7  -8  -1    3.17    0.32
  -7  -8  -2   43.49    0.80
  -7  -8  -2   43.62    0.79
  -7  -8  -2   41.83    0.80
  -7  -8  -2   41.92    0.75
  -7  -8  -2   42.52    0.81
   7   8   2   38.12    0.80
   7   8   2   38.37    0.63
  -7  -8  -3  101.80    1.23
  -7  -8  -3   98.21    1.16
  -7  -8  -3   99.81    1.25
  -7  -8  -3   94.95    1.07
  -7  -8  -3   98.08    1.24
   7   8   3   96.54    0.95
   7   8   3   86.63    0.97
   7   8   3   97.87    1.17
  -7  -8  -4    0.52    0.18
  -7  -8  -4    0.38    0.25
  -7  -8  -4    0.50    0.20
  -7  -8  -4    0.32    0.24
   7   8   4    0.46    0.22
   7   8   4    0.43    0.19
   7   8   4    0.40    0.34
  -7  -8  -5   61.16    1.00
  -7  -8  -5   60.04    0.98
  -7  -8  -5   55.06    0.96
   7   8   5   59.51    0.82
   7   8   5   54.65    0.79
   7   8   5   58.65    0.88
  -7  -8  -6   39.01    0.79
  -7  -8  -6   42.76    0.85
  -7  -8  -6   42.67    0.81
  -7  -8  -6   36.82    0.77
   7   8   6   42.68    0.71
   7   8   6   45.69    0.84
   7   8   6   37.94    0.69
   7   8   6   44.27    0.76
  -7  -8  -7   23.40    0.72
  -7  -8  -7   20.38    0.57
  -7  -8  -7   24.57    0.66
  -7  -8  -7   23.79    0.60
   7   8   7   24.29    0.54
   7   8   7   25.41    0.66
   7   8   7   22.37    0.56
   7   8   7   25.64    0.57
  -7  -8  -8    7.70    0.31
  -7  -8  -8    6.96    0.37
   7   8   8    8.61    0.35
   7   8   8    8.42    0.39
   7   8   8    7.52    0.54
   7   8   8    8.58    0.43
  -7  -8  -9    0.12    0.13
  -7  -8  -9    0.00    0.16
   7   8   9   -0.17    0.13
   7   8   9    0.07    0.13
  -7  -9  -1    8.71    0.32
  -7  -9  -1    8.51    0.32
  -7  -9  -2   45.31    0.70
  -7  -9  -2   42.48    0.69
  -7  -9  -2   39.54    0.61
   7   9   2   43.07    0.82
  -7  -9  -3   12.34    0.43
  -7  -9  -3   11.11    0.65
  -7  -9  -3   11.49    0.43
  -7  -9  -3   10.77    0.55
  -7  -9  -3   11.56    0.45
   7   9   3   10.78    0.40
   7   9   3    9.62    0.44
  -7  -9  -4   10.76    0.45
  -7  -9  -4   11.99    0.51
  -7  -9  -4   10.77    0.42
   7   9   4   11.16    0.39
   7   9   4   10.39    0.41
   7   9   4   11.09    0.47
  -7  -9  -5    8.89    0.47
  -7  -9  -5    9.73    0.45
  -7  -9  -5    9.88    0.41
   7   9   5    9.96    0.37
   7   9   5    8.62    0.38
   7   9   5   10.00    0.42
  -7  -9  -6    0.99    0.18
  -7  -9  -6    0.86    0.19
  -7  -9  -6    0.70    0.22
   7   9   6    0.77    0.18
   7   9   6    0.42    0.27
   7   9   6    0.93    0.21
   7   9   6    1.26    0.21
  -7  -9  -7   14.98    0.48
  -7  -9  -7   13.01    0.42
  -7  -9  -7   12.61    0.44
   7   9   7   13.97    0.57
   7   9   7   15.98    0.47
   7   9   7   13.00    0.48
   7   9   7   15.76    0.41
  -7  -9  -8    9.58    0.38
   7   9   8    9.07    0.34
[truncated: 39,267 more chars]
