# Supplementary material for: Crystallographic workshops – a primer and perspective from Whitworth University’s Summer Crystallography Institute
Source: Acta Crystallogr E Crystallogr Commun. 2026 Feb 3;82(Pt 3):313–9. doi: 10.1107/S2056989026000939 (PMC12961664; doi:10.1107/S2056989026000939)
Supplement: Supplementary file 1 [file e-82-00313-sup2.zip › Practice Data Sets/SCI18/SCI18.ins]

TITL SCI18 P-1
REM K. Wheeler and A. Teo, Whitworth Univ. USA
CELL 1.54178 8.6314 8.9157 9.1714 68.613 64.135 67.934
ZERR 2.0000 0.0008 0.0008 0.0008 0.003 0.003 0.003
LATT 1
SFAC C H N O
UNIT 22 22 2 10
HKLF 4
