# Supplementary material for: Crystallographic workshops – a primer and perspective from Whitworth University’s Summer Crystallography Institute
Source: Acta Crystallogr E Crystallogr Commun. 2026 Feb 3;82(Pt 3):313–9. doi: 10.1107/S2056989026000939 (PMC12961664; doi:10.1107/S2056989026000939)
Supplement: Supplementary file 1 [file e-82-00313-sup2.zip › Practice Data Sets/SCI19/SCI19.hkl]

   0   1   0   -0.43    0.14
   0   1   0   -0.55    0.14
   0   1   0   -0.77    0.12
   0   1   0   -0.62    0.13
   0  -1   0   -0.68    0.13
   0  -1   0   -0.53    0.12
   0  -1   0   -0.51    0.12
   0   2   0  134.12    3.75
   0  -2   0  134.14    3.75
   0   2   0  133.95    4.40
   0   2   0  134.91    3.74
   0   3   0   -0.66    0.30
   0   3   0   -0.27    0.34
   0   3   0   -0.52    0.35
   0  -3   0   -0.41    0.32
   0   4   0   10.40    0.70
   0   4   0   11.08    0.72
   0   4   0   12.28    0.66
   0  -4   0   10.19    0.67
   0  -5   0    0.30    0.45
   0   5   0    0.04    0.45
   0   5   0   -0.05    0.42
   0   5   0   -0.32    0.47
   0   6   0   91.33    3.52
   0   6   0   97.38    2.98
   0   7   0   -0.58    0.45
   0   8   0   10.64    0.77
   0  -9   0   -0.42    0.88
   0 -10   0    1.90    0.85
   0 -11   0   -0.54    0.80
   0 -12   0   12.51    1.04
   1   0   0   -0.02    0.12
  -1   0   0   -0.19    0.12
  -1  -1   0   -0.17    0.12
  -1   1   0    0.29    0.14
  -1   1   0    0.18    0.16
   1   1   0   -0.05    0.21
   1  -1   0   -0.12    0.14
   1   1   0   -0.08    0.13
  -1  -1   0    0.06    0.14
   1  -1   0   -0.14    0.20
  -1   1   0    0.13    0.17
   1   2   0   -0.29    0.32
  -1   2   0   -0.62    0.25
  -1   2   0   -0.26    0.33
  -1  -2   0   -0.27    0.30
   1  -2   0   -0.95    0.27
   1  -2   0   -0.11    0.29
   1   2   0   -0.08    0.24
  -1  -2   0   -0.68    0.29
   1   2   0   -0.57    0.36
  -1   2   0   -0.59    0.29
  -1   2   0    0.12    0.31
  -1   3   0    0.28    0.31
   1  -3   0   -0.19    0.32
  -1   3   0   -0.19    0.33
   1   3   0    0.20    0.33
  -1  -3   0   -0.80    0.31
   1   3   0   -0.12    0.35
  -1   3   0   -0.13    0.27
   1   3   0   -0.25    0.27
   1   4   0   -0.34    0.39
  -1   4   0   -0.60    0.42
   1  -4   0   -0.17    0.38
  -1   4   0   -0.27    0.35
   1   4   0    0.24    0.35
  -1  -4   0    0.00    0.38
   1   4   0   -0.17    0.42
  -1   4   0    0.08    0.45
  -1   5   0   -0.02    0.49
  -1   5   0    0.21    0.43
  -1  -5   0   -0.49    0.43
   1   5   0   -0.76    0.38
  -1   5   0    0.45    0.48
   1   5   0   -0.06    0.46
   1   6   0   -0.03    0.55
   1   6   0    0.49    0.39
  -1   6   0    0.06    0.45
  -1   7   0   -0.61    0.47
   1   7   0    0.38    0.39
  -1   8   0    0.21    0.53
   1  -9   0    0.02    0.87
  -1   9   0    0.19    0.63
  -1  -9   0   -0.18    0.85
   1 -10   0   -1.15    0.82
  -1 -10   0   -1.07    0.80
  -1 -11   0    0.80    0.77
   1 -11   0   -0.40    0.81
   1 -12   0   -0.01    0.65
  -1 -12   0    0.46    0.70
  -1 -13   0    0.47    0.58
   2   0   0   23.70    0.93
   2   1   0   39.39    1.49
  -2   1   0   41.31    1.17
  -2   1   0   40.97    1.40
   2  -1   0   38.27    1.13
  -2  -1   0   38.06    1.14
  -2  -1   0   38.63    1.15
  -2   1   0   41.22    1.42
  -2   1   0   40.05    1.16
  -2  -2   0    0.91    0.28
  -2   2   0    0.50    0.23
   2  -2   0    0.78    0.32
  -2   2   0    0.72    0.29
   2  -2   0    0.90    0.28
  -2   2   0    0.49    0.28
   2   2   0    1.05    0.41
   2   2   0    0.79    0.27
  -2  -2   0    0.42    0.27
  -2   3   0   13.45    0.63
  -2  -3   0   13.19    0.67
   2  -3   0   14.84    0.68
  -2   3   0   13.33    0.64
  -2  -3   0   13.22    0.66
  -2   3   0   13.15    0.68
  -2   3   0   14.27    0.69
   2   3   0   14.06    0.85
   2   3   0   13.22    0.65
   2   4   0   76.76    2.96
   2   4   0   76.86    2.57
  -2   4   0   80.07    2.53
  -2   4   0   79.68    2.45
  -2  -4   0   77.63    2.48
  -2   4   0   79.86    2.72
  -2   5   0   49.66    1.86
  -2   5   0   48.99    1.73
   2   5   0   48.99    2.13
  -2  -5   0   49.27    1.81
   2   5   0   47.37    1.87
   2  -5   0   48.44    1.86
   2   6   0   13.68    1.06
  -2   6   0   14.07    0.87
  -2  -6   0   14.79    0.99
  -2   6   0   15.12    1.04
   2   6   0   14.58    1.12
   2   7   0    5.96    0.94
  -2   7   0    5.14    0.68
  -2   8   0   16.81    1.08
   2  -9   0    0.20    0.87
   2   9   0   -0.14    0.94
   2 -10   0    1.10    0.93
  -2 -10   0    3.14    0.88
  -2 -11   0    3.58    0.87
  -2 -12   0    6.46    0.85
  -2 -13   0    4.67    0.64
   3   0   0    0.13    0.33
  -3  -1   0   -0.35    0.16
  -3  -1   0   -0.53    0.17
  -3   1   0   -0.96    0.27
  -3   1   0   -0.35    0.19
  -3   1   0   -0.61    0.19
   3   1   0    0.16    0.42
  -3  -2   0   -0.09    0.24
  -3   2   0    0.70    0.31
  -3  -2   0    0.06    0.23
  -3   2   0   -0.40    0.27
  -3   2   0   -0.24    0.25
   3   2   0   -0.31    0.43
  -3   3   0    0.55    0.36
   3  -3   0   -0.11    0.34
  -3   3   0    0.17    0.38
  -3  -3   0    0.27    0.31
  -3   3   0   -0.14    0.34
  -3   3   0   -0.11    0.27
   3   3   0   -0.35    0.49
  -3  -3   0   -0.64    0.31
  -3   4   0   -0.16    0.43
  -3  -4   0    0.11    0.40
   3  -4   0    0.31    0.51
  -3   4   0    0.79    0.48
   3   4   0    0.17    0.52
   3   4   0    0.78    0.51
   3   5   0   -1.32    0.55
  -3   5   0    0.07    0.48
  -3  -5   0    0.63    0.43
  -3   5   0   -0.18    0.46
   3   5   0   -0.54    0.53
   3  -5   0    1.03    0.55
  -3   6   0    0.12    0.55
  -3  -6   0   -0.62    0.50
  -3   6   0    0.12    0.51
   3   6   0    0.97    0.64
   3   6   0   -0.60    0.57
   3  -6   0    0.57    0.62
   3   7   0   -0.64    0.75
  -3   7   0    0.17    0.55
   3   7   0    0.00    0.71
  -3   8   0   -0.95    0.58
   3   9   0    0.85    1.05
  -3 -10   0    0.43    0.81
  -3 -11   0    0.41    0.79
  -3 -12   0   -0.01    0.64
  -3 -13   0   -0.57    0.50
   4   0   0   33.99    1.44
  -4   1   0   32.84    1.36
  -4   1   0   33.18    1.00
  -4  -1   0   31.54    0.97
  -4  -1   0   32.75    0.98
   4   1   0   34.03    1.47
  -4   1   0   34.37    1.01
  -4   2   0   28.69    0.97
  -4  -2   0   28.19    0.93
  -4   2   0   29.48    0.97
  -4  -2   0   27.32    0.93
  -4   2   0   20.91    1.16
   4   2   0   25.97    1.31
   4   3   0   54.08    2.23
  -4  -3   0   50.91    1.69
   4   3   0   51.55    1.74
  -4   3   0   50.99    1.85
  -4   3   0   53.34    1.73
   4  -3   0   50.07    1.73
   4   4   0   19.75    0.97
  -4   4   0   19.76    0.97
   4   4   0   19.80    1.26
  -4  -4   0   19.06    0.94
   4  -4   0   19.72    0.97
  -4   5   0   19.96    1.07
  -4   5   0   19.00    1.01
   4   5   0   20.33    1.33
   4   5   0   18.80    1.06
   4  -5   0   19.60    1.05
  -4  -5   0   20.13    1.02
   4   6   0   11.23    0.92
  -4   6   0    8.43    0.83
   4   6   0    9.59    1.04
   4  -6   0   10.70    0.87
  -4  -6   0    8.60    0.82
  -4   6   0    8.89    0.89
   4   7   0   -0.96    0.72
   4  -7   0   -0.76    0.68
   4   7   0    0.64    0.84
  -4   7   0   -0.92    0.62
  -4  -7   0    0.12    0.69
   4   8   0    0.28    0.97
  -4   8   0   -1.00    0.68
   4   9   0    2.68    1.07
   4  10   0    2.87    1.04
  -4 -11   0   -0.05    0.75
  -4 -12   0    0.41    0.65
   5   0   0    0.13    0.47
   5   1   0   -0.35    0.49
  -5  -1   0   -0.23    0.18
  -5  -1   0    0.07    0.19
  -5   1   0    0.25    0.25
  -5   1   0    0.18    0.22
  -5   1   0   -0.20    0.41
  -5   2   0   -0.16    0.32
  -5   2   0   -0.22    0.31
   5   2   0   -0.57    0.54
   5  -2   0    0.29    0.34
  -5   2   0   -0.47    0.51
  -5  -2   0    0.24    0.30
  -5  -2   0   -0.16    0.28
   5  -3   0    0.19    0.41
  -5   3   0    0.27    0.36
  -5  -3   0    0.12    0.35
   5   3   0    0.09    0.50
   5   4   0    0.18    0.57
   5   4   0    0.03    0.46
  -5   4   0   -0.44    0.39
  -5  -4   0   -0.27    0.35
   5  -4   0   -0.33    0.45
  -5   5   0   -0.28    0.50
   5   5   0   -0.09    0.65
  -5  -5   0   -0.48    0.40
   5  -5   0    0.90    0.52
   5   5   0   -0.37    0.57
   5   6   0   -1.06    0.78
  -5   6   0    0.62    0.66
  -5  -6   0   -0.77    0.51
   5  -6   0    0.17    0.57
   5   6   0    0.36    0.66
   5  -7   0    0.22    0.70
   5   7   0   -0.43    0.69
  -5   7   0   -0.57    0.72
   5   8   0    0.29    0.95
  -5   8   0   -0.84    0.76
   5   8   0   -0.29    0.82
   5  -8   0    0.48    0.72
   5   9   0    0.37    1.04
   5  10   0    0.67    0.97
  -5 -11   0    1.16    0.75
  -5 -12   0   -0.67    0.56
  -6   1   0  265.05    6.96
  -6  -1   0  256.76    6.92
  -6   1   0  255.61    6.94
   6   1   0  243.81    8.68
  -6  -1   0  261.09    6.92
   6  -2   0   72.56    2.22
  -6   2   0   75.38    2.19
   6   2   0   70.25    2.96
  -6  -2   0   72.01    2.14
  -6   3   0   18.28    0.82
   6  -3   0   17.00    0.81
   6   3   0   14.76    1.18
  -6  -3   0   16.55    0.77
   6   4   0    0.48    0.46
   6   4   0    0.89    0.66
  -6   4   0    0.60    0.43
  -6  -4   0    0.59    0.40
   6  -4   0    1.74    0.49
   6   5   0    0.58    0.72
   6   5   0    0.09    0.58
   6  -5   0   -0.73    0.45
  -6   5   0    0.77    0.53
  -6  -5   0    0.18    0.46
   6   6   0   -0.16    0.65
   6  -6   0   -0.29    0.58
   6  -7   0    8.47    0.93
   6   7   0    7.78    1.00
   6  -7   0    7.28    0.85
   6   7   0    6.24    1.10
   6  -8   0   -0.24    0.68
   6   8   0    0.12    0.79
   6  -8   0    0.18    0.91
   6   8   0    1.47    1.04
   6  -9   0    1.10    0.74
   6   9   0   -0.25    1.00
   6  10   0    1.05    0.96
  -6 -11   0    1.54    0.71
  -6 -12   0    0.15    0.51
  -7   0   0   -0.86    0.52
  -7   1   0   -0.88    0.23
  -7   1   0   -0.64    0.56
  -7   1   0   -0.07    0.22
  -7  -2   0   -0.23    0.26
  -7   2   0    0.26    0.30
   7   2   0   -0.56    0.58
   7  -2   0   -0.07    0.32
  -7  -3   0   -0.32    0.31
  -7   3   0    0.92    0.36
   7  -3   0    0.46    0.40
   7   3   0    0.20    0.40
   7   3   0    0.17    0.62
  -7  -4   0   -0.02    0.40
  -7   4   0   -0.18    0.43
   7   4   0    0.13    0.72
   7  -4   0    0.22    0.50
   7   4   0   -0.04    0.48
   7  -5   0    0.16    0.53
   7   5   0    0.12    0.56
   7  -6   0    2.00    0.72
   7  -6   0   -0.52    0.62
   7   6   0    0.05    0.65
   7  -7   0    0.50    0.67
   7  -7   0   -0.13    0.64
   7   7   0   -0.15    0.72
   7   7   0    1.52    1.00
   7  -8   0   -0.86    0.82
   7   8   0   -0.59    0.92
   7   8   0    0.47    0.80
   7  -8   0   -0.23    0.70
   7   9   0   -0.65    0.98
   7   9   0    1.24    0.99
   7  -9   0   -0.52    0.68
   7  10   0   -1.53    0.87
  -7 -11   0    0.75    0.64
  -8   0   0   14.30    1.20
   8  -2   0    3.26    0.40
  -8  -2   0    2.29    0.31
  -8   2   0    2.44    0.37
   8   3   0    0.34    0.43
  -8  -3   0   -0.32    0.35
   8   3   0    0.41    0.79
  -8   3   0    0.05    0.40
   8  -3   0   -0.13    0.40
   8  -4   0    3.69    0.58
   8   4   0    2.99    0.61
   8   5   0    8.21    0.85
   8  -5   0    7.38    0.88
   8  -5   0    8.39    0.83
   8   6   0    2.75    1.03
   8  -6   0    2.42    0.82
   8  -6   0    4.03    0.75
   8   6   0    2.99    0.77
   8   7   0    9.29    1.24
   8   7   0    8.72    0.95
   8  -7   0    7.89    0.94
   8  -7   0    8.11    0.94
   8  -8   0   28.62    1.47
   8  -8   0   25.90    1.61
   8   8   0   27.09    1.60
   8   8   0   24.84    1.63
   8  -9   0    5.59    0.83
   8   9   0    4.76    1.08
   8 -10   0    0.52    0.62
   8  10   0    1.78    0.83
  -8 -11   0    0.52    0.54
  -9  -1   0    0.11    0.86
   9  -2   0    0.00    0.37
   9  -3   0    0.27    0.44
   9   3   0    0.43    0.47
   9  -4   0   -0.64    0.51
   9  -4   0    0.55    0.76
   9   4   0    0.33    0.54
   9   5   0   -0.48    0.63
   9  -5   0    0.71    0.63
   9  -5   0    1.08    0.75
   9   5   0   -0.64    0.99
   9  -6   0    1.10    0.66
   9   6   0    1.03    0.67
   9   6   0   -0.66    1.04
   9  -6   0   -0.35    0.72
   9  -7   0    0.83    0.74
   9   7   0    0.06    0.74
   9   7   0    0.80    1.02
   9  -7   0    1.13    0.74
   9   8   0    0.71    0.97
   9  -8   0   -0.90    0.81
   9  -8   0   -0.23    0.72
   9   8   0    1.22    0.82
   9   9   0   -0.05    0.87
   9  -9   0   -0.69    0.61
   9  10   0   -1.00    0.68
   9 -10   0    0.37    0.56
  10  -2   0    0.66    0.76
  10  -2   0   -0.73    0.38
  10  -3   0   21.56    1.04
  10  -3   0   21.04    1.32
  10   3   0   23.11    1.03
  10  -4   0    0.12    0.75
  10   4   0    0.38    1.08
  10   4   0    0.09    0.56
  10  -4   0    0.64    0.55
  10   5   0    2.71    1.09
  10  -5   0    3.09    0.82
  10   5   0   -0.25    0.63
  10  -5   0    1.69    0.67
  10   6   0    2.63    1.09
  10  -6   0    1.33    0.77
  10   6   0    1.66    0.70
  10  -6   0    1.54    0.71
  10  -7   0   12.41    1.07
  10   7   0   10.66    1.03
  10  -7   0   11.83    1.09
  10   7   0   15.82    1.37
  10   8   0    5.13    1.02
  10  -8   0    3.76    0.75
  10   9   0    6.57    0.91
  10  -9   0    6.84    0.72
  10 -10   0    2.40    0.53
  11  -2   0   -0.51    0.72
  11  -2   0    0.09    0.41
  11  -3   0   -0.20    0.72
  11  -3   0    0.21    0.48
  11   3   0    0.20    0.47
  11   4   0    0.83    0.54
  11  -4   0    0.31    0.73
  11   4   0    0.51    1.02
  11  -4   0    0.50    0.57
  11   5   0    0.28    1.04
  11   5   0   -0.35    0.57
  11  -5   0   -0.87    0.68
  11  -5   0   -0.60    0.60
  11   6   0   -0.06    0.65
  11  -6   0   -0.06    0.65
  11  -6   0    0.41    0.72
  11   6   0   -0.10    1.01
  11  -7   0    0.81    0.68
  11   7   0    0.11    0.93
  11  -8   0   -0.25    0.57
  11   8   0    0.92    0.85
  11   9   0    0.57    0.62
  11  -9   0   -0.64    0.46
  12  -2   0    1.14    0.75
  12  -3   0    0.77    0.73
  12  -3   0    1.61    0.56
  12   4   0    0.72    0.53
  12  -4   0    0.86    0.71
  12  -4   0    0.58    0.60
  12  -5   0    3.98    0.71
  12  -5   0    3.63    0.74
  12   5   0   -1.00    0.89
  12  -6   0    0.51    0.67
  12   6   0   -3.43    0.89
  12  -7   0    1.09    0.62
  12   7   0   -0.75    0.84
  12   8   0    3.76    0.71
  12  -8   0    3.45    0.57
  13  -3   0    0.22    0.70
  13  -4   0    0.24    0.66
  13  -5   0   -0.36    0.61
  13  -6   0   -0.43    0.58
  13  -7   0   -0.62    0.48
  14  -3   0   -0.78    0.54
  14  -4   0    1.98    0.64
  14  -5   0    0.94    0.58
  14  -6   0    3.90    0.58
   0   0   1   -1.18    0.08
   0   0   1   -1.25    0.07
   0   0  -1   -1.16    0.08
   0   0  -1   -1.25    0.06
   0   1  -1   -0.84    0.14
   0   1   1   -1.15    0.12
   0  -1  -1   -1.17    0.15
   0  -1  -1   -0.79    0.15
   0   1   1   -1.00    0.12
   0   1  -1   -1.08    0.14
   0   1   1   -0.82    0.14
   0  -1  -1   -1.05    0.14
   0   1   1   -1.00    0.16
   0  -1   1   -0.71    0.16
   0   1  -1   -1.05    0.14
   0   1  -1   -0.91    0.14
   0  -1   1   -0.96    0.12
   0  -1   1   -1.16    0.14
   0  -2   1  154.82    4.28
   0   2  -1  154.24    4.29
   0   2   1  156.34    5.06
   0   2  -1  152.79    4.29
   0  -2  -1  153.70    4.28
   0   2   1  152.86    4.28
   0   2   1  154.53    4.29
   0   2  -1  156.27    5.02
   0   3  -1    0.35    0.32
   0   3  -1   -0.03    0.33
   0   3  -1   -0.14    0.36
   0   3   1   -0.37    0.33
   0  -3   1   -0.31    0.32
   0  -3  -1    0.00    0.33
   0   3   1   -0.31    0.34
   0   3   1    0.19    0.29
   0   4  -1   41.87    1.42
   0   4  -1   40.10    1.62
   0   4   1   39.75    1.66
   0   4   1   41.57    1.52
   0  -4  -1   40.05    1.49
   0  -4   1   39.39    1.46
   0   4  -1   42.10    1.52
   0   4   1   42.32    1.41
   0   5   1    0.03    0.47
   0   5   1    0.10    0.40
   0  -5   1   -0.21    0.43
   0  -5  -1   -0.37    0.42
   0   5   1    0.60    0.42
   0   5  -1    0.53    0.47
   0   5  -1   -0.53    0.46
   0   5  -1    0.02    0.46
   0   6  -1   -0.03    0.46
   0   6   1   -0.44    0.50
   0   6   1    0.13    0.44
   0   7  -1    0.73    0.49
   0   7   1    0.60    0.47
   0   8   1   -0.30    0.49
   0   8  -1    0.48    0.51
   0  -9  -1    0.26    0.81
   0  -9   1    0.66    0.89
   0 -10   1    7.71    1.06
   0 -10  -1    8.36    1.03
   0 -11  -1   -0.38    0.76
   0 -11   1   -0.11    0.80
   0 -12   1    1.18    0.71
   0 -12  -1    0.49    0.72
   0 -13  -1    0.21    0.61
  -1   0  -1   -0.10    0.06
   1   0  -1   -0.25    0.04
  -1   0  -1   -0.08    0.06
   1   0  -1   -0.20    0.06
   1   0   1   -0.13    0.10
  -1   0  -1   -0.20    0.11
  -1   0   1   -0.14    0.09
  -1   0   1    0.00    0.08
  -1   0   1   -0.05    0.16
  -1  -1   1  153.16    4.20
  -1  -1   1  151.25    4.20
  -1   1  -1  153.57    4.20
  -1   1  -1  151.43    4.21
   1   1   1  152.73    4.20
   1  -1  -1  160.25    4.21
   1   1   1  157.14    5.03
  -1  -1  -1  152.67    4.20
  -1   1   1  156.21    4.21
  -1   1   1  160.70    5.01
   1  -1   1  156.87    4.20
  -1   1   1  159.26    4.21
   1   1  -1  148.45    5.02
  -1  -1  -1  153.37    4.20
   1   1  -1  152.32    4.20
  -1  -2   1   73.27    2.16
   1   2   1   74.49    2.09
  -1   2  -1   72.70    2.16
   1   2   1   72.55    2.57
   1  -2  -1   73.52    2.16
  -1   2  -1   74.48    2.14
  -1   2  -1   75.31    2.43
  -1   2  -1   75.37    2.17
   1   2   1   74.20    2.15
  -1  -2   1   74.21    2.15
  -1   2   1   72.30    2.13
  -1   2   1   73.28    2.49
   1   2  -1   72.84    2.56
   1  -2   1   72.49    2.44
  -1  -2  -1   72.33    2.15
   1  -2   1   75.13    2.16
  -1   2   1   76.01    2.17
   1   2  -1   73.91    2.15
  -1   2   1   74.01    2.16
   1   2  -1   75.86    2.09
  -1  -2  -1   72.17    2.15
   1   3   1   21.32    0.76
  -1   3  -1   19.43    0.86
   1   3   1   19.12    0.83
  -1  -3   1   19.97    0.83
  -1   3  -1   20.13    0.81
  -1   3  -1   21.24    0.84
   1   3   1   21.21    1.00
   1  -3  -1   19.38    0.84
   1   3  -1   19.77    0.96
   1  -3   1   19.95    0.83
  -1   3   1   18.33    0.82
  -1   3   1   19.19    0.79
  -1   3   1   19.63    0.89
   1   3  -1   19.06    0.84
   1   3  -1   21.32    0.76
  -1  -3  -1   21.23    0.85
   1   4   1   -0.13    0.38
  -1   4  -1    0.12    0.33
  -1  -4   1    0.42    0.41
  -1   4  -1    0.97    0.43
  -1   4  -1    1.03    0.47
   1   4   1   -0.13    0.49
   1  -4  -1   -0.25    0.38
   1   4   1    0.16    0.35
   1   4  -1    0.32    0.42
   1   4  -1   -0.43    0.35
  -1   4   1    0.29    0.43
  -1  -4  -1    0.53    0.40
  -1   4   1    0.69    0.42
   1  -4   1    0.27    0.38
   1   4  -1    0.10    0.46
  -1   4   1    0.12    0.36
  -1   5  -1    0.33    0.41
   1   5   1    1.00    0.42
  -1   5  -1    1.66    0.50
  -1   5  -1    1.03    0.52
  -1  -5   1    0.58    0.46
   1   5   1    0.25    0.57
   1   5   1    0.52    0.50
  -1   5   1    0.86    0.46
   1   5  -1    0.42    0.47
   1   5  -1    0.81    0.40
  -1   5   1    1.57    0.53
  -1   5   1    0.52    0.48
  -1  -5  -1    0.52    0.47
   1   6   1   13.00    0.71
  -1   6  -1   13.85    0.85
   1   6   1   13.96    1.02
  -1   6   1   13.73    0.82
   1   6  -1   13.52    1.02
   1   6  -1   12.64    0.72
  -1   7  -1    0.07    0.52
   1   7   1   -0.18    0.38
  -1   7   1    0.26    0.47
   1   7  -1    0.34    0.39
  -1   8  -1    0.60    0.54
  -1   8   1    0.93    0.56
   1  -9  -1    0.12    0.84
  -1  -9   1    1.13    0.86
  -1   9  -1    0.35    0.62
  -1   9   1    0.94    0.65
  -1  -9  -1   -0.07    0.85
   1  -9   1    0.25    0.88
   1 -10  -1    1.57    0.86
  -1 -10   1    0.85    0.86
   1 -10   1    1.90    0.91
  -1 -10  -1    2.06    0.89
  -1 -11   1    0.04    0.77
   1 -11  -1    0.63    0.85
   1 -11   1    0.16    0.79
  -1 -11  -1    0.95    0.77
   1 -12  -1   -0.48    0.74
  -1 -12   1    0.22    0.72
  -1 -12  -1   -0.22    0.72
  -1 -13  -1    0.04    0.58
   2   0  -1    0.20    0.28
   2   0   1   -0.13    0.22
  -2  -1   1    5.85    0.32
  -2   1  -1    6.27    0.35
   2   1   1    7.20    0.51
  -2   1  -1    7.26    0.37
  -2  -1   1    6.40    0.33
  -2   1  -1    6.65    0.32
  -2   1  -1    6.39    0.34
   2  -1  -1    6.66    0.31
  -2   1   1    7.00    0.33
  -2  -1  -1    6.14    0.30
  -2   1   1    6.10    0.48
   2   1  -1    6.52    0.53
  -2  -1  -1    6.18    0.31
   2  -1   1    6.24    0.28
  -2   1   1    6.15    0.34
   2  -2  -1    8.54    0.46
  -2   2  -1    8.27    0.36
  -2   2  -1    7.99    0.48
  -2  -2   1    8.48    0.43
   2   2   1    8.29    0.43
  -2   2  -1    8.18    0.44
   2   2   1    8.43    0.61
  -2  -2   1    7.98    0.44
  -2   2   1    7.69    0.41
  -2  -2  -1    8.02    0.44
  -2   2   1    8.75    0.47
   2   2  -1    7.11    0.56
  -2  -2  -1    7.19    0.42
   2  -2   1    8.20    0.43
  -2   2   1    8.71    0.48
  -2   2   1    8.34    0.48
   2   2  -1    8.24    0.44
  -2   3  -1    1.42    0.24
   2  -3  -1    1.09    0.36
  -2   3  -1    1.19    0.38
  -2   3  -1    0.98    0.38
   2   3   1    1.36    0.47
   2   3   1    1.51    0.35
  -2  -3   1    1.09    0.36
  -2   3  -1    1.66    0.37
  -2  -3   1    1.47    0.35
   2  -3   1    1.07    0.36
  -2  -3  -1    1.34    0.34
   2   3  -1    2.01    0.49
  -2  -3  -1    1.38    0.36
  -2   3   1    1.64    0.35
   2  -3   1    1.65    0.42
  -2   3   1    1.24    0.37
  -2   3   1    1.64    0.34
  -2   3   1    1.28    0.37
   2   3  -1    1.27    0.37
  -2   4  -1   14.76    0.76
  -2  -4   1   13.12    0.77
   2   4   1   12.71    0.81
   2   4   1   15.24    0.97
  -2   4  -1   14.59    0.68
  -2   4  -1   14.24    0.82
   2   4  -1   13.18    0.92
  -2  -4  -1   14.19    0.77
   2   4  -1   13.34    0.83
  -2   4   1   13.84    0.81
  -2   4   1   13.40    0.75
  -2   4   1   14.58    0.76
  -2   5  -1   10.15    0.78
   2   5   1   10.57    0.82
   2   5   1   10.50    0.89
  -2   5  -1   11.50    0.74
   2  -5  -1   11.28    0.82
  -2  -5   1   10.89    0.76
   2  -5   1   10.88    0.85
  -2   5   1   11.88    0.82
   2   5  -1    9.76    0.87
  -2   5   1   11.89    0.74
   2   5  -1   10.20    0.88
  -2  -5  -1   11.15    0.78
   2   6   1   52.07    2.36
  -2   6  -1   51.59    1.90
  -2   6  -1   49.77    2.07
  -2  -6   1   56.02    2.07
   2   6   1   49.90    2.04
   2   6  -1   51.71    2.10
  -2  -6  -1   51.00    2.02
  -2   6   1   52.62    2.10
   2   6  -1   52.49    2.35
  -2   6   1   54.68    1.92
   2   7   1    2.98    0.80
  -2   7  -1    4.31    0.66
  -2   7   1    4.61    0.66
  -2   8  -1    0.65    0.56
  -2   8   1    0.31    0.54
   2  -9  -1    1.81    0.91
   2   9   1    2.07    1.07
   2   9  -1    2.82    1.10
   2 -10  -1    3.86    0.96
  -2 -10   1    5.30    0.94
  -2 -10  -1    4.30    0.94
  -2 -11   1    3.10    0.86
   2 -11  -1    3.37    0.89
  -2 -11  -1    1.20    0.82
  -2 -12   1    2.02    0.72
  -2 -12  -1    1.18    0.72
  -2 -13   1    4.47    0.65
  -2 -13  -1    6.00    0.67
   3   0  -1   -0.05    0.36
   3   0   1   -0.48    0.36
   3   1   1   53.74    2.00
  -3  -1   1   52.14    1.51
  -3   1  -1   53.50    1.52
  -3  -1   1   54.11    1.54
  -3   1  -1   51.71    1.53
  -3   1   1   53.94    1.54
  -3   1   1   52.86    1.94
  -3   1   1   53.10    1.53
  -3  -1  -1   52.93    1.50
   3   1  -1   53.14    2.00
  -3  -1  -1   53.81    1.51
   3   2   1    0.00    0.37
  -3   2  -1    0.30    0.26
  -3  -2   1    0.27    0.26
  -3  -2   1   -0.05    0.28
  -3   2  -1   -0.05    0.29
  -3   2  -1    0.42    0.25
  -3   2  -1   -0.11    0.24
  -3   2   1    0.04    0.35
  -3   2   1    0.17    0.28
  -3   2   1   -0.08    0.27
  -3  -2  -1    0.25    0.25
   3   2  -1    0.16    0.40
  -3  -2  -1    0.38    0.26
  -3   3  -1   30.81    1.12
  -3   3  -1   33.10    1.20
  -3  -3   1   30.95    1.15
   3   3   1   32.27    1.48
   3  -3  -1   31.88    1.17
  -3   3  -1   33.10    1.12
  -3  -3   1   30.19    1.17
  -3   3  -1   32.27    1.18
  -3   3   1   31.22    1.25
   3   3  -1   31.59    1.50
   3  -3   1   31.86    1.14
  -3  -3  -1   31.52    1.16
  -3   3   1   33.44    1.20
  -3  -3  -1   31.36    1.14
  -3   3   1   33.33    1.19
  -3   3   1   31.52    1.11
   3   4   1    7.84    0.68
  -3   4  -1    7.18    0.63
   3   4   1    7.12    0.80
   3  -4  -1    6.61    0.66
  -3   4  -1    7.81    0.63
  -3  -4   1    7.51    0.63
  -3   4   1    7.15    0.54
  -3  -4  -1    6.71    0.58
   3   4  -1    8.28    0.83
  -3   4   1    7.66    0.62
   3   4  -1    6.95    0.69
   3  -4   1    7.29    0.64
  -3   4   1    6.88    0.63
   3   5   1    0.30    0.55
   3   5   1   -0.45    0.55
  -3  -5   1    0.05    0.45
   3  -5  -1    0.57    0.54
  -3   5  -1    0.94    0.54
  -3   5  -1   -0.01    0.45
   3   5  -1    0.24    0.56
  -3  -5  -1    0.25    0.44
  -3   5   1    0.04    0.47
   3  -5   1    0.36    0.55
  -3   5   1    1.37    0.49
   3   5  -1    0.23    0.59
  -3   6  -1    9.93    0.88
   3   6   1    9.01    0.98
  -3   6  -1   10.84    0.82
   3   6   1    8.28    0.86
   3  -6  -1   10.45    0.90
  -3  -6   1    8.44    0.79
   3  -6   1    9.35    0.87
   3   6  -1    8.64    0.94
   3   6  -1    8.77    0.84
  -3  -6  -1    9.45    0.86
  -3   6   1    8.33    0.74
  -3   6   1    9.94    0.90
  -3   7  -1    1.51    0.59
   3   7   1    1.77    0.76
   3   7   1    0.97    0.83
   3   7  -1   -0.37    0.70
  -3   7   1    0.86    0.54
   3   7  -1    2.25    0.79
  -3   8  -1   -0.26    0.65
  -3   8   1    0.84    0.62
   3  -9  -1   -1.16    0.88
   3   9   1   -0.06    1.01
   3   9  -1    0.76    1.07
   3 -10  -1    0.21    0.89
  -3 -10  -1    0.20    0.81
  -3 -11   1    0.93    0.78
  -3 -11  -1    0.20    0.79
  -3 -12   1   -0.97    0.63
  -3 -12  -1    0.73    0.68
  -3 -13   1    0.21    0.51
  -3 -13  -1    0.58    0.52
   4   0   1    0.28    0.41
  -4   1  -1    1.11    0.23
  -4  -1   1    0.79    0.19
  -4  -1   1    0.73    0.23
   4   1   1    0.42    0.45
  -4   1  -1    0.85    0.20
  -4  -1  -1    0.68    0.18
  -4   1   1    0.99    0.24
  -4  -1  -1    0.49    0.18
   4   1  -1    0.89    0.48
  -4   1   1    0.31    0.38
  -4   1   1    0.55    0.21
  -4   2  -1    0.43    0.31
  -4   2  -1   -0.25    0.37
   4   2   1    0.57    0.45
  -4   2  -1   -0.19    0.29
  -4  -2   1   -0.27    0.27
  -4  -2   1    0.05    0.26
  -4  -2  -1    0.01    0.27
  -4   2   1   -0.09    0.30
  -4  -2  -1    0.33    0.26
   4   2  -1    1.01    0.54
  -4   2   1    0.49    0.47
  -4   2   1   -0.01    0.31
   4   3   1   -0.49    0.40
   4   3   1    0.13    0.50
   4  -3  -1   -0.21    0.42
  -4   3  -1   -0.24    0.39
  -4  -3   1   -0.17    0.34
  -4  -3  -1    0.03    0.35
   4  -3   1    0.45    0.44
  -4   3   1    0.56    0.38
  -4   3   1   -0.14    0.39
   4   3  -1   -0.14    0.58
   4   4   1    1.16    0.54
   4   4   1   -0.04    0.58
  -4   4  -1    0.09    0.47
   4  -4  -1    1.16    0.53
  -4  -4   1    0.44    0.43
  -4   4   1    1.08    0.44
   4   4  -1    0.41    0.53
   4   4  -1    0.74    0.55
   4  -4   1    0.67    0.47
  -4  -4  -1    0.77    0.39
  -4   5  -1   47.81    1.82
  -4  -5   1   46.33    1.77
   4   5   1   46.77    1.81
  -4   5  -1   46.29    1.72
   4   5   1   47.76    2.24
   4  -5  -1   46.87    1.80
   4  -5   1   45.20    1.79
  -4   5   1   46.64    1.71
   4   5  -1   45.87    2.20
   4   5  -1   46.19    1.82
  -4  -5  -1   46.76    1.79
  -4   5   1   45.54    1.81
   4   6   1    4.09    0.72
   4   6   1    3.17    0.80
   4  -6  -1    3.75    0.69
  -4  -6   1    3.27    0.63
  -4   6  -1    3.14    0.70
  -4   6  -1    4.41    0.67
   4  -6   1    3.59    0.67
   4   6  -1    3.96    0.84
  -4   6   1    3.21    0.72
   4   6  -1    3.83    0.74
  -4  -6  -1    3.29    0.63
  -4   6   1    3.24    0.64
  -4  -7   1   10.72    1.09
   4   7   1    9.31    0.97
  -4   7  -1   10.38    0.94
   4  -7  -1    9.87    1.00
   4   7   1   10.31    1.27
   4   7  -1   10.66    1.06
  -4   7   1   13.51    0.98
   4  -7   1   11.42    1.04
   4   7  -1   10.47    1.21
  -4  -7  -1   10.37    1.06
   4   8   1    0.84    0.99
  -4   8  -1    2.98    0.79
  -4   8   1    2.39    0.77
   4   8  -1    2.09    1.00
   4   9   1   -0.03    0.94
   4   9  -1    1.89    1.08
   4  10  -1   -1.59    0.97
  -4 -11   1    0.33    0.74
  -4 -11  -1    1.61    0.77
  -4 -12   1    0.62    0.64
  -4 -12  -1    0.15    0.64
   5   0   1    2.05    0.51
  -5  -1   1    5.39    0.32
   5   1   1    6.22    0.68
  -5   1  -1    3.85    0.56
  -5  -1   1    5.33    0.33
  -5   1  -1    4.89    0.31
  -5   1  -1    5.16    0.32
  -5   1   1    5.17    0.62
  -5  -1  -1    4.80    0.27
  -5  -1  -1    4.74    0.27
  -5   1   1    4.93    0.35
   5   1  -1    5.50    0.69
  -5   1   1    5.27    0.33
  -5   2  -1   31.52    1.08
   5  -2  -1   28.49    1.05
  -5   2  -1   31.24    1.06
  -5  -2   1   31.04    1.04
  -5  -2   1   30.25    1.02
   5   2   1   30.93    1.51
  -5   2   1   30.43    1.06
  -5  -2  -1   29.18    1.01
  -5  -2  -1   29.79    1.01
   5   2  -1   31.33    1.55
  -5   2   1   22.64    1.39
   5  -2   1   29.78    1.06
  -5   2   1   31.83    1.09
  -5  -3   1    1.97    0.39
   5   3   1    2.27    0.67
   5  -3  -1    1.85    0.46
   5   3   1    2.38    0.47
  -5   3  -1    2.26    0.42
   5   3  -1    1.66    0.64
  -5  -3  -1    2.14    0.40
   5  -3   1    1.69    0.44
  -5   3   1    2.40    0.42
   5   4   1    8.27    0.67
   5  -4  -1    9.87    0.68
   5   4   1    9.15    0.90
  -5  -4   1    9.42    0.65
  -5   4  -1    8.67    0.65
   5   4  -1    9.30    0.95
   5  -4   1    7.82    0.64
  -5   4   1    9.51    0.69
   5   4  -1    8.31    0.68
  -5  -4  -1    8.68    0.63
   5  -5  -1    7.28    0.71
  -5   5  -1    8.01    0.75
   5   5   1    7.11    0.93
  -5  -5   1    7.20    0.68
   5   5   1    7.45    0.73
  -5   5   1    7.79    0.71
   5  -5   1    5.91    0.71
  -5  -5  -1    7.34    0.70
   5   5  -1    5.78    0.74
   5   5  -1    6.36    0.92
   5  -6  -1    9.37    0.85
  -5   6  -1    7.24    0.89
   5   6   1    7.31    1.06
   5   6   1    7.51    0.82
  -5  -6   1    6.54    0.78
   5   6  -1    8.40    0.86
   5  -6   1    7.41    0.80
  -5   6   1    6.92    0.82
   5   6  -1    7.24    1.03
  -5  -6  -1    7.63    0.81
  -5   7  -1    1.36    0.73
   5  -7  -1    2.71    0.77
   5   7   1    1.83    0.73
   5  -7   1    2.12    0.76
  -5   7   1    0.60    0.76
   5   7  -1    1.20    0.75
  -5   8  -1    3.42    0.88
   5  -8  -1    2.78    0.77
   5   8   1    3.07    0.87
   5   8   1    2.52    1.02
   5   8  -1    3.28    0.98
   5  -8   1    1.47    0.74
  -5   8   1    1.46    0.82
   5   8  -1    2.35    1.08
   5   9   1    0.67    1.03
   5   9  -1    2.25    1.09
   5  10   1    1.13    0.96
   5  10  -1    1.43    1.01
  -5 -11   1    0.57    0.73
  -5 -11  -1    1.33    0.73
  -5 -12   1   -0.35    0.57
  -5 -12  -1    0.86    0.58
   6   1   1    3.64    0.67
  -6  -1   1    3.69    0.31
  -6  -1   1    3.44    0.29
  -6   1  -1    3.38    0.29
  -6   1  -1    3.68    0.31
  -6   1  -1    3.71    0.58
  -6   1   1    3.08    0.62
  -6   1   1    3.13    0.35
   6   1  -1    3.52    0.68
  -6   1   1    3.63    0.31
  -6   2  -1   17.85    0.73
  -6  -2   1   16.75    0.70
   6  -2  -1   17.21    0.73
   6   2   1   15.98    1.15
   6  -2   1   18.52    0.74
   6   2  -1   17.35    1.20
  -6  -2  -1   17.17    0.69
  -6  -2  -1   16.46    0.71
  -6   2   1   18.66    0.75
  -6   3  -1   -0.20    0.36
   6   3   1    1.00    0.41
   6   3   1   -0.07    0.60
  -6  -3   1    0.16    0.33
   6  -3  -1    0.88    0.42
   6  -3   1    0.90    0.41
  -6  -3  -1    0.16    0.31
   6   3  -1    0.16    0.58
  -6   3   1    0.81    0.37
  -6   4  -1    4.78    0.55
  -6  -4   1    3.25    0.50
   6  -4  -1    4.18    0.57
   6   4   1    3.17    0.78
   6   4   1    4.19    0.56
  -6   4   1    3.76    0.52
   6   4  -1    4.73    0.60
  -6  -4  -1    4.86    0.53
   6   4  -1    3.97    0.79
   6  -4   1    5.64    0.59
   6   5   1    0.41    0.74
   6   5   1   -0.42    0.57
   6  -5  -1    0.90    0.56
  -6   5  -1    0.28    0.52
  -6  -5   1    0.30    0.45
  -6  -5  -1    0.15    0.49
  -6   5   1   -0.03    0.51
   6   5  -1    1.62    0.64
   6  -5   1    0.51    0.51
   6   5  -1   -0.18    0.68
   6   6   1    0.20    0.66
   6  -6  -1   -0.02    0.63
   6   6  -1    0.47    0.68
   6  -6   1    0.72    0.60
   6  -7  -1    1.22    0.73
   6  -7  -1    0.64    0.73
   6   7   1   -0.24    0.73
   6   7   1    1.48    0.99
   6  -7   1   -0.69    0.64
   6   7  -1   -0.74    0.96
   6   7  -1    0.02    0.74
   6  -7   1    0.87    0.69
   6  -8  -1    0.71    0.75
   6  -8  -1    0.02    0.86
   6   8   1    0.63    0.81
   6   8   1    0.08    1.01
   6  -8   1    0.92    0.73
   6   8  -1    0.04    0.85
   6  -8   1    1.34    0.88
   6   8  -1    0.11    0.95
   6   9   1    0.62    0.94
   6  -9  -1   -0.65    0.69
   6  -9   1   -0.85    0.72
   6   9  -1   -1.79    0.98
   6  10   1   -0.54    0.93
   6  10  -1    0.97    0.99
  -6 -11   1    7.05    0.86
  -6 -11  -1    7.15    0.86
  -6 -12   1    1.02    0.55
  -6 -12  -1    0.65    0.52
  -7   0   1    0.14    0.53
   7   1   1   37.38    1.92
  -7   1  -1   38.50    1.17
  -7   1  -1   37.84    1.16
  -7   1   1   37.89    1.19
  -7   1   1   37.75    1.88
  -7  -2   1    6.55    0.43
   7  -2  -1    6.79    0.47
  -7   2  -1    7.34    0.47
   7   2   1    5.98    0.85
  -7  -2  -1    6.89    0.42
   7   2  -1    7.36    0.90
   7  -2   1    7.80    0.50
  -7   2   1    7.01    0.48
  -7   3  -1    2.61    0.42
   7   3   1    3.08    0.45
   7  -3  -1    2.51    0.46
   7   3   1    2.08    0.72
  -7  -3   1    3.51    0.42
  -7  -3  -1    2.83    0.40
   7  -3   1    2.55    0.46
  -7   3   1    3.01    0.45
   7   3  -1    2.86    0.77
  -7  -4   1   -0.10    0.39
   7   4   1    0.45    0.73
  -7   4  -1    0.55    0.46
   7   4   1    0.05    0.49
   7  -4  -1   -1.11    0.43
   7   4  -1   -0.38    0.67
   7   4  -1   -0.70    0.49
   7  -4   1    0.28    0.47
  -7  -4  -1   -0.18    0.39
  -7   4   1   -0.71    0.43
   7  -5  -1    0.79    0.56
   7   5   1    1.74    0.63
   7   5  -1    0.46    0.61
   7  -5   1    0.69    0.56
   7  -6  -1    6.53    0.82
   7   6   1    6.32    0.84
   7  -6  -1    6.46    0.81
   7  -6   1    7.30    0.85
   7  -6   1    6.80    0.83
   7   6  -1    6.45    0.85
   7   7   1   -0.02    0.67
   7  -7  -1    0.81    0.69
   7  -7  -1    0.28    0.69
   7   7   1    1.71    1.06
   7  -7   1    0.23    0.72
   7   7  -1   -0.02    0.78
   7  -7   1    1.59    0.74
   7   7  -1    1.96    1.08
   7   8   1    2.20    1.05
   7  -8  -1    2.30    0.75
   7  -8  -1    3.61    0.95
   7   8   1    3.31    0.88
   7  -8   1    3.11    0.78
   7   8  -1    2.63    1.07
   7  -8   1    3.61    0.93
   7   8  -1    3.79    0.96
   7   9   1    0.43    0.99
   7   9   1    1.03    0.98
   7  -9  -1    2.06    0.75
   7  -9   1    0.35    0.67
   7   9  -1    2.60    1.02
   7   9  -1    0.26    1.02
   7  10   1    0.73    0.86
   7 -10   1    2.01    0.72
   7  10  -1    2.28    0.93
  -7 -11   1   -0.05    0.61
  -7 -11  -1    0.69    0.63
  -8   0   1    0.40    0.68
  -8   0  -1   -0.04    0.65
  -8  -1   1    7.16    0.97
  -8   1   1    7.70    0.40
  -8   2  -1   -0.40    0.30
   8   2   1    1.43    0.83
  -8  -2   1   -0.42    0.26
   8  -2  -1   -0.93    0.33
   8  -2   1    0.24    0.33
  -8  -2  -1   -0.19    0.26
  -8   2   1    0.02    0.31
  -8  -3   1   13.75    0.73
   8   3   1   14.20    1.35
   8   3   1   15.64    0.79
   8  -3  -1   14.65    0.80
  -8   3  -1   14.83    0.79
  -8  -3  -1   14.24    0.74
  -8   3   1   15.99    0.82
   8  -3   1   15.24    0.80
   8   4   1    2.05    0.57
   8  -4  -1    1.47    0.52
   8   4  -1    2.34    0.56
   8  -4   1    1.38    0.51
   8  -5  -1   16.08    1.12
   8   5   1   16.78    1.06
   8  -5  -1   17.26    1.08
   8   5  -1   15.99    1.08
   8  -5   1   16.34    1.16
   8  -5   1   17.19    1.05
   8  -6  -1   31.40    1.62
   8  -6  -1   32.68    1.59
   8   6   1   30.85    1.82
   8   6   1   33.40    1.62
   8  -6   1   30.71    1.62
   8  -6   1   36.31    1.65
   8   6  -1   33.84    1.85
   8   6  -1   33.04    1.63
   8  -7  -1   25.94    1.48
   8   7   1   25.93    1.48
   8  -7  -1   25.82    1.42
   8   7   1   23.98    1.63
   8   7  -1   24.51    1.66
   8   7  -1   25.34    1.48
   8  -7   1   25.04    1.45
   8  -7   1   25.72    1.44
   8  -8  -1    4.03    0.82
   8  -8  -1    4.09    0.95
   8   8   1    2.55    0.86
   8   8   1    4.68    1.06
   8   8  -1    2.73    1.07
   8   8  -1    2.66    0.86
   8  -8   1    2.95    0.78
   8  -8   1    3.20    0.92
   8   9   1    2.02    0.99
   8  -9  -1    1.27    0.71
   8  -9   1    2.48    0.72
   8   9  -1    1.88    0.99
   8  10   1    7.04    0.95
   8 -10  -1    7.92    0.78
   8  10  -1    6.30    0.95
   8 -10   1    6.19    0.77
  -8 -11   1    0.68    0.53
  -8 -11  -1    0.56    0.53
  -9  -1   1   -1.03    0.81
  -9  -2   1    0.01    0.90
   9  -2  -1   -0.21    0.37
   9  -2   1   -0.08    0.37
   9  -3  -1    0.69    0.45
   9   3   1    0.11    0.46
   9  -3   1    0.39    0.44
   9   3  -1    0.36    0.48
   9  -4  -1   10.11    0.95
   9   4   1   10.69    0.82
   9  -4  -1   10.49    0.83
   9  -4   1   10.90    1.00
   9   4  -1   10.73    0.84
   9  -4   1    9.88    0.79
   9   5   1   -1.57    0.58
   9  -5  -1   -0.84    0.59
   9   5   1    1.66    1.05
   9  -5  -1    1.96    0.77
   9  -5   1   -0.71    0.74
   9   5  -1    0.26    0.66
   9   5  -1   -0.14    1.03
   9  -5   1    0.13    0.60
   9   6   1    2.60    1.09
   9   6   1    1.20    0.68
   9  -6  -1    0.77    0.64
   9  -6  -1    0.83    0.73
   9  -6   1    1.22    0.76
   9  -6   1    0.41    0.64
   9   6  -1    2.69    0.75
   9   6  -1    1.11    1.06
   9   7   1    2.05    0.77
   9  -7  -1    2.64    0.80
   9   7   1    1.28    1.03
   9  -7  -1    1.00    0.75
   9  -7   1    0.62    0.73
   9   7  -1    1.09    0.77
   9   7  -1    1.71    1.05
   9  -7   1    2.83    0.80
   9   8   1   -0.69    0.77
   9   8   1    1.28    0.99
   9  -8  -1    2.61    0.92
   9  -8  -1    2.06    0.76
   9   8  -1    1.63    0.85
   9  -8   1    2.69    0.74
   9   8  -1    1.32    0.99
   9  -8   1    0.89    0.88
   9  -9  -1    6.81    0.79
   9   9   1    6.02    0.97
   9   9  -1    5.51    1.02
   9  -9   1    6.04    0.80
   9 -10  -1    1.07    0.55
   9 -10   1    0.54    0.54
   9  10  -1    0.22    0.70
  10  -2  -1    5.72    0.87
  10  -2  -1    5.61    0.52
  10  -2   1    5.62    0.87
  10  -2   1    6.42    0.53
  10  -3  -1    0.92    0.48
  10   3   1   -0.09    0.45
  10  -3  -1    2.20    0.81
  10  -3   1   -0.33    0.46
  10   3  -1    0.33    0.51
  10  -3   1    0.20    0.76
  10   3  -1    3.38    1.09
  10  -4  -1    6.33    0.92
  10   4   1    4.92    0.66
  10   4   1    5.51    1.16
  10  -4  -1    5.68    0.69
  10  -4   1    5.96    0.70
  10   4  -1    6.57    0.74
  10  -4   1    5.20    0.87
  10   4  -1    2.10    1.05
  10  -5  -1  126.72    4.16
  10  -5  -1  126.57    4.51
  10   5   1  132.11    4.13
  10   5   1  128.21    4.71
  10   5  -1  125.02    4.71
  10  -5   1  122.59    4.13
  10  -5   1  125.87    4.51
  10   5  -1  130.66    4.15
  10  -6  -1    3.46    0.76
  10   6   1    5.89    0.77
  10   6   1    5.01    1.19
  10  -6  -1    4.72    0.85
  10   6  -1    4.70    1.14
  10  -6   1    4.67    0.83
  10   6  -1    3.49    0.76
  10  -6   1    3.22    0.74
  10   7   1   24.26    1.60
  10   7   1   26.41    1.44
  10  -7  -1   23.61    1.44
  10  -7  -1   25.09    1.44
  10   7  -1   26.96    1.47
  10   7  -1   26.36    1.63
  10  -7   1   24.77    1.45
  10  -7   1   26.04    1.44
  10   8   1   -0.38    0.93
  10  -8  -1    0.03    0.64
  10   8  -1   -0.28    0.90
  10  -8   1    0.15    0.68
  10  -9  -1    0.91    0.59
  10   9   1    0.00    0.74
  10  -9   1    0.83    0.57
  10   9  -1    1.32    0.81
  10 -10  -1    0.67    0.49
  10 -10   1    1.29    0.49
 -10 -10  -1   -0.23    0.47
  11  -2  -1   -0.03    0.43
  11  -2  -1    0.09    0.74
  11  -2   1    0.32    0.41
  11  -2   1    0.32    0.72
  11  -3  -1    0.25    0.51
  11  -3  -1   -0.05    0.75
  11   3   1    0.92    0.47
  11   3  -1    1.81    1.08
  11  -3   1   -0.42    0.46
  11  -3   1    0.26    0.74
  11   3  -1    0.42    0.49
  11  -4  -1    2.51    0.62
  11   4   1    3.20    0.58
  11  -4  -1    3.71    0.83
  11  -4   1    3.67    0.81
  11  -4   1    3.87    0.64
  11   4  -1    3.29    1.15
  11   4  -1    3.30    0.63
  11   5   1    5.45    0.72
  11   5   1    2.83    1.12
  11  -5  -1    5.62    0.75
  11  -5  -1    5.85    0.85
  11   5  -1    5.20    0.72
  11  -5   1    5.03    0.72
  11   5  -1    4.25    1.14
  11  -5   1    5.08    0.87
  11   6   1    1.15    1.05
  11  -6  -1    0.43    0.66
  11  -6  -1    1.62    0.72
  11   6   1    1.00    0.67
  11  -6   1    1.92    0.77
  11   6  -1    1.01    1.07
  11  -6   1    0.03    0.67
  11   6  -1    2.37    0.70
  11  -7  -1    1.79    0.67
  11   7   1    3.21    0.98
  11   7  -1    1.57    0.96
  11  -7   1    1.34    0.72
  11  -8  -1    0.55    0.59
  11   8   1    2.62    0.87
  11   8  -1    0.07    0.82
  11  -8   1    0.97    0.59
  11  -9  -1    0.96    0.51
  11   9   1    2.47    0.65
  11  -9   1    1.20    0.52
  11   9  -1    0.74    0.64
  12  -2  -1    2.58    0.81
  12  -2   1    1.96    0.74
  12  -3  -1    8.33    0.72
  12  -3  -1    9.56    0.95
  12  -3   1    9.37    0.94
  12  -3   1    9.94    0.71
  12  -4  -1    0.26    0.61
  12   4   1    0.57    0.53
  12  -4  -1   -0.81    0.68
  12  -4   1   -0.58    0.56
  12  -4   1   -0.28    0.69
  12   4  -1   -0.72    0.53
  12   4  -1    0.19    0.91
  12  -5  -1    0.43    0.66
  12  -5  -1    0.32    0.64
  12  -5   1    0.15    0.60
  12  -5   1    0.69    0.64
  12   5  -1    0.37    1.00
  12   6   1   -0.85    0.76
  12  -6  -1    0.25    0.66
  12   6  -1   -1.09    0.93
  12  -6   1   -0.25    0.64
  12  -7  -1    0.86    0.61
  12   7   1    0.21    0.79
  12  -7   1    1.04    0.60
  12   7  -1    2.31    0.85
  12   8   1    2.64    0.66
  12  -8  -1    1.32    0.53
  12   8  -1    1.94    0.68
  12  -8   1    0.70    0.50
  13  -2  -1    0.49    0.60
  13  -3  -1   -0.73    0.66
  13  -3   1   -0.88    0.68
  13  -4  -1   -0.48    0.65
  13  -4   1    0.51    0.66
  13  -5  -1    0.16    0.64
  13  -5   1   -0.05    0.59
  13  -6  -1   -0.09    0.59
  13  -6   1    0.44    0.58
  13  -7  -1    1.12    0.53
  13  -7   1    0.27    0.51
  14  -3  -1    0.07    0.59
  14  -4  -1    0.14    0.61
  14  -4   1    1.58    0.64
  14  -5  -1   -0.35    0.55
  14  -5   1    0.82    0.57
  14  -6  -1   -0.43    0.48
  14  -6   1   -0.03    0.48
   0   0   2  313.08    8.22
   0   0  -2  308.91    8.22
   0   0   2  328.97    9.79
   0   0  -2  276.67    9.73
   0   0   2  310.42    8.21
   0   0  -2  297.60    8.20
   0   1   2   -0.32    0.16
   0   1  -2   -0.49    0.18
   0  -1   2   -0.37    0.16
   0  -1  -2   -0.29    0.17
   0   1   2   -0.01    0.21
   0   1   2   -0.41    0.16
   0   1   2   -0.18    0.16
   0  -1   2   -0.26    0.17
   0   1  -2   -0.21    0.16
   0  -1   2   -0.29    0.15
   0   1  -2   -0.21    0.16
   0  -1  -2   -0.23    0.15
   0   1  -2   -0.02    0.17
   0   2  -2  240.04    6.50
   0   2   2  234.33    6.48
   0  -2   2  233.64    6.46
   0   2  -2  235.74    6.47
   0   2  -2  234.71    7.60
   0  -2  -2  227.23    6.45
   0   2   2  233.29    6.46
   0   2   2  245.02    7.68
   0   3  -2    0.71    0.33
   0  -3   2    0.02    0.33
   0   3  -2    0.24    0.34
   0   3  -2   -0.05    0.32
   0   3   2    0.13    0.29
   0  -3  -2   -0.02    0.32
   0   3   2    0.22    0.35
   0   3   2   -0.68    0.32
   0  -4  -2    6.31    0.57
   0   4  -2    6.00    0.59
   0   4   2    5.85    0.58
   0  -4   2    5.34    0.54
   0   4   2    5.28    0.48
   0   4  -2    5.99    0.53
   0   4  -2    5.93    0.54
   0   4   2    6.08    0.57
   0  -5  -2   -0.10    0.46
   0  -5   2    0.34    0.38
   0   5  -2    0.10    0.51
   0   5   2    0.04    0.47
   0   5   2    0.28    0.50
   0   5  -2   -0.39    0.41
   0   5  -2    0.28    0.48
   0   5   2    0.50    0.42
   0   6   2   21.84    1.02
   0   6   2   22.73    1.28
   0   6  -2   22.11    1.04
   0   7   2    0.42    0.47
   0   7  -2    0.17    0.47
   0   8   2    9.35    0.74
   0   8  -2    7.81    0.70
   0  -9   2   -0.75    0.86
   0  -9  -2    0.66    0.89
   0 -10   2    4.35    0.94
   0 -10  -2    4.54    0.91
   0 -11   2   -0.68    0.79
   0 -11  -2    0.24    0.79
   0 -12  -2    8.44    0.94
   0 -13  -2   -0.39    0.60
  -1   0  -2   11.04    0.38
   1   0   2   11.65    0.38
  -1   0  -2   11.11    0.39
   1   0  -2   12.25    0.54
   1   0   2   11.12    0.37
   1   0  -2   10.41    0.38
  -1   0  -2   11.11    0.46
   1   0  -2   11.02    0.39
  -1   0   2   11.04    0.43
  -1   0   2   12.07    0.52
  -1   0   2   11.23    0.39
   1   1   2   49.90    1.74
   1  -1  -2   49.60    1.44
  -1   1  -2   49.44    1.43
  -1  -1   2   47.74    1.43
  -1   1  -2   48.15    1.44
   1   1   2   47.29    1.42
  -1  -1   2   50.09    1.45
  -1   1   2   52.37    1.74
  -1   1   2   47.59    1.43
   1  -1   2   50.23    1.43
   1   1  -2   49.91    1.37
  -1  -1  -2   47.50    1.42
  -1   1   2   49.92    1.44
  -1  -1  -2   49.10    1.43
   1   1  -2   50.41    1.74
   1   1  -2   47.45    1.43
   1  -2  -2   87.28    2.52
  -1  -2   2   84.07    2.51
   1   2   2   82.84    2.44
  -1   2  -2   88.34    2.51
   1   2   2   85.17    2.50
  -1   2  -2   91.15    2.83
  -1  -2   2   85.86    2.50
   1   2   2   87.19    3.01
  -1   2  -2   88.99    2.53
  -1   2  -2   83.76    2.51
   1   2  -2   86.59    2.51
  -1  -2  -2   85.51    2.50
   1   2  -2   87.33    2.45
  -1  -2  -2   86.12    2.51
  -1   2   2   85.16    2.48
   1   2  -2   87.72    2.98
  -1   2   2   85.19    2.51
   1  -2   2   86.77    2.83
  -1   2   2   87.64    2.52
   1  -2   2   90.22    2.51
  -1   2   2   86.10    2.94
   1  -3  -2   83.32    2.50
   1   3   2   80.03    2.48
  -1  -3   2   82.84    2.49
   1   3   2   82.77    2.39
  -1   3  -2   84.54    2.77
   1   3   2   84.15    2.96
  -1   3  -2   83.45    2.46
  -1   3  -2   82.04    2.51
  -1   3   2   80.78    2.44
  -1   3   2   84.63    2.88
   1  -3   2   84.18    2.49
   1   3  -2   81.99    2.92
  -1  -3  -2   80.25    2.49
   1   3  -2   84.09    2.41
  -1   3   2   80.79    2.50
   1   3  -2   81.11    2.49
   1  -4  -2   50.96    1.83
   1   4   2   52.44    2.13
  -1   4  -2   53.79    1.94
   1   4   2   54.77    1.70
  -1  -4   2   51.96    1.83
  -1   4  -2   54.19    1.78
  -1   4  -2   53.12    1.85
   1   4   2   54.04    1.84
  -1   4   2   53.22    1.75
  -1   4   2   54.22    2.06
   1   4  -2   54.34    2.10
  -1   4   2   54.47    1.86
   1   4  -2   55.38    1.71
  -1  -4  -2   52.54    1.83
   1  -4   2   53.83    1.83
   1   4  -2   52.52    1.84
   1   5   2   23.54    0.95
  -1  -5   2   24.07    1.14
  -1   5  -2   23.95    1.19
   1   5   2   24.56    1.29
   1   5   2   21.89    1.16
  -1   5  -2   22.62    1.05
  -1  -5  -2   21.43    1.11
  -1   5   2   24.31    1.20
   1   5  -2   23.85    0.97
  -1   5   2   23.07    1.03
   1   5  -2   25.00    1.27
  -1   5   2   24.44    1.17
   1   6   2    0.49    0.40
  -1   6  -2    0.91    0.49
   1   6   2   -0.58    0.47
  -1   6   2    0.30    0.43
   1   6  -2    0.19    0.38
   1   6  -2   -0.26    0.55
  -1   7  -2    0.51    0.52
   1   7   2   -0.26    0.38
   1   7  -2   -0.06    0.38
  -1   7   2   -0.65    0.45
  -1   8  -2   -0.88    0.50
  -1   8   2   -0.11    0.53
  -1   9  -2   -1.43    0.58
   1  -9  -2    0.61    0.79
  -1  -9   2   -0.48    0.82
   1  -9   2    0.73    0.90
  -1  -9  -2   -0.84    0.85
  -1   9   2    0.27    0.65
  -1 -10   2    2.66    0.89
   1 -10  -2    0.89    0.86
   1 -10   2    1.48    0.84
  -1 -10  -2    1.61    0.88
  -1 -11   2    2.26    0.83
   1 -11  -2    2.85    0.85
  -1 -11  -2    1.32    0.79
   1 -12  -2    5.96    0.87
  -1 -12   2    4.95    0.81
  -1 -12  -2    4.15    0.81
  -1 -13  -2    0.15    0.58
  -2   0  -2   47.00    1.34
  -2   0   2   48.26    1.39
  -2   0  -2   47.99    1.35
  -2   0   2   47.63    1.36
  -2   0   2   49.46    1.74
   2   1   2    4.57    0.51
  -2   1  -2    5.50    0.37
  -2  -1   2    4.53    0.34
   2  -1  -2    4.02    0.33
  -2   1  -2    4.62    0.28
  -2   1  -2    4.42    0.32
   2  -1   2    4.27    0.27
   2   1  -2    4.69    0.49
  -2   1   2    2.67    0.52
   2  -1   2    4.68    0.30
   2   1  -2    4.32    0.29
  -2  -1  -2    4.90    0.30
  -2   1   2    4.62    0.33
  -2   1   2    4.14    0.36
  -2  -1  -2    4.75    0.32
  -2  -2   2   46.91    1.47
  -2   2  -2   47.19    1.47
   2   2   2   49.45    1.83
  -2   2  -2   47.17    1.48
  -2  -2   2   45.86    1.47
   2   2   2   47.86    1.44
   2  -2  -2   48.21    1.48
  -2   2   2   46.65    1.73
  -2   2   2   48.65    1.49
   2   2  -2   45.60    1.44
  -2   2   2   46.70    1.42
   2   2  -2   48.64    1.82
  -2   2   2   48.63    1.49
  -2  -2  -2   45.64    1.46
  -2  -2  -2   47.80    1.46
   2  -2   2   46.46    1.45
  -2  -3   2   -0.25    0.31
  -2   3  -2   -0.35    0.33
  -2   3  -2   -0.03    0.34
  -2   3  -2    0.08    0.35
  -2  -3   2    0.04    0.34
   2   3   2   -0.01    0.32
   2   3   2    0.74    0.47
   2  -3  -2   -0.01    0.34
   2  -3   2   -0.09    0.34
  -2   3   2   -0.27    0.32
  -2  -3  -2   -0.51    0.35
  -2   3   2    0.13    0.34
   2   3  -2   -0.37    0.35
  -2   3   2    0.05    0.34
   2   3  -2   -0.37    0.44
  -2  -3  -2   -0.46    0.34
  -2   3   2   -0.40    0.31
  -2  -4   2   -0.20    0.40
   2   4   2    0.27    0.49
  -2   4  -2   -0.21    0.38
  -2   4  -2    0.35    0.31
   2   4   2   -0.04    0.51
  -2   4  -2    0.28    0.48
  -2   4   2    0.11    0.44
   2   4  -2   -0.44    0.58
  -2  -4  -2   -0.05    0.40
  -2   4   2    0.19    0.40
   2   4  -2    0.35    0.53
  -2   4   2   -0.59    0.41
  -2   5  -2   -0.06    0.46
   2   5   2    0.18    0.52
   2   5   2   -1.01    0.57
  -2  -5   2    0.45    0.45
  -2   5  -2    0.33    0.47
   2  -5  -2    0.12    0.54
  -2   5   2    0.11    0.44
   2  -5   2   -0.47    0.59
   2   5  -2    0.46    0.58
  -2   5   2   -0.17    0.45
  -2   5   2    0.75    0.46
   2   5  -2    0.44    0.52
  -2  -5  -2    0.76    0.46
   2   6   2   37.82    1.90
  -2   6  -2   39.00    1.71
  -2   6  -2   37.31    1.52
   2   6   2   36.31    1.68
  -2  -6   2   37.26    1.63
  -2  -6  -2   37.46    1.66
   2   6  -2   35.88    1.70
   2   6  -2   38.60    1.87
  -2   6   2   37.42    1.51
  -2   6   2   39.03    1.71
   2   7   2   16.57    1.34
  -2   7  -2   17.86    1.04
  -2   7   2   16.24    0.99
  -2   8  -2    2.61    0.64
  -2   8   2    2.75    0.62
   2  -9  -2   -0.62    0.85
   2   9  -2    0.50    1.06
  -2  -9  -2    0.54    0.79
   2 -10  -2    2.05    0.89
  -2 -10   2    1.20    0.82
  -2 -10  -2    3.88    0.91
  -2 -11   2   11.69    1.09
   2 -11  -2   10.65    1.11
  -2 -11  -2   11.83    1.10
  -2 -12   2    5.77    0.80
   2 -12  -2    1.81    0.77
  -2 -12  -2    5.68    0.83
  -2 -13  -2    0.43    0.55
   3   0   2   69.04    2.40
  -3   0  -2   69.21    1.89
  -3   0   2   68.53    1.91
  -3   0   2   67.25    1.93
   3   1   2   13.57    0.78
  -3   1  -2   13.60    0.54
  -3  -1   2   13.30    0.52
  -3   1  -2   13.70    0.51
   3  -1   2   13.54    0.64
  -3   1   2   14.32    0.55
  -3   1   2   15.05    0.79
   3   1  -2   13.49    0.81
  -3  -1  -2   13.51    0.48
  -3  -1  -2   14.29    0.50
  -3   1   2   13.54    0.52
  -3  -2   2    1.91    0.32
   3   2   2    2.12    0.45
  -3  -2   2    1.78    0.31
  -3   2  -2    1.96    0.31
  -3   2  -2    2.07    0.34
  -3  -2  -2    1.67    0.30
  -3  -2  -2    2.08    0.29
   3   2  -2    2.29    0.53
  -3   2   2    1.89    0.32
  -3   2   2    1.79    0.32
  -3   2   2    1.80    0.42
   3   3   2    6.57    0.71
  -3   3  -2    7.25    0.52
  -3  -3   2    6.27    0.50
   3  -3  -2    6.16    0.52
  -3   3  -2    6.23    0.54
  -3  -3   2    7.07    0.52
  -3   3  -2    7.34    0.56
  -3   3   2    6.82    0.55
  -3  -3  -2    7.54    0.52
  -3   3   2    7.90    0.52
   3   3  -2    6.23    0.73
  -3   3   2    5.70    0.51
  -3  -3  -2    6.32    0.53
  -3   3   2    6.61    0.57
   3  -4  -2    1.91    0.55
  -3   4  -2    0.80    0.50
  -3  -4   2    0.66    0.45
   3   4   2    1.26    0.54
  -3   4  -2    0.54    0.51
   3   4   2    1.01    0.61
  -3   4   2    0.76    0.41
   3   4  -2    0.48    0.58
  -3   4   2    0.29    0.42
   3  -4   2    0.06    0.50
   3   4  -2    1.24    0.57
  -3  -4  -2    0.18    0.41
  -3   4   2    0.39    0.44
   3   5   2   13.66    1.06
  -3   5  -2   13.56    0.91
  -3  -5   2   11.49    0.80
   3  -5  -2   11.81    0.83
  -3   5  -2   12.83    0.82
   3   5   2   13.66    0.89
  -3   5   2   11.51    0.83
   3   5  -2   14.35    1.08
   3  -5   2   13.97    0.90
  -3   5   2   12.24    0.79
  -3  -5  -2   13.29    0.84
   3   5  -2   13.17    0.94
  -3   6  -2   48.29    1.85
   3   6   2   48.09    1.95
   3   6   2   45.49    2.29
  -3   6  -2   47.45    1.99
  -3  -6   2   46.95    1.94
   3  -6  -2   50.43    1.98
   3   6  -2   46.59    2.26
  -3   6   2   46.49    1.81
  -3  -6  -2   50.88    1.99
   3  -6   2   50.39    1.99
   3   6  -2   46.94    2.00
  -3   6   2   52.24    2.04
  -3   7  -2    1.06    0.63
   3   7   2    0.65    0.86
   3   7   2    1.33    0.71
   3   7  -2    1.43    0.85
  -3   7   2    0.53    0.53
   3   7  -2    0.06    0.79
  -3   8  -2   14.87    1.10
  -3   8   2   13.07    1.02
   3   9   2    1.44    0.95
   3  -9  -2   -0.35    0.89
   3   9  -2   -1.37    0.95
   3 -10  -2    3.56    1.00
   3  10  -2    1.93    1.04
  -3 -10  -2    3.06    0.88
   3 -11  -2   -0.14    0.78
  -3 -11   2   -0.33    0.75
  -3 -11  -2    0.04    0.76
  -3 -12   2    0.15    0.63
  -3 -12  -2    1.09    0.69
  -3 -13   2   -0.29    0.50
  -3 -13  -2   -0.56    0.50
  -4   0   2   11.33    0.43
   4   0   2   11.64    0.72
  -4   0   2   11.72    0.50
   4   1   2    1.73    0.48
  -4   1  -2    1.85    0.24
  -4  -1   2    1.81    0.25
  -4   1  -2    2.05    0.28
   4   1  -2    2.06    0.54
  -4   1   2    1.47    0.28
  -4   1   2    1.80    0.48
  -4   1   2    1.67    0.25
  -4  -1  -2    1.91    0.21
  -4  -1  -2    1.72    0.22
  -4   2  -2   19.42    0.77
  -4  -2   2   19.45    0.75
   4   2   2   18.97    1.09
  -4   2  -2   18.44    0.76
  -4  -2   2   19.24    0.75
  -4  -2  -2   18.27    0.73
  -4   2   2   15.50    1.03
  -4   2   2   19.51    0.77
  -4  -2  -2   19.47    0.73
   4   2  -2   17.61    1.09
  -4   2   2   18.19    0.75
  -4   3  -2   39.59    1.43
   4  -3  -2   40.92    1.44
   4   3   2   40.85    1.43
  -4  -3   2   42.61    1.42
   4   3   2   41.91    1.86
  -4   3   2   43.26    1.46
   4  -3   2   40.81    1.45
   4   3  -2   38.12    1.86
  -4   3   2   38.97    1.63
  -4  -3  -2   41.00    1.41
  -4   4  -2    1.97    0.51
   4   4   2    1.54    0.54
  -4  -4   2    1.88    0.47
   4   4   2    1.89    0.58
   4  -4  -2    2.96    0.58
  -4   4   2    2.21    0.48
   4   4  -2    2.89    0.68
   4  -4   2    2.17    0.52
   4   4  -2    1.93    0.55
  -4  -4  -2    1.37    0.47
  -4   5  -2    3.44    0.58
   4   5   2    1.34    0.64
   4  -5  -2    3.56    0.62
  -4  -5   2    2.90    0.53
  -4   5  -2    2.89    0.57
   4   5   2    2.89    0.60
   4   5  -2    2.82    0.71
  -4  -5  -2    2.79    0.53
   4  -5   2    3.16    0.60
  -4   5   2    2.68    0.56
   4   5  -2    2.68    0.64
  -4   5   2    2.57    0.57
  -4   6  -2   30.00    1.43
   4  -6  -2   34.18    1.53
  -4   6  -2   32.77    1.57
   4   6   2   32.11    1.50
   4   6   2   30.74    1.84
  -4  -6   2   29.61    1.49
  -4   6   2   34.48    1.45
  -4  -6  -2   35.47    1.58
   4  -6   2   32.71    1.51
   4   6  -2   27.63    1.76
  -4   6   2   30.59    1.55
   4   6  -2   31.13    1.54
   4   7   2   13.09    1.33
   4   7   2   12.74    1.07
  -4   7  -2   13.22    0.99
   4  -7  -2   13.15    1.10
  -4  -7   2   10.98    1.09
  -4  -7  -2    9.36    1.05
   4   7  -2   13.03    1.30
   4   7  -2   11.71    1.10
   4  -7   2   14.36    1.14
  -4   7   2   13.55    0.99
   4   8   2    0.18    0.97
  -4   8  -2    0.05    0.72
   4   8  -2   -1.20    1.03
  -4   8   2   -0.33    0.64
   4   9   2    3.53    1.07
   4  -9  -2    3.29    1.03
   4   9  -2    1.77    1.12
  -4 -10  -2   -0.69    0.75
   4  10  -2   -1.94    0.98
  -4 -11   2    0.00    0.72
  -4 -11  -2    0.94    0.77
  -4 -12   2    0.64    0.63
  -4 -12  -2    0.49    0.63
  -5   0   2  191.49    5.15
   5   0   2  184.32    6.35
  -5   0   2  190.19    5.12
  -5   0   2  187.26    6.41
  -5  -1   2    1.57    0.28
  -5   1  -2    1.35    0.25
   5   1   2    1.34    0.54
  -5   1  -2    1.43    0.27
  -5   1   2    1.44    0.30
  -5  -1  -2    1.08    0.23
  -5   1   2    1.70    0.28
   5   1  -2    1.57    0.58
  -5   1   2    0.70    0.54
  -5  -1  -2    1.28    0.22
  -5   2  -2    1.01    0.37
  -5   2  -2   -0.23    0.43
  -5   2  -2    1.04    0.34
  -5  -2   2    0.41    0.33
   5   2   2    0.36    0.56
  -5  -2   2    0.61    0.31
   5  -2  -2    0.71    0.35
  -5  -2  -2    0.33    0.30
  -5  -2  -2    0.29    0.31
   5   2  -2    0.59    0.59
  -5   2   2   -0.14    0.32
   5  -2   2    0.58    0.38
  -5   2   2    0.39    0.64
  -5   2   2    0.43    0.40
   5   3   2   -0.11    0.48
   5   3   2    0.38    0.43
  -5  -3   2   -0.12    0.35
   5  -3  -2    0.20    0.41
  -5   3  -2    0.77    0.38
  -5   3   2    0.50    0.45
  -5  -3  -2   -0.07    0.34
   5   3  -2   -0.93    0.54
   5  -3   2    0.35    0.43
  -5   3   2    0.11    0.36
  -5  -4   2    5.57    0.55
   5   4   2    4.78    0.78
   5   4   2    3.79    0.56
   5  -4  -2    4.92    0.56
  -5   4  -2    5.47    0.58
  -5   4   2    5.59    0.57
   5  -4   2    5.18    0.56
   5   4  -2    5.56    0.75
  -5  -4  -2    5.18    0.53
   5   4  -2    4.89    0.63
  -5  -5   2    0.39    0.47
  -5   5  -2   -0.15    0.45
   5   5   2    0.99    0.67
   5  -5  -2    0.61    0.54
   5   5   2    0.43    0.57
   5   5  -2   -0.51    0.62
   5   5  -2   -1.11    0.52
  -5  -5  -2   -0.20    0.45
   5  -5   2    0.42    0.53
  -5   5   2    0.11    0.49
  -5  -6   2    3.80    0.70
   5   6   2    4.51    0.92
   5  -6  -2    5.25    0.73
   5   6   2    2.93    0.69
  -5   6  -2    4.36    0.76
   5  -6   2    2.84    0.66
   5   6  -2    4.15    0.89
  -5   6   2    3.82    0.78
   5   6  -2    5.18    0.77
  -5  -6  -2    4.43    0.74
  -5   7  -2    9.45    1.01
   5  -7  -2   10.02    0.99
   5   7   2   10.02    0.99
   5  -7   2    7.66    0.95
   5   7  -2    9.82    1.01
  -5   7   2    8.31    0.91
   5   8   2    4.37    1.04
   5   8   2    4.91    0.98
  -5   8   2    3.94    0.84
   5   8  -2    5.33    1.07
   5   8  -2    3.53    1.04
   5  -8   2    5.04    0.83
   5   9   2    1.81    1.00
   5  -9   2    1.20    0.77
   5   9  -2    0.79    0.98
   5  10   2    0.91    0.94
   5  10  -2   -1.07    0.95
  -5 -11   2    0.84    0.72
  -5 -11  -2    2.54    0.79
  -5 -12   2    0.72    0.61
  -5 -12  -2    1.48    0.59
  -6   0   2  101.93    3.79
  -6   0   2  101.01    2.83
   6   0   2  101.13    3.74
  -6   1  -2   22.75    0.79
   6   1   2   22.88    1.30
  -6   1  -2   22.13    0.78
  -6  -1   2   22.41    0.82
  -6   1  -2   21.77    1.18
  -6  -1   2   23.55    0.82
  -6  -1  -2   22.20    0.74
  -6   1   2   23.39    1.32
  -6   1   2   23.67    0.84
  -6   1   2   23.50    0.81
  -6   2  -2    2.10    0.36
   6   2   2    2.15    0.64
   6  -2  -2    2.31    0.37
  -6  -2   2    2.23    0.32
  -6   2   2    2.06    0.36
   6   2  -2    2.00    0.65
  -6   2   2    3.07    0.76
  -6  -2  -2    1.70    0.31
   6  -2   2    3.80    0.44
  -6  -3   2    2.10    0.38
  -6   3  -2    1.49    0.40
   6   3   2    2.43    0.68
   6  -3  -2    1.49    0.42
   6   3   2    0.80    0.40
   6  -3   2    1.97    0.45
  -6   3   2    1.70    0.39
  -6  -3  -2    0.98    0.36
   6   3  -2    1.33    0.63
   6   4   2    2.61    0.54
  -6   4  -2    2.78    0.50
   6  -4  -2    3.12    0.53
  -6  -4   2    2.87    0.46
   6   4   2    2.55    0.74
   6   4  -2    2.29    0.66
   6  -4   2    2.27    0.53
   6   4  -2    2.60    0.56
  -6  -4  -2    2.61    0.47
  -6   4   2    2.63    0.48
   6   5   2    1.02    0.58
  -6  -5   2    2.34    0.55
   6  -5  -2    1.57    0.57
   6   5   2    0.37    0.71
  -6   5  -2    0.13    0.53
   6   5  -2    1.39    0.62
  -6  -5  -2    1.11    0.54
   6  -5   2    0.79    0.52
   6   5  -2    1.25    0.72
  -6   5   2    1.33    0.57
   6  -6  -2   -0.39    0.58
   6   6   2    0.42    0.61
   6   6  -2   -0.99    0.64
   6  -6   2    0.69    0.60
   6   7   2    6.04    1.15
   6  -7  -2    7.81    0.89
   6   7   2    7.68    0.98
   6  -7  -2    7.26    0.94
   6  -7   2    7.52    0.95
   6   7  -2    5.64    1.09
   6  -7   2    7.91    0.87
   6   7  -2    8.80    1.03
   6   8   2    2.70    1.08
   6   8   2    3.29    0.86
   6  -8  -2    3.39    0.78
   6  -8  -2    2.87    0.97
   6  -8   2    2.82    0.80
   6   8  -2    2.88    1.08
   6   8  -2    1.31    0.91
   6  -8   2    1.30    0.88
   6   9   2   -0.14    0.98
   6  -9   2   -0.74    0.70
   6   9  -2   -0.59    1.02
   6  10   2    0.80    0.89
   6  10  -2   -1.76    0.95
  -6 -11   2    0.08    0.67
  -6 -11  -2    0.50    0.68
  -6 -12   2    0.59    0.53
  -6 -12  -2   -0.04    0.51
  -7   0   2    0.49    0.56
  -7   0   2    0.19    0.23
  -7   1  -2    6.81    0.42
   7   1   2    7.25    0.89
  -7  -1   2    7.74    0.53
  -7  -1   2    7.34    0.40
  -7   1  -2    7.58    0.38
  -7   1   2    7.72    0.44
  -7   1   2    8.75    0.93
   7   2   2    0.74    0.61
   7  -2  -2   -0.56    0.31
  -7  -2   2    0.94    0.31
  -7   2  -2    0.74    0.31
   7  -2   2    0.18    0.36
  -7   2   2    0.67    0.33
  -7  -2  -2    0.54    0.28
  -7  -3   2    0.12    0.35
   7  -3  -2    0.58    0.42
   7   3   2    0.53    0.40
   7   3   2    0.18    0.62
  -7   3  -2    0.25    0.37
   7  -3   2    0.42    0.42
  -7  -3  -2   -0.12    0.33
   7   3  -2   -0.05    0.61
  -7   3   2    0.13    0.37
   7   4   2   33.33    1.35
  -7  -4   2   30.00    1.30
  -7   4  -2   33.64    1.39
   7   4   2   32.85    1.96
   7  -4  -2   32.64    1.38
   7   4  -2   30.84    1.93
  -7   4   2   33.74    1.39
  -7  -4  -2   31.26    1.30
   7  -4   2   32.01    1.36
   7   4  -2   33.02    1.39
   7  -5  -2    8.10    0.79
   7   5   2    9.79    0.82
   7  -5   2    8.05    0.79
   7   5  -2    9.04    0.84
   7  -6  -2   -0.46    0.62
   7  -6  -2    0.49    0.75
   7   6   2    1.23    0.67
   7   6  -2   -1.16    0.65
   7  -6   2   -0.24    0.66
   7  -6   2   -0.78    0.60
   7  -7  -2    3.50    0.80
   7   7   2    3.00    0.79
   7  -7  -2    2.61    0.80
   7   7   2    3.86    1.09
   7  -7   2    2.78    0.80
   7   7  -2    3.83    1.10
   7  -7   2    3.94    0.78
   7   7  -2    3.30    0.86
   7  -8  -2    0.20    0.86
   7   8   2    1.00    0.78
   7  -8  -2    0.11    0.69
   7   8   2    0.88    1.01
   7  -8   2    0.45    0.84
   7   8  -2    0.92    0.86
   7  -8   2    0.11    0.74
   7   8  -2    1.50    1.03
   7   9   2    2.75    1.01
   7   9   2    3.23    1.01
   7  -9  -2    3.77    0.80
   7  -9   2    1.41    0.75
   7   9  -2    2.07    1.06
   7   9  -2    2.80    1.07
   7  10   2    0.50    0.87
   7 -10   2    0.72    0.69
   7  10  -2   -0.54    0.86
  -7 -11   2    3.12    0.70
  -7 -11  -2    5.24    0.74
  -8   0   2    5.92    0.93
   8  -1  -2   14.27    0.59
  -8  -1   2   13.96    1.23
  -8   1   2   13.68    0.60
   8   2   2    2.12    0.81
   8  -2  -2    2.75    0.41
  -8   2  -2    2.66    0.38
  -8  -2   2    2.09    0.33
   8   2   2    2.27    0.35
  -8  -2  -2    2.01    0.32
  -8   2   2    1.91    0.37
   8  -2   2    2.51    0.42
   8   3   2   -0.03    0.77
  -8  -3   2    0.08    0.37
   8  -3  -2    0.36    0.43
   8   3   2   -0.52    0.43
  -8   3  -2   -0.29    0.40
  -8   3   2    0.09    0.38
   8  -3   2    0.27    0.41
  -8  -3  -2   -0.30    0.38
   8  -4  -2   -0.34    0.50
   8   4   2    0.46    0.53
   8  -4   2    1.03    0.50
   8   4  -2   -0.13    0.51
   8   5   2    0.90    0.64
   8  -5  -2    1.06    0.61
   8  -5  -2    0.60    0.70
   8  -5   2    0.53    0.62
   8   5  -2   -0.13    0.68
   8  -5   2    0.46    0.77
   8   6   2    6.71    0.86
   8  -6  -2    5.60    0.87
   8   6   2    4.11    1.14
   8  -6  -2    7.88    0.86
   8   6  -2    5.59    0.90
   8   6  -2    6.95    1.08
   8  -6   2    7.00    0.92
   8  -6   2    7.27    0.84
   8  -7  -2    2.79    0.79
   8   7   2    3.47    0.74
   8  -7  -2    0.78    0.75
   8   7   2    3.13    1.08
   8   7  -2    2.04    0.83
   8  -7   2    1.90    0.75
   8   7  -2    2.31    1.08
   8  -7   2    2.60    0.79
   8  -8  -2   -0.29    0.85
   8   8   2    0.93    0.99
   8  -8  -2    0.42    0.74
   8   8   2   -0.79    0.72
   8  -8   2   -0.44    0.70
   8   8  -2   -2.29    0.81
   8   8  -2    0.29    1.02
   8  -8   2   -0.89    0.80
   8  -9  -2   -0.18    0.68
   8   9   2   -0.69    0.91
   8   9  -2    0.92    1.02
   8  -9   2   -0.04    0.67
   8  10   2    4.95    0.87
   8  10  -2    4.94    0.92
   8 -10   2    4.40    0.73
  -8 -11   2    1.33    0.55
  -8 -11  -2    0.32    0.54
   9  -1  -2   -0.07    0.31
  -9  -1   2    0.07    0.88
   9  -2  -2    1.62    0.41
   9   2   2    1.50    0.37
   9  -2   2    1.34    0.41
   9   3   2   19.13    0.92
   9  -3  -2   20.11    0.97
   9  -3   2   18.44    0.94
   9   3  -2   18.31    0.98
   9   4   2    8.35    0.74
   9  -4  -2    6.95    0.88
   9  -4  -2    8.16    0.74
   9  -4   2    9.00    0.77
   9   4  -2    6.99    0.77
   9  -4   2    6.31    0.91
   9   5   2   72.43    2.58
   9  -5  -2   71.93    2.80
   9  -5  -2   72.53    2.61
   9   5   2   70.72    2.94
   9  -5   2   73.61    2.62
   9  -5   2   66.64    2.77
   9   5  -2   75.13    2.65
   9   5  -2   67.60    2.98
   9  -6  -2    6.93    0.93
   9   6   2    7.58    0.85
   9  -6  -2    8.39    0.90
   9   6   2    6.29    1.18
   9  -6   2    7.97    0.95
   9   6  -2    8.86    0.94
   9   6  -2    5.91    1.15
   9  -6   2    6.49    0.84
   9   7   2   -0.65    0.69
   9   7   2    0.66    1.02
   9  -7  -2   -0.15    0.77
   9  -7  -2    0.18    0.74
   9  -7   2   -0.27    0.70
   9  -7   2   -1.25    0.70
   9   7  -2    0.00    0.71
   9   7  -2    1.13    1.05
   9  -8  -2    1.70    0.74
   9   8   2    3.22    0.88
   9  -8  -2    4.57    0.97
   9   8   2    3.87    1.05
   9   8  -2    2.20    0.85
   9   8  -2    2.26    1.02
   9  -8   2    1.97    0.89
   9  -8   2    3.06    0.78
   9  -9  -2    1.51    0.65
   9   9   2    0.58    0.86
   9   9  -2   -0.19    0.89
   9  -9   2    0.62    0.66
   9 -10  -2    4.67    0.65
   9 -10   2    5.26    0.66
   9  10  -2    5.05    0.82
  10  -1  -2   10.53    1.03
  10  -1  -2   10.59    0.59
  10  -2  -2    4.16    0.83
  10  -2  -2    4.49    0.52
  10  -2   2    4.73    0.50
  10  -2   2    4.44    0.86
  10  -3  -2   -0.23    0.76
  10   3   2   -0.43    0.46
  10  -3  -2    1.48    0.52
  10  -3   2   -0.69    0.72
  10  -3   2    0.93    0.48
  10   3  -2    0.10    0.51
  10   3  -2    0.35    1.05
  10  -4  -2    0.02    0.55
  10   4   2    0.08    0.51
  10  -4  -2    1.02    0.74
  10  -4   2    0.64    0.56
  10  -4   2    2.18    0.79
  10   4  -2    0.25    1.07
  10   4  -2   -0.44    0.60
  10  -5  -2   18.19    1.24
  10   5   2   17.50    1.10
  10   5   2   17.20    1.45
  10  -5  -2   19.12    1.18
  10   5  -2   18.81    1.46
  10  -5   2   17.80    1.13
  10   5  -2   20.41    1.19
  10  -5   2   18.50    1.21
  10  -6  -2   -0.30    0.65
  10   6   2    0.13    1.04
  10   6   2   -0.40    0.60
  10  -6  -2    0.22    0.73
  10  -6   2    0.03    0.70
  10   6  -2    0.26    0.70
  10   6  -2   -0.58    1.01
  10  -6   2    0.35    0.64
  10  -7  -2    0.28    0.72
  10  -7  -2    1.22    0.76
  10   7   2    0.93    0.73
  10   7   2    1.45    1.05
  10  -7   2    0.22    0.74
  10  -7   2    1.73    0.76
  10   7  -2    0.26    1.00
  10   7  -2   -0.06    0.76
  10   8   2    7.06    1.06
  10  -8  -2    4.44    0.74
  10  -8   2    4.43    0.79
  10   8  -2    5.74    0.98
  10   9   2    1.07    0.75
  10  -9  -2   -0.22    0.54
  10   9  -2   -0.63    0.76
  10  -9   2    0.83    0.59
  10 -10   2   -0.12    0.47
 -10 -10  -2    0.27    0.48
  10  10  -2   -0.30    0.56
  11  -1  -2    2.75    0.82
  11  -2  -2    0.04    0.46
  11  -2  -2    0.31    0.77
  11  -2   2    0.21    0.72
  11  -2   2   -0.15    0.40
  11  -3  -2    2.17    0.79
  11   3   2    3.07    0.51
  11  -3  -2    3.58    0.59
  11   3  -2    2.48    0.57
  11  -3   2    2.83    0.80
  11   3  -2    2.55    1.08
  11  -3   2    2.06    0.53
  11   4   2   -0.20    0.49
  11  -4  -2    0.29    0.72
  11  -4  -2   -0.37    0.55
  11   4  -2   -0.08    0.56
  11  -4   2   -0.07    0.73
  11  -4   2   -0.90    0.52
  11   4  -2   -0.69    1.08
  11  -5  -2    0.85    0.63
  11   5   2    0.09    0.57
  11  -5  -2   -0.24    0.69
  11   5  -2    1.26    1.05
  11   5  -2    0.37    0.64
  11  -5   2    0.65    0.75
  11  -5   2    0.26    0.58
  11  -6  -2    7.01    0.87
  11   6   2    6.06    1.11
  11   6   2    8.10    0.85
  11  -6  -2    6.72    0.84
  11  -6   2    6.55    0.83
  11  -6   2    6.86    0.91
  11   6  -2    6.23    1.12
  11   6  -2    7.30    0.90
  11   7   2    3.06    1.03
  11  -7  -2    3.37    0.74
  11   7  -2    1.78    0.97
  11  -7   2    3.62    0.74
  11  -8  -2    0.22    0.57
  11   8   2    0.39    0.80
  11  -8   2   -0.16    0.58
  11   8  -2   -0.75    0.79
  11  -9  -2    1.22    0.52
  11  -9   2    0.63    0.49
  11   9  -2    0.18    0.62
  12  -2  -2    3.04    0.84
  12  -3  -2    0.21    0.54
  12  -3  -2   -0.18    0.71
  12  -3   2   -0.20    0.50
  12  -3   2   -0.64    0.65
  12   3  -2   -1.46    0.93
  12  -4  -2    3.31    0.77
  12   4   2    1.68    0.54
  12  -4  -2    1.77    0.64
  12  -4   2    2.59    0.62
  12   4  -2    2.74    0.62
  12   4  -2    1.16    1.03
  12  -4   2    2.72    0.73
  12  -5  -2    6.99    0.81
  12  -5  -2    8.60    0.87
  12  -5   2    7.88    0.87
  12   5  -2    7.48    1.18
  12  -6  -2    0.29    0.65
  12   6  -2   -0.08    0.92
  12  -6   2    0.27    0.65
  12  -7  -2    0.12    0.58
  12   7  -2   -0.39    0.81
  12  -7   2    0.33    0.59
  12  -8  -2    0.68    0.51
  12   8  -2    1.11    0.66
  12  -8   2    0.71    0.50
  13  -2  -2    1.45    0.68
  13  -3  -2    2.11    0.73
  13  -3   2    2.26    0.71
  13  -4  -2   -0.71    0.63
  13  -4   2   -0.89    0.62
  13  -5  -2   -0.70    0.60
  13   5  -2   -0.37    0.77
  13  -5   2    0.41    0.61
  13  -6  -2    0.97    0.59
  13   6  -2   -0.37    0.77
  13  -6   2   -0.43    0.56
  13  -7  -2    0.02    0.51
  13  -7   2   -0.68    0.47
  13   7  -2    0.39    0.66
  14  -3  -2   -0.35    0.63
  14  -4  -2    0.21    0.60
  14  -4   2    0.79    0.62
  14  -5  -2    0.55    0.56
  14  -5   2    0.28    0.57
  14  -6  -2    0.62    0.49
  14  -6   2    1.91    0.52
   0   0  -3   -1.03    0.20
   0   0   3   -0.85    0.23
   0   0  -3   -0.98    0.17
   0   0   3   -0.96    0.19
   0   0  -3   -0.84    0.18
   0   0   3   -0.96    0.19
   0   1   3   -0.09    0.17
   0   1   3    0.00    0.26
   0  -1  -3    0.05    0.19
   0   1  -3   -0.40    0.24
   0  -1  -3    0.23    0.21
   0   1   3   -0.02    0.18
   0  -1   3   -0.04    0.20
   0   1   3   -0.21    0.18
   0  -1   3    0.10    0.22
   0   1  -3   -0.23    0.21
   0  -1   3   -0.31    0.22
   0  -1   3   -0.02    0.16
   0   1  -3    0.11    0.24
   0  -2   3   70.07    2.10
   0  -2  -3   69.26    2.11
   0   2   3   69.05    2.06
   0   2  -3   73.89    2.09
   0   2  -3   70.49    2.41
   0   2   3   71.75    2.11
   0   2   3   70.23    2.49
   0   2  -3   68.37    2.12
   0   3  -3   -0.16    0.36
   0  -3  -3    0.12    0.34
   0   3   3    0.10    0.30
   0  -3   3    0.09    0.33
   0   3  -3    0.07    0.33
   0   3  -3    0.46    0.39
   0   3   3   -0.20    0.36
   0   3   3   -0.24    0.34
   0  -4   3   14.21    0.81
   0   4   3   13.38    0.90
   0   4  -3   15.38    0.78
   0  -4  -3   15.50    0.84
   0   4   3   14.56    0.82
   0   4  -3   14.77    0.85
   0   4   3   15.58    0.74
   0   4  -3   14.57    0.83
   0   5   3   -0.39    0.44
   0  -5  -3    0.52    0.47
   0  -5   3    0.95    0.47
   0   5  -3    0.31    0.50
   0   5   3    0.16    0.43
   0   5  -3   -0.03    0.47
   0   5  -3   -0.58    0.49
   0   6   3   41.36    1.97
   0   6   3   43.87    1.60
   0   6  -3   43.63    1.61
   0   7   3   -0.39    0.43
   0   7  -3   -0.18    0.44
   0   8  -3    2.19    0.54
   0   8   3    3.66    0.59
   0  -9  -3   -1.05    0.86
   0  -9   3    0.61    0.87
   0 -10   3    2.29    0.93
   0 -10  -3    2.75    0.86
   0 -11   3   -0.21    0.69
   0 -11  -3   -1.06    0.75
   0 -12  -3    9.09    0.93
   0 -13  -3   -0.10    0.60
  -1   0   3    0.65    0.33
  -1   0   3   -0.21    0.25
  -1   0  -3    0.04    0.22
  -1   0  -3   -0.34    0.17
   1   0   3    0.04    0.17
   1   0  -3   -0.04    0.12
  -1   0   3    0.36    0.20
  -1   0  -3    0.19    0.20
   1   0  -3   -0.64    0.20
   1  -1  -3   53.63    1.60
  -1   1  -3   55.49    1.61
  -1  -1   3   52.10    1.60
  -1  -1   3   54.01    1.63
   1   1   3   53.05    1.58
   1   1   3   55.21    1.93
  -1   1  -3   53.42    1.79
  -1   1  -3   54.04    1.60
  -1   1   3   53.20    1.56
   1  -1   3   54.48    1.79
   1  -1   3   52.89    1.57
   1   1  -3   54.14    1.60
   1   1  -3   53.42    1.53
  -1   1   3   57.50    1.95
  -1   1   3   55.65    1.61
  -1  -1  -3   53.92    1.59
  -1  -1  -3   53.93    1.58
  -1   1   3   53.49    1.59
   1  -2  -3  150.56    4.22
   1   2   3  143.25    4.15
  -1  -2   3  142.59    4.20
  -1   2  -3  149.40    4.21
   1   2   3  151.78    5.03
  -1   2  -3  148.05    4.22
  -1   2  -3  147.60    4.21
  -1  -2   3  153.21    4.22
   1   2   3  150.62    4.20
   1  -2   3  149.45    4.20
  -1   2   3  144.90    4.97
   1  -2   3  160.67    4.86
   1   2  -3  154.11    5.00
  -1  -2  -3  146.41    4.19
  -1   2   3  147.91    4.19
  -1   2   3  151.32    4.22
   1   2  -3  154.78    4.22
   1   2  -3  152.79    4.17
   1  -2   3  152.93    4.83
  -1   2   3  149.46    4.21
  -1  -2  -3  150.44    4.22
  -1   3  -3  177.12    4.96
   1   3   3  180.93    5.92
   1  -3  -3  173.34    4.98
   1   3   3  176.26    4.96
  -1   3  -3  178.59    5.68
  -1   3  -3  171.52    4.98
  -1  -3   3  172.14    4.96
   1   3   3  177.02    4.89
   1  -3   3  176.80    4.97
  -1   3   3  174.69    5.84
  -1   3   3  170.76    4.97
   1   3  -3  181.46    4.92
  -1   3   3  174.36    4.94
  -1  -3  -3  171.07    4.96
   1   3  -3  176.73    4.98
   1   3  -3  179.06    5.86
   1  -4  -3   22.41    1.04
  -1   4  -3   22.49    0.97
   1   4   3   22.50    0.89
  -1  -4   3   24.20    1.05
   1   4   3   22.21    1.02
  -1   4  -3   23.94    1.05
   1   4   3   22.36    1.20
  -1   4  -3   23.05    0.98
  -1  -4  -3   22.56    1.04
   1   4  -3   24.52    1.07
  -1   4   3   22.34    0.96
   1  -4   3   22.56    1.03
  -1   4   3   22.08    1.04
   1   4  -3   21.91    0.90
  -1   4   3   22.36    1.12
   1   4  -3   22.24    1.13
  -1   5  -3    0.65    0.45
  -1   5  -3    0.40    0.48
  -1  -5   3    0.11    0.45
   1   5   3    0.57    0.52
   1   5   3    0.17    0.59
   1   5   3    0.41    0.39
  -1   5   3    0.75    0.43
   1   5  -3    0.82    0.42
   1   5  -3   -0.15    0.49
  -1   5   3    0.27    0.45
  -1  -5  -3    0.16    0.48
  -1   5   3   -0.13    0.46
  -1   6  -3    1.52    0.50
   1   6   3    1.96    0.63
   1   6   3    0.63    0.42
   1   6  -3    0.24    0.59
  -1   6   3    1.15    0.46
   1   6  -3    1.32    0.40
  -1   7  -3    2.08    0.56
   1   7   3    2.20    0.78
  -1   7   3    3.32    0.58
   1   7  -3    2.15    0.43
  -1   8  -3   -0.19    0.53
  -1   8   3    0.20    0.53
   1  -9  -3    1.21    0.87
  -1   9   3    2.30    0.68
  -1  -9  -3    1.06    0.83
   1 -10  -3   20.11    1.38
  -1 -10   3   21.53    1.42
  -1 -10  -3   22.01    1.42
  -1 -11   3    1.09    0.77
   1 -11  -3   -0.85    0.77
  -1 -11  -3    0.96    0.78
  -1 -12   3   -0.52    0.60
   1 -12  -3    1.46    0.75
  -1 -12  -3    1.79    0.76
   1 -13  -3    1.90    0.65
  -1 -13  -3    1.59    0.61
   2   0   3   -0.08    0.15
   2   0  -3   -0.04    0.22
  -2   0  -3   -0.22    0.22
  -2   0   3   -0.28    0.33
  -2   0   3    0.05    0.38
  -2   0   3   -0.46    0.20
  -2   1  -3    3.77    0.36
   2   1   3    4.07    0.30
  -2   1  -3    3.96    0.31
  -2  -1   3    4.09    0.34
   2   1   3    4.22    0.46
  -2   1  -3    3.90    0.26
   2  -1  -3    4.21    0.32
   2  -1   3    4.06    0.28
  -2   1   3    4.25    0.33
   2   1  -3    4.11    0.45
   2  -1   3    4.07    0.26
  -2  -1  -3    4.15    0.31
  -2   1   3    2.83    0.55
  -2  -1  -3    4.29    0.33
   2   1  -3    4.04    0.30
  -2   1   3    4.01    0.35
  -2  -2   3   -0.10    0.31
  -2   2  -3    0.00    0.34
   2  -2  -3    0.24    0.32
   2   2   3    0.20    0.27
  -2  -2   3   -0.13    0.31
  -2   2  -3   -0.07    0.27
   2   2   3   -0.33    0.39
  -2   2   3    0.40    0.31
  -2   2   3    0.37    0.26
   2   2  -3    0.16    0.29
  -2   2   3   -0.19    0.28
   2   2  -3    0.01    0.42
  -2  -2  -3    0.32    0.28
  -2  -2  -3   -0.08    0.26
  -2   2   3    0.09    0.36
   2  -2   3   -0.08    0.27
  -2   3  -3   20.52    0.89
   2   3   3   19.59    1.09
   2   3   3   20.27    0.84
  -2  -3   3   18.00    0.87
  -2   3  -3   20.53    0.84
  -2   3  -3   19.84    0.89
  -2  -3   3   20.31    0.86
   2  -3  -3   20.65    0.90
  -2   3   3   20.29    0.81
  -2  -3  -3   21.07    0.86
   2   3  -3   20.09    1.07
  -2   3   3   20.49    0.90
  -2  -3  -3   19.33    0.87
   2  -3   3   21.00    0.87
   2   3  -3   20.20    0.88
  -2   3   3   21.23    0.88
  -2   3   3   19.77    0.96
  -2  -4   3    4.62    0.53
   2   4   3    4.58    0.58
  -2   4  -3    4.65    0.59
   2   4   3    4.59    0.68
  -2   4  -3    5.35    0.56
   2   4  -3    3.95    0.64
  -2   4   3    3.73    0.49
  -2   4   3    4.58    0.54
  -2  -4  -3    4.11    0.52
  -2   4   3    5.94    0.57
   2   4  -3    3.98    0.67
   2  -5  -3    1.34    0.61
  -2  -5   3    0.68    0.46
  -2   5  -3    1.64    0.53
   2   5   3    1.33    0.59
   2   5   3    0.83    0.54
  -2   5  -3    2.01    0.51
   2  -5   3    0.74    0.62
  -2   5   3    1.05    0.46
  -2   5   3    2.20    0.54
   2   5  -3    0.79    0.60
  -2  -5  -3    1.45    0.49
   2   5  -3    1.10    0.68
  -2   5   3    0.50    0.48
   2   6   3    1.02    0.63
  -2  -6   3    0.48    0.50
   2   6   3    0.00    0.62
  -2   6  -3    0.35    0.58
  -2   6  -3    1.76    0.54
  -2  -6  -3    0.73    0.54
   2   6  -3   -0.45    0.65
   2   6  -3    0.23    0.61
  -2   6   3    0.14    0.49
  -2   7  -3    8.43    0.80
   2   7   3    8.49    1.04
  -2   7   3    8.16    0.74
  -2   8  -3    1.84    0.65
  -2   8   3    1.71    0.58
   2  -9  -3    2.48    0.90
  -2  -9  -3    2.91    0.87
   2   9  -3    2.98    1.12
  -2 -10   3   -0.11    0.80
   2 -10  -3    0.61    0.84
  -2 -10  -3    1.90    0.88
   2 -11  -3    3.59    0.93
  -2 -11   3    4.00    0.88
  -2 -11  -3    5.30    0.87
   2 -12  -3    1.83    0.82
  -2 -12   3    3.66    0.75
  -2 -12  -3    2.66    0.77
  -2 -13  -3   -0.19    0.53
  -3   0  -3    0.26    0.20
  -3   0   3    0.10    0.32
  -3   0   3   -0.64    0.37
   3   0   3    0.01    0.19
  -3   0   3   -0.14    0.21
   3   1   3   14.08    0.80
  -3  -1   3   13.90    0.57
  -3   1  -3   15.11    0.60
  -3   1  -3   14.01    0.55
  -3  -1  -3   13.66    0.55
  -3   1   3   14.22    0.59
   3   1  -3   14.12    0.82
  -3   1   3   14.30    0.57
   3  -1   3   14.54    0.64
  -3   1   3   15.36    0.91
  -3  -1  -3   13.81    0.53
  -3   2  -3    0.15    0.29
  -3  -2   3    0.31    0.32
  -3  -2   3    0.52    0.31
   3   2   3    0.03    0.46
  -3   2  -3    0.45    0.33
  -3   2   3    0.10    0.31
  -3  -2  -3    0.65    0.29
  -3  -2  -3    0.39    0.29
   3   2  -3    0.42    0.48
  -3   2   3    0.70    0.31
  -3   2   3    0.98    0.46
   3  -3  -3    1.07    0.43
  -3   3  -3    0.42    0.39
  -3  -3   3    1.16    0.40
  -3   3  -3    1.07    0.39
  -3  -3   3    0.51    0.38
  -3   3  -3    0.22    0.41
   3   3   3    1.47    0.57
   3   3   3    0.15    0.45
  -3   3   3    1.06    0.38
  -3  -3  -3    0.45    0.40
  -3  -3  -3    0.87    0.35
  -3   3   3    0.64    0.41
   3   3  -3    1.42    0.57
   3  -3   3    1.01    0.45
  -3   3   3    1.16    0.38
   3  -4  -3   22.92    1.06
   3   4   3   20.55    1.01
   3   4   3   21.00    1.27
  -3   4  -3   21.19    1.00
  -3  -4   3   22.91    1.01
  -3   4  -3   21.06    1.03
  -3   4   3   20.85    1.02
  -3   4   3   21.82    1.08
   3  -4   3   20.76    1.04
  -3  -4  -3   21.65    1.00
   3   4  -3   20.86    1.09
   3   4  -3   21.23    1.27
  -3   4   3   21.15    0.97
   3  -5  -3    1.60    0.57
  -3  -5   3    1.27    0.49
   3   5   3    1.63    0.52
  -3   5  -3    1.50    0.52
   3   5   3    1.04    0.59
  -3   5  -3    1.20    0.50
  -3   5   3    1.24    0.50
   3  -5   3    1.59    0.59
  -3  -5  -3    1.69    0.54
  -3   5   3    0.95    0.51
   3   5  -3    1.02    0.64
   3   5  -3    1.59    0.62
  -3  -6   3    0.36    0.56
   3   6   3    0.57    0.61
  -3   6  -3    0.09    0.57
  -3   6  -3    0.83    0.57
   3   6   3    1.29    0.67
   3  -6  -3   -0.24    0.56
   3   6  -3    0.53    0.63
  -3  -6  -3   -0.25    0.53
   3  -6   3    2.10    0.68
  -3   6   3    0.27    0.60
  -3   6   3    0.21    0.47
   3   6  -3    0.33    0.69
  -3   7  -3    8.18    0.81
   3   7   3    9.16    0.97
   3   7   3    8.77    1.10
   3   7  -3    7.76    1.01
  -3   7   3    7.46    0.76
  -3   8  -3    1.49    0.73
  -3   8   3   -0.19    0.60
   3   9   3    0.97    0.92
   3  -9  -3    0.88    0.89
   3   9  -3   -0.02    0.99
   3 -10  -3    0.19    0.86
  -3 -10  -3   -0.36    0.80
   3  10  -3   -2.76    1.02
   3 -11  -3    0.71    0.90
  -3 -11   3   -0.46    0.74
  -3 -11  -3   -0.60    0.75
  -3 -12   3   -0.11    0.64
  -3 -12  -3    0.65    0.69
  -3 -13  -3    0.99    0.52
  -4   0   3    0.52    0.33
  -4   0   3   -0.05    0.43
  -4   0   3    0.34    0.23
   4   0   3   -0.02    0.29
  -4   0  -3   -0.33    0.19
  -4  -1   3   82.18    2.38
  -4   1  -3   84.24    2.37
   4   1   3   82.01    3.02
  -4   1  -3   83.83    2.38
   4  -1   3   82.78    2.87
  -4   1   3   84.89    3.08
  -4   1   3   85.47    2.39
  -4  -1  -3   80.59    2.35
  -4  -1  -3   82.15    2.33
  -4   1   3   82.66    2.40
  -4   2  -3    1.91    0.36
  -4   2  -3    1.32    0.32
  -4  -2   3    0.74    0.32
  -4   2  -3    0.26    0.30
  -4  -2   3    0.71    0.35
   4   2   3    0.90    0.52
   4  -2  -3    1.01    0.38
  -4  -2  -3    0.86    0.32
  -4  -2  -3    0.75    0.30
  -4   2   3    1.19    0.59
  -4   2   3    0.62    0.34
  -4   2   3    0.81    0.35
   4   2  -3    0.34    0.55
  -4  -3   3   16.97    0.80
   4  -3  -3   15.03    0.82
   4   3   3   15.92    0.80
   4   3   3   15.18    1.09
  -4   3  -3   18.26    0.85
   4  -3   3   17.17    0.85
   4   3  -3   16.84    1.09
  -4  -3  -3   16.88    0.78
  -4   3   3   18.40    0.82
  -4   3   3   16.25    0.94
   4   4   3   65.80    2.22
   4  -4  -3   65.50    2.25
  -4   4  -3   66.02    2.24
   4   4   3   65.53    2.77
  -4  -4   3   63.58    2.18
  -4  -4  -3   68.10    2.21
   4  -4   3   66.44    2.28
  -4   4   3   68.97    2.25
   4   4  -3   64.14    2.29
   4   4  -3   66.04    2.76
  -4  -5   3    1.11    0.47
   4   5   3    1.21    0.56
   4   5   3    0.93    0.61
   4  -5  -3    1.27    0.57
  -4   5  -3    1.05    0.51
   4   5  -3   -0.23    0.59
   4   5  -3    0.82    0.62
   4  -5   3    1.04    0.54
  -4   5   3    0.84    0.51
  -4   5   3    0.98    0.49
  -4  -5  -3    0.88    0.48
   4  -6  -3    1.32    0.65
  -4  -6   3    0.38    0.51
   4   6   3    0.87    0.72
  -4   6  -3    0.35    0.60
  -4   6  -3    0.94    0.59
   4   6   3    1.14    0.62
  -4  -6  -3    1.08    0.57
  -4   6   3    1.57    0.55
  -4   6   3    0.03    0.59
   4   6  -3    1.13    0.77
   4  -6   3    1.80    0.65
   4   6  -3    1.37    0.71
  -4   7  -3   13.62    1.04
   4  -7  -3   15.54    1.17
  -4  -7   3   12.90    1.18
   4   7   3   14.89    1.09
   4   7  -3   13.33    1.37
   4  -7   3   11.56    1.08
  -4  -7  -3   12.36    1.14
   4   7  -3   13.53    1.16
  -4   7   3   12.78    0.96
  -4   8  -3    0.84    0.74
   4  -8  -3    0.55    0.94
   4   8   3    1.44    0.97
  -4   8   3    0.53    0.68
   4   8  -3    0.55    1.07
   4  -8   3    0.61    0.75
   4   9   3    0.54    0.99
   4  -9  -3   -0.83    0.92
   4   9  -3   -1.31    1.07
   4 -10  -3   -0.84    0.97
   4  10  -3   -2.18    0.96
  -4 -10  -3   -0.15    0.76
  -4 -11   3    0.49    0.70
  -4 -11  -3    0.09    0.77
  -4 -12   3    0.84    0.64
  -4 -12  -3    0.52    0.64
  -5   0  -3   -0.36    0.22
   5   0   3   -0.07    0.37
  -5   0   3   -0.13    0.25
  -5   0   3    0.04    0.30
  -5   0   3   -0.14    0.49
   5   1   3    1.31    0.53
  -5   1  -3    1.57    0.32
  -5   1  -3    1.14    0.30
  -5  -1   3    1.19    0.35
  -5   1   3    0.99    0.32
  -5  -1  -3    1.19    0.25
  -5   1   3    1.14    0.29
  -5   1   3    1.55    0.61
  -5  -1  -3    1.34    0.25
  -5  -2   3    6.01    0.48
   5   2   3    5.19    0.73
   5  -2  -3    5.69    0.48
  -5   2  -3    5.61    0.49
  -5   2  -3    5.31    0.46
  -5  -2   3    5.22    0.50
   5   2   3    5.29    0.42
  -5  -2  -3    5.33    0.45
   5   2  -3    4.74    0.76
  -5   2   3    4.60    0.79
  -5   2   3    5.72    0.46
   5  -2   3    4.64    0.50
  -5  -2  -3    6.29    0.43
   5  -3  -3    3.18    0.51
   5   3   3    3.75    0.48
   5   3   3    3.90    0.71
  -5  -3   3    3.34    0.46
  -5   3  -3    3.45    0.47
  -5  -3  -3    3.17    0.41
  -5   3   3    3.12    0.58
   5  -3   3    3.41    0.52
  -5   3   3    4.18    0.47
   5   3  -3    2.76    0.69
  -5  -4   3    4.32    0.51
   5  -4  -3    3.24    0.53
   5   4   3    4.97    0.57
  -5   4  -3    3.58    0.53
   5   4   3    3.99    0.73
   5   4  -3    4.42    0.77
  -5   4   3    4.61    0.57
   5   4  -3    3.51    0.61
   5  -4   3    2.95    0.57
  -5  -4  -3    4.07    0.51
  -5   5  -3    3.07    0.57
   5   5   3    1.85    0.71
   5   5   3    1.60    0.61
   5  -5  -3    1.70    0.62
  -5  -5   3    2.65    0.55
  -5  -5  -3    2.02    0.51
  -5   5   3    2.01    0.57
   5  -5   3    2.92    0.60
   5   5  -3    1.22    0.70
   5   5  -3    1.99    0.66
  -5  -6   3    1.27    0.62
   5   6   3    1.81    0.81
   5  -6  -3    2.14    0.65
  -5   6  -3    1.97    0.74
   5   6   3    3.11    0.70
   5   6  -3    0.71    0.77
  -5  -6  -3    2.08    0.62
  -5   6   3    1.54    0.66
   5   6  -3    2.10    0.75
   5  -6   3    1.21    0.63
   5   7   3   -0.22    0.66
   5  -7  -3    0.70    0.74
  -5   7  -3   -0.41    0.77
   5  -7   3    0.76    0.71
  -5   7   3    0.60    0.72
   5   7  -3    0.90    0.78
   5  -8  -3    0.65    1.08
   5   8   3    1.14    0.79
   5   8   3   -1.32    1.01
   5   8  -3    0.36    0.92
   5  -8   3    1.17    0.75
   5   8  -3    1.84    1.10
   5   9   3    0.34    0.98
   5   9  -3   -0.33    1.03
   5  -9   3    0.04    0.71
   5  10  -3    0.77    0.99
  -5 -10  -3    3.26    0.84
  -5 -11   3    0.57    0.71
  -5 -11  -3    0.96    0.73
  -5 -12   3    2.47    0.65
  -5 -12  -3    2.94    0.63
  -6   0   3   -0.31    0.53
   6   0   3   -0.16    0.37
  -6   0   3   -0.15    0.27
  -6   0   3   -0.09    0.32
   6   1   3  126.74    4.70
  -6   1  -3  128.29    3.63
  -6  -1   3  126.92    3.71
   6  -1  -3  127.65    3.75
  -6   1   3  139.18    3.72
  -6   1   3  130.76    3.68
  -6   1   3  134.13    4.80
  -6   2  -3    0.11    0.33
  -6  -2   3    0.09    0.32
   6  -2  -3   -0.49    0.33
   6   2   3   -0.11    0.30
   6   2   3   -0.31    0.53
  -6   2   3    1.15    0.77
   6  -2   3   -0.17    0.37
  -6   2   3   -0.24    0.29
  -6  -2  -3   -0.04    0.27
  -6   3  -3    0.35    0.37
   6  -3  -3    0.95    0.43
   6   3   3    1.16    0.55
  -6  -3   3    0.50    0.36
   6   3   3    0.73    0.41
  -6   3   3    1.20    0.38
   6   3  -3    0.57    0.52
  -6  -3  -3    0.24    0.34
   6  -3   3    1.07    0.44
  -6  -4   3    3.54    0.52
   6   4   3    2.95    0.52
   6   4   3    4.01    0.80
   6  -4  -3    2.74    0.55
  -6   4  -3    2.99    0.52
   6   4  -3    2.43    0.74
   6   4  -3    3.21    0.60
  -6  -4  -3    3.06    0.48
  -6   4   3    2.08    0.48
   6  -4   3    3.62    0.58
   6   5   3    0.05    0.56
  -6   5  -3    1.04    0.57
  -6  -5   3    0.63    0.49
   6   5   3   -0.40    0.70
   6  -5  -3   -0.10    0.57
   6   5  -3   -0.53    0.60
  -6  -5  -3   -0.14    0.47
  -6   5   3    0.29    0.55
   6  -5   3    0.77    0.57
   6   5  -3    0.85    0.72
   6  -6  -3   -1.00    0.56
   6   6   3    0.82    0.60
   6   6  -3   -0.44    0.68
   6  -6   3    1.09    0.63
   6  -7  -3    2.59    0.77
   6  -7  -3    1.97    0.75
   6   7   3    1.16    0.97
   6   7   3    1.42    0.73
   6   7  -3    2.14    0.82
   6   7  -3    0.29    1.03
   6  -7   3    1.25    0.70
   6  -7   3    1.73    0.77
   6   8   3    0.26    1.03
   6  -8  -3   -0.34    0.73
   6  -8  -3    1.35    0.90
   6   8   3    1.46    0.81
   6   8  -3   -1.57    0.80
   6  -8   3   -0.64    0.85
   6  -8   3    0.49    0.72
   6   8  -3   -0.45    0.94
   6   9   3    0.54    0.96
   6   9  -3    0.62    1.05
   6  -9   3    1.35    0.74
   6  10  -3   -0.01    0.97
   6 -10   3    2.01    0.72
  -6 -11   3   -0.06    0.65
  -6 -11  -3    0.27    0.68
  -6 -12   3    0.58    0.54
  -6 -12  -3   -0.41    0.48
  -7   0   3    0.05    0.28
  -7   0   3    0.68    0.64
   7   0   3   -0.50    0.45
  -7  -1   3   50.50    2.35
   7   1   3   50.46    2.31
   7  -1  -3   50.81    1.58
  -7   1  -3   51.67    1.53
  -7   1   3   51.57    2.42
  -7   1   3   49.22    1.59
  -7   2  -3   12.23    0.62
  -7  -2   3   12.22    0.61
   7  -2  -3   11.95    0.63
   7   2   3   11.93    0.58
   7   2   3   12.45    1.10
  -7   2   3   12.18    0.64
   7  -2   3   13.18    0.68
  -7  -2  -3   12.12    0.59
   7   3   3    0.46    0.66
   7   3   3    0.08    0.40
  -7  -3   3   -0.05    0.35
   7  -3  -3    0.66    0.42
  -7   3  -3    0.34    0.38
  -7   3   3   -0.07    0.36
  -7  -3  -3    0.69    0.35
   7  -3   3    0.27    0.44
   7  -4  -3    5.10    0.65
  -7   4  -3    3.18    0.57
  -7  -4   3    3.84    0.55
   7   4   3    5.16    0.96
   7   4   3    4.83    0.60
   7  -4   3    6.78    0.68
   7   4  -3    4.44    0.92
  -7  -4  -3    5.57    0.59
   7   4  -3    6.12    0.70
  -7   4   3    4.86    0.61
   7   5   3    0.83    0.61
   7  -5  -3    0.87    0.58
   7   5  -3    0.63    0.63
   7  -5   3    0.69    0.58
   7   6   3    1.33    0.68
   7  -6  -3    1.32    0.69
   7  -6  -3    1.74    0.78
   7  -6   3    1.56    0.69
   7  -6   3    2.40    0.77
   7   6  -3    1.12    0.73
   7   7   3    2.18    0.76
   7  -7  -3    2.60    0.77
   7  -7  -3    3.47    0.78
   7   7   3   -0.14    0.97
   7   7  -3    3.31    0.87
   7  -7   3    2.82    0.78
   7  -7   3    3.10    0.81
   7   7  -3    1.92    1.00
   7   8   3    1.11    1.01
   7   8   3    0.10    0.76
   7  -8  -3    0.91    0.84
   7  -8  -3    1.44    0.75
   7   8  -3    1.15    1.03
   7  -8   3    0.09    0.73
   7   8  -3    1.04    0.88
   7  -8   3    0.28    0.86
   7   9   3    1.29    0.97
   7  -9  -3    2.19    0.78
   7   9   3    1.57    0.95
   7  -9   3   -0.19    0.69
   7   9  -3   -1.01    1.00
   7   9  -3   -0.53    0.99
   7 -10   3    0.90    0.66
   7  10  -3   -1.07    0.85
  -7 -11   3    1.12    0.62
  -7 -11  -3    1.36    0.63
  -8   0   3   -0.10    0.65
  -8  -1   3   11.20    0.51
   8  -1  -3   10.33    0.53
  -8  -1   3    9.30    1.05
   8   1   3   10.77    1.15
  -8   1   3   10.65    0.55
   8   1  -3   10.33    0.54
   8  -2  -3   -0.06    0.36
   8   2   3    0.34    0.32
  -8   2  -3   -0.03    0.33
  -8  -2   3   -0.13    0.70
   8   2   3    0.32    0.72
  -8  -2   3    0.04    0.31
   8  -2   3    0.76    0.40
  -8   2   3   -0.08    0.36
  -8  -2  -3    0.20    0.30
   8   3   3    0.68    0.43
  -8  -3   3    0.32    0.38
   8  -3  -3   -0.37    0.42
   8   3   3    0.19    0.76
  -8   3  -3    0.44    0.42
  -8  -3  -3   -0.11    0.39
  -8   3   3    0.24    0.40
   8  -3   3    0.13    0.44
   8   4   3    3.42    0.60
   8  -4  -3    5.32    0.65
   8   4  -3    4.22    0.66
   8  -4   3    4.26    0.61
   8  -5  -3   20.44    1.25
   8  -5  -3   21.80    1.21
   8   5   3   23.00    1.21
   8   5  -3   22.94    1.28
   8  -5   3   24.14    1.25
   8  -5   3   21.00    1.28
   8   6   3    0.42    0.68
   8  -6  -3    0.95    0.66
   8   6   3    1.82    1.07
   8  -6  -3    0.62    0.74
   8  -6   3   -0.61    0.73
   8   6  -3    0.75    0.72
   8  -6   3    0.45    0.63
   8   6  -3    1.01    0.95
   8  -7  -3    1.77    0.79
   8   7   3    1.55    0.69
   8  -7  -3    2.08    0.79
   8   7   3    1.44    1.04
   8  -7   3    1.56    0.77
   8  -7   3    2.08    0.75
   8   7  -3    2.23    1.05
   8   7  -3    1.29    0.79
   8  -8  -3   -1.01    0.70
   8   8   3    0.20    0.99
   8   8   3    0.37    0.75
   8  -8  -3    1.26    0.88
   8   8  -3    1.87    1.03
   8  -8   3    0.32    0.75
   8   8  -3   -0.69    0.81
   8  -8   3    0.55    0.84
   8   9   3    1.25    0.93
   8  -9  -3    0.61    0.70
   8  -9   3   -0.71    0.65
   8   9  -3    1.54    1.04
   8  10  -3   -0.82    0.81
   8 -10   3   -0.03    0.61
  -8 -11   3    0.42    0.52
  -8 -11  -3    0.33    0.54
   9  -1  -3   12.85    0.64
   9  -2  -3    2.91    0.47
   9   2   3    2.79    0.40
   9  -2   3    2.90    0.47
   9  -3  -3    0.43    0.69
   9   3   3   -0.32    0.43
   9  -3  -3    0.72    0.47
   9  -3   3    1.68    0.49
   9  -4  -3    4.16    0.80
   9   4   3    3.58    0.61
   9  -4  -3    3.98    0.67
   9   4  -3    4.00    1.07
   9   4  -3    4.80    0.69
   9  -4   3    3.56    0.77
   9  -4   3    4.34    0.66
   9  -5  -3    4.62    0.87
   9   5   3    3.94    1.12
   9   5   3    4.30    0.72
   9  -5  -3    4.51    0.74
   9   5  -3    5.12    0.85
   9  -5   3    3.93    0.72
   9  -5   3    3.02    0.76
   9   5  -3    6.38    1.15
   9   6   3    0.06    0.60
   9  -6  -3   -0.53    0.65
   9   6   3    0.66    1.05
   9  -6  -3    0.16    0.77
   9   6  -3    0.67    1.03
   9  -6   3    0.30    0.73
   9   6  -3    0.24    0.71
   9  -6   3    0.71    0.65
   9   7   3    3.60    0.81
   9   7   3    3.81    1.07
   9  -7  -3    3.92    0.85
   9  -7  -3    3.25    0.84
   9   7  -3    3.41    1.07
   9   7  -3    1.87    0.84
   9  -7   3    1.87    0.75
   9  -7   3    3.08    0.86
   9   8   3    1.84    0.84
   9   8   3    2.76    1.06
   9  -8  -3    0.88    0.85
   9  -8  -3    1.47    0.72
   9   8  -3    1.85    1.00
   9  -8   3    1.18    0.85
   9  -8   3    1.27    0.74
   9   8  -3    1.78    0.91
   9  -9  -3    0.39    0.63
   9   9   3    2.33    0.84
   9   9  -3   -0.55    0.89
   9  -9   3    0.56    0.66
   9 -10  -3   -0.29    0.56
   9  10  -3   -0.21    0.71
   9 -10   3    0.30    0.54
  -9 -10  -3   -0.97    0.54
  10  -1  -3    3.74    0.84
  10  -1  -3    3.14    0.47
  10   2   3    1.86    0.38
  10  -2  -3    1.42    0.46
  10  -2  -3    1.43    0.78
  10   2  -3    1.52    1.02
  10  -2   3    0.93    0.44
  10  -2   3    1.24    0.77
  10   3   3    9.34    0.66
  10  -3  -3    8.35    0.95
  10  -3  -3    8.85    0.72
  10   3  -3    9.16    1.21
  10  -3   3    9.15    0.70
  10  -3   3    9.79    0.95
  10   3  -3    9.11    0.77
  10  -4  -3    1.04    0.58
  10   4   3    0.63    0.50
  10  -4  -3    2.90    0.84
  10  -4   3    1.66    0.59
  10  -4   3    2.47    0.79
  10   4  -3    1.83    0.98
  10   4  -3    0.68    0.65
  10  -5  -3    4.76    0.85
  10   5   3    3.68    0.71
  10  -5  -3    5.01    0.78
  10  -5   3    4.59    0.84
  10   5  -3    4.89    1.16
  10   5  -3    5.64    0.83
  10  -5   3    5.35    0.76
  10   6   3    0.59    1.02
  10   6   3    0.90    0.64
  10  -6  -3    1.83    0.76
  10  -6  -3    1.18    0.70
  10  -6   3    1.60    0.73
  10   6  -3   -0.15    0.99
  10   6  -3    0.38    0.69
  10  -6   3    0.96    0.67
  10  -7  -3   -0.07    0.72
  10   7   3    0.45    0.69
  10   7   3    1.24    1.04
  10  -7  -3    0.13    0.77
  10  -7   3    1.43    0.74
  10   7  -3    0.30    1.04
  10   7  -3   -0.43    0.74
  10  -7   3   -0.60    0.69
  10  -8  -3    6.05    0.78
  10   8   3    5.99    1.00
  10  -8   3    4.54    0.78
  10   8  -3    6.05    1.04
  10   9   3    6.10    0.82
  10  -9  -3    7.21    0.73
  10   9  -3    6.96    0.93
  10  -9   3    6.91    0.75
  10 -10   3    2.23    0.51
 -10 -10  -3    1.66    0.52
  10  10  -3    1.16    0.58
  11  -1  -3    1.67    0.81
  11  -1  -3    1.61    0.49
  11  -2  -3    0.50    0.74
  11  -2  -3    1.09    0.52
  11   2  -3   -0.18    1.04
  11  -2   3    1.05    0.46
  11  -2   3    0.55    0.75
  11  -3  -3   -0.93    0.73
  11  -3  -3    0.27    0.54
  11   3   3   -0.50    0.43
  11  -3   3   -0.30    0.47
  11   3  -3   -1.04    0.99
  11  -3   3   -0.57    0.72
  11   3  -3    0.65    0.54
  11  -4  -3    3.54    0.81
  11  -4  -3    4.21    0.68
  11   4   3    3.36    0.59
  11  -4   3    4.16    0.85
  11   4  -3    4.53    0.69
  11  -4   3    3.94    0.64
  11   4  -3    2.54    1.15
  11  -5  -3    0.89    0.74
  11   5   3    1.09    0.60
  11  -5  -3    0.45    0.63
  11   5  -3    1.32    0.68
  11  -5   3    0.54    0.74
  11   5  -3    0.62    0.98
  11  -5   3    1.04    0.60
  11   6   3    2.34    0.69
  11  -6  -3    3.26    0.76
  11  -6  -3    2.88    0.77
  11   6  -3    3.23    0.76
  11  -6   3    3.06    0.80
  11  -6   3    2.77    0.73
  11   6  -3    1.23    1.00
  11  -7  -3    0.52    0.66
  11   7   3    1.09    0.89
  11   7  -3   -0.24    0.92
  11  -7   3    0.75    0.69
  11   8   3    2.22    0.81
  11  -8  -3    1.71    0.60
  11  -8   3    0.55    0.61
  11   8  -3    0.37    0.81
  11  -9  -3    0.48    0.50
  11  -9   3    0.38    0.48
  11   9  -3   -0.29    0.62
  12  -1  -3    3.25    0.80
  12  -2  -3   -0.84    0.74
  12  -2  -3    0.77    0.55
  12   2  -3   -0.12    0.89
  12  -3  -3   -0.35    0.70
  12  -3  -3    0.78    0.57
  12   3  -3   -0.41    0.52
  12   3  -3   -0.42    1.04
  12  -3   3    0.73    0.50
  12  -3   3   -0.23    0.69
  12  -4  -3    7.82    0.78
  12   4   3    6.33    0.65
  12  -4  -3    7.28    0.87
  12  -4   3    7.52    0.73
  12   4  -3    7.05    0.74
  12   4  -3    6.11    1.14
  12  -4   3    7.92    0.90
  12  -5  -3    0.70    0.68
  12  -5  -3    0.67    0.65
  12   5  -3    0.74    0.98
  12  -5   3    1.41    0.70
  12  -6  -3    7.79    0.84
  12  -6   3    5.92    0.81
  12   6  -3    6.19    1.05
  12  -7  -3    1.15    0.61
  12  -7   3    0.33    0.60
  12   7  -3   -1.11    0.76
  12  -8  -3   -0.56    0.48
  12  -8   3   -0.20    0.47
  12   8  -3   -0.53    0.65
  13  -2  -3    0.99    0.76
  13  -3  -3    2.57    0.74
  13  -3   3    0.81    0.58
  13  -4  -3   -1.11    0.62
  13   4  -3   -1.03    0.81
  13  -4   3   -0.41    0.64
  13  -5  -3    0.33    0.63
  13   5  -3    1.78    0.90
  13  -5   3    1.56    0.62
  13  -6  -3    2.49    0.63
  13  -6   3    1.05    0.60
  13   6  -3    1.98    0.79
  13  -7  -3    0.96    0.52
  13   7  -3   -0.04    0.64
  13  -7   3   -0.30    0.47
  14  -3  -3    0.09    0.62
  14  -4  -3    0.47    0.59
  14  -4   3   -0.21    0.58
  14  -5  -3   -0.09    0.54
  14  -5   3    0.19    0.56
  14  -6  -3   -0.01    0.46
  14  -6   3   -0.27    0.48
   0   0   4    8.62    0.44
   0   0   4    8.75    0.44
   0   0   4    9.50    0.53
   0   0  -4    8.12    0.42
   0   0  -4    8.76    0.43
   0  -1   4    0.19    0.28
   0   1   4    0.32    0.33
   0   1  -4    0.23    0.26
   0   1   4   -0.16    0.22
   0  -1  -4   -0.22    0.26
   0  -1  -4   -0.07    0.25
   0  -1   4   -0.22    0.15
   0  -1   4   -0.20    0.26
   0   1   4    0.01    0.25
   0   2   4   61.74    1.92
   0   2   4   64.95    2.31
   0  -2   4   63.49    1.94
   0   2   4   64.72    1.89
   0  -2  -4   60.82    1.93
   0   2  -4   64.93    1.91
   0   2  -4   64.51    1.96
   0   3   4   -0.23    0.29
   0  -3  -4   -0.04    0.31
   0   3   4    0.15    0.40
   0  -3   4   -0.49    0.34
   0   3   4    0.14    0.35
   0   3  -4   -0.73    0.37
   0   3  -4    0.12    0.35
   0   3  -4   -0.14    0.40
   0   4  -4  191.68    5.41
   0   4  -4  192.52    6.31
   0   4  -4  186.68    5.50
   0  -4   4  187.92    5.47
   0  -4  -4  190.38    5.49
   0   4   4  192.43    5.49
   0   4   4  188.38    6.43
   0   4   4  189.69    5.39
   0   5  -4    0.11    0.48
   0   5  -4    0.17    0.48
   0  -5  -4   -0.30    0.49
   0   5   4   -0.31    0.46
   0   5   4    0.17    0.43
   0  -5   4   -0.41    0.39
   0   6   4    2.10    0.64
   0   6  -4    4.21    0.56
   0   6   4    3.95    0.52
   0   7  -4    0.81    0.48
   0   7   4    0.04    0.45
   0   8   4    0.50    0.51
   0   8  -4   -0.20    0.48
   0  -9  -4   -0.63    0.85
   0 -10  -4    7.52    1.01
   0 -11  -4    0.28    0.78
   0 -12  -4   -0.53    0.70
   0 -13  -4    0.44    0.61
  -1   0   4  539.14   14.06
   1   0  -4  554.28   14.06
  -1   0  -4  523.07   14.02
  -1   0   4  522.91   14.03
   1   0   4  517.74   16.64
  -1   0  -4  525.80   14.04
  -1   0   4  518.26   14.14
  -1   0   4  489.11   16.74
  -1  -1   4  222.58    7.24
   1   1   4  222.66    7.26
   1  -1  -4  219.75    6.09
   1   1   4  218.31    6.07
  -1   1  -4  220.56    6.10
  -1  -1   4  222.01    6.11
  -1   1  -4  223.32    6.11
   1   1  -4  228.14    6.09
   1   1  -4  223.06    6.10
  -1  -1  -4  214.22    6.08
  -1   1   4  225.74    6.11
  -1   1   4  226.93    6.10
  -1  -1  -4  221.02    6.08
   1  -1   4  225.98    6.09
  -1   1   4  220.88    6.08
  -1   1   4  229.93    7.30
   1  -1   4  227.94    7.16
   1   2   4   77.90    2.74
  -1  -2   4   72.47    2.28
  -1   2  -4   77.66    2.30
   1   2   4   73.49    2.20
   1  -2  -4   77.13    2.29
  -1  -2   4   79.02    2.31
  -1   2  -4   75.65    2.25
   1   2   4   76.26    2.27
  -1   2  -4   78.05    2.30
  -1   2   4   76.79    2.30
   1  -2   4   72.75    2.55
  -1   2   4   79.71    2.24
   1  -2   4   77.02    2.51
  -1  -2  -4   75.79    2.27
   1  -2   4   75.85    2.27
  -1   2   4   76.32    2.70
  -1   2   4   76.14    2.28
   1   2  -4   78.61    2.30
  -1  -2  -4   76.74    2.29
   1   2  -4   77.14    2.69
   1   2  -4   77.98    2.21
   1   3   4   -0.08    0.33
  -1   3  -4    0.48    0.41
   1  -3  -4    1.03    0.39
  -1   3  -4    0.26    0.38
   1   3   4   -0.20    0.29
  -1  -3   4    0.05    0.34
   1   3   4    0.09    0.38
  -1   3   4    0.28    0.41
   1   3  -4   -0.62    0.34
  -1   3   4   -0.04    0.36
   1  -3   4    0.48    0.24
   1   3  -4    0.24    0.39
  -1  -3  -4    0.07    0.30
   1  -3   4    0.23    0.30
  -1   3   4    0.49    0.33
   1   3  -4    0.14    0.39
  -1   4  -4    3.99    0.58
   1  -4  -4    4.92    0.56
  -1  -4   4    3.61    0.53
  -1   4  -4    5.57    0.61
   1   4   4    5.10    0.45
   1   4   4    4.93    0.53
   1   4   4    4.34    0.65
  -1   4   4    4.53    0.49
   1   4  -4    4.19    0.47
   1   4  -4    3.73    0.58
  -1   4   4    3.80    0.50
   1   4  -4    4.77    0.58
  -1   4   4    4.23    0.59
  -1  -4  -4    5.71    0.59
   1  -4   4    4.92    0.55
  -1   5  -4    1.24    0.54
  -1   5  -4    1.43    0.53
   1   5   4    1.41    0.42
  -1  -5   4    0.62    0.49
   1   5   4    0.82    0.61
   1   5   4    1.33    0.60
   1   5  -4    1.64    0.44
  -1   5   4    1.55    0.53
   1   5  -4    0.65    0.52
  -1   5   4    1.42    0.50
   1   5  -4    0.25    0.73
  -1   5   4    1.95    0.49
  -1  -5  -4    1.42    0.51
  -1   6  -4    5.81    0.67
   1   6   4    5.71    0.52
   1   6   4    5.69    0.76
   1   6  -4    5.15    0.51
  -1   6   4    5.94    0.73
  -1   6   4    6.09    0.61
  -1   7  -4   14.11    0.90
   1   7   4   14.56    1.23
   1   7  -4   11.27    0.69
  -1   7   4   12.89    0.86
  -1   8  -4    0.23    0.55
  -1   8   4   -0.51    0.54
   1  -9  -4   -0.77    0.83
   1   9  -4   -0.45    1.06
  -1  -9  -4    0.72    0.90
   1 -10  -4   -0.22    0.82
  -1 -10   4    1.17    0.85
  -1 -10  -4    1.03    0.85
  -1 -11   4    1.26    0.73
   1 -11  -4    2.96    0.85
  -1 -11  -4    1.17    0.84
   1 -12  -4    1.64    0.76
  -1 -12  -4    1.63    0.76
   1 -13  -4    3.87    0.68
  -1 -13  -4    3.40    0.63
   2   0  -4    2.80    0.32
  -2   0  -4    2.78    0.33
  -2   0   4    2.26    0.30
  -2   0   4    2.15    0.40
  -2   0  -4    2.47    0.30
  -2   0   4    2.52    0.49
   2   0   4    2.96    0.26
   2   1   4   70.67    2.44
   2   1   4   67.77    1.97
  -2   1  -4   65.63    1.99
  -2  -1   4   69.57    2.02
  -2   1  -4   66.88    2.26
  -2   1  -4   69.62    2.03
   2  -1  -4   68.55    2.00
   2  -1   4   68.31    2.25
  -2   1   4   69.42    2.02
  -2   1   4   58.68    2.51
  -2  -1  -4   68.89    1.98
  -2   1   4   67.53    1.99
   2   1  -4   69.30    1.99
   2  -1   4   70.06    1.96
  -2  -1  -4   68.25    2.00
  -2   2  -4   40.07    1.34
  -2   2  -4   40.96    1.35
   2   2   4   40.92    1.30
   2  -2  -4   38.91    1.32
  -2  -2   4   41.41    1.36
   2   2   4   41.39    1.64
  -2  -2   4   39.26    1.34
   2   2  -4   41.99    1.33
  -2  -2  -4   39.28    1.34
   2  -2   4   39.04    1.29
  -2   2   4   41.45    1.36
  -2   2   4   39.13    1.32
  -2   2   4   41.78    1.62
  -2  -2  -4   39.46    1.31
   2   2  -4   40.58    1.63
  -2   2   4   38.85    1.26
   2   3   4    4.19    0.45
   2   3   4    3.13    0.53
  -2   3  -4    3.89    0.47
  -2   3  -4    3.06    0.46
  -2  -3   4    4.20    0.49
  -2  -3   4    3.80    0.45
  -2   3  -4    3.47    0.48
   2  -3  -4    3.62    0.50
  -2   3   4    4.63    0.48
   2   3  -4    4.67    0.48
   2   3  -4    3.11    0.56
   2  -3   4    4.57    0.46
  -2  -3  -4    3.42    0.46
  -2   3   4    3.75    0.41
  -2  -3  -4    3.37    0.43
  -2   3   4    3.35    0.47
   2   4   4   56.58    2.32
   2   4   4   54.31    1.93
  -2  -4   4   57.01    1.93
  -2   4  -4   56.71    1.88
  -2   4  -4   55.33    1.93
  -2   4   4   57.08    1.84
   2  -4   4   56.59    2.00
  -2  -4  -4   55.55    1.92
  -2   4   4   55.50    2.18
   2   4  -4   57.21    2.29
   2   4  -4   50.93    1.58
  -2   4   4   55.75    1.95
   2   4  -4   55.50    2.02
   2  -5  -4    1.87    0.64
  -2  -5   4    1.93    0.52
  -2   5  -4    2.29    0.55
   2   5   4    2.17    0.62
   2   5   4    2.29    0.60
  -2   5  -4    1.87    0.51
  -2  -5  -4    2.45    0.53
  -2   5   4    1.22    0.52
  -2   5   4    2.26    0.53
   2   5  -4    2.47    0.73
   2   5  -4    2.06    0.58
   2  -5   4    2.37    0.61
  -2   5   4    2.10    0.48
   2   6   4    1.46    0.66
  -2  -6   4    0.61    0.54
   2   6   4    1.26    0.63
  -2   6  -4    0.23    0.52
  -2   6   4    0.82    0.46
  -2  -6  -4    1.03    0.62
   2   6  -4   -0.06    0.76
   2   6  -4    0.99    0.63
   2   7   4    0.08    0.70
  -2   7  -4    0.49    0.54
  -2   7   4    0.27    0.50
  -2   8  -4    0.74    0.62
  -2   8   4    0.58    0.59
   2  -9  -4   13.47    1.18
   2   9  -4   12.71    1.33
  -2  -9  -4   13.38    1.14
   2 -10  -4    5.03    0.94
  -2 -10   4    4.87    0.91
  -2 -10  -4    4.89    0.96
   2 -11  -4    0.78    0.86
  -2 -11   4    1.66    0.81
  -2 -11  -4    0.77    0.76
   2 -12  -4    1.25    0.78
  -2 -12   4    2.65    0.70
  -2 -12  -4    2.01    0.74
  -2 -13  -4    0.35    0.54
  -3   0  -4    0.18    0.26
  -3   0  -4    0.17    0.27
  -3   0   4    0.02    0.36
  -3   0   4   -0.29    0.25
   3   0   4    0.00    0.19
  -3   0   4    0.01    0.42
  -3   1  -4   13.74    0.62
  -3  -1   4   12.97    0.62
   3   1   4   12.61    0.77
  -3   1  -4   14.05    0.58
  -3  -1   4   13.19    0.61
  -3  -1  -4   13.60    0.56
  -3  -1  -4   13.52    0.57
  -3   1   4   11.67    0.90
  -3   1   4   13.66    0.61
  -3   1   4   13.28    0.57
   3  -1   4   14.39    0.62
   3   2   4    9.12    0.73
  -3  -2   4    8.58    0.54
  -3   2  -4    7.20    0.49
  -3  -2   4    9.28    0.56
  -3   2  -4    8.10    0.54
   3  -2  -4    8.31    0.51
  -3   2   4    8.19    0.46
  -3  -2  -4    9.12    0.53
   3   2  -4    9.29    0.76
  -3   2   4    8.57    0.53
  -3   2   4    8.36    0.52
  -3   2   4    8.68    0.73
  -3  -2  -4   10.22    0.51
   3  -3  -4   26.78    1.12
  -3   3  -4   26.14    1.10
   3   3   4   28.15    1.39
  -3  -3   4   28.68    1.12
   3   3   4   27.99    1.10
  -3   3  -4   27.63    1.07
   3  -3   4   28.31    1.16
  -3   3   4   27.89    1.04
  -3   3   4   28.61    1.12
   3   3  -4   27.75    1.38
  -3   3   4   26.61    1.27
  -3  -3  -4   27.95    1.08
  -3  -4   4   22.88    1.05
   3  -4  -4   21.70    1.05
   3   4   4   23.95    1.35
   3   4   4   23.14    1.06
  -3   4  -4   21.76    1.08
  -3   4  -4   22.09    1.04
  -3   4   4   23.46    1.01
  -3   4   4   21.90    1.06
   3   4  -4   22.20    1.16
   3  -4   4   22.37    1.12
   3   4  -4   21.87    1.30
  -3  -4  -4   23.64    1.06
  -3   4   4   22.20    1.13
   3   5   4   20.15    1.08
  -3  -5   4   20.16    1.07
  -3   5  -4   19.58    1.09
  -3   5  -4   20.35    1.03
   3   5   4   19.38    1.29
   3  -5  -4   18.32    1.06
   3  -5   4   19.99    1.11
  -3   5   4   19.56    0.99
   3   5  -4   20.42    1.28
  -3   5   4   21.97    1.12
  -3  -5  -4   22.24    1.10
   3   5  -4   17.81    1.12
   3  -6  -4   31.45    1.47
   3   6   4   31.43    1.80
  -3   6  -4   31.60    1.55
  -3   6  -4   30.42    1.38
  -3  -6   4   28.41    1.45
   3   6   4   30.12    1.42
  -3  -6  -4   30.81    1.49
   3  -6   4   31.34    1.52
   3   6  -4   28.38    1.67
  -3   6   4   31.01    1.53
   3   6  -4   29.76    1.54
  -3   6   4   29.52    1.33
  -3   7  -4    0.22    0.62
   3   7   4   -0.95    0.66
   3   7   4    0.81    0.78
  -3   7   4    0.51    0.54
  -3   8  -4    1.88    0.72
   3   8   4    1.65    0.94
  -3   8   4    1.27    0.64
   3  -9  -4    0.96    0.87
   3   9  -4    0.89    1.00
   3 -10  -4    0.60    0.88
  -3 -10  -4    0.13    0.81
   3  10  -4   -0.20    1.01
  -3 -11   4    0.90    0.75
   3 -11  -4    2.69    0.93
  -3 -11  -4    1.83    0.78
   3 -12  -4    1.75    0.80
  -3 -12   4    2.65    0.67
  -3 -12  -4    1.84    0.72
  -4   0   4   25.43    1.25
  -4   0   4   24.95    0.88
  -4   0  -4   24.63    0.86
  -4   0   4   25.40    0.95
  -4   0  -4   25.64    0.84
  -4   1  -4   69.65    2.10
   4   1   4   69.32    2.66
  -4  -1   4   70.71    2.13
  -4   1  -4   71.07    2.12
   4  -1   4   72.56    2.51
  -4   1   4   76.45    2.82
  -4   1   4   71.93    2.14
  -4  -1  -4   71.03    2.09
  -4   1   4   72.16    2.11
  -4  -1  -4   71.52    2.07
  -4   2  -4    2.29    0.41
  -4  -2   4    2.30    0.41
   4   2   4    2.17    0.37
  -4   2  -4    2.10    0.41
   4   2   4    2.25    0.58
  -4  -2   4    1.65    0.40
   4  -2  -4    2.10    0.41
   4  -2   4    2.31    0.46
  -4   2   4    1.42    0.65
  -4   2   4    2.12    0.41
   4   2  -4    2.05    0.62
  -4  -2  -4    2.00    0.35
  -4   2   4    2.07    0.38
  -4  -2  -4    3.14    0.40
   4   3   4    1.54    0.61
  -4   3  -4    2.32    0.48
   4   3   4    1.10    0.45
  -4  -3   4    2.61    0.46
   4  -3  -4    2.51    0.49
  -4  -3  -4    1.40    0.41
  -4   3   4    2.09    0.56
   4  -3   4    2.05    0.53
   4   3  -4    2.38    0.68
  -4   3   4    2.43    0.44
   4   4   4    7.90    0.82
   4  -4  -4    7.55    0.69
  -4  -4   4    7.19    0.62
  -4   4  -4    8.19    0.69
   4   4   4    6.61    0.63
   4   4  -4    7.29    0.86
   4   4  -4    8.33    0.76
  -4   4   4    8.36    0.71
  -4  -4  -4    8.19    0.66
  -4   4   4    8.34    0.66
   4  -4   4    7.92    0.71
   4   5   4   21.15    1.07
   4   5   4   17.76    1.31
  -4  -5   4   19.90    1.07
   4  -5  -4   19.99    1.09
  -4   5  -4   19.05    1.09
  -4   5   4   20.65    1.04
  -4  -5  -4   19.23    1.08
   4   5  -4   18.23    1.31
   4  -5   4   20.92    1.11
  -4   5   4   18.31    1.09
   4   5  -4   20.17    1.14
  -4  -6   4   19.99    1.18
   4  -6  -4   18.29    1.14
   4   6   4   18.02    1.41
   4   6   4   22.05    1.19
  -4   6  -4   21.54    1.18
  -4   6  -4   17.61    1.20
   4   6  -4   20.46    1.44
  -4  -6  -4   18.77    1.16
   4  -6   4   19.55    1.19
  -4   6   4   18.90    1.21
  -4   6   4   20.15    1.10
   4   6  -4   19.55    1.25
  -4   7  -4    9.01    0.92
  -4  -7   4    5.40    0.91
   4   7   4    6.30    0.85
   4   7  -4    8.08    1.03
   4  -7   4    7.99    0.96
  -4   7   4    6.43    0.77
   4   7  -4    7.45    1.19
  -4   8  -4    4.66    0.88
   4  -8  -4    2.70    1.00
   4   8   4    4.96    1.01
   4  -8   4    5.28    0.86
  -4   8   4    4.66    0.80
   4   8  -4    4.96    1.09
   4  -9  -4    1.22    0.96
   4   9   4    0.70    0.97
   4   9  -4   -0.77    1.07
   4 -10  -4    0.21    0.94
   4  10  -4   -0.33    1.04
  -4 -10  -4    1.37    0.82
  -4 -11   4    1.09    0.73
   4 -11  -4    1.56    0.87
  -4 -11  -4    0.51    0.77
  -4 -12   4    2.54    0.65
  -4 -12  -4    0.70    0.65
  -5   0   4   56.55    2.30
  -5   0   4   53.98    1.69
  -5   0  -4   55.45    1.66
  -5   0   4   55.64    1.73
   5   1   4   26.27    1.34
   5  -1  -4   25.65    0.92
  -5   1  -4   26.30    0.94
  -5   1  -4   26.09    0.95
  -5  -1   4   27.18    1.00
  -5   1   4   27.89    1.47
  -5   1   4   27.93    1.00
  -5   1   4   26.31    0.96
   5  -1   4   26.66    1.20
  -5  -1  -4   26.29    0.91
   5   1  -4   24.38    0.92
  -5  -1  -4   27.15    0.90
   5   2   4   15.78    0.67
   5  -2  -4   15.64    0.73
   5   2   4   15.14    1.03
  -5   2  -4   15.51    0.74
  -5  -2   4   15.73    0.76
  -5  -2  -4   16.28    0.73
  -5   2   4   16.49    0.74
  -5  -2  -4   16.07    0.70
  -5   2   4   11.33    1.06
   5  -2   4   14.60    0.76
   5   3   4    3.05    0.66
  -5  -3   4    4.53    0.48
   5   3   4    3.32    0.49
   5  -3  -4    3.53    0.51
  -5   3  -4    3.96    0.50
   5  -3   4    3.88    0.54
  -5   3   4    4.02    0.48
   5   3  -4    1.73    0.68
  -5   3   4    3.54    0.63
  -5  -3  -4    3.65    0.46
   5   4   4    0.22    0.54
   5   4   4    0.79    0.47
  -5  -4   4    0.37    0.40
  -5   4  -4    0.01    0.40
   5  -4  -4    0.00    0.46
  -5   4   4    0.25    0.38
  -5  -4  -4    0.44    0.44
   5  -4   4    0.68    0.51
   5   4  -4   -0.50    0.56
   5   5   4    0.76    0.54
  -5  -5   4    1.78    0.55
  -5   5  -4    1.14    0.53
   5   5   4   -0.06    0.62
   5  -5  -4    0.97    0.55
  -5  -5  -4    1.20    0.53
   5   5  -4    0.31    0.66
   5  -5   4    1.22    0.57
   5   5  -4    2.15    0.63
  -5   5   4    0.65    0.50
  -5   6  -4    3.01    0.79
   5   6   4    3.60    0.72
   5  -6  -4    2.06    0.67
  -5  -6   4    1.30    0.67
   5   6   4    1.69    0.87
  -5   6   4    2.60    0.76
   5   6  -4    1.64    0.84
   5  -6   4    1.51    0.64
  -5  -6  -4    2.80    0.67
   5   6  -4    1.43    0.70
   5   7   4    0.64    0.67
  -5   7  -4    1.18    0.81
   5  -7  -4    1.94    0.78
   5  -7   4    1.09    0.75
   5  -7   4    1.95    0.75
  -5   7   4    1.35    0.74
   5   7  -4    3.05    0.85
   5   8   4    6.20    1.00
   5   8   4    6.91    1.14
   5  -8  -4    6.78    1.18
   5  -8   4    5.51    0.88
   5   8  -4    5.89    1.14
   5   8  -4    7.16    1.21
   5   9   4    0.38    0.96
   5  -9  -4    0.54    1.05
   5  -9   4   -1.04    0.72
   5   9  -4    0.96    1.08
   5 -10  -4    0.38    0.95
  -5 -10  -4   -0.06    0.77
   5  10  -4    0.00    0.97
  -5 -11   4   -0.06    0.67
  -5 -11  -4   -0.19    0.71
  -5 -12   4    0.55    0.59
  -5 -12  -4   -0.69    0.53
  -6   0   4    3.58    0.43
  -6   0  -4    2.31    0.32
   6   0  -4    3.24    0.31
  -6   0   4    3.11    0.66
  -6   0  -4    3.09    0.35
   6   0   4    2.61    0.54
  -6   0   4    2.75    0.36
  -6  -1   4    1.36    0.63
  -6   1  -4    1.53    0.32
   6  -1  -4    1.88    0.33
  -6   1  -4    1.49    0.34
   6   1   4    2.21    0.59
  -6   1   4    1.42    0.35
  -6  -1  -4    1.28    0.29
   6   1  -4    0.83    0.34
  -6   1   4    1.31    0.67
  -6  -1  -4    1.27    0.29
   6   2   4    9.30    0.51
  -6   2  -4    9.38    0.57
   6   2   4    9.24    0.90
   6  -2  -4    9.53    0.58
  -6  -2   4    9.65    0.58
  -6   2   4    7.57    1.00
  -6  -2  -4    9.22    0.53
   6  -2   4    8.86    0.60
  -6   2   4    9.34    0.56
   6   3   4    0.38    0.41
   6  -3  -4    0.49    0.43
  -6  -3   4    1.06    0.40
   6   3   4    0.44    0.58
  -6   3  -4    1.12    0.41
  -6   3   4    0.30    0.37
  -6  -3  -4    0.68    0.38
   6  -3   4    0.74    0.46
  -6   4  -4    4.62    0.58
   6  -4  -4    4.23    0.59
  -6  -4   4    2.42    0.48
   6   4   4    3.90    0.80
   6   4   4    3.69    0.56
  -6  -4  -4    3.35    0.49
   6  -4   4    4.38    0.62
   6   4  -4    1.83    0.74
  -6   4   4    4.63    0.57
   6   5   4   12.00    1.23
   6  -5  -4   13.59    0.94
  -6   5  -4   14.05    0.99
  -6  -5   4   12.00    0.90
   6   5   4   12.60    0.90
   6  -5   4   13.93    0.96
   6   5  -4   14.78    1.01
   6   5  -4   12.78    1.26
  -6   5   4   14.19    0.97
  -6  -5  -4   12.03    0.89
   6   6   4   10.38    0.91
   6  -6  -4   11.63    0.96
   6   6  -4   10.13    1.03
   6  -6   4   11.80    1.00
   6   7   4   -0.49    0.64
   6  -7  -4    0.47    0.71
   6  -7  -4   -0.53    1.22
   6  -7  -4    0.04    0.73
   6   7   4    1.07    1.03
   6  -7   4    0.14    0.77
   6  -7   4    0.53    0.70
   6   7  -4    0.51    0.94
   6   7  -4    0.03    0.77
   6   8   4   -0.59    0.92
   6   8   4    0.43    0.81
   6  -8  -4    2.24    0.77
   6  -8   4   -0.86    0.69
   6   8  -4   -1.46    1.00
   6  -8   4    0.72    0.93
   6   8  -4    0.98    0.97
   6   9   4    1.46    0.94
   6   9  -4    0.55    1.04
   6  -9   4    0.11    0.72
   6  10  -4    0.24    0.98
   6 -10   4    1.12    0.71
  -6 -10  -4   -0.01    0.73
  -6 -11  -4    0.12    0.67
  -6 -12   4    0.58    0.54
  -6 -12  -4    0.58    0.50
  -7   0  -4    0.03    0.24
   7   0  -4    0.11    0.28
   7   0   4    0.30    0.56
  -7   0  -4   -0.07    0.23
  -7   0   4    0.05    0.31
  -7   0   4    0.26    0.59
  -7  -1   4   15.28    0.73
   7  -1  -4   15.25    0.66
  -7   1  -4   16.40    0.66
   7   1   4   17.76    1.23
  -7  -1   4   16.21    1.20
  -7   1   4   16.49    1.34
   7   1  -4   15.28    0.68
  -7  -1  -4   15.09    0.62
  -7   1   4   15.64    0.71
   7  -2  -4    9.89    0.59
   7   2   4    8.01    0.95
   7   2   4    8.91    0.53
  -7   2  -4    9.28    0.57
  -7  -2   4    9.35    0.58
  -7  -2  -4    9.94    0.55
  -7   2   4    9.46    0.60
   7  -2   4    9.34    0.62
  -7  -3   4   13.35    0.75
   7   3   4   12.88    1.17
   7  -3  -4   13.01    0.75
  -7   3  -4   12.51    0.75
   7   3   4   12.75    0.71
  -7   3   4   13.65    0.76
   7  -3   4   12.34    0.77
  -7  -3  -4   10.83    0.67
  -7  -4   4    0.32    0.46
   7   4   4   -0.77    0.46
  -7   4  -4    0.59    0.46
   7  -4  -4    0.76    0.51
   7   4   4    0.26    0.73
   7  -4   4    1.48    0.56
  -7  -4  -4    0.73    0.47
  -7   4   4    0.57    0.48
   7  -5  -4    7.33    0.75
   7   5   4    8.18    0.79
   7   5  -4    7.79    0.83
   7  -5   4    8.13    0.82
   7  -6  -4    2.13    0.72
   7  -6  -4    0.85    0.67
   7   6   4    1.78    0.66
   7  -6   4    1.15    0.65
   7   6  -4    0.67    0.76
   7  -6   4    0.42    0.69
   7   6  -4    0.90    0.94
   7  -7  -4    0.36    0.74
   7   7   4   -0.21    1.00
   7   7   4    0.40    0.68
   7  -7  -4    0.36    0.72
   7  -7   4    0.31    0.71
   7   7  -4   -1.86    1.00
   7   7  -4    1.10    0.83
   7  -7   4   -0.05    0.75
   7  -8  -4    1.28    0.91
   7   8   4    0.97    0.78
   7   8   4   -0.03    0.98
   7  -8  -4    1.58    0.78
   7  -8   4    0.88    0.74
   7  -8   4    0.93    0.89
   7   8  -4    1.33    0.96
   7   8  -4    1.82    0.98
   7   9   4   -0.85    0.91
   7  -9  -4   -0.15    0.71
   7   9   4    0.84    0.91
   7  -9   4   -0.03    0.70
   7   9  -4    1.19    1.05
   7   9  -4   -0.08    0.99
   7  10  -4    1.75    0.90
  -7 -10  -4    2.03    0.73
   7 -10   4    1.79    0.68
  -7 -11  -4   -0.40    0.58
  -8   0   4   10.10    1.11
   8   0  -4    9.54    0.53
  -8  -1   4    2.82    0.38
  -8  -1   4    3.31    0.85
  -8   1  -4    2.71    0.30
   8   1   4    1.46    0.81
   8  -1  -4    2.49    0.37
  -8   1   4    3.18    0.41
   8   1  -4    1.80    0.39
  -8   1   4    2.78    1.02
   8  -1   4    2.23    0.39
  -8  -2   4    0.20    0.36
  -8  -2   4   -0.73    0.67
   8   2   4    0.02    0.34
  -8   2  -4   -0.41    0.35
   8  -2  -4    0.08    0.38
   8   2   4    0.12    0.81
  -8  -2  -4    0.80    0.35
   8  -2   4    0.64    0.43
  -8   2   4    0.71    0.38
   8   3   4    5.98    1.05
  -8  -3   4    5.58    1.01
   8  -3  -4    7.05    0.62
   8   3   4    6.42    0.58
  -8   3  -4    7.28    0.63
  -8  -3   4    6.88    0.58
  -8  -3  -4    6.27    0.58
   8  -3   4    6.32    0.62
  -8   3   4    7.38    0.63
   8  -4  -4    1.82    0.59
   8   4   4    3.41    0.59
   8  -4   4    3.11    0.60
   8   4  -4    2.89    0.68
   8  -5  -4    4.09    0.83
   8  -5  -4    3.42    0.70
   8   5   4    3.14    0.66
   8  -5   4    2.62    0.83
   8   5  -4    4.36    1.02
   8   5  -4    4.23    0.81
   8  -5   4    2.78    0.66
   8  -6  -4    4.46    0.88
   8   6   4    4.28    1.11
   8   6   4    4.96    0.78
   8  -6  -4    5.70    0.82
   8  -6   4    4.67    0.77
   8  -6   4    3.79    0.86
   8   6  -4    6.32    0.94
   8   6  -4    5.30    1.12
   8   7   4    9.04    1.16
   8   7   4    8.89    0.95
   8  -7  -4    8.96    1.01
   8  -7  -4    9.71    0.98
   8  -7   4    8.01    0.96
   8  -7   4    7.56    0.95
   8   7  -4    9.24    1.03
   8   7  -4    8.09    1.14
   8   8   4    2.65    1.07
   8  -8  -4    2.34    0.77
   8   8   4    2.27    0.84
   8  -8  -4    2.43    0.94
   8  -8   4    1.50    0.78
   8  -8   4    2.84    0.93
   8   8  -4    2.35    1.03
   8   8  -4    1.42    0.89
   8  -9  -4    3.36    0.74
   8   9   4    2.41    0.92
   8  -9   4    3.66    0.77
   8   9  -4    3.63    1.05
   8  10  -4    0.39    0.83
   8 -10   4    1.11    0.63
  -8 -10  -4    1.00    0.64
  -8 -11   4   -0.27    0.49
  -8 -11  -4   -0.19    0.51
   9   0  -4    9.30    0.56
  -9  -1   4    0.41    0.95
   9  -1  -4   -0.25    0.38
   9   2   4   24.46    0.95
   9  -2  -4   24.27    1.04
   9   2   4   21.09    1.81
   9  -2   4   24.41    1.05
   9   3   4   16.71    0.85
   9  -3  -4   15.08    1.10
   9  -3  -4   16.30    0.91
   9  -3   4   15.30    0.89
   9  -4  -4    3.65    0.66
   9  -4  -4    3.14    0.78
   9   4   4    3.61    0.59
   9   4  -4    2.23    0.95
   9  -4   4    3.93    0.84
   9   4  -4    3.92    0.71
   9  -4   4    3.51    0.65
   9   5   4   10.10    0.86
   9  -5  -4   10.85    0.94
   9  -5  -4   11.14    1.04
   9   5  -4   12.12    1.04
   9  -5   4   11.08    1.04
   9   5  -4    8.97    1.18
   9  -5   4   10.37    0.92
   9  -6  -4    2.11    0.80
   9   6   4    1.32    1.04
   9  -6  -4    1.31    0.71
   9   6   4    3.31    0.71
   9  -6   4    3.07    0.73
   9   6  -4    0.52    0.94
   9  -6   4    2.36    0.78
   9   6  -4    2.12    0.79
   9  -7  -4   14.03    1.10
   9  -7  -4   13.14    1.15
   9   7   4   14.49    1.29
   9   7   4   14.39    1.14
   9   7  -4   12.18    1.15
   9  -7   4   12.52    1.12
   9  -7   4   14.05    1.14
   9   7  -4   14.08    1.33
   9   8   4   13.17    1.22
   9   8   4   12.51    1.15
   9  -8  -4   11.86    1.22
   9  -8  -4   13.81    1.03
   9  -8   4   13.06    1.08
   9   8  -4   13.33    1.25
   9   8  -4   13.23    1.27
   9  -8   4   12.20    1.19
   9  -9  -4    0.57    0.61
   9   9   4    1.50    0.79
   9  -9   4    1.79    0.66
   9   9  -4   -0.54    0.89
  -9 -10  -4   -0.48    0.53
   9 -10   4    0.38    0.55
   9  10  -4   -0.39    0.70
  10   0  -4   -0.26    0.42
  10  -1  -4   -0.40    0.78
  10  -1  -4    0.71    0.44
  10  -2  -4    3.59    0.84
  10   2   4    4.88    0.47
  10  -2  -4    4.89    0.59
  10  -2   4    4.18    0.83
  10  -2   4    4.12    0.54
  10   2  -4    5.03    1.16
  10  -3  -4   -0.32    0.50
  10   3   4   -0.53    0.42
  10  -3  -4   -0.08    0.74
  10  -3   4    0.23    0.49
  10   3  -4   -0.78    0.99
  10  -3   4    0.74    0.75
  10  -4  -4    1.09    0.77
  10   4   4   -0.16    0.49
  10  -4  -4   -0.09    0.58
  10  -4   4   -0.39    0.73
  10   4  -4   -0.72    1.03
  10   4  -4    0.22    0.63
  10  -4   4    0.01    0.56
  10  -5  -4    3.86    0.76
  10   5   4    3.56    0.66
  10  -5  -4    3.09    0.79
  10  -5   4    4.04    0.87
  10   5  -4    3.07    0.78
  10   5  -4    2.35    1.08
  10  -5   4    1.82    0.64
  10   6   4    1.04    0.98
  10  -6  -4    3.49    0.80
  10  -6  -4    2.33    0.75
  10   6   4    2.16    0.68
  10   6  -4    1.42    1.01
  10   6  -4    1.39    0.71
  10  -6   4    1.15    0.67
  10  -6   4    1.19    0.75
  10   7   4   21.76    1.29
  10  -7  -4   20.25    1.25
  10  -7  -4   17.46    1.29
  10   7   4   19.23    1.45
  10   7  -4   20.50    1.35
  10  -7   4   20.10    1.30
  10  -7   4   21.79    1.28
  10   7  -4   20.51    1.48
  10   8   4    4.50    0.94
  10  -8  -4    1.68    0.66
  10   8  -4    2.04    0.96
  10  -8   4    1.69    0.70
  10  -9  -4    0.17    0.56
  10  -9   4    0.27    0.57
  10   9  -4   -0.84    0.74
  10  10  -4   -0.40    0.53
 -10 -10  -4   -0.79    0.46
  10 -10   4   -0.55    0.44
  11  -1  -4    5.56    0.95
  11  -1  -4    5.32    0.60
  11   1  -4    4.28    1.21
  11  -2  -4    0.15    0.49
  11  -2  -4   -0.71    0.72
  11   2  -4   -1.13    1.01
  11  -2   4    0.28    0.45
  11  -3  -4    4.73    0.82
  11  -3  -4    4.90    0.69
  11   3   4    4.68    0.55
  11  -3   4    4.15    0.61
  11   3  -4    5.33    0.68
  11   3  -4    3.72    1.07
  11  -3   4    6.58    0.92
  11  -4  -4    0.41    0.61
  11  -4  -4    0.48    0.73
  11   4   4    0.67    0.52
  11   4  -4    0.69    0.67
  11  -4   4    0.52    0.56
  11   4  -4   -1.27    1.02
  11  -4   4    1.09    0.78
  11  -5  -4    5.68    0.86
  11   5   4    5.68    0.72
  11  -5  -4    5.86    0.79
  11  -5   4    6.11    0.87
  11   5  -4    6.33    1.12
  11   5  -4    6.11    0.81
  11  -5   4    4.52    0.71
  11  -6  -4    1.25    0.73
  11  -6  -4    0.22    0.69
  11   6   4    0.28    0.62
  11  -6   4    1.09    0.72
  11   6  -4    0.92    0.71
  11   6  -4   -0.26    0.99
  11  -6   4    0.55    0.66
  11  -7  -4    0.81    0.64
  11   7  -4    0.11    0.91
  11  -7   4    0.11    0.67
  11  -8  -4    1.22    0.61
  11   8   4    0.77    0.64
  11   8  -4    1.55    0.80
  11  -8   4    0.73    0.60
  11  -9  -4    0.67    0.51
 -11  -9  -4    0.09    0.51
  11  -9   4    0.01    0.46
  11   9  -4   -0.59    0.61
  12  -1  -4    5.03    0.87
  12  -2  -4    2.08    0.59
  12  -2  -4    2.53    0.82
  12   2  -4    0.81    0.96
  12  -3  -4   -0.55    0.70
  12  -3  -4    0.56    0.58
  12   3  -4   -1.08    1.01
  12  -3   4    0.19    0.48
  12   3  -4    0.12    0.57
  12  -3   4    0.50    0.72
  12  -4  -4    2.98    0.68
  12   4   4    2.63    0.59
  12  -4  -4    3.92    0.79
  12   4  -4    3.37    0.68
  12  -4   4    3.62    0.62
  12   4  -4    3.34    1.02
  12  -4   4    3.71    0.81
  12  -5  -4    1.23    0.73
  12   5  -4    0.72    0.92
  12  -5   4   -0.25    0.67
  12  -6  -4    5.02    0.78
  12  -6   4    3.63    0.76
  12   6  -4    4.74    0.98
  12  -7  -4   -0.10    0.57
  12  -7   4    0.02    0.56
  12   7  -4   -0.23    0.77
  12  -8  -4   -0.42    0.49
  12  -8   4    0.82    0.49
  12   8  -4   -0.10    0.64
  13  -2  -4   -0.27    0.73
  13  -3  -4   -0.51    0.68
  13   3  -4    0.06    0.85
  13  -4  -4    0.55    0.67
  13   4  -4    1.77    0.91
  13  -4   4    1.76    0.70
  13  -5  -4    0.34    0.65
  13   5  -4    0.19    0.86
  13  -5   4   -0.92    0.59
  13  -6  -4    0.85    0.59
  13   6  -4   -0.55    0.72
  13  -6   4    0.67    0.58
  13  -7  -4   -0.74    0.46
  13   7  -4    0.59    0.62
  13  -7   4    0.08    0.48
  14  -3  -4   -0.19    0.61
  14  -4  -4    3.30    0.64
  14  -5  -4    1.86    0.57
  14  -5   4    1.76    0.59
   0   0  -5   -0.29    0.30
   0   0   5   -0.18    0.31
   0   0  -5   -0.64    0.28
   0   0   5   -0.65    0.36
   0   1   5   -0.02    0.45
   0  -1   5   -0.77    0.36
   0   1  -5   -0.29    0.41
   0   1   5   -1.02    0.31
   0   1   5   -0.70    0.34
   0  -1  -5   -0.94    0.38
   0  -1   5   -1.10    0.33
   0  -2   5  972.75   25.56
   0   2   5  938.50   25.52
   0   2   5  934.35   30.35
   0  -2   5  993.63   30.29
   0  -2  -5  957.22   25.54
   0   2  -5  946.92   25.56
   0   2   5  957.00   25.79
   0   2  -5  942.88   25.80
   0  -3   5   -0.10    0.36
   0   3   5   -0.71    0.42
   0  -3  -5   -0.41    0.38
   0   3   5    0.07    0.34
   0   3  -5   -0.28    0.37
   0   3   5   -0.63    0.35
   0   3  -5   -0.11    0.41
   0   4   5   18.27    0.81
   0  -4   5   17.14    0.91
   0   4   5   18.39    1.06
   0  -4  -5   16.44    0.88
   0   4  -5   16.34    0.84
   0   4  -5   18.55    0.97
   0   4   5   16.19    0.89
   0   5   5    0.30    0.42
   0   5  -5    0.46    0.49
   0  -5  -5    0.40    0.52
   0   5   5   -0.32    0.49
   0   6  -5    2.62    0.56
   0   6   5    2.47    0.50
   0   6   5    2.30    0.66
   0   7   5    0.83    0.47
   0   7  -5   -0.28    0.47
   0   8   5    5.75    0.65
   0   8  -5    5.85    0.64
   0  -9  -5    0.83    0.81
   0 -10  -5    1.89    0.85
   0 -11  -5   -0.41    0.81
   0 -12  -5    5.10    0.84
   0 -13  -5   -0.85    0.57
   1   0   5    2.79    0.38
  -1   0   5    2.12    0.35
  -1   0   5    2.14    0.54
  -1   0   5    1.72    0.31
  -1   0   5    2.24    0.30
   1   0   5    2.91    0.38
   1   1   5    0.08    0.38
   1   1   5    0.50    0.29
  -1  -1   5    0.56    0.34
  -1  -1   5    0.65    0.37
  -1   1  -5   -0.16    0.35
   1  -1  -5    0.28    0.32
  -1  -1  -5   -0.19    0.29
  -1   1   5   -0.18    0.43
   1  -1   5   -0.01    0.30
  -1   1   5    0.44    0.33
   1   1  -5   -0.16    0.33
   1  -1   5    0.15    0.31
  -1  -1  -5   -0.02    0.29
  -1   1   5    0.24    0.30
   1   1  -5    0.13    0.26
  -1   1   5    0.61    0.27
  -1   2  -5   10.28    0.61
  -1   2  -5   10.09    0.62
   1   2   5   10.50    0.72
  -1  -2   5    9.85    0.61
  -1  -2   5   11.23    0.62
   1  -2  -5   10.64    0.60
   1   2   5   10.52    0.57
   1  -2   5   10.96    0.58
  -1  -2  -5   11.53    0.61
   1  -2   5   10.78    0.61
  -1   2   5   11.00    0.71
  -1   2   5   10.30    0.57
  -1  -2  -5    9.80    0.57
   1   2  -5   11.18    0.52
  -1   2   5   10.28    0.52
   1  -2   5   11.15    0.51
   1   2  -5   10.79    0.61
   1  -3  -5    4.08    0.49
  -1   3  -5    4.35    0.47
  -1  -3   5    4.01    0.47
   1   3   5    4.06    0.45
   1   3   5    3.20    0.38
  -1   3  -5    2.69    0.49
   1   3   5    3.99    0.58
   1   3  -5    3.93    0.51
  -1   3   5    4.70    0.54
   1   3  -5    3.84    0.41
  -1   3   5    4.30    0.42
  -1  -3  -5    4.13    0.44
  -1   3   5    3.74    0.47
   1   3  -5    3.29    0.50
   1  -3   5    3.54    0.41
   1  -3   5    4.25    0.37
   1   4   5    4.44    0.67
  -1   4  -5    4.65    0.55
   1   4   5    4.98    0.54
  -1  -4   5    5.90    0.55
   1   4   5    4.52    0.46
   1  -4  -5    4.53    0.58
  -1   4  -5    3.81    0.61
   1   4  -5    4.76    0.52
   1   4  -5    5.50    0.63
  -1   4   5    5.33    0.59
   1  -4   5    4.16    0.55
  -1  -4  -5    5.03    0.60
  -1   4   5    4.45    0.60
   1   4  -5    5.10    0.60
   1  -4   5    4.70    0.42
  -1   4   5    5.71    0.54
  -1   5  -5   28.84    1.22
  -1   5  -5   27.18    1.34
   1   5   5   29.67    1.11
   1   5   5   27.67    1.32
   1   5   5   29.04    1.54
  -1  -5   5   28.99    1.33
  -1   5   5   30.92    1.48
  -1   5   5   28.59    1.33
   1   5  -5   28.63    1.43
   1   5  -5   29.13    1.14
  -1  -5  -5   30.08    1.35
  -1   5   5   28.53    1.19
   1   6   5    1.99    0.63
  -1   6  -5    2.44    0.53
   1   6   5    1.71    0.42
   1   6  -5    1.47    0.41
  -1   6   5    0.85    0.46
  -1   6   5    0.98    0.59
   1   7   5    0.41    0.74
  -1   7  -5    0.11    0.51
  -1   7   5    0.05    0.45
   1   7  -5    0.12    0.39
  -1   8  -5    0.01    0.53
  -1   8   5    0.78    0.57
   1  -9  -5    7.32    1.01
  -1  -9  -5    6.63    1.04
   1   9  -5    2.45    1.10
   1 -10  -5    1.64    0.85
  -1 -10   5    2.24    0.91
  -1 -10  -5    2.40    0.82
   1 -11  -5   -0.73    0.79
  -1 -11  -5   -0.51    0.77
   1 -12  -5   -0.16    0.70
  -1 -12  -5    0.47    0.72
   1 -13  -5   -0.25    0.60
  -1 -13  -5    0.51    0.56
  -2   0   5   -0.21    0.48
  -2   0  -5   -0.17    0.32
  -2   0   5   -0.36    0.29
  -2   0   5    0.29    0.35
   2   0   5    0.30    0.27
  -2   0  -5   -0.35    0.26
   2   0  -5    0.04    0.34
   2   0   5   -0.29    0.21
  -2  -1   5    2.95    0.38
   2   1   5    2.00    0.33
  -2   1  -5    2.45    0.37
   2   1   5    3.25    0.45
  -2  -1   5    2.22    0.46
  -2   1  -5    2.76    0.34
   2  -1  -5    2.12    0.38
  -2   1  -5    2.35    0.30
  -2   1   5    1.62    0.28
  -2   1   5    2.42    0.36
  -2  -1  -5    2.21    0.35
  -2   1   5    2.24    0.36
  -2   1   5    2.16    0.61
  -2  -1  -5    2.20    0.32
   2   1  -5    2.55    0.37
   2  -1   5    3.23    0.33
   2  -1   5    2.45    0.28
   2   2   5   42.67    1.71
  -2  -2   5   43.43    1.45
  -2  -2   5   39.99    1.40
   2   2   5   40.60    1.35
   2  -2  -5   40.90    1.38
  -2   2  -5   41.49    1.41
  -2   2  -5   40.34    1.41
  -2  -2  -5   40.55    1.40
  -2  -2  -5   39.39    1.35
   2  -2   5   42.52    1.36
  -2   2   5   43.91    1.72
  -2   2   5   40.60    1.31
   2   2  -5   43.72    1.40
  -2   2   5   40.15    1.37
  -2   2   5   40.76    1.41
  -2   3  -5   18.37    0.88
   2   3   5   16.75    0.80
  -2   3  -5   17.42    0.89
   2  -3  -5   19.03    0.87
  -2  -3   5   18.02    0.86
  -2   3  -5   17.69    0.83
   2   3   5   17.61    1.05
  -2  -3   5   18.55    0.91
  -2   3   5   17.86    0.97
  -2  -3  -5   17.63    0.88
  -2   3   5   16.54    0.84
   2   3  -5   20.39    0.88
  -2  -3  -5   17.26    0.83
  -2   3   5   18.12    0.77
   2   3  -5   17.25    1.02
   2  -3   5   19.04    0.84
   2  -4  -5   15.80    0.93
   2   4   5   15.35    0.90
   2   4   5   15.24    1.07
  -2  -4   5   15.93    0.89
  -2   4  -5   17.46    0.87
  -2   4  -5   15.55    0.93
  -2   4   5   16.02    0.90
  -2   4   5   16.43    0.99
   2   4  -5   15.69    1.03
  -2   4   5   17.19    0.82
  -2  -4  -5   16.84    0.90
   2   4  -5   16.52    1.05
   2  -4   5   16.83    0.96
   2   4  -5   15.30    0.58
   2   5   5    4.99    0.68
   2  -5  -5    4.67    0.70
   2   5   5    4.71    0.72
  -2  -5   5    4.95    0.61
  -2   5  -5    3.72    0.62
  -2   5  -5    3.47    0.58
  -2   5   5    3.94    0.54
  -2   5   5    4.85    0.63
   2  -5   5    6.40    0.76
  -2  -5  -5    4.65    0.62
  -2   5   5    4.61    0.64
   2   5  -5    3.61    0.70
   2   5  -5    3.66    0.77
   2   6   5   26.29    1.36
  -2  -6   5   29.60    1.43
   2   6   5   28.59    1.63
  -2   6  -5   27.83    1.27
  -2   6   5   26.45    1.23
   2   6  -5   28.44    1.57
  -2  -6  -5   26.59    1.42
   2   7   5   16.92    1.37
  -2   7  -5   16.55    1.05
  -2   7   5   16.14    0.98
  -2   8  -5    5.13    0.78
  -2   8   5    4.20    0.68
   2  -9  -5    6.24    1.01
   2   9  -5    4.73    1.14
  -2  -9  -5    4.83    0.92
   2 -10  -5    4.70    0.96
  -2 -10   5    6.18    0.94
  -2 -10  -5    6.46    1.00
   2 -11  -5    0.14    0.84
  -2 -11   5    0.96    0.77
  -2 -11  -5   -0.36    0.74
   2 -12  -5    0.45    0.76
  -2 -12  -5    2.03    0.75
  -2 -13  -5   -0.27    0.51
  -3   0   5    0.33    0.36
   3   0   5    0.02    0.23
  -3   0  -5   -0.05    0.30
  -3   0  -5    0.07    0.29
  -3   0   5    0.38    0.48
  -3   0   5    0.10    0.28
  -3  -1   5    1.77    0.44
   3   1   5    2.02    0.45
  -3   1  -5    1.59    0.33
  -3  -1   5    1.87    0.39
  -3  -1   5    2.02    0.37
  -3   1  -5    1.54    0.39
  -3  -1  -5    1.91    0.31
  -3  -1  -5    2.22    0.32
  -3   1   5    1.77    0.33
   3  -1   5    1.64    0.30
  -3   1   5    1.79    0.65
  -3   1   5    1.37    0.36
  -3  -2   5    2.92    0.42
  -3   2  -5    2.81    0.43
  -3   2  -5    2.68    0.42
   3   2   5    2.46    0.55
   3  -2  -5    2.27    0.38
  -3  -2   5    2.61    0.43
  -3  -2  -5    1.67    0.40
  -3   2   5    3.39    0.57
  -3   2   5    2.57    0.36
  -3   2   5    2.08    0.39
  -3  -2  -5    2.75    0.38
  -3   2   5    3.23    0.38
  -3   3  -5    0.54    0.43
   3  -3  -5    0.69    0.47
   3   3   5    0.27    0.54
   3   3   5    0.47    0.40
  -3  -3   5    0.15    0.44
  -3   3   5    0.11    0.48
  -3   3   5   -0.54    0.38
   3  -3   5    0.44    0.51
  -3  -3  -5   -0.14    0.41
  -3   3   5    0.13    0.39
   3   3  -5    0.01    0.56
  -3   4  -5  139.23    4.16
  -3  -4   5  140.35    4.20
   3  -4  -5  139.05    4.30
   3   4   5  136.61    5.04
   3   4   5  136.41    4.27
  -3   4  -5  138.82    4.22
   3  -4   5  142.09    4.34
   3   4  -5  144.56    5.06
  -3   4   5  141.55    4.12
   3   4  -5  138.06    4.38
  -3   4   5  137.48    4.88
  -3   4   5  142.98    4.22
  -3  -4  -5  141.82    4.19
  -3   5  -5    9.08    0.72
   3   5   5    8.36    0.74
   3   5   5    7.69    0.87
  -3   5  -5    8.67    0.78
  -3  -5   5    7.70    0.71
   3  -5  -5    8.90    0.80
   3   5  -5    7.44    0.88
  -3   5   5    7.74    0.74
   3  -5   5    6.89    0.77
  -3  -5  -5    9.52    0.76
  -3   5   5    8.18    0.66
   3   5  -5    9.71    0.88
  -3   5   5    8.77    0.77
  -3  -6   5   12.55    1.02
  -3   6  -5   14.56    0.95
   3   6   5   15.07    1.22
  -3   6  -5   14.27    1.06
   3   6   5   12.38    0.92
   3  -6  -5   14.44    1.02
  -3   6   5   13.08    0.87
   3   6  -5   14.46    1.20
  -3  -6  -5   14.38    1.07
  -3   6   5   12.89    1.02
   3   6  -5   13.11    1.10
   3  -6   5   14.72    1.08
  -3   7  -5    0.33    0.60
   3   7   5    0.97    0.81
   3   7   5    1.39    0.75
  -3   7   5    1.62    0.54
   3   8   5    5.11    0.99
   3  -8  -5    3.51    0.90
  -3   8  -5    5.32    0.85
   3   8  -5    3.98    1.06
  -3   8   5    4.06    0.74
   3  -9  -5    0.13    0.88
   3   9  -5    0.03    1.07
  -3  -9  -5    1.63    0.83
   3 -10  -5    1.10    0.88
  -3 -10  -5   -0.21    0.79
   3  10  -5   -0.13    0.97
  -3 -11   5   -0.46    0.72
   3 -11  -5    0.09    0.86
  -3 -11  -5   -0.84    0.75
   3 -12  -5    1.64    0.81
  -3 -12   5    0.10    0.63
  -3 -12  -5    0.86    0.69
  -4   0   5    0.42    0.38
  -4   0  -5    0.45    0.31
  -4   0   5   -0.05    0.44
  -4   0   5   -0.15    0.30
   4   0   5   -0.04    0.32
  -4   0  -5   -0.50    0.29
   4   1   5    0.21    0.43
  -4  -1   5    0.39    0.38
  -4  -1   5    1.32    0.55
  -4  -1   5    0.83    0.36
  -4   1  -5    0.54    0.35
  -4   1  -5    0.10    0.35
  -4   1   5    0.92    0.64
  -4   1   5    0.19    0.33
  -4  -1  -5    0.37    0.31
   4  -1   5    0.58    0.34
  -4   1   5    0.21    0.30
  -4  -1  -5    0.20    0.29
   4   2   5    0.86    0.38
   4  -2  -5    1.32    0.40
  -4   2  -5    1.50    0.41
  -4  -2   5    0.33    0.44
  -4  -2   5    0.76    0.45
  -4   2  -5    1.31    0.41
   4   2   5    0.98    0.54
  -4  -2  -5    0.29    0.35
  -4  -2  -5    0.72    0.36
   4  -2   5    0.51    0.45
  -4   2   5    1.14    0.67
  -4   2   5    1.31    0.38
  -4   3  -5    3.00    0.52
   4   3   5    2.65    0.66
   4   3   5    3.48    0.49
  -4  -3   5    3.49    0.51
   4  -3  -5    2.76    0.51
   4  -3   5    3.56    0.55
  -4   3   5    4.33    0.64
  -4  -3  -5    3.37    0.48
   4   3  -5    2.71    0.71
  -4   3   5    3.37    0.51
   4   4   5    0.04    0.56
   4   4   5   -0.51    0.46
  -4  -4   5    0.79    0.47
  -4   4  -5    0.39    0.49
   4  -4  -5    0.39    0.50
   4   4  -5   -0.59    0.48
  -4   4   5    0.04    0.45
  -4   4   5    0.31    0.46
   4  -4   5   -0.60    0.50
  -4  -4  -5    0.16    0.45
   4  -5  -5    0.95    0.59
   4   5   5    0.52    0.61
  -4  -5   5    0.09    0.48
  -4   5  -5   -0.01    0.50
   4   5   5    1.52    0.56
  -4   5  -5    0.12    0.57
  -4   5   5    0.75    0.51
  -4  -5  -5    0.30    0.54
  -4   5   5    0.28    0.49
   4  -5   5    0.66    0.56
   4   5  -5    0.56    0.63
   4   5  -5    0.53    0.62
  -4  -6   5    3.81    0.74
   4   6   5    2.64    0.78
   4  -6  -5    3.67    0.70
  -4   6  -5    3.64    0.80
   4   6   5    4.49    0.72
  -4   6  -5    4.75    0.74
  -4  -6  -5    4.97    0.75
  -4   6   5    3.34    0.63
   4   6  -5    4.86    0.83
   4   6  -5    2.78    0.82
   4  -6   5    3.36    0.73
  -4   6   5    4.03    0.74
   4   7   5    0.35    0.64
  -4   7  -5   -0.06    0.69
   4  -7   5    1.27    0.75
   4   7  -5    0.38    0.83
  -4   7   5    0.28    0.57
   4  -8  -5    5.90    1.04
  -4   8  -5    5.03    0.89
   4   8   5    4.16    1.07
  -4   8   5    3.73    0.78
   4  -8   5    4.81    0.88
   4   8  -5    5.85    1.10
   4   9   5    7.31    1.07
   4  -9  -5    5.15    1.06
   4  -9   5    5.46    0.91
   4   9  -5    4.45    1.19
   4 -10  -5   -0.22    0.91
   4  10  -5   -2.42    0.94
  -4 -10  -5   -0.29    0.76
  -4 -11   5    1.48    0.72
   4 -11  -5    0.11    0.92
  -4 -11  -5   -0.35    0.73
  -4 -12   5    1.76    0.63
  -4 -12  -5    1.21    0.63
  -5   0   5    0.31    0.40
  -5   0   5   -0.69    0.33
  -5   0   5    0.19    0.57
   5   0   5    0.14    0.44
  -5   0  -5   -0.93    0.33
   5   0  -5    0.26    0.33
  -5   0  -5    0.03    0.32
   5  -1  -5    0.31    0.35
   5   1   5   -0.04    0.27
  -5  -1   5   -0.41    0.57
  -5  -1   5   -0.02    0.44
  -5   1  -5    0.24    0.35
   5   1   5    0.16    0.49
  -5   1   5   -0.94    0.36
   5   1  -5    0.12    0.38
  -5   1   5    0.57    0.34
   5  -1   5   -0.35    0.40
   5  -1   5   -0.34    0.30
  -5  -1  -5    0.03    0.31
  -5  -1  -5    0.13    0.31
  -5   1   5    0.29    0.67
   5  -2  -5    1.10    0.39
  -5  -2   5    0.79    0.43
   5   2   5    1.16    0.37
   5   2   5    0.76    0.55
  -5   2  -5    1.27    0.43
  -5  -2  -5    0.92    0.35
  -5   2   5    0.90    0.35
  -5   2   5    1.39    0.76
   5  -2   5    0.38    0.47
  -5  -3   5    0.16    0.39
   5   3   5   -0.37    0.51
   5   3   5   -0.26    0.41
   5  -3  -5    0.13    0.40
  -5   3  -5   -0.08    0.43
  -5  -3  -5   -0.36    0.34
   5  -3   5   -0.41    0.49
  -5   3   5    0.43    0.53
  -5   3   5    0.15    0.33
   5   4   5    5.68    0.60
   5  -4  -5    4.98    0.60
   5   4   5    4.77    0.79
  -5   4  -5    5.44    0.63
  -5  -4   5    6.43    0.63
   5   4  -5    6.48    0.87
   5  -4   5    5.71    0.66
  -5   4   5    5.83    0.60
  -5  -4  -5    5.93    0.62
   5   5   5    1.25    0.67
   5  -5  -5    2.15    0.62
  -5  -5   5    2.24    0.59
  -5   5  -5    1.58    0.62
   5   5   5    1.40    0.56
  -5   5   5    2.10    0.55
   5   5  -5    2.45    0.72
   5  -5   5    2.00    0.60
   5   5  -5    0.77    0.72
  -5  -5  -5    2.54    0.60
   5   6   5    2.44    0.83
   5   6   5    2.85    0.65
  -5  -6   5    1.67    0.67
   5  -6  -5    1.03    0.64
  -5   6  -5    2.48    0.74
   5  -6   5    1.73    0.67
   5   6  -5    1.52    0.74
  -5  -6  -5    1.65    0.65
  -5   6   5    1.77    0.68
   5  -7  -5    0.42    0.79
  -5   7  -5    0.04    0.78
   5   7   5    0.38    0.65
   5  -7   5    0.44    0.73
  -5   7   5   -0.04    0.65
   5  -7   5   -0.50    0.74
   5   7  -5    0.85    0.86
   5  -8  -5    0.09    1.03
   5   8   5   -0.42    0.90
   5   8   5    0.78    0.81
   5  -8   5    0.70    0.77
   5   8  -5    2.03    1.01
   5   8  -5    0.08    1.06
   5   9   5    0.48    0.93
   5  -9  -5    0.57    1.07
   5   9  -5    1.29    1.07
   5  -9   5   -0.56    0.72
   5 -10  -5    0.54    1.02
   5  10  -5    0.16    0.94
  -5 -10  -5   -0.83    0.74
   5 -11  -5    0.23    0.75
  -5 -11   5    0.77    0.68
  -5 -11  -5   -0.24    0.70
  -5 -12   5   -0.08    0.56
  -5 -12  -5    0.13    0.54
  -6   0  -5    0.05    0.30
   6   0  -5   -0.60    0.31
  -6   0   5   -0.19    0.33
  -6   0   5   -0.37    0.63
  -6   0  -5    0.05    0.33
   6   0   5    0.04    0.48
  -6   1  -5    8.75    0.54
  -6  -1   5    9.35    0.91
   6  -1  -5    8.47    0.52
   6   1   5    9.19    0.84
   6   1   5    8.37    0.43
  -6  -1  -5    8.64    0.48
  -6   1   5    9.08    1.05
  -6   1   5    9.73    0.57
   6  -1   5    8.46    0.47
  -6  -1  -5    8.51    0.50
   6   1  -5    9.39    0.55
   6   2   5   54.89    1.71
  -6   2  -5   53.92    1.76
   6  -2  -5   54.83    1.78
  -6  -2   5   54.91    2.42
   6   2   5   52.00    2.36
  -6  -2   5   55.56    1.81
  -6   2   5   57.02    1.79
  -6   2   5   47.19    2.46
  -6  -2  -5   52.36    1.71
   6  -2   5   47.78    1.78
  -6   3  -5   16.26    0.86
   6   3   5   16.77    0.83
  -6  -3   5   17.66    0.88
   6  -3  -5   17.75    0.87
   6   3   5   15.94    1.21
   6  -3   5   16.70    0.91
  -6  -3  -5   16.07    0.82
  -6   3   5   17.66    0.86
   6  -4  -5    2.21    0.56
   6   4   5    2.13    0.73
  -6   4  -5    1.41    0.51
  -6  -4   5    2.43    0.49
   6   4   5    1.80    0.52
   6  -4   5    2.24    0.56
  -6   4   5    3.66    0.53
  -6  -4  -5    1.92    0.45
   6  -5  -5    4.90    0.68
   6   5   5    4.09    0.92
  -6  -5   5    4.93    0.70
   6   5   5    4.66    0.70
  -6   5  -5    5.65    0.76
  -6  -5  -5    4.19    0.65
  -6   5   5    5.59    0.68
   6   5  -5    4.32    0.75
   6  -5   5    5.83    0.75
   6  -6  -5    1.42    0.65
   6   6   5    1.96    0.63
   6   6  -5    2.97    0.81
   6  -6   5    3.05    0.69
   6  -7  -5   -0.72    0.70
   6  -7  -5    0.23    1.19
   6   7   5   -0.09    1.04
   6   7   5    1.35    0.73
   6  -7  -5   -0.20    0.75
   6   7  -5   -0.56    0.84
   6  -7   5    0.64    0.78
   6   7  -5    0.72    0.93
   6  -7   5    0.65    0.72
   6   8   5    1.56    0.85
   6  -8  -5    1.45    1.16
   6   8   5    3.18    1.05
   6  -8   5    0.52    0.74
   6  -8   5    1.45    0.91
   6   8  -5    1.64    1.07
   6   8  -5    0.94    0.93
   6  -9  -5    1.13    1.07
   6   9   5    1.07    0.91
   6  -9   5   -1.03    0.70
   6   9  -5   -0.49    1.01
   6  10  -5   -0.71    0.95
  -6 -10  -5    0.76    0.73
   6 -10   5    0.77    0.70
  -6 -11  -5    0.34    0.64
  -6 -12   5   -0.31    0.51
  -6 -12  -5   -0.04    0.47
  -7   0   5    1.05    0.69
  -7   0  -5    0.08    0.31
  -7   0   5    0.66    0.35
   7   0  -5    0.01    0.32
   7   1   5    7.42    0.87
  -7   1  -5    7.78    0.50
   7  -1  -5    7.62    0.49
  -7  -1   5    6.82    0.56
  -7  -1   5    9.09    0.96
  -7   1   5    8.46    1.08
  -7  -1  -5    7.49    0.47
   7   1  -5    6.41    0.52
   7  -1   5    7.68    0.49
  -7   1   5    8.05    0.54
   7   2   5    3.28    0.40
   7   2   5    5.18    0.81
   7  -2  -5    3.00    0.46
  -7   2  -5    3.15    0.44
  -7  -2   5    3.97    0.48
  -7  -2   5    3.65    0.78
  -7  -2  -5    3.54    0.42
  -7   2   5    2.89    0.93
  -7   2   5    3.04    0.45
   7  -2   5    2.56    0.49
   7  -3  -5    3.34    0.52
   7   3   5    2.75    0.46
  -7   3  -5    3.31    0.51
  -7  -3   5    3.00    0.50
   7   3   5    2.28    0.77
   7  -3   5    3.01    0.56
  -7   3   5    3.16    0.48
  -7  -3  -5    2.25    0.47
   7   4   5    0.65    0.50
   7  -4  -5    1.88    0.55
  -7  -4   5    1.61    0.51
  -7   4  -5    1.47    0.52
   7   4   5    1.01    0.79
   7  -4   5    1.61    0.59
  -7   4   5    2.01    0.50
  -7  -4  -5    0.83    0.50
   7  -5  -5    2.15    0.65
   7   5   5    1.92    0.59
   7  -5   5    0.76    0.61
   7   5  -5    1.25    0.68
   7  -6  -5    5.63    0.87
   7  -6  -5    3.60    0.75
   7   6   5    4.67    0.79
   7  -6   5    2.77    0.84
   7  -6   5    5.30    0.82
   7   6  -5    3.09    1.04
   7   6  -5    3.40    0.87
   7   7   5    0.97    1.03
   7  -7  -5   -0.64    1.19
   7  -7  -5   -0.28    0.75
   7  -7  -5    0.64    0.76
   7   7   5   -0.54    0.67
   7   7  -5   -0.31    0.77
   7   7  -5    0.57    1.01
   7  -7   5   -0.59    0.70
   7  -7   5   -0.80    0.71
   7   8   5    2.29    1.00
   7  -8  -5    1.63    0.96
   7   8   5    1.33    0.80
   7  -8  -5    0.60    0.76
   7   8  -5    2.07    1.02
   7  -8   5    2.39    0.91
   7   8  -5    1.58    0.96
   7  -8   5    1.14    0.80
   7   9   5   -0.75    0.91
   7   9   5    1.53    0.92
   7   9  -5   -0.55    0.98
   7  -9   5   -0.22    0.71
  -7 -10  -5    1.49    0.69
   7 -10   5    1.19    0.66
   7  10  -5   -1.37    0.86
  -7 -11  -5    1.09    0.60
   8   0  -5    0.25    0.36
  -8   0   5    1.31    0.87
   8   1   5    0.04    0.78
  -8   1  -5   -0.39    0.30
   8  -1  -5    0.42    0.38
  -8  -1   5   -0.30    0.37
  -8  -1   5   -0.16    0.70
   8  -1   5   -0.16    0.37
  -8   1   5   -0.42    0.92
   8   1  -5   -0.93    0.40
  -8   1   5    0.77    0.37
  -8  -1  -5    0.12    0.32
   8   2   5    1.79    0.38
   8  -2  -5    1.46    0.42
  -8  -2   5    0.60    0.74
  -8  -2   5    1.70    0.42
  -8   2  -5    1.64    0.42
   8   2   5    1.67    0.85
  -8  -2  -5    2.12    0.40
   8  -2   5    1.08    0.50
  -8   2   5    1.68    0.43
   8   3   5    1.88    0.88
   8   3   5    0.56    0.43
   8  -3  -5    1.58    0.49
  -8  -3   5    0.56    0.85
   8  -3   5    0.53    0.52
   8   4   5    0.36    0.49
   8  -4  -5    1.19    0.57
   8  -4   5   -0.06    0.55
   8  -5  -5   -0.02    0.60
   8  -5  -5    0.67    0.78
   8   5   5   -0.13    0.57
   8   5  -5    0.28    0.66
   8   5  -5    0.38    0.99
   8  -5   5    0.15    0.61
   8  -5   5    0.45    0.78
   8  -6  -5    1.24    0.79
   8   6   5    4.66    1.11
   8  -6  -5    1.02    0.71
   8   6   5    1.98    0.66
   8   6  -5    3.09    0.89
   8  -6   5    3.59    0.85
   8   6  -5   -0.90    0.89
   8  -6   5    2.33    0.71
   8  -7  -5   23.43    1.34
   8   7   5   20.22    1.31
   8  -7  -5   21.22    1.40
   8   7   5   19.06    1.45
   8  -7   5   20.91    1.32
   8  -7   5   19.63    1.35
   8   7  -5   20.87    1.51
   8   7  -5   21.38    1.42
   8   8   5    2.01    0.97
   8  -8  -5    2.02    0.95
   8  -8  -5    0.74    0.72
   8   8   5    0.30    0.78
   8   8  -5    1.49    0.95
   8  -8   5    0.40    0.85
   8   8  -5    3.01    1.03
   8  -8   5    2.83    0.81
   8  -9  -5    4.04    0.75
   8   9   5    3.49    0.89
   8  -9   5    2.38    0.76
   8   9  -5    3.69    1.03
  -8 -10  -5    0.25    0.63
   8 -10   5    0.48    0.61
   8  10  -5   -0.05    0.81
  -8 -11  -5   -0.66    0.47
  -9   0   5   -0.21    1.11
   9   0  -5    0.13    0.44
  -9  -1   5    3.07    1.09
   9  -1  -5    3.75    0.47
   9  -1   5    2.43    0.48
   9   2   5    1.93    0.40
   9  -2  -5    2.75    0.51
   9  -2   5    2.46    0.53
   9  -3  -5    5.81    0.83
   9  -3  -5    4.70    0.63
   9   3   5    5.31    0.55
   9  -3   5    5.73    0.66
   9  -4  -5    4.61    0.81
   9  -4  -5    3.52    0.68
   9   4   5    4.43    0.60
   9  -4   5    3.76    0.67
   9  -4   5    4.26    0.85
   9   4  -5    4.09    0.75
   9   4  -5    3.26    1.03
   9   5   5   38.07    1.61
   9  -5  -5   37.02    1.67
   9  -5  -5   34.90    1.74
   9   5  -5   35.19    1.96
   9  -5   5   35.10    1.65
   9  -5   5   37.22    1.78
   9   5  -5   36.60    1.71
   9  -6  -5    3.70    0.84
   9   6   5    2.29    1.13
   9   6   5    3.45    0.71
   9  -6  -5    2.67    0.75
   9   6  -5    2.55    1.05
   9  -6   5    3.76    0.85
   9  -6   5    1.06    0.67
   9   6  -5    5.15    0.88
   9  -7  -5   53.32    2.32
   9  -7  -5   57.17    2.30
   9   7   5   55.32    2.31
   9   7   5   53.80    2.43
   9   7  -5   52.50    2.34
   9  -7   5   52.89    2.32
   9  -7   5   58.26    2.36
   9   7  -5   54.65    2.49
   9   8   5    1.18    0.97
   9  -8  -5    1.16    0.94
   9  -8  -5    0.51    0.69
   9   8   5   -0.10    0.77
   9  -8   5    1.13    0.89
   9   8  -5   -0.28    0.88
   9  -8   5    0.30    0.73
   9   8  -5    0.10    0.94
   9  -9  -5    7.19    0.78
   9   9   5    7.01    0.87
   9   9  -5    7.48    1.03
   9  -9   5    6.88    0.80
   9 -10   5   -0.82    0.51
   9  10  -5   -0.49    0.67
  -9 -10  -5    0.08    0.55
  10   0  -5    0.37    0.90
  10   0  -5   -0.73    0.45
  10  -1  -5    8.29    0.65
  10  -1  -5    7.30    0.96
  10  -1   5    8.21    0.61
  10   1  -5    7.97    1.20
  10  -2  -5    7.78    0.94
  10   2   5    7.26    0.55
  10  -2  -5    6.32    0.67
  10   2  -5    7.58    1.20
  10  -2   5    8.09    0.64
  10  -2   5    9.13    0.92
  10   3   5    0.80    0.45
  10  -3  -5    0.29    0.70
  10  -3  -5    0.92    0.58
  10  -3   5    0.54    0.52
  10   3  -5   -2.07    0.87
  10  -3   5   -0.18    0.78
  10   4   5    0.61    0.55
  10  -4  -5    0.96    0.62
  10  -4  -5    1.02    0.76
  10  -4   5   -0.24    0.76
  10   4  -5    1.60    1.02
  10   4  -5    1.51    0.68
  10  -4   5   -0.06    0.59
  10   5   5    6.44    0.75
  10  -5  -5    6.88    0.83
  10  -5  -5    5.31    0.87
  10   5  -5    6.08    1.14
  10   5  -5    4.99    0.86
  10  -5   5    6.39    0.78
  10  -5   5    8.40    0.94
  10  -6  -5    0.91    0.71
  10   6   5    1.60    0.65
  10  -6  -5    2.04    0.77
  10   6  -5    0.36    0.70
  10   6  -5    0.91    0.99
  10  -6   5    0.57    0.75
  10  -6   5    1.45    0.68
  10   7   5    4.31    1.01
  10  -7  -5    9.27    1.03
  10   7   5    7.67    0.91
  10  -7  -5   10.90    0.95
  10   7  -5    8.69    1.16
  10  -7   5    9.16    0.95
  10  -7   5    9.19    0.97
  10   7  -5    9.80    1.07
  10   8   5    4.25    0.88
  10  -8  -5    0.71    0.64
  10  -8   5    1.17    0.69
  10   8  -5    2.75    0.95
  10  -9  -5    3.34    0.64
  10   9  -5    2.52    0.81
  10  -9   5    3.08    0.64
  10 -10   5    0.49    0.44
 -10 -10  -5   -0.25    0.48
  10  10  -5   -0.31    0.54
  11   0  -5    0.07    1.06
  11  -1  -5    0.37    0.80
  11  -1  -5    0.94    1.06
  11  -1  -5    0.54    0.51
  11   1  -5    0.98    1.07
  11  -2  -5   -0.05    0.52
  11  -2  -5    0.23    0.77
  11   2  -5   -1.32    0.99
  11  -2   5   -0.01    0.45
  11  -3  -5    6.89    0.91
  11  -3  -5    6.38    0.72
  11   3   5    5.25    0.58
  11  -3   5    6.49    0.66
  11   3  -5    7.09    0.75
  11   3  -5    3.68    1.04
  11  -3   5    5.98    0.92
  11  -4  -5    1.24    0.64
  11  -4  -5    0.85    0.73
  11   4   5    0.35    0.50
  11  -4   5   -0.73    0.68
  11   4  -5    0.03    1.00
  11   4  -5   -0.15    0.66
  11  -4   5    0.53    0.56
  11  -5  -5    6.36    0.85
  11   5   5    6.96    0.74
  11  -5  -5    5.38    0.80
  11  -5   5    4.87    0.86
  11   5  -5    6.28    0.84
  11   5  -5    5.97    1.09
  11  -5   5    5.25    0.74
  11  -6  -5    3.71    0.77
  11   6   5    3.63    0.70
  11  -6  -5    5.63    0.83
  11  -6   5    3.40    0.74
  11   6  -5    4.16    1.06
  11  -6   5    4.18    0.81
  11   6  -5    3.75    0.83
  11  -7  -5   -0.15    0.65
  11   7  -5    0.03    0.89
  11  -7   5   -0.09    0.65
  11  -8  -5    1.20    0.60
  11  -8   5   -0.48    0.58
  11   8  -5    0.88    0.77
  11  -9  -5    0.12    0.49
  11   9  -5    0.80    0.61
  11  -9   5    0.19    0.45
  12  -1  -5    9.76    1.03
  12   1  -5   11.39    1.28
  12  -2  -5    0.81    0.58
  12  -2  -5    0.49    0.75
  12   2  -5    1.46    1.01
  12  -3  -5    0.11    0.63
  12  -3  -5    0.19    0.75
  12  -3   5    0.56    0.51
  12   3  -5   -0.26    0.93
  12  -3   5    1.57    0.74
  12   3  -5    0.89    0.64
  12  -4  -5    1.48    0.65
  12  -4  -5    1.28    0.76
  12   4   5    1.46    0.55
  12  -4   5    1.33    0.74
  12   4  -5    1.31    0.65
  12   4  -5    0.91    1.00
  12  -4   5    0.82    0.55
  12  -5  -5    9.25    0.93
  12   5  -5    9.07    1.14
  12  -5   5    9.95    0.94
  12  -6  -5    1.72    0.71
  12  -6   5    1.05    0.67
  12   6  -5    1.13    0.88
  12  -7  -5    4.04    0.67
  12  -7   5    3.88    0.68
  12   7  -5    5.39    0.86
  12  -8  -5    0.00    0.49
  12  -8   5   -0.77    0.45
  12   8  -5   -0.90    0.61
  13  -2  -5   -0.75    0.70
  13   2  -5   -0.48    0.83
  13  -3  -5    0.30    0.69
  13   3  -5    0.40    0.92
  13  -4  -5    1.26    0.69
  13  -4   5    0.50    0.66
  13   4  -5    0.21    0.88
  13  -5  -5    1.24    0.65
  13   5  -5    0.65    0.82
  13  -5   5    1.80    0.65
  13  -6  -5    0.38    0.58
  13  -6   5    0.50    0.57
  13   6  -5   -1.07    0.70
  13  -7  -5    0.04    0.48
  13  -7   5   -0.35    0.46
  13   7  -5    0.28    0.60
  14  -2  -5   -0.30    0.55
  14  -3  -5    1.49    0.63
  14  -4  -5   -0.05    0.56
  14   4  -5    0.41    0.68
  14  -5  -5   -0.53    0.51
  14  -5   5   -0.65    0.55
  14   5  -5   -0.50    0.66
   0   0   6  237.85    6.46
   0   0   6  232.90    7.67
   0   0  -6  230.76    6.47
   0   1   6   -0.09    0.41
   0  -1   6    0.09    0.39
   0   1   6   -0.04    0.30
   0  -1  -6   -0.53    0.34
   0   1  -6   -0.58    0.32
   0  -1   6    0.17    0.47
   0   1   6    0.26    0.32
   0   2   6    6.51    0.46
   0   2  -6    5.86    0.49
   0  -2  -6    5.36    0.50
   0  -2   6    8.67    0.59
   0   2   6    5.11    0.51
   0  -2   6    6.84    0.57
   0   2   6    6.76    0.64
   0   2  -6    7.38    0.60
   0   3   6   -0.22    0.36
   0   3  -6   -0.55    0.43
   0   3   6    0.54    0.37
   0  -3   6    0.10    0.35
   0  -3   6    0.08    0.39
   0   3  -6    0.29    0.39
   0  -3  -6    0.60    0.42
   0   3   6    0.07    0.39
   0  -4  -6  123.82    3.80
   0   4  -6  125.38    3.68
   0   4  -6  123.98    3.83
   0   4   6  122.33    4.45
   0   4   6  127.65    3.66
   0  -4   6  122.11    3.78
   0  -4   6  126.16    4.25
   0   4   6  124.04    3.78
   0  -5  -6   -0.56    0.41
   0   5   6   -0.29    0.41
   0   5   6    0.29    0.55
   0   5  -6    0.48    0.48
   0   6  -6    1.17    0.49
   0   6   6    0.05    0.56
   0   6   6    1.73    0.48
   0   7  -6    0.36    0.48
   0   7   6    0.08    0.44
   0   8  -6   -0.35    0.49
   0  -9  -6    0.08    0.79
   0 -10  -6    1.44    0.85
   0 -11  -6   -0.32    0.79
   0 -12  -6   13.12    1.05
   0 -13  -6    0.39    0.58
   1   0  -6  278.16    7.31
  -1   0   6  266.21    7.29
  -1   0   6  269.49    7.28
   1   0   6  265.73    8.60
  -1   0   6  268.41    7.31
  -1   0  -6  267.61    7.28
   1   0   6  275.24    7.29
  -1   0   6  230.87    8.71
  -1   0  -6  263.74    7.27
  -1  -1   6  216.78    6.70
  -1  -1   6  192.79    5.63
  -1   1  -6  198.31    5.59
   1   1   6  202.72    5.57
   1  -1  -6  199.63    5.58
   1   1   6  200.45    6.63
  -1   1  -6  187.25    5.58
   1  -1   6  223.73    6.59
  -1  -1  -6  198.29    5.56
  -1  -1  -6  197.59    5.58
   1   1  -6  194.72    5.54
   1   1  -6  199.79    5.59
  -1   1   6  197.85    5.57
  -1   1   6  200.39    6.69
  -1   1   6  202.88    5.60
   1  -1   6  201.82    5.59
  -1   1   6  200.98    5.57
  -1  -2   6  219.26    7.11
  -1  -2   6  212.84    6.06
   1   2   6  216.44    6.00
   1  -2  -6  213.56    6.02
  -1   2  -6  210.09    6.04
   1   2   6  220.86    7.18
  -1   2   6  216.09    7.17
  -1   2   6  213.92    6.00
   1   2  -6  220.23    5.98
   1   2  -6  221.72    6.05
  -1  -2  -6  209.95    6.00
   1  -2   6  221.33    7.03
  -1  -2  -6  207.26    6.02
   1  -2   6  217.97    6.02
  -1   2   6  213.64    6.01
   1  -3  -6   38.35    1.37
   1   3   6   37.00    1.61
   1   3   6   37.56    1.34
  -1  -3   6   34.88    1.35
  -1   3  -6   35.21    1.28
   1   3   6   36.04    1.22
  -1   3  -6   33.37    1.36
  -1  -3  -6   34.98    1.33
   1  -3   6   33.38    1.39
   1   3  -6   35.91    1.37
   1  -3   6   35.71    1.33
  -1   3   6   35.57    1.25
   1   3  -6   36.85    1.23
  -1   3   6   35.85    1.57
  -1   3   6   37.75    1.35
   1  -4  -6    1.86    0.54
   1   4   6    0.99    0.58
  -1  -4   6    1.93    0.46
  -1   4  -6    1.89    0.57
   1   4   6    1.34    0.41
  -1   4  -6    1.66    0.51
   1   4  -6    2.74    0.49
  -1   4   6    1.98    0.45
   1  -4   6    2.32    0.50
  -1   4   6    2.24    0.56
  -1  -4  -6    1.31    0.49
  -1   4   6    1.52    0.44
  -1   5  -6   61.96    2.15
   1   5   6   61.30    2.30
  -1  -5   6   65.82    2.31
  -1   5  -6   64.65    2.34
   1   5   6   61.31    2.64
   1   5   6   64.49    2.03
  -1  -5  -6   66.11    2.31
  -1   5   6   63.95    2.29
   1   5  -6   64.56    2.06
  -1   5   6   63.80    2.11
  -1   5   6   61.10    2.57
   1   6   6    4.72    0.51
   1   6   6    3.81    0.73
  -1   6  -6    4.89    0.60
  -1   6   6    4.02    0.57
   1   6  -6    3.80    0.50
  -1   6   6    4.15    0.73
  -1   7  -6    3.78    0.66
   1   7   6    3.53    0.82
  -1   7   6    3.57    0.57
   1   7  -6    2.96    0.44
  -1   8  -6   -0.18    0.57
  -1   8   6    0.65    0.57
   1  -9  -6    0.70    0.80
  -1  -9  -6   -0.24    0.88
   1 -10  -6    1.48    0.87
  -1 -10  -6    1.03    0.81
   1 -11  -6    4.04    0.91
  -1 -11  -6    2.62    0.86
   1 -12  -6    4.40    0.82
  -1 -12  -6    4.26    0.82
   1 -13  -6    3.03    0.65
  -1 -13  -6    3.13    0.61
  -2   0  -6   72.39    2.23
   2   0  -6   76.02    2.22
  -2   0   6   72.85    2.82
  -2   0   6   77.77    2.24
   2   0   6   70.65    2.19
   2   0   6   71.93    2.60
  -2   0   6   76.35    2.29
  -2   0   6   73.66    2.16
  -2   0  -6   75.17    2.22
  -2  -1   6   37.85    1.54
  -2   1  -6   35.62    1.26
   2  -1  -6   34.34    1.25
  -2  -1   6   36.49    1.29
   2   1   6   36.14    1.47
   2   1   6   34.52    1.21
   2  -1   6   34.32    1.18
  -2  -1  -6   35.85    1.22
  -2   1   6   36.73    1.27
  -2  -1  -6   36.55    1.23
  -2   1   6   36.44    1.16
   2   1  -6   37.00    1.25
   2  -1   6   35.24    1.32
  -2   1   6   36.93    1.63
  -2   1   6   35.76    1.22
  -2  -2   6   42.93    1.77
  -2   2  -6   44.31    1.52
  -2  -2   6   43.79    1.54
   2   2   6   44.47    1.46
  -2   2  -6   44.33    1.53
  -2  -2   6   43.19    1.52
   2   2   6   44.55    1.80
   2  -2  -6   44.01    1.50
  -2   2   6   43.69    1.51
  -2  -2  -6   43.72    1.48
   2   2  -6   45.10    1.51
  -2   2   6   44.42    1.41
  -2  -2  -6   44.20    1.50
   2  -2   6   44.63    1.46
  -2   2   6   44.36    1.83
  -2   2   6   41.23    1.46
   2  -3  -6   10.33    0.68
  -2   3  -6    8.45    0.61
   2   3   6   10.63    0.66
  -2   3  -6   10.55    0.71
   2   3   6    9.67    0.83
  -2  -3   6    9.66    0.68
  -2   3   6   10.31    0.63
  -2  -3  -6    9.72    0.65
   2   3  -6   11.60    0.72
  -2   3   6   10.90    0.79
  -2   3   6   10.48    0.59
   2   3  -6    8.90    0.40
   2  -3   6   10.39    0.66
   2   4   6   76.67    3.04
  -2  -4   6   79.09    2.57
  -2   4  -6   76.81    2.59
   2  -4  -6   77.60    2.60
  -2   4  -6   78.56    2.49
   2   4   6   75.66    2.56
   2  -4   6   79.38    2.65
  -2   4   6   78.88    2.44
  -2   4   6   78.66    2.55
   2   4  -6   78.82    2.71
   2   4  -6   72.95    2.21
  -2   4   6   76.70    2.94
  -2  -4  -6   75.66    2.53
   2  -5  -6    2.02    0.61
  -2   5  -6    1.36    0.56
  -2   5  -6    1.76    0.53
   2   5   6    2.33    0.63
   2   5   6    0.54    0.58
  -2  -5   6    1.66    0.52
   2  -5   6    0.54    0.63
  -2   5   6    2.26    0.57
   2   5  -6    2.88    0.69
  -2  -5  -6    1.50    0.52
  -2   5   6    1.82    0.51
  -2   5   6    1.85    0.46
   2   6   6    0.59    0.64
  -2   6  -6    0.63    0.54
   2   6   6    1.02    0.60
  -2   6   6   -0.16    0.43
  -2  -6  -6    1.13    0.61
  -2   7  -6    6.84    0.77
   2   7   6    6.90    1.02
  -2   7   6    4.90    0.66
  -2   8  -6   15.26    1.07
  -2  -8  -6   15.65    1.21
  -2   8   6   16.96    1.03
   2  -9  -6    0.43    0.86
   2   9  -6    2.36    1.08
  -2  -9  -6    1.45    0.85
   2 -10  -6   -0.01    0.83
  -2 -10   6    0.18    0.81
  -2 -10  -6    1.03    0.85
  -2 -11   6   -0.20    0.66
   2 -11  -6   -0.08    0.84
  -2 -11  -6   -0.30    0.76
   2 -12  -6    3.43    0.81
  -2 -12  -6    2.61    0.75
  -3   0   6   21.06    0.84
  -3   0   6   21.60    0.91
  -3   0  -6   20.78    0.83
  -3   0   6   20.62    1.17
  -3   0  -6   21.21    0.87
  -3  -1   6   37.54    1.33
  -3  -1   6   38.61    1.63
  -3   1  -6   38.54    1.30
   3  -1  -6   38.44    1.28
  -3  -1   6   36.12    1.33
   3   1   6   38.00    1.57
  -3  -1  -6   38.27    1.24
  -3   1   6   36.89    1.27
  -3   1   6   36.46    1.17
  -3   1   6   28.74    1.70
  -3  -1  -6   35.69    1.26
   3  -1   6   37.55    1.38
  -3   1   6   38.88    1.32
   3   2   6    6.67    0.65
  -3   2  -6    6.50    0.59
   3  -2  -6    6.06    0.51
  -3  -2   6    7.00    0.69
  -3  -2   6    7.28    0.62
  -3   2  -6    6.44    0.53
  -3  -2   6    5.89    0.58
  -3  -2  -6    6.32    0.51
  -3   2   6    6.18    0.46
  -3   2   6    6.03    0.52
  -3  -2  -6    6.02    0.51
   3   2  -6    6.17    0.51
  -3   2   6    5.76    0.56
  -3   2   6    6.21    0.76
   3  -3  -6    8.09    0.67
  -3   3  -6    8.87    0.70
  -3  -3   6    7.91    0.67
   3   3   6    9.07    0.84
   3   3   6    8.14    0.62
  -3   3   6    8.40    0.75
   3  -3   6    8.71    0.74
  -3   3   6    8.71    0.63
  -3   3   6    8.57    0.57
  -3  -3  -6    7.83    0.63
   3   4   6   13.08    0.82
  -3   4  -6   12.51    0.85
  -3   4  -6   12.71    0.82
  -3  -4   6   12.05    0.84
   3   4   6   12.40    1.01
   3  -4  -6   13.46    0.84
  -3   4   6   13.50    0.82
  -3   4   6   13.20    0.75
  -3  -4  -6   13.83    0.86
  -3   4   6   14.53    0.94
   3  -4   6   14.22    0.93
   3   5   6    0.44    0.54
   3  -5  -6    0.00    0.58
  -3  -5   6    0.27    0.46
  -3   5  -6    0.11    0.51
   3   5   6    0.07    0.56
  -3   5  -6   -0.34    0.49
   3  -5   6    0.47    0.60
  -3   5   6   -0.48    0.43
   3   5  -6   -0.50    0.63
  -3   5   6    0.31    0.47
  -3   5   6   -0.19    0.48
  -3  -5  -6    0.03    0.51
   3   6   6    8.90    1.01
   3  -6  -6    8.47    0.86
  -3  -6   6    9.30    0.93
  -3   6  -6    6.99    0.74
   3   6   6    7.59    0.78
  -3   6  -6    6.91    0.87
   3   6  -6    7.99    0.99
  -3  -6  -6    6.61    0.81
   3  -6   6    8.04    0.92
  -3   6   6    7.12    0.68
   3   7   6    0.11    0.72
   3   7   6    0.27    0.80
  -3   7  -6    0.71    0.64
  -3   7   6   -0.08    0.53
   3  -8  -6    0.26    0.90
  -3   8  -6    1.28    0.74
   3   8   6    1.26    0.95
   3  -8   6   -0.20    0.74
  -3   8   6    1.09    0.63
   3   8  -6   -1.02    0.96
   3  -9  -6    4.17    0.91
  -3  -9  -6    2.69    0.85
   3   9  -6    1.17    1.10
   3 -10  -6    2.78    0.94
   3  10  -6    3.50    1.03
  -3 -10  -6    2.70    0.89
  -3 -11   6    0.30    0.73
   3 -11  -6    0.93    0.88
  -3 -11  -6    0.73    0.76
  -3 -12   6   -0.35    0.54
   3 -12  -6    0.83    0.77
  -3 -12  -6    0.31    0.66
   4   0   6    1.32    0.42
  -4   0   6   -0.07    0.58
  -4   0   6    1.14    0.36
  -4   0  -6    0.60    0.36
  -4   0  -6    0.89    0.37
  -4   0   6    0.71    0.43
  -4  -1   6   -0.51    0.44
  -4   1  -6   -0.39    0.39
  -4  -1   6    1.10    0.44
   4  -1  -6   -0.27    0.36
  -4  -1   6    0.15    0.47
   4   1   6    0.32    0.45
  -4   1   6    0.75    0.40
  -4  -1  -6   -0.31    0.34
   4  -1   6   -0.02    0.33
  -4   1   6   -0.43    0.68
   4   1  -6   -0.26    0.38
   4  -1   6   -0.04    0.33
  -4  -1  -6   -0.18    0.33
  -4   1   6   -0.13    0.34
   4   2   6    0.38    0.53
  -4  -2   6   -0.18    0.56
  -4  -2   6    0.59    0.46
  -4   2  -6    1.29    0.46
   4   2   6    0.00    0.36
   4  -2  -6    0.69    0.43
  -4   2   6    0.25    0.62
   4  -2   6    0.42    0.49
  -4   2   6    0.39    0.35
  -4  -2  -6   -0.44    0.36
   4   3   6   14.64    1.05
  -4  -3   6   14.43    0.84
  -4   3  -6   14.07    0.83
   4   3   6   12.68    0.71
   4  -3  -6   12.99    0.79
  -4   3   6   14.04    1.00
   4  -3   6   13.30    0.87
  -4  -3  -6   14.41    0.78
  -4   3   6   13.40    0.76
   4  -4  -6    0.30    0.52
   4   4   6    0.31    0.44
  -4   4  -6    0.47    0.52
  -4  -4   6    0.69    0.47
   4   4   6    0.58    0.54
  -4   4   6    0.32    0.43
   4  -4   6   -0.68    0.52
  -4  -4  -6   -0.56    0.43
  -4   4   6    0.26    0.49
  -4   4   6    0.62    0.45
   4  -5  -6   12.31    0.87
  -4   5  -6    9.69    0.86
   4   5   6   12.23    0.86
  -4  -5   6   13.00    0.92
  -4   5  -6   10.76    0.87
   4   5   6   11.71    1.07
   4   5  -6   13.08    0.98
  -4   5   6   11.50    0.80
  -4  -5  -6   10.17    0.82
   4  -5   6   13.08    0.95
  -4   5   6   11.47    0.86
  -4  -6   6    1.82    0.71
   4  -6  -6    1.33    0.63
  -4   6  -6   -1.27    0.60
   4   6   6    0.92    0.73
  -4   6  -6   -0.27    0.71
   4   6   6    0.56    0.60
   4  -6   6    0.44    0.66
  -4   6   6    0.79    0.65
   4   6  -6    1.12    0.74
  -4  -6  -6   -0.13    0.59
  -4   6   6   -0.02    0.51
   4   7   6    9.74    1.01
  -4   7  -6    8.87    0.94
   4   7  -6   10.09    1.14
  -4   7   6    8.29    0.83
   4  -7   6    9.25    1.06
   4  -8  -6    2.46    0.98
  -4   8  -6    4.09    0.89
   4   8   6    5.06    0.97
   4   8  -6    4.23    1.06
   4  -8   6    5.10    0.88
  -4   8   6    3.68    0.79
   4  -9  -6    1.41    0.94
   4  -9   6    1.23    0.78
  -4  -9  -6    1.51    0.80
   4   9  -6    0.22    1.07
   4 -10  -6    0.69    0.98
   4  10  -6    0.93    1.02
  -4 -10  -6    0.81    0.82
  -4 -11   6    0.80    0.71
   4 -11  -6    1.48    0.90
  -4 -11  -6   -0.30    0.70
   4 -12  -6    0.21    0.70
  -4 -12   6    0.32    0.58
  -4 -12  -6    1.22    0.61
  -5   0   6   -0.67    0.61
  -5   0  -6   -0.99    0.38
  -5   0  -6    0.26    0.36
   5   0  -6    0.64    0.38
   5   0   6    0.14    0.45
  -5   0   6    0.06    0.36
   5   0   6    0.10    0.29
   5   1   6    3.48    0.65
   5  -1  -6    3.43    0.45
  -5   1  -6    2.38    0.45
   5   1   6    2.95    0.34
  -5  -1   6    3.29    0.71
   5  -1   6    3.70    0.50
  -5  -1  -6    3.13    0.42
   5  -1   6    2.53    0.40
   5   1  -6    3.42    0.48
  -5   1   6    2.78    0.81
  -5  -1  -6    3.54    0.41
  -5   1   6    2.76    0.43
  -5   2  -6   88.37    2.68
  -5  -2   6   86.67    3.38
   5   2   6   85.47    3.36
  -5  -2   6   87.63    2.74
   5   2   6   85.80    2.63
   5  -2  -6   84.33    2.70
  -5   2   6   92.14    2.69
  -5  -2  -6   87.96    2.62
  -5   2   6   90.96    3.54
   5  -2   6   78.70    2.73
  -5  -3   6    7.91    0.65
   5   3   6    6.84    0.58
   5  -3  -6    7.87    0.65
  -5   3  -6    8.45    0.67
   5   3   6    7.99    0.82
  -5   3   6    8.75    0.62
  -5   3   6    7.93    0.85
  -5  -3  -6    7.83    0.59
   5  -3   6    7.52    0.69
  -5   4  -6    0.03    0.49
   5   4   6    0.20    0.45
   5   4   6    0.00    0.59
   5  -4  -6    0.42    0.50
  -5  -4   6    0.43    0.46
  -5   4   6    0.33    0.41
  -5  -4  -6    0.76    0.44
   5  -4   6    0.28    0.57
   5   5   6    6.63    0.70
  -5   5  -6    5.21    0.73
   5  -5  -6    7.09    0.76
  -5  -5   6    7.64    0.74
   5   5   6    4.44    0.86
   5   5  -6    6.55    0.82
   5  -5   6    7.94    0.80
  -5   5   6    6.64    0.74
  -5  -5  -6    7.85    0.76
  -5   6  -6    3.12    0.78
   5   6   6    2.37    0.64
   5  -6  -6    2.45    0.70
  -5  -6   6    3.49    0.75
   5  -6   6    2.60    0.72
  -5   6   6    1.81    0.73
   5   6  -6    1.72    0.75
  -5  -6  -6    2.00    0.72
  -5   7  -6    0.12    0.79
   5  -7  -6    0.34    0.76
   5   7   6    0.75    0.74
   5   7  -6    0.01    0.80
   5  -7   6   -0.15    0.71
   5  -7   6    1.45    0.85
  -5   7   6   -0.39    0.65
   5  -8  -6    0.41    1.03
   5   8   6    0.72    0.82
   5   8   6    2.32    0.98
   5   8  -6   -0.52    1.05
   5  -8   6   -0.08    0.76
   5   9   6    1.43    0.85
   5  -9  -6   -0.28    1.07
   5  -9   6   -1.13    0.72
   5   9  -6   -0.02    1.04
   5 -10  -6    3.32    1.07
  -5 -10  -6    2.93    0.83
   5  10  -6    2.06    0.97
   5 -10   6    3.14    0.80
  -5 -11   6    0.67    0.67
   5 -11  -6    1.71    0.86
  -5 -11  -6    1.27    0.70
  -5 -12   6   -0.03    0.55
  -5 -12  -6    0.41    0.53
  -6   0   6   12.37    0.70
   6   0   6   14.45    0.95
   6   0   6   13.15    0.57
  -6   0  -6   13.42    0.69
  -6   0   6   14.52    1.17
   6   0  -6   12.23    0.63
   6  -1  -6    0.58    0.36
  -6   1  -6    0.17    0.37
   6   1   6    0.20    0.28
  -6  -1   6   -0.61    0.56
   6   1   6   -0.28    0.50
  -6   1   6   -0.03    0.34
  -6  -1  -6    0.12    0.31
   6  -1   6    0.27    0.34
  -6   1   6    0.31    0.72
   6   1  -6    0.39    0.41
  -6   2  -6    8.40    0.61
  -6  -2   6    7.94    0.89
   6   2   6    8.88    0.53
   6   2   6    8.18    0.87
   6  -2  -6    7.23    0.57
  -6  -2   6    8.59    0.64
  -6  -2  -6    7.48    0.55
  -6   2   6    9.49    0.62
  -6   2   6    6.88    0.98
   6  -2   6    7.23    0.63
   6   3   6    1.57    0.65
  -6   3  -6    0.75    0.44
   6   3   6    1.11    0.44
  -6  -3   6    1.22    0.45
   6  -3  -6    0.85    0.45
  -6   3   6    1.47    0.65
  -6   3   6    1.69    0.42
  -6  -3  -6    1.78    0.42
   6  -3   6    0.82    0.51
   6  -4  -6    8.15    0.73
   6   4   6    7.69    0.66
  -6   4  -6    7.18    0.73
  -6  -4   6    6.16    0.67
   6   4   6    6.86    0.94
  -6  -4  -6    6.60    0.64
   6  -4   6    6.83    0.74
  -6   4   6    6.77    0.66
  -6  -5   6    0.01    0.57
   6   5   6   -0.49    0.77
   6  -5  -6    0.49    0.56
  -6   5  -6   -0.17    0.60
   6   5   6   -0.25    0.53
  -6   5   6    0.09    0.51
   6   5  -6   -0.10    0.66
   6  -5   6   -0.08    0.60
  -6  -5  -6    0.73    0.60
   6  -6  -6    5.52    0.80
   6   6   6    4.74    0.75
   6   6  -6    4.60    0.89
   6  -6   6    3.78    0.76
   6   7   6    1.01    0.69
   6   7   6    1.41    1.04
   6  -7  -6   -0.52    1.15
   6  -7  -6    0.05    0.75
   6  -7  -6    1.22    0.81
   6  -7   6    0.57    0.77
   6   7  -6   -0.90    0.92
   6  -7   6   -0.25    0.71
   6   7  -6    0.92    0.83
   6   8   6   -1.22    0.74
   6  -8  -6   -2.18    1.07
   6   8   6    1.58    1.00
   6  -8   6   -0.36    0.75
   6   8  -6    0.38    0.98
   6   8  -6    0.05    1.04
   6  -8   6   -0.92    0.91
   6  -9  -6    0.71    1.12
   6   9   6    0.90    0.87
   6  -9   6    0.35    0.75
   6   9  -6   -1.39    0.99
   6 -10  -6    0.47    0.90
  -6 -10  -6    0.42    0.73
   6 -10   6    0.28    0.67
   6  10  -6    0.40    0.93
  -6 -11  -6    1.08    0.62
  -6 -12   6    0.61    0.52
  -6 -12  -6    1.08    0.49
  -7   0   6   50.52    2.45
   7   0  -6   47.64    1.62
   7   0   6   48.62    1.54
  -7  -1   6    5.43    0.87
   7   1   6    6.59    0.87
  -7   1  -6    5.18    0.49
   7  -1  -6    6.71    0.52
   7   1   6    6.31    0.42
  -7   1   6    4.34    0.95
  -7   1   6    6.01    0.54
   7   1  -6    6.34    0.53
   7  -1   6    5.96    0.50
  -7  -1  -6    5.68    0.49
  -7  -2   6    0.22    0.42
   7  -2  -6   -0.46    0.37
   7   2   6    0.20    0.63
  -7  -2   6   -0.58    0.62
  -7   2  -6   -0.16    0.37
   7   2   6    0.33    0.32
   7  -2   6   -0.03    0.43
  -7   2   6   -1.93    0.81
  -7  -2  -6    0.16    0.36
  -7   2   6    0.02    0.37
   7   3   6    7.69    0.58
   7   3   6    6.06    0.94
   7  -3  -6    8.06    0.66
  -7  -3   6    7.24    0.65
  -7  -3   6    3.90    0.87
  -7   3  -6    7.23    0.66
  -7  -3  -6    6.81    0.59
  -7   3   6    7.75    0.63
   7  -3   6    6.44    0.68
   7   4   6    1.30    0.88
   7   4   6    1.84    0.52
  -7  -4   6    0.42    0.76
  -7   4  -6    2.35    0.61
  -7  -4   6    1.49    0.54
   7  -4  -6    0.93    0.54
  -7   4   6    1.42    0.52
   7  -4   6    1.26    0.61
  -7  -4  -6    1.52    0.53
   7   5   6   -0.01    0.54
   7  -5  -6   -0.38    0.59
   7  -5   6    0.43    0.61
   7   5  -6   -0.39    0.66
   7  -6  -6   -0.45    0.75
   7  -6  -6   -1.40    1.16
   7  -6  -6    0.85    0.66
   7   6   6   -0.38    0.61
   7   6  -6   -0.41    0.95
   7  -6   6    0.38    0.80
   7   6  -6   -0.42    0.75
   7  -6   6    0.00    0.68
   7  -7  -6    2.28    0.86
   7  -7  -6    1.96    1.21
   7   7   6    3.87    1.08
   7  -7  -6    2.53    0.79
   7   7   6    3.22    0.79
   7   7  -6    1.38    0.89
   7   7  -6    1.58    1.03
   7  -7   6    3.46    0.83
   7  -7   6    1.99    0.76
   7  -8  -6    1.95    1.16
   7  -8  -6    0.89    0.76
   7   8   6    1.90    0.82
   7   8   6    2.24    0.98
   7  -8  -6    1.61    0.98
   7   8  -6    1.37    0.97
   7   8  -6    1.27    0.94
   7  -8   6    0.86    0.76
   7  -8   6    1.04    0.92
   7   9   6    1.57    0.85
   7   9   6    0.13    0.90
   7  -9  -6    1.35    0.95
   7  -9   6    0.52    0.74
   7   9  -6    0.66    0.96
  -7 -10  -6    0.41    0.68
   7 -10   6   -0.13    0.63
   7  10  -6    0.47    0.88
  -7 -11  -6    2.42    0.61
   8   0   6   14.61    0.64
  -8   0  -6   12.74    0.64
   8   0  -6   14.96    0.75
  -8   0   6   16.20    1.51
  -8  -1   6    8.91    1.13
  -8   1  -6   10.04    0.56
   8  -1  -6   10.36    0.64
  -8  -1   6    8.85    0.66
   8   1   6    9.64    0.53
  -8   1   6    7.99    0.62
   8   1  -6    9.39    0.67
  -8  -1  -6    8.49    0.59
  -8   1   6    7.38    1.29
   8  -1   6    9.42    0.62
   8  -2  -6    4.60    0.55
   8   2   6    4.46    0.45
  -8  -2   6    4.13    0.94
  -8  -2   6    4.11    0.54
   8   2   6    3.44    0.91
  -8   2  -6    5.11    0.52
  -8  -2  -6    4.88    0.52
   8  -2   6    4.74    0.61
  -8   2   6    4.54    0.53
   8   3   6    0.13    0.81
   8   3   6    0.05    0.39
   8  -3  -6   -0.11    0.49
   8  -3   6    0.47    0.54
   8  -4  -6   22.34    1.18
   8   4   6   23.67    1.13
   8  -4   6   23.45    1.24
   8  -5  -6   33.65    1.59
   8   5   6   34.86    1.53
   8  -5  -6   32.61    1.62
   8   5  -6   31.25    1.81
   8  -5   6   33.80    1.61
   8  -5   6   33.99    1.68
   8   5  -6   31.97    1.61
   8  -6  -6    0.19    0.70
   8  -6  -6   -0.53    1.10
   8   6   6   -0.35    0.62
   8  -6  -6    1.91    0.76
   8   6   6    2.51    1.04
   8  -6   6   -0.30    0.74
   8   6  -6    1.25    0.83
   8  -6   6    0.49    0.67
   8   6  -6   -0.28    0.90
   8   7   6    4.98    1.14
   8  -7  -6    4.61    1.17
   8  -7  -6    3.51    0.81
   8   7   6    5.03    0.86
   8  -7  -6    3.74    0.88
   8  -7   6    3.73    0.84
   8   7  -6    3.43    0.91
   8   7  -6    3.80    1.07
   8  -7   6    4.64    0.87
   8   8   6   16.94    1.30
   8  -8  -6   17.33    1.40
   8   8   6   15.52    1.27
   8  -8  -6   16.81    1.13
   8  -8   6   16.07    1.17
   8  -8   6   15.61    1.36
   8   8  -6   18.18    1.43
   8   8  -6   17.75    1.39
   8  -9  -6    4.56    0.77
   8   9   6    8.06    0.94
   8   9  -6    4.40    1.04
   8  -9   6    4.85    0.81
   8 -10   6   -0.70    0.56
  -8 -10  -6   -0.56    0.59
   8  10  -6   -1.77    0.75
  -8 -11  -6    0.74    0.48
   9   0   6   -0.24    0.35
  -9   0   6    1.88    1.25
   9   0  -6   -0.11    0.45
   9   1   6   -0.17    0.34
   9  -1  -6    0.07    0.44
   9  -1   6    0.12    0.46
   9  -2  -6   20.29    1.02
   9   2   6   21.29    0.92
   9  -2   6   21.13    1.04
   9  -3  -6    0.70    0.72
   9  -3  -6    1.35    0.58
   9   3   6    1.17    0.47
   9  -3   6    0.70    0.56
   9  -3   6    1.53    0.76
   9  -4  -6    2.86    1.17
   9  -4  -6    4.81    0.73
   9  -4  -6    3.73    0.79
   9   4   6    4.51    0.64
   9   4  -6    4.11    0.95
   9   4  -6    3.87    0.79
   9  -4   6    4.60    0.86
   9  -4   6    3.79    0.69
   9  -5  -6    0.04    0.75
   9   5   6   -0.04    0.59
   9  -5  -6   -0.08    0.66
   9   5  -6   -0.60    0.73
   9  -5   6    1.47    0.79
   9   5  -6    0.16    1.00
   9  -5   6    0.13    0.63
   9  -6  -6    2.28    0.79
   9   6   6    3.02    0.70
   9  -6  -6    3.86    0.78
   9  -6   6    3.47    0.75
   9   6  -6    1.52    1.00
   9  -6   6    3.08    0.83
   9   6  -6    2.77    0.86
   9  -7  -6    0.20    0.78
   9  -7  -6    1.11    0.73
   9   7   6    0.67    0.70
   9   7   6    2.57    1.02
   9  -7   6   -0.26    0.70
   9   7  -6   -0.02    0.77
   9  -7   6   -0.52    0.74
   9   7  -6   -0.25    0.96
   9  -8  -6   12.76    1.00
   9   8   6   13.19    1.17
   9   8   6   12.56    1.12
   9  -8   6   14.35    1.09
   9   8  -6   13.94    1.26
   9   8  -6   10.84    1.21
   9  -9  -6    4.41    0.73
   9   9  -6    2.07    0.88
   9  -9   6    3.62    0.71
   9  10  -6   -0.88    0.66
   9 -10   6    0.56    0.54
  -9 -10  -6    0.24    0.55
  10   0  -6   10.42    0.73
  10   0  -6   11.30    1.17
  10   0  -6   11.24    1.09
  10  -1  -6    0.23    0.81
  10  -1  -6   -0.80    1.03
  10  -1  -6    0.54    0.53
  10   1   6    0.04    0.37
  10  -1   6   -0.08    0.48
  10   1  -6    0.26    0.95
  10   2   6    0.90    0.41
  10  -2  -6    0.40    0.80
  10  -2  -6    1.66    1.10
  10  -2  -6    0.13    0.52
  10   2  -6    1.77    1.06
  10  -2   6    1.73    0.54
  10  -3  -6   42.82    1.71
  10  -3  -6   39.41    2.15
  10   3   6   42.67    1.58
  10  -3  -6   42.90    1.88
  10  -3   6   40.92    1.89
  10   3  -6   40.33    2.07
  10  -3   6   41.77    1.67
  10  -4  -6   13.78    0.99
  10   4   6   13.54    0.89
  10  -4  -6   12.40    1.06
  10   4  -6   13.09    1.27
  10  -4   6   14.86    1.12
  10  -4   6   12.57    0.94
  10   4  -6   14.35    1.04
  10  -5  -6   16.50    1.11
  10   5   6   16.25    1.02
  10  -5  -6   13.70    1.12
  10  -5   6   14.74    1.06
  10   5  -6   16.16    1.16
  10   5  -6   13.12    1.33
  10  -5   6   16.32    1.17
  10  -6  -6    7.92    0.93
  10   6   6    7.51    0.84
  10  -6  -6    9.36    0.95
  10  -6   6    8.01    0.94
  10  -6   6    7.29    0.88
  10   6  -6    8.17    1.15
  10   6  -6    7.19    0.95
  10   7   6   23.36    1.35
  10  -7  -6   21.55    1.43
  10  -7  -6   24.97    1.34
  10   7  -6   24.21    1.49
  10  -7   6   22.08    1.40
  10  -7   6   24.66    1.40
  10   7  -6   26.74    1.58
  10  -8  -6    2.40    0.69
  10   8   6    0.61    0.66
  10   8  -6    0.10    0.87
  10  -8   6    2.15    0.69
  10  -9  -6    0.15    0.56
  10   9  -6   -0.32    0.74
 -10  -9  -6    0.12    0.57
  10  -9   6   -0.55    0.54
  10 -10   6   -0.50    0.41
  10  10  -6   -1.02    0.50
  11   0  -6    9.14    1.22
  11   0  -6    9.00    1.00
  11  -1  -6    1.12    0.54
  11  -1  -6    0.82    1.04
  11  -1  -6    0.61    0.80
  11  -1   6    0.37    0.45
  11   1  -6    0.73    1.04
  11  -2  -6    0.30    1.06
  11   2   6    0.75    0.43
  11  -2  -6   -0.56    0.76
  11  -2  -6    0.93    0.59
  11  -2   6    0.18    0.48
  11   2  -6   -1.04    0.99
  11  -3  -6    0.41    0.61
  11  -3  -6    0.12    0.76
  11   3   6    0.16    0.48
  11   3  -6   -0.15    0.63
  11   3  -6    0.11    0.96
  11  -3   6    0.06    0.53
  11  -3   6    0.03    0.75
  11   4   6    1.36    0.54
  11  -4  -6    1.80    0.78
  11  -4  -6    0.41    0.62
  11   4  -6    0.32    0.97
  11  -4   6    0.99    0.61
  11   4  -6    1.74    0.70
  11  -4   6    0.89    0.75
  11   5   6    0.03    0.56
  11  -5  -6    1.29    0.73
  11  -5  -6   -0.72    0.64
  11   5  -6    0.67    0.72
  11   5  -6   -0.51    0.97
  11  -5   6   -0.69    0.67
  11  -5   6    0.13    0.61
  11   6   6    0.96    0.65
  11  -6  -6    0.63    0.69
  11  -6  -6    0.77    0.72
  11   6  -6    1.77    0.96
  11  -6   6    0.28    0.66
  11  -6   6    0.20    0.67
  11   6  -6    0.59    0.73
  11  -7  -6    1.30    0.70
  11   7  -6   -0.12    0.86
  11  -7   6   -1.49    0.63
  11  -8  -6    0.16    0.57
  11  -8   6   -0.28    0.56
  11   8  -6    0.70    0.76
  11  -9  -6    1.75    0.52
  11   9  -6    1.59    0.61
  11  -9   6    0.59    0.47
  12   0  -6    0.14    0.98
  12  -1  -6   11.46    1.04
  12  -1  -6    6.19    1.09
  12   1  -6   12.67    1.25
  12  -2  -6   -0.04    0.78
  12  -2  -6    0.64    0.58
  12   2  -6    0.45    0.62
  12   2  -6   -1.08    0.88
  12  -3  -6   -0.25    0.63
  12  -3  -6   -0.52    0.70
  12   3  -6    0.29    0.63
  12   3  -6   -0.05    0.96
  12  -3   6   -0.06    0.51
  12  -3   6   -0.36    0.61
  12  -4  -6    1.24    0.67
  12   4   6    0.69    0.55
  12  -4  -6    1.03    0.72
  12  -4   6    0.36    0.71
  12   4  -6    0.79    0.68
  12  -4   6   -0.39    0.56
  12   4  -6   -0.85    0.89
  12  -5  -6    2.40    0.75
  12   5  -6    1.80    0.93
  12  -5   6    1.72    0.73
  12  -6  -6    0.59    0.67
  12  -6   6   -0.08    0.64
  12   6  -6    1.04    0.85
  12  -7  -6   -0.16    0.56
  12  -7   6   -0.49    0.56
  12   7  -6   -0.14    0.73
  12  -8  -6    0.17    0.49
  12  -8   6   -1.13    0.43
  12   8  -6    0.10    0.59
  13  -1  -6    0.30    0.64
  13   1  -6   -0.24    0.83
  13  -2  -6    0.58    0.68
  13   2  -6    0.64    0.91
  13  -3  -6   -0.90    0.65
  13   3  -6   -1.19    0.84
  13  -4  -6   -0.02    0.67
  13   4  -6   -0.77    0.82
  13  -4   6    1.29    0.65
  13  -5  -6   -0.13    0.63
  13  -5   6    0.47    0.61
  13   5  -6    0.58    0.77
  13  -6  -6    0.36    0.56
  13  -6   6   -0.54    0.54
  13   6  -6    0.29    0.70
  13  -7  -6    2.79    0.53
  13  -7   6    2.18    0.51
  13   7  -6    3.37    0.63
  14  -2  -6    0.91    0.64
  14  -3  -6    0.29    0.61
  14   3  -6    0.31    0.71
  14  -4  -6    0.70    0.58
  14   4  -6    1.32    0.72
  14  -5  -6    1.12    0.53
  14  -5   6   -0.18    0.54
  14   5  -6    1.87    0.67
   0   0  -7    0.03    0.38
   0   0   7   -0.12    0.46
   0   0   7   -0.22    0.37
   0   1   7    0.20    0.38
   0  -1   7    0.79    0.52
   0   1   7   -0.49    0.33
   0  -1  -7   -0.22    0.37
   0   1  -7   -0.37    0.34
   0  -2   7  945.21   31.17
   0  -2  -7  964.06   26.25
   0   2  -7 1000.00   26.31
   0   2   7  998.80   26.27
   0   2   7  987.70   31.23
   0   2   7  984.94   26.50
   0  -2   7  998.99   26.31
   0   2  -7  961.64   26.49
   0  -3  -7   -0.23    0.43
   0  -3   7   -0.58    0.39
   0  -3   7   -0.01    0.42
   0   3   7   -0.15    0.49
   0   3  -7   -0.27    0.47
   0   3   7   -0.15    0.39
   0   3  -7    0.06    0.41
   0   3   7   -0.29    0.35
   0   4  -7   86.73    2.91
   0  -4   7   87.44    2.89
   0  -4   7   90.16    3.17
   0  -4  -7   88.72    2.89
   0   4   7   87.27    2.86
   0   4  -7   90.01    2.77
   0   4   7   89.68    2.73
   0   4   7   90.03    3.39
   0   5  -7   -0.09    0.45
   0   5   7   -0.83    0.38
   0   5   7    0.23    0.57
   0   6  -7    0.96    0.52
   0   6   7    0.56    0.45
   0   6   7    0.77    0.58
   0   7   7   -0.68    0.73
   0   7  -7   -0.42    0.48
   0   7   7    0.48    0.45
   0   8  -7   -0.42    0.49
   0  -9  -7    0.17    0.79
   0 -10  -7   26.86    1.57
   0 -11  -7   -1.43    0.75
   0 -12  -7    5.59    0.84
   0 -13  -7   -0.11    0.55
  -1   0  -7   -0.04    0.38
   1   0  -7    0.03    0.38
  -1   0   7   -0.08    0.31
   1   0   7    0.03    0.35
  -1   0   7   -0.03    0.61
  -1   0  -7   -0.14    0.33
   1   0   7    0.20    0.38
   1   1   7    9.74    0.57
   1  -1  -7    8.52    0.53
  -1   1  -7   10.22    0.61
  -1   1  -7    8.53    0.61
  -1  -1   7    8.23    0.76
   1   1   7    8.52    0.66
  -1   1   7    8.57    0.55
   1  -1   7    9.10    0.64
   1   1  -7    9.35    0.56
  -1  -1  -7    7.89    0.51
  -1  -1  -7    8.43    0.57
  -1   1   7    7.77    0.74
   1   1  -7    7.61    0.47
  -1   1   7    8.76    0.50
   1  -1   7    9.38    0.58
  -1   2  -7   61.45    2.04
   1   2   7   61.03    1.98
  -1  -2   7   63.75    2.34
   1  -2  -7   59.43    1.99
  -1  -2   7   64.05    2.07
   1   2   7   63.32    2.40
   1  -2   7   61.97    2.25
   1   2  -7   65.29    2.04
  -1  -2  -7   62.71    2.00
   1   2  -7   59.84    1.89
  -1   2   7   60.93    1.91
   1  -2   7   64.05    2.01
  -1   2   7   64.25    2.42
  -1   2   7   60.06    1.99
  -1  -3   7   24.41    1.10
  -1  -3   7   24.92    1.16
   1  -3  -7   25.14    1.08
   1   3   7   23.55    1.26
  -1   3  -7   24.42    1.12
   1   3   7   24.77    1.04
  -1   3  -7   23.37    1.01
  -1   3   7   21.72    1.21
   1   3  -7   24.10    0.94
   1  -3   7   23.69    1.12
  -1  -3  -7   23.88    1.06
  -1   3   7   24.86    1.05
   1   3  -7   23.20    1.09
  -1   3   7   23.74    0.96
   1  -3   7   24.13    1.05
  -1  -4   7    0.90    0.53
  -1  -4   7    0.76    0.50
   1   4   7    0.21    0.56
   1  -4  -7    0.54    0.51
  -1   4  -7   -0.43    0.47
   1   4   7   -0.97    0.40
  -1   4  -7   -0.03    0.52
  -1   4   7   -0.32    0.38
  -1   4   7    0.65    0.55
   1   4  -7   -0.35    0.40
  -1  -4  -7   -0.14    0.42
  -1   4   7    0.77    0.45
  -1   5  -7    9.00    0.83
   1   5   7    8.71    0.87
  -1   5  -7    9.10    0.71
   1   5   7    8.88    0.61
  -1  -5   7    7.70    0.75
  -1  -5   7    7.81    0.73
  -1   5   7    9.13    0.65
   1   5  -7    7.82    0.60
  -1  -5  -7    9.22    0.80
  -1   5   7    8.37    0.84
  -1   6  -7    8.21    0.72
   1   6   7    8.59    0.93
  -1   6   7    7.19    0.88
   1   6  -7    7.31    0.59
  -1   6   7    8.49    0.67
   1   7   7    0.60    0.73
  -1   7  -7    0.15    0.53
  -1   7   7    0.31    0.47
  -1   8  -7    0.25    0.58
  -1   8   7    0.25    0.56
   1  -9  -7    1.52    0.88
  -1  -9  -7    0.52    0.88
   1 -10  -7    0.54    0.82
  -1 -10  -7    0.59    0.82
   1 -11  -7   14.02    1.17
  -1 -11  -7   15.64    1.18
   1 -12  -7   -0.27    0.72
  -1 -12  -7   -0.57    0.70
   1 -13  -7    2.75    0.63
  -2   0   7   -0.10    0.33
  -2   0   7   -0.28    0.38
   2   0   7   -0.18    0.37
  -2   0  -7    0.27    0.35
   2   0   7   -0.68    0.34
  -2   0   7    0.13    0.64
  -2   0   7    0.08    0.30
   2   0  -7    0.27    0.38
  -2   0  -7    0.65    0.39
  -2   1  -7    0.75    0.42
  -2   1  -7    0.28    0.37
   2   1   7   -0.64    0.35
   2   1   7    0.29    0.41
  -2  -1   7    0.68    0.47
   2  -1  -7   -0.03    0.37
  -2  -1   7    0.16    0.51
  -2  -1   7    0.66    0.40
  -2  -1  -7   -0.27    0.33
   2   1  -7    1.07    0.41
  -2   1   7    0.29    0.33
  -2  -1  -7    0.23    0.34
  -2   1   7   -0.39    0.38
   2  -1   7    0.01    0.30
   2  -1   7    1.04    0.33
  -2   1   7    0.44    0.53
  -2   1   7   -0.04    0.31
   2   2   7    2.18    0.53
  -2   2  -7    2.27    0.48
  -2  -2   7    2.04    0.47
   2  -2  -7    1.72    0.42
   2   2   7    1.64    0.37
  -2  -2   7    1.85    0.48
  -2  -2   7    1.77    0.50
   2  -2   7    1.49    0.27
  -2   2   7    1.42    0.37
  -2   2   7    1.71    0.40
  -2   2   7    1.74    0.56
   2   2  -7    1.76    0.22
  -2  -2  -7    2.30    0.42
   2  -2   7    1.88    0.40
   2   2  -7    1.77    0.44
  -2  -2  -7    2.08    0.44
  -2   3  -7   33.01    1.27
   2  -3  -7   34.84    1.37
   2   3   7   33.45    1.59
  -2   3  -7   34.62    1.39
   2   3   7   33.24    1.32
  -2  -3   7   35.06    1.56
  -2  -3   7   35.08    1.39
  -2   3   7   35.95    1.61
  -2   3   7   34.19    1.32
  -2   3   7   35.14    1.24
  -2  -3  -7   33.84    1.33
   2   3  -7   32.72    1.06
  -2  -4   7   28.76    1.29
  -2   4  -7   27.19    1.19
  -2   4  -7   29.89    1.33
   2  -4  -7   27.25    1.27
   2   4   7   30.42    1.53
   2   4   7   28.45    1.25
   2   4  -7   26.52    0.94
   2   4  -7   29.48    1.43
  -2   4   7   30.55    1.47
   2  -4   7   30.02    1.38
  -2  -4  -7   30.50    1.30
  -2   4   7   30.14    1.17
  -2   4   7   29.74    1.28
  -2   5  -7    9.32    0.82
  -2  -5   7    6.28    0.70
  -2   5  -7    8.57    0.70
   2   5   7    6.84    0.72
   2   5   7    8.12    0.88
  -2   5   7    7.30    0.80
   2  -5   7    8.06    0.85
  -2   5   7    8.18    0.63
  -2  -5  -7    6.67    0.74
  -2   5   7    7.40    0.74
   2   5  -7    7.21    0.89
   2   6   7    9.38    0.85
   2   6   7    8.90    0.98
  -2   6  -7    7.02    0.74
  -2   6   7    8.71    0.72
  -2  -6  -7    8.43    0.89
  -2   7  -7    1.27    0.60
   2   7   7    0.46    0.78
  -2   7   7    0.91    0.52
   2  -8  -7    2.04    0.90
  -2   8  -7    0.70    0.66
  -2  -8  -7    1.74    0.91
  -2   8   7    1.33    0.59
   2  -9  -7    7.20    1.03
   2   9  -7    6.38    1.17
  -2  -9  -7    6.85    1.04
   2 -10  -7   10.69    1.12
  -2 -10  -7   13.34    1.13
   2 -11  -7    0.27    0.82
  -2 -11  -7    0.46    0.81
   2 -12  -7    1.17    0.75
  -2 -12  -7    0.97    0.71
  -3   0  -7    0.11    0.37
  -3   0   7    0.35    0.34
  -3   0   7    0.20    0.63
   3   0  -7   -1.02    0.35
  -3   0  -7   -0.06    0.36
   3   0   7   -0.13    0.22
  -3   0   7    0.08    0.29
  -3   0   7   -0.36    0.38
  -3  -1   7    9.08    0.80
   3  -1  -7    9.71    0.60
  -3  -1   7    8.63    0.67
  -3   1  -7    9.81    0.63
   3   1   7    9.01    0.71
  -3  -1   7   10.34    0.65
  -3   1  -7    9.12    0.62
  -3  -1   7    8.98    0.53
  -3  -1  -7    8.46    0.56
  -3   1   7   10.38    0.64
   3   1  -7    9.02    0.58
  -3   1   7    9.05    0.50
  -3   1   7    8.85    0.59
  -3  -1  -7    9.15    0.57
  -3   1   7    8.28    0.95
   3  -1   7    9.54    0.56
   3   2   7   45.14    1.93
  -3  -2   7   43.70    1.62
  -3   2  -7   46.49    1.61
  -3  -2   7   43.86    1.91
   3   2   7   42.81    1.52
   3  -2  -7   45.71    1.58
  -3  -2  -7   44.01    1.54
  -3   2   7   47.70    1.57
  -3   2   7   46.42    2.01
   3  -2   7   39.70    1.61
  -3   2   7   46.40    1.48
  -3  -2  -7   46.54    1.60
  -3  -3   7    0.84    0.57
   3   3   7   -0.25    0.43
   3  -3  -7    0.20    0.52
  -3   3  -7    0.25    0.49
   3   3   7    0.72    0.59
  -3  -3   7   -0.26    0.45
  -3  -3  -7    0.33    0.44
   3  -3   7   -0.68    0.59
  -3   3   7    0.41    0.54
  -3   3   7    0.76    0.41
  -3   3   7    0.62    0.42
   3  -4  -7    0.58    0.56
  -3  -4   7    0.34    0.45
  -3   4  -7   -0.45    0.48
   3   4   7    0.23    0.48
  -3   4  -7   -0.35    0.47
   3   4   7   -0.43    0.54
  -3   4   7    0.49    0.43
  -3  -4  -7   -0.57    0.44
   3  -4   7    1.56    0.58
  -3   4   7    0.31    0.42
  -3   4   7    0.20    0.52
   3   5   7   23.27    1.17
  -3   5  -7   22.03    1.13
  -3  -5   7   21.70    1.18
  -3   5  -7   23.34    1.25
   3   5   7   20.81    1.40
   3  -5  -7   20.69    1.16
  -3   5   7   22.43    1.07
   3  -5   7   23.37    1.26
  -3  -5  -7   23.24    1.21
  -3   5   7   21.60    1.17
  -3   5   7   21.91    1.30
   3   5  -7   23.41    1.29
  -3   6  -7   -0.21    0.66
   3   6   7    0.21    0.66
  -3  -6   7    0.44    0.62
  -3   6  -7   -0.68    0.54
   3   6   7   -0.09    0.62
  -3   6   7    0.60    0.51
   3  -6   7   -0.17    0.71
   3   6  -7    0.40    0.69
  -3  -6  -7   -0.50    0.62
  -3   7  -7    1.02    0.64
  -3   7   7    0.93    0.56
   3  -8  -7    0.82    0.84
  -3   8  -7    1.57    0.75
   3   8  -7    1.42    1.08
  -3  -8  -7    0.32    0.81
  -3   8   7   -0.16    0.57
   3  -8   7    0.94    0.79
   3  -9  -7    0.29    0.88
  -3  -9  -7    0.80    0.87
   3   9  -7   -0.13    1.04
   3 -10  -7   -0.89    0.88
   3  10  -7    0.89    0.98
  -3 -10  -7   -0.13    0.80
  -3 -11   7    0.43    0.66
   3 -11  -7   -0.84    0.83
  -3 -11  -7    0.27    0.75
   3 -12  -7    2.46    0.79
  -3 -12  -7    0.46    0.65
   4   0   7    0.00    0.41
  -4   0   7   -0.16    0.43
  -4   0  -7   -0.10    0.38
  -4   0  -7    0.00    0.35
   4   0  -7   -0.20    0.40
  -4   0   7   -0.50    0.37
   4   0   7    0.22    0.34
  -4   0   7    0.05    0.64
  -4   1  -7   53.33    1.75
  -4  -1   7   57.08    1.83
   4  -1  -7   50.00    1.74
   4   1   7   53.25    2.15
   4   1   7   50.88    1.69
  -4  -1   7   54.86    2.27
  -4   1  -7   52.70    1.76
   4  -1   7   54.91    1.96
  -4   1   7   56.09    1.76
  -4  -1  -7   54.15    1.71
  -4  -1  -7   53.96    1.75
   4  -1   7   52.61    1.74
  -4   1   7   44.34    2.34
   4   1  -7   50.52    1.76
  -4   2  -7   10.41    0.72
  -4  -2   7    9.40    0.74
   4   2   7   11.58    0.89
   4  -2  -7    9.82    0.65
  -4  -2   7   10.45    0.86
   4   2   7    9.15    0.58
  -4   2   7   10.43    0.65
  -4   2   7   11.87    1.02
   4  -2   7    8.74    0.72
  -4  -2  -7   10.09    0.67
   4   3   7    1.78    0.42
   4   3   7    3.08    0.66
  -4  -3   7    1.80    0.49
  -4   3  -7    2.80    0.56
  -4  -3   7    2.65    0.67
   4  -3  -7    1.73    0.52
  -4  -3  -7    2.73    0.51
  -4   3   7    1.65    0.59
   4  -3   7    1.02    0.60
  -4   3   7    1.88    0.47
  -4   4  -7   10.70    0.84
  -4  -4   7    9.99    0.76
   4   4   7    8.76    0.91
   4  -4  -7    9.44    0.77
   4   4   7   10.14    0.71
  -4   4   7    7.94    0.68
  -4   4   7   10.00    0.88
  -4  -4  -7   10.16    0.77
  -4   4   7    8.80    0.72
   4  -4   7   10.63    0.88
  -4  -5   7   17.08    1.05
  -4   5  -7   16.66    1.03
   4  -5  -7   17.25    1.06
  -4   5  -7   15.56    1.07
   4   5   7   16.26    1.28
   4   5   7   17.21    1.01
   4  -5   7   18.61    1.14
  -4   5   7   18.72    0.99
  -4  -5  -7   18.80    1.11
   4   5  -7   15.33    1.13
  -4   5   7   16.70    1.02
   4   6   7    5.62    0.96
   4  -6  -7    9.34    0.88
  -4  -6   7    5.83    0.84
   4   6   7    7.13    0.80
  -4   6  -7    8.11    0.96
  -4   6  -7    6.30    0.83
  -4   6   7    6.40    0.83
  -4   6   7    5.66    0.70
   4   6  -7    5.86    0.92
  -4  -6  -7    8.42    0.89
   4  -6   7    6.82    0.89
   4   7   7    6.20    0.91
  -4   7  -7    4.79    0.84
   4   7  -7    5.47    1.06
  -4   7   7    5.83    0.76
   4   8   7    6.86    1.00
   4  -8  -7    4.26    0.96
   4   8  -7    2.53    1.12
   4  -8   7    4.41    0.86
   4  -9  -7   -0.62    0.92
   4  -9   7   -0.77    0.78
   4   9  -7   -1.19    1.03
  -4  -9  -7    0.49    0.85
   4 -10  -7    0.59    0.97
  -4 -10  -7    1.31    0.81
   4  10  -7   -0.17    0.95
  -4 -11   7    1.30    0.71
   4 -11  -7    2.83    0.93
  -4 -11  -7    0.41    0.71
   4 -12  -7    0.59    0.70
  -4 -12   7    0.96    0.55
  -4 -12  -7   -1.29    0.54
  -5   0   7    0.01    0.68
  -5   0   7   -0.45    0.40
   5   0  -7   -0.36    0.40
   5   0   7    0.43    0.35
  -5   0  -7   -0.44    0.43
   5   0   7   -0.23    0.44
  -5   1  -7    3.15    0.48
   5   1   7    3.67    0.65
  -5  -1   7    2.77    0.72
   5   1   7    3.30    0.39
   5  -1  -7    2.79    0.48
   5   1  -7    2.15    0.48
   5  -1   7    2.78    0.45
  -5   1   7    3.04    0.88
  -5  -1  -7    2.84    0.45
  -5   1   7    3.21    0.45
   5   2   7    2.20    0.39
  -5   2  -7    1.79    0.46
   5  -2  -7    2.46    0.47
  -5  -2   7    2.24    0.51
  -5  -2   7    3.12    0.67
   5   2   7    2.12    0.61
   5  -2   7    1.93    0.52
  -5  -2  -7    2.49    0.45
  -5   2   7    2.57    0.78
  -5   2   7    2.83    0.47
   5   3   7    7.25    0.84
  -5  -3   7    8.56    0.67
  -5   3  -7    7.94    0.68
   5   3   7    7.81    0.58
   5  -3  -7    8.23    0.66
  -5  -3   7    6.84    0.83
  -5  -3  -7    7.63    0.61
  -5   3   7    6.41    0.84
   5  -3   7    6.17    0.69
  -5   3   7    7.59    0.62
  -5   4  -7    0.26    0.48
   5  -4  -7    0.08    0.50
   5   4   7    0.32    0.59
   5   4   7   -0.09    0.45
  -5  -4   7    0.45    0.48
  -5   4   7    1.25    0.44
  -5  -4  -7   -0.05    0.46
   5  -4   7    0.96    0.61
   5   5   7    1.96    0.56
  -5   5  -7    2.18    0.68
  -5  -5   7    0.37    0.58
   5   5   7    0.66    0.66
   5  -5  -7    2.18    0.64
  -5  -5  -7    2.08    0.61
   5   5  -7    0.38    0.67
  -5   5   7    1.03    0.56
   5  -5   7    1.25    0.65
   5   6   7    2.30    0.64
   5  -6  -7    1.81    0.71
  -5   6  -7    2.58    0.81
   5  -6   7    2.55    0.73
   5   6  -7    1.65    0.77
  -5   6   7    1.14    0.68
   5  -7  -7    3.10    1.00
  -5   7  -7    3.64    0.90
   5  -7  -7    4.45    0.91
   5   7   7    3.08    0.97
   5   7   7    4.00    0.82
   5   7  -7    4.80    1.00
   5  -7   7    4.39    0.93
   5  -7   7    2.23    0.82
   5   7  -7    2.26    1.09
  -5   7   7    2.26    0.74
   5   8   7    3.61    1.00
   5  -8  -7    2.75    1.08
   5   8   7    2.32    0.90
   5   8  -7    2.62    1.09
   5  -8   7    1.92    0.82
   5  -9  -7    0.59    1.06
   5   9  -7   -0.62    1.03
  -5  -9  -7    0.31    0.81
   5  -9   7    0.38    0.77
   5 -10  -7    2.61    1.04
   5 -10   7    2.07    0.76
  -5 -10  -7    1.80    0.81
   5  10  -7    2.51    1.02
  -5 -11   7    0.21    0.64
   5 -11  -7    0.59    0.86
  -5 -11  -7    0.42    0.65
  -5 -12   7   -0.09    0.53
  -5 -12  -7   -0.33    0.50
  -6   0   7    0.35    0.68
   6   0   7   -0.40    0.31
   6   0  -7    0.20    0.39
   6   0   7   -0.63    0.46
  -6   0   7    0.37    0.39
  -6   0  -7   -0.11    0.39
  -6  -1   7    8.34    0.91
   6   1   7    7.42    0.82
   6   1   7    5.67    0.45
  -6   1  -7    6.57    0.55
   6  -1  -7    6.57    0.56
   6   1  -7    6.71    0.56
   6  -1   7    7.18    0.53
  -6  -1  -7    6.87    0.53
  -6   1   7    6.58    1.01
  -6   1   7    7.67    0.57
  -6  -2   7   43.09    1.64
  -6  -2   7   47.70    2.19
   6  -2  -7   44.34    1.58
   6   2   7   43.97    1.50
   6   2   7   42.01    2.08
  -6   2  -7   40.60    1.57
  -6   2   7   45.64    2.29
  -6   2   7   44.74    1.60
   6  -2   7   42.41    1.62
  -6  -2  -7   43.69    1.54
  -6  -3   7    0.06    0.62
   6  -3  -7    0.43    0.46
   6   3   7    0.13    0.38
  -6  -3   7   -0.37    0.45
  -6   3  -7    0.19    0.48
   6   3   7    0.51    0.61
  -6  -3  -7   -0.63    0.39
   6  -3   7    0.02    0.52
  -6   3   7    0.18    0.41
  -6   3   7    0.39    0.65
   6   4   7    4.16    0.56
   6   4   7    4.88    0.88
  -6  -4   7    3.85    0.83
   6  -4  -7    5.04    0.64
  -6   4  -7    3.17    0.65
  -6  -4   7    3.47    0.64
  -6   4   7    3.98    0.58
  -6  -4  -7    3.06    0.56
   6  -4   7    3.92    0.70
  -6  -5   7    6.87    1.04
   6   5   7    7.27    1.06
  -6  -5   7    8.17    0.84
  -6   5  -7    6.98    0.83
   6   5   7    7.49    0.77
   6  -5  -7    6.52    0.81
  -6   5   7    7.41    0.76
   6  -5   7    7.44    0.86
   6   5  -7    7.56    0.92
   6  -6  -7    0.41    0.72
   6   6   7    1.43    0.66
   6  -6   7    0.60    0.79
   6  -6   7    0.87    0.73
   6   6  -7    0.39    0.82
   6  -7  -7    0.51    0.76
   6   7   7    0.18    0.72
   6  -7  -7    3.55    1.09
   6   7   7    2.57    1.02
   6  -7  -7    0.14    0.78
   6   7  -7    0.45    0.84
   6   7  -7   -1.45    0.92
   6  -7   7    2.08    0.81
   6  -7   7    0.39    0.74
   6   8   7    1.48    0.85
   6  -8  -7    1.14    1.15
   6   8   7    1.70    0.96
   6   8  -7    1.66    1.04
   6   8  -7    1.89    1.02
   6  -8   7    2.16    0.81
   6  -9  -7    4.61    1.12
   6   9  -7    3.86    1.10
   6  -9   7    2.30    0.80
  -6  -9  -7    5.26    0.89
   6 -10  -7    3.58    1.01
   6  10  -7    3.35    0.94
  -6 -10  -7    3.97    0.81
   6 -10   7    3.65    0.77
   6 -11  -7    0.89    0.66
  -6 -11  -7    0.49    0.58
  -6 -12   7    0.66    0.51
  -6 -12  -7    1.06    0.48
   7   0  -7    0.19    0.40
  -7   0  -7    0.41    0.38
  -7   0   7   -0.36    0.40
   7   0   7   -0.15    0.31
  -7   0   7   -0.40    0.74
  -7  -1   7   22.77    1.51
  -7   1  -7   21.88    0.94
   7  -1  -7   20.64    0.94
   7   1   7   21.04    0.85
   7   1   7   21.72    1.39
  -7  -1  -7   20.95    0.94
   7  -1   7   21.92    0.94
  -7   1   7   16.41    1.51
   7   1  -7   20.68    0.96
  -7   1   7   21.89    0.99
   7   2   7   -0.06    0.65
  -7  -2   7   -0.11    0.43
  -7   2  -7    0.38    0.43
  -7  -2   7    0.93    0.71
   7  -2  -7    0.08    0.43
   7   2   7    0.09    0.35
   7  -2   7    0.13    0.48
  -7   2   7    0.12    0.37
  -7  -2  -7    0.09    0.40
  -7   2   7   -0.22    0.75
   7  -3  -7   -0.05    0.47
  -7  -3   7   -0.46    0.46
   7   3   7    0.01    0.38
  -7  -3   7   -0.08    0.66
  -7   3  -7    0.00    0.47
   7   3   7   -0.84    0.66
   7  -3   7   -0.12    0.53
  -7  -3  -7    1.34    0.47
  -7   3   7    0.30    0.47
   7   4   7    1.66    0.85
   7   4   7    1.01    0.49
  -7  -4   7    0.61    0.76
   7  -4  -7    0.82    0.57
   7  -4   7    2.17    0.63
   7  -5  -7   -0.61    0.60
   7   5   7    0.92    0.62
   7   5  -7    1.21    0.74
   7  -5   7    1.97    0.69
   7  -6  -7    3.59    0.78
   7  -6  -7    2.48    1.19
   7  -6  -7    3.95    0.84
   7   6   7    4.05    0.76
   7   6   7    4.64    1.11
   7  -6   7    3.69    0.79
   7   6  -7    3.25    0.89
   7   6  -7    5.09    1.06
   7  -6   7    3.86    0.90
   7   7   7    1.42    0.70
   7  -7  -7    0.23    0.74
   7  -7  -7    0.92    0.79
   7   7   7    0.31    1.01
   7  -7  -7   -0.44    1.11
   7  -7   7   -0.02    0.75
   7  -7   7    0.91    0.79
   7   7  -7    2.68    0.90
   7   7  -7   -0.62    0.95
   7  -8  -7    1.15    1.19
   7   8   7   -0.01    0.79
   7   8   7    0.07    0.91
   7  -8  -7    1.10    0.74
   7  -8   7    1.46    0.78
   7   8  -7    2.26    1.07
   7  -8   7    0.71    0.93
   7   8  -7    0.49    0.91
   7   9   7    1.69    0.99
   7  -9  -7    1.94    1.02
   7   9  -7   -1.10    0.90
   7  -9   7    0.38    0.69
  -7 -10  -7    1.75    0.70
   7  10  -7    1.13    0.87
   7 -10   7    2.69    0.70
  -7 -11  -7    0.62    0.53
  -8   0  -7   -0.48    0.37
  -8   0   7   -0.81    0.93
   8   0  -7   -0.35    0.44
   8   0   7   -0.05    0.34
  -8  -1   7    3.94    0.56
  -8  -1   7    4.85    1.07
   8  -1  -7    4.88    0.55
   8   1   7    4.44    0.43
  -8   1  -7    3.97    0.51
  -8   1   7    2.73    1.08
  -8   1   7    5.26    0.56
   8   1  -7    3.37    0.58
  -8  -1  -7    3.33    0.51
   8  -1   7    3.42    0.50
  -8  -2   7   -0.73    0.77
  -8   2  -7   -0.81    0.43
   8   2   7   -0.41    0.85
  -8  -2   7   -0.25    0.47
   8   2   7   -0.02    0.37
   8  -2  -7    0.64    0.49
  -8   2   7    0.25    0.43
  -8  -2  -7    0.18    0.46
   8  -2   7   -0.16    0.47
   8   3   7    1.51    0.94
   8   3   7    2.82    0.50
   8  -3  -7    1.74    0.57
   8  -3   7    2.09    0.64
   8   4   7    2.22    0.58
   8  -4  -7    1.90    0.63
   8  -4  -7    2.35    0.73
   8  -4   7    2.21    0.67
   8  -5  -7    6.40    0.93
   8  -5  -7    8.75    1.24
   8  -5  -7    7.42    0.89
   8   5   7    8.29    0.81
   8  -5   7    8.24    0.99
   8   5  -7    6.00    0.90
   8   5  -7    8.45    1.13
   8  -5   7    7.72    0.91
   8  -6  -7    5.97    1.20
   8  -6  -7    4.07    0.85
   8   6   7    5.77    0.82
   8  -6  -7    5.22    0.86
   8   6  -7    6.38    0.94
   8   6  -7    2.51    0.96
   8  -6   7    5.08    0.88
   8  -6   7    5.50    0.89
   8  -7  -7    2.68    0.77
   8  -7  -7    3.62    1.12
   8   7   7    3.09    1.03
   8  -7  -7    1.60    0.83
   8   7   7    1.84    0.75
   8   7  -7    2.03    0.90
   8   7  -7    1.43    0.99
   8  -7   7    2.23    0.80
   8  -7   7    2.44    0.84
   8  -8  -7    5.64    0.83
   8  -8  -7    4.73    1.06
   8   8   7    5.92    0.99
   8  -8  -7    3.40    1.04
   8   8   7    2.55    0.84
   8   8  -7    6.13    1.12
   8   8  -7    4.05    1.02
   8  -8   7    5.18    1.04
   8  -8   7    4.98    0.85
   8   9  -7    3.13    0.95
   8  -9   7    4.37    0.78
  -8  -9  -7    2.33    0.74
   8 -10   7    4.56    0.67
   8  10  -7    5.06    0.86
  -8 -10  -7    4.44    0.70
  -8 -11  -7    0.02    0.47
   9   0   7   -0.20    0.38
   9   0  -7   -0.27    0.50
   9   1   7    1.42    0.41
   9  -1  -7    1.55    0.51
   9  -1   7    2.40    0.53
   9  -2  -7    1.03    0.54
   9   2   7    2.40    0.45
   9  -2  -7    2.44    0.74
   9  -2   7    1.12    0.57
   9  -3  -7   70.19    2.80
   9   3   7   76.57    2.47
   9  -3  -7   74.41    2.58
   9  -3   7   74.59    2.58
   9   3  -7   65.27    2.93
   9  -3   7   76.48    2.83
   9  -4  -7   -0.08    0.76
   9   4   7    0.40    0.52
   9  -4  -7   -0.42    0.61
   9  -4  -7   -1.02    0.96
   9  -4   7    1.07    0.65
   9   4  -7   -0.55    0.85
   9  -4   7    0.47    0.78
   9  -5  -7   22.27    1.58
   9  -5  -7   22.43    1.33
   9  -5  -7   21.93    1.32
   9   5   7   22.13    1.21
   9   5  -7   21.40    1.32
   9   5  -7   20.12    1.49
   9  -5   7   21.36    1.35
   9  -5   7   21.89    1.29
   9  -6  -7    3.04    0.82
   9  -6  -7    4.80    1.14
   9   6   7    3.82    0.70
   9  -6  -7    3.08    0.82
   9  -6   7    2.87    0.82
   9  -6   7    3.65    0.77
   9   6  -7    3.82    1.02
   9   6  -7    3.68    0.90
   9   7   7    2.22    0.73
   9  -7  -7    3.67    0.79
   9  -7  -7    2.90    0.87
   9  -7   7    3.69    0.85
   9   7  -7    2.24    1.00
   9   7  -7    3.47    0.89
   9  -7   7    3.75    0.86
   9   8   7    2.33    0.82
   9  -8  -7   -0.40    0.66
   9   8  -7   -0.77    0.92
   9  -8   7   -0.18    0.72
   9  -9  -7    5.10    0.74
   9  -9   7    3.73    0.71
  -9  -9  -7    5.36    0.74
   9   9  -7    4.59    0.93
   9 -10   7    0.34    0.52
  -9 -10  -7    0.21    0.53
   9  10  -7    1.09    0.65
  10   0   7   -0.47    0.47
  10   0  -7   -0.56    0.89
  10   0  -7   -1.44    0.51
  10   0  -7    0.41    0.83
  10  -1  -7    5.94    1.05
  10  -1  -7    5.94    0.96
  10   1   7    5.91    0.54
  10  -1  -7    6.33    0.69
  10  -1   7    6.19    0.65
  10   1  -7    5.72    1.06
  10   2   7   -0.14    0.43
  10  -2  -7    1.38    1.09
  10  -2  -7   -0.92    0.78
  10  -2  -7    0.34    0.56
  10  -2   7    0.57    0.55
  10   2  -7   -0.65    0.91
  10   3   7    7.49    0.66
  10  -3  -7    7.45    0.95
  10  -3  -7    7.91    0.79
  10  -3  -7    6.02    1.19
  10   3  -7    5.86    1.11
  10  -3   7    7.52    0.92
  10  -3   7    6.39    0.74
  10  -4  -7    0.19    1.03
  10  -4  -7    0.53    0.73
  10  -4  -7    0.49    0.66
  10   4   7    0.25    0.50
  10   4  -7   -0.74    0.94
  10   4  -7    0.79    0.67
  10  -4   7   -0.61    0.74
  10  -4   7    0.23    0.60
  10   5   7    2.58    0.62
  10  -5  -7    2.56    0.78
  10  -5  -7    3.66    0.74
  10  -5  -7    2.16    1.02
  10  -5   7    2.44    0.72
  10   5  -7    4.40    0.83
  10  -5   7    1.89    0.81
  10   5  -7    1.55    1.01
  10   6   7    0.38    0.61
  10  -6  -7    0.31    0.73
  10  -6  -7    0.41    0.71
  10  -6   7    1.74    0.68
  10  -6   7   -0.95    0.69
  10   6  -7    0.03    0.77
  10   6  -7    1.32    0.97
  10  -7  -7    2.17    0.85
  10   7   7    1.51    0.72
  10  -7  -7    1.22    0.71
  10  -7   7    0.01    0.72
  10  -7   7    0.92    0.75
  10   7  -7    0.89    0.82
  10   7  -7    0.81    0.93
  10  -8  -7    2.15    0.67
  10   8  -7    0.67    0.86
  10  -8   7   -0.10    0.65
  10  -9  -7   -0.38    0.54
  10  -9   7   -0.15    0.53
  10   9  -7   -1.11    0.71
  10  10  -7    0.58    0.52
  11   0  -7   -0.23    1.00
  11   0  -7    0.52    0.85
  11  -1  -7   10.84    0.78
  11  -1  -7    8.79    1.03
  11  -1  -7   10.06    1.22
  11   1  -7    6.82    1.16
  11  -1   7   10.29    0.72
  11  -2  -7    2.44    0.85
  11   2   7    1.67    0.50
  11  -2  -7    0.59    1.03
  11  -2  -7    1.47    0.64
  11   2  -7    2.03    1.04
  11  -2   7    1.38    0.53
  11  -3  -7    2.22    1.13
  11  -3  -7    3.27    0.69
  11   3   7    2.58    0.54
  11  -3  -7    3.33    0.85
  11   3  -7    1.83    0.98
  11  -3   7    2.95    0.82
  11  -3   7    3.66    0.61
  11  -4  -7   -0.43    0.61
  11  -4  -7   -0.73    0.71
  11   4   7   -0.68    0.51
  11  -4   7    0.27    0.60
  11   4  -7   -0.38    0.67
  11   4  -7   -0.39    0.92
  11  -4   7    0.93    0.71
  11   5   7    0.02    0.56
  11  -5  -7    0.43    0.67
  11  -5  -7    1.40    0.76
  11   5  -7   -0.56    0.73
  11  -5   7    0.80    0.63
  11  -5   7    0.40    0.72
  11   5  -7    0.73    0.97
  11  -6  -7    3.86    0.79
  11  -6   7    3.41    0.76
  11   6  -7    3.01    0.97
  11  -7  -7    7.61    0.84
  11  -7   7    9.17    0.88
  11   7  -7    7.92    1.05
  11  -8  -7    0.49    0.56
  11  -8   7   -0.51    0.55
  11   8  -7    0.61    0.74
  11  -9  -7    1.22    0.49
  11   9  -7    0.99    0.58
  11  -9   7    0.17    0.46
  12   0  -7   -1.40    0.97
  12  -1  -7    3.38    0.85
  12  -1  -7    2.31    1.02
  12   1  -7    3.70    1.02
  12  -2  -7    0.59    0.79
  12  -2  -7   -0.17    0.86
  12  -2  -7   -0.03    0.59
  12  -2   7    1.50    0.51
  12   2  -7    0.40    0.89
  12  -3  -7    0.68    0.68
  12   3   7    2.07    0.55
  12  -3  -7    1.51    0.78
  12  -3   7    1.02    0.53
  12   3  -7    1.91    0.68
  12   3  -7    1.43    0.95
  12  -4  -7   -0.01    0.69
  12   4   7   -0.44    0.56
  12  -4  -7   -0.17    0.72
  12   4  -7   -0.01    0.71
  12   4  -7    0.01    0.90
  12  -4   7    0.03    0.56
  12  -4   7    0.97    0.76
  12  -5  -7    0.97    0.71
  12  -5   7   -0.44    0.67
  12   5  -7   -0.79    0.83
  12  -6  -7    0.73    0.67
  12   6  -7    0.99    0.82
  12  -6   7    0.33    0.63
  12  -7  -7    3.11    0.65
  12   7  -7    3.79    0.79
  12  -7   7    2.81    0.65
  12  -8  -7    0.09    0.47
  12   8  -7   -0.03    0.57
  12  -8   7   -0.55    0.43
  13   0  -7   -0.81    0.84
  13  -1  -7    1.07    0.70
  13   1  -7    0.51    0.89
  13  -2  -7    4.37    0.80
  13   2  -7    6.00    0.97
  13  -3  -7    1.21    0.67
  13   3  -7    0.22    0.86
  13  -4  -7    0.74    0.66
  13  -4   7    0.72    0.58
  13   4  -7   -0.18    0.79
  13  -5  -7    3.62    0.69
  13   5  -7    0.70    0.75
  13  -5   7    1.91    0.64
  13  -6  -7   -0.19    0.53
  13   6  -7    0.06    0.68
  13  -6   7    0.11    0.55
  13  -7  -7   -0.77    0.43
  13  -7   7   -0.15    0.44
  13   7  -7   -0.01    0.55
  14  -2  -7    5.21    0.74
  14   2  -7    3.09    0.81
  14  -3  -7   -0.01    0.58
  14   3  -7   -0.47    0.73
  14  -4  -7   -0.89    0.55
  14   4  -7   -0.69    0.67
  14  -5  -7    1.54    0.55
  14   5  -7    1.71    0.65
   0   0  -8    2.77    0.47
   0   0   8    2.84    0.47
   0   0   8    2.26    0.56
   0   1   8    0.16    0.43
   0  -1  -8   -0.39    0.39
   0   1   8    0.98    0.39
   0  -1   8    0.18    0.52
   0   1  -8   -0.12    0.42
   0   2  -8   30.37    1.23
   0   2  -8   29.63    1.08
   0  -2   8   25.34    1.37
   0   2   8   28.28    1.07
   0   2   8   29.03    1.15
   0   2   8   30.33    1.42
   0  -2   8   29.53    1.21
   0  -2  -8   30.97    1.20
   0   3   8   -0.61    0.51
   0  -3  -8   -0.11    0.47
   0   3  -8   -0.61    0.50
   0   3  -8    0.21    0.46
   0  -3   8   -0.35    0.43
   0  -3   8   -0.16    0.46
   0   3   8    0.32    0.38
   0   3   8    0.28    0.43
   0   4   8   12.30    0.97
   0   4   8   12.75    0.74
   0  -4   8   14.35    0.87
   0   4  -8   12.22    0.76
   0   4  -8   12.77    0.92
   0   4   8   13.92    0.86
   0  -4  -8   13.29    0.87
   0  -4   8   13.19    0.88
   0   5  -8   -0.52    0.44
   0   5   8   -0.60    0.51
   0   5   8   -0.41    0.42
   0   6   8    1.05    0.45
   0   6   8    0.51    0.64
   0   6  -8    0.70    0.47
   0   7  -8   -0.30    0.48
   0   7   8    1.67    0.79
   0   7   8    0.89    0.50
   0   8  -8   10.18    0.74
   0  -8  -8    9.90    1.11
   0  -9  -8   -1.16    0.76
   0 -10  -8   -0.12    0.83
   0 -11  -8   -0.09    0.81
   0 -12  -8    0.39    0.72
   1   0  -8   21.18    0.96
   1   0   8   21.46    0.94
   1   0   8   22.16    1.10
  -1   0  -8   19.99    0.93
  -1   0   8   20.26    0.92
  -1   0   8   24.63    1.28
  -1   0  -8   21.12    0.97
   1  -1  -8   18.80    0.85
   1   1   8   19.93    0.87
  -1   1  -8   20.32    0.89
  -1  -1   8   15.53    1.11
   1   1   8   19.13    1.00
   1   1  -8   20.29    0.89
  -1   1   8   19.79    1.12
   1   1  -8   18.03    0.74
   1  -1   8   18.16    0.96
  -1   1   8   19.99    0.79
   1  -1   8   18.25    0.87
  -1   1   8   18.89    0.85
  -1  -1  -8   19.67    0.86
  -1  -2   8  274.42    7.79
   1   2   8  276.46    7.72
  -1  -2   8  281.96    9.19
  -1   2  -8  279.01    7.77
   1  -2  -8  277.01    7.73
   1   2   8  276.37    9.20
  -1  -2  -8  278.70    7.72
   1  -2   8  280.43    7.75
   1   2  -8  281.33    7.76
   1   2  -8  270.87    7.67
  -1   2   8  275.74    7.72
  -1   2   8  286.60    9.26
   1  -2   8  268.02    9.05
  -1   2   8  282.31    7.71
  -1   3  -8   82.82    2.72
   1   3   8   82.45    3.16
  -1   3  -8   80.67    2.57
   1   3   8   81.08    2.64
  -1  -3   8   86.12    3.08
   1  -3  -8   84.61    2.69
  -1  -3   8   82.65    2.71
   1  -3   8   91.63    3.01
  -1  -3  -8   80.88    2.65
   1   3  -8   79.77    2.52
   1  -3   8   85.81    2.68
   1   3  -8   84.52    2.71
  -1   3   8   80.65    2.55
  -1   3   8   86.05    2.67
  -1   3   8   82.49    3.16
   1   4   8   47.85    2.10
  -1  -4   8   47.87    1.82
   1   4   8   43.24    1.73
  -1  -4   8   48.49    1.96
  -1   4  -8   45.65    1.66
  -1   4  -8   47.75    1.85
  -1   4   8   48.51    1.78
   1   4  -8   46.46    1.59
  -1   4   8   46.62    1.62
  -1  -4  -8   45.73    1.78
  -1   4   8   45.88    2.05
  -1   5  -8    0.22    0.46
   1   5   8    1.09    0.58
   1   5  -8    0.34    0.44
  -1  -5  -8    0.40    0.53
  -1   5   8    0.68    0.51
  -1   5   8    0.97    0.46
  -1   6  -8   -0.17    0.44
   1   6   8    0.18    0.66
  -1   6   8   -0.11    0.56
   1   6  -8    0.28    0.40
  -1   6   8    0.19    0.44
  -1   7  -8   14.04    0.93
   1   7   8   14.66    1.36
  -1   7   8   14.27    0.90
  -1   8  -8   33.40    1.48
   1  -8  -8   31.89    1.72
  -1   8   8   33.63    1.46
  -1  -8  -8   32.61    1.71
   1  -9  -8   11.13    1.11
  -1  -9  -8   10.74    1.08
   1 -10  -8   14.88    1.21
  -1 -10  -8   14.80    1.20
   1 -11  -8    0.50    0.83
  -1 -11  -8    1.14    0.81
   1 -12  -8   -0.56    0.71
  -1 -12  -8   -0.59    0.67
  -2   0  -8   -0.55    0.38
  -2   0   8    0.26    0.42
  -2   0  -8    0.44    0.36
  -2   0   8   -0.02    0.37
   2   0  -8   -0.21    0.35
  -2   0   8    0.17    0.31
   2   0  -8    0.23    0.22
  -2   0   8   -0.25    0.69
   2   0   8    0.16    0.37
  -2  -1   8    1.03    0.56
  -2   1  -8    0.69    0.44
   2  -1  -8    2.50    0.47
   2   1   8    0.72    0.40
  -2   1  -8    0.81    0.41
   2   1   8    1.12    0.47
  -2  -1   8    0.91    0.60
  -2   1   8    0.75    0.63
   2  -1   8    1.14    0.36
  -2   1   8    0.84    0.35
   2  -1   8    1.25    0.38
  -2   1   8    0.55    0.37
   2   1  -8    1.14    0.22
   2   1  -8    1.65    0.46
  -2   1   8    0.58    0.45
  -2  -1  -8    0.43    0.39
  -2  -1  -8    1.09    0.39
   2   2   8    3.52    0.61
  -2   2  -8    3.24    0.52
  -2  -2   8    2.74    0.57
   2   2   8    2.89    0.48
  -2  -2   8    1.79    0.51
   2  -2  -8    2.80    0.48
   2   2  -8    2.83    0.29
  -2   2   8    2.71    0.41
  -2   2   8    2.07    0.45
   2  -2   8    3.17    0.37
   2  -2   8    2.92    0.43
  -2   2   8    3.51    0.66
  -2  -2  -8    2.36    0.46
  -2  -2  -8    2.76    0.49
   2   2  -8    3.60    0.56
  -2   3  -8    3.12    0.60
  -2  -3   8    3.86    0.62
  -2  -3   8    3.56    0.58
   2   3   8    3.42    0.57
   2   3   8    3.68    0.67
  -2   3  -8    3.11    0.52
  -2   3   8    3.38    0.53
   2   3  -8    2.94    0.34
  -2   3   8    3.27    0.47
  -2  -3  -8    2.97    0.53
  -2   3   8    3.48    0.66
   2  -3   8    2.64    0.70
  -2  -4   8    0.68    0.49
   2   4   8    1.31    0.60
  -2   4  -8    0.02    0.51
   2  -4  -8    1.20    0.63
  -2   4  -8   -0.07    0.51
  -2  -4   8    0.47    0.57
   2   4   8    1.34    0.55
  -2   4   8    0.81    0.42
  -2   4   8    0.41    0.46
  -2   4   8    0.62    0.57
   2  -4   8    0.24    0.59
  -2  -4  -8    0.68    0.50
   2   4  -8    0.45    0.28
  -2   5  -8   12.02    0.83
  -2  -5   8   12.66    1.00
  -2  -5   8   13.15    0.95
  -2   5  -8   15.52    1.03
   2   5   8   12.25    1.06
   2   5   8   12.22    0.92
   2   5  -8   13.50    1.08
  -2   5   8   12.70    1.02
  -2   5   8   14.34    0.83
   2  -5   8   13.50    1.00
  -2  -5  -8   11.81    0.92
  -2   5   8   14.89    0.95
   2   6   8   10.43    1.06
  -2   6  -8    8.10    0.79
  -2   6   8   10.15    0.73
  -2   6   8   10.42    0.99
   2   7   8    0.80    0.82
  -2   7  -8    0.04    0.57
  -2   7   8    0.23    0.51
  -2   8  -8    8.12    0.88
   2  -8  -8    7.21    1.05
  -2  -8  -8    8.56    1.02
   2  -8   8    9.30    1.03
  -2   8   8    9.31    0.84
   2  -9  -8    0.74    0.81
  -2  -9  -8    1.15    0.90
   2 -10  -8    1.94    0.89
  -2 -10  -8    0.69    0.80
   2 -11  -8   -0.60    0.81
  -2 -11  -8    2.41    0.83
   2 -12  -8    0.46    0.74
  -2 -12  -8    0.94    0.68
  -3   0   8   26.09    1.55
  -3   0   8   30.37    1.20
   3   0  -8   27.29    1.08
  -3   0  -8   29.10    1.13
  -3   0  -8   27.20    1.12
  -3   0   8   28.73    1.03
  -3   0   8   29.25    1.14
  -3   1  -8   32.48    1.26
  -3  -1   8   32.03    1.41
   3   1   8   32.25    1.47
  -3  -1   8   32.56    1.59
  -3  -1   8   32.96    1.30
  -3   1  -8   33.47    1.24
   3   1   8   31.95    1.19
  -3   1   8   32.56    1.74
  -3  -1  -8   32.02    1.20
  -3   1   8   32.33    1.23
  -3   1   8   32.54    1.29
  -3   1   8   32.91    1.14
   3  -1   8   31.51    1.29
   3  -1   8   30.68    1.23
  -3  -1  -8   31.64    1.25
  -3   2  -8    2.33    0.55
   3   2   8    1.83    0.46
   3   2   8    2.30    0.53
  -3  -2   8    2.61    0.62
   3  -2  -8    1.12    0.52
  -3  -2   8    2.20    0.57
  -3  -2  -8    1.68    0.44
  -3   2   8    1.78    0.67
  -3   2   8    3.20    0.43
   3  -2   8    2.93    0.61
  -3   2   8    2.14    0.46
  -3  -3   8    1.85    0.53
  -3   3  -8    0.35    0.57
  -3  -3   8    1.55    0.60
   3   3   8    0.16    0.47
   3  -3  -8    0.44    0.57
   3   3   8    1.05    0.59
  -3   3   8    0.55    0.40
   3  -3   8   -0.09    0.55
  -3   3   8    0.23    0.43
  -3   3   8    1.33    0.61
  -3  -3  -8    0.52    0.46
   3   4   8   10.98    0.98
   3  -4  -8   11.46    0.82
  -3   4  -8   11.93    0.79
  -3   4  -8   10.99    0.85
  -3  -4   8   11.64    0.83
  -3  -4   8   10.98    0.97
   3   4   8   10.89    0.80
   3  -4   8   10.49    0.91
  -3   4   8   12.00    0.72
  -3   4   8   12.98    0.99
  -3   4   8   10.95    0.78
  -3  -4  -8   10.63    0.80
   3  -5  -8    3.22    0.70
  -3   5  -8    3.04    0.67
  -3  -5   8    3.01    0.73
  -3   5  -8    2.82    0.63
   3   5   8    3.23    0.72
   3   5   8    4.78    0.67
  -3  -5   8    3.81    0.65
  -3   5   8    2.95    0.59
  -3   5   8    2.26    0.60
   3   5  -8    1.00    0.75
  -3  -5  -8    3.49    0.69
  -3   5   8    3.94    0.55
   3  -5   8    2.70    0.74
   3   6   8    0.34    0.66
  -3  -6   8   -0.41    0.63
  -3   6  -8   -1.07    0.55
   3   6   8    0.03    0.63
   3  -6   8   -1.16    0.62
  -3   6   8   -0.12    0.45
  -3  -6  -8    0.19    0.67
   3   6  -8   -0.54    0.70
  -3   7  -8    0.61    0.62
  -3   7   8    1.24    0.57
   3  -8  -8    5.47    0.99
  -3   8  -8    6.71    0.92
  -3  -8  -8    6.44    0.96
   3  -8   8    4.24    0.90
  -3   8   8    6.75    0.81
   3   8  -8    1.84    1.02
   3  -9  -8    1.69    0.92
   3   9  -8    2.08    1.16
  -3  -9  -8    3.78    0.89
   3  -9   8    4.03    0.90
   3 -10  -8    0.25    0.88
  -3 -10  -8   -0.69    0.78
   3  10  -8   -0.07    0.95
   3 -11  -8    1.52    0.89
  -3 -11  -8    1.43    0.77
   3 -12  -8   -0.46    0.72
  -3 -12  -8   -0.84    0.59
   4   0  -8    1.86    0.47
  -4   0   8    3.74    0.85
   4   0   8    3.35    0.52
   4   0   8    2.72    0.42
  -4   0  -8    3.68    0.52
  -4   0   8    3.93    0.53
   4   1   8    6.45    0.50
   4  -1  -8    6.33    0.59
  -4   1  -8    6.60    0.58
  -4  -1   8    6.25    0.64
  -4  -1   8    6.79    0.85
   4   1   8    7.13    0.71
  -4   1   8    4.93    0.97
  -4  -1  -8    6.46    0.55
  -4   1   8    7.33    0.57
   4   1  -8    6.88    0.65
   4  -1   8    6.42    0.54
   4  -1   8    6.27    0.57
  -4  -2   8   23.52    1.41
   4  -2  -8   27.39    1.13
  -4   2  -8   26.03    1.16
  -4  -2   8   24.76    1.20
   4   2   8   25.62    1.40
   4   2   8   25.24    1.05
  -4   2   8   28.47    1.57
  -4   2   8   28.18    1.14
   4  -2   8   27.40    1.20
  -4  -2  -8   24.80    1.08
   4  -3  -8  141.24    4.31
  -4  -3   8  140.94    4.28
   4   3   8  134.28    5.08
   4   3   8  142.30    4.26
  -4  -3   8  142.73    5.10
  -4   3  -8  145.03    4.27
  -4   3   8  136.93    5.10
  -4   3   8  143.33    4.21
  -4  -3  -8  141.52    4.18
   4  -3   8  131.34    4.37
  -4   4  -8    8.02    0.78
  -4  -4   8    6.32    0.68
   4   4   8    6.61    0.83
   4   4   8    7.30    0.67
  -4  -4   8    6.85    0.84
   4  -4  -8    8.10    0.75
  -4   4   8    8.24    0.68
  -4   4   8    8.52    0.87
   4  -4   8    7.31    0.80
  -4  -4  -8    7.46    0.68
  -4   4   8    7.94    0.63
  -4  -5   8    4.99    0.89
   4   5   8    7.27    0.74
  -4  -5   8    4.81    0.75
   4   5   8    5.67    0.86
   4  -5  -8    6.15    0.76
  -4   5  -8    5.74    0.76
  -4   5  -8    4.83    0.75
   4  -5   8    5.44    0.81
  -4   5   8    6.32    0.75
  -4  -5  -8    6.36    0.74
   4   5  -8    5.82    0.87
  -4   5   8    7.22    0.67
   4  -6  -8    1.36    0.67
   4   6   8    1.79    0.77
   4   6   8    1.89    0.64
  -4  -6   8    1.03    0.83
  -4  -6   8    2.42    0.75
  -4   6  -8    1.68    0.70
  -4   6  -8    0.86    0.78
   4   6  -8    1.49    0.82
  -4  -6  -8    1.43    0.80
   4  -6   8    1.87    0.77
  -4   6   8    1.52    0.57
   4   7   8   -0.29    0.75
  -4   7  -8    0.30    0.70
   4  -7   8   -0.47    0.80
  -4   7   8    0.37    0.61
   4   7  -8   -1.71    0.91
   4  -8  -8    2.69    0.99
   4  -8   8    0.82    0.78
   4   8  -8   -0.01    0.96
   4  -9  -8    6.93    1.10
   4  -9   8    6.19    0.95
  -4  -9  -8    5.93    0.97
   4   9  -8    4.16    1.12
   4 -10  -8   -0.16    0.92
   4  10  -8   -1.01    0.92
  -4 -10  -8    0.42    0.77
  -4 -11   8    2.83    0.70
   4 -11  -8    1.87    0.90
  -4 -11  -8    3.61    0.76
   4 -12  -8    0.81    0.69
  -4 -12  -8   -0.71    0.53
   5   0   8    1.56    0.50
   5   0   8    1.51    0.38
  -5   0   8    1.62    0.48
  -5   0  -8    1.62    0.50
  -5   0   8    1.22    0.79
   5   0  -8    1.05    0.51
   5   1   8    0.74    0.57
   5   1   8    0.90    0.35
   5  -1  -8   -0.34    0.45
  -5   1  -8   -0.02    0.43
  -5  -1   8   -0.01    0.62
  -5  -1  -8    0.22    0.40
  -5   1   8   -0.57    0.78
   5   1  -8   -0.42    0.46
  -5   1   8   -0.46    0.40
   5  -1   8    0.26    0.41
   5   2   8   -0.25    0.34
   5   2   8   -0.74    0.50
  -5  -2   8    0.39    0.48
  -5  -2   8   -0.53    0.56
   5  -2  -8   -0.43    0.42
  -5   2  -8    0.92    0.46
  -5   2   8   -0.19    0.39
  -5   2   8    0.00    0.68
   5  -2   8    0.06    0.53
  -5  -2  -8   -0.34    0.40
  -5   3  -8    7.59    0.70
   5  -3  -8    6.02    0.63
   5   3   8    6.96    0.60
   5   3   8    7.19    0.85
  -5  -3   8    6.36    0.85
  -5  -3   8    7.14    0.70
   5  -3   8    7.05    0.75
  -5   3   8    8.08    0.66
  -5   3   8    7.77    0.91
  -5  -3  -8    6.81    0.61
   5   4   8    3.87    0.80
  -5  -4   8    6.16    0.86
   5   4   8    5.81    0.60
  -5  -4   8    5.26    0.65
   5  -4  -8    5.60    0.68
  -5   4  -8    6.14    0.74
  -5   4   8    5.00    0.62
   5  -4   8    5.88    0.74
  -5  -4  -8    4.70    0.63
  -5   4   8    5.40    0.80
   5  -5  -8    0.76    0.61
  -5  -5   8    0.99    0.79
  -5  -5   8    0.87    0.57
  -5   5  -8    1.39    0.69
   5   5   8    2.08    0.76
   5   5   8    0.81    0.57
   5   5  -8   -0.16    0.68
  -5  -5  -8    1.01    0.62
  -5   5   8    1.01    0.56
   5  -5   8    0.28    0.64
   5  -6  -8    0.36    0.66
   5   6   8    1.77    0.69
  -5   6   8    0.83    0.63
   5   6  -8    0.37    0.78
   5  -6   8    0.64    0.70
   5   7   8    2.93    1.01
  -5   7  -8    1.65    0.86
   5  -7  -8    2.00    1.07
   5   7   8    2.15    0.78
   5  -7   8    2.30    0.89
   5   7  -8    1.87    0.95
   5  -7   8    1.82    0.81
   5   7  -8    2.15    1.00
  -5   7   8    2.11    0.73
   5   8   8    2.53    0.95
   5   8   8    1.04    0.87
   5  -8  -8    2.25    1.08
   5  -8   8    2.45    0.83
   5   8  -8    1.83    0.98
   5  -9  -8    1.02    1.05
   5  -9   8    0.11    0.79
  -5  -9  -8   -1.05    0.79
   5   9  -8   -0.42    1.00
   5 -10  -8    0.28    0.98
   5  10  -8    0.12    0.96
  -5 -10  -8   -0.04    0.73
   5 -10   8    0.92    0.72
  -5 -11   8    1.84    0.66
   5 -11  -8    0.87    0.82
  -5 -11  -8    0.34    0.62
   5 -12  -8    0.86    0.60
  -5 -12  -8    0.49    0.51
   6   0  -8    9.55    0.67
   6   0   8    9.67    0.58
  -6   0  -8   10.23    0.68
   6   0   8   11.29    0.87
  -6   0   8   10.25    0.70
  -6   0   8   10.97    1.15
   6  -1  -8   19.38    0.90
  -6  -1   8   22.42    1.43
  -6   1  -8   17.39    0.90
   6   1   8   19.81    0.83
   6   1   8   19.68    1.25
  -6   1   8   20.05    0.96
   6  -1   8   19.57    0.90
  -6  -1  -8   18.88    0.88
   6   1  -8   19.02    0.93
  -6   1   8   15.41    1.44
   6   2   8   -0.08    0.36
   6  -2  -8    0.12    0.43
  -6   2  -8    0.27    0.43
   6   2   8    0.68    0.59
  -6  -2   8    0.32    0.56
  -6  -2   8   -0.16    0.44
  -6   2   8    0.78    0.79
  -6   2   8   -0.16    0.38
   6  -2   8    1.09    0.53
  -6  -2  -8    0.20    0.41
   6   3   8    2.14    0.47
   6  -3  -8    2.39    0.56
   6   3   8    3.12    0.74
  -6   3  -8    2.70    0.56
  -6  -3   8    2.66    0.59
  -6  -3   8    2.18    0.73
  -6   3   8    2.59    0.78
   6  -3   8    2.09    0.61
  -6  -3  -8    2.23    0.50
  -6   3   8    2.93    0.52
   6  -4  -8    1.35    0.58
  -6  -4   8    0.16    0.66
   6   4   8   -0.04    0.47
   6   4   8    1.10    0.71
  -6  -4   8    0.71    0.58
  -6   4  -8    0.59    0.58
  -6   4   8    2.05    0.56
  -6  -4  -8    0.23    0.53
   6  -4   8    1.53    0.66
   6   5   8    4.45    0.68
   6  -5  -8    3.98    0.73
   6   5  -8    1.77    0.73
   6  -5   8    4.00    0.80
   6   6   8    3.77    0.71
   6  -6  -8    3.07    0.82
   6   6  -8    3.01    0.91
   6  -6   8    1.48    0.74
   6  -6   8    1.23    0.81
   6   7   8    1.47    0.98
   6  -7  -8   -0.63    0.86
   6  -7  -8   -0.77    0.77
   6  -7  -8   -1.04    0.99
   6   7   8    1.24    0.74
   6   7  -8    0.09    0.92
   6  -7   8    0.17    0.79
   6   7  -8    0.74    0.88
   6  -7   8   -0.33    0.77
   6  -8  -8    1.66    1.07
   6   8   8    2.28    0.91
   6   8   8    0.89    0.82
   6  -8   8    0.55    0.80
   6   8  -8    0.87    1.04
   6   8  -8   -0.31    0.96
   6  -9  -8    0.19    1.01
  -6  -9  -8    0.70    0.76
   6   9  -8    1.82    1.00
   6  -9   8    1.47    0.73
   6 -10  -8    1.73    0.95
   6 -10   8    3.97    0.77
   6  10  -8    1.91    0.93
  -6 -10  -8    2.42    0.75
   6 -11  -8    1.72    0.74
  -6 -11  -8    0.66    0.58
  -7   0  -8    4.94    0.52
   7   0  -8    4.72    0.56
  -7   0   8    6.48    1.06
  -7   0   8    5.17    0.59
   7   0   8    5.30    0.47
  -7  -1   8    3.78    0.86
   7   1   8    3.11    0.41
   7   1   8    4.11    0.79
  -7   1  -8    2.75    0.51
   7  -1  -8    2.81    0.51
   7  -1   8    3.21    0.49
  -7  -1  -8    2.72    0.52
   7   1  -8    2.88    0.57
  -7   1   8    2.70    0.48
  -7   1   8    1.95    0.93
  -7  -2   8    9.48    0.77
   7   2   8   10.64    0.64
   7   2   8   10.34    1.13
  -7  -2   8    9.18    1.08
  -7   2  -8   10.00    0.74
   7  -2  -8   10.40    0.73
  -7   2   8   10.75    0.74
   7  -2   8   10.55    0.78
  -7  -2  -8    9.75    0.69
  -7   2   8    8.21    1.23
  -7  -3   8    7.64    0.75
  -7  -3   8    7.71    1.04
   7   3   8    8.41    0.64
   7   3   8    7.77    1.04
  -7   3  -8    7.04    0.74
   7  -3  -8    8.60    0.74
   7  -3   8    6.83    0.77
  -7  -3  -8    7.94    0.68
  -7   3   8    8.68    0.72
   7   4   8   -0.18    0.50
   7  -4  -8   -0.45    0.57
   7   4   8    0.08    0.80
   7  -4   8    0.03    0.65
   7  -5  -8   -0.05    0.66
   7  -5  -8   -0.63    0.69
   7   5   8    0.42    0.61
   7  -5   8    1.06    0.75
   7   5  -8    0.20    0.72
   7  -5   8    0.60    0.71
   7  -6  -8    1.39    1.14
   7   6   8    1.25    0.65
   7  -6  -8    0.84    0.75
   7  -6  -8    0.82    0.76
   7  -6   8   -0.19    0.72
   7   6  -8    0.34    0.94
   7  -6   8    0.35    0.82
   7   6  -8   -0.19    0.79
   7  -7  -8   -0.42    1.11
   7  -7  -8    1.37    0.88
   7  -7  -8   -0.27    0.72
   7   7   8    0.59    0.69
   7   7   8    0.39    0.97
   7   7  -8   -0.02    0.87
   7   7  -8   -0.13    0.98
   7  -7   8   -0.28    0.77
   7  -7   8    0.42    0.80
   7  -8  -8   11.36    1.33
   7  -8  -8   12.00    1.02
   7   8   8   13.50    1.17
   7   8   8   12.63    1.16
   7   8  -8   14.06    1.34
   7  -8   8   11.51    1.27
   7   8  -8    9.89    1.26
   7  -8   8   12.04    1.07
   7  -9  -8    0.68    1.00
   7   9  -8   -1.61    0.93
  -7  -9  -8    0.10    0.72
   7  -9   8    0.25    0.70
   7 -10  -8    1.57    0.80
   7 -10   8   -0.88    0.58
  -7 -10  -8    0.33    0.64
   7  10  -8   -0.25    0.81
   7 -11   8    0.06    0.51
  -7 -11  -8    0.24    0.50
   8   0  -8    0.71    0.50
  -8   0  -8    1.03    0.46
  -8   0   8   -0.11    1.01
   8   0   8    0.51    0.38
  -8   1  -8   19.93    0.94
  -8  -1   8   22.35    1.70
  -8  -1   8   15.69    0.99
   8   1   8   20.45    0.88
   8  -1  -8   20.21    0.99
   8  -1   8   20.13    0.97
   8   2   8    0.02    0.38
   8   2   8    0.83    0.92
   8  -2  -8   -0.53    0.50
  -8  -2   8    0.02    0.81
   8  -2   8   -0.63    0.52
   8  -3  -8   14.55    0.94
   8   3   8   13.66    0.82
   8  -3   8   13.38    0.97
   8  -4  -8   -0.59    0.60
   8  -4  -8   -0.73    0.73
   8   4   8   -0.21    0.51
   8  -4   8   -0.10    0.65
   8  -4   8   -1.22    0.79
   8   5   8    9.34    0.85
   8  -5  -8    8.33    0.91
   8  -5  -8    6.34    1.19
   8  -5  -8    8.52    0.93
   8  -5   8    9.11    1.04
   8  -5   8    9.23    0.94
   8   5  -8    9.64    1.00
   8   5  -8    7.51    1.10
   8   6   8    5.59    0.81
   8  -6  -8    4.13    0.86
   8  -6  -8    5.87    1.18
   8  -6  -8    5.56    0.87
   8   6  -8    7.63    1.10
   8  -6   8    6.75    0.94
   8  -6   8    6.15    0.89
   8   6  -8    5.64    0.95
   8   7   8    9.13    0.96
   8   7   8    5.63    1.09
   8  -7  -8    8.16    0.93
   8  -7  -8    9.42    1.10
   8  -7  -8    9.17    1.30
   8   7  -8    8.18    1.10
   8   7  -8   10.42    1.13
   8  -7   8    8.62    1.06
   8  -7   8    9.97    1.00
   8   8   8   16.90    1.27
   8  -8  -8   16.31    1.36
   8  -8  -8   16.95    1.39
   8  -8  -8   15.96    1.11
   8   8   8   15.46    1.19
   8  -8   8   15.48    1.37
   8  -8   8   16.74    1.19
   8   8  -8   15.22    1.37
   8  -9  -8    0.60    0.73
   8  -9   8    0.58    0.66
   8   9  -8   -0.40    0.87
  -8  -9  -8   -1.31    0.65
   8  10  -8    4.05    0.82
  -8 -10  -8    3.39    0.66
   8 -10   8    3.55    0.65
  -8 -11  -8    0.35    0.46
   9   0  -8   45.28    1.70
   9   0   8   43.98    1.60
   9  -1  -8    5.38    0.67
   9   1   8    3.71    0.48
   9  -1   8    4.13    0.63
   9  -2  -8    0.68    0.57
   9  -2  -8    0.46    0.73
   9   2   8    0.17    0.43
   9  -2   8    0.26    0.61
   9  -3  -8   11.51    1.27
   9   3   8   11.64    0.78
   9  -3  -8   11.54    1.06
   9  -3  -8   12.53    0.92
   9  -3   8   10.82    1.04
   9   3  -8   10.95    1.16
   9  -3   8   13.74    0.96
   9   4   8   -0.40    0.51
   9  -4  -8   -0.29    0.61
   9  -4  -8   -0.13    0.75
   9  -4  -8   -0.15    1.03
   9   4  -8   -0.35    0.83
   9  -4   8    0.28    0.66
   9  -4   8    0.70    0.80
   9  -5  -8    9.95    0.99
   9  -5  -8   11.70    1.01
   9   5   8   11.95    0.92
   9  -5  -8   11.48    1.27
   9   5  -8   11.13    1.02
   9  -5   8   11.06    0.99
   9   5  -8   10.46    1.20
   9  -5   8    8.63    1.02
   9  -6  -8    2.99    0.80
   9  -6  -8    5.06    1.14
   9  -6  -8    3.23    0.81
   9   6   8    2.39    0.67
   9  -6   8    3.92    0.84
   9  -6   8    2.31    0.77
   9   6  -8    3.48    0.95
   9   6  -8    2.06    0.85
   9  -7  -8    2.56    1.00
   9  -7  -8    1.16    0.74
   9   7   8    0.25    0.69
   9  -7  -8    1.05    0.84
   9   7  -8    0.24    0.83
   9  -7   8    1.12    0.78
   9   7  -8    0.72    0.97
   9  -7   8    0.14    0.73
   9  -8  -8    1.56    0.71
   9  -8   8   -0.22    0.72
   9   8  -8    0.81    0.89
   9  -9  -8    0.95    0.64
   9  -9   8   -0.53    0.60
  -9  -9  -8   -0.74    0.61
   9   9  -8    0.54    0.80
  -9 -10  -8    1.21    0.52
   9  10  -8    0.55    0.64
   9 -10   8    0.47    0.49
  10   0  -8   11.77    1.08
  10   0  -8   10.42    0.86
  10   0  -8    9.87    1.20
  10   0   8   11.17    0.76
  10  -1  -8   12.03    1.10
  10  -1  -8   12.91    1.26
  10   1   8   11.85    0.72
  10  -1  -8   11.61    0.85
  10   1  -8    9.78    1.16
  10  -1   8   10.30    0.80
  10   2   8   17.17    0.88
  10  -2  -8   18.58    1.05
  10  -2  -8   15.60    1.38
  10  -2  -8   15.20    1.18
  10  -2   8   17.90    1.01
  10   2  -8   13.89    1.33
  10   3   8   39.36    1.58
  10  -3  -8   41.96    1.72
  10  -3  -8   40.55    2.07
  10  -3  -8   38.94    1.87
  10   3  -8   38.64    2.00
  10  -3   8   39.98    1.68
  10  -3   8   41.14    1.88
  10  -4  -8   -0.67    0.71
  10   4   8    0.10    0.53
  10  -4  -8   -1.42    1.00
  10  -4  -8   -0.51    0.61
  10   4  -8   -0.07    0.71
  10  -4   8    0.47    0.63
  10   4  -8    0.73    0.92
  10  -4   8    0.30    0.75
  10  -5  -8    6.05    0.91
  10  -5  -8    7.52    0.87
  10  -5  -8    7.88    1.21
  10   5   8    5.82    0.75
  10   5  -8    6.91    0.93
  10  -5   8    6.69    0.84
  10   5  -8    6.39    1.11
  10  -5   8    6.50    0.90
  10   6   8    1.02    0.63
  10  -6  -8    2.65    0.80
  10  -6  -8    0.27    0.90
  10  -6  -8    1.17    0.74
  10   6  -8   -0.95    0.91
  10   6  -8    1.51    0.82
  10  -6   8   -0.19    0.66
  10  -6   8    0.20    0.75
  10  -7  -8    2.85    0.74
  10   7  -8    0.33    0.95
  10  -7   8    1.63    0.77
  10  -8  -8    0.80    0.64
  10  -8   8    0.47    0.65
  10   8  -8    0.12    0.82
  10  -9  -8    1.54    0.58
  10   9  -8    0.78    0.70
  10  -9   8    1.25    0.56
  11   0  -8    0.99    0.97
  11   0   8    2.04    0.55
  11   0  -8    3.04    0.87
  11  -1  -8    0.20    0.59
  11  -1  -8    1.44    0.85
  11   1   8    0.35    0.53
  11  -1  -8    0.34    0.98
  11   1  -8   -0.49    0.95
  11  -1   8    0.69    0.55
  11   2   8   -0.65    0.50
  11  -2  -8    0.43    0.78
  11  -2  -8    0.20    0.65
  11  -2  -8    0.79    0.99
  11   2  -8    0.64    0.99
  11  -2   8    0.25    0.51
  11  -3  -8    2.99    0.82
  11   3   8    2.32    0.55
  11  -3  -8    1.90    1.05
  11  -3  -8    2.98    0.71
  11   3  -8    1.17    0.94
  11  -3   8    2.40    0.61
  11  -3   8    2.18    0.78
  11  -4  -8   -1.13    1.03
  11   4   8    0.73    0.55
  11  -4  -8   -0.09    0.65
  11  -4  -8    0.79    0.76
  11   4  -8   -0.52    0.68
  11  -4   8    0.49    0.76
  11   4  -8    0.08    0.91
  11  -4   8    0.46    0.61
  11   5   8    2.05    0.61
  11  -5  -8    2.66    0.78
  11  -5  -8    2.13    0.73
  11  -5   8    1.64    0.76
  11   5  -8    2.01    0.81
  11  -5   8    1.32    0.65
  11   5  -8    2.72    0.95
  11  -6  -8    8.05    0.90
  11  -6   8    5.36    0.83
  11   6  -8    6.51    1.06
  11  -7  -8    0.20    0.64
  11   7  -8   -0.66    0.81
  11  -7   8   -0.58    0.62
  11  -8  -8   -0.15    0.54
  11   8  -8    0.79    0.71
  11  -8   8    0.28    0.56
  11  -9   8    2.65    0.51
  11   9  -8    2.68    0.58
  12   0  -8    2.59    0.82
  12   0  -8    3.65    0.98
  12  -1  -8    0.95    0.76
  12  -1  -8    0.22    0.96
  12   1  -8    1.35    0.93
  12  -2  -8    1.23    0.65
  12  -2  -8    1.53    0.77
  12  -2  -8    0.48    0.99
  12  -2   8    0.33    0.53
  12   2  -8   -0.83    0.85
  12  -3  -8    0.90    0.88
  12  -3  -8    1.50    0.69
  12  -3  -8    3.54    0.79
  12   3  -8    2.95    0.71
  12  -3   8    1.72    0.58
  12   3  -8    1.96    0.93
  12  -4  -8    3.58    0.79
  12  -4  -8    3.41    0.78
  12  -4   8    2.18    0.63
  12  -4   8    3.40    0.82
  12   4  -8    1.74    0.91
  12   4  -8    3.03    0.80
  12  -5  -8    2.79    0.75
  12  -5   8    0.43    0.69
  12   5  -8    1.51    0.86
  12  -6  -8    1.53    0.68
  12  -6   8    0.88    0.63
  12   6  -8    1.43    0.80
  12  -7  -8    1.27    0.58
  12  -7   8   -0.07    0.56
  12   7  -8    0.53    0.69
  12  -8  -8    0.03    0.46
  12   8  -8    0.70    0.55
  12  -8   8    0.80    0.46
  13   0  -8    0.67    0.91
  13  -1  -8    1.05    0.72
  13  -1  -8   -0.12    0.81
  13   1  -8    0.67    0.86
  13  -2  -8    1.25    0.72
  13   2  -8    3.68    0.86
  13  -3  -8    0.22    0.66
  13   3  -8   -0.49    0.81
  13  -4  -8    0.45    0.64
  13   4  -8   -0.30    0.75
  13  -5  -8   -0.14    0.58
  13  -5   8    0.48    0.60
  13   5  -8    0.20    0.71
  13  -6  -8   -0.24    0.51
  13  -6   8   -0.13    0.53
  13   6  -8    0.32    0.65
  14   1  -8    0.10    0.71
  14  -2  -8    0.72    0.62
  14   2  -8    2.20    0.81
  14  -3  -8    0.76    0.59
  14   3  -8    0.33    0.70
  14  -4  -8    0.19    0.54
  14   4  -8   -0.59    0.63
  14  -5  -8    1.76    0.53
  14   5  -8    1.57    0.62
   0   0   9    0.07    0.53
   0   0  -9    0.32    0.42
   0   0   9   -0.47    0.40
   0   1  -9    0.18    0.40
   0   1   9   -0.05    0.52
   0  -1   9   -0.24    0.51
   0  -1  -9   -0.40    0.41
   0   1   9   -0.12    0.39
   0  -2   9  196.86    5.72
   0   2  -9  197.93    5.58
   0   2  -9  202.68    5.71
   0  -2   9  182.70    6.70
   0  -2  -9  200.79    5.67
   0   2   9  205.23    6.77
   0   2   9  198.68    5.65
   0  -3   9    0.65    0.64
   0   3   9   -0.04    0.56
   0   3  -9    0.23    0.48
   0   3  -9   -0.96    0.44
   0  -3  -9    0.10    0.49
   0   3   9   -0.67    0.43
   0   3   9    0.32    0.45
   0  -3   9   -0.01    0.48
   0   4   9    8.78    0.64
   0  -4  -9    8.40    0.77
   0   4  -9    8.89    0.68
   0  -4   9    8.79    0.78
   0   4   9    9.63    0.88
   0   4  -9    8.69    0.82
   0  -4   9    8.78    0.78
   0   5  -9   -0.61    0.43
   0   5   9    0.16    0.52
   0   5   9    0.20    0.44
   0   6  -9    2.08    0.51
   0   6   9    3.98    0.80
   0   6   9    3.19    0.54
   0   7   9    0.40    0.85
   0   7  -9   -0.22    0.49
   0  -8  -9    9.81    1.03
   0  -9  -9    0.23    0.86
   0 -10  -9   11.72    1.13
   0 -11  -9    0.22    0.81
   0 -12  -9   -0.31    0.67
   1   0   9    0.43    0.47
  -1   0  -9    0.14    0.46
  -1   0   9    0.34    0.43
   1   0   9    0.47    0.42
  -1   0   9    0.05    0.53
   1   0  -9    0.19    0.38
  -1   1  -9    0.95    0.44
   1  -1  -9    1.30    0.45
  -1  -1   9    0.70    0.67
   1   1   9    0.78    0.44
   1   1   9    1.35    0.44
   1  -1   9    1.25    0.45
  -1   1   9    0.94    0.52
   1   1  -9    0.96    0.44
  -1   1   9    1.05    0.42
   1   1  -9    0.75    0.34
  -1  -1  -9    0.66    0.43
  -1   1   9    0.44    0.38
   1  -1   9    1.10    0.43
  -1   2  -9   -0.03    0.46
   1   2   9    0.37    0.53
  -1  -2   9    0.01    0.48
  -1  -2   9    0.07    0.55
   1  -2  -9    0.27    0.45
   1   2   9    0.46    0.40
   1  -2   9    0.18    0.49
   1  -2   9    0.20    0.44
  -1   2   9    0.24    0.49
  -1   2   9    0.64    0.41
  -1  -2  -9    0.67    0.46
  -1   2   9   -0.11    0.37
   1   2  -9    0.88    0.50
   1   2  -9    0.69    0.37
  -1   3  -9   -0.15    0.49
  -1   3  -9    0.36    0.55
   1   3   9    0.05    0.50
   1  -3  -9   -0.23    0.48
  -1  -3   9   -0.52    0.50
  -1  -3   9    0.83    0.56
  -1   3   9    0.14    0.56
   1  -3   9   -0.09    0.43
  -1  -3  -9    0.11    0.47
   1  -3   9    0.46    0.53
  -1   3   9   -0.02    0.41
   1   3  -9    0.12    0.43
   1   3  -9   -0.06    0.50
  -1   3   9    0.18    0.40
  -1   4  -9    0.91    0.57
  -1  -4   9    1.46    0.54
  -1  -4   9    0.79    0.51
   1   4   9    0.51    0.52
   1   4   9    0.17    0.49
  -1   4  -9    0.36    0.46
  -1   4   9    1.58    0.50
  -1   4   9    0.92    0.45
   1   4  -9    0.89    0.43
  -1  -4  -9    0.40    0.52
  -1   4   9    0.68    0.57
   1   5   9    8.15    0.87
  -1   5  -9    7.43    0.70
  -1   5   9    8.72    0.87
  -1  -5  -9    8.39    0.81
  -1   5   9    7.38    0.64
   1   5  -9    8.30    0.61
  -1   6  -9    0.09    0.48
   1   6   9   -0.26    0.67
  -1   6   9    0.18    0.61
  -1   6   9    0.53    0.46
   1   6  -9   -0.24    0.38
  -1   7  -9    4.67    0.68
   1   7   9    6.43    1.08
  -1   7   9    5.70    0.65
   1  -8  -9    4.34    0.91
  -1   8  -9    3.34    0.70
  -1  -8  -9    4.47    0.99
  -1   8   9    4.98    0.72
   1  -9  -9    1.51    0.89
  -1  -9  -9    1.27    0.86
   1 -10  -9    9.03    1.07
  -1 -10  -9   10.73    1.07
   1 -11  -9    1.84    0.85
  -1 -11  -9    2.18    0.82
   1 -12  -9    2.11    0.76
  -1 -12  -9    1.38    0.69
   2   0   9    0.09    0.40
  -2   0   9   -0.70    0.35
  -2   0  -9    0.26    0.45
  -2   0  -9    0.40    0.40
  -2   0   9   -0.06    0.41
   2   0  -9    0.12    0.38
   2   0  -9   -0.67    0.25
  -2   0   9   -0.12    0.72
   2  -1  -9   -0.03    0.49
  -2   1  -9    0.95    0.45
  -2  -1   9    0.86    0.67
  -2   1  -9    0.58    0.48
   2   1   9    1.94    0.52
   2   1   9    1.18    0.41
   2   1  -9    1.40    0.44
   2  -1   9    0.30    0.39
  -2   1   9    1.10    0.42
   2  -1   9    1.12    0.42
  -2  -1  -9    1.48    0.47
  -2  -1  -9    1.15    0.43
   2   1  -9    1.21    0.28
  -2   1   9    1.17    0.37
  -2   1   9    0.70    0.65
   2   2   9    0.44    0.54
   2   2   9    0.65    0.46
  -2  -2   9    0.59    0.50
  -2   2  -9    1.10    0.50
   2  -2  -9    0.93    0.51
  -2  -2   9    0.24    0.57
  -2   2   9   -0.29    0.52
   2   2  -9    0.49    0.48
  -2   2   9    0.32    0.39
  -2  -2  -9    0.97    0.47
  -2   2   9    0.67    0.44
   2  -2   9    0.84    0.37
   2   2  -9    0.46    0.30
  -2  -3   9   14.65    1.02
   2   3   9   14.23    0.99
  -2   3  -9   13.87    0.79
  -2  -3   9   13.46    0.90
  -2   3  -9   14.37    0.91
   2  -3  -9   11.50    0.84
   2   3   9   13.80    0.82
   2  -3   9   11.45    0.96
  -2   3   9   15.46    0.87
  -2  -3  -9   12.54    0.83
   2   3  -9   13.42    0.60
  -2   3   9   13.71    1.04
  -2   3   9   13.42    0.74
  -2   4  -9   19.91    0.98
   2   4   9   22.27    1.07
   2   4   9   20.03    1.27
  -2  -4   9   19.29    1.20
  -2  -4   9   22.43    1.14
  -2   4  -9   19.81    1.12
   2  -4  -9   20.81    1.14
  -2   4   9   21.19    1.08
  -2   4   9   20.66    1.26
  -2   4   9   20.92    0.95
   2  -4   9   18.08    1.18
   2   4  -9   19.06    0.74
  -2  -4  -9   18.75    1.06
  -2  -5   9   14.06    1.06
   2   5   9   16.03    1.00
   2   5   9   15.31    1.18
  -2  -5   9   14.84    1.05
  -2   5  -9   14.48    0.90
  -2   5  -9   14.38    1.06
  -2  -5  -9   15.37    1.03
   2   5  -9   16.18    1.18
  -2   5   9   16.16    0.88
  -2   5   9   15.10    1.11
   2  -5   9   14.54    1.14
  -2   6  -9    3.92    0.64
   2   6   9    4.41    0.84
  -2   6   9    4.61    0.61
  -2   6   9    4.00    0.81
  -2   7  -9    3.87    0.70
  -2   7   9    5.28    0.65
   2  -8  -9   -0.33    0.86
  -2   8  -9   -0.31    0.67
  -2   8   9    0.29    0.59
  -2  -8  -9    0.08    0.86
   2  -8   9    1.47    0.89
   2  -9  -9    1.25    0.84
  -2  -9  -9    0.81    0.81
   2 -10  -9    0.02    0.84
  -2 -10  -9    0.05    0.80
   2 -11  -9    0.59    0.82
  -2 -11  -9    1.26    0.78
   2 -12  -9    0.83    0.74
  -2 -12  -9    1.96    0.68
  -3   0  -9    0.59    0.46
   3   0   9   -0.43    0.24
  -3   0   9   -0.22    0.41
   3   0   9    0.08    0.39
   3   0  -9    0.40    0.50
  -3   0   9    0.02    0.37
  -3   0   9   -0.46    0.76
  -3  -1   9    7.44    0.90
  -3  -1   9    7.14    0.69
  -3   1  -9    6.78    0.60
   3   1   9    6.59    0.57
   3  -1  -9    7.32    0.65
   3   1   9    6.52    0.70
  -3  -1  -9    8.01    0.61
  -3   1   9    7.70    0.97
  -3   1   9    6.78    0.58
   3  -1   9    6.71    0.66
  -3   1   9    7.22    0.54
   3  -1   9    6.80    0.57
   3   2   9   73.09    2.92
   3   2   9   70.37    2.39
  -3  -2   9   78.02    2.99
   3  -2  -9   75.17    2.47
  -3   2  -9   75.78    2.46
  -3  -2   9   73.66    2.51
  -3  -2  -9   73.15    2.40
  -3   2   9   74.98    2.42
  -3   2   9   74.44    2.33
   3  -2   9   76.16    2.55
  -3   2   9   75.89    3.05
   3   3   9  171.91    5.25
   3  -3  -9  175.50    5.32
  -3   3  -9  182.74    5.24
  -3  -3   9  170.32    5.24
   3   3   9  170.26    6.18
  -3  -3   9  182.64    6.20
  -3  -3  -9  180.49    5.17
  -3   3   9  180.69    5.18
  -3   3   9  180.71    5.10
  -3   3   9  182.60    6.27
   3  -3   9  158.09    5.38
   3  -4  -9    0.13    0.59
   3   4   9    0.68    0.58
   3   4   9    0.28    0.50
  -3  -4   9    0.58    0.48
  -3   4  -9    0.60    0.53
  -3  -4   9    0.73    0.62
  -3   4  -9    1.03    0.54
  -3   4   9    0.63    0.42
   3  -4   9    0.32    0.64
  -3   4   9    0.31    0.55
  -3  -4  -9   -0.23    0.47
  -3   4   9    0.19    0.45
  -3   5  -9    6.53    0.83
  -3  -5   9    6.09    0.79
   3   5   9    7.43    0.76
   3  -5  -9    7.37    0.85
  -3   5  -9    7.25    0.74
   3   5   9    6.10    0.85
  -3  -5   9    6.23    0.83
   3   5  -9    6.09    0.91
  -3   5   9    7.11    0.75
   3  -5   9    7.79    0.91
  -3   5   9    5.91    0.83
  -3   5   9    7.86    0.69
  -3  -5  -9    6.95    0.77
   3   6   9   -0.30    0.63
  -3   6  -9    0.02    0.58
   3   6   9    0.20    0.69
  -3  -6  -9   -0.40    0.70
   3   6  -9    0.60    0.86
  -3   6   9    0.04    0.50
  -3   7  -9    1.03    0.66
  -3   7   9   -0.15    0.53
   3  -8  -9    2.09    0.93
   3   8  -9    0.72    1.07
  -3  -8  -9    0.17    0.83
   3  -8   9    0.18    0.82
   3  -9  -9    2.78    0.95
   3  -9   9    1.97    0.85
   3   9  -9    2.02    1.16
  -3  -9  -9    1.88    0.92
   3 -10  -9    1.24    0.90
  -3 -10  -9    1.17    0.81
   3 -11  -9   -0.29    0.83
  -3 -11  -9    0.33    0.71
   3 -12  -9    3.37    0.78
  -3 -12  -9    3.51    0.67
   4   0   9    0.02    0.43
  -4   0  -9   -0.52    0.49
  -4   0   9   -0.27    0.79
  -4   0   9   -0.93    0.45
   4   0  -9   -0.46    0.49
   4   0   9   -0.30    0.45
  -4  -1   9    4.69    0.63
   4  -1  -9    4.35    0.57
  -4  -1   9    4.03    0.82
  -4   1  -9    3.58    0.55
   4   1   9    3.89    0.67
   4   1   9    4.32    0.50
   4   1  -9    2.81    0.65
  -4   1   9    2.47    0.91
  -4   1   9    4.63    0.56
  -4  -1  -9    4.48    0.54
   4  -1   9    3.23    0.56
   4  -1   9    3.88    0.50
  -4  -2   9    3.71    0.75
  -4  -2   9    4.79    0.65
   4  -2  -9    2.91    0.57
  -4   2  -9    3.61    0.55
   4   2   9    3.24    0.66
   4   2   9    3.88    0.49
  -4   2   9    3.61    0.81
  -4   2   9    3.75    0.54
   4  -2   9    4.82    0.65
  -4  -2  -9    3.85    0.55
   4  -3  -9   27.28    1.25
  -4   3  -9   29.03    1.30
   4   3   9   27.02    1.53
   4   3   9   27.35    1.18
  -4  -3   9   27.24    1.53
  -4  -3   9   25.90    1.29
  -4   3   9   27.21    1.21
   4  -3   9   25.67    1.31
  -4  -3  -9   27.49    1.22
  -4   3   9   28.19    1.15
  -4   3   9   26.99    1.57
  -4  -4   9    2.89    0.75
  -4  -4   9    2.12    0.59
   4  -4  -9    2.96    0.67
   4   4   9    3.99    0.75
  -4   4  -9    3.66    0.69
   4   4   9    3.55    0.57
  -4  -4  -9    4.06    0.60
   4  -4   9    4.37    0.73
  -4   4   9    3.73    0.71
  -4   4   9    2.81    0.53
  -4   4   9    2.77    0.58
  -4  -5   9    7.58    0.97
   4   5   9    8.64    0.78
  -4   5  -9    7.01    0.76
   4  -5  -9    6.34    0.78
   4   5   9    6.64    0.93
  -4   5  -9    6.97    0.86
  -4  -5   9    7.01    0.81
   4  -5   9    6.99    0.87
  -4   5   9    6.49    0.75
  -4  -5  -9    8.43    0.87
   4   5  -9    8.26    0.96
  -4   5   9    7.25    0.69
   4  -6  -9    0.34    0.70
  -4  -6   9    0.36    0.74
   4   6   9   -0.27    0.64
  -4   6  -9   -0.91    0.77
  -4   6  -9   -0.02    0.65
  -4  -6   9    0.73    0.85
   4  -6   9    0.89    0.76
   4   6  -9    0.17    0.80
  -4  -6  -9    1.10    0.76
  -4   6   9    0.09    0.52
  -4   7  -9    0.35    0.70
   4   7   9   -0.31    0.70
   4  -7   9   -0.76    0.81
  -4   7   9   -0.30    0.58
   4  -8  -9   10.22    1.15
   4   8  -9   10.46    1.28
   4  -8   9   12.85    1.11
  -4  -8  -9   13.09    1.16
   4  -9  -9   -0.59    0.94
   4  -9   9    1.67    0.79
  -4  -9  -9    1.12    0.87
   4   9  -9   -0.15    1.09
   4 -10  -9    0.54    0.93
  -4 -10  -9    0.88    0.76
   4 -10   9   -0.59    0.71
   4  10  -9    0.42    0.97
  -4 -11   9   -0.52    0.53
   4 -11  -9    0.38    0.85
  -4 -11  -9    1.24    0.70
   4 -12  -9   -1.24    0.62
  -4 -12  -9    0.29    0.54
  -5   0   9    0.62    0.80
  -5   0   9   -0.10    0.42
   5   0   9   -0.11    0.48
  -5   0  -9    0.15    0.50
   5   0   9    0.13    0.38
   5   0  -9    0.27    0.49
   5  -1  -9    1.08    0.48
  -5   1  -9    0.97    0.45
   5   1   9    0.93    0.40
   5   1   9    0.43    0.56
  -5  -1   9    0.48    0.67
  -5  -1  -9    1.80    0.47
  -5   1   9    0.44    0.43
  -5   1   9    0.19    0.81
   5  -1   9    1.38    0.48
   5   1  -9    0.32    0.53
   5  -2  -9    8.06    0.68
   5   2   9    7.87    0.57
  -5   2  -9    7.32    0.67
   5   2   9    8.34    0.87
  -5  -2   9    9.50    0.77
  -5  -2   9    8.17    0.91
  -5   2   9    8.74    1.06
  -5  -2  -9    8.08    0.63
  -5   2   9    8.01    0.63
   5  -2   9    8.23    0.75
   5   3   9    0.19    0.43
   5   3   9    0.29    0.57
   5  -3  -9    0.43    0.52
  -5  -3   9   -0.33    0.57
  -5  -3   9   -0.48    0.48
  -5   3  -9   -0.53    0.51
   5  -3   9   -0.44    0.57
  -5   3   9   -0.29    0.57
  -5  -3  -9    0.31    0.44
  -5   3   9    0.29    0.41
  -5   4  -9   -0.06    0.59
  -5  -4   9    0.85    0.55
   5   4   9   -0.14    0.61
   5   4   9    0.29    0.49
   5  -4  -9   -0.24    0.60
  -5  -4   9   -0.94    0.60
   5  -4   9   -0.29    0.60
  -5  -4  -9    0.02    0.51
  -5   4   9    0.24    0.66
  -5   4   9    0.42    0.51
   5   5   9   -0.13    0.52
   5   5   9    1.08    0.73
  -5   5  -9   -1.31    0.60
   5  -5  -9    1.08    0.64
  -5  -5   9    0.16    0.66
  -5  -5   9   -0.42    0.70
  -5  -5  -9    0.41    0.63
   5  -5   9    0.14    0.65
  -5   5   9   -0.09    0.60
   5   5  -9    0.10    0.70
   5   6   9    0.81    0.66
   5  -6  -9    1.31    0.74
   5  -6   9    1.32    0.74
  -5   6   9    0.94    0.61
   5   6  -9    0.54    0.79
   5   7   9    0.80    0.94
  -5   7  -9    1.09    0.87
   5   7   9   -0.69    0.73
   5  -7  -9    0.17    1.02
   5  -7   9   -0.30    0.72
   5   7  -9   -2.19    0.95
   5  -7   9   -1.00    0.82
   5   7  -9    0.39    1.05
  -5   7   9   -0.03    0.68
   5  -8  -9    4.10    1.10
  -5  -8  -9    3.35    0.92
   5  -8   9    3.27    0.85
   5   8  -9    4.91    1.12
   5  -9  -9    1.05    1.02
   5  -9   9    0.00    0.75
   5   9  -9    0.10    0.98
  -5  -9  -9    0.26    0.83
   5 -10  -9    4.58    1.06
   5  10  -9    6.88    1.07
  -5 -10  -9    4.82    0.84
   5 -10   9    6.98    0.86
  -5 -11   9    0.24    0.63
   5 -11  -9    1.05    0.80
  -5 -11  -9    0.96    0.62
   5 -12  -9    2.35    0.61
  -5 -12  -9    2.94    0.54
  -6   0   9   -0.63    0.73
   6   0  -9    0.30    0.48
   6   0   9   -0.03    0.36
  -6   0  -9    0.83    0.47
  -6   0   9   -0.12    0.41
   6   1   9    4.67    0.76
   6  -1  -9    4.26    0.55
   6   1   9    3.78    0.47
  -6   1  -9    4.00    0.56
  -6  -1   9    4.03    0.86
  -6   1   9    4.64    0.55
  -6   1   9    3.24    0.95
   6  -1   9    5.00    0.55
  -6  -1  -9    4.90    0.55
   6   1  -9    4.17    0.60
   6  -2  -9    4.33    0.58
  -6  -2   9    4.73    0.85
   6   2   9    4.04    0.47
  -6   2  -9    3.94    0.56
  -6  -2   9    3.53    0.63
   6   2   9    4.01    0.80
   6  -2   9    6.35    0.69
  -6   2   9    4.59    0.56
  -6  -2  -9    4.92    0.55
  -6   2   9    4.66    0.92
  -6  -3   9    0.73    0.54
   6   3   9    0.62    0.45
   6  -3  -9    0.93    0.56
  -6   3  -9   -0.88    0.52
  -6  -3   9   -0.84    0.59
   6   3   9   -0.04    0.64
   6  -3   9    0.71    0.62
  -6   3   9    1.58    0.77
  -6   3   9   -0.16    0.44
  -6  -3  -9    0.28    0.43
  -6  -4   9    3.15    0.67
  -6  -4   9    3.12    0.84
   6  -4  -9    3.78    0.67
   6   4   9    4.66    0.96
   6   4   9    4.99    0.62
  -6   4  -9    3.43    0.72
   6  -4   9    3.87    0.76
  -6   4   9    4.89    0.68
  -6  -4  -9    3.14    0.61
   6  -5  -9    2.19    0.74
   6   5   9    2.88    0.66
   6  -5   9    1.80    0.76
   6   5  -9    0.60    0.75
   6  -6  -9   -0.73    0.75
   6   6   9   -0.25    0.60
   6  -6  -9    2.02    0.80
   6   6  -9    0.76    0.83
   6  -6   9    0.27    0.72
   6  -6   9   -0.39    0.71
   6   6  -9    0.24    0.88
   6   7   9    1.96    0.97
   6   7   9    0.96    0.71
   6  -7  -9    1.80    1.04
   6  -7  -9    0.93    0.89
   6   7  -9   -0.20    1.00
   6  -7   9    1.37    0.83
   6   7  -9    0.21    0.93
   6  -7   9    0.77    0.81
   6  -8  -9    1.65    1.06
   6   8   9   -0.56    0.80
   6   8  -9   -0.54    0.99
   6  -8   9    0.96    0.84
   6  -9  -9   -1.89    0.95
   6   9  -9    0.90    0.96
   6  -9   9   -0.52    0.72
  -6  -9  -9    0.53    0.76
   6 -10  -9    1.80    0.94
   6  10  -9    3.59    0.93
  -6 -10  -9    1.95    0.70
   6 -10   9    0.43    0.65
   6 -11  -9    0.70    0.70
  -6 -11  -9    1.16    0.56
  -7   0   9    0.56    0.83
  -7   0  -9   -0.07    0.43
   7   0  -9   -0.33    0.48
  -7   0   9    0.45    0.46
   7   0   9   -0.36    0.38
  -7  -1   9    2.39    0.87
   7   1   9    3.78    0.48
  -7   1  -9    2.08    0.50
   7  -1  -9    2.55    0.53
  -7   1   9    2.61    0.53
  -7  -1  -9    3.07    0.59
   7   1  -9    2.27    0.60
   7  -1   9    3.03    0.52
  -7   1   9    2.37    1.08
  -7  -2   9    0.36    0.75
  -7  -2   9    0.37    0.53
  -7   2  -9    1.05    0.51
   7  -2  -9    0.97    0.50
   7   2   9    0.54    0.72
   7   2   9    0.70    0.41
   7  -2   9    0.48    0.56
  -7   2   9    0.85    0.93
  -7  -2  -9    0.20    0.47
  -7   2   9    0.33    0.44
   7  -3  -9   18.17    1.01
  -7  -3   9   15.66    1.38
  -7  -3   9   14.37    1.01
   7   3   9   16.45    1.42
  -7   3  -9   15.62    1.00
   7   3   9   15.97    0.89
  -7   3   9   17.04    0.99
   7  -3   9   15.82    1.03
  -7  -3  -9   15.20    0.94
   7   4   9    4.72    0.65
   7  -4  -9    4.25    0.72
   7  -4   9    4.79    0.79
   7  -5  -9    9.33    0.97
   7  -5  -9    9.22    0.97
   7   5   9    8.33    0.86
   7  -5   9    9.75    1.01
   7   5  -9    9.94    0.99
   7  -5   9   12.20    1.09
   7  -6  -9   -0.31    1.06
   7  -6  -9    0.86    0.77
   7   6   9    0.95    0.67
   7  -6  -9    0.09    0.77
   7   6  -9   -0.11    0.88
   7   6  -9    0.30    0.74
   7  -6   9    1.28    0.84
   7  -6   9   -0.24    0.71
   7  -7  -9    1.22    0.88
   7   7   9   -0.96    0.65
   7  -7  -9    0.54    0.74
   7  -7  -9    0.99    1.08
   7   7   9    1.08    0.96
   7  -7   9   -0.45    0.78
   7   7  -9    0.66    0.98
   7   7  -9   -1.40    0.84
   7  -7   9   -0.10    0.81
   7  -8  -9    5.05    1.13
   7   8   9    2.22    0.87
   7   8  -9    3.87    1.07
   7  -8   9    4.09    0.84
   7   8  -9    1.71    1.01
   7  -8   9    4.21    1.06
   7  -9  -9    2.70    1.02
   7   9  -9    4.80    0.99
  -7  -9  -9    3.73    0.81
   7  -9   9    4.52    0.80
   7 -10  -9    2.00    0.83
   7 -10   9    2.04    0.65
  -7 -10  -9    1.37    0.64
   7  10  -9    1.46    0.83
   7 -11   9    0.43    0.52
  -7 -11  -9    0.46    0.50
   8   0   9   -0.50    0.40
   8   0  -9    0.63    0.54
  -8   0  -9    0.22    0.48
  -8   0   9   -1.23    0.92
   8   1   9   -0.41    0.39
   8  -1  -9    0.31    0.53
  -8  -1   9   -0.46    0.96
  -8   1   9   -0.81    1.03
  -8  -1  -9    0.40    0.53
   8  -1   9    0.60    0.50
   8   2   9    1.15    0.45
   8  -2  -9    1.78    0.57
   8  -2   9    1.53    0.60
   8  -3  -9    1.36    0.59
   8   3   9   -0.33    0.44
   8  -3   9    0.42    0.64
   8   4   9    0.22    0.53
   8  -4  -9    0.25    0.64
   8  -4  -9    0.45    0.77
   8  -4   9    0.58    0.86
   8   4  -9   -0.66    0.81
   8  -4   9    0.20    0.69
   8  -5  -9    1.41    0.94
   8  -5  -9    1.88    0.82
   8  -5  -9    2.66    0.75
   8   5   9    2.23    0.65
   8  -5   9    1.29    0.85
   8  -5   9    1.12    0.75
   8   5  -9    2.99    0.89
   8   5  -9    0.69    0.80
   8   6   9    4.00    0.75
   8  -6  -9    5.17    0.87
   8  -6  -9    5.53    0.91
   8  -6  -9    4.17    1.09
   8   6  -9    4.32    1.02
   8   6  -9    5.23    0.93
   8  -6   9    4.01    0.88
   8  -6   9    3.78    0.88
   8  -7  -9    3.63    0.80
   8  -7  -9    3.40    1.07
   8   7   9    2.54    0.77
   8  -7  -9    3.58    0.92
   8   7  -9    3.59    1.05
   8  -7   9    3.44    0.86
   8  -7   9    3.23    0.89
   8   7  -9    1.23    0.89
   8   8   9    1.34    0.82
   8  -8  -9    0.94    0.93
   8  -8  -9    0.43    0.73
   8   8  -9    1.46    0.93
   8  -8   9    1.19    0.94
   8   8  -9    1.15    0.96
   8  -8   9   -0.06    0.72
   8  -9  -9    2.37    0.86
   8  -9   9    0.70    0.67
   8   9  -9    3.65    0.92
  -8  -9  -9    2.12    0.72
   8  10  -9   -0.02    0.72
   8 -10   9   -0.49    0.53
  -8 -10  -9    0.57    0.57
   9   0  -9    0.38    0.59
   9   0   9    0.08    0.49
   9   1   9    7.02    0.61
   9  -1  -9    8.08    0.98
   9  -1  -9    8.03    0.78
   9  -1   9    7.23    0.74
   9   2   9   28.25    1.24
   9  -2  -9   29.86    1.54
   9  -2  -9   30.03    1.37
   9  -2   9   28.58    1.40
   9   2  -9   28.17    1.61
   9   3   9   39.44    1.56
   9  -3  -9   35.80    1.76
   9  -3  -9   39.43    1.67
   9  -3  -9   38.25    1.98
   9   3  -9   37.66    1.89
   9  -3   9   37.72    1.81
   9  -3   9   39.58    1.71
   9  -4  -9    5.91    1.06
   9   4   9    7.09    0.73
   9  -4  -9    5.30    0.81
   9  -4  -9    5.82    0.90
   9   4  -9    5.42    1.02
   9  -4   9    5.05    0.91
   9  -4   9    5.23    0.82
   9   5   9    1.21    0.63
   9  -5  -9    0.25    0.76
   9  -5  -9   -0.03    0.98
   9  -5  -9    0.68    0.71
   9  -5   9    0.68    0.69
   9   5  -9    1.55    0.87
   9   5  -9    0.50    0.76
   9  -5   9   -0.82    0.75
   9   6   9    3.59    0.73
   9  -6  -9    2.88    0.82
   9  -6  -9    4.30    0.87
   9  -6  -9    4.42    1.10
   9   6  -9    2.59    0.85
   9  -6   9    3.04    0.79
   9   6  -9    3.15    0.99
   9  -6   9    2.47    0.86
   9   7   9    0.28    0.68
   9  -7  -9   -0.76    0.70
   9  -7  -9    1.23    0.83
   9  -7  -9    0.82    0.93
   9   7  -9   -0.60    0.79
   9  -7   9    0.18    0.77
   9   7  -9    0.06    0.97
   9  -7   9   -0.53    0.70
   9  -8  -9    1.90    0.83
   9  -8  -9   -0.29    0.68
   9   8  -9    0.90    0.93
   9  -8   9   -0.79    0.68
   9   9  -9    0.89    0.78
   9  -9   9    0.42    0.61
   9 -10   9    0.62    0.49
   9  10  -9    2.22    0.64
  10   0   9   -0.11    0.54
  10   0  -9   -0.15    0.85
  10   0  -9   -1.61    0.83
  10  -1  -9   10.55    1.03
  10  -1  -9   10.24    0.86
  10  -1  -9    9.79    1.11
  10   1   9    9.41    0.71
  10  -1   9   11.04    0.81
  10   1  -9    9.14    1.18
  10   1  -9    9.68    1.08
  10  -2  -9    3.94    0.88
  10  -2  -9    5.84    0.77
  10   2   9    3.55    0.57
  10  -2  -9    3.01    1.04
  10  -2   9    2.93    0.69
  10   2  -9    3.58    1.02
  10  -3  -9    7.72    0.85
  10  -3  -9    6.59    0.92
  10   3   9    7.84    0.72
  10  -3  -9    6.04    1.11
  10   3  -9    8.61    1.07
  10  -3   9    7.39    0.80
  10  -3   9    7.85    0.92
  10  -4  -9    2.08    0.72
  10   4   9   -0.07    0.54
  10  -4  -9   -0.71    0.71
  10  -4  -9    0.95    0.99
  10   4  -9   -0.46    0.86
  10  -4   9    0.00    0.62
  10   4  -9    0.79    0.73
  10  -4   9    1.36    0.77
  10   5   9    4.62    0.72
  10  -5  -9    4.66    1.11
  10  -5  -9    5.45    0.89
  10  -5  -9    3.52    0.78
  10  -5   9    4.21    0.78
  10  -5   9    4.16    0.85
  10   5  -9    3.84    0.82
  10   5  -9    4.72    1.04
  10  -6  -9    7.33    1.08
  10  -6  -9    5.91    0.85
  10  -6  -9    4.20    0.86
  10   6   9    4.52    0.75
  10   6  -9    6.64    0.96
  10  -6   9    5.17    0.88
  10  -6   9    4.01    0.81
  10   6  -9    5.60    1.06
  10  -7  -9    0.24    0.74
  10  -7  -9    2.53    0.74
  10  -7   9    2.90    0.78
  10   7  -9    1.99    0.92
  10  -8  -9    1.34    0.64
  10   8  -9    0.56    0.82
  10  -8   9    0.22    0.65
  10  -9  -9   -0.30    0.51
  10  -9   9   -1.45    0.47
  10   9  -9   -0.67    0.65
  11   0  -9   -0.72    0.94
  11   0   9   -0.45    0.54
  11   0  -9    0.95    0.85
  11  -1  -9    0.68    0.67
  11  -1  -9    1.64    0.95
  11   1   9    0.92    0.58
  11  -1  -9    0.94    0.81
  11  -1   9   -0.11    0.57
  11   1  -9    1.13    0.97
  11  -2  -9   -0.24    0.77
  11  -2  -9    0.58    0.97
  11  -2  -9    0.28    0.64
  11   2   9    0.39    0.54
  11   2  -9   -0.56    0.90
  11  -2   9    0.29    0.55
  11  -3  -9   29.42    1.57
  11  -3  -9   32.84    1.82
  11   3  -9   27.56    1.65
  11  -3   9   28.98    1.38
  11  -4  -9    2.12    1.07
  11   4   9    3.48    0.63
  11  -4  -9    2.80    0.77
  11  -4  -9    3.48    0.84
  11  -4   9    3.41    0.83
  11  -4   9    3.19    0.69
  11   4  -9    3.98    1.00
  11   4  -9    3.31    0.75
  11  -5  -9    0.61    0.74
  11  -5  -9   -1.15    0.67
  11   5   9    0.32    0.59
  11  -5  -9   -1.33    0.89
  11   5  -9   -1.03    0.86
  11  -5   9    0.30    0.74
  11  -5   9   -0.19    0.64
  11   5  -9   -0.23    0.77
  11  -6  -9    0.14    0.70
  11  -6   9    0.46    0.69
  11   6  -9    0.23    0.85
  11  -7  -9    0.22    0.63
  11   7  -9    0.44    0.81
  11  -7   9    0.00    0.63
  11  -8  -9    4.36    0.62
  11   8  -9    3.95    0.75
  11  -8   9    1.95    0.59
  11   9  -9   12.04    0.80
  12   0  -9   -0.52    0.76
  12   0  -9   -1.20    0.85
  12  -1  -9   -0.67    0.93
  12  -1  -9    1.32    0.81
  12   1  -9    0.28    0.93
  12  -2  -9    1.01    0.96
  12  -2  -9    1.35    0.73
  12  -2  -9    1.25    0.76
  12  -2   9    0.87    0.55
  12   2  -9    0.83    0.91
  12  -3  -9    4.05    0.74
  12  -3  -9    5.22    0.85
  12   3   9    3.12    0.68
  12  -3  -9    5.17    1.03
  12  -3   9    3.61    0.66
  12   3  -9    3.49    0.91
  12   3  -9    4.39    0.76
  12  -4  -9    0.01    0.83
  12  -4  -9    1.84    0.77
  12  -4   9    0.69    0.73
  12   4  -9    1.00    0.90
  12  -5  -9   -1.22    0.66
  12  -5   9   -0.76    0.64
  12   5  -9    0.25    0.81
  12  -6  -9   -0.30    0.62
  12   6  -9    0.82    0.78
  12  -6   9   -0.33    0.60
  12  -7  -9    1.91    0.57
  12   7  -9    0.66    0.68
  12  -7   9    1.01    0.58
  12   8  -9    1.35    0.53
  13   0  -9   -0.22    0.84
  13  -1  -9    5.31    0.82
  13  -1  -9    3.62    0.97
  13   1  -9    5.22    0.93
  13  -2  -9    0.02    0.78
  13  -2  -9    0.62    0.67
  13   2  -9    0.32    0.78
  13  -3  -9    3.37    0.75
  13   3  -9    3.93    0.87
  13  -4  -9    2.52    0.69
  13   4  -9    4.48    0.83
  13  -5  -9    0.32    0.58
  13   5  -9    0.97    0.70
  13  -5   9    0.22    0.59
  13  -6  -9    3.72    0.59
  13  -6   9    3.37    0.60
  13   6  -9    1.99    0.66
  14   0  -9   -0.49    0.67
  14   1  -9   -0.64    0.71
  14  -2  -9    1.53    0.60
  14   2  -9    0.86    0.72
  14  -3  -9   -0.76    0.54
  14   3  -9   -0.20    0.66
  14  -4  -9    4.39    0.63
  14   4  -9    4.27    0.69
  14  -5  -9    1.60    0.51
  14   5  -9    1.74    0.58
   0   0 -10  102.20    3.20
   0   0  10  104.51    3.19
   0   0  10  101.95    3.79
   0  -1  10   -0.16    0.59
   0   1 -10   -0.43    0.37
   0   1  10    1.18    0.58
   0  -1 -10    0.06    0.45
   0   1  10    0.61    0.44
   0   2  10   88.92    3.29
   0   2 -10   85.35    2.59
   0   2  10   86.30    2.72
   0  -2  10   80.96    2.77
   0  -2 -10   85.68    2.73
   0   2 -10   84.47    2.75
   0   3  10   -0.56    0.46
   0  -3  10    0.15    0.50
   0   3  10   -0.35    0.42
   0  -3 -10   -0.15    0.52
   0   3  10    0.25    0.58
   0  -3  10   -0.46    0.69
   0   3 -10   -0.48    0.46
   0   3 -10    0.19    0.55
   0   4  10   14.34    1.08
   0  -4 -10   15.90    0.98
   0   4  10   15.84    0.84
   0   4 -10   14.53    0.82
   0   5 -10   -1.05    0.42
   0   5  10   -0.68    0.43
   0   5  10    0.59    0.63
   0   6  10   71.45    3.13
   0   6  10   69.79    2.38
   0   6 -10   71.71    2.38
   0   7 -10   -0.73    0.47
   0   7  10    0.14    0.82
   0  -8 -10   25.22    1.51
   0  -9 -10    0.84    0.87
   0 -10 -10   10.66    1.10
   0 -11 -10   -0.21    0.80
   0 -12 -10    1.67    0.70
   1   0 -10   85.30    2.68
  -1   0  10   82.06    2.69
  -1   0  10   86.95    3.28
  -1   0 -10   81.27    2.71
   1   0  10   84.87    3.15
  -1  -1  10   -0.22    0.66
  -1   1 -10   -0.32    0.44
   1  -1 -10    0.36    0.47
   1   1  10    0.45    0.43
   1   1  10   -0.36    0.51
   1  -1  10   -0.24    0.44
   1   1 -10    0.99    0.41
  -1   1  10   -0.53    0.40
   1  -1  10   -0.12    0.32
  -1  -1 -10   -0.59    0.41
   1   1 -10    0.00    0.36
  -1   1  10   -0.01    0.60
   1   2  10   41.04    1.81
  -1   2 -10   40.85    1.54
   1   2  10   37.21    1.47
  -1  -2  10   38.82    1.53
   1  -2 -10   39.48    1.51
  -1  -2  10   30.57    1.76
   1   2 -10   38.49    1.32
   1  -2  10   37.75    1.50
  -1   2  10   39.41    1.85
  -1   2  10   38.64    1.38
   1  -2  10   35.98    1.66
  -1   2  10   38.59    1.46
   1   2 -10   39.60    1.53
  -1  -2 -10   38.12    1.49
  -1  -3  10   45.91    2.06
  -1   3 -10   45.37    1.63
   1   3  10   44.87    2.06
  -1   3 -10   47.94    1.82
  -1  -3  10   44.84    1.80
   1  -3 -10   48.13    1.78
   1   3 -10   44.84    1.55
  -1   3  10   47.30    1.75
  -1  -3 -10   44.69    1.74
  -1   3  10   43.40    1.60
   1  -3  10   46.67    1.90
  -1   3  10   44.79    2.08
  -1   4 -10    5.72    0.74
   1   4  10    5.91    0.72
  -1  -4  10    5.04    0.63
  -1  -4  10    6.08    0.75
  -1   4 -10    6.18    0.63
   1   4  10    5.81    0.78
   1   4 -10    4.91    0.50
  -1  -4 -10    5.32    0.67
  -1   4  10    5.69    0.65
  -1   4  10    5.21    0.75
  -1   4  10    5.16    0.55
   1   5  10   25.52    1.54
  -1   5 -10   25.85    1.19
  -1   5  10   27.40    1.57
   1   5 -10   26.48    1.09
  -1   5  10   27.49    1.18
  -1   6 -10   14.94    0.94
   1   6  10   16.64    1.35
  -1   6  10   18.14    1.32
   1   6 -10   17.03    0.82
  -1   6  10   15.84    0.91
  -1   7 -10    5.58    0.72
  -1   7  10    6.28    0.69
  -1   8 -10   19.18    1.13
   1  -8 -10   20.77    1.34
   1  -8  10   22.01    1.39
  -1  -8 -10   21.13    1.34
   1  -9 -10    0.61    0.80
  -1  -9 -10   -1.43    0.81
   1 -10 -10    0.11    0.83
  -1 -10 -10    0.38    0.82
   1 -11 -10    0.37    0.82
  -1 -11 -10    0.63    0.79
   1 -12 -10    2.30    0.74
  -1 -12 -10    0.82    0.66
  -2   0  10    1.76    0.50
  -2   0  10    1.30    0.79
   2   0  10    2.11    0.55
   2   0 -10    2.30    0.33
   2   0 -10    3.10    0.52
  -2   0 -10    2.28    0.56
  -2   1 -10   24.40    1.09
  -2  -1  10   18.83    1.40
   2   1  10   22.98    1.26
   2  -1 -10   23.10    1.12
  -2  -1 -10   21.29    1.04
   2  -1  10   26.10    1.19
   2   1 -10   25.79    1.09
  -2   1  10   24.87    1.09
  -2   1  10   25.07    1.41
  -2   1  10   25.14    1.00
   2   1 -10   23.52    0.83
  -2  -2  10   -0.14    0.51
  -2   2 -10   -0.71    0.46
  -2  -2  10    0.61    0.64
   2   2  10   -0.03    0.54
   2   2  10    0.66    0.46
   2  -2  10    0.14    0.65
   2  -2  10   -0.09    0.39
   2   2 -10    0.25    0.30
  -2   2  10    0.53    0.39
  -2   2  10    0.39    0.67
  -2   2  10    0.23    0.42
  -2  -2 -10    0.53    0.48
   2  -3 -10    3.61    0.70
   2   3  10    3.06    0.67
  -2  -3  10    3.27    0.70
  -2  -3  10    3.55    0.63
   2   3  10    2.68    0.53
  -2   3 -10    3.47    0.64
   2  -3  10    3.35    0.70
  -2   3  10    2.77    0.73
  -2   3  10    3.31    0.50
  -2  -3 -10    3.78    0.59
   2   3 -10    4.15    0.40
  -2   3  10    2.85    0.54
  -2   4 -10    6.65    0.75
  -2  -4  10    6.07    0.72
   2   4  10    6.04    0.69
   2   4  10    6.26    0.80
  -2   4 -10    5.80    0.65
  -2  -4  10    5.95    0.79
   2  -4 -10    5.31    0.78
   2   4 -10    5.87    0.39
  -2   4  10    5.61    0.59
  -2   4  10    6.38    0.80
  -2   4  10    6.42    0.67
   2  -4  10    5.08    0.77
  -2  -4 -10    5.17    0.67
  -2  -5  10    8.52    0.89
   2   5  10   10.31    0.87
  -2   5 -10    9.29    0.78
   2   5  10    9.88    1.00
  -2   5 -10    8.92    0.92
  -2  -5 -10    9.74    0.88
  -2   5  10   11.09    0.99
  -2   5  10    9.54    0.73
  -2   6 -10    0.13    0.54
   2   6  10    2.00    0.74
  -2   6  10    0.62    0.47
  -2   6  10    1.08    0.72
  -2   7 -10    2.29    0.65
  -2   7  10    2.47    0.59
  -2   8 -10    0.99    0.71
   2  -8 -10    1.52    0.91
   2  -8  10    1.57    0.86
  -2   8  10    1.75    0.62
  -2  -8 -10    3.62    0.98
   2  -9 -10    4.17    0.95
  -2  -9 -10    3.96    0.92
   2 -10 -10    0.58    0.86
  -2 -10 -10    1.20    0.83
   2 -11 -10   -0.01    0.82
  -2 -11 -10    0.70    0.75
   2 -12 -10    0.44    0.71
  -2 -12 -10    0.26    0.60
  -3   0 -10   22.00    1.08
  -3   0  10   22.14    1.06
  -3   0  10   17.29    1.44
   3   0  10   21.82    0.98
   3   0 -10   21.01    1.04
  -3   0  10   22.44    0.93
  -3   1 -10    3.02    0.53
   3   1  10    2.69    0.50
   3  -1 -10    2.33    0.57
   3   1  10    2.13    0.57
  -3  -1  10    2.67    0.81
  -3  -1 -10    1.63    0.49
  -3   1  10    2.44    0.44
   3  -1  10    1.62    0.57
  -3   1  10    2.33    0.49
   3  -1  10    2.92    0.49
  -3   1  10    2.93    0.85
   3  -2 -10   37.17    1.48
  -3   2 -10   38.08    1.52
   3   2  10   34.06    1.40
  -3  -2  10   38.13    1.83
  -3  -2  10   35.64    1.53
   3   2  10   33.93    1.73
   3  -2  10   38.96    1.58
  -3   2  10   35.62    1.85
  -3   2  10   36.76    1.45
  -3  -2 -10   37.31    1.44
  -3   2  10   37.28    1.36
   3   3  10    1.31    0.53
   3   3  10    2.02    0.50
  -3   3 -10    0.54    0.53
  -3  -3  10    1.45    0.63
  -3  -3  10    0.96    0.54
   3  -3 -10    1.27    0.60
   3  -3  10    2.03    0.70
  -3   3  10    1.84    0.68
  -3   3  10    2.58    0.46
  -3  -3 -10    1.35    0.56
  -3   3  10    1.04    0.45
   3  -4 -10   41.75    1.72
  -3   4 -10   41.84    1.76
   3   4  10   42.90    1.65
  -3  -4  10   38.89    1.96
  -3  -4  10   42.22    1.76
   3   4  10   38.31    2.00
  -3   4 -10   40.23    1.59
  -3   4  10   40.80    1.55
  -3   4  10   43.39    2.05
  -3  -4 -10   42.75    1.72
  -3   4  10   40.16    1.68
   3  -4  10   37.56    1.77
   3   5  10    0.20    0.53
  -3   5 -10    0.00    0.70
  -3   5 -10   -0.32    0.54
   3   5  10    0.25    0.59
  -3  -5  10    0.19    0.67
  -3  -5  10    0.34    0.62
   3  -5 -10    0.26    0.69
   3  -5  10    0.14    0.70
  -3  -5 -10   -0.34    0.58
  -3   5  10    0.35    0.48
  -3   5  10    0.19    0.64
  -3   5  10    0.72    0.56
   3   5 -10    0.79    0.77
   3   6  10   -0.35    0.61
   3   6  10    0.67    0.77
  -3   6 -10    0.42    0.60
  -3   6  10   -0.06    0.50
  -3   7 -10    0.76    0.67
  -3   7  10    1.30    0.56
   3  -7  10    0.06    0.82
   3  -8 -10    1.12    0.92
  -3  -8 -10    1.36    0.88
   3  -8  10   -0.67    0.80
   3  -9 -10    3.06    0.97
   3  -9  10    3.37    0.89
  -3  -9 -10    2.84    0.90
   3 -10 -10    3.95    0.97
  -3 -10 -10    3.61    0.84
   3 -11 -10   -0.02    0.84
  -3 -11 -10    2.92    0.76
   3 -12 -10    0.60    0.69
  -3 -12 -10    0.91    0.58
  -4   0  10   36.11    2.14
   4   0  10   41.97    1.82
  -4   0  10   43.63    1.64
   4   0  10   42.44    1.52
  -4   0 -10   39.88    1.60
   4   0 -10   43.81    1.61
  -4   1 -10   11.84    0.78
   4   1  10   12.78    0.94
   4  -1 -10   10.45    0.77
  -4  -1  10   11.19    1.06
   4   1  10   11.42    0.70
   4  -1  10   11.58    0.77
   4  -1  10   12.12    0.77
  -4   1  10   12.28    0.78
  -4  -1 -10   11.86    0.77
  -4   1  10   12.09    1.16
   4  -2 -10    5.61    0.66
   4   2  10    5.74    0.55
  -4   2 -10    6.25    0.68
   4   2  10    5.01    0.75
  -4  -2  10    6.55    0.86
  -4  -2  10    5.95    0.68
  -4   2  10    6.33    0.92
  -4  -2 -10    4.98    0.62
  -4   2  10    6.38    0.61
   4  -2  10    5.54    0.72
  -4  -3  10    0.74    0.59
  -4   3 -10    0.52    0.56
   4  -3 -10    0.29    0.56
   4   3  10    0.01    0.44
   4   3  10    0.60    0.57
  -4  -3  10    1.00    0.52
   4  -3  10    0.10    0.59
  -4   3  10    0.23    0.44
  -4   3  10   -0.83    0.38
  -4   3  10    0.01    0.61
  -4  -3 -10   -0.02    0.49
  -4  -4  10    3.45    0.79
   4   4  10    3.79    0.57
  -4   4 -10    3.18    0.66
   4  -4 -10    3.02    0.68
   4   4  10    3.02    0.72
  -4  -4  10    4.74    0.69
  -4   4  10    3.11    0.58
  -4  -4 -10    2.78    0.61
  -4   4  10    2.07    0.68
  -4   4  10    3.89    0.59
   4  -4  10    1.59    0.68
   4   5  10    0.95    0.67
  -4  -5  10    0.62    0.77
  -4  -5  10    0.79    0.66
   4   5  10    1.29    0.57
  -4   5 -10    0.88    0.61
  -4   5 -10    2.24    0.74
   4  -5 -10    2.11    0.71
  -4   5  10    1.91    0.62
   4   5 -10    1.34    0.76
   4  -5  10    1.53    0.70
  -4   5  10    1.16    0.72
  -4  -5 -10    1.33    0.66
  -4   5  10    0.39    0.53
   4   6  10    3.04    0.72
  -4   6 -10    1.33    0.70
   4  -6  10    1.40    0.81
  -4  -6 -10    1.59    0.82
   4   6 -10    1.19    0.86
  -4   6  10    1.21    0.58
   4   7  10    0.28    0.73
   4  -7 -10    1.97    0.90
  -4   7 -10    1.34    0.77
   4  -7  10   -0.48    0.75
  -4   7  10    1.08    0.63
   4  -8 -10    0.35    0.95
  -4  -8 -10   -0.07    0.81
   4  -8  10   -0.78    0.77
   4   8 -10    0.68    1.05
   4  -9 -10    8.59    1.16
   4  -9  10    8.59    1.01
   4   9 -10   10.05    1.27
  -4  -9 -10    8.32    1.04
   4 -10 -10    0.63    0.91
  -4 -10 -10   -0.11    0.70
   4  10 -10   -1.45    0.95
   4 -10  10   -0.30    0.72
   4 -11 -10    1.60    0.85
  -4 -11 -10    0.30    0.65
   4 -12 -10    0.15    0.64
  -4 -12 -10    0.57    0.52
  -5   0  10   12.96    1.33
   5   0  10   18.40    1.08
  -5   0 -10   17.75    0.96
  -5   0  10   18.76    0.99
   5   0 -10   17.55    0.94
   5   0  10   17.21    0.84
   5   1  10    1.25    0.59
   5  -1 -10    0.66    0.51
   5   1  10    1.36    0.44
  -5  -1  10    2.18    0.78
  -5   1 -10    1.53    0.51
   5  -1  10    1.09    0.49
  -5  -1 -10    1.15    0.44
  -5   1  10    2.16    0.89
   5   1 -10    0.68    0.58
  -5   1  10    0.89    0.48
  -5  -2  10    5.80    0.86
   5   2  10    5.36    0.54
   5  -2 -10    5.75    0.66
  -5   2 -10    4.60    0.63
  -5  -2  10    4.76    0.67
   5   2  10    6.24    0.79
  -5  -2 -10    5.30    0.61
  -5   2  10    5.31    0.93
   5  -2  10    7.23    0.72
  -5   2  10    5.86    0.62
  -5  -3  10    1.01    0.64
  -5  -3  10    0.62    0.56
   5   3  10    1.14    0.63
  -5   3 -10    1.01    0.57
   5   3  10    1.05    0.45
   5  -3 -10    2.14    0.57
   5  -3  10    0.60    0.64
  -5   3  10    1.10    0.76
  -5  -3 -10    1.04    0.50
  -5   3  10    0.37    0.48
   5   4  10    1.62    0.73
  -5  -4  10    3.41    0.79
  -5  -4  10    1.90    0.65
   5   4  10    2.83    0.60
  -5   4 -10    2.74    0.72
   5  -4 -10    4.12    0.73
  -5   4  10    3.08    0.58
  -5   4  10    1.60    0.78
  -5  -4 -10    3.22    0.58
   5  -4  10    3.48    0.74
   5   5  10    2.39    0.59
   5   5  10    1.54    0.78
  -5  -5  10    1.06    0.84
  -5  -5  10    0.97    0.74
  -5   5 -10    1.62    0.81
   5  -5 -10    1.11    0.67
   5  -5  10    1.51    0.70
   5   5 -10    2.12    0.82
  -5  -5 -10    0.95    0.67
  -5   5  10    2.18    0.67
   5   6  10    0.32    0.61
   5  -6 -10    0.92    0.77
   5  -6  10    0.62    0.76
  -5   6  10    0.63    0.66
   5   6 -10    0.53    0.80
   5  -6  10   -1.10    0.71
  -5   7 -10    0.73    0.89
   5   7  10    1.84    0.76
   5   7  10    2.97    0.97
   5  -7 -10    0.53    0.93
   5  -7  10    0.08    0.89
   5   7 -10    0.19    0.95
   5  -7  10   -0.12    0.82
  -5   7  10    0.58    0.70
   5   7 -10   -0.08    0.92
   5  -8 -10    1.22    1.05
   5   8 -10    0.27    1.00
  -5  -8 -10   -0.05    0.81
   5  -8  10    2.53    0.83
   5  -9 -10    4.41    1.08
  -5  -9 -10    4.11    0.90
   5   9 -10    4.69    1.10
   5  -9  10    3.91    0.89
   5 -10 -10   -0.04    0.89
   5  10 -10    0.17    0.91
  -5 -10 -10    0.77    0.69
   5 -10  10   -0.38    0.66
  -5 -11  10    0.46    0.56
   5 -11 -10    1.05    0.78
  -5 -11 -10    1.71    0.61
   5 -12 -10    0.33    0.55
  -5 -12 -10   -0.08    0.46
  -6   0  10    3.01    0.92
  -6   0 -10    2.61    0.52
   6   0 -10    2.34    0.54
   6   0  10    2.46    0.46
  -6   0  10    2.04    0.54
   6   1  10    2.93    0.72
  -6  -1  10    3.70    0.89
   6   1  10    3.40    0.48
  -6   1 -10    2.82    0.52
   6  -1 -10    3.32    0.57
  -6   1  10    1.76    0.92
  -6   1  10    2.48    0.53
   6  -1  10    2.87    0.55
  -6  -1 -10    3.17    0.55
  -6  -2  10    6.65    0.73
   6   2  10    8.16    0.93
   6  -2 -10    7.31    0.69
   6   2  10    7.03    0.60
  -6   2 -10    7.17    0.69
  -6  -2  10    6.47    0.95
  -6   2  10    5.66    0.65
  -6   2  10    7.72    1.06
  -6  -2 -10    6.01    0.62
   6  -2  10    8.42    0.78
   6   3  10   45.83    2.36
  -6  -3  10   41.44    1.85
  -6  -3  10   43.75    2.35
   6  -3 -10   46.53    1.81
   6   3  10   48.92    1.74
   6  -3  10   46.11    1.90
  -6  -3 -10   47.67    1.80
  -6   3  10   44.89    2.41
  -6   3  10   45.99    1.81
   6  -4 -10    0.27    0.59
   6   4  10    0.47    0.48
   6   4  10    0.17    0.73
  -6  -4  10    0.25    0.73
  -6  -4  10   -0.65    0.59
  -6   4 -10    0.03    0.65
   6  -4  10    1.46    0.71
  -6   4  10    0.98    0.58
  -6  -4 -10    0.48    0.60
   6  -5 -10    1.32    0.68
   6   5  10    2.16    0.64
   6   5 -10    1.16    0.79
   6  -5  10    1.10    0.74
   6  -6 -10    2.86    1.03
   6  -6 -10    1.41    0.81
   6  -6 -10    1.68    0.79
   6   6  10    2.57    0.72
   6  -6  10    2.91    0.86
   6  -6  10    1.79    0.79
   6   6 -10    1.85    0.83
   6   6 -10    1.30    0.90
   6  -7 -10    2.34    1.09
   6   7  10    2.64    0.99
   6  -7 -10    1.18    0.89
   6   7  10    3.06    0.84
   6  -7  10    1.32    0.91
   6  -7  10    1.66    0.77
   6   7 -10    3.76    1.00
   6   7 -10    2.39    1.04
   6  -8 -10    3.54    1.11
   6   8  10    4.62    0.96
   6   8 -10    5.27    1.10
   6  -8  10    4.56    0.91
  -6  -8 -10    5.58    0.91
   6  -9 -10    2.23    1.03
  -6  -9 -10    2.90    0.82
   6   9 -10    3.97    0.98
   6  -9  10    2.31    0.78
   6 -10 -10   -0.97    0.86
   6 -10  10   -0.35    0.62
   6  10 -10    0.16    0.83
  -6 -10 -10   -0.23    0.61
   6 -11 -10    0.78    0.66
  -6 -11 -10    1.62    0.57
   6 -11  10    2.62    0.59
   7   0 -10   11.34    0.82
  -7   0  10   11.89    0.86
  -7   0 -10   12.72    0.80
  -7   0  10    9.00    1.31
   7   0  10   13.23    0.75
  -7  -1  10    2.71    0.95
   7  -1 -10    4.27    0.62
  -7   1 -10    2.00    0.56
   7   1  10    3.16    0.49
  -7  -1 -10    2.60    0.60
   7  -1  10    3.06    0.56
  -7   1  10    2.98    1.12
  -7   1  10    3.31    0.58
  -7   2 -10    5.49    0.71
  -7  -2  10    5.66    0.74
   7   2  10    4.43    0.90
  -7  -2  10    5.37    1.00
   7   2  10    5.76    0.56
   7  -2 -10    5.42    0.69
  -7  -2 -10    5.54    0.66
  -7   2  10    5.94    1.15
   7  -2  10    6.43    0.74
  -7   2  10    6.03    0.69
   7   3  10    2.98    0.53
   7   3  10    2.79    0.94
   7  -3 -10    3.39    0.65
  -7  -3  10    2.64    0.91
   7  -3  10    2.98    0.73
   7  -4 -10    1.18    0.67
   7   4  10    0.90    0.51
   7  -4  10    1.89    0.73
   7  -5 -10    0.78    0.79
   7  -5 -10   -0.25    0.94
   7   5  10    0.42    0.59
   7  -5 -10   -0.03    0.71
   7   5 -10    0.84    0.83
   7  -5  10    0.09    0.76
   7   5 -10   -0.19    0.77
   7  -5  10   -0.20    0.75
   7  -6 -10    1.14    0.76
   7   6  10    1.66    0.67
   7  -6 -10    2.02    1.01
   7  -6 -10    0.84    0.77
   7  -6  10    1.01    0.78
   7   6 -10    2.70    1.00
   7  -6  10    0.65    0.82
   7   6 -10    0.76    0.82
   7  -7 -10    4.12    0.86
   7  -7 -10    4.29    0.96
   7   7  10    4.27    0.85
   7  -7 -10    2.33    1.14
   7   7 -10    7.91    1.12
   7  -7  10    4.76    0.99
   7  -7  10    3.91    0.91
   7   7 -10    2.60    1.00
   7  -8 -10    0.65    1.00
   7   8  10    2.10    0.86
  -7  -8 -10    0.78    0.78
   7   8 -10   -0.66    0.98
   7  -8  10   -1.06    0.75
   7   8 -10   -0.55    0.94
   7  -9 -10    0.89    0.95
   7   9 -10    1.79    0.91
   7  -9  10    0.33    0.72
  -7  -9 -10    1.07    0.72
   7 -10 -10   -0.50    0.72
  -7 -10 -10    0.04    0.57
   7 -10  10   -0.16    0.58
   7  10 -10   -1.29    0.75
   7 -11  10    0.37    0.48
  -7 -11 -10    0.25    0.49
  -8   0  10    7.34    1.34
   8   0 -10    7.35    0.74
   8   0  10    7.36    0.65
   8  -1 -10    5.05    0.69
   8   1  10    6.15    0.60
   8  -1  10    6.16    0.70
  -8   1  10    4.20    1.26
   8  -2 -10   -0.27    0.57
   8   2  10   -0.20    0.43
   8  -2  10   -0.29    0.59
   8  -3 -10    0.56    0.60
   8   3  10   -0.87    0.45
   8  -3 -10   -0.06    0.70
   8  -3  10   -0.67    0.66
   8   4  10    0.13    0.54
   8  -4 -10    0.44    0.74
   8  -4 -10   -0.12    0.86
   8  -4 -10    0.72    0.71
   8  -4  10   -0.08    0.85
   8  -4  10    0.23    0.71
   8   4 -10    2.55    0.93
   8  -5 -10   -0.37    0.77
   8   5  10   -0.17    0.55
   8  -5 -10   -0.46    0.67
   8  -5 -10    0.61    0.98
   8  -5  10    0.54    0.84
   8  -5  10    0.53    0.75
   8   5 -10   -0.25    0.72
   8   5 -10   -0.29    0.88
   8  -6 -10    2.00    1.02
   8  -6 -10    2.52    0.81
   8  -6 -10    1.61    0.78
   8   6  10    2.98    0.73
   8   6 -10    0.27    0.92
   8  -6  10    1.64    0.83
   8   6 -10    0.97    0.83
   8  -6  10    0.85    0.79
   8  -7 -10    2.67    0.80
   8  -7 -10    2.77    1.00
   8   7  10    2.16    0.76
   8  -7 -10    1.44    0.88
   8   7 -10    2.10    0.94
   8  -7  10    1.24    0.84
   8   7 -10    1.62    0.97
   8  -7  10    1.16    0.77
   8  -8 -10    4.58    1.02
   8  -8 -10    3.71    0.80
   8   8  10    5.51    0.98
   8   8 -10    3.10    1.01
   8  -8  10    2.75    0.81
   8   8 -10    4.80    1.02
   8  -8  10    2.27    1.01
   8  -9 -10    7.32    0.92
   8   9 -10    7.94    0.99
  -8  -9 -10    4.18    0.76
   8  -9  10    6.11    0.81
   8 -10 -10    2.11    0.62
   8  10 -10    2.34    0.73
   8 -10  10    2.57    0.59
  -8 -10 -10    2.08    0.58
   9   0  10   -0.78    0.51
   9   0 -10    0.22    0.61
   9   0 -10    1.89    0.86
   9  -1 -10    1.03    0.66
   9   1  10   -0.36    0.49
   9  -1 -10    1.49    0.85
   9   1 -10    0.24    0.87
   9   1 -10    1.03    0.86
   9  -1  10    0.39    0.61
   9  -2 -10    1.98    0.86
   9  -2 -10    4.08    0.77
   9  -2 -10    2.93    0.99
   9   2  10    3.90    0.58
   9   2 -10    5.30    1.03
   9  -2  10    3.43    0.72
   9  -3 -10    0.18    0.72
   9  -3 -10    0.30    0.98
   9  -3 -10    0.58    0.65
   9   3  10    1.04    0.52
   9  -3  10    0.97    0.73
   9  -3  10    0.69    0.78
   9   3 -10    2.18    0.94
   9  -4 -10    3.87    0.84
   9   4  10    2.59    0.64
   9  -4 -10    2.50    1.02
   9  -4 -10    1.43    0.71
   9  -4  10    0.51    0.79
   9   4 -10    2.94    0.88
   9  -4  10    1.39    0.73
   9  -5 -10    1.91    0.97
   9  -5 -10    1.09    0.71
   9  -5 -10    0.79    0.80
   9   5  10    0.19    0.58
   9   5 -10   -1.40    0.86
   9  -5  10   -0.86    0.71
   9   5 -10   -0.25    0.72
   9  -5  10    0.81    0.70
   9  -6 -10    0.48    0.74
   9   6  10   -0.22    0.64
   9  -6 -10    1.35    0.79
   9  -6 -10    0.97    0.95
   9  -6  10   -1.63    0.69
   9   6 -10    0.55    0.85
   9  -6  10   -0.86    0.70
   9   6 -10   -0.86    0.74
   9  -7 -10    1.10    0.88
   9   7  10    1.22    0.72
   9  -7 -10   -0.40    0.82
   9  -7 -10   -0.15    0.70
   9  -7  10    0.14    0.74
   9   7 -10   -0.20    0.90
   9   7 -10   -0.98    0.80
   9  -7  10    0.66    0.77
   9  -8 -10    0.20    0.68
   9  -8 -10    1.06    0.80
   9   8 -10    0.92    0.89
   9  -8  10   -0.50    0.68
   9  -9  10   10.00    0.87
   9   9 -10   10.84    0.98
   9 -10  10   -0.94    0.44
   9  10 -10    0.11    0.57
  10   0  10    4.50    0.66
  10   0 -10    2.70    0.98
  10   0 -10    5.21    0.93
  10  -1 -10    1.20    0.82
  10  -1 -10    0.04    0.61
  10  -1 -10   -0.83    0.91
  10   1  10    0.22    0.53
  10   1 -10   -0.56    0.83
  10  -1  10    0.46    0.59
  10   1 -10   -1.29    0.83
  10   2  10    0.35    0.51
  10  -2 -10    0.38    0.68
  10  -2 -10    0.29    0.81
  10  -2 -10    1.19    0.98
  10  -2  10   -1.20    0.63
  10   2 -10   -0.85    0.92
  10   3  10   18.27    1.03
  10  -3 -10   18.80    1.41
  10  -3 -10   18.18    1.18
  10  -3 -10   16.05    1.21
  10   3 -10   17.73    1.35
  10  -3  10   18.32    1.23
  10  -3  10   17.89    1.15
  10  -4 -10    0.43    0.96
  10   4  10   -1.36    0.52
  10  -4 -10    0.36    0.63
  10  -4 -10    0.53    0.76
  10  -4  10    0.52    0.80
  10   4 -10    1.28    0.74
  10  -4  10   -0.51    0.61
  10   4 -10   -0.93    0.83
  10   5  10    0.20    0.56
  10  -5 -10    0.59    0.98
  10  -5 -10    1.32    0.73
  10  -5 -10    0.71    0.76
  10   5 -10    1.38    0.92
  10  -5  10    0.10    0.68
  10  -5  10    0.39    0.76
  10   5 -10   -1.28    0.70
  10  -6 -10    0.24    0.76
  10  -6 -10    1.27    0.93
  10   6  10    0.17    0.60
  10  -6 -10    0.17    0.73
  10   6 -10    0.18    0.89
  10   6 -10    0.97    0.84
  10  -6  10    0.23    0.74
  10  -6  10    1.53    0.72
  10  -7 -10    9.73    1.05
  10  -7 -10    9.37    0.92
  10   7 -10   10.87    1.11
  10  -7  10    8.66    0.94
  10  -8 -10    1.93    0.66
  10   8 -10    2.55    0.83
  10  -8  10    1.39    0.66
  10  -9  10    0.54    0.49
  10   9 -10   -0.57    0.61
  11   0 -10    1.74    0.94
  11   0 -10    1.13    0.83
  11   0  10    2.14    0.63
  11  -1 -10    4.27    0.87
  11   1  10    2.91    0.66
  11  -1 -10    2.42    0.96
  11   1 -10    3.45    0.88
  11  -1  10    2.66    0.64
  11   1 -10    2.69    0.89
  11   2  10    0.81    0.58
  11  -2 -10    0.76    0.67
  11  -2 -10   -0.18    0.94
  11  -2 -10    0.77    0.77
  11  -2  10   -0.02    0.60
  11   2 -10    0.88    0.92
  11  -3 -10    1.57    1.02
  11  -3 -10   -0.06    0.69
  11   3  10    0.08    0.57
  11  -3 -10    0.68    0.78
  11  -3  10   -0.83    0.58
  11   3 -10    1.22    0.88
  11  -4 -10    1.76    0.74
  11  -4 -10    1.75    0.97
  11   4  10    2.56    0.63
  11  -4 -10    1.90    0.78
  11   4 -10    0.65    0.70
  11  -4  10    0.02    0.64
  11  -4  10    1.61    0.78
  11   4 -10    1.88    0.90
  11  -5 -10    0.41    0.88
  11   5  10    0.68    0.57
  11  -5 -10    0.32    0.74
  11  -5 -10    1.55    0.77
  11  -5  10    0.73    0.66
  11   5 -10    1.75    0.77
  11   5 -10    2.39    0.90
  11  -5  10    1.32    0.77
  11  -6 -10    1.19    0.72
  11  -6 -10    0.37    0.80
  11  -6  10    0.65    0.70
  11   6 -10    0.71    0.87
  11  -7 -10    1.48    0.64
  11  -7  10   -0.76    0.59
  11   7 -10    0.71    0.79
  11  -8 -10    1.49    0.53
  11  -8  10    0.48    0.53
  11   8 -10    2.15    0.69
  12   0 -10    2.38    0.79
  12   0 -10    1.19    0.92
  12  -1 -10    4.24    0.86
  12  -1 -10    1.75    0.92
  12   1 -10    4.96    0.97
  12  -1  10    3.14    0.59
  12  -2 -10    0.39    0.76
  12  -2 -10   -0.40    0.91
  12   2 -10   -0.70    0.82
  12  -2  10   -0.50    0.54
  12  -3 -10    7.40    0.86
  12   3  10    6.56    0.80
  12  -3 -10    7.83    0.91
  12  -3 -10    9.00    1.10
  12   3 -10    6.68    0.85
  12   3 -10    7.39    0.98
  12  -3  10    5.74    0.73
  12  -4 -10    1.59    0.73
  12  -4 -10    0.73    0.90
  12  -4  10   -0.45    0.62
  12   4 -10    0.44    0.83
  12  -5 -10   -0.47    0.73
  12  -5 -10   -0.38    0.66
  12   5 -10    0.29    0.79
  12  -5  10   -0.57    0.66
  12  -6 -10    1.05    0.60
  12  -6  10   -0.17    0.61
  12   6 -10    2.11    0.77
  12  -7 -10    0.80    0.53
  12  -7  10   -0.25    0.53
  12   7 -10    0.85    0.63
  13   0 -10   -0.80    0.56
  13   0 -10    0.41    0.83
  13  -1 -10   -1.87    0.77
  13  -1 -10    1.21    0.69
  13   1 -10   -0.18    0.79
  13  -2 -10    1.58    0.68
  13  -2 -10    0.59    0.83
  13   2 -10    0.22    0.74
  13  -3 -10   -0.28    0.74
  13  -3 -10    0.33    0.66
  13   3 -10    1.18    0.78
  13  -4 -10    0.70    0.63
  13   4 -10   -0.56    0.70
  13  -5 -10    0.69    0.58
  13  -5  10   -0.01    0.56
  13   5 -10   -0.23    0.64
  13  -6 -10    1.43    0.53
  13  -6  10    1.43    0.55
  13   6 -10    1.42    0.61
  14   0 -10   -0.46    0.68
  14  -1 -10    0.37    0.68
  14   1 -10    0.02    0.67
  14  -2 -10   -0.57    0.55
  14   2 -10    0.23    0.68
  14  -3 -10    0.78    0.56
  14   3 -10    0.06    0.63
  14  -4 -10    1.02    0.52
  14   4 -10    1.49    0.60
  14   5 -10    0.57    0.52
   0   0  11   -0.74    0.59
   0   0 -11   -0.65    0.42
   0   0  11   -0.43    0.45
   0   1 -11   -0.86    0.47
   0   1  11   -0.81    0.57
   0  -1  11   -0.65    0.59
   0  -1 -11   -0.25    0.49
   0   1  11   -0.57    0.44
   0  -2  11   99.70    3.36
   0   2 -11  106.79    3.16
   0  -2 -11  104.58    3.33
   0   2 -11  108.38    3.34
   0   2  11  106.94    3.99
   0   2  11  108.72    3.34
   0  -3  11   -0.28    0.48
   0   3  11   -0.67    0.57
   0   3 -11   -0.05    0.56
   0  -3 -11   -0.71    0.51
   0  -3  11    0.33    0.69
   0   3 -11   -0.26    0.46
   0   4 -11    6.64    0.62
   0   4  11    7.14    0.83
   0   5  11   -0.77    0.55
   0   5 -11   -0.95    0.41
   0   6  11   43.09    2.23
   0   6 -11   41.76    1.60
   0   7 -11   -0.84    0.49
   0  -8 -11   12.85    1.14
   0  -9 -11    1.06    0.81
   0 -10 -11    8.88    1.06
   0 -11 -11   -0.21    0.77
   0 -12 -11    0.50    0.65
  -1   0  11   -0.35    0.65
   1   0  11   -0.04    0.54
  -1   0 -11   -0.04    0.53
   1   0 -11    0.22    0.47
  -1   0  11    0.21    0.43
   1   1  11    4.25    0.70
  -1  -1  11    2.92    0.78
   1   1  11    3.40    0.57
   1  -1 -11    4.01    0.57
  -1   1 -11    4.56    0.61
   1  -1  11    2.56    0.56
  -1   1  11    4.07    0.57
   1   1 -11    5.30    0.48
   1  -1  11    4.06    0.59
  -1   1  11    3.26    0.77
  -1  -1 -11    3.81    0.60
   1   1 -11    5.54    0.61
   1   2  11   68.79    2.75
   1  -2 -11   69.90    2.33
  -1  -2  11   71.73    2.40
  -1  -2  11   53.91    2.72
  -1   2 -11   69.04    2.33
  -1  -2 -11   67.58    2.30
   1   2 -11   69.30    2.34
   1   2 -11   69.46    2.11
  -1   2  11   67.53    2.30
   1  -2  11   65.70    2.64
  -1   2  11   68.45    2.20
  -1   2  11   65.62    2.80
   1   3  11    0.24    0.58
  -1   3 -11   -1.14    0.52
  -1  -3  11   -0.62    0.66
   1   3  11   -1.06    0.52
  -1  -3  11   -0.28    0.53
  -1   3 -11    0.09    0.46
   1   3 -11   -0.10    0.40
  -1   3  11    0.47    0.43
  -1  -3 -11   -0.59    0.43
  -1   3  11   -0.48    0.59
  -1   3  11   -0.87    0.43
  -1  -4  11   42.79    1.85
  -1   4 -11   46.44    1.66
   1   4  11   45.10    2.14
  -1  -4  11   42.41    2.08
  -1   4 -11   43.78    1.88
  -1   4  11   46.78    2.16
  -1  -4 -11   46.53    1.84
   1   4 -11   45.39    1.56
  -1   4  11   44.41    1.62
  -1   5 -11   12.54    0.81
   1   5  11   13.63    1.13
  -1   5  11   11.48    0.77
   1   5 -11   13.53    0.73
  -1   5  11   11.31    1.07
   1   6  11   -0.34    0.66
  -1   6 -11    0.17    0.47
   1   6 -11   -0.08    0.39
  -1   6  11    0.37    0.46
  -1   6  11   -0.11    0.68
  -1   7 -11    1.27    0.59
  -1   7  11    1.43    0.56
   1  -8 -11    1.88    0.91
  -1   8 -11    0.26    0.61
  -1  -8 -11    1.99    0.86
   1  -8  11    1.46    0.93
   1  -9 -11   11.57    1.13
  -1  -9 -11   11.86    1.13
   1 -10 -11   -0.46    0.82
  -1 -10 -11    0.89    0.84
   1 -11 -11    2.98    0.88
  -1 -11 -11    4.59    0.87
   1 -12 -11    1.15    0.70
  -1 -12 -11    1.67    0.65
   2   0  11   -0.94    0.46
   2   0  11    0.34    0.51
  -2   0  11    0.77    0.66
   2   0 -11    0.16    0.30
  -2   0 -11   -0.08    0.52
  -2   0  11   -0.02    0.49
  -2  -1  11    8.35    1.06
   2   1  11   10.94    0.89
  -2   1 -11   10.08    0.75
   2   1  11   10.76    0.72
  -2   1  11   10.20    0.75
  -2   1  11   10.77    0.68
   2  -1  11   11.73    0.85
  -2  -1 -11    9.48    0.73
  -2   1  11   10.92    1.07
   2  -1  11   10.99    0.86
   2   1 -11    9.85    0.52
  -2  -2  11   18.20    1.03
   2  -2 -11   18.53    1.03
   2   2  11   17.74    0.96
   2   2  11   16.86    1.15
  -2  -2  11   14.63    1.24
  -2   2 -11   18.14    1.01
  -2   2  11   17.84    1.28
  -2   2  11   19.01    0.89
   2  -2  11   17.09    1.07
  -2   2  11   16.89    0.93
  -2  -2 -11   17.80    0.98
   2   2 -11   16.94    0.71
   2  -2  11   21.59    1.03
  -2   3 -11    7.85    0.78
  -2  -3  11    9.51    0.81
   2  -3 -11    8.15    0.83
   2   3  11    9.97    0.72
   2   3  11    8.97    0.88
  -2  -3  11    7.59    0.95
  -2  -3 -11    9.08    0.77
  -2   3  11    9.67    0.66
   2   3 -11    8.29    0.49
  -2   3  11    9.55    0.96
  -2   3  11    8.97    0.73
   2  -3  11    8.48    0.91
  -2  -4  11    1.11    0.57
  -2   4 -11    1.97    0.52
  -2  -4  11    1.68    0.68
   2   4  11    1.95    0.57
   2   4  11    1.57    0.58
  -2   4 -11    2.09    0.63
  -2   4  11    2.10    0.64
  -2   4  11    1.28    0.45
  -2  -4 -11    1.16    0.56
   2   4 -11    1.55    0.31
  -2   4  11    2.01    0.54
   2  -4  11    1.19    0.74
   2   5  11   14.30    0.97
  -2   5 -11   13.33    0.89
   2   5  11   12.60    1.13
  -2   5  11   13.82    1.15
  -2   5  11   12.12    0.81
  -2  -5 -11   13.63    1.04
  -2   6 -11    2.62    0.61
   2   6  11    3.76    0.86
  -2   6  11    3.07    0.55
  -2   6  11    3.15    0.81
  -2   7 -11    0.53    0.59
  -2   7  11    0.97    0.55
   2  -8 -11   -0.07    0.81
   2  -8  11   -2.13    0.78
  -2  -8 -11    0.76    0.91
   2  -9 -11   -0.56    0.77
   2  -9  11   -0.25    0.83
  -2  -9 -11    1.21    0.84
   2 -10 -11    2.23    0.91
  -2 -10 -11    2.70    0.83
   2 -11 -11    0.97    0.84
  -2 -11 -11    1.46    0.75
   2 -12 -11   -0.40    0.67
  -2 -12 -11    0.55    0.58
  -3   0  11    0.25    0.48
  -3   0  11    0.78    0.85
  -3   0 -11   -0.34    0.58
   3   0  11   -0.15    0.48
  -3   0  11   -0.27    0.46
   3   0 -11    0.04    0.61
   3   0  11   -1.21    0.41
   3   1  11    0.30    0.49
   3  -1 -11    0.83    0.63
  -3   1 -11    1.34    0.56
   3   1  11    1.33    0.56
  -3  -1  11    0.41    0.81
  -3  -1 -11    1.16    0.49
  -3   1  11    0.60    0.46
   3  -1  11    1.24    0.59
  -3   1  11    1.59    0.81
   3  -1  11    0.87    0.45
  -3   1  11    1.00    0.48
  -3  -2  11    2.77    0.79
   3  -2 -11    3.19    0.66
   3   2  11    2.38    0.53
   3   2  11    3.02    0.67
  -3  -2  11    3.66    0.63
  -3   2 -11    2.14    0.56
  -3   2  11    2.84    0.48
  -3  -2 -11    2.86    0.60
  -3   2  11    2.59    0.53
  -3   2  11    3.21    0.73
   3  -2  11    4.71    0.74
   3   3  11   23.66    1.16
  -3  -3  11   23.72    1.27
   3   3  11   22.66    1.43
  -3   3 -11   27.58    1.30
   3  -3 -11   24.83    1.23
  -3  -3  11   25.38    1.51
  -3  -3 -11   25.89    1.23
  -3   3  11   27.08    1.58
  -3   3  11   25.06    1.20
  -3   3  11   25.53    1.10
   3  -3  11   26.74    1.37
  -3  -4  11    1.02    0.59
  -3  -4  11    0.40    0.68
   3   4  11    0.87    0.54
   3  -4 -11    2.24    0.62
  -3   4 -11    2.00    0.55
   3   4  11    0.96    0.61
  -3   4 -11    1.66    0.63
   3  -4  11    0.87    0.69
  -3   4  11    1.34    0.67
  -3   4  11    1.25    0.51
  -3   4  11    1.36    0.49
  -3  -4 -11    0.98    0.56
  -3  -5  11   -0.65    0.73
   3   5  11   -0.34    0.55
  -3   5 -11   -0.19    0.54
  -3  -5  11    0.26    0.65
   3   5  11   -0.22    0.59
  -3   5 -11   -0.84    0.67
   3   5 -11    0.72    0.80
  -3   5  11    0.07    0.61
  -3  -5 -11   -0.15    0.61
  -3   5  11    0.51    0.49
   3  -5  11    0.52    0.68
  -3   6 -11    0.06    0.60
   3   6  11    0.43    0.66
  -3   6  11    0.17    0.50
   3  -7 -11    2.79    0.88
  -3   7 -11    5.29    0.79
   3  -7  11    2.64    0.91
  -3   7  11    2.29    0.63
   3  -8 -11    0.91    0.91
   3  -8  11   -0.46    0.85
  -3  -8 -11    1.31    0.87
   3  -9 -11    0.99    0.92
   3  -9  11    0.84    0.78
  -3  -9 -11    0.87    0.83
   3 -10 -11    0.56    0.90
  -3 -10 -11    1.17    0.78
   3 -11 -11   -0.88    0.81
  -3 -11 -11    0.09    0.68
   3 -12 -11    0.00    0.65
  -3 -12 -11    0.39    0.54
  -4   0  11    0.09    0.83
  -4   0  11   -0.37    0.51
   4   0  11    0.64    0.48
   4   0  11    0.26    0.48
  -4   0 -11   -0.71    0.52
   4   0 -11   -0.01    0.54
   4   1  11    0.94    0.48
  -4  -1  11    0.39    0.73
   4   1  11    1.26    0.59
   4  -1 -11    0.84    0.58
  -4   1 -11    0.45    0.50
   4  -1  11    0.07    0.50
  -4   1  11    1.68    0.75
  -4   1  11    2.18    0.51
  -4  -1 -11    1.77    0.48
  -4   2 -11    7.43    0.73
   4   2  11    6.39    0.60
  -4  -2  11    7.52    0.76
   4  -2 -11    7.12    0.72
   4   2  11    7.83    0.86
  -4  -2  11    7.55    0.94
  -4   2  11    8.09    0.68
  -4   2  11    7.44    0.97
   4  -2  11    8.23    0.80
  -4  -2 -11    7.59    0.66
  -4   2  11    7.83    0.64
   4  -3 -11   -0.05    0.50
  -4  -3  11    0.58    0.65
   4   3  11    0.20    0.44
  -4   3 -11   -0.40    0.51
  -4  -3  11   -0.42    0.51
   4   3  11   -0.25    0.55
  -4   3  11    0.49    0.43
   4  -3  11   -0.17    0.62
  -4   3  11   -0.16    0.44
  -4  -3 -11   -1.04    0.44
  -4   3  11    0.17    0.64
   4   4  11    5.64    0.70
   4   4  11    5.06    0.83
  -4  -4  11    7.55    1.01
  -4  -4  11    5.11    0.77
   4  -4 -11    4.55    0.73
  -4   4 -11    7.38    0.83
  -4   4  11    6.80    0.65
  -4   4  11    7.68    0.97
  -4  -4 -11    6.24    0.74
  -4   4  11    5.90    0.70
   4  -4  11    4.88    0.84
   4   5  11    2.40    0.65
   4   5  11    2.10    0.76
  -4   5 -11    3.62    0.69
   4  -5 -11    3.15    0.78
  -4   5 -11    3.26    0.81
  -4  -5  11    1.60    0.86
  -4  -5  11    2.74    0.81
   4   5 -11    1.36    0.79
  -4   5  11    4.41    0.73
  -4   5  11    2.71    0.59
  -4   5  11    2.45    0.76
  -4  -5 -11    2.99    0.76
   4  -5  11    2.31    0.76
  -4   6 -11    0.86    0.71
   4   6  11    1.87    0.66
   4  -6  11    1.32    0.85
   4   6 -11    1.66    0.86
  -4   6  11    1.41    0.56
   4   7  11    0.92    0.79
  -4   7 -11    0.07    0.74
   4  -7 -11   -0.04    0.87
  -4   7  11   -0.02    0.59
  -4  -7 -11   -0.39    0.89
   4  -7  11   -1.79    0.80
   4   7 -11   -0.17    1.04
   4  -8 -11    1.70    1.01
   4  -8  11    0.56    0.82
   4   8 -11    0.98    1.05
  -4  -8 -11    1.34    0.90
   4  -9 -11    5.91    1.07
   4   9 -11    6.87    1.12
   4  -9  11    4.92    0.88
  -4  -9 -11    5.60    0.93
   4 -10 -11    0.17    0.94
   4 -10  11    0.21    0.73
  -4 -10 -11    0.45    0.72
   4 -11 -11   -0.86    0.79
  -4 -11 -11    0.05    0.62
   4 -12 -11    0.33    0.60
  -4 -12 -11   -0.25    0.48
   5   0 -11    0.09    0.54
   5   0  11   -0.12    0.49
  -5   0  11    0.20    0.72
  -5   0 -11   -0.25    0.47
  -5   0  11   -0.63    0.47
   5   0  11    0.09    0.44
  -5   1 -11    3.71    0.58
  -5  -1  11    2.90    0.86
   5  -1 -11    1.96    0.60
   5   1  11    3.15    0.50
   5   1  11    2.36    0.67
  -5   1  11    3.94    0.95
   5  -1  11    3.48    0.58
  -5   1  11    3.07    0.55
  -5  -1 -11    3.06    0.54
  -5   2 -11    2.84    0.60
   5  -2 -11    3.15    0.61
  -5  -2  11    4.29    0.86
   5   2  11    3.03    0.48
   5   2  11    3.71    0.73
  -5  -2  11    4.54    0.68
  -5  -2 -11    3.14    0.56
   5  -2  11    2.88    0.63
  -5   2  11    4.69    0.89
  -5   2  11    2.54    0.52
  -5   3 -11    7.90    0.82
   5  -3 -11    8.08    0.80
  -5  -3  11    7.79    1.00
  -5  -3  11    7.52    0.83
   5   3  11    9.43    0.72
   5   3  11    8.54    0.97
  -5   3  11    8.79    0.74
   5  -3  11    9.07    0.87
  -5  -3 -11    9.82    0.80
  -5   3  11    8.62    1.04
   5   4  11    2.86    0.59
   5  -4 -11    2.44    0.66
  -5   4 -11    0.84    0.70
  -5  -4  11    2.93    0.84
  -5  -4  11    1.20    0.62
   5   4  11    1.82    0.76
  -5  -4 -11    1.74    0.62
   5  -4  11    2.18    0.75
  -5   4  11    3.38    0.66
  -5   4  11    2.04    0.84
  -5   5 -11    3.96    0.93
   5  -5 -11    4.09    0.78
  -5  -5  11    3.01    0.81
  -5  -5  11    4.59    0.95
   5   5  11    4.63    0.69
  -5   5  11    4.75    0.82
  -5   5  11    4.53    0.72
   5  -5  11    4.50    0.81
   5   6  11    2.16    0.71
   5  -6 -11    2.81    0.90
  -5   6  11    3.34    0.70
   5   6 -11    1.94    0.86
   5  -6  11    1.39    0.87
   5  -6  11    1.12    0.80
   5  -7 -11    0.71    1.04
   5   7  11    0.57    0.80
  -5  -7 -11    1.83    0.89
   5   7 -11   -0.36    0.94
   5  -7  11    0.11    0.82
   5   7 -11    0.36    1.00
   5  -8 -11    3.71    1.09
  -5  -8 -11    3.31    0.90
   5   8 -11    3.03    1.04
   5  -8  11    3.63    0.88
   5  -9 -11    1.88    1.02
  -5  -9 -11    2.53    0.83
   5  -9  11    4.17    0.86
   5   9 -11    4.25    1.03
   5 -10 -11    1.22    0.92
   5 -10  11   -0.14    0.67
  -5 -10 -11    0.57    0.66
   5  10 -11    0.29    0.89
   5 -11 -11    0.25    0.75
  -5 -11 -11    0.34    0.57
   6   0  11   -0.37    0.40
  -6   0  11    0.77    0.86
  -6   0  11   -0.25    0.46
  -6   0 -11   -0.18    0.43
   6   0 -11   -0.43    0.49
  -6  -1  11    2.05    0.89
   6  -1 -11    1.33    0.58
  -6   1 -11    2.07    0.52
   6   1  11    1.76    0.47
   6   1  11    2.68    0.71
  -6  -1 -11    2.05    0.57
  -6   1  11    1.38    0.54
   6  -1  11    1.30    0.55
  -6   1  11    0.70    0.88
   6  -2 -11    3.94    0.65
   6   2  11    3.24    0.53
  -6  -2  11    3.56    0.66
  -6   2 -11    3.76    0.65
  -6  -2  11    3.14    0.90
   6   2  11    2.84    0.81
  -6  -2 -11    3.46    0.58
   6  -2  11    4.06    0.67
  -6   2  11    3.62    0.61
  -6   2  11    4.35    1.02
  -6  -3  11    0.08    0.59
   6  -3 -11    0.65    0.55
   6   3  11    0.72    0.82
  -6  -3  11    2.75    0.90
   6   3  11    1.28    0.49
  -6   3 -11    1.27    0.62
  -6  -3 -11    1.57    0.58
  -6   3  11   -0.06    0.82
  -6   3  11    0.50    0.52
   6  -3  11    0.97    0.68
   6   4  11    0.67    0.55
  -6  -4  11   -0.36    0.81
   6   4  11    1.47    0.83
   6  -4 -11    1.41    0.63
   6  -4  11    1.86    0.78
  -6   4  11   -0.38    0.55
   6   5  11   -0.12    0.57
   6  -5 -11   -0.15    0.65
   6  -5  11   -0.98    0.74
   6  -6 -11    3.34    0.86
   6   6  11    1.30    0.71
   6  -6 -11    0.61    0.94
   6  -6 -11    1.90    0.85
   6   6 -11    0.94    0.82
   6  -6  11    1.29    0.84
   6  -6  11    1.32    0.78
   6   6 -11    2.42    0.99
   6   7  11    0.43    0.73
   6  -7 -11    1.39    1.07
   6  -7  11    1.91    0.90
   6   7 -11   -0.36    0.96
   6  -7  11    0.23    0.80
   6   7 -11   -0.37    0.92
   6  -8 -11    0.25    1.01
   6   8  11    1.53    0.93
   6   8 -11   -0.30    0.97
   6  -8  11    0.73    0.81
  -6  -8 -11    0.20    0.81
   6  -9 -11    3.02    1.04
   6   9 -11    1.35    0.95
  -6  -9 -11    1.81    0.75
   6  -9  11    2.13    0.80
   6 -10 -11   -0.71    0.80
   6  10 -11   -0.28    0.82
   6 -10  11   -0.18    0.64
  -6 -10 -11    0.17    0.61
   6 -11 -11    0.18    0.62
  -6 -11  11    0.19    0.52
   6 -11  11    0.15    0.51
  -6 -11 -11    0.34    0.52
   7   0 -11   -0.22    0.52
  -7   0 -11   -0.37    0.47
   7   0  11   -0.38    0.45
  -7   0  11    0.14    0.94
  -7   0  11    0.12    0.55
   7   1  11    0.44    0.45
   7  -1 -11    0.32    0.57
  -7  -1  11    1.02    0.93
  -7   1 -11    0.44    0.54
  -7   1  11    0.92    0.54
  -7   1  11   -0.51    0.90
  -7  -1 -11    0.50    0.60
   7  -1  11    0.70    0.54
  -7  -2  11    1.08    0.91
   7  -2 -11    1.42    0.58
   7   2  11    1.25    0.88
   7   2  11    0.59    0.46
  -7  -2  11    0.50    0.62
  -7   2 -11    0.43    0.56
  -7  -2 -11    1.13    0.58
  -7   2  11    0.94    0.58
   7  -2  11    0.17    0.59
  -7   2  11   -0.18    0.87
   7   3  11    6.84    0.70
   7   3  11    6.46    1.10
   7  -3 -11    7.73    0.79
   7  -3  11    7.82    0.86
   7  -4 -11    3.86    0.73
   7   4  11    4.40    0.67
   7  -4  11    3.97    0.83
   7  -5 -11   14.97    1.12
   7  -5 -11   11.44    1.28
   7   5  11   14.87    1.05
   7  -5 -11   13.27    1.10
   7  -5  11   11.54    1.10
   7  -5  11   14.47    1.19
   7   5 -11   15.08    1.20
   7   5 -11   13.42    1.15
   7  -6 -11    0.27    0.76
   7  -6 -11    1.14    0.81
   7  -6 -11   -0.53    1.01
   7   6  11   -0.26    0.65
   7   6 -11    0.71    0.94
   7  -6  11    0.08    0.74
   7  -6  11   -0.50    0.81
   7   6 -11    0.92    0.84
   7  -7 -11    5.42    1.09
   7   7  11    6.78    0.94
   7  -7 -11    6.33    1.17
   7  -7 -11    6.45    0.93
   7  -7  11    6.49    0.98
   7  -7  11    7.88    1.11
   7   7 -11    6.84    1.09
   7   7 -11    6.98    1.13
   7  -8 -11    0.23    0.97
   7   8  11    1.00    0.85
   7   8 -11    1.53    1.02
   7   8 -11    0.12    1.03
  -7  -8 -11    1.03    0.80
   7  -8  11    2.04    0.81
   7  -9 -11   18.46    1.35
   7   9 -11   18.30    1.29
  -7  -9 -11   16.26    1.12
   7  -9  11   17.55    1.17
   7 -10 -11   -0.46    0.68
   7  10 -11   -0.30    0.75
  -7 -10 -11    0.61    0.58
   7 -10  11   -0.41    0.57
  -7 -11  11    1.42    0.51
   7 -11 -11    1.87    0.51
   7 -11  11    1.58    0.49
  -7 -11 -11    1.96    0.52
   8   0 -11   -0.31    0.56
   8   0  11   -0.02    0.50
   8   1  11   -0.20    0.45
   8  -1 -11    0.53    0.59
   8  -1  11    0.62    0.58
   8  -2 -11    2.48    0.70
   8   2  11    1.82    0.54
   8  -2  11    3.09    0.73
   8  -3 -11   19.56    1.19
   8   3  11   22.07    1.12
   8  -3 -11   20.77    1.29
   8  -3  11   21.01    1.26
   8  -4 -11    0.07    0.79
   8  -4 -11    0.70    0.69
   8  -4 -11   -0.01    0.91
   8   4  11   -1.05    0.54
   8  -4  11   -0.79    0.67
   8   4 -11    0.87    0.80
   8  -4  11    0.59    0.89
   8   5  11    5.83    0.79
   8  -5 -11    7.56    0.91
   8  -5 -11    5.97    1.08
   8  -5 -11    6.25    0.89
   8  -5  11    6.74    1.01
   8  -5  11    6.81    0.95
   8   5 -11    5.98    0.94
   8   5 -11    8.72    1.01
   8   6  11   -0.22    0.66
   8  -6 -11    1.56    0.78
   8  -6 -11    1.59    1.01
   8  -6 -11    0.21    0.77
   8   6 -11    0.23    0.81
   8   6 -11    1.01    0.86
   8  -6  11   -0.14    0.78
   8  -6  11   -0.60    0.79
   8   7  11    0.32    0.69
   8  -7 -11   -0.09    0.88
   8  -7 -11   -0.99    0.72
   8  -7 -11    0.08    0.92
   8  -7  11   -0.78    0.79
   8   7 -11    0.79    0.93
   8  -7  11    0.44    0.75
   8   7 -11    1.18    0.92
   8  -8 -11    1.90    0.76
   8  -8 -11    1.88    0.93
   8   8  11    1.18    0.84
   8   8 -11    2.48    0.95
   8  -8  11    1.32    0.74
   8  -9 -11    3.46    0.79
   8   9 -11    2.92    0.87
   8  -9  11    2.61    0.70
   8 -10 -11    1.14    0.59
   8 -10  11    1.93    0.55
   8  10 -11    0.95    0.66
   9   0  11    1.23    0.57
   9   0 -11    0.02    0.92
   9   0 -11    1.50    0.89
   9   0 -11   -0.01    0.69
   9  -1 -11   -0.20    0.65
   9  -1 -11    0.24    0.84
   9  -1 -11    0.45    0.83
   9   1  11    0.49    0.50
   9   1 -11   -0.82    0.88
   9  -1  11   -0.84    0.60
   9   1 -11   -0.40    0.86
   9  -2 -11   -0.66    0.90
   9  -2 -11   -0.42    0.66
   9   2  11    0.22    0.53
   9  -2 -11   -0.30    0.79
   9  -2  11   -0.26    0.66
   9   2 -11    0.07    0.84
   9   2 -11   -0.55    0.91
   9  -3 -11    9.39    1.09
   9  -3 -11    9.08    1.00
   9  -3 -11   10.29    0.94
   9   3  11    9.20    0.79
   9   3 -11    9.24    1.11
   9  -3  11    7.84    0.92
   9  -3  11    9.91    1.05
   9  -4 -11    2.60    0.76
   9  -4 -11    3.02    0.85
   9   4  11    4.19    0.68
   9  -4 -11    2.46    0.99
   9  -4  11    3.77    0.87
   9  -4  11    3.02    0.76
   9   4 -11    2.52    0.91
   9   5  11    3.00    0.65
   9  -5 -11    3.25    0.82
   9  -5 -11    2.11    0.98
   9  -5 -11    4.07    0.81
   9   5 -11    2.59    0.93
   9  -5  11    1.96    0.81
   9  -5  11    2.48    0.77
   9   5 -11    1.73    0.80
   9  -6 -11    1.83    0.78
   9  -6 -11    0.25    0.76
   9  -6 -11    1.12    0.90
   9   6  11    0.19    0.64
   9   6 -11   -0.49    0.87
   9   6 -11   -1.19    0.78
   9  -6  11   -1.09    0.72
   9  -6  11   -1.28    0.73
   9   7  11    1.59    0.74
   9  -7 -11    1.10    0.90
   9  -7 -11    0.19    0.86
   9  -7 -11    0.18    0.72
   9   7 -11    1.75    0.90
   9   7 -11   -0.20    0.89
   9  -7  11    1.73    0.84
   9  -7  11    0.89    0.75
   9  -8 -11    1.82    0.71
   9  -8 -11    3.28    0.84
   9  -8  11    2.16    0.72
   9   8 -11    2.08    0.89
   9  -9 -11    6.12    0.77
   9  -9  11    4.91    0.71
   9   9 -11    6.20    0.85
   9 -10  11    0.09    0.44
   9  10 -11   -0.33    0.55
  10   0  11   -0.19    0.59
  10   0 -11    0.43    0.90
  10   0 -11   -0.22    0.85
  10  -1 -11   -0.92    0.80
  10  -1 -11    0.90    0.70
  10  -1 -11    1.28    0.92
  10   1  11    0.87    0.60
  10   1 -11    0.08    0.84
  10   1 -11    0.88    0.84
  10  -1  11    1.71    0.66
  10  -2 -11    7.36    0.88
  10  -2 -11    7.28    1.09
  10  -2 -11    6.77    0.95
  10   2  11    7.17    0.73
  10  -2  11    6.58    0.83
  10   2 -11    4.46    0.95
  10   3  11    1.24    0.57
  10  -3 -11    0.28    0.73
  10  -3 -11    0.16    0.77
  10  -3 -11    0.88    0.95
  10   3 -11    0.21    0.88
  10  -3  11   -0.10    0.68
  10  -3  11    0.12    0.74
  10  -4 -11    1.16    0.76
  10  -4 -11    1.01    0.93
  10  -4 -11   -0.80    0.69
  10   4  11    0.01    0.54
  10  -4  11    1.23    0.82
  10   4 -11    0.45    0.84
  10  -4  11    0.41    0.67
  10  -5 -11   -0.58    0.71
  10   5  11   -0.05    0.57
  10  -5 -11    1.42    0.92
  10  -5 -11    0.13    0.74
  10   5 -11   -0.02    0.71
  10  -5  11   -1.07    0.64
  10  -5  11   -2.04    0.68
  10   5 -11    1.27    0.89
  10  -6 -11    0.41    0.88
  10   6  11   -0.48    0.62
  10  -6 -11   -0.94    0.78
  10  -6 -11   -0.30    0.72
  10  -6  11   -0.22    0.72
  10   6 -11   -0.02    0.80
  10   6 -11    1.03    0.88
  10  -6  11   -0.40    0.72
  10  -7 -11    2.28    0.84
  10  -7 -11    3.43    0.75
  10   7 -11    4.78    0.96
  10  -7  11    2.46    0.75
  10  -8 -11    2.30    0.63
  10  -8 -11    2.17    0.70
  10  -8  11    2.30    0.68
  10   8 -11    3.36    0.82
  10  -9  11    3.39    0.56
  10   9 -11    1.84    0.64
  11   0  11    0.25    0.60
  11   0 -11   -0.34    0.86
  11   0 -11    0.75    0.81
  11   1  11    5.65    0.76
  11  -1 -11    5.70    0.97
  11  -1 -11    6.01    1.02
  11   1 -11    8.63    0.98
  11  -1  11    7.62    0.80
  11   1 -11    5.90    1.02
  11  -2 -11    2.34    0.71
  11   2  11    0.94    0.65
  11  -2 -11    0.68    0.78
  11  -2 -11    1.62    0.95
  11   2 -11    1.79    0.91
  11  -2  11    0.43    0.64
  11  -3 -11    3.07    0.81
  11  -3 -11    0.92    0.72
  11   3  11    1.93    0.64
  11  -3 -11    2.07    0.98
  11  -3  11   -0.51    0.63
  11   3 -11    1.29    0.86
  11  -4 -11    2.07    0.99
  11   4  11    0.91    0.60
  11  -4 -11    1.65    0.78
  11  -4 -11    1.10    0.74
  11   4 -11    1.05    0.86
  11  -4  11    1.59    0.67
  11  -4  11    0.48    0.78
  11   4 -11    0.98    0.70
  11   5  11    0.09    0.57
  11  -5 -11    0.03    0.75
  11  -5 -11    0.17    0.72
  11  -5 -11    1.26    0.93
  11  -5  11    0.20    0.66
  11   5 -11   -0.79    0.71
  11  -5  11    0.20    0.71
  11   5 -11    0.05    0.86
  11  -6 -11    1.16    0.70
  11  -6 -11    1.89    0.85
  11  -6  11    0.21    0.67
  11   6 -11    1.10    0.85
  11  -7 -11    1.71    0.60
  11  -7 -11   -0.54    0.65
  11   7 -11    3.91    0.84
  11  -7  11    2.36    0.65
  11  -8 -11    0.31    0.52
  11  -8  11    0.43    0.51
  11   8 -11    1.20    0.62
  12   0  11    0.18    0.61
  12   0 -11   -0.30    0.72
  12   0 -11    0.10    0.87
  12  -1 -11   -0.02    0.75
  12  -1 -11   -0.32    0.85
  12   1  11   -0.31    0.60
  12   1 -11   -1.38    0.79
  12  -1  11   -0.17    0.58
  12   2  11    0.26    0.67
  12  -2 -11    0.29    0.73
  12  -2 -11   -0.25    0.84
  12  -2  11    0.40    0.59
  12   2 -11   -1.32    0.82
  12  -3 -11    5.79    0.88
  12  -3 -11    5.22    0.83
  12  -3 -11    4.67    0.97
  12   3 -11    4.61    0.88
  12   3 -11    4.92    0.80
  12  -4 -11    5.22    0.81
  12  -4 -11    3.93    0.94
  12   4 -11    5.73    0.92
  12  -5 -11   -1.07    0.76
  12  -5 -11    1.45    0.68
  12  -5  11   -0.35    0.66
  12   5 -11   -0.98    0.74
  12  -6 -11    0.84    0.59
  12  -6  11    0.23    0.60
  12   6 -11    1.89    0.72
  12  -7 -11   -0.21    0.50
  12  -7  11   -0.37    0.51
  12   7 -11   -0.20    0.58
  13   0 -11    0.40    0.79
  13  -1 -11    0.11    0.78
  13  -1 -11    0.53    0.65
  13   1 -11    0.20    0.74
  13  -2 -11    9.55    0.90
  13  -2 -11   11.14    1.05
  13   2 -11    9.86    0.96
  13  -3 -11    2.48    0.68
  13  -3 -11    2.76    0.85
  13   3 -11    4.06    0.82
  13  -4 -11   -0.45    0.64
  13  -4 -11    3.30    0.67
  13   4 -11    3.17    0.76
  13  -5 -11    1.36    0.57
  13   5 -11    1.99    0.66
  13  -6 -11    0.98    0.50
  13   6 -11    0.76    0.55
  13  -6  11    0.95    0.53
  14   0 -11   -0.42    0.64
  14  -1 -11    1.17    0.71
  14   1 -11    0.14    0.63
  14  -2 -11    1.44    0.66
  14  -2 -11    1.39    0.58
  14   2 -11    2.35    0.68
  14  -3 -11   -0.21    0.52
  14   3 -11   -0.20    0.60
  14  -4 -11   -0.08    0.48
  14   4 -11   -0.35    0.53
   0   0  12    1.89    0.55
   0   0  12    1.60    0.70
   0   0 -12    1.84    0.58
   0   1  12    0.55    0.51
   0  -1  12   -0.88    0.69
   0   1 -12   -0.64    0.49
   0   1  12   -0.12    0.65
   0  -1 -12   -0.18    0.53
   0   2  12   48.75    1.86
   0  -2  12   52.59    1.96
   0   2  12   46.28    2.21
   0   2 -12   51.50    1.91
   0  -2 -12   49.64    1.89
   0   2 -12   49.55    1.69
   0   3 -12   -0.33    0.55
   0   3  12    0.21    0.58
   0  -3  12    0.29    0.62
   0   3 -12   -0.08    0.40
   0  -3 -12   -1.13    0.49
   0   4  12  206.15    7.43
   0   4 -12  213.76    6.05
   0   5  12   -0.41    0.59
   0   5 -12   -0.08    0.43
   0   6  12    0.21    0.71
   0   6 -12    1.46    0.49
   0   7 -12    0.18    0.51
   0  -8 -12    2.18    0.94
   0  -9 -12    0.57    0.87
   0 -10 -12   12.39    1.14
   0 -11 -12    0.78    0.77
   0 -12 -12    0.07    0.62
  -1   0  12    0.61    0.52
  -1   0  12   -0.71    0.67
   1   0 -12   -0.10    0.50
  -1   0 -12   -0.30    0.55
   1   0  12   -0.27    0.57
  -1  -1  12   48.42    2.15
   1  -1 -12   40.85    1.72
   1   1  12   46.53    2.06
  -1   1 -12   44.31    1.70
   1   1 -12   43.63    1.67
   1  -1  12   39.09    1.94
  -1  -1 -12   42.01    1.69
   1   1 -12   46.60    1.48
  -1   1  12   44.45    1.72
  -1   1  12   40.23    2.07
   1   2  12    1.85    0.67
  -1   2 -12    1.45    0.57
  -1  -2  12    3.04    0.82
  -1  -2  12    1.82    0.61
   1   2  12    2.91    0.64
  -1  -2 -12    2.55    0.61
  -1   2  12    2.41    0.56
   1  -2  12    2.92    0.74
  -1   2  12    2.11    0.76
   1   2 -12    2.59    0.45
  -1  -3  12    6.80    0.97
  -1   3 -12    8.27    0.66
   1   3  12    7.66    0.78
  -1   3 -12    8.42    0.76
   1   3  12    7.60    0.83
  -1  -3  12    9.02    0.83
  -1   3  12    9.17    0.95
  -1   3  12    7.91    0.68
  -1  -3 -12    7.97    0.77
   1   3 -12    7.37    0.57
  -1   3  12    7.73    0.72
   1   4  12   -0.26    0.55
  -1   4 -12    0.12    0.43
  -1  -4  12   -0.10    0.73
  -1   4  12   -0.21    0.44
   1   4 -12    0.06    0.41
  -1   4  12    0.14    0.58
  -1  -4 -12   -0.04    0.56
   1   5  12   15.82    1.24
  -1   5 -12   14.27    0.86
   1   5 -12   14.62    0.77
  -1   5  12   14.90    0.87
  -1   5  12   13.79    1.20
  -1   6 -12    3.22    0.58
   1   6  12    4.28    0.91
  -1   6  12    3.88    0.88
   1   6 -12    3.61    0.48
  -1   6  12    4.55    0.61
  -1   7 -12    5.60    0.72
   1  -8 -12   -0.62    0.79
  -1  -8 -12   -1.20    0.81
   1  -8  12   -0.50    0.84
   1  -9 -12   -0.02    0.86
  -1  -9 -12    1.30    0.87
   1 -10 -12    1.82    0.91
  -1 -10 -12    1.38    0.83
   1 -11 -12   -0.71    0.77
  -1 -11 -12    0.43    0.74
   1 -12 -12   -0.36    0.63
  -1 -12 -12   -0.04    0.58
  -2   0 -12   25.72    1.34
   2   0  12   30.10    1.35
   2   0 -12   33.25    1.05
   2   0  12   31.96    1.57
  -2   0  12   28.93    1.72
  -2   0  12   28.79    1.35
  -2  -1  12    0.62    0.80
   2   1  12    0.66    0.50
  -2   1 -12    0.05    0.48
   2   1  12    0.85    0.58
   2  -1 -12    0.34    0.70
  -2   1  12    1.07    0.68
  -2  -1 -12   -0.18    0.50
   2   1 -12    0.29    0.33
   2  -1  12   -0.01    0.66
  -2   1  12    0.97    0.52
   2  -1  12    0.38    0.57
   2  -2 -12   15.23    1.05
   2   2  12   13.83    1.09
   2   2  12   15.16    0.89
  -2  -2  12   14.40    0.99
  -2  -2  12   10.81    1.18
  -2   2 -12   17.48    0.99
   2   2 -12   16.39    0.67
   2  -2  12   17.24    1.10
   2  -2  12   16.61    0.99
  -2  -2 -12   16.17    0.96
  -2   2  12   15.42    0.83
  -2   2  12   16.22    1.26
  -2   2  12   14.55    0.92
   2   3  12   20.19    1.08
  -2  -3  12   22.11    1.22
   2   3  12   21.69    1.35
  -2   3 -12   21.73    1.19
   2  -3 -12   21.41    1.18
  -2  -3  12   17.49    1.33
  -2   3 -12   20.79    1.00
  -2   3  12   21.69    1.11
  -2   3  12   21.66    1.00
  -2  -3 -12   19.53    1.11
   2  -3  12   21.13    1.28
  -2   3  12   20.71    1.41
   2   3 -12   21.53    0.80
  -2   4 -12    0.19    0.51
   2   4  12    0.13    0.59
  -2   4 -12    0.41    0.60
  -2  -4  12    1.47    0.76
   2   4  12    0.12    0.48
  -2  -4  12   -0.50    0.54
   2   4 -12   -0.75    0.26
  -2   4  12    0.77    0.43
  -2  -4 -12    0.49    0.57
  -2   4  12    0.52    0.63
   2  -4  12    1.15    0.79
   2   5  12    0.37    0.63
  -2   5 -12   -0.60    0.46
  -2   5  12    0.27    0.45
  -2   5  12    0.18    0.70
   2   6  12    4.55    0.96
  -2   6 -12    6.23    0.72
  -2   6  12    5.59    0.98
  -2   6  12    6.64    0.69
  -2   7 -12    0.10    0.58
  -2   7  12    0.27    0.52
   2  -7  12   -0.92    0.82
   2  -8 -12   25.29    1.51
   2  -8  12   25.11    1.51
  -2  -8 -12   27.19    1.54
   2  -9 -12    0.26    0.86
  -2  -9 -12   -0.67    0.81
   2  -9  12    1.17    0.88
   2 -10 -12    0.55    0.87
  -2 -10 -12    0.28    0.80
   2 -11 -12    1.11    0.84
  -2 -11 -12    2.22    0.74
   2 -12 -12    1.86    0.68
  -2 -12 -12    1.31    0.58
  -3   0  12    2.80    0.57
   3   0 -12    2.47    0.72
   3   0  12    3.12    0.60
  -3   0 -12    2.20    0.62
   3   0  12    2.83    0.61
  -3   0  12    3.51    0.92
  -3   1 -12    0.12    0.53
   3   1  12   -0.15    0.51
   3   1  12    0.10    0.49
   3  -1 -12   -0.05    0.58
  -3  -1  12    0.17    0.79
  -3   1  12   -0.92    0.39
   3  -1  12    0.37    0.47
  -3   1  12    0.61    0.48
  -3  -1 -12   -0.32    0.48
  -3   1  12   -0.39    0.72
   3  -1  12   -0.18    0.58
  -3  -2  12  119.56    3.68
   3  -2 -12  114.81    3.63
   3   2  12  111.95    3.55
  -3   2 -12  112.64    3.57
  -3  -2  12   91.09    4.26
   3   2  12  106.31    4.22
  -3  -2 -12  111.23    3.53
  -3   2  12  110.87    4.38
   3  -2  12  117.95    3.71
  -3   2  12  116.15    3.57
  -3   2  12  114.45    3.43
  -3   3 -12    6.05    0.75
  -3  -3  12    7.43    0.95
   3   3  12    7.53    0.88
  -3  -3  12    6.42    0.76
   3   3  12    7.79    0.70
   3  -3 -12    7.45    0.81
  -3  -3 -12    7.89    0.75
  -3   3  12    6.58    0.68
   3  -3  12    7.43    0.88
  -3   3  12    7.53    0.63
  -3   3  12    7.99    0.98
  -3   4 -12    7.74    0.71
   3   4  12    5.09    0.85
   3  -4 -12    5.56    0.82
  -3  -4  12    7.98    1.01
  -3  -4  12    7.35    0.86
   3   4  12    7.20    0.73
  -3   4 -12    5.73    0.80
   3  -4  12    7.03    0.92
  -3  -4 -12    7.77    0.80
  -3   4  12    6.65    0.65
  -3   4  12    7.78    0.99
  -3   4  12    6.96    0.76
  -3  -5  12    3.30    0.93
   3   5  12    2.31    0.76
   3   5  12    2.73    0.68
  -3   5 -12    3.16    0.83
  -3   5 -12    2.11    0.59
   3  -5  12    3.19    0.84
  -3   5  12    3.51    0.81
   3   5 -12    3.76    0.90
  -3  -5 -12    1.26    0.77
  -3   5  12    3.54    0.57
  -3   6 -12    3.00    0.69
   3   6  12    5.19    0.79
  -3   6  12    3.17    0.61
   3  -7 -12    2.20    0.90
  -3   7 -12    3.03    0.75
  -3   7  12    2.47    0.63
  -3  -7 -12    0.96    0.95
   3  -7  12    1.38    0.88
   3  -8 -12   -0.48    0.89
   3  -8  12   -1.31    0.78
  -3  -8 -12   -0.84    0.85
   3  -9 -12   -0.48    0.89
  -3  -9 -12   -0.66    0.78
   3  -9  12   -0.76    0.73
   3 -10 -12    0.90    0.91
  -3 -10 -12    0.47    0.76
   3 -10  12   -0.11    0.76
   3 -11 -12    0.40    0.81
  -3 -11 -12    0.45    0.65
   3 -12 -12   -0.16    0.60
  -3 -12 -12    0.02    0.51
   4   0  12   59.76    2.05
   4   0  12   55.80    2.39
   4   0 -12   59.91    2.12
  -4   0 -12   55.64    2.10
  -4   0  12   54.60    2.73
  -4   0  12   58.96    2.16
   4   1  12    0.16    0.52
   4  -1 -12   -0.48    0.58
  -4   1 -12   -0.43    0.49
  -4  -1  12   -0.56    0.74
   4   1  12    1.14    0.47
  -4  -1 -12    0.18    0.46
  -4   1  12    0.37    0.46
  -4   1  12   -0.44    0.45
  -4   1  12    0.23    0.70
   4  -1  12    0.35    0.58
  -4   2 -12    1.98    0.59
   4   2  12    2.31    0.66
  -4  -2  12    1.90    0.79
  -4  -2  12    3.70    0.65
   4   2  12    1.37    0.51
   4  -2 -12    1.97    0.64
  -4   2  12    1.49    0.49
   4  -2  12    1.27    0.65
  -4   2  12    1.36    0.76
  -4   2  12    1.37    0.55
  -4  -2 -12    2.33    0.60
  -4   3 -12    6.29    0.76
   4   3  12    6.18    0.64
   4   3  12    6.22    0.87
   4  -3 -12    6.44    0.76
  -4  -3  12    6.84    0.97
  -4  -3  12    7.05    0.83
  -4   3  12    6.03    0.95
  -4   3  12    6.65    0.65
  -4   3  12    6.14    0.68
  -4  -3 -12    6.93    0.72
   4  -3  12    6.96    0.84
   4   4  12    3.25    0.78
   4   4  12    4.26    0.62
  -4  -4  12    3.46    0.77
  -4   4 -12    2.77    0.72
  -4  -4  12    4.95    0.97
   4  -4 -12    4.27    0.73
  -4   4  12    3.51    0.62
   4  -4  12    3.67    0.81
  -4  -4 -12    3.91    0.69
  -4   4  12    2.50    0.78
  -4   4  12    5.17    0.73
  -4  -5  12    5.85    0.92
   4   5  12    6.31    0.76
   4  -5 -12    6.16    0.88
  -4  -5  12    6.63    1.05
  -4   5 -12    8.02    1.08
  -4   5 -12    5.14    0.79
   4   5  12    4.77    0.94
  -4   5  12    6.65    0.73
  -4   5  12    4.82    0.92
   4   5 -12    4.43    0.91
  -4  -5 -12    7.07    0.97
   4  -5  12    6.16    0.93
   4   6  12    2.54    0.77
  -4   6 -12    2.05    0.76
   4   6 -12    5.21    1.01
  -4   6  12    2.89    0.64
   4  -6  12    1.92    0.91
   4  -6  12    3.46    0.90
  -4   7 -12    0.50    0.77
   4  -7 -12    3.33    0.96
  -4   7  12    2.15    0.69
   4  -7  12    1.33    0.87
  -4  -7 -12    1.34    0.94
   4  -8 -12    1.51    0.98
   4  -8  12   -0.73    0.78
  -4  -8 -12   -0.41    0.84
   4  -9 -12    4.27    1.04
   4  -9  12    2.92    0.84
  -4  -9 -12    1.74    0.82
   4 -10 -12    0.47    0.90
  -4 -10 -12   -0.12    0.69
   4 -10  12    0.73    0.76
   4 -11 -12   -0.19    0.76
  -4 -11 -12   -0.13    0.58
   4 -12 -12   -0.39    0.54
  -4 -12 -12   -0.54    0.45
   5   0 -12    0.22    0.53
  -5   0  12    0.32    0.48
  -5   0  12    0.53    0.82
  -5   0 -12    0.49    0.51
   5   0  12   -0.33    0.47
   5   1  12    1.11    0.48
  -5  -1  12    0.66    0.79
   5   1  12    1.39    0.65
  -5   1 -12    1.27    0.53
   5  -1 -12    1.10    0.60
  -5  -1 -12    0.75    0.52
  -5   1  12    0.02    0.78
  -5   1  12    1.38    0.50
   5  -1  12    1.64    0.55
  -5   2 -12    1.53    0.57
  -5  -2  12    1.93    0.64
  -5  -2  12    2.34    0.85
   5  -2 -12    1.62    0.60
   5   2  12    0.85    0.63
   5   2  12    1.51    0.49
  -5   2  12    1.13    0.76
  -5   2  12    1.29    0.56
  -5  -2 -12    1.04    0.55
   5  -2  12    1.79    0.64
  -5   3 -12    0.35    0.58
   5   3  12    0.95    0.68
   5  -3 -12   -0.17    0.57
  -5  -3  12    1.38    0.64
  -5  -3  12   -0.08    0.73
   5   3  12    0.80    0.48
  -5  -3 -12   -0.06    0.54
  -5   3  12    0.82    0.50
   5  -3  12    0.38    0.66
  -5   3  12   -0.14    0.71
   5   4  12   -0.84    0.52
   5  -4 -12    1.86    0.66
  -5  -4  12    0.40    0.87
   5   4  12    0.27    0.72
  -5  -4  12    0.34    0.68
  -5   4 -12   -0.16    0.70
   5  -4  12    0.18    0.69
  -5  -4 -12    0.21    0.64
  -5   4  12    0.37    0.55
  -5   4  12   -0.70    0.71
   5   5  12   -0.12    0.54
   5  -5 -12    0.58    0.73
   5  -5  12   -0.61    0.72
  -5   5  12   -0.17    0.60
   5  -6 -12    2.23    0.99
   5   6  12    0.42    0.65
   5  -6 -12    1.38    0.84
   5   6 -12    1.08    0.91
   5  -6  12    0.53    0.86
   5  -6  12    0.38    0.83
  -5   6  12    1.90    0.72
   5   7  12   -0.18    0.75
   5  -7 -12    0.26    1.01
   5   7 -12    0.07    0.98
  -5  -7 -12   -1.40    0.90
   5  -7  12   -0.85    0.73
   5  -8 -12    0.63    1.02
   5   8 -12    2.24    1.06
  -5  -8 -12    2.03    0.89
   5  -8  12    1.13    0.81
   5  -9 -12    3.18    1.02
   5   9 -12    4.75    1.08
  -5  -9 -12    4.02    0.80
   5  -9  12    4.67    0.87
   5 -10 -12    0.06    0.86
   5 -10  12    0.77    0.68
  -5 -10 -12    0.86    0.66
   5 -11 -12    1.29    0.72
  -5 -11 -12    0.95    0.57
  -6   0 -12    1.83    0.56
  -6   0  12    1.40    0.94
   6   0  12    1.62    0.53
   6   0 -12   -0.06    0.59
  -6   0  12    0.94    0.55
   6  -1 -12   -0.74    0.58
  -6  -1  12    1.01    0.81
  -6   1 -12    0.83    0.51
   6   1  12    0.78    0.48
   6  -1  12   -0.10    0.52
  -6   1  12    1.62    0.92
  -6   1  12    0.44    0.52
  -6  -1 -12    0.58    0.55
  -6  -2  12    2.88    0.68
   6   2  12    2.04    0.50
   6  -2 -12    2.21    0.68
  -6   2 -12    0.87    0.63
  -6  -2  12    2.06    0.88
   6   2  12    1.52    0.81
  -6   2  12    0.66    0.55
   6  -2  12    1.15    0.65
  -6  -2 -12    3.04    0.59
  -6   2  12    0.64    0.81
  -6   3 -12   -0.15    0.65
   6  -3 -12   -0.14    0.56
   6   3  12    0.52    0.80
   6   3  12    0.13    0.49
  -6  -3  12   -0.34    0.66
  -6  -3  12   -0.39    0.81
  -6   3  12    1.10    0.58
   6  -3  12   -0.50    0.67
  -6  -3 -12    0.81    0.58
  -6   3  12   -0.56    0.87
   6   4  12    8.47    0.81
   6  -4 -12    9.97    0.91
   6  -4  12    8.82    1.00
   6   5  12   12.08    0.95
   6  -5 -12   12.08    1.06
   6  -5  12   10.70    1.08
   6  -5  12   11.15    1.13
   6  -6 -12    3.02    1.10
   6  -6 -12    1.66    0.83
   6  -6 -12    2.07    0.85
   6   6  12    2.55    0.75
   6   6 -12    1.91    0.97
   6  -6  12    1.17    0.79
   6  -6  12    2.67    0.92
   6   6 -12    1.95    0.91
   6   7  12    1.06    0.80
   6  -7 -12   -0.55    0.94
   6  -7  12    0.36    0.80
   6  -7  12    0.27    0.95
   6   7 -12   -0.04    0.95
   6   7 -12    1.15    0.96
   6  -8 -12    0.98    0.99
   6   8 -12   -1.50    0.97
   6  -8  12    0.84    0.81
  -6  -8 -12   -0.38    0.80
   6  -9 -12    2.56    1.01
  -6  -9 -12    2.14    0.73
   6   9 -12    2.66    0.97
   6  -9  12    2.49    0.80
   6 -10 -12   -0.01    0.80
   6 -10  12    0.61    0.64
  -6 -10 -12    0.78    0.62
   6  10 -12   -0.12    0.79
   6 -11 -12    0.90    0.60
  -6 -11 -12    2.22    0.55
   6 -11  12    2.29    0.54
   7   0  12    0.54    0.51
  -7   0  12    0.19    0.98
  -7   0  12    0.95    0.61
   7   0 -12    0.81    0.61
  -7   0 -12   -0.51    0.53
   7   1  12    0.24    0.47
   7  -1 -12    0.84    0.62
  -7  -1  12    0.53    0.95
  -7   1 -12    0.29    0.55
   7  -1  12   -0.42    0.51
  -7   1  12   -0.85    0.93
  -7   1  12   -0.27    0.54
  -7  -1 -12   -0.38    0.63
   7  -2 -12    1.00    0.65
   7   2  12   -0.35    0.47
   7  -2  12   -0.41    0.60
  -7   2  12    0.22    0.89
   7   3  12    2.45    0.57
   7  -3 -12    4.00    0.69
   7  -3  12    1.01    0.72
   7   4  12   12.78    0.93
   7  -4 -12   11.23    1.03
   7  -4 -12    9.59    0.94
   7  -4  12   10.52    1.11
   7  -4  12    9.86    1.05
   7   5  12    2.48    0.71
   7  -5 -12    1.75    1.01
   7  -5 -12    2.26    0.83
   7  -5 -12    2.01    0.76
   7   5 -12    1.65    0.81
   7  -5  12    1.71    0.80
   7  -5  12    2.28    0.90
   7   5 -12    3.02    0.91
   7   6  12    2.47    0.75
   7  -6 -12    1.56    1.05
   7  -6 -12    2.42    0.90
   7  -6 -12    3.61    0.85
   7  -6  12    2.65    0.90
   7   6 -12    3.59    0.94
   7  -6  12    0.91    0.82
   7   6 -12    3.95    0.99
   7  -7 -12    1.23    0.97
   7  -7 -12    1.37    1.02
   7  -7 -12    0.02    0.79
   7   7  12    1.00    0.76
   7  -7  12    0.36    0.81
   7  -7  12    0.04    0.89
   7   7 -12   -0.41    0.95
   7   7 -12    1.14    0.96
   7  -8 -12    1.77    0.96
   7   8  12   -0.43    0.89
   7  -8  12   -0.30    0.78
   7   8 -12    0.78    0.93
   7  -9 -12    0.79    0.87
  -7  -9 -12   -0.38    0.63
   7  -9  12    0.47    0.68
   7   9 -12    2.91    0.89
   7 -10 -12    0.78    0.68
   7  10 -12    2.74    0.78
   7 -10  12    1.52    0.59
  -7 -10 -12    2.02    0.61
   7 -11 -12    2.47    0.51
   8   0  12   14.19    0.94
   8   0 -12   13.61    1.03
   8  -1 -12    0.03    0.61
   8   1  12    0.23    0.50
   8  -1  12   -0.91    0.62
   8   2  12    4.66    0.62
   8  -2 -12    3.93    0.75
   8  -2 -12    2.76    0.85
   8  -2  12    3.83    0.77
   8   3  12    2.65    0.59
   8  -3 -12    3.14    0.78
   8  -3 -12    4.13    0.91
   8  -3 -12    2.74    0.76
   8  -3  12    3.32    0.95
   8  -3  12    4.08    0.84
   8   3 -12    2.23    0.86
   8  -4 -12    6.46    0.88
   8   4  12    5.74    0.74
   8  -4 -12    6.04    1.02
   8  -4 -12    4.56    0.88
   8   4 -12    5.62    0.94
   8  -4  12    6.27    0.96
   8  -4  12    5.13    1.01
   8  -5 -12    5.50    1.04
   8   5  12    4.82    0.77
   8  -5 -12    6.11    0.87
   8  -5 -12    6.69    0.93
   8   5 -12    7.24    0.97
   8  -5  12    4.37    0.98
   8   5 -12    4.71    0.92
   8  -5  12    6.40    0.98
   8  -6 -12   -0.19    0.79
   8   6  12    0.44    0.67
   8  -6 -12    0.69    0.95
   8  -6 -12    0.62    0.78
   8  -6  12   -0.98    0.74
   8   6 -12   -0.41    0.81
   8  -6  12   -1.01    0.76
   8   6 -12    0.04    0.81
   8  -7 -12   -1.58    0.88
   8  -7 -12   -0.10    0.74
   8  -7 -12   -0.53    0.87
   8   7  12   -0.34    0.71
   8  -7  12   -0.96    0.72
   8   7 -12    0.63    0.93
   8  -7  12    0.59    0.86
   8   7 -12   -0.31    0.88
   8  -8 -12    1.72    0.88
   8   8 -12    0.61    0.86
   8  -8  12    1.32    0.74
   8  -9 -12    3.59    0.78
   8  -9  12    3.03    0.69
   8   9 -12    3.26    0.83
   8 -10 -12    0.70    0.55
   8  10 -12    0.74    0.64
   8 -10  12   -0.38    0.48
   9   0  12   14.21    0.99
   9   0 -12   13.35    1.20
   9   0 -12   14.12    1.17
   9  -1 -12    2.47    0.74
   9  -1 -12    4.51    1.00
   9  -1 -12    2.28    0.86
   9   1  12    2.89    0.64
   9  -1  12    2.97    0.74
   9   1 -12    2.61    0.88
   9   1 -12    3.39    0.88
   9   2  12    2.28    0.60
   9  -2 -12    2.92    0.81
   9  -2 -12    2.13    0.74
   9  -2 -12    2.72    0.88
   9  -2  12    3.58    0.82
   9   2 -12    2.69    0.95
   9  -3 -12   42.91    2.00
   9   3  12   48.76    1.86
   9  -3 -12   44.13    2.13
   9  -3 -12   45.63    1.96
   9   3 -12   46.13    2.12
   9  -3  12   41.02    1.94
   9  -3  12   45.96    2.08
   9  -4 -12    7.28    0.93
   9   4  12    9.51    0.85
   9  -4 -12    7.52    1.11
   9  -4 -12   10.20    0.96
   9   4 -12    8.87    1.05
   9  -4  12    8.71    1.02
   9  -4  12    9.37    0.98
   9   5  12    6.46    0.78
   9  -5 -12    6.35    0.93
   9  -5 -12    7.11    0.93
   9  -5 -12    6.90    1.08
   9   5 -12    6.71    0.97
   9   5 -12    6.27    0.93
   9  -5  12    5.22    0.95
   9  -5  12    3.42    0.83
   9   6  12    1.15    0.66
   9  -6 -12    0.87    0.94
   9  -6 -12   -0.45    0.78
   9  -6 -12    1.89    0.80
   9  -6  12    0.72    0.79
   9   6 -12    0.18    0.79
   9  -6  12    0.61    0.77
   9   6 -12    0.85    0.90
   9  -7 -12    1.79    0.75
   9   7  12    0.64    0.72
   9  -7 -12    0.85    0.87
   9   7 -12    0.93    0.88
   9  -7  12   -0.75    0.68
   9   7 -12    0.92    0.90
   9  -8 -12    1.61    0.76
   9  -8 -12    1.82    0.67
   9   8 -12    1.46    0.85
   9  -8  12    0.96    0.70
   9  -9 -12    3.87    0.68
   9   9 -12    4.06    0.76
   9  -9  12    4.72    0.67
   9  10 -12    0.79    0.54
  10   0 -12   10.53    1.13
  10   0  12    9.34    0.90
  10   0 -12   10.04    1.08
  10  -1 -12   28.42    1.55
  10   1  12   26.81    1.33
  10  -1 -12   27.16    1.56
  10  -1 -12   25.40    1.44
  10   1 -12   26.96    1.52
  10   1 -12   27.41    1.55
  10  -2 -12    0.39    0.92
  10  -2 -12    1.40    0.80
  10   2  12    1.69    0.63
  10  -2 -12    1.76    0.75
  10  -2  12    2.52    0.74
  10   2 -12    0.65    0.83
  10  -3 -12    7.34    0.93
  10  -3 -12    6.14    0.89
  10   3  12    6.26    0.73
  10  -3 -12    6.60    1.07
  10   3 -12    6.34    1.00
  10  -3  12    6.02    0.85
  10  -4 -12    0.12    0.76
  10  -4 -12   -0.30    0.90
  10   4  12    0.45    0.57
  10  -4 -12    0.26    0.73
  10  -4  12    0.68    0.77
  10   4 -12   -0.38    0.74
  10  -4  12   -0.92    0.68
  10  -5 -12    2.44    0.81
  10  -5 -12    1.63    0.80
  10   5  12    2.72    0.67
  10  -5 -12    2.01    0.96
  10   5 -12    3.20    0.95
  10  -5  12    2.56    0.78
  10  -5  12    2.44    0.79
  10   5 -12    2.41    0.78
  10  -6 -12    2.07    0.75
  10  -6 -12    1.49    0.89
  10   6  12    1.91    0.68
  10  -6 -12    1.99    0.87
  10  -6  12    2.16    0.80
  10   6 -12    3.25    0.92
  10   6 -12    2.97    0.87
  10  -6  12    0.77    0.74
  10  -7 -12   -0.16    0.62
  10  -7 -12   -1.01    0.74
  10  -7  12    0.02    0.67
  10   7 -12    0.64    0.84
  10  -8 -12    0.18    0.64
  10  -8 -12    0.22    0.57
  10  -8  12   -0.92    0.56
  10   8 -12   -0.35    0.71
  10  -9  12    1.15    0.48
  10   9 -12    0.48    0.58
  11   0  12    3.13    0.71
  11   0 -12    3.62    0.84
  11   0 -12    2.44    0.90
  11   1  12   -0.44    0.67
  11  -1 -12    0.43    0.78
  11  -1 -12   -0.26    0.83
  11   1 -12    0.61    0.86
  11  -1  12   -0.11    0.68
  11   1 -12    0.97    0.77
  11  -2 -12    4.21    0.86
  11   2  12    5.28    0.76
  11  -2 -12    5.35    1.00
  11  -2 -12    4.59    0.87
  11  -2  12    5.10    0.77
  11   2 -12    4.90    0.95
  11  -3 -12    1.49    0.77
  11  -3 -12   -0.89    0.67
  11  -3 -12   -0.15    0.88
  11   3  12    0.04    0.62
  11  -3  12   -1.46    0.64
  11   3 -12    0.08    0.81
  11   4  12    3.93    0.70
  11  -4 -12    4.26    0.85
  11  -4 -12    5.04    0.82
  11  -4 -12    5.70    1.04
  11  -4  12    2.64    0.74
  11  -4  12    3.85    0.82
  11   4 -12    3.56    0.78
  11   4 -12    5.19    0.92
  11  -5 -12   -0.06    0.86
  11  -5 -12    1.00    0.71
  11   5 -12    0.20    0.85
  11  -5  12    1.11    0.74
  11  -6 -12    6.68    0.79
  11  -6 -12    5.60    0.92
  11  -6  12    4.21    0.78
  11   6 -12    6.53    0.96
  11  -7 -12    1.22    0.72
  11  -7 -12    1.75    0.59
  11  -7  12   -0.07    0.57
  11   7 -12    1.69    0.74
  11  -8 -12    4.19    0.59
  11  -8  12    4.31    0.59
  11   8 -12    4.15    0.65
  12   0 -12   -0.45    0.71
  12   0  12    1.20    0.66
  12   0 -12   -1.33    0.80
  12  -1 -12    0.76    0.71
  12  -1 -12    0.36    0.81
  12   1  12   -0.67    0.64
  12  -1  12   -0.05    0.63
  12   1 -12   -0.09    0.83
  12  -2 -12   -0.37    0.79
  12  -2 -12    1.04    0.73
  12  -2  12    0.73    0.62
  12   2 -12   -0.39    0.80
  12  -3 -12    0.31    0.84
  12  -3 -12    1.20    0.74
  12   3 -12    0.63    0.75
  12  -4 -12   -0.19    0.82
  12  -4 -12    0.29    0.69
  12   4 -12   -0.52    0.79
  12  -5 -12    0.50    0.77
  12  -5 -12    1.00    0.66
  12   5 -12    0.24    0.74
  12  -5  12   -0.39    0.68
  12  -6 -12   -0.06    0.64
  12  -6 -12    1.02    0.58
  12  -6  12   -0.38    0.58
  12   6 -12    1.06    0.67
  12  -7 -12    5.57    0.60
  12   7 -12    4.17    0.65
  12  -7  12    4.06    0.60
  13   0 -12    1.78    0.76
  13  -1 -12    0.49    0.75
  13  -1 -12   -0.11    0.63
  13   1 -12   -0.15    0.72
  13  -2 -12    2.51    0.80
  13  -2 -12    1.16    0.64
  13   2 -12    0.64    0.70
  13  -3 -12    2.10    0.80
  13  -3 -12    2.24    0.67
  13   3 -12    3.78    0.77
  13  -4 -12    0.82    0.70
  13  -4 -12    1.03    0.60
  13   4 -12   -0.13    0.66
  13  -5 -12    1.80    0.56
  13   5 -12    1.85    0.61
  13  -6 -12   -0.29    0.45
  13   6 -12    0.26    0.50
  14   0 -12    1.42    0.64
  14  -1 -12    0.26    0.65
  14   1 -12    0.12    0.59
  14  -2 -12    2.63    0.69
  14   2 -12    1.93    0.65
  14  -3 -12    0.54    0.52
  14   3 -12    0.40    0.58
  14  -4 -12   -0.81    0.44
  14   4 -12   -0.50    0.49
   0   0 -13    0.12    0.54
   0   0  13   -0.26    0.68
   0   0  13    0.68    0.54
   0   1  13    0.47    0.54
   0  -1 -13    0.08    0.56
   0   1  13    1.24    0.72
   0  -1  13    0.60    0.55
   0  -1  13    0.01    0.73
   0   1 -13   -0.15    0.52
   0  -2  13   14.68    1.09
   0   2 -13   11.88    0.74
   0   2 -13   10.38    0.86
   0   2  13   11.84    1.09
   0  -2 -13   14.45    0.94
   0   3  13   -0.24    0.57
   0  -3  13    0.61    0.67
   0   3 -13   -0.40    0.39
   0   4 -13   64.02    2.15
   0   4  13   65.06    2.87
   0   5  13    0.00    0.65
   0   5 -13    0.84    0.45
   0   6  13   14.92    1.36
   0   6 -13   14.66    0.87
   0  -7  13   -0.30    0.87
   0   7 -13   -0.39    0.49
   0  -8 -13    9.61    1.11
   0  -8  13   10.66    1.15
   0  -9 -13    0.30    0.87
   0 -10 -13    0.98    0.85
   0 -11 -13   -0.37    0.74
   0 -12 -13    0.01    0.58
  -1   0 -13   -0.08    0.54
  -1   0  13   -0.98    0.68
  -1   0  13    0.35    0.55
   1   0  13   -1.16    0.66
  -1   1 -13   34.79    1.50
  -1  -1  13   35.51    1.85
   1   1  13   34.62    1.50
   1   1  13   35.62    1.80
   1   1 -13   35.57    1.26
   1  -1  13   32.34    1.72
  -1   1  13   32.23    1.83
  -1   1  13   33.31    1.50
  -1  -1 -13   34.29    1.55
  -1   2 -13    7.99    0.78
  -1  -2  13    8.31    0.98
   1   2  13    8.98    0.93
   1   2  13    8.82    0.76
  -1  -2  13    9.04    0.82
   1  -2  13    8.09    0.88
   1  -2  13    9.92    0.98
  -1   2  13    7.55    0.96
  -1   2  13   10.85    0.81
  -1  -2 -13    8.48    0.80
   1   2 -13    8.98    0.59
  -1  -3  13   14.98    1.04
  -1   3 -13   12.82    0.98
   1   3  13   14.43    1.12
  -1  -3  13   12.48    1.16
  -1   3 -13   13.63    0.79
   1   3  13   12.43    0.93
  -1  -3 -13   13.53    0.96
   1   3 -13   13.17    0.72
  -1   3  13   13.23    1.14
   1   4  13   29.13    1.76
  -1   4 -13   31.70    1.31
  -1   4  13   32.85    1.83
  -1   4  13   31.62    1.35
   1   4 -13   33.64    1.23
  -1   5 -13    4.84    0.61
   1   5  13    3.80    0.84
   1   5 -13    3.86    0.50
  -1   5  13    3.53    0.60
  -1   5  13    3.84    0.84
  -1   6 -13    1.74    0.55
  -1   6  13    2.21    0.86
   1   6 -13    1.27    0.42
  -1   7 -13   64.02    2.28
   1  -7 -13   64.66    2.63
  -1  -7  13   62.82    2.60
   1  -7  13   63.51    2.64
   1  -8 -13    4.97    0.93
  -1  -8 -13    3.80    0.91
   1  -8  13    3.32    0.93
   1  -9 -13   17.80    1.30
   1  -9  13   16.98    1.28
  -1  -9 -13   15.85    1.25
   1 -10 -13    1.18    0.86
  -1 -10 -13    0.33    0.81
   1 -11 -13    0.20    0.78
  -1 -11 -13   -0.11    0.70
   1 -12 -13   -0.65    0.59
  -1 -12 -13   -0.15    0.55
  -2   0  13    0.76    0.55
   2   0  13   -1.20    0.53
   2   0 -13    0.23    0.33
  -2   0  13   -0.45    0.73
   2   0  13   -0.98    0.57
  -2   0 -13    0.07    0.55
   2  -1 -13    0.56    0.65
  -2  -1  13    0.06    0.77
  -2   1 -13    0.29    0.52
   2   1  13   -0.37    0.61
   2   1  13    0.16    0.55
   2   1 -13   -0.29    0.32
   2  -1  13   -0.08    0.54
  -2  -1 -13   -0.06    0.53
  -2   1  13    0.10    0.72
  -2   1  13    0.44    0.49
   2  -1  13    0.39    0.68
   2   2  13    5.00    0.67
  -2   2 -13    4.81    0.65
   2  -2 -13    4.49    0.82
   2   2  13    4.58    0.76
  -2  -2  13    7.21    1.04
  -2  -2  13    6.03    0.75
  -2  -2 -13    6.53    0.71
  -2   2  13    5.15    0.60
   2  -2  13    6.88    0.85
   2   2 -13    5.02    0.42
  -2   2  13    4.93    0.65
  -2   2  13    4.23    0.80
  -2  -3  13   25.79    1.76
   2   3  13   31.59    1.44
  -2  -3  13   30.45    1.52
  -2   3 -13   32.93    1.54
   2   3  13   31.91    1.77
  -2   3 -13   31.83    1.33
  -2   3  13   31.84    1.84
  -2  -3 -13   34.14    1.51
   2  -3  13   36.14    1.67
  -2   3  13   33.04    1.33
  -2   3  13   33.46    1.50
   2   3 -13   34.63    1.10
   2   4  13   40.97    1.72
   2   4  13   39.63    2.08
  -2   4 -13   42.35    1.61
  -2   4 -13   39.90    1.84
  -2  -4  13   30.98    2.01
  -2   4  13   41.53    1.57
  -2  -4 -13   39.83    1.78
  -2   4  13   43.34    2.17
   2  -4  13   40.21    1.88
  -2   5 -13    1.61    0.56
   2   5  13    2.18    0.74
  -2   5  13    0.84    0.48
  -2   5  13    1.80    0.76
  -2   6 -13   10.83    0.87
  -2   6  13   12.32    1.34
  -2   6  13   11.52    0.83
   2  -7 -13    1.28    0.85
  -2   7 -13   -0.76    0.59
  -2  -7 -13    0.81    0.92
  -2   7  13    0.31    0.61
   2  -7  13   -0.30    0.84
   2  -8 -13    8.21    1.08
   2  -8  13    6.47    1.00
  -2  -8 -13    9.34    1.02
   2  -9 -13    2.34    0.92
  -2  -9 -13    0.26    0.83
   2  -9  13    1.32    0.86
   2 -10 -13    2.28    0.92
  -2 -10 -13    2.26    0.80
   2 -11 -13   -0.88    0.77
  -2 -11 -13   -0.39    0.65
   2 -12 -13    0.87    0.61
  -2 -12 -13    1.72    0.58
   3   0  13   -0.52    0.50
   3   0  13    0.36    0.56
  -3   0  13    0.08    0.74
  -3   0 -13    0.98    0.57
  -3   0  13   -0.44    0.50
   3   0 -13    1.17    0.72
   3  -1 -13   -0.60    0.58
  -3   1 -13   -0.08    0.49
   3   1  13   -0.67    0.50
   3   1  13    0.02    0.55
  -3  -1  13    0.01    0.79
   3  -1  13    0.06    0.61
  -3   1  13    0.26    0.70
   3  -1  13    0.39    0.51
  -3   1  13   -0.35    0.48
  -3   1  13    0.53    0.50
  -3  -1 -13   -0.25    0.52
   3   2  13   20.40    1.06
   3  -2 -13   19.25    1.13
  -3   2 -13   21.26    1.13
  -3  -2  13   16.12    1.43
   3   2  13   18.63    1.31
  -3  -2  13   21.62    1.21
   3  -2  13   23.23    1.26
  -3   2  13   20.30    1.12
  -3   2  13   22.85    1.52
  -3   2  13   20.70    1.01
  -3  -2 -13   19.72    1.11
  -3  -3  13   21.19    1.26
   3   3  13   20.85    1.12
  -3   3 -13   23.37    1.25
   3   3  13   20.65    1.41
   3  -3 -13   20.50    1.19
  -3  -3  13   17.23    1.44
  -3   3  13   20.06    1.49
  -3  -3 -13   21.89    1.19
   3  -3  13   25.09    1.36
  -3   3  13   23.72    1.22
  -3   3  13   21.46    1.04
   3   4  13    2.20    0.58
   3   4  13    2.57    0.74
  -3   4 -13    2.32    0.57
  -3  -4  13    3.24    0.91
  -3   4 -13    2.45    0.73
  -3  -4  13    2.11    0.70
   3  -4 -13    2.96    0.71
   3  -4  13    0.83    0.78
  -3   4  13    3.46    0.84
  -3  -4 -13    2.72    0.70
  -3   4  13    2.20    0.61
  -3   4  13    3.02    0.53
   3   5  13    0.43    0.60
  -3   5 -13    0.26    0.59
   3   5  13   -0.82    0.66
   3  -5  13    0.43    0.80
  -3  -5 -13    1.18    0.74
  -3   5  13    0.73    0.48
  -3   5  13   -0.67    0.68
  -3   6 -13   -0.99    0.58
  -3   6  13   -0.19    0.50
  -3   7 -13    0.50    0.69
   3  -7 -13    1.03    0.94
  -3  -7 -13    0.30    0.91
  -3   7  13    0.24    0.59
   3  -7  13    0.33    0.85
   3  -8 -13    2.26    0.96
  -3  -8 -13    1.07    0.85
   3  -8  13    1.33    0.85
   3  -9 -13    1.53    0.94
  -3  -9 -13    1.66    0.82
   3  -9  13    1.39    0.84
   3 -10 -13    0.54    0.90
   3 -10  13   -0.05    0.73
  -3 -10 -13    0.75    0.74
   3 -11 -13   -0.66    0.77
  -3 -11 -13   -0.01    0.61
   3 -12 -13    0.46    0.57
  -3 -12 -13   -0.25    0.48
  -4   0 -13    0.00    0.56
   4   0 -13   -0.66    0.64
   4   0  13   -0.28    0.50
  -4   0  13   -0.26    0.50
  -4   0  13    0.05    0.78
   4   0  13    0.43    0.52
   4  -1 -13   37.85    1.61
   4   1  13   38.50    1.93
   4   1  13   39.54    1.54
  -4   1 -13   37.67    1.60
  -4  -1  13   31.30    2.07
  -4   1  13   37.00    1.62
   4  -1  13   39.40    1.62
  -4   1  13   37.27    2.10
  -4   1  13   39.59    1.49
   4  -2 -13    0.72    0.59
  -4  -2  13    0.09    0.76
   4   2  13   -0.84    0.46
   4   2  13   -0.88    0.62
  -4   2 -13    0.28    0.50
  -4  -2  13    1.15    0.62
   4  -2  13   -0.21    0.64
  -4   2  13   -0.96    0.44
  -4   2  13    0.46    0.74
  -4  -2 -13   -0.60    0.49
  -4   2  13   -0.14    0.46
  -4  -3  13    3.61    0.72
  -4   3 -13    4.11    0.73
   4   3  13    4.12    0.82
  -4  -3  13    4.93    0.97
   4   3  13    4.95    0.67
   4  -3 -13    4.89    0.75
  -4   3  13    4.99    0.63
  -4   3  13    4.66    0.70
  -4  -3 -13    4.07    0.69
  -4   3  13    5.00    0.94
   4  -3  13    5.84    0.84
   4   4  13    8.96    0.78
   4   4  13    6.68    0.98
  -4   4 -13    4.99    0.84
  -4  -4  13    7.74    0.93
  -4   4 -13    6.82    0.78
   4  -4 -13    6.10    0.86
  -4  -4  13    7.61    1.12
  -4  -4 -13    6.73    0.87
  -4   4  13    8.63    0.84
  -4   4  13    8.07    0.74
  -4   4  13    6.93    1.02
   4  -4  13    7.58    0.94
   4  -5 -13    3.12    0.86
  -4  -5  13    2.19    0.86
  -4   5 -13    3.84    0.94
  -4   5 -13    3.55    0.73
  -4  -5  13    4.26    1.08
   4   5  13    3.90    0.70
   4  -5  13    2.27    0.85
  -4   5  13    3.68    0.93
  -4   5  13    3.95    0.64
   4   5 -13    2.49    0.87
  -4  -5 -13    4.95    0.89
  -4   6 -13    0.17    0.70
   4   6  13   -1.34    0.63
   4  -6  13   -1.56    0.81
  -4   6  13   -0.21    0.54
   4  -7 -13    5.44    1.02
   4   7 -13    3.41    1.03
   4  -7  13    2.07    0.90
  -4  -7 -13    3.35    0.96
   4  -8 -13    3.00    1.01
  -4  -8 -13    1.06    0.83
   4  -8  13    0.31    0.83
   4  -9 -13    0.19    0.95
  -4  -9 -13    0.00    0.72
   4  -9  13   -0.48    0.75
   4 -10 -13    0.64    0.91
  -4 -10 -13    2.12    0.71
   4 -10  13    1.49    0.75
   4 -11 -13   -0.49    0.73
  -4 -11 -13    0.20    0.57
   5   0 -13    0.95    0.67
  -5   0  13    0.80    0.58
   5   0  13   -0.02    0.51
  -5   0 -13   -0.03    0.53
  -5   0  13   -0.32    0.72
   5   1  13    4.06    0.79
   5   1  13    5.12    0.59
  -5   1 -13    3.96    0.67
  -5  -1  13    3.84    1.00
   5  -1 -13    6.94    0.76
  -5  -1 -13    5.50    0.75
  -5   1  13    5.35    0.72
   5  -1  13    5.04    0.71
  -5   1  13    5.38    0.96
   5   2  13    0.62    0.66
  -5   2 -13    1.22    0.61
  -5  -2  13    1.16    0.83
  -5  -2  13    0.10    0.58
   5   2  13    1.01    0.51
   5  -2 -13    1.06    0.62
  -5  -2 -13    0.35    0.54
   5  -2  13    0.61    0.63
  -5   2  13    0.86    0.78
  -5   2  13    1.19    0.59
   5   3  13    2.84    0.80
  -5   3 -13    3.16    0.74
   5  -3 -13    2.18    0.67
   5   3  13    2.44    0.55
  -5  -3  13    2.75    0.76
  -5  -3  13    3.11    0.92
  -5   3  13    2.24    0.64
  -5  -3 -13    2.23    0.67
   5  -3  13    2.56    0.74
  -5   3  13    4.17    0.93
  -5  -4  13    2.93    0.81
   5   4  13    4.28    0.67
   5  -4 -13    2.90    0.73
  -5   4 -13    2.56    0.84
   5   4  13    4.54    0.94
  -5  -4  13    2.74    1.03
  -5  -4 -13    3.09    0.73
  -5   4  13    2.71    0.69
   5  -4  13    3.81    0.84
  -5   4  13    3.99    0.99
   5   5  13    3.24    0.71
   5  -5 -13    3.06    0.83
   5  -5  13    3.01    0.86
  -5   5  13    3.05    0.68
   5   6  13   15.32    1.14
   5  -6 -13   11.36    1.22
   5  -6  13   11.52    1.23
   5   6 -13   12.35    1.16
   5   6 -13   11.18    1.23
  -5   6  13   12.18    1.00
   5  -6  13   12.08    1.15
   5  -7 -13    1.18    1.01
   5   7  13    0.95    0.86
   5   7 -13    0.31    0.98
   5  -7  13    0.08    0.77
   5  -8 -13    2.84    1.04
   5   8 -13    4.88    1.05
  -5  -8 -13    4.21    0.89
   5  -8  13    2.68    0.87
   5  -9 -13   -0.55    0.92
   5  -9  13   -0.69    0.74
   5   9 -13   -0.04    0.98
  -5  -9 -13   -0.50    0.70
   5 -10 -13    2.10    0.89
  -5 -10 -13    2.25    0.67
   5 -10  13    2.43    0.71
   5 -11 -13    0.31    0.67
   5 -11  13    1.14    0.54
  -5 -11 -13    0.51    0.54
   6   0  13   -0.16    0.50
  -6   0 -13   -0.05    0.55
  -6   0  13   -0.69    0.87
  -6   0  13   -0.02    0.56
   6   0 -13   -0.36    0.63
   6  -1 -13   -0.02    0.64
   6   1  13   -0.03    0.46
  -6  -1  13   -0.02    0.85
  -6   1 -13   -0.19    0.59
   6  -1  13   -0.01    0.57
  -6   1  13   -0.46    0.83
  -6  -1 -13    0.03    0.64
  -6   1  13    0.00    0.56
   6  -2 -13    0.34    0.60
  -6  -2  13    1.70    0.70
  -6   2 -13    0.47    0.61
   6   2  13    1.89    0.88
   6   2  13    1.28    0.51
  -6  -2  13    1.33    0.91
  -6   2  13    1.50    0.62
   6  -2  13    1.20    0.68
  -6   2  13    1.83    0.89
  -6  -2 -13    0.74    0.62
  -6  -3  13    1.82    0.75
   6   3  13    2.94    1.02
   6  -3 -13    2.85    0.69
  -6  -3  13    3.69    1.07
   6   3  13    3.95    0.64
  -6   3  13    4.16    1.05
   6  -3  13    4.93    0.86
  -6   3  13    3.23    0.72
   6  -4 -13    1.23    0.74
   6   4  13    0.65    0.54
   6  -4  13    0.80    0.75
   6  -5 -13    3.83    0.84
   6   5  13    4.13    0.76
   6  -5 -13    2.10    0.97
   6  -5 -13    4.44    0.89
   6  -5  13    4.30    0.92
   6  -5  13    3.38    0.96
   6   6  13   -0.06    0.68
   6  -6 -13    0.39    0.91
   6  -6 -13    1.58    0.95
   6   6 -13    0.98    0.86
   6  -6  13    0.78    0.78
   6   6 -13    0.94    0.95
   6  -6  13    0.54    0.85
   6   7  13    0.79    0.80
   6  -7 -13    1.28    1.04
   6   7 -13   -0.03    0.94
   6  -7  13   -1.06    0.78
   6  -7  13    0.29    0.94
   6   7 -13   -0.93    1.02
   6  -8 -13    2.67    1.03
   6  -8  13    1.84    0.83
   6   8 -13    3.38    0.98
   6  -9 -13    1.52    0.95
  -6  -9 -13    1.84    0.70
   6  -9  13    2.57    0.76
   6   9 -13   -0.19    0.89
   6 -10 -13    0.27    0.76
   6  10 -13    0.48    0.78
  -6 -10 -13    0.34    0.60
   6 -10  13   -0.01    0.58
   6 -11 -13    0.34    0.56
   6 -11  13    0.41    0.47
  -6 -11 -13    0.31    0.50
  -7   0  13   -0.42    1.08
   7   0 -13   -0.02    0.67
   7   0  13   -0.53    0.54
   7   1  13    0.58    0.51
   7  -1 -13    0.91    0.66
   7  -1  13    0.74    0.62
  -7   1  13   -0.06    0.99
   7  -2 -13   12.69    1.00
   7   2  13   10.92    0.82
   7  -2  13   10.80    0.97
   7   3  13    2.82    0.60
   7  -3 -13    1.95    0.75
   7  -3  13    2.64    0.83
   7   4  13   -0.24    0.57
   7  -4 -13    2.25    0.86
   7  -4 -13    0.46    0.73
   7  -4 -13    0.80    0.80
   7  -4  13   -1.19    0.85
   7  -4  13    0.93    0.74
   7   4 -13    0.12    0.88
   7   5  13    0.70    0.64
   7  -5 -13    0.49    0.78
   7  -5 -13    1.62    0.91
   7  -5 -13   -0.65    0.79
   7  -5  13   -0.66    0.83
   7  -5  13   -0.16    0.71
   7   5 -13    0.61    0.80
   7  -6 -13    4.68    0.88
   7  -6 -13    4.19    0.94
   7  -6 -13    3.35    1.00
   7   6  13    5.25    0.84
   7   6 -13    5.41    1.03
   7  -6  13    4.01    0.95
   7   6 -13    4.77    0.94
   7  -6  13    3.62    0.90
   7   7  13    5.38    0.94
   7  -7 -13    4.14    1.06
   7   7 -13    6.52    1.09
   7   7 -13    4.57    1.11
   7  -7  13    4.60    0.91
   7   8  13    1.02    0.91
   7  -8 -13    1.43    0.93
   7  -8  13   -0.05    0.79
   7   8 -13   -0.88    0.91
   7  -9 -13    5.46    0.90
   7  -9  13    4.42    0.78
   7   9 -13    5.43    0.92
   7 -10 -13    0.09    0.62
   7 -10  13    1.05    0.55
   7  10 -13    0.62    0.70
   8   0  13    1.42    0.62
   8   0 -13    0.71    0.83
   8   1  13    0.94    0.56
   8  -1 -13    1.07    0.71
   8  -1 -13    1.20    0.82
   8  -1  13    1.41    0.68
   8   1 -13    0.18    0.74
   8   2  13    3.60    0.66
   8  -2 -13    3.10    0.88
   8  -2 -13    2.12    0.74
   8  -2 -13    1.12    0.75
   8  -2  13    4.35    0.78
   8   2 -13    2.05    0.91
   8  -3 -13   33.04    1.66
   8  -3 -13   29.65    1.69
   8  -3 -13   34.60    1.68
   8   3  13   33.32    1.54
   8  -3  13   34.81    1.77
   8  -3  13   37.59    1.73
   8   3 -13   34.01    1.71
   8  -4 -13    1.53    0.77
   8   4  13    0.97    0.59
   8  -4 -13    1.03    0.79
   8  -4 -13    2.60    0.94
   8  -4  13    0.12    0.76
   8   4 -13    2.40    0.84
   8  -4  13    2.06    0.91
   8  -5 -13    3.28    0.98
   8  -5 -13    1.89    0.82
   8  -5 -13    1.44    0.84
   8   5  13    1.27    0.67
   8   5 -13    1.91    0.84
   8   5 -13    1.59    0.82
   8  -5  13    0.61    0.85
   8  -5  13    2.69    0.86
   8  -6 -13    6.66    1.05
   8  -6 -13    4.91    0.95
   8   6  13    5.44    0.85
   8  -6 -13    6.45    0.93
   8  -6  13    5.02    0.96
   8   6 -13    3.92    0.94
   8   6 -13    5.75    1.02
   8  -6  13    4.55    0.93
   8  -7 -13    1.28    1.01
   8   7  13    1.58    0.77
   8  -7 -13    0.79    0.87
   8  -7 -13   -0.02    0.74
   8   7 -13    0.22    0.92
   8   7 -13    1.58    0.89
   8  -7  13    1.03    0.88
   8  -7  13    0.54    0.79
   8  -8 -13    2.39    0.83
   8   8 -13    4.58    0.95
   8  -8  13    3.03    0.77
   8  -9 -13   -0.34    0.66
   8   9 -13    1.01    0.76
   8  -9  13    0.73    0.62
   8 -10 -13    5.77    0.65
   8 -10  13    5.11    0.61
   8  10 -13    4.82    0.70
   9   0 -13   -1.18    0.83
   9   0 -13   -0.21    0.81
   9   0  13    0.48    0.66
   9   1  13   -0.49    0.58
   9  -1 -13   -0.24    0.82
   9  -1 -13    0.64    0.71
   9  -1 -13    0.61    0.83
   9   1 -13   -1.28    0.81
   9  -1  13   -0.02    0.71
   9   1 -13   -0.46    0.78
   9  -2 -13   12.17    1.07
   9  -2 -13   13.48    1.06
   9  -2 -13   11.67    1.16
   9   2  13   12.70    0.93
   9  -2  13   13.48    1.11
   9   2 -13   10.87    1.15
   9  -3 -13    4.13    1.01
   9  -3 -13    6.30    0.92
   9  -3 -13    4.96    0.88
   9   3  13    7.07    0.76
   9  -3  13    7.83    1.03
   9   3 -13    6.96    1.01
   9  -3  13    5.60    0.91
   9   4  13    8.80    0.86
   9  -4 -13    9.42    1.00
   9  -4 -13    9.10    1.13
   9  -4 -13    8.99    1.02
   9   4 -13    9.59    1.04
   9  -4  13    8.44    1.04
   9  -4  13    8.52    1.00
   9  -5 -13   -0.36    0.76
   9  -5 -13    0.91    0.93
   9  -5 -13    0.56    0.78
   9   5  13    0.33    0.61
   9   5 -13   -1.27    0.84
   9  -5  13    0.86    0.81
   9  -5  13    0.26    0.74
   9   5 -13   -0.14    0.73
   9  -6 -13    0.74    0.90
   9   6  13    0.39    0.64
   9  -6 -13    0.58    0.75
   9  -6 -13    1.53    0.87
   9   6 -13    0.35    0.91
   9  -6  13   -0.09    0.72
   9  -6  13   -0.17    0.78
   9   6 -13    0.28    0.83
   9  -7 -13    2.46    0.87
   9  -7 -13    1.58    0.72
   9   7 -13    0.86    0.88
   9  -7  13    0.46    0.74
   9  -8 -13    0.08    0.64
   9  -8 -13   -0.50    0.69
   9  -8  13   -0.42    0.64
   9   8 -13    0.92    0.82
   9  -9 -13   -0.07    0.57
   9   9 -13   -0.27    0.63
   9  -9  13   -0.81    0.51
  10   0 -13   -0.30    0.78
  10   0 -13    0.06    0.82
  10   0  13    0.43    0.67
  10  -1 -13   37.53    1.81
  10  -1 -13   38.32    1.88
  10   1  13   35.36    1.62
  10  -1  13   35.74    1.67
  10   1 -13   35.15    1.82
  10   1 -13   35.75    1.78
  10  -2 -13    1.75    0.82
  10   2  13    0.28    0.63
  10  -2 -13    0.14    0.70
  10  -2 -13    0.14    0.90
  10  -2  13    0.37    0.75
  10   2 -13   -0.35    0.76
  10  -3 -13   18.58    1.20
  10  -3 -13   14.33    1.14
  10   3  13   14.62    1.01
  10  -3 -13   16.76    1.30
  10   3 -13   16.87    1.26
  10  -3  13   13.93    1.13
  10   4  13    0.87    0.59
  10  -4 -13    2.24    0.80
  10  -4 -13    2.18    0.80
  10  -4 -13    1.10    0.88
  10  -4  13    0.40    0.74
  10   4 -13    1.10    0.81
  10  -4  13    2.28    0.84
  10   5  13   -0.64    0.56
  10  -5 -13    1.01    0.86
  10  -5 -13    0.25    0.73
  10  -5 -13    2.06    0.86
  10  -5  13   -0.13    0.71
  10   5 -13   -0.26    0.84
  10   5 -13    0.96    0.74
  10  -5  13   -0.23    0.75
  10  -6 -13    0.23    0.68
  10  -6 -13    1.27    0.84
  10   6 -13    0.22    0.83
  10  -6  13    0.10    0.71
  10  -7 -13    0.47    0.63
  10  -7 -13    0.47    0.73
  10  -7  13   -0.05    0.65
  10   7 -13    1.14    0.78
  10  -8 -13   -0.29    0.59
  10  -8 -13    0.90    0.57
  10  -8  13   -0.19    0.57
  10   8 -13    1.10    0.68
  10   9 -13    5.56    0.65
  10  -9  13    5.61    0.58
  11   0 -13    0.04    0.81
  11   0 -13   -1.53    0.75
  11   0  13   -0.36    0.66
  11  -1 -13    0.95    0.78
  11  -1 -13    1.66    0.85
  11   1  13    0.98    0.71
  11   1 -13    0.07    0.82
  11  -1  13    0.43    0.72
  11  -2 -13    0.87    0.77
  11  -2 -13    0.68    0.90
  11   2  13    0.23    0.67
  11   2 -13    0.34    0.83
  11  -2  13   -0.33    0.68
  11  -3 -13    2.23    0.78
  11   3  13    2.13    0.70
  11  -3 -13    2.45    0.80
  11  -3 -13    1.30    0.87
  11  -3  13    1.57    0.72
  11   3 -13    2.34    0.89
  11   4  13    0.97    0.62
  11  -4 -13    1.05    0.88
  11  -4 -13    1.21    0.79
  11  -4 -13    0.67    0.74
  11  -4  13   -0.51    0.67
  11   4 -13   -0.02    0.79
  11  -4  13    0.12    0.68
  11   4 -13    0.66    0.73
  11  -5 -13    1.55    0.86
  11  -5 -13    0.74    0.70
  11  -5  13    0.16    0.73
  11   5 -13    0.49    0.82
  11  -6 -13    0.08    0.74
  11  -6 -13    0.52    0.64
  11  -6  13    0.74    0.65
  11   6 -13    0.65    0.79
  11  -7 -13   -0.20    0.53
  11  -7 -13    1.85    0.68
  11  -7  13   -1.13    0.54
  11   7 -13    1.11    0.68
  11   8 -13   -0.15    0.53
  11  -8  13    0.15    0.47
  12   0  13    1.04    0.70
  12   0 -13   -0.95    0.79
  12  -1 -13    0.68    0.80
  12  -1 -13    0.50    0.71
  12   1 -13    0.73    0.78
  12  -1  13    2.07    0.68
  12  -2 -13   -0.49    0.80
  12  -2 -13   -0.05    0.70
  12   2 -13    0.29    0.79
  12  -3 -13    0.86    0.71
  12  -3 -13    0.75    0.82
  12   3 -13    0.45    0.74
  12  -4 -13    0.66    0.78
  12  -4 -13    1.09    0.68
  12   4 -13    1.47    0.77
  12  -5 -13   -0.07    0.73
  12  -5 -13    1.78    0.64
  12   5 -13    0.78    0.72
  12  -5  13    0.70    0.66
  12  -6 -13   -0.20    0.63
  12  -6 -13    0.54    0.55
  12   6 -13    0.93    0.63
  12  -6  13    0.30    0.59
  12  -7 -13   -0.50    0.43
  12   7 -13    1.07    0.53
  12  -7  13   -0.37    0.48
  13   0 -13    0.56    0.72
  13  -1 -13    0.03    0.69
  13   1 -13   -0.03    0.70
  13  -2 -13    0.74    0.72
  13  -2 -13    0.75    0.61
  13   2 -13    0.09    0.66
  13  -3 -13    1.27    0.61
  13  -3 -13    0.70    0.72
  13   3 -13   -0.68    0.66
  13  -4 -13    4.84    0.76
  13  -4 -13    4.90    0.68
  13   4 -13    4.90    0.75
  13  -5 -13    0.24    0.49
  13   5 -13    0.28    0.55
  14   0 -13   -0.16    0.58
  14  -1 -13    0.83    0.62
  14   1 -13   -0.06    0.57
  14  -2 -13    0.71    0.62
  14   2 -13    1.61    0.61
  14   3 -13    0.28    0.55
   0   0  14   33.38    1.85
   0   0 -14   34.85    1.54
   0   1  14   -0.23    0.65
   0   1 -14    0.10    0.55
   0  -1 -14    0.94    0.63
   0  -1  14   -0.75    0.72
   0  -2  14    0.73    0.71
   0   2  14    0.11    0.65
   0   2 -14    0.85    0.46
   0   3  14   -0.72    0.54
   0   3 -14    0.41    0.43
   0   4 -14   53.03    1.86
   0   4  14   52.71    2.55
   0   5  14   -0.02    0.77
   0   5 -14   -0.57    0.41
   0   6 -14   32.12    1.33
   0  -7  14   -0.50    0.86
   0  -7 -14    0.00    0.91
   0   7 -14   -0.23    0.51
   0  -8 -14   92.60    3.55
   0  -8  14   91.25    3.50
   0  -9 -14    0.68    0.85
   0 -10 -14    5.41    0.92
   0 -11 -14   -0.98    0.69
   0 -12 -14    2.32    0.60
  -1   0  14    8.42    0.94
  -1   0 -14    6.44    0.76
   1   0  14    5.34    0.85
   1   0  14    6.53    0.80
  -1   0  14    7.79    0.77
  -1   1 -14   22.05    1.19
  -1  -1  14   25.66    1.53
   1   1  14   22.90    1.24
   1   1  14   21.68    1.45
  -1   1  14   22.47    1.21
   1  -1  14   20.44    1.26
  -1  -1 -14   22.11    1.27
   1  -1  14   21.75    1.40
  -1   1  14   22.32    1.50
   1   1 -14   23.64    0.96
  -1  -2  14    6.67    0.78
   1   2  14    5.89    0.77
   1   2  14    5.93    0.84
  -1   2 -14    7.22    0.75
  -1  -2  14    6.78    0.92
  -1  -2 -14    7.18    0.76
   1  -2  14    6.40    0.85
  -1   2  14    6.31    0.87
   1   2 -14    6.99    0.55
   1   3  14    8.71    0.98
  -1  -3  14   10.22    1.06
  -1   3 -14    9.20    0.68
  -1   3  14    8.28    1.00
  -1  -3 -14    8.91    0.86
   1   3 -14    9.71    0.62
   1   4  14   23.93    1.62
  -1   4 -14   25.58    1.15
   1   4 -14   27.34    1.07
  -1   4  14   25.36    1.65
  -1   5 -14    3.48    0.58
   1   5  14    2.89    0.83
  -1   5  14    2.85    0.87
   1   5 -14    2.79    0.46
  -1   6 -14    3.50    0.62
  -1  -7  14   12.59    1.15
   1  -7 -14   13.68    1.21
  -1   7 -14   11.34    0.88
  -1  -7 -14   13.64    1.20
   1  -7  14   10.28    1.14
   1  -8 -14   22.72    1.44
  -1  -8 -14   21.38    1.41
   1  -8  14   19.50    1.37
   1  -9 -14   13.60    1.20
   1  -9  14   11.71    1.14
  -1  -9 -14   14.02    1.17
   1 -10 -14    1.00    0.87
  -1 -10 -14    1.42    0.82
   1 -11 -14   -0.08    0.75
  -1 -11 -14    0.06    0.67
   1 -12 -14    0.26    0.57
  -1 -12 -14    0.57    0.55
   2   0  14   16.25    1.23
   2   0 -14   18.47    0.75
  -2   0  14   19.12    1.34
  -2   0  14   19.45    1.13
   2   0  14   16.39    1.08
  -2   0 -14   19.17    1.10
  -2   1 -14    0.88    0.55
  -2  -1  14    1.66    0.76
   2  -1 -14    1.38    0.80
   2   1  14    0.59    0.66
   2   1  14    1.51    0.56
   2  -1  14    0.91    0.62
  -2  -1 -14    2.09    0.62
   2   1 -14    1.29    0.35
   2  -1  14    1.58    0.74
  -2   1  14    0.72    0.65
  -2   1  14    1.24    0.55
   2   2  14    7.97    0.91
  -2  -2  14    5.48    0.75
  -2   2 -14    5.69    0.72
  -2  -2  14    6.76    1.01
   2   2  14    5.95    0.71
   2   2 -14    7.63    0.48
  -2  -2 -14    5.78    0.72
  -2   2  14    6.59    0.73
   2  -2  14    8.42    0.93
  -2   2  14    7.10    0.98
  -2  -3  14   11.81    0.99
  -2   3 -14   12.32    0.82
   2   3  14   11.86    1.11
  -2  -3  14    9.20    1.14
  -2   3 -14   11.09    0.95
   2   3  14   11.04    0.87
  -2  -3 -14   13.64    0.99
  -2   3  14   10.96    0.78
   2  -3  14   13.87    1.08
  -2   3  14   12.04    1.17
   2   3 -14   12.54    0.57
   2   4  14    8.44    0.86
   2   4  14    7.61    1.01
  -2  -4  14    8.34    1.09
  -2   4 -14    8.20    0.71
  -2   4  14    8.84    0.71
  -2  -4 -14    8.99    0.92
  -2   4  14    8.25    1.05
   2   5  14    3.76    0.89
  -2   5 -14    3.95    0.65
  -2   5  14    4.42    0.61
  -2   5  14    4.41    0.92
  -2   6 -14    1.35    0.59
  -2   6  14    1.24    0.56
  -2  -7  14    1.37    0.87
  -2   7 -14    1.14    0.63
   2  -7 -14    0.65    0.92
   2  -7  14    1.17    0.88
  -2  -7 -14    1.11    0.93
   2  -8 -14    0.18    0.85
  -2  -8 -14    1.12    0.88
   2  -8  14   -0.63    0.79
   2  -9 -14    4.49    0.99
  -2  -9 -14    4.06    0.89
   2  -9  14    3.86    0.91
   2 -10 -14    0.64    0.89
  -2 -10 -14   -0.03    0.73
   2 -10  14    0.24    0.74
   2 -11 -14    1.74    0.81
  -2 -11 -14    1.40    0.66
   2 -12 -14    1.32    0.58
  -2 -12 -14    0.94    0.52
  -3   0  14    4.32    0.68
   3   0  14    5.85    0.74
  -3   0  14    4.95    0.85
  -3   0 -14    5.68    0.73
   3   0  14    5.35    0.77
  -3   1 -14   52.37    2.02
   3   1  14   55.05    2.48
   3  -1 -14   55.81    2.09
  -3  -1  14   52.03    2.60
   3   1  14   51.36    1.98
  -3   1  14   53.42    2.56
  -3   1  14   51.13    2.07
   3  -1  14   51.15    2.05
  -3  -2  14    5.34    0.75
   3   2  14    5.15    0.67
  -3  -2  14    3.53    0.95
  -3   2 -14    5.07    0.69
   3  -2 -14    5.68    0.76
   3   2  14    4.42    0.80
  -3  -2 -14    5.69    0.69
  -3   2  14    4.41    0.91
   3  -2  14    7.30    0.81
  -3   2  14    5.33    0.61
  -3   2  14    4.70    0.66
  -3  -3  14    4.22    0.98
   3   3  14    4.19    0.65
  -3   3 -14    4.54    0.76
   3   3  14    5.12    0.86
   3  -3 -14    5.18    0.84
  -3  -3  14    4.90    0.77
  -3  -3 -14    4.91    0.77
  -3   3  14    5.09    0.61
  -3   3  14    4.41    0.90
   3  -3  14    5.38    0.88
  -3   3  14    3.56    0.66
  -3  -4  14    1.92    0.72
   3   4  14    0.52    0.69
  -3   4 -14    2.77    0.82
  -3  -4  14    0.97    0.94
   3   4  14    1.32    0.56
  -3   4 -14    1.47    0.59
   3  -4  14    0.09    0.79
  -3   4  14    1.84    0.82
  -3  -4 -14    1.21    0.69
  -3   4  14    0.82    0.46
  -3   5 -14    1.43    0.62
   3   5  14    3.55    0.72
  -3   5  14    3.13    0.92
  -3   5  14    2.13    0.52
  -3   6 -14    0.73    0.65
  -3   6  14    0.97    0.55
   3  -6  14   -0.23    0.82
   3  -7 -14   -0.70    0.84
  -3  -7 -14   -0.80    0.87
   3  -7  14   -1.01    0.83
   3  -8 -14    0.58    0.87
   3  -8  14    1.23    0.89
  -3  -8 -14    0.29    0.83
   3  -9 -14   -0.92    0.92
   3  -9  14   -0.05    0.75
  -3  -9 -14    0.40    0.76
   3 -10 -14   -0.18    0.87
   3 -10  14   -1.36    0.69
  -3 -10 -14    0.38    0.71
   3 -11 -14   -0.16    0.74
  -3 -11 -14    1.09    0.61
   4   0  14    0.57    0.57
   4   0  14    0.83    0.57
   4   0 -14    1.15    0.72
  -4   0  14    2.16    0.65
  -4   0 -14    0.88    0.60
  -4   0  14    0.55    0.78
   4   1  14    3.12    0.58
  -4  -1  14    1.97    0.91
   4   1  14    2.40    0.76
   4  -1 -14    4.70    0.75
  -4   1 -14    2.15    0.64
  -4  -1 -14    2.27    0.65
  -4   1  14    2.84    0.62
   4  -1  14    2.63    0.67
  -4   1  14    3.39    0.90
  -4   1  14    1.95    0.55
  -4   2 -14   -0.50    0.57
   4   2  14   -0.43    0.48
  -4  -2  14    1.14    0.62
  -4  -2  14   -0.14    0.81
   4  -2 -14    0.20    0.64
   4   2  14   -0.67    0.66
  -4   2  14   -0.34    0.49
   4  -2  14    0.60    0.66
  -4   2  14   -0.62    0.74
  -4  -2 -14   -0.26    0.55
  -4   2  14    0.08    0.45
   4   3  14    5.94    0.68
  -4   3 -14    4.29    0.78
  -4  -3  14    5.18    1.09
   4   3  14    4.94    0.89
  -4  -3  14    7.15    0.87
   4  -3 -14    6.31    0.84
  -4   3  14    5.80    0.75
   4  -3  14    6.53    0.90
  -4  -3 -14    6.18    0.82
  -4   3  14    5.87    1.03
  -4   3  14    5.29    0.63
   4   4  14    3.72    0.65
  -4  -4  14    3.28    0.78
   4   4  14    2.78    0.87
  -4   4 -14    3.92    0.84
   4  -4 -14    4.57    0.85
  -4   4 -14    3.92    0.75
  -4  -4  14    3.18    1.05
   4  -4  14    4.70    0.87
  -4   4  14    4.76    0.81
  -4   4  14    3.45    0.94
  -4   4  14    3.55    0.58
  -4  -4 -14    3.44    0.82
   4   5  14    1.89    0.67
  -4   5 -14    3.62    0.75
   4   5 -14    3.50    0.92
   4  -5  14    2.51    0.88
  -4   5  14    3.21    0.60
   4   6  14   -0.58    0.70
   4  -6 -14    1.32    0.90
  -4   6 -14   -0.59    0.71
   4  -6  14   -1.19    0.83
  -4   6  14    0.17    0.58
   4  -7 -14    0.27    0.98
   4  -7  14    0.99    0.86
   4   7 -14    0.46    0.96
   4  -8 -14    0.45    0.96
   4  -8  14   -0.20    0.82
  -4  -8 -14    0.94    0.82
   4  -9 -14    0.59    0.95
   4  -9  14   -0.33    0.72
  -4  -9 -14    0.32    0.74
   4 -10 -14    6.93    1.01
   4 -10  14    5.63    0.81
  -4 -10 -14    5.65    0.81
   4 -11 -14    1.03    0.71
  -4 -11 -14    0.67    0.56
  -5   0  14   30.73    2.02
  -5   0  14   32.75    1.57
   5   0 -14   31.23    1.54
   5   0  14   31.28    1.44
   5   1  14    0.06    0.49
   5  -1 -14   -0.38    0.61
   5   1  14    1.35    0.71
  -5   1 -14    0.37    0.59
  -5  -1  14   -0.41    0.83
   5  -1  14    0.89    0.64
  -5  -1 -14    0.37    0.60
  -5   1  14    0.38    0.56
  -5   1  14   -1.27    0.75
   5  -2 -14    0.95    0.71
   5   2  14    0.48    0.70
  -5   2 -14    0.54    0.62
   5   2  14    0.40    0.51
  -5  -2  14    0.54    0.88
  -5  -2  14   -0.33    0.65
  -5  -2 -14    1.18    0.63
  -5   2  14    0.62    0.59
   5  -2  14    0.31    0.69
  -5   2  14    0.57    0.82
   5   3  14    7.34    1.08
  -5   3 -14    7.66    0.94
  -5  -3  14    6.07    1.17
  -5  -3  14    7.80    0.97
   5  -3 -14    9.02    0.90
   5   3  14    7.80    0.77
   5  -3  14    9.14    0.99
  -5   3  14    7.76    0.88
  -5   3  14    8.57    1.19
  -5  -3 -14    8.87    0.88
   5  -4 -14    5.69    0.86
   5   4  14    5.47    0.73
  -5  -4  14    5.11    1.22
  -5   4  14    6.22    0.88
  -5   4  14    6.82    1.16
  -5   4  14    6.23    0.76
   5  -4  14    5.03    0.94
   5   5  14    1.86    0.67
   5  -5 -14    1.26    0.88
   5  -5  14    1.46    0.86
  -5   5  14    2.19    0.63
   5  -5  14    1.72    0.91
   5   6  14    0.59    0.75
   5  -6 -14   -0.29    0.91
  -5   6 -14   -0.44    0.84
   5   6 -14    1.03    0.98
   5   6 -14   -0.49    0.94
  -5   6  14    1.40    0.71
   5  -6  14    0.48    0.95
   5  -6  14   -0.19    0.78
   5  -7 -14   -0.11    0.98
   5  -7  14    1.00    0.85
   5   7 -14    0.98    0.98
   5  -8 -14    3.16    1.03
   5  -8  14    3.80    0.89
  -5  -8 -14    1.95    0.79
   5  -9 -14    0.15    0.91
  -5  -9 -14    0.74    0.71
   5  -9  14    0.18    0.75
   5 -10 -14    0.47    0.84
  -5 -10 -14    1.17    0.64
   5 -10  14    1.35    0.64
   5 -11 -14    2.34    0.66
  -5 -11 -14    1.58    0.55
   5 -11  14    1.43    0.53
  -6   0  14   18.00    1.65
  -6   0  14   18.17    1.22
  -6   0 -14   18.07    1.11
   6   0  14   19.17    1.10
   6   0 -14   20.49    1.25
   6   1  14    0.32    0.53
  -6  -1  14    0.29    0.95
   6  -1 -14    2.06    0.65
  -6   1 -14    0.43    0.60
  -6  -1 -14    1.20    0.70
  -6   1  14    1.75    0.95
   6  -1  14   -0.10    0.61
  -6   1  14    0.61    0.65
   6   2  14    0.40    0.52
  -6   2 -14   -1.00    0.63
   6  -2 -14    0.24    0.63
  -6  -2  14    0.60    0.71
  -6  -2  14    0.18    0.90
   6   2  14    0.24    0.83
   6  -2  14    0.04    0.69
  -6   2  14   -0.21    0.60
  -6  -2 -14    0.86    0.67
  -6   2  14    2.78    0.97
   6   3  14   -0.31    0.53
   6   3  14    0.10    0.98
   6  -3 -14   -0.45    0.68
  -6   3  14    1.23    0.99
   6  -3  14   -0.26    0.69
   6  -4 -14    5.97    0.92
   6   4  14    7.05    0.80
   6  -4  14    7.61    0.99
   6  -5 -14    1.30    0.81
   6  -5 -14    1.97    0.87
   6  -5 -14    1.81    0.92
   6   5  14    1.64    0.70
   6   5 -14    1.06    0.81
   6  -5  14    1.93    0.82
   6  -5  14   -1.40    0.86
   6  -6 -14    4.15    1.00
   6  -6 -14    4.69    1.05
   6   6  14    4.74    0.88
   6  -6  14    3.97    0.99
   6   6 -14    5.40    1.06
   6  -6  14    5.24    0.97
   6   6 -14    4.55    0.99
   6  -7 -14    4.33    1.07
   6   7  14    4.94    0.95
   6  -7  14    4.21    0.90
   6   7 -14    4.54    1.06
   6  -8 -14    4.71    1.05
   6   8 -14    6.26    1.07
   6  -8  14    4.37    0.91
   6  -9 -14    3.16    0.92
   6   9 -14    2.93    0.92
   6  -9  14    2.82    0.78
   6 -10 -14    3.41    0.80
  -6 -10 -14    2.42    0.64
   6 -10  14    2.61    0.63
   6 -11 -14   -0.22    0.50
   7   0  14    2.10    0.61
   7  -1 -14    1.70    0.72
   7   1  14    0.74    0.55
   7  -1  14    0.26    0.67
   7  -2 -14    1.00    0.71
   7   2  14    0.74    0.57
   7  -2  14    0.75    0.70
   7  -3 -14   15.00    1.14
   7   3  14   14.02    1.00
   7  -3 -14   13.32    1.07
   7  -3  14   17.54    1.25
   7  -4 -14   -0.01    0.79
   7  -4 -14   -2.12    0.85
   7   4  14   -0.37    0.60
   7  -4 -14   -0.69    0.75
   7  -4  14   -1.11    0.87
   7   4 -14    2.11    0.90
   7  -4  14    0.10    0.79
   7  -5 -14    0.63    0.92
   7   5  14    0.23    0.66
   7  -5 -14    0.15    0.80
   7  -5 -14    1.37    0.84
   7  -5  14   -0.16    0.85
   7  -5  14    0.61    0.80
   7   5 -14    0.53    0.85
   7   6  14   -0.56    0.68
   7  -6 -14    1.68    0.84
   7  -6 -14   -0.82    0.93
   7  -6 -14   -1.69    0.88
   7   6 -14   -0.28    0.88
   7   6 -14   -0.23    0.85
   7  -6  14    0.57    0.86
   7  -6  14    0.38    0.81
   7  -7 -14    2.18    0.97
   7   7  14    1.82    0.83
   7   7 -14    2.37    0.92
   7  -7  14    1.90    1.00
   7  -7  14    3.36    0.87
   7   7 -14    2.64    1.08
   7  -8 -14    1.55    0.90
   7   8 -14    0.74    0.87
   7  -8  14    0.82    0.75
   7  -9 -14    0.56    0.77
   7   9 -14   -0.51    0.79
   7  -9  14   -0.46    0.62
   7 -10 -14    3.10    0.66
   7 -10  14    2.67    0.57
   7  10 -14    1.23    0.69
   8   0 -14    1.67    0.84
   8   0  14    0.99    0.66
   8   0 -14    0.99    0.83
   8   1  14   14.75    0.97
   8  -1 -14   12.35    1.16
   8  -1 -14   10.47    1.03
   8  -1 -14   14.68    1.08
   8   1 -14   12.27    1.09
   8   1 -14   11.71    1.12
   8  -1  14   14.43    1.08
   8  -2 -14    0.96    0.79
   8  -2 -14    1.58    0.84
   8  -2 -14    0.38    0.77
   8   2  14    0.85    0.62
   8   2 -14    0.19    0.80
   8  -2  14    2.00    0.79
   8  -3 -14    5.82    0.90
   8  -3 -14    2.99    0.85
   8   3  14    3.96    0.69
   8  -3 -14    1.47    0.86
   8  -3  14    1.76    0.93
   8   3 -14    5.17    0.98
   8  -3  14    4.42    0.88
   8  -4 -14    5.81    0.92
   8  -4 -14    4.13    0.91
   8   4  14    5.24    0.75
   8  -4 -14    4.98    0.91
   8  -4  14    3.61    0.97
   8  -4  14    4.44    0.92
   8   4 -14    5.86    0.99
   8  -5 -14    0.78    0.80
   8   5  14    1.26    0.62
   8  -5 -14    1.05    0.81
   8  -5 -14    0.93    0.91
   8  -5  14    0.31    0.81
   8   5 -14   -0.05    0.79
   8   5 -14    0.46    0.86
   8  -5  14   -0.22    0.84
   8  -6 -14   -0.10    0.85
   8  -6 -14    0.61    0.77
   8  -6 -14    0.17    0.92
   8   6  14    0.54    0.69
   8  -6  14   -0.75    0.82
   8   6 -14    0.27    0.88
   8   6 -14    1.02    0.87
   8  -6  14   -1.15    0.75
   8  -7 -14   -0.23    0.83
   8   7  14    0.71    0.73
   8  -7 -14    0.73    0.74
   8   7 -14    0.08    0.88
   8  -7  14   -0.77    0.72
   8   7 -14    0.43    0.98
   8  -7  14   -0.40    0.92
   8  -8 -14    1.00    0.78
   8  -8  14    1.66    0.71
   8   8 -14    0.98    0.84
   8  -9 -14   -0.45    0.62
   8   9 -14   -0.45    0.71
   8  -9  14    0.38    0.57
   8 -10 -14    1.02    0.51
   8  10 -14    0.78    0.58
   8 -10  14    1.45    0.48
   9   0  14   33.97    1.58
   9   0 -14   30.86    1.70
   9   0 -14   31.10    1.66
   9   1  14   38.71    1.72
   9  -1 -14   38.12    1.90
   9  -1 -14   37.22    1.83
   9  -1 -14   37.78    1.84
   9   1 -14   36.73    1.86
   9   1 -14   38.36    1.85
   9  -1  14   41.04    1.81
   9  -2 -14   15.86    1.18
   9  -2 -14   14.37    1.17
   9   2  14   14.43    1.02
   9  -2 -14   16.27    1.25
   9  -2  14   16.31    1.20
   9   2 -14   14.31    1.17
   9  -3 -14   13.83    1.16
   9  -3 -14   13.55    1.13
   9  -3 -14   13.88    1.25
   9   3  14   14.52    1.02
   9   3 -14   16.49    1.24
   9  -3  14   18.92    1.26
   9  -4 -14    7.61    1.01
   9  -4 -14    7.69    0.94
   9  -4 -14    7.84    1.08
   9   4  14    7.96    0.80
   9  -4  14    6.69    0.95
   9   4 -14    9.07    0.98
   9  -4  14    6.01    1.02
   9  -5 -14    3.13    0.88
   9  -5 -14    3.73    0.83
   9  -5 -14    4.67    0.99
   9   5  14    3.10    0.70
   9   5 -14    2.16    0.82
   9  -5  14    1.80    0.83
   9  -5  14    0.99    0.82
   9   5 -14    2.97    0.92
   9   6  14    1.57    0.69
   9  -6 -14    2.55    0.94
   9  -6 -14    2.78    0.76
   9  -6 -14    4.06    0.96
   9   6 -14    2.05    0.89
   9  -6  14    2.38    0.81
   9   6 -14    1.63    0.89
   9  -6  14    2.71    0.86
   9  -7 -14    2.06    0.72
   9  -7 -14    1.48    0.83
   9   7 -14    0.54    0.80
   9  -7  14    0.51    0.72
   9  -8 -14    0.87    0.70
   9   8 -14    0.65    0.75
   9  -8  14    0.50    0.64
   9  -9 -14    1.27    0.58
   9   9 -14    1.96    0.66
   9  -9  14    2.56    0.56
  10   0  14   -1.01    0.69
  10   0 -14    0.31    0.85
  10   0 -14    1.60    0.84
  10   1  14    5.13    0.82
  10  -1 -14    5.07    0.92
  10  -1 -14    7.16    0.97
  10  -1  14    6.90    0.89
  10   1 -14    5.99    0.97
  10   2  14    6.02    0.80
  10  -2 -14    6.15    0.94
  10  -2 -14    5.46    1.00
  10  -2 -14    5.99    0.89
  10   2 -14    6.88    0.99
  10  -2  14    7.48    0.94
  10  -3 -14    7.78    0.96
  10  -3 -14    7.95    0.96
  10  -3 -14    9.56    1.09
  10   3  14    8.29    0.85
  10  -3  14    6.66    0.94
  10   3 -14    8.18    1.02
  10   4  14    2.17    0.64
  10  -4 -14    1.59    0.77
  10  -4 -14    1.12    0.82
  10  -4 -14    1.29    0.87
  10  -4  14    1.35    0.78
  10  -4  14    1.03    0.81
  10   4 -14    2.19    0.85
  10   5  14   -0.05    0.57
  10  -5 -14    0.44    0.85
  10  -5 -14    1.16    0.73
  10  -5 -14    1.13    0.84
  10   5 -14   -0.29    0.83
  10  -5  14   -0.94    0.72
  10   5 -14    0.23    0.72
  10  -5  14   -1.05    0.72
  10  -6 -14   -0.02    0.78
  10  -6 -14    0.10    0.67
  10   6 -14   -0.26    0.82
  10  -6  14   -0.25    0.71
  10  -7 -14   -0.24    0.68
  10  -7 -14    0.45    0.62
  10  -7  14    0.19    0.62
  10   7 -14   -0.65    0.73
  10  -8 -14   -0.11    0.53
  10  -8 -14    0.24    0.59
  10   8 -14   -1.52    0.62
  10  -8  14   -0.49    0.53
  11   0 -14    0.75    0.75
  11   0  14    0.91    0.70
  11   0 -14    0.46    0.82
  11  -1 -14    2.28    0.85
  11  -1 -14    3.08    0.80
  11   1  14    1.33    0.74
  11  -1  14    3.19    0.80
  11   1 -14    1.87    0.84
  11  -2 -14    1.58    0.86
  11   2  14    1.57    0.71
  11  -2 -14    1.84    0.78
  11   2 -14    1.58    0.85
  11  -2  14    2.22    0.74
  11  -3 -14    0.93    0.84
  11   3  14    1.95    0.73
  11  -3 -14    1.89    0.76
  11  -3 -14    2.60    0.87
  11  -3  14    0.51    0.72
  11   3 -14    1.47    0.80
  11  -4 -14    3.20    0.88
  11  -4 -14    4.69    0.82
  11   4 -14    2.84    0.85
  11  -5 -14    6.39    0.85
  11  -5 -14    6.58    0.96
  11  -5  14    9.39    0.95
  11   5 -14    8.77    0.97
  11  -6 -14    1.01    0.62
  11  -6 -14    1.17    0.73
  11  -6  14    1.70    0.65
  11   6 -14    0.53    0.73
  11  -7 -14    1.21    0.66
  11  -7 -14    0.77    0.54
  11  -7  14    0.61    0.57
  11   7 -14    1.50    0.65
  11   8 -14    2.94    0.55
  11  -8  14    1.39    0.48
  12   0 -14    1.79    0.79
  12  -1 -14    0.60    0.69
  12  -1 -14    1.93    0.82
  12   1 -14    0.51    0.76
  12  -2 -14    1.17    0.68
  12  -2 -14    0.07    0.74
  12   2 -14    0.05    0.73
  12  -3 -14    0.82    0.77
  12  -3 -14    2.70    0.74
  12   3 -14    3.04    0.78
  12  -4 -14   -0.05    0.64
  12  -4 -14   -0.29    0.73
  12   4 -14    0.69    0.74
  12  -5 -14    2.23    0.72
  12  -5 -14    2.91    0.64
  12   5 -14    3.22    0.76
  12  -6 -14    1.02    0.61
  12  -6 -14    0.43    0.52
  12   6 -14   -0.18    0.58
  12  -6  14    0.03    0.57
  13   0 -14    0.30    0.69
  13  -1 -14    0.25    0.68
  13   1 -14    0.99    0.67
  13  -2 -14   -0.08    0.59
  13  -2 -14    0.13    0.69
  13   2 -14   -0.47    0.63
  13  -3 -14   -0.19    0.66
  13  -3 -14    0.67    0.59
  13   3 -14    1.37    0.68
  13  -4 -14    3.82    0.62
  13  -4 -14    3.18    0.70
  13   4 -14    4.71    0.70
  13  -5 -14    1.03    0.49
  13  -5 -14    0.23    0.56
  13   5 -14    1.12    0.54
  14   0 -14    0.63    0.56
  14  -1 -14   -0.05    0.58
  14   1 -14    0.86    0.56
  14  -2 -14    1.60    0.60
  14   2 -14    0.37    0.56
  14  -3 -14    2.77    0.59
  14   3 -14    2.73    0.56
   0   0  15   -0.82    0.69
   0  -1  15    0.44    0.75
   0   1  15   -0.51    0.65
   0   2  15   -0.18    0.65
   0   2 -15    0.59    0.45
   0  -2  15   -0.09    0.68
   0   3 -15   -0.64    0.40
   0   3  15    0.02    0.62
   0   4  15    2.88    0.80
   0   4 -15    2.67    0.50
   0   5 -15    0.19    0.45
   0   5  15   -0.38    0.72
   0   6 -15    0.34    0.51
   0  -7  15    0.07    0.88
   0  -7 -15    0.73    0.93
   0  -8  15    6.13    1.03
   0  -8 -15    7.17    1.04
   0  -9  15   -0.16    0.87
   0  -9 -15    0.18    0.88
   0 -10 -15   -0.06    0.78
   0 -11 -15   -0.14    0.68
   0 -12 -15    0.28    0.52
   1   0  15    0.15    0.66
  -1   0  15   -0.12    0.69
   1   0  15   -0.24    0.66
  -1   0  15   -0.09    0.59
  -1   0 -15   -0.29    0.54
  -1   1 -15    1.87    0.61
   1   1  15    0.98    0.75
  -1  -1  15    0.63    0.71
  -1   1  15    1.81    0.77
   1  -1  15    0.92    0.65
   1   1 -15    2.05    0.45
  -1  -1 -15    0.70    0.55
   1   2  15   22.74    1.54
  -1   2 -15   26.51    1.34
  -1  -2  15   26.40    1.58
  -1  -2 -15   23.67    1.34
  -1   2  15   21.98    1.57
   1   2 -15   24.51    1.01
   1  -2  15   26.89    1.56
  -1   3 -15    0.66    0.44
   1   3  15    0.69    0.65
  -1  -3  15    0.19    0.76
  -1   3  15    0.76    0.69
   1   3 -15    1.02    0.41
   1   4  15   29.83    1.84
  -1   4 -15   28.27    1.26
   1   4 -15   29.45    1.15
  -1   4  15   29.34    1.86
   1   5  15   11.52    1.23
  -1   5 -15    9.30    0.76
   1   5 -15   10.21    0.66
  -1   5  15   11.70    1.25
  -1   6 -15   15.25    0.94
   1  -6  15   13.95    1.14
   1  -7 -15    0.57    0.93
  -1  -7  15   -0.49    0.84
  -1   7 -15    0.52    0.63
  -1  -7 -15    0.02    0.85
   1  -7  15   -1.44    0.86
   1  -8 -15   15.52    1.27
  -1  -8  15   12.86    1.25
   1  -8  15   15.12    1.21
  -1  -8 -15   15.28    1.23
   1  -9 -15    0.80    0.89
  -1  -9 -15   -0.68    0.82
   1  -9  15   -0.51    0.80
   1 -10 -15    7.08    0.98
  -1 -10 -15    6.15    0.90
   1 -11 -15   -0.04    0.72
  -1 -11 -15    0.57    0.66
   1 -12 -15    0.46    0.53
  -1 -12 -15   -0.69    0.49
  -2   0  15   -0.13    0.55
   2   0 -15   -0.49    0.31
  -2   0  15   -0.33    0.68
  -2   0 -15   -0.37    0.53
   2   0  15   -0.67    0.63
   2   0  15    0.29    0.66
   2  -1 -15   25.45    0.95
   2   1  15   26.54    1.62
   2   1  15   25.93    1.30
  -2   1 -15   24.07    1.31
  -2  -1  15   29.52    1.72
  -2   1  15   26.32    1.38
   2   1 -15   27.77    0.97
  -2  -1 -15   25.38    1.42
   2  -1  15   26.70    1.40
  -2   1  15   25.29    1.67
   2  -1  15   22.15    1.47
   2   2  15    2.10    0.72
  -2   2 -15    1.14    0.60
   2   2  15    3.06    0.60
  -2  -2  15    2.33    0.67
  -2  -2  15    2.27    0.83
  -2  -2 -15    1.88    0.63
   2  -2  15    3.65    0.85
  -2   2  15    1.60    0.58
  -2   2  15    2.70    0.84
   2   2 -15    2.21    0.35
   2   3  15    0.23    0.64
  -2   3 -15    0.33    0.51
  -2   3 -15    0.21    0.66
  -2  -3  15    1.02    0.90
   2   3  15   -0.05    0.56
  -2   3  15    0.39    0.70
   2  -3  15    0.20    0.80
  -2  -3 -15   -0.53    0.62
   2   3 -15    0.35    0.28
  -2   4 -15    2.80    0.58
   2   4  15    2.32    0.80
  -2   4  15    2.21    0.80
  -2   5 -15    0.59    0.54
  -2   5  15    0.50    0.89
  -2   6 -15   -0.20    0.58
   2  -6  15    0.04    0.86
  -2  -7  15    8.51    1.04
   2  -7 -15    9.14    1.13
   2  -7  15    9.06    1.07
  -2  -7 -15    9.45    1.09
   2  -8 -15    0.59    0.90
   2  -8  15    0.48    0.86
  -2  -8 -15    1.54    0.87
   2   8 -15    2.37    1.00
   2  -9 -15    0.04    0.90
   2  -9  15    1.24    0.84
  -2  -9 -15    0.02    0.78
   2 -10 -15    1.04    0.86
  -2 -10 -15    0.01    0.72
   2 -10  15   -1.08    0.68
   2 -11 -15    1.00    0.75
  -2 -11 -15    1.68    0.64
  -3   0  15    1.30    0.81
   3   0  15   -0.20    0.60
  -3   0  15    0.75    0.58
  -3   0 -15   -0.30    0.57
   3   0  15    0.01    0.62
   3   1  15   -0.14    0.61
   3  -1 -15   -1.09    0.63
  -3  -1  15    0.02    0.75
  -3   1 -15    0.20    0.55
   3   1  15    0.63    0.59
  -3   1  15    0.91    0.58
   3  -1  15    0.06    0.66
  -3   1  15    0.33    0.73
  -3  -1 -15    0.85    0.65
   3  -2 -15   47.39    1.98
  -3  -2  15   42.22    2.43
   3   2  15   47.34    1.86
   3   2  15   48.90    2.40
  -3  -2  15   48.27    2.05
  -3   2 -15   42.98    1.91
  -3   2  15   46.59    1.99
   3  -2  15   49.51    2.05
  -3   2  15   46.50    2.45
   3   3  15    1.20    0.72
  -3   3 -15    0.69    0.68
  -3  -3  15    0.87    0.66
   3   3  15    0.94    0.56
  -3  -3  15    0.31    0.88
  -3  -3 -15    1.63    0.68
  -3   3  15    1.54    0.81
  -3   3  15    0.56    0.53
   3  -3  15    0.77    0.81
  -3  -4  15   -0.53    1.00
   3   4  15   -0.74    0.68
  -3   4 -15   -0.68    0.55
   3   4  15    0.30    0.58
   3  -4  15    0.30    0.82
  -3  -4 -15    0.24    0.72
  -3   4  15    0.40    0.77
  -3   4  15   -0.31    0.47
  -3   5 -15    1.92    0.62
   3   5  15    0.42    0.66
  -3   5  15    1.52    0.56
  -3  -6  15    1.24    0.85
  -3   6 -15   -0.06    0.65
   3  -6 -15    0.85    0.97
  -3   6  15    0.71    0.61
   3  -6  15   -0.27    0.76
   3  -7 -15    1.10    0.96
   3  -7  15   -1.03    0.82
   3   7 -15    0.49    0.98
  -3  -7 -15   -0.49    0.88
   3  -8 -15    0.28    0.95
   3  -8  15    0.47    0.82
  -3  -8 -15    1.84    0.87
   3  -9 -15   -0.28    0.93
  -3  -9 -15    0.74    0.78
   3  -9  15   -0.61    0.77
   3 -10 -15    0.57    0.88
  -3 -10 -15    1.64    0.71
   3 -10  15    1.55    0.71
   3 -11 -15    0.04    0.70
  -3 -11 -15    0.08    0.57
  -4   0 -15    0.43    0.58
  -4   0  15    0.24    0.81
   4   0  15   -0.25    0.57
  -4   0  15    0.44    0.60
   4   1  15   18.73    1.06
  -4   1 -15   17.07    1.11
  -4  -1  15   14.93    1.46
   4   1  15   17.71    1.33
   4  -1 -15   19.15    1.13
  -4  -1 -15   15.90    1.17
   4  -1  15   17.93    1.14
  -4   1  15   17.52    1.17
  -4   1  15   16.82    1.44
  -4   2 -15   12.51    0.99
   4   2  15   13.24    0.91
   4   2  15   14.17    1.26
  -4  -2  15   10.35    1.34
  -4  -2  15   14.99    1.11
   4  -2 -15   13.59    1.04
   4  -2  15   13.01    1.08
  -4   2  15   13.03    1.33
  -4   2  15   12.87    1.01
  -4   2  15   12.59    0.89
  -4  -2 -15   14.64    1.08
  -4  -3  15   -0.33    0.91
   4   3  15    0.02    0.74
  -4   3 -15   -0.39    0.72
  -4  -3  15   -1.19    0.64
   4  -3 -15    0.45    0.75
   4   3  15    0.56    0.54
   4  -3  15    1.18    0.76
  -4  -3 -15    0.79    0.65
  -4   3  15    0.87    0.84
  -4   3  15    0.06    0.62
  -4   3  15    0.63    0.47
  -4   4 -15    1.75    0.70
  -4   4 -15    2.75    0.87
  -4  -4  15    1.42    1.12
   4  -4 -15    3.14    0.87
   4   4  15    0.88    0.84
   4   4  15    2.54    0.64
  -4  -4  15    0.19    0.79
  -4  -4 -15    2.32    0.82
   4  -4  15    0.42    0.81
  -4   4  15    2.03    0.94
  -4   4  15    2.16    0.57
  -4   5 -15    3.37    0.77
   4   5  15    4.39    0.77
  -4   5  15    3.29    0.65
   4  -5  15    3.63    0.85
   4  -5  15    2.84    0.95
  -4   6 -15    2.27    0.79
   4  -6 -15    0.56    0.92
  -4  -6  15    1.67    0.88
   4   6  15    1.70    0.82
   4  -6  15    2.33    0.83
  -4   6  15    1.89    0.68
   4  -7 -15   10.58    1.24
   4  -7  15   12.76    1.16
   4   7 -15   13.11    1.21
   4  -8 -15    2.59    1.00
  -4  -8 -15    1.83    0.85
   4  -8  15    1.06    0.90
   4  -9 -15   -0.88    0.95
  -4  -9 -15   -1.06    0.71
   4  -9  15   -0.88    0.71
   4 -10 -15   -0.13    0.84
  -4 -10 -15    0.54    0.66
   4 -10  15    1.03    0.68
   4 -11 -15   -0.81    0.63
  -4 -11 -15    0.51    0.54
  -5   0  15    1.69    0.90
  -5   0  15    0.29    0.64
   5   0  15   -0.01    0.61
  -5   0 -15    0.09    0.54
   5   1  15    0.92    0.59
   5  -1 -15    0.95    0.67
  -5  -1  15    1.79    0.94
  -5   1 -15    1.30    0.60
  -5  -1 -15    0.15    0.68
  -5   1  15    0.91    0.63
   5  -1  15    0.90    0.64
  -5   1  15    1.04    0.87
   5   2  15    2.97    0.59
   5  -2 -15    2.55    0.74
   5   2  15    2.27    0.84
  -5  -2  15    1.56    1.01
  -5   2 -15    1.41    0.67
  -5  -2  15    2.87    0.80
   5  -2  15    3.01    0.76
  -5  -2 -15    1.92    0.70
  -5   2  15    1.23    0.88
  -5   2  15    1.16    0.67
  -5   3 -15    0.86    0.79
   5   3  15    0.65    0.85
  -5  -3  15    1.27    1.03
   5  -3 -15    2.82    0.76
  -5  -3  15    0.48    0.81
   5   3  15    0.71    0.54
  -5   3  15    1.60    0.75
  -5   3  15    0.49    0.98
  -5  -3 -15   -0.88    0.67
   5  -3  15    0.10    0.73
   5   4  15    3.22    0.66
   5  -4 -15    1.60    0.79
   5  -4  15    3.05    0.88
  -5   4  15    3.16    0.69
   5  -5 -15    3.95    0.95
   5   5  15    1.59    0.67
  -5  -5  15    1.56    0.95
   5  -5 -15    1.67    0.92
  -5   5  15    2.46    0.68
   5  -5  15    2.04    0.88
   5  -5  15    1.78    0.93
   5  -6 -15    0.09    0.90
   5   6  15    0.34    0.77
   5  -6  15    1.18    0.94
   5  -6  15    1.05    0.87
   5   6 -15    1.86    0.98
   5  -7 -15    0.34    0.96
   5  -7  15    0.66    0.86
   5  -8 -15   -0.95    0.92
   5  -8  15    0.06    0.81
   5  -9 -15    0.87    0.92
   5  -9  15   -0.14    0.69
  -5  -9 -15   -0.82    0.68
   5 -10 -15   -0.08    0.78
   5 -10  15    0.43    0.61
  -5 -10 -15   -0.29    0.61
   5 -11 -15    1.19    0.58
   5 -11  15    1.27    0.50
  -5 -11 -15    0.94    0.53
  -6   0  15   -0.65    0.89
   6   0  15    0.35    0.60
  -6   0 -15   -1.34    0.58
  -6   0  15   -0.75    0.70
   6  -1 -15    2.14    0.74
  -6  -1  15    3.03    1.09
   6   1  15    2.21    0.63
   6  -1  15    1.98    0.74
  -6   1  15    2.40    0.71
  -6   1  15    1.89    1.00
   6   2  15    2.08    0.61
   6  -2 -15    1.89    0.71
   6  -2  15    2.47    0.80
   6  -3 -15    4.41    0.88
   6   3  15    4.72    0.71
   6  -3  15    5.53    0.94
   6  -4 -15    0.87    0.83
   6   4  15    1.30    0.62
   6  -4 -15    1.68    0.83
   6  -4 -15    1.86    0.86
   6  -4  15    0.14    0.82
   6  -4  15    1.14    0.81
   6  -5 -15    9.24    1.03
   6   5  15   12.01    1.04
   6  -5 -15    9.16    1.16
   6  -5 -15   10.12    1.12
   6  -5  15   10.00    1.15
   6   5 -15   10.75    1.10
   6  -5  15   10.20    1.14
   6   6  15   -0.87    0.71
   6  -6 -15    2.09    0.93
   6   6 -15    0.22    0.91
   6  -6  15   -0.81    0.81
   6  -6  15    0.44    0.94
   6   6 -15   -1.92    0.90
   6  -7 -15    0.55    0.96
   6   7  15    0.54    0.86
   6  -7  15   -1.55    0.75
   6   7 -15    0.22    0.95
   6  -8 -15    1.37    0.92
   6  -8  15    0.07    0.76
   6   8 -15    0.49    0.94
   6  -9 -15   -0.03    0.83
   6  -9  15   -1.15    0.67
   6 -10 -15    2.42    0.74
   6 -10  15    1.47    0.57
   7   0  15    0.02    0.61
   7   1  15    4.71    0.71
   7  -1 -15    3.81    0.78
   7  -1  15    3.74    0.81
   7  -2 -15    6.35    0.90
   7  -2 -15    4.74    0.82
   7   2  15    4.83    0.73
   7  -2  15    3.61    0.82
   7  -3 -15   -0.40    0.77
   7  -3 -15    1.42    0.80
   7   3  15    1.00    0.62
   7  -3 -15   -0.77    0.68
   7  -3  15   -0.70    0.90
   7   3 -15   -0.02    0.88
   7  -3  15   -0.67    0.78
   7   4  15    4.49    0.74
   7  -4 -15    3.44    0.86
   7  -4 -15    4.83    0.90
   7  -4 -15    4.58    0.83
   7   4 -15    4.52    0.88
   7  -4  15    4.77    0.96
   7  -4  15    4.75    1.00
   7   5  15    0.47    0.65
   7  -5 -15    1.91    0.86
   7  -5 -15    0.37    0.80
   7  -5 -15   -0.74    0.85
   7   5 -15    0.60    0.84
   7   5 -15    0.09    0.78
   7  -5  15    0.76    0.77
   7  -5  15   -1.94    0.82
   7  -6 -15    3.44    0.91
   7   6  15    3.03    0.81
   7  -6 -15    3.17    1.05
   7  -6 -15    3.00    0.86
   7  -6  15    4.60    1.00
   7   6 -15    0.37    0.90
   7  -6  15    0.39    0.82
   7   6 -15    4.15    0.94
   7  -7 -15    0.01    0.89
   7   7  15    0.05    0.77
   7   7 -15    1.97    0.93
   7  -7  15   -0.24    0.77
   7  -8 -15    3.94    0.92
   7  -8  15    4.05    0.85
   7   8 -15    3.86    0.95
   7  -9 -15    1.93    0.76
   7  -9  15    0.78    0.62
   7   9 -15    0.22    0.79
   7 -10 -15   -0.81    0.54
   7 -10  15   -0.55    0.47
   8   0  15   -0.35    0.66
   8   0 -15   -0.46    0.79
   8   0 -15    0.49    0.80
   8  -1 -15    2.03    0.92
   8  -1 -15    3.15    0.87
   8   1  15    1.88    0.66
   8  -1 -15    1.54    0.83
   8   1 -15    2.86    0.90
   8   1 -15    2.13    0.91
   8  -1  15    2.11    0.80
   8  -2 -15    8.43    0.96
   8   2  15   11.15    0.89
   8  -2 -15    9.94    1.02
   8  -2 -15    9.27    1.03
   8  -2  15    9.67    1.02
   8   2 -15    9.79    1.10
   8   3  15    0.35    0.58
   8  -3 -15   -0.15    0.72
   8  -3 -15    0.22    0.75
   8  -3 -15   -0.44    0.88
   8  -3  15   -1.56    0.76
   8  -3  15   -0.37    0.95
   8   3 -15    0.98    0.82
   8  -4 -15    8.77    1.08
   8   4  15   10.00    0.92
   8  -4 -15    9.62    1.07
   8  -4 -15   10.50    1.03
   8  -4  15    9.43    1.10
   8   4 -15    9.90    1.03
   8  -4  15   10.32    1.14
   8  -5 -15    0.52    0.86
   8  -5 -15    0.86    0.76
   8   5  15    0.58    0.62
   8  -5 -15   -0.43    0.81
   8   5 -15    1.67    0.83
   8  -5  15   -0.37    0.82
   8   5 -15    0.70    0.84
   8  -5  15    0.27    0.85
   8   6  15    1.47    0.70
   8  -6 -15    0.26    0.93
   8  -6 -15    1.26    0.88
   8  -6 -15    1.04    0.76
   8  -6  15   -0.16    0.78
   8   6 -15    1.57    0.89
   8  -6  15   -0.65    0.81
   8   6 -15    0.64    0.86
   8  -7 -15    0.71    0.82
   8   7  15    0.21    0.75
   8  -7 -15    0.05    0.72
   8   7 -15   -0.22    0.81
   8  -7  15    0.86    0.94
   8  -7  15    0.66    0.78
   8  -8 -15    0.02    0.74
   8  -8  15   -0.52    0.65
   8   8 -15    0.64    0.81
   8  -9 -15    4.29    0.71
   8  -9  15    3.57    0.65
   8   9 -15    3.64    0.77
   8 -10 -15   -0.03    0.46
   8 -10  15    0.27    0.44
   9   0  15   -0.13    0.70
   9   0 -15    0.50    0.82
   9   0 -15    1.46    0.89
   9  -1 -15   18.81    1.26
   9  -1 -15   18.78    1.35
   9   1  15   19.71    1.20
   9  -1  15   19.64    1.28
[truncated: 160,806 more chars]
