# Supplementary material for: Crystallographic workshops – a primer and perspective from Whitworth University’s Summer Crystallography Institute
Source: Acta Crystallogr E Crystallogr Commun. 2026 Feb 3;82(Pt 3):313–9. doi: 10.1107/S2056989026000939 (PMC12961664; doi:10.1107/S2056989026000939)
Supplement: Supplementary file 1 [file e-82-00313-sup2.zip › Practice Data Sets/SCI19/SCI19.ins]

TITL SCI19 Pbca
REM JOC 2012, 77, 8689. CCDC Ref. Code XIKGEF
CELL 1.54178 13.2473 11.0985 30.0040 90.000 90.000 90.000
ZERR 8.0000 0.0003 0.0002 0.0007 0.000 0.000 0.000
LATT 1
SYMM 0.5-X, -Y, 0.5+Z
SYMM 0.5+X, 0.5-Y, -Z
SYMM -X, 0.5+Y, 0.5-Z
SFAC C H N O
UNIT 200 240 16 16
HKLF 4
