# Supplementary material for: Crystallographic workshops – a primer and perspective from Whitworth University’s Summer Crystallography Institute
Source: Acta Crystallogr E Crystallogr Commun. 2026 Feb 3;82(Pt 3):313–9. doi: 10.1107/S2056989026000939 (PMC12961664; doi:10.1107/S2056989026000939)
Supplement: Supplementary file 1 [file e-82-00313-sup2.zip › Practice Data Sets/SCI20/SCI20.hkl]

   1   0   0    0.24    0.26
  -1   0   0    0.23    0.32
   1   0   0   -0.25    0.30
  -1   0   0    0.37    0.26
  -2   0   0   43.12    5.02
  -2   0   0   46.67    4.89
   2   0   0   39.46    4.78
   2   0   0   43.37    5.01
  -3   0   0    0.38    0.83
   3   0   0   -0.59    0.79
  -3   0   0    0.92    0.89
  -3   0   0    0.81    0.94
   3   0   0    1.29    1.02
   3   0   0   -0.74    0.72
   4   0   0    1.33    0.99
   4   0   0    1.35    1.07
  -4   0   0    0.99    1.07
  -4   0   0    3.08    1.28
   4   0   0    0.46    1.05
   4   0   0    1.89    0.98
  -4   0   0    1.00    1.11
   5   0   0   -1.01    1.34
  -5   0   0   -0.27    1.16
  -5   0   0    1.01    1.46
   5   0   0    1.57    1.11
  -5   0   0    0.13    1.24
   5   0   0    0.79    1.13
   5   0   0    0.48    1.42
   6   0   0   97.78   11.12
   6   0   0   96.65   11.87
  -6   0   0   91.58   11.37
   6   0   0  105.49   11.24
  -6   0   0   98.07   11.33
  -6   0   0  102.58   11.56
   7   0   0   -2.22    1.07
  -7   0   0   -0.34    1.52
   7   0   0    2.13    1.60
   7   0   0   -0.06    1.61
  -7   0   0   -0.32    1.40
  -7   0   0   -0.88    1.50
   8   0   0   74.70    9.45
   8   0   0   82.21    9.56
  -8   0   0   82.63    9.92
   9   0   0   -2.50    2.46
  -9   0   0   -0.89    2.16
   9   0   0   -0.60    1.46
   9   0   0    1.73    1.82
  10   0   0   17.19    3.77
  10   0   0   16.85    4.65
  10   0   0   21.58    3.98
  10   0   0   29.64    4.78
 -10   0   0   20.28    4.58
  11   0   0    1.98    2.11
  11   0   0    2.61    2.56
  11   0   0    0.32    2.69
 -11   0   0    3.22    3.15
  11   0   0    4.24    2.32
  11   0   0    1.42    4.17
 -12   0   0    2.97    2.91
  12   0   0   -4.59    3.56
  12   0   0   -0.93    2.41
  12   0   0    2.46    2.88
  12   0   0   -0.97    1.75
  12   0   0    1.21    2.49
  13   0   0    1.06    1.68
 -13   0   0   -2.62    5.22
  13   0   0   -2.04    2.93
 -14   0   0   14.48    4.16
  14   0   0   12.86    3.96
 -14   0   0    2.42    5.26
 -15   0   0   -0.76    2.63
 -15   0   0   -0.86    4.12
   0  -1   0    0.25    0.22
   0  -1   0    0.13    0.25
   0  -1   0    0.03    0.31
   0   1   0    0.23    0.36
   0   1   0    0.36    0.22
   1   1   0  945.29   98.46
  -1   1   0  949.90   98.40
   1  -1   0 1000.00   98.55
  -1   1   0  940.08   98.53
  -1  -1   0  932.91   98.46
   1  -1   0  840.42   98.41
  -1  -1   0  944.96   98.39
   1   1   0  918.32   98.38
  -2   1   0   32.56    3.71
   2  -1   0   31.20    3.89
  -2   1   0   29.69    3.88
   2  -1   0   31.88    3.76
  -2  -1   0   31.20    3.80
   2   1   0   30.33    3.60
   2   1   0   33.16    3.83
  -2   1   0   33.45    3.71
  -2  -1   0   32.20    3.69
   2   1   0   29.91    3.66
   2  -1   0   31.97    3.63
  -3  -1   0    1.66    0.99
  -3   1   0    0.87    1.10
  -3   1   0    1.10    0.99
   3   1   0    1.67    1.19
  -3  -1   0    0.30    0.87
  -3  -1   0    1.72    0.98
   3  -1   0    1.63    0.91
   3   1   0    1.43    0.81
   3  -1   0    1.31    1.02
   3  -1   0    0.29    1.02
  -4  -1   0  185.77   19.26
  -4  -1   0  173.91   19.17
   4  -1   0  176.60   19.32
   4   1   0  166.75   18.98
   4  -1   0  183.06   19.10
  -4   1   0  168.62   19.10
   4  -1   0  174.00   19.03
  -4   1   0  174.06   19.20
   4  -1   0  184.04   19.58
   4   1   0  174.14   19.23
   4   1   0  176.34   19.46
   4   1   0  176.46   19.07
  -4   1   0  183.47   19.27
  -4  -1   0  176.11   19.18
  -5  -1   0   84.34    9.59
  -5  -1   0   87.25    9.71
   5   1   0   85.71    9.45
  -5   1   0   81.79    9.61
  -5  -1   0   80.25    9.55
   5   1   0   84.81    9.34
  -5   1   0   82.95    9.69
   5  -1   0   81.07    9.34
  -5   1   0   76.86    9.50
   5  -1   0   77.64    9.71
   5  -1   0   87.24    9.46
   5  -1   0   86.87   10.09
   5   1   0   84.84   10.02
   6  -1   0   42.70    6.47
   6   1   0   47.40    6.61
   6  -1   0   49.55    5.97
  -6   1   0   47.57    6.25
  -6  -1   0   49.49    6.12
   6   1   0   46.88    5.79
   6   1   0   49.77    5.93
   6  -1   0   51.38    5.93
  -6  -1   0   48.65    6.24
  -6   1   0   46.44    6.11
  -6   1   0   48.19    6.02
  -6  -1   0   47.53    6.27
  -7  -1   0  100.61   12.13
   7  -1   0  100.90   11.70
  -7   1   0  105.39   12.02
  -7  -1   0  105.70   11.96
   7   1   0  103.00   11.64
   7   1   0  108.33   11.71
   7  -1   0  103.30   11.66
  -7   1   0   97.63   11.80
   7  -1   0  104.22   12.68
   7   1   0   97.91   12.49
  -7  -1   0   94.95   11.98
   8  -1   0   12.88    2.97
   8   1   0   19.94    3.10
   8   1   0   14.49    3.00
   8  -1   0   20.20    3.52
  -8  -1   0   12.91    3.53
  -8   1   0   16.09    3.53
  -8   1   0   14.60    3.65
   9  -1   0   47.42    6.32
   9   1   0   49.38    6.31
  -9   1   0   47.60    6.75
   9  -1   0   54.31    6.50
  -9  -1   0   47.46    6.77
   9  -1   0   37.08    7.06
   9   1   0   41.78    7.11
   9   1   0   42.33    6.29
  10  -1   0   15.55    4.59
  10   1   0   22.04    4.11
  10   1   0   18.53    3.62
  10  -1   0   18.50    3.58
 -10  -1   0   15.61    4.43
  10   1   0   11.94    4.20
  10   1   0   11.94    3.25
 -10   1   0   23.54    4.65
  10  -1   0   15.54    3.61
  10  -1   0   13.31    3.74
 -11  -1   0   15.85    4.53
  11  -1   0   11.03    4.85
  11   1   0   13.88    3.24
  11   1   0   10.70    3.26
  11   1   0   16.37    4.52
  11  -1   0   11.45    3.45
  11   1   0    8.99    4.00
  11  -1   0   11.36    4.06
  11  -1   0   15.39    3.36
 -11   1   0   10.35    3.97
  11  -1   0   17.39    4.23
  11   1   0    6.46    4.78
  12   1   0   10.43    2.72
 -12  -1   0    7.83    3.80
  12   1   0   12.08    5.32
  12  -1   0    6.94    3.70
  12  -1   0    8.60    2.76
  12  -1   0    2.99    4.71
 -12   1   0    5.34    3.34
  12  -1   0   11.50    3.35
  12  -1   0   11.46    3.40
  12   1   0    8.11    3.15
  12   1   0   10.91    4.07
 -13   1   0    0.16    6.00
  13  -1   0    1.89    2.58
  13  -1   0    0.12    3.44
  13   1   0    2.18    1.56
  13  -1   0    0.45    1.68
  13   1   0    4.24    3.39
 -13  -1   0   -1.05    5.59
  14   1   0    2.20    2.83
 -14  -1   0   -4.29    5.43
 -14   1   0   -5.39    5.76
 -14   1   0    1.51    2.88
  14  -1   0    0.05    2.82
 -14  -1   0    5.72    3.52
 -15  -1   0    3.98    4.78
 -15   1   0   10.32    3.62
 -15   1   0    5.81    6.26
 -15  -1   0    6.94    3.28
   0   2   0   37.96    4.01
   0   2   0   32.02    4.23
   1   2   0   95.88   10.94
   1  -2   0  110.21   11.30
  -1  -2   0   96.09   11.00
   1   2   0  102.49   10.94
  -1   2   0  100.20   11.29
  -1  -2   0  103.99   11.12
  -1  -2   0  108.26   11.15
   1  -2   0  100.83   11.04
   2   2   0   58.10    6.23
   2   2   0   54.88    6.44
   2  -2   0   58.76    6.66
   2   2   0   54.11    6.26
  -2   2   0   55.57    6.63
   2  -2   0   58.06    6.26
  -2  -2   0   55.20    6.33
  -2   2   0   58.72    6.34
  -2   2   0   54.62    6.28
  -2  -2   0   55.00    6.46
  -3   2   0  682.95   77.50
   3  -2   0  735.67   77.31
  -3  -2   0  699.16   77.12
  -3   2   0  735.51   77.20
   3   2   0  752.55   77.09
  -3  -2   0  690.94   77.35
  -3  -2   0  761.22   77.21
   3   2   0  745.71   77.39
   3   2   0  723.40   77.14
  -3   2   0  740.16   77.19
   3  -2   0  729.58   77.11
   3  -2   0  755.33   77.54
  -4   2   0   15.71    2.60
  -4   2   0   17.33    2.42
   4  -2   0   15.84    2.88
   4   2   0   16.63    2.35
  -4  -2   0   15.97    2.60
   4  -2   0   17.28    2.37
   4   2   0   12.79    2.76
  -4  -2   0   14.46    2.44
   4   2   0   17.93    2.52
   4  -2   0   13.86    2.72
   4  -2   0   14.99    2.31
  -4  -2   0   15.15    2.48
   4   2   0   14.31    2.32
   5  -2   0  123.44   13.61
  -5   2   0  120.62   13.80
   5  -2   0  122.66   14.30
   5  -2   0  125.31   14.06
   5  -2   0  120.85   13.66
  -5  -2   0  125.18   13.90
   5   2   0  124.67   14.20
   5   2   0  126.41   13.54
  -5  -2   0  128.16   13.86
  -5  -2   0  120.60   13.76
   5   2   0  123.37   13.63
  -5   2   0  119.51   13.86
  -5   2   0  124.16   13.69
  -6   2   0    2.54    1.70
  -6   2   0    2.94    1.71
   6   2   0    4.99    1.61
  -6  -2   0    4.78    2.04
  -6   2   0    3.14    1.70
  -6  -2   0    6.28    2.07
   6  -2   0    6.09    1.82
   6  -2   0    4.27    2.11
   6  -2   0    3.58    1.60
  -6  -2   0    6.78    2.01
   6   2   0    4.76    2.08
   6   2   0    8.17    1.86
  -7   2   0   23.06    3.97
  -7   2   0   28.14    3.98
   7  -2   0   27.94    3.78
   7  -2   0   29.40    4.87
   7   2   0   22.61    3.74
   7   2   0   23.24    4.38
  -7  -2   0   22.00    4.22
   7   2   0   25.75    3.79
   7  -2   0   25.67    3.82
  -7  -2   0   28.20    4.19
  -7   2   0   21.10    4.17
   8  -2   0    9.09    2.47
  -8   2   0    8.93    2.76
  -8  -2   0   10.11    3.31
   8   2   0   11.89    2.61
   8   2   0   11.25    2.62
  -8   2   0    9.78    3.12
   8  -2   0   11.33    2.81
   9  -2   0   39.46    5.69
   9   2   0   38.13    5.56
   9   2   0   41.95    6.55
  -9   2   0   40.77    5.94
   9   2   0   41.39    5.68
   9  -2   0   40.17    6.68
  -9  -2   0   39.58    6.35
   9  -2   0   40.64    5.73
  10  -2   0   47.54    7.04
  10  -2   0   49.47    6.86
 -10  -2   0   56.09    7.90
  10   2   0   50.03    6.99
  10  -2   0   43.54    6.92
  10   2   0   50.50    6.82
  10   2   0   60.82    7.04
 -10   2   0   57.83    7.60
  10  -2   0   46.03    7.78
  10   2   0   45.88    7.83
 -11  -2   0   51.56    8.11
  11  -2   0   62.49    7.35
  11  -2   0   54.32    7.59
  11   2   0   57.91    8.60
  11   2   0   60.05    7.23
  11  -2   0   37.58    8.85
 -11   2   0   57.08    7.95
  11   2   0   43.96    9.44
  11  -2   0   51.87    8.36
  11  -2   0   50.59    7.92
  11   2   0   52.49    7.36
  12  -2   0   23.64    4.88
 -12  -2   0   22.00    7.80
  12  -2   0   26.56    4.81
  12  -2   0   22.82    5.54
  12  -2   0   14.74    5.95
  12   2   0   27.11    5.19
 -12  -2   0   22.78    5.36
  12   2   0   27.85    4.27
  12  -2   0   22.78    4.29
  12   2   0   24.59    6.04
 -13   2   0    1.74    3.34
  13  -2   0    3.27    1.79
  13   2   0    4.52    3.60
 -13  -2   0   -2.61    5.84
  13  -2   0    4.92    3.53
 -13   2   0   -7.98    6.76
 -14   2   0    5.59    3.03
 -14  -2   0    1.67    3.45
 -14   2   0    0.09    5.52
 -14  -2   0   -1.37    4.66
  14   2   0    5.55    3.15
 -15  -2   0    1.44    2.65
 -15   2   0   -2.69    2.49
 -15  -2   0   -1.14    3.78
   0   3   0   -0.08    0.70
   0  -3   0    0.57    0.73
   0  -3   0    0.36    1.02
   0   3   0    0.11    0.67
   0   3   0   -0.82    0.97
   1   3   0   19.35    2.30
   1  -3   0   18.24    2.54
  -1   3   0   18.95    2.61
   1  -3   0   19.30    2.98
  -1   3   0   10.26    2.86
  -1   3   0   17.24    2.34
  -1  -3   0   18.06    2.47
   1   3   0   20.00    2.49
   1   3   0   21.33    2.82
  -1  -3   0   19.31    2.78
   2  -3   0   89.04   10.33
  -2  -3   0   96.42   10.47
   2   3   0   95.49   10.32
   2  -3   0   96.96   10.86
  -2   3   0   93.63   10.37
   2   3   0   93.59   10.32
  -2  -3   0   91.83   10.61
  -2   3   0   88.66   10.89
  -2  -3   0  101.52   10.67
   2  -3   0   99.67   10.56
   3   3   0    4.89    1.27
   3   3   0    4.14    1.48
   3  -3   0    4.53    1.69
  -3  -3   0    4.65    1.40
  -3   3   0    3.14    1.24
   3   3   0    3.80    1.09
  -3  -3   0    5.86    1.37
  -3   3   0    2.74    1.15
  -3  -3   0    4.90    1.46
   3  -3   0    4.49    1.52
   3  -3   0    3.59    1.21
  -4   3   0  159.87   20.13
   4  -3   0  186.05   20.05
  -4  -3   0  178.09   20.12
  -4   3   0  183.01   20.04
   4  -3   0  193.62   20.74
   4   3   0  189.82   20.48
   4  -3   0  187.21   20.12
  -4  -3   0  189.26   20.25
  -4   3   0  190.46   20.21
   4  -3   0  191.80   20.44
  -4  -3   0  196.07   20.29
   4   3   0  180.33   19.94
   4   3   0  191.21   20.05
   5  -3   0   67.56    8.45
   5   3   0   69.58    7.89
   5   3   0   72.70    7.98
  -5  -3   0   66.76    8.11
   5  -3   0   75.67    8.92
  -5   3   0   68.57    8.05
  -5   3   0   62.37    8.06
   5   3   0   66.11    8.46
   5  -3   0   71.30    8.08
  -5  -3   0   67.89    8.26
   5  -3   0   67.87    7.94
  -5  -3   0   71.10    8.26
   6   3   0   13.66    2.67
   6  -3   0   17.31    2.77
   6  -3   0   10.45    2.64
  -6  -3   0   15.83    3.12
   6   3   0   15.66    2.63
  -6  -3   0   18.24    3.46
   6  -3   0   12.43    3.36
   6   3   0   16.84    3.26
  -6   3   0   15.84    3.13
  -6   3   0   16.21    3.22
  -6   3   0   14.78    2.90
  -6  -3   0   11.33    2.91
   7   3   0   45.64    5.90
  -7   3   0   42.79    6.26
  -7  -3   0   53.05    6.47
   7   3   0   48.36    6.00
  -7   3   0   46.28    6.07
  -7  -3   0   46.20    6.55
   7  -3   0   45.06    6.05
   7  -3   0   49.17    6.05
   7   3   0   45.58    6.87
   7  -3   0   46.08    7.01
  -8  -3   0    1.04    2.15
   8  -3   0    3.11    1.77
  -8  -3   0    1.67    2.16
   8   3   0    1.61    1.70
  -8   3   0    1.01    1.94
   8   3   0    1.57    1.77
  -8   3   0    2.40    1.99
   8  -3   0    0.36    1.71
   9   3   0   18.16    4.68
  -9   3   0   19.22    4.12
  -9  -3   0   16.00    4.41
   9   3   0   16.85    3.46
   9   3   0   12.47    3.11
  -9   3   0   15.65    4.08
   9   3   0   14.64    3.27
   9  -3   0   17.05    3.66
   9  -3   0   18.10    3.78
   9  -3   0   19.96    4.52
 -10   3   0   37.08    5.68
  10  -3   0   30.32    5.35
  10   3   0   43.31    6.69
  10   3   0   28.43    5.03
  10   3   0   42.17   11.27
 -10  -3   0   40.27    7.16
  10   3   0   33.93    5.30
  10  -3   0   34.93    5.44
  10  -3   0   29.84    5.21
  10  -3   0   38.84    6.74
  10   3   0   32.74    5.03
  11  -3   0   52.04    8.14
  11  -3   0   38.82    8.97
  11   3   0   52.78    8.33
  11  -3   0   48.73    7.76
  11   3   0   46.13    7.11
  11   3   0   46.33    9.03
  11   3   0   52.26    6.85
  11  -3   0   51.39    7.39
  11  -3   0   59.62    7.19
 -11  -3   0   59.56    8.01
 -11   3   0   48.14    7.41
 -12   3   0   10.50    4.08
  12  -3   0    7.72    4.59
  12  -3   0   12.62    4.22
  12  -3   0    9.45    3.57
  12   3   0   11.42    4.54
  12  -3   0    7.13    2.57
 -12  -3   0    7.15    6.03
 -12  -3   0    8.19    4.48
  12   3   0   11.01    3.37
  12   3   0   13.05    2.84
  13  -3   0   42.37    6.69
  13  -3   0   34.16    4.46
  13  -3   0   30.60    5.34
 -13   3   0    9.88    7.79
 -13  -3   0   12.97    7.88
  13   3   0   27.38    6.32
 -13   3   0   40.38    6.79
 -14   3   0    1.38    7.36
 -14  -3   0   23.96    5.99
 -14   3   0   -4.20    2.39
  14   3   0   -1.97    2.35
 -14  -3   0   -0.49    4.75
  14  -3   0    0.64    2.41
 -15   3   0    0.03    2.54
 -15  -3   0    0.28    4.68
 -15  -3   0    0.12    2.51
   0   4   0   14.27    3.11
   0  -4   0   18.27    2.63
   0   4   0   18.66    2.61
   0   4   0   19.85    2.60
  -1   4   0   -1.90    1.59
   1   4   0    0.20    0.74
  -1  -4   0    0.19    1.54
   1  -4   0    1.82    1.25
  -1  -4   0    0.76    1.06
   1  -4   0    1.65    1.57
   1  -4   0    0.82    1.17
  -1   4   0    2.55    1.05
   1   4   0   -1.13    1.03
   1   4   0    0.80    1.33
  -1   4   0   -1.31    1.15
  -2  -4   0    6.30    1.81
  -2  -4   0    8.68    1.82
  -2   4   0    8.74    1.83
  -2   4   0    9.16    1.66
   2   4   0    6.60    1.43
  -2   4   0    5.96    2.37
   2  -4   0    6.40    1.77
   2  -4   0   10.28    1.85
  -2  -4   0    8.15    2.01
   2   4   0    7.29    1.70
   2  -4   0    8.83    2.31
  -3  -4   0   25.90    3.66
  -3  -4   0   29.43    3.59
   3   4   0   27.75    3.46
   3  -4   0   26.00    3.84
   3  -4   0   29.78    4.35
  -3   4   0   27.55    3.74
  -3  -4   0   26.53    3.77
   3  -4   0   28.70    3.57
  -3  -4   0   26.70    3.91
  -3  -4   0   28.83    3.99
   3   4   0   28.63    3.55
   3  -4   0   23.60    3.46
  -3   4   0   27.23    3.60
   4  -4   0  141.42   15.86
   4  -4   0  136.45   15.04
  -4  -4   0  129.35   15.10
  -4  -4   0  139.83   15.25
   4  -4   0  138.06   15.12
   4  -4   0  139.44   15.48
  -4   4   0  133.90   14.99
   4   4   0  130.83   15.42
   4   4   0  144.56   15.05
  -4   4   0  139.93   15.23
  -4  -4   0  136.91   15.28
   4   4   0  137.95   14.90
  -4   4   0  135.34   15.14
  -5   4   0    4.84    1.85
  -5  -4   0    2.97    1.80
  -5  -4   0    3.13    1.69
   5   4   0    3.85    1.46
   5  -4   0    4.66    1.75
  -5  -4   0    3.18    1.75
  -5   4   0    4.23    1.78
   5   4   0    4.40    1.67
   5  -4   0    3.68    1.99
   5  -4   0    2.82    2.29
   5  -4   0    5.41    1.74
   5   4   0    3.44    1.93
  -6  -4   0   63.69    8.16
   6   4   0   62.00    7.72
   6  -4   0   64.07    7.86
   6   4   0   68.30    7.87
   6  -4   0   64.82    8.90
  -6   4   0   68.21    7.99
   6   4   0   63.67    8.54
   6  -4   0   66.64    7.97
  -6   4   0   68.64    8.13
  -6   4   0   69.03    8.30
  -6  -4   0   66.81    8.33
   7   4   0   61.52    7.64
   7   4   0   64.88    7.81
  -7  -4   0   72.68    8.42
   7  -4   0   59.38    8.86
  -7   4   0   58.06    8.02
  -7  -4   0   59.84    8.41
   7  -4   0   74.72    8.11
   7  -4   0   62.40    7.83
   7   4   0   63.01    8.75
  -7   4   0   71.10    8.03
   8  -4   0    3.85    2.11
  -8   4   0    7.13    2.64
  -8  -4   0    2.19    2.56
   8   4   0    2.07    1.81
  -8  -4   0    5.62    2.47
   8   4   0    5.55    2.05
   8  -4   0    3.13    2.00
  -8   4   0    5.15    2.37
   9   4   0   19.68    4.48
   9  -4   0    9.36    2.99
  -9   4   0   12.02    3.70
  -9  -4   0   18.28    4.50
  -9   4   0   14.04    3.76
   9   4   0   13.28    3.23
   9   4   0   15.20    3.21
   9  -4   0   13.45    3.88
   9  -4   0   10.18    3.27
   9   4   0   14.72    3.12
   9  -4   0   18.17    3.81
  10   4   0   21.82    5.19
  10  -4   0   21.10    4.53
  10  -4   0   20.16    4.17
 -10  -4   0   16.83    4.63
 -10   4   0   24.68    5.01
  10  -4   0   13.28    5.17
  10  -4   0   25.19    5.25
  10   4   0   23.63    4.00
  10  -4   0   19.77    4.34
  10   4   0   29.15    6.64
  10   4   0   26.32    4.26
  10   4   0   16.07    3.84
 -11  -4   0    2.17    3.81
  11   4   0    8.29    2.66
  11   4   0   14.62    3.58
 -11   4   0    7.01    3.46
  11  -4   0    8.61    2.99
  11  -4   0   11.61    3.97
  11  -4   0    8.69    5.44
  11  -4   0    6.40    3.29
  11   4   0   12.30    4.87
  11  -4   0    9.15    2.76
  11   4   0    4.39    3.74
  12  -4   0   62.62    7.07
  12   4   0   48.74    6.28
 -12   4   0   49.02    7.54
  12  -4   0   46.47    9.39
 -12  -4   0   49.66    8.13
  12  -4   0   42.03    7.13
  12  -4   0   49.43    8.03
  12   4   0   46.28    7.09
 -12  -4   0   24.60    9.13
  12  -4   0   55.72    8.10
  12   4   0   53.86    8.38
 -13   4   0    2.31    3.25
  13  -4   0    4.21    2.46
  13  -4   0    0.91    1.82
  13   4   0    3.85    3.33
 -13  -4   0    5.69    5.41
  14  -4   0    8.57    2.97
 -14   4   0    4.47    3.06
 -14  -4   0   -2.76    4.16
  14   4   0    6.86    3.43
 -15  -4   0    6.54    4.18
 -15   4   0   10.35    3.44
 -15  -4   0    9.08    3.23
   0   5   0    0.43    0.95
   0  -5   0    0.10    1.01
   0   5   0    2.05    1.74
   0  -5   0    2.18    1.58
   0   5   0    0.47    1.03
   0  -5   0    0.60    1.49
  -1  -5   0    3.50    2.09
   1  -5   0    0.82    1.39
  -1  -5   0    3.06    1.31
  -1   5   0    5.14    1.32
  -1   5   0    2.34    1.44
   1  -5   0    4.76    1.99
   1  -5   0    3.25    1.41
   1   5   0    3.74    1.06
   1   5   0    5.43    1.95
  -1  -5   0    2.26    1.75
  -1   5   0    0.14    1.82
   1   5   0    4.06    1.54
  -2   5   0   18.88    2.56
   2   5   0   14.75    2.29
  -2  -5   0   14.99    2.79
  -2   5   0   14.49    2.85
  -2  -5   0   18.80    3.20
  -2  -5   0   15.44    3.00
   2  -5   0   19.75    2.73
   2  -5   0   13.10    2.84
  -2  -5   0   21.22    2.83
   2   5   0   15.56    2.71
   3  -5   0   19.78    3.91
  -3   5   0   23.87    3.39
   3  -5   0   22.06    3.15
  -3  -5   0   23.11    3.72
   3  -5   0   19.80    3.00
  -3   5   0   24.21    3.19
   3   5   0   19.58    2.86
  -3  -5   0   23.03    3.37
  -3  -5   0   21.28    3.29
  -3  -5   0   21.13    3.17
   3   5   0   23.56    3.15
  -4   5   0  104.81   11.47
  -4   5   0  100.55   11.59
   4  -5   0   97.37   11.85
  -4  -5   0   89.82   11.48
   4   5   0   95.60   11.22
  -4  -5   0   97.86   11.50
  -4  -5   0  103.25   11.72
   4  -5   0  107.94   12.39
  -4  -5   0   99.17   11.99
   4   5   0  109.59   11.43
   4  -5   0  100.80   11.37
  -4   5   0  109.01   11.37
   4  -5   0  103.06   11.52
  -5   5   0    1.22    1.63
  -5  -5   0    1.93    1.75
   5  -5   0    1.19    2.25
  -5   5   0    1.54    1.58
   5  -5   0    0.16    1.23
  -5  -5   0    1.44    1.76
  -5   5   0    1.18    1.40
  -5  -5   0   -0.75    1.47
   5   5   0    2.86    1.28
   5   5   0    1.11    1.39
   5  -5   0    0.83    1.80
  -5  -5   0    4.59    1.95
   5  -5   0    0.33    1.28
   6  -5   0   26.92    4.03
  -6   5   0   26.64    4.22
  -6  -5   0   29.75    4.67
   6   5   0   32.70    4.07
  -6   5   0   27.85    4.19
   6  -5   0   27.91    5.10
   6  -5   0   32.03    4.34
  -6  -5   0   24.88    4.57
   6   5   0   28.74    4.13
  -6  -5   0   27.04    4.98
   7  -5   0    4.60    2.11
   7  -5   0    4.89    4.61
  -7  -5   0    4.91    2.63
  -7  -5   0    3.70    2.32
  -7  -5   0    3.03    2.13
  -7   5   0    3.20    2.10
  -7   5   0    2.65    1.98
   7   5   0    3.60    1.79
   7   5   0    3.69    1.66
   7  -5   0    3.39    1.84
   8  -5   0   77.96    9.08
  -8  -5   0   66.05    9.43
   8   5   0   71.68    8.78
   8   5   0   61.94    9.97
   8  -5   0   76.19    9.13
  -8   5   0   65.80    9.18
  -8   5   0   70.49    9.01
   8   5   0   76.55    8.90
  -8  -5   0   84.38   10.89
   9   5   0    5.54    2.15
  -9   5   0    1.18    2.32
   9  -5   0    5.35    2.79
   9  -5   0    2.92    2.81
   9   5   0   -0.61    2.56
  -9   5   0    0.76    2.16
   9  -5   0    5.17    2.43
  -9  -5   0    1.22    2.59
   9  -5   0    5.42    2.41
   9   5   0    0.33    2.14
   9   5   0    3.30    1.97
  10  -5   0   34.36    6.11
  10   5   0   37.25    5.61
  10   5   0   33.45    5.10
  10  -5   0   38.19    6.43
  10   5   0   26.00    6.14
  10  -5   0   33.36    5.41
  10   5   0   39.88    8.14
 -10   5   0   35.13    6.13
  10  -5   0   31.22    5.53
 -10   5   0   35.09    5.87
  10   5   0   33.82    5.30
  10  -5   0   34.53    5.86
 -10  -5   0   29.97    6.58
  10  -5   0   43.12    5.96
  11  -5   0   19.25    6.99
 -11   5   0    4.83    3.35
  11  -5   0   14.57    4.11
  11  -5   0    8.31    3.21
  11   5   0   15.78    5.22
  11  -5   0    8.42    3.56
  11   5   0    8.25    2.89
  11   5   0   11.13    3.29
  11   5   0   14.36    4.68
 -11  -5   0   12.90    4.56
  12   5   0    3.12    1.86
  12   5   0    0.10    4.26
  12  -5   0    3.51    3.07
 -12  -5   0   -1.22    5.15
 -12   5   0    4.44    3.30
 -12  -5   0    4.27    4.05
  12   5   0   13.09    4.08
  12  -5   0    2.26    2.88
  12  -5   0    6.50    2.55
 -13  -5   0    2.23    5.67
 -13   5   0    3.98    3.27
  13  -5   0    4.57    2.06
  13  -5   0    3.37    2.81
  13   5   0    4.53    3.14
 -14   5   0    6.51    3.23
 -14  -5   0    1.55    5.23
  14  -5   0   10.29    2.90
  14   5   0    1.66    2.65
 -15  -5   0   -0.69    3.94
 -15   5   0    6.66    2.86
   0   6   0    5.67    1.60
   0   6   0    8.35    1.82
   0  -6   0    5.17    1.79
   0  -6   0    4.62    2.26
   0  -6   0    5.93    2.23
   1  -6   0    2.74    2.08
   1  -6   0    1.14    1.74
  -1   6   0    1.42    1.48
   1  -6   0    2.67    1.57
  -1  -6   0    1.68    1.83
  -1  -6   0    1.37    1.76
  -1  -6   0    3.48    1.48
  -1   6   0    2.17    1.30
   1   6   0    1.60    1.53
   1   6   0    2.97    1.06
   2  -6   0    3.03    1.49
  -2  -6   0    2.64    1.38
  -2  -6   0    1.57    1.63
   2   6   0   -1.29    1.27
  -2   6   0    0.96    1.48
   2   6   0    1.92    1.28
   2   6   0    0.45    0.77
   2  -6   0    0.96    1.63
  -2   6   0    2.25    1.18
   2  -6   0    4.30    1.75
  -2  -6   0    2.72    1.96
   2  -6   0    1.66    1.18
  -3  -6   0   29.39    4.04
  -3  -6   0   30.89    4.21
  -3   6   0   31.96    4.27
   3   6   0   26.93    3.96
   3  -6   0   29.43    4.00
  -3  -6   0   29.76    4.72
   3  -6   0   26.00    3.73
  -3  -6   0   24.78    4.08
   3   6   0   28.53    3.64
  -3   6   0   28.80    3.89
  -3   6   0   27.58    3.82
   3  -6   0   27.62    4.97
  -4  -6   0   35.74    5.23
  -4   6   0   37.80    5.18
   4   6   0   39.10    4.98
   4  -6   0   32.08    5.77
  -4   6   0   40.77    4.98
   4  -6   0   39.64    5.00
  -4  -6   0   39.20    5.23
  -4  -6   0   43.10    5.81
   4   6   0   36.29    4.63
  -4  -6   0   30.43    5.00
  -4   6   0   36.38    4.84
   4  -6   0   38.84    5.54
   4  -6   0   37.41    4.82
   5  -6   0    2.14    2.07
  -5   6   0    1.50    1.37
   5   6   0    1.32    1.45
  -5   6   0    1.76    1.68
  -5  -6   0    0.54    1.69
  -5  -6   0   -0.60    1.59
   5   6   0   -0.97    1.30
   5  -6   0    3.63    2.55
  -5   6   0    1.06    1.68
   5  -6   0    1.61    1.59
  -5  -6   0    0.14    1.78
   5  -6   0    2.21    1.52
  -6  -6   0  106.00   12.22
   6  -6   0   89.89   11.04
   6   6   0   92.73   10.87
  -6  -6   0   91.12   11.56
  -6  -6   0   93.46   11.38
  -6   6   0   94.07   11.20
   6   6   0   91.90   10.99
   6  -6   0   95.18   11.23
   6  -6   0   98.44   12.40
  -6   6   0  101.03   11.15
   7  -6   0   82.11    9.52
  -7   6   0   79.96    9.56
   7   6   0   71.67    9.22
  -7   6   0   77.59    9.65
   7  -6   0   78.56    9.65
  -7  -6   0   79.31    9.94
   7   6   0   82.06    9.41
  -7  -6   0   73.91   10.12
   8   6   0   60.67    7.53
  -8  -6   0   57.67    8.16
   8   6   0   57.69    7.47
   8  -6   0   57.42    7.59
  -8   6   0   52.46    7.80
  -8   6   0   62.64    7.78
   8   6   0   59.09    8.28
   8  -6   0   61.34    7.89
   9  -6   0   54.51    6.85
   9   6   0   49.60    9.18
   9   6   0   47.19    6.24
  -9   6   0   46.33    6.68
  -9  -6   0   46.73    7.11
   9  -6   0   47.58    6.75
   9  -6   0   41.29    6.53
   9   6   0   41.65    7.12
   9   6   0   36.69    6.06
   9   6   0   51.99    6.40
  -9   6   0   41.60    6.80
 -10   6   0    5.78    3.31
  10  -6   0    6.12    2.95
  10   6   0    4.82    2.51
 -10  -6   0    4.09    2.82
  10  -6   0    1.98    2.80
  10   6   0    4.86    2.09
  10  -6   0    6.90    2.69
 -10   6   0    4.91    2.74
  10  -6   0    5.32    2.79
  10   6   0    5.68    2.46
  10   6   0    7.06    3.90
  10  -6   0    7.27    3.02
  10   6   0    6.67    4.29
  11   6   0    3.04    2.05
  11  -6   0    1.36    2.16
  11  -6   0    1.24    2.81
  11  -6   0    0.32    2.88
 -11   6   0    3.25    3.22
  11   6   0    2.83    2.63
 -11  -6   0   -0.36    3.09
  11   6   0    1.62    3.30
 -11  -6   0    5.32    5.82
  11  -6   0   -0.28    3.07
 -12  -6   0    1.56    5.02
  12  -6   0   -2.15    2.60
  12   6   0    5.73    3.56
  12  -6   0    5.42    3.12
 -12   6   0    5.41    3.36
 -12  -6   0   -1.52    3.51
  12  -6   0    5.98    2.56
 -13  -6   0    6.04    5.90
  13   6   0    0.33    2.60
  13  -6   0    1.58    1.91
 -13   6   0    4.19    3.55
  13  -6   0    5.23    3.18
  14  -6   0   13.85    3.37
  14   6   0   11.36    3.69
 -14  -6   0    5.52    5.34
 -14   6   0   11.82    3.69
   0  -7   0   -0.95    1.68
   0   7   0    0.73    0.99
   0   7   0    0.18    1.17
   0  -7   0    1.16    1.30
   0  -7   0   -0.09    1.72
   1   7   0   65.37    7.98
  -1  -7   0   71.14    7.99
   1  -7   0   70.21    8.92
   1  -7   0   64.54    7.75
   1  -7   0   61.48    8.11
  -1   7   0   72.57    7.89
   1   7   0   66.88    8.31
   1  -7   0   63.94    8.22
   1   7   0   67.53    7.65
   2  -7   0   92.10   11.77
   2   7   0   99.12   11.29
   2   7   0  100.35   11.61
   2  -7   0  107.02   11.74
  -2   7   0  101.57   11.84
  -2  -7   0   89.59   11.60
  -2  -7   0  113.13   11.67
   2  -7   0  104.89   12.46
  -2  -7   0   77.13   12.06
  -2   7   0  117.27   11.52
   2   7   0  102.21   11.54
   2   7   0  106.46   11.37
   2  -7   0  107.01   11.37
  -3   7   0    2.25    1.78
  -3   7   0    0.21    1.68
   3   7   0    5.10    1.64
   3   7   0    2.99    1.83
  -3   7   0    3.06    1.50
  -3  -7   0    3.15    1.99
   3  -7   0    2.80    1.42
   3  -7   0    5.38    2.09
  -3  -7   0    5.84    2.61
  -3  -7   0    3.87    1.74
   3  -7   0    1.96    2.09
   3   7   0    4.17    1.89
   3  -7   0    4.91    1.96
   4  -7   0   31.91    5.98
   4  -7   0   35.33    5.39
   4   7   0   37.00    4.57
  -4  -7   0   35.38    5.76
  -4   7   0   40.44    4.82
  -4   7   0   30.90    5.10
  -4  -7   0   34.67    4.83
   4  -7   0   31.30    4.55
  -4  -7   0   33.19    5.10
   4  -7   0   38.00    5.07
   4   7   0   36.34    4.88
  -4   7   0   33.37    4.61
  -4  -7   0   40.14    7.05
  -5  -7   0   10.91    3.04
  -5  -7   0   12.75    3.25
   5  -7   0   19.60    3.14
   5   7   0   12.26    2.68
   5  -7   0    9.49    3.53
   5  -7   0   14.10    2.86
  -5  -7   0    8.09    2.93
  -5   7   0   11.48    2.63
   5   7   0   10.16    2.40
  -5   7   0   15.98    3.02
   6  -7   0   37.50    6.99
   6   7   0   35.99    5.12
   6  -7   0   34.43    5.39
   6   7   0   41.48    5.43
  -6   7   0   43.77    5.40
  -6  -7   0   41.08    6.10
   6  -7   0   40.26    5.66
  -6  -7   0   38.65    6.43
  -6  -7   0   37.96    5.66
   7   7   0   89.87   10.88
   7  -7   0  106.38   11.42
  -7  -7   0   92.67   11.45
  -7   7   0   94.51   11.18
   7  -7   0   80.82   10.93
  -7   7   0   99.98   11.13
  -7  -7   0   82.89   11.70
   7   7   0   91.78   10.73
  -8  -7   0   22.24    5.47
  -8   7   0   25.71    4.60
   8   7   0   30.77    5.87
   8   7   0   25.22    4.28
   8   7   0   21.89    4.22
   8  -7   0   29.10    4.62
   8  -7   0   28.71    4.77
  -8   7   0   26.57    5.18
  -9   7   0    9.81    3.59
   9  -7   0   17.98    4.24
   9   7   0   13.41    3.54
   9   7   0   12.09    4.28
   9   7   0    8.43    5.30
  -9   7   0   10.64    3.44
  -9  -7   0   11.02    4.20
   9  -7   0   16.45    3.84
   9   7   0    8.55    4.86
   9  -7   0    9.27    3.46
   9   7   0   14.12    3.32
   9  -7   0   10.81    3.34
   9   7   0   10.35    2.88
 -10  -7   0   21.22    5.56
  10  -7   0   25.46    4.59
  10  -7   0   21.97    4.56
  10   7   0   21.66    6.45
 -10   7   0   16.66    4.26
  10   7   0   15.09    3.94
  10  -7   0   22.55    4.77
  10  -7   0   23.26    5.05
  10   7   0   19.45    3.80
 -10   7   0   14.25    4.22
  10  -7   0   20.12    4.30
  10   7   0   20.83    6.04
  10   7   0   11.34    4.33
  11  -7   0    8.00    3.49
  11   7   0    7.47    2.45
 -11  -7   0    0.70    5.81
  11  -7   0    0.02    2.20
 -11   7   0    8.84    4.00
  11  -7   0    8.11    3.49
  11  -7   0    6.05    2.91
  11   7   0    5.03    3.35
 -11  -7   0    6.79    4.11
  12  -7   0   10.47    2.93
 -12  -7   0    7.26    5.59
  12  -7   0    7.52    3.56
  12   7   0   12.56    4.27
 -12   7   0   17.25    4.41
  13  -7   0   36.16    5.89
 -13  -7   0   11.14    7.40
 -13   7   0   34.25    6.11
  13   7   0   25.58    5.74
  13  -7   0   32.85    4.56
  14   7   0    5.41    3.19
 -14   7   0   12.47    3.53
  14  -7   0   15.17    3.21
 -14  -7   0    1.11    4.90
   0   8   0   20.22    3.54
   0  -8   0   20.78    3.94
   0   8   0   25.21    3.46
   0   8   0   19.90    3.16
   0  -8   0   14.92    4.14
   0  -8   0   27.10    3.66
   0   8   0   18.09    3.23
  -1   8   0   42.70    5.03
  -1  -8   0   44.05    5.19
   1  -8   0   46.28    5.55
   1   8   0   34.25    5.05
  -1  -8   0   24.96    5.38
   1   8   0   40.52    5.27
   1   8   0   35.87    4.84
   1  -8   0   41.94    5.55
  -1   8   0   27.73    5.05
   1  -8   0   49.28    6.45
   1  -8   0   37.33    4.85
  -1   8   0   33.89    5.23
  -2   8   0    2.71    1.65
   2  -8   0    2.61    1.41
   2  -8   0    1.40    1.70
  -2   8   0    0.64    1.35
   2  -8   0    1.00    1.81
   2  -8   0   -0.77    1.68
   2   8   0   -0.69    1.51
   2   8   0    0.51    1.24
  -2  -8   0    0.52    1.27
  -2  -8   0    1.33    2.09
  -2   8   0    0.72    1.75
  -2  -8   0    1.56    2.02
   2   8   0   -1.01    1.44
   3  -8   0  200.70   21.22
  -3   8   0  200.95   21.37
   3   8   0  197.93   21.16
  -3  -8   0  160.08   22.12
  -3  -8   0  187.02   21.65
   3   8   0  188.42   21.44
  -3  -8   0  214.44   21.67
   3  -8   0  166.58   21.69
  -3   8   0  214.18   21.41
   3  -8   0  205.91   22.57
   3  -8   0  202.54   21.69
   3   8   0  194.17   21.41
  -4   8   0    2.17    1.85
  -4   8   0    0.47    1.34
   4  -8   0    2.38    2.10
   4  -8   0    2.10    2.26
  -4  -8   0    2.74    2.34
  -4  -8   0    1.11    1.69
   4   8   0    0.24    1.64
  -4  -8   0    1.92    1.79
   4  -8   0    1.53    1.86
   4  -8   0    2.47    1.61
   4   8   0    3.64    1.58
  -5  -8   0   99.44   11.70
   5   8   0  100.99   11.58
   5  -8   0   94.93   11.41
   5   8   0   92.15   11.24
  -5   8   0   98.60   11.58
  -5  -8   0   99.54   12.71
  -5  -8   0   92.86   11.99
   5  -8   0  108.46   11.91
   5  -8   0  100.27   13.07
  -5   8   0  103.97   11.54
  -6  -8   0    2.04    2.07
   6   8   0    2.70    1.86
   6   8   0    0.64    1.55
   6  -8   0    1.25    1.70
  -6  -8   0    0.25    2.35
   6  -8   0    1.80    1.71
  -6   8   0    0.77    1.98
  -6  -8   0   -0.19    1.82
  -7   8   0   35.65    5.35
  -7  -8   0   43.73    6.01
   7   8   0   36.62    5.04
   7   8   0   30.70    5.02
  -7  -8   0   34.35    6.36
   7  -8   0   35.57    5.60
  -7   8   0   28.75    5.20
   7  -8   0   38.01    5.42
   8  -8   0   -0.93    1.73
  -8   8   0   -0.56    2.34
  -8   8   0   -1.58    1.88
   8   8   0    0.07    1.76
   8   8   0    0.57    1.74
   8   8   0   -1.26    1.98
   8   8   0    2.23    3.03
   8  -8   0    3.52    2.43
   8   8   0    1.61    3.54
  -8  -8   0   -0.31    2.36
  -9   8   0   10.32    3.87
  -9   8   0   12.31    3.66
   9  -8   0   17.59    3.94
   9   8   0   10.72    3.83
   9  -8   0   13.20    3.72
   9   8   0   13.20    3.25
   9   8   0   11.87    2.79
   9  -8   0    6.20    3.12
   9   8   0   15.81    5.90
   9  -8   0   19.79    4.29
   9   8   0    9.54    3.07
  -9  -8   0    5.10    3.30
   9   8   0    9.33    4.44
  10  -8   0    7.66    3.16
  10   8   0    7.37    2.71
 -10  -8   0    9.32    6.71
  10  -8   0    2.25    2.59
 -10  -8   0   -0.08    2.95
  10   8   0    5.84    2.98
  10   8   0    8.58    4.52
  10  -8   0    3.11    2.98
  10   8   0    5.31    3.54
  10   8   0   13.90    5.05
 -10   8   0    4.94    3.56
  10  -8   0    3.12    2.50
  11  -8   0  102.25   12.03
  11  -8   0   99.82   12.08
 -11  -8   0   46.72   13.81
 -11   8   0  100.71   12.61
  11   8   0   98.54   10.70
  11  -8   0   96.24   12.12
  11  -8   0  111.82   11.99
 -11  -8   0   78.65   12.53
  11   8   0   97.21   12.82
 -12  -8   0   12.36    6.01
  12  -8   0    9.27    3.60
  12   8   0    6.92    3.46
  12  -8   0   14.99    3.48
 -12   8   0   16.51    4.19
 -13  -8   0    4.33    4.52
 -13   8   0   21.99    4.84
  13  -8   0   18.75    3.03
  13  -8   0   10.64    4.05
  13   8   0   10.16    3.78
 -14  -8   0    0.06    3.25
 -14   8   0    0.69    2.33
  14  -8   0    0.24    2.19
  14   8   0   -2.19    2.24
   0  -9   0    0.04    1.40
   0  -9   0   -1.07    1.68
   0   9   0   -0.12    1.40
   0  -9   0   -0.02    1.98
   0   9   0   -1.09    1.60
   0   9   0   -2.27    1.30
   1   9   0   58.00    6.93
  -1  -9   0   36.47    7.18
  -1  -9   0   66.03    7.21
   1   9   0   61.05    7.21
  -1   9   0   57.36    7.00
   1  -9   0   54.06    7.29
   1  -9   0   67.45    7.58
  -1   9   0   42.17    6.99
   1  -9   0   57.48    8.20
   1   9   0   54.35    7.02
   1  -9   0   70.90    7.08
  -2   9   0   46.50    6.01
   2   9   0   51.13    5.95
   2   9   0   51.69    6.12
   2   9   0   53.18    6.36
   2  -9   0   41.17    6.47
  -2   9   0   43.29    6.21
   2  -9   0   49.67    5.94
   2  -9   0   47.62    7.20
  -2  -9   0   27.91    6.42
  -2  -9   0   54.10    6.25
   2  -9   0   48.23    6.51
  -3  -9   0   38.41    8.13
   3  -9   0   63.69    8.62
   3   9   0   64.35    7.48
   3  -9   0   46.01    7.64
  -3   9   0   62.05    7.43
   3  -9   0   67.01    7.20
   3   9   0   59.51    7.42
   3   9   0   58.57    7.22
  -3   9   0   64.94    7.35
  -3  -9   0   71.26    7.70
   3  -9   0   54.41    7.71
   4  -9   0  232.08   24.85
   4  -9   0  228.74   26.41
   4  -9   0  236.45   25.42
   4  -9   0  208.10   25.52
  -4   9   0  238.87   25.05
  -4   9   0  231.73   24.97
  -4  -9   0  264.64   25.19
  -4  -9   0  230.79   25.36
  -4  -9   0  188.77   25.88
   4   9   0  228.51   24.75
   4   9   0  218.42   24.98
   5  -9   0    1.61    1.60
  -5   9   0    2.35    1.80
  -5  -9   0    2.95    2.65
   5  -9   0    0.42    2.53
   5   9   0    0.39    1.59
   5   9   0    2.05    1.79
  -5  -9   0    3.47    2.11
  -5  -9   0   -0.15    1.91
  -5   9   0    0.37    1.62
   5  -9   0   -0.51    1.75
   6  -9   0   83.78    9.72
  -6  -9   0   91.09   10.15
  -6  -9   0   73.42   10.39
   6   9   0   77.16    9.46
  -6   9   0   87.29    9.86
   6  -9   0   85.42   10.23
   6   9   0   69.70    9.56
  -6  -9   0   69.89   13.40
  -7  -9   0   28.34    5.59
  -7   9   0   32.36    5.42
  -7   9   0   25.68    4.63
   7   9   0   27.54    4.42
   7  -9   0   28.21    5.02
  -7  -9   0   19.22    5.15
   7   9   0   24.11    4.30
   7  -9   0   26.83    4.91
   7   9   0   30.09    5.75
  -8   9   0   11.47    3.46
   8   9   0   11.68    3.19
   8   9   0   10.22    2.71
   8   9   0   12.79    3.20
   8   9   0   10.37    3.77
   8   9   0   17.31    5.57
   8   9   0    8.33    4.44
  -8   9   0   14.59    3.67
   8  -9   0    8.55    3.20
   8  -9   0   15.69    4.23
   8  -9   0    7.61    3.24
  -8  -9   0    6.19    3.38
   9   9   0   52.89    9.06
   9  -9   0   45.28    7.36
  -9  -9   0   47.61    7.62
   9  -9   0   45.41    7.91
  -9  -9   0   54.04   11.65
   9   9   0   48.10    6.42
  -9   9   0   47.60    7.44
   9   9   0   46.72    8.47
   9  -9   0   48.95    7.66
   9  -9   0   51.79    7.64
  -9   9   0   53.88    8.22
   9   9   0   49.54    6.93
   9   9   0   48.10    6.87
   9   9   0   50.22    7.95
   9  -9   0   52.62    7.23
  10  -9   0   51.74    7.54
 -10  -9   0   38.87    7.15
  10  -9   0   50.25    7.11
  10  -9   0   40.04    6.69
 -10  -9   0   27.50   10.08
  10   9   0   51.77    8.51
  10  -9   0   47.55    7.13
 -10   9   0   45.74    7.55
  10   9   0   42.33    6.10
  10   9   0   40.23    8.08
  10   9   0   36.55    7.44
  11  -9   0   11.23    3.48
  11   9   0    9.22    3.51
  11  -9   0    9.00    3.20
 -11   9   0   16.60    4.57
  11  -9   0   12.27    3.73
 -11  -9   0    7.29    5.84
  11   9   0   11.91    4.52
  11  -9   0   10.53    3.40
 -11  -9   0   10.01    4.51
  12  -9   0   40.83    6.69
 -12  -9   0   34.87    9.29
  12  -9   0   46.18    6.15
 -12   9   0   51.90    7.32
  12   9   0   25.37    6.49
  12  -9   0   43.78    7.30
  13  -9   0    0.41    1.61
 -13  -9   0    0.85    4.11
  13   9   0    2.27    2.80
 -13   9   0   -2.45    2.76
  13  -9   0    0.44    2.86
 -14  -9   0    2.84    3.44
 -14   9   0    1.11    2.29
  14   9   0    1.80    2.40
  14  -9   0    6.02    2.63
   0  10   0  102.33   12.01
   0  10   0  109.00   12.17
   0  10   0   96.77   11.82
   0 -10   0   86.88   13.09
   0 -10   0  115.60   12.53
   0 -10   0  113.75   12.29
   1 -10   0   -0.17    2.11
   1  10   0    2.02    1.65
  -1  10   0    2.34    1.61
   1 -10   0    0.17    2.10
  -1 -10   0   -0.30    1.88
   1  10   0    0.49    1.66
   1  10   0    2.01    1.76
   1 -10   0    0.58    1.66
  -1 -10   0    2.43    2.55
  -1 -10   0    1.55    1.47
   1 -10   0   -0.29    1.31
  -1  10   0    1.25    1.89
  -2  10   0   60.95    8.79
   2 -10   0   75.30    9.28
  -2  10   0   73.05    8.80
   2 -10   0   79.04   10.26
   2  10   0   70.64    8.80
   2 -10   0   72.08    9.32
   2 -10   0   74.04    8.59
  -2 -10   0   76.41    8.92
   2  10   0   69.30    8.62
   2  10   0   76.23    8.94
  -3  10   0   66.51    8.00
   3 -10   0   57.55    7.51
   3 -10   0   68.47    9.25
   3  10   0   61.05    7.86
   3 -10   0   57.69    8.29
  -3  10   0   62.47    7.81
   3  10   0   58.97    7.58
  -3 -10   0   69.67    8.09
   3  10   0   60.32    7.84
  -4  10   0    2.22    1.98
   4  10   0    1.62    1.80
  -4 -10   0    2.19    1.72
  -4 -10   0    2.44    2.59
   4  10   0    4.22    1.87
   4 -10   0    1.76    2.22
   4 -10   0    0.99    1.52
  -4 -10   0    3.52    2.03
   4 -10   0    1.85    2.37
  -4  10   0    4.09    1.95
   4 -10   0    3.77    2.90
   5 -10   0   75.11    9.12
  -5 -10   0   78.44    9.43
   5 -10   0   82.52   10.00
   5  10   0   74.87    9.30
  -5  10   0   82.59    9.47
  -5  10   0   86.53    9.53
   5  10   0   71.13    9.05
  -5 -10   0   54.38   10.41
  -5 -10   0   78.58    9.95
   6 -10   0   63.29    8.20
  -6 -10   0   62.76    7.79
   6 -10   0   60.84    7.56
   6  10   0   57.24    7.25
  -6  10   0   49.35    7.48
  -6 -10   0   52.66    8.21
   6  10   0   54.85    7.35
   7 -10   0   19.72    4.48
   7  10   0   10.92    4.41
  -7 -10   0   20.80    4.65
   7  10   0   16.31    3.45
  -7  10   0   12.65    3.96
  -7  10   0   16.09    3.84
   7  10   0   13.32    3.42
  -7 -10   0   13.76    4.57
   7 -10   0   17.82    3.95
   7  10   0   18.49    4.65
   8  10   0   88.67   10.89
   8 -10   0   78.74   10.56
   8 -10   0   67.19   10.51
   8  10   0   81.34    9.88
  -8  10   0   93.27   10.77
   8  10   0   78.39    9.29
   8  10   0   73.31   11.33
  -8 -10   0   82.48   10.50
   8  10   0   76.85   11.25
  -8  10   0   77.05   10.21
   8 -10   0   68.48   10.27
   8  10   0   70.83    9.69
   8 -10   0   84.25   10.21
   9 -10   0   -1.18    2.13
  -9  10   0    0.07    3.12
  -9 -10   0    0.65    2.60
   9  10   0    2.78    3.51
  -9  10   0    1.21    2.37
  -9 -10   0   -0.48    6.21
   9  10   0    3.76    3.91
   9  10   0    2.78    3.04
   9  10   0    3.50    2.40
   9 -10   0   -1.20    2.68
   9 -10   0    3.92    2.75
   9 -10   0    3.06    3.09
   9 -10   0   -5.66    2.38
  10  10   0   40.49    7.89
  10  10   0   40.87    5.39
  10 -10   0   39.76    6.56
 -10 -10   0   19.60    8.88
  10  10   0   43.21    7.39
  10 -10   0   43.12    7.20
 -10 -10   0   47.05    7.55
  10 -10   0   47.97    7.18
  10 -10   0   44.45    7.43
  10  10   0   51.76    8.64
 -10  10   0   31.33    6.81
  11  10   0    0.92    3.09
  11  10   0    1.44    3.67
  11 -10   0    4.58    3.12
  11 -10   0    0.10    2.52
 -11  10   0    4.46    3.25
  11 -10   0    0.96    2.37
  11 -10   0    2.59    2.63
  11  10   0    6.11    3.43
 -11 -10   0    1.21    5.23
 -11 -10   0    1.23    3.30
  12 -10   0    0.29    2.22
 -12 -10   0    2.32    4.92
  12 -10   0    3.11    3.13
  12 -10   0    1.72    2.76
 -12  10   0    4.62    3.09
  12  10   0    0.13    2.71
  13  10   0   14.31    4.09
  13 -10   0   16.75    4.34
 -13  10   0   17.64    4.30
 -13 -10   0    6.65    4.83
  13 -10   0   26.76    3.26
 -14  10   0    9.79    2.77
  14 -10   0    7.35    2.68
 -14 -10   0    5.17    3.60
  14  10   0    6.80    2.81
   0  11   0    0.74    1.66
   0  11   0    1.97    1.62
   0  11   0    4.54    2.07
   0 -11   0    1.56    2.63
   0 -11   0   -1.41    1.61
   0 -11   0    2.05    1.68
   1 -11   0  184.54   21.84
   1 -11   0  185.16   20.77
   1  11   0  180.35   20.20
   1  11   0  187.88   20.44
  -1  11   0  183.62   20.40
   1 -11   0  183.73   20.78
  -1 -11   0  180.25   20.50
   1 -11   0  202.78   20.31
  -1  11   0  156.36   20.38
   1  11   0  189.00   20.42
   2  11   0    1.72    1.83
   2  11   0    0.51    1.53
  -2 -11   0   -0.91    2.43
   2  11   0    3.96    1.90
   2 -11   0    2.26    2.34
   2 -11   0    1.42    1.93
  -2 -11   0    2.82    1.74
  -2  11   0    0.89    2.10
   2 -11   0    1.16    1.67
   2 -11   0    2.30    2.67
  -2  11   0    0.97    1.43
   3  11   0    4.14    2.12
   3  11   0    5.35    2.18
   3 -11   0    5.44    2.85
  -3 -11   0    5.94    2.24
  -3  11   0    5.50    2.19
   3  11   0    3.80    2.09
   3 -11   0    5.27    1.95
   3 -11   0    0.94    1.57
   3 -11   0    4.36    2.70
  -3 -11   0    2.23    2.48
  -3  11   0    5.94    2.52
   4 -11   0    0.46    1.54
   4 -11   0    2.67    2.43
  -4 -11   0   -0.61    1.41
  -4 -11   0    0.66    1.69
  -4  11   0    2.67    2.02
   4  11   0    0.87    1.74
   4  11   0    1.45    1.76
  -4 -11   0    0.22    2.79
  -4  11   0    0.86    1.61
  -5 -11   0   14.93    3.58
   5  11   0    9.19    2.72
  -5  11   0   14.34    3.35
   5 -11   0   17.16    4.38
   5  11   0   10.42    2.78
  -5 -11   0   13.20    3.67
  -5  11   0   11.18    3.39
   5 -11   0    7.97    2.78
  -6 -11   0    5.80    2.83
  -6 -11   0    9.55    3.53
   6  11   0    8.54    2.89
   6 -11   0    8.95    2.70
   6  11   0   12.00    3.86
   6  11   0    9.71    2.53
   6 -11   0    4.92    3.14
   7 -11   0   48.30    7.17
   7 -11   0   54.15    6.42
   7  11   0   43.18    7.46
  -7 -11   0   39.27    6.24
   7  11   0   44.45    7.94
   7  11   0   33.81    5.98
   7  11   0   38.16    6.28
   7  11   0   38.28    5.66
  -7  11   0   38.87    6.31
   7  11   0   47.44    7.01
  -8  11   0   -0.21    2.35
   8 -11   0    3.81    3.19
   8  11   0   -4.85    2.18
   8 -11   0   -0.68    2.83
   8  11   0    3.93    2.68
   8  11   0    0.19    3.13
   8  11   0    5.99    4.00
  -8  11   0    2.22    3.26
   8 -11   0   -0.14    2.26
  -8 -11   0   -2.81    2.49
   8 -11   0    1.72    4.40
   8  11   0    1.79    2.30
   8 -11   0   -0.76    3.07
  -9  11   0   45.72   10.66
   9 -11   0   45.12    8.06
   9  11   0   48.81    8.07
  -9 -11   0   49.94    8.00
   9 -11   0   47.69    8.13
   9  11   0   49.40    6.66
   9 -11   0   62.15    7.56
   9  11   0   58.65    8.75
  -9  11   0   51.46    8.27
  -9 -11   0   37.51   10.09
   9  11   0   62.31    9.01
   9 -11   0   48.43    8.11
  10  11   0    4.51    3.80
 -10 -11   0    3.52    3.10
  10 -11   0    5.68    3.41
  10 -11   0    3.70    2.99
  10 -11   0    1.66    2.98
  10  11   0    0.45    2.92
 -10  11   0    4.55    3.09
  10 -11   0    7.74    3.46
 -10 -11   0   -0.52    5.26
  10  11   0    8.25    3.94
 -11  11   0   23.87    5.09
  11  11   0   25.00    5.58
  11  11   0   16.83    4.68
 -11 -11   0   14.68    6.87
  11 -11   0   16.60    4.13
  11 -11   0   11.98    3.99
  11 -11   0   16.94    4.48
  11  11   0   19.10    5.11
  12 -11   0   -0.59    2.45
  12  11   0   -2.26    2.28
  12  11   0   -1.16    2.64
  12 -11   0   -1.35    1.85
 -12  11   0    1.72    2.60
  12 -11   0   -1.19    2.48
 -12 -11   0    4.51    5.17
  13 -11   0    0.56    1.46
 -13 -11   0    0.73    3.63
  13  11   0    1.00    2.44
  13 -11   0   -0.46    2.64
 -13  11   0   -2.77    2.22
 -14 -11   0    4.96    3.67
  14 -11   0    2.04    2.08
 -14  11   0    3.44    2.12
   0 -12   0  166.03   18.89
   0 -12   0  160.87   20.21
   0  12   0  164.77   18.61
   0  12   0  170.44   18.74
   1  12   0   11.48    3.08
  -1  12   0   15.38    3.59
   1 -12   0   18.36    3.22
   1  12   0   17.10    3.31
   1 -12   0   10.95    3.14
  -1 -12   0    9.69    2.80
  -1  12   0   15.80    3.21
   1  12   0   16.91    3.35
  -1 -12   0   10.58    3.99
   1 -12   0   15.18    4.70
   2  12   0   58.59    7.40
   2  12   0   56.70    7.27
  -2 -12   0   64.98    7.69
  -2  12   0   52.81    7.56
   2 -12   0   55.43    7.13
   2 -12   0   62.81    9.19
  -2  12   0   53.73    7.35
   2 -12   0   58.63    8.05
   2 -12   0   51.45    8.00
   2  12   0   60.36    7.44
   3 -12   0   18.01    4.32
   3 -12   0   23.91    5.11
   3 -12   0   23.04    3.92
  -3  12   0   22.67    4.38
  -3  12   0   22.92    3.78
  -3 -12   0    7.81    4.49
  -3 -12   0   19.26    3.79
   3  12   0   19.44    3.96
   3  12   0   23.86    3.85
   3  12   0   24.92    4.02
   4  12   0    2.09    1.85
   4 -12   0    5.01    2.12
  -4  12   0   -1.37    1.39
  -4 -12   0    2.20    1.97
   4 -12   0    1.78    2.49
   4  12   0    0.97    1.75
  -4 -12   0    2.31    2.03
   5 -12   0    0.28    1.74
  -5  12   0    0.47    2.01
   5  12   0    1.98    1.80
  -5 -12   0    2.80    2.22
   5 -12   0   -0.86    2.48
   5  12   0    2.47    2.22
  -5 -12   0    2.15    2.25
  -6 -12   0   27.29    5.17
  -6 -12   0   33.05    5.82
   6 -12   0   31.08    4.73
   6  12   0   22.67    4.04
   6  12   0   33.23    5.22
   6  12   0   13.67    4.74
   6  12   0   23.64    5.80
   6 -12   0   21.71    5.61
  -7  12   0    6.15    3.75
   7 -12   0    3.25    2.34
   7  12   0    3.47    3.64
   7  12   0    1.55    2.82
   7  12   0    1.77    2.35
  -7  12   0    2.29    2.19
   7 -12   0    0.00    2.82
   7  12   0   -0.07    2.87
   7  12   0    0.00    1.42
  -7 -12   0    1.70    2.45
   7 -12   0    0.45    2.39
   7  12   0    4.73    3.30
   8  12   0    1.82    3.67
   8 -12   0    2.49    3.12
  -8 -12   0    7.09    3.45
  -8  12   0    4.32    2.87
  -8 -12   0   14.84    6.76
   8 -12   0    2.04    2.36
   8  12   0    4.19    3.48
   8 -12   0    7.65    3.39
   8 -12   0    6.40    3.55
   8  12   0    8.52    3.49
  -8  12   0    7.81    4.00
   8  12   0    6.23    2.55
   8 -12   0    6.30    4.26
  -9 -12   0    8.25    6.70
   9  12   0   18.77    3.18
  -9  12   0   23.24    5.01
   9  12   0   11.70    4.12
  -9 -12   0   12.11    4.45
   9  12   0   18.23    5.19
   9  12   0   14.35    4.90
   9 -12   0   14.34    4.65
   9 -12   0   34.90    5.99
   9 -12   0   17.13    5.00
   9 -12   0   20.21    4.46
  10  12   0   15.89    5.08
 -10 -12   0    8.91    3.93
  10 -12   0   13.26    4.26
 -10 -12   0    4.79    6.16
  10 -12   0   17.43    4.57
  10  12   0   21.27    5.36
  10  12   0   16.93    4.56
  10 -12   0   16.47    4.21
 -10  12   0   22.76    4.74
  10 -12   0   22.89    4.96
  11 -12   0    8.05    3.29
  11  12   0    3.91    2.92
 -11 -12   0   -3.30    4.52
  11 -12   0    7.43    3.26
  11  12   0    6.38    3.52
  11  12   0    9.85    3.94
  11 -12   0   -0.11    2.52
 -11  12   0    6.76    3.51
 -12  12   0   27.29    5.16
  12 -12   0   20.37    4.63
 -12 -12   0   12.38    6.20
  12  12   0   29.53    5.61
  12 -12   0   35.48    4.59
  12 -12   0   31.46    5.57
  12  12   0   22.83    5.25
  13  12   0    0.74    2.08
 -13  12   0   -1.16    2.11
  13 -12   0    0.94    2.50
 -13 -12   0   -0.42    3.08
  13 -12   0   -0.29    1.24
   0 -13   0    0.64    1.73
   0 -13   0    1.82    1.93
   0 -13   0    1.25    3.11
   0  13   0    0.75    1.93
   0  13   0   -0.64    1.42
   1  13   0   56.33    7.23
   1 -13   0   50.33    7.72
   1 -13   0   59.35    7.18
  -1  13   0   63.11    7.49
   1  13   0   55.51    7.30
   1  13   0   60.58    7.44
  -1 -13   0   58.17    7.58
  -1 -13   0   52.01    9.38
  -1  13   0   54.21    7.50
   2  13   0   39.69    5.50
   2  13   0   36.73    5.31
  -2  13   0   34.74    5.77
   2  13   0   33.68    5.30
   2 -13   0   39.72    5.17
  -2  13   0   33.74    5.38
  -2 -13   0   37.02    5.53
   2 -13   0   41.61    6.22
  -3 -13   0    3.75    2.00
   3  13   0   -0.17    1.80
   3 -13   0    0.03    2.57
   3  13   0    2.05    1.74
   3 -13   0    2.62    1.92
   3  13   0    0.61    1.81
  -3  13   0    0.47    1.80
   4  13   0    6.55    2.49
   4 -13   0    4.03    2.04
  -4  13   0    4.16    2.28
  -4 -13   0    1.80    2.11
   4  13   0    5.50    2.12
   4 -13   0    3.05    3.01
  -4 -13   0    4.82    2.30
  -5 -13   0    3.40    2.51
  -5  13   0    1.63    2.15
   5  13   0    0.09    1.88
   5  13   0    0.17    2.85
   5 -13   0    2.41    2.12
   5 -13   0    0.52    2.59
  -5 -13   0    2.69    2.21
   5  13   0   -0.53    2.94
   5  13   0    0.99    1.63
   6  13   0    0.16    1.47
  -6  13   0    1.38    3.29
  -6 -13   0    1.33    2.09
   6  13   0   -0.83    2.56
   6  13   0    1.46    2.95
   6  13   0    0.69    3.08
   6  13   0   -0.58    2.37
   6 -13   0    1.03    2.69
   6 -13   0    2.06    2.18
   6  13   0    0.07    2.55
   7 -13   0    4.20    2.77
   7  13   0    4.60    3.20
   7 -13   0   -3.43    4.28
   7 -13   0    2.26    2.36
   7  13   0    5.03    2.38
   7  13   0    0.61    2.71
   7 -13   0    0.32    3.04
   7  13   0    0.22    3.43
  -7 -13   0    0.56    2.37
  -7  13   0    0.49    2.07
  -8  13   0    2.46    2.62
   8  13   0    0.41    2.87
  -8 -13   0    1.10    2.60
  -8  13   0   -0.22    3.18
   8 -13   0   -3.43    3.53
   8 -13   0   -1.02    2.77
   8  13   0    1.83    2.92
   8 -13   0   -0.74    2.69
   8  13   0    2.39    2.03
   8 -13   0   -3.51    2.40
   8  13   0   -2.53    3.01
   8 -13   0    2.08    2.38
   9  13   0   -2.14    1.96
   9  13   0   -1.23    2.47
   9 -13   0   -0.29    2.73
   9 -13   0    0.12    2.20
   9  13   0   -2.02    3.07
   9 -13   0   -0.61    3.11
   9 -13   0   -0.05    2.76
  -9 -13   0    1.82    2.72
  -9 -13   0    2.91    5.23
  -9  13   0   -4.09    2.60
  10  13   0    4.27    3.26
 -10 -13   0    3.48    3.15
  10  13   0   -3.84    2.08
  10  13   0   -0.69    2.96
  10 -13   0    3.13    2.66
  10 -13   0    2.95    2.95
 -10 -13   0    2.46    5.72
  10 -13   0    1.62    2.88
  10 -13   0    1.70    2.97
 -10  13   0    6.55    3.24
  11 -13   0    7.27    3.35
  11  13   0   11.02    4.19
  11  13   0    6.07    3.49
  11  13   0    8.16    3.49
 -11  13   0   12.70    3.91
 -11 -13   0    8.34    5.52
  11 -13   0    9.14    3.44
  11 -13   0   11.21    3.36
  12 -13   0   -0.81    1.65
  12 -13   0   -3.95    2.00
  12 -13   0   -0.11    2.16
 -12  13   0    0.27    2.35
  12  13   0   -0.88    2.21
 -12 -13   0   -0.70    4.54
  12  13   0   -0.42    2.69
 -13  13   0   15.10    2.87
 -13 -13   0    9.75    4.10
  13  13   0    8.78    3.07
  13 -13   0   12.71    3.19
   0  14   0   11.46    3.39
   0 -14   0   13.03    3.40
   0  14   0   12.84    3.11
   0 -14   0   14.02    3.40
   1  14   0    0.67    1.64
  -1 -14   0    2.26    2.08
   1 -14   0    3.14    2.19
   1  14   0    1.25    2.27
  -1  14   0   -0.55    1.54
   1 -14   0    1.79    1.95
   1  14   0    1.56    1.79
   2  14   0   12.97    2.78
   2  14   0    6.85    2.80
  -2 -14   0   13.89    3.33
  -2  14   0    6.94    2.77
   2  14   0    9.41    2.85
   2 -14   0   11.06    2.72
   3 -14   0   17.56    3.45
  -3 -14   0   15.53    3.67
  -3  14   0   11.92    3.21
   3  14   0   16.88    3.65
  -3 -14   0   12.73    3.26
   3  14   0   13.04    3.07
   4 -14   0    0.88    1.83
   4  14   0    2.91    2.03
   4  14   0    2.73    1.74
  -4  14   0    3.64    2.34
  -4 -14   0    3.98    2.24
   4  14   0   -2.55    3.70
   4  14   0   -1.76    2.84
   4 -14   0    1.80    3.26
  -4 -14   0    2.93    2.14
   5  14   0   14.49    3.48
   5 -14   0    8.01    3.99
   5  14   0   12.54    4.71
   5  14   0   11.25    4.07
  -5  14   0   13.58    3.98
   5  14   0   15.70    4.66
   5  14   0    9.34    3.97
   5 -14   0   11.55    3.10
   5  14   0   13.08    2.66
  -5  14   0   11.56    3.33
  -5 -14   0   12.58    3.43
   6  14   0    6.41    2.71
  -6 -14   0    4.48    2.82
   6  14   0    3.98    3.19
   6 -14   0    5.76    3.03
   6  14   0    5.93    3.02
  -6  14   0   -0.07    3.12
   6 -14   0    6.46    2.53
   6 -14   0    1.46    2.96
  -6  14   0    4.07    2.28
   6  14   0    1.10    3.48
   7  14   0    7.72    3.51
   7  14   0    3.23    2.10
   7  14   0    3.88    3.08
   7 -14   0    2.54    3.03
  -7 -14   0    1.94    2.32
   7  14   0    0.58    3.00
   7 -14   0    2.87    2.65
   7 -14   0    0.32    2.89
   7 -14   0    3.16    2.91
  -7  14   0   -0.37    2.13
   8 -14   0    5.16    2.52
  -8  14   0   -0.12    2.97
  -8 -14   0   -1.38    2.40
   8  14   0    0.38    2.67
   8 -14   0   -0.74    3.98
   8 -14   0   -1.64    2.77
   8  14   0    2.54    1.59
   8  14   0   -0.43    3.24
   8  14   0    2.61    2.95
   8 -14   0    0.57    2.58
   9  14   0    2.68    2.92
   9 -14   0   -0.43    3.42
  -9 -14   0   -0.62    2.68
   9  14   0   -1.29    2.77
   9 -14   0    1.68    2.80
   9 -14   0   -0.30    2.17
  -9  14   0    4.11    3.30
   9 -14   0    2.80    2.70
   9  14   0   -0.88    2.67
 -10 -14   0   -5.45    4.49
 -10  14   0    0.65    2.66
  10  14   0    1.89    3.28
  10  14   0    7.15    3.18
  10 -14   0    2.53    2.89
  10  14   0    4.57    3.35
  10 -14   0    0.40    2.79
  10 -14   0    9.14    3.74
  11 -14   0   -0.18    2.35
  11 -14   0    1.24    2.54
 -11 -14   0    3.19    4.79
  11 -14   0    2.40    2.39
 -11  14   0    3.32    2.63
  11  14   0    3.06    3.00
  11  14   0    1.63    2.48
  11  14   0    3.63    3.16
  12 -14   0   16.93    3.84
  12 -14   0   21.10    4.36
  12  14   0   16.84    4.34
  12  14   0   28.34    5.00
  12  14   0   27.12    4.77
 -12 -14   0   15.59    6.07
  12 -14   0   25.07    3.70
  13  14   0    0.41    1.74
 -13  14   0    1.16    1.41
 -13 -14   0   -1.03    2.71
  13 -14   0    3.99    2.08
   0 -15   0    2.01    2.40
   0  15   0    0.41    1.73
   0 -15   0   -0.73    1.78
   1 -15   0    4.28    2.21
  -1  15   0    2.52    2.12
  -1 -15   0    4.89    2.40
   1  15   0    4.28    2.41
  -1 -15   0    4.73    2.52
   1  15   0    4.08    2.04
   2  15   0   22.95    3.73
   2  15   0   16.32    3.94
  -2  15   0   18.64    3.90
   2 -15   0   16.59    3.68
  -2 -15   0   15.72    3.96
   2  15   0   24.95    4.55
   3  15   0   12.62    3.34
   3 -15   0    7.83    2.70
   3  15   0   51.61    8.83
  -3 -15   0    7.86    2.68
   3  15   0    9.10    2.45
  -3 -15   0    9.03    3.11
  -3  15   0    8.15    2.82
   3  15   0    7.81    3.52
   4  15   0   39.65    4.95
  -4 -15   0   32.30    5.19
   4  15   0   42.88    7.19
   4 -15   0   36.79    5.30
   4  15   0   31.63    6.24
   4  15   0   50.61    6.85
  -4  15   0   42.03    6.22
  -4  15   0   24.96    5.35
   4  15   0   29.19    5.36
   5  15   0    6.96    3.46
   5 -15   0    4.48    2.29
   5  15   0    2.39    2.99
   5 -15   0    1.71    2.32
   5  15   0    3.97    3.17
  -5 -15   0   -1.39    1.89
   5 -15   0    0.41    3.26
   5  15   0   -0.17    2.36
   5  15   0    1.73    1.22
  -5  15   0    0.34    2.85
   6 -15   0    0.11    2.34
  -6  15   0    3.96    2.55
   6  15   0   -3.23    2.20
  -6 -15   0    1.25    2.33
   6 -15   0    3.24    2.55
   6 -15   0    1.30    3.20
   6  15   0    3.49    3.21
   6  15   0    0.54    2.92
   6  15   0    0.81    2.09
  -6  15   0    0.59    2.91
   6 -15   0    4.47    2.73
   7  15   0    5.14    3.31
   7 -15   0    6.36    3.37
   7  15   0    4.79    1.94
   7  15   0    4.91    3.34
   7 -15   0    4.21    2.81
  -7 -15   0    2.47    2.29
   7 -15   0    0.32    2.12
   7  15   0    3.71    2.99
   8 -15   0    2.36    4.05
   8  15   0   15.35    4.61
  -8  15   0    8.85    3.68
   8 -15   0   10.99    3.50
  -8 -15   0    3.94    2.93
   8  15   0    5.97    3.34
   8  15   0    7.63    3.65
   8 -15   0   12.34    3.79
   8 -15   0    8.12    3.23
   9 -15   0    0.65    2.23
   9  15   0    0.36    3.00
   9 -15   0   -2.07    2.52
  -9 -15   0   -0.84    2.87
   9  15   0    1.09    2.77
   9 -15   0    5.20    2.98
   9  15   0    1.12    2.83
   9 -15   0    1.29    3.15
  -9  15   0   -1.31    2.42
  10 -15   0    6.29    3.32
  10  15   0    7.02    3.11
  10  15   0    6.06    3.53
  10  15   0    4.88    3.16
  10 -15   0    3.82    3.04
  10 -15   0   10.04    3.51
 -10  15   0    4.29    2.92
  11 -15   0   19.58    4.27
  11  15   0    8.67    3.70
  11 -15   0   15.57    3.69
  11  15   0   22.97    4.50
  11 -15   0   14.59    3.45
  11  15   0   14.91    4.00
 -11  15   0   12.39    3.33
  12  15   0    0.85    2.33
  12 -15   0    0.89    2.01
  12 -15   0    0.05    1.86
  12  15   0   -0.15    2.39
  12  15   0   -0.51    2.01
  12 -15   0    1.72    1.37
 -12  15   0    0.46    1.77
   0 -16   0   53.65    6.73
   0  16   0   46.06    6.55
  -1 -16   0   21.67    4.53
   1  16   0   29.89    6.48
   1 -16   0   26.91    4.39
  -1  16   0   20.92    4.12
   1  16   0   23.24    3.96
  -2  16   0   31.04    6.07
  -2  16   0   40.78    6.71
   2  16   0   52.93    6.75
   2  16   0   49.88    6.42
   2 -16   0   42.36    6.35
   2  16   0   47.47    5.96
   2  16   0   60.89    7.61
   3 -16   0   13.90    3.37
   3  16   0   14.80    3.50
   3  16   0   10.52    4.40
   3  16   0   12.55    2.65
   3  16   0   12.41    3.96
   3  16   0   21.00    5.18
  -3  16   0   14.73    3.55
  -3 -16   0   14.31    3.50
  -3  16   0   16.09    4.03
   4  16   0   -3.40    2.52
   4  16   0   -0.28    2.14
  -4  16   0   -0.14    3.07
   4 -16   0    1.48    2.55
   4  16   0   -0.84    1.12
   4  16   0   -2.64    2.40
   4  16   0    1.59    2.73
   4 -16   0   -0.59    1.91
  -4 -16   0    1.86    2.05
  -4  16   0   -0.66    1.89
  -5  16   0    1.63    2.73
   5 -16   0    0.86    2.04
  -5 -16   0    0.58    2.29
  -5  16   0    2.83    3.47
   5  16   0    0.41    2.83
   5  16   0    3.70    2.86
   5  16   0    0.36    2.93
   5 -16   0    0.52    2.16
   5  16   0    1.92    2.26
   6 -16   0   18.66    4.55
   6  16   0   21.05    3.50
  -6  16   0   11.91    3.58
   6 -16   0   14.30    5.13
   6  16   0   19.94    5.06
   6 -16   0   22.97    4.80
  -6  16   0   15.68    4.66
   6 -16   0   21.43    4.43
  -6 -16   0   18.19    4.34
   6  16   0   21.87    5.28
   6  16   0   25.19    5.26
   7 -16   0    4.78    3.06
   7  16   0    5.35    3.44
   7 -16   0   11.02    3.09
   7  16   0    2.80    3.21
   7 -16   0   14.99    3.81
   7  16   0    6.07    3.56
  -7 -16   0    7.38    3.19
   8 -16   0   18.68    4.40
   8  16   0   19.07    5.16
   8  16   0   10.47    4.09
  -8  16   0   15.07    4.08
  -8 -16   0   12.01    3.99
   8 -16   0   21.07    4.68
   8 -16   0   17.74    4.09
   8 -16   0   15.73    4.62
   8  16   0    8.66    3.72
  -9  16   0    6.72    2.95
   9  16   0    6.24    3.56
   9 -16   0   11.33    3.26
   9  16   0    5.84    3.04
   9  16   0   12.24    3.92
   9 -16   0    2.90    3.21
   9 -16   0    6.71    3.04
  10 -16   0   22.11    4.38
  10 -16   0   20.07    4.28
  10  16   0    4.71    3.56
  10 -16   0   16.16    3.98
 -10  16   0   20.57    4.16
  10  16   0   16.28    4.41
  10  16   0   21.49    4.75
  11 -16   0   -1.28    2.00
  11  16   0    2.94    2.41
  11  16   0    2.58    2.33
  11  16   0    2.88    2.21
 -11  16   0    3.08    2.06
  11 -16   0   -1.14    1.53
  11 -16   0    0.43    2.02
  12 -16   0    6.25    2.38
  12  16   0   11.49    3.07
  12  16   0   10.74    2.82
  12 -16   0   12.21    1.95
  12 -16   0   10.91    2.77
  12  16   0    8.82    4.37
   0  17   0   -2.43    2.58
   0 -17   0   -1.64    2.10
   0  17   0    0.00    1.78
   0  17   0   -0.23    2.55
   1 -17   0   52.47    6.44
   1  17   0   43.77    5.80
   1  17   0   38.96    6.94
  -1  17   0   39.30    6.42
   1  17   0   41.11    6.98
  -1  17   0   47.77    8.03
  -1  17   0   39.88    6.01
   1  17   0   32.58    6.11
  -1 -17   0   58.57    6.67
  -2  17   0    1.96    1.87
   2 -17   0   -0.01    2.12
   2  17   0    5.24    3.45
  -2  17   0   -2.47    2.72
   2  17   0   -0.28    1.43
   2  17   0   -1.62    2.86
   2  17   0    3.63    2.47
  -2  17   0   -2.94    2.36
   2  17   0    0.66    2.45
  -3  17   0   12.48    3.90
  -3  17   0   15.29    3.81
   3 -17   0   16.98    3.61
  -3  17   0   12.26    3.33
   3  17   0   17.97    4.50
   3  17   0   21.44    4.93
   3  17   0   11.11    3.25
   3  17   0   21.10    4.60
   3  17   0   12.25    2.47
  -4  17   0   16.90    4.22
  -4 -17   0   13.50    3.73
  -4  17   0   13.83    4.50
   4  17   0   14.30    3.30
   4  17   0   20.56    4.67
   4 -17   0   10.86    3.79
   4  17   0   20.20    4.71
   4  17   0   17.37    4.59
   4 -17   0   14.03    3.81
   4  17   0   16.54    4.26
   5 -17   0   -0.15    2.27
   5  17   0    3.02    2.87
   5  17   0   -1.25    2.61
  -5  17   0    0.46    2.45
   5  17   0   -1.69    1.75
  -5  17   0   -1.02    1.98
  -5  17   0   -2.41    3.14
   5  17   0    6.52    3.19
   5 -17   0    1.68    2.22
  -5 -17   0    2.12    2.31
   6  17   0    6.15    1.77
   6 -17   0    5.90    3.13
   6 -17   0    5.07    2.45
   6 -17   0    9.12    3.30
  -6 -17   0    5.75    2.86
   6  17   0    5.62    3.54
   6  17   0    8.90    3.66
   6  17   0    8.13    3.75
   7 -17   0   59.16    7.70
  -7 -17   0   55.56    7.88
   7  17   0   63.06    8.69
   7 -17   0   49.63    9.10
   7 -17   0   53.47    8.17
  -7  17   0   59.46    8.10
   7 -17   0   52.67    8.15
   7  17   0   50.74    8.32
   7  17   0   49.45    8.63
   8 -17   0    1.35    2.42
   8  17   0   -0.07    2.70
  -8  17   0    2.69    2.57
   8  17   0    1.38    2.83
   8 -17   0    3.62    2.60
   8 -17   0    1.17    3.44
   8 -17   0    2.19    2.80
   8  17   0    1.64    3.01
   9  17   0   31.07    5.47
   9  17   0   12.71    4.39
   9 -17   0   17.81    4.25
   9 -17   0   21.66    4.84
   9  17   0   12.07    3.93
  -9  17   0   21.41    4.26
   9 -17   0   22.22    4.76
  10  17   0   -0.22    2.23
  10 -17   0    2.46    2.50
  10  17   0    1.11    2.45
  10 -17   0    2.74    2.48
 -10  17   0    3.36    2.16
  10 -17   0    2.42    2.40
  10  17   0    4.20    2.73
  11  17   0    1.92    2.35
  11  17   0    0.06    2.20
  11 -17   0   -0.43    1.64
 -11  17   0    1.16    1.47
  11 -17   0   -0.08    1.47
  11  17   0    1.61    2.37
  11 -17   0    2.27    1.87
   0  18   0    5.76    3.28
   0 -18   0   -1.63    2.09
   0  18   0    2.72    1.85
   0  18   0    3.26    2.52
   0  18   0    2.09    2.40
  -1  18   0   14.97    3.48
   1  18   0    5.88    3.30
   1 -18   0    4.47    2.72
  -1  18   0    8.96    2.87
  -1  18   0    6.18    2.22
   1  18   0    4.39    1.94
   1  18   0   10.82    3.60
   1  18   0    9.35    3.48
   1  18   0   19.47    3.53
   2  18   0   13.08    3.44
  -2  18   0   16.62    3.64
   2  18   0   18.95    4.70
  -2  18   0   20.26    4.65
   2  18   0   18.46    4.57
   2  18   0   23.97    3.91
   2  18   0   29.68    5.48
  -2  18   0   20.97    4.92
  -2  18   0   19.89    4.20
   2 -18   0   16.76    3.92
   3  18   0   91.48   10.99
   3  18   0   89.88   11.07
   3 -18   0   72.54   11.02
  -3  18   0   66.55   10.92
   3 -18   0   92.16   10.58
   3  18   0   83.57   10.89
  -3  18   0   81.71   10.70
   3  18   0   89.56   10.00
   4  18   0    1.62    3.42
   4  18   0    4.33    2.95
  -4  18   0    3.91    3.31
  -4  18   0    4.44    2.60
   4 -18   0    0.35    2.23
  -4  18   0   -0.33    2.51
   4  18   0    9.45    3.40
   4  18   0    3.18    3.38
   4  18   0    3.20    1.88
   4 -18   0    0.91    2.52
  -5  18   0   87.75   11.46
   5 -18   0   94.10   11.43
   5  18   0  100.98   12.29
   5 -18   0   94.29   12.00
   5  18   0   88.19   10.19
   5  18   0   88.80   11.97
   5 -18   0  103.54   12.05
   5  18   0   91.13   11.93
   6  18   0   17.81    4.38
   6 -18   0    8.76    3.33
   6 -18   0   12.16    3.48
   6  18   0   12.38    4.34
   6 -18   0   19.67    4.35
   6  18   0   13.18    4.13
   7 -18   0    9.34    3.12
   7 -18   0    3.40    2.43
   7 -18   0    4.80    3.87
   7  18   0    5.51    3.55
   7 -18   0    7.09    2.95
  -7  18   0   11.91    3.06
   7  18   0    5.34    3.35
   7  18   0    4.23    3.17
   8  18   0   39.20    6.59
   8  18   0   37.14    6.77
   8  18   0   37.49    6.52
   8 -18   0   41.52    6.59
   8 -18   0   31.33    6.13
   8 -18   0   37.91    6.74
  -8  18   0   41.49    5.90
   9  18   0    0.40    2.26
   9  18   0    0.34    2.29
   9 -18   0   -0.58    2.35
   9  18   0    2.48    2.64
  -9  18   0   -0.86    1.80
   9 -18   0    2.49    2.41
   9 -18   0    4.66    2.45
  10 -18   0    2.45    2.13
  10  18   0    2.74    2.44
  10 -18   0    1.91    1.98
  10 -18   0    3.97    2.21
  10  18   0    3.90    2.57
  10  18   0    1.60    2.23
 -10  18   0    3.84    1.73
  11 -18   0    6.39    1.78
  11  18   0   11.92    2.83
  11 -18   0    8.21    2.12
  11 -18   0    8.17    2.25
  11  18   0    7.31    2.46
  11  18   0    7.29    2.60
   0  19   0    1.02    2.18
   0  19   0    3.31    2.57
   0  19   0   -0.35    1.38
   0  19   0    4.21    3.70
   0  19   0    7.39    2.65
   1  19   0   16.42    4.29
   1  19   0   18.04    4.40
   1  19   0   19.46    3.69
  -1  19   0   21.67    4.79
  -1  19   0   14.87    3.89
   1  19   0   18.73    5.08
   1  19   0   22.85    4.63
  -1  19   0   21.32    5.06
   2  19   0  113.28   14.24
  -2  19   0  124.84   14.80
   2 -19   0  113.79   13.84
  -2  19   0  125.59   13.81
   2  19   0  114.40   14.26
   2  19   0  114.90   13.36
   2  19   0  121.88   14.24
  -2  19   0  107.06   14.41
   3  19   0   20.71    4.43
   3 -19   0   15.58    3.63
  -3  19   0   15.90    4.38
   3  19   0   15.06    3.00
   3  19   0   17.55    4.54
  -3  19   0   17.32    3.83
   3 -19   0   11.76    3.70
   3  19   0   11.90    3.95
   4 -19   0   90.74   11.16
   4  19   0   90.07   11.60
   4  19   0   90.35   10.00
  -4  19   0   85.36   11.86
  -4  19   0   92.27   11.17
   4  19   0   91.42   11.72
   4  19   0   88.63   11.60
   4 -19   0   96.39   11.64
   5  19   0   -1.07    2.81
   5 -19   0    1.13    2.46
   5  19   0   -2.17    2.17
   5  19   0    0.95    2.91
   5 -19   0    2.25    2.53
   5 -19   0   -0.24    2.23
   6  19   0   64.40    8.42
   6  19   0   58.15    8.57
   6 -19   0   64.44    8.25
   6 -19   0   59.29    7.89
   6 -19   0   50.74    8.23
   6  19   0   53.56    8.22
  -6  19   0   54.92    7.73
   7  19   0    6.36    2.83
   7 -19   0    4.70    2.42
   7 -19   0    2.48    2.59
   7 -19   0    3.68    3.33
  -7  19   0    4.11    2.41
   7  19   0    0.32    2.55
   7  19   0   -0.18    3.05
   8  19   0    5.04    2.81
   8 -19   0    2.29    2.74
   8  19   0    0.56    2.58
   8 -19   0    3.93    2.57
   8  19   0    3.67    2.45
   8 -19   0    3.89    2.28
  -8  19   0    3.60    2.01
   9  19   0   10.13    3.14
   9 -19   0    9.61    2.91
   9  19   0    5.65    3.02
   9 -19   0   11.06    3.12
   9 -19   0    9.04    3.11
  -9  19   0   11.64    2.39
   9  19   0    9.74    3.48
  10  19   0   35.39    5.46
  10 -19   0   36.03    5.27
  10 -19   0   35.39    5.01
  10 -19   0   37.50    5.52
  10  19   0   37.60    5.67
  10  19   0   37.87    5.73
  11 -19   0    0.42    1.21
  11  19   0    0.92    1.65
  11 -19   0   -0.47    1.14
   0  20   0   51.84    7.56
   0  20   0   46.51    7.92
   0  20   0   48.18    6.41
   1  20   0   -0.21    2.40
   1  20   0    3.39    2.85
  -1  20   0   11.15    3.87
   1  20   0    6.68    2.20
   1  20   0    3.46    3.94
  -1  20   0    7.20    3.57
   1  20   0    6.75    3.09
  -1  20   0    5.72    2.39
   2  20   0   14.89    3.83
   2  20   0   11.60    2.47
   2 -20   0   12.27    3.68
  -2  20   0    9.22    2.89
   2  20   0    8.54    3.23
   2  20   0   11.24    3.75
  -2  20   0   10.62    3.80
  -3  20   0   82.59   11.83
  -3  20   0  101.87   10.93
   3  20   0   80.10   11.19
   3 -20   0   98.79   11.67
   3  20   0   87.83   11.45
   3  20   0   83.80   11.41
   4 -20   0    6.25    2.91
  -4  20   0    1.88    2.33
  -4  20   0    3.50    3.39
   4  20   0    2.24    2.56
   4  20   0    4.30    2.91
   4  20   0    1.19    2.70
   4 -20   0    5.85    2.63
   5  20   0   63.02    9.03
   5 -20   0   56.92    8.76
   5 -20   0   71.18    8.56
   5  20   0   62.45    8.98
   5 -20   0   70.61    9.06
   6  20   0   22.97    4.96
   6  20   0   20.05    4.49
   6 -20   0   24.82    5.03
   6  20   0   16.21    4.31
  -6  20   0   15.84    3.44
   6 -20   0   14.14    3.75
   6 -20   0   20.42    4.29
  -7  20   0    3.22    1.85
   7  20   0    1.07    2.55
   7  20   0    3.97    3.11
   7 -20   0    7.11    2.57
   7 -20   0    9.96    3.09
   7  20   0    1.80    2.75
   7 -20   0    4.86    3.14
   8 -20   0    0.61    2.09
   8  20   0   -0.89    2.60
   8  20   0    2.52    2.50
   8 -20   0    1.11    2.04
   8  20   0    1.00    2.26
   8 -20   0    1.61    2.02
  -8  20   0    0.01    1.41
   9 -20   0    8.21    2.84
   9 -20   0    4.79    2.15
   9 -20   0    6.88    2.30
   9  20   0    4.79    2.38
   9  20   0    6.64    2.66
   9  20   0    3.84    2.55
  10 -20   0   -0.28    1.18
  10  20   0    1.19    1.82
  10 -20   0    2.83    1.51
  10  20   0    1.46    1.85
  10 -20   0   -0.82    1.33
   0  21   0   -0.14    1.35
   0  21   0   -1.58    2.86
   0  21   0   -1.62    2.70
   1  21   0   34.58    6.33
  -1  21   0   41.33    5.30
   1  21   0   41.36    8.02
   1  21   0   38.63    6.51
  -1  21   0   40.59    6.61
   1  21   0   37.35    6.40
   1  21   0   36.10    4.73
  -1  21   0   46.66    6.83
  -2  21   0   10.94    3.50
   2 -21   0    2.04    2.39
   2  21   0   -3.72    2.40
   2  21   0    0.09    2.39
   2  21   0    0.07    2.24
  -2  21   0    2.41    1.77
   3  21   0    1.65    2.28
  -3  21   0    1.78    3.27
   3  21   0    2.17    2.48
   3 -21   0    2.34    2.27
  -3  21   0    0.30    1.82
   3  21   0    0.22    2.18
   4  21   0   11.65    3.33
   4 -21   0   10.74    3.51
   4  21   0   11.47    3.43
   4 -21   0    8.69    3.20
   4  21   0   10.31    3.31
   5  21   0    7.92    3.11
   5 -21   0   13.65    3.48
   5 -21   0   14.45    3.62
   5  21   0   19.15    4.18
  -5  21   0   12.94    2.65
   6 -21   0   35.03    5.81
   6  21   0   25.20    5.26
   6 -21   0   34.62    5.47
   6 -21   0   46.05    6.07
   6  21   0   33.75    5.62
  -6  21   0   29.90    4.46
   7 -21   0   12.63    3.12
   7  21   0   15.37    3.58
   7  21   0   13.95    3.51
   7 -21   0    9.89    3.25
   7 -21   0   13.38    3.47
  -7  21   0   11.12    2.08
   8  21   0    5.63    2.34
   8 -21   0    4.96    2.30
   8  21   0    3.20    2.33
   8 -21   0    3.54    1.92
   8 -21   0    3.75    2.10
   9 -21   0    9.10    2.38
   9 -21   0   11.85    2.72
   9 -21   0   11.28    2.37
   9  21   0    9.92    2.63
   9  21   0    9.40    2.57
   0  22   0    2.50    2.76
   0  22   0    0.55    2.78
   1  22   0    4.30    2.62
   1 -22   0   -1.01    2.24
   1  22   0   -0.37    2.26
  -1  22   0   -1.70    2.64
  -2  22   0   14.61    3.91
   2  22   0   11.09    3.40
   2  22   0   10.82    3.37
   2  22   0    7.92    3.08
   2 -22   0   12.44    3.47
  -3  22   0    0.98    1.25
  -3  22   0    3.45    3.11
   3  22   0    5.46    2.51
   3  22   0    2.87    2.18
   3 -22   0    3.95    2.32
   3  22   0    2.57    2.34
   4  22   0   -2.47    1.88
   4 -22   0   -1.21    1.85
  -4  22   0    0.70    1.14
   4 -22   0    0.55    2.08
   4  22   0   -1.63    2.12
   5  22   0    3.12    2.46
   5 -22   0    8.28    3.19
   5  22   0    8.10    2.84
   5 -22   0    4.49    2.54
   5 -22   0    5.50    2.45
   6 -22   0    6.11    2.51
   6  22   0    8.14    2.87
   6  22   0    4.96    2.56
   6 -22   0   10.27    3.09
   6 -22   0    3.59    2.20
   7 -22   0   18.52    3.45
   7 -22   0   17.51    3.41
   7  22   0   10.53    3.21
   7  22   0   17.57    3.76
   7 -22   0   19.15    3.67
   8 -22   0    0.75    1.54
   8  22   0    0.40    1.76
   8  22   0   -0.07    1.66
   8 -22   0    2.45    1.88
   8 -22   0   -0.18    1.35
   9 -22   0   19.43    2.91
   9 -22   0   21.73    3.36
   9  22   0   19.52    3.25
   9  22   0   23.10    3.56
   9 -22   0   16.32    3.04
   0 -23   0   -0.79    2.09
   0  23   0   -1.51    2.35
   1  23   0   -0.48    2.35
   1 -23   0    2.07    2.34
  -1  23   0   -1.46    2.28
   1  23   0   -0.36    2.92
   2 -23   0    2.80    2.23
   2  23   0    4.35    2.55
   2  23   0   -0.04    2.24
  -2  23   0    3.06    2.72
   2  23   0    6.38    2.69
   3  23   0   -0.28    2.11
   3 -23   0    0.11    2.02
   3 -23   0    0.80    2.09
   3  23   0   -0.91    1.90
   3  23   0    4.07    2.69
   4  23   0    4.45    2.33
   4 -23   0   -0.60    1.90
   4 -23   0    3.31    2.14
   4  23   0   -0.53    2.02
   5  23   0    6.22    2.51
   5 -23   0    3.97    2.25
   5 -23   0    5.41    2.28
   5  23   0    4.23    2.25
   5 -23   0    6.06    2.41
   6  23   0   11.63    3.01
   6 -23   0   14.84    3.14
   6 -23   0   10.12    2.68
   6 -23   0   12.22    3.11
   6  23   0   16.46    3.33
   7  23   0   12.29    2.65
   7 -23   0   11.91    2.58
   7 -23   0   12.20    2.58
   7 -23   0    7.53    2.55
   7  23   0   17.04    3.13
   8 -23   0    7.51    2.01
   8  23   0    7.53    2.05
   8 -23   0    7.14    1.78
   8 -23   0    6.79    1.81
   8  23   0    5.86    1.97
   0 -24   0   -2.89    1.79
  -1  24   0   -0.79    2.28
   1 -24   0   -0.89    1.56
  -1 -24   0   -2.67    1.81
   2 -24   0    1.82    2.10
   2  24   0   -0.65    2.34
   2 -24   0    1.23    1.96
   2  24   0    1.55    2.14
   3  24   0    1.94    2.22
   3 -24   0    1.15    1.90
   3  24   0    1.23    2.00
   3 -24   0   -0.51    1.80
   3  24   0   -0.29    2.04
   4  24   0    3.98    2.15
   4 -24   0    3.81    2.07
   4  24   0    4.78    2.19
   4 -24   0    1.21    1.91
   4 -24   0    8.56    2.64
   5 -24   0    9.91    2.50
   5 -24   0    4.47    2.21
   5  24   0    6.31    2.36
   5 -24   0    4.10    1.96
   6 -24   0   11.72    2.74
   6 -24   0    9.40    2.49
   6  24   0   10.99    2.60
   6  24   0    9.82    2.48
   6 -24   0   13.08    2.65
   7  24   0    8.03    2.18
   7 -24   0    8.59    1.87
   7 -24   0    9.10    2.18
   7 -24   0   10.04    2.12
   7  24   0    3.99    1.98
   0 -25   0    1.36    1.79
   1 -25   0    1.27    1.84
  -1 -25   0    0.81    1.80
   1 -25   0   -0.36    1.81
  -2 -25   0   11.75    2.93
   2 -25   0   15.78    3.16
   2 -25   0   13.10    3.03
   3 -25   0    5.61    2.12
   3  25   0    4.96    2.14
   3 -25   0    5.90    2.52
   3 -25   0    8.19    2.46
   3  25   0    7.70    2.42
   4  25   0   23.86    4.21
   4 -25   0   26.15    4.17
   4 -25   0   28.05    4.28
   4 -25   0   27.84    4.52
   4  25   0   28.26    4.23
   5 -25   0   -1.10    1.51
   5  25   0   -0.83    1.43
   5 -25   0   -0.08    1.67
   5 -25   0    1.01    1.43
   5  25   0    0.77    1.72
   6  25   0   19.64    3.09
   6 -25   0   19.79    3.35
   6  25   0   17.90    3.27
   6 -25   0   13.29    2.73
   6 -25   0   20.74    2.97
   0 -26   0   14.04    2.90
   1 -26   0    9.78    2.32
  -1 -26   0    8.11    2.25
   2 -26   0   21.80    3.63
  -2 -26   0   12.48    3.17
   2 -26   0   22.59    3.46
   2 -26   0   15.74    3.41
   3 -26   0   22.89    3.72
   3 -26   0   20.24    3.58
   3 -26   0   24.19    3.61
   4 -26   0   -2.76    1.42
   4 -26   0    1.76    1.51
   4 -26   0   -1.15    1.17
   0 -27   0   -0.02    1.35
  -1 -27   0   73.35    8.91
   1 -27   0   75.40    8.67
   2 -27   0    8.89    1.83
   0   0  -1    0.19    0.09
   1   0   1    0.86    0.32
   1   0  -1    0.58    0.32
  -1   0  -1    0.57    0.27
  -1   0   1    0.00    0.13
   1   0  -1    0.55    0.33
  -1   0  -1    0.51    0.39
  -1   0   1    0.06    0.20
   1   0   1    0.65    0.42
  -1   0  -1    0.47    0.28
  -2   0   1    2.18    0.88
   2   0   1    1.30    0.59
  -2   0  -1    1.85    0.86
   2   0  -1    1.87    0.83
  -2   0  -1    2.03    0.72
   2   0  -1    0.08    0.40
  -2   0   1    1.76    0.76
   2   0  -1    1.33    0.62
   2   0   1    0.73    0.81
  -2   0   1    1.86    0.74
   2   0   1    0.89    0.65
  -3   0  -1    7.64    1.67
  -3   0   1    8.95    1.73
  -3   0   1    7.86    1.74
   3   0   1   10.67    1.98
   3   0   1    8.34    1.70
  -3   0  -1    9.34    1.94
   3   0  -1    8.28    1.87
   3   0  -1    6.47    1.44
  -3   0  -1    9.29    1.64
   3   0   1    8.66    1.50
  -3   0   1    8.59    1.58
  -4   0   1  158.62   17.22
   4   0   1  156.98   17.55
  -4   0  -1  154.41   17.24
   4   0   1  153.52   17.25
   4   0  -1  166.02   17.53
   4   0  -1  165.39   17.37
  -4   0   1  163.57   17.20
  -4   0   1  162.76   17.29
   4   0  -1  162.12   17.13
   4   0   1  150.90   17.03
   4   0  -1  144.29   16.99
  -4   0  -1  163.29   17.23
  -4   0  -1  157.60   17.16
   4   0   1  154.31   17.07
  -5   0  -1    4.57    1.72
   5   0   1    5.57    1.99
   5   0  -1    4.31    1.59
  -5   0   1    3.69    1.66
   5   0  -1    4.83    1.78
  -5   0  -1    5.88    1.79
  -5   0   1    4.80    1.77
   5   0   1    6.47    1.53
  -5   0   1    6.21    1.84
   5   0   1    5.06    1.50
   5   0  -1    4.73    1.45
  -5   0  -1    5.60    1.85
   5   0  -1    4.21    1.74
  -6   0  -1   23.60    3.91
  -6   0   1   23.59    3.87
  -6   0  -1   24.27    3.79
  -6   0  -1   24.74    4.03
  -6   0   1   25.30    4.05
   6   0   1   28.07    3.70
   6   0   1   23.51    3.55
  -6   0   1   26.99    3.91
   6   0  -1   29.57    3.65
   6   0  -1   27.11    3.81
   6   0   1   25.43    4.35
   6   0  -1   28.98    4.52
   7   0   1    8.01    2.20
  -7   0   1    6.97    2.52
   7   0   1    6.57    2.69
  -7   0   1   10.75    2.81
  -7   0   1    9.79    2.62
   7   0  -1   13.31    2.58
  -7   0  -1    9.93    2.55
  -7   0  -1    7.49    2.51
   7   0  -1    7.14    2.73
   7   0  -1    8.59    2.21
   7   0   1   13.97    2.67
   8   0  -1   25.90    3.94
  -8   0   1   25.14    4.44
   8   0   1   31.53    4.13
   8   0   1   23.70    3.87
   8   0  -1   29.45    4.14
  -8   0  -1   18.32    4.90
  -8   0  -1   22.58    4.17
  -8   0   1   29.60    4.41
   9   0  -1   56.82    6.65
   9   0   1   41.59    6.44
  -9   0  -1   52.83    7.09
  -9   0   1   52.67    7.03
   9   0  -1   48.65    7.53
   9   0   1   59.34    7.77
   9   0  -1   44.10    6.48
   9   0   1   47.87    6.47
  10   0   1   21.81    4.29
  10   0  -1   21.17    4.03
 -10   0   1   14.99    4.32
 -10   0  -1   22.77    4.71
  10   0   1   18.84    4.63
  10   0  -1   16.20    3.83
  10   0  -1   21.21    4.25
  10   0  -1   16.61    4.72
  10   0   1   25.13    4.01
  10   0   1   18.79    3.70
  11   0   1   17.04    3.40
  11   0  -1   10.25    3.04
  11   0  -1    8.06    3.94
 -11   0   1   19.08    4.83
  11   0   1   16.18    4.56
  11   0   1   15.64    3.78
  11   0  -1   15.12    5.69
 -11   0  -1    9.85    3.96
  11   0   1   13.36    5.45
  11   0  -1   13.19    3.64
  11   0   1   19.62    4.13
  12   0   1    0.98    2.51
  12   0  -1    2.65    3.18
  12   0  -1    0.88    2.58
 -12   0   1   -0.84    4.59
 -12   0  -1   -2.65    2.54
  12   0   1    2.61    4.26
  12   0   1    1.63    2.40
 -12   0   1    4.21    3.26
  12   0   1    4.91    2.07
  12   0  -1   -0.63    2.05
  12   0   1    3.61    3.39
  13   0  -1   -1.00    1.60
 -13   0  -1   -5.67    5.93
 -13   0   1   -4.49    4.90
  13   0   1    1.05    2.44
  13   0   1   -1.97    3.01
  13   0  -1   -1.22    3.18
 -14   0   1   15.12    4.16
 -14   0  -1    9.69    6.89
  14   0   1   11.91    3.87
 -14   0   1    3.13    5.37
 -14   0  -1   22.87    5.12
  14   0  -1    7.63    3.64
 -15   0  -1    1.03    5.81
 -15   0   1    6.99    3.13
 -15   0   1    3.76    5.83
 -15   0  -1    5.62    3.09
   0   1  -1   13.26    1.86
   0  -1   1   19.61    1.91
   0   1  -1   13.87    1.80
   1   1  -1  157.56   15.98
  -1   1   1  154.98   16.12
  -1  -1  -1  153.59   15.93
   1  -1   1  138.80   15.98
  -1  -1  -1  142.15   15.89
  -1  -1  -1  146.20   16.05
   1  -1   1  155.17   16.10
  -1   1   1  156.13   15.95
   1  -1  -1  146.36   15.96
   1   1   1  140.30   15.86
   1  -1  -1  161.79   16.11
  -1   1  -1  144.16   16.08
  -1  -1   1  150.41   15.95
   1   1   1  158.29   16.07
  -1   1  -1  146.53   15.93
  -2  -1  -1   13.35    1.83
   2  -1   1   12.68    1.71
   2  -1   1   12.69    2.09
   2   1  -1   13.05    1.90
   2   1  -1   14.36    1.96
   2  -1   1   13.48    1.94
  -2  -1  -1   13.66    2.03
  -2   1   1   14.14    2.16
  -2   1   1   10.56    1.76
   2   1  -1   12.48    1.74
   2   1   1   13.07    2.12
  -2  -1   1   13.01    1.92
   2   1   1   14.69    1.75
   2  -1  -1   12.83    1.80
   2  -1  -1   14.84    2.14
  -2   1  -1   13.89    2.11
  -2   1  -1   12.90    1.85
   2   1   1   13.30    1.78
  -2  -1   1   13.37    1.87
  -2  -1   1   13.72    1.87
  -3  -1  -1   51.64    7.19
  -3   1   1   56.31    7.27
   3   1  -1   59.96    6.96
  -3  -1  -1   60.20    7.14
   3  -1   1   57.04    6.93
   3  -1   1   58.69    7.12
   3   1  -1   62.37    7.23
  -3   1   1   63.44    7.09
   3   1  -1   57.80    7.07
  -3   1   1   61.88    7.05
   3  -1   1   60.89    7.38
  -3  -1  -1   59.48    7.03
  -3  -1   1   67.46    7.12
   3  -1  -1   69.86    7.34
  -3  -1   1   60.24    7.19
   3  -1  -1   66.01    7.01
  -3   1  -1   64.70    7.08
  -3   1  -1   62.70    7.39
   3   1   1   64.52    7.03
  -3  -1   1   64.80    7.05
  -3   1  -1   65.16    7.09
   3   1   1   67.73    6.95
   3  -1  -1   71.46    7.25
   3   1   1   65.16    7.33
  -4   1   1   34.06    4.75
  -4   1   1   33.71    4.69
  -4  -1  -1   33.34    4.71
   4   1  -1   34.67    4.49
   4  -1   1   35.83    4.58
   4  -1   1   36.04    4.53
  -4  -1  -1   37.39    4.70
   4  -1   1   33.18    5.01
   4   1  -1   34.30    4.93
   4   1  -1   38.20    4.63
  -4   1   1   35.51    4.64
   4  -1   1   39.25    4.88
  -4  -1  -1   32.34    4.63
   4   1   1   39.70    5.09
   4  -1  -1   38.70    4.65
  -4  -1   1   44.36    4.90
   4  -1  -1   41.38    4.58
   4  -1  -1   41.18    5.06
  -4   1  -1   40.43    4.72
   4   1   1   41.76    4.60
  -4  -1   1   42.25    4.79
  -4   1  -1   46.15    4.91
   4  -1  -1   45.10    5.00
  -4  -1   1   40.37    4.77
   4   1   1   41.52    4.75
   4   1   1   43.69    4.58
  -5  -1  -1  141.67   14.77
  -5   1   1  133.07   14.81
   5   1  -1  138.50   15.10
  -5   1   1  143.38   14.80
   5  -1   1  138.35   15.26
   5   1  -1  146.99   14.62
   5   1  -1  136.54   14.47
  -5  -1  -1  139.98   14.77
   5  -1   1  141.21   14.55
  -5  -1  -1  144.51   14.85
   5   1  -1  132.72   14.82
   5  -1   1  144.64   14.60
  -5   1   1  141.10   14.70
  -5   1  -1  122.66   14.57
   5  -1  -1  126.22   15.07
  -5  -1   1  117.22   14.72
  -5   1  -1  122.41   14.74
   5  -1  -1  129.12   14.89
  -5   1  -1  123.83   14.68
  -5  -1   1  126.12   14.71
   5   1   1  123.55   15.06
   5  -1  -1  121.50   14.45
   5   1   1  135.29   14.49
   5   1   1  129.44   14.52
  -5  -1   1  129.29   14.70
   5  -1  -1  121.33   14.56
   6  -1   1   23.52    3.12
   6   1  -1   18.54    3.17
  -6  -1  -1   22.71    3.54
   6  -1   1   23.16    3.20
   6  -1   1   25.87    4.16
  -6  -1  -1   23.55    3.62
   6   1  -1   23.23    3.95
   6   1  -1   21.11    3.11
  -6   1   1   22.00    3.42
  -6  -1  -1   30.56    3.73
  -6   1   1   23.68    3.37
  -6  -1   1   20.29    3.35
  -6   1  -1   14.37    3.17
   6  -1  -1   17.50    2.97
   6   1   1   16.47    2.93
   6   1   1   18.49    3.03
   6  -1  -1   18.19    3.14
  -6   1  -1   16.48    3.39
  -6  -1   1   15.85    3.28
  -6  -1   1   16.35    3.36
   6  -1  -1   18.72    3.77
  -6   1  -1   20.32    3.49
   6   1   1   16.02    3.81
   7   1  -1   59.17    8.64
   7   1  -1   66.66    7.94
   7  -1   1   68.94    7.95
   7  -1   1   62.84    8.84
   7   1  -1   73.58    7.94
  -7   1   1   69.52    8.21
  -7   1   1   69.22    8.33
  -7  -1  -1   66.58    8.41
  -7  -1  -1   69.34    8.17
  -7   1   1   63.38    8.31
   7  -1   1   65.91    7.90
   7   1   1   66.75    7.85
   7   1   1   69.83    8.99
  -7  -1   1   65.56    8.24
   7  -1  -1   63.43    8.74
  -7   1  -1   61.73    7.99
  -7   1  -1   62.90    8.22
   7  -1  -1   67.40    8.00
  -7   1  -1   63.06    8.32
  -7  -1   1   60.76    8.27
   7  -1  -1   64.26    7.84
   7   1   1   68.39    7.89
  -7  -1   1   68.13    8.21
  -8  -1  -1    7.49    2.96
   8  -1   1    7.15    2.20
   8   1  -1    7.50    2.31
   8  -1   1   11.30    2.75
  -8  -1  -1    8.26    2.69
  -8   1   1   11.11    3.04
   8   1  -1    8.80    2.31
  -8   1   1    8.16    2.77
  -8  -1   1   10.39    2.89
   8  -1  -1    9.48    2.56
  -8   1  -1    8.03    2.67
   8   1   1    7.68    2.29
  -8  -1   1    7.08    3.03
   8   1   1    7.30    2.11
   8  -1  -1   10.56    2.65
  -9   1   1    9.05    3.09
   9  -1   1   12.26    3.76
   9   1  -1    6.80    2.52
   9   1  -1    6.62    2.66
  -9  -1  -1    8.11    3.25
   9  -1   1    9.86    2.78
  -9   1   1   14.43    3.44
   9   1  -1   16.96    4.03
   9  -1   1    8.97    2.47
   9  -1  -1    6.10    2.45
   9  -1  -1    8.20    2.62
  -9   1  -1   14.89    3.54
  -9  -1   1   11.02    3.36
   9  -1  -1    8.28    3.50
   9   1   1   10.40    2.51
   9   1   1   15.61    3.18
   9   1   1   12.55    3.82
  10   1  -1   27.39    5.80
  10  -1   1   35.68    5.88
  10   1  -1   32.99    5.20
  10  -1   1   29.20    4.91
  10  -1   1   29.48    4.95
 -10  -1  -1   39.15    6.02
 -10   1   1   32.36    5.68
  10   1  -1   28.59    5.08
  10  -1   1   35.61    6.52
  10   1  -1   31.46    5.22
 -10   1  -1   37.22    5.72
  10   1   1   36.05    5.11
  10  -1  -1   32.80    5.14
 -10  -1   1   33.11    5.93
  10   1   1   31.38    4.85
  10  -1  -1   35.06    5.14
  10   1   1   35.76    6.52
  10   1   1   27.19    4.85
  10  -1  -1   26.75    4.85
  10  -1  -1   38.10    6.38
  11  -1   1   18.22    4.13
  11   1  -1   19.04    5.01
 -11  -1  -1   14.40    4.43
  11   1  -1   24.32    4.30
  11   1  -1   21.60    3.80
  11   1  -1   13.20    5.51
  11  -1   1   12.88    5.37
 -11   1   1   15.70    4.23
  11  -1   1   13.77    4.36
  11  -1   1   15.24    3.46
  11  -1   1   16.85    4.34
  11   1   1   12.91    4.48
  11   1   1   16.78    5.77
  11   1   1   18.69    4.11
  11  -1  -1   17.20    4.52
  11  -1  -1   14.21    3.59
  11  -1  -1   22.71    3.91
  11   1   1   14.67    3.83
  11  -1  -1   13.15    5.54
  11   1   1   14.40    3.46
 -11   1  -1   12.39    4.25
 -11  -1   1   18.15    4.82
  11  -1  -1    9.71    4.15
  12  -1   1    8.03    2.58
 -12   1   1    4.05    5.55
  12  -1   1    4.36    3.53
  12  -1   1   13.32    3.63
  12   1  -1   10.27    4.31
  12  -1   1    9.05    3.32
 -12  -1  -1    2.33    3.16
 -12   1   1   14.25    3.99
  12  -1   1    2.92    4.63
  12   1  -1   10.34    3.65
  12   1  -1   12.86    2.92
  12  -1  -1    9.86    3.39
  12   1   1    6.74    3.11
  12  -1  -1   11.80    3.66
  12  -1  -1    8.93    4.04
  12   1   1    7.36    4.88
 -12  -1   1   15.20    4.65
 -12   1  -1   11.34    3.79
  12   1   1    3.29    3.65
 -12  -1   1    6.59    5.86
  12   1   1    9.82    3.38
  12   1   1    7.90    2.55
  12  -1  -1   10.35    2.92
  13   1  -1   30.25    4.20
 -13   1   1   12.67    7.29
 -13  -1  -1   17.02    7.82
  13  -1   1   26.99    6.20
 -13   1   1   30.43    5.92
  13  -1   1   29.42    3.80
  13   1  -1   22.68    5.71
  13  -1   1   31.79    5.29
  13  -1  -1   29.08    4.33
 -13   1  -1   13.75    7.32
 -13  -1   1   14.20    7.17
  13  -1  -1   32.25    6.32
  13   1   1   28.40    6.11
 -14   1   1    9.69    3.78
 -14   1   1    4.04    6.66
 -14  -1  -1   20.36    8.34
  14   1  -1    7.64    3.59
 -14   1  -1   11.48    3.66
 -14   1  -1    4.32    5.76
  14   1   1    4.07    3.10
  14  -1  -1    3.05    3.43
 -14  -1   1    1.58    5.17
 -14  -1   1    8.67    3.87
 -15  -1  -1   19.60    4.11
 -15  -1  -1    6.47    5.27
 -15   1   1    2.28    6.13
 -15   1   1   15.66    3.68
 -15  -1   1    9.14    6.20
 -15   1  -1   19.28    4.12
 -15  -1   1   15.07    3.89
 -15   1  -1    3.51    4.87
   0  -2  -1   73.98    7.92
   0  -2  -1   60.50    8.16
   0   2   1   87.51    8.32
  -1   2   1    7.70    1.05
  -1   2   1    5.46    1.45
   1  -2   1    7.61    1.13
   1   2  -1    8.33    1.12
  -1  -2  -1    8.54    1.14
   1  -2   1    3.97    1.00
  -1  -2  -1    6.34    0.95
   1   2  -1    5.20    1.06
  -1  -2  -1    7.23    1.27
  -1  -2  -1    7.43    1.27
  -1   2   1    6.22    1.15
   1  -2   1    7.31    1.43
  -1   2  -1    6.32    1.10
   1  -2  -1    5.43    1.08
  -1   2  -1    5.77    1.38
  -1  -2   1    6.78    1.18
  -1  -2   1    5.45    1.09
   1  -2  -1    7.61    1.65
  -1  -2   1    5.72    1.20
   1   2   1    5.19    0.84
  -2  -2  -1   10.58    1.73
  -2   2   1   10.08    1.58
   2  -2   1   10.36    2.01
  -2  -2  -1   10.46    1.54
  -2   2   1    9.44    2.11
   2   2  -1    8.99    1.45
   2   2  -1   10.20    1.57
   2   2  -1   11.54    1.73
   2  -2   1    9.86    1.72
   2  -2   1    9.30    1.43
  -2   2   1   10.10    1.43
   2  -2  -1    6.39    1.71
   2  -2  -1    6.04    1.48
   2  -2  -1    5.66    1.33
  -2  -2   1    5.14    1.38
  -2   2  -1    6.84    1.39
  -2   2  -1    6.40    1.42
  -2   2  -1    6.75    1.71
  -2  -2   1    7.17    1.42
   2   2   1    5.63    1.61
  -2  -2   1    5.84    1.37
   2   2   1    6.80    1.35
  -3   2   1    8.42    2.31
   3   2  -1   10.26    1.81
  -3  -2  -1    8.74    2.19
   3   2  -1    8.73    2.12
   3  -2   1   10.91    2.21
   3  -2   1    9.70    2.32
  -3  -2  -1    9.28    1.93
   3   2  -1   11.35    2.01
   3  -2   1    8.69    1.81
  -3   2  -1   16.18    2.17
   3  -2  -1   15.43    2.01
  -3  -2   1   15.24    2.15
   3   2   1   15.55    2.37
   3  -2  -1   17.59    2.66
   3   2   1   14.60    1.90
   3  -2  -1    8.32    1.84
  -3   2  -1   15.98    2.73
  -3  -2   1   14.59    2.27
   3   2   1   13.63    1.92
  -3  -2   1   12.79    1.95
  -3   2  -1   15.65    2.11
   4   2  -1  160.06   15.88
  -4  -2  -1  143.25   15.58
   4   2  -1  142.51   15.33
   4   2  -1  144.67   15.43
   4  -2   1  145.48   15.45
   4  -2   1  147.77   16.05
   4   2  -1  133.34   15.53
  -4   2   1  149.98   15.57
   4  -2   1  140.94   15.39
  -4  -2  -1  139.32   15.49
  -4  -2  -1  142.99   15.55
  -4   2   1  139.80   15.48
   4  -2   1  142.96   15.73
  -4   2  -1  140.76   15.43
   4  -2  -1  148.82   15.77
   4  -2  -1  143.15   15.41
   4  -2  -1  136.41   15.88
  -4  -2   1  144.25   15.62
   4   2   1  142.08   15.36
  -4   2  -1  144.04   15.57
  -4  -2   1  137.07   15.53
   4  -2  -1  134.36   15.45
   4   2   1  142.31   15.90
  -4  -2   1  134.63   15.50
  -4   2  -1  141.74   15.60
   4   2   1  128.77   15.41
   4   2   1  140.74   15.38
  -5  -2  -1   15.74    2.95
   5  -2   1   14.31    3.44
  -5  -2  -1   14.29    2.91
   5  -2   1   15.16    2.61
  -5   2   1   13.84    2.80
  -5  -2  -1   16.80    2.81
  -5   2   1   16.22    2.86
   5   2  -1   12.80    2.47
   5  -2   1   15.68    2.62
  -5   2   1   16.96    2.79
   5   2  -1   14.81    2.71
   5   2  -1   17.25    3.22
   5  -2  -1   15.67    3.35
   5   2   1   18.78    3.28
   5  -2  -1   21.85    2.88
   5   2   1   16.05    2.62
  -5   2  -1   19.32    3.06
  -5   2  -1   18.45    2.96
   5  -2  -1   16.91    2.64
  -5   2  -1   17.16    2.71
   5  -2  -1   16.22    3.17
  -5  -2   1   20.34    3.00
  -5  -2   1   21.63    3.16
  -5  -2   1   18.55    2.98
   5   2   1   17.64    2.57
  -6  -2  -1   58.66    7.60
   6   2  -1   60.79    7.42
   6   2  -1   62.15    8.09
  -6   2   1   56.20    7.61
  -6  -2  -1   54.11    7.68
   6  -2   1   56.38    8.09
  -6   2   1   55.21    7.69
  -6   2   1   64.04    7.56
  -6  -2  -1   66.12    8.96
   6  -2   1   60.94    7.42
   6   2  -1   57.30    7.25
   6  -2   1   60.32    7.38
   6  -2  -1   64.16    7.53
   6   2   1   68.21    7.36
  -6  -2   1   61.31    7.63
  -6  -2   1   70.56    7.78
   6   2   1   69.89    7.44
  -6   2  -1   70.17    7.80
   6   2   1   62.47    8.20
   6  -2  -1   65.23    7.39
  -6  -2   1   68.93    7.92
  -6   2  -1   67.16    7.58
   6  -2  -1   69.56    8.35
  -6   2  -1   59.29    7.72
  -7  -2  -1   41.93    5.79
   7   2  -1   43.17    6.15
   7  -2   1   49.07    5.39
   7   2  -1   43.64    5.19
   7   2  -1   47.79    5.37
   7  -2   1   43.58    6.25
  -7   2   1   42.76    5.55
   7  -2   1   47.96    5.33
  -7   2   1   45.34    5.48
  -7  -2  -1   47.00    5.69
   7  -2  -1   36.74    6.11
  -7  -2   1   29.56    5.49
  -7   2  -1   34.40    5.54
   7  -2  -1   33.63    5.04
   7   2   1   36.87    5.09
   7   2   1   35.12    5.16
  -7   2  -1   30.86    5.36
  -7  -2   1   39.84    5.54
   7   2   1   35.32    6.08
   7  -2  -1   36.79    5.23
  -7   2  -1   38.68    5.27
  -7  -2   1   33.17    5.46
   8  -2   1   13.24    3.18
   8  -2   1   11.04    2.73
  -8   2   1   11.71    3.28
   8   2  -1   11.67    2.66
  -8   2   1   15.15    3.32
  -8  -2  -1    9.42    3.14
  -8  -2  -1   14.50    3.56
   8   2  -1    9.23    2.59
   8  -2  -1   13.90    3.03
   8   2   1   10.40    2.63
   8   2   1   18.79    2.99
  -8  -2   1   14.28    3.57
   8  -2  -1   15.94    3.16
  -8   2  -1   12.74    3.24
   9  -2   1   -0.26    1.80
  -9   2   1    0.97    2.14
   9   2  -1    3.82    1.98
  -9  -2  -1    5.10    2.73
   9  -2   1    2.79    2.92
  -9   2   1    1.02    2.14
   9   2  -1    2.72    2.49
   9  -2   1    3.01    1.97
   9   2  -1    2.73    2.16
   9   2   1    5.19    2.09
  -9   2  -1    3.02    2.05
   9  -2  -1    1.07    2.45
   9   2   1    2.37    1.81
   9  -2  -1    0.38    1.87
   9   2   1    1.98    2.58
  -9  -2   1    2.01    2.54
   9  -2  -1   -0.09    1.53
  10   2  -1   12.11    3.11
  10  -2   1    5.01    3.44
  10  -2   1    6.75    2.78
  10   2  -1    9.63    2.93
  10   2  -1    7.33    2.55
 -10   2   1   10.97    5.11
 -10  -2  -1    7.62    3.47
  10   2  -1    4.12    3.24
  10  -2   1    8.90    2.71
  10  -2   1    6.73    2.63
 -10   2   1    7.48    3.31
  10   2   1   14.27    4.23
  10  -2  -1   10.07    3.19
  10   2   1    8.18    2.41
  10  -2  -1   14.77    3.37
  10  -2  -1    4.58    2.40
  10  -2  -1   10.52    3.72
 -10   2  -1   10.08    3.23
 -10  -2   1   10.88    3.88
  10   2   1   15.21    3.10
  10   2   1   13.41    3.25
  11  -2   1   35.19    6.51
  11  -2   1   26.55    7.26
  11   2  -1   30.19    5.10
 -11   2   1   33.38    5.87
  11  -2   1   41.66    5.29
 -11  -2  -1   39.59    6.40
  11  -2   1   41.55    5.76
  11   2  -1   28.40    6.30
  11   2  -1   34.50    5.37
  11  -2   1   36.67    5.94
  11   2  -1   31.60    7.44
  11   2   1   31.74    5.38
  11  -2  -1   15.64    6.70
  11   2   1   37.90    6.88
 -11  -2   1   35.21    6.18
  11  -2  -1   35.07    6.09
 -11   2  -1   25.76    5.60
  11   2   1   28.52    5.24
  11  -2  -1   30.22    5.17
  11   2   1   31.44    4.91
  11   2   1   34.95    7.75
  11  -2  -1   20.55    5.07
  11  -2  -1   29.33    6.07
 -12   2   1   31.89    9.24
 -12   2   1   47.94    7.33
  12  -2   1   48.01    7.72
 -12  -2  -1   50.10    7.57
  12  -2   1   41.97    6.06
  12   2  -1   33.81    7.38
  12  -2   1   34.56    8.44
  12   2  -1   39.79    6.08
  12  -2   1   39.37    6.64
  12  -2   1   57.60    7.36
  12   2  -1   45.34    6.65
  12   2   1   41.28    6.69
 -12  -2   1   37.28    9.83
  12   2   1   45.61    5.86
  12  -2  -1   47.44    6.82
  12   2   1   42.78    8.87
  12   2   1   40.28    8.09
  12  -2  -1   49.24    7.13
  12  -2  -1   33.12    7.08
  12  -2  -1   49.23    6.30
  12   2   1   40.74    8.79
 -12   2  -1   42.73    7.13
  13   2  -1   20.86    3.36
  13  -2   1   25.65    5.71
 -13   2   1   22.33    5.04
 -13   2   1    4.61    6.71
  13   2  -1   19.19    5.29
  13  -2   1   21.88    3.31
 -13  -2  -1    4.36    6.37
  13  -2   1   21.97    4.29
  13  -2  -1   25.06    3.76
  13  -2  -1   22.37    5.47
 -13   2  -1   10.48    8.63
 -13  -2   1   13.25    6.54
  13  -2  -1   19.98    4.60
  13   2   1   20.61    5.19
 -14   2   1   23.70    4.75
  14   2  -1   19.13    4.62
 -14   2   1   11.83    6.57
 -14  -2  -1   16.84    7.61
  14  -2   1   30.52    4.61
  14   2   1   18.96    4.66
 -14  -2   1   24.83    5.30
 -14  -2   1    2.75    6.64
 -14   2  -1   27.98    5.21
  14  -2  -1   28.03    5.43
 -14   2  -1   10.45    6.60
 -15  -2  -1    1.31    5.33
 -15  -2  -1    3.38    3.03
 -15   2   1    1.82    2.66
 -15  -2   1    1.26    4.19
 -15   2  -1    0.34    2.72
 -15   2  -1   -0.46    5.78
 -15  -2   1   -1.36    2.67
   0   3   1   80.49    9.95
   0   3   1   92.14    9.46
   0  -3   1   92.43    9.62
   0   3  -1   77.62    9.58
   0   3   1   90.21    9.44
   0  -3  -1   87.76    9.53
   1  -3   1   13.56    2.04
  -1  -3  -1   14.33    1.91
   1  -3   1   14.97    1.96
   1  -3   1   16.16    2.45
  -1  -3  -1   15.99    2.29
   1   3  -1   14.86    1.88
   1   3  -1   14.44    2.20
   1   3  -1   14.55    1.97
  -1   3   1   17.26    1.80
  -1   3   1   11.60    2.04
  -1  -3   1   10.96    1.89
  -1   3  -1   11.81    2.00
   1   3   1   12.05    2.09
  -1  -3   1   12.55    2.17
  -1   3  -1    9.03    2.33
   1  -3  -1    9.47    2.37
   1   3   1    9.33    1.53
   1   3   1    8.46    1.83
  -1   3  -1   12.52    1.89
   1  -3  -1   10.87    1.86
  -2   3   1  141.93   17.68
  -2   3   1  145.16   17.16
  -2  -3  -1  146.33   17.24
   2  -3   1  161.44   17.69
  -2  -3  -1  143.42   17.42
   2  -3   1  145.15   17.16
   2   3  -1  149.47   17.20
   2   3  -1  146.16   17.15
  -2   3   1  150.39   17.23
   2  -3   1  138.91   17.33
  -2   3  -1  158.42   17.67
   2  -3  -1  174.49   17.37
  -2   3  -1  175.15   17.29
  -2  -3   1  162.74   17.41
  -2  -3   1  175.19   17.48
   2   3   1  174.63   17.54
   2   3   1  172.75   17.18
   2  -3  -1  176.44   17.75
   2  -3  -1  166.94   17.22
   2   3   1  163.64   17.07
  -2  -3   1  172.71   17.25
  -2  -3   1  170.22   17.32
  -2   3  -1  171.29   17.25
  -3  -3  -1  287.43   29.38
  -3   3   1  259.46   29.27
  -3  -3  -1  239.93   29.50
  -3   3   1  249.94   29.82
   3   3  -1  281.29   29.23
   3   3  -1  261.58   29.28
  -3   3   1  261.42   29.32
   3  -3   1  259.90   29.47
   3  -3   1  275.16   29.78
   3  -3   1  268.37   29.24
   3   3  -1  263.40   29.47
   3  -3  -1  234.86   29.37
   3   3   1  305.23   29.23
   3  -3  -1  281.41   29.27
   3  -3  -1  293.07   29.82
  -3  -3   1  271.06   29.50
   3   3   1  295.26   29.65
  -3   3  -1  280.98   29.33
  -3  -3   1  287.79   29.31
  -3  -3   1  303.48   29.43
  -3   3  -1  291.40   29.37
  -4   3   1   62.12    7.54
  -4  -3  -1   57.21    7.48
   4   3  -1   60.25    7.34
  -4  -3  -1   71.48    7.75
   4   3  -1   61.88    7.57
  -4  -3  -1   57.22    7.60
   4  -3   1   62.58    8.13
   4  -3   1   64.34    7.49
   4  -3   1   60.17    7.83
  -4   3   1   61.96    7.67
   4   3  -1   63.56    7.51
   4   3  -1   66.65    7.91
   4  -3   1   61.32    7.49
   4  -3  -1   67.81    7.51
   4   3   1   72.56    7.51
   4  -3  -1   74.22    8.25
  -4   3  -1   71.38    7.75
  -4  -3   1   69.74    7.70
   4   3   1   64.78    7.52
  -4   3  -1   63.79    7.46
  -4   3  -1   72.96    7.69
   4  -3  -1   69.68    7.93
   4   3   1   62.12    7.38
   4   3   1   70.92    8.07
  -4  -3   1   70.31    7.77
  -4  -3   1   67.70    7.61
   4  -3  -1   70.53    7.62
   5   3  -1  145.50   15.36
  -5  -3  -1  138.95   15.46
   5  -3   1  144.39   15.38
  -5  -3  -1  138.26   15.53
   5  -3   1  141.15   15.32
  -5   3   1  134.76   15.56
  -5  -3  -1  141.49   15.59
  -5   3   1  132.96   15.43
   5   3  -1  143.77   15.85
   5   3  -1  133.59   15.17
  -5   3   1  149.47   15.44
   5  -3   1  142.36   16.13
  -5   3  -1  138.74   15.32
   5   3   1  135.29   15.27
  -5  -3   1  133.88   15.59
   5  -3  -1  138.99   15.42
  -5  -3   1  140.21   15.51
   5  -3  -1  135.86   16.00
   5   3   1  134.31   15.20
   5  -3  -1  135.19   15.30
  -5   3  -1  138.05   15.58
  -5  -3   1  140.72   15.55
   5   3   1  137.40   15.92
   5  -3  -1  147.26   15.86
  -6  -3  -1   13.31    3.19
   6   3  -1   12.65    2.82
  -6   3   1   16.90    3.38
   6   3  -1   13.49    3.37
   6  -3   1   14.03    2.83
  -6   3   1   12.22    3.14
  -6   3   1   15.81    2.97
   6  -3   1   13.07    2.85
   6  -3   1   14.81    3.65
   6   3  -1   18.34    2.88
  -6  -3  -1   14.28    3.26
  -6   3  -1   19.41    2.98
  -6  -3   1   21.24    3.37
   6   3   1   21.63    3.88
   6  -3  -1   21.60    3.13
   6   3   1   20.35    3.00
   6   3   1   19.87    2.95
  -6   3  -1   20.65    3.28
  -6  -3   1   20.08    3.53
  -6   3  -1   19.03    3.37
   6  -3  -1   20.23    3.86
   6  -3  -1   24.12    3.22
  -6  -3   1   24.06    3.46
   7   3  -1   15.91    3.69
   7  -3   1   13.03    2.98
  -7  -3  -1   13.80    3.30
  -7  -3  -1   11.93    3.17
  -7   3   1   12.63    3.04
  -7   3   1   14.75    3.19
   7   3  -1   14.60    2.90
   7   3  -1   15.29    2.82
   7  -3   1   12.98    3.81
   7  -3   1   14.91    2.96
   7   3   1   15.85    3.72
   7  -3  -1   11.94    2.76
   7  -3  -1   12.17    2.88
   7   3   1   16.30    2.79
  -7  -3   1   11.31    3.10
   7   3   1   14.78    2.91
  -7   3  -1   10.12    2.77
  -7  -3   1   11.66    3.02
  -7   3  -1   10.36    2.99
  -7  -3   1   13.55    4.56
   7  -3  -1   17.44    4.06
  -7   3  -1   11.85    2.92
   8   3  -1    3.00    1.90
   8  -3   1    6.25    2.22
   8  -3   1    5.27    2.13
  -8  -3  -1    6.29    2.72
  -8   3   1    3.80    2.22
   8   3  -1    3.77    1.88
  -8   3   1    9.00    2.70
  -8  -3  -1    3.98    2.73
   8   3   1    7.13    2.16
  -8   3  -1    5.23    2.34
  -8  -3   1    6.90    2.86
  -8   3  -1    4.12    2.22
   8  -3  -1    3.85    1.92
   8   3   1    3.65    1.76
   8  -3  -1    5.92    2.25
  -9   3   1   10.49    3.22
   9  -3   1    7.48    3.81
   9   3  -1   13.81    2.96
   9  -3   1    7.70    3.22
   9   3  -1    4.06    2.11
  -9  -3  -1    7.47    3.13
   9  -3   1    7.78    2.51
  -9   3   1    4.83    2.85
   9  -3   1    8.03    2.68
   9   3  -1    9.58    3.60
   9   3  -1    7.71    2.79
   9  -3  -1    2.72    2.39
  -9   3  -1    3.63    2.51
   9   3   1    6.82    2.30
   9   3   1    3.39    2.33
   9  -3  -1    4.44    3.08
   9   3   1    8.60    3.28
   9  -3  -1    6.71    2.51
  -9  -3   1    6.21    2.86
   9   3   1    0.25    1.95
  10  -3   1   41.40    7.77
  10  -3   1   52.42    7.07
  10   3  -1   48.10    7.02
  10   3  -1   47.54    7.99
  10  -3   1   51.70    7.29
 -10   3   1   64.43    8.10
  10  -3   1   67.81    7.50
 -10  -3  -1   54.05    8.08
  10   3  -1   49.71    6.99
  10   3  -1   51.31   11.03
  10   3  -1   59.06    7.26
 -10   3   1   46.45    7.48
  10   3   1   55.14    8.35
  10  -3  -1   58.06    7.33
 -10  -3   1   49.27    7.73
  10   3   1   48.62    6.83
  10   3   1   56.81    6.94
  10   3   1   57.42    7.28
  10  -3  -1   49.47    7.22
  10  -3  -1   51.85    7.26
 -10   3  -1   51.66    7.53
  10   3   1   54.26   12.55
  10  -3  -1   46.21    8.03
 -11  -3  -1   47.31    7.47
 -11   3   1   43.79    6.99
  11  -3   1   41.80    8.88
  11   3  -1   44.75    8.64
  11   3  -1   46.89    7.95
  11   3  -1   58.56    6.60
  11  -3   1   46.94    7.22
  11  -3   1   51.89    6.54
  11  -3   1   39.89    7.48
  11  -3   1   39.55    6.79
  11   3  -1   52.14    6.78
  11   3   1   41.29    8.01
  11  -3  -1   45.98    7.73
  11   3   1   40.71    8.57
  11  -3  -1   45.06    6.80
  11   3   1   44.14    6.75
  11  -3  -1   30.39    8.26
  11  -3  -1   51.66    6.61
 -11  -3   1   39.47    7.16
  11   3   1   45.18    6.35
 -11   3  -1   45.19    6.88
  11  -3  -1   45.74    7.34
 -12   3   1   17.36    4.51
  12  -3   1   20.43    4.99
  12   3  -1   25.13    3.99
  12  -3   1   17.70    5.51
  12  -3   1   19.90    3.70
 -12  -3  -1   23.58    5.73
 -12   3   1    5.78    6.54
  12  -3   1   21.27    4.56
  12  -3   1   11.07    3.74
  12   3  -1   17.65    4.15
  12   3  -1   25.40    5.75
  12   3   1   17.04    3.12
  12   3   1   19.95    5.35
  12  -3  -1   13.03    4.19
  12   3   1   13.63    3.68
  12  -3  -1   19.68    4.86
  12   3   1   14.33    5.50
 -12   3  -1   11.65    4.26
  12  -3  -1   14.99    4.01
 -12  -3   1   21.58    5.68
 -12  -3   1    8.98    6.51
 -13   3   1   25.76    5.04
 -13  -3  -1    0.75    5.33
 -13   3   1   13.97    8.73
  13   3  -1   13.02    4.43
  13  -3   1   16.70    3.99
  13  -3   1   21.50    3.01
 -13   3  -1    4.24    6.90
  13  -3  -1   19.06    4.01
  13   3   1   12.57    4.41
  13  -3  -1   14.89    3.20
  13  -3  -1   27.19    5.30
 -13  -3   1    5.84    5.41
  14   3  -1    0.48    2.52
 -14  -3  -1   -1.70    4.21
  14  -3   1    1.21    2.32
 -14   3   1    1.69    2.87
  14   3   1    0.71    2.40
 -14  -3   1    4.96    3.51
 -14  -3   1    2.45    5.51
 -14   3  -1   -0.91    2.83
 -14   3  -1    0.43    7.03
 -15  -3  -1   -3.06    2.67
 -15   3   1    3.22    2.71
 -15  -3  -1   -0.91    3.66
 -15  -3   1    4.65    4.84
 -15   3  -1   -0.89    2.78
 -15  -3   1   -0.53    2.39
   0  -4  -1   17.83    2.31
   0   4   1   14.56    2.88
   0   4   1   20.02    2.15
   0  -4   1   10.05    2.62
   0  -4   1   19.69    2.39
   0  -4   1   13.70    2.60
   0   4  -1   14.09    2.44
   0   4  -1    9.27    2.77
   0   4  -1    9.75    2.28
   0  -4  -1    8.58    2.63
   0   4   1   18.74    2.10
   1   4  -1   44.22    5.16
  -1  -4  -1   42.20    5.27
   1   4  -1   43.14    4.85
   1  -4   1   42.85    4.84
  -1   4   1   44.77    4.57
   1   4  -1   47.08    4.71
  -1  -4  -1   45.02    4.76
   1  -4   1   48.33    5.42
   1  -4   1   38.19    4.84
   1  -4  -1   34.52    5.33
  -1  -4   1   36.29    4.69
   1   4   1   37.64    4.38
   1  -4  -1   38.66    4.76
  -1   4  -1   27.79    4.77
   1   4   1   39.38    5.08
  -1  -4   1   31.19    4.82
   1   4   1   32.08    4.62
  -1  -4   1   31.74    5.12
  -1   4  -1   38.93    4.65
  -2  -4  -1   81.27    9.82
  -2  -4  -1   88.71    9.87
   2  -4   1   88.73   10.10
  -2   4   1   83.72    9.39
   2   4  -1   83.36    9.42
   2   4  -1   90.20    9.45
  -2   4   1   89.62    9.62
   2  -4   1   91.33    9.49
  -2  -4  -1   87.18    9.57
   2   4   1   79.13    9.24
  -2   4  -1   77.62   10.16
  -2   4  -1   85.24    9.47
  -2  -4   1   81.86    9.56
  -2  -4   1   87.32    9.53
  -2  -4   1   86.98    9.85
   2   4   1   75.63    9.41
   2  -4  -1   85.87    9.50
  -2  -4   1   82.80    9.78
   2  -4  -1   89.31   10.16
   2  -4  -1   90.67    9.66
   3   4  -1    7.36    1.91
  -3  -4  -1   10.21    2.55
   3  -4   1    9.66    2.11
   3  -4   1    8.52    2.02
  -3  -4  -1   11.49    2.34
  -3   4   1   10.73    2.11
  -3  -4  -1    9.94    2.09
   3  -4   1   10.89    2.87
  -3  -4  -1    7.41    2.23
  -3   4   1   10.33    2.27
   3   4  -1    8.26    1.97
   3  -4   1    8.41    2.32
  -3  -4   1   21.18    2.43
  -3   4  -1   20.28    2.42
   3  -4  -1   21.55    2.28
  -3  -4   1   18.95    2.39
   3  -4  -1   20.62    3.16
   3  -4  -1   21.05    2.33
   3  -4  -1   21.83    2.79
  -3  -4   1   18.32    2.72
  -4  -4  -1  120.69   13.42
  -4   4   1  116.06   13.25
   4   4  -1  111.38   13.53
   4  -4   1  120.38   13.64
   4  -4   1  120.30   13.19
  -4   4   1  110.42   13.31
   4  -4   1  123.74   13.25
  -4  -4  -1  107.71   13.30
   4   4  -1  117.41   13.00
   4   4  -1  121.95   13.19
   4   4  -1  113.87   13.20
   4  -4   1  126.13   14.04
  -4  -4  -1  106.83   13.16
  -4   4   1  120.41   13.20
  -4   4  -1  122.45   13.13
   4  -4  -1  121.00   13.94
  -4  -4   1  111.76   13.30
   4  -4  -1  119.72   13.26
  -4   4  -1  128.33   13.42
  -4  -4   1  120.47   13.29
  -4  -4   1  124.81   13.46
   4   4   1  129.27   13.08
   4  -4  -1  120.56   13.59
   4   4   1  128.72   13.18
   4   4   1  121.80   13.72
  -4   4  -1  123.49   13.33
   4  -4  -1  115.74   13.17
  -5  -4  -1  115.03   13.86
  -5   4   1  119.88   13.70
   5  -4   1  124.06   13.53
   5   4  -1  118.23   13.44
  -5  -4  -1  125.27   13.79
  -5  -4  -1  121.92   13.70
   5   4  -1  108.49   13.86
   5  -4   1  108.37   14.20
   5   4  -1  114.99   13.25
  -5   4   1  111.93   13.42
  -5   4   1  111.82   13.53
   5  -4   1  114.03   13.42
  -5   4  -1  127.71   13.45
  -5   4  -1  134.61   13.74
   5   4   1  124.99   14.12
   5  -4  -1  131.92   14.10
   5  -4  -1  127.00   13.59
   5   4   1  125.89   13.42
   5  -4  -1  121.88   13.47
  -5  -4   1  125.62   13.68
  -5  -4   1  116.90   13.64
   5  -4  -1  124.22   14.34
   5   4   1  114.54   13.29
  -5  -4   1  133.21   13.88
  -6  -4  -1   57.49    7.37
   6   4  -1   66.53    6.90
  -6  -4  -1   61.25    7.48
   6   4  -1   60.04    7.66
   6  -4   1   54.81    7.02
   6   4  -1   59.50    6.98
  -6   4   1   58.99    7.56
  -6   4   1   64.45    7.13
  -6   4   1   59.34    7.18
   6  -4   1   57.37    8.06
   6  -4   1   50.58    6.90
  -6  -4   1   58.42    7.33
   6  -4  -1   52.44    7.86
   6   4   1   50.64    7.59
   6  -4  -1   60.78    7.01
   6   4   1   58.74    6.92
  -6  -4   1   57.89    7.31
  -6   4  -1   58.72    7.17
  -6   4  -1   54.33    7.28
  -6   4  -1   53.74    6.99
   6   4   1   56.92    6.90
  -6  -4   1   51.31    7.34
   6  -4  -1   57.24    7.09
  -7   4   1   33.83    5.06
   7  -4   1   36.98    4.84
   7   4  -1   34.98    4.63
   7  -4   1   34.81    5.92
  -7  -4  -1   37.39    5.56
   7   4  -1   41.79    5.90
  -7  -4  -1   37.37    5.32
   7   4  -1   37.73    4.95
  -7   4   1   39.89    5.05
   7  -4   1   44.00    5.11
   7  -4  -1   31.86    4.78
   7   4   1   35.23    4.72
   7  -4  -1   31.00    4.89
  -7  -4   1   27.88    5.26
   7   4   1   33.94    4.70
  -7   4  -1   28.60    4.88
   7  -4  -1   29.55    5.85
   7   4   1   28.96    5.63
  -7  -4   1   33.69    5.50
  -7   4  -1   33.64    4.81
   8  -4   1   15.37    3.57
   8   4  -1   20.85    3.50
  -8   4   1   17.98    4.08
  -8  -4  -1   18.16    4.38
  -8   4   1   16.10    3.94
   8   4  -1   18.94    3.61
  -8  -4  -1   17.36    4.30
   8  -4   1   14.08    3.47
  -8   4  -1   25.50    4.71
  -8  -4   1   22.81    4.51
   8   4   1   22.67    3.53
  -8   4  -1   19.27    3.98
   8  -4  -1   27.53    3.85
   8   4   1   17.97    3.66
   8  -4  -1   21.01    4.06
  -9   4   1   22.82    4.61
   9  -4   1   14.02    3.66
   9   4  -1   15.07    4.12
   9  -4   1   17.61    4.41
  -9  -4  -1   12.29    4.10
   9   4  -1   20.56    3.94
  -9   4   1   14.45    3.95
   9  -4   1   18.82    3.82
   9  -4   1   18.37    3.88
   9   4  -1   20.69    3.72
   9   4  -1   18.27    3.77
   9  -4  -1   13.62    4.21
   9   4   1   19.85    3.67
   9  -4  -1   24.81    6.00
   9   4   1   20.11    3.91
   9   4   1   15.85    4.66
   9  -4  -1   23.87    4.45
  -9  -4   1   17.11    4.41
   9  -4  -1   20.54    4.08
   9   4   1   18.48    3.56
  -9   4  -1   25.80    4.57
  10  -4   1    4.76    2.50
 -10   4   1    6.08    3.16
  10  -4   1    8.60    2.90
 -10   4   1    6.21    3.13
 -10  -4  -1   11.37    3.90
  10   4  -1    4.15    2.33
  10  -4   1    7.68    3.02
  10   4  -1    8.53    2.70
  10   4  -1    3.95    3.29
  10  -4   1    6.23    3.36
  10  -4   1    4.70    3.36
  10   4  -1    3.80    2.44
  10   4  -1    9.38    4.31
  10  -4   1    6.09    2.57
  10  -4  -1    6.95    2.78
  10   4   1   13.35    4.91
 -10   4  -1    5.65    3.13
  10  -4  -1    3.34    3.17
  10   4   1    6.42    2.78
  10   4   1    2.94    2.37
  10   4   1    9.46    3.79
  10  -4  -1    6.00    2.58
  10  -4  -1    6.02    3.11
  10   4   1    6.61    2.20
 -10  -4   1    2.99    2.99
 -11  -4  -1   49.37    7.95
 -11   4   1   46.77    7.31
  11   4  -1   50.66    6.87
  11  -4   1   55.80    6.68
  11  -4   1   51.17    7.59
  11  -4   1   31.73    8.27
  11  -4   1   49.22    7.05
  11   4  -1   44.22    7.82
  11   4  -1   51.93    6.66
  11   4  -1   42.29    8.71
  11  -4   1   43.90    7.57
  11   4   1   49.23    6.40
  11  -4  -1   38.77    7.40
  11  -4  -1   44.81    7.65
 -11   4  -1   45.91    7.22
 -11  -4   1   48.20    7.89
  11   4   1   45.67    8.81
  11  -4  -1   47.51    6.95
  11   4   1   41.07    6.69
  11  -4  -1   46.28    6.83
  11   4   1   47.72    8.36
  12   4  -1   22.40    3.91
 -12   4   1   21.37    4.93
 -12  -4  -1   17.65    7.22
  12  -4   1   21.83    4.01
 -12   4   1   28.66    5.18
 -12  -4  -1   15.62    5.12
  12   4  -1   19.45    4.67
  12  -4   1   23.00    4.83
  12   4  -1   19.59    5.33
  12  -4   1   23.86    5.13
  12  -4   1   19.67    6.37
 -12  -4   1   11.67    6.68
  12   4   1   23.62    3.40
  12   4   1   18.90    5.49
  12  -4  -1   17.72    5.19
 -12  -4   1   16.28    5.20
  12   4   1   12.08    3.95
 -12   4  -1   12.36    4.53
  12  -4  -1   20.67    4.92
  12  -4  -1   26.94    4.40
  12  -4  -1   28.05    5.30
 -13   4   1   18.28    4.42
  13   4  -1    7.31    4.16
  13  -4   1   10.31    3.24
 -13  -4  -1    5.48    5.46
  13  -4   1    8.32    2.06
  13  -4  -1    8.93    3.03
  13   4   1    6.15    3.79
 -13   4  -1    0.41    8.99
 -13   4  -1    4.67    3.67
  13  -4  -1   11.92    2.78
 -13  -4   1   -3.23    5.33
  14   4  -1   11.57    3.86
 -14   4   1   16.91    4.07
 -14  -4  -1   11.54    6.85
  14  -4   1   17.66    3.65
  14   4   1    6.39    3.32
 -14  -4   1   11.63    4.33
 -14   4  -1   17.48    4.62
 -14  -4   1    8.82    6.11
 -15  -4  -1    1.37    4.51
 -15  -4  -1    2.38    3.24
 -15   4   1    3.21    2.78
 -15  -4   1    2.17    2.54
 -15  -4   1    2.01    4.39
   0   5   1  314.46   30.65
   0  -5   1  318.04   30.85
   0  -5   1  262.79   30.86
   0   5  -1  233.98   30.76
   0  -5  -1  276.17   30.77
   0   5   1  278.28   31.43
   0   5  -1  291.18   30.82
   0   5   1  315.06   30.61
  -1  -5  -1  164.09   18.23
   1   5  -1  163.23   18.77
   1  -5   1  165.38   18.82
   1   5  -1  152.82   18.10
   1  -5   1  131.44   18.23
   1   5  -1  145.09   18.24
   1  -5   1  150.70   18.27
  -1   5   1  154.88   18.03
   1  -5  -1  185.98   19.15
  -1  -5   1  197.11   18.34
   1   5   1  171.74   18.20
   1  -5  -1  189.02   18.45
   1  -5  -1  181.83   18.37
   1   5   1  180.58   17.95
  -1   5  -1  191.48   18.27
  -2   5   1  179.68   17.56
  -2  -5  -1  184.35   17.78
   2  -5   1  191.14   18.49
   2  -5   1  187.67   17.75
  -2  -5  -1  182.09   18.27
  -2  -5  -1  171.04   18.22
   2   5  -1  172.17   17.65
   2   5  -1  181.53   17.58
  -2   5   1  144.21   17.73
  -2  -5   1  145.69   17.67
  -2  -5   1  152.83   18.10
   2  -5  -1  152.18   17.76
  -2  -5   1  148.78   17.67
   2  -5  -1  152.11   18.29
   2   5   1  142.55   17.57
  -2  -5   1  130.91   17.90
  -2   5  -1  154.39   17.58
   2  -5  -1  158.25   17.66
  -2   5  -1  153.15   17.75
   3  -5   1   12.52    2.52
   3   5  -1   12.72    2.07
   3  -5   1   11.07    2.19
  -3   5   1   10.51    2.19
  -3  -5  -1   10.73    2.58
   3  -5   1   10.67    2.01
  -3  -5  -1   11.23    2.31
  -3   5   1   12.80    2.16
  -3  -5  -1   10.65    2.27
  -3  -5  -1   13.18    2.23
  -3   5   1   10.89    2.01
   3  -5   1   11.37    2.80
   3   5  -1    9.41    1.82
  -3  -5   1    6.78    1.99
  -3  -5   1    7.37    2.08
   3  -5  -1    9.56    2.02
  -3   5  -1    8.27    2.00
   3   5   1    6.49    1.63
   3  -5  -1    5.65    2.43
   3  -5  -1   12.93    2.26
  -3   5  -1    8.47    1.98
   3   5   1    8.84    2.18
   3   5   1    6.81    1.86
  -3  -5   1    6.97    2.24
   3  -5  -1    5.90    2.00
  -3  -5   1    8.82    2.15
  -4  -5  -1   18.39    3.41
  -4   5   1   18.85    2.90
   4  -5   1   16.91    3.31
  -4  -5  -1   17.37    2.96
  -4  -5  -1   14.58    2.91
   4  -5   1   16.05    2.85
   4  -5   1   16.52    3.66
  -4  -5  -1   14.63    3.06
   4  -5   1   16.08    2.69
   4   5  -1   13.09    2.75
  -4   5   1   12.95    2.91
  -4   5   1   17.23    2.84
   4   5  -1   14.68    2.45
   4   5   1   20.65    2.87
   4  -5  -1   19.96    3.37
  -4  -5   1   17.01    3.15
  -4   5  -1   17.87    2.62
  -4   5  -1   18.57    2.93
   4  -5  -1   14.50    3.53
  -4  -5   1   18.67    3.36
   4  -5  -1   15.98    2.69
  -4   5  -1   16.07    3.00
  -4  -5   1   20.12    3.19
   4   5   1   17.78    2.62
  -4  -5   1   16.30    2.89
   4  -5  -1   20.55    3.05
  -5  -5  -1   67.27    7.80
  -5   5   1   61.17    6.83
  -5  -5  -1   58.89    7.20
   5   5  -1   57.04    6.56
  -5   5   1   55.52    7.07
   5  -5   1   57.69    7.88
   5  -5   1   56.09    6.87
   5  -5   1   54.73    6.76
   5   5  -1   65.79    6.89
  -5  -5  -1   57.22    7.08
  -5   5  -1   48.47    6.96
  -5  -5   1   53.57    6.99
  -5   5  -1   49.67    6.88
   5   5   1   57.34    6.66
  -5   5  -1   54.10    6.74
   5   5   1   55.40    6.72
   5  -5  -1   50.31    7.34
  -5  -5   1   57.03    7.03
   5  -5  -1   52.31    7.72
  -5  -5   1   58.49    7.48
  -5  -5   1   51.78    7.10
   5  -5  -1   50.96    6.74
   5  -5  -1   58.13    6.92
   6  -5   1   94.70   11.39
   6   5  -1   93.94    9.92
  -6  -5  -1   90.87   10.48
   6  -5   1   94.01   10.24
   6   5  -1   91.72   10.11
  -6  -5  -1   96.32   10.68
  -6   5   1   98.65   10.22
  -6  -5  -1   96.52   11.23
  -6   5   1   97.46   10.32
   6  -5   1   92.98   10.13
   6  -5  -1   82.58   10.09
  -6  -5   1   89.29   10.44
  -6  -5   1   81.32   10.54
  -6   5  -1   68.29   10.21
   6  -5  -1   89.23   10.26
   6  -5  -1   82.81   11.09
  -6  -5   1   81.84   10.83
   6   5   1   81.92    9.90
  -6   5  -1   78.08   10.01
   6   5   1   82.21    9.98
   6   5   1   71.64   10.61
   7  -5   1  107.38   12.16
   7   5  -1   99.49   11.81
  -7  -5  -1   91.12   12.31
   7   5  -1  102.82   12.00
   7  -5   1  104.23   12.08
  -7   5   1   91.03   12.09
  -7  -5  -1  104.07   13.35
  -7  -5  -1  104.24   12.65
  -7   5   1  104.72   12.15
  -7  -5   1  104.04   12.72
   7  -5  -1  104.25   13.27
  -7   5  -1  101.36   12.27
   7   5   1   99.24   11.87
  -7   5  -1  105.60   12.10
   7  -5  -1  105.34   12.21
   7   5   1  116.74   12.01
  -7  -5   1  110.92   12.54
   7  -5  -1  112.71   12.17
   8   5  -1   43.63    7.05
   8   5  -1   34.37    5.27
   8  -5   1   42.42    5.61
  -8   5   1   44.58    5.80
  -8  -5  -1   35.73    6.45
   8  -5   1   39.42    5.54
  -8   5   1   32.85    5.63
  -8  -5  -1   36.32    5.94
   8   5  -1   36.08    5.38
  -8   5  -1   36.15    5.86
   8   5   1   37.38    5.34
   8   5   1   35.81    5.36
  -8  -5   1   45.97    6.28
  -8   5  -1   38.54    5.68
   8   5   1   42.66    7.50
   8  -5  -1   52.34    5.94
   8  -5  -1   38.63    5.69
   9   5  -1   27.89    4.66
  -9   5   1   27.51    5.25
   9  -5   1   34.11    5.12
  -9   5   1   27.59    5.18
   9  -5   1   29.77    5.01
  -9  -5  -1   32.95    5.71
   9   5  -1   30.35    4.87
   9   5  -1   25.36    5.83
   9   5  -1   23.30    4.63
   9  -5   1   27.77    5.24
  -9  -5   1   39.26    6.20
   9   5   1   25.34    5.70
   9  -5  -1   40.64    5.36
  -9   5  -1   38.68    5.77
   9  -5  -1   36.04    5.92
   9  -5  -1   27.47    4.99
   9  -5  -1   32.90    5.26
   9   5   1   29.05    4.89
   9   5   1   34.19    4.76
  -9   5  -1   35.39    5.31
   9   5   1   29.48    4.93
  10   5  -1   27.18    4.03
  10  -5   1   20.36    4.36
  10  -5   1   16.23    3.83
  10  -5   1   23.96    4.21
  10   5  -1   19.49    5.93
 -10  -5  -1   26.36    5.69
 -10   5   1   20.99    4.76
  10  -5   1   18.70    4.26
  10   5  -1   34.15    5.94
  10   5  -1   19.42    3.86
 -10   5   1   14.93    3.80
  10  -5   1   21.81    3.94
  10   5  -1   18.54    4.08
  10   5   1   16.61    3.49
 -10   5  -1   11.09    3.84
  10  -5  -1    7.53    3.75
  10   5   1   10.70    3.41
  10  -5  -1   17.11    4.10
  10  -5  -1   12.66    3.82
  10  -5  -1   10.73    3.72
  10   5   1   17.49    3.24
  10   5   1    8.86    4.35
 -10  -5   1   14.04    4.32
  10   5   1   15.62    5.58
  10  -5  -1   16.81    4.08
 -11  -5  -1    1.70    3.39
 -11   5   1    5.53    2.99
  11  -5   1   -0.50    2.40
  11  -5   1    3.88    2.54
  11   5  -1    5.43    2.71
  11   5  -1    5.71    2.51
  11  -5   1    3.63    2.58
  11  -5   1    1.72    2.78
  11   5  -1    1.29    3.22
  11  -5  -1    2.42    2.93
  11   5   1    5.99    4.11
  11   5   1    4.08    2.72
  11   5   1    3.03    2.09
  11  -5  -1    4.62    3.21
  11   5   1    6.11    3.81
  11  -5  -1    3.43    2.58
 -11  -5   1    2.31    3.13
  11  -5  -1    6.15    3.50
 -11   5  -1   -1.12    2.61
 -11  -5   1    6.96    6.19
  12  -5   1    2.07    2.90
  12   5  -1   11.13    2.61
 -12  -5  -1   10.86    4.80
  12  -5   1   11.32    3.66
 -12   5   1   13.53    3.98
  12  -5   1    8.85    2.73
 -12  -5  -1    3.57    5.54
  12   5  -1    8.08    3.99
 -12   5   1    8.84    3.54
  12  -5  -1    8.44    4.03
 -12  -5   1    6.92    4.23
  12  -5  -1    8.32    3.29
  12  -5  -1    7.02    3.39
  12   5   1    4.73    3.15
 -12  -5   1    1.19    5.51
  12  -5  -1   10.24    3.01
  12   5   1    4.86    3.58
 -13  -5  -1    1.61    5.22
  13  -5   1   14.31    2.71
  13   5  -1   13.93    4.45
 -13   5   1   12.85    4.01
  13  -5   1   15.58    3.69
  13  -5  -1   17.24    3.31
  13  -5  -1   19.85    4.14
  13   5   1    7.34    3.52
 -13   5  -1   14.99    4.41
 -13  -5   1    6.29    5.05
 -14  -5  -1    4.50    4.46
  14  -5   1    9.65    2.96
  14   5  -1    7.79    3.35
 -14   5   1   12.44    3.58
 -14   5  -1    9.30    3.68
  14   5   1    6.13    3.32
  14  -5  -1    7.55    2.68
 -14  -5   1    6.67    4.59
 -14  -5   1    2.91    3.57
 -15   5   1    5.69    2.86
 -15  -5  -1    4.96    3.67
 -15  -5   1   10.22    3.60
 -15  -5   1    4.08    3.69
 -15   5  -1    9.73    3.38
   0  -6   1  112.00   11.38
   0   6  -1   93.42   11.35
   0  -6  -1   96.89   11.32
   0   6  -1  105.47   11.39
   0   6  -1   86.70   12.56
   0   6   1  107.98   11.06
   0  -6  -1   80.58   11.37
   0  -6   1   93.74   11.47
   0   6   1  112.28   11.15
   1  -6   1  175.06   18.79
   1  -6   1  153.83   18.11
   1  -6   1  169.29   18.18
   1   6  -1  149.12   18.04
  -1   6   1  183.38   17.86
   1   6  -1  175.57   18.84
   1   6  -1  172.31   17.90
  -1  -6  -1  175.69   18.05
   1  -6  -1  175.95   18.97
   1   6   1  150.84   17.89
  -1   6  -1  169.29   17.98
   1   6   1  154.88   17.62
  -1  -6   1  175.76   18.04
   1  -6  -1  135.42   18.04
   1  -6  -1  152.71   18.09
   2  -6   1  167.52   20.85
   2  -6   1  202.28   20.79
   2   6  -1  191.18   20.65
   2  -6   1  181.03   20.48
  -2   6   1  203.93   20.56
  -2  -6  -1  218.23   20.84
   2   6  -1  193.39   20.74
  -2  -6  -1  188.92   21.41
   2  -6   1  204.45   21.51
   2   6  -1  189.41   20.51
  -2  -6  -1  203.58   20.76
   2  -6  -1  187.28   20.90
  -2   6  -1  194.56   20.65
   2  -6  -1  181.70   20.54
   2  -6  -1  194.04   20.79
   2   6   1  192.87   20.75
   2  -6  -1  195.43   21.55
  -2  -6   1  163.70   21.20
  -2  -6   1  170.38   20.75
   2   6   1  163.48   20.59
  -2  -6   1  200.04   20.79
  -3  -6  -1   73.22    8.45
  -3   6   1   72.59    8.15
  -3  -6  -1   73.37    8.98
   3  -6   1   66.08    8.56
   3  -6   1   77.59    8.33
   3  -6   1   70.51    9.09
  -3  -6  -1   73.00    8.33
  -3   6   1   69.07    8.16
   3   6  -1   73.02    8.25
   3  -6   1   67.78    8.04
   3   6  -1   69.24    8.02
  -3   6   1   64.76    8.39
   3   6  -1   69.09    7.94
   3  -6  -1   77.19    8.69
   3   6   1   73.03    8.25
  -3   6  -1   79.42    8.29
  -3  -6   1   61.23    8.12
  -3  -6   1   76.61    8.49
   3  -6  -1   70.46    9.16
   3  -6  -1   78.66    8.41
  -3  -6   1   69.58    8.89
   3  -6  -1   63.86    8.10
  -3  -6   1   68.61    8.40
   3   6   1   62.51    7.92
  -3   6  -1   70.76    8.13
   3   6   1   68.18    8.29
  -3   6  -1   65.76    8.39
   4  -6   1   23.57    3.43
  -4  -6  -1   27.34    4.49
   4   6  -1   24.14    3.62
   4  -6   1   23.47    4.55
   4   6  -1   29.05    3.35
  -4   6   1   26.23    3.98
  -4  -6  -1   28.10    3.84
  -4   6   1   23.96    3.49
   4  -6   1   30.05    3.77
   4  -6   1   21.28    4.08
  -4   6   1   26.58    3.50
  -4  -6  -1   23.56    3.95
  -4   6  -1   25.87    3.92
  -4   6  -1   22.49    3.49
   4  -6  -1   25.03    4.67
   4   6   1   21.38    3.58
  -4  -6   1   23.01    4.01
  -4  -6   1   20.48    4.10
  -4  -6   1   22.95    3.86
   4   6   1   20.01    3.39
  -4   6  -1   18.50    3.49
   4  -6  -1   23.94    3.48
  -4  -6   1   24.88    3.82
   4  -6  -1   21.33    3.99
   4  -6  -1   21.93    3.72
   5  -6   1   25.72    4.12
  -5   6   1   28.11    4.13
  -5  -6  -1   28.81    4.82
   5   6  -1   26.74    4.01
   5   6  -1   27.46    3.82
   5  -6   1   28.38    3.99
  -5  -6  -1   23.95    4.36
   5  -6   1   27.32    5.21
  -5  -6  -1   27.34    4.32
   5  -6  -1   25.21    5.03
   5  -6  -1   27.13    4.11
  -5   6  -1   26.44    4.37
   5   6   1   30.09    4.11
  -5  -6   1   28.12    4.49
  -5  -6   1   26.46    4.33
   5   6   1   31.28    3.84
  -5  -6   1   29.67    4.82
   5  -6  -1   30.46    4.88
  -5   6  -1   23.99    4.03
   5  -6  -1   32.33    4.26
  -5   6  -1   33.16    4.03
  -5  -6   1   31.20    4.31
   6  -6   1   25.18    4.12
   6  -6   1   32.53    4.44
  -6  -6  -1   26.20    5.21
   6   6  -1   29.45    4.06
  -6  -6  -1   28.84    4.59
  -6   6   1   26.78    4.24
   6   6  -1   33.90    4.36
  -6   6   1   21.41    4.23
  -6  -6  -1   28.78    4.79
   6  -6   1   30.15    5.50
  -6  -6   1   28.28    4.84
   6  -6  -1   32.40    5.53
   6   6   1   26.05    4.11
  -6  -6   1   25.69    4.45
   6   6   1   27.59    4.02
  -6  -6   1   29.21    5.16
   6  -6  -1   28.49    4.25
   6  -6  -1   34.85    4.61
  -6   6  -1   29.95    4.15
  -7  -6  -1   39.52    5.87
  -7   6   1   32.21    5.09
  -7  -6  -1   37.96    6.49
   7  -6   1   37.61    5.24
  -7  -6  -1   30.84    5.77
   7   6  -1   41.44    5.17
   7  -6   1   36.92    5.24
   7   6  -1   40.42    5.03
  -7   6   1   43.43    5.43
  -7   6  -1   29.85    5.14
   7   6   1   31.86    4.86
  -7   6  -1   31.23    4.96
   7   6   1   38.54    4.87
   7  -6  -1   34.09    5.24
  -7  -6   1   36.80    5.54
  -7  -6   1   29.74    5.66
   7  -6  -1   29.92    5.00
   8   6  -1   18.71    3.75
   8   6  -1   19.32    3.78
  -8  -6  -1   14.35    4.49
  -8   6   1   24.60    4.44
   8  -6   1   17.87    4.01
   8  -6   1   24.16    4.32
   8   6  -1   20.49    4.49
  -8  -6  -1   16.89    4.74
  -8   6   1   19.90    4.14
  -8  -6   1   15.56    4.29
  -8   6  -1   22.17    4.28
   8  -6  -1   19.20    3.93
   8   6   1   16.68    3.53
   8   6   1   17.08    4.63
  -8   6  -1   21.81    4.50
   8  -6  -1   17.92    4.03
   8   6   1   17.67    3.52
  -9   6   1   30.38    5.66
   9  -6   1   37.77    5.54
  -9  -6  -1   33.55    6.74
   9   6  -1   46.69    7.85
   9   6  -1   29.76    5.32
   9   6  -1   56.18    8.60
   9  -6   1   37.99    5.82
   9   6  -1   36.10    5.34
   9   6  -1   36.03    6.42
   9  -6   1   34.96    5.65
  -9   6   1   42.52    5.98
   9   6  -1   36.03    5.32
   9  -6  -1   32.97    5.50
   9   6   1   33.61    5.09
   9   6   1   35.11    5.14
  -9   6  -1   28.22    5.76
   9  -6  -1   36.51    5.78
   9   6   1   32.54    6.58
  -9   6  -1   30.76    5.48
  -9  -6   1   31.04    6.53
   9  -6  -1   35.68    5.86
   9   6   1   40.99    5.51
   9  -6  -1   34.68    6.07
  10  -6   1   12.16    3.39
  10  -6   1   17.10    3.97
  10  -6   1   12.44    3.80
  10  -6   1   17.65    3.57
  10   6  -1    8.25    3.03
 -10   6   1   12.27    3.65
  10   6  -1   17.06    3.26
  10   6  -1   15.85    5.00
 -10   6   1    8.33    3.47
  10  -6   1    9.32    3.13
 -10  -6  -1   11.66    4.33
  10   6  -1   10.43    3.91
  10   6  -1   14.66    3.37
  10  -6  -1   11.61    3.75
 -10  -6   1   11.11    4.22
 -10   6  -1    5.84    3.31
  10  -6  -1    7.75    3.18
 -10   6  -1    5.58    3.39
  10   6   1   10.03    2.92
  10   6   1   14.05    5.05
  10   6   1    2.86    2.58
  10  -6  -1    9.31    3.49
  10  -6  -1   13.36    3.76
  10  -6  -1   17.61    4.25
  10   6   1    4.74    3.77
  11   6  -1   37.31    6.95
  11  -6   1   39.34    5.54
  11  -6   1   29.77    5.45
  11   6  -1   44.03    6.66
  11   6  -1   34.18    5.18
 -11   6   1   34.43    6.41
  11  -6   1   47.74    6.97
 -11  -6  -1   39.71    7.81
  11  -6   1   35.14    6.42
 -11   6   1   39.91    6.61
  11  -6  -1   38.38    6.55
 -11  -6   1   20.94    6.03
  11   6   1   32.66    4.95
  11  -6  -1   38.65    6.54
  11   6   1   34.25    7.43
 -11  -6   1   15.94    8.37
  11  -6  -1   38.62    5.75
  11   6   1   19.76    5.96
  11   6   1   22.51    5.35
 -12  -6  -1    2.61    3.98
  12   6  -1    0.27    1.69
 -12  -6  -1   -3.44    5.21
  12  -6   1    2.29    2.11
  12  -6   1   -3.54    2.55
  12  -6   1    3.34    3.13
  12   6  -1   -0.05    3.02
 -12   6   1    1.09    2.75
 -12  -6   1   -1.31    4.79
  12  -6  -1    3.23    2.43
  12   6   1    1.32    3.20
 -12  -6   1    1.31    3.94
  12  -6  -1    2.89    2.81
 -12   6  -1    2.69    3.08
  12  -6  -1    1.05    2.56
  13  -6   1   -0.81    2.65
  13   6  -1    1.16    2.59
 -13  -6  -1    6.90    4.95
 -13   6   1   -0.59    2.70
  13  -6   1    0.43    1.58
 -13   6  -1    5.91    3.55
 -13  -6   1    1.13    4.54
  13   6   1    5.28    3.19
  13  -6  -1    6.14    2.36
  13  -6  -1   -0.90    2.60
  14   6  -1    7.48    3.31
  14  -6   1   11.79    3.14
 -14  -6  -1    2.57    3.87
 -14   6   1   11.73    3.59
  14   6   1   14.76    3.97
 -14   6  -1   14.62    3.82
 -14  -6   1   10.56    3.92
 -14  -6   1    2.35    4.31
  14  -6  -1    8.86    2.99
   0  -7   1   18.68    3.47
   0  -7  -1   17.42    3.34
   0  -7   1   13.94    3.56
   0   7   1   15.28    2.54
   0  -7   1   17.25    2.85
   0  -7  -1    6.61    3.07
   0   7   1   16.95    3.09
   0   7   1   17.16    2.44
   0   7  -1   17.24    2.92
   0   7  -1   18.56    3.22
   0  -7  -1   16.41    2.97
   1  -7   1   55.40    6.70
   1  -7   1   57.48    6.47
   1  -7   1   48.85    7.19
   1   7  -1   51.78    6.27
  -1  -7  -1   56.24    6.53
  -1   7   1   38.22    6.30
   1  -7   1   51.33    6.63
   1   7  -1   43.08    6.50
  -1   7   1   55.63    6.26
  -1  -7   1   61.46    6.54
  -1   7  -1   59.36    6.54
   1   7   1   55.25    6.40
   1  -7  -1   47.46    6.75
   1   7   1   50.76    6.51
   1  -7  -1   52.07    7.44
   1   7   1   57.67    6.37
   1  -7  -1   54.23    6.74
   1  -7  -1   59.85    6.39
   2  -7   1  137.07   16.37
   2  -7   1  144.38   15.89
   2   7  -1  136.92   16.16
  -2   7   1  136.81   16.08
   2  -7   1  152.39   16.28
   2   7  -1  145.02   16.10
   2   7  -1  129.68   15.96
  -2  -7  -1  125.02   16.13
   2  -7   1  155.89   17.04
  -2  -7  -1  159.02   16.23
   2   7  -1  137.71   15.87
  -2   7   1  155.69   15.98
  -2  -7  -1  127.57   16.89
   2   7   1  140.24   16.09
   2   7   1  141.10   16.14
   2  -7  -1  149.62   16.36
   2  -7  -1  157.87   16.02
  -2  -7   1  161.81   16.26
   2  -7  -1  154.45   16.48
   2   7   1  158.14   15.96
   2  -7  -1  165.80   17.28
  -2   7  -1  157.98   16.14
  -2  -7   1  115.38   16.17
   3   7  -1   25.91    3.39
  -3   7   1   25.07    3.48
   3  -7   1   19.52    3.93
  -3  -7  -1   27.54    4.03
   3   7  -1   24.58    3.78
  -3  -7  -1   26.18    3.81
   3  -7   1   23.54    3.39
   3  -7   1   25.96    4.77
   3  -7   1   27.09    3.75
  -3   7   1   23.81    3.51
  -3   7   1   13.51    3.55
  -3  -7  -1   22.27    4.38
  -3   7  -1   23.48    3.53
  -3   7  -1   22.53    3.98
  -3  -7   1   23.85    4.36
   3  -7  -1   21.81    3.35
   3   7   1   23.89    3.60
  -3  -7   1   24.86    4.12
  -3  -7   1   23.49    3.44
   3   7   1   21.14    3.28
   3  -7  -1   21.73    4.48
   3  -7  -1   19.52    4.01
  -3   7  -1   19.28    3.27
   3  -7  -1   31.40    4.09
   3   7   1   24.10    3.70
  -4   7   1   39.80    5.18
  -4   7   1   42.91    5.36
   4  -7   1   38.96    6.58
   4   7  -1   42.98    5.09
   4   7  -1   37.54    5.35
   4  -7   1   42.58    5.98
  -4  -7  -1   37.23    5.47
   4  -7   1   38.02    5.08
  -4  -7  -1   38.37    6.23
   4  -7   1   44.94    5.57
  -4  -7  -1   35.91    5.54
   4  -7  -1   30.08    5.52
  -4  -7   1   47.67    5.89
   4  -7  -1   41.13    6.48
  -4   7  -1   43.55    5.26
  -4   7  -1   38.04    5.60
   4  -7  -1   48.99    5.67
  -4   7  -1   41.84    5.37
  -4  -7   1   42.88    5.36
   4   7   1   40.90    5.13
  -4  -7   1   38.93    5.61
  -4  -7   1   36.66    6.09
   4   7   1   41.88    5.33
   4  -7  -1   36.86    5.13
   5  -7   1   31.51    4.28
  -5  -7  -1   30.66    4.58
   5   7  -1   30.84    4.41
  -5   7   1   28.33    4.36
   5  -7   1   30.22    5.49
  -5  -7  -1   30.05    4.92
  -5  -7  -1   28.79    5.28
  -5   7   1   27.59    4.27
   5  -7   1   32.62    4.66
   5   7  -1   31.49    4.14
   5  -7  -1   31.74    4.57
   5   7   1   29.89    4.23
   5  -7  -1   30.01    5.81
   5  -7  -1   25.86    4.20
  -5  -7   1   32.34    4.88
   5  -7  -1   29.26    5.10
   5   7   1   29.96    4.38
  -5   7  -1   34.07    4.50
  -5  -7   1   30.74    5.23
  -5  -7   1   24.35    4.36
  -5   7  -1   29.78    4.30
  -6   7   1    5.69    2.29
   6   7  -1   11.48    2.61
  -6  -7  -1   11.86    3.71
  -6  -7  -1    8.26    2.97
   6  -7   1   11.06    2.67
   6  -7   1    9.25    3.57
  -6  -7  -1   11.40    3.28
   6  -7   1    9.54    2.70
  -6   7   1    8.91    2.80
   6   7  -1   10.11    2.56
   6   7   1   10.31    2.55
   6  -7  -1   13.82    3.12
  -6  -7   1   12.09    3.28
   6   7   1   10.83    2.44
   6  -7  -1   13.10    4.28
  -6  -7   1    9.93    3.25
   6  -7  -1   12.54    2.81
  -6   7  -1   11.13    2.81
  -6  -7   1   11.19    3.00
   7   7  -1    1.11    1.44
  -7   7   1    2.43    2.02
  -7   7   1    1.90    1.70
   7  -7   1    0.44    1.66
  -7  -7  -1    3.18    2.59
   7  -7   1    2.00    2.05
  -7  -7  -1   -0.61    2.25
   7   7  -1    3.47    1.73
  -7  -7   1    2.58    2.48
   7  -7  -1    3.25    2.02
   7   7   1    1.32    1.68
  -7   7  -1    2.31    2.06
   7  -7  -1    3.10    1.94
   7   7   1    2.27    1.75
  -7   7  -1    1.71    2.10
  -7  -7   1    3.55    2.39
   8   7  -1   12.92    3.14
  -8   7   1   12.09    3.21
   8  -7   1   15.52    3.53
  -8   7   1   13.34    3.48
  -8  -7  -1    9.70    3.89
   8   7  -1   11.31    3.59
   8   7  -1   13.34    3.02
   8  -7   1   10.14    3.05
  -8  -7  -1    9.08    3.55
  -8   7  -1    7.96    3.03
   8   7   1   12.46    3.08
  -8   7  -1   10.09    3.20
   8  -7  -1   13.22    3.23
   8   7   1   12.89    4.37
   8   7   1   11.38    2.77
   8  -7  -1    9.19    3.15
  -8  -7   1    7.67    3.33
   9  -7   1    2.26    2.46
   9  -7   1    3.63    2.61
   9  -7   1    3.99    2.71
   9   7  -1    3.98    2.18
   9   7  -1    0.71    4.22
   9  -7   1    3.40    2.66
   9   7  -1    0.12    2.30
  -9   7   1    3.04    2.73
   9   7  -1    0.39    2.34
  -9   7   1    2.87    2.39
   9   7  -1    3.95    3.27
   9   7  -1    5.61    3.44
  -9  -7  -1    2.25    2.91
   9   7   1    4.16    2.40
  -9   7  -1    8.75    3.21
   9   7   1    5.35    1.95
   9   7   1    1.98    3.51
   9   7   1    1.02    4.25
  -9  -7   1    5.44    3.20
   9  -7  -1    3.61    2.67
  -9   7  -1    7.13    3.36
   9  -7  -1    6.38    3.24
   9  -7  -1    0.91    4.03
   9  -7  -1    5.57    2.85
   9   7   1    6.87    2.89
   9   7   1    4.12    2.89
 -10   7   1   42.66    6.88
  10  -7   1   42.61    6.65
  10  -7   1   49.76    6.67
 -10   7   1   37.59    6.63
  10  -7   1   40.21    6.71
  10  -7   1   46.28    7.41
  10   7  -1   46.04    8.33
 -10   7   1   47.43    7.23
  10   7  -1   39.57    6.16
  10   7  -1   39.78    6.37
  10   7  -1   45.05    8.12
  10   7  -1   36.95    5.80
  10  -7   1   44.04    6.50
  10   7  -1   44.55    8.07
 -10  -7  -1   36.74    7.00
  10  -7  -1   47.89    6.88
 -10  -7   1   41.69    7.35
  10   7   1   49.72    8.99
  10  -7  -1   47.12    6.82
  10  -7  -1   55.50    6.92
  10   7   1   52.66    7.81
  10  -7  -1   36.26    6.62
  10  -7  -1   36.89    6.92
 -10  -7   1   29.08    9.34
  10   7   1   46.59    6.43
  10   7   1   34.13    5.89
 -10   7  -1   43.42    7.18
  11   7  -1   18.81    4.02
 -11   7   1   22.72    7.39
  11  -7   1   30.23    5.73
 -11  -7  -1   24.91    5.88
  11   7  -1   27.11    6.14
 -11  -7  -1   27.48    8.43
  11  -7   1   26.24    4.73
  11  -7   1   28.83    4.99
  11  -7   1   32.75    5.42
 -11   7   1   37.25    6.27
  11  -7  -1   27.76    5.29
 -11  -7   1    5.79    6.32
  11   7   1   15.90    4.33
  11  -7  -1   23.66    4.88
 -11  -7   1   13.81    5.45
  11   7   1   28.63    6.05
  11   7   1   21.87    3.64
  11  -7  -1   20.30    4.78
  12   7  -1   44.74    7.25
  12  -7   1   35.09    5.30
  12  -7   1   44.55    6.74
  12  -7   1   37.96    6.19
 -12   7   1   40.71    6.58
 -12  -7  -1   25.77    8.37
 -12   7  -1   41.11    6.71
  12  -7  -1   34.91    5.55
  12   7   1   20.18    5.77
  12  -7  -1   39.78    6.75
 -12  -7   1   20.76    7.40
  13   7  -1   -0.33    2.51
 -13  -7  -1   -3.14    4.22
  13  -7   1    2.44    3.00
  13  -7   1    1.58    1.61
 -13   7   1   -1.24    2.73
  13  -7  -1    1.92    2.92
  13   7   1    2.45    3.11
 -13   7  -1    4.01    3.55
 -13  -7   1   -0.82    3.99
  13  -7  -1    3.54    2.13
 -14  -7  -1   -1.48    3.40
  14  -7   1    4.44    2.35
 -14   7   1    4.03    2.67
  14   7  -1    6.29    3.09
 -14   7  -1    2.66    2.86
 -14  -7   1    0.92    3.64
  14  -7  -1    0.36    2.17
 -14  -7   1    2.99    3.28
  14   7   1    0.31    2.30
   0  -8   1    3.81    2.11
   0  -8   1    3.74    2.36
   0   8   1    3.47    1.56
   0   8  -1    4.85    1.67
   0  -8  -1    2.55    2.28
   0   8  -1    3.92    2.21
   0  -8  -1    2.73    2.08
   0   8  -1    3.08    1.53
   0  -8   1    5.93    1.78
   0   8   1    0.32    1.52
   0   8  -1    2.16    1.71
   0   8   1    2.00    1.71
   1  -8   1   30.24    5.06
  -1  -8  -1   31.35    4.13
   1   8  -1   30.15    4.34
   1   8  -1   23.57    3.77
  -1   8   1   24.10    4.19
  -1   8   1   23.35    4.37
   1  -8   1   31.34    3.81
   1   8  -1   29.26    3.82
  -1   8   1   29.43    3.84
   1   8  -1   26.57    3.76
   1  -8   1   27.98    4.49
   1  -8   1   28.08    4.23
  -1  -8   1   31.58    4.06
   1   8   1   27.31    4.07
   1   8   1   29.82    4.07
  -1  -8   1   18.83    4.40
   1  -8  -1   29.74    3.89
   1  -8  -1   24.91    4.29
  -1   8  -1   21.05    4.30
   1  -8  -1   26.88    4.52
   1  -8  -1   35.45    5.42
   1   8   1   29.27    3.94
  -1   8  -1   22.76    3.97
   2  -8   1   42.27    6.28
   2  -8   1   40.12    5.62
   2  -8   1   38.24    5.65
  -2  -8  -1   49.59    5.50
  -2  -8  -1   25.53    6.13
   2  -8   1   42.47    5.01
  -2   8   1   48.49    5.18
   2   8  -1   41.57    5.05
  -2  -8  -1   27.14    5.45
   2   8  -1   42.05    5.57
   2   8  -1   34.19    5.16
  -2   8   1   40.35    5.40
   2   8   1   47.35    5.47
   2   8   1   37.37    5.28
   2  -8  -1   42.37    5.79
   2  -8  -1   48.23    6.59
  -2   8  -1   39.69    5.23
  -2   8  -1   38.52    5.29
  -2  -8   1   23.02    5.52
   2  -8  -1   33.62    5.51
  -2  -8   1   45.12    5.40
   2   8   1   44.74    5.32
   2  -8  -1   45.45    5.19
  -3  -8  -1    1.56    1.61
   3  -8   1    2.78    2.36
   3   8  -1    2.59    1.65
   3   8  -1    4.23    1.69
  -3  -8  -1    3.50    2.48
   3   8  -1    4.61    2.07
   3  -8   1    3.21    2.09
  -3   8   1    0.68    1.88
   3  -8   1    2.93    1.41
  -3   8   1    3.41    1.54
   3  -8   1    0.63    1.54
  -3   8  -1   -1.04    1.72
  -3  -8   1    2.95    2.44
   3  -8  -1    3.54    1.74
   3   8   1    4.47    1.88
   3   8   1    2.45    1.79
   3   8   1    5.47    1.87
  -3  -8   1    4.59    2.62
  -3   8  -1    3.08    1.66
  -3   8  -1    4.00    1.89
   3  -8  -1    2.33    2.36
  -3  -8   1    2.59    1.53
   3  -8  -1    3.71    2.11
  -3  -8   1    2.96    1.70
   3  -8  -1    0.25    1.83
   4   8  -1   18.28    3.78
  -4  -8  -1   19.89    4.96
   4  -8   1   19.00    4.21
  -4  -8  -1   16.57    3.93
   4   8  -1   20.49    3.51
   4  -8   1   20.81    3.93
  -4   8   1   19.25    3.75
  -4   8   1   24.20    3.67
   4  -8   1   21.93    3.46
   4  -8   1   21.21    4.75
  -4  -8  -1   21.76    3.79
   4  -8  -1   22.36    5.19
  -4  -8   1   29.47    3.99
   4  -8  -1   33.49    4.28
   4  -8  -1   17.51    3.99
   4   8   1   27.95    3.97
  -4  -8   1   23.11    4.84
  -4  -8   1   34.03    5.26
  -4   8  -1   36.50    4.21
  -4   8  -1   28.54    3.87
   4   8   1   30.20    3.67
  -4  -8   1   32.71    4.36
   4  -8  -1   23.17    3.61
  -5  -8  -1   26.05    5.45
  -5   8   1   30.42    4.41
   5  -8   1   30.97    4.12
   5   8  -1   31.76    3.90
  -5  -8  -1   25.43    4.70
   5  -8   1   29.58    5.59
   5   8  -1   36.06    4.54
  -5  -8  -1   29.84    4.65
  -5   8   1   32.33    4.25
   5  -8   1   33.77    4.62
   5   8   1   25.30    4.04
   5   8   1   23.59    4.18
  -5   8  -1   25.34    4.18
   5  -8  -1   32.42    4.76
  -5  -8   1   26.39    4.67
  -5  -8   1   26.96    4.26
  -5  -8   1   19.66    4.95
   5  -8  -1   19.89    5.14
  -5   8  -1   24.11    4.11
   5  -8  -1   23.23    3.99
  -6  -8  -1   28.18    6.17
  -6   8   1   32.09    4.80
  -6   8   1   38.87    5.07
   6   8  -1   34.02    4.85
   6  -8   1   32.25    4.67
  -6  -8  -1   32.76    5.14
   6  -8   1   37.73    5.24
  -6  -8  -1   31.61    5.50
   6   8  -1   35.05    4.59
   6   8   1   32.34    4.59
   6   8   1   30.44    4.73
   6  -8  -1   30.84    5.11
  -6  -8   1   27.46    6.36
   6  -8  -1   29.54    4.69
  -6  -8   1   29.54    5.50
  -6   8  -1   32.01    4.80
  -6   8  -1   29.47    4.84
  -6  -8   1   33.31    5.02
   7  -8   1    3.11    2.24
   7  -8   1    3.45    2.00
  -7  -8  -1    0.75    2.19
  -7   8   1    3.46    2.41
  -7   8   1    2.16    1.72
   7   8  -1    4.28    2.03
   7   8  -1    3.38    2.04
  -7  -8  -1    0.18    2.42
   7   8   1    3.63    2.09
  -7   8  -1    1.43    2.18
   7  -8  -1    2.83    2.19
  -7   8  -1    3.86    2.43
   7  -8  -1    2.36    2.25
  -7  -8   1    0.86    2.33
   7   8   1    2.95    1.87
  -7  -8   1    0.37    2.44
   8   8  -1   27.29    5.09
   8  -8   1   30.62    5.24
   8   8  -1   45.75    7.66
   8   8  -1   32.52    4.91
  -8  -8  -1   27.03    5.91
   8   8  -1   36.32    6.19
  -8   8   1   25.72    5.00
   8   8  -1   30.44    4.94
  -8   8   1   30.87    5.40
   8  -8   1   26.73    5.11
  -8  -8   1   35.84    6.48
   8   8   1   35.49    7.39
  -8   8  -1   33.57    5.25
  -8   8  -1   32.93    5.43
   8  -8  -1   28.28    5.08
   8   8   1   34.60    5.16
   8   8   1   49.42    7.30
   8   8   1   35.96    5.10
   8  -8  -1   38.25    5.61
   8   8   1   23.85    4.53
   9  -8   1    6.79    3.05
   9   8  -1    2.44    4.44
   9   8  -1    6.93    2.72
  -9  -8  -1    4.31    3.70
  -9   8   1    3.98    3.73
   9   8  -1    4.91    2.62
  -9   8   1    7.86    2.98
   9   8  -1    6.35    2.45
   9  -8   1    5.63    2.95
  -9   8   1    7.33    3.35
   9   8  -1   12.00    4.01
   9   8  -1    2.44    4.29
   9  -8   1    6.25    3.05
   9  -8   1    9.53    3.36
  -9   8  -1    9.86    3.35
   9   8   1    8.94    4.53
   9   8   1    9.86    2.91
  -9  -8   1    7.38    4.00
   9  -8  -1    6.01    3.03
   9  -8  -1   11.08    3.46
   9   8   1   11.38    4.13
   9   8   1    8.54    3.00
  -9   8  -1   10.39    5.79
   9   8   1   15.54    5.36
   9   8   1    9.90    3.02
   9  -8  -1    9.24    3.23
   9  -8  -1    8.00    3.33
  10  -8   1    8.61    3.44
  10  -8   1    8.40    3.10
 -10   8   1   10.15    3.76
  10   8  -1    1.66    3.00
 -10  -8  -1    3.74    3.78
  10   8  -1    6.08    2.76
  10   8  -1    0.88    4.08
 -10   8   1    9.48    3.71
  10  -8   1    4.81    2.90
  10   8  -1    8.63    4.61
  10  -8   1    7.04    3.03
 -10  -8  -1    3.24    5.71
  10  -8  -1    2.60    2.78
  10  -8  -1    7.16    2.92
  10   8   1    2.06    3.05
  10  -8  -1    6.45    3.06
  10   8   1    8.41    3.09
  10   8   1    4.83    2.53
  10   8   1    2.00    4.30
 -10  -8   1    2.87    3.43
  10  -8  -1    4.13    3.00
 -10  -8   1   -0.74    6.51
  11   8  -1   26.63    6.10
  11  -8   1   39.65    6.19
  11  -8   1   39.39    5.79
 -11  -8  -1   42.40    7.18
  11  -8   1   35.44    5.97
  11   8  -1   29.56    5.04
  11  -8   1   27.93    5.90
 -11  -8  -1   11.37    7.97
 -11   8   1   40.59    6.80
  11   8  -1   42.74    7.83
 -11  -8   1   29.95    7.02
 -11  -8   1   24.27    8.55
  11  -8  -1   37.92    6.12
 -11   8  -1   43.28    7.00
  11  -8  -1   37.40    6.47
  11   8   1   28.99    6.41
  11  -8  -1   34.98    5.91
  11  -8  -1   30.80    6.03
 -12  -8  -1   22.45    7.95
  12   8  -1   25.80    5.77
  12  -8   1   31.10    5.81
  12  -8   1   25.86    5.10
 -12   8   1   26.02    5.24
  12  -8   1   21.35    4.35
 -12   8  -1   42.97    6.08
  12  -8  -1   41.97    6.16
 -12  -8   1   14.42    7.37
  12   8   1   18.83    5.15
  12  -8  -1   26.90    4.94
  13  -8   1    9.75    3.85
  13  -8   1   18.70    2.81
 -13   8   1   18.87    4.30
  13   8  -1    9.76    3.58
 -13  -8  -1   -2.79    4.15
  13  -8  -1   19.55    3.28
 -13  -8   1    3.79    4.80
 -13   8  -1   13.25    4.13
  13   8   1   13.67    4.29
  13  -8  -1   16.34    4.31
 -14   8   1   14.32    3.57
  14   8  -1   11.35    3.60
  14  -8   1   15.78    3.48
 -14  -8  -1    5.75    4.99
 -14  -8   1    4.52    4.82
  14  -8  -1   13.92    3.41
  14   8   1   14.34    3.83
 -14  -8   1   15.83    4.44
 -14   8  -1   20.39    4.21
   0  -9  -1    3.09    2.08
   0   9   1    3.62    1.86
   0   9  -1    2.81    1.65
   0  -9   1    0.82    1.37
   0  -9   1    1.59    1.90
   0   9  -1    1.24    1.75
   0  -9   1    0.75    2.13
   0   9  -1    0.69    1.42
   0   9   1    1.19    2.11
   0  -9  -1    1.06    1.54
   0  -9  -1    0.31    2.48
   0   9   1    2.87    1.59
   1   9  -1   26.22    3.72
  -1  -9  -1   31.40    4.08
   1  -9   1   29.22    4.35
   1  -9   1   29.90    3.67
   1  -9   1   27.30    4.13
   1   9  -1   26.02    3.73
  -1  -9  -1   21.30    4.33
  -1   9   1   27.14    4.63
  -1   9   1   30.08    3.80
  -1  -9  -1   12.00    4.58
   1   9  -1   29.12    4.30
   1  -9   1   37.00    5.59
  -1  -9   1   24.81    3.83
   1   9   1   28.19    3.83
  -1   9  -1   23.24    3.95
  -1   9  -1   18.26    3.79
   1  -9  -1   27.88    5.23
   1  -9  -1   23.05    4.38
   1   9   1   23.40    3.64
  -1  -9   1   25.53    4.29
   1   9   1   24.79    3.90
   1  -9  -1   21.51    3.60
   1  -9  -1   25.88    4.28
  -1  -9   1   10.98    4.26
   2  -9   1    9.55    2.70
   2   9  -1    7.49    2.57
  -2   9   1    7.63    2.10
  -2  -9  -1    1.88    2.58
   2  -9   1    9.36    3.20
  -2  -9  -1    7.39    2.12
  -2   9   1    5.93    2.48
   2   9  -1    5.46    1.97
   2   9  -1    8.88    2.25
   2  -9   1   10.03    2.12
   2  -9   1    6.45    2.56
   2   9   1   11.90    2.50
  -2   9  -1    5.92    2.10
  -2  -9   1    9.82    2.31
   2   9   1    8.17    2.49
  -2  -9   1    2.28    2.29
  -2   9  -1    7.77    2.36
   2  -9  -1    6.68    2.70
   2   9   1    6.26    2.09
   2  -9  -1    5.12    2.89
   2  -9  -1    6.06    2.46
   2  -9  -1    7.36    2.14
  -2  -9   1    7.17    3.00
   3  -9   1    0.61    2.21
   3   9  -1    1.44    1.56
  -3  -9  -1    2.03    1.66
   3   9  -1   -0.50    1.61
  -3   9   1    1.13    1.39
   3  -9   1    1.51    1.82
  -3  -9  -1   -1.42    1.90
   3  -9   1    1.03    1.89
   3   9  -1    2.07    1.69
  -3   9   1    2.92    1.91
   3  -9   1    2.60    1.53
   3   9   1    2.45    1.77
  -3  -9   1    3.39    1.68
   3   9   1    1.64    1.68
  -3   9  -1    4.20    1.87
   3   9   1    4.77    2.05
   3  -9  -1   -0.23    1.89
  -3   9  -1    3.08    2.00
   3  -9  -1    0.61    1.48
  -3  -9   1    3.63    2.41
  -3  -9   1    1.12    2.33
   3  -9  -1    2.14    2.33
   3  -9  -1    3.89    2.37
  -4   9   1   20.50    3.33
   4  -9   1   17.67    3.31
  -4  -9  -1   17.54    4.61
   4  -9   1   19.87    4.16
  -4   9   1   20.62    3.88
   4  -9   1   17.93    4.78
   4  -9   1   23.06    3.73
   4   9  -1   16.80    2.98
  -4  -9  -1   19.00    3.72
  -4  -9  -1   20.91    3.80
   4   9  -1   18.61    3.60
  -4  -9   1   20.78    3.77
   4  -9  -1   20.42    5.10
   4  -9  -1   13.05    3.75
   4   9   1   21.53    3.61
  -4  -9   1   13.14    4.19
  -4   9  -1   22.31    3.60
   4  -9  -1   18.95    3.20
  -4   9  -1   17.55    3.39
   4  -9  -1   20.60    3.84
  -4  -9   1   18.78    3.33
   4   9   1   22.52    3.44
  -5   9   1   28.12    4.17
  -5  -9  -1   19.63    4.55
   5  -9   1   28.86    4.71
   5  -9   1   24.04    3.95
  -5   9   1   24.84    4.17
   5   9  -1   28.22    4.00
   5  -9   1   27.25    5.54
   5   9  -1   24.80    4.33
  -5  -9  -1   27.16    5.46
  -5  -9  -1   29.93    4.46
  -5  -9   1   30.81    4.95
  -5   9  -1   27.91    4.32
  -5  -9   1   28.76    4.29
   5  -9  -1   29.29    5.81
  -5   9  -1   29.05    4.33
   5   9   1   23.39    4.06
  -5  -9   1   18.58    5.19
   5  -9  -1   29.33    4.15
   5   9   1   21.23    4.05
   5  -9  -1   31.69    4.94
   6   9  -1    2.59    1.86
  -6   9   1    5.42    2.61
  -6   9   1    2.46    1.88
  -6  -9  -1    1.68    3.03
   6  -9   1    3.48    2.30
   6  -9   1    2.00    1.96
   6   9  -1    4.25    2.13
  -6  -9  -1    2.68    2.23
  -6  -9  -1    4.08    2.61
  -6  -9   1    2.21    2.15
  -6  -9   1    1.60    2.42
   6   9   1    4.05    1.91
  -6   9  -1    2.40    1.92
   6   9   1    2.62    1.73
   6  -9  -1    4.77    2.09
  -6   9  -1    5.39    2.35
   6  -9  -1    1.79    2.38
   7  -9   1   36.52    5.94
  -7  -9  -1   22.91    6.25
   7  -9   1   38.26    5.70
  -7   9   1   30.99    5.47
   7   9  -1   39.89    5.38
   7   9  -1   35.44    6.54
  -7  -9  -1   31.66    6.03
   7   9  -1   34.09    5.60
  -7   9   1   47.79    6.04
  -7   9  -1   41.31    5.92
   7   9   1   40.02    5.41
  -7  -9   1   39.52    6.14
   7   9   1   41.74    5.63
   7  -9  -1   44.31    6.01
   7   9   1   47.12    6.69
  -7   9  -1   50.08    6.24
  -7  -9   1   43.74    9.03
   7  -9  -1   43.58    6.42
  -8  -9  -1   19.35    4.63
  -8   9   1    9.89    3.86
   8   9  -1   18.44    3.65
   8   9  -1   30.18    6.74
   8   9  -1   13.24    3.26
   8   9  -1   12.60    3.41
  -8   9   1   10.34    3.47
   8  -9   1   16.16    3.87
   8  -9   1   17.69    4.29
   8   9  -1   20.52    5.83
   8   9  -1   15.55    4.52
   8  -9   1   19.81    4.31
  -8   9   1   15.67    4.12
  -8  -9   1   14.35    4.46
   8  -9  -1   22.40    4.33
   8   9   1   15.10    5.05
   8   9   1   10.76    3.32
   8  -9  -1   17.89    4.46
  -8   9  -1   14.41    3.91
   8   9   1   13.07    4.36
   8   9   1   12.62    2.81
   8   9   1   15.89    3.77
   8   9   1   16.76    5.24
   9   9  -1    7.59    2.51
   9  -9   1    7.98    3.25
   9   9  -1   10.86    4.72
  -9   9   1    9.87    3.91
  -9  -9  -1    8.89    4.14
   9  -9   1   14.21    3.97
   9   9  -1    9.34    3.23
   9  -9   1    4.15    3.44
   9  -9   1    7.96    3.29
  -9   9   1   10.35    3.87
  -9  -9  -1   18.77    7.68
   9   9  -1   10.80    4.50
   9   9  -1    9.67    4.03
  -9   9   1   14.15    3.90
   9  -9   1   10.32    3.66
   9   9   1   14.78    5.24
   9  -9  -1    8.78    3.78
  -9  -9   1    0.28    7.18
  -9  -9   1   10.62    4.37
  -9   9  -1   13.05    3.79
   9   9   1   15.26    5.08
   9  -9  -1   13.32    3.79
   9   9   1   13.33    4.38
   9   9   1   10.91    3.16
   9  -9  -1    8.29    3.47
   9   9   1   10.19    3.26
   9  -9  -1   13.43    4.08
   9  -9  -1    7.13    3.04
  10   9  -1   63.51    9.14
  10   9  -1   43.98    6.20
  10  -9   1   43.10    6.78
 -10  -9  -1   31.92    9.51
  10  -9   1   34.14    6.75
  10  -9   1   49.11    6.84
 -10   9   1   44.10    7.02
  10  -9   1   33.89    6.53
  10   9  -1   47.37    7.76
 -10  -9  -1   33.58    7.68
  10   9  -1   49.54    8.22
 -10  -9   1   41.45    7.51
  10   9   1   50.52    7.75
  10   9   1   31.31    7.54
  10  -9  -1   49.16    7.40
  10   9   1   56.40    8.96
  10   9   1   48.82    6.73
  10  -9  -1   42.20    6.72
  10  -9  -1   48.15    7.54
 -10  -9   1   37.01   10.69
  10   9   1   36.85    5.62
  10  -9  -1   43.17    7.07
 -11  -9  -1   -0.07    3.22
 -11  -9  -1    1.21    5.56
 -11   9   1    4.48    3.41
  11   9  -1    4.30    3.74
  11   9  -1    4.79    3.74
  11  -9   1    4.99    2.44
  11   9  -1    4.37    1.75
  11   9  -1   -1.97    2.49
  11  -9   1    7.27    2.94
  11  -9   1    4.36    3.03
  11  -9   1    7.79    3.13
  11  -9  -1    1.60    2.55
  11   9   1    0.36    4.65
 -11   9  -1    2.96    3.36
 -11  -9   1   -0.02    3.50
 -11  -9   1    4.82    5.53
  11  -9  -1    4.23    2.89
  11  -9  -1    2.78    2.88
  11  -9  -1    2.73    2.75
  11   9   1    2.84    2.96
 -12  -9  -1    9.86    6.72
 -12   9   1   27.79    5.11
  12  -9   1   18.64    4.60
  12  -9   1   23.21    3.95
  12   9  -1   12.80    4.24
  12  -9   1   20.23    4.16
  12  -9  -1   24.54    4.32
  12  -9  -1   12.21    4.39
 -12  -9   1    9.21    6.32
 -12   9  -1   21.97    4.95
  12   9   1   14.25    4.62
  13   9  -1   26.94    5.79
 -13   9   1   34.07    5.91
  13  -9   1   33.65    4.13
  13  -9   1   33.86    5.99
 -13  -9  -1   12.00    6.70
  13  -9  -1   36.18    5.93
  13  -9  -1   37.61    4.73
 -13  -9   1   12.62    6.79
  13   9   1   34.82    6.44
 -13   9  -1   32.45    5.97
 -14   9   1   10.04    2.72
  14   9  -1    6.45    2.89
  14  -9   1    9.41    2.73
 -14  -9  -1    2.41    3.38
 -14   9  -1    2.92    2.68
 -14  -9   1    5.95    3.47
  14  -9  -1    6.25    2.65
 -14  -9   1    4.13    4.24
  14   9   1    4.63    2.66
   0  10  -1    3.76    1.74
   0  10  -1    4.68    1.99
   0  10  -1    2.46    1.65
   0  10   1    1.02    1.66
   0 -10   1    1.31    1.45
   0 -10  -1    1.40    2.71
   0 -10  -1    1.27    2.39
   0  10   1    1.14    1.53
   0 -10   1    0.78    2.46
   0 -10   1   -0.18    1.92
   0  10   1    3.28    2.07
   0 -10  -1    1.43    1.68
   1  10  -1   62.27    7.48
   1  10  -1   53.70    6.89
  -1 -10  -1   63.47    7.39
   1 -10   1   75.74    9.00
   1 -10   1   65.22    7.03
  -1  10   1   63.72    7.14
  -1  10   1   54.10    7.41
   1  10  -1   60.40    7.15
   1 -10   1   64.19    7.69
   1 -10   1   64.66    7.59
   1  10   1   58.37    7.31
   1 -10  -1   51.98    7.51
  -1  10  -1   40.73    7.07
   1  10   1   52.59    6.98
   1 -10  -1   44.01    7.51
  -1 -10   1   40.62    7.26
   1 -10  -1   64.41    7.14
  -1  10  -1   56.66    7.28
   1  10   1   56.15    7.12
   1 -10  -1   62.16    8.68
  -1 -10   1   53.50    7.15
   2 -10   1    1.55    2.18
  -2 -10  -1    1.22    1.42
   2  10  -1   -0.12    1.32
   2 -10   1   -0.85    1.90
  -2 -10  -1    1.27    2.41
   2  10  -1   -0.30    1.73
   2 -10   1    0.92    1.30
  -2  10   1   -0.92    1.26
   2 -10   1    1.25    1.67
  -2  10   1    0.36    2.07
   2  10  -1    1.48    1.71
   2 -10  -1    2.28    1.68
  -2  10  -1   -0.14    1.57
   2  10   1   -0.60    1.52
   2  10   1   -0.62    1.46
   2  10   1    0.83    1.56
  -2 -10   1    1.12    2.56
  -2 -10   1    1.12    1.39
   2 -10  -1    3.90    2.66
   2 -10  -1   -0.34    1.88
  -2  10  -1    0.75    1.96
   2 -10  -1   -0.64    1.80
  -2 -10   1    1.08    2.17
   3 -10   1   63.05    7.86
   3  10  -1   59.61    7.03
  -3 -10  -1   36.59    8.20
   3 -10   1   61.92    6.99
   3  10  -1   65.25    7.56
  -3  10   1   56.91    7.33
   3  10  -1   49.45    7.05
  -3 -10  -1   73.95    7.70
   3 -10   1   57.30    8.42
   3 -10   1   64.11    7.94
  -3  10   1   59.11    7.16
   3 -10  -1   47.04    7.58
   3 -10  -1   63.06    8.79
   3  10   1   57.33    7.24
  -3  10  -1   57.31    7.30
  -3 -10   1   60.93    7.46
   3 -10  -1   48.47    7.72
   3  10   1   49.03    7.17
   3 -10  -1   55.23    7.04
   3  10   1   53.66    7.11
  -3  10  -1   60.05    7.41
  -4 -10  -1    2.67    2.13
  -4  10   1    3.29    2.21
  -4 -10  -1    0.61    1.58
   4  10  -1    1.05    1.72
   4 -10   1    2.90    2.26
   4  10  -1    3.33    1.73
   4 -10   1    0.32    2.42
  -4 -10  -1    2.64    2.58
  -4  10   1    3.33    1.78
   4 -10   1    4.68    1.80
   4  10   1    3.04    1.78
  -4  10  -1    1.62    2.05
  -4 -10   1    2.82    2.74
   4 -10  -1    3.07    2.75
  -4 -10   1    1.72    1.83
   4 -10  -1    2.22    2.21
   4 -10  -1    1.85    1.62
   4 -10  -1    0.08    2.03
   4  10   1    3.62    1.80
  -4  10  -1    1.83    1.78
  -4 -10   1    2.68    1.86
  -5 -10  -1   27.56    4.49
   5  10  -1   27.71    4.56
   5  10  -1   26.84    4.19
   5 -10   1   31.37    4.24
  -5 -10  -1   27.80    5.95
  -5  10   1   32.50    4.66
   5 -10   1   32.05    5.08
  -5 -10  -1   31.90    5.15
  -5  10   1   32.69    4.45
   5 -10  -1   26.34    5.37
  -5 -10   1   31.90    4.45
   5  10   1   25.00    4.13
   5  10   1   28.80    4.35
  -5  10  -1   26.55    4.55
  -5 -10   1   14.08    4.96
  -5 -10   1   24.27    4.82
  -5  10  -1   26.64    4.48
   5 -10  -1   24.42    4.16
  -6  10   1   16.83    4.02
   6 -10   1   19.81    4.28
   6  10  -1   24.97    3.92
  -6 -10  -1   18.02    4.48
   6  10  -1   11.60    3.22
  -6  10   1   17.53    3.64
   6 -10   1   15.54    3.41
  -6 -10  -1   12.26    3.70
   6 -10  -1   13.82    3.38
  -6  10  -1   17.39    3.88
   6  10   1   17.54    3.30
  -6 -10   1   15.52    3.80
  -6 -10   1   13.47    4.07
   6  10   1   22.37    4.03
   6 -10  -1   18.15    4.57
   7  10  -1   10.39    4.01
  -7  10   1    8.90    2.67
  -7 -10  -1    6.02    2.93
   7 -10   1    2.83    2.55
   7  10  -1    9.61    4.52
   7  10  -1    3.80    2.17
   7  10  -1    3.22    2.49
   7 -10   1    3.32    2.33
  -7  10   1    3.19    2.68
  -7 -10  -1    7.04    3.60
  -7 -10   1    7.14    3.23
   7 -10  -1    1.61    2.11
   7  10   1    8.89    2.65
   7  10   1    4.63    3.21
   7  10   1   10.28    4.68
   7 -10  -1   11.15    3.40
   7  10   1    4.54    1.91
  -7  10  -1    6.33    2.62
   8 -10   1   28.05    5.47
  -8  10   1   25.70    5.51
   8  10  -1   32.91    7.08
   8  10  -1   31.50    4.95
  -8 -10  -1   34.39    6.50
   8 -10   1   28.33    5.55
   8 -10   1   24.96    5.76
   8  10  -1   28.37    6.48
   8  10  -1   28.57    5.66
  -8  10   1   20.51    5.19
  -8  10   1   38.30    6.53
   8 -10   1   32.37    5.84
   8  10  -1   27.98    5.19
   8  10  -1   27.80    5.81
   8  10   1   31.37    6.24
   8 -10  -1   35.44    5.38
   8 -10  -1   34.13    6.13
   8  10   1   52.89    8.16
   8  10   1   40.32    7.22
   8  10   1   29.65    5.13
   8 -10  -1   29.69    5.82
  -8 -10   1   35.54    6.47
  -8  10  -1   33.14    5.47
   8  10   1   41.80    5.53
   9 -10   1   32.24    5.95
  -9 -10  -1   38.95    7.22
  -9 -10  -1   25.73    9.44
   9  10  -1   36.29    7.54
   9  10  -1   37.25    5.64
   9 -10   1   37.18    5.73
   9  10  -1   41.12    6.69
   9 -10   1   31.62    6.10
   9 -10   1   28.73    6.05
  -9  10   1   34.81    5.90
   9  10  -1   24.94    6.37
  -9  10   1   35.06    6.49
   9 -10   1   35.99    6.45
  -9 -10   1   39.21    7.16
   9  10   1   34.01    5.98
   9 -10  -1   32.99    6.25
  -9  10  -1   38.46    6.24
   9 -10  -1   35.28    6.39
   9  10   1   39.78    7.81
   9  10   1   29.00    5.15
   9 -10  -1   33.63    6.40
   9  10   1   25.34    6.12
  -9  10  -1   38.35    7.13
   9 -10  -1   40.27    6.72
   9 -10  -1   36.19    5.86
  -9 -10   1   19.45    8.64
   9  10   1   48.47    8.06
  10  10  -1    5.44    4.25
  10  10  -1    3.24    3.16
  10 -10   1    4.39    3.22
 -10  10   1    6.20    3.36
 -10 -10  -1    0.06    6.91
  10  10  -1    5.63    2.37
 -10 -10  -1    4.54    3.52
  10 -10   1    4.25    3.06
  10 -10   1    4.91    3.44
  10  10  -1    8.37    4.23
  10 -10   1    8.81    3.39
  10 -10  -1    5.30    3.11
 -10 -10   1    8.32    3.83
 -10  10  -1    5.49    3.80
  10 -10  -1    7.06    3.72
  10 -10  -1   11.27    4.18
  10  10   1    9.90    3.86
 -10 -10   1    4.17    6.14
  10 -10  -1    4.32    2.74
  10  10   1   13.59    4.64
  10  10   1    5.27    4.01
  11 -10   1   11.17    3.72
 -11  10   1   18.01    4.57
  11  10  -1   12.34    4.23
  11  10  -1   16.22    5.11
  11 -10   1   20.09    4.69
  11  10  -1   16.51    5.05
 -11 -10  -1   18.55    5.70
  11 -10   1   14.48    3.60
  11 -10   1   13.72    3.94
 -11 -10  -1   12.05    6.56
 -11 -10   1    3.33    6.23
  11 -10  -1   16.51    4.34
  11 -10  -1   13.40    4.03
  11 -10  -1   18.42    4.35
  11 -10  -1   14.53    3.90
 -11 -10   1   13.17    4.70
 -11  10  -1   19.82    5.07
  11  10   1   25.78    5.66
  11  10   1   14.93    4.35
  12  10  -1   10.87    4.07
 -12  10   1    8.57    3.45
  12 -10   1    7.65    2.70
  12 -10   1   18.66    3.96
  12  10  -1    6.54    3.54
 -12 -10  -1    7.86    5.71
  12 -10   1    4.70    3.24
  12 -10  -1    4.00    3.27
 -12  10  -1    9.55    3.52
  12  10   1    8.47    3.76
  12 -10  -1    6.23    2.85
 -12 -10   1    5.83    5.51
  13 -10   1    4.74    1.50
 -13 -10  -1    0.79    3.95
  13 -10   1    3.78    2.96
 -13  10   1    5.35    2.76
  13  10  -1    3.87    2.81
  13 -10  -1    2.04    2.95
 -13  10  -1   -0.64    2.84
 -13 -10   1    0.72    4.70
  13  10   1    0.52    2.61
  13 -10  -1    2.83    1.86
  14  10  -1    8.27    3.01
 -14  10   1   12.45    2.77
  14 -10   1   12.60    2.97
 -14 -10  -1    5.45    4.09
 -14 -10   1   10.03    3.90
  14 -10  -1    7.78    2.85
  14  10   1    7.27    2.89
 -14 -10   1    3.36    3.64
 -14  10  -1   11.32    3.09
   0 -11  -1  207.19   24.23
   0 -11   1  216.60   25.44
   0  11   1  211.56   23.89
   0 -11   1  231.83   24.27
   0  11  -1  218.44   24.12
   0  11  -1  209.42   23.97
   0  11   1  236.87   23.98
   0 -11   1  225.30   24.34
   0  11   1  228.96   24.21
   0 -11  -1  188.48   25.30
  -1 -11  -1   16.72    3.34
   1  11  -1   18.15    3.70
   1  11  -1   20.24    3.43
  -1 -11  -1    7.38    3.82
  -1  11   1   18.74    4.12
   1  11  -1   21.21    3.75
  -1  11   1   17.09    3.32
   1 -11   1   18.49    3.59
   1 -11   1   21.25    3.08
   1 -11   1   15.35    3.82
   1 -11   1   24.50    4.85
   1 -11  -1   20.52    3.63
   1  11   1   21.45    3.29
  -1  11  -1   16.73    3.60
  -1 -11   1   21.07    3.42
  -1 -11   1   14.81    3.84
   1  11   1   19.94    3.58
  -1 -11   1    9.66    3.94
   1 -11  -1   15.40    3.69
   1 -11  -1   15.81    4.67
   1  11   1   20.88    3.88
  -1  11  -1   18.05    3.73
   2  11  -1   36.98    5.62
   2 -11   1   31.85    5.93
  -2  11   1   33.75    5.89
   2 -11   1   36.60    6.16
  -2 -11  -1   43.59    5.92
  -2  11   1   37.20    5.57
   2  11  -1   42.46    5.51
   2  11  -1   43.15    5.94
   2 -11   1   45.52    7.33
   2 -11   1   47.63    5.53
   2 -11  -1   48.14    7.59
   2 -11  -1   42.00    6.50
  -2  11  -1   43.64    5.87
   2  11   1   53.12    5.87
  -2 -11   1   56.50    6.15
  -2 -11   1   25.66    6.48
   2 -11  -1   57.07    5.94
   2 -11  -1   49.28    6.59
  -2  11  -1   41.83    5.95
   2  11   1   45.47    5.88
   2  11   1   45.24    5.68
  -3 -11  -1    4.91    3.44
   3 -11   1    9.76    3.24
  -3  11   1    9.71    2.65
   3 -11   1    8.78    3.54
   3  11  -1   14.22    3.04
   3  11  -1    8.82    2.73
  -3 -11  -1    9.44    2.61
   3 -11   1   12.66    2.44
   3 -11   1    7.32    2.75
  -3  11   1   13.06    3.11
   3  11   1    4.69    2.09
   3 -11  -1    8.99    3.06
  -3 -11   1   11.02    2.72
   3 -11  -1    4.62    2.95
   3 -11  -1    7.93    2.40
  -3 -11   1    4.55    3.07
   3  11   1    6.92    2.38
  -3  11  -1    7.06    2.46
  -3  11  -1    9.32    2.89
   3 -11  -1    5.48    3.24
   4 -11   1   10.71    3.70
   4  11  -1   13.31    3.17
   4  11  -1   17.76    3.20
  -4 -11  -1   20.53    3.69
  -4  11   1   17.03    3.86
  -4  11   1   15.29    3.10
   4 -11   1   17.76    3.15
  -4 -11  -1   18.49    3.06
  -4 -11  -1    8.68    3.98
   4 -11  -1    8.86    3.83
   4 -11  -1    6.21    3.31
  -4 -11   1   14.27    3.22
   4 -11  -1   14.16    3.02
  -4 -11   1   11.67    3.10
  -4 -11   1    3.58    3.38
   4  11   1   12.22    3.07
   4  11   1   10.95    2.82
  -4  11  -1    8.61    2.99
   5 -11   1   21.59    4.82
   5 -11   1   23.77    3.84
  -5 -11  -1   29.04    4.92
   5  11  -1   25.95    4.07
  -5  11   1   22.74    4.09
   5  11  -1   20.80    4.15
  -5 -11  -1   36.91    4.81
  -5  11   1   26.77    4.85
   5 -11  -1   17.59    3.98
  -5  11  -1   21.99    4.17
   5 -11  -1   20.44    4.97
  -5 -11   1   26.91    4.14
  -5 -11   1   21.66    4.58
   5  11   1   19.01    3.81
   5  11   1   22.27    4.23
  -6  11   1    7.21    3.30
   6 -11   1   12.97    3.13
  -6  11   1   12.70    3.10
   6 -11   1   10.53    3.53
   6  11  -1    7.50    2.52
  -6 -11  -1    8.53    3.21
   6  11  -1    9.85    2.79
  -6 -11  -1    4.01    3.04
   6  11  -1   11.18    3.44
  -6 -11   1    7.65    3.15
  -6 -11   1    8.35    3.07
   6  11   1    7.62    2.34
   6  11   1   10.03    2.95
   6 -11  -1    5.25    2.95
  -6  11  -1    6.00    2.69
   6  11   1    6.71    3.29
   6 -11  -1    8.87    2.71
   7 -11   1   47.65    7.56
  -7 -11  -1   42.97    7.20
   7  11  -1   50.97    8.32
   7  11  -1   49.18    6.86
   7  11  -1   49.64    6.71
   7 -11   1   54.56    7.13
  -7  11   1   56.43    7.19
   7  11  -1   59.08    8.41
   7  11  -1   52.85    7.83
   7  11  -1   43.59    6.93
  -7 -11  -1   46.86    9.00
  -7 -11   1   52.75    7.21
   7 -11  -1   54.56    7.24
   7  11   1   40.70    7.52
   7  11   1   42.66    6.99
   7 -11  -1   45.46    7.68
   7  11   1   46.50    6.90
   7  11   1   49.53    8.53
   7  11   1   53.88    6.09
  -7  11  -1   50.87    7.34
   7  11   1   44.06    8.20
   8  11  -1   38.57    5.16
  -8  11   1   45.58    7.24
   8  11  -1   49.92    7.54
   8  11  -1   33.20    5.81
  -8 -11  -1   42.01    6.43
   8 -11   1   34.03    6.79
  -8  11   1   33.15    5.88
   8 -11   1   42.22    6.90
   8 -11   1   33.29    8.65
   8  11  -1   37.34    7.01
   8  11  -1   45.79    7.64
   8 -11   1   37.05    5.76
   8 -11   1   45.26    6.94
  -8 -11   1   32.86    6.57
   8  11   1   31.49    5.38
  -8  11  -1   40.25    6.98
   8  11   1   22.63    5.81
   8 -11  -1   34.64    6.52
   8  11   1   42.63    5.94
   8  11   1   43.00    7.66
   8 -11  -1   29.94    6.55
   8  11   1   34.45    6.98
  -8  11  -1   30.50    6.02
   8 -11  -1   33.20    6.11
   9  11  -1   19.65    3.91
   9  11  -1   27.25    6.22
   9 -11   1   15.71    4.43
  -9 -11  -1   26.13    5.61
   9  11  -1   19.87    4.84
   9 -11   1   12.86    4.29
  -9  11   1   21.67    5.13
   9  11  -1   21.23    5.56
   9 -11   1   18.84    4.49
  -9 -11  -1    8.47    7.14
   9 -11   1   19.26    4.92
   9 -11  -1   29.52    5.97
   9 -11  -1   16.90    4.59
   9  11   1   27.82    5.91
  -9 -11   1   12.27    6.66
   9  11   1   15.25    4.75
   9  11   1   19.29    3.23
   9 -11  -1   17.60    7.05
   9 -11  -1   19.15    4.71
  -9 -11   1   18.02    5.11
   9 -11  -1   22.34    4.60
  -9  11  -1   17.19    5.54
  10  11  -1   23.39    5.99
  10  11  -1   13.05    4.55
 -10  11   1   22.85    4.81
  10 -11   1   16.58    4.65
  10  11  -1   20.52    3.54
 -10 -11  -1   26.62    5.99
  10 -11   1   22.52    5.09
  10 -11   1   16.60    4.43
  10  11  -1   24.75    5.89
  10 -11   1   33.73    6.02
 -10 -11  -1   15.31    7.31
  10 -11  -1   25.33    5.32
  10  11   1   31.84    6.49
  10 -11  -1   22.70    5.09
  10  11   1   18.60    5.49
  10 -11  -1   17.05    4.69
 -10 -11   1   11.44    7.75
 -10  11  -1   21.44    5.07
  10 -11  -1   21.54    5.26
 -10 -11   1   24.15    5.74
  10  11   1   19.99    5.43
  11  11  -1    5.14    3.26
  11  11  -1    8.22    4.08
  11 -11   1    2.58    2.88
  11 -11   1    7.18    2.76
 -11 -11  -1   -0.18    5.68
  11  11  -1    3.12    3.39
 -11  11   1   11.19    3.71
  11 -11   1    5.87    2.98
  11 -11  -1    3.76    2.92
  11  11   1    2.97    3.13
  11 -11  -1    5.32    2.93
  11 -11  -1    8.99    3.60
  11  11   1    6.39    3.69
 -11  11  -1    4.83    3.38
  11  11   1    3.15    3.31
 -11 -11   1    3.59    5.13
  12 -11   1    1.27    2.46
 -12 -11  -1    3.53    5.01
  12 -11   1   -0.26    2.88
  12  11  -1   -0.05    2.72
  12 -11   1    1.15    2.07
 -12  11   1    2.12    2.73
  12  11  -1    1.92    2.66
  12  11   1    1.31    2.79
 -12 -11   1   -6.02    4.63
  12 -11  -1    1.73    2.31
 -12  11  -1   -0.73    2.56
  12 -11  -1    1.28    2.87
  12 -11  -1    0.66    2.52
  13  11  -1   11.15    3.69
 -13  11   1   16.51    3.55
  13 -11   1   13.94    3.65
 -13 -11  -1    6.74    4.59
  13 -11  -1    9.45    3.55
  13  11   1   10.20    3.70
 -13  11  -1   15.09    3.88
 -13 -11   1    7.15    4.95
  13 -11  -1   14.00    2.52
 -14  11   1   -0.87    1.74
 -14 -11  -1    0.75    3.30
  14 -11   1    0.65    2.07
 -14  11  -1    1.10    1.87
  14 -11  -1   -0.37    1.97
 -14 -11   1   -0.50    2.49
   0  12   1   14.79    3.06
   0 -12   1   16.33    3.20
   0 -12   1   15.29    3.65
   0  12  -1   12.77    3.35
   0  12  -1   21.37    3.79
   0 -12  -1   13.03    3.35
   0  12   1   21.16    4.04
   0 -12   1   12.85    4.42
   0 -12   1   15.76    3.32
   0 -12  -1   10.86    4.22
  -1  12   1  122.82   14.36
   1 -12   1  131.29   14.60
  -1  12   1  125.52   14.03
   1  12  -1  132.55   14.33
   1 -12   1  126.20   14.51
   1  12  -1  123.28   13.94
  -1 -12  -1  133.18   14.44
   1  12  -1  133.22   14.13
   1 -12   1  131.36   13.91
   1 -12   1  120.31   15.54
   1  12   1  125.34   14.08
  -1 -12   1  115.80   14.20
   1 -12  -1  118.78   13.99
  -1  12  -1  113.97   14.12
   1 -12  -1  118.30   14.59
   1 -12  -1  131.18   16.05
  -1  12  -1  123.26   14.28
   1  12   1  120.99   13.95
  -1 -12   1   94.06   15.25
   1  12   1  112.99   14.09
   2 -12   1    3.02    2.93
  -2  12   1    2.93    1.82
   2  12  -1    5.95    2.19
   2 -12   1    6.39    1.99
   2 -12   1    0.57    1.42
   2  12  -1    5.13    2.26
   2  12  -1    7.24    2.48
  -2  12   1    4.99    2.65
  -2 -12  -1    2.76    1.89
   2 -12   1    3.37    2.54
  -2 -12  -1    6.32    3.57
  -2 -12   1    5.56    2.11
   2 -12  -1    6.13    2.68
  -2 -12   1    6.12    3.20
   2 -12  -1    5.48    2.14
   2  12   1   14.12    3.06
  -2  12  -1    8.08    3.11
   2  12   1   10.98    2.53
   2  12   1    6.73    2.11
   2 -12  -1    8.48    3.89
  -2  12  -1    9.99    2.60
  -3  12   1   17.28    3.79
   3 -12   1   18.07    3.11
  -3  12   1   11.43    2.81
   3  12  -1   14.06    3.05
  -3 -12  -1   16.87    3.24
  -3 -12  -1    7.02    3.79
   3  12  -1   13.26    3.11
   3 -12   1    8.47    3.24
   3  12   1   12.87    3.23
   3 -12  -1    6.14    3.54
  -3 -12   1    3.92    3.27
  -3  12  -1    9.23    2.95
  -3 -12   1   10.14    2.60
   3  12   1    8.11    2.48
   3 -12  -1    7.91    2.73
   3  12   1   14.99    3.02
   4  12  -1   57.46    7.06
   4 -12   1   46.36    7.45
  -4  12   1   55.54    6.93
   4  12  -1   44.94    6.66
  -4 -12  -1   58.20    7.42
  -4 -12  -1   56.98    6.87
   4 -12   1   59.12    6.78
  -4  12   1   51.40    7.26
  -4 -12   1   48.63    7.13
   4 -12  -1   53.73    6.74
   4  12   1   43.91    6.72
  -4  12  -1   51.21    7.08
   4 -12  -1   35.19    7.40
   4  12   1   49.69    6.55
  -4 -12   1   51.53    6.66
  -5  12   1   16.61    4.07
   5  12  -1   12.52    3.24
   5 -12   1   12.14    3.97
   5  12  -1   14.60    3.37
  -5 -12  -1   12.62    3.75
  -5  12   1   12.59    3.29
   5 -12   1   11.87    3.07
  -5 -12  -1   10.51    3.33
   5  12   1   13.77    2.85
  -5 -12   1   15.39    3.50
   5  12   1   18.81    3.66
  -5  12  -1   14.35    3.66
  -5 -12   1   17.97    4.12
   5 -12  -1   13.48    4.23
   5 -12  -1   18.80    3.77
  -6  12   1   69.64    9.23
   6  12  -1   69.25   10.19
   6  12  -1   65.99    8.99
   6  12  -1   73.38   10.07
   6 -12   1   59.92    9.79
  -6 -12  -1   83.60    9.76
   6 -12   1   81.99    9.29
  -6 -12  -1   71.94   10.31
   6  12  -1   74.26   10.26
   6  12   1   73.32    9.21
  -6 -12   1   84.84    9.62
   6 -12  -1   77.68    9.35
   6 -12  -1   66.09   10.14
   6  12   1   79.31   10.38
   6  12   1   62.71    9.94
   6  12   1   76.75    8.57
   7  12  -1   42.38    7.14
   7 -12   1   38.66    6.50
   7  12  -1   38.14    5.42
  -7 -12  -1   44.17    6.52
   7  12  -1   33.56    6.63
   7 -12   1   35.01    6.51
   7  12  -1   53.53    7.79
   7 -12   1   40.54    5.80
  -7  12   1   30.94    5.70
   7  12  -1   38.67    6.29
  -7  12  -1   37.12    6.12
  -7  12  -1   50.52    7.72
   7 -12  -1   37.32    5.84
   7  12   1   42.60    7.48
  -7 -12   1   28.30    5.67
   7  12   1   34.47    5.98
   7  12   1   38.47    6.88
   7  12   1   42.21    7.40
   7  12   1   41.82    5.73
   7 -12  -1   38.50    7.70
   7 -12  -1   38.20    6.81
  -8 -12  -1   34.35   14.51
   8 -12   1   44.46    7.63
   8 -12   1   49.99    8.01
   8  12  -1   49.93    7.87
   8 -12   1   47.72    7.93
   8 -12   1   46.93    8.06
   8  12  -1   50.08    6.97
  -8 -12  -1   50.57    7.69
   8  12  -1   55.33    8.54
   8 -12   1   53.98    7.29
   8  12  -1   54.97    8.69
  -8  12   1   45.74    7.87
  -8  12   1   60.48    7.62
   8 -12  -1   44.20    6.95
   8  12   1   57.42    8.55
   8 -12  -1   46.21    7.96
   8  12   1   50.07    6.50
  -8  12  -1   51.16    7.52
  -8 -12   1   61.70    7.84
  -8 -12   1   19.23    9.21
  -8  12  -1   48.98    8.28
   8 -12  -1   47.64    8.16
   8 -12  -1   48.15    8.04
   8  12   1   61.21    8.80
   8  12   1   51.04    8.20
   9  12  -1   10.08    3.91
   9 -12   1    8.67    3.80
   9  12  -1   10.47    2.63
   9 -12   1   15.45    3.69
   9  12  -1   12.91    4.46
  -9  12   1    9.48    3.80
   9  12  -1    8.37    3.95
   9 -12   1    5.65    3.35
  -9 -12  -1    8.75    3.86
   9 -12   1   11.43    3.88
  -9 -12  -1    9.52    6.30
  -9 -12   1   -0.63    5.64
  -9  12  -1   16.94    4.73
  -9 -12   1   11.64    4.22
   9 -12  -1   16.42    4.00
   9 -12  -1   11.18    4.18
   9 -12  -1   13.54    4.26
   9  12   1   12.67    4.20
   9  12   1   11.24    4.69
   9 -12  -1    4.20    3.56
   9  12   1    5.92    3.53
  10 -12   1    1.99    2.93
 -10  12   1    0.91    2.50
  10 -12   1    4.22    2.80
 -10 -12  -1    4.62    3.52
  10  12  -1   -0.54    2.70
  10  12  -1    4.08    3.31
 -10 -12  -1   -0.73    5.48
  10  12  -1    0.71    3.21
  10 -12   1   -2.32    2.43
  10 -12   1    2.58    3.08
 -10  12  -1   -2.48    2.53
  10  12   1    0.90    3.01
  10 -12  -1   -0.37    3.08
  10 -12  -1    2.54    3.47
 -10 -12   1    1.02    4.99
  10  12   1    3.76    3.14
  10 -12  -1    4.24    2.79
  10 -12  -1    1.91    2.96
  10  12   1    2.60    3.19
 -10 -12   1   -4.87    2.53
  11 -12   1    0.50    2.62
  11 -12   1   -0.21    2.38
 -11  12   1   -2.20    2.42
  11  12  -1    1.36    3.03
  11 -12   1    1.29    2.24
  11  12  -1   -1.02    2.32
  11  12  -1    1.19    2.79
 -11 -12  -1   -2.26    4.96
  11 -12  -1    0.38    2.75
 -11 -12   1   -2.28    4.98
 -11  12  -1    1.05    2.90
  11 -12  -1   -0.21    2.46
  11  12   1    0.09    3.33
  11  12   1    1.66    2.81
  11  12   1    0.83    2.74
  11 -12  -1    0.03    2.73
  12 -12   1    6.85    3.17
  12 -12   1   15.70    2.99
 -12 -12  -1    8.03    5.89
 -12  12   1   13.88    3.52
  12  12  -1   10.83    3.57
  12  12  -1    8.70    3.52
  12 -12   1   11.43    3.55
  12  12   1   14.92    4.10
  12 -12  -1   14.60    3.58
  12 -12  -1   13.12    3.11
 -12  12  -1   15.07    3.85
 -12 -12   1    3.15    5.37
  12 -12  -1    9.77    3.54
  12  12   1   12.12    3.83
  13  12  -1   -0.82    1.93
 -13 -12  -1   -2.66    3.32
  13 -12   1    2.51    2.63
 -13  12   1    2.50    2.16
  13 -12  -1    4.03    2.63
 -13 -12   1    0.31    3.88
  13  12   1    1.13    2.49
 -13  12  -1    0.44    2.29
  13 -12  -1    1.26    1.34
   0  13   1    8.02    2.41
   0  13  -1    7.97    2.64
   0 -13   1    6.30    3.69
   0  13  -1    8.32    2.69
   0  13   1    9.14    2.95
   0 -13   1    4.76    2.35
   0 -13  -1    7.84    2.81
   0 -13   1    6.34    2.37
   0 -13  -1   10.78    2.80
   1  13  -1   28.05    4.16
   1 -13   1   22.98    3.72
   1  13  -1   18.11    4.05
   1 -13   1   29.06    4.55
  -1  13   1   28.79    4.64
  -1 -13  -1   24.78    4.26
   1  13  -1   29.34    4.37
  -1  13   1   26.29    3.94
   1 -13  -1   18.60    4.48
  -1  13  -1   16.92    3.98
   1  13   1   22.87    3.84
  -1 -13   1   20.31    5.81
   1  13   1   24.97    4.41
  -1 -13   1   20.91    4.05
   1  13   1   23.36    4.16
   1 -13  -1   22.34    3.81
  -2  13   1   60.26    9.11
   2 -13   1   73.24    9.51
  -2 -13  -1   65.37    9.08
   2  13  -1   75.33    8.81
  -2  13   1   63.58    8.80
   2  13  -1   79.12    9.09
   2  13  -1   75.24    9.02
   2 -13   1   77.08    8.80
  -2  13  -1   76.76    9.18
   2  13   1   80.04    9.19
  -2 -13   1   73.65    9.20
   2 -13  -1   74.96    8.90
  -2 -13   1   46.84   10.78
   2  13   1   79.69    8.81
   2  13   1   73.28    8.93
   2 -13  -1   76.41    9.79
  -3  13   1   49.58    8.40
  -3 -13  -1   69.90    8.54
  -3  13   1   58.51    8.04
   3  13  -1   60.82    8.11
   3 -13   1   66.42    7.96
   3 -13   1   61.27    8.88
   3  13  -1   63.30    7.95
   3 -13  -1   72.51    8.19
  -3 -13   1   62.14    7.92
   3  13   1   65.71    8.38
   3  13   1   65.94    7.84
  -3 -13   1   64.74    8.48
   3  13   1   66.84    8.14
  -3  13  -1   62.57    8.38
   4 -13   1   58.75    7.13
  -4  13   1   49.73    7.26
   4  13  -1   50.78    7.08
   4 -13   1   45.37    7.95
  -4 -13  -1   61.12    7.34
   4  13  -1   51.05    7.23
  -4 -13  -1   57.09    7.81
   4  13   1   58.49    6.90
  -4 -13   1   61.11    7.85
  -4 -13   1   58.15    7.28
   4  13   1   50.04    7.09
   4 -13  -1   60.44    7.38
  -4  13  -1   51.53    7.54
   5  13  -1   69.15   11.07
   5 -13   1   88.61   11.60
   5  13  -1   90.88   11.63
   5 -13   1   91.61   10.54
  -5 -13  -1   92.49   11.52
   5  13  -1   89.38   10.51
  -5 -13  -1   99.25   10.97
  -5 -13   1   90.99   10.71
   5 -13  -1   83.27   11.88
   5  13   1   72.82   11.19
   5  13   1   84.43    9.96
  -5  13  -1   80.60   10.89
   5 -13  -1   93.82   10.66
   5  13   1   83.33   10.57
   5  13   1   89.02   11.68
   6 -13   1   30.30    4.19
   6  13  -1   19.67    4.09
  -6  13   1   25.78    4.37
   6 -13   1   23.24    5.67
   6  13  -1   25.46    5.09
  -6 -13  -1   20.53    5.94
   6  13  -1   25.17    5.59
   6  13  -1   22.77    3.88
   6  13  -1   22.71    5.15
  -6  13   1   25.55    5.02
  -6 -13  -1   22.49    4.60
   6 -13  -1   21.44    4.41
   6  13   1   13.64    3.88
  -6  13  -1   14.41    4.61
   6  13   1   12.45    4.69
   6 -13  -1   15.31    4.88
   6  13   1   12.30    4.33
   6  13   1   27.60    5.53
  -6 -13   1   13.22    3.84
   6  13   1   16.04    3.77
   7 -13   1   37.44    7.19
   7  13  -1   52.50    8.40
   7  13  -1   39.98    7.29
   7  13  -1   55.19    8.10
  -7  13   1   42.85    6.40
   7 -13   1   46.18   10.27
   7  13  -1   37.70    6.19
   7  13  -1   47.13    5.58
  -7 -13  -1   48.83    6.84
   7 -13   1   40.40    6.85
   7 -13   1   41.67    6.23
  -7  13  -1   38.34    6.73
   7 -13  -1   47.63    8.98
  -7 -13   1   41.44    6.52
   7 -13  -1   43.92    7.33
  -7  13  -1   39.60    7.30
   7 -13  -1   39.28    8.07
   7  13   1   45.55    7.35
   7  13   1   34.58    7.17
   7 -13  -1   43.56    6.40
   7  13   1   42.13    8.13
   7  13   1   43.89    5.99
   7  13   1   44.02    8.86
   8  13  -1   12.20    3.10
   8 -13   1   14.10    3.77
  -8 -13  -1   15.08    4.02
   8 -13   1    6.01    3.53
   8 -13   1   12.76    4.24
   8 -13   1   10.62    3.74
   8  13  -1   14.26    4.46
   8 -13   1   16.14    5.00
  -8  13   1   14.83    3.81
   8  13  -1   15.79    4.70
   8  13  -1    7.41    3.78
  -8  13   1   11.76    4.14
   8 -13  -1    5.05    3.67
  -8  13  -1    8.73    3.64
   8 -13  -1   16.63    4.33
   8  13   1   10.33    4.25
   8  13   1   15.83    4.59
   8  13   1   15.20    4.97
   8  13   1   11.99    2.45
  -8  13  -1   10.82    4.24
  -8 -13   1   13.16    4.10
   8 -13  -1   11.16    3.58
   8 -13  -1   11.41    5.49
   9  13  -1    6.44    3.38
  -9  13   1    4.74    3.12
   9 -13   1    6.62    3.37
   9  13  -1    5.69    1.91
   9  13  -1    2.28    3.58
   9 -13   1    4.19    3.14
   9  13  -1    3.62    3.18
  -9 -13  -1    8.76    5.98
  -9 -13  -1    8.93    3.54
   9 -13   1    3.84    2.57
   9 -13   1    0.50    2.67
   9 -13  -1    7.27    3.16
  -9  13  -1    4.13    3.29
   9  13   1    1.81    2.82
  -9 -13   1    2.80    2.99
   9 -13  -1   -1.36    3.36
   9  13   1    2.26    3.29
   9 -13  -1    2.18    3.29
   9 -13  -1    2.02    3.11
   9  13   1    6.54    3.42
  -9 -13   1    7.11    5.66
  10 -13   1    7.24    3.51
  10  13  -1   17.30    4.65
  10  13  -1    9.58    4.10
 -10  13   1   14.43    4.08
 -10 -13  -1    7.57    6.32
  10 -13   1   26.39    5.10
  10 -13   1   15.82    4.09
  10 -13   1   14.05    4.21
 -10 -13  -1   13.60    4.28
  10  13  -1   13.42    4.19
 -10  13  -1   10.81    4.04
  10  13   1   15.72    4.73
  10 -13  -1   10.24    3.40
 -10 -13   1    7.35    3.76
  10 -13  -1   16.84    4.69
  10  13   1   16.52    4.30
  10 -13  -1    9.94    3.86
  10 -13  -1   12.57    4.03
  10  13   1   16.41    4.73
 -10 -13   1    4.65    5.97
  11  13  -1   12.44    3.93
  11 -13   1    9.12    3.20
  11  13  -1    9.44    3.79
  11 -13   1   11.78    3.28
 -11  13   1   11.92    3.54
  11 -13   1    9.23    3.23
 -11 -13  -1    0.77    5.26
  11  13  -1    6.41    3.28
  11 -13  -1    7.21    3.34
 -11 -13   1   11.85    5.71
  11  13   1    4.97    3.05
  11 -13  -1    9.64    3.27
  11 -13  -1    6.51    3.48
  11  13   1    9.16    3.86
 -11  13  -1    9.25    3.62
  11  13   1    2.56    3.46
  12  13  -1    5.37    3.24
  12 -13   1    4.21    2.56
 -12 -13  -1    5.11    4.80
 -12  13   1    4.30    2.64
  12 -13   1    3.46    2.62
  12  13  -1    4.59    3.03
  12  13  -1    6.45    2.95
  12 -13   1    3.40    1.91
  12 -13  -1    8.56    2.50
  12  13   1    3.33    2.79
 -12  13  -1    3.68    2.81
 -12 -13   1    0.60    4.61
  12  13   1    5.14    3.07
  12 -13  -1    2.20    2.48
  12 -13  -1    2.97    2.65
  13  13  -1    2.51    2.19
  13 -13   1    7.66    2.62
 -13 -13  -1    5.37    3.55
 -13  13   1    5.30    1.98
  13  13   1    4.75    2.49
 -13  13  -1    4.86    2.26
 -13 -13   1    0.08    3.46
  13 -13  -1   -1.59    2.25
   0 -14  -1   -0.14    1.94
   0  14   1    0.92    1.58
   0 -14   1    1.92    1.90
   0  14  -1    2.05    1.90
   0  14   1    2.43    2.11
   0 -14   1    0.95    1.99
   0 -14  -1    1.14    1.95
  -1 -14  -1   40.11    5.86
  -1  14   1   32.65    5.25
   1  14  -1   37.26    5.54
  -1  14   1   33.02    5.72
   1 -14   1   45.08    5.44
   1  14  -1   34.82    5.39
   1  14   1   41.45    5.49
   1 -14  -1   33.61    5.36
   1 -14  -1   41.79    6.30
   1  14   1   33.28    5.17
   1  14   1   39.92    5.75
  -1  14  -1   40.88    5.67
  -1 -14   1   38.95    5.79
   2 -14   1   64.53    7.33
  -2  14   1   52.58    7.35
   2  14  -1   71.42    7.73
   2  14  -1   62.78    7.54
  -2 -14  -1   55.40    7.72
  -2  14   1   57.53    8.17
   2  14  -1   57.87    7.46
   2 -14  -1   59.72    7.31
  -2 -14   1   52.71    7.65
   2 -14  -1   49.70    8.06
   2  14   1   59.58    7.18
   2  14   1   55.38    7.67
   2  14   1   53.97    7.49
  -2  14  -1   49.71    7.50
  -3 -14  -1   76.02    9.87
   3  14  -1   75.90    9.50
   3  14  -1   79.01    9.51
   3 -14   1   74.57   10.39
  -3  14   1   67.15    9.41
   3 -14   1   79.15    9.41
  -3 -14   1   69.73    9.77
   3  14   1   79.74    9.73
   3  14   1   72.56    9.45
   3 -14  -1   82.59    9.47
   3  14   1   82.32    9.14
  -3  14  -1   81.38    9.83
  -3 -14   1   79.11    9.42
  -4  14   1   81.39   11.42
   4 -14   1   84.54   12.30
  -4 -14  -1  107.13   12.26
  -4 -14  -1  112.64   11.74
   4  14  -1   94.29   11.31
   4  14  -1   83.85   13.31
   4 -14   1   98.37   11.34
   4  14  -1   97.58   14.94
   4  14   1   97.60   10.91
   4  14   1   97.63   13.80
   4  14   1   82.73   12.06
  -4  14  -1   93.76   11.80
   4 -14  -1   96.39   11.51
  -4 -14   1  102.53   11.51
   4  14   1   93.17   11.44
   5  14  -1   11.19    3.19
   5  14  -1    8.32    3.97
  -5 -14  -1    7.59    3.18
   5  14  -1    7.26    2.35
  -5  14   1   10.85    3.56
   5 -14   1   11.34    3.07
   5 -14   1    4.20    3.30
   5  14  -1    7.68    3.46
   5  14  -1   10.44    3.92
  -5 -14  -1   10.47    3.20
   5  14   1    6.94    3.63
  -5 -14   1    8.76    2.98
   5  14   1    1.07    3.20
   5  14   1    6.59    1.64
  -5  14  -1    6.95    3.02
   5  14   1    5.85    3.75
  -5  14  -1    7.83    3.79
   5  14   1    5.01    2.68
   5  14   1    5.53    2.71
   5 -14  -1    7.71    2.86
   6 -14   1   48.76    6.39
   6  14  -1   35.36    7.32
   6  14  -1   45.71    7.83
   6  14  -1   40.96    6.38
  -6  14   1   39.84    6.35
   6 -14   1   51.43    7.18
  -6 -14  -1   46.97    6.58
   6  14  -1   44.77    5.61
   6  14  -1   53.01    7.57
   6 -14   1   38.01    7.21
  -6  14   1   46.24    6.95
  -6 -14   1   35.65    6.21
   6 -14  -1   45.91    6.53
   6  14   1   45.37    7.92
   6  14   1   37.63    8.62
   6  14   1   39.98    5.97
  -6  14  -1   46.32    7.65
   6  14   1   41.49    7.31
   6 -14  -1   42.77    7.26
   6  14   1   30.59    6.96
   7 -14   1   11.42    4.34
   7  14  -1    7.36    3.55
  -7  14   1    8.65    3.27
   7  14  -1    9.09    3.89
   7 -14   1    3.81    2.56
   7 -14   1   19.09    5.93
  -7 -14  -1    7.10    3.18
   7  14  -1    6.37    3.99
   7 -14   1    7.32    3.24
   7 -14   1    4.46    3.22
   7  14  -1    8.78    2.80
   7  14   1    5.50    3.75
   7  14   1    5.72    2.22
  -7  14  -1    2.38    3.20
   7  14   1    6.02    3.36
   7  14   1    8.47    3.80
   7 -14  -1    8.81    3.68
   7 -14  -1   10.51    4.32
   7 -14  -1    5.38    3.53
  -7  14  -1    8.37    3.26
   7 -14  -1   13.53    3.50
  -7 -14   1    6.06    2.91
   8 -14   1   -0.11    2.65
  -8 -14  -1    0.06    2.67
   8  14  -1   -0.81    1.75
  -8  14   1   -0.86    2.62
   8 -14   1   -1.15    3.49
   8  14  -1    4.35    3.57
   8 -14   1    0.31    2.48
   8 -14   1   -0.64    2.67
   8  14  -1    3.81    3.00
   8  14  -1    1.25    3.00
   8  14   1   -3.09    2.23
  -8 -14   1   -1.36    2.22
   8  14   1    1.53    2.85
   8 -14  -1    2.78    2.27
   8  14   1    3.06    3.08
   8 -14  -1   -3.94    2.55
  -8  14  -1   -1.11    2.95
   8 -14  -1    0.87    2.59
   8 -14  -1    1.68    4.46
   9  14  -1   12.82    4.42
   9  14  -1   12.61    4.18
  -9  14   1   19.45    4.45
   9  14  -1   11.14    3.92
   9 -14   1   14.26    3.52
   9 -14   1   17.92    4.36
   9 -14   1   16.86    4.64
   9 -14   1   15.87    4.23
   9 -14  -1   17.80    4.20
   9  14   1   17.87    4.89
  -9  14  -1   14.03    4.58
   9 -14  -1    8.26    3.74
  -9 -14   1   12.02    4.00
   9  14   1    9.54    3.94
   9  14   1   12.06    4.40
   9 -14  -1   14.12    4.27
  10  14  -1    7.12    3.53
  10 -14   1    5.58    3.44
 -10 -14  -1    7.34    5.65
 -10  14   1    9.41    3.41
  10  14  -1   13.72    4.18
  10  14  -1   15.89    4.41
  10 -14   1    7.85    3.61
  10 -14   1    9.46    3.66
  10 -14  -1   14.19    4.26
  10  14   1    8.64    3.52
  10  14   1   14.93    4.45
 -10  14  -1   11.96    4.00
  10 -14  -1    9.99    3.88
  10 -14  -1   12.69    3.99
  10  14   1   12.43    4.07
 -10 -14   1    5.84    5.67
  11  14  -1   22.34    4.81
  11 -14   1   16.51    4.05
  11  14  -1   10.92    3.48
  11 -14   1   17.95    3.58
  11  14  -1   14.47    4.16
  11 -14   1   10.09    3.48
 -11 -14  -1    8.37    6.21
 -11  14   1   17.77    3.78
  11  14   1    8.34    3.89
  11  14   1   15.67    4.18
 -11 -14   1    7.46    5.51
 -11  14  -1   18.77    4.10
  11  14   1   28.26    5.01
  11 -14  -1    9.66    3.45
  11 -14  -1   10.54    3.54
  11 -14  -1   13.12    3.86
 -12  14   1    6.60    2.68
  12 -14   1    8.31    2.92
 -12 -14  -1   -0.56    4.30
  12  14  -1    9.72    3.22
  12  14  -1    5.13    2.73
  12  14  -1   11.46    3.31
  12 -14   1    8.18    2.80
 -12  14  -1   10.72    3.08
 -12 -14   1   10.37    5.12
  12  14   1   14.40    3.49
  12  14   1    7.50    3.00
  12 -14  -1    7.64    2.78
  12 -14  -1   10.48    2.56
  12 -14  -1    7.80    2.73
  13  14  -1    1.18    2.00
 -13 -14  -1    0.44    3.02
  13 -14   1    1.03    1.84
  13  14   1    0.93    1.86
 -13  14  -1   -0.42    1.37
  13 -14  -1   -1.17    1.74
 -13 -14   1    0.26    2.80
   0  15   1   59.66    7.79
   0 -15   1   72.92    8.14
   0  15   1   60.89    8.33
   0 -15  -1   62.26    8.59
   0 -15  -1   60.99    8.00
   0  15  -1   61.57    8.09
  -1  15   1   38.24    5.40
   1 -15   1   41.72    5.46
  -1 -15  -1   38.69    5.96
   1  15  -1   39.46    5.57
  -1 -15   1   42.87    5.60
   1  15   1   30.70    5.01
   1 -15  -1   37.18    5.31
   1  15   1   34.20    5.62
   1 -15  -1   37.15    6.36
  -1  15  -1   30.14    5.42
  -2 -15  -1   29.50    5.30
   2 -15   1   26.50    4.53
   2  15  -1   23.63    4.56
   2  15  -1   27.71    4.90
  -2  15   1   20.15    4.66
   2  15  -1   31.07    5.35
   2 -15  -1   36.77    5.03
  -2  15  -1   35.55    5.11
   2  15   1   31.78    4.45
   2  15   1   41.63    5.35
   2  15   1   43.13    5.37
  -3 -15  -1   41.03    6.48
  -3 -15  -1   48.89    5.99
  -3  15   1   39.93    5.93
   3  15  -1   46.64    5.96
   3 -15   1   47.47    5.93
   3  15  -1   49.66    7.73
  -3 -15   1   39.86    5.78
   3  15   1   42.81    6.33
   3  15   1   37.98    5.31
   3  15   1   37.79    5.98
   3  15   1   40.88    6.97
   3  15   1   36.90    6.82
  -3  15  -1   40.54    6.18
   3 -15  -1   41.65    6.03
   4 -15   1   18.97    4.98
   4 -15   1   24.65    3.95
   4  15  -1   19.89    5.18
  -4  15   1   13.69    3.80
   4  15  -1   24.19    5.35
   4  15  -1   17.04    4.14
  -4  15   1   20.61    4.80
  -4 -15  -1   20.46    4.20
  -4 -15  -1   21.58    4.64
   4  15  -1   23.27    5.10
   4  15  -1   20.37    3.77
  -4 -15   1   19.85    4.15
   4  15   1   23.22    5.21
   4  15   1   18.53    4.79
  -4  15  -1   25.01    5.02
  -4  15  -1   19.43    4.38
   4  15   1   28.15    4.24
   4  15   1   20.22    2.99
   4  15   1   25.38    5.04
   4 -15  -1   29.91    4.51
   4  15   1   21.71    4.43
   5 -15   1   53.38    6.85
   5  15  -1   44.78    7.64
   5  15  -1   42.76    7.55
  -5 -15  -1   42.11    6.76
   5  15  -1   46.37    6.84
   5  15  -1   43.01    7.65
   5  15  -1   50.12    6.11
   5 -15   1   51.92    7.32
  -5  15   1   41.72    7.46
   5 -15   1   39.94    7.69
   5 -15  -1   49.09    7.40
  -5 -15   1   43.57    6.64
   5  15   1   49.75    6.48
   5  15   1   56.63    8.02
   5 -15  -1   64.68    7.13
   5  15   1   43.65    7.73
  -5  15  -1   45.07    7.11
  -5  15  -1   42.75    7.44
   5  15   1   50.10    7.45
  -6 -15  -1    5.88    2.86
   6 -15   1   19.05    4.49
   6 -15   1   11.22    3.05
   6 -15   1    8.07    3.10
   6  15  -1    8.92    3.84
   6  15  -1    1.44    2.76
   6  15  -1   16.55    3.35
   6  15  -1    8.13    3.65
   6 -15   1   12.71    4.49
  -6  15   1   12.39    3.14
  -6  15   1   12.53    4.01
   6 -15  -1   10.65    7.13
  -6  15  -1   13.47    4.13
   6  15   1   10.88    2.63
   6 -15  -1   14.08    3.76
   6 -15  -1    6.20    3.35
   6  15   1   11.07    4.06
   6  15   1   16.12    4.62
   6 -15  -1    6.47    2.81
  -6 -15   1    6.08    2.90
   6  15   1    4.21    3.52
  -6  15  -1   13.42    3.58
  -7  15   1   34.56    5.78
   7 -15   1   15.94    4.98
   7  15  -1   24.19    4.43
   7 -15   1   36.96    7.30
   7 -15   1   25.68    5.16
   7  15  -1   22.27    5.56
   7 -15   1   30.29    5.55
  -7 -15  -1   26.30    5.51
   7  15  -1   26.15    6.00
   7  15  -1   40.78    6.76
   7  15   1   30.26    6.14
   7 -15  -1   35.70   10.05
   7  15   1   41.88    6.57
   7 -15  -1   26.38    5.43
   7 -15  -1   31.29    5.63
   7  15   1   23.28    5.48
   7 -15  -1   44.03    6.76
  -7 -15   1   34.76    5.34
  -8  15   1    0.61    2.74
   8 -15   1   -3.33    2.35
   8 -15   1   -0.02    2.44
   8 -15   1    2.63    2.34
   8  15  -1   -1.29    2.54
   8  15  -1    2.31    2.77
   8 -15   1    1.30    3.58
   8  15  -1    2.80    2.93
   8  15  -1    2.01    1.36
  -8 -15  -1    2.44    2.78
   8 -15  -1    5.88    3.19
   8  15   1    1.63    3.12
   8  15   1    1.41    2.82
   8  15   1    0.34    2.52
   8 -15  -1    1.31    2.52
   8 -15  -1    6.08    4.17
   8 -15  -1    4.56    2.73
  -8  15  -1    1.38    3.26
  -8 -15   1   -0.64    2.47
   9  15  -1    7.72    3.80
   9  15  -1   11.96    4.03
  -9 -15  -1    9.15    3.65
   9 -15   1    6.37    3.18
  -9  15   1   10.36    3.32
   9 -15   1    3.10    3.16
   9 -15   1    5.01    3.03
   9 -15   1   13.07    3.90
   9  15  -1    6.00    3.68
   9  15   1   10.29    3.47
   9  15   1   11.50    4.09
   9 -15  -1    8.78    3.65
   9 -15  -1    9.44    3.80
  -9 -15   1    5.42    3.27
  -9  15  -1    8.14    3.41
   9  15   1    7.73    3.86
   9 -15  -1   12.76    3.28
   9 -15  -1   12.16    3.95
  10  15  -1    8.68    3.76
  10 -15   1   10.63    3.69
  10 -15   1   14.70    3.95
  10 -15   1   10.92    3.72
  10  15  -1   15.89    4.30
  10  15  -1    8.22    3.29
 -10  15   1   13.96    3.57
 -10  15  -1   14.67    3.98
  10 -15  -1   12.69    4.22
  10  15   1    7.84    3.85
  10  15   1   16.33    4.37
  10  15   1    8.67    3.69
  10 -15  -1   17.82    4.52
  10 -15  -1    6.80    3.46
  11  15  -1    2.40    2.74
  11 -15   1    5.71    2.66
  11 -15   1    7.38    3.07
  11  15  -1    5.59    2.90
 -11  15   1    9.26    2.80
  11  15  -1    2.82    2.82
  11 -15   1    3.26    2.25
  11  15   1    6.47    3.24
 -11  15  -1    4.57    2.71
  11 -15  -1    7.37    2.86
  11 -15  -1    3.90    2.57
  11  15   1    4.78    2.93
 -11 -15   1    8.04    6.59
  11  15   1    6.18    2.94
  11 -15  -1    2.64    2.69
  12  15  -1    4.05    2.23
 -12  15   1    3.73    1.83
  12 -15   1    1.93    2.14
  12 -15   1    4.93    1.40
  12  15  -1    0.32    2.04
  12  15  -1    3.29    2.51
  12 -15   1    3.78    2.09
  12  15   1    5.03    2.69
 -12 -15   1   -0.48    4.01
  12 -15  -1    1.51    1.96
 -12  15  -1    6.61    2.11
  12 -15  -1    1.54    1.64
  12  15   1    3.57    2.22
  12 -15  -1    2.59    2.15
   0 -16  -1   46.72    7.07
   0  16   1   58.44    6.92
   0 -16   1   51.28    7.06
   0  16  -1   52.68    7.09
   1  16  -1  102.10   12.78
   1 -16   1  112.85   12.90
  -1  16   1   99.62   12.68
  -1 -16  -1  116.95   13.09
  -1  16   1   97.31   14.30
   1  16   1  110.91   12.56
  -1 -16   1  110.21   12.99
   1  16   1  104.56   14.22
  -1  16  -1  105.83   12.98
   1 -16  -1  123.72   13.13
   1  16   1  119.86   13.34
   1  16   1  121.24   14.57
  -2  16   1   28.80    5.07
   2 -16   1   31.45    4.71
   2  16  -1   33.15    6.02
   2  16  -1   28.63    4.54
   2  16  -1   32.01    5.01
  -2  16   1   35.03    4.70
   2  16   1   24.25    4.83
  -2  16  -1   25.48    5.17
   2  16   1   22.15    3.83
   2  16   1   20.96    5.24
   2 -16  -1   24.99    4.87
   2  16   1   25.89    4.81
   2  16   1   27.22    4.66
   3  16  -1    4.09    2.95
  -3  16   1    6.60    3.06
  -3  16   1    5.69    2.55
   3  16  -1    8.36    2.35
  -3 -16  -1    7.78    2.88
   3  16  -1    8.04    3.67
   3  16  -1    5.18    3.39
   3 -16   1    6.01    2.59
   3 -16  -1    6.87    2.69
  -3  16  -1    6.98    3.32
   3  16   1    5.80    3.50
   3  16   1    6.01    1.64
   3  16   1    7.39    2.72
  -3 -16   1    5.20    2.77
  -3  16  -1    5.42    2.62
   3  16   1    9.15    3.65
   3  16   1   11.66    3.44
   3  16   1    9.19    3.90
   4  16  -1   10.72    3.92
   4  16  -1    7.98    3.84
   4  16  -1    8.88    3.06
   4 -16   1   13.92    3.35
  -4  16   1   16.99    4.10
   4  16  -1   11.67    4.22
   4 -16   1   11.64    3.63
   4  16  -1   11.29    2.47
  -4 -16  -1    8.27    2.87
   4  16   1    5.92    3.78
   4 -16  -1    8.15    3.23
  -4  16  -1   14.56    4.07
  -4 -16   1   10.06    3.07
   4  16   1    9.91    2.82
  -4  16  -1    4.78    2.86
   4  16   1   11.71    3.77
   4 -16  -1   10.62    3.01
   4  16   1    9.21    3.70
   4  16   1    7.00    3.57
   5 -16   1   21.11    4.13
   5 -16   1   15.86    4.12
   5 -16   1   14.54    4.68
  -5  16   1   13.07    4.47
  -5  16   1   24.85    4.69
   5  16  -1   26.51    5.23
  -5  16   1   16.32    3.77
   5  16  -1   21.18    3.87
  -5 -16  -1   10.86    3.73
   5  16  -1   17.79    4.66
   5  16  -1   31.41    5.89
   5  16   1   12.63    4.13
   5  16   1   14.86    4.14
   5  16   1   19.24    6.29
  -5  16  -1   21.11    5.10
  -5  16  -1   12.67    4.36
   5 -16  -1   18.77    4.06
   5  16   1   17.63    3.27
   5 -16  -1   11.58    3.79
  -5 -16   1   21.77    4.36
   5  16   1   20.33    4.96
  -6  16   1   23.59    4.75
   6 -16   1   22.00    4.82
   6 -16   1   22.44    5.11
   6  16  -1   21.29    5.44
   6 -16   1   27.20    5.33
   6  16  -1   32.57    6.10
   6  16  -1   28.61    4.56
   6  16  -1   20.97    5.17
   6 -16   1   18.36    5.50
  -6 -16  -1   20.93    5.09
   6 -16  -1   25.65    4.96
   6  16   1   29.48    6.01
   6 -16  -1   31.65    5.84
   6 -16  -1   38.58    6.19
  -6  16  -1   32.60    5.97
  -6 -16   1   33.21    5.03
   6  16   1   38.49    6.71
  -6  16  -1   25.51    5.20
   6  16   1   36.25    5.68
   6  16   1   28.28    3.71
  -7 -16  -1   45.31    6.24
   7  16  -1   28.29    6.33
   7 -16   1   40.55    6.80
   7  16  -1   26.28    5.95
   7 -16   1   41.96    5.97
   7  16  -1   36.68    7.04
   7 -16   1   41.92    7.51
   7 -16   1   41.42    6.42
  -7  16   1   34.66    6.31
   7  16  -1   40.08    4.85
   7 -16  -1   34.45    6.51
   7  16   1   36.06    7.04
   7 -16  -1   31.42    6.36
   7  16   1   37.95    7.18
  -7 -16   1   31.80    5.83
   7 -16  -1   33.07    6.14
   7  16   1   35.30    6.79
   8 -16   1   33.14    6.53
   8  16  -1   40.79    6.57
  -8  16   1   44.51    6.34
   8 -16   1   30.75    5.95
   8 -16   1   40.09    6.59
   8 -16   1   31.61    5.45
  -8 -16  -1   25.19    5.62
   8  16  -1   31.15    6.50
   8  16  -1   42.14    6.80
   8 -16  -1   31.34    6.05
  -8  16  -1   29.39    6.01
   8 -16  -1   28.98    6.04
   8  16   1   31.44    6.65
   8 -16  -1   31.13    5.80
  -8 -16   1   34.42    5.73
   8  16   1   30.38    6.32
   8 -16  -1   29.63    6.68
   8  16   1   39.23    6.45
  -9  16   1    9.01    3.23
   9 -16   1   10.27    3.96
   9 -16   1    8.28    3.49
   9  16  -1    9.11    3.62
   9  16  -1    4.75    3.45
   9  16  -1   12.55    3.90
   9  16   1   14.45    4.18
   9 -16  -1   13.32    3.76
   9  16   1    9.29    3.79
   9 -16  -1   12.06    4.35
   9 -16  -1   12.28    3.81
   9  16   1    8.16    3.69
  -9  16  -1   12.11    3.80
 -10  16   1    2.04    2.45
  10 -16   1    2.34    2.34
  10  16  -1    4.62    2.85
  10 -16   1    2.14    2.60
  10  16  -1    0.11    2.88
  10  16  -1    0.11    2.46
  10 -16   1    3.18    2.58
  10 -16  -1    5.78    3.04
  10  16   1    1.92    2.85
  10  16   1    0.40    2.51
  10  16   1   -0.90    2.62
  10 -16  -1    1.68    2.51
  10 -16  -1    0.38    2.53
  11  16  -1    4.12    2.57
 -11  16   1    4.69    2.14
  11  16  -1    1.08    2.34
  11  16  -1    3.25    2.29
  11 -16   1    4.05    2.48
  11 -16   1    5.93    2.01
  11 -16   1    3.54    2.22
  11  16   1    6.57    2.73
  11 -16  -1    6.16    2.80
  11 -16  -1   10.56    2.85
  11  16   1    8.22    2.97
  11  16   1    4.61    2.73
 -11  16  -1    6.12    2.25
  11 -16  -1    4.99    2.34
  12  16  -1    3.48    2.39
  12  16  -1    4.26    2.47
  12 -16   1    3.72    1.95
  12 -16   1    2.44    1.90
  12  16  -1    2.27    2.08
  12 -16  -1    2.16    1.83
  12  16   1    7.81    2.38
  12 -16  -1    5.17    2.09
  12 -16  -1    1.30    1.19
  12  16   1    1.79    2.12
 -12  16  -1    1.51    1.39
   0  17   1   63.84   10.88
   0  17  -1   79.29    9.33
   0  17  -1   65.72    8.97
   0  17   1   74.22    9.29
   0  17  -1   70.89   10.40
   0 -17   1   84.91    9.34
   0 -17  -1   81.94    9.43
   0  17   1   65.78    9.76
   0  17   1   67.28    8.64
  -1  17   1    4.97    2.05
   1  17  -1    2.71    3.06
   1  17  -1   10.36    3.00
  -1  17   1   11.59    3.54
  -1  17   1    5.34    2.44
   1  17  -1    2.49    1.89
   1  17  -1    5.83    3.36
  -1 -17  -1    6.47    2.85
   1 -17   1    5.70    2.75
   1  17   1    8.07    3.24
   1  17   1    5.85    3.48
  -1  17  -1    5.90    2.51
  -1  17  -1   11.78    5.22
  -1  17  -1    4.77    3.11
   1  17   1    3.84    1.78
   1 -17  -1    4.05    2.54
   1  17   1    5.35    2.64
   2  17  -1   53.74    8.83
   2  17  -1   56.64    6.79
   2  17  -1   50.25    7.17
   2 -17   1   63.66    7.28
  -2  17   1   46.04    6.79
   2  17  -1   57.42    7.89
  -2  17   1   49.68    7.41
   2  17  -1   55.71    7.93
  -2 -17  -1   58.68    7.46
  -2  17   1   38.72    7.45
  -2  17  -1   49.80    7.81
   2 -17  -1   57.33    7.22
  -2  17  -1   62.18    7.73
   2  17   1   60.91    8.05
   2  17   1   57.02    7.90
  -2  17  -1   50.48    7.20
   2  17   1   44.51    6.05
   2  17   1   52.21    6.97
   2  17   1   52.27    7.97
  -3  17   1    8.45    3.62
   3  17  -1    9.65    2.28
  -3  17   1    7.49    3.00
   3  17  -1    4.35    3.31
   3 -17   1    7.44    2.80
   3  17  -1   10.11    3.02
   3  17  -1   -2.49    2.91
   3  17  -1    8.39    3.57
  -3 -17  -1    6.96    2.72
   3 -17   1    6.76    3.37
  -3  17  -1    7.76    2.86
   3  17   1    6.27    3.50
   3  17   1   11.69    2.84
   3 -17  -1   11.38    3.37
   3  17   1    8.75    4.02
   3  17   1    9.22    3.46
   3  17   1    3.85    3.02
  -3  17  -1    8.37    3.44
   4  17  -1   36.42    5.62
   4  17  -1   60.91   10.63
  -4  17   1   35.70    6.92
  -4  17   1   41.38    6.21
   4 -17   1   39.08    5.84
   4 -17   1   43.94    6.68
   4  17  -1   48.64    7.61
   4  17  -1   30.66    5.37
   4  17  -1   47.85    7.47
  -4 -17  -1   37.93    6.07
   4  17   1   40.09    6.55
  -4  17  -1   29.62    5.77
   4 -17  -1   43.01    6.03
   4  17   1   40.98    7.02
   4  17   1   43.72    6.93
   4 -17  -1   33.61    6.40
  -4  17  -1   39.14    6.74
  -4  17  -1   41.20    7.04
   4  17   1   42.60    5.44
   4  17   1   37.09    6.73
  -5 -17  -1    4.19    2.58
   5 -17   1    4.63    3.00
   5 -17   1    4.73    3.12
  -5  17   1    3.64    2.89
   5  17  -1    7.68    3.43
   5  17  -1    6.40    3.49
   5 -17   1    8.42    3.75
   5 -17   1    5.14    2.57
  -5  17   1    2.84    2.11
   5  17  -1    4.33    2.31
   5  17  -1    9.01    3.68
  -5  17   1   -0.59    3.48
   5  17   1    1.78    2.94
   5  17   1    4.46    3.20
  -5  17  -1    3.73    3.08
   5  17   1    6.96    3.43
   5  17   1    4.69    3.15
   5 -17  -1    3.99    2.53
   5  17   1    3.41    1.59
   5 -17  -1    3.55    2.60
   6 -17   1   11.99    3.56
   6  17  -1    5.77    3.31
   6 -17   1   12.62    3.38
  -6 -17  -1    6.35    2.94
   6 -17   1    8.99    3.12
   6  17  -1    9.26    2.28
   6  17  -1    6.06    3.72
   6  17  -1    7.40    3.43
   6 -17  -1    4.54    3.09
   6 -17  -1    9.67    3.23
   6  17   1    8.96    3.64
   6 -17  -1    5.31    3.16
  -6 -17   1    6.08    2.88
  -6  17  -1    3.76    3.34
   6  17   1    3.79    3.17
   6  17   1    3.77    3.37
   7 -17   1   14.44    3.66
   7  17  -1   12.04    3.87
   7  17  -1   10.34    4.31
  -7 -17  -1   15.36    4.17
   7 -17   1   14.88    3.87
   7 -17   1   20.99    5.48
   7  17  -1   10.67    3.96
   7 -17   1   16.21    4.12
   7  17   1   10.94    4.10
   7 -17  -1   27.55    4.95
  -7 -17   1   15.20    3.86
   7 -17  -1   19.26    4.29
   7 -17  -1   11.60    3.53
   7  17   1   18.52    4.70
   7  17   1   10.85    3.84
   8 -17   1   17.46    4.83
   8 -17   1   16.65    4.02
   8 -17   1   22.01    4.52
   8  17  -1   25.81    5.33
  -8  17   1   21.91    4.42
   8  17  -1   26.43    5.44
   8  17  -1   16.70    4.77
   8 -17   1   18.25    4.51
   8 -17  -1   22.16    4.73
   8  17   1   18.93    5.05
  -8  17  -1   13.31    4.15
   8 -17  -1   21.98    4.81
   8 -17  -1   25.50    5.78
   8  17   1   27.05    5.47
   8  17   1   21.07    4.84
   9  17  -1    4.49    2.96
   9 -17   1    7.63    3.11
   9  17  -1    3.67    3.22
   9 -17   1    4.59    3.11
  -9  17   1    5.24    2.54
   9  17  -1    4.40    3.00
   9 -17   1    8.58    3.20
   9  17   1    4.41    2.94
  -9  17  -1    6.78    2.85
   9 -17  -1    3.02    3.08
   9  17   1    3.54    2.82
   9 -17  -1   10.66    3.39
   9 -17  -1    4.24    2.86
   9  17   1    5.29    3.25
 -10  17   1   11.63    2.95
  10 -17   1   14.25    3.67
  10  17  -1   10.42    3.61
  10 -17   1   14.67    3.67
  10 -17   1   12.08    3.42
  10  17  -1   17.45    4.15
  10  17  -1   19.82    4.32
  10  17   1   17.61    3.93
  10 -17  -1   20.77    4.19
  10 -17  -1   13.30    3.70
  10  17   1   20.20    4.29
  10  17   1   19.47    4.13
 -10  17  -1   19.16    3.70
  10 -17  -1   16.84    3.82
  11  17  -1    2.52    2.18
  11  17  -1    0.77    2.00
  11 -17   1    2.18    1.74
  11 -17   1    0.30    1.67
 -11  17   1    1.79    1.42
  11 -17   1    0.20    1.37
  11  17  -1   -0.06    2.09
  11 -17  -1   -0.51    1.73
 -11  17  -1    2.09    1.73
  11  17   1    1.58    2.06
  11  17   1    0.15    1.97
  11  17   1    1.93    2.53
  11 -17  -1   -0.59    1.44
  11 -17  -1    1.76    1.95
   0  18   1    4.60    2.91
   0  18  -1    0.00    1.79
   0  18   1   -0.57    2.08
   0  18   1    2.22    2.85
   0  18  -1    0.10    2.36
   0  18   1    1.15    3.04
   0 -18  -1    2.78    2.49
   0  18   1    1.49    1.47
   0  18  -1    3.84    2.68
   1  18  -1   51.12    6.32
   1  18  -1   39.30    7.02
  -1  18   1   40.64    6.30
   1 -18   1   44.04    6.32
   1  18  -1   38.11    6.82
  -1  18   1   45.42    6.86
   1  18  -1   40.54    5.69
  -1  18   1   40.85    5.54
  -1 -18  -1   42.49    6.34
   1  18  -1   44.94    6.84
   1 -18  -1   41.25    6.29
  -1  18  -1   33.60    6.48
   1  18   1   40.24    6.97
   1  18   1   40.38    6.82
  -1  18  -1   43.09    6.05
  -1  18  -1   40.17    6.28
   1  18   1   42.86    6.08
   1  18   1   44.28    6.97
  -2  18   1    8.21    3.25
   2 -18   1    6.69    2.59
   2  18  -1    1.70    2.77
  -2  18   1    8.77    2.91
   2  18  -1    6.26    2.66
  -2  18   1   -1.34    3.14
   2  18  -1    7.90    3.37
   2  18  -1    4.38    3.34
   2  18  -1    2.94    1.72
   2  18   1    6.41    3.34
  -2  18  -1    4.55    2.20
   2  18   1    2.08    2.66
   2  18   1    3.41    2.34
   2  18   1   -1.19    2.74
  -2  18  -1    2.85    3.06
  -2  18  -1   -1.15    3.32
   2 -18  -1    6.07    2.65
  -2  18  -1    6.84    3.38
  -3  18   1   32.07    5.62
   3  18  -1   33.14    5.98
   3  18  -1   42.25    6.24
   3 -18   1   30.82    5.31
  -3  18   1   45.97    7.10
   3  18  -1   32.87    5.23
   3 -18   1   38.62    6.41
   3  18  -1   39.73    6.17
   3  18   1   26.27    5.72
  -3  18  -1   31.12    5.41
   3  18   1   24.91    4.81
   3 -18  -1   33.30    5.48
   3  18   1   35.83    6.26
  -3  18  -1   39.13    6.61
   3  18   1   38.62    6.58
  -3  18  -1   38.76    6.05
   3 -18  -1   40.51    6.57
   4  18  -1   11.15    3.74
  -4  18   1    8.08    3.09
   4 -18   1    9.52    3.03
   4  18  -1   12.74    2.80
  -4  18   1    8.01    3.10
   4  18  -1   11.17    3.74
  -4  18   1    8.48    3.80
   4 -18   1    7.71    2.89
  -4  18  -1    2.44    3.46
  -4  18  -1   12.00    3.77
   4 -18  -1   12.35    3.63
   4  18   1    7.12    3.61
   4  18   1   17.03    3.96
   4  18   1   10.98    3.73
   4  18   1   10.52    2.21
   4  18   1    6.81    3.34
   4 -18  -1   12.38    3.24
   5 -18   1    6.27    3.21
   5  18  -1    6.49    3.41
   5  18  -1   10.48    2.22
   5  18  -1    0.19    2.93
   5  18  -1    5.97    3.69
   5 -18   1    7.90    2.84
  -5 -18  -1   13.31    4.05
   5 -18   1    8.09    3.11
  -5  18   1    3.97    2.68
   5  18   1    5.52    3.48
   5 -18  -1    4.80    3.29
   5  18   1    8.77    3.59
   5 -18  -1    3.20    2.27
   5  18   1    2.29    3.20
   5 -18  -1    1.58    2.60
   5  18   1    2.48    2.72
  -5  18  -1    4.61    2.90
   6 -18   1    5.34    2.63
  -6 -18  -1    8.59    3.20
   6 -18   1    8.35    3.40
   6 -18   1    9.51    3.03
   6  18  -1    3.97    3.50
   6 -18   1    8.13    5.80
   6  18  -1    9.54    3.71
  -6  18   1    9.60    2.98
   6  18  -1    7.60    3.45
   6 -18  -1    7.33    3.02
   6  18   1    5.91    3.37
   6 -18  -1   12.13    3.17
   6  18   1   13.47    3.99
   6 -18  -1    8.97    3.37
   6  18   1   18.22    4.59
   7 -18   1   -0.06    2.17
   7 -18   1    2.07    3.39
   7  18  -1   -1.49    2.42
   7  18  -1    3.26    2.98
   7 -18   1    4.16    2.44
   7  18  -1    1.54    2.72
  -7  18   1    3.11    2.38
  -7 -18  -1    1.42    2.62
   7 -18   1    2.08    2.54
   7 -18  -1    0.06    2.17
   7  18   1    0.30    2.69
  -7  18  -1   -0.03    2.33
   7  18   1    1.48    2.59
   7  18   1    2.69    2.92
   7 -18  -1    1.57    2.52
   7 -18  -1    2.86    2.41
   7 -18  -1   -4.43    4.19
   8 -18   1    9.92    3.29
   8 -18   1    7.54    3.05
  -8  18   1    8.88    2.73
   8 -18   1    7.30    2.95
   8  18  -1    9.31    3.64
   8  18  -1    7.10    3.27
   8  18  -1    7.14    3.45
   8 -18  -1    7.14    3.69
   8  18   1    3.73    2.76
   8 -18  -1    7.92    3.19
   8 -18  -1    2.77    2.80
  -8  18  -1   10.88    3.00
   8  18   1    5.87    3.32
   8  18   1    7.11    3.20
   9  18  -1    9.12    3.68
   9 -18   1   15.04    3.83
   9 -18   1   12.86    3.78
   9  18  -1   15.14    3.89
   9  18  -1   28.04    4.84
  -9  18   1   20.19    3.43
   9 -18   1   17.36    3.90
   9 -18  -1   22.54    4.17
   9  18   1   20.52    4.31
   9 -18  -1   14.16    4.00
   9 -18  -1   13.55    3.86
   9  18   1   10.78    3.84
   9  18   1   19.04    4.24
  -9  18  -1   15.51    3.41
  10 -18   1    3.87    2.15
  10 -18   1    5.15    2.18
  10  18  -1    4.35    2.55
  10  18  -1    2.99    2.35
  10  18  -1    4.08    2.45
  10 -18   1    2.96    1.93
 -10  18   1    4.55    1.66
  10  18   1   -0.95    2.16
  10  18   1    2.22    2.59
 -10  18  -1    3.03    1.83
  10 -18  -1    5.17    2.27
  10 -18  -1    3.36    2.20
  10  18   1    1.17    2.36
  10 -18  -1    3.68    2.26
  11 -18   1   20.96    3.52
  11  18  -1   16.14    3.45
  11 -18   1   15.89    3.06
  11  18  -1   16.96    3.62
  11 -18   1   17.09    2.64
  11  18  -1   18.51    3.55
  11 -18  -1   13.21    2.98
  11 -18  -1   18.59    2.93
  11 -18  -1   21.59    3.51
  11  18   1   19.72    3.61
  11  18   1   14.54    3.47
  11  18   1   16.61    3.64
   0  19  -1    6.30    4.05
   0  19   1    4.30    2.36
   0  19  -1    6.06    2.01
   0  19   1    8.52    2.97
   0  19   1    4.06    4.39
   0  19  -1    6.25    2.92
   0  19  -1    7.19    2.86
   0  19   1    7.05    3.16
   0  19   1    6.70    4.22
   0 -19  -1   11.05    4.38
   1  19  -1    3.01    2.41
   1  19  -1   11.00    3.23
  -1  19   1    1.92    2.25
   1  19  -1    3.46    1.57
  -1  19   1    5.56    3.52
   1  19  -1    7.28    3.40
  -1  19   1    3.72    2.94
   1  19  -1    6.32    3.15
  -1  19  -1   -0.26    3.37
  -1  19  -1    1.08    2.93
   1  19   1    3.10    3.00
   1  19   1    6.13    4.05
   1  19   1    1.37    2.72
   1 -19  -1    0.49    2.49
  -1  19  -1    0.84    1.83
  -1  19  -1   -1.22    2.11
   1  19   1   -0.28    2.70
   1  19   1   -0.17    1.89
   2  19  -1   20.35    4.37
   2  19  -1   12.84    3.74
  -2  19   1   12.68    2.63
  -2  19   1   15.44    3.55
  -2  19   1   16.41    4.60
  -2  19   1   13.92    3.91
   2  19  -1   16.11    3.39
   2  19  -1   12.79    4.17
   2  19   1   16.06    3.91
  -2  19  -1   10.82    3.19
   2  19   1   16.15    5.99
   2  19   1   17.24    4.35
   2  19   1   15.36    4.13
   2 -19  -1   13.73    3.61
  -2  19  -1   15.98    4.13
   2  19   1   16.54    2.89
  -2  19  -1   18.22    3.93
  -2  19  -1   17.52    4.59
  -3  19   1   26.07    5.22
   3  19  -1   26.61    5.02
   3 -19   1   24.46    5.06
  -3  19   1   29.48    4.62
   3  19  -1   19.65    4.74
   3  19  -1   31.83    4.27
   3  19  -1   27.15    5.07
   3 -19   1   18.92    4.15
   3  19   1   18.67    3.25
   3  19   1   28.94    5.32
   3 -19  -1   12.23    4.10
  -3  19  -1   19.66    4.62
   3 -19  -1   24.14    4.75
  -3  19  -1   21.24    5.13
   3  19   1   17.98    4.52
   3  19   1   23.03    5.08
   4  19  -1    2.32    2.52
   4 -19   1    4.30    2.66
   4 -19   1    3.64    2.47
   4  19  -1    7.98    3.32
  -4  19   1    1.46    2.37
  -4  19   1    2.78    3.30
   4  19  -1    3.00    1.83
  -4  19  -1    1.51    2.55
   4  19   1    5.11    2.91
  -4  19  -1    7.49    3.75
   4  19   1    4.00    3.12
   4  19   1    2.69    2.97
   4 -19  -1    1.20    2.31
   4 -19  -1    3.54    2.62
   4  19   1    2.70    3.43
   5 -19   1   11.62    3.57
   5  19  -1   17.49    4.31
   5 -19   1   16.78    4.08
   5  19  -1   10.15    3.77
   5 -19   1   13.70    3.54
   5 -19  -1    9.80    3.39
   5  19   1    7.21    4.08
   5  19   1   21.81    4.75
   5  19   1   16.13    4.36
   5  19   1   14.67    4.96
   5 -19  -1   11.55    3.65
   5 -19  -1   11.73    3.93
  -5  19  -1   16.76    3.72
  -6  19   1    0.07    1.84
   6 -19   1    1.86    2.10
   6  19  -1    4.53    2.94
   6 -19   1   -0.73    2.26
   6  19  -1    1.87    2.87
   6 -19   1    0.21    2.91
   6 -19   1   -0.50    2.17
   6  19  -1    0.63    2.46
   6  19   1   -0.93    2.25
   6  19   1   -2.36    2.17
   6 -19  -1    2.73    2.31
   6  19   1    1.36    2.98
   6 -19  -1    1.45    2.58
   6 -19  -1   -0.82    2.38
   7  19  -1   10.91    3.46
   7 -19   1   14.02    3.87
   7  19  -1    9.27    4.05
   7 -19   1   13.37    3.19
  -7  19   1    7.42    2.61
   7  19  -1    8.91    3.23
   7 -19   1    9.56    3.58
   7 -19  -1   11.29    3.13
   7 -19  -1    7.92    3.13
   7  19   1    9.29    3.36
   7  19   1    9.34    3.76
  -7  19  -1   12.54    3.21
   7 -19  -1    8.46    4.24
   7  19   1    7.76    3.28
  -8  19   1    1.43    1.76
   8  19  -1    0.79    2.39
   8 -19   1    7.64    2.80
   8  19  -1    5.11    2.65
   8 -19   1    1.77    2.15
   8  19  -1    3.93    3.13
   8 -19   1    1.10    2.43
   8 -19  -1    2.74    2.56
   8 -19  -1   -0.81    2.51
   8 -19  -1    1.62    2.10
  -8  19  -1    0.35    1.84
   8  19   1    5.24    3.05
   8  19   1    4.53    2.74
   8  19   1    2.03    2.46
   9 -19   1    3.31    2.14
   9  19  -1    1.50    2.41
   9 -19   1    0.24    1.85
   9 -19   1    1.53    2.19
  -9  19   1    1.78    1.45
   9  19  -1    4.14    2.55
   9  19  -1    4.96    2.75
   9 -19  -1   -0.06    2.06
   9  19   1    3.59    2.42
   9 -19  -1   -3.77    1.48
   9  19   1    4.67    2.71
   9  19   1    2.52    2.49
  -9  19  -1    4.11    1.78
   9 -19  -1    0.39    2.34
  10 -19   1   10.10    2.69
  10 -19   1   10.80    2.64
  10  19  -1   10.63    3.04
  10  19  -1   15.67    3.42
  10 -19   1   13.47    2.62
  10  19  -1    5.64    2.62
  10 -19  -1   14.36    2.92
  10  19   1   10.17    2.93
  10  19   1   11.44    3.18
 -10  19  -1   12.85    2.10
  10 -19  -1    9.59    2.66
  10 -19  -1   10.65    2.54
  10  19   1   12.88    3.08
  11  19  -1    4.20    2.21
  11  19   1    3.33    1.98
   0  20   1    2.38    3.62
   0  20  -1    3.57    3.36
   0  20  -1   -0.62    2.79
   0  20   1    3.15    3.01
   0  20   1    4.11    2.62
   0  20  -1   -1.20    1.95
   0  20   1    0.89    1.75
  -1  20   1   13.64    4.47
  -1  20   1   15.46    3.20
   1  20  -1   19.50    4.39
   1  20  -1   20.91    4.51
   1  20  -1   18.16    4.12
   1  20  -1   15.07    3.24
  -1  20   1   13.92    4.06
   1  20   1   15.36    2.82
  -1  20  -1   22.36    4.91
  -1  20  -1   15.24    3.50
   1  20   1   18.82    4.80
   1  20   1   17.77    4.27
   1  20   1   21.24    4.23
   1  20   1   15.58    3.94
  -1  20  -1   13.14    4.14
   2 -20   1    2.30    2.67
  -2  20   1    2.08    1.95
  -2  20   1    3.39    2.98
   2  20  -1    7.01    2.56
   2  20  -1    0.77    2.74
   2  20  -1    2.42    1.90
  -2  20   1    4.05    3.09
   2  20  -1    0.99    2.85
   2  20   1    0.59    2.50
   2  20   1    3.08    2.64
   2 -20  -1    4.86    2.90
  -2  20  -1    5.30    3.00
  -2  20  -1   -0.47    2.33
   2  20   1    1.76    2.46
  -3  20   1   31.68    4.77
   3 -20   1   20.89    4.75
   3  20  -1   20.37    3.89
   3  20  -1   24.23    5.15
   3  20  -1   31.06    5.69
  -3  20   1   30.34    5.67
   3  20  -1   25.88    5.15
   3  20   1   26.55    5.35
   3  20   1   26.24    5.01
   3  20   1   33.74    5.54
   3 -20  -1   37.91    5.77
   3 -20  -1   34.08    5.14
  -3  20  -1   40.65    5.32
  -3  20  -1   26.32    5.60
   4  20  -1   13.35    4.04
   4  20  -1   12.29    3.80
   4 -20   1   10.12    3.38
   4 -20   1   11.37    3.39
  -4  20   1   14.17    4.43
   4 -20  -1   10.03    3.26
   4  20   1   17.14    3.96
   4  20   1    7.01    3.18
   4  20   1    7.39    3.35
  -4  20  -1   15.50    3.43
   4 -20  -1    8.39    3.00
   5  20  -1   14.72    3.88
  -5  20   1    7.58    2.49
   5 -20   1    7.43    2.93
   5  20  -1    9.94    3.57
   5 -20   1    4.06    2.86
   5 -20  -1    8.61    3.13
   5  20   1   12.93    3.90
   5 -20  -1   14.70    3.61
   5 -20  -1   11.08    3.33
   5  20   1   12.55    3.63
   5  20   1    8.94    3.53
  -6  20   1    1.67    1.77
   6 -20   1    5.63    2.82
   6 -20   1    2.55    2.37
   6 -20   1    0.98    2.05
   6  20  -1    2.98    2.65
   6  20  -1    3.04    2.56
   6  20   1    1.75    3.07
   6 -20  -1    2.34    2.48
   6  20   1    2.57    2.50
   6 -20  -1    6.52    2.63
   6  20   1    0.56    2.53
  -6  20  -1    1.65    2.05
   7 -20   1    5.86    2.61
  -7  20   1    3.35    1.74
   7  20  -1    0.24    2.96
   7 -20   1    5.32    2.38
   7  20  -1    3.80    2.94
   7  20  -1    3.43    2.59
   7 -20   1    1.88    2.74
   7 -20  -1    2.92    2.60
   7  20   1   -0.30    2.31
   7  20   1    2.85    2.68
   7 -20  -1    4.98    3.14
   7 -20  -1    1.92    2.03
   7  20   1    0.66    2.80
  -7  20  -1    4.34    2.14
   8 -20   1    6.87    2.72
   8 -20   1   11.93    3.05
   8  20  -1    4.73    2.80
   8 -20   1    7.70    2.85
  -8  20   1   11.81    1.95
   8  20  -1   13.66    3.36
   8  20  -1    5.49    3.19
   8 -20  -1    8.72    2.69
   8  20   1   10.32    3.30
   8  20   1   11.53    3.29
   8 -20  -1    9.08    2.98
   8 -20  -1    7.64    2.79
   8  20   1    7.08    3.45
  -8  20  -1    5.75    2.02
   9  20  -1   14.35    3.51
   9  20  -1   27.66    4.22
   9 -20   1   19.28    3.79
   9 -20   1   16.14    3.13
   9 -20   1   11.17    2.96
   9  20  -1   11.66    3.37
   9 -20  -1   14.79    3.55
   9 -20  -1   20.20    3.48
  -9  20  -1   19.06    2.66
   9  20   1   13.76    3.38
   9  20   1   13.67    3.39
   9 -20  -1   11.17    3.07
   9  20   1   17.54    3.81
  10 -20   1    0.61    1.58
  10  20  -1    7.85    2.28
  10  20  -1    3.17    2.08
  10 -20   1    3.82    1.57
  10 -20   1    4.09    1.39
  10  20   1    4.51    2.11
  10  20   1    5.47    1.98
  10 -20  -1    2.98    1.77
  10 -20  -1    3.80    1.63
  10 -20  -1    5.28    1.76
   0  21   1   32.60    7.42
   0  21  -1   42.96    5.69
   0  21   1   44.24    7.24
   0  21   1   40.48    6.97
   0  21  -1   43.77    7.04
   0  21  -1   48.63    7.15
  -1  21   1   17.83    4.56
  -1  21   1   13.29    2.57
   1  21  -1   14.13    2.73
   1  21  -1   17.01    3.83
   1  21  -1   13.11    3.78
  -1  21   1   14.92    4.14
   1  21   1   15.70    3.89
   1  21   1   16.16    4.31
   1  21   1    8.65    3.67
  -1  21  -1   14.91    3.14
   1  21   1   31.39    4.84
  -1  21  -1   22.83    4.64
   2 -21   1   43.23    6.63
  -2  21   1   40.77    6.74
   2  21  -1   34.79    4.64
   2  21  -1   38.33    6.23
   2  21  -1   43.63    6.41
   2  21  -1   50.71    6.59
  -2  21  -1   33.17    6.45
   2  21   1   30.82    6.02
   2 -21  -1   36.13    6.54
   2  21   1   44.40    6.41
  -2  21  -1   39.37    5.51
   2  21   1   36.10    6.05
   3  21  -1    9.51    3.29
   3  21  -1    7.07    2.80
   3  21  -1    8.72    3.17
   3 -21   1    8.23    3.04
  -3  21   1   11.92    3.88
   3  21   1    9.66    3.07
  -3  21  -1   16.90    4.26
  -3  21  -1    8.66    2.59
   3  21   1    7.44    2.69
   3  21   1    9.26    3.13
   3 -21  -1    4.40    2.70
  -4  21   1   21.29    3.46
   4 -21   1   16.81    4.15
   4  21  -1   13.74    3.85
   4 -21   1   18.64    4.44
   4  21  -1   23.16    4.49
   4 -21  -1   18.22    4.25
   4  21   1   17.80    4.25
   4  21   1   23.37    4.58
   4 -21  -1   21.14    4.40
   4  21   1   24.52    4.79
   5 -21   1    7.07    3.08
   5  21  -1    5.55    3.02
   5 -21   1    9.73    3.00
   5 -21   1    6.66    3.05
   5  21  -1   11.93    3.34
   5  21   1   12.52    3.63
   5 -21  -1   10.61    3.10
  -5  21  -1   12.09    2.63
   5  21   1    5.96    3.18
   5 -21  -1   12.22    3.19
   6  21  -1   17.85    4.28
   6  21  -1   19.53    4.01
   6 -21   1   17.05    3.79
   6 -21   1   15.16    3.59
   6 -21   1   19.08    3.88
  -6  21   1   12.76    2.33
  -6  21  -1   13.36    2.84
   6  21   1   11.66    3.59
   6 -21  -1   11.57    3.43
   6 -21  -1   11.10    3.17
   6  21   1   17.89    4.04
   6 -21  -1   23.03    4.39
   7  21  -1    5.45    2.57
   7 -21   1    4.51    2.63
   7 -21   1    5.93    2.36
   7  21  -1    2.15    2.47
   7 -21   1    5.73    2.57
   7  21   1    3.48    2.68
   7 -21  -1    2.22    2.59
   7  21   1    6.05    2.71
   7  21   1    6.07    2.67
  -7  21  -1    2.59    1.50
   7 -21  -1    5.79    2.53
   7 -21  -1    3.39    2.40
   8 -21   1   33.05    4.95
   8  21  -1   30.22    5.19
   8 -21   1   37.67    5.45
   8 -21   1   34.22    5.17
   8  21  -1   34.39    5.29
   8  21   1   30.58    5.23
   8 -21  -1   31.23    5.05
   8 -21  -1   35.32    5.30
   8 -21  -1   42.77    5.80
   8  21   1   32.91    5.48
   8  21   1   33.65    5.40
   9 -21   1   11.09    2.18
   9  21  -1    6.75    2.47
   9  21  -1    7.81    2.77
   9 -21   1   12.93    2.52
   9 -21   1    9.22    2.44
   9  21   1    9.52    2.52
   9 -21  -1    9.25    2.44
   9 -21  -1    8.47    2.22
   9  21   1    6.54    2.26
   9 -21  -1    6.21    2.01
   0  22   1   50.45    7.38
   0  22  -1   44.17    7.72
   0  22  -1   40.06    6.95
   0  22   1   55.20    7.37
   0  22  -1   41.81    5.22
   1 -22   1   60.85    8.48
  -1  22   1   54.82    8.60
   1  22  -1   58.69    8.37
   1  22  -1   47.38    7.93
   1  22   1   64.45    8.27
   1 -22  -1   49.22    8.31
  -1  22  -1   60.93    7.02
   1  22   1   76.25    8.84
   1  22   1   59.74    8.15
  -1  22  -1   67.37    8.78
   1  22   1   57.51    8.69
   2 -22   1   10.80    3.31
   2  22  -1   10.85    3.51
   2  22  -1   13.54    3.64
   2  22  -1    8.48    3.50
  -2  22   1   22.38    4.30
   2  22   1   12.57    3.66
   2  22   1   13.75    3.97
   2 -22  -1   15.41    3.88
   2  22   1   13.29    3.55
  -2  22  -1   20.21    4.25
   3 -22   1   16.72    3.95
   3 -22   1   14.58    3.75
   3  22  -1   18.87    4.03
  -3  22   1   13.51    4.40
   3  22  -1   15.18    3.79
   3  22  -1   16.58    3.94
   3  22   1   25.81    4.41
   3  22   1   18.52    3.97
   3 -22  -1   12.71    3.50
   3  22   1   15.62    3.59
   4 -22   1   -0.56    2.02
   4  22  -1    3.74    2.65
   4 -22   1    5.61    2.69
   4  22  -1    5.77    2.61
   4 -22  -1    4.80    2.46
   4  22   1    0.16    2.01
   4  22   1    2.77    2.59
   4  22   1    3.65    2.24
  -4  22  -1    2.88    1.53
   4 -22  -1    3.48    2.44
   5 -22   1    4.13    2.48
   5  22  -1    3.79    2.47
   5 -22   1    4.82    2.68
   5 -22   1    4.98    2.41
   5  22  -1    7.18    2.90
   5 -22  -1    5.11    2.33
   5 -22  -1    3.81    2.49
  -5  22  -1    2.10    1.45
   5  22   1    2.42    2.16
   5  22   1    7.15    2.70
   6 -22   1   17.77    3.68
   6  22  -1   13.75    3.54
   6 -22   1   14.59    3.55
   6  22  -1   12.16    3.60
   6 -22   1   12.66    3.29
   6  22   1   24.39    4.22
   6 -22  -1   19.75    3.77
   6  22   1   15.12    3.64
   6 -22  -1   14.47    3.78
   6 -22  -1   22.84    4.04
   7  22  -1   20.89    4.46
   7 -22   1   25.60    4.51
   7  22  -1   23.12    4.59
   7 -22   1   32.08    5.15
   7 -22   1   32.01    4.65
   7 -22  -1   29.42    4.70
   7  22   1   34.05    4.69
   7 -22  -1   32.01    5.05
   7 -22  -1   26.60    4.72
   7  22   1   30.02    4.89
   8  22  -1   37.35    5.01
   8  22  -1   29.20    4.73
   8 -22   1   32.06    4.71
   8 -22   1   45.72    5.30
   8 -22   1   40.50    4.72
   8 -22  -1   26.09    4.63
   8 -22  -1   31.68    4.62
   8  22   1   25.32    4.79
   8  22   1   27.97    4.81
   8 -22  -1   29.90    4.90
   9  22  -1   31.38    4.58
   9 -22   1   34.01    4.46
   9 -22   1   42.12    4.82
   9 -22   1   32.64    4.23
   9  22  -1   29.63    4.56
   9 -22  -1   34.63    4.52
   9  22   1   36.21    4.74
   9  22   1   34.41    4.78
   9 -22  -1   35.20    4.33
   9 -22  -1   28.65    4.47
   0 -23   1   27.53    5.15
   0  23   1   34.62    5.95
   1 -23   1   16.94    3.83
  -1  23   1   24.95    4.44
  -1  23  -1   16.03    3.98
   1 -23  -1   20.58    4.23
   1  23   1   17.33    4.19
   1  23   1   18.55    4.06
   1  23   1   12.80    3.70
   2 -23   1   37.76    5.40
   2  23  -1   33.89    5.45
   2  23  -1   26.59    4.93
   2  23  -1   23.49    4.78
   2  23   1   33.45    5.21
   2  23   1   21.35    4.70
  -2  23  -1   33.47    5.63
   2  23   1   37.23    5.28
   2 -23  -1   21.38    4.58
   3 -23   1    7.68    2.93
   3  23  -1    9.80    3.15
   3  23  -1    9.54    3.05
   3  23  -1   13.38    3.56
   3 -23   1   17.87    3.43
   3  23   1    6.47    2.84
   3 -23  -1   12.56    3.30
   3  23   1   11.96    3.29
   3 -23  -1   13.36    3.39
   3  23   1   12.32    3.35
   4  23  -1    3.98    2.26
   4  23  -1    3.67    2.24
   4 -23   1    6.16    2.50
   4 -23   1    1.43    2.38
   4 -23   1    1.18    2.12
   4 -23  -1    0.63    2.02
   4  23   1    3.97    2.42
   4 -23  -1    1.80    2.17
   4  23   1    2.20    2.31
   4  23   1    2.94    2.30
   5 -23   1    8.88    2.63
   5 -23   1    9.24    2.74
   5  23  -1    9.69    2.96
   5 -23   1    9.86    2.70
   5  23  -1   14.05    3.22
   5 -23  -1    9.50    2.97
   5 -23  -1   10.41    2.87
   5 -23  -1    8.78    2.84
   5  23   1   13.45    2.98
   5  23   1   11.10    3.06
   6  23  -1    9.66    2.75
   6 -23   1    7.37    2.69
   6 -23   1    9.33    2.60
   6 -23   1   11.26    2.95
   6  23  -1   11.10    2.91
   6  23   1    9.34    2.73
   6 -23  -1    8.24    2.43
   6  23   1   18.36    3.19
   6 -23  -1    6.91    2.50
   6 -23  -1   13.92    3.14
   7  23  -1   25.53    3.91
   7 -23   1   26.52    3.94
   7 -23   1   29.73    4.17
   7 -23   1   25.14    4.23
   7  23  -1   21.46    4.07
   7 -23  -1   26.41    4.39
   7  23   1   23.92    3.89
   7  23   1   24.41    4.05
   7 -23  -1   19.91    3.86
   7 -23  -1   22.64    3.97
   8  23  -1   24.81    4.04
   8 -23   1   25.23    3.93
   8 -23   1   25.19    3.63
   8 -23   1   29.31    4.14
   8  23  -1   28.86    4.01
   8  23   1   25.75    4.03
   8 -23  -1   24.54    3.76
   8 -23  -1   33.82    4.06
   8  23   1   27.02    4.00
   8 -23  -1   29.64    4.19
   0 -24  -1   -0.74    2.04
   0  24   1    4.24    2.44
   0 -24   1   -1.07    1.89
  -1 -24  -1    9.48    3.14
  -1  24   1   13.86    3.40
   1 -24   1   14.20    3.11
  -1 -24   1    8.17    2.91
   1 -24  -1   13.43    3.30
   2  24  -1   12.11    3.00
   2 -24   1   14.84    3.06
   2  24   1   10.24    2.94
   2  24   1    8.84    2.88
   2 -24  -1    2.88    2.27
   2  24   1   10.16    2.94
  -2 -24   1    8.62    2.93
   3 -24   1   17.13    4.26
   3 -24   1   21.07    4.15
   3 -24   1   21.29    4.17
   3  24  -1   18.91    4.04
   3  24  -1   23.70    4.36
   3  24   1   28.15    4.48
   3 -24  -1   29.88    4.63
   3  24   1   21.07    4.16
   3  24   1   26.19    4.39
   3 -24  -1   28.87    4.71
   4 -24   1   20.39    3.41
   4  24  -1   14.92    3.29
   4  24  -1   10.60    3.08
   4 -24   1   14.13    3.11
   4 -24   1   12.63    3.10
   4  24   1   15.49    3.42
   4  24   1   14.42    3.35
   4 -24  -1   14.65    3.30
   5 -24   1   13.95    3.05
   5 -24   1   16.09    3.03
   5  24  -1   16.05    3.23
   5 -24   1   13.28    3.04
   5  24  -1   12.42    2.97
   5  24   1   12.90    3.09
   5 -24  -1   17.49    3.31
   5  24   1   10.30    2.95
   5 -24  -1   15.56    3.00
   5 -24  -1   17.58    3.21
   6 -24   1   21.56    3.59
   6 -24   1   20.66    3.61
   6  24  -1   23.52    3.67
   6 -24   1   25.71    3.70
   6  24  -1   14.63    3.40
   6 -24  -1   23.99    3.73
   6  24   1   19.41    3.71
   6 -24  -1   20.13    3.56
   6  24   1   22.58    3.73
   6 -24  -1   22.17    3.85
   7 -24   1    3.52    1.50
   7  24  -1    3.91    1.79
   7 -24   1    2.19    1.80
   7 -24   1    4.23    1.55
   7  24  -1    3.59    1.77
   7 -24  -1    4.78    1.71
   7  24   1    2.17    1.63
   7 -24  -1    4.28    1.53
   7 -24  -1    4.05    1.56
   7  24   1    7.99    2.01
   0 -25   1    2.16    1.82
   0 -25  -1    3.80    2.08
   1 -25   1    7.46    2.64
  -1 -25  -1    8.50    2.71
  -1 -25   1   10.25    2.55
   1 -25  -1    8.56    2.53
   1 -25  -1    9.11    2.49
   2 -25   1    9.82    2.87
   2 -25   1    9.29    2.62
   2 -25   1    7.60    2.31
  -2 -25  -1    6.15    2.53
   2 -25  -1    6.87    2.45
   2  25   1    8.01    2.47
   2 -25  -1    9.31    2.54
  -2 -25   1    7.45    2.43
  -3 -25  -1    8.13    2.49
   3 -25   1    8.42    2.46
   3  25  -1    6.65    2.29
   3 -25   1    8.25    2.33
   3 -25   1    7.22    2.34
   3  25   1    4.24    2.20
   3  25   1    4.43    2.19
   3 -25  -1    6.61    2.24
   3 -25  -1    4.68    2.10
   4 -25   1   13.88    2.66
   4 -25   1   13.70    2.94
   4  25  -1   13.01    2.78
   4  25  -1   12.02    2.72
   4 -25   1    9.76    2.51
   4 -25  -1   11.99    2.67
   4 -25  -1   15.12    2.84
   4 -25  -1   17.77    2.98
   4  25   1   16.32    3.06
   4  25   1    8.86    2.61
   5 -25   1   26.55    3.89
   5 -25   1   24.22    3.80
   5  25  -1   25.12    3.91
   5  25  -1   23.11    3.86
   5 -25   1   21.91    4.03
   5  25   1   20.89    3.83
   5 -25  -1   24.96    3.80
   5  25   1   24.03    3.94
   5 -25  -1   27.83    4.05
   5 -25  -1   22.50    3.85
   6 -25   1    4.70    1.58
   6 -25   1    5.73    1.78
   6  25  -1    3.74    2.67
   6  25  -1    3.18    1.55
   6 -25   1    4.17    1.44
   6 -25  -1    5.71    1.74
   6  25   1    3.33    1.61
   6 -25  -1    5.53    1.79
   6 -25  -1    4.85    1.57
   6  25   1    2.69    1.50
   0 -26   1   14.13    3.01
   0 -26  -1   18.90    3.31
   1 -26   1    5.22    2.19
  -1 -26  -1   -0.23    1.56
   1 -26   1    4.16    1.81
  -1 -26   1    2.46    1.73
   1 -26  -1    2.29    1.74
   2 -26   1    2.25    1.76
  -2 -26  -1    3.08    1.71
   2 -26   1    5.24    2.20
   2 -26  -1    4.96    1.79
   2 -26  -1    7.67    2.10
   3 -26   1    3.58    2.01
   3 -26   1   -0.20    1.21
   3 -26   1    1.76    1.52
   3 -26  -1    0.33    1.52
   3 -26  -1    0.04    1.34
   3 -26  -1   -1.31    1.56
   3  26   1    2.85    2.12
   4 -26   1    6.75    1.74
   4 -26   1    4.09    1.81
   4 -26  -1    5.65    1.86
   4 -26  -1    4.30    1.58
   4 -26  -1    5.61    1.87
   0 -27  -1    1.68    1.49
   0 -27   1    3.70    1.54
   1 -27   1    0.91    1.33
   1 -27   1    5.66    2.02
  -1 -27  -1    4.31    1.67
   1 -27  -1    2.81    1.45
   2 -27   1    1.31    1.31
   2 -27  -1    2.27    1.31
   0   0   2   87.67    9.44
   0   0  -2   90.08    9.44
  -1   0   2  366.54   38.73
  -1   0   2  366.23   38.73
   1   0  -2  382.48   38.77
  -1   0  -2  359.36   38.85
  -1   0  -2  325.20   38.69
  -1   0  -2  372.87   38.66
   1   0  -2  378.18   38.72
   1   0   2  384.54   38.88
  -2   0  -2   78.21    8.17
   2   0  -2   77.48    8.28
   2   0   2   78.54    8.11
   2   0   2   79.18    8.46
  -2   0  -2   78.29    8.47
   2   0  -2   81.58    8.32
  -2   0   2   61.61    8.15
   2   0  -2   74.49    8.16
  -2   0   2   73.80    8.19
   2   0   2   70.79    8.17
   3   0  -2    5.50    1.27
   3   0  -2    4.51    1.34
  -3   0   2    4.35    1.39
   3   0   2    4.62    1.62
   3   0   2    4.43    1.24
   3   0   2    3.34    1.01
  -3   0   2    3.77    1.24
  -3   0  -2    2.84    1.39
  -3   0  -2    4.36    1.25
   3   0  -2    5.80    1.30
  -4   0  -2   10.53    1.98
   4   0  -2   13.05    2.10
   4   0   2   10.87    1.84
  -4   0   2   11.86    2.13
  -4   0   2    8.40    1.98
  -4   0   2   13.28    2.24
  -4   0   2   13.80    2.53
   4   0  -2   10.09    1.85
   4   0  -2    9.82    2.29
   4   0   2   15.57    2.59
  -4   0  -2   11.43    2.18
  -4   0  -2   14.01    2.18
   4   0   2   13.67    1.96
   4   0   2   11.47    2.08
  -5   0   2  127.12   13.90
  -5   0   2  120.32   13.82
   5   0   2  129.43   14.41
   5   0   2  122.38   13.65
   5   0  -2  126.26   13.76
  -5   0  -2  123.67   13.90
   5   0  -2  121.57   14.15
   5   0  -2  116.74   13.58
   5   0  -2  127.41   14.08
  -5   0  -2  127.70   13.93
  -5   0  -2  119.65   13.78
   5   0   2  127.25   13.67
   6   0  -2    5.75    2.29
  -6   0  -2    6.46    2.05
  -6   0  -2    6.68    2.26
   6   0  -2    8.78    2.02
   6   0   2    6.67    2.47
  -6   0   2    4.99    1.95
  -6   0  -2    6.48    2.01
  -6   0   2    5.34    2.05
   6   0   2    9.07    1.96
   6   0  -2    5.31    1.82
  -6   0   2   10.09    2.35
   6   0   2    5.49    1.71
   7   0   2  179.71   19.72
   7   0   2  185.46   19.78
   7   0  -2  173.84   20.54
   7   0   2  175.77   20.74
  -7   0   2  178.09   20.05
  -7   0  -2  168.04   20.14
   7   0  -2  180.91   19.87
  -7   0  -2  199.47   20.09
   7   0  -2  179.72   19.69
  -7   0   2  191.69   20.16
  -7   0   2  166.83   20.51
  -8   0  -2   -0.29    1.76
  -8   0   2    3.72    2.15
   8   0  -2    0.25    1.53
  -8   0  -2    1.83    1.87
   8   0   2    2.67    1.70
  -8   0   2    0.27    2.12
   8   0   2    3.37    1.57
   8   0  -2   -0.49    1.35
   9   0   2   34.71    6.15
  -9   0   2   35.51    5.81
   9   0  -2   32.60    6.01
   9   0   2   38.70    5.12
   9   0  -2   34.24    5.24
   9   0  -2   29.50    5.12
  -9   0   2   42.41    6.01
   9   0   2   40.42    5.32
  -9   0  -2   29.67    5.44
  10   0   2    6.44    3.65
  10   0   2    8.26    2.85
  10   0  -2   11.46    3.98
 -10   0  -2    9.41    3.25
  10   0   2   10.07    2.82
  10   0  -2   10.64    3.13
  10   0  -2    6.21    2.63
 -10   0   2   12.59    3.88
  10   0   2    6.99    2.45
  10   0  -2    7.64    2.74
 -11   0  -2    1.72    2.70
 -11   0   2   -0.22    2.85
  11   0  -2   -1.62    3.73
  11   0   2    6.44    2.78
  11   0  -2    0.14    2.68
  11   0   2    5.97    2.74
  11   0   2    1.67    2.07
  11   0  -2    0.06    1.96
  11   0   2   -1.49    2.99
  11   0  -2    5.94    2.34
  11   0   2   -0.82    4.17
  12   0  -2   38.10    6.03
  12   0   2   38.79    5.14
  12   0  -2   45.48    7.48
  12   0   2   36.51    6.10
 -12   0   2   36.19    6.62
 -12   0   2   19.02    7.79
  12   0   2   37.25    6.14
  12   0   2   23.70    7.09
 -12   0  -2   35.28    6.39
  12   0   2   33.73    6.95
  12   0  -2   47.75    5.80
 -13   0  -2    7.77    6.13
  13   0  -2   16.73    3.24
  13   0  -2   15.19    4.65
  13   0   2   14.85    4.79
  13   0   2   14.97    3.68
 -13   0   2   15.23    4.43
 -13   0   2    2.84    5.80
 -14   0  -2    6.78    7.12
  14   0   2    0.26    3.12
  14   0  -2    4.99    3.37
 -14   0   2    1.60    3.23
  14   0   2    1.74    3.00
 -14   0   2   -2.29    4.09
 -15   0  -2   11.33    3.73
 -15   0  -2    7.44    6.77
 -15   0   2   -1.17    4.98
 -15   0   2    7.97    3.19
   0   1  -2  503.57   55.89
   0   1  -2  537.98   55.97
   0   1  -2  544.41   55.93
   0  -1   2  535.35   55.96
   0   1   2  544.11   56.04
   0  -1  -2  531.33   56.05
   0  -1   2  516.81   55.87
   1  -1   2  199.79   20.70
  -1  -1  -2  184.88   20.41
   1  -1   2  186.70   20.47
  -1   1   2  195.88   20.50
  -1   1   2  175.63   20.70
  -1   1   2  203.27   20.53
   1   1  -2  212.51   20.52
   1   1  -2  213.95   20.61
  -1  -1  -2  176.17   20.39
  -1  -1  -2  199.16   20.68
   1  -1   2  184.67   20.54
  -1  -1   2  169.84   20.51
   1   1   2  192.17   20.45
  -1   1  -2  198.78   20.50
  -1   1  -2  191.33   20.68
   1  -1  -2  196.37   20.54
   1   1   2  201.26   20.69
  -1   1  -2  186.47   20.68
   1  -1  -2  213.98   20.72
  -1  -1   2  192.27   20.49
  -2  -1  -2   37.69    4.90
  -2   1   2   38.72    4.72
  -2  -1  -2   36.89    4.65
   2   1  -2   41.99    4.76
   2   1  -2   36.59    4.66
   2  -1   2   38.54    4.96
  -2   1   2   38.85    4.70
   2   1  -2   36.05    4.75
  -2   1   2   37.05    4.88
   2  -1   2   36.30    4.76
   2  -1   2   35.83    4.61
   2  -1  -2   42.49    4.68
   2  -1  -2   51.50    4.98
  -2  -1   2   46.19    4.75
  -2   1  -2   47.09    4.74
   2  -1  -2   48.29    4.86
  -2  -1   2   48.02    4.78
   2   1   2   49.16    5.04
   2   1   2   46.52    4.63
  -2   1  -2   40.80    4.98
  -2  -1   2   43.66    4.77
   3  -1   2  425.63   45.01
   3  -1   2  390.63   44.71
  -3  -1  -2  390.00   44.92
  -3   1   2  414.23   44.66
   3   1  -2  424.00   44.79
   3   1  -2  424.37   44.77
   3   1  -2  415.10   44.61
   3  -1   2  403.62   44.56
  -3   1   2  402.00   44.91
  -3   1   2  425.13   44.71
  -3  -1  -2  433.99   44.66
  -3   1  -2  410.95   45.02
  -3   1  -2  433.10   44.69
  -3  -1   2  443.79   44.74
   3   1   2  401.03   44.58
   3   1   2  439.84   45.00
   3   1   2  432.18   44.55
  -3   1  -2  428.96   44.69
   3  -1  -2  421.51   44.64
   3  -1  -2  422.91   44.78
  -3  -1   2  436.71   44.68
   3  -1  -2  435.95   44.89
  -4   1   2   31.00    4.06
  -4   1   2   34.42    4.09
   4  -1   2   38.96    4.67
  -4   1   2   30.69    3.98
   4  -1   2   32.39    4.13
   4  -1   2   31.17    3.80
  -4  -1  -2   33.63    4.05
   4   1  -2   31.09    4.13
   4   1  -2   28.99    4.16
  -4  -1  -2   32.92    3.98
   4  -1   2   33.26    3.85
   4   1  -2   30.52    3.92
  -4  -1  -2   30.95    3.98
   4   1  -2   28.33    3.76
   4   1   2   29.22    3.77
   4   1   2   31.45    4.37
  -4  -1   2   29.57    4.24
   4  -1  -2   29.80    4.20
  -4  -1   2   32.46    4.13
  -4   1  -2   28.65    3.92
  -4   1  -2   33.65    4.09
   4  -1  -2   29.04    3.90
  -4  -1   2   31.97    4.02
   4   1   2   28.13    3.88
  -4   1  -2   33.13    4.10
   4   1   2   33.41    3.83
  -4  -1   2   28.64    3.92
   4  -1  -2   31.32    4.24
   4  -1  -2   28.00    3.80
  -5   1   2   47.47    6.58
   5  -1   2   54.00    6.36
  -5  -1  -2   48.87    6.48
  -5   1   2   53.15    6.56
   5   1  -2   47.53    6.75
   5   1  -2   50.17    6.68
   5   1  -2   52.57    6.45
   5  -1   2   48.91    6.34
  -5   1   2   49.31    6.46
   5   1  -2   49.54    6.23
   5  -1   2   51.95    7.14
  -5  -1  -2   48.79    6.46
  -5  -1  -2   48.37    6.55
  -5  -1   2   62.15    6.67
   5   1   2   59.55    6.38
   5  -1  -2   56.82    6.96
  -5  -1   2   55.26    6.71
  -5   1  -2   61.81    6.75
   5   1   2   60.90    6.38
  -5   1  -2   59.95    6.68
   5   1   2   57.21    7.07
  -5  -1   2   57.68    6.61
   5  -1  -2   65.19    6.97
   5  -1  -2   53.95    6.32
  -5   1  -2   55.53    6.45
   5  -1  -2   58.70    6.53
  -6  -1  -2   19.92    3.23
   6  -1   2   16.33    2.77
   6  -1   2   15.14    3.61
  -6   1   2   16.72    3.29
   6  -1   2   16.83    2.81
   6   1  -2   12.26    2.82
  -6  -1  -2   16.04    3.17
   6   1  -2   18.35    2.71
  -6   1   2   19.46    3.13
  -6   1   2   18.86    3.48
   6   1  -2   14.82    3.35
   6   1   2   18.28    3.79
   6  -1  -2   16.76    3.54
   6  -1  -2   14.43    2.67
  -6  -1   2   20.30    3.24
  -6  -1   2   18.47    3.12
   6   1   2   21.60    2.89
   6  -1  -2   19.78    3.03
  -6   1  -2   17.83    2.93
  -6   1  -2   13.86    3.13
  -6   1  -2   20.72    3.25
   6   1   2   14.91    2.84
   7  -1   2    5.63    1.80
  -7  -1  -2    5.35    2.26
  -7  -1  -2    5.50    2.21
   7  -1   2    4.63    2.52
   7   1  -2    4.41    1.81
  -7   1   2    3.70    2.05
   7   1  -2    5.24    2.23
  -7   1   2    4.15    2.16
   7   1  -2    8.33    2.17
   7  -1   2    4.88    1.76
  -7   1  -2    5.12    2.09
  -7  -1   2    8.52    2.50
   7  -1  -2    5.89    2.01
   7  -1  -2    4.24    1.97
   7   1   2    5.36    2.46
  -7   1  -2    7.08    2.37
  -7  -1   2    6.86    2.35
   7  -1  -2    6.60    2.61
  -7  -1   2    5.21    2.20
   7   1   2    8.41    2.05
   7   1   2    8.68    2.05
  -8  -1  -2   52.63    7.43
   8   1  -2   48.82    6.84
   8  -1   2   50.17    7.05
  -8   1   2   51.12    7.26
   8  -1   2   54.01    6.99
  -8  -1  -2   47.51    7.56
  -8   1   2   50.97    7.41
   8   1  -2   58.02    7.18
   8  -1  -2   63.33    7.20
   8   1   2   59.38    7.03
  -8  -1   2   58.26    7.73
  -8  -1   2   68.24    7.69
  -8   1  -2   57.70    7.81
   8  -1  -2   59.20    7.30
   8   1   2   63.13    7.17
  -8   1  -2   64.28    7.52
  -9  -1  -2   30.00    5.34
  -9   1   2   30.39    5.19
  -9   1   2   26.93    5.39
   9   1  -2   31.82    4.95
   9   1  -2   29.10    5.71
   9  -1   2   38.43    6.37
   9  -1   2   35.30    4.99
   9   1  -2   32.04    4.82
   9  -1   2   33.33    4.78
  -9  -1   2   35.46    6.21
  -9  -1   2   36.35    5.49
   9   1   2   36.58    4.94
   9   1   2   33.72    4.73
   9   1   2   30.31    5.88
   9  -1  -2   33.61    5.83
   9  -1  -2   33.65    5.06
  -9   1  -2   28.00    5.09
   9  -1  -2   28.57    4.89
  10  -1   2   15.73    4.06
  10   1  -2   20.19    3.93
  10   1  -2   18.33    4.78
  10   1  -2   19.26    3.81
 -10  -1  -2   19.86    4.59
  10  -1   2   19.02    3.67
  10  -1   2   22.28    4.77
 -10   1   2   14.18    4.10
  10  -1   2   13.35    3.20
  10   1  -2   18.99    3.96
 -10   1   2   18.40    4.74
  10   1   2   14.33    3.21
  10   1   2   25.94    5.22
 -10  -1   2   16.88    4.32
  10   1   2   17.79    3.65
  10  -1  -2   16.13    3.87
  10  -1  -2   20.93    3.96
  10  -1  -2   11.37    3.28
 -10   1  -2   15.78    4.02
  10  -1  -2   15.50    4.28
  10   1   2   16.07    3.61
  11   1  -2   32.77    7.18
  11  -1   2   52.89    8.14
  11  -1   2   42.72    7.51
  11   1  -2   55.16    6.65
 -11  -1  -2   41.03    7.16
  11  -1   2   45.88    6.26
  11  -1   2   42.44    8.87
  11   1  -2   49.64    8.87
  11   1  -2   43.10    6.35
 -11   1   2   54.20    7.22
  11  -1   2   49.46    6.79
  11   1   2   38.64    8.58
  11   1   2   44.30    6.20
  11   1   2   46.50    6.65
  11   1   2   37.71    6.69
  11  -1  -2   48.58    6.71
  11  -1  -2   37.13    7.20
 -11  -1   2   53.20    7.59
 -11   1  -2   45.43    7.16
  11   1   2   46.83    7.85
  11  -1  -2   39.99    8.60
  11  -1  -2   47.35    6.39
  12   1  -2    0.00    2.44
  12  -1   2    2.81    3.35
 -12   1   2    3.50    2.91
  12   1  -2    2.02    3.19
 -12  -1  -2    5.68    3.21
  12  -1   2    3.19    1.90
  12   1  -2    7.77    2.60
  12  -1   2    5.37    3.05
  12  -1   2    4.84    2.77
 -12   1   2   -0.50    5.21
  12  -1   2    0.67    4.49
  12   1   2    2.26    2.54
  12   1   2    1.22    2.61
  12  -1  -2   -0.47    2.10
  12   1   2    1.69    1.84
 -12   1  -2    5.30    3.14
  12  -1  -2    8.04    3.27
  12  -1  -2    5.44    3.43
 -12  -1   2   -3.12    4.82
  12   1   2    6.43    4.55
 -12  -1   2    4.99    3.41
  12   1   2    2.80    3.67
 -13   1   2   10.34    6.17
  13   1  -2   16.87    5.14
  13  -1   2   14.45    4.60
 -13  -1  -2    6.47    5.71
 -13   1   2   18.84    4.75
  13   1  -2   18.87    3.28
  13  -1   2   12.42    3.60
  13  -1  -2   24.55    5.54
  13   1   2   19.74    4.93
  13   1   2   18.78    4.12
 -13  -1   2   13.69    7.97
  13  -1  -2   20.30    3.47
 -13   1  -2    8.45    6.68
 -13  -1   2   18.46    4.67
  14  -1   2    4.08    2.42
 -14   1   2    8.35    3.59
  14   1  -2    6.42    3.49
 -14   1   2    0.67    5.47
 -14  -1  -2   -1.95    4.56
  14  -1  -2    9.21    3.71
 -14  -1   2    5.11    3.43
 -14  -1   2    8.33    5.32
 -14   1  -2    5.10    5.50
 -14   1  -2   -1.54    6.52
  14   1   2    2.12    2.62
 -15   1   2   -0.64    5.89
 -15  -1  -2    5.04    3.13
 -15  -1  -2   -0.41    5.43
 -15   1   2    2.45    2.63
 -15   1  -2    5.20    6.12
 -15  -1   2   -1.60    4.84
 -15   1  -2    8.48    3.38
 -15  -1   2    3.02    2.77
   0   2   2  356.19   35.99
   0  -2  -2  344.57   35.97
   0  -2   2  334.06   36.31
   0  -2  -2  357.07   35.98
   0  -2   2  344.91   36.15
   0  -2  -2  298.94   36.38
   0   2   2  348.07   36.40
   1  -2   2    8.76    1.57
   1  -2   2    9.33    1.18
  -1  -2  -2    6.94    1.07
  -1   2   2    8.26    1.09
  -1  -2  -2    9.23    1.48
  -1   2   2    4.11    1.45
  -1   2   2    9.12    1.30
   1  -2   2    8.32    1.38
  -1  -2  -2    8.14    0.95
   1   2  -2    9.62    1.38
   1  -2  -2    6.02    1.12
  -1  -2   2    6.35    1.33
  -1   2  -2    6.48    1.44
   1   2   2    7.10    1.44
  -1  -2   2    5.71    1.16
   1   2   2    5.13    1.06
  -1  -2   2    6.96    1.20
   1  -2  -2    7.41    1.69
  -2   2   2  160.25   17.12
   2   2  -2  172.53   16.78
   2  -2   2  154.24   16.80
  -2  -2  -2  155.46   16.92
   2   2  -2  163.84   16.76
   2   2  -2  159.46   16.63
   2  -2   2  158.91   16.61
   2  -2   2  175.23   17.09
  -2  -2  -2  166.83   16.68
  -2   2   2  164.72   16.71
  -2  -2   2  138.86   16.68
   2  -2  -2  140.48   16.60
  -2   2  -2  142.43   16.95
   2   2   2  145.97   16.89
  -2   2  -2  153.11   16.67
   2   2   2  149.07   16.56
  -2  -2   2  143.87   16.68
  -2  -2   2  147.59   16.69
   2  -2  -2  158.40   17.01
  -3  -2  -2  126.86   12.66
  -3   2   2  114.20   12.66
  -3  -2  -2  107.15   12.89
  -3   2   2  117.33   12.63
   3  -2   2  117.57   12.54
   3   2  -2  111.05   12.55
   3   2  -2  113.68   12.73
   3   2  -2  113.40   12.71
   3  -2   2  116.46   13.04
  -3   2   2  115.14   13.06
   3  -2   2  116.79   12.80
  -3   2  -2  119.33   12.68
   3  -2  -2  117.52   12.80
  -3  -2   2  114.71   12.68
   3   2   2  119.61   12.96
  -3   2  -2  117.78   12.67
  -3   2  -2  105.74   13.04
   3   2   2  120.63   12.50
   3  -2  -2  107.68   12.56
  -3  -2   2  112.94   12.63
   3  -2  -2  117.31   12.94
  -4   2   2  230.62   23.32
   4   2  -2  210.30   23.45
   4  -2   2  205.65   23.14
  -4  -2  -2  202.99   23.22
  -4   2   2  217.26   23.24
   4   2  -2  217.18   23.38
   4   2  -2  223.01   23.22
   4   2  -2  207.57   23.05
   4  -2   2  219.02   23.18
   4  -2   2  231.13   23.86
  -4  -2  -2  209.62   23.28
  -4   2   2  216.09   23.34
   4  -2   2  208.84   23.44
  -4  -2  -2  220.41   23.31
  -4  -2   2  216.67   23.37
  -4  -2   2  209.33   23.49
  -4   2  -2  212.95   23.32
  -4   2  -2  210.47   23.16
   4  -2  -2  215.24   23.49
  -4   2  -2  217.39   23.35
   4  -2  -2  222.58   23.67
   4  -2  -2  210.69   23.23
  -4  -2   2  219.16   23.32
   4   2   2  223.70   23.13
   4  -2  -2  214.33   23.15
   4   2   2  210.48   23.11
  -4  -2   2  210.01   23.26
   4   2   2  223.00   23.71
  -5   2   2   17.26    2.90
  -5   2   2   17.13    3.05
   5   2  -2   15.70    2.88
   5  -2   2   17.72    3.54
  -5  -2  -2   14.36    2.99
  -5   2   2   16.93    3.09
   5  -2   2   18.29    2.79
   5  -2   2   17.21    2.77
  -5  -2  -2   15.49    2.89
   5   2  -2   16.83    2.77
  -5  -2  -2   14.76    2.97
   5   2  -2   13.84    3.17
  -5  -2   2   20.50    3.13
   5  -2  -2   16.43    3.47
   5   2   2   18.48    2.73
   5   2   2   20.19    3.52
  -5  -2   2   22.33    3.32
   5   2   2   23.33    2.88
   5  -2  -2   19.95    2.79
   5  -2  -2   22.95    3.50
   5  -2  -2   25.52    3.12
  -5  -2   2   19.47    3.03
  -5   2  -2   25.91    3.12
  -5   2  -2   21.30    3.23
   6   2  -2   26.27    4.23
  -6   2   2   25.13    3.71
  -6  -2  -2   29.36    4.03
  -6  -2  -2   27.10    3.97
   6  -2   2   26.67    3.58
   6  -2   2   29.71    3.65
  -6   2   2   23.22    3.73
   6   2  -2   23.40    3.36
  -6   2   2   22.50    3.92
   6  -2   2   25.13    4.44
   6   2  -2   27.09    3.69
  -6  -2   2   22.48    3.67
   6   2   2   19.22    4.22
   6  -2  -2   21.12    3.99
  -6   2  -2   23.10    3.53
  -6  -2   2   26.35    3.99
   6  -2  -2   23.43    3.61
  -6   2  -2   18.88    3.71
   6   2   2   25.58    3.46
  -6  -2   2   20.73    3.90
   6  -2  -2   22.96    3.44
   6   2   2   27.08    3.51
  -6   2  -2   21.18    3.84
   7  -2   2   17.85    3.07
  -7  -2  -2   15.19    3.28
   7   2  -2   14.72    2.78
   7  -2   2   12.87    3.76
   7  -2   2   15.73    2.75
  -7   2   2   20.03    3.58
   7   2  -2   18.32    2.95
  -7  -2  -2   12.23    3.14
   7   2  -2   15.71    3.58
  -7   2   2   15.57    3.27
  -7  -2   2   11.39    3.13
   7   2   2   11.29    2.58
  -7  -2   2   12.68    3.21
   7  -2  -2   16.88    3.06
  -7   2  -2   16.64    3.23
   7  -2  -2   11.31    3.14
  -7   2  -2   12.73    3.11
  -7  -2   2   13.02    3.21
   7  -2  -2    9.56    2.66
   7   2   2   13.03    3.52
   7   2   2    9.77    2.48
   8   2  -2   32.66    4.42
   8  -2   2   24.95    4.21
  -8   2   2   23.61    4.55
  -8  -2  -2   30.17    4.86
  -8   2   2   28.92    4.71
   8   2  -2   27.69    4.18
   8  -2   2   30.40    4.38
  -8  -2  -2   25.27    4.93
   8  -2  -2   29.09    4.49
   8   2   2   30.40    4.30
   8   2   2   25.49    4.13
  -8   2  -2   31.85    4.64
  -8  -2   2   32.17    4.88
   8  -2  -2   29.47    4.35
  -8  -2   2   27.71    5.06
   9   2  -2    8.66    3.89
   9   2  -2   14.25    3.35
   9  -2   2   12.83    3.62
   9  -2   2   14.93    4.38
  -9  -2  -2   20.36    4.39
  -9   2   2   18.50    4.40
   9   2  -2   17.19    3.47
   9  -2   2   12.36    3.16
  -9   2   2   18.22    4.25
   9  -2  -2   14.09    3.50
   9   2   2   17.72    3.62
  -9  -2   2   20.24    4.54
   9   2   2   19.28    3.59
   9   2   2   19.21    3.26
   9   2   2   16.98    4.36
   9  -2  -2   18.14    4.13
  -9   2  -2   12.94    3.43
   9  -2  -2   16.27    3.65
  10  -2   2   77.37    9.54
  10  -2   2   81.02   10.31
  10  -2   2   73.75    9.19
  10   2  -2   66.36    9.29
  10  -2   2   65.46    9.55
  10  -2   2   74.57    9.25
  10   2  -2   72.27    9.39
  10   2  -2   73.82    9.41
 -10   2   2   65.17    9.86
 -10   2   2   77.00   10.03
 -10  -2  -2   81.21   10.14
  10   2  -2   64.00   10.03
 -10  -2   2   77.24   10.11
  10  -2  -2   82.66    9.68
 -10   2  -2   76.31    9.68
  10  -2  -2   79.47    9.61
  10   2   2   77.03    9.04
  10   2   2   98.60    9.43
  10   2   2   76.68   10.50
  10  -2  -2   65.58    9.37
  10  -2  -2   64.89   10.03
  10   2   2   82.29    9.48
  11   2  -2   17.86    4.64
  11  -2   2   10.94    3.46
  11   2  -2   10.93    4.92
 -11  -2  -2   14.99    4.47
  11  -2   2   13.99    3.11
  11   2  -2   10.05    3.14
  11  -2   2   12.33    3.95
  11  -2   2   11.28    4.10
 -11   2   2   11.98    4.12
  11   2  -2   12.92    3.27
  11  -2   2    9.56    5.43
  11   2   2    7.75    3.04
  11   2   2    9.09    2.72
  11  -2  -2   10.29    3.69
  11   2   2   10.68    4.26
  11   2   2    7.88    3.29
  11  -2  -2   17.30    3.59
  11   2   2   15.47    5.31
 -11  -2   2   13.00    4.29
 -11   2  -2   11.17    3.75
  11  -2  -2    9.97    3.42
  11  -2  -2   13.92    4.23
  11  -2  -2    2.05    4.73
  12  -2   2   35.99    6.14
 -12   2   2   24.86    6.07
  12   2  -2   35.70    5.85
  12  -2   2   36.95    5.16
  12   2  -2   40.92    7.52
 -12   2   2   30.55   10.64
  12  -2   2   39.80    6.89
  12  -2   2   36.16    6.06
  12   2  -2   33.50    5.42
 -12   2   2   37.98    9.11
 -12  -2  -2   33.89    6.82
  12  -2   2   43.44    8.44
  12  -2  -2   47.77    7.67
  12   2   2   36.46    5.95
 -12  -2   2   16.86    8.10
 -12  -2   2   20.54    6.09
  12  -2  -2   41.28    7.40
  12   2   2   42.21    8.33
  12   2   2   31.52    6.81
 -12   2  -2   37.61    6.31
  12  -2  -2   36.47    5.53
  12  -2  -2   46.31    6.13
  12   2   2   33.52    4.86
  12   2   2   38.16    6.04
 -13   2   2    8.99    3.36
 -13  -2  -2   -0.52    4.99
  13   2  -2    6.40    3.83
 -13   2   2    0.67    6.98
  13   2  -2    6.49    2.20
  13  -2   2    2.98    2.60
  13   2   2    3.84    3.46
 -13   2  -2   -0.12    5.42
  13  -2  -2    3.76    3.09
  13  -2  -2    5.26    2.25
 -13  -2   2   -0.31    4.67
  13   2   2    8.30    3.34
  14  -2   2   -1.81    2.07
 -14  -2  -2    1.97    4.79
  14   2  -2    2.35    3.06
 -14   2   2    2.84    3.09
 -14   2   2    7.89    6.99
  14   2   2    2.10    2.72
 -14  -2   2    2.55    5.18
 -14  -2   2    1.50    3.13
 -14   2  -2   -1.94    3.18
  14  -2  -2    1.25    2.82
 -14   2  -2    2.91    6.71
 -15   2   2    1.12    2.44
 -15  -2  -2    3.43    3.05
 -15  -2  -2    0.69    4.16
 -15   2  -2    3.16    2.99
 -15  -2   2   -1.08    4.97
 -15   2  -2    6.62    6.22
 -15  -2   2    0.51    2.56
   0  -3   2   43.27    5.90
   0  -3  -2   38.91    6.20
   0  -3  -2   58.48    5.64
   0  -3  -2   47.22    5.67
   0   3   2   55.75    6.26
   0  -3   2   50.12    6.13
   0   3  -2   50.36    5.95
   0   3   2   55.52    5.56
  -1  -3  -2  109.05   11.31
  -1   3   2  109.45   10.83
  -1  -3  -2   96.85   10.88
   1   3  -2  104.72   10.93
  -1  -3  -2  101.21   10.78
   1  -3   2   91.93   11.01
   1   3  -2  102.97   11.16
  -1  -3  -2  100.57   11.22
   1  -3   2  104.01   11.32
   1  -3   2  109.26   10.95
  -1   3  -2  104.69   11.39
   1   3   2   89.85   10.80
  -1  -3   2   82.14   11.10
   1  -3  -2  106.26   10.92
  -1   3  -2   98.93   11.00
  -1  -3   2   93.80   10.99
  -1  -3   2  103.40   10.98
  -1   3  -2  108.96   11.01
   1  -3  -2   90.12   11.42
   2   3  -2   68.66    7.41
  -2  -3  -2   63.67    7.47
   2  -3   2   60.62    7.61
  -2   3   2   72.97    7.54
   2  -3   2   68.06    7.93
  -2   3   2   55.38    8.03
  -2  -3  -2   72.28    7.82
   2  -3   2   70.32    7.43
   2   3  -2   70.10    7.53
  -2   3   2   69.42    7.42
   2   3   2   64.27    7.37
   2  -3  -2   66.57    7.55
  -2   3  -2   62.43    7.45
  -2  -3   2   68.69    7.63
   2  -3  -2   68.95    8.04
  -2   3  -2   61.77    7.86
  -2  -3   2   71.70    7.57
   2   3   2   68.09    7.79
  -2   3  -2   63.52    7.48
   2  -3  -2   64.46    7.41
  -2  -3   2   65.58    7.50
   3   3  -2   36.08    4.66
  -3   3   2   39.60    5.45
   3  -3   2   34.67    4.87
   3  -3   2   37.82    4.55
   3   3  -2   37.52    4.80
  -3  -3  -2   37.85    4.69
  -3   3   2   37.35    4.71
   3  -3   2   36.31    5.16
   3   3  -2   36.04    4.58
  -3  -3  -2   37.90    4.72
   3   3   2   42.07    4.54
   3  -3  -2   37.18    4.82
  -3  -3   2   39.90    4.76
  -3   3  -2   39.93    4.74
  -3  -3   2   41.00    4.73
  -3   3  -2   33.11    4.58
   3  -3  -2   39.41    4.64
   3   3   2   40.64    5.13
   3  -3  -2   41.34    5.20
  -4  -3  -2   48.77    6.36
  -4   3   2   49.32    6.30
   4   3  -2   47.65    6.33
   4  -3   2   50.03    6.19
   4  -3   2   44.88    6.17
   4  -3   2   45.00    6.52
  -4  -3  -2   47.77    6.35
   4   3  -2   50.26    6.53
   4   3  -2   50.86    6.24
  -4  -3  -2   43.69    6.18
  -4   3   2   48.04    6.22
   4   3  -2   52.13    6.08
  -4   3   2   46.08    6.35
   4  -3   2   48.32    6.83
   4   3   2   66.64    6.26
  -4  -3   2   60.70    6.55
  -4   3  -2   58.63    6.49
   4   3   2   62.20    6.23
   4  -3  -2   58.00    6.26
   4   3   2   62.72    6.89
   4  -3  -2   38.50    6.31
  -4   3  -2   65.36    6.53
  -4  -3   2   60.41    6.40
  -4  -3   2   67.56    6.58
   4  -3  -2   64.29    6.39
   4  -3  -2   62.63    6.97
  -4   3  -2   64.35    6.26
  -5  -3  -2   49.41    5.77
   5  -3   2   49.76    5.49
  -5   3   2   49.76    5.81
  -5  -3  -2   47.68    5.69
  -5   3   2   44.92    5.59
   5  -3   2   41.02    5.37
   5  -3   2   48.74    6.48
  -5   3   2   49.41    5.54
   5   3  -2   49.51    5.94
   5   3  -2   41.75    5.21
   5   3  -2   48.74    5.51
   5  -3  -2   45.41    5.96
  -5   3  -2   36.52    5.49
  -5  -3   2   44.75    5.67
   5  -3  -2   35.44    5.40
   5   3   2   37.21    5.89
   5   3   2   39.07    5.25
  -5   3  -2   43.51    5.72
  -5   3  -2   43.10    5.37
  -5  -3   2   45.69    5.79
  -5  -3   2   46.29    5.69
   5  -3  -2   42.57    5.37
   5  -3  -2   35.42    5.90
   5   3   2   43.52    5.35
  -6  -3  -2  106.60   11.11
   6  -3   2  109.26   10.76
  -6  -3  -2  107.61   11.04
  -6   3   2   98.16   11.06
  -6   3   2  106.03   10.84
   6   3  -2   97.30   11.26
  -6   3   2   91.82   10.83
   6  -3   2  101.54   10.67
   6   3  -2   97.18   10.70
   6  -3   2  108.28   11.82
   6   3  -2  102.95   10.56
  -6   3  -2   87.48   10.84
   6   3   2   79.36   11.18
  -6  -3   2   91.70   11.04
  -6   3  -2   87.74   10.62
  -6   3  -2   94.79   10.99
   6  -3  -2   82.72   10.55
   6   3   2   84.94   10.47
   6  -3  -2   82.89   11.30
   6  -3  -2   83.26   10.67
  -6  -3   2   82.07   10.81
  -6  -3   2   83.31   10.82
   6   3   2   84.15   10.47
   7   3  -2   61.66    7.30
   7   3  -2   54.02    8.09
  -7  -3  -2   52.07    7.83
   7  -3   2   54.46    7.41
  -7  -3  -2   55.41    7.82
  -7   3   2   48.14    7.52
   7  -3   2   52.23    8.54
  -7   3   2   61.41    7.65
   7   3  -2   55.83    7.45
   7  -3   2   53.62    7.41
   7  -3  -2   71.71    8.70
  -7   3  -2   61.31    7.85
   7   3   2   71.26    7.48
   7  -3  -2   66.82    7.71
   7   3   2   72.39    7.56
  -7   3  -2   62.99    7.99
   7  -3  -2   72.40    7.59
  -7   3  -2   63.05    7.62
  -7  -3   2   72.27    8.12
  -7  -3   2   74.76    8.08
   7   3   2   61.29    8.50
  -8  -3  -2   47.29    7.01
   8   3  -2   45.78    6.26
  -8   3   2   47.18    6.58
   8  -3   2   48.63    6.26
   8   3  -2   48.35    6.03
   8  -3   2   49.72    6.29
  -8   3   2   46.38    6.60
  -8  -3  -2   57.67    6.91
  -8  -3   2   58.13    6.99
   8   3   2   43.77    6.00
   8  -3  -2   36.35    6.00
   8  -3  -2   48.82    6.42
  -8   3  -2   45.95    6.26
   8   3   2   43.46    6.06
   9  -3   2   12.12    4.07
   9  -3   2   16.06    3.38
   9   3  -2   14.14    3.36
   9   3  -2   11.83    3.79
   9  -3   2   16.94    3.47
  -9   3   2   13.83    3.79
   9  -3   2   11.66    3.31
   9   3  -2   11.51    3.49
  -9  -3  -2   13.04    3.99
   9   3  -2   14.12    3.19
  -9  -3   2   16.69    4.44
   9  -3  -2   11.57    3.26
   9  -3  -2   18.39    3.66
  -9   3  -2   16.43    3.63
   9   3   2   19.63    4.59
   9   3   2   19.95    3.38
   9  -3  -2   15.07    4.31
   9   3   2   18.60    3.14
   9   3   2   18.83    3.57
 -10   3   2   39.26    6.10
  10  -3   2   34.11    5.42
  10   3  -2   32.44    5.27
  10  -3   2   35.12    5.14
  10   3  -2   26.75    4.96
  10  -3   2   33.95    5.55
 -10   3   2   27.37    5.78
 -10  -3  -2   38.70    6.27
  10   3  -2   30.80    5.16
  10   3  -2   37.98    8.41
  10  -3   2   32.71    5.19
  10  -3   2   43.96    6.95
  10   3   2   35.22    6.58
  10   3   2   30.94    4.69
  10  -3  -2   29.09    5.67
  10   3   2   30.21    5.32
 -10   3  -2   34.93    5.72
  10  -3  -2   42.96    5.79
 -10  -3   2   30.54    5.75
  10  -3  -2   32.84    6.31
  10   3   2   30.04    4.98
  10   3   2   42.92    9.12
  10  -3  -2   35.40    5.51
  11   3  -2   37.77    5.68
  11  -3   2   33.36    6.04
  11   3  -2   33.23    5.98
  11   3  -2   36.01    7.63
  11   3  -2   44.18    7.61
  11  -3   2   35.59    6.14
  11  -3   2   24.97    7.73
  11  -3   2   43.13    7.14
  11  -3   2   37.42    5.45
  11  -3   2   33.15    5.91
 -11   3   2   32.21    6.43
 -11  -3  -2   37.06    6.57
  11   3   2   27.56    5.69
 -11  -3   2   51.83   10.33
  11  -3  -2   37.67    5.72
  11  -3  -2   36.48    5.90
  11   3   2   34.71    7.05
  11  -3  -2   35.54    6.17
  11  -3  -2   36.85    7.12
 -11  -3   2   30.68    6.72
  11   3   2   30.74    7.19
  11   3   2   37.05    6.32
  11  -3  -2   27.10    7.25
 -11   3  -2   38.11    6.06
  11   3   2   56.03    5.64
  12   3  -2   30.18    6.36
  12  -3   2   29.16    4.54
 -12   3   2   22.93    5.76
 -12   3   2   14.85    8.21
  12   3  -2   25.93    4.74
 -12   3   2   44.12    6.61
  12  -3   2   24.25    5.32
  12  -3   2   25.17    6.95
 -12  -3  -2   27.93    6.39
  12  -3   2   31.30    5.73
  12   3  -2   30.21    5.50
  12   3   2   36.14    7.01
  12   3   2   26.81    5.16
  12  -3  -2   25.10    5.79
  12  -3  -2   32.47    5.67
 -12   3  -2   35.23    6.35
 -12  -3   2    6.75    7.16
  12  -3  -2   30.61    4.93
  12   3   2   38.94    5.39
 -12  -3   2   36.67    7.06
  12   3   2   17.91    5.85
  12  -3  -2   35.76    5.93
  12   3   2   28.41    3.79
  13  -3   2    8.50    3.11
  13   3  -2    4.70    3.40
 -13   3   2    5.11    5.60
 -13   3   2    9.01    3.55
 -13  -3  -2    1.90    5.25
  13   3  -2    9.53    2.20
 -13   3  -2    3.92    5.93
  13  -3  -2   10.70    3.63
  13   3   2    3.42    3.50
  13  -3  -2    4.51    2.40
 -13  -3   2    9.26    5.44
 -14  -3  -2   11.21    5.83
 -14   3   2   21.62    4.32
  14   3  -2    7.08    3.54
  14  -3   2   16.67    3.62
  14   3   2    9.70    3.79
 -14  -3   2   19.65    4.59
 -14   3  -2   22.88    4.88
 -14  -3   2    7.00    4.93
 -14   3  -2    5.48    7.33
 -15   3   2    2.28    2.41
 -15  -3  -2   -1.38    4.71
 -15  -3  -2    4.63    3.23
 -15   3  -2   11.33    3.50
 -15  -3   2    7.56    4.45
 -15  -3   2    4.05    2.66
   0  -4   2   26.86    4.48
   0  -4   2   27.76    4.23
   0   4   2   32.26    4.65
   0   4   2   36.64    3.79
   0  -4   2   33.85    4.06
   0   4  -2   28.48    4.19
   0  -4  -2   35.88    3.97
   1   4  -2  133.22   13.29
   1  -4   2  137.35   13.77
  -1  -4  -2  125.00   13.20
   1   4  -2  127.81   13.29
  -1  -4  -2  139.74   13.85
   1  -4   2  133.98   13.30
   1   4  -2  133.96   13.70
   1  -4   2   99.10   13.20
  -1   4   2  128.15   13.05
   1   4   2  119.45   13.57
   1  -4  -2  102.98   13.77
  -1  -4   2  115.28   13.22
   1   4   2  102.15   13.03
  -1   4  -2  111.33   13.33
  -1   4  -2  113.85   13.27
   1  -4  -2  124.05   13.21
  -2   4   2  120.62   14.64
  -2   4   2  120.62   14.44
   2  -4   2  121.64   15.05
   2  -4   2  120.90   14.52
  -2  -4  -2  128.41   14.94
   2   4  -2  119.05   14.50
   2   4  -2  121.37   14.55
  -2  -4  -2  119.58   14.93
  -2  -4  -2  116.47   14.56
   2  -4   2  113.30   14.71
  -2  -4   2  144.89   14.89
   2  -4  -2  154.42   15.43
   2  -4  -2  150.45   14.73
  -2   4  -2  144.83   14.64
   2  -4  -2  152.61   14.65
  -2  -4   2  151.35   14.74
   2   4   2  132.87   14.52
  -2  -4   2  152.18   15.00
  -2   4  -2  145.18   14.68
  -2  -4   2  155.95   14.76
  -2   4  -2  143.24   15.26
   3  -4   2   51.20    4.83
   3  -4   2   39.73    4.62
  -3   4   2   47.73    4.81
  -3  -4  -2   41.82    4.93
   3   4  -2   45.74    4.79
   3   4  -2   43.47    4.82
   3  -4   2   43.54    5.62
  -3   4   2   46.16    4.77
  -3  -4  -2   44.19    4.95
   3  -4   2   39.85    5.09
  -3   4   2   42.36    4.89
   3  -4  -2   32.52    4.61
   3  -4  -2   34.07    4.88
  -3   4  -2   34.12    4.78
   3   4   2   35.36    4.61
   3  -4  -2   36.21    4.73
   3   4   2   35.54    5.03
  -3  -4   2   40.29    4.82
  -3  -4   2   36.25    4.97
  -3  -4   2   35.70    4.85
  -3  -4   2   28.25    4.76
  -3  -4   2   32.46    4.81
   3  -4  -2   37.45    5.36
  -3   4  -2   35.73    4.69
   4   4  -2   40.76    5.42
   4  -4   2   44.19    6.19
   4  -4   2   43.17    5.35
  -4  -4  -2   40.71    5.58
  -4   4   2   40.66    5.43
   4  -4   2   46.05    5.45
   4   4  -2   41.43    5.69
  -4   4   2   43.37    5.55
   4  -4   2   40.25    5.76
  -4  -4  -2   40.84    5.39
  -4  -4  -2   45.39    5.69
   4   4  -2   44.59    5.20
   4   4  -2   43.80    5.39
  -4  -4   2   47.34    5.68
   4   4   2   48.18    5.34
   4   4   2   50.42    6.08
   4  -4  -2   45.79    5.52
  -4   4  -2   49.81    5.61
   4   4   2   49.15    5.36
   4  -4  -2   42.96    5.34
  -4  -4   2   44.92    5.52
  -4  -4   2   45.65    5.60
  -4   4  -2   48.48    5.66
   4  -4  -2   45.24    6.11
  -4   4  -2   39.73    5.27
   5  -4   2   82.24    9.38
   5  -4   2   90.07   10.46
  -5   4   2   84.44    9.40
  -5   4   2   78.72    9.54
   5  -4   2   84.75    9.34
   5   4  -2   77.46    9.73
   5   4  -2   81.43    9.10
  -5   4   2   91.17    9.53
   5   4  -2   81.12    9.34
  -5  -4  -2   80.22    9.57
  -5  -4  -2   78.25    9.57
   5  -4  -2   80.90    9.85
  -5  -4   2   82.84    9.58
  -5  -4   2   76.16    9.48
   5   4   2   86.24    9.27
   5   4   2   80.32    9.18
  -5   4  -2   78.72    9.45
   5  -4  -2   76.21   10.12
  -5   4  -2   77.11    9.57
  -5  -4   2   81.71    9.67
   5   4   2   78.12    9.98
   5  -4  -2   76.46    9.41
  -5   4  -2   83.36    9.29
   5  -4  -2   81.26    9.33
   6  -4   2    2.72    1.63
   6   4  -2    1.91    1.28
  -6   4   2    1.38    1.50
   6   4  -2   -0.15    1.63
  -6  -4  -2    3.99    2.10
   6  -4   2    0.45    1.85
   6  -4   2    1.91    1.42
   6   4  -2    1.83    1.37
  -6  -4  -2    1.19    1.64
  -6   4   2    0.90    1.76
   6  -4  -2    1.69    1.89
  -6  -4   2    1.20    1.77
   6  -4  -2    1.89    1.66
  -6  -4   2    2.94    1.87
  -6   4  -2    2.13    1.41
  -6  -4   2   -1.39    1.72
   6   4   2    1.20    1.83
  -6   4  -2    1.94    1.74
   6  -4  -2    2.93    1.67
   6   4   2    1.70    1.42
   6   4   2    2.39    1.38
   7  -4   2  104.40   10.40
   7  -4   2   97.00   11.72
   7   4  -2   95.72   10.30
   7  -4   2  102.64   10.36
  -7   4   2   96.84   10.51
  -7  -4  -2   85.83   10.75
  -7   4   2   87.31   10.43
  -7  -4  -2  108.19   10.89
   7   4  -2   90.49   10.06
   7  -4  -2   82.65   10.28
   7  -4  -2   85.44   10.21
   7   4   2   84.69   10.03
  -7  -4   2   79.59   10.49
  -7  -4   2   90.24   10.64
  -7  -4   2   80.98   10.71
  -7   4  -2   87.38   10.25
  -7   4  -2   72.40   10.43
   7  -4  -2   80.26   11.20
   7   4   2   83.87   10.08
  -7   4  -2   76.74   10.39
   7   4   2   72.39   10.87
   8   4  -2   65.71    7.70
  -8   4   2   54.67    8.09
  -8   4   2   60.48    8.16
  -8  -4  -2   62.54    8.70
   8  -4   2   56.87    7.88
   8   4  -2   59.57    7.86
   8  -4   2   62.43    7.90
  -8  -4  -2   60.55    8.36
  -8  -4   2   61.54    8.35
   8   4   2   59.18    7.64
   8  -4  -2   72.28    8.25
   8  -4  -2   61.46    8.00
  -8   4  -2   73.78    8.22
   8   4   2   73.11    7.95
  -9   4   2    7.64    2.78
  -9   4   2    4.17    2.66
   9   4  -2    5.65    2.24
   9  -4   2    6.56    2.66
   9  -4   2    9.41    2.69
   9   4  -2    7.30    3.40
   9  -4   2    9.31    2.64
  -9  -4  -2    6.55    3.04
   9   4  -2    8.54    2.63
   9   4  -2    3.46    2.57
   9  -4  -2    6.12    3.02
   9   4   2    2.01    2.34
  -9  -4   2    6.89    3.35
   9   4   2    6.50    2.16
   9   4   2    8.65    3.61
   9  -4  -2    9.42    2.97
   9  -4  -2    3.78    2.80
   9   4   2    7.27    2.43
  -9   4  -2    9.33    2.84
  10   4  -2   10.57    3.16
  10   4  -2   11.66    3.26
 -10   4   2   13.27    3.93
  10   4  -2   17.01    4.47
  10  -4   2   11.60    3.64
  10   4  -2    9.16    4.73
  10  -4   2   12.91    3.77
  10  -4   2    6.27    2.74
 -10   4   2   11.61    3.77
  10   4  -2   10.38    2.98
 -10  -4  -2   18.36    4.74
  10  -4   2    9.39    2.98
  10  -4   2   10.39    3.01
  10   4   2   12.32    3.18
  10   4   2    9.42    3.04
  10  -4  -2   13.43    3.61
 -10  -4   2    7.40    3.78
  10   4   2   15.85    2.78
  10  -4  -2   12.88    3.94
  10  -4  -2    9.98    3.35
  10   4   2   11.15    4.35
  10   4   2    6.29    4.68
 -10   4  -2   11.61    3.63
  10  -4  -2   16.99    3.65
  11  -4   2   53.72    7.12
 -11  -4  -2   51.14    7.94
  11  -4   2   53.81    7.05
  11  -4   2   28.02    8.15
  11   4  -2   46.26    6.38
  11  -4   2   57.01    7.45
  11   4  -2   50.01    7.81
 -11   4   2   47.52    7.22
  11  -4   2   49.65    6.28
  11   4  -2   43.88    6.61
  11  -4  -2   45.84    6.82
 -11  -4   2   34.10    9.98
  11   4   2   42.30    7.97
  11  -4  -2   48.85    6.69
  11   4   2   46.37    6.11
 -11  -4   2   44.50    7.36
  11   4   2   31.18    7.91
  11  -4  -2   42.85    7.73
 -11   4  -2   34.85    6.91
  11   4   2   40.04    6.50
  11  -4  -2   45.20    7.22
  11   4   2   48.06    7.83
  12  -4   2    6.18    3.40
  12   4  -2    2.27    3.34
 -12   4   2    1.57    3.04
  12  -4   2   -4.33    4.18
  12  -4   2    4.50    2.20
 -12   4   2    4.91    3.05
 -12  -4  -2    0.79    3.60
  12   4  -2    5.08    2.35
  12  -4   2    5.09    3.09
  12   4   2    4.47    2.81
 -12  -4   2    6.07    3.87
  12   4   2   -1.21    3.44
  12   4   2    4.29    3.50
  12  -4  -2    0.89    2.73
  12  -4  -2   -0.99    3.01
  12  -4  -2    6.21    2.65
 -12  -4   2   -7.76    4.22
  12  -4  -2    0.96    2.87
 -13  -4  -2    9.47    6.48
  13  -4   2   23.48    4.55
  13   4  -2   26.10    5.74
  13  -4   2   23.58    3.17
 -13   4   2   19.20    4.61
  13  -4  -2   23.17    5.21
  13  -4  -2   26.10    4.25
  13  -4  -2   26.87    4.57
 -13  -4   2   11.49    5.81
 -13   4  -2    6.01    6.91
  13   4   2   17.02    4.94
  14  -4   2    3.81    2.64
 -14   4   2    7.45    3.07
 -14  -4  -2   -2.89    4.04
  14   4  -2    5.44    2.92
  14   4   2    3.16    2.86
 -14  -4   2   -0.27    3.48
 -14  -4   2    1.87    3.14
 -14   4  -2   10.36    3.61
 -15   4   2    0.39    2.40
 -15  -4  -2   -0.33    3.56
 -15  -4   2    2.87    3.78
 -15  -4   2    2.42    2.94
 -15   4  -2    5.66    3.10
   0  -5  -2    2.14    1.17
   0  -5   2    1.49    1.50
   0  -5   2    2.81    1.76
   0   5   2    2.70    1.78
   0  -5  -2    0.26    1.62
   0   5  -2    2.44    1.65
   0  -5   2    3.57    1.22
   0   5   2    3.23    0.94
   0   5  -2    1.70    1.76
   0   5  -2    1.52    1.44
   1   5  -2   34.32    4.36
  -1  -5  -2   32.06    4.22
   1   5  -2   39.88    5.06
   1  -5   2   35.65    4.44
  -1   5   2   36.03    3.98
   1   5  -2   33.79    4.30
  -1  -5  -2   32.92    4.95
   1  -5   2   36.99    4.89
  -1   5  -2   29.40    4.33
   1   5   2   30.00    4.01
  -1  -5   2   31.97    4.22
   1  -5  -2   33.77    5.16
  -1  -5   2   19.24    4.40
   1  -5  -2   37.64    4.35
   1   5   2   34.37    4.87
   2   5  -2    9.14    2.21
  -2  -5  -2    6.76    2.34
  -2   5   2    9.75    1.95
   2  -5   2   11.98    2.25
   2  -5   2    6.41    2.49
   2  -5   2    5.92    2.09
  -2  -5  -2    8.00    2.04
   2   5  -2    6.53    1.90
  -2  -5   2   16.20    2.45
  -2   5  -2   14.25    2.44
   2  -5  -2   18.42    2.58
  -2  -5   2   19.15    2.99
  -2   5  -2   16.87    2.40
   2  -5  -2   23.79    3.60
  -2  -5   2   13.19    2.73
  -2  -5   2   18.30    2.80
   2   5   2   14.40    2.27
   2  -5  -2   17.71    2.55
   3  -5   2   50.45    7.34
   3   5  -2   59.32    7.07
   3   5  -2   57.17    7.06
  -3   5   2   52.56    6.97
  -3   5   2   54.74    7.21
   3  -5   2   53.34    6.92
   3  -5   2   58.29    7.10
  -3   5   2   54.83    7.02
   3  -5   2   52.18    7.74
  -3  -5  -2   60.90    7.64
  -3  -5  -2   54.70    7.23
   3   5   2   70.93    7.36
   3  -5  -2   71.18    8.13
   3  -5  -2   67.65    7.46
   3  -5  -2   68.45    7.22
  -3  -5   2   61.34    7.10
  -3  -5   2   65.43    7.62
  -3  -5   2   68.27    7.39
   3   5   2   66.12    7.12
  -3  -5   2   68.27    7.68
   3   5   2   63.09    6.94
   3  -5  -2   63.65    7.09
  -3   5  -2   62.78    7.19
  -3   5  -2   62.81    7.26
  -3  -5   2   65.64    7.33
  -4  -5  -2   68.77    9.13
   4   5  -2   70.18    9.35
   4  -5   2   70.98    8.89
   4  -5   2   74.71    9.87
   4  -5   2   80.69    9.08
  -4   5   2   74.55    9.15
   4  -5   2   65.48    9.33
   4   5  -2   79.76    9.00
   4   5  -2   73.20    8.74
  -4  -5  -2   68.25    9.19
  -4   5   2   85.78    9.09
  -4   5   2   74.49    8.97
  -4  -5  -2   81.01    9.75
  -4  -5   2   83.12    9.54
   4  -5  -2   86.12    9.06
  -4   5  -2   86.07    8.92
  -4  -5   2   80.84    9.14
  -4   5  -2   82.53    9.24
   4   5   2   83.18    8.98
  -4  -5   2   78.86    9.29
  -4   5  -2   76.24    9.11
   4  -5  -2   82.41    9.98
   4   5   2   83.59    8.88
   4  -5  -2   81.18    9.46
   4  -5  -2   83.78    9.14
  -4  -5   2   85.01    9.26
  -5   5   2   35.76    4.75
  -5  -5  -2   36.04    4.94
   5  -5   2   35.76    4.59
  -5  -5  -2   35.66    5.03
   5  -5   2   36.34    4.73
   5   5  -2   34.44    4.67
   5   5  -2   31.83    4.29
  -5   5   2   34.15    4.65
   5  -5   2   31.81    5.53
  -5  -5  -2   34.42    5.50
  -5   5   2   30.13    6.02
  -5   5  -2   44.86    4.71
  -5   5  -2   21.14    4.53
  -5  -5   2   37.49    4.88
   5  -5  -2   38.61    4.86
   5  -5  -2   31.13    5.64
   5   5   2   36.05    4.57
   5  -5  -2   36.41    5.34
  -5   5  -2   36.24    4.76
   5  -5  -2   33.18    4.62
  -5  -5   2   39.79    5.13
   5   5   2   31.74    5.28
   5   5   2   36.55    4.61
  -5  -5   2   36.98    5.23
  -5  -5   2   39.73    5.01
   6  -5   2   75.80    9.57
   6   5  -2   87.30    9.42
  -6  -5  -2   83.86   10.09
   6   5  -2   86.94    9.65
  -6  -5  -2   85.59   10.02
  -6   5   2   75.54    9.61
   6  -5   2   73.80    9.60
  -6   5   2   80.31    9.71
   6  -5   2   77.45   10.79
  -6  -5   2   76.71    9.86
  -6  -5   2   80.88   10.01
  -6   5  -2   92.35    9.70
  -6  -5   2   82.42   10.14
   6  -5  -2   80.39    9.62
   6   5   2   90.36    9.52
  -6   5  -2   78.63    9.91
   6  -5  -2   82.20   10.68
   6  -5  -2   84.11    9.80
   6   5   2   83.96    9.52
   6   5   2   80.05   10.34
  -6  -5   2   84.90   10.35
  -7  -5  -2   39.81    5.89
   7   5  -2   36.79    5.17
  -7  -5  -2   41.30    6.13
  -7   5   2   40.66    5.66
   7   5  -2   40.84    5.46
   7  -5   2   41.94    5.53
  -7   5   2   36.01    5.51
  -7  -5   2   43.52    6.29
   7  -5  -2   43.04    5.67
  -7   5  -2   36.36    5.58
   7  -5  -2   34.05    5.39
  -7  -5   2   39.81    5.81
   7   5   2   39.24    5.29
   7   5   2   45.38    5.44
  -7   5  -2   46.99    5.61
   7   5   2   36.44    6.41
   7  -5  -2   35.53    6.59
   8   5  -2    4.04    1.83
  -8   5   2    0.03    1.89
  -8  -5  -2    0.55    2.33
   8  -5   2    3.88    1.87
  -8   5   2    5.11    2.22
   8  -5   2    6.35    2.30
  -8  -5  -2    4.12    2.64
   8   5  -2    2.49    1.89
   8   5  -2    0.81    2.47
   8   5   2    3.89    2.08
   8  -5  -2    5.99    2.33
  -8   5  -2    2.36    2.02
   8   5   2    7.45    2.06
  -8  -5   2    3.69    2.51
  -8   5  -2    2.99    2.31
   8  -5  -2    7.61    2.71
   8   5   2    9.96    3.79
  -9   5   2   54.92    7.34
   9   5  -2   61.26   11.79
  -9  -5  -2   61.17    8.12
   9  -5   2   57.33    7.21
   9   5  -2   47.73    6.69
   9   5  -2   55.13    7.84
   9  -5   2   62.18    7.11
   9   5  -2   52.26    6.91
   9   5  -2   53.38    6.86
   9  -5   2   53.94    7.02
  -9   5   2   53.45    7.37
   9  -5  -2   48.52    7.11
   9   5   2   56.42    8.02
   9   5   2   54.84    7.04
  -9  -5   2   43.17    7.61
   9  -5  -2   43.97    7.16
   9  -5  -2   49.54    7.14
   9   5   2   46.69    6.48
   9  -5  -2   50.18    7.72
  -9   5  -2   49.60    7.17
   9   5   2   38.77    6.61
  10   5  -2   27.66    4.99
  10   5  -2   28.09    5.85
  10   5  -2   32.31    5.25
  10  -5   2   30.80    5.07
 -10   5   2   35.57    5.83
 -10   5   2   32.54    5.66
  10   5  -2   32.71    6.98
  10  -5   2   28.08    5.10
  10   5  -2   34.84    5.07
  10  -5   2   31.50    5.35
  10  -5   2   36.96    5.15
 -10  -5  -2   28.39    6.38
  10  -5   2   38.21    5.96
  10  -5  -2   26.99    5.27
  10  -5  -2   29.23    5.40
  10  -5  -2   25.95    5.39
 -10   5  -2   24.47    5.49
  10  -5  -2   27.38    5.84
  10   5   2   32.55    5.19
  10   5   2   32.16    4.90
 -10  -5   2   30.59    6.46
  10  -5  -2   31.54    5.16
  10   5   2   37.04    7.09
  10   5   2   26.80    6.87
  11   5  -2   26.10    4.43
  11  -5   2   22.61    4.30
 -11  -5  -2   21.43    5.68
  11   5  -2   17.32    4.26
  11  -5   2   22.22    4.94
  11  -5   2   24.22    4.27
  11  -5   2   23.00    4.86
 -11   5   2   16.30    4.45
 -11   5   2   19.60    4.67
  11   5  -2   23.06    5.64
 -11   5  -2   18.47    5.71
  11  -5  -2   23.17    4.70
  11   5   2   20.27    4.70
 -11  -5   2   22.32    5.21
  11   5   2   18.05    3.54
 -11  -5   2   17.55    7.83
  11  -5  -2   16.57    4.41
  11  -5  -2   18.18    4.67
  11  -5  -2   26.39    5.31
  11   5   2   25.63    6.49
  11   5   2   21.54    5.72
  12  -5   2   24.02    5.21
  12  -5   2   32.00    5.42
 -12  -5  -2   30.30    6.87
 -12   5   2   16.68    5.08
  12  -5   2   27.74    4.49
 -12  -5  -2   19.59    7.55
  12   5  -2   32.96    4.60
 -12   5   2   28.87    5.68
  12   5  -2   22.54    5.84
  12  -5   2   32.42    5.84
  12  -5  -2   28.30    5.66
  12   5   2   24.35    5.30
 -12  -5   2   25.14    6.22
  12   5   2   24.70    6.07
  12  -5  -2   28.87    5.88
 -12  -5   2   14.93    7.37
  12  -5  -2   25.67    5.26
  12  -5  -2   27.20    4.78
  13   5  -2    3.74    3.25
 -13  -5  -2    6.16    6.43
 -13   5   2    5.09    3.04
  13  -5   2    1.63    2.47
  13  -5   2    1.40    1.35
  13  -5  -2    1.72    2.14
  13  -5  -2    1.81    2.67
  13   5   2    0.14    2.66
 -13   5  -2    7.63    4.03
 -13  -5   2   -4.52    4.28
  14   5  -2    4.58    2.78
 -14   5   2    6.62    2.80
 -14  -5  -2    2.62    5.63
  14  -5   2    5.00    2.57
  14   5   2    6.09    3.09
 -14  -5   2    0.73    3.34
 -14  -5   2   -0.36    5.28
 -14   5  -2    4.55    3.12
 -15   5   2   15.94    3.38
 -15  -5  -2    6.73    4.74
  15  -5   2   11.35    3.10
 -15   5  -2   11.62    3.57
 -15  -5   2    8.08    3.14
 -15  -5   2    2.18    4.36
   0   6  -2    1.56    1.66
   0  -6   2    2.32    1.81
   0   6   2    3.65    1.18
   0  -6  -2    3.55    1.50
   0   6  -2    3.53    2.27
   0  -6  -2    0.61    1.92
   0   6  -2    5.90    1.93
   0  -6   2    4.56    1.54
   0  -6   2    4.00    1.94
  -1  -6  -2  165.65   17.05
   1   6  -2  159.58   17.79
   1   6  -2  146.44   17.11
   1  -6   2  167.10   17.19
   1   6  -2  165.66   17.06
   1  -6   2  177.11   17.81
  -1  -6  -2  120.52   17.59
  -1   6   2  163.48   16.77
   1  -6   2  157.31   17.12
   1  -6  -2  156.01   17.12
   1   6   2  149.43   16.79
   1  -6  -2  135.96   17.11
  -1  -6   2  166.04   17.04
   1  -6  -2  135.54   17.81
  -1   6  -2  148.63   17.07
  -2  -6  -2   28.97    4.88
   2  -6   2   30.32    4.29
   2   6  -2   32.29    4.11
   2  -6   2   25.83    4.37
  -2   6   2   30.85    3.97
  -2  -6  -2   34.75    4.31
   2  -6   2   29.36    4.10
  -2   6   2   30.19    4.48
   2  -6   2   31.25    4.91
   2   6  -2   32.66    4.34
   2  -6  -2   34.19    4.17
   2  -6  -2   36.52    4.53
  -2   6  -2   37.27    4.35
  -2   6  -2   30.16    4.49
   2   6   2   31.46    4.03
  -2  -6   2   32.93    4.32
   2  -6  -2   32.32    5.15
  -2  -6   2   27.78    4.85
   2   6   2   32.59    4.19
   2   6   2   29.37    4.28
  -2  -6   2   34.67    4.65
   2  -6  -2   34.17    4.51
   3  -6   2   15.32    3.89
  -3  -6  -2   18.52    3.96
   3  -6   2   18.96    3.01
  -3  -6  -2   18.10    3.35
   3   6  -2   18.76    3.28
  -3  -6  -2   18.61    3.43
   3   6  -2   16.51    3.03
  -3   6   2   18.13    3.20
  -3   6   2   18.90    3.08
   3  -6   2   15.83    3.49
   3  -6   2   18.24    3.23
  -3   6   2   14.89    3.48
   3   6   2   27.54    3.57
   3   6   2   28.99    3.50
  -3   6  -2   28.14    3.39
   3  -6  -2   24.61    3.75
  -3  -6   2   26.56    3.80
  -3  -6   2   24.18    3.27
  -3  -6   2   29.74    4.28
  -3   6  -2   31.55    3.80
   3  -6  -2   31.14    3.43
   3  -6  -2   32.81    3.65
  -3  -6   2   27.66    3.65
   3   6   2   26.65    3.26
   3  -6  -2   29.64    4.60
  -4   6   2   11.98    2.40
  -4  -6  -2   11.17    2.72
   4  -6   2    6.00    2.77
   4  -6   2   11.49    2.87
   4  -6   2    9.67    2.32
   4   6  -2    9.13    2.03
   4   6  -2    6.66    2.13
   4  -6   2   10.24    2.29
  -4   6   2   14.51    2.65
  -4  -6  -2    7.87    2.69
  -4   6   2    8.00    2.45
  -4  -6  -2    7.65    2.48
   4  -6  -2   12.92    2.60
   4   6   2   11.01    2.33
  -4  -6   2   12.81    3.11
  -4   6  -2   13.82    2.86
  -4   6  -2   12.53    2.67
   4  -6  -2   15.04    2.66
  -4   6  -2   14.31    2.37
   4  -6  -2   11.59    3.39
  -4  -6   2   10.98    2.65
   4   6   2   10.09    2.16
   4  -6  -2   12.30    2.86
  -4  -6   2   10.31    2.44
  -4  -6   2   12.46    2.89
   5  -6   2  100.34   12.30
   5   6  -2  111.94   11.18
   5  -6   2   94.05   11.00
   5   6  -2   96.01   10.79
  -5  -6  -2  100.18   11.53
  -5   6   2  100.26   11.09
  -5  -6  -2  103.78   12.15
   5  -6   2  101.31   11.20
  -5  -6  -2   86.92   11.28
  -5  -6   2   96.77   11.40
   5  -6  -2   94.72   11.26
  -5  -6   2   86.62   11.36
   5  -6  -2   88.42   11.01
  -5   6  -2   90.04   11.30
   5   6   2   95.77   10.86
  -5   6  -2   94.34   10.94
  -5   6  -2   93.24   11.16
   5   6   2   97.42   11.00
   5  -6  -2   99.41   12.35
  -5  -6   2   90.10   11.65
  -5  -6   2   92.13   11.19
   5  -6  -2  106.08   11.84
  -6  -6  -2   11.73    3.07
   6   6  -2   16.75    2.77
   6   6  -2    8.76    2.31
   6  -6   2   11.57    2.52
  -6   6   2   10.78    2.52
   6  -6   2   11.16    2.73
  -6   6   2   14.25    2.86
  -6  -6  -2    9.50    2.86
   6  -6   2   11.19    3.81
   6  -6  -2    7.05    2.44
  -6   6  -2    9.30    2.59
  -6  -6   2    9.40    2.93
  -6   6  -2   11.34    2.86
   6   6   2    6.59    2.09
  -6  -6   2   11.38    3.05
   6   6   2   10.32    2.34
  -6  -6   2    9.51    3.00
  -6   6  -2    4.87    2.47
   6  -6  -2    6.68    3.04
   6  -6  -2    7.14    2.49
  -6  -6   2    9.09    3.04
  -7  -6  -2  104.99   11.83
   7  -6   2   99.50   11.31
   7  -6   2   89.71   11.16
   7   6  -2   96.19   11.17
  -7   6   2   98.43   11.40
  -7   6   2   96.01   11.32
  -7  -6  -2  100.59   12.82
   7   6  -2   93.62   10.90
  -7  -6  -2   99.65   12.00
  -7  -6   2   95.32   11.60
  -7   6  -2   93.62   11.41
   7  -6  -2   94.01   11.40
   7  -6  -2   98.64   11.24
   7   6   2   99.12   11.10
  -7   6  -2   92.61   11.18
   7   6   2   86.85   10.91
  -7  -6   2   81.76   11.74
   8   6  -2   13.98    3.38
  -8  -6  -2   16.15    4.47
   8   6  -2   18.36    3.54
   8  -6   2   16.15    3.72
  -8   6   2   16.42    3.68
  -8   6   2   17.08    4.02
  -8  -6  -2   18.65    4.60
   8  -6   2   14.23    3.50
   8   6  -2   19.08    4.14
   8  -6  -2   22.48    4.12
   8   6   2   15.96    3.62
   8   6   2   22.33    3.48
  -8  -6   2   24.64    4.82
  -8   6  -2   18.45    4.07
   8   6   2   16.20    4.29
   8  -6  -2   23.86    4.50
   9  -6   2   13.89    3.44
   9   6  -2   15.22    3.26
   9   6  -2   10.62    4.58
   9   6  -2   11.21    3.13
   9   6  -2    7.46    2.56
   9   6  -2   14.36    5.20
   9  -6   2   14.32    3.46
  -9  -6  -2   17.95    4.69
  -9   6   2    9.65    3.34
  -9   6   2   11.89    3.79
   9   6  -2    8.49    3.16
   9  -6   2    9.29    2.79
   9  -6  -2    9.23    3.49
   9  -6  -2    7.34    3.50
  -9   6  -2    8.66    3.90
   9   6   2   17.68    4.91
   9  -6  -2   10.76    3.26
   9  -6  -2    7.15    3.11
   9   6   2    9.42    2.42
  -9   6  -2   11.23    3.38
  -9  -6   2    6.43    3.75
   9   6   2   13.30    3.25
   9   6   2   13.52    2.99
  10   6  -2   11.66    4.25
 -10  -6  -2    9.50    4.38
  10  -6   2   10.30    3.57
  10   6  -2   11.12    3.08
  10   6  -2    5.35    4.69
  10   6  -2    8.59    2.99
 -10   6   2   11.84    3.77
  10  -6   2    7.63    3.00
 -10   6   2    5.55    3.63
  10   6  -2   12.06    3.04
 -10   6   2   10.42    3.53
  10  -6   2   10.20    3.76
  10  -6   2    6.68    2.83
  10  -6   2   11.75    3.45
  10  -6  -2    9.34    3.22
  10   6   2    8.09    3.24
  10  -6  -2    6.57    3.22
 -10   6  -2    9.97    3.74
  10  -6  -2   13.85    3.87
  10   6   2   14.19    5.36
  10   6   2    8.01    2.70
  10  -6  -2   10.43    3.42
 -10  -6   2    5.93    3.75
  10  -6  -2    9.56    3.49
  10   6   2   10.50    4.25
 -10  -6   2   13.24    6.42
  11   6  -2   29.23    4.71
  11  -6   2   26.36    5.09
 -11   6   2   34.45    5.54
  11  -6   2   20.32    4.76
 -11   6   2   28.47    5.53
  11  -6   2   17.09    3.96
  11   6  -2   20.07    5.24
 -11  -6  -2   40.93    7.40
  11  -6   2   23.36    4.41
  11   6   2   22.06    4.54
  11  -6  -2   17.81    5.01
  11  -6  -2   20.32    4.75
 -11  -6   2   10.34    4.76
 -11  -6   2    1.26    6.63
  11   6   2   26.33    6.33
  11  -6  -2   17.93    4.27
  11   6   2   16.61    5.24
  11  -6  -2   18.69    4.69
  11   6   2   20.04    3.45
 -12   6   2   21.47    4.76
  12  -6   2   14.79    4.34
  12  -6   2   20.04    4.32
  12  -6   2   14.91    3.45
 -12  -6  -2   17.41    7.17
  12   6  -2   18.39    5.17
 -12  -6  -2   17.82    7.02
  12   6  -2   15.61    3.39
  12  -6   2   24.06    4.98
  12  -6  -2   27.55    4.98
 -12  -6   2    6.25    6.10
  12  -6  -2   19.67    4.76
  12  -6  -2   20.90    4.08
 -12  -6   2   11.72    5.30
  12   6   2   17.76    4.96
 -13   6   2   24.85    5.14
 -13  -6  -2   16.35    7.35
  13  -6   2   28.70    3.53
  13   6  -2   20.90    5.15
  13  -6   2   40.63    6.16
  13   6   2   12.56    4.75
 -13   6  -2   39.49    6.23
 -13  -6   2    4.78    6.54
  13  -6  -2   30.73    5.34
  13  -6  -2   26.59    4.59
  14   6  -2    3.58    2.66
  14  -6   2    3.21    2.38
 -14   6   2    1.80    2.73
 -14  -6  -2    1.42    4.70
 -14  -6   2    0.84    4.62
  14  -6  -2    2.56    2.61
 -14  -6   2    2.48    3.43
  14   6   2    2.77    2.74
 -14   6  -2    7.64    3.37
   0  -7  -2    8.42    2.13
   0   7   2    8.25    1.65
   0  -7  -2    2.68    2.29
   0   7   2    8.13    2.04
   0  -7   2    6.89    2.62
   0  -7  -2    6.71    2.35
   0  -7   2   10.09    2.12
   0   7   2   11.34    2.72
   0  -7   2    8.60    2.43
   0   7  -2    6.13    2.10
   0   7  -2    7.81    2.28
   1  -7   2   41.84    5.41
  -1   7   2   36.78    5.44
   1  -7   2   49.62    5.68
  -1  -7  -2   24.96    5.78
  -1   7   2   46.34    5.02
   1  -7   2   44.54    6.09
   1   7  -2   41.01    5.59
  -1  -7  -2   21.79    6.38
   1   7  -2   46.43    5.32
  -1   7   2   38.47    5.08
  -1  -7  -2   45.37    5.39
  -1   7  -2   43.54    5.47
   1  -7  -2   44.48    6.48
   1   7   2   38.18    5.43
   1   7   2   41.64    5.06
  -1  -7   2   46.39    5.33
   1   7   2   43.69    5.29
   1  -7  -2   39.02    5.60
   1  -7  -2   40.71    5.50
   2  -7   2  118.67   13.10
   2  -7   2  121.86   13.68
  -2   7   2  117.08   12.84
   2  -7   2  120.94   12.56
   2   7  -2  124.58   12.74
  -2   7   2  127.25   12.62
  -2  -7  -2  130.68   12.94
  -2  -7  -2  107.78   13.66
   2   7  -2  115.98   12.69
  -2  -7  -2  108.99   12.87
   2  -7   2  134.62   13.07
   2   7  -2  126.25   13.01
  -2   7  -2  103.05   12.79
   2   7   2   95.34   12.81
   2  -7  -2   96.91   12.60
  -2  -7   2  110.34   12.82
   2  -7  -2   93.90   12.86
   2  -7  -2  103.45   13.00
   2   7   2  106.47   12.64
   2   7   2  105.96   12.58
   2  -7  -2  110.54   13.79
  -3   7   2  110.45   11.55
   3   7  -2   97.58   11.20
  -3  -7  -2  110.48   11.78
   3  -7   2  118.82   11.74
  -3   7   2  109.63   11.39
   3  -7   2   99.94   11.31
   3   7  -2  115.22   11.68
  -3  -7  -2  114.11   12.57
   3  -7   2   96.99   12.39
   3  -7   2   95.43   11.84
  -3  -7   2   99.17   11.67
  -3  -7   2   85.70   12.15
   3  -7  -2  101.68   12.69
  -3   7  -2  108.04   11.62
   3  -7  -2  101.56   11.90
  -3   7  -2   92.49   11.29
   3  -7  -2   97.52   11.63
  -3  -7   2   96.38   11.80
  -3   7  -2   93.37   11.76
   3   7   2   92.88   11.64
   3   7   2   95.12   11.41
  -3  -7   2   93.20   11.37
   3  -7  -2  106.25   11.46
   3   7   2   94.09   11.24
   4  -7   2   42.08    6.22
   4  -7   2   41.91    4.87
  -4  -7  -2   41.20    6.02
   4  -7   2   42.02    5.28
  -4   7   2   41.29    4.97
  -4  -7  -2   39.33    5.43
   4  -7   2   33.94    5.49
  -4  -7  -2   38.71    5.25
  -4   7   2   41.31    5.03
   4   7  -2   46.72    5.22
   4   7  -2   43.78    4.70
   4   7   2   32.98    4.77
  -4  -7   2   30.44    5.20
  -4   7  -2   36.27    5.36
   4  -7  -2   32.26    5.54
   4   7   2   32.21    4.91
  -4  -7   2   30.57    4.87
  -4   7  -2   38.52    4.91
   4  -7  -2   34.13    6.16
   4  -7  -2   34.73    4.89
   4  -7  -2   42.02    5.36
  -4  -7   2   30.91    5.66
  -4   7  -2   30.94    4.96
  -4  -7   2   41.34    5.57
  -5  -7  -2   27.41    4.48
   5  -7   2   24.85    5.46
  -5   7   2   26.84    4.15
  -5  -7  -2   23.95    4.95
  -5  -7  -2   25.73    4.60
   5  -7   2   25.02    3.99
   5   7  -2   30.61    4.02
   5   7  -2   29.02    4.22
   5  -7   2   28.26    4.33
  -5   7  -2   28.61    4.69
   5   7   2   25.83    4.10
   5  -7  -2   29.70    5.50
   5  -7  -2   25.97    4.96
  -5  -7   2   25.15    4.24
  -5  -7   2   31.83    4.72
   5   7   2   31.27    4.06
   5  -7  -2   29.72    4.23
  -5   7  -2   29.91    4.40
  -5   7  -2   36.32    4.31
   5  -7  -2   32.91    4.66
  -5  -7   2   26.48    5.01
  -5  -7   2   33.81    4.80
  -6  -7  -2  129.17   15.33
   6   7  -2  138.54   14.96
   6  -7   2  127.28   14.82
   6   7  -2  137.99   14.63
  -6   7   2  128.37   14.94
   6  -7   2  134.89   16.49
  -6  -7  -2  138.28   16.24
   6  -7   2  148.72   15.17
  -6   7   2  133.66   14.94
  -6  -7  -2  130.09   15.49
  -6   7  -2  122.79   15.04
  -6  -7   2  127.52   15.44
  -6  -7   2  119.80   16.91
   6  -7  -2  133.11   14.94
  -6  -7   2  129.82   15.12
   6  -7  -2  119.88   16.27
   6   7   2  128.47   14.72
  -6   7  -2  133.96   14.80
   6   7   2  120.53   14.67
   6  -7  -2  132.51   15.16
   7   7  -2   26.28    4.18
   7  -7   2   31.75    4.32
   7   7  -2   26.48    3.78
  -7  -7  -2   23.46    4.96
   7  -7   2   25.74    4.39
  -7   7   2   25.51    4.24
  -7  -7  -2   27.12    4.77
  -7   7   2   31.32    4.57
  -7   7  -2   22.78    4.71
  -7  -7   2   21.07    5.06
   7  -7  -2   23.31    4.46
  -7   7  -2   28.43    4.26
   7   7   2   22.10    4.00
   7   7   2   19.18    3.79
   7  -7  -2   25.56    4.70
  -7  -7   2   27.46    4.60
  -8   7   2   54.91    7.32
   8   7  -2   59.59    7.15
   8   7  -2   48.69    7.71
  -8  -7  -2   48.84    7.77
   8  -7   2   54.24    7.23
  -8   7   2   50.63    7.36
   8  -7   2   59.01    7.44
  -8  -7  -2   51.46    8.39
   8   7  -2   51.33    7.10
  -8   7  -2   55.82    7.56
   8   7   2   60.70    7.11
  -8  -7   2   53.29    7.72
   8   7   2   50.28    7.86
   8  -7  -2   53.95    7.57
   8   7   2   47.57    6.67
  -8   7  -2   55.76    7.30
   8  -7  -2   60.44    7.60
   9  -7   2   23.21    4.37
   9   7  -2   17.39    4.32
   9   7  -2   24.86    4.18
   9   7  -2   24.52    4.44
   9  -7   2   26.79    4.77
   9   7  -2   15.20    3.76
  -9   7   2   15.88    4.14
  -9   7   2   17.34    4.27
   9   7  -2   30.80    6.51
  -9  -7  -2   19.77    5.42
  -9   7   2   18.60    4.72
   9  -7   2   21.05    4.35
   9  -7   2   19.51    4.15
   9   7  -2   14.46    6.01
  -9   7  -2   19.33    4.77
   9  -7  -2   19.42    4.41
   9   7   2   19.06    5.11
   9  -7  -2   24.63    4.86
  -9  -7   2   20.82    5.35
   9   7   2   17.78    5.80
   9   7   2   19.27    3.77
   9  -7  -2   18.63    4.57
   9  -7  -2   13.59    4.12
   9   7   2   18.70    4.15
  -9   7  -2   20.42    4.61
  10  -7   2    4.60    2.61
 -10   7   2    5.03    2.79
  10   7  -2    2.63    2.43
  10  -7   2    4.89    3.08
  10   7  -2   -1.98    4.48
  10  -7   2    5.64    2.96
  10   7  -2    3.16    3.54
 -10   7   2    4.81    3.30
  10  -7   2    3.53    2.66
 -10  -7  -2    1.76    3.24
 -10   7   2    7.90    3.55
  10   7  -2    3.86    4.42
  10  -7   2    4.42    2.43
  10   7  -2    4.52    2.47
  10  -7  -2    4.22    3.54
  10  -7  -2    1.08    2.72
  10   7   2    3.05    3.27
 -10  -7   2    3.69    6.38
 -10  -7   2    5.27    3.22
  10  -7  -2    6.54    3.11
  10   7   2    4.88    2.75
  10   7   2    3.70    2.26
  10  -7  -2    1.58    2.64
  10  -7  -2    5.56    3.11
  10   7   2    8.12    4.36
 -10   7  -2    4.02    3.82
 -11   7   2    7.66    3.57
  11   7  -2   11.51    4.90
  11  -7   2    8.08    2.86
 -11  -7  -2   11.22    5.94
  11  -7   2    6.00    2.62
  11   7  -2    6.11    2.51
  11   7  -2    2.08    3.33
  11  -7   2    3.68    2.89
 -11  -7  -2    1.38    3.44
  11  -7   2    8.02    3.22
 -11   7   2    4.49    3.28
  11   7   2    0.37    2.60
  11   7   2    5.09    3.31
 -11  -7   2    2.96    3.49
  11  -7  -2    7.40    3.26
  11  -7  -2    2.89    2.59
  11  -7  -2    8.50    3.44
 -11  -7   2    5.64    6.00
  12   7  -2   32.33    4.30
  12   7  -2   21.97    5.79
  12  -7   2   30.99    4.78
  12  -7   2   29.82    5.71
 -12  -7  -2   14.18    7.58
 -12   7   2   36.21    5.89
  12  -7   2   37.43    6.31
  12   7   2   19.69    5.57
  12  -7  -2   35.94    5.40
 -12  -7   2   22.91    7.57
  12  -7  -2   27.51    5.88
 -12   7  -2   43.23    6.78
 -13   7   2    5.65    3.11
  13  -7   2    5.27    1.64
 -13  -7  -2    3.61    4.86
  13  -7   2    8.76    3.54
  13   7  -2    1.30    2.48
 -13  -7   2    6.74    5.08
  13   7   2    8.60    3.78
 -13   7  -2    7.52    3.88
  13  -7  -2    7.23    2.67
  13  -7  -2   10.11    3.68
 -14   7   2   20.31    3.92
  14  -7   2   21.72    3.88
 -14  -7  -2    5.29    4.30
  14   7  -2   21.75    4.50
 -14  -7   2   13.53    4.62
  14  -7  -2   13.93    3.33
 -14  -7   2    1.05    4.62
  14   7   2   18.20    4.32
 -14   7  -2   17.24    4.10
   0  -8  -2   43.14    5.55
   0  -8   2   43.98    6.27
   0  -8  -2   39.08    5.68
   0   8   2   45.00    5.04
   0  -8   2   40.74    5.30
   0  -8   2   40.03    5.68
   0   8   2   42.55    5.30
   0   8  -2   40.38    5.54
   0   8   2   39.35    5.55
   0   8  -2   46.33    5.71
   0   8  -2   26.52    4.85
  -1  -8  -2    2.08    1.53
   1   8  -2    1.76    1.45
   1   8  -2    4.80    1.62
  -1   8   2    3.27    1.94
  -1  -8  -2   -1.34    1.73
  -1  -8  -2    0.96    1.83
   1  -8   2    1.32    1.77
   1   8  -2    1.07    1.24
  -1   8   2    3.69    1.39
   1  -8   2    2.67    2.11
   1  -8   2    3.07    1.40
   1   8  -2    2.90    2.02
   1  -8   2    2.15    1.59
   1   8   2    4.48    2.21
  -1  -8   2    7.41    2.35
   1  -8  -2    3.01    1.80
   1  -8  -2    3.25    2.32
  -1   8  -2    0.68    1.81
   1   8   2    5.84    1.81
   1   8   2    4.61    1.49
  -1  -8   2    3.05    1.45
  -1  -8   2    2.40    2.04
  -1   8  -2    1.04    1.69
   1  -8  -2    0.70    2.16
   2  -8   2  108.45   12.28
   2   8  -2  103.90   11.69
  -2   8   2  117.74   11.81
   2  -8   2  117.79   13.03
   2   8  -2  106.19   12.16
  -2  -8  -2   74.95   12.62
  -2   8   2  106.45   12.08
   2   8  -2   92.84   11.76
   2  -8   2  114.69   11.74
  -2  -8  -2  113.99   12.08
   2  -8   2  116.41   12.28
   2   8   2   93.54   11.79
   2   8   2  109.66   11.85
   2  -8  -2  105.50   11.86
   2  -8  -2   93.74   12.24
   2  -8  -2  116.07   13.39
  -2  -8   2  103.89   12.01
   2  -8  -2   91.58   12.21
   2   8   2  105.60   12.12
  -2   8  -2  103.31   12.05
   3  -8   2   32.53    4.03
  -3   8   2   23.78    3.20
   3  -8   2   19.01    3.07
   3   8  -2   23.70    3.71
   3   8  -2   23.39    3.19
   3  -8   2   22.72    3.91
  -3  -8  -2   21.03    3.56
  -3  -8  -2   21.18    4.51
  -3   8   2   21.31    3.58
   3  -8   2   22.17    4.40
  -3   8  -2   17.21    3.32
   3   8   2   20.11    3.35
   3  -8  -2   26.86    4.00
  -3  -8   2   13.86    3.32
   3  -8  -2   18.61    4.61
  -3   8  -2   17.36    3.25
  -3  -8   2    8.54    3.72
  -3   8  -2   12.04    3.53
   3   8   2   20.62    4.04
   3  -8  -2   20.95    3.19
  -3  -8   2   18.43    4.15
   3   8   2   18.67    3.29
  -3  -8   2   22.89    3.19
   3  -8  -2   18.82    3.89
   4  -8   2  102.80   12.18
  -4   8   2  112.15   12.48
  -4  -8  -2  111.97   13.60
  -4  -8  -2   99.05   12.71
  -4   8   2  122.51   12.42
   4  -8   2   99.66   14.54
   4   8  -2  104.53   12.47
  -4  -8  -2   92.05   12.48
   4  -8   2  121.21   12.76
   4   8  -2  113.84   12.15
   4  -8   2  112.06   13.68
  -4   8  -2  110.61   12.32
  -4   8  -2   96.19   12.72
  -4  -8   2   91.05   13.19
  -4   8  -2  112.46   12.55
  -4  -8   2  113.62   12.81
   4  -8  -2  105.00   12.33
   4   8   2  101.63   12.14
   4   8   2  112.83   12.37
   4  -8  -2  109.51   13.05
  -4  -8   2  103.74   12.82
   4  -8  -2  115.95   12.84
   4  -8  -2  117.31   13.96
  -4  -8   2  115.10   12.47
  -5  -8  -2   22.59    5.14
   5  -8   2   27.05    5.52
   5   8  -2   29.79    4.01
  -5  -8  -2   28.59    4.49
  -5   8   2   31.48    4.28
   5  -8   2   33.64    4.12
   5  -8   2   29.02    4.41
   5   8  -2   27.51    4.32
  -5  -8  -2   22.68    4.56
  -5  -8   2   22.63    4.55
   5  -8  -2   29.01    5.81
   5   8   2   25.30    4.08
   5   8   2   29.90    4.02
   5  -8  -2   29.34    4.68
  -5   8  -2   29.74    4.19
  -5   8  -2   32.09    4.42
   5  -8  -2   29.58    4.22
   5  -8  -2   20.98    4.80
  -5  -8   2   26.41    4.21
  -5  -8   2   23.47    5.06
  -6   8   2   34.93    5.23
   6   8  -2   34.57    4.93
   6  -8   2   40.55    5.59
   6   8  -2   39.99    5.38
  -6   8   2   32.49    5.17
  -6  -8  -2   34.44    5.58
  -6  -8  -2   33.25    6.59
  -6  -8  -2   28.87    5.75
   6  -8   2   31.85    5.05
   6   8   2   37.26    5.10
  -6   8  -2   40.49    5.62
   6  -8  -2   36.89    5.31
   6   8   2   36.74    5.05
  -6  -8   2   39.89    6.00
  -6   8  -2   42.17    5.38
  -6  -8   2   42.16    5.68
   6  -8  -2   46.07    5.99
   7  -8   2   28.29    4.84
  -7  -8  -2   27.25    5.59
   7  -8   2   24.31    4.38
  -7   8   2   26.68    4.50
  -7  -8  -2   22.80    5.19
  -7   8   2   40.59    5.21
   7   8  -2   29.18    4.48
   7   8  -2   32.69    4.70
   7  -8  -2   31.39    5.33
   7   8   2   29.77    4.65
   7   8   2   25.87    4.22
  -7  -8   2   26.46    4.96
  -7   8  -2   31.22    5.26
   7  -8  -2   30.42    4.96
  -7   8  -2   28.14    4.92
   8   8  -2   10.94    2.97
   8  -8   2   14.67    3.52
  -8  -8  -2    9.51    4.29
   8   8  -2   14.69    4.87
   8   8  -2   11.50    3.96
  -8   8   2   11.54    3.44
   8   8  -2    8.72    2.85
   8  -8   2   20.89    3.84
  -8  -8  -2   13.33    4.01
   8   8  -2   16.40    3.38
  -8   8   2   17.07    3.55
   8  -8  -2   20.36    4.57
   8   8   2   11.42    3.19
   8   8   2   11.82    3.17
   8   8   2   16.18    5.26
  -8   8  -2   15.12    3.75
   8   8   2    6.52    3.45
   8   8   2   10.67    2.40
  -8  -8   2   13.72    4.01
  -8   8  -2    7.89    3.79
   8  -8  -2   10.34    3.59
   9  -8   2   21.46    4.75
   9   8  -2   24.17    5.07
   9   8  -2   30.86    4.69
  -9   8   2   22.35    4.94
   9   8  -2   41.00    7.91
   9  -8   2   22.84    4.76
   9  -8   2   25.49    5.06
   9   8  -2   30.41    5.55
   9   8  -2   31.69    5.15
   9  -8   2   31.04    5.27
  -9   8   2   26.50    5.31
  -9   8   2   27.08    5.28
  -9  -8  -2   16.05    5.20
   9   8  -2   47.33    7.69
  -9  -8   2   16.06    4.88
   9   8   2   23.88    4.32
   9  -8  -2   25.77    5.14
   9  -8  -2   12.39    4.21
   9   8   2   27.01    6.27
  -9   8  -2   19.74    4.94
   9   8   2   17.48    6.05
   9   8   2   22.97    4.67
   9  -8  -2   29.77    5.49
   9   8   2   24.13    5.56
   9  -8  -2   25.48    5.46
 -10  -8  -2   22.88    6.61
  10  -8   2   42.60    5.82
  10  -8   2   33.10    5.60
  10   8  -2   26.93    6.97
  10   8  -2   27.12    6.91
 -10   8   2   51.10    6.77
  10   8  -2   35.68    5.56
  10   8  -2   27.53    6.05
 -10   8   2   27.67    6.11
  10  -8   2   25.68    5.48
  10  -8   2   39.44    6.51
  10  -8  -2   41.14    6.78
  10  -8  -2   29.87    5.91
  10   8   2   39.72    7.20
  10  -8  -2   34.37    5.85
  10   8   2   32.34    4.88
  10   8   2   34.91    5.72
  10  -8  -2   44.00    6.42
  10   8   2   40.36    7.62
 -10  -8   2   30.70    6.61
 -10  -8   2   22.77    8.96
  10   8   2   48.48   10.46
  11  -8   2    8.80    3.45
 -11  -8  -2    6.96    3.93
 -11  -8  -2    8.55    6.67
  11  -8   2    6.26    3.01
  11   8  -2    0.90    5.06
  11  -8   2    6.70    2.85
  11   8  -2    3.36    3.30
  11   8  -2    6.74    4.46
 -11   8   2    4.20    3.14
  11  -8   2    6.00    2.67
  11   8  -2    2.40    2.37
  11  -8  -2    3.47    3.04
  11   8   2    2.04    2.98
  11  -8  -2    8.58    3.26
 -11  -8   2    1.54    3.44
 -11  -8   2    8.05    5.81
  11  -8  -2   10.01    3.24
  11   8   2   10.99    3.45
  12   8  -2   13.72    4.47
  12  -8   2   15.62    4.28
 -12  -8  -2   15.16    6.55
  12  -8   2   19.86    3.37
  12  -8   2   10.52    3.52
 -12   8   2   13.41    3.75
 -12   8  -2   15.58    4.19
 -12  -8   2    1.80    5.57
  12  -8  -2   13.16    3.59
  12   8   2    7.48    3.77
  12  -8  -2   10.22    3.83
 -13   8   2   17.80    4.36
  13   8  -2   13.38    4.17
 -13  -8  -2    3.63    5.96
  13  -8   2   20.71    2.81
  13  -8   2   21.34    4.80
  13   8   2   22.07    5.23
 -13  -8   2    8.44    5.22
  13  -8  -2   21.71    4.66
  13  -8  -2   20.87    3.78
 -13   8  -2   21.54    4.97
  14  -8   2    1.61    2.22
  14   8  -2    2.39    2.62
 -14   8   2    2.90    2.43
 -14  -8  -2   -2.26    4.05
  14  -8  -2    3.87    2.34
  14   8   2    2.93    2.60
 -14  -8   2    0.81    3.42
 -14   8  -2    1.75    2.87
 -14  -8   2    2.63    3.01
   0   9  -2   63.96    7.70
   0   9  -2   66.10    7.81
   0   9   2   58.41    7.46
   0  -9   2   64.06    8.57
   0   9   2   58.51    7.11
   0   9  -2   51.34    7.09
   0   9   2   56.80    7.62
   0  -9  -2   59.22    7.86
   0  -9   2   71.32    7.85
   0  -9   2   66.46    7.54
   0   9  -2   52.02    7.22
   0  -9  -2   60.80    7.67
   1   9  -2   18.04    3.05
  -1  -9  -2   22.61    3.50
   1  -9   2   25.36    3.06
  -1  -9  -2    9.29    3.87
   1  -9   2   21.52    3.82
   1   9  -2   21.49    3.83
  -1   9   2   20.08    3.56
   1  -9   2   19.68    3.48
  -1   9   2   23.63    3.06
   1   9  -2   20.09    3.06
   1  -9   2   29.01    4.64
   1  -9  -2   13.28    3.41
  -1   9  -2   16.86    3.60
  -1  -9   2    9.97    3.72
   1   9   2   21.97    3.56
   1  -9  -2   18.24    3.14
   1   9   2   21.23    3.54
   1  -9  -2   16.05    4.43
  -1   9  -2   18.04    3.91
  -1  -9   2   19.77    4.15
   1  -9  -2   22.78    4.35
  -1   9  -2   15.87    3.45
  -1  -9   2   18.58    3.23
   1   9   2   19.34    3.10
   2   9  -2    6.83    2.64
  -2   9   2    3.88    2.22
   2  -9   2    9.17    2.01
  -2   9   2    7.39    2.03
   2   9  -2    2.89    1.83
   2  -9   2    6.59    2.84
  -2  -9  -2    7.42    2.09
   2  -9   2    4.74    2.27
   2  -9   2    5.97    2.29
  -2  -9  -2    2.56    2.55
   2   9  -2    3.09    1.92
   2  -9  -2    5.92    2.58
   2   9   2    9.77    2.16
  -2   9  -2   12.22    2.66
  -2  -9   2    1.32    2.35
  -2  -9   2    8.93    2.28
   2  -9  -2   13.28    3.17
  -2  -9   2    5.50    2.45
   2  -9  -2   10.75    3.50
   2  -9  -2   11.22    2.44
  -2   9  -2    3.85    2.40
  -2   9  -2   14.40    2.93
   2   9   2   12.15    2.94
   2   9   2   15.39    2.82
  -3  -9  -2   53.15    6.86
   3   9  -2   50.34    6.87
  -3   9   2   52.20    6.80
  -3   9   2   53.68    6.47
   3   9  -2   51.84    6.47
   3  -9   2   50.89    7.68
   3  -9   2   54.85    6.35
   3  -9   2   44.71    6.95
   3  -9   2   42.42    6.84
  -3  -9  -2   40.36    7.58
   3   9   2   59.72    6.63
   3  -9  -2   53.82    8.14
  -3  -9   2   38.61    6.96
   3   9   2   52.70    6.83
  -3  -9   2   60.46    6.96
  -3   9  -2   50.67    6.66
   3  -9  -2   46.94    7.03
  -3   9  -2   55.95    6.82
  -3  -9   2   58.01    6.56
   3  -9  -2   56.62    7.37
   3  -9  -2   60.61    6.64
   3   9   2   54.13    6.53
  -4  -9  -2   21.26    5.27
  -4   9   2   19.30    3.57
  -4  -9  -2   25.57    4.05
   4  -9   2   24.93    3.56
  -4  -9  -2   16.53    3.94
   4   9  -2   20.91    4.08
   4   9  -2   22.46    3.56
   4  -9   2   24.81    5.26
   4  -9   2   24.78    4.27
  -4   9   2   26.15    4.52
   4  -9  -2   26.93    5.73
  -4   9  -2   24.97    3.99
  -4  -9   2   20.85    4.75
  -4  -9   2   24.66    4.24
   4   9   2   28.20    3.89
  -4  -9   2   28.11    3.83
  -4  -9   2   26.13    5.08
  -4   9  -2   30.13    4.10
   4  -9  -2   25.35    3.81
   4  -9  -2   24.68    4.65
   4  -9  -2   29.55    4.74
   4   9   2   28.44    3.92
   5   9  -2  114.71   13.00
   5   9  -2  111.53   12.55
   5  -9   2  119.27   13.29
  -5  -9  -2   97.98   13.31
  -5   9   2  106.78   12.86
  -5  -9  -2   98.30   14.15
   5  -9   2  108.38   12.68
   5  -9   2   98.40   14.12
  -5  -9  -2  106.73   13.08
   5   9   2  116.57   12.71
   5  -9  -2  115.06   12.85
  -5   9  -2  121.95   12.89
  -5   9  -2  120.64   13.17
   5  -9  -2  127.35   13.52
  -5  -9   2  109.30   13.36
  -5  -9   2  114.78   12.97
   5   9   2  121.21   12.77
  -5  -9   2   87.31   13.70
   5  -9  -2  108.61   16.08
   5  -9  -2  117.96   14.74
  -6   9   2   20.28    3.60
  -6  -9  -2   18.23    4.23
  -6   9   2   23.67    4.04
   6  -9   2   21.69    4.09
   6  -9   2   20.94    3.98
   6   9  -2   26.32    3.61
   6   9  -2   18.33    3.76
  -6  -9  -2   16.00    4.39
  -6  -9   2   17.33    3.91
   6   9   2   17.39    3.49
  -6   9  -2   22.87    4.31
  -6  -9   2   19.12    4.40
   6  -9  -2   18.07    4.29
  -6   9  -2   21.92    4.22
   6  -9  -2   21.32    4.03
   6   9   2   16.75    3.34
   7   9  -2   10.76    2.87
  -7   9   2    8.01    2.72
  -7  -9  -2   11.40    3.57
  -7  -9  -2   10.42    3.86
  -7   9   2    8.36    2.96
   7   9  -2   16.51    4.07
   7  -9   2   14.03    3.60
   7  -9   2    8.88    2.86
   7  -9  -2   11.30    3.00
   7  -9  -2   14.97    3.92
  -7  -9   2    9.01    3.36
   7   9   2   13.16    3.12
  -7   9  -2    7.47    3.02
   7   9   2    8.68    2.25
   7   9   2   11.90    3.98
  -8   9   2   40.14    5.98
   8   9  -2   31.24    5.43
   8   9  -2   38.27    6.64
   8   9  -2   43.30    7.91
  -8   9   2   42.67    6.65
  -8  -9  -2   34.83    8.57
  -8  -9  -2   29.50    6.55
   8  -9   2   30.84    6.05
   8   9  -2   29.81    5.29
  -8   9   2   25.94    5.24
   8  -9   2   38.07    5.80
   8   9  -2   33.06    6.49
   8  -9   2   39.44    5.74
   8   9  -2   32.99    5.94
   8   9   2   46.52    7.87
   8  -9  -2   41.71    5.84
   8   9   2   39.96    6.59
   8   9   2   28.17    5.37
   8  -9  -2   35.08    6.13
   8   9   2   37.64    5.57
  -8  -9   2   32.87    6.41
  -8   9  -2   32.10    5.89
   8   9   2   47.36    7.93
   9  -9   2   16.64    4.15
  -9   9   2   10.04    3.51
   9  -9   2   16.99    4.35
  -9  -9  -2    9.70    4.04
   9  -9   2   10.44    4.04
   9   9  -2   10.56    3.22
  -9   9   2   11.83    3.82
   9   9  -2    9.73    3.01
   9  -9   2   15.09    4.07
   9   9  -2   15.80    5.54
   9   9  -2   19.83    4.80
  -9   9   2    9.29    3.43
   9   9  -2    9.69    4.78
   9  -9   2   11.35    3.48
   9  -9  -2    9.29    3.79
   9   9   2   15.20    4.48
   9   9   2   12.42    4.77
  -9  -9   2    5.00    7.55
   9  -9  -2    8.37    3.95
   9  -9  -2   13.94    4.11
   9  -9  -2   14.14    3.68
   9   9   2   18.70    5.81
   9   9   2   19.81    4.08
  -9   9  -2   15.42    4.47
  -9  -9   2   11.91    3.97
   9   9   2    9.15    2.82
   9  -9  -2   20.57    4.87
   9   9   2   13.98    5.18
  10  -9   2   15.73    4.32
  10   9  -2   21.79    5.02
 -10   9   2   24.49    4.90
  10   9  -2   19.22    3.91
 -10  -9  -2   31.64    8.86
  10   9  -2   25.90    6.18
  10  -9   2   19.53    4.42
 -10  -9  -2   21.02    5.85
  10  -9   2   21.32    4.61
  10  -9   2   16.78    4.27
  10   9  -2   24.43    5.95
 -10  -9   2    2.68    6.79
  10   9   2    9.84    3.74
  10   9   2   19.35    6.24
 -10  -9   2   15.71    4.93
  10  -9  -2   18.67    4.63
  10  -9  -2   23.02    5.04
  10   9   2   15.08    4.71
  10  -9  -2   20.40    4.90
  10  -9  -2   27.56    4.79
  10   9   2   19.97    5.50
  11   9  -2   51.92    8.31
 -11  -9  -2   32.06    7.43
  11   9  -2   51.07    8.47
  11  -9   2   42.83    6.15
 -11   9   2   49.51    7.02
  11  -9   2   43.98    6.48
 -11  -9  -2   17.00    8.47
  11   9  -2   44.21    5.66
  11  -9   2   42.92    6.94
  11   9  -2   40.57    7.01
  11  -9   2   41.55    6.82
  11  -9  -2   41.97    6.54
  11  -9  -2   29.43    6.49
 -11  -9   2   29.87    7.07
 -11   9  -2   48.16    7.73
  11   9   2   49.37    7.53
 -11  -9   2   20.36    8.25
  11  -9  -2   46.47    6.88
  12   9  -2   -2.34    2.18
  12  -9   2   -0.12    2.67
 -12  -9  -2    7.43    5.67
  12  -9   2   -0.22    2.46
  12   9  -2   -2.11    3.85
  12  -9   2    0.41    1.82
 -12   9   2    9.91    3.05
  12  -9  -2    2.86    2.63
 -12   9  -2   -2.42    2.74
 -12  -9   2    0.14    4.42
  12  -9  -2    0.42    2.86
  12   9   2    3.41    3.30
  13   9  -2   10.90    3.72
 -13   9   2   14.35    3.65
  13  -9   2    9.20    3.61
 -13  -9  -2   -0.14    4.49
  13  -9   2   14.64    4.61
  13  -9  -2   12.41    2.87
  13   9   2    4.50    3.13
  13  -9  -2   10.40    3.64
 -13   9  -2   10.35    3.93
 -13  -9   2    3.14    5.32
  14  -9   2   15.06    3.35
  14   9  -2   13.90    3.48
 -14  -9  -2    6.81    4.54
 -14   9   2   18.33    3.27
  14   9   2   13.45    3.63
 -14   9  -2   11.81    3.44
 -14  -9   2    2.54    3.30
 -14  -9   2    4.19    4.28
  14  -9  -2   12.71    3.25
   0  10   2    2.17    2.04
   0 -10   2   -0.88    1.88
   0 -10  -2    0.68    1.64
   0  10   2   -0.09    1.28
   0  10  -2   -1.03    1.46
   0 -10   2    1.88    1.96
   0 -10   2    0.32    1.33
   0  10  -2   -0.11    1.90
   0  10   2    1.36    1.99
   0 -10  -2    1.05    2.42
   1  10  -2   83.83   10.63
  -1 -10  -2   95.52   11.07
   1  10  -2   99.90   11.25
  -1  10   2   76.18   10.95
   1 -10   2   90.33   11.93
   1 -10   2   89.42   10.54
   1 -10   2   97.32   11.16
  -1  10   2  100.76   10.69
   1 -10   2   92.57   11.19
   1  10  -2   86.46   10.64
  -1  10  -2   99.97   11.22
   1 -10  -2   96.71   12.45
   1 -10  -2  106.34   10.93
  -1 -10   2  112.45   11.13
   1 -10  -2   88.77   11.31
  -1 -10   2   89.54   11.27
   1  10   2   98.93   10.71
   1  10   2   98.19   11.12
  -1  10  -2   83.26   10.78
   1  10   2  102.80   10.87
  -1 -10   2   66.22   11.76
  -2  10   2   34.06    5.03
  -2 -10  -2   45.24    5.14
   2  10  -2   36.09    5.24
  -2  10   2   36.52    4.61
   2  10  -2   34.64    4.50
   2 -10   2   36.00    5.90
   2 -10   2   38.31    5.42
   2 -10   2   40.58    4.54
   2 -10   2   36.78    5.28
   2  10  -2   32.62    4.56
   2 -10  -2   32.36    5.40
  -2  10  -2   30.29    4.87
  -2 -10   2   20.07    5.14
   2  10   2   34.04    4.62
   2  10   2   30.48    4.88
  -2  10  -2   28.03    4.85
   2 -10  -2   37.83    6.49
  -2 -10   2   19.59    5.72
   2 -10  -2   39.76    4.78
  -2 -10   2   33.86    4.86
   2 -10  -2   27.23    5.23
   2  10   2   35.20    4.73
  -3 -10  -2   35.91    4.92
   3 -10   2   35.90    4.44
   3 -10   2   35.71    5.26
  -3  10   2   28.23    4.37
   3 -10   2   31.74    5.78
   3  10  -2   32.91    4.45
   3  10  -2   31.48    4.94
  -3  10   2   33.84    5.03
  -3 -10  -2   18.96    5.79
   3 -10   2   29.88    5.08
   3 -10  -2   33.96    6.11
  -3  10  -2   31.53    4.79
   3 -10  -2   28.65    5.31
   3 -10  -2   36.02    4.63
  -3  10  -2   37.00    4.84
   3  10   2   35.77    4.55
  -3 -10   2   26.49    4.33
   3  10   2   36.11    5.01
   3 -10  -2   23.46    5.28
   3  10   2   32.08    4.51
  -3 -10   2   31.36    4.82
  -4 -10  -2    6.92    2.60
  -4 -10  -2    5.04    3.32
   4 -10   2    4.59    1.99
  -4 -10  -2   11.67    3.10
  -4  10   2    5.77    2.16
   4 -10   2    8.62    3.69
   4  10  -2   10.98    2.82
   4  10  -2    7.99    2.49
  -4  10   2    8.12    2.96
   4 -10   2    6.83    2.84
   4  10   2   14.15    2.82
   4  10   2   14.94    2.66
   4 -10  -2   15.05    3.70
   4 -10  -2   12.95    3.55
  -4 -10   2   18.83    3.29
   4 -10  -2   12.14    2.71
   4 -10  -2   11.65    4.23
  -4 -10   2   12.26    3.00
  -4 -10   2    8.09    3.48
  -4  10  -2   15.28    3.37
   5  10  -2   21.08    3.98
   5 -10   2   24.14    4.86
   5  10  -2   20.62    4.20
  -5  10   2   25.74    4.39
  -5 -10  -2   21.78    4.62
   5 -10   2   20.82    3.70
  -5 -10  -2   20.98    5.95
  -5 -10   2   27.02    4.76
   5  10   2   29.42    4.13
  -5 -10   2   28.27    4.30
  -5  10  -2   26.18    4.39
   5  10   2   24.97    3.83
   5 -10  -2   22.98    4.29
   5 -10  -2   28.56    4.83
  -6 -10  -2   17.87    4.28
  -6 -10  -2   19.91    4.70
   6 -10   2   15.54    3.49
   6  10  -2   15.66    3.50
  -6  10   2   19.69    4.24
   6 -10   2   16.11    4.15
  -6  10   2   20.65    3.98
   6  10  -2   12.57    3.50
  -6 -10   2   23.32    4.40
   6  10   2   21.81    3.28
   6  10   2   21.05    3.81
  -6 -10   2   12.59    4.11
   6 -10  -2   19.44    4.10
  -6  10  -2   20.10    4.40
   6 -10  -2   21.10    4.72
   7  10  -2   40.94    6.31
  -7  10   2   44.49    6.73
  -7  10   2   38.53    6.19
   7  10  -2   53.97    8.81
   7 -10   2   37.00    6.57
  -7 -10  -2   31.36    7.21
   7  10  -2   47.68    7.02
   7 -10   2   42.77    6.19
   7  10  -2   39.24    6.38
  -7 -10  -2   42.14    6.70
   7 -10  -2   58.45    7.63
   7  10   2   52.27    6.51
   7  10   2   53.27    9.53
  -7 -10   2   57.05    7.04
   7  10   2   47.08    5.39
   7  10   2   51.97    7.42
   7 -10  -2   45.10    6.50
  -8  10   2   13.82    3.50
  -8 -10  -2    6.14    3.25
   8  10  -2    8.92    3.23
   8  10  -2    2.50    4.27
   8 -10   2   14.12    3.96
   8 -10   2    8.56    2.98
   8  10  -2    9.62    3.59
   8 -10   2    8.84    3.59
  -8  10   2    5.40    3.31
   8  10  -2    4.06    4.30
  -8  10   2   10.69    3.37
   8 -10   2    8.02    3.28
   8  10  -2    6.12    2.63
   8 -10  -2   11.02    3.66
   8  10   2    9.02    3.94
   8  10   2    5.74    2.62
   8  10   2    6.20    3.25
   8 -10  -2    6.65    2.78
   8  10   2   21.50    5.27
  -8 -10   2    6.80    3.54
   8  10   2    6.05    3.05
  -8  10  -2    8.58    3.28
   8 -10  -2    5.72    3.24
   9 -10   2   18.94    4.39
  -9  10   2   19.11    4.35
  -9 -10  -2   21.21    8.68
   9  10  -2   13.44    5.33
   9 -10   2   14.68    4.05
   9 -10   2   17.45    4.21
   9 -10   2   18.93    4.67
   9  10  -2   11.41    3.66
   9 -10   2   20.29    4.60
  -9  10   2   30.91    5.23
   9  10  -2   21.67    5.52
  -9 -10  -2   21.62    5.47
  -9  10   2   26.01    8.73
   9  10  -2   15.06    3.45
   9  10  -2   14.15    4.75
   9  10   2   22.37    4.46
   9  10   2   23.40    5.97
  -9  10  -2   19.40    5.25
   9  10   2   23.62    5.50
   9  10   2   20.00    3.33
  -9 -10   2   16.25    4.77
  -9 -10   2    1.11    6.60
   9  10   2   24.87    5.40
   9 -10  -2   12.19    4.29
   9 -10  -2   11.10    4.48
   9 -10  -2   21.98    4.84
   9 -10  -2   16.97    4.70
  10  10  -2   29.91    6.27
  10 -10   2   24.73    4.81
  10 -10   2   18.83    4.66
 -10 -10  -2   11.94    4.77
 -10 -10  -2    3.86    6.63
 -10  10   2   21.03    4.41
  10  10  -2   18.69    3.73
  10  10  -2   27.71    6.11
  10 -10   2   25.56    4.88
  10  10  -2   17.31    4.58
  10 -10   2   23.33    4.78
  10 -10  -2   17.69    4.70
  10  10   2   19.60    5.64
  10 -10  -2   18.14    4.87
 -10 -10   2   11.53    4.61
  10  10   2   11.47    4.12
 -10 -10   2   14.58    7.15
  10  10   2   11.06    4.26
  10  10   2   17.31    5.01
  10 -10  -2   16.20    4.46
  10 -10  -2   17.17    4.62
 -10  10  -2   15.36    5.17
  11  10  -2    8.20    1.72
 -11 -10  -2    6.37    3.87
  11 -10   2    6.06    2.93
  11 -10   2    5.66    2.98
  11  10  -2    3.13    3.54
  11 -10   2    4.02    2.87
  11  10  -2    6.04    2.99
  11 -10   2    6.84    2.62
 -11 -10  -2    1.95    5.45
 -11  10   2    4.69    3.09
  11  10  -2   12.63    4.56
 -11  10  -2    2.27    3.44
  11  10   2    2.72    3.16
  11 -10  -2    3.20    3.00
  11 -10  -2    3.09    2.74
 -11 -10   2    4.25    5.48
 -11 -10   2    3.26    3.83
  11 -10  -2    8.43    3.31
  11 -10  -2    8.43    3.28
  11  10   2    4.08    3.43
 -12  10   2   40.65    6.03
  12  10  -2   34.41    6.43
  12 -10   2   31.59    6.03
 -12 -10  -2    9.78    6.91
  12 -10   2   39.32    4.93
  12 -10   2   44.57    6.30
  12  10  -2   26.81    6.24
  12 -10  -2   31.07    5.82
  12 -10  -2   34.87    5.50
  12  10   2   28.92    6.07
 -12  10  -2   32.24    6.04
 -12 -10   2   10.11    7.18
 -13  10   2    3.02    2.63
  13 -10   2    3.97    2.85
  13  10  -2    4.68    2.83
  13 -10   2    3.45    2.77
 -13 -10  -2    2.64    4.85
  13 -10  -2    7.59    2.22
 -13  10  -2    4.09    3.11
 -13 -10   2    3.74    4.36
  13  10   2    4.97    3.08
  13 -10  -2    0.89    2.84
 -14 -10  -2    1.51    3.09
  14  10  -2    1.59    2.26
  14 -10   2    6.35    2.35
 -14  10   2    8.55    2.51
 -14 -10   2    5.97    2.87
  14 -10  -2    4.75    2.31
 -14  10  -2    4.97    2.57
  14  10   2    4.63    2.70
 -14 -10   2    2.81    3.09
   0  11   2   60.17    7.74
   0 -11   2   65.94    9.15
   0 -11  -2   47.90    8.81
   0  11   2   68.79    7.73
   0 -11   2   49.36    7.42
   0  11  -2   55.02    7.29
   0 -11   2   71.63    8.10
   0  11  -2   69.06    7.92
   0 -11  -2   59.37    7.83
   0 -11   2   62.92    7.23
   0  11   2   59.73    7.27
   1 -11   2   17.77    4.77
  -1  11   2   14.54    2.80
  -1 -11  -2   16.87    3.35
   1 -11   2   14.73    3.20
   1 -11   2   17.89    3.85
   1  11  -2   17.51    3.33
   1  11  -2   17.21    3.27
   1  11  -2   21.49    3.78
  -1  11   2   14.86    3.75
  -1 -11  -2    8.83    3.96
   1 -11   2   19.05    3.23
   1  11   2   15.67    3.29
   1  11   2   15.39    2.95
  -1 -11   2   12.51    4.44
   1 -11  -2   15.02    3.75
  -1 -11   2   16.46    3.19
  -1  11  -2   17.91    3.68
   1 -11  -2   17.39    4.80
   1  11   2   22.79    4.17
  -1 -11   2   20.42    4.31
   1 -11  -2   18.53    3.44
  -1  11  -2   19.79    3.66
  -2  11   2   51.51    7.86
   2  11  -2   55.61    7.42
   2 -11   2   56.55    7.89
  -2  11   2   61.50    7.43
   2 -11   2   57.52    7.97
   2 -11   2   60.00    8.78
   2  11  -2   59.24    7.87
   2 -11   2   60.15    7.33
  -2 -11  -2   64.49    7.81
   2  11  -2   62.67    7.45
   2 -11  -2   69.45    7.61
  -2 -11   2   64.10    7.76
   2  11   2   68.11    7.45
  -2 -11   2   38.98    8.51
   2  11   2   63.31    7.86
   2 -11  -2   69.23    9.53
   2  11   2   65.32    7.58
  -2  11  -2   61.78    7.90
   2 -11  -2   64.62    8.41
   3  11  -2    6.35    2.28
   3 -11   2    4.25    2.41
   3 -11   2    5.06    2.85
   3  11  -2    5.29    2.39
  -3 -11  -2    2.69    2.80
  -3  11   2    3.80    2.63
  -3 -11  -2    6.39    2.22
  -3  11   2    2.92    1.79
   3 -11   2    7.30    2.07
  -3 -11   2    9.88    2.56
   3  11   2    5.41    1.87
   3  11   2    9.97    2.55
  -3  11  -2    5.89    2.32
   3  11   2    7.52    2.50
  -3 -11   2    1.19    2.83
   3 -11  -2    6.64    3.52
   3 -11  -2    3.91    2.54
   3 -11  -2    7.92    2.31
  -3 -11   2    8.19    2.28
   4  11  -2  100.43   11.63
   4  11  -2   93.11   12.00
   4 -11   2   97.46   12.37
  -4 -11  -2  112.64   12.48
   4 -11   2  104.61   11.64
  -4 -11  -2  114.85   12.16
  -4  11   2   96.90   11.73
  -4  11   2   99.94   12.06
   4 -11  -2   68.84   12.21
   4 -11  -2  112.39   11.91
   4 -11  -2   90.85   12.53
   4  11   2  106.51   11.55
   4  11   2  102.23   11.76
  -4 -11   2  109.10   12.33
  -4  11  -2  100.33   12.17
  -4 -11   2  104.51   11.81
  -5 -11  -2    2.51    2.21
  -5  11   2    0.19    2.15
   5  11  -2    5.26    2.24
  -5 -11  -2   -0.70    1.98
   5  11  -2    2.72    2.16
   5 -11   2    0.74    1.44
   5 -11   2   -0.04    2.17
  -5 -11   2    0.60    2.17
   5  11   2    1.79    1.97
   5 -11  -2    1.15    2.56
   5  11   2    2.46    1.46
  -5 -11   2    3.66    2.14
   5 -11  -2    3.47    1.98
  -5  11  -2    2.25    2.23
   6  11  -2   61.45    9.16
   6 -11   2   55.85    7.89
   6  11  -2   55.96    8.06
   6 -11   2   61.02    8.64
  -6  11   2   53.83    8.25
  -6  11   2   62.67    8.10
  -6 -11  -2   69.46    8.55
  -6 -11  -2   54.89    8.94
   6  11   2   68.90    7.33
   6 -11  -2   57.49    9.01
  -6  11  -2   58.52    8.42
   6  11   2   65.37    9.01
   6  11   2   67.59    8.14
  -6 -11   2   71.52    8.30
   6 -11  -2   64.77    8.20
  -7  11   2    8.22    2.67
   7 -11   2    5.75    2.52
  -7 -11  -2    4.54    2.90
   7  11  -2    3.89    2.96
   7  11  -2    2.76    3.52
  -7  11   2    9.55    3.62
  -7 -11  -2    3.65    3.68
   7  11  -2    5.97    2.42
   7  11  -2    8.38    3.01
   7 -11   2    6.01    2.94
   7  11  -2    7.20    3.85
   7  11   2    3.40    2.33
   7  11   2    5.12    3.17
   7  11   2   12.85    4.15
   7 -11  -2    6.44    2.74
  -7  11  -2    1.45    2.65
   7 -11  -2   12.56    3.85
   7  11   2   10.62    4.45
  -7 -11   2    5.64    2.70
   7  11   2    2.91    2.69
   8 -11   2   32.64    5.73
   8  11  -2   39.22    6.39
   8  11  -2   28.44    6.31
   8  11  -2   42.59    7.71
   8  11  -2   37.84    5.16
  -8  11   2   21.23    5.03
   8 -11   2   29.10    8.21
   8 -11   2   34.05    5.43
  -8  11   2   42.38    6.39
   8  11  -2   36.21    5.70
   8 -11   2   40.29    6.68
   8 -11   2   41.63    6.50
  -8 -11  -2   35.06    6.24
  -8 -11   2   28.18    5.84
   8  11   2   21.52    5.10
   8 -11  -2   32.39    5.39
   8 -11  -2   37.28    6.64
   8  11   2   31.64    6.59
   8  11   2   25.64    4.61
   8  11   2   29.85    6.35
  -8  11  -2   32.85    5.93
   8 -11  -2   27.58    7.85
   8 -11  -2   29.65    6.29
   8  11   2   22.89    5.98
   9 -11   2   41.95    6.29
   9 -11   2   21.78    5.05
   9  11  -2   36.48    7.16
   9 -11   2   26.31    5.23
  -9 -11  -2   15.00    8.61
  -9  11   2   32.35    5.84
   9  11  -2   25.11    4.83
  -9 -11  -2   27.01    5.97
   9  11  -2   41.51    7.41
   9  11  -2   26.03    5.77
   9 -11   2   23.23    5.37
   9 -11  -2   27.49    5.65
   9 -11  -2   28.08    5.38
   9  11   2   25.43    5.81
   9 -11  -2   21.22    7.57
   9  11   2   23.19    5.95
   9  11   2   25.31    5.22
   9  11   2   35.88    6.98
  -9  11  -2   34.07    6.89
  -9 -11   2   16.32    7.75
   9 -11  -2   22.13    5.57
  -9 -11   2   29.39    5.85
   9 -11  -2   30.22    6.43
 -10  11   2   14.60    3.95
  10 -11   2   12.60    3.41
 -10 -11  -2    5.35    6.57
  10  11  -2   21.42    5.54
  10  11  -2    8.81    3.54
  10 -11   2   12.81    4.29
  10 -11   2   16.95    4.03
  10 -11   2   11.91    3.82
 -10 -11  -2   11.55    4.77
  10  11  -2   19.33    5.58
  10  11  -2   10.60    2.79
  10 -11  -2   21.04    4.73
 -10 -11   2   16.24    4.45
  10 -11  -2   12.45    4.63
  10  11   2   16.98    5.44
 -10  11  -2   18.10    4.90
  10  11   2    9.16    4.37
  10 -11  -2   15.69    4.33
 -10 -11   2    7.66    6.21
  10  11   2   15.38    5.00
  10 -11  -2    5.96    3.87
 -11  11   2   37.16    6.09
  11 -11   2   30.91    5.61
  11  11  -2   21.39    5.46
  11  11  -2   51.21    7.27
 -11 -11  -2   14.38    7.65
  11 -11   2   33.89    6.01
  11  11  -2   40.12    7.22
  11 -11   2   26.72    5.02
 -11 -11   2   11.05    6.74
 -11  11  -2   40.22    6.65
  11 -11  -2   24.00    5.58
  11  11   2   42.79    6.67
  11  11   2   25.27    6.32
  11 -11  -2   26.49    5.39
  11 -11  -2   38.35    6.12
  12 -11   2    4.71    2.82
  12  11  -2    1.13    2.69
  12  11  -2    9.06    3.45
  12  11  -2    2.37    4.78
  12 -11   2    2.48    2.87
 -12 -11  -2    4.19    5.18
 -12  11   2    5.78    2.98
  12 -11   2    4.19    2.06
  12 -11  -2    1.88    2.36
  12  11   2    1.35    2.88
 -12  11  -2    1.06    3.05
 -12 -11   2   -1.93    4.28
  12 -11  -2    2.57    2.91
  13 -11   2    0.94    2.51
 -13  11   2    3.62    2.25
  13 -11   2    3.28    2.80
 -13 -11  -2   -1.94    4.16
  13  11  -2    3.98    2.44
  13  11   2    6.59    3.09
 -13  11  -2    7.16    3.14
  13 -11  -2    4.66    1.99
  13 -11  -2    3.23    2.66
 -13 -11   2    4.41    4.71
 -14 -11  -2   -1.06    3.31
  14 -11   2    3.33    2.16
 -14  11  -2    2.54    2.10
 -14 -11   2    4.67    3.12
  14 -11  -2    2.43    2.04
   0  12   2   38.36    5.20
   0 -12  -2   30.83    6.94
   0  12  -2   42.28    5.89
   0  12  -2   39.22    5.42
   0  12   2   41.58    5.63
   0 -12   2   43.74    5.34
   0  12   2   38.13    5.80
   0 -12   2   41.05    7.21
   0 -12  -2   39.24    5.87
   0 -12   2   40.40    5.63
   0 -12   2   33.47    5.61
   1  12  -2   40.21    5.31
   1 -12   2   41.99    5.13
   1 -12   2   43.68    6.88
  -1  12   2   35.04    5.73
   1  12  -2   47.16    5.90
   1 -12   2   38.10    5.85
  -1  12   2   41.52    5.15
  -1 -12  -2   21.44    6.45
  -1 -12  -2   41.52    5.62
   1  12  -2   35.92    5.16
   1 -12  -2   41.25    5.36
  -1 -12   2   35.90    5.40
   1  12   2   33.23    5.34
   1 -12  -2   40.04    5.95
  -1 -12   2   33.39    5.75
   1  12   2   37.06    5.02
   1  12   2   36.10    5.28
  -1  12  -2   35.98    5.58
   1 -12  -2   34.14    6.91
  -1 -12   2   40.21    7.23
   2  12  -2   77.85    9.53
  -2  12   2   59.21    9.28
   2  12  -2   75.90    9.04
   2 -12   2   76.95   10.76
   2 -12   2   79.51    9.72
  -2  12   2   78.49    9.12
  -2 -12  -2   82.38    9.55
   2 -12   2   77.87    9.73
   2  12  -2   73.56    9.13
   2 -12   2   83.21    9.05
  -2  12  -2   78.06    9.55
   2  12   2   77.83    9.52
   2 -12  -2   72.86    9.98
   2 -12  -2   92.24   11.38
   2  12   2   78.33    8.94
  -2 -12   2   72.76    9.34
   2 -12  -2   76.83    9.15
   2  12   2   77.65    9.15
  -2 -12   2   50.10   10.36
  -3  12   2   65.47    8.75
   3 -12   2   60.62    8.85
   3  12  -2   72.35    8.23
   3 -12   2   65.83    8.08
  -3  12   2   62.94    8.22
   3  12  -2   70.61    8.76
  -3 -12  -2   66.74    8.67
   3  12   2   72.00    8.38
   3  12   2   59.69    8.50
   3 -12  -2   67.89    8.33
  -3 -12   2   72.69    8.73
   3  12   2   68.99    8.03
  -3 -12   2   70.27    8.18
  -3  12  -2   62.20    8.62
   3 -12  -2   68.50    9.35
   4  12  -2   17.34    3.53
  -4 -12  -2   17.61    3.90
   4 -12   2   21.39    3.30
  -4  12   2   13.00    3.14
  -4 -12  -2   20.46    3.43
   4  12  -2   16.76    3.41
   4 -12   2   22.72    4.58
  -4  12   2   14.26    3.82
  -4  12  -2   10.60    3.39
  -4 -12   2    2.49    3.85
   4  12   2   14.97    2.71
   4  12   2   16.08    3.52
  -4 -12   2   21.12    3.70
   4 -12  -2   14.02    3.28
  -4 -12   2   15.48    3.70
  -5 -12  -2   28.03    4.20
   5 -12   2   22.72    4.91
   5  12  -2   21.39    4.07
  -5 -12  -2   22.27    4.60
  -5  12   2   15.08    3.97
   5 -12   2   21.74    3.59
   5  12   2   15.86    2.94
  -5 -12   2   18.34    4.51
  -5  12  -2   24.32    4.90
   5  12   2   25.19    4.32
   5 -12  -2   18.97    3.98
  -5 -12   2   23.56    4.35
   5 -12  -2   14.82    5.20
   6  12  -2    1.00    3.04
   6  12  -2    2.84    3.01
   6 -12   2    4.15    2.14
   6  12  -2    3.63    3.52
  -6  12   2   -2.03    1.43
  -6 -12  -2    0.64    2.19
   6  12  -2    1.48    2.00
  -6 -12  -2    2.49    3.01
  -6  12   2    2.10    2.55
   6 -12   2    2.77    2.53
  -6  12  -2    1.37    2.52
   6 -12  -2    2.62    2.98
   6 -12  -2    3.11    2.47
   6  12   2   -0.01    2.70
   6  12   2    2.90    3.09
  -6 -12   2    4.41    2.29
   6  12   2    4.44    2.59
  -7 -12  -2    1.15    2.41
   7  12  -2    1.30    2.88
   7 -12   2    1.00    2.66
   7  12  -2   -1.14    1.82
   7 -12   2    0.38    2.30
   7 -12   2   -3.52    3.11
   7 -12   2    2.15    2.13
   7  12  -2    0.12    3.06
   7  12  -2    2.78    3.18
   7  12  -2    3.97    2.67
  -7  12   2   -0.49    1.87
  -7 -12  -2   -0.76    5.81
  -7  12  -2    1.01    2.12
   7 -12  -2    1.23    3.06
  -7 -12   2   -0.51    1.99
   7  12   2    4.31    3.35
  -7  12  -2    2.46    3.74
   7 -12  -2    2.30    2.57
   7  12   2   -1.07    2.29
   7  12   2   -0.01    1.90
   7 -12  -2   -3.28    2.69
   7  12   2    0.81    2.98
   7  12   2    1.93    3.36
   8  12  -2   14.36    4.10
   8 -12   2   20.79    5.11
   8  12  -2   15.80    4.62
  -8  12   2   16.06    4.18
   8 -12   2   22.33    4.54
   8  12  -2   14.22    4.79
   8  12  -2   19.61    3.87
   8 -12   2   17.81    4.80
   8 -12   2   16.37    5.01
   8  12  -2   25.50    6.05
   8 -12   2   26.10    5.51
  -8 -12  -2   26.04    5.53
  -8  12   2   28.41    5.02
   8 -12  -2   20.23    5.23
   8  12   2   27.81    3.63
   8 -12  -2   25.82    5.74
   8 -12  -2   26.51    5.29
  -8  12  -2   25.84    5.50
   8  12   2   24.67    5.65
   8 -12  -2   32.27    6.42
   8  12   2   21.04    5.17
  -8 -12   2   13.74    7.69
   8  12   2   22.64    4.84
  -8 -12   2   20.68    4.61
   8  12   2   21.96    5.83
   9  12  -2    5.79    2.44
   9  12  -2    6.00    3.25
   9  12  -2    8.53    4.30
   9 -12   2    9.12    3.20
  -9 -12  -2    8.83    3.89
   9  12  -2    8.36    3.74
  -9  12   2    9.32    3.28
   9 -12   2    4.91    3.29
  -9 -12  -2   -1.88    5.72
   9 -12   2    8.80    3.52
   9 -12   2    7.24    3.36
   9 -12  -2    4.88    3.43
   9 -12  -2    5.63    3.17
  -9  12  -2    9.80    3.95
   9 -12  -2   10.74    4.29
   9  12   2    7.03    4.34
  -9 -12   2    4.94    3.02
  -9 -12   2   10.82    6.46
   9  12   2    3.36    3.30
   9  12   2    7.78    3.57
   9 -12  -2    3.78    3.82
 -10 -12  -2   32.92    6.93
  10  12  -2   34.96    4.45
  10 -12   2   32.70    6.18
  10 -12   2   35.62    5.96
  10  12  -2   24.93    6.26
 -10  12   2   26.95    5.48
  10 -12   2   23.00    5.57
  10  12  -2   20.91    5.68
  10 -12   2   36.51    5.83
  10  12  -2   24.16    6.14
  10  12   2   39.46    7.15
 -10 -12   2   42.45    6.49
  10 -12  -2   37.70    6.59
  10  12   2   50.50    7.45
  10 -12  -2   29.63    5.99
  10 -12  -2   40.92    7.15
  10 -12  -2   36.57    6.84
  10  12   2   49.39    7.09
 -10  12  -2   28.54    6.01
 -10 -12   2   12.84    7.16
  11  12  -2   14.34    4.43
 -11  12   2   18.00    4.21
  11 -12   2   21.33    3.89
  11  12  -2   19.43    5.10
  11  12  -2   16.58    4.45
 -11 -12  -2    4.04    5.99
  11 -12   2   14.38    4.05
  11 -12   2   13.22    3.69
  11  12   2   10.94    4.35
 -11 -12   2    2.26    5.59
  11  12   2   16.64    4.27
  11 -12  -2   15.11    4.02
  11  12   2   20.16    4.71
  11 -12  -2   13.85    4.38
  11 -12  -2   13.33    4.05
  12  12  -2    3.76    3.00
  12 -12   2    5.28    2.08
  12  12  -2    4.62    2.80
  12 -12   2    7.58    3.11
 -12 -12  -2   -0.17    4.61
  12  12  -2    4.25    3.41
  12 -12   2    2.35    2.44
 -12  12   2    7.87    2.90
  12 -12  -2    5.51    2.57
 -12 -12   2    3.96    5.13
  12  12   2    8.38    3.68
  12 -12  -2    4.06    2.86
 -12  12  -2    4.25    3.08
 -13 -12  -2    3.97    4.42
  13 -12   2    3.81    2.56
  13 -12   2    3.99    2.64
  13  12  -2    1.87    2.35
 -13  12   2    4.96    2.22
 -13 -12   2   11.36    5.11
  13 -12  -2    2.39    2.60
  13 -12  -2    5.00    1.70
 -13  12  -2    3.57    2.63
  13  12   2    4.02    2.75
   0 -13  -2    1.34    1.76
   0  13   2    1.43    1.50
   0  13  -2    2.00    1.91
   0 -13   2   -0.18    1.66
   0 -13   2   -1.37    2.39
   0 -13   2    2.72    1.86
   0  13   2    1.14    1.97
   0 -13   2    2.65    2.48
   1  13  -2  131.61   14.99
   1 -13   2  125.77   15.47
   1  13  -2  143.03   15.43
  -1  13   2  134.97   15.48
   1 -13   2  116.40   15.26
  -1 -13  -2  131.22   15.41
   1 -13   2  144.19   14.92
  -1  13   2  139.59   14.95
  -1 -13   2  127.61   16.80
   1  13   2  126.16   14.73
   1 -13  -2  137.17   15.82
  -1  13  -2  133.70   15.36
  -1 -13   2  123.11   15.24
   1  13   2  136.01   15.40
   1  13   2  129.58   15.08
   1 -13  -2  130.77   15.04
  -2  13   2   27.14    4.93
   2 -13   2   26.27    4.10
  -2 -13  -2   24.18    4.50
   2  13  -2   27.03    4.63
   2  13  -2   24.66    4.38
   2 -13   2   26.92    4.68
  -2  13   2   25.64    4.12
   2  13  -2   27.90    4.28
  -2 -13   2   32.89    4.72
  -2 -13   2   17.13    5.77
   2  13   2   26.15    3.93
   2  13   2   30.15    4.59
   2 -13  -2   25.95    5.17
   2  13   2   25.83    4.43
  -2  13  -2   26.20    4.66
   2 -13  -2   34.49    4.45
  -3 -13  -2   44.27    6.36
   3 -13   2   40.18    6.78
   3  13  -2   42.70    6.22
   3  13  -2   38.65    5.99
  -3  13   2   34.90    6.36
  -3  13   2   44.53    5.89
   3 -13   2   46.97    5.89
   3  13   2   38.12    6.19
  -3  13  -2   40.14    6.30
   3  13   2   44.65    5.53
   3  13   2   42.68    5.94
  -3 -13   2   51.42    5.93
   3 -13  -2   51.89    6.12
   3 -13  -2   47.32    7.06
  -3 -13   2   38.18    6.16
   4 -13   2   13.98    3.23
   4 -13   2   18.29    4.74
  -4  13   2   16.66    4.30
  -4  13   2   14.91    3.45
  -4 -13  -2   14.11    3.73
   4  13  -2   14.74    3.51
  -4 -13  -2   15.06    3.61
  -4 -13   2   21.78    3.97
   4  13   2   17.27    2.74
  -4 -13   2   20.78    4.07
   4 -13  -2   20.16    3.90
   4  13   2   15.81    3.47
  -4  13  -2   13.99    3.86
   5  13  -2    4.71    2.42
   5 -13   2    4.78    3.22
   5  13  -2    4.91    3.10
   5 -13   2    8.64    2.54
  -5 -13  -2    8.52    3.17
  -5 -13  -2   10.98    3.31
   5  13  -2    6.95    3.23
  -5  13   2    8.75    3.86
   5  13   2    5.14    1.28
   5  13   2    4.41    3.13
   5 -13  -2    6.74    2.56
  -5  13  -2    5.48    2.63
   5  13   2    5.16    3.11
   5  13   2    6.42    2.85
  -5 -13   2    5.91    2.25
   6  13  -2    1.13    1.81
   6  13  -2    1.27    2.83
   6  13  -2    0.66    2.68
  -6  13   2   -2.09    2.27
   6 -13   2    0.95    2.58
   6  13  -2    3.89    3.73
  -6  13   2    1.48    1.71
   6  13  -2   -1.26    2.38
   6 -13   2    1.27    1.69
  -6 -13  -2    1.23    2.92
  -6 -13  -2    1.15    2.55
   6  13   2   -2.15    2.44
   6 -13  -2    3.50    3.91
  -6 -13   2    0.02    2.05
  -6  13  -2   -3.28    2.86
   6  13   2    3.65    3.42
   6  13   2   -1.11    2.66
   6 -13  -2    1.35    2.36
   6  13   2    1.49    2.04
   6  13   2   -0.63    1.99
  -6  13  -2   -1.45    2.01
   7  13  -2   33.62    5.40
   7  13  -2   31.24    4.72
   7  13  -2   28.58    6.01
   7 -13   2   27.64    5.37
  -7  13   2   34.93    5.98
   7  13  -2   23.00    6.19
   7  13  -2   26.58    6.37
   7 -13   2   25.47    6.28
  -7 -13  -2   36.70    5.66
  -7  13   2   31.46    5.28
   7 -13   2   24.52    5.93
   7 -13   2   21.68    5.61
   7 -13   2   36.51    5.27
   7 -13  -2   30.27    6.79
   7  13   2   35.81    4.56
   7 -13  -2   35.29    7.28
   7  13   2   28.56    5.45
  -7  13  -2   37.78    6.78
  -7  13  -2   31.79    5.73
   7  13   2   20.15    5.32
   7  13   2   30.31    6.04
   7  13   2   43.44    7.49
  -7 -13   2   31.61    5.40
   7 -13  -2   21.13    5.44
   7 -13  -2   38.00    5.70
  -8  13   2    2.72    2.67
   8  13  -2    3.18    2.46
   8 -13   2   -2.23    2.57
  -8 -13  -2    7.74    3.59
   8  13  -2    4.82    3.35
   8 -13   2    2.02    2.98
   8 -13   2    4.45    3.59
   8 -13   2    6.04    3.08
   8 -13   2    4.32    2.62
  -8  13   2    3.18    2.93
   8  13  -2   -2.00    3.18
   8  13  -2    5.38    3.52
   8 -13  -2   -0.36    3.59
   8  13   2    2.99    2.90
   8 -13  -2    6.17    3.17
   8  13   2    3.56    2.90
  -8 -13   2    0.72    2.61
  -8 -13   2    8.56    7.53
  -8  13  -2    1.28    2.60
   8 -13  -2   -2.80    2.89
   8  13   2    2.24    3.78
   8 -13  -2   -1.89    2.60
   9 -13   2   21.61    5.07
   9  13  -2   20.98    5.40
   9 -13   2   28.12    5.36
   9  13  -2   25.71    5.93
   9  13  -2   23.54    4.15
  -9  13   2   22.49    4.87
   9 -13   2   23.00    4.81
   9  13  -2   23.66    5.64
   9 -13   2   23.32    4.76
  -9 -13  -2   20.85    5.09
   9  13   2   18.48    5.22
   9 -13  -2   24.68    5.19
   9  13   2   23.67    5.47
   9  13   2   25.24    5.50
   9 -13  -2   21.88    5.87
   9 -13  -2   26.81    5.45
  -9 -13   2    6.49    6.61
  -9  13  -2   27.47    6.11
  -9 -13   2   34.27    5.47
   9 -13  -2   18.27    5.16
 -10  13   2    4.84    2.92
  10  13  -2    7.05    3.44
  10  13  -2    5.61    3.71
  10 -13   2    9.12    3.37
  10  13  -2    8.98    3.37
 -10 -13  -2    7.99    3.88
 -10 -13  -2    9.08    6.45
  10 -13   2    7.79    3.32
  10 -13   2   10.68    3.56
 -10 -13   2    0.28    5.45
  10 -13  -2    2.52    3.32
  10 -13  -2    3.53    3.46
  10 -13  -2    4.52    2.93
 -10  13  -2    2.47    3.33
  10 -13  -2    3.51    3.09
  10  13   2    4.29    3.18
  10  13   2    2.34    3.30
 -10 -13   2    2.18    3.39
  10  13   2    3.20    3.14
 -11  13   2    9.05    3.06
  11 -13   2    7.90    2.84
  11 -13   2   12.59    3.65
  11  13  -2    9.98    3.61
  11  13  -2    7.32    3.59
  11  13  -2   10.40    3.71
 -11 -13  -2    6.36    5.54
  11 -13   2    4.78    2.83
 -11  13  -2    9.82    3.69
  11  13   2   14.64    4.25
  11  13   2   14.79    4.29
  11 -13  -2   12.29    3.92
  11 -13  -2    3.97    3.19
  11  13   2    7.94    3.80
  11 -13  -2   10.31    3.58
 -11 -13   2    6.17    6.03
  12  13  -2   11.19    3.81
 -12 -13  -2    5.82    5.27
  12  13  -2   15.64    4.06
  12  13  -2    8.73    3.54
  12 -13   2    8.11    3.08
  12 -13   2   15.32    2.63
 -12  13   2   15.06    3.46
  12 -13   2   13.13    3.61
  12  13   2   10.57    3.77
 -12  13  -2   16.88    3.77
 -12 -13   2    5.59    4.74
  12  13   2   18.04    4.26
  12 -13  -2    9.87    2.98
  12 -13  -2    8.81    3.45
 -13 -13  -2   -2.92    2.85
  13  13  -2    2.61    2.19
 -13  13   2    0.20    1.47
  13 -13   2   -2.94    1.71
  13 -13   2    2.03    2.40
  13  13   2   -2.75    1.91
 -13 -13   2    3.44    3.51
 -13  13  -2   -1.28    1.79
 -13 -13   2   -0.80    3.16
  13 -13  -2    2.73    2.34
  13 -13  -2   -0.29    1.22
   0 -14   2  141.53   16.15
   0 -14  -2  127.73   16.22
   0  14   2  138.61   16.03
   0 -14  -2  142.84   16.90
   0  14  -2  152.02   16.62
   0  14   2  161.07   16.87
   1 -14   2   20.49    3.64
  -1 -14  -2   18.16    3.70
   1 -14   2   17.63    4.19
  -1  14   2   19.74    4.45
   1  14  -2   11.85    3.24
  -1  14   2   13.20    3.01
   1 -14  -2   12.28    3.27
  -1 -14   2   14.61    3.15
   1  14   2   12.76    2.80
  -1  14  -2   20.17    4.06
   1 -14  -2   13.00    3.75
   1  14   2   14.61    3.63
   1  14   2   22.72    4.43
  -1 -14   2   13.93    3.46
   2 -14   2   48.19    7.23
  -2 -14  -2   50.57    6.88
   2 -14   2   51.20    6.36
  -2  14   2   45.19    6.29
  -2  14   2   49.84    7.04
   2  14  -2   47.91    6.50
   2  14  -2   43.15    6.41
   2  14  -2   50.30    6.72
   2  14   2   47.74    6.56
   2 -14  -2   49.45    6.59
   2 -14  -2   53.20    7.59
  -2 -14   2   50.16    6.85
   2  14   2   39.80    6.54
  -2  14  -2   46.82    6.72
   2  14   2   43.86    5.90
  -3 -14  -2    1.21    1.90
  -3  14   2    2.66    1.83
   3 -14   2    1.96    1.85
  -3  14   2   -1.04    2.58
   3 -14   2    0.19    2.25
   3  14  -2    0.50    1.90
   3 -14  -2    1.48    1.87
   3  14   2    1.56    2.04
   3  14   2   -0.27    1.93
  -3  14  -2    0.56    1.76
   3  14   2   -0.51    1.11
  -3 -14   2    2.94    1.84
   4  14  -2   21.49    4.12
  -4 -14  -2   25.21    4.68
  -4 -14  -2   21.00    4.59
   4  14  -2   22.33    5.72
   4 -14   2   23.30    5.23
   4 -14   2   24.34    3.96
  -4  14   2   16.40    3.99
   4  14   2   24.25    4.67
  -4 -14   2   26.68    4.07
   4  14   2   25.68    5.77
   4 -14  -2   28.15    4.25
   4  14   2   20.47    2.92
  -4  14  -2   23.19    4.82
   4  14   2   22.97    5.50
   5  14  -2   -1.24    2.61
   5  14  -2    5.09    2.14
  -5  14   2    6.09    2.22
   5  14  -2    6.68    3.45
   5  14  -2    5.78    3.03
  -5  14   2    3.09    2.77
   5 -14   2    3.36    2.29
  -5 -14  -2    3.48    2.77
   5 -14   2    3.51    3.23
   5  14  -2    4.47    2.76
  -5 -14  -2    2.53    2.39
  -5  14  -2    0.39    2.34
   5  14   2   12.47    4.22
   5  14   2    4.89    3.39
  -5 -14   2    6.70    2.65
   5  14   2    7.81    2.84
   5  14   2    3.38    2.38
  -5  14  -2    7.57    4.43
   5  14   2   10.38    3.99
   5 -14  -2    7.16    2.70
   6  14  -2   22.78    5.30
   6  14  -2   26.78    4.64
   6 -14   2   14.01    4.05
   6 -14   2   15.15    4.78
   6  14  -2   23.92    5.60
  -6 -14  -2   23.94    4.82
   6  14  -2   22.39    4.07
   6 -14   2   28.91    4.48
  -6  14   2   28.12    4.96
   6  14  -2   27.71    5.96
   6  14   2   20.28    4.99
   6  14   2   31.56    6.17
   6 -14  -2   47.01    6.61
   6  14   2   20.25    4.87
   6  14   2   21.10    3.89
   6  14   2   15.22    4.32
  -6 -14   2   23.29    4.60
   6 -14  -2   31.33    4.69
  -6  14  -2   21.38    5.48
   7 -14   2   -4.50    2.07
   7 -14   2    4.20    3.36
   7 -14   2    4.40    2.84
   7 -14   2    2.88    2.38
   7 -14   2   10.07    4.17
   7  14  -2    5.15    3.30
  -7  14   2    7.63    2.90
   7  14  -2    4.18    3.12
   7  14  -2    2.64    2.53
  -7 -14  -2    1.59    2.57
   7  14  -2    7.61    4.01
  -7  14   2    1.66    2.88
   7  14  -2    3.76    1.75
   7 -14  -2    3.35    2.56
  -7  14  -2    1.26    3.24
   7 -14  -2    1.73    2.94
  -7 -14   2    2.11    2.47
   7  14   2    5.77    3.22
   7 -14  -2    3.29    3.93
  -7  14  -2    3.95    2.95
   7  14   2    5.86    3.61
   7 -14  -2    2.91    3.16
   7  14   2    8.26    3.68
   8 -14   2   19.86    4.09
  -8 -14  -2   14.29    4.32
   8  14  -2   20.49    3.72
   8  14  -2   17.18    4.92
   8 -14   2    8.27    3.99
   8 -14   2   18.42    4.80
   8 -14   2   11.96    4.83
   8  14  -2   20.16    5.12
   8  14  -2   12.27    4.52
  -8  14   2   22.17    4.45
   8  14   2   24.33    5.00
   8  14   2   23.22    5.40
   8  14   2   18.66    4.95
  -8 -14   2   19.92    4.51
   8 -14  -2   17.43    4.77
   8 -14  -2   13.63    4.42
  -8  14  -2   30.19    5.67
   8 -14  -2   28.22    4.98
   9  14  -2    3.42    1.54
   9 -14   2   -0.38    2.44
   9  14  -2    3.80    2.92
   9 -14   2    4.38    2.95
   9  14  -2    3.60    3.80
  -9  14   2    3.57    2.75
   9 -14   2    5.90    3.54
   9  14  -2    1.62    2.63
   9 -14   2    1.07    2.79
  -9 -14  -2    1.39    2.85
   9 -14  -2    3.86    3.33
   9  14   2    2.27    2.90
   9 -14  -2    2.79    2.78
   9  14   2    0.26    2.73
  -9 -14   2    2.05    2.69
   9  14   2    6.39    3.74
   9 -14  -2    4.18    3.22
  -9 -14   2    2.54    6.07
  -9  14  -2    2.66    3.53
   9 -14  -2   -0.79    3.70
  10  14  -2   14.19    4.53
  10 -14   2   26.29    5.16
  10 -14   2   32.88    5.60
  10  14  -2   18.95    4.99
  10  14  -2   22.96    5.37
  10 -14   2   20.94    4.68
 -10  14   2   18.63    4.42
  10 -14  -2   22.48    5.27
  10  14   2   19.52    5.17
  10  14   2   23.49    5.03
  10  14   2   33.40    6.06
 -10  14  -2   15.35    4.77
  10 -14  -2   24.98    5.77
  10 -14  -2   22.81    5.14
 -10 -14   2   11.98    6.42
  11  14  -2    4.73    3.31
 -11 -14  -2   -0.18    5.32
  11 -14   2    4.45    2.60
  11 -14   2    0.85    1.86
 -11  14   2    1.96    2.28
  11  14  -2    0.78    2.49
  11 -14   2    1.14    2.30
  11  14  -2    2.62    2.55
 -11  14  -2    3.75    2.91
  11  14   2   -0.92    2.72
  11  14   2    2.36    2.51
  11 -14  -2    5.18    3.08
  11 -14  -2    1.32    2.57
 -11 -14   2    1.46    4.62
  11 -14  -2    0.65    2.65
  11  14   2    1.04    2.65
  12  14  -2    3.59    2.47
 -12  14   2    1.02    2.06
  12  14  -2   -1.35    2.26
  12 -14   2    1.32    2.16
  12 -14   2    1.17    2.04
  12 -14   2    3.03    1.39
  12  14  -2    2.91    2.61
 -12 -14  -2   -2.16    4.14
  12 -14  -2    1.20    1.81
 -12 -14   2    3.11    3.92
  12  14   2    1.80    2.45
  12 -14  -2    1.33    2.17
  12  14   2    8.23    2.98
 -12  14  -2    1.70    2.24
  13 -14   2    5.41    3.77
 -13 -14  -2    5.96    3.60
  13 -14   2    6.48    2.20
  13  14  -2    2.74    2.02
  13  14   2    2.42    1.85
 -13  14  -2   10.07    2.16
  13 -14  -2    4.99    2.33
 -13 -14   2    6.49    3.11
   0 -15  -2    3.65    2.48
   0 -15  -2    6.10    2.63
   0  15   2    3.25    1.75
   0  15   2    5.37    2.73
   0 -15   2    4.28    2.17
   0  15  -2    2.57    2.25
   1  15  -2   57.88    7.29
  -1  15   2   49.45    7.49
  -1  15   2   49.80    6.74
   1 -15   2   49.00    6.79
  -1 -15  -2   52.23    7.52
  -1 -15   2   58.82    7.09
  -1  15  -2   58.76    7.41
   1 -15  -2   49.11    7.72
   1 -15  -2   58.36    7.19
   1  15   2   49.30    6.50
   1  15   2   52.25    7.35
   2  15  -2   26.79    4.29
  -2  15   2   29.96    7.11
  -2  15   2   18.61    3.65
   2 -15   2   24.39    5.64
   2 -15   2   21.43    3.71
   2  15   2   18.94    3.23
   2  15   2   32.16    5.06
   2 -15  -2   24.83    4.46
   2  15   2   21.38    4.70
  -2  15  -2   18.71    4.27
  -3 -15  -2   15.52    4.19
   3  15  -2   21.54    5.33
  -3  15   2   19.34    4.09
   3 -15   2   18.43    5.02
   3  15  -2   23.64    4.23
   3 -15   2   24.77    3.96
   3  15   2   24.10    3.14
   3  15   2   32.42    5.89
  -3 -15   2   24.42    4.00
   3  15   2   25.96    4.36
   3  15   2   30.35    5.44
   3 -15  -2   27.09    4.28
  -3  15  -2   24.78    5.00
   3  15   2   29.17    4.80
   4  15  -2   16.92    4.94
  -4 -15  -2   27.51    5.13
   4 -15   2   20.09    5.21
   4  15  -2   21.41    4.10
   4  15  -2   24.59    5.11
   4  15  -2   25.98    4.73
   4  15  -2   19.71    5.23
  -4  15   2   20.45    4.62
  -4 -15  -2   20.51    4.36
   4 -15   2   22.16    4.22
  -4  15  -2   20.99    4.70
  -4 -15   2   22.64    4.16
   4  15   2   33.30    5.68
  -4  15  -2   29.18    5.82
   4 -15  -2   26.73    4.38
   4  15   2   21.22    5.34
   4  15   2   23.13    4.98
   4  15   2   26.46    4.25
   4  15   2   22.19    4.58
   5 -15   2    7.31    3.44
   5  15  -2    5.34    3.34
   5  15  -2    8.11    2.44
  -5  15   2    5.49    2.50
   5  15  -2    7.89    3.50
  -5  15   2    8.19    3.29
  -5 -15  -2    7.29    3.05
   5 -15   2   10.74    3.53
   5 -15   2   11.61    3.11
   5  15  -2    8.19    2.97
   5  15  -2    3.91    3.43
   5 -15  -2    5.29    2.92
  -5  15  -2    6.18    3.81
   5  15   2    1.98    2.45
   5  15   2    4.38    3.05
   5  15   2    6.05    3.52
   5  15   2    4.20    3.37
  -5 -15   2    4.44    2.26
  -5  15  -2    4.38    2.87
   5 -15  -2    7.06    2.77
   5  15   2    3.76    4.32
   5  15   2    5.42    2.25
   6  15  -2    8.66    3.34
  -6  15   2    0.84    1.99
   6 -15   2    1.87    2.24
   6  15  -2    0.87    2.41
   6 -15   2    0.98    2.58
  -6 -15  -2    1.58    2.42
   6  15  -2    3.92    3.10
   6 -15   2    1.70    2.12
   6  15  -2    1.17    1.65
   6 -15   2    3.67    3.22
   6  15  -2    4.32    3.60
  -6 -15   2    1.71    2.20
   6 -15  -2    8.13    3.49
   6  15   2    3.20    3.03
   6  15   2    2.54    3.16
  -6  15  -2   -1.40    3.34
   6  15   2    4.42    1.58
   6  15   2    0.83    3.26
   6 -15  -2    5.44    2.72
   6 -15  -2    2.26    2.78
   7  15  -2   19.82    4.86
   7 -15   2   20.65    5.57
  -7  15   2   20.88    4.34
  -7 -15  -2   19.49    4.64
   7 -15   2   13.29    3.93
   7 -15   2   21.32    4.15
   7  15  -2   18.39    5.40
   7 -15   2   19.47    4.21
   7  15  -2   20.25    3.81
   7  15  -2   17.69    5.03
  -7 -15   2   11.95    3.79
   7  15   2   19.61    4.87
   7 -15  -2   20.73    4.95
  -7  15  -2   13.96    5.05
   7 -15  -2   22.05    5.10
   7  15   2   19.14    4.92
   7 -15  -2   19.10    4.44
   7  15   2    9.17    4.29
   8  15  -2    4.85    3.31
   8 -15   2    4.88    2.86
   8  15  -2    2.94    1.99
   8 -15   2    4.02    3.00
   8  15  -2   -0.69    2.94
   8  15  -2   -0.55    2.45
   8 -15   2    1.51    3.53
  -8 -15  -2    4.76    2.94
   8 -15   2    3.92    2.82
  -8  15   2    3.73    2.90
   8  15   2    3.75    3.22
   8 -15  -2    5.59    3.17
   8 -15  -2   -0.45    2.58
  -8  15  -2    4.58    3.67
   8  15   2    6.84    3.54
   8  15   2    7.29    3.55
  -8 -15   2    6.90    2.98
   8 -15  -2    4.58    2.82
   9  15  -2   33.92    6.50
   9  15  -2   25.75    6.00
   9 -15   2   25.12    5.45
  -9  15   2   30.07    5.43
  -9 -15  -2   30.98    6.27
   9  15  -2   41.10    6.38
   9 -15   2   32.33    6.02
   9 -15   2   28.41    5.61
   9 -15  -2   21.21    5.08
   9 -15  -2   33.73    6.47
  -9  15  -2   28.42    5.90
   9  15   2   41.98    7.24
   9 -15  -2   42.89    7.01
   9  15   2   32.03    6.56
   9 -15  -2   29.04    6.48
   9  15   2   31.03    6.07
  -9 -15   2   33.21    5.88
 -10  15   2    6.64    2.90
  10 -15   2    5.54    3.05
  10 -15   2    5.93    2.99
  10  15  -2    5.06    3.32
  10 -15   2    9.07    3.36
  10  15  -2    0.55    2.86
  10  15  -2    2.27    2.67
  10 -15  -2    4.03    2.79
 -10  15  -2   10.32    3.59
  10 -15  -2    7.97    3.82
  10 -15  -2    4.65    3.39
  10  15   2    7.06    3.39
  10  15   2    2.72    3.11
  10  15   2    2.35    3.10
  11 -15   2    2.61    1.89
  11  15  -2    3.28    2.74
  11  15  -2    2.18    2.75
 -11  15   2    3.10    2.27
  11 -15   2    3.24    2.39
  11  15  -2    2.76    2.78
  11 -15   2    5.74    2.77
  11  15   2    1.28    2.44
  11  15   2    4.57    2.81
 -11 -15   2    3.63    4.96
  11 -15  -2    0.58    2.30
  11 -15  -2    0.81    2.66
 -11  15  -2    4.30    2.83
  11 -15  -2   -0.25    2.31
  11  15   2    3.18    2.70
 -12  15   2   14.54    2.28
  12 -15   2   12.47    3.01
  12 -15   2   11.55    1.85
  12 -15   2    9.04    2.66
  12  15  -2   11.21    3.10
  12  15  -2    9.19    2.89
  12  15  -2   11.38    3.01
  12  15   2    4.75    2.38
 -12  15  -2    9.04    2.72
 -12 -15   2    6.11    4.49
  12 -15  -2    6.20    2.70
  12 -15  -2    9.91    2.37
  12  15   2    8.36    2.94
   0 -16  -2    6.93    3.02
   0  16   2    5.30    1.98
   0  16   2    6.61    2.90
   0  16  -2    4.94    2.31
   0 -16   2    7.13    2.40
   0 -16  -2    5.29    2.57
  -1 -16  -2   47.49    6.58
  -1  16   2   55.37    7.21
  -1  16   2   45.25    5.87
   1 -16   2   44.14    6.18
   1  16  -2   42.46    6.29
  -1 -16  -2   43.66    6.94
   1  16   2   42.33    7.11
   1  16   2   36.30    6.83
   1  16   2   45.21    5.61
  -1  16  -2   43.04    6.40
   1  16   2   44.54    6.53
   1 -16  -2   45.69    6.44
  -2 -16  -2   18.66    4.29
   2  16  -2   16.56    4.00
   2 -16   2   11.76    3.32
   2  16  -2   16.81    4.27
   2  16  -2   12.08    3.38
  -2  16   2   17.80    3.52
  -2  16   2   17.81    3.99
  -2  16  -2   19.10    4.76
  -2  16  -2   14.59    3.86
   2  16   2   19.26    2.70
   2  16   2   19.75    3.70
   2  16   2   25.29    4.99
   2  16   2   22.88    4.77
   2  16   2   38.18    5.65
   2 -16  -2   17.69    3.93
   2  16   2   14.06    3.90
   3  16  -2   36.44    5.50
  -3  16   2   31.96    5.92
  -3 -16  -2   34.92    6.16
   3  16  -2   33.05    5.86
   3  16  -2   42.06    6.77
   3  16  -2   48.79    7.58
  -3 -16  -2   34.35    5.59
   3 -16   2   35.62    6.89
   3 -16   2   36.18    5.53
  -3  16  -2   29.47    5.80
   3  16   2   51.80    5.67
   3 -16  -2   38.84    5.84
   3  16   2   45.32    7.37
   3  16   2   49.95    7.06
   3  16   2   31.88    5.81
   3  16   2   39.46    7.11
  -3  16  -2   49.60    7.33
   4 -16   2   12.91    4.51
   4 -16   2   16.13    3.90
  -4  16   2   12.34    3.41
  -4 -16  -2   10.40    3.31
   4  16  -2   12.43    2.97
   4 -16   2   11.70    3.21
   4  16  -2   13.30    4.15
   4  16  -2   12.58    3.36
   4  16  -2   18.45    4.45
  -4  16  -2   11.88    4.26
  -4  16  -2   10.11    3.42
   4 -16  -2    4.06    3.17
   4  16   2   18.43    4.75
   4  16   2   12.53    4.14
   4  16   2   12.50    3.78
   4  16   2   10.51    3.82
   4  16   2   19.73    4.19
   4 -16  -2   16.31    3.72
  -5 -16  -2   31.68    5.14
  -5  16   2   27.09    4.64
   5 -16   2   41.47    6.13
   5  16  -2   27.68    5.69
   5 -16   2   24.26    5.90
  -5  16   2   21.21    5.38
   5  16  -2   40.12    6.22
   5  16  -2   22.11    5.30
  -5  16   2   33.31    5.53
   5  16  -2   35.05    5.20
   5 -16   2   40.32    6.12
   5 -16   2   29.96    5.27
   5  16  -2   31.62    4.21
  -5  16  -2   19.14    5.40
  -5  16  -2   19.72    4.96
  -5 -16   2   26.38    4.80
   5  16   2   13.09    4.86
   5 -16  -2   20.13    4.99
   5  16   2   26.02    5.12
   5  16   2   24.90    5.74
   5  16   2   26.11    5.69
   5 -16  -2   27.74    5.25
   5  16   2   29.60    3.93
   6 -16   2    2.79    3.14
  -6 -16  -2    8.97    3.27
   6 -16   2    6.21    2.65
   6  16  -2    5.71    2.77
   6 -16   2   12.54    3.79
  -6  16   2    6.99    2.80
   6 -16   2    6.89    2.73
   6  16  -2    7.00    3.50
   6  16  -2    7.70    3.63
   6  16  -2    6.27    3.33
   6  16   2    8.02    3.54
   6  16   2    6.43    3.40
   6 -16  -2    9.76    3.54
   6 -16  -2    7.53    2.84
  -6  16  -2    9.03    3.94
   6 -16  -2    9.24    3.54
  -6  16  -2    5.43    2.74
  -6 -16   2    5.38    2.73
   6  16   2    5.40    3.62
   7 -16   2    5.83    2.98
   7 -16   2   12.12    4.33
   7  16  -2   12.15    4.15
   7 -16   2    3.24    2.49
  -7 -16  -2    8.80    3.17
  -7  16   2    7.46    3.22
   7 -16   2    4.32    2.50
   7  16  -2    9.63    3.59
   7  16  -2   15.97    4.46
   7  16  -2    4.45    2.30
   7  16   2    9.86    3.46
   7  16   2   16.62    4.62
  -7 -16   2   14.64    3.66
   7 -16  -2   12.30    3.48
   7  16   2    7.61    3.92
   7 -16  -2    8.72    3.67
   7 -16  -2    6.75    2.85
   8  16  -2   26.34    5.55
   8 -16   2   20.49    4.92
   8 -16   2   26.49    5.13
  -8  16   2   20.62    4.58
   8  16  -2   21.33    5.24
  -8 -16  -2   24.08    5.35
   8 -16   2   25.56    5.48
   8  16  -2   15.90    5.11
   8 -16   2   30.58    5.62
  -8 -16   2   21.08    4.94
   8  16   2   33.45    6.36
  -8  16  -2   37.38    6.37
   8  16   2   45.50    6.95
   8 -16  -2   30.24    5.52
   8  16   2   23.86    5.39
   8 -16  -2   41.56    7.68
   8 -16  -2   30.18    5.96
   8 -16  -2   31.26    5.04
   9  16  -2    4.13    2.86
   9 -16   2    5.80    3.04
   9 -16   2    1.67    2.83
   9  16  -2    5.84    3.29
   9 -16   2    4.62    2.79
   9  16  -2    6.64    3.49
  -9  16   2    8.82    2.84
   9  16   2    4.89    3.23
   9 -16  -2    3.00    2.95
   9 -16  -2    4.67    3.35
   9  16   2    3.07    3.02
   9 -16  -2    3.91    3.03
  -9  16  -2    2.03    3.06
   9  16   2    8.77    3.67
  10 -16   2   12.91    3.52
 -10  16   2    7.99    2.83
  10 -16   2   12.38    3.49
  10  16  -2    9.36    3.69
  10  16  -2   10.48    3.67
  10 -16   2   15.98    3.57
  10 -16  -2    8.63    3.72
 -10  16  -2   11.24    3.32
  10  16   2   10.58    3.43
  10 -16  -2   12.66    3.99
  10  16   2   15.25    4.03
  10  16   2    5.43    3.25
  10 -16  -2    5.98    3.09
 -11  16   2    7.08    2.18
  11  16  -2    4.00    2.54
  11 -16   2    5.24    1.98
  11 -16   2    7.53    2.62
  11  16  -2   11.72    3.23
  11  16  -2    9.40    3.10
  11 -16   2    7.94    2.61
 -11  16  -2    3.05    2.29
  11  16   2    7.41    2.74
  11  16   2    3.68    2.71
  11 -16  -2    7.43    2.65
  11 -16  -2    5.46    2.63
  11 -16  -2    5.46    2.76
  11  16   2    5.58    2.89
  12  16  -2    6.55    2.49
  12  16  -2    6.40    2.57
  12 -16   2    2.01    1.76
  12 -16   2    6.21    2.16
 -12  16  -2    2.14    1.62
  12  16   2    3.31    2.24
  12 -16  -2    1.29    1.34
  12 -16  -2    1.50    1.90
  12  16   2    3.32    2.21
   0 -17  -2   40.61    6.07
   0  17   2   41.51    6.75
   0  17  -2   43.21    6.36
   0  17   2   48.53    6.93
   0  17   2   38.44    5.84
   0  17  -2   41.09    5.91
   0  17   2   35.79    5.05
  -1  17   2    2.67    4.97
   1  17  -2   -3.40    2.51
   1  17  -2    2.32    2.49
   1 -17   2   -0.91    1.92
  -1  17   2    0.45    1.43
   1  17  -2   -3.39    2.64
  -1  17   2   -0.63    2.32
  -1 -17  -2    0.62    2.61
  -1  17   2    0.09    2.30
   1  17  -2    1.63    1.92
  -1  17  -2   -3.11    2.63
   1 -17  -2    0.37    2.20
   1  17   2   -1.04    3.92
   1  17   2    2.77    3.76
  -1  17  -2    1.44    3.59
  -1  17  -2    1.76    2.03
   1  17   2    1.19    2.17
   1  17   2    5.79    3.58
   1  17   2   -0.25    0.96
   1  17   2    7.20    3.23
  -2  17   2   42.63    6.22
   2  17  -2   39.16    6.21
   2  17  -2   33.81    6.43
   2 -17   2   40.05    5.96
   2  17  -2   52.19    6.95
   2  17  -2   28.34    5.61
  -2  17   2   38.70    6.88
  -2  17  -2   42.45    7.05
   2  17   2   39.19    6.84
   2  17   2   45.23    7.10
   2  17   2   53.81    6.75
   2 -17  -2   47.35    6.41
  -2  17  -2   44.38    6.37
  -2  17  -2   46.59    6.99
   2  17   2   48.86    7.17
   2  17   2   39.29    5.82
  -3  17   2    5.65    2.85
  -3  17   2    8.70    3.72
   3 -17   2    5.39    2.55
   3  17  -2    7.52    3.88
   3  17  -2    2.38    1.93
   3  17  -2    3.61    2.76
   3  17  -2    8.37    3.32
   3 -17   2    5.72    2.87
  -3 -17  -2    4.34    2.50
   3  17   2    3.26    2.76
   3  17   2   -1.03    3.14
   3  17   2   12.08    3.69
  -3  17  -2    7.20    3.79
   3  17   2    9.49    2.41
   3  17   2    3.90    3.29
   3 -17  -2    4.66    2.50
  -3  17  -2    4.20    2.70
   4  17  -2   17.87    3.41
   4  17  -2   21.49    4.91
   4  17  -2   28.72    5.77
  -4  17   2   19.45    4.65
   4 -17   2   25.73    4.74
  -4  17   2   22.89    4.22
   4  17  -2   23.22    4.13
   4 -17   2   21.40    4.09
  -4  17   2   20.08    3.79
   4 -17   2   14.96    4.50
  -4 -17  -2   18.46    4.18
   4  17   2   22.29    5.18
   4  17   2   21.10    3.21
   4  17   2   21.09    4.79
  -4  17  -2   13.44    4.56
  -4  17  -2   21.75    4.95
   4  17   2   17.74    4.96
  -4  17  -2   16.74    4.33
   4  17   2    9.23    4.07
   4 -17  -2   21.93    4.38
   4 -17  -2   22.03    4.77
  -5  17   2    4.12    4.11
   5  17  -2    7.99    3.56
   5 -17   2    4.64    2.55
   5  17  -2    8.21    2.74
   5  17  -2   10.75    4.03
   5 -17   2    8.91    3.91
   5  17  -2   13.38    3.79
  -5  17   2   14.38    3.54
  -5  17   2    6.29    2.39
   5 -17   2   13.01    3.86
  -5 -17  -2    4.88    2.82
   5 -17   2    8.16    3.21
   5  17   2    9.96    3.56
   5 -17  -2    4.82    2.75
   5  17   2   11.27    3.74
   5  17   2    7.79    3.63
  -5  17  -2    9.15    3.79
   5 -17  -2    9.24    3.16
   5  17   2   11.03    3.81
   6 -17   2   44.53    6.65
   6  17  -2   54.13    7.32
   6  17  -2   35.16    5.39
   6  17  -2   38.12    7.39
   6 -17   2   42.49    6.08
   6  17  -2   40.03    7.10
  -6 -17  -2   38.85    6.27
   6 -17   2   43.20    7.42
  -6  17   2   42.80    6.20
   6 -17   2   45.92    6.95
   6  17   2   38.37    6.81
   6 -17  -2   32.67    6.05
   6  17   2   44.02    6.98
   6 -17  -2   42.92    7.19
   6 -17  -2   35.14    6.53
   6  17   2   27.82    6.44
  -6  17  -2   47.95    7.23
   7  17  -2    9.86    3.75
   7 -17   2    7.10    3.87
   7 -17   2    5.24    2.77
   7 -17   2    9.30    3.05
   7 -17   2    3.01    2.40
   7  17  -2    6.74    1.66
  -7  17   2    6.23    2.56
   7  17  -2    4.29    2.89
   7  17  -2    4.72    3.33
  -7 -17  -2    5.05    3.05
   7  17   2    7.20    3.53
   7 -17  -2    2.28    2.78
   7  17   2    7.29    3.39
   7  17   2    2.51    2.87
   7 -17  -2    2.16    2.71
   7 -17  -2    5.22    2.76
   8 -17   2   12.27    3.66
  -8  17   2   27.05    4.11
   8  17  -2   13.30    4.01
   8  17  -2   10.28    3.78
   8 -17   2   16.81    4.59
   8 -17   2   16.61    3.90
   8 -17   2   17.54    4.03
   8 -17  -2   13.30    3.77
   8  17   2   20.56    4.81
   8  17   2   16.09    4.22
   8  17   2   10.19    3.93
   8 -17  -2   18.17    4.99
   8 -17  -2   13.52    3.78
   8 -17  -2    9.85    3.50
  -8  17  -2   12.38    3.91
   9  17  -2    2.50    2.94
   9  17  -2    7.68    3.34
   9 -17   2   13.65    3.54
  -9  17   2    6.47    2.60
   9 -17   2    4.45    2.87
   9  17  -2    6.25    3.37
   9 -17   2    5.15    2.63
   9  17   2   10.10    3.62
   9 -17  -2    6.76    3.38
  -9  17  -2    9.55    3.38
   9 -17  -2    5.02    2.96
   9  17   2    6.89    3.13
   9  17   2    5.30    2.96
   9 -17  -2    6.18    3.04
 -10  17   2    9.10    2.33
  10  17  -2    6.49    2.96
  10  17  -2    1.69    2.60
  10 -17   2    5.64    2.64
  10  17  -2    5.15    2.99
  10 -17   2    6.70    2.72
  10 -17   2    8.76    2.77
  10 -17  -2    8.38    3.26
  10  17   2    7.26    3.09
  10  17   2   16.41    3.81
  10  17   2    9.61    3.14
 -10  17  -2    7.63    2.82
  10 -17  -2    7.99    2.97
  10 -17  -2   16.39    3.85
  11  17  -2    2.98    2.41
  11 -17   2    2.93    1.83
  11 -17   2    2.19    1.47
  11  17  -2    0.28    2.00
  11 -17   2    8.37    2.29
  11  17  -2    4.88    2.40
  11  17   2    1.40    2.25
  11  17   2    3.93    2.46
  11 -17  -2    1.73    1.91
  11 -17  -2    1.83    1.78
 -11  17  -2    5.31    1.95
  11  17   2    0.77    2.17
  11 -17  -2    5.62    2.35
   0  18   2    5.94    3.05
   0  18   2    0.91    2.24
   0  18   2   10.47    2.87
   0  18   2    4.35    3.55
   0  18  -2    5.65    3.00
   0  18  -2    0.36    2.40
   0 -18  -2    0.68    2.37
   0  18  -2    2.61    2.07
   1  18  -2   14.16    3.79
   1  18  -2   12.54    3.27
   1  18  -2   12.64    3.80
   1  18  -2    8.89    3.44
  -1 -18  -2   10.49    3.42
  -1  18   2    7.49    2.77
  -1  18   2   12.16    3.61
   1  18  -2    7.11    2.52
   1  18   2    8.91    3.44
   1  18   2   11.15    3.74
   1  18   2    6.33    3.45
  -1  18  -2   10.17    3.38
  -1  18  -2    7.78    3.39
   1 -18  -2   16.41    3.65
   1  18   2    9.42    2.61
   2  18  -2   17.00    4.16
   2  18  -2   22.07    5.09
   2  18  -2   27.81    5.26
  -2 -18  -2   18.70    4.56
   2 -18   2   31.42    6.57
  -2  18   2   19.94    4.18
  -2  18   2   13.80    4.42
  -2  18   2   26.77    5.50
   2  18  -2   21.26    3.80
   2  18  -2   19.63    4.45
  -2  18  -2   19.41    4.23
   2  18   2   24.10    6.54
  -2  18  -2   25.62    5.08
   2  18   2   28.36    5.39
   2  18   2   27.33    5.22
  -2  18  -2   27.16    5.10
   2 -18  -2   22.15    4.58
   2  18   2   31.81    5.77
  -2  18  -2   28.57    5.20
   2  18   2   21.21    3.61
   3  18  -2   19.43    4.76
   3  18  -2   17.61    4.20
  -3 -18  -2   18.55    5.97
  -3  18   2   18.20    4.30
  -3  18   2   16.09    3.57
  -3  18   2   23.67    4.83
   3 -18   2   17.98    3.79
  -3  18   2   11.82    2.75
   3  18  -2   16.80    4.35
   3 -18   2   15.31    3.96
   3  18  -2   16.17    2.98
   3  18  -2   17.79    3.73
   3  18   2   16.60    4.60
   3  18   2   14.73    4.02
   3  18   2    8.01    4.03
   3  18   2   12.47    6.63
   3  18   2   12.95    4.33
  -3  18  -2   15.50    4.18
   3  18   2   11.85    2.51
  -3  18  -2    8.63    3.23
   3 -18  -2   21.63    4.19
  -3  18  -2   11.61    3.88
  -4  18   2   34.81    5.75
   4 -18   2   39.37    6.08
   4  18  -2   36.93    5.40
  -4  18   2   30.73    5.12
   4  18  -2   34.69    6.30
   4  18  -2   47.17    7.20
  -4 -18  -2   27.33    5.47
  -4  18   2   20.64    5.69
   4 -18  -2   41.27    6.43
   4  18   2   35.28    5.97
   4  18   2   36.24    6.84
   4  18   2   29.32    5.74
   4  18   2   43.87    6.61
  -4  18  -2   44.72    6.97
   4 -18  -2   41.96    5.82
  -4  18  -2   37.16    6.41
  -5  18   2    9.10    4.28
   5  18  -2   17.08    4.27
   5 -18   2   27.47    4.81
   5 -18   2   17.16    3.74
  -5 -18  -2   16.16    4.18
   5  18  -2   18.70    4.73
   5 -18   2   15.68    3.88
   5  18  -2   12.91    3.08
   5  18   2   25.02    5.18
   5 -18  -2   14.58    3.88
   5 -18  -2   18.86    4.43
  -5  18  -2   11.66    4.01
   5  18   2   20.88    4.52
   5  18   2   22.25    4.79
   5  18   2    8.12    3.39
   6 -18   2   14.38    3.91
   6  18  -2   20.81    5.07
  -6 -18  -2   13.21    3.94
   6  18  -2   16.96    4.79
   6 -18   2   21.16    4.82
   6  18  -2   18.08    2.89
   6  18  -2   15.94    4.34
   6 -18   2   11.12    3.45
   6 -18   2   15.68    3.68
  -6  18   2   22.34    4.02
   6  18   2   16.79    4.50
   6 -18  -2   14.71    3.65
   6  18   2   11.21    4.32
   6 -18  -2   10.85    3.66
  -6  18  -2   13.43    3.86
   7 -18   2   38.29    6.03
   7  18  -2   26.82    5.83
   7 -18   2   36.87    5.82
   7 -18   2   25.37    5.04
   7  18  -2   33.04    5.99
   7  18  -2   36.12    6.28
   7 -18   2   29.07    5.91
  -7  18   2   39.42    5.42
  -7 -18  -2   29.31    5.34
   7 -18  -2   36.19    6.12
   7  18   2   25.82    5.67
   7  18   2   25.77    6.01
   7  18   2   26.84    5.74
  -7  18  -2   32.97    5.63
   7 -18  -2   28.44    5.40
   7 -18  -2   21.81    4.99
   8 -18   2    3.31    2.76
   8 -18   2   -1.42    2.16
  -8  18   2    3.63    2.02
   8  18  -2    2.18    2.63
   8  18  -2   -0.80    2.52
   8  18  -2   -0.17    2.58
   8 -18   2   -0.36    2.36
   8 -18  -2    2.05    3.53
   8 -18  -2    2.21    2.76
   8  18   2    7.31    3.17
   8  18   2   -0.74    2.70
   8  18   2    4.31    2.63
  -8  18  -2   -0.14    2.23
   8 -18  -2    3.57    2.62
   9  18  -2    7.29    3.22
   9 -18   2    6.40    2.59
   9 -18   2    9.86    3.14
  -9  18   2   11.49    2.47
   9  18  -2    4.26    3.01
   9 -18   2    8.78    3.07
   9  18  -2    6.42    3.18
   9  18   2    7.26    3.33
   9 -18  -2   10.34    3.27
   9 -18  -2   11.77    3.72
   9  18   2   12.03    3.52
  -9  18  -2   14.98    3.18
   9 -18  -2   11.45    3.37
  10  18  -2    7.05    2.69
  10 -18   2    3.25    2.18
  10 -18   2    6.36    2.31
  10  18  -2    7.76    2.76
  10  18  -2    7.39    2.99
  10 -18   2    4.76    2.06
  10  18   2    2.06    2.29
  10  18   2    4.71    2.48
 -10  18  -2    3.93    2.23
  10 -18  -2    7.93    2.61
  10  18   2    6.14    2.80
  10 -18  -2    4.46    2.64
  10 -18  -2    3.51    2.49
  11  18  -2   -1.46    1.73
  11 -18   2    0.55    1.47
  11  18  -2    1.18    1.99
  11  18  -2    1.14    2.33
  11 -18   2    2.18    1.49
  11 -18   2    0.12    0.97
  11  18   2   -1.90    1.81
  11  18   2   -0.19    1.89
 -11  18  -2    0.70    1.19
  11 -18  -2    0.15    1.35
  11  18   2    1.35    1.97
  11 -18  -2    1.31    1.50
  11 -18  -2   -0.09    1.48
   0  19   2    5.97    3.29
   0  19  -2    6.91    2.88
   0  19   2   10.29    3.95
   0  19  -2    3.16    2.22
   0 -19  -2    4.48    2.92
   0  19   2   11.90    3.61
   0  19  -2    8.58    3.21
   0  19   2   12.94    3.99
   0  19   2    9.79    2.37
  -1  19   2    1.07    2.72
   1  19  -2   -0.69    1.67
  -1 -19  -2    1.06    2.69
   1  19  -2    0.07    2.83
   1  19  -2    1.72    2.61
  -1  19   2    1.60    3.19
   1  19  -2   -0.75    2.24
   1  19  -2    0.02    2.94
  -1  19   2    1.38    1.90
  -1  19  -2    0.07    2.65
  -1  19  -2   -0.92    1.74
   1 -19  -2    0.51    2.41
   1  19   2   -1.77    2.60
  -1  19  -2    6.74    3.68
   1  19   2    0.34    2.81
  -1  19  -2    3.84    2.49
   1  19   2    1.36    2.93
   1  19   2    0.27    1.55
   1  19   2   -2.42    3.28
   2  19  -2    1.91    2.65
  -2  19   2    9.75    3.80
  -2  19   2    6.15    2.98
   2  19  -2    2.21    1.65
   2  19  -2    4.30    3.01
  -2  19   2    5.06    2.21
   2 -19   2    2.63    2.82
   2  19  -2    5.62    2.97
   2  19  -2    7.69    2.55
   2  19   2   10.07    3.26
  -2  19  -2    6.39    3.60
   2  19   2   10.22    3.15
   2  19   2    1.58    2.86
   2 -19  -2    1.20    2.28
   2  19   2    2.42    1.38
  -2  19  -2    8.91    3.81
   2  19   2   -0.55    3.73
   3  19  -2   57.64    7.85
  -3  19   2   54.10    8.36
  -3  19   2   48.48    7.06
   3 -19   2   54.10    8.05
   3  19  -2   51.01    8.27
   3  19  -2   53.16    7.04
   3  19  -2   55.70    7.91
   3  19   2   53.79    8.05
   3  19   2   57.25    8.01
   3  19   2   51.99    7.76
   3 -19  -2   55.90    8.11
  -3  19  -2   54.47    7.71
   3  19   2   31.15   10.09
  -3  19  -2   53.93    8.30
   3 -19  -2   54.55    7.40
   4  19  -2    2.39    1.96
  -4  19   2    0.71    3.08
   4  19  -2    1.15    2.49
   4 -19   2    0.42    2.33
   4  19  -2    3.61    2.88
   4  19   2    6.51    3.37
   4 -19  -2    3.77    2.50
   4  19   2    5.68    2.76
   4  19   2    6.42    2.96
   4  19   2    0.78    2.74
   4 -19  -2    1.38    2.38
  -4  19  -2    2.83    3.00
  -4  19  -2    9.66    3.50
   5 -19   2   79.21    9.76
   5  19  -2   76.79    9.86
   5  19  -2   80.01    9.82
   5  19  -2   79.28    8.22
   5 -19   2   85.01    9.96
  -5  19   2   69.31    8.78
   5 -19   2   73.17    9.11
   5  19   2   64.18    9.52
   5  19   2   56.62    9.40
   5 -19  -2   75.61    9.77
   5  19   2   52.17    9.40
  -5  19  -2   66.37    9.27
   5  19   2   61.94    9.84
   5 -19  -2   62.16    9.51
   5 -19  -2   69.62    9.17
   6 -19   2   24.86    4.72
   6  19  -2   19.55    4.94
   6 -19   2   28.51    5.13
   6  19  -2   29.49    5.80
  -6  19   2   32.35    4.64
   6 -19   2   25.61    5.33
   6 -19   2   38.23    5.47
   6  19   2   21.27    5.18
   6 -19  -2   29.17    5.22
   6  19   2   30.11    5.42
   6 -19  -2   18.33    4.50
   6  19   2   22.87    5.14
   6 -19  -2   26.07    5.09
   7  19  -2    3.91    3.36
   7  19  -2    0.66    2.36
   7 -19   2    3.85    2.23
   7 -19   2    3.34    2.82
  -7  19   2    1.95    1.73
   7 -19   2    1.12    2.28
   7  19  -2    1.97    2.69
   7  19   2    3.14    2.68
   7  19   2   -0.72    2.34
   7  19   2    2.75    2.83
   7 -19  -2    6.71    2.82
  -7  19  -2    2.30    2.55
   7 -19  -2   -0.17    2.14
   8 -19   2   13.40    3.48
  -8  19   2   13.78    2.70
   8  19  -2    7.48    3.14
   8  19  -2    8.06    3.76
   8  19  -2   11.41    3.54
   8 -19   2   10.90    3.20
   8 -19   2   16.17    3.73
   8  19   2    9.00    3.53
   8  19   2    9.10    3.46
   8 -19  -2   16.06    4.15
  -8  19  -2   14.17    3.20
   8  19   2   20.03    4.34
   8 -19  -2   17.42    3.90
   8 -19  -2   18.89    3.92
   9 -19   2   11.45    3.28
   9  19  -2   14.02    3.68
   9  19  -2   12.46    3.23
   9  19  -2    6.54    2.99
   9 -19   2   11.92    2.99
   9 -19   2   12.39    2.87
   9 -19  -2   13.48    3.11
   9  19   2    6.14    3.01
  -9  19  -2   11.77    2.60
   9 -19  -2    5.91    2.84
   9  19   2    8.86    3.19
   9 -19  -2   10.13    3.07
   9  19   2    6.34    3.10
  10  19  -2   -0.33    2.06
  10 -19   2    3.64    2.00
  10 -19   2    3.70    1.62
  10  19  -2    4.68    2.44
  10 -19   2    2.73    1.73
  10  19  -2    5.62    2.53
  10  19   2    3.64    2.21
  10 -19  -2    2.61    1.74
 -10  19  -2    3.01    1.36
  10 -19  -2    4.88    2.01
  10  19   2    2.55    2.21
  10  19   2    3.48    2.51
  10 -19  -2    4.85    2.08
   0  20   2    4.67    2.83
   0  20   2    9.18    3.42
   0  20  -2    1.38    2.90
   0  20   2   11.39    3.93
   0  20   2    4.89    3.46
   0  20  -2    4.05    2.46
   0  20   2    5.11    1.81
   1  20  -2   38.44    6.37
  -1  20   2   37.50    4.87
   1  20  -2   37.13    6.32
   1  20  -2   36.24    5.44
  -1  20   2   35.23    6.62
  -1  20   2   39.84    6.48
  -1  20  -2   28.62    5.55
   1 -20  -2   28.21    5.74
  -1  20  -2   33.61    6.31
   1  20   2   41.91    6.45
   1  20   2   32.77    5.93
  -1  20  -2   38.26    6.38
   1  20   2   38.58    6.20
   1  20   2   36.53    6.58
  -2  20   2    8.96    2.39
   2  20  -2    4.71    3.09
  -2  20   2    2.42    3.26
   2  20  -2    5.41    2.48
   2 -20   2    8.81    3.26
   2  20  -2    7.75    3.06
  -2  20   2    9.40    3.50
   2  20  -2    7.38    3.35
  -2  20  -2   17.27    3.57
   2 -20  -2    9.83    3.09
   2  20   2   11.56    3.45
   2  20   2   10.23    3.41
   2  20   2    7.43    3.10
  -2  20  -2   12.83    3.67
   2  20   2   11.04    3.92
   3  20  -2   23.85    4.62
   3  20  -2   25.49    4.57
  -3  20   2   20.33    4.55
   3  20  -2   18.83    3.36
   3  20  -2   24.35    4.75
   3 -20   2   19.90    4.20
   3  20   2   15.81    3.94
   3  20   2   20.26    4.54
   3  20   2   16.61    4.06
  -3  20  -2   17.50    4.07
   3 -20  -2    9.09    3.48
   3 -20  -2   12.37    3.93
  -3  20  -2   19.47    4.63
  -4  20   2   41.55    7.07
   4  20  -2   33.16    4.73
   4  20  -2   38.26    6.31
   4 -20   2   43.09    6.73
   4  20  -2   36.79    6.34
   4 -20   2   34.15    6.20
   4 -20  -2   37.15    6.34
   4  20   2   43.28    8.87
   4 -20  -2   37.54    5.93
   4  20   2   36.79    6.34
  -4  20  -2   41.52    6.06
   4  20   2   38.26    6.32
   4  20   2   36.54    6.39
   5 -20   2   29.14    5.26
   5 -20   2   28.67    5.70
   5  20  -2   28.58    5.60
  -5  20   2   26.07    4.32
   5 -20   2   37.25    5.68
   5  20  -2   30.69    5.71
   5 -20  -2   36.68    5.80
   5  20   2   23.20    5.15
   5 -20  -2   37.41    5.94
   5  20   2   22.44    4.79
   5 -20  -2   24.30    5.01
   5  20   2   22.50    5.26
  -5  20  -2   26.54    4.90
   5  20   2   27.07    5.32
   6  20  -2   14.80    3.72
  -6  20   2   20.33    3.29
   6 -20   2   21.45    4.20
   6 -20   2   14.82    3.70
   6  20  -2   20.22    4.45
   6 -20   2   15.45    3.95
   6 -20  -2   18.11    3.88
   6  20   2   13.40    3.88
  -6  20  -2   18.36    3.71
   6  20   2   15.57    4.13
   6 -20  -2   13.89    3.72
   6  20   2   13.08    4.25
   7 -20   2   21.44    4.46
   7 -20   2   20.63    4.61
   7  20  -2   18.69    4.52
   7  20  -2   28.11    5.23
  -7  20   2   16.82    3.34
   7 -20   2   24.68    4.86
  -7  20  -2   30.46    4.55
   7  20   2   32.19    5.55
   7  20   2   31.71    5.41
   7 -20  -2   26.67    4.90
   7 -20  -2   31.80    5.56
   7 -20  -2   28.32    4.73
   7  20   2   20.88    4.92
   8  20  -2    9.27    3.09
   8  20  -2   10.32    3.18
   8 -20   2    7.62    2.72
   8 -20   2    6.65    2.72
   8 -20   2   12.98    3.08
   8 -20  -2    7.38    2.93
   8  20   2    6.57    3.16
  -8  20  -2    7.64    2.24
   8 -20  -2    6.17    2.48
   8 -20  -2    6.39    2.98
   8  20   2    7.65    2.98
   8  20   2    6.25    2.73
   9 -20   2    4.17    2.06
   9 -20   2    1.05    1.64
   9 -20   2    8.80    2.65
   9  20  -2    1.36    2.06
   9  20  -2    2.45    2.33
   9  20   2    8.80    2.68
   9 -20  -2    5.35    2.21
   9  20   2    6.02    2.46
   9 -20  -2    6.44    2.51
   9  20   2    7.38    2.61
   9 -20  -2    3.11    1.96
  -9  20  -2    3.33    1.46
  10 -20   2   12.12    2.60
  10  20  -2    9.20    2.54
  10 -20   2    9.48    1.83
  10  20  -2   11.67    2.84
  10 -20   2   10.11    2.23
  10 -20  -2    9.44    2.34
  10  20   2   15.10    2.89
  10  20   2   13.70    3.00
  10 -20  -2   11.08    2.35
  10 -20  -2   11.13    2.34
   0  21   2   33.15    5.58
   0  21  -2   29.95    5.76
   0  21   2   27.39    5.49
   0  21   2   33.96    5.81
   0  21  -2   25.89    4.51
   1  21  -2   -4.44    2.39
   1  21  -2    0.60    1.85
   1  21  -2    3.27    2.32
   1 -21   2    0.22    2.42
  -1  21   2   -0.66    2.63
  -1  21   2    1.76    2.85
   1  21   2   -2.91    2.87
   1  21   2    4.33    2.40
   1  21   2   -3.81    2.02
  -1  21  -2    6.99    3.16
  -1  21  -2    1.41    1.96
   1  21   2    3.42    2.79
   2  21  -2   23.28    4.30
  -2  21   2   14.27    4.33
   2  21  -2   20.43    4.34
   2  21  -2   11.34    3.71
   2 -21   2   16.73    4.11
   2  21  -2   16.39    2.90
  -2  21  -2   11.66    4.13
   2  21   2   13.48    3.57
  -2  21  -2   11.39    3.22
   2 -21  -2    9.17    3.68
   2  21   2   17.12    3.86
   2  21   2   13.07    3.66
   2  21   2   21.95    4.69
   3  21  -2   -0.12    2.22
   3 -21   2    0.55    2.04
  -3  21   2    1.69    2.80
   3  21  -2   -0.89    2.44
  -3  21   2   -0.16    1.15
   3  21  -2   -0.07    1.18
   3  21  -2    1.42    3.20
   3  21   2   -1.14    2.04
   3 -21  -2   -1.37    2.00
  -3  21  -2    0.48    2.01
   3 -21  -2    0.09    3.21
  -3  21  -2   -1.53    3.02
   3  21   2    4.84    2.66
   3  21   2    1.62    2.34
   4  21  -2   38.41    6.13
   4 -21   2   41.95    6.26
  -4  21   2   39.34    4.64
   4  21  -2   34.80    6.03
  -4  21   2   42.96    6.84
   4 -21   2   40.10    6.36
   4 -21  -2   39.16    6.23
   4  21   2   35.05    6.06
   4  21   2   31.35    5.88
   4  21   2   27.84    5.82
  -4  21  -2   34.54    5.53
   4 -21  -2   31.53    7.03
   5  21  -2   -0.71    2.30
   5 -21   2    3.57    2.48
   5  21  -2    6.20    3.00
   5 -21   2    3.62    2.32
   5 -21   2    6.17    2.71
  -5  21   2    3.40    1.22
   5 -21  -2    7.15    2.78
   5  21   2    0.39    2.63
   5  21   2    7.19    3.21
   5 -21  -2    7.46    2.80
   5  21   2   10.70    3.25
   6 -21   2   50.04    7.33
   6 -21   2   53.82    7.72
   6  21  -2   49.32    7.29
   6 -21   2   55.18    7.41
   6  21  -2   48.84    7.51
   6  21   2   52.64    7.56
   6 -21  -2   56.26    7.49
  -6  21  -2   59.04    6.87
   6 -21  -2   53.74    7.60
   6  21   2   51.61    7.54
   6  21   2   41.96    7.43
   7 -21   2    3.60    2.51
   7 -21   2    6.03    2.39
   7  21  -2    7.93    2.57
   7 -21   2    7.31    2.60
   7  21  -2    6.82    2.75
   7  21   2   -2.01    2.05
   7  21   2    2.80    2.46
   7 -21  -2    5.94    3.18
   7 -21  -2    3.89    2.31
   7 -21  -2    6.13    2.58
  -7  21  -2    3.77    1.79
   7  21   2    4.36    2.65
   8 -21   2   17.13    3.52
   8 -21   2   13.27    3.09
   8  21  -2   19.60    3.77
   8  21  -2   15.24    3.51
   8 -21   2   21.03    3.64
   8 -21  -2   20.24    3.79
   8  21   2   17.74    3.71
   8 -21  -2   19.48    3.75
   8  21   2   16.60    3.81
  -8  21  -2   16.31    2.67
   8  21   2   17.08    3.61
   8 -21  -2   12.87    3.12
   9 -21   2   10.40    2.20
   9  21  -2    9.16    2.46
   9 -21   2   10.14    2.43
   9  21  -2    9.08    2.51
   9 -21   2    7.42    1.88
   9 -21  -2    3.93    1.93
   9 -21  -2   10.40    2.55
   9  21   2    5.50    2.52
   9  21   2    6.83    2.26
   9  21   2    7.47    2.43
   9 -21  -2    5.46    1.97
   0  22  -2    4.31    1.75
   0  22   2    2.89    3.73
   0 -22   2    0.84    2.52
   0  22   2    1.39    2.65
   0  22   2    6.59    3.04
  -1  22   2    5.68    3.18
  -1  22   2    6.75    3.11
   1 -22   2    2.97    2.53
   1  22  -2    5.54    1.61
   1  22  -2    4.83    3.01
   1  22   2    7.50    2.71
  -1  22  -2   10.92    3.55
  -1  22  -2    7.20    2.11
   1  22   2    7.43    3.07
   1  22   2   12.15    3.54
   1  22   2    7.65    3.01
   2  22  -2   12.83    3.22
   2 -22   2   11.51    3.20
   2  22  -2    9.43    3.06
  -2  22   2   15.60    3.88
   2  22  -2   12.13    3.36
   2  22   2   10.84    3.64
   2  22   2    5.71    3.17
  -2  22  -2    8.08    2.42
   2 -22  -2    9.82    3.41
   2  22   2    9.15    3.06
   2  22   2    8.19    3.39
  -2  22  -2   10.64    3.68
   3  22  -2   21.95    4.55
   3  22  -2   29.11    4.79
   3 -22   2   21.68    4.39
  -3  22   2   25.64    5.25
   3 -22   2   14.58    4.08
   3  22   2   17.54    4.11
   3  22   2   24.95    4.68
   3 -22  -2   18.12    4.10
   3  22   2   27.38    4.81
  -3  22  -2   20.43    3.59
   4  22  -2    5.16    2.61
   4 -22   2    1.92    2.33
   4  22  -2    4.63    2.71
   4 -22   2    3.84    2.45
   4 -22   2    4.78    2.87
   4  22   2    2.73    2.23
   4 -22  -2    2.46    2.34
   4  22   2    4.66    2.45
   4 -22  -2   -0.38    2.19
   4  22   2    1.56    2.21
   5  22  -2   36.52    6.86
   5 -22   2   50.20    7.30
   5  22  -2   52.55    7.33
   5 -22   2   55.63    7.23
   5 -22   2   52.42    7.15
   5 -22  -2   56.45    7.43
  -5  22  -2   51.02    6.26
   5 -22  -2   49.91    7.07
   5  22   2   52.24    8.61
   5  22   2   50.33    7.14
   5  22   2   47.40    7.12
   6 -22   2   -0.80    1.95
   6 -22   2    1.83    2.06
   6 -22   2    0.60    1.85
   6  22  -2    1.20    2.09
   6  22  -2    0.18    1.94
  -6  22  -2    2.32    1.26
   6 -22  -2    3.31    2.10
   6 -22  -2   -1.39    1.67
   6  22   2    2.83    2.22
   6 -22  -2    2.98    2.46
   6  22   2    1.64    2.11
   7 -22   2   20.89    3.96
   7  22  -2   14.33    3.70
   7 -22   2   14.93    3.45
   7  22  -2   25.27    4.30
   7 -22   2   23.80    4.00
   7  22   2   25.29    4.35
   7 -22  -2   33.00    4.66
   7 -22  -2   17.22    3.54
   7 -22  -2   24.91    4.24
   7  22   2   22.83    4.22
   8 -22   2    7.58    1.96
   8 -22   2    3.35    1.79
   8  22  -2    5.57    2.33
   8 -22   2   11.65    2.76
   8  22  -2   12.66    2.80
   8 -22  -2    8.73    2.36
   8 -22  -2    8.29    2.33
   8  22   2    2.75    2.00
   8  22   2    8.78    2.46
   8 -22  -2    5.86    2.08
   9 -22   2    4.30    1.44
   9 -22   2    3.89    1.27
   9  22  -2    5.90    1.97
   9  22  -2    4.69    1.88
   9 -22   2    5.56    1.74
   9  22   2    3.28    1.79
   9  22   2    3.21    1.78
   9 -22  -2    5.73    1.65
   9 -22  -2    4.14    1.64
   9 -22  -2    7.79    1.78
   0  23   2    1.98    2.50
   0  23   2    4.01    2.69
   0 -23   2    2.73    2.34
   1 -23   2   10.62    3.13
  -1  23   2   15.66    3.61
   1 -23  -2   11.90    3.31
   1  23   2   10.31    3.27
   1  23   2    6.44    3.12
   1  23   2   13.12    3.39
   1  23   2   13.53    3.48
  -1 -23   2    4.57    2.97
  -1  23  -2    8.35    4.03
   2  23  -2    8.55    3.01
  -2  23   2    6.19    2.99
   2 -23   2    6.08    2.49
   2  23  -2    9.32    2.97
   2 -23   2    3.06    2.47
   2  23   2    4.82    2.65
   2 -23  -2    7.56    2.70
   2  23   2    3.94    2.62
   2  23   2    7.85    2.75
   3 -23   2    9.04    2.81
   3 -23   2   11.10    3.64
   3 -23   2    5.53    2.43
   3  23  -2   12.01    3.14
   3  23  -2    7.38    2.63
   3  23   2    7.46    2.66
  -3  23  -2    6.16    1.40
   3  23   2    3.25    2.52
   3  23   2    3.64    2.42
   3 -23  -2   12.61    3.11
   4 -23   2   26.45    4.17
   4  23  -2   12.86    3.34
   4 -23   2   13.54    3.41
   4 -23   2   21.54    4.04
   4  23  -2   12.00    3.46
   4 -23  -2   12.65    3.37
   4  23   2   16.48    3.74
   4  23   2   18.26    3.82
   4  23   2   12.69    3.28
   4 -23  -2   17.67    3.66
   5  23  -2    0.15    1.93
   5  23  -2    0.04    1.84
   5 -23   2    2.90    2.20
   5 -23   2    1.61    1.83
   5 -23   2    1.71    2.02
   5 -23  -2    2.74    2.20
   5  23   2    3.20    2.22
   5  23   2    1.12    1.85
   5 -23  -2    1.45    1.94
   6 -23   2   23.86    4.45
   6  23  -2   18.58    4.14
   6  23  -2   24.15    4.44
   6 -23   2   25.87    4.33
   6 -23   2   25.42    4.32
   6 -23  -2   30.88    4.73
   6 -23  -2   32.37    4.39
   6  23   2   28.76    4.58
   6  23   2   20.58    4.23
   6 -23  -2   25.90    4.55
   7 -23   2    6.98    2.19
   7 -23   2    4.76    1.81
   7  23  -2    7.47    2.35
   7 -23   2    5.16    1.95
   7  23  -2    3.42    1.84
   7 -23  -2    8.02    2.35
   7  23   2    1.74    1.85
   7 -23  -2    7.83    2.12
   7  23   2    7.40    2.33
   7 -23  -2    4.04    1.99
   8 -23   2    8.66    2.23
   8 -23   2   13.55    2.20
   8  23  -2   15.64    2.68
   8 -23   2   15.89    2.64
   8  23  -2   11.67    2.59
   8 -23  -2   10.65    2.54
   8  23   2    8.23    2.42
   8 -23  -2   16.95    2.57
   8  23   2   12.54    2.62
   8 -23  -2    9.11    2.20
   0 -24   2    4.33    2.15
   0  24   2    6.53    2.54
   0 -24  -2    2.40    2.37
  -1  24   2    5.86    2.56
   1 -24   2    6.73    2.32
   1 -24  -2    1.07    2.17
   1  24   2    4.80    2.48
  -1 -24   2    2.26    2.24
   1  24   2    3.15    2.49
  -2  24   2   10.37    2.98
   2 -24   2    9.00    2.73
   2 -24   2   11.44    4.73
   2 -24   2    5.78    2.54
   2  24   2   13.14    3.01
  -2 -24   2    5.82    2.53
   2 -24  -2    6.37    2.52
   2  24   2    6.32    2.67
   2  24   2    7.66    2.75
   3  24  -2    6.49    2.43
   3 -24   2    6.04    2.66
   3  24  -2    4.03    2.44
   3 -24   2    4.21    2.25
   3 -24   2    6.76    2.34
   3  24   2    3.00    2.31
   3  24   2    9.13    2.82
   3 -24  -2    7.30    2.45
   3  24   2    8.53    2.61
   3 -24  -2    4.52    2.19
   4 -24   2    2.26    1.99
   4  24  -2    4.61    2.32
   4 -24   2    2.07    1.84
   4 -24   2   -0.02    1.72
   4  24  -2    0.49    1.97
   4  24   2    0.63    1.79
   4 -24  -2    2.61    1.87
   4 -24  -2    3.78    2.10
   4  24   2    4.53    2.29
   4  24   2    3.43    2.06
   5  24  -2   12.32    2.89
   5 -24   2   21.22    3.45
   5 -24   2   11.93    2.76
   5 -24   2   17.29    3.05
   5  24  -2   13.01    3.12
   5  24   2   11.87    3.03
   5  24   2   11.78    3.04
   5 -24  -2   14.67    3.24
   5 -24  -2   12.48    2.76
   5 -24  -2    9.71    2.73
   6  24  -2    3.28    1.90
   6  24  -2    4.39    1.87
   6 -24   2    7.04    2.01
   6 -24   2    6.63    1.96
   6 -24   2    4.07    1.97
   6 -24  -2    6.11    1.88
   6 -24  -2    4.94    2.02
   6  24   2    9.11    2.26
   6 -24  -2    5.85    2.30
   6  24   2    9.22    2.38
   7  24  -2   10.77    2.50
   7 -24   2   12.65    2.39
   7  24  -2   12.23    2.52
   7 -24   2   15.08    2.40
   7 -24   2   15.26    2.64
   7  24   2   10.38    2.59
   7 -24  -2   17.06    2.62
   7  24   2   11.93    2.61
   7 -24  -2   12.87    2.42
   7 -24  -2   14.04    2.57
   0 -25   2   -2.25    1.41
   0 -25  -2    1.53    2.00
   0  25   2    0.86    2.23
  -1 -25  -2   10.71    2.91
   1 -25   2   13.48    2.95
  -1 -25   2   13.30    2.88
   1 -25  -2   12.46    2.97
   2 -25   2    1.12    1.92
   2 -25   2   -0.24    1.60
  -2 -25  -2   -0.14    1.86
   2 -25  -2    0.17    1.67
   2  25   2    6.83    2.43
   2  25   2    1.57    1.81
   2 -25  -2    1.20    1.88
   3  25  -2   11.11    2.64
  -3 -25  -2    7.68    2.62
   3 -25   2   10.78    2.42
   3 -25   2    5.87    2.23
   3 -25   2    6.94    2.45
   3  25   2    9.22    2.49
   3 -25  -2   13.64    2.74
   3  25   2    7.15    2.59
   3 -25  -2    7.95    2.44
   4  25  -2    2.88    1.98
   4 -25   2    1.61    1.60
   4  25  -2    0.02    1.67
   4 -25   2    2.75    1.79
   4 -25   2    1.60    1.53
   4 -25  -2    2.51    1.88
   4  25   2    0.65    1.55
   4  25   2    1.01    1.64
   4 -25  -2    0.89    1.55
   4 -25  -2    3.76    1.81
   5  25  -2    9.58    2.35
   5  25  -2    8.69    2.41
   5 -25   2    8.67    2.12
   5 -25   2   11.24    2.31
   5 -25   2   11.06    2.45
   5  25   2    6.55    2.10
   5 -25  -2    7.58    2.01
   5  25   2    5.64    2.16
   5 -25  -2    8.54    2.34
   5 -25  -2    8.74    2.34
   6 -25   2    1.76    1.29
   6  25  -2    0.19    1.79
   6 -25   2   -1.46    1.42
   6 -25   2    0.91    1.13
   6 -25  -2    1.81    1.46
   6 -25  -2    1.38    1.19
   6  25   2    0.38    1.35
   6  25   2   -0.45    1.29
   6 -25  -2    0.62    1.28
   0 -26   2   12.01    2.59
   0 -26  -2   10.48    2.54
   0 -26   2   11.37    2.59
  -1 -26  -2    3.14    1.83
   1 -26   2    5.46    1.99
   1 -26   2    8.27    2.14
   1 -26  -2    4.17    2.21
   1 -26  -2    7.78    2.04
  -1 -26   2    3.43    1.93
  -1 -26   2    3.54    2.26
  -2 -26  -2   14.49    2.77
   2 -26   2   17.20    3.04
   2 -26   2   11.63    2.61
   2 -26  -2   15.04    2.90
  -2 -26   2   20.28    4.02
   2 -26  -2   15.62    2.92
   3 -26   2    2.91    1.48
   3 -26   2    2.25    1.61
   3 -26  -2   -1.20    1.53
   3  26   2    0.69    1.93
   3 -26  -2    1.91    1.43
   3 -26  -2    0.41    1.53
  -3 -26   2    1.80    2.99
   3  26   2    2.73    1.85
   4 -26   2    9.72    2.23
   4 -26   2   12.39    2.38
   4 -26  -2   13.35    2.52
   4  26   2   12.27    2.58
   4 -26  -2   13.28    2.47
   4 -26  -2   12.01    2.40
   0 -27  -2   23.76    3.82
   0 -27   2   27.02    3.81
   0 -27   2   24.50    3.72
   1 -27   2    3.09    1.36
   1 -27   2    5.21    1.80
  -1 -27  -2    4.29    1.71
   1 -27  -2    4.20    1.64
   2 -27   2   15.70    2.62
   2 -27   2   11.67    2.43
   2 -27  -2   13.69    2.49
   0   0   3    0.01    0.23
   0   0  -3    0.38    0.24
  -1   0   3    0.63    0.42
  -1   0  -3    0.98    0.56
  -1   0   3    1.30    0.45
  -1   0   3    1.41    0.38
   1   0  -3    1.11    0.35
   1   0  -3    1.59    0.52
   1   0   3    0.97    0.58
  -2   0  -3  392.62   45.11
   2   0  -3  402.62   45.20
  -2   0   3  440.50   45.15
   2   0   3  454.22   45.42
   2   0  -3  440.02   45.23
  -2   0   3  426.62   45.13
  -2   0  -3  421.48   45.06
  -2   0   3  425.01   45.19
   2   0  -3  442.05   45.16
  -2   0  -3  423.72   45.39
   2   0   3  421.46   45.01
   3   0  -3  181.69   19.00
  -3   0  -3  166.52   19.17
  -3   0   3  167.29   18.97
   3   0  -3  169.27   18.78
   3   0  -3  177.31   18.94
  -3   0   3  171.95   18.87
  -3   0   3  174.32   18.84
   3   0   3  177.47   18.69
  -3   0  -3  179.28   18.81
   3   0   3  184.70   19.23
   4   0  -3  144.19   16.77
   4   0   3  161.20   17.36
  -4   0   3  151.14   16.85
   4   0  -3  141.40   16.64
   4   0  -3  158.11   17.06
  -4   0  -3  161.02   16.90
   4   0  -3  150.20   17.02
   4   0   3  162.63   16.70
  -4   0   3  158.84   16.89
  -4   0  -3  158.79   16.81
   4   0   3  148.53   16.71
  -4   0   3  159.09   16.95
   5   0   3   30.34    3.68
  -5   0  -3   28.82    3.99
  -5   0   3   30.64    3.98
   5   0  -3   25.28    3.71
   5   0  -3   25.04    4.08
   5   0  -3   32.07    4.32
   5   0   3   30.84    4.63
  -5   0  -3   26.51    3.75
   5   0   3   23.96    3.61
  -5   0   3   28.19    4.05
   5   0  -3   28.52    3.67
  -5   0   3   28.89    4.01
  -5   0  -3   25.64    3.90
   6   0  -3  131.20   14.44
   6   0  -3  126.04   14.25
   6   0   3  132.86   14.29
  -6   0   3  122.64   14.67
  -6   0   3  127.01   14.56
  -6   0   3  137.92   14.65
   6   0   3  136.62   14.39
  -6   0  -3  133.77   14.50
   6   0  -3  127.37   14.92
   6   0   3  121.69   15.12
  -6   0  -3  126.50   14.63
  -7   0  -3   20.42    4.01
   7   0  -3   25.23    3.48
   7   0   3   21.84    3.48
   7   0  -3   25.75    3.80
   7   0   3   26.31    3.76
   7   0   3   19.96    4.62
   7   0  -3   23.04    4.52
  -7   0  -3   27.16    3.87
  -7   0   3   23.75    4.02
  -7   0   3   21.14    4.18
   8   0  -3    0.30    1.54
   8   0   3    1.18    1.72
  -8   0  -3    1.09    1.98
  -8   0   3    1.25    2.16
  -8   0  -3   -2.63    1.76
  -8   0   3   -0.42    1.64
   8   0   3    0.38    1.29
   8   0  -3    0.38    1.45
  -9   0  -3   13.93    3.41
  -9   0   3   13.89    3.61
   9   0  -3    9.88    3.18
   9   0  -3   10.37    2.84
  -9   0   3   10.30    3.33
   9   0   3    4.62    2.46
   9   0   3   11.95    2.61
   9   0   3    9.38    3.66
   9   0  -3   13.25    3.08
  10   0  -3   86.90    9.82
  10   0   3   77.12    9.26
 -10   0   3   82.36   10.51
  10   0   3   69.38    9.48
 -10   0   3   84.03   10.41
  10   0  -3   71.12    9.45
  10   0  -3   83.10    9.69
  10   0  -3   85.34   10.55
  10   0   3   64.26    9.56
  10   0   3   80.89   10.60
  10   0   3   68.44    9.05
 -10   0  -3   80.40    9.94
  11   0   3    4.27    3.36
 -11   0   3    2.46    2.92
 -11   0  -3   -0.14    2.78
  11   0  -3    0.95    2.19
  11   0   3    5.51    2.78
  11   0  -3   -1.05    3.93
  11   0  -3    3.36    3.20
  11   0   3    3.09    2.11
  11   0  -3    1.78    2.31
  11   0   3   -5.52    3.80
  11   0   3    1.85    2.50
  12   0   3   44.16    6.27
 -12   0  -3   38.85    6.64
  12   0   3   27.81    7.76
  12   0   3   43.11    7.61
 -12   0   3   17.03    8.84
  12   0  -3   39.35    7.32
  12   0  -3   45.47    6.02
  12   0   3   37.72    5.01
  12   0  -3   40.75    6.11
  12   0   3   35.12    6.16
 -12   0   3   34.76    6.95
  13   0  -3   26.89    4.32
  13   0   3   18.13    5.17
 -13   0   3   12.41    6.03
  13   0   3   22.60    4.39
 -13   0  -3   24.61    7.96
  13   0  -3   20.90    5.29
 -13   0   3   20.79    4.73
 -14   0   3    6.64    5.34
  14   0  -3    6.37    3.74
 -14   0   3   10.14    3.79
 -14   0  -3    3.04    5.81
  14   0   3    6.43    2.84
 -15   0  -3    5.13    3.21
 -15   0   3    5.20    2.89
 -15   0  -3    2.37    4.56
 -15   0   3    1.90    4.50
   0   1  -3  369.69   41.03
   0  -1  -3  401.29   41.25
   0   1  -3  383.03   41.12
   0  -1   3  382.80   41.11
   0   1  -3  392.42   41.06
   0   1   3  408.47   41.23
  -1   1   3   66.23    6.99
   1   1  -3   68.18    7.15
   1  -1   3   68.12    7.23
   1  -1   3   62.71    6.95
  -1  -1  -3   62.76    7.22
  -1   1   3   65.88    6.99
   1  -1  -3   66.12    7.26
   1   1   3   67.23    7.24
   1  -1  -3   67.02    7.03
  -1  -1   3   62.72    6.93
  -1  -1   3   62.87    7.02
  -1   1  -3   64.21    7.21
  -1   1  -3   64.59    6.97
   1  -1  -3   65.56    7.03
  -1   1  -3   56.98    7.08
  -1  -1   3   67.45    7.10
  -1  -1   3   67.68    6.96
   2   1  -3  110.62   13.24
  -2  -1  -3  105.85   13.20
  -2  -1  -3  116.60   13.20
  -2  -1  -3  105.51   13.48
   2   1  -3  116.87   13.26
   2   1  -3  115.66   13.38
  -2   1   3  113.93   13.28
   2  -1   3  114.95   13.54
  -2   1   3  106.38   13.24
   2  -1   3  105.19   13.16
   2  -1  -3  141.01   13.42
   2   1   3  138.56   13.17
  -2  -1   3  131.01   13.30
  -2  -1   3  142.23   13.37
  -2   1  -3  139.17   13.29
  -2   1  -3  131.49   13.61
   2   1   3  145.58   13.67
   2  -1  -3  139.67   13.47
  -2  -1   3  136.57   13.34
  -3  -1  -3  251.46   26.77
   3  -1   3  285.30   26.89
   3  -1   3  266.82   26.31
   3   1  -3  267.04   26.52
  -3   1   3  271.73   26.45
   3  -1   3  233.55   26.42
   3   1  -3  272.57   26.41
  -3   1   3  272.28   26.49
  -3  -1  -3  280.42   26.41
  -3   1   3  241.38   26.66
  -3   1  -3  234.89   26.39
  -3  -1   3  232.81   26.39
   3  -1  -3  235.85   26.52
   3   1   3  232.80   26.24
  -3  -1   3  229.48   26.43
  -3   1  -3  219.08   26.71
   3   1   3  236.51   26.72
  -3  -1   3  214.92   26.45
   3  -1  -3  229.11   26.36
   3  -1  -3  239.32   26.56
   4  -1   3   67.60    8.02
  -4   1   3   63.38    7.58
   4   1  -3   63.83    7.48
   4   1  -3   63.51    7.43
   4  -1   3   64.06    7.33
   4  -1   3   54.78    7.47
  -4  -1  -3   63.00    7.48
   4   1  -3   64.61    7.66
   4   1  -3   64.91    7.68
  -4   1   3   61.43    8.22
  -4  -1  -3   63.06    7.46
  -4  -1  -3   65.29    7.50
  -4   1   3   60.29    7.47
   4  -1   3   58.92    7.33
  -4   1   3   65.55    7.55
  -4   1  -3   69.68    7.59
  -4   1  -3   68.68    7.60
   4   1   3   73.06    7.36
   4  -1  -3   62.82    7.45
  -4  -1   3   72.36    7.57
  -4  -1   3   62.92    7.68
   4   1   3   70.19    7.40
   4  -1  -3   64.09    7.33
   4   1   3   73.21    8.11
  -4  -1   3   65.91    7.57
   4  -1  -3   67.72    7.78
  -4   1  -3   70.50    7.44
  -4  -1   3   66.81    7.56
  -5  -1  -3  109.71   11.74
   5   1  -3  102.83   11.49
   5  -1   3   98.46   12.18
   5   1  -3   98.57   11.78
  -5   1   3  106.31   11.59
  -5  -1  -3  106.07   11.57
  -5  -1  -3  112.10   11.69
  -5   1   3  107.81   11.73
  -5   1   3  103.81   11.59
   5  -1   3  105.54   11.45
   5  -1   3  108.16   11.40
   5   1  -3  103.28   11.33
   5  -1  -3  103.31   11.88
   5  -1  -3   97.68   11.87
  -5  -1   3  103.96   11.72
   5   1   3   95.90   12.03
  -5  -1   3   99.48   11.62
   5  -1  -3   94.41   11.47
   5   1   3  104.65   11.35
  -5  -1   3   98.72   11.60
   5  -1  -3   89.69   11.31
   5   1   3  100.62   11.39
  -5   1  -3  103.12   11.67
  -5   1  -3  107.81   11.52
   6   1  -3   84.78    9.17
   6  -1   3   74.38    8.92
  -6   1   3   73.01    9.14
   6  -1   3   75.08    9.79
   6  -1   3   82.89    9.04
  -6   1   3   73.72    9.19
   6   1  -3   78.85    9.57
  -6  -1  -3   73.80    9.17
  -6   1   3   67.83    9.28
  -6  -1  -3   81.09    9.33
   6   1  -3   79.78    8.88
   6  -1  -3   80.29    9.65
  -6  -1   3   76.41    9.23
   6   1   3   76.70    9.79
   6  -1  -3   76.87    8.91
   6  -1  -3   79.43    9.12
   6   1   3   79.34    9.01
  -6  -1   3   75.89    9.26
  -6   1  -3   81.33    9.14
  -6  -1   3   75.42    9.36
  -6   1  -3   76.62    9.32
   6   1   3   87.82    8.97
  -7   1   3   74.26    8.98
   7  -1   3   72.82    8.69
   7   1  -3   71.86    8.56
   7   1  -3   67.83    8.69
   7  -1   3   64.31    9.49
[truncated: 3,211,750 more chars]
