# Supplementary material for: Crystallographic workshops – a primer and perspective from Whitworth University’s Summer Crystallography Institute
Source: Acta Crystallogr E Crystallogr Commun. 2026 Feb 3;82(Pt 3):313–9. doi: 10.1107/S2056989026000939 (PMC12961664; doi:10.1107/S2056989026000939)
Supplement: Supplementary file 1 [file e-82-00313-sup2.zip › Practice Data Sets/SCI21/SCI21.hkl]

   1   0   0   -0.75    0.03
   1   0   0   -0.77    0.03
  -1   0   0   -0.75    0.04
  -1   0   0   -0.73    0.03
  -2   0   0  196.52    6.72
   2   0   0  191.42    6.39
   2   0   0  199.33    6.37
  -2   0   0  201.69    8.56
  -3   0   0    0.16    0.08
   3   0   0   -0.10    0.05
   3   0   0   -0.07    0.05
  -3   0   0   -0.07    0.05
   4   0   0   37.29    1.27
   4   0   0   36.40    1.27
  -4   0   0   34.68    1.33
  -4   0   0   37.85    1.73
   5   0   0   -0.03    0.07
  -5   0   0    0.01    0.07
  -5   0   0    0.01    0.08
   5   0   0   -0.02    0.06
  -6   0   0    7.57    0.41
   6   0   0    7.71    0.38
   6   0   0    7.20    0.34
  -6   0   0    7.61    0.35
  -7   0   0   -0.14    0.12
  -7   0   0   -0.41    0.16
   7   0   0   -0.07    0.11
   7   0   0    0.04    0.10
   8   0   0    0.70    0.12
  -8   0   0    0.72    0.15
  -8   0   0    0.56    0.16
   8   0   0    0.70    0.13
  -9   0   0    0.22    0.10
  -9   0   0    0.30    0.10
   9   0   0   -0.15    0.07
   9   0   0   -0.05    0.07
   0  -1   0    2.08    0.09
  -1  -1   0  267.85    8.76
   1  -1   0  256.91    8.65
  -1  -1   0  273.97    9.19
  -1  -1   0  274.59   11.88
   1  -1   0  261.48    8.75
   1   1   0  271.63    8.70
  -1   1   0  278.60   11.70
  -1   1   0  273.61    9.21
  -2  -1   0   47.42    1.65
  -2  -1   0   48.93    2.08
   2  -1   0   48.26    1.56
   2  -1   0   45.63    1.57
  -2   1   0   47.85    2.11
   2   1   0   45.20    1.58
   2   1   0   46.26    1.57
  -2   1   0   47.27    1.63
   3  -1   0   23.96    0.84
  -3  -1   0   24.82    1.12
  -3  -1   0   24.71    0.90
   3  -1   0   24.06    0.84
  -3   1   0   23.71    0.87
   3   1   0   23.27    0.86
   3   1   0   23.77    0.86
  -3   1   0   23.47    1.14
  -4  -1   0   10.27    0.45
   4  -1   0   10.73    0.43
   4  -1   0   10.38    0.42
  -4   1   0   10.22    0.60
   4   1   0    9.83    0.43
   4   1   0    9.81    0.43
  -4   1   0   10.17    0.43
   5  -1   0    5.18    0.25
  -5  -1   0    5.41    0.31
  -5  -1   0    4.97    0.26
   5  -1   0    5.39    0.27
  -5   1   0    5.51    0.29
   5   1   0    5.45    0.29
  -5   1   0    5.16    0.42
   5   1   0    5.50    0.27
  -5   1   0    5.26    0.26
  -6  -1   0   12.46    0.50
   6  -1   0   12.33    0.49
  -6  -1   0   11.71    0.58
   6  -1   0   12.94    0.54
   6   1   0   12.54    0.54
   6   1   0   12.89    0.50
  -6   1   0   11.94    0.49
   7  -1   0    6.72    0.33
   7  -1   0    6.00    0.28
  -7  -1   0    6.08    0.33
  -7  -1   0    6.11    0.33
   7   1   0    5.48    0.28
   7   1   0    6.25    0.32
  -7   1   0    5.83    0.35
  -7   1   0    5.93    0.33
   8  -1   0    1.68    0.17
  -8  -1   0    1.91    0.19
   8  -1   0    2.13    0.16
   8   1   0    1.74    0.16
   8   1   0    1.65    0.16
  -8   1   0    2.12    0.19
  -8   1   0    1.73    0.19
   9  -1   0    2.50    0.17
  -9  -1   0    2.73    0.19
   9  -1   0    2.27    0.15
  -9   1   0    2.35    0.18
  -9   1   0    2.44    0.17
   9   1   0    2.33    0.17
   0  -2   0   76.93    2.59
   0  -2   0   79.98    2.72
   0  -2   0   78.18    2.59
   0   2   0   83.28    3.47
   1  -2   0    0.52    0.06
   1  -2   0    0.61    0.06
  -1  -2   0    0.63    0.06
  -1  -2   0    0.59    0.06
  -1   2   0    0.54    0.08
   1   2   0    0.51    0.07
  -2  -2   0    1.60    0.10
   2  -2   0    1.45    0.10
  -2  -2   0    1.73    0.12
   2  -2   0    1.60    0.11
   2   2   0    1.73    0.13
   3  -2   0    0.86    0.09
  -3  -2   0    0.82    0.11
   3  -2   0    1.00    0.10
   3   2   0    0.89    0.12
  -3   2   0    1.00    0.16
   3   2   0    0.91    0.10
  -3   2   0    1.01    0.08
  -4  -2   0    2.06    0.18
   4  -2   0    2.33    0.16
   4  -2   0    2.07    0.16
   4   2   0    2.20    0.19
   4   2   0    2.02    0.18
  -4   2   0    2.23    0.26
  -5  -2   0    0.93    0.13
   5  -2   0    0.76    0.11
   5  -2   0    0.70    0.11
   5  -2   0    0.89    0.11
  -5  -2   0    0.72    0.12
   5   2   0    0.82    0.12
   5   2   0    0.80    0.12
   5   2   0    0.74    0.12
  -5   2   0    0.75    0.12
  -5   2   0    0.83    0.19
  -6  -2   0    0.00    0.11
   6  -2   0    0.09    0.09
  -6  -2   0    0.27    0.11
  -6   2   0    0.40    0.17
   6   2   0    0.17    0.10
   6   2   0    0.12    0.09
  -6   2   0    0.18    0.11
  -7  -2   0   14.28    0.57
   7  -2   0   15.36    0.57
   7  -2   0   14.27    0.49
  -7  -2   0   13.55    0.54
  -7  -2   0   14.70    0.58
  -7   2   0   13.09    0.57
   7   2   0   14.61    0.57
  -7   2   0   14.84    0.57
  -8  -2   0    0.85    0.15
   8  -2   0    0.36    0.10
  -8  -2   0    0.75    0.14
   8  -2   0    0.49    0.11
  -8   2   0    0.32    0.15
   8   2   0    0.58    0.12
   8   2   0    0.75    0.12
  -8   2   0    0.76    0.14
   9  -2   0    3.36    0.17
  -9  -2   0    3.68    0.22
   9  -2   0    3.32    0.20
  -9  -2   0    3.37    0.20
  -9   2   0    3.60    0.21
   9   2   0    2.97    0.19
  -9   2   0    3.73    0.21
   0  -3   0   -0.08    0.04
   0  -3   0    0.33    0.04
   0  -3   0    0.33    0.05
   0   3   0   -0.06    0.05
  -1  -3   0   14.67    0.53
   1  -3   0   14.74    0.53
   1  -3   0   14.38    0.53
  -1  -3   0   15.04    0.56
   1   3   0   13.41    0.66
  -1   3   0   15.45    0.73
   1   3   0   15.15    0.55
   2  -3   0   21.04    0.74
   2  -3   0   21.15    0.75
  -2  -3   0   19.75    0.74
  -2  -3   0   21.08    0.80
  -2   3   0   20.76    1.02
   2   3   0   21.06    0.78
  -3  -3   0  145.74    4.93
   3  -3   0  147.42    4.65
  -3  -3   0  135.27    4.65
   3  -3   0  137.53    4.67
  -3   3   0  147.56    6.30
   3   3   0  141.43    4.70
   4  -3   0   32.85    1.16
  -4  -3   0   32.63    1.24
   4  -3   0   31.93    1.14
   4   3   0   31.71    1.19
  -4   3   0   34.73    1.63
   4   3   0   31.31    1.20
  -5  -3   0   -0.01    0.08
   5  -3   0    0.12    0.07
   5  -3   0   -0.07    0.08
  -5  -3   0    0.12    0.08
   5  -3   0    0.06    0.08
  -5  -3   0    0.00    0.11
  -5   3   0   -0.03    0.14
   5   3   0    0.21    0.10
   5   3   0    0.05    0.10
  -5   3   0   -0.09    0.09
   5   3   0    0.03    0.08
   6  -3   0    3.07    0.21
  -6  -3   0    3.51    0.28
  -6  -3   0    3.21    0.24
  -6   3   0    3.72    0.30
   6   3   0    3.71    0.24
  -6   3   0    3.56    0.23
  -6   3   0    2.76    0.39
  -7  -3   0   52.42    1.51
  -7  -3   0   52.88    1.64
   7  -3   0   54.78    1.68
  -7  -3   0   53.19    1.68
   7  -3   0   52.85    1.46
  -7   3   0   55.14    1.63
  -7   3   0   51.87    1.77
   7   3   0   53.27    1.68
  -7   3   0   51.94    1.59
  -8  -3   0   31.70    1.06
   8  -3   0   33.26    0.95
   8  -3   0   33.11    1.09
  -8  -3   0   33.11    1.09
  -8   3   0   32.90    1.04
   8   3   0   32.68    0.94
   8   3   0   33.11    1.09
  -8   3   0   32.14    1.05
  -9  -3   0    0.06    0.09
  -9  -3   0    0.03    0.09
   9  -3   0   -0.09    0.07
   9  -3   0   -0.01    0.07
   9   3   0   -0.07    0.07
  -9   3   0    0.14    0.10
   0  -4   0    6.47    0.29
   0   4   0    6.36    0.30
   0   4   0    7.04    0.38
   1  -4   0    3.20    0.17
   1  -4   0    3.15    0.18
  -1  -4   0    3.91    0.19
  -1  -4   0    3.38    0.17
  -1   4   0    3.52    0.26
   1   4   0    3.51    0.20
   1   4   0    2.82    0.19
  -2  -4   0   11.45    0.49
   2  -4   0   11.54    0.46
  -2  -4   0   11.10    0.45
   2  -4   0   11.59    0.46
  -2   4   0   12.40    0.65
   2   4   0   11.68    0.50
   3  -4   0  120.72    4.04
  -3  -4   0  124.64    4.30
  -3  -4   0  118.17    4.05
   3  -4   0  118.07    4.06
   3   4   0  124.77    4.11
  -3   4   0  132.77    5.51
  -4  -4   0   13.63    0.63
  -4  -4   0   13.78    0.53
   4  -4   0   14.62    0.54
   4  -4   0   14.93    0.58
   4  -4   0   14.09    0.58
  -4  -4   0   13.71    0.47
   4  -4   0   14.30    0.52
   4   4   0   14.34    0.61
  -4   4   0   14.92    0.85
   4   4   0   14.27    0.63
   5  -4   0    1.07    0.14
  -5  -4   0    1.09    0.15
  -5  -4   0    1.06    0.12
   5  -4   0    1.22    0.13
  -5  -4   0    1.37    0.16
   5  -4   0    1.30    0.14
   5   4   0    1.16    0.16
   5   4   0    1.22    0.16
  -5   4   0    1.24    0.24
   5   4   0    1.03    0.16
  -5   4   0    1.42    0.20
  -6  -4   0    5.36    0.31
   6  -4   0    5.96    0.30
  -6  -4   0    5.84    0.28
   6   4   0    5.83    0.33
  -6   4   0    5.29    0.37
  -7  -4   0    1.55    0.19
   7  -4   0    1.83    0.17
  -7  -4   0    1.82    0.19
   7  -4   0    1.73    0.16
  -7  -4   0    1.91    0.20
  -7   4   0    1.70    0.22
   7   4   0    1.97    0.18
  -7   4   0    1.40    0.23
   8  -4   0   72.40    1.89
  -8  -4   0   70.29    2.10
   8  -4   0   71.41    2.17
  -8  -4   0   72.72    2.18
   8   4   0   69.30    2.17
  -8   4   0   70.43    2.01
  -9  -4   0    5.31    0.26
   9  -4   0    5.09    0.21
  -9   4   0    5.22    0.24
   0  -5   0   -0.02    0.06
   0   5   0    0.04    0.10
   0   5   0   -0.08    0.07
   1  -5   0   -0.02    0.06
  -1  -5   0    0.00    0.05
   1  -5   0   -0.04    0.06
  -1  -5   0    0.04    0.06
   1   5   0   -0.04    0.08
  -1   5   0    0.02    0.11
   2  -5   0    8.70    0.39
  -2  -5   0    9.13    0.38
   2  -5   0    8.15    0.38
  -2  -5   0    8.23    0.41
  -2   5   0    9.54    0.57
   2   5   0    8.80    0.42
   3  -5   0    8.84    0.41
  -3  -5   0    8.85    0.33
   3  -5   0    8.49    0.36
  -3  -5   0    8.95    0.40
  -3  -5   0    8.15    0.43
   3  -5   0    8.60    0.36
   3  -5   0    9.56    0.41
  -3  -5   0    8.82    0.36
  -3   5   0    9.04    0.59
   3   5   0    9.20    0.45
   4  -5   0    7.50    0.30
  -4  -5   0    6.87    0.29
   4  -5   0    6.52    0.32
   4  -5   0    6.86    0.36
   4  -5   0    6.91    0.32
   4  -5   0    7.05    0.35
  -4  -5   0    7.09    0.30
  -4  -5   0    7.06    0.33
  -4  -5   0    7.14    0.40
   4   5   0    7.08    0.38
   4   5   0    6.93    0.41
  -4   5   0    6.68    0.54
   5  -5   0    0.03    0.08
   5  -5   0   -0.05    0.08
  -5  -5   0   -0.04    0.08
  -5  -5   0    0.05    0.09
   5  -5   0   -0.01    0.09
  -5  -5   0    0.06    0.10
   5   5   0    0.07    0.12
   5   5   0   -0.04    0.12
  -5   5   0    0.13    0.16
   5   5   0   -0.05    0.10
  -5   5   0   -0.07    0.18
  -6  -5   0    0.09    0.12
  -6  -5   0    0.03    0.09
  -6  -5   0    0.18    0.13
   6  -5   0    0.28    0.11
  -6  -5   0    0.21    0.13
   6  -5   0    0.21    0.11
  -6   5   0    0.01    0.18
  -6   5   0    0.32    0.18
   6   5   0    0.07    0.12
  -7  -5   0    2.85    0.22
   7  -5   0    2.88    0.21
   7  -5   0    3.09    0.19
  -7  -5   0    2.42    0.19
  -7  -5   0    3.12    0.23
  -7  -5   0    2.90    0.23
  -7   5   0    3.08    0.25
   7   5   0    3.19    0.23
  -7   5   0    2.76    0.28
  -8  -5   0    0.44    0.13
   8  -5   0    0.31    0.09
   8  -5   0    0.33    0.09
  -8  -5   0    0.97    0.14
  -8   5   0    0.30    0.14
  -8   5   0    0.70    0.15
   8   5   0    0.37    0.10
   9  -5   0    0.07    0.06
  -9  -5   0    0.03    0.08
  -9   5   0    0.09    0.08
   0  -6   0   18.84    0.73
   0   6   0   19.88    0.77
  -1  -6   0    5.30    0.28
   1  -6   0    5.65    0.29
   1  -6   0    5.28    0.29
  -1   6   0    5.63    0.31
  -1   6   0    5.55    0.41
   1   6   0    5.09    0.31
  -2  -6   0    6.07    0.28
  -2  -6   0    5.96    0.26
  -2  -6   0    6.07    0.31
   2  -6   0    6.01    0.29
  -2  -6   0    6.28    0.34
   2  -6   0    6.86    0.33
  -2  -6   0    5.91    0.26
   2  -6   0    6.99    0.33
   2  -6   0    5.99    0.27
   2   6   0    6.07    0.35
  -2   6   0    6.25    0.47
  -3  -6   0    0.96    0.12
  -3  -6   0    1.15    0.11
  -3  -6   0    1.00    0.13
   3  -6   0    1.22    0.13
   3  -6   0    0.98    0.13
  -3  -6   0    1.10    0.11
   3  -6   0    1.01    0.13
   3  -6   0    1.28    0.14
  -3  -6   0    0.99    0.15
   3  -6   0    1.02    0.11
   3  -6   0    1.12    0.12
  -3   6   0    0.91    0.22
   3   6   0    1.03    0.16
  -4  -6   0   31.54    1.17
  -4  -6   0   29.81    1.27
   4  -6   0   30.92    0.97
  -4  -6   0   31.85    0.97
  -4  -6   0   31.98    1.05
  -4  -6   0   30.27    0.98
   4  -6   0   29.98    1.16
   4  -6   0   31.52    1.04
  -4   6   0   37.02    1.16
   4   6   0   32.03    1.25
  -4   6   0   28.59    1.66
   5  -6   0    3.69    0.21
   5  -6   0    3.13    0.22
  -5  -6   0    3.40    0.21
  -5  -6   0    3.51    0.22
  -5   6   0    3.51    0.31
   5   6   0    2.90    0.26
  -6  -6   0    0.05    0.12
   6  -6   0    0.02    0.09
   6  -6   0    0.11    0.11
  -6  -6   0   -0.02    0.09
  -6  -6   0    0.11    0.12
   6  -6   0   -0.04    0.09
  -6   6   0    0.08    0.17
   6   6   0    0.14    0.13
  -6   6   0   -0.04    0.17
   6   6   0    0.15    0.13
  -7  -6   0    2.84    0.21
   7  -6   0    2.82    0.20
  -7  -6   0    2.89    0.22
  -7  -6   0    2.74    0.20
   7  -6   0    2.80    0.18
  -7   6   0    2.70    0.28
  -7   6   0    2.93    0.24
   7   6   0    2.92    0.22
  -8  -6   0    3.24    0.21
   8  -6   0    3.20    0.20
   8  -6   0    3.34    0.18
  -8  -6   0    3.66    0.23
  -8   6   0    3.34    0.24
  -8   6   0    3.24    0.21
   8   6   0    3.15    0.20
   0  -7   0    0.71    0.11
   0  -7   0    0.04    0.08
   0  -7   0    0.05    0.07
   0  -7   0    0.02    0.08
   0   7   0    0.05    0.08
  -1  -7   0    1.59    0.14
  -1  -7   0    1.99    0.15
   1  -7   0    1.50    0.15
  -1  -7   0    1.58    0.16
  -1  -7   0    1.57    0.14
   1  -7   0    1.58    0.14
   1  -7   0    1.75    0.16
  -1  -7   0    1.68    0.14
   1  -7   0    1.85    0.15
  -1   7   0    1.66    0.17
   1   7   0    2.11    0.20
   2  -7   0    2.66    0.18
  -2  -7   0    2.56    0.20
   2  -7   0    2.56    0.18
  -2  -7   0    2.65    0.18
   2  -7   0    2.61    0.21
   2  -7   0    2.57    0.21
  -2  -7   0    2.76    0.18
   2  -7   0    2.60    0.19
  -2  -7   0    2.57    0.17
  -2   7   0    2.36    0.23
   2   7   0    3.12    0.21
  -2   7   0    2.25    0.31
   2   7   0    2.84    0.25
   3  -7   0    2.93    0.23
  -3  -7   0    2.59    0.21
  -3  -7   0    3.04    0.19
  -3  -7   0    3.22    0.21
   3  -7   0    2.81    0.19
   3  -7   0    2.69    0.22
   3  -7   0    3.02    0.21
   3  -7   0    3.12    0.20
  -3  -7   0    2.78    0.19
  -3   7   0    2.34    0.35
  -3   7   0    3.29    0.27
   3   7   0    2.40    0.25
   4  -7   0   -0.07    0.09
   4  -7   0    0.12    0.10
  -4  -7   0    0.27    0.13
  -4  -7   0    0.03    0.11
  -4  -7   0   -0.08    0.09
  -4  -7   0   -0.14    0.08
  -4  -7   0   -0.04    0.08
   4  -7   0   -0.15    0.08
  -4   7   0    0.27    0.18
   4   7   0    0.17    0.15
  -4   7   0    0.01    0.21
  -5  -7   0   39.91    1.22
  -5  -7   0   39.87    1.20
   5  -7   0   41.07    1.28
  -5  -7   0   38.97    1.30
  -5  -7   0   40.52    1.23
   5  -7   0   39.70    1.22
   5  -7   0   38.70    1.13
  -5  -7   0   38.38    1.18
  -5  -7   0   38.52    1.13
   5  -7   0   37.75    1.19
   5  -7   0   37.81    1.18
   5   7   0   37.41    1.34
  -5   7   0   40.09    1.40
  -6  -7   0    1.78    0.16
  -6  -7   0    1.70    0.17
  -6  -7   0    1.28    0.18
   6  -7   0    1.79    0.17
  -6  -7   0    1.87    0.17
   6  -7   0    1.73    0.16
   6  -7   0    1.55    0.15
   6  -7   0    1.36    0.15
  -6   7   0    1.59    0.24
   6   7   0    1.74    0.20
  -6   7   0    1.61    0.21
   6   7   0    1.55    0.18
  -7  -7   0    3.16    0.21
   7  -7   0    3.11    0.18
  -7  -7   0    2.70    0.22
  -7  -7   0    2.91    0.20
   7  -7   0    2.94    0.20
   7   7   0    2.55    0.20
  -7   7   0    3.23    0.22
  -7   7   0    3.15    0.27
  -8  -7   0    2.81    0.19
  -8  -7   0    3.03    0.18
   8  -7   0    2.64    0.15
  -8   7   0    3.03    0.18
   0  -8   0   44.73    1.59
   0  -8   0   44.32    1.40
   0  -8   0   43.31    1.34
   0  -8   0   43.06    1.35
   0   8   0   43.76    1.63
  -1  -8   0   12.20    0.50
   1  -8   0   12.34    0.47
   1  -8   0   12.81    0.51
   1  -8   0   13.00    0.58
  -1  -8   0   12.97    0.49
  -1  -8   0   12.54    0.47
   1  -8   0   11.93    0.48
  -1   8   0   12.15    0.60
   1   8   0   12.89    0.62
  -2  -8   0    0.39    0.10
  -2  -8   0    0.11    0.10
   2  -8   0    0.22    0.10
   2  -8   0    0.19    0.10
   2  -8   0    0.22    0.11
  -2  -8   0    0.26    0.10
  -2  -8   0    0.19    0.10
   2  -8   0    0.13    0.09
  -2   8   0    0.19    0.12
   2   8   0    0.05    0.11
   2   8   0    0.20    0.13
   3  -8   0    0.19    0.11
   3  -8   0    0.17    0.11
  -3  -8   0    0.92    0.15
   3  -8   0    0.13    0.12
  -3  -8   0    0.23    0.11
   3  -8   0    0.11    0.10
  -3  -8   0    0.20    0.10
   3  -8   0    0.23    0.10
  -3  -8   0    0.95    0.13
  -3   8   0    0.21    0.22
  -3   8   0    0.22    0.18
  -3   8   0    0.16    0.11
  -4  -8   0   -0.03    0.09
  -4  -8   0   -0.11    0.08
  -4  -8   0    0.05    0.14
   4  -8   0   -0.05    0.09
  -4  -8   0    0.00    0.11
   4  -8   0    0.00    0.10
   4  -8   0   -0.01    0.10
  -4  -8   0    0.42    0.11
  -4  -8   0    0.04    0.12
   4  -8   0   -0.02    0.09
   4  -8   0    0.02    0.10
  -4   8   0    0.16    0.19
   5  -8   0    0.84    0.13
   5  -8   0    1.25    0.15
   5  -8   0    0.95    0.13
   5  -8   0    0.86    0.13
  -5  -8   0    0.95    0.14
  -5  -8   0    0.83    0.15
  -5  -8   0    0.90    0.17
   5  -8   0    0.93    0.13
  -5  -8   0    1.00    0.14
  -5  -8   0    0.88    0.13
  -5  -8   0    0.93    0.15
   5   8   0    1.11    0.19
  -5   8   0    1.07    0.22
  -6  -8   0   -0.05    0.13
   6  -8   0   -0.03    0.08
  -6  -8   0    0.06    0.10
  -6  -8   0    0.15    0.09
   6  -8   0    0.04    0.09
   6  -8   0   -0.02    0.09
   6  -8   0   -0.05    0.09
  -6  -8   0   -0.08    0.11
   6   8   0   -0.18    0.10
   6   8   0    0.05    0.12
  -6   8   0    0.23    0.16
  -7  -8   0    0.14    0.11
   7  -8   0    0.17    0.09
  -7  -8   0    0.14    0.09
   7  -8   0    0.00    0.07
   7  -8   0    0.18    0.08
  -7  -8   0    0.30    0.11
  -7   8   0    0.17    0.13
   7   8   0    0.24    0.09
  -7   8   0    0.26    0.11
   8  -8   0    0.14    0.05
  -8  -8   0    0.09    0.07
  -8   8   0    0.07    0.07
   0  -9   0    0.10    0.09
   0  -9   0    0.05    0.09
   0  -9   0    0.02    0.09
   1  -9   0    0.03    0.10
  -1  -9   0    0.06    0.09
   1  -9   0    0.07    0.10
   1  -9   0    0.08    0.10
  -1  -9   0    0.14    0.11
  -1  -9   0    0.13    0.10
  -2  -9   0    2.20    0.17
  -2  -9   0    1.96    0.17
  -2  -9   0    2.16    0.20
   2  -9   0    2.16    0.19
   2  -9   0    2.24    0.18
  -2  -9   0    2.00    0.20
   2  -9   0    2.03    0.18
   2  -9   0    2.05    0.18
   2  -9   0    2.01    0.19
   2  -9   0    1.96    0.18
  -2  -9   0    1.97    0.18
  -2  -9   0    2.37    0.19
   2   9   0    2.17    0.22
  -3  -9   0    6.40    0.31
   3  -9   0    5.88    0.30
  -3  -9   0    5.54    0.29
   3  -9   0    5.63    0.30
  -3  -9   0    6.14    0.33
   3  -9   0    6.42    0.34
  -3  -9   0    5.48    0.28
  -3  -9   0    5.83    0.31
   3  -9   0    5.50    0.29
  -3  -9   0    5.92    0.30
   3  -9   0    6.13    0.31
   3  -9   0    5.94    0.29
  -3   9   0    5.43    0.38
   4  -9   0    1.82    0.16
  -4  -9   0    1.45    0.16
  -4  -9   0    1.33    0.15
  -4  -9   0    1.57    0.16
   4  -9   0    1.60    0.16
  -4  -9   0    1.78    0.19
   4  -9   0    1.39    0.15
  -4  -9   0    1.36    0.15
   4  -9   0    1.64    0.17
   4  -9   0    1.65    0.16
  -4  -9   0    1.80    0.19
  -4   9   0    1.69    0.24
   5  -9   0    2.49    0.18
   5  -9   0    2.43    0.19
  -5  -9   0    2.31    0.19
  -5  -9   0    2.71    0.21
   5  -9   0    2.52    0.18
   5  -9   0    2.46    0.19
  -5  -9   0    2.86    0.20
  -5  -9   0    2.67    0.19
   5  -9   0    2.82    0.20
  -5  -9   0    2.94    0.20
  -5   9   0    2.18    0.26
   5   9   0    2.62    0.24
  -6  -9   0    1.55    0.15
   6  -9   0    1.59    0.13
  -6  -9   0    1.49    0.15
   6  -9   0    1.38    0.14
  -6  -9   0    1.62    0.14
   6  -9   0    1.70    0.15
   6  -9   0    1.68    0.14
  -6  -9   0    1.45    0.17
  -6   9   0    1.27    0.19
   6   9   0    1.31    0.16
   6   9   0    1.43    0.14
   7  -9   0    0.11    0.06
  -7  -9   0    0.06    0.09
   7  -9   0    0.20    0.07
  -7  -9   0    0.11    0.09
   0 -10   0    5.12    0.29
   0 -10   0    5.18    0.29
   0 -10   0    5.46    0.29
   0 -10   0    4.61    0.25
   0 -10   0    5.23    0.31
   0 -10   0    5.36    0.28
   1 -10   0   42.01    1.22
   1 -10   0   43.15    1.35
  -1 -10   0   41.52    1.32
  -1 -10   0   42.95    1.30
  -1 -10   0   42.30    1.34
   1 -10   0   41.61    1.31
   1 -10   0   42.42    1.40
  -1 -10   0   42.23    1.21
   1 -10   0   43.27    1.30
   1 -10   0   43.05    1.35
  -1 -10   0   42.31    1.40
   1  10   0   44.72    1.40
   2 -10   0   17.06    0.61
   2 -10   0   17.81    0.64
   2 -10   0   16.71    0.58
  -2 -10   0   17.03    0.60
   2 -10   0   16.89    0.66
  -2 -10   0   16.89    0.62
  -2 -10   0   16.07    0.56
  -2 -10   0   15.84    0.65
   2 -10   0   17.06    0.61
   2 -10   0   17.02    0.64
  -2 -10   0   15.15    0.62
   2  10   0   18.50    0.67
   3 -10   0   23.62    0.79
  -3 -10   0   24.26    0.75
  -3 -10   0   25.11    0.88
   3 -10   0   24.09    0.86
   3 -10   0   24.21    0.80
  -3 -10   0   23.36    0.79
  -3 -10   0   24.91    0.82
  -3 -10   0   22.75    0.80
   3 -10   0   23.25    0.82
  -3 -10   0   23.32    0.81
   3 -10   0   23.60    0.75
   3 -10   0   23.40    0.81
   4 -10   0    9.49    0.42
   4 -10   0    9.98    0.41
  -4 -10   0   10.50    0.44
  -4 -10   0   10.15    0.43
  -4 -10   0   10.78    0.42
   4 -10   0   10.33    0.45
  -4 -10   0   11.14    0.41
   4 -10   0   10.24    0.41
  -4 -10   0   10.01    0.46
  -4 -10   0   10.64    0.44
   4 -10   0   10.37    0.39
  -4  10   0    9.28    0.49
  -5 -10   0   -0.03    0.09
  -5 -10   0    0.10    0.10
   5 -10   0    0.15    0.10
  -5 -10   0   -0.06    0.09
   5 -10   0   -0.01    0.08
   5 -10   0   -0.04    0.08
   5 -10   0    0.06    0.09
   5 -10   0   -0.01    0.08
  -5 -10   0    0.02    0.09
   5  10   0   -0.05    0.11
   5  10   0    0.06    0.11
  -5  10   0    0.00    0.13
  -6 -10   0    0.80    0.11
   6 -10   0    0.84    0.09
   6 -10   0    0.96    0.11
   6 -10   0    0.72    0.09
  -6 -10   0    0.93    0.11
  -6 -10   0    0.94    0.12
   6  10   0    0.74    0.10
   6  10   0    0.74    0.11
   0 -11   0    0.20    0.12
   0 -11   0    0.01    0.11
   0 -11   0   -0.03    0.11
   0 -11   0   -0.07    0.10
   0 -11   0    0.01    0.09
   0  11   0    0.05    0.14
   1 -11   0    0.70    0.14
  -1 -11   0    0.23    0.12
  -1 -11   0    0.50    0.12
   1 -11   0    0.46    0.12
   1 -11   0    0.64    0.13
   1 -11   0    0.51    0.12
   1 -11   0    0.68    0.14
  -1 -11   0    0.59    0.14
  -1 -11   0    0.44    0.12
  -1 -11   0    0.79    0.13
   1  11   0    0.43    0.16
   2 -11   0   13.30    0.50
  -2 -11   0   13.80    0.54
  -2 -11   0   14.24    0.53
  -2 -11   0   14.29    0.50
   2 -11   0   14.57    0.58
  -2 -11   0   13.68    0.55
   2 -11   0   14.96    0.54
   2 -11   0   13.82    0.55
  -2 -11   0   13.34    0.57
   2 -11   0   15.04    0.53
   2 -11   0   14.38    0.55
  -3 -11   0   55.74    1.79
   3 -11   0   57.68    1.66
   3 -11   0   56.04    1.70
   3 -11   0   57.06    1.77
   3 -11   0   55.93    1.64
  -3 -11   0   56.37    1.65
  -3 -11   0   55.03    1.68
  -3 -11   0   57.50    1.72
   3 -11   0   56.85    1.70
   3 -11   0   57.27    1.55
  -3 -11   0   56.94    1.55
  -4 -11   0    3.49    0.21
  -4 -11   0    3.54    0.21
  -4 -11   0    3.26    0.22
   4 -11   0    3.40    0.21
  -4 -11   0    4.14    0.24
   4 -11   0    3.44    0.19
   4 -11   0    3.39    0.20
   4 -11   0    3.27    0.20
  -4 -11   0    3.18    0.21
   4 -11   0    3.55    0.22
   4  11   0    3.42    0.26
   5 -11   0    0.40    0.09
   5 -11   0    0.51    0.09
  -5 -11   0    0.42    0.10
  -5 -11   0    0.52    0.10
   5 -11   0    0.52    0.09
   5  11   0    0.39    0.10
   0 -12   0    0.69    0.12
   0 -12   0    0.67    0.12
   0 -12   0    0.61    0.13
   0 -12   0    0.56    0.13
   0  12   0    0.32    0.14
  -1 -12   0    0.46    0.11
  -1 -12   0    0.56    0.13
   1 -12   0    0.37    0.12
  -1 -12   0    0.36    0.12
  -1 -12   0    0.46    0.11
   1 -12   0    0.68    0.12
  -1 -12   0    0.46    0.11
   1 -12   0    0.72    0.12
   1  12   0    0.55    0.14
  -1  12   0    0.32    0.14
   2 -12   0    1.91    0.15
   2 -12   0    1.89    0.17
   2 -12   0    2.00    0.18
   2 -12   0    2.19    0.16
  -2 -12   0    1.88    0.17
  -2 -12   0    1.70    0.18
  -2 -12   0    2.23    0.19
   2 -12   0    2.02    0.17
  -2 -12   0    2.07    0.17
  -2 -12   0    2.03    0.16
  -2  12   0    1.85    0.20
   3 -12   0    2.00    0.16
   3 -12   0    1.86    0.15
   3 -12   0    1.63    0.13
  -3 -12   0    1.93    0.16
   3 -12   0    1.83    0.15
  -3 -12   0    1.60    0.16
  -3 -12   0    1.62    0.15
  -3 -12   0    2.06    0.16
   3 -12   0    1.74    0.14
  -3 -12   0    1.75    0.17
   4 -12   0    0.16    0.07
   4 -12   0    0.08    0.07
   4 -12   0   -0.01    0.06
  -4 -12   0    0.13    0.09
  -4 -12   0    0.04    0.08
   0 -13   0   -0.02    0.09
   0 -13   0   -0.04    0.08
  -1 -13   0    0.40    0.10
  -1 -13   0    0.37    0.10
   1 -13   0    0.51    0.09
   1 -13   0    0.42    0.10
  -1 -13   0    0.52    0.09
  -2 -13   0    5.10    0.24
  -2 -13   0    4.58    0.22
  -2 -13   0    4.88    0.22
   2 -13   0    4.74    0.22
   2 -13   0    4.77    0.21
   3 -13   0    1.55    0.11
   3 -13   0    1.49    0.11
  -3 -13   0    1.47    0.12
  -3 -13   0    1.61    0.13
  -3  13   0    1.47    0.12
   9   0  -1   20.15    0.71
  -9   0   1   20.42    0.70
  -8   0   1    0.04    0.11
  -8   0   1    0.05    0.15
   8   0  -1    0.05    0.09
  -7   0   1  124.02    3.51
   7   0  -1  133.12    3.81
   7   0  -1  124.97    3.55
  -7   0   1  130.37    3.67
   6   0  -1   -0.11    0.08
  -6   0   1    0.17    0.10
  -6   0   1   -0.05    0.10
   6   0  -1    0.02    0.08
  -5   0   1    0.71    0.11
  -5   0   1    0.60    0.10
   5   0  -1    0.88    0.11
   5   0  -1    0.78    0.10
  -4   0   1    0.01    0.08
   4   0  -1   -0.04    0.06
  -4   0   1    0.11    0.06
   3   0  -1   57.80    1.96
  -3   0   1   56.87    2.61
   3   0  -1   58.29    1.93
  -3   0   1   58.72    2.05
  -2   0   1    0.02    0.04
   2   0  -1    0.07    0.03
   2   0  -1   -0.02    0.05
   2   0  -1    0.13    0.05
  -2   0   1    0.11    0.06
   1   0  -1  246.05   10.47
   1   0  -1  240.16    7.73
  -1   0   1  234.90    8.16
   0   0  -1   -0.09    0.02
   0   0  -1   -0.09    0.02
   0   0   1   -0.11    0.02
   0   0  -1   -0.06    0.03
   1   0   1  199.78    6.54
  -1   0  -1  200.99    8.76
  -1   0  -1  202.53    6.89
   1   0   1  205.06    6.54
  -2   0  -1   -0.19    0.09
   2   0   1   -0.21    0.04
  -2   0  -1   -0.30    0.04
   2   0   1   -0.30    0.05
  -3   0  -1  122.55    4.22
  -3   0  -1  108.54    5.40
   3   0   1  126.94    4.03
   3   0   1  131.66    3.98
  -4   0  -1    0.06    0.07
   4   0   1   -0.01    0.06
   4   0   1    0.01    0.05
  -4   0  -1    0.01    0.13
  -5   0  -1   24.12    0.97
   5   0   1   24.55    0.81
   5   0   1   25.50    0.93
  -5   0  -1   23.62    0.80
  -6   0  -1    0.05    0.11
   6   0   1    0.20    0.10
   7   0   1    1.15    0.14
  -7   0  -1    1.42    0.19
  -7   0  -1    1.13    0.16
   7   0   1    1.15    0.14
  -8   0  -1   -0.08    0.10
  -8   0  -1    0.09    0.12
   8   0   1   -0.02    0.09
   8   0   1   -0.07    0.08
   9   0   1    5.71    0.24
  -9   0  -1    5.43    0.28
  -9   0  -1    5.35    0.25
   9   0   1    5.33    0.26
  -9  -1   1    0.92    0.13
   9  -1  -1    0.83    0.11
  -9   1   1    1.07    0.14
   9   1  -1    0.93    0.12
  -9   1   1    0.91    0.13
  -8  -1   1    0.15    0.12
   8  -1  -1    0.16    0.09
   8   1  -1    0.45    0.11
  -8   1   1    0.27    0.16
  -8   1   1    0.31    0.13
  -7  -1   1   57.43    1.79
   7  -1  -1   58.99    1.81
   7  -1  -1   55.69    1.67
  -7  -1   1   57.01    1.75
   7  -1  -1   58.41    1.66
  -7   1   1   57.16    1.75
   7   1  -1   56.70    1.67
   7   1  -1   57.71    1.80
   6  -1  -1   11.46    0.54
  -6  -1   1   12.20    0.59
   6  -1  -1   12.48    0.50
  -6  -1   1   12.53    0.49
   6   1  -1   12.38    0.56
   6   1  -1   12.47    0.50
  -6   1   1   12.91    0.49
   5  -1  -1    2.07    0.15
  -5  -1   1    1.70    0.16
   5  -1  -1    1.93    0.16
  -5  -1   1    1.87    0.15
  -5   1   1    1.94    0.15
   5   1  -1    1.73    0.15
  -5   1   1    1.81    0.16
  -5   1   1    1.91    0.23
   5   1  -1    1.88    0.16
   4  -1  -1   18.30    0.70
  -4  -1   1   18.54    0.74
  -4   1   1   18.14    0.72
  -4   1   1   18.43    0.95
   4   1  -1   18.85    0.72
   3  -1  -1    0.02    0.05
   3  -1  -1   -0.07    0.05
  -3  -1   1   -0.03    0.06
  -3  -1   1   -0.02    0.06
   3   1  -1   -0.04    0.06
  -3   1   1   -0.02    0.07
   3   1  -1   -0.11    0.07
  -3   1   1   -0.05    0.05
   2  -1  -1   38.49    1.32
  -2  -1   1   40.10    1.40
  -2  -1   1   39.38    1.30
   2  -1  -1   39.52    1.30
   2   1  -1   41.14    1.74
  -2   1   1   40.15    1.38
   2   1  -1   38.64    1.35
  -2   1   1   37.71    1.77
   1  -1  -1   -0.07    0.04
   1  -1  -1   -0.11    0.03
   1  -1  -1   -0.07    0.07
  -1  -1   1   -0.06    0.05
   1   1  -1    0.23    0.07
   0  -1   1  275.10    9.34
   0  -1  -1  273.05   11.82
   0  -1  -1  262.85    8.80
   0  -1   1  274.36    8.85
   0  -1  -1  277.84    8.83
   0  -1  -1  258.91    9.30
   0   1  -1  268.92   11.79
   0   1  -1  268.48    8.79
   1  -1   1   13.63    0.46
  -1  -1  -1   13.24    0.48
  -1  -1  -1   14.14    0.63
   1  -1   1   12.99    0.49
  -1  -1  -1   15.11    0.52
  -1   1  -1   14.04    0.49
   1   1   1   12.94    0.49
   1   1   1   14.15    0.47
   2  -1   1  126.12    3.90
  -2  -1  -1  124.46    5.27
   2  -1   1  120.59    3.95
  -2  -1  -1  124.00    4.15
  -2   1  -1  120.95    4.13
   2   1   1  118.33    3.95
  -2   1  -1  108.63    5.30
   2   1   1  122.11    3.92
   3  -1   1  115.37    3.77
  -3  -1  -1  105.18    5.04
   3  -1   1  118.37    3.72
  -3  -1  -1  117.55    3.97
  -3   1  -1  107.74    5.08
   3   1   1  116.15    3.79
   3   1   1  117.64    3.74
  -3   1  -1  117.98    3.95
   4  -1   1  171.72    5.50
   4  -1   1  176.85    5.57
  -4  -1  -1  171.48    5.85
  -4   1  -1  171.68    5.83
   4   1   1  177.63    5.52
   4   1   1  169.21    5.57
  -4   1  -1  146.96    7.47
  -5  -1  -1   -0.03    0.09
  -5  -1  -1    0.05    0.10
  -5  -1  -1    0.25    0.09
   5  -1   1    0.14    0.07
   5  -1   1    0.02    0.07
  -5   1  -1    0.04    0.07
   5   1   1    0.24    0.09
  -5   1  -1    0.06    0.15
  -5   1  -1    0.17    0.10
   5   1   1    0.09    0.07
  -6  -1  -1    0.10    0.10
  -6  -1  -1    0.21    0.11
   6  -1   1    0.37    0.10
  -6   1  -1    0.21    0.12
   6   1   1    0.08    0.09
   7  -1   1    4.13    0.23
  -7  -1  -1    3.83    0.26
   7  -1   1    3.98    0.25
  -7  -1  -1    3.96    0.26
   7   1   1    4.20    0.23
  -7   1  -1    3.96    0.28
  -7   1  -1    4.21    0.26
   7   1   1    4.19    0.25
   8  -1   1    1.73    0.16
   8  -1   1    1.46    0.14
  -8  -1  -1    1.72    0.18
  -8   1  -1    1.61    0.18
   8   1   1    1.55    0.15
   8   1   1    1.94    0.17
  -8   1  -1    1.86    0.18
   9  -1   1   -0.01    0.07
   9  -1   1    0.02    0.07
  -9  -1  -1    0.22    0.10
   9   1   1    0.14    0.08
  -9   1  -1    0.12    0.09
   9   1   1    0.07    0.08
  -9   1  -1    0.02    0.09
  -9  -2   1    0.11    0.10
   9  -2  -1    0.14    0.08
  -9  -2   1    0.16    0.10
  -9   2   1    0.17    0.10
  -9   2   1    0.11    0.10
   9   2  -1    0.32    0.08
  -8  -2   1    0.16    0.12
   8  -2  -1    0.37    0.11
  -8  -2   1    0.25    0.12
   8   2  -1    0.32    0.10
  -8   2   1    0.30    0.12
  -8   2   1    0.05    0.15
   7  -2  -1    0.87    0.14
  -7  -2   1    0.07    0.12
   7  -2  -1    0.20    0.12
   7  -2  -1    0.11    0.10
  -7  -2   1    0.18    0.13
   7   2  -1    0.29    0.12
  -7   2   1    0.46    0.14
   7   2  -1    0.11    0.11
   6  -2  -1    3.75    0.26
  -6  -2   1    3.84    0.29
   6  -2  -1    3.91    0.24
   6  -2  -1    4.24    0.25
  -6  -2   1    4.17    0.26
  -6   2   1    4.11    0.25
   6   2  -1    4.16    0.27
   6   2  -1    3.79    0.24
   5  -2  -1    2.98    0.19
  -5  -2   1    3.01    0.23
  -5  -2   1    2.80    0.19
   5  -2  -1    3.31    0.20
   5  -2  -1    3.12    0.21
  -5   2   1    2.94    0.19
  -5   2   1    3.40    0.32
   5   2  -1    3.17    0.21
   5   2  -1    2.88    0.22
  -4  -2   1   14.22    0.62
   4  -2  -1   14.69    0.58
  -4   2   1   15.34    0.81
  -4   2   1   15.25    0.59
   4   2  -1   14.03    0.58
   4   2  -1   15.69    0.63
   3  -2  -1   51.23    1.69
  -3  -2   1   50.88    1.81
   3  -2  -1   50.60    1.70
   3   2  -1   49.64    1.70
  -3   2   1   51.15    2.31
   3   2  -1   49.59    1.75
  -3   2   1   50.89    1.77
  -2  -2   1    5.56    0.23
   2  -2  -1    5.78    0.25
  -2  -2   1    5.69    0.27
   2  -2  -1    6.22    0.23
  -2   2   1    5.43    0.34
   2   2  -1    5.82    0.29
   2   2  -1    5.88    0.29
  -2   2   1    5.70    0.24
  -1  -2   1   10.03    0.37
   1  -2  -1   10.32    0.38
  -1  -2   1   10.52    0.40
   1  -2  -1    9.53    0.50
   1  -2  -1   10.09    0.36
  -1   2   1   10.56    0.38
   1   2  -1   10.62    0.47
   1   2  -1    9.80    0.40
  -1   2   1   10.43    0.51
   0  -2   1  247.98    7.98
   0  -2  -1  241.16    8.45
   0  -2  -1  251.44    7.95
   0  -2  -1  245.22    7.99
   0  -2  -1  255.58   10.69
   0  -2   1  260.07    8.41
   0   2  -1  229.52   10.70
   0   2  -1  246.80    7.96
  -1  -2  -1  744.44   26.09
   1  -2   1  740.06   24.58
  -1  -2  -1  763.44   24.77
   1  -2   1  803.68   26.01
   1  -2   1  782.75   24.71
  -1  -2  -1  809.66   33.08
  -1   2  -1  672.86   33.11
   1   2   1  791.01   24.65
   2  -2   1   16.74    0.58
  -2  -2  -1   16.73    0.75
  -2  -2  -1   16.50    0.64
   2  -2   1   15.00    0.61
   2   2   1   16.84    0.61
  -2   2  -1   17.61    0.60
  -2   2  -1   16.62    0.85
   3  -2   1   10.77    0.41
   3  -2   1   10.87    0.44
  -3  -2  -1   10.81    0.47
  -3   2  -1   10.72    0.42
  -3   2  -1   10.61    0.64
   3   2   1   10.77    0.44
   3   2   1   10.55    0.45
   4  -2   1   12.33    0.45
  -4  -2  -1   11.71    0.51
   4  -2   1   11.53    0.48
   4   2   1   10.86    0.50
  -4   2  -1    9.67    0.68
   4   2   1   11.33    0.47
   5  -2   1    0.53    0.10
   5  -2   1    0.35    0.09
  -5  -2  -1    0.45    0.12
  -5  -2  -1    0.39    0.09
  -5  -2  -1    0.41    0.10
  -5  -2  -1    0.50    0.11
  -5   2  -1    0.45    0.18
  -5   2  -1    0.44    0.16
  -5   2  -1    0.21    0.10
   5   2   1    0.42    0.11
   5   2   1    0.45    0.11
  -6  -2  -1    0.57    0.13
  -6  -2  -1    0.53    0.13
   6  -2   1    0.34    0.10
   6   2   1    0.29    0.11
  -6   2  -1    0.38    0.17
  -6   2  -1    0.30    0.12
   7  -2   1    0.25    0.10
  -7  -2  -1    0.28    0.14
  -7  -2  -1    0.20    0.15
  -7  -2  -1    0.37    0.13
   7  -2   1    0.24    0.11
   7   2   1    0.40    0.11
  -7   2  -1    0.05    0.15
  -7   2  -1    0.38    0.13
  -8  -2  -1    7.52    0.37
   8  -2   1    7.47    0.32
   8  -2   1    8.12    0.37
  -8  -2  -1    7.87    0.37
   8   2   1    7.88    0.32
  -8   2  -1    8.30    0.37
  -8   2  -1    8.05    0.37
   8   2   1    8.38    0.37
   9  -2   1    4.54    0.21
   9  -2   1    4.42    0.23
  -9  -2  -1    4.74    0.25
  -9   2  -1    4.57    0.24
   9   2   1    4.36    0.23
   9   2   1    4.79    0.21
  -9   2  -1    4.66    0.23
   9  -3  -1    0.18    0.08
  -9  -3   1    0.09    0.09
  -9  -3   1    0.09    0.09
   9   3  -1    0.17    0.08
  -9   3   1    0.09    0.10
  -8  -3   1    4.51    0.28
   8  -3  -1    4.96    0.28
  -8  -3   1    5.04    0.28
   8   3  -1    4.85    0.28
  -8   3   1    4.98    0.28
  -8   3   1    4.76    0.30
   8   3  -1    5.06    0.24
   7  -3  -1   17.67    0.67
   7  -3  -1   18.08    0.64
  -7  -3   1   17.45    0.68
  -7  -3   1   17.91    0.68
   7  -3  -1   17.17    0.61
  -7   3   1   19.12    0.77
  -7   3   1   17.80    0.66
   7   3  -1   18.49    0.68
   7   3  -1   17.66    0.62
   6  -3  -1    8.39    0.39
  -6  -3   1    7.86    0.38
   6  -3  -1    7.64    0.40
   6  -3  -1    8.11    0.37
  -6  -3   1    7.17    0.44
   6   3  -1    7.31    0.41
   6   3  -1    7.81    0.38
  -6   3   1    8.20    0.36
  -6   3   1    8.02    0.63
   5  -3  -1    1.02    0.11
  -5  -3   1    1.05    0.11
  -5  -3   1    1.08    0.15
  -5  -3   1    1.09    0.14
   5  -3  -1    1.22    0.13
   5  -3  -1    0.94    0.13
   5  -3  -1    1.08    0.13
  -5   3   1    1.27    0.21
   5   3  -1    1.30    0.16
   5   3  -1    0.95    0.14
  -5   3   1    0.83    0.12
  -4  -3   1    5.02    0.29
   4  -3  -1    4.44    0.25
   4   3  -1    4.85    0.30
   4   3  -1    5.11    0.27
  -4   3   1    4.75    0.37
  -3  -3   1  268.99    9.01
  -3  -3   1  258.41    8.52
   3  -3  -1  265.96    8.53
   3  -3  -1  269.79    8.52
   3   3  -1  257.10    8.57
  -3   3   1  258.46   11.47
   2  -3  -1   18.14    0.66
   2  -3  -1   18.24    0.64
  -2  -3   1   18.06    0.70
  -2  -3   1   17.89    0.65
  -2   3   1   18.41    0.65
   2   3  -1   18.67    0.71
  -2   3   1   18.27    0.90
  -1  -3   1   95.79    3.11
  -1  -3   1   94.86    3.28
   1  -3  -1   93.00    3.10
   1   3  -1   96.27    4.14
   1   3  -1   90.80    3.13
  -1   3   1   95.89    3.25
  -1   3   1   96.04    4.18
   0  -3   1  121.86    3.99
   0  -3  -1  124.82    3.98
   0  -3  -1  122.88    3.98
   0  -3   1  126.66    4.18
   0  -3  -1  121.89    4.18
   0   3   1  134.15    5.34
   0   3  -1  105.37    5.34
   0   3  -1  116.98    3.98
   1  -3   1  703.89   23.19
  -1  -3  -1  716.54   23.24
  -1  -3  -1  701.57   24.46
   1  -3   1  743.44   23.25
   1   3   1  768.93   31.05
  -1   3  -1  660.80   31.14
   1   3   1  716.92   23.20
   2  -3   1    9.15    0.39
   2  -3   1    9.55    0.36
  -2  -3  -1    9.05    0.41
  -2  -3  -1    9.34    0.37
   2   3   1    9.04    0.39
  -2   3  -1    9.62    0.56
   3  -3   1    3.34    0.18
  -3  -3  -1    3.70    0.22
   3  -3   1    3.03    0.20
   3   3   1    3.15    0.21
  -3   3  -1    2.93    0.30
   3   3   1    3.38    0.22
   4  -3   1   25.03    0.94
  -4  -3  -1   25.69    1.01
   4  -3   1   26.74    0.91
   4   3   1   24.03    0.97
  -4   3  -1   22.73    1.32
   4   3   1   26.00    0.96
  -5  -3  -1    0.38    0.11
   5  -3   1    0.52    0.10
  -5  -3  -1    0.47    0.12
   5  -3   1    0.49    0.11
  -5  -3  -1    0.44    0.10
  -5  -3  -1    0.59    0.10
  -5   3  -1    0.41    0.16
  -5   3  -1    0.59    0.11
   5   3   1    0.50    0.12
   5   3   1    0.38    0.12
  -5   3  -1    0.39    0.18
   6  -3   1    0.34    0.10
  -6  -3  -1    0.27    0.12
  -6  -3  -1    0.36    0.10
  -6  -3  -1    0.27    0.12
  -6  -3  -1    0.30    0.12
  -6   3  -1    0.31    0.23
  -6   3  -1    0.25    0.17
   6   3   1    0.38    0.12
  -6   3  -1    0.30    0.12
   7  -3   1    6.09    0.28
  -7  -3  -1    6.48    0.33
  -7  -3  -1    6.04    0.33
   7  -3   1    6.09    0.31
  -7  -3  -1    5.70    0.32
  -7   3  -1    6.21    0.38
   7   3   1    6.37    0.32
  -7   3  -1    6.13    0.32
  -7   3  -1    6.03    0.34
  -8  -3  -1   33.37    1.07
   8  -3   1   31.56    1.08
   8  -3   1   32.56    0.96
  -8  -3  -1   33.88    1.11
  -8   3  -1   33.21    1.05
   8   3   1   32.84    0.95
   8   3   1   34.65    1.10
  -8   3  -1   33.50    1.03
   9  -3   1    0.46    0.08
  -9  -3  -1    0.49    0.11
  -9  -3  -1    0.56    0.10
  -9   3  -1    0.42    0.10
   9   3   1    0.44    0.08
  -9  -4   1    1.10    0.12
  -9   4   1    1.06    0.12
  -8  -4   1   14.78    0.58
  -8  -4   1   15.50    0.60
   8  -4  -1   15.96    0.53
   8  -4  -1   15.42    0.59
   8   4  -1   15.89    0.53
   8   4  -1   16.09    0.60
  -8   4   1   14.85    0.58
  -7  -4   1   19.62    0.73
   7  -4  -1   20.32    0.68
  -7  -4   1   18.94    0.71
   7  -4  -1   19.10    0.65
   7  -4  -1   19.41    0.72
   7  -4  -1   19.61    0.62
   7   4  -1   18.34    0.66
  -7   4   1   19.05    0.80
   7   4  -1   19.85    0.73
  -6  -4   1    7.10    0.32
   6  -4  -1    7.24    0.36
  -6  -4   1    6.60    0.35
  -6  -4   1    7.45    0.37
   6  -4  -1    7.03    0.35
   6  -4  -1    7.15    0.34
   6   4  -1    7.45    0.37
   5  -4  -1    0.27    0.09
   5  -4  -1    0.28    0.09
  -5  -4   1    0.36    0.09
   5  -4  -1    0.40    0.10
  -5  -4   1    0.44    0.12
  -5  -4   1    0.25    0.11
   5  -4  -1    0.41    0.11
   5   4  -1    0.21    0.11
  -5   4   1    0.31    0.17
   5   4  -1    0.45    0.12
   4  -4  -1  104.86    3.23
   4  -4  -1  110.39    3.65
   4  -4  -1  107.25    3.08
  -4  -4   1  114.92    3.88
   4  -4  -1  110.87    3.23
  -4  -4   1  110.93    3.01
   4   4  -1  102.40    3.27
   4   4  -1  111.99    3.73
   4   4  -1  111.39    3.68
  -4   4   1  112.11    4.96
   3  -4  -1    1.41    0.12
  -3  -4   1    1.43    0.12
   3  -4  -1    1.90    0.14
  -3  -4   1    1.60    0.15
  -3   4   1    1.74    0.21
   3   4  -1    1.49    0.17
   2  -4  -1   70.42    2.43
   2  -4  -1   71.87    2.44
  -2  -4   1   73.25    2.43
  -2  -4   1   73.17    2.58
  -2   4   1   75.62    3.30
   2   4  -1   74.99    2.49
  -1  -4   1  157.87    5.39
   1  -4  -1  154.06    5.12
   1  -4  -1  156.60    5.12
  -1  -4   1  156.42    5.13
  -1   4   1  159.25    5.35
   1   4  -1  159.77    6.83
  -1   4   1  162.59    6.89
   1   4  -1  152.39    5.15
   0  -4  -1   28.12    0.96
   0  -4   1   28.05    0.96
   0  -4  -1   28.02    0.97
   0  -4  -1   27.62    0.99
   0  -4   1   27.82    0.98
   0   4   1   29.46    1.27
   0   4  -1   27.48    0.98
   0   4  -1   23.29    1.29
  -1  -4  -1   23.45    0.87
   1  -4   1   23.74    0.83
  -1  -4  -1   23.27    0.82
   1  -4   1   23.58    0.83
  -1   4  -1   20.55    1.14
   1   4   1   23.49    0.84
   1   4   1   23.91    1.05
  -2  -4  -1   33.44    1.16
   2  -4   1   34.25    1.16
   2  -4   1   32.93    1.18
  -2  -4  -1   32.46    1.24
   2   4   1   33.36    1.19
  -2   4  -1   31.35    1.63
  -3  -4  -1   10.32    0.44
   3  -4   1   10.66    0.46
   3  -4   1   10.52    0.43
  -3  -4  -1   10.92    0.50
  -3   4  -1   10.27    0.68
   3   4   1   11.35    0.49
  -4  -4  -1    0.25    0.09
   4  -4   1    0.37    0.09
  -4  -4  -1    0.30    0.10
  -4  -4  -1    0.32    0.09
   4  -4   1    0.44    0.08
  -4  -4  -1    0.41    0.10
   4  -4   1    0.39    0.10
   4  -4   1    0.44    0.08
   4   4   1    0.48    0.12
   4   4   1    0.47    0.11
  -4   4  -1    0.22    0.14
  -4   4  -1    0.30    0.17
  -5  -4  -1   19.43    0.69
  -5  -4  -1   18.78    0.85
  -5  -4  -1   20.06    0.64
  -5  -4  -1   20.14    0.67
   5  -4   1   19.74    0.68
  -5   4  -1   15.83    1.11
   5   4   1   21.09    0.84
   5   4   1   19.49    0.73
  -5   4  -1   18.87    0.77
  -6  -4  -1   -0.01    0.12
   6  -4   1    0.05    0.09
   6  -4   1    0.01    0.10
  -6  -4  -1    0.05    0.12
  -6  -4  -1    0.11    0.11
  -6  -4  -1    0.11    0.10
  -6  -4  -1    0.11    0.13
   6   4   1   -0.02    0.10
  -6   4  -1    0.18    0.17
  -6   4  -1   -0.11    0.15
   7  -4   1   22.26    0.78
  -7  -4  -1   21.45    0.73
  -7  -4  -1   21.42    0.77
   7  -4   1   21.99    0.69
  -7  -4  -1   21.39    0.79
   7   4   1   21.98    0.79
  -7   4  -1   21.10    0.75
  -7   4  -1   22.36    0.86
   8  -4   1    1.89    0.15
   8  -4   1    1.46    0.15
  -8  -4  -1    1.38    0.16
  -8  -4  -1    1.68    0.18
  -8  -4  -1    1.40    0.17
  -8   4  -1    1.57    0.18
   8   4   1    1.61    0.15
   9  -4   1    0.21    0.07
  -9  -4  -1    0.29    0.10
   9   4   1    0.32    0.07
  -9   4  -1    0.23    0.09
  -9  -5   1    0.15    0.08
  -9   5   1   -0.02    0.08
  -8  -5   1    0.20    0.11
   8  -5  -1    0.15    0.09
  -8   5   1    0.18    0.14
   8   5  -1    0.20    0.08
   8   5  -1    0.16    0.09
  -8   5   1   -0.04    0.14
   7  -5  -1   -0.01    0.10
   7  -5  -1   -0.08    0.10
   7  -5  -1   -0.09    0.09
  -7  -5   1   -0.07    0.09
  -7  -5   1   -0.07    0.11
  -7   5   1   -0.04    0.16
  -7   5   1    0.25    0.16
   7   5  -1   -0.06    0.10
   7   5  -1    0.04    0.10
  -6  -5   1    0.16    0.09
  -6  -5   1    0.27    0.13
   6  -5  -1    0.12    0.10
   6  -5  -1    0.12    0.11
   6  -5  -1    0.44    0.12
   6  -5  -1    0.26    0.11
   6  -5  -1    0.19    0.13
  -6   5   1    0.46    0.18
   6   5  -1    0.43    0.14
   6   5  -1    0.29    0.13
   5  -5  -1    2.58    0.17
  -5  -5   1    1.98    0.16
  -5  -5   1    2.55    0.24
   5  -5  -1    2.46    0.20
   5  -5  -1    2.61    0.20
   5  -5  -1    2.23    0.19
  -5   5   1    2.41    0.32
   5   5  -1    2.28    0.24
   5   5  -1    2.35    0.22
   4  -5  -1   27.55    0.93
  -4  -5   1   27.21    0.85
  -4  -5   1   27.41    0.93
  -4  -5   1   28.03    1.12
  -4  -5   1   27.17    1.02
   4  -5  -1   27.93    0.87
   4  -5  -1   26.99    0.92
   4  -5  -1   27.31    1.03
  -4   5   1   28.89    1.46
   4   5  -1   27.57    1.11
  -3  -5   1    2.32    0.16
   3  -5  -1    2.34    0.17
   3  -5  -1    1.94    0.15
   3  -5  -1    2.72    0.17
  -3  -5   1    2.38    0.15
  -3  -5   1    1.91    0.18
  -3  -5   1    2.53    0.17
   3  -5  -1    2.27    0.14
   3  -5  -1    1.99    0.17
  -3   5   1    2.46    0.26
   3   5  -1    2.01    0.21
   2  -5  -1    0.79    0.12
  -2  -5   1    0.89    0.11
  -2  -5   1    0.86    0.11
   2  -5  -1    1.03    0.11
  -2   5   1    0.85    0.16
   2   5  -1    0.94    0.14
  -1  -5   1    3.63    0.20
   1  -5  -1    3.10    0.20
   1  -5  -1    3.23    0.19
  -1  -5   1    3.40    0.19
  -1   5   1    3.34    0.26
   1   5  -1    3.12    0.22
   0  -5  -1   10.02    0.41
   0  -5   1   10.69    0.43
   0  -5  -1   10.73    0.41
   0  -5  -1    9.90    0.43
   0   5   1   10.48    0.54
   0   5   1   10.09    0.44
   0   5  -1    9.13    0.56
   0   5  -1    9.91    0.44
  -1  -5  -1    3.43    0.20
   1  -5   1    3.84    0.22
  -1  -5  -1    3.90    0.21
   1   5   1    3.30    0.21
  -1   5  -1    3.74    0.22
  -1   5  -1    3.11    0.30
  -2  -5  -1    1.81    0.16
   2  -5   1    1.93    0.15
   2  -5   1    2.05    0.16
  -2  -5  -1    1.83    0.14
   2   5   1    2.00    0.17
  -2   5  -1    1.69    0.25
   3  -5   1    2.89    0.19
  -3  -5  -1    2.53    0.16
  -3  -5  -1    2.53    0.16
  -3  -5  -1    2.64    0.21
   3  -5   1    2.90    0.20
  -3  -5  -1    2.95    0.18
  -3  -5  -1    2.57    0.18
   3   5   1    3.01    0.23
  -3   5  -1    2.73    0.24
  -3   5  -1    2.71    0.33
   4  -5   1    0.58    0.11
   4  -5   1    0.55    0.10
   4  -5   1    0.57    0.10
  -4  -5  -1    0.54    0.09
  -4  -5  -1    1.06    0.16
  -4  -5  -1    0.39    0.11
  -4  -5  -1    0.52    0.10
   4  -5   1    0.75    0.10
   4  -5   1    0.32    0.10
  -4   5  -1    0.36    0.14
   4   5   1    0.47    0.13
   4   5   1    0.45    0.12
  -4   5  -1    0.20    0.19
   5  -5   1   12.01    0.46
  -5  -5  -1   11.87    0.44
  -5  -5  -1   12.44    0.46
  -5  -5  -1   11.18    0.46
  -5  -5  -1   11.64    0.59
   5   5   1   11.19    0.51
  -5   5  -1    8.73    0.77
   5   5   1   11.21    0.58
  -5   5  -1   10.72    0.54
  -6  -5  -1    6.46    0.34
  -6  -5  -1    6.59    0.31
   6  -5   1    6.22    0.32
  -6  -5  -1    6.77    0.32
   6  -5   1    6.33    0.29
  -6  -5  -1    6.94    0.35
  -6  -5  -1    6.37    0.33
  -6   5  -1    6.38    0.41
   6   5   1    6.57    0.36
  -6   5  -1    6.59    0.36
   7  -5   1    7.64    0.32
  -7  -5  -1    8.10    0.36
  -7  -5  -1    7.54    0.37
  -7  -5  -1    7.67    0.38
   7  -5   1    8.07    0.36
  -7  -5  -1    7.70    0.35
  -7   5  -1    7.54    0.43
  -7   5  -1    8.04    0.38
   7   5   1    7.12    0.36
   8  -5   1    4.55    0.21
  -8  -5  -1    4.89    0.26
  -8  -5  -1    4.27    0.24
   8  -5   1    4.69    0.24
  -8  -5  -1    3.98    0.25
   8   5   1    3.98    0.24
  -8   5  -1    4.09    0.27
  -8   5  -1    4.09    0.24
  -9  -5  -1    0.05    0.08
   9  -5   1    0.22    0.06
  -9   5  -1    0.02    0.07
   9   5   1    0.23    0.06
   8  -6  -1   -0.01    0.07
  -8  -6   1    0.29    0.11
  -8   6   1    0.07    0.11
   8   6  -1    0.09    0.08
  -8   6   1    0.20    0.13
  -7  -6   1   18.77    0.70
  -7  -6   1   18.68    0.64
   7  -6  -1   18.60    0.68
   7  -6  -1   20.05    0.60
   7  -6  -1   18.08    0.62
  -7   6   1   18.29    0.68
   7   6  -1   18.33    0.63
   7   6  -1   18.99    0.70
  -7   6   1   16.13    0.75
   6  -6  -1    3.71    0.22
  -6  -6   1    3.65    0.22
  -6  -6   1    4.48    0.28
   6  -6  -1    3.86    0.25
   6  -6  -1    3.91    0.23
   6  -6  -1    3.58    0.23
   6  -6  -1    3.65    0.23
   6  -6  -1    3.86    0.22
   6   6  -1    4.21    0.28
  -6   6   1    4.14    0.33
   6   6  -1    3.81    0.25
   5  -6  -1    0.12    0.10
   5  -6  -1    0.00    0.07
   5  -6  -1   -0.05    0.09
  -5  -6   1    0.10    0.09
   5   6  -1    0.18    0.14
  -4  -6   1    0.18    0.10
   4  -6  -1    0.04    0.09
   4  -6  -1    0.10    0.09
  -4  -6   1    0.11    0.08
  -4  -6   1    0.10    0.08
   4  -6  -1    0.03    0.08
   4  -6  -1    0.15    0.08
  -4  -6   1    0.72    0.13
   4   6  -1    0.45    0.15
  -4   6   1    0.11    0.17
   3  -6  -1   10.05    0.46
  -3  -6   1    9.51    0.37
  -3  -6   1    9.51    0.37
   3  -6  -1    9.89    0.41
   3  -6  -1    9.40    0.41
  -3  -6   1   10.08    0.41
   3  -6  -1    9.53    0.37
  -3  -6   1    9.83    0.49
  -3  -6   1    9.41    0.43
   3   6  -1    9.61    0.51
  -3   6   1   10.33    0.66
   3   6  -1    9.38    0.40
   2  -6  -1   23.48    0.76
  -2  -6   1   23.46    0.80
   2  -6  -1   23.10    0.80
   2  -6  -1   24.36    0.90
   2  -6  -1   23.63    0.91
  -2  -6   1   23.80    0.95
  -2  -6   1   23.14    0.75
  -2  -6   1   22.64    0.89
  -2  -6   1   23.64    0.75
  -2   6   1   26.86    1.26
   2   6  -1   23.87    0.96
   1  -6  -1   14.14    0.57
   1  -6  -1   14.20    0.59
  -1  -6   1   13.76    0.57
   1   6  -1   14.02    0.62
  -1   6   1   15.41    0.79
   0  -6   1    9.42    0.43
   0  -6  -1    9.88    0.42
   0   6   1   10.05    0.45
   0   6  -1    9.87    0.46
   1  -6   1    5.86    0.30
  -1  -6  -1    5.81    0.29
  -1   6  -1    4.08    0.40
   1   6   1    5.51    0.31
  -1   6  -1    5.38    0.30
   2  -6   1    3.08    0.19
   2  -6   1    3.65    0.20
   2  -6   1    3.25    0.19
  -2  -6  -1    3.58    0.24
   2  -6   1    3.67    0.24
  -2  -6  -1    3.57    0.19
  -2  -6  -1    3.58    0.22
  -2  -6  -1    3.46    0.19
   2  -6   1    3.67    0.23
  -2  -6  -1    3.88    0.20
  -2   6  -1    2.78    0.34
   2   6   1    4.23    0.27
   3  -6   1   18.36    0.71
  -3  -6  -1   17.18    0.78
  -3  -6  -1   17.17    0.59
  -3  -6  -1   18.55    0.72
   3  -6   1   17.70    0.61
   3  -6   1   17.17    0.72
  -3  -6  -1   18.33    0.63
  -3  -6  -1   18.40    0.59
   3  -6   1   16.85    0.62
   3  -6   1   17.96    0.60
  -3   6  -1   15.85    1.04
   3   6   1   17.13    0.75
  -3   6  -1   16.49    0.70
  -4  -6  -1   14.17    0.55
   4  -6   1   14.24    0.60
   4  -6   1   15.13    0.54
   4  -6   1   14.08    0.51
  -4  -6  -1   13.68    0.50
  -4  -6  -1   13.34    0.68
   4  -6   1   14.03    0.53
   4  -6   1   14.12    0.63
  -4  -6  -1   14.53    0.52
   4   6   1   15.37    0.68
   4   6   1   14.24    0.67
  -4   6  -1   12.27    0.91
  -4   6  -1   13.06    0.62
   5  -6   1   16.03    0.59
  -5  -6  -1   16.83    0.57
  -5  -6  -1   15.39    0.58
   5  -6   1   15.39    0.53
   5   6   1   15.52    0.66
  -5   6  -1   14.71    0.69
  -6  -6  -1    2.69    0.20
  -6  -6  -1    2.47    0.19
  -6  -6  -1    2.28    0.20
   6  -6   1    2.31    0.18
   6  -6   1    2.65    0.18
  -6  -6  -1    2.15    0.21
  -6  -6  -1    2.27    0.19
   6   6   1    2.65    0.23
  -6   6  -1    2.39    0.22
  -6   6  -1    2.24    0.27
   7  -6   1    0.30    0.10
  -7  -6  -1    0.18    0.12
   7  -6   1    0.41    0.10
  -7  -6  -1    0.23    0.11
  -7  -6  -1    0.32    0.13
  -7   6  -1    0.27    0.15
  -7   6  -1    0.37    0.14
   7   6   1    0.20    0.10
   8  -6   1   26.24    0.75
  -8  -6  -1   25.10    0.78
   8  -6   1   25.71    0.85
  -8   6  -1   26.99    0.80
  -8  -7   1    0.54    0.11
  -8   7   1    0.62    0.11
  -7  -7   1    6.13    0.32
   7  -7  -1    6.39    0.27
  -7  -7   1    6.25    0.29
   7  -7  -1    6.30    0.28
   7  -7  -1    6.06    0.28
   7  -7  -1    6.25    0.30
   7   7  -1    5.83    0.28
   7   7  -1    6.26    0.32
  -7   7   1    6.40    0.32
  -7   7   1    5.30    0.37
   6  -7  -1    3.50    0.21
   6  -7  -1    3.09    0.20
   6  -7  -1    3.31    0.21
   6  -7  -1    3.07    0.21
   6  -7  -1    3.21    0.22
  -6  -7   1    2.72    0.23
  -6  -7   1    3.04    0.21
   6   7  -1    3.49    0.26
   6   7  -1    3.11    0.23
  -6   7   1    2.84    0.26
  -6   7   1    3.40    0.31
  -5  -7   1    0.33    0.11
   5  -7  -1    0.29    0.10
  -5  -7   1    0.40    0.14
  -5  -7   1    0.43    0.11
  -5  -7   1    0.36    0.15
   5  -7  -1    0.27    0.11
   5  -7  -1    0.14    0.11
   5  -7  -1    0.26    0.11
   5  -7  -1    0.24    0.12
  -5  -7   1    0.41    0.14
  -5   7   1    0.34    0.19
   5   7  -1    0.36    0.15
   4  -7  -1   21.66    0.72
  -4  -7   1   21.49    0.73
   4  -7  -1   20.82    0.78
  -4  -7   1   21.68    0.72
  -4  -7   1   22.26    0.87
  -4  -7   1   20.51    0.95
  -4  -7   1   22.94    0.80
   4  -7  -1   21.92    0.78
   4  -7  -1   21.07    0.88
  -4   7   1   19.95    1.26
  -3  -7   1    5.52    0.26
   3  -7  -1    5.22    0.28
  -3  -7   1    5.06    0.30
   3  -7  -1    4.68    0.31
  -3  -7   1    5.68    0.27
   3  -7  -1    5.32    0.26
   3  -7  -1    5.28    0.29
  -3  -7   1    5.59    0.29
  -3   7   1    5.81    0.49
   3   7  -1    5.02    0.37
   3   7  -1    5.54    0.29
   2  -7  -1    4.73    0.31
  -2  -7   1    5.40    0.30
   2  -7  -1    5.03    0.25
  -2  -7   1    5.54    0.26
   2  -7  -1    5.24    0.25
  -2  -7   1    5.38    0.26
   2  -7  -1    5.34    0.27
  -2  -7   1    5.30    0.28
   2  -7  -1    5.32    0.30
   2  -7  -1    5.46    0.28
   2   7  -1    5.28    0.30
  -2   7   1    5.70    0.45
   2   7  -1    5.24    0.35
  -1  -7   1   21.65    0.72
   1  -7  -1   21.78    0.72
  -1  -7   1   22.70    0.85
   1  -7  -1   21.32    0.75
  -1  -7   1   20.56    0.73
   1  -7  -1   21.64    0.84
   1  -7  -1   21.86    0.71
  -1  -7   1   23.01    0.76
  -1  -7   1   22.20    0.70
   1   7  -1   22.19    0.91
  -1   7   1   22.58    0.90
   0  -7  -1   85.85    2.46
   0  -7   1   86.85    2.46
   0  -7   1   82.26    2.46
   0  -7  -1   83.01    2.46
   0  -7  -1   90.25    2.91
   0  -7   1   85.02    2.55
   0  -7  -1   84.40    2.55
   0  -7   1   84.83    2.90
   0   7  -1   84.38    2.94
   0   7   1   89.73    2.95
   1  -7   1    0.67    0.11
   1  -7   1    0.78    0.11
   1  -7   1    0.86    0.12
  -1  -7  -1    0.83    0.11
  -1  -7  -1    0.98    0.10
   1  -7   1    0.67    0.12
  -1  -7  -1    0.91    0.12
  -1  -7  -1    1.02    0.13
  -1  -7  -1    0.88    0.12
  -1   7  -1    0.81    0.20
   1   7   1    0.95    0.14
   2  -7   1   41.21    1.33
  -2  -7  -1   43.93    1.51
  -2  -7  -1   42.52    1.25
   2  -7   1   43.04    1.53
   2  -7   1   42.43    1.29
   2  -7   1   43.08    1.28
  -2  -7  -1   41.13    1.27
  -2  -7  -1   42.40    1.33
  -2   7  -1   36.37    1.37
  -2   7  -1   43.53    1.55
   2   7   1   41.46    1.55
  -3  -7  -1   12.21    0.45
   3  -7   1   12.23    0.54
  -3  -7  -1   11.82    0.59
  -3  -7  -1   11.64    0.47
   3  -7   1   12.14    0.56
   3  -7   1   11.73    0.47
  -3  -7  -1   11.69    0.54
  -3  -7  -1   12.13    0.45
   3  -7   1   11.88    0.47
   3  -7   1   12.48    0.46
  -3   7  -1    9.69    0.79
   3   7   1   11.48    0.58
  -3   7  -1   10.76    0.54
   4  -7   1    0.09    0.09
  -4  -7  -1    0.09    0.10
  -4  -7  -1    0.10    0.10
  -4  -7  -1    0.10    0.13
   4  -7   1    0.00    0.11
   4  -7   1    0.20    0.10
   4  -7   1    0.14    0.11
  -4  -7  -1    0.11    0.08
   4  -7   1    0.13    0.09
   4   7   1    0.17    0.15
   4   7   1    0.10    0.13
  -4   7  -1    0.09    0.15
   5  -7   1   19.08    0.66
  -5  -7  -1   19.62    0.67
  -5  -7  -1   19.14    0.75
  -5  -7  -1   20.28    0.70
   5  -7   1   19.50    0.64
  -5  -7  -1   19.81    0.64
  -5  -7  -1   19.48    0.68
   5  -7   1   21.57    0.72
  -5   7  -1   18.90    0.82
   5   7   1   18.26    0.77
   6  -7   1    0.18    0.11
  -6  -7  -1    0.13    0.10
  -6  -7  -1   -0.09    0.11
  -6  -7  -1   -0.03    0.10
  -6  -7  -1   -0.02    0.10
   6  -7   1    0.01    0.08
  -6  -7  -1    0.00    0.12
   6  -7   1    0.05    0.09
  -6   7  -1   -0.02    0.15
   6   7   1    0.18    0.12
  -6   7  -1   -0.18    0.13
   7  -7   1    4.01    0.21
  -7  -7  -1    4.28    0.24
  -7  -7  -1    4.08    0.24
   7  -7   1    4.00    0.23
  -7  -7  -1    4.45    0.27
  -7   7  -1    4.15    0.24
  -7   7  -1    4.03    0.29
   7   7   1    4.02    0.25
  -8  -7  -1    3.80    0.20
   8  -7   1    3.34    0.16
  -8  -7  -1    3.70    0.21
  -8   7  -1    3.23    0.18
  -8  -8   1    1.37    0.12
  -8   8   1    1.51    0.11
   7  -8  -1    3.97    0.20
  -7  -8   1    4.42    0.23
  -7  -8   1    4.17    0.25
   7  -8  -1    3.83    0.22
   7  -8  -1    4.12    0.21
   7  -8  -1    4.05    0.19
   7   8  -1    3.99    0.23
  -7   8   1    4.08    0.29
   7   8  -1    4.11    0.21
  -7   8   1    4.54    0.24
  -6  -8   1    2.31    0.18
   6  -8  -1    2.29    0.18
   6  -8  -1    2.32    0.18
  -6  -8   1    2.46    0.21
   6  -8  -1    2.49    0.18
   6  -8  -1    2.38    0.18
  -6  -8   1    2.24    0.19
  -6  -8   1    2.41    0.18
   6  -8  -1    2.34    0.17
   6   8  -1    2.66    0.22
  -6   8   1    2.50    0.27
   6   8  -1    2.47    0.20
  -5  -8   1    0.18    0.10
  -5  -8   1   -0.02    0.10
  -5  -8   1    0.18    0.12
   5  -8  -1    0.02    0.10
   5  -8  -1   -0.08    0.10
   5  -8  -1    0.08    0.10
   5  -8  -1   -0.02    0.10
   5  -8  -1    0.29    0.10
  -5  -8   1    0.66    0.16
  -5  -8   1    0.28    0.13
  -5   8   1    0.01    0.17
   5   8  -1    0.17    0.14
   4  -8  -1    0.12    0.10
  -4  -8   1   -0.13    0.12
   4  -8  -1   -0.10    0.09
   4  -8  -1    0.18    0.09
   4  -8  -1    0.09    0.11
  -4  -8   1    0.00    0.11
  -4  -8   1   -0.11    0.09
   4  -8  -1    0.17    0.11
  -4  -8   1   -0.26    0.11
  -4  -8   1    0.05    0.09
  -4  -8   1   -0.10    0.08
  -4   8   1   -0.14    0.17
  -3  -8   1    2.36    0.20
  -3  -8   1    2.05    0.17
   3  -8  -1    2.05    0.19
  -3  -8   1    2.26    0.18
  -3   8   1    3.15    0.28
   3   8  -1    2.39    0.21
  -3   8   1    2.05    0.35
  -2  -8   1    0.45    0.12
   2  -8  -1    0.62    0.11
  -2  -8   1    0.57    0.11
   2  -8  -1    0.73    0.13
   2  -8  -1    0.79    0.14
   2  -8  -1    0.78    0.12
  -2  -8   1    0.77    0.13
  -2  -8   1    0.74    0.11
   2   8  -1    0.45    0.14
   2   8  -1    0.73    0.17
  -2   8   1    0.83    0.16
  -1  -8   1   13.93    0.54
  -1  -8   1   13.66    0.55
   1  -8  -1   13.86    0.62
  -1  -8   1   13.94    0.50
   1  -8  -1   14.13    0.53
   1  -8  -1   14.10    0.52
  -1  -8   1   14.54    0.53
  -1  -8   1   14.03    0.62
   1  -8  -1   13.86    0.55
  -1   8   1   15.46    0.69
   1   8  -1   14.49    0.68
   1   8  -1   13.94    0.57
   0  -8  -1   57.24    1.71
   0  -8  -1   58.11    1.70
   0  -8   1   54.85    1.70
   0  -8  -1   58.78    1.77
   0  -8   1   58.35    1.70
   0  -8   1   55.79    1.76
   0  -8   1   58.35    2.02
   0  -8  -1   54.85    2.00
   0   8  -1   55.32    2.06
   0   8   1   58.11    2.06
   1  -8   1    0.04    0.08
  -1  -8  -1    0.07    0.09
   1  -8   1    0.12    0.10
  -1  -8  -1    0.12    0.10
   1  -8   1    0.02    0.09
   1  -8   1    0.09    0.09
  -1  -8  -1   -0.09    0.08
  -1  -8  -1    0.07    0.08
   1   8   1    0.46    0.14
  -1   8  -1    0.63    0.14
  -2  -8  -1   12.97    0.59
  -2  -8  -1   13.89    0.53
   2  -8   1   13.45    0.53
   2  -8   1   13.42    0.51
   2  -8   1   13.31    0.62
  -2  -8  -1   13.16    0.49
  -2  -8  -1   13.12    0.49
   2  -8   1   13.43    0.51
  -2   8  -1   11.83    0.56
   2   8   1   12.67    0.64
  -2   8  -1   11.60    0.62
   3  -8   1   20.96    0.74
   3  -8   1   20.49    0.89
   3  -8   1   22.59    0.77
  -3  -8  -1   22.36    0.73
  -3  -8  -1   21.24    0.76
   3  -8   1   21.88    0.73
  -3  -8  -1   21.97    0.72
  -3   8  -1   19.99    0.91
  -3   8  -1   17.51    1.24
  -3   8  -1   20.40    0.84
  -4  -8  -1   35.76    1.13
  -4  -8  -1   35.72    1.10
   4  -8   1   33.87    1.08
  -4  -8  -1   35.02    1.02
   4  -8   1   35.72    1.13
   4  -8   1   33.03    1.08
   4  -8   1   34.86    1.03
  -4  -8  -1   36.44    1.18
  -4  -8  -1   34.35    1.08
   4  -8   1   36.64    1.16
  -4  -8  -1   34.89    1.10
  -4   8  -1   34.33    1.26
   5  -8   1    3.76    0.24
   5  -8   1    3.65    0.23
  -5  -8  -1    4.17    0.25
  -5  -8  -1    4.17    0.24
  -5  -8  -1    3.81    0.28
   5  -8   1    3.74    0.22
   5  -8   1    4.10    0.24
  -5  -8  -1    3.99    0.24
  -5  -8  -1    4.26    0.25
   5   8   1    3.61    0.29
  -5   8  -1    4.05    0.33
   6  -8   1    1.03    0.13
   6  -8   1    1.13    0.13
  -6  -8  -1    1.45    0.18
   6  -8   1    1.09    0.13
  -6  -8  -1    1.16    0.14
  -6  -8  -1    1.09    0.15
  -6  -8  -1    1.12    0.15
  -6  -8  -1    1.24    0.14
  -6   8  -1    1.38    0.21
   6   8   1    1.29    0.17
   7  -8   1    0.00    0.07
   7  -8   1   -0.09    0.07
  -7  -8  -1    0.05    0.09
  -7  -8  -1    0.07    0.09
  -7  -8  -1    0.00    0.10
  -7  -8  -1    0.08    0.10
  -7   8  -1    0.08    0.10
   7   8   1    0.00    0.08
  -8  -8  -1    0.19    0.08
  -7  -9   1    0.25    0.09
   7  -9  -1    0.07    0.06
   7  -9  -1    0.08    0.06
   7  -9  -1    0.09    0.07
   7   9  -1    0.07    0.07
  -6  -9   1    0.98    0.13
   6  -9  -1    1.22    0.13
   6  -9  -1    1.16    0.13
  -6  -9   1    1.01    0.12
  -6  -9   1    0.95    0.15
   6  -9  -1    1.02    0.13
   6  -9  -1    1.15    0.13
   6  -9  -1    1.44    0.12
   6   9  -1    1.32    0.15
  -6   9   1    1.19    0.20
   6   9  -1    1.35    0.14
  -5  -9   1    0.42    0.12
   5  -9  -1    0.43    0.11
   5  -9  -1    0.24    0.10
   5  -9  -1    0.46    0.12
  -5  -9   1    0.20    0.10
   5  -9  -1    0.40    0.11
   5  -9  -1    0.26    0.11
  -5  -9   1    0.38    0.11
  -5  -9   1    0.40    0.13
  -5   9   1   -0.01    0.17
   5   9  -1    0.14    0.13
  -4  -9   1    0.37    0.11
   4  -9  -1    0.24    0.12
   4  -9  -1    0.39    0.12
  -4  -9   1    0.47    0.11
  -4  -9   1    0.18    0.11
  -4  -9   1    0.52    0.15
   4  -9  -1    0.45    0.11
   4  -9  -1    0.50    0.12
  -4  -9   1    0.32    0.13
  -4  -9   1    0.33    0.13
   4  -9  -1    0.24    0.10
  -4   9   1    0.31    0.18
  -3  -9   1    0.15    0.12
   3  -9  -1    0.25    0.10
   3  -9  -1   -0.08    0.11
   3  -9  -1    0.18    0.11
  -3  -9   1   -0.08    0.09
  -3  -9   1    0.15    0.12
   3  -9  -1    0.05    0.11
  -3  -9   1    0.24    0.10
   3  -9  -1    0.00    0.09
  -3  -9   1   -0.03    0.12
  -3  -9   1    0.11    0.09
  -3   9   1   -0.06    0.17
   3   9  -1    0.09    0.13
  -2  -9   1    1.24    0.14
   2  -9  -1    1.26    0.15
  -2  -9   1    1.21    0.15
  -2  -9   1    1.33    0.15
  -2  -9   1    1.30    0.18
   2  -9  -1    1.72    0.17
   2  -9  -1    1.17    0.16
  -2  -9   1    1.07    0.14
  -2  -9   1    1.28    0.16
   2  -9  -1    1.06    0.15
   2  -9  -1    1.14    0.16
   2  -9  -1    1.33    0.15
   2   9  -1    1.17    0.18
  -1  -9   1   -0.07    0.11
  -1  -9   1    0.23    0.10
   1  -9  -1   -0.01    0.09
   1  -9  -1   -0.01    0.10
   1  -9  -1    0.06    0.10
  -1  -9   1   -0.06    0.12
   1  -9  -1    0.07    0.10
   1   9  -1    0.21    0.14
   0  -9  -1    1.55    0.17
   0  -9   1    1.58    0.17
   0  -9   1    1.64    0.16
   0  -9  -1    1.82    0.18
   0  -9  -1    1.69    0.16
   0  -9   1    1.68    0.18
  -1  -9  -1    9.15    0.39
   1  -9   1    8.94    0.41
  -1  -9  -1    8.49    0.35
  -1  -9  -1    8.52    0.41
   1  -9   1    9.15    0.40
   1  -9   1    8.84    0.39
  -1  -9  -1    8.86    0.40
   2  -9   1    0.63    0.13
   2  -9   1    0.54    0.13
  -2  -9  -1    0.66    0.13
  -2  -9  -1    0.52    0.12
   2  -9   1    0.72    0.13
   2  -9   1    0.66    0.13
  -2  -9  -1    0.72    0.13
   2  -9   1    0.42    0.13
  -2  -9  -1    0.61    0.14
   2  -9   1    0.58    0.13
  -2  -9  -1    0.93    0.14
  -2  -9  -1    0.56    0.12
   3  -9   1    5.03    0.27
  -3  -9  -1    4.92    0.29
  -3  -9  -1    5.05    0.28
   3  -9   1    5.13    0.27
  -3  -9  -1    5.31    0.30
   3  -9   1    5.16    0.29
   3  -9   1    4.91    0.27
  -3  -9  -1    4.88    0.28
   3  -9   1    4.78    0.28
  -3  -9  -1    4.56    0.26
   3  -9   1    5.64    0.29
  -3  -9  -1    4.38    0.25
  -3   9  -1    4.82    0.34
  -4  -9  -1    4.38    0.25
  -4  -9  -1    4.51    0.27
   4  -9   1    4.37    0.26
  -4  -9  -1    4.88    0.29
   4  -9   1    4.63    0.27
   4  -9   1    4.44    0.25
  -4  -9  -1    5.26    0.29
   4  -9   1    5.08    0.25
   4  -9   1    4.93    0.26
  -4  -9  -1    4.19    0.26
   4  -9   1    4.40    0.27
  -4  -9  -1    4.36    0.25
  -4   9  -1    4.29    0.33
  -5  -9  -1    1.04    0.14
   5  -9   1    1.21    0.13
   5  -9   1    1.24    0.14
  -5  -9  -1    1.18    0.15
  -5  -9  -1    1.40    0.16
   5  -9   1    1.06    0.14
   5  -9   1    1.29    0.14
  -5  -9  -1    1.02    0.14
  -5   9  -1    1.17    0.20
   5   9   1    1.45    0.19
  -6  -9  -1    2.81    0.19
  -6  -9  -1    2.47    0.18
   6  -9   1    2.57    0.18
   6  -9   1    2.89    0.17
  -6  -9  -1    2.51    0.20
  -6  -9  -1    3.06    0.19
  -6  -9  -1    2.56    0.19
   6  -9   1    2.58    0.18
  -6   9  -1    2.69    0.23
   6   9   1    2.57    0.21
  -7  -9  -1    0.29    0.09
   7  -9   1    0.36    0.07
  -7  -9  -1    0.27    0.09
   7  -9   1    0.20    0.07
  -7  -9  -1    0.26    0.08
   6 -10  -1    3.91    0.19
  -6 -10   1    3.43    0.18
   6 -10  -1    3.52    0.18
   6 -10  -1    3.36    0.17
   6  10  -1    3.56    0.19
  -5 -10   1    2.23    0.17
   5 -10  -1    2.43    0.18
   5 -10  -1    2.25    0.16
   5 -10  -1    2.46    0.18
  -5 -10   1    2.38    0.17
   5 -10  -1    2.06    0.17
   5 -10  -1    2.50    0.17
  -5 -10   1    2.59    0.19
  -5  10   1    2.54    0.25
   5  10  -1    2.07    0.19
   5  10  -1    2.48    0.22
   4 -10  -1    2.90    0.22
  -4 -10   1    2.88    0.23
  -4 -10   1    2.97    0.21
   4 -10  -1    3.40    0.22
   4 -10  -1    3.33    0.20
   4 -10  -1    3.94    0.22
  -4 -10   1    2.98    0.20
  -4 -10   1    2.74    0.20
  -4 -10   1    2.77    0.20
  -4 -10   1    3.13    0.23
   4 -10  -1    3.28    0.21
  -4  10   1    2.73    0.28
  -3 -10   1    3.98    0.25
   3 -10  -1    4.29    0.24
   3 -10  -1    4.47    0.26
  -3 -10   1    3.81    0.27
  -3 -10   1    4.17    0.24
  -3 -10   1    4.55    0.26
   3 -10  -1    4.07    0.27
  -3 -10   1    4.10    0.27
   3 -10  -1    4.54    0.25
   3 -10  -1    4.51    0.26
  -3 -10   1    4.47    0.24
   2 -10  -1    2.01    0.20
   2 -10  -1    1.71    0.17
   2 -10  -1    1.54    0.16
  -2 -10   1    1.62    0.18
   2 -10  -1    1.66    0.17
   2 -10  -1    1.61    0.18
   2 -10  -1    1.40    0.16
  -2 -10   1    1.58    0.16
  -2 -10   1    1.37    0.15
  -2 -10   1    1.77    0.17
  -2 -10   1    1.58    0.18
   2  10  -1    1.76    0.20
  -1 -10   1    5.67    0.30
  -1 -10   1    4.93    0.29
   1 -10  -1    5.53    0.30
  -1 -10   1    5.12    0.31
   1 -10  -1    5.60    0.32
   1 -10  -1    4.91    0.29
   1 -10  -1    4.86    0.26
  -1 -10   1    5.38    0.28
  -1 -10   1    5.10    0.26
   1 -10  -1    5.78    0.30
   1  10  -1    5.60    0.34
   0 -10  -1    0.22    0.13
   0 -10   1    0.21    0.11
   0 -10   1    0.36    0.14
   0 -10  -1    0.15    0.10
   0 -10   1    0.29    0.11
   0 -10  -1    0.42    0.12
   0 -10  -1    0.38    0.13
   0 -10   1    0.13    0.12
   0 -10   1    0.22    0.11
   0 -10  -1    0.24    0.11
   0  10  -1    0.03    0.14
  -1 -10  -1   31.87    1.01
   1 -10   1   30.29    1.05
   1 -10   1   31.07    1.03
   1 -10   1   32.61    1.03
  -1 -10  -1   29.56    0.91
   1 -10   1   31.02    0.98
  -1 -10  -1   30.46    1.06
  -1 -10  -1   29.19    1.00
   1 -10   1   30.33    0.99
   1 -10   1   30.32    0.92
  -1 -10  -1   31.28    0.98
   1  10   1   31.41    1.07
  -2 -10  -1    0.06    0.10
   2 -10   1    0.01    0.10
  -2 -10  -1   -0.03    0.11
   2 -10   1   -0.10    0.11
   2 -10   1   -0.13    0.11
   2 -10   1   -0.09    0.10
   2 -10   1   -0.05    0.10
  -2 -10  -1   -0.02    0.10
   2 -10   1    0.00    0.10
  -2 -10  -1   -0.04    0.10
  -2 -10  -1    0.06    0.11
  -3 -10  -1   22.35    0.78
  -3 -10  -1   23.69    0.79
  -3 -10  -1   23.68    0.72
  -3 -10  -1   22.52    0.83
  -3 -10  -1   22.30    0.76
   3 -10   1   22.56    0.79
   3 -10   1   23.36    0.82
  -3 -10  -1   21.62    0.78
   3 -10   1   23.41    0.79
   3 -10   1   22.39    0.72
   3 -10   1   22.61    0.76
   3 -10   1   22.22    0.75
   4 -10   1    0.13    0.10
  -4 -10  -1    0.07    0.09
  -4 -10  -1    0.05    0.10
  -4 -10  -1    0.05    0.12
   4 -10   1    0.21    0.10
   4 -10   1    0.07    0.09
   4 -10   1    0.02    0.09
   4 -10   1   -0.03    0.09
  -4 -10  -1    0.11    0.11
   4 -10   1    0.04    0.09
  -4 -10  -1    0.25    0.12
  -4 -10  -1    0.19    0.12
  -4  10  -1   -0.02    0.13
  -5 -10  -1    5.02    0.25
   5 -10   1    4.23    0.24
  -5 -10  -1    4.47    0.23
   5 -10   1    4.39    0.23
   5 -10   1    4.72    0.22
  -5 -10  -1    4.43    0.25
   5 -10   1    4.40    0.24
  -5 -10  -1    3.75    0.24
  -5  10  -1    4.32    0.28
   5  10   1    4.42    0.29
   6 -10   1    1.29    0.12
  -6 -10  -1    1.63    0.13
  -6 -10  -1    1.24    0.12
   6 -10   1    1.41    0.11
   5 -11  -1    3.04    0.16
  -5 -11   1    3.02    0.18
   5 -11  -1    3.34    0.18
  -5 -11   1    3.32    0.18
   5 -11  -1    3.13    0.17
   5  11  -1    3.28    0.19
   4 -11  -1    5.89    0.26
  -4 -11   1    5.27    0.29
   4 -11  -1    6.09    0.27
  -4 -11   1    5.50    0.28
   4 -11  -1    5.37    0.29
  -4 -11   1    5.80    0.26
  -4 -11   1    5.40    0.28
  -4 -11   1    5.95    0.28
   4 -11  -1    5.52    0.27
   4 -11  -1    5.55    0.28
   4  11  -1    5.40    0.33
   3 -11  -1   14.79    0.54
  -3 -11   1   15.32    0.55
   3 -11  -1   16.55    0.56
   3 -11  -1   14.82    0.59
  -3 -11   1   14.88    0.51
  -3 -11   1   14.66    0.60
  -3 -11   1   15.31    0.57
   3 -11  -1   14.93    0.57
   3 -11  -1   15.83    0.52
  -3 -11   1   14.93    0.57
  -3 -11   1   14.84    0.55
   2 -11  -1    0.75    0.13
   2 -11  -1    0.93    0.15
  -2 -11   1    0.68    0.14
  -2 -11   1    0.66    0.13
  -2 -11   1    0.95    0.13
   2 -11  -1    0.92    0.13
   2 -11  -1    0.79    0.15
   2 -11  -1    0.91    0.14
   2 -11  -1    0.89    0.14
  -2 -11   1    0.67    0.12
  -2 -11   1    0.79    0.15
   2  11  -1    1.04    0.16
   1 -11  -1    0.30    0.10
   1 -11  -1    0.10    0.11
   1 -11  -1    0.06    0.11
  -1 -11   1    0.14    0.13
  -1 -11   1   -0.07    0.10
  -1 -11   1    0.15    0.11
   1 -11  -1    0.18    0.11
   1 -11  -1    0.11    0.12
  -1 -11   1    0.22    0.10
  -1 -11   1    0.04    0.10
   1  11  -1    0.19    0.13
   0 -11   1    1.20    0.16
   0 -11  -1    1.40    0.17
   0 -11  -1    1.02    0.15
   0 -11   1    1.03    0.16
   0 -11   1    1.04    0.15
   0 -11  -1    0.98    0.14
   0 -11  -1    1.00    0.14
   0 -11   1    1.31    0.15
   0 -11  -1    1.34    0.17
   0 -11   1    1.09    0.14
   0  11  -1    0.75    0.17
  -1 -11  -1    3.42    0.23
  -1 -11  -1    3.68    0.22
  -1 -11  -1    3.40    0.24
   1 -11   1    3.33    0.22
   1 -11   1    3.74    0.24
   1 -11   1    3.89    0.23
  -1 -11  -1    3.50    0.25
   1 -11   1    3.27    0.24
  -1 -11  -1    4.01    0.24
   1 -11   1    3.71    0.24
   1  11   1    4.02    0.29
  -1  11  -1    3.71    0.28
   2 -11   1   25.36    0.85
  -2 -11  -1   24.51    0.84
   2 -11   1   25.00    0.78
  -2 -11  -1   26.31    0.83
   2 -11   1   24.31    0.87
  -2 -11  -1   23.79    0.84
  -2 -11  -1   25.15    0.77
   2 -11   1   25.71    0.82
  -2 -11  -1   24.77    0.89
   2 -11   1   25.53    0.82
   2 -11   1   24.82    0.86
  -3 -11  -1   24.89    0.88
  -3 -11  -1   25.65    0.93
   3 -11   1   26.35    0.80
   3 -11   1   27.52    0.91
   3 -11   1   26.79    0.88
   3 -11   1   25.92    0.88
   3 -11   1   25.92    0.84
  -3 -11  -1   26.78    0.86
  -3 -11  -1   27.35    0.80
   3 -11   1   26.86    0.84
  -3 -11  -1   26.69    0.87
  -4 -11  -1    0.27    0.09
  -4 -11  -1    0.29    0.10
   4 -11   1    0.41    0.10
  -4 -11  -1    0.32    0.11
   4 -11   1    0.37    0.10
  -4 -11  -1    0.37    0.12
   4 -11   1    0.33    0.09
  -4 -11  -1    0.39    0.12
   4 -11   1    0.28    0.10
   4  11   1    0.22    0.13
   5 -11   1    2.71    0.15
  -5 -11  -1    2.71    0.17
   5 -11   1    2.57    0.16
  -5 -11  -1    2.70    0.17
   4 -12  -1   11.57    0.37
   4 -12  -1   11.47    0.40
   4 -12  -1   11.63    0.40
  -4 -12   1   11.53    0.38
  -4 -12   1   11.43    0.41
   3 -12  -1   10.07    0.38
   3 -12  -1   10.00    0.42
  -3 -12   1   10.24    0.39
  -3 -12   1   10.10    0.41
  -3 -12   1    9.16    0.42
  -3 -12   1   10.61    0.37
   3 -12  -1   10.28    0.36
   3 -12  -1   10.14    0.39
  -3 -12   1    9.49    0.40
   2 -12  -1    1.93    0.15
   2 -12  -1    1.87    0.17
   2 -12  -1    2.10    0.16
  -2 -12   1    1.78    0.17
   2 -12  -1    1.80    0.17
  -2 -12   1    1.99    0.16
  -2 -12   1    1.85    0.17
  -2 -12   1    2.00    0.16
  -2 -12   1    1.45    0.15
   2 -12  -1    2.07    0.17
   2  12  -1    1.77    0.17
  -1 -12   1    0.21    0.10
   1 -12  -1    0.04    0.09
  -1 -12   1    0.08    0.11
   1 -12  -1    0.12    0.11
   1 -12  -1    0.10    0.10
  -1 -12   1    0.19    0.09
  -1 -12   1    0.13    0.10
   1 -12  -1    0.10    0.11
  -1 -12   1    0.07    0.10
  -1  12   1    0.02    0.13
   1  12  -1    0.10    0.11
   0 -12  -1    0.15    0.10
   0 -12  -1    0.05    0.09
   0 -12   1    0.15    0.10
   0 -12   1   -0.10    0.09
   0 -12  -1    0.02    0.11
   0 -12  -1   -0.06    0.10
   0 -12   1    0.00    0.11
   0 -12   1    0.07    0.09
   0 -12   1    0.08    0.10
   0  12  -1    0.10    0.12
   0  12   1    0.13    0.13
   1 -12   1    0.00    0.10
  -1 -12  -1    0.01    0.09
  -1 -12  -1   -0.06    0.09
  -1 -12  -1   -0.04    0.09
   1 -12   1   -0.14    0.09
  -1 -12  -1   -0.05    0.11
  -1 -12  -1   -0.02    0.10
   1 -12   1   -0.02    0.09
   1 -12   1    0.06    0.10
  -1  12  -1   -0.15    0.11
   2 -12   1    2.53    0.17
  -2 -12  -1    2.50    0.18
   2 -12   1    1.91    0.17
  -2 -12  -1    2.24    0.17
  -2 -12  -1    2.43    0.19
   2 -12   1    2.50    0.18
   2 -12   1    2.17    0.16
  -2 -12  -1    2.28    0.18
  -2 -12  -1    2.28    0.19
   2 -12   1    2.03    0.17
  -2  12  -1    1.83    0.20
  -3 -12  -1    0.99    0.12
  -3 -12  -1    0.90    0.13
   3 -12   1    0.79    0.10
  -3 -12  -1    0.79    0.13
   3 -12   1    0.71    0.11
   3 -12   1    1.06    0.12
   3 -12   1    0.75    0.11
  -3 -12  -1    1.04    0.13
  -3 -12  -1    0.67    0.11
   3 -12   1    0.73    0.10
  -3  12  -1    0.78    0.15
   4 -12   1    0.11    0.07
   4 -12   1    0.17    0.07
   4 -12   1    0.23    0.07
  -4 -12  -1    0.15    0.08
  -4 -12  -1    0.19    0.08
   3 -13  -1    2.81    0.15
  -2 -13   1   38.69    1.04
   2 -13  -1   38.14    1.13
   2 -13  -1   38.47    1.04
  -2 -13   1   37.85    1.14
  -2 -13   1   37.77    1.11
  -1 -13   1    8.23    0.34
  -1 -13   1    8.45    0.32
   1 -13  -1    8.86    0.32
   1 -13  -1    9.10    0.35
  -1 -13   1    8.34    0.31
   0 -13  -1    0.66    0.11
   0 -13   1    0.83    0.11
   0 -13   1    0.74    0.10
   0 -13  -1    0.78    0.12
  -1 -13  -1    0.26    0.10
   1 -13   1    0.20    0.08
  -1 -13  -1    0.26    0.09
   1 -13   1    0.33    0.09
  -2 -13  -1    1.47    0.14
  -2 -13  -1    1.35    0.12
   2 -13   1    1.36    0.11
   2 -13   1    1.42    0.11
  -2 -13  -1    1.19    0.12
  -2  13  -1    1.13    0.11
   9   0  -2   -0.01    0.07
  -9   0   2   -0.04    0.09
   9   0  -2    0.09    0.07
  -8   0   2    0.30    0.16
   8   0  -2    0.44    0.11
  -8   0   2    0.55    0.14
   8   0  -2    0.60    0.12
   7   0  -2    0.37    0.14
   7   0  -2    0.12    0.11
   7   0  -2    0.62    0.13
  -7   0   2    0.00    0.11
  -6   0   2  103.02    3.72
   6   0  -2  104.11    3.53
   6   0  -2  105.03    3.12
  -6   0   2  106.51    3.00
   5   0  -2    0.42    0.09
   5   0  -2   -0.06    0.07
   5   0  -2    0.11    0.08
  -5   0   2    0.02    0.08
  -5   0   2    0.22    0.08
   4   0  -2    0.17    0.07
  -4   0   2    0.15    0.09
  -4   0   2    0.11    0.07
  -3   0   2    0.02    0.06
   3   0  -2    0.09    0.08
  -3   0   2    0.02    0.08
   3   0  -2   -0.04    0.06
   2   0  -2    3.31    0.18
  -2   0   2    3.14    0.17
   2   0  -2    3.33    0.21
  -1   0   2   -0.43    0.04
   1   0  -2   -0.38    0.06
   1   0  -2   -0.37    0.05
  -1   0   2   -0.36    0.02
   0   0   2   34.70    1.14
   0   0  -2   34.02    1.53
   0   0  -2   35.13    1.12
   0   0  -2   33.12    1.20
   1   0   2   -0.09    0.05
  -1   0  -2   -0.05    0.04
  -1   0  -2    0.07    0.07
   2   0   2    9.02    0.38
  -2   0  -2    9.71    0.52
  -2   0  -2    8.95    0.38
   2   0   2    9.37    0.31
   3   0   2   -0.06    0.04
  -3   0  -2    0.00    0.13
  -3   0  -2   -0.07    0.06
   3   0   2   -0.08    0.06
  -4   0  -2   62.29    2.94
  -4   0  -2   63.11    2.27
   4   0   2   64.27    2.17
   5   0   2    0.09    0.08
  -5   0  -2   -0.05    0.07
  -5   0  -2    0.11    0.09
   5   0   2    0.10    0.08
   5   0   2    0.01    0.07
   6   0   2    0.28    0.11
   6   0   2    0.29    0.10
   6   0   2   -0.02    0.08
  -6   0  -2    0.20    0.11
   7   0   2    0.09    0.10
   7   0   2   -0.08    0.08
  -7   0  -2    0.08    0.11
  -7   0  -2   -0.08    0.13
  -8   0  -2    0.31    0.12
  -8   0  -2    0.11    0.11
   8   0   2    0.17    0.09
   8   0   2    0.10    0.09
  -9   0  -2    0.02    0.08
   9   0   2    0.14    0.08
  -9   0  -2   -0.08    0.08
   9  -1  -2    0.07    0.07
  -9  -1   2   -0.06    0.09
   9  -1  -2    0.03    0.07
  -9   1   2    0.03    0.10
  -9   1   2   -0.01    0.09
   9   1  -2   -0.06    0.07
   9   1  -2    0.03    0.07
  -8  -1   2   10.76    0.45
   8  -1  -2   10.26    0.45
   8  -1  -2   10.81    0.41
  -8  -1   2   10.00    0.46
  -8   1   2   10.41    0.46
   8   1  -2   10.47    0.45
  -8   1   2   10.54    0.47
   8   1  -2   11.06    0.41
   7  -1  -2   68.54    1.95
   7  -1  -2   69.39    1.93
  -7  -1   2   65.70    2.07
   7  -1  -2   67.95    2.10
  -7  -1   2   66.72    2.03
   7   1  -2   66.91    1.95
   7   1  -2   67.86    2.09
  -7   1   2   67.86    2.02
  -6  -1   2   46.59    1.83
  -6  -1   2   48.18    1.48
   6  -1  -2   48.81    1.54
   6  -1  -2   47.88    1.73
   6   1  -2   48.22    1.54
  -6   1   2   50.03    1.48
   6   1  -2   50.49    1.76
   5  -1  -2   28.88    1.08
   5  -1  -2   29.11    0.90
  -5  -1   2   28.82    0.92
  -5  -1   2   28.51    1.14
   5  -1  -2   28.51    0.96
   5  -1  -2   31.28    0.96
   5   1  -2   28.22    1.09
  -5   1   2   28.87    0.91
  -5   1   2   28.97    1.12
  -5   1   2   31.18    1.47
   5   1  -2   28.47    0.96
   4  -1  -2    7.39    0.35
  -4  -1   2    7.59    0.36
  -4  -1   2    7.26    0.43
  -4   1   2    7.61    0.35
   4   1  -2    7.06    0.36
  -4   1   2    6.76    0.45
  -3  -1   2   52.11    1.90
   3  -1  -2   53.83    1.80
  -3   1   2   51.42    2.41
   3   1  -2   54.77    2.38
  -3   1   2   52.85    1.88
   3   1  -2   53.26    1.83
  -2  -1   2   33.76    1.13
   2  -1  -2   33.42    1.18
   2  -1  -2   35.17    1.57
  -2  -1   2   33.58    1.24
  -2   1   2   35.39    1.23
   2   1  -2   36.03    1.56
   2   1  -2   33.94    1.20
  -1  -1   2  148.01    4.67
   1  -1  -2  139.49    4.66
   1  -1  -2  144.27    6.28
  -1  -1   2  145.75    4.94
  -1   1   2  147.29    4.93
   1   1  -2  138.43    4.68
   1   1  -2  147.42    6.27
  -1   1   2  142.51    4.67
   0  -1  -2   62.13    2.12
   0  -1  -2   59.95    2.69
   0  -1   2   62.08    2.01
   0  -1  -2   61.26    1.99
   0  -1   2   62.75    2.12
   0   1  -2   62.40    2.71
   0   1  -2   58.33    2.00
   0   1   2   60.72    2.01
  -1  -1  -2    2.06    0.14
  -1  -1  -2    2.10    0.16
   1  -1   2    2.01    0.14
   1   1   2    1.83    0.14
  -1   1  -2    2.16    0.11
  -1   1  -2    2.21    0.20
   1   1   2    2.43    0.11
  -1   1  -2    2.16    0.13
  -2  -1  -2  188.56    7.89
  -2  -1  -2  182.97    6.21
   2  -1   2  180.49    5.90
   2  -1   2  188.98    5.83
  -2   1  -2  163.09    7.93
   2   1   2  179.62    5.83
   2   1   2  181.82    5.91
  -2   1  -2  183.10    6.19
  -3  -1  -2    8.55    0.40
   3  -1   2    8.83    0.32
   3  -1   2    8.68    0.38
  -3  -1  -2    9.45    0.50
  -3   1  -2    8.71    0.38
  -3   1  -2    7.53    0.55
   3   1   2    8.76    0.39
   3   1   2    8.69    0.33
   4  -1   2  168.09    5.30
  -4  -1  -2  155.68    5.56
  -4   1  -2  148.37    7.14
   4   1   2  168.07    5.31
  -4   1  -2  162.15    5.54
  -5  -1  -2    5.18    0.27
   5  -1   2    4.82    0.24
   5  -1   2    5.00    0.30
   5  -1   2    4.93    0.25
  -5  -1  -2    5.10    0.27
  -5  -1  -2    6.73    0.35
  -5   1  -2    5.22    0.27
  -5   1  -2    4.92    0.45
   5   1   2    5.37    0.26
   5   1   2    5.06    0.30
   6  -1   2    0.37    0.10
   6  -1   2    0.32    0.11
   6  -1   2    0.32    0.09
  -6  -1  -2    0.37    0.12
  -6  -1  -2    0.43    0.13
   6   1   2    0.26    0.11
  -6   1  -2    0.25    0.12
   6   1   2    0.27    0.10
   6   1   2    0.23    0.10
  -7  -1  -2   -0.04    0.13
   7  -1   2    0.11    0.09
   7  -1   2    0.02    0.09
  -7  -1  -2    0.08    0.12
   7   1   2    0.20    0.10
  -7   1  -2    0.12    0.14
   7   1   2    0.21    0.11
  -7   1  -2    0.04    0.11
   8  -1   2    9.73    0.37
  -8  -1  -2    9.51    0.42
   8  -1   2   10.01    0.42
  -8   1  -2    9.92    0.42
   8   1   2   10.28    0.37
   8   1   2    9.89    0.42
  -8   1  -2    9.91    0.41
  -9  -1  -2    2.98    0.19
   9  -1   2    2.77    0.16
  -9   1  -2    2.60    0.17
  -9   1  -2    2.69    0.17
   9   1   2    2.58    0.15
   9  -2  -2    0.50    0.09
  -9  -2   2    0.86    0.13
  -9  -2   2    0.65    0.11
   9  -2  -2    0.50    0.09
   9   2  -2    0.61    0.09
   9   2  -2    0.62    0.10
  -9   2   2    0.89    0.12
  -9   2   2    0.65    0.12
  -8  -2   2   29.69    0.99
  -8  -2   2   28.60    0.98
   8  -2  -2   29.12    0.99
   8  -2  -2   29.71    0.92
  -8   2   2   28.38    0.96
   8   2  -2   29.11    0.91
  -8   2   2   29.43    0.97
   8   2  -2   29.51    1.00
   7  -2  -2   41.56    1.24
   7  -2  -2   40.14    1.33
  -7  -2   2   40.51    1.32
  -7  -2   2   40.77    1.30
   7  -2  -2   40.73    1.24
   7   2  -2   40.68    1.24
   7   2  -2   40.85    1.34
  -7   2   2   40.92    1.29
  -6  -2   2   16.20    0.74
   6  -2  -2   15.84    0.61
  -6  -2   2   16.05    0.60
   6  -2  -2   16.63    0.62
   6  -2  -2   15.50    0.68
  -6   2   2   16.42    0.59
   6   2  -2   15.35    0.70
   6   2  -2   16.12    0.61
   5  -2  -2    3.66    0.22
   5  -2  -2    3.00    0.20
  -5  -2   2    3.03    0.23
  -5  -2   2    3.22    0.20
   5  -2  -2    3.25    0.22
   5  -2  -2    3.29    0.18
  -5   2   2    3.41    0.32
  -5   2   2    3.07    0.19
   5   2  -2    3.16    0.21
   5   2  -2    3.41    0.25
  -4  -2   2    2.04    0.17
   4  -2  -2    1.93    0.15
  -4   2   2    2.06    0.15
  -4   2   2    2.03    0.22
   4   2  -2    2.03    0.18
  -3  -2   2   58.34    1.99
   3  -2  -2   62.47    2.04
  -3  -2   2   60.34    2.15
  -3   2   2   57.48    2.74
  -3   2   2   61.34    2.12
   3   2  -2   64.22    2.69
   3   2  -2   58.90    2.08
   2  -2  -2   65.84    2.16
   2  -2  -2   64.16    2.20
  -2  -2   2   66.94    2.18
   2  -2  -2   67.26    2.96
  -2  -2   2   64.76    2.33
   2   2  -2   67.37    2.92
   2   2  -2   66.64    2.25
  -2   2   2   68.43    2.31
   1  -2  -2   26.14    0.89
   1  -2  -2   25.89    1.23
  -1  -2   2   26.46    0.97
  -1  -2   2   26.78    0.90
   1  -2  -2   25.83    0.92
   1   2  -2   27.68    1.22
  -1   2   2   28.67    0.97
   1   2  -2   26.88    0.95
   0  -2   2  557.27   17.74
   0  -2   2  547.72   18.60
   0  -2  -2  531.04   17.51
   0  -2  -2  524.49   18.51
   0  -2  -2  557.07   17.59
   0  -2  -2  548.79   23.48
   0   2  -2  548.48   23.76
   0   2  -2  539.44   17.57
  -1  -2  -2  949.15   33.36
  -1  -2  -2  980.81   31.66
   1  -2   2  973.58   31.78
   1  -2   2  968.22   33.28
  -1  -2  -2 1000.00   42.29
  -1   2  -2  992.38   31.47
  -1   2  -2  953.73   42.32
   1   2   2  994.28   31.47
   2  -2   2    1.57    0.09
  -2  -2  -2    1.62    0.13
  -2  -2  -2    1.40    0.12
   2  -2   2    1.39    0.12
   2   2   2    1.49    0.11
   2   2   2    1.22    0.13
  -2   2  -2    1.23    0.20
  -2   2  -2    1.56    0.10
  -3  -2  -2   20.97    0.80
   3  -2   2   20.25    0.69
   3  -2   2   19.82    0.75
  -3   2  -2   19.27    0.74
   3   2   2   20.24    0.72
  -3   2  -2   16.26    1.04
   3   2   2   20.52    0.77
   4  -2   2   15.44    0.61
  -4  -2  -2   13.92    0.64
   4   2   2   15.43    0.63
  -4   2  -2   13.48    0.87
  -5  -2  -2    3.96    0.24
   5  -2   2    3.95    0.21
  -5  -2  -2    4.06    0.28
  -5  -2  -2    3.89    0.21
   5  -2   2    4.23    0.27
   5  -2   2    3.75    0.21
  -5  -2  -2    4.08    0.24
   5   2   2    4.24    0.28
   5   2   2    4.18    0.24
  -5   2  -2    3.74    0.41
  -5   2  -2    4.24    0.29
  -5   2  -2    4.26    0.23
   6  -2   2   13.44    0.52
  -6  -2  -2   14.54    0.55
  -6  -2  -2   13.66    0.55
   6  -2   2   14.16    0.52
  -6  -2  -2   12.47    0.66
  -6   2  -2   14.16    0.53
   6   2   2   13.54    0.53
  -6   2  -2   14.34    0.60
   6   2   2   14.19    0.64
  -7  -2  -2    1.55    0.18
   7  -2   2    1.34    0.14
  -7  -2  -2    1.29    0.19
  -7  -2  -2    1.28    0.17
   7  -2   2    1.35    0.14
  -7   2  -2    1.53    0.18
  -7   2  -2    1.54    0.16
   7   2   2    1.53    0.15
  -8  -2  -2    9.87    0.43
   8  -2   2   10.39    0.38
  -8  -2  -2   10.45    0.43
   8  -2   2   10.06    0.42
   8   2   2    9.91    0.37
  -8   2  -2   10.04    0.42
   8   2   2    9.69    0.42
  -8   2  -2   10.39    0.41
   9  -2   2    0.43    0.08
  -9  -2  -2    0.68    0.11
   9   2   2    0.68    0.09
  -9   2  -2    0.87    0.11
  -9  -3   2    4.07    0.22
   9  -3  -2    3.94    0.19
  -9   3   2    4.04    0.22
   9   3  -2    3.95    0.18
  -8  -3   2    3.95    0.26
  -8  -3   2    3.95    0.25
   8  -3  -2    4.34    0.23
   8  -3  -2    4.55    0.26
  -8   3   2    4.23    0.26
   8   3  -2    3.91    0.25
   8   3  -2    4.66    0.23
  -8   3   2    4.35    0.29
   7  -3  -2    0.38    0.11
   7  -3  -2    0.49    0.12
   7  -3  -2    0.29    0.13
  -7  -3   2    0.54    0.14
  -7  -3   2    0.43    0.13
   7   3  -2    0.71    0.13
  -7   3   2    0.42    0.12
  -7   3   2    0.58    0.18
   7   3  -2    0.43    0.12
   6  -3  -2    0.25    0.11
   6  -3  -2    0.10    0.10
   6  -3  -2    0.35    0.09
  -6  -3   2    0.08    0.11
  -6   3   2    0.06    0.10
  -6   3   2    0.39    0.20
   6   3  -2    0.23    0.11
  -5  -3   2    9.98    0.50
   5  -3  -2    9.83    0.42
  -5  -3   2    9.78    0.37
  -5  -3   2   10.41    0.42
   5  -3  -2   10.06    0.42
   5  -3  -2    9.93    0.47
   5  -3  -2    9.99    0.38
   5   3  -2   10.20    0.51
  -5   3   2    9.97    0.66
  -5   3   2   10.39    0.40
   5   3  -2   10.12    0.44
   4  -3  -2   10.35    0.42
   4  -3  -2   10.20    0.39
   4  -3  -2   11.05    0.47
   4  -3  -2   13.07    0.44
  -4  -3   2   10.82    0.50
   4   3  -2   11.08    0.52
   4   3  -2    9.32    0.44
  -4   3   2   10.16    0.64
  -3  -3   2    0.01    0.07
  -3  -3   2   -0.03    0.05
   3  -3  -2   -0.11    0.06
  -3   3   2   -0.05    0.09
  -3   3   2   -0.03    0.05
   3   3  -2   -0.14    0.09
   2  -3  -2    0.24    0.07
  -2  -3   2    0.13    0.07
   2  -3  -2    0.14    0.05
  -2  -3   2    0.35    0.06
   2   3  -2    0.27    0.07
  -2   3   2    0.11    0.09
  -2   3   2    0.20    0.05
  -1  -3   2   32.14    1.09
   1  -3  -2   30.96    1.47
   1  -3  -2   29.87    1.10
   1  -3  -2   31.88    1.08
  -1  -3   2   32.85    1.16
  -1   3   2   34.20    1.15
   1   3  -2   32.89    1.45
   1   3  -2   31.74    1.14
   0  -3  -2  286.44    9.23
   0  -3   2  291.38    9.72
   0  -3  -2  275.54    9.20
   0  -3  -2  284.64   12.37
   0  -3   2  284.49    9.25
   0  -3  -2  282.92    9.72
   0   3  -2  285.88    9.23
   0   3  -2  295.11   12.41
  -1  -3  -2  699.64   21.84
  -1  -3  -2  670.70   23.17
  -1  -3  -2  697.21   29.33
   1  -3   2  696.34   23.01
   1  -3   2  689.43   22.07
  -1   3  -2  630.66   29.24
  -1   3  -2  663.23   21.78
   1   3   2  667.27   21.77
   2  -3   2   21.89    0.75
   2  -3   2   21.23    0.80
  -2  -3  -2   20.88    0.78
  -2  -3  -2   21.67    0.84
   2   3   2   21.02    0.80
  -2   3  -2   17.76    1.11
   2   3   2   22.80    0.78
   3  -3   2    8.71    0.39
  -3  -3  -2    7.96    0.41
   3  -3   2    9.05    0.34
   3   3   2    8.26    0.37
   3   3   2    8.13    0.40
  -3   3  -2    7.17    0.56
  -4  -3  -2    0.69    0.10
  -4  -3  -2    1.06    0.13
  -4  -3  -2    1.02    0.15
  -4  -3  -2    1.06    0.12
   4  -3   2    0.91    0.12
   4  -3   2    0.99    0.12
  -4   3  -2    0.87    0.24
   4   3   2    0.87    0.14
   4   3   2    1.11    0.15
  -4   3  -2    0.90    0.18
  -5  -3  -2    6.47    0.39
  -5  -3  -2    6.77    0.33
  -5  -3  -2    6.71    0.29
   5  -3   2    6.66    0.30
   5  -3   2    6.87    0.36
  -5  -3  -2    6.56    0.32
   5  -3   2    6.38    0.30
   5   3   2    6.52    0.33
   5   3   2    6.82    0.39
  -5   3  -2    6.58    0.57
  -5   3  -2    6.41    0.38
  -6  -3  -2    2.11    0.19
  -6  -3  -2    2.18    0.18
   6  -3   2    1.92    0.17
  -6  -3  -2    2.12    0.20
   6  -3   2    2.09    0.16
  -6   3  -2    2.20    0.24
   6   3   2    2.10    0.18
  -6   3  -2    2.33    0.19
  -7  -3  -2    0.19    0.13
   7  -3   2    0.06    0.08
  -7  -3  -2    0.10    0.14
   7  -3   2    0.10    0.09
  -7  -3  -2   -0.10    0.11
  -7  -3  -2    0.03    0.11
  -7   3  -2   -0.18    0.12
  -7   3  -2   -0.18    0.10
   7   3   2   -0.01    0.09
  -7   3  -2   -0.05    0.13
   8  -3   2    5.42    0.27
  -8  -3  -2    5.19    0.29
  -8  -3  -2    6.02    0.31
   8  -3   2    5.50    0.25
  -8   3  -2    5.15    0.28
   8   3   2    5.13    0.27
   8   3   2    5.34    0.25
  -9  -3  -2    0.45    0.10
   9  -3   2    0.57    0.08
  -9   3  -2    0.28    0.09
   9   3   2    0.46    0.08
   9  -4  -2    1.60    0.11
   9   4  -2    1.77    0.11
  -9   4   2    1.56    0.14
  -8  -4   2    0.65    0.13
   8  -4  -2    0.73    0.12
   8  -4  -2    0.62    0.11
  -8  -4   2    0.78    0.13
  -8   4   2    0.82    0.17
   8   4  -2    0.71    0.11
   8   4  -2    0.69    0.12
  -7  -4   2    1.52    0.18
  -7  -4   2    1.31    0.18
   7  -4  -2    1.47    0.16
   7  -4  -2    1.59    0.16
   7  -4  -2    1.63    0.17
   7   4  -2    1.34    0.16
  -7   4   2    1.52    0.17
  -7   4   2    1.49    0.22
   7   4  -2    1.71    0.17
   6  -4  -2    0.23    0.12
   6  -4  -2    0.39    0.10
   6  -4  -2    0.36    0.12
   6  -4  -2    0.37    0.11
  -6  -4   2    0.32    0.12
   6  -4  -2    0.30    0.11
  -6  -4   2    0.39    0.13
  -6  -4   2    0.25    0.10
  -6   4   2    0.50    0.12
   6   4  -2    0.27    0.12
   6   4  -2    0.10    0.12
  -5  -4   2    3.05    0.21
  -5  -4   2    2.56    0.23
   5  -4  -2    2.67    0.20
   5  -4  -2    2.14    0.19
   5  -4  -2    2.63    0.17
   5  -4  -2    2.80    0.20
  -5  -4   2    2.67    0.17
   5   4  -2    2.54    0.22
  -5   4   2    2.50    0.18
  -5   4   2    2.71    0.32
   5   4  -2    2.26    0.23
   4  -4  -2   32.09    1.17
  -4  -4   2   31.69    0.95
   4  -4  -2   32.23    1.04
   4  -4  -2   30.67    1.04
  -4  -4   2   33.28    1.25
   4  -4  -2   31.06    0.97
  -4   4   2   33.77    1.61
   4   4  -2   30.80    0.99
   4   4  -2   29.31    1.07
   4   4  -2   33.40    1.25
  -3  -4   2    2.75    0.20
   3  -4  -2    2.96    0.20
  -3  -4   2    2.71    0.17
  -3   4   2    2.96    0.27
   3   4  -2    2.86    0.24
  -2  -4   2    4.66    0.23
   2  -4  -2    4.66    0.25
  -2  -4   2    4.59    0.26
   2  -4  -2    4.84    0.22
   2   4  -2    4.60    0.29
  -2   4   2    4.89    0.34
  -1  -4   2   37.44    1.29
   1  -4  -2   37.21    1.31
  -1  -4   2   36.52    1.36
   1  -4  -2   37.51    1.28
   1   4  -2   38.12    1.70
   1   4  -2   36.33    1.34
  -1   4   2   38.67    1.75
  -1   4   2   38.32    1.34
   0  -4  -2    3.58    0.24
   0  -4   2    3.45    0.18
   0  -4  -2    3.57    0.19
   0  -4   2    4.07    0.20
   0  -4  -2    3.55    0.19
   0  -4  -2    3.72    0.20
   0   4  -2    3.76    0.28
   0   4  -2    3.61    0.22
  -1  -4  -2   76.35    3.35
  -1  -4  -2   74.72    2.53
  -1  -4  -2   80.22    2.68
   1  -4   2   76.88    2.56
   1   4   2   77.01    2.54
  -1   4  -2   77.26    2.55
  -1   4  -2   69.74    3.46
   2  -4   2    0.79    0.09
   2  -4   2    0.85    0.11
  -2  -4  -2    0.90    0.11
  -2  -4  -2    0.67    0.11
  -2   4  -2    0.85    0.20
   2   4   2    0.79    0.11
  -3  -4  -2    0.09    0.08
   3  -4   2   -0.04    0.07
   3  -4   2    0.07    0.06
  -3   4  -2    0.02    0.16
   3   4   2    0.66    0.12
   3   4   2    0.06    0.08
  -4  -4  -2    1.88    0.19
  -4  -4  -2    2.05    0.16
  -4  -4  -2    1.61    0.14
  -4  -4  -2    1.62    0.15
  -4  -4  -2    1.67    0.14
   4  -4   2    1.58    0.13
   4  -4   2    1.66    0.16
   4  -4   2    1.66    0.14
  -4   4  -2    1.54    0.28
  -4   4  -2    1.51    0.20
   4   4   2    1.75    0.18
   4   4   2    1.69    0.19
   5  -4   2   10.43    0.42
  -5  -4  -2   10.59    0.44
  -5  -4  -2   10.61    0.41
  -5  -4  -2   10.62    0.55
   5  -4   2   10.07    0.49
   5  -4   2   10.64    0.42
  -5  -4  -2   10.40    0.43
  -5   4  -2    9.68    0.50
  -5   4  -2    9.32    0.75
   5   4   2    9.96    0.46
   5   4   2    9.83    0.53
  -6  -4  -2    1.69    0.16
   6  -4   2    1.61    0.15
  -6  -4  -2    1.36    0.17
  -6  -4  -2    1.40    0.17
   6  -4   2    1.43    0.14
  -6  -4  -2    1.30    0.17
   6  -4   2    1.39    0.14
  -6  -4  -2    1.59    0.18
   6   4   2    1.66    0.17
  -6   4  -2    1.47    0.19
  -6   4  -2    1.45    0.21
  -7  -4  -2    0.60    0.13
  -7  -4  -2    0.33    0.13
   7  -4   2    0.75    0.12
  -7  -4  -2    0.78    0.14
  -7  -4  -2    0.42    0.15
   7  -4   2    0.63    0.11
  -7  -4  -2    0.40    0.14
  -7   4  -2    0.68    0.16
  -7   4  -2    0.68    0.16
   7   4   2    0.61    0.12
  -8  -4  -2    0.82    0.14
  -8  -4  -2    1.00    0.13
   8  -4   2    0.83    0.11
  -8  -4  -2    0.73    0.14
   8  -4   2    0.94    0.12
   8   4   2    0.85    0.12
  -8   4  -2    0.84    0.14
  -9  -4  -2    0.96    0.11
   9  -4   2    1.07    0.09
   9   4   2    0.91    0.09
  -9   4  -2    0.86    0.10
  -9  -5   2    6.99    0.29
  -9   5   2    7.19    0.28
   8  -5  -2    1.61    0.15
   8  -5  -2    1.71    0.14
  -8  -5   2    1.67    0.16
  -8   5   2    1.47    0.21
  -8   5   2    1.71    0.19
   8   5  -2    1.79    0.16
   8   5  -2    1.71    0.14
  -7  -5   2    2.24    0.20
   7  -5  -2    2.33    0.18
   7  -5  -2    2.20    0.19
   7  -5  -2    1.95    0.18
  -7  -5   2    2.10    0.17
   7   5  -2    2.35    0.19
   7   5  -2    2.13    0.18
  -7   5   2    2.41    0.26
   6  -5  -2    0.67    0.13
   6  -5  -2    0.83    0.14
   6  -5  -2    1.02    0.14
  -6  -5   2    0.96    0.13
  -6  -5   2    0.85    0.15
   6  -5  -2    0.91    0.12
   6  -5  -2    1.16    0.15
   6  -5  -2    0.69    0.15
   6   5  -2    0.71    0.14
   6   5  -2    0.79    0.16
   5  -5  -2    2.07    0.16
  -5  -5   2    1.96    0.16
   5  -5  -2    1.89    0.18
   5  -5  -2    1.94    0.19
  -5  -5   2    1.90    0.21
   5  -5  -2    1.97    0.18
   5   5  -2    1.98    0.23
   5   5  -2    2.24    0.22
  -5   5   2    1.92    0.29
  -4  -5   2    8.88    0.49
   4  -5  -2    9.95    0.42
   4  -5  -2   10.02    0.42
   4  -5  -2    9.42    0.38
   4  -5  -2   10.62    0.48
  -4  -5   2    9.72    0.38
   4   5  -2    9.84    0.40
   4   5  -2    9.82    0.47
  -4   5   2   10.11    0.66
   4   5  -2    9.46    0.53
  -3  -5   2   23.84    0.73
   3  -5  -2   22.91    0.74
   3  -5  -2   22.43    0.79
  -3  -5   2   23.67    0.95
  -3  -5   2   23.88    0.86
   3  -5  -2   24.11    0.90
   3  -5  -2   23.10    0.78
  -3  -5   2   22.29    0.78
   3   5  -2   23.14    0.96
  -3   5   2   25.33    1.24
   3   5  -2   22.61    0.77
   2  -5  -2   97.08    3.25
  -2  -5   2   97.57    3.41
  -2  -5   2   93.34    3.21
   2  -5  -2   98.40    3.21
  -2   5   2  100.87    4.37
   2   5  -2   94.11    3.29
  -1  -5   2    0.20    0.07
  -1  -5   2    0.11    0.06
   1  -5  -2    0.18    0.07
   1  -5  -2    0.11    0.07
  -1   5   2    0.12    0.10
   1   5  -2    0.24    0.10
   0  -5  -2   41.98    1.47
   0  -5   2   41.48    1.48
   0  -5  -2   44.32    1.54
   0  -5  -2   40.45    1.48
   0   5   2   43.79    1.97
   0   5  -2   45.14    2.00
   0   5  -2   42.48    1.51
   1  -5   2    5.46    0.29
  -1  -5  -2    5.48    0.29
  -1  -5  -2    5.43    0.27
   1   5   2    5.35    0.28
  -1   5  -2    5.88    0.30
  -1   5  -2    5.01    0.41
  -2  -5  -2   13.22    0.52
   2  -5   2   12.19    0.53
  -2  -5  -2   12.42    0.56
   2   5   2   13.25    0.54
  -2   5  -2   12.55    0.53
  -2   5  -2   10.50    0.76
   3  -5   2    9.81    0.41
   3  -5   2    9.21    0.38
  -3  -5  -2    9.32    0.36
   3  -5   2    8.87    0.44
  -3  -5  -2    8.67    0.47
  -3  -5  -2    9.29    0.37
  -3  -5  -2    9.49    0.36
  -3   5  -2    8.93    0.45
   3   5   2   10.36    0.48
   3   5   2    9.39    0.45
  -3   5  -2    8.44    0.66
  -4  -5  -2   11.67    0.47
   4  -5   2   12.11    0.46
  -4  -5  -2   11.24    0.59
  -4  -5  -2   12.14    0.44
   4  -5   2   12.67    0.46
  -4  -5  -2   12.06    0.45
  -4  -5  -2   11.26    0.45
   4  -5   2   12.37    0.55
  -4   5  -2   11.52    0.55
  -4   5  -2    9.69    0.79
   5  -5   2    0.11    0.09
   5  -5   2    0.06    0.11
  -5  -5  -2   -0.13    0.09
  -5  -5  -2    0.28    0.11
  -5  -5  -2    0.00    0.09
  -5  -5  -2    0.10    0.11
   5  -5   2    0.09    0.08
   5   5   2    0.18    0.13
   5   5   2    0.03    0.12
  -5   5  -2   -0.03    0.14
  -5   5  -2   -0.07    0.20
  -6  -5  -2    0.05    0.10
  -6  -5  -2    0.04    0.12
  -6  -5  -2    0.14    0.13
  -6  -5  -2    0.02    0.10
   6  -5   2   -0.03    0.08
  -6  -5  -2    0.20    0.11
  -6  -5  -2   -0.14    0.11
   6  -5   2   -0.03    0.08
   6  -5   2    0.03    0.09
  -6   5  -2    0.11    0.15
  -6   5  -2   -0.14    0.14
   6   5   2    0.37    0.12
  -7  -5  -2    1.51    0.16
   7  -5   2    1.60    0.14
  -7  -5  -2    1.36    0.17
  -7  -5  -2    1.55    0.18
   7  -5   2    2.21    0.17
  -7  -5  -2    1.52    0.17
  -7  -5  -2    1.77    0.19
  -7   5  -2    1.61    0.19
  -7   5  -2    1.95    0.19
   7   5   2    1.71    0.17
  -8  -5  -2   31.25    0.91
  -8  -5  -2   30.72    1.01
  -8  -5  -2   29.68    0.96
   8   5   2   29.02    0.98
  -8   5  -2   29.45    1.01
  -8   5  -2   31.29    0.92
   9  -5   2    8.49    0.28
  -9  -5  -2    8.28    0.33
   9   5   2    8.19    0.27
  -9   5  -2    8.21    0.29
  -8  -6   2    0.39    0.10
   8  -6  -2    0.52    0.09
  -8   6   2    0.34    0.15
  -8   6   2    0.40    0.12
   8   6  -2    0.50    0.09
   8   6  -2    0.56    0.10
   7  -6  -2    3.90    0.22
  -7  -6   2    3.43    0.21
   7  -6  -2    3.63    0.22
   7  -6  -2    3.35    0.22
  -7  -6   2    3.37    0.24
   7  -6  -2    3.36    0.21
   7   6  -2    3.17    0.21
   7   6  -2    3.61    0.24
  -7   6   2    3.59    0.30
   6  -6  -2    0.55    0.11
   6  -6  -2    0.54    0.12
   6  -6  -2    0.37    0.11
  -6  -6   2    0.33    0.14
   6  -6  -2    0.51    0.12
   6  -6  -2    0.52    0.12
   6  -6  -2    0.52    0.13
  -6  -6   2    0.60    0.12
   6   6  -2    0.47    0.13
   6   6  -2    0.73    0.15
   5  -6  -2    2.07    0.20
  -5  -6   2    2.46    0.21
   5  -6  -2    2.21    0.19
   5  -6  -2    2.37    0.18
   5  -6  -2    2.75    0.21
   5  -6  -2    2.29    0.19
  -5  -6   2    2.46    0.18
   5  -6  -2    2.43    0.20
   5   6  -2    3.07    0.25
   5   6  -2    2.48    0.24
   4  -6  -2    0.81    0.11
  -4  -6   2    0.39    0.12
  -4  -6   2    0.58    0.14
   4  -6  -2    0.57    0.11
   4  -6  -2    0.51    0.12
   4  -6  -2    0.57    0.12
   4   6  -2    0.74    0.18
  -4   6   2    0.66    0.20
   4   6  -2    0.63    0.12
  -3  -6   2   19.34    0.63
  -3  -6   2   18.17    0.62
  -3  -6   2   18.54    0.68
  -3  -6   2   19.27    0.82
   3  -6  -2   18.75    0.68
   3  -6  -2   18.00    0.77
  -3  -6   2   18.80    0.74
   3  -6  -2   18.88    0.67
   3  -6  -2   19.41    0.64
   3   6  -2   18.38    0.67
  -3   6   2   19.27    1.06
   3   6  -2   19.22    0.84
   2  -6  -2   88.06    2.80
  -2  -6   2   83.03    2.48
   2  -6  -2   83.71    2.83
   2  -6  -2   80.97    2.38
   2  -6  -2   82.11    2.48
  -2  -6   2   82.34    2.32
  -2  -6   2   83.35    2.96
  -2  -6   2   83.12    2.80
   2  -6  -2   81.57    2.47
  -2  -6   2   80.99    2.37
  -2   6   2   86.67    3.80
   2   6  -2   83.99    2.89
   2   6  -2   80.85    2.42
   1  -6  -2    1.65    0.14
   1  -6  -2    1.62    0.16
  -1  -6   2    1.82    0.14
   1  -6  -2    1.78    0.13
   1  -6  -2    1.76    0.15
  -1  -6   2    1.99    0.16
  -1   6   2    1.90    0.21
   1   6  -2    1.55    0.17
   1   6  -2    1.94    0.19
   0  -6  -2  103.31    3.31
   0  -6   2  100.13    3.32
   0  -6   2   92.85    2.81
   0   6   2   98.07    3.33
   0   6  -2  101.02    3.36
  -1  -6  -2   31.05    0.97
   1  -6   2   32.33    1.18
  -1  -6  -2   33.43    1.16
   1  -6   2   32.77    1.00
   1  -6   2   31.69    0.99
  -1  -6  -2   33.01    1.21
  -1  -6  -2   30.65    1.01
  -1   6  -2   29.95    1.18
   1   6   2   32.93    1.18
  -1   6  -2   30.66    1.60
   2  -6   2    6.17    0.29
  -2  -6  -2    6.45    0.33
   2  -6   2    7.77    0.30
  -2  -6  -2    6.13    0.29
   2  -6   2    6.57    0.35
   2  -6   2    6.34    0.29
  -2  -6  -2    6.96    0.37
  -2  -6  -2    6.39    0.28
  -2  -6  -2    6.17    0.27
  -2   6  -2    5.33    0.34
  -2   6  -2    5.71    0.51
  -2   6  -2    6.39    0.35
   2   6   2    6.26    0.35
  -3  -6  -2    0.10    0.09
  -3  -6  -2   -0.05    0.08
  -3  -6  -2    0.05    0.09
   3  -6   2   -0.01    0.09
   3  -6   2    0.15    0.09
  -3  -6  -2    0.15    0.09
   3  -6   2    0.09    0.08
  -3  -6  -2   -0.04    0.07
   3  -6   2    0.03    0.08
  -3   6  -2   -0.02    0.19
  -3   6  -2    0.10    0.09
  -3   6  -2   -0.01    0.14
  -4  -6  -2    3.18    0.28
  -4  -6  -2    3.22    0.21
   4  -6   2    2.78    0.19
   4  -6   2    2.98    0.20
   4  -6   2    2.76    0.24
  -4  -6  -2    3.09    0.20
  -4  -6  -2    3.00    0.20
  -4   6  -2    2.62    0.40
  -4   6  -2    3.21    0.28
   4   6   2    3.37    0.29
   5  -6   2    0.18    0.10
  -5  -6  -2    0.24    0.11
   5  -6   2    0.29    0.10
  -5  -6  -2   -0.13    0.15
  -5  -6  -2    0.18    0.11
   5  -6   2    0.13    0.08
   5  -6   2    0.12    0.12
  -5  -6  -2    0.15    0.13
  -5  -6  -2    0.25    0.11
  -5   6  -2    0.33    0.17
   5   6   2   -0.03    0.13
  -5   6  -2    0.21    0.17
  -6  -6  -2    1.98    0.18
  -6  -6  -2    1.77    0.18
   6  -6   2    2.11    0.17
  -6  -6  -2    1.98    0.18
  -6  -6  -2    2.17    0.19
   6  -6   2    2.31    0.16
  -6  -6  -2    2.35    0.22
   6   6   2    1.93    0.20
  -6   6  -2    2.11    0.20
  -6   6  -2    1.98    0.23
  -7  -6  -2    0.02    0.12
   7  -6   2    0.16    0.09
  -7  -6  -2    0.09    0.12
  -7  -6  -2    0.05    0.10
  -7  -6  -2    0.10    0.12
   7  -6   2    0.17    0.09
  -7   6  -2    0.15    0.12
   7   6   2    0.07    0.10
  -8  -6  -2   24.44    0.76
  -8  -6  -2   25.72    0.85
   8  -6   2   25.59    0.72
  -8   6  -2   24.45    0.76
   8  -7  -2    0.34    0.07
  -8  -7   2    0.52    0.10
  -8   7   2    0.45    0.10
   8   7  -2    0.36    0.07
   7  -7  -2    9.70    0.41
  -7  -7   2    9.90    0.43
   7  -7  -2   10.18    0.38
   7  -7  -2   10.13    0.38
  -7  -7   2    9.15    0.38
   7   7  -2    9.67    0.38
  -7   7   2    8.45    0.47
   7   7  -2    9.65    0.42
  -7   7   2    9.35    0.42
  -6  -7   2    0.84    0.12
  -6  -7   2    0.52    0.14
   6  -7  -2    0.67    0.13
   6  -7  -2    0.72    0.13
   6  -7  -2    1.01    0.13
   6  -7  -2    0.69    0.13
   6  -7  -2    0.73    0.11
   6   7  -2    0.70    0.14
   6   7  -2    0.74    0.15
  -6   7   2    0.86    0.20
  -5  -7   2    1.68    0.16
   5  -7  -2    1.78    0.17
   5  -7  -2    1.80    0.18
   5  -7  -2    1.88    0.18
   5  -7  -2    1.65    0.15
   5  -7  -2    1.77    0.17
  -5  -7   2    1.59    0.20
  -5  -7   2    1.97    0.17
   5  -7  -2    1.73    0.17
   5   7  -2    1.42    0.20
   5   7  -2    1.59    0.20
  -4  -7   2    0.09    0.09
   4  -7  -2    0.11    0.10
   4  -7  -2    0.17    0.09
  -4  -7   2    0.03    0.11
   4  -7  -2    0.07    0.11
   4  -7  -2    0.12    0.11
   4  -7  -2    0.08    0.10
   4   7  -2    0.36    0.12
  -3  -7   2    0.50    0.12
   3  -7  -2    0.01    0.09
   3  -7  -2    0.09    0.09
  -3  -7   2    0.01    0.08
  -3  -7   2    0.00    0.10
   3  -7  -2   -0.01    0.08
   3  -7  -2    0.15    0.08
   3   7  -2    0.04    0.11
   3   7  -2    0.08    0.12
  -3   7   2   -0.15    0.14
   2  -7  -2    0.32    0.10
   2  -7  -2    0.45    0.10
  -2  -7   2    0.52    0.10
   2  -7  -2    0.52    0.12
  -2  -7   2    0.41    0.09
   2  -7  -2    1.22    0.13
  -2  -7   2    0.54    0.11
  -2  -7   2    0.67    0.12
   2   7  -2    0.50    0.14
   2   7  -2    0.74    0.14
  -2   7   2    0.70    0.18
   1  -7  -2    5.55    0.28
   1  -7  -2    5.92    0.35
   1  -7  -2    6.14    0.27
  -1  -7   2    5.99    0.27
   1  -7  -2    6.26    0.32
  -1  -7   2    6.02    0.27
  -1  -7   2    5.65    0.32
  -1  -7   2    5.73    0.29
   1  -7  -2    5.87    0.28
   1   7  -2    5.80    0.32
   1   7  -2    5.28    0.36
   0  -7   2   14.03    0.53
   0  -7   2   14.44    0.52
   0  -7   2   14.00    0.62
   0  -7   2   15.14    0.54
   0  -7  -2   14.89    0.51
   0  -7  -2   15.20    0.54
   0  -7  -2   15.75    0.62
   0  -7  -2   13.56    0.52
   0   7  -2   14.50    0.66
   0   7   2   14.72    0.65
   1  -7   2    0.08    0.09
   1  -7   2    0.12    0.09
  -1  -7  -2   -0.03    0.08
  -1  -7  -2    0.15    0.09
   1  -7   2    0.68    0.12
  -1  -7  -2    0.05    0.09
   1  -7   2    0.05    0.08
   1   7   2    0.06    0.09
  -1   7  -2    0.04    0.09
  -2  -7  -2    1.92    0.16
  -2  -7  -2    1.53    0.17
   2  -7   2    1.42    0.15
   2  -7   2    1.75    0.16
   2  -7   2    1.79    0.16
  -2  -7  -2    1.61    0.15
  -2  -7  -2    1.77    0.14
   2  -7   2    1.40    0.17
   2   7   2    2.00    0.20
  -2   7  -2    1.58    0.19
  -2   7  -2    1.32    0.18
  -2   7  -2    1.45    0.28
  -3  -7  -2    0.00    0.09
   3  -7   2    0.06    0.10
  -3  -7  -2   -0.01    0.09
   3  -7   2    0.06    0.09
  -3  -7  -2    0.08    0.10
  -3  -7  -2    0.29    0.13
   3  -7   2    0.05    0.10
   3  -7   2   -0.06    0.08
  -3  -7  -2    0.07    0.09
  -3   7  -2    0.14    0.15
  -3   7  -2    0.21    0.22
   4  -7   2   28.64    0.91
   4  -7   2   28.85    0.96
   4  -7   2   29.49    0.93
  -4  -7  -2   27.46    0.85
  -4  -7  -2   29.65    0.95
   4  -7   2   28.16    0.86
  -4  -7  -2   29.21    0.98
   4  -7   2   28.92    0.95
  -4  -7  -2   27.73    0.91
  -4  -7  -2   29.23    0.93
  -4   7  -2   28.28    1.06
  -5  -7  -2    0.66    0.13
   5  -7   2    0.68    0.13
  -5  -7  -2    0.47    0.13
   5  -7   2    0.71    0.12
  -5  -7  -2    0.50    0.12
  -5  -7  -2    0.72    0.17
   5  -7   2    0.63    0.11
  -5  -7  -2    0.60    0.13
   5  -7   2    0.66    0.12
  -5   7  -2    0.76    0.19
   5   7   2    0.43    0.15
  -6  -7  -2    1.27    0.16
  -6  -7  -2    1.26    0.18
   6  -7   2    1.52    0.14
  -6  -7  -2    1.47    0.16
   6  -7   2    1.43    0.15
   6  -7   2    1.38    0.14
  -6  -7  -2    1.52    0.16
  -6  -7  -2    1.47    0.16
  -6   7  -2    1.39    0.20
  -6   7  -2    1.63    0.18
   6   7   2    1.45    0.18
  -7  -7  -2    0.85    0.14
  -7  -7  -2    0.51    0.11
   7  -7   2    0.62    0.10
  -7  -7  -2    0.59    0.12
  -7  -7  -2    0.44    0.12
  -7  -7  -2    0.69    0.14
  -7   7  -2    0.55    0.12
   7   7   2    0.64    0.12
  -7   7  -2    0.75    0.14
  -8  -7  -2    3.64    0.20
  -8  -7  -2    3.88    0.22
   8  -7   2    4.22    0.18
  -8   7  -2    4.26    0.19
   7  -8  -2   12.39    0.42
  -7  -8   2   12.21    0.48
   7  -8  -2   12.19    0.43
  -7  -8   2   12.05    0.44
   7   8  -2   12.12    0.43
  -7   8   2   12.50    0.45
  -7   8   2   10.25    0.52
   7   8  -2   11.97    0.47
  -6  -8   2    0.88    0.15
   6  -8  -2    0.84    0.13
   6  -8  -2    0.86    0.12
   6  -8  -2    0.82    0.12
   6  -8  -2    0.62    0.11
  -6  -8   2    0.69    0.11
   6   8  -2    0.94    0.14
  -6   8   2    0.82    0.19
  -6   8   2    0.56    0.17
   6   8  -2    0.76    0.14
   5  -8  -2    1.74    0.16
   5  -8  -2    2.02    0.17
   5  -8  -2    1.51    0.17
   5  -8  -2    1.84    0.17
  -5  -8   2    1.71    0.17
   5  -8  -2    1.85    0.16
  -5  -8   2    1.90    0.16
  -5  -8   2    1.95    0.21
   5   8  -2    2.05    0.21
  -5   8   2    2.06    0.26
   5   8  -2    1.94    0.21
   4  -8  -2    0.01    0.09
   4  -8  -2    0.14    0.12
   4  -8  -2    0.01    0.10
   4  -8  -2   -0.05    0.10
   4  -8  -2   -0.11    0.08
  -4  -8   2    0.04    0.12
  -4  -8   2    0.10    0.12
  -4  -8   2    0.07    0.10
  -4  -8   2    0.11    0.09
   4  -8  -2   -0.01    0.09
   4   8  -2   -0.05    0.11
  -3  -8   2    0.99    0.13
   3  -8  -2    0.99    0.13
   3  -8  -2    0.94    0.14
   3  -8  -2    0.93    0.15
  -3  -8   2    0.83    0.16
  -3  -8   2    1.01    0.15
   3  -8  -2    0.89    0.14
   3  -8  -2    0.92    0.14
  -3  -8   2    1.13    0.13
   3   8  -2    1.14    0.16
  -2  -8   2    0.04    0.10
  -2  -8   2   -0.06    0.09
  -2  -8   2    0.01    0.09
   2  -8  -2   -0.01    0.09
   2  -8  -2    0.09    0.10
   2  -8  -2    0.02    0.09
  -2  -8   2   -0.02    0.09
   2   8  -2   -0.07    0.12
   2   8  -2   -0.02    0.12
  -1  -8   2    0.36    0.11
   1  -8  -2    0.41    0.12
  -1  -8   2    0.35    0.10
   1  -8  -2    0.46    0.11
  -1  -8   2    0.45    0.11
   1  -8  -2    0.43    0.11
   1  -8  -2    0.37    0.11
  -1  -8   2    0.48    0.12
  -1   8   2    0.27    0.12
   1   8  -2    0.55    0.15
   1   8  -2    0.60    0.15
   0  -8   2   10.21    0.50
   0  -8   2   10.20    0.41
   0  -8   2    9.94    0.42
   0  -8  -2    9.96    0.48
   0  -8  -2    9.44    0.42
   0  -8  -2    9.87    0.40
   0  -8   2   10.28    0.43
   0  -8  -2    9.39    0.41
   0   8  -2    9.56    0.53
   0   8   2   10.41    0.53
  -1  -8  -2    0.02    0.08
   1  -8   2   -0.09    0.09
   1  -8   2   -0.06    0.08
  -1  -8  -2   -0.01    0.08
  -1  -8  -2    0.00    0.09
   1  -8   2   -0.08    0.08
   1  -8   2   -0.05    0.09
  -1   8  -2    0.00    0.10
   1   8   2    0.06    0.11
   2  -8   2    0.01    0.09
   2  -8   2    0.09    0.10
  -2  -8  -2    0.05    0.09
  -2  -8  -2    0.16    0.11
  -2  -8  -2    0.16    0.10
   2  -8   2    0.11    0.11
   2  -8   2    0.12    0.10
  -2  -8  -2    0.13    0.11
   2   8   2   -0.01    0.12
  -2   8  -2    0.03    0.11
  -2   8  -2    0.12    0.13
   3  -8   2   49.85    1.53
   3  -8   2   45.99    1.43
  -3  -8  -2   47.58    1.43
   3  -8   2   46.80    1.49
  -3  -8  -2   47.87    1.53
  -3  -8  -2   48.76    1.45
  -3  -8  -2   49.85    1.48
   3  -8   2   48.71    1.47
   3  -8   2   47.40    1.35
  -3   8  -2   48.20    1.60
   4  -8   2   75.99    2.34
  -4  -8  -2   76.21    2.20
  -4  -8  -2   76.84    2.37
   4  -8   2   77.23    2.29
   4  -8   2   77.81    2.20
   4  -8   2   77.38    2.26
   4  -8   2   77.69    2.07
  -4  -8  -2   78.86    2.29
  -4  -8  -2   74.39    2.06
  -4  -8  -2   77.96    2.23
  -4   8  -2   79.30    2.45
   5  -8   2    2.66    0.20
   5  -8   2    2.81    0.20
  -5  -8  -2    2.88    0.21
  -5  -8  -2    3.45    0.23
  -5  -8  -2    3.34    0.27
   5  -8   2    3.28    0.20
  -5  -8  -2    3.08    0.22
  -5  -8  -2    3.15    0.21
   5  -8   2    3.39    0.22
  -5   8  -2    3.08    0.28
   5   8   2    3.01    0.26
  -6  -8  -2    0.51    0.12
   6  -8   2    0.31    0.10
   6  -8   2    0.24    0.09
   6  -8   2    0.26    0.09
  -6  -8  -2    0.41    0.12
  -6  -8  -2    0.35    0.11
  -6  -8  -2    0.24    0.10
  -6   8  -2    0.34    0.14
   6   8   2    0.10    0.11
  -7  -8  -2    6.63    0.29
  -7  -8  -2    6.95    0.30
  -7  -8  -2    6.56    0.31
  -7  -8  -2    7.10    0.33
   7  -8   2    7.27    0.27
  -7   8  -2    7.08    0.34
   7   8   2    6.60    0.31
  -7  -9   2    1.00    0.12
   7  -9  -2    1.00    0.09
   7  -9  -2    0.94    0.10
   7   9  -2    0.97    0.10
   6  -9  -2    9.15    0.36
   6  -9  -2    8.87    0.39
   6  -9  -2    9.01    0.36
   6  -9  -2    8.97    0.37
  -6  -9   2    8.30    0.36
   6   9  -2    9.44    0.37
   6   9  -2    9.32    0.40
  -6   9   2    8.73    0.46
   5  -9  -2    4.39    0.25
   5  -9  -2    4.89    0.24
   5  -9  -2    4.53    0.25
  -5  -9   2    4.09    0.25
   5  -9  -2    4.63    0.25
   5  -9  -2    4.48    0.27
  -5  -9   2    4.61    0.24
   5   9  -2    4.39    0.30
   5   9  -2    4.62    0.28
  -5   9   2    4.39    0.34
  -4  -9   2   10.55    0.48
   4  -9  -2   10.46    0.44
   4  -9  -2   10.70    0.43
  -4  -9   2   10.05    0.45
   4  -9  -2   10.15    0.47
   4  -9  -2   10.19    0.42
  -4  -9   2   10.88    0.42
   4  -9  -2   10.08    0.40
  -4  -9   2   10.49    0.44
   4   9  -2    9.87    0.50
  -4   9   2   11.88    0.56
   3  -9  -2    0.18    0.11
  -3  -9   2    0.17    0.10
   3  -9  -2    0.14    0.11
   3  -9  -2    0.20    0.10
  -3  -9   2    0.15    0.10
  -3  -9   2    0.23    0.12
  -3  -9   2    0.32    0.13
  -3  -9   2    0.12    0.10
   3  -9  -2   -0.07    0.12
   3  -9  -2    0.14    0.11
  -3   9   2    0.00    0.17
   3   9  -2    0.09    0.11
  -2  -9   2    1.21    0.15
  -2  -9   2    0.92    0.13
  -2  -9   2    1.04    0.14
  -2  -9   2    1.02    0.15
   2  -9  -2    0.86    0.13
   2  -9  -2    1.02    0.16
  -2  -9   2    1.18    0.17
  -2  -9   2    1.10    0.14
   2  -9  -2    1.18    0.15
   2  -9  -2    0.81    0.14
   2  -9  -2    1.16    0.16
   2   9  -2    0.96    0.16
  -1  -9   2    0.27    0.12
   1  -9  -2    0.53    0.12
  -1  -9   2    0.48    0.12
   1  -9  -2    0.33    0.11
   1  -9  -2    0.57    0.14
  -1  -9   2    0.26    0.13
  -1  -9   2    0.46    0.12
  -1  -9   2    0.35    0.11
   1  -9  -2    0.57    0.13
   1   9  -2    0.33    0.14
   0  -9  -2    0.18    0.12
   0  -9  -2    0.22    0.12
   0  -9   2    0.23    0.11
   0  -9  -2    0.08    0.10
   0  -9   2    0.24    0.12
   0  -9  -2    0.20    0.11
   0  -9   2    0.13    0.13
   0  -9  -2    0.04    0.09
   0  -9   2    0.19    0.11
   0   9  -2    0.13    0.14
   1  -9   2    6.38    0.32
   1  -9   2    6.18    0.31
  -1  -9  -2    6.13    0.32
  -1  -9  -2    6.20    0.31
   1  -9   2    6.24    0.32
   1  -9   2    5.76    0.29
  -1  -9  -2    5.60    0.31
  -1  -9  -2    6.00    0.28
   1  -9   2    5.89    0.31
  -1  -9  -2    6.15    0.30
   1  -9   2    5.63    0.31
   1  -9   2    6.16    0.31
  -2  -9  -2    0.81    0.15
  -2  -9  -2    0.53    0.13
   2  -9   2    0.60    0.13
  -2  -9  -2    0.69    0.12
   2  -9   2    0.47    0.14
   2  -9   2    0.63    0.13
  -2  -9  -2    0.64    0.13
  -2  -9  -2    0.59    0.13
  -2  -9  -2    0.62    0.13
   2  -9   2    0.56    0.13
   2  -9   2    0.57    0.13
   2  -9   2    0.44    0.12
   3  -9   2   60.74    1.78
   3  -9   2   62.21    1.90
  -3  -9  -2   58.63    1.66
  -3  -9  -2   60.98    1.78
   3  -9   2   60.77    1.83
  -3  -9  -2   63.39    1.85
  -3  -9  -2   61.86    1.81
   3  -9   2   62.12    1.86
  -3  -9  -2   61.41    1.80
   3  -9   2   60.55    1.67
  -3  -9  -2   59.61    1.91
  -3   9  -2   60.55    1.95
  -4  -9  -2   13.90    0.58
   4  -9   2   14.55    0.51
  -4  -9  -2   14.86    0.57
   4  -9   2   14.96    0.56
   4  -9   2   14.05    0.55
  -4  -9  -2   14.63    0.51
  -4  -9  -2   15.15    0.55
   4  -9   2   14.15    0.54
   4  -9   2   14.90    0.55
  -4   9  -2   14.10    0.62
   5  -9   2    6.89    0.29
   5  -9   2    6.83    0.32
  -5  -9  -2    7.00    0.34
  -5  -9  -2    6.86    0.32
  -5  -9  -2    6.39    0.33
   5  -9   2    7.05    0.32
   5  -9   2    6.63    0.31
  -5  -9  -2    7.34    0.32
   5   9   2    6.89    0.38
  -5   9  -2    6.83    0.38
  -6  -9  -2    9.60    0.42
  -6  -9  -2    9.83    0.38
  -6  -9  -2   10.11    0.40
  -6  -9  -2    9.56    0.40
  -6  -9  -2    9.73    0.43
   6  -9   2   10.64    0.38
   6  -9   2   10.63    0.36
   6   9   2   10.25    0.44
  -6   9  -2   10.67    0.46
  -7  -9  -2    0.50    0.10
  -7  -9  -2    0.33    0.09
   7  -9   2    0.45    0.07
  -6 -10   2    0.89    0.10
   6 -10  -2    0.82    0.10
   6 -10  -2    0.81    0.10
   6  10  -2    0.88    0.10
   5 -10  -2    3.00    0.19
   5 -10  -2    3.06    0.19
   5 -10  -2    2.69    0.16
   5 -10  -2    2.54    0.19
  -5 -10   2    2.98    0.20
  -5 -10   2    3.08    0.19
   5 -10  -2    2.94    0.19
   5  10  -2    2.55    0.20
   5  10  -2    2.57    0.21
  -5  10   2    2.22    0.24
   4 -10  -2    8.24    0.33
   4 -10  -2    7.63    0.35
   4 -10  -2    7.96    0.34
   4 -10  -2    8.34    0.39
  -4 -10   2    7.81    0.36
  -4 -10   2    8.34    0.35
   4 -10  -2    7.73    0.36
  -4 -10   2    7.67    0.37
   4  10  -2    8.19    0.42
  -4  10   2    7.21    0.44
  -3 -10   2    0.26    0.13
  -3 -10   2    0.08    0.11
  -3 -10   2    0.12    0.11
   3 -10  -2    0.09    0.11
  -3 -10   2    0.09    0.09
  -3 -10   2    0.11    0.10
   3 -10  -2    0.22    0.11
   3 -10  -2    0.31    0.11
   3 -10  -2    0.04    0.10
  -3 -10   2    0.24    0.11
   3 -10  -2    0.22    0.10
   2 -10  -2    2.66    0.20
  -2 -10   2    2.75    0.20
  -2 -10   2    3.28    0.22
   2 -10  -2    3.08    0.21
  -2 -10   2    2.90    0.20
   2 -10  -2    3.01    0.22
   2 -10  -2    2.96    0.23
  -2 -10   2    3.10    0.23
  -2 -10   2    3.00    0.23
  -2 -10   2    3.09    0.21
   2 -10  -2    2.65    0.22
   2  10  -2    3.13    0.24
   1 -10  -2    1.27    0.14
  -1 -10   2    1.04    0.15
  -1 -10   2    0.90    0.16
   1 -10  -2    1.06    0.16
   1 -10  -2    1.24    0.16
  -1 -10   2    1.22    0.14
   1 -10  -2    1.10    0.15
   1 -10  -2    1.19    0.17
  -1 -10   2    1.18    0.15
  -1 -10   2    1.17    0.15
   1  10  -2    1.12    0.18
   0 -10   2    0.03    0.11
   0 -10   2   -0.05    0.12
   0 -10  -2    0.07    0.09
   0 -10  -2    0.01    0.11
   0 -10  -2   -0.05    0.13
   0 -10  -2    0.01    0.11
   0 -10   2    0.04    0.10
   0 -10  -2    0.02    0.10
   0 -10   2   -0.06    0.10
   0 -10   2    0.36    0.12
   0  10  -2    0.12    0.14
  -1 -10  -2    6.26    0.33
   1 -10   2    6.38    0.32
   1 -10   2    6.19    0.31
  -1 -10  -2    6.27    0.31
  -1 -10  -2    5.65    0.28
   1 -10   2    6.16    0.33
   1 -10   2    6.28    0.30
  -1 -10  -2    6.27    0.34
  -1 -10  -2    6.17    0.31
   1 -10   2    6.16    0.33
   1 -10   2    6.46    0.31
  -1  10  -2    6.06    0.37
   2 -10   2    0.16    0.11
  -2 -10  -2    0.14    0.10
   2 -10   2    0.25    0.11
   2 -10   2    0.26    0.10
   2 -10   2   -0.01    0.11
  -2 -10  -2   -0.09    0.10
  -2 -10  -2    0.10    0.11
   2 -10   2    0.03    0.10
  -2 -10  -2    0.10    0.12
  -2 -10  -2    0.20    0.11
   2 -10   2    0.18    0.12
  -3 -10  -2    0.21    0.10
   3 -10   2    0.34    0.11
  -3 -10  -2    0.18    0.13
  -3 -10  -2    0.31    0.13
  -3 -10  -2    0.25    0.11
   3 -10   2    0.36    0.11
   3 -10   2    0.39    0.12
   3 -10   2    0.16    0.11
   3 -10   2    0.10    0.11
  -3 -10  -2    0.31    0.12
   3 -10   2    0.30    0.11
  -3 -10  -2    0.20    0.11
   4 -10   2    0.44    0.11
  -4 -10  -2    0.49    0.13
   4 -10   2    0.46    0.11
   4 -10   2    0.29    0.10
  -4 -10  -2    0.39    0.11
  -4 -10  -2    0.44    0.13
  -4 -10  -2    0.51    0.12
   4 -10   2    0.42    0.10
  -4 -10  -2    0.43    0.11
  -4  10  -2    0.61    0.14
  -5 -10  -2    3.40    0.20
   5 -10   2    3.48    0.20
  -5 -10  -2    3.13    0.21
  -5 -10  -2    3.29    0.22
  -5 -10  -2    3.28    0.21
   5 -10   2    3.13    0.18
   5  10   2    3.28    0.24
  -5  10  -2    3.34    0.23
   6 -10   2    2.36    0.13
  -6 -10  -2    2.24    0.15
  -6 -10  -2    2.17    0.15
   5 -11  -2    1.24    0.11
   5 -11  -2    1.24    0.10
  -5 -11   2    1.06    0.11
   5 -11  -2    1.08    0.11
   5  11  -2    0.95    0.12
  -4 -11   2   33.64    1.08
   4 -11  -2   35.28    1.14
   4 -11  -2   35.85    0.98
   4 -11  -2   34.64    1.09
  -4 -11   2   32.96    1.06
  -4 -11   2   35.73    1.06
   4 -11  -2   35.50    1.06
   4 -11  -2   34.63    1.05
   4  11  -2   34.92    1.17
   3 -11  -2   11.14    0.40
  -3 -11   2   10.55    0.44
   3 -11  -2   11.19    0.47
   3 -11  -2   11.06    0.45
   3 -11  -2   11.25    0.44
  -3 -11   2   10.26    0.44
  -3 -11   2   11.34    0.43
  -3 -11   2   10.69    0.43
   3 -11  -2   10.39    0.42
  -3 -11   2   10.45    0.39
  -3 -11   2   10.77    0.47
   3  11  -2   11.31    0.45
  -2 -11   2    0.10    0.10
  -2 -11   2    0.08    0.09
   2 -11  -2    0.25    0.11
  -2 -11   2    0.19    0.11
   2 -11  -2    0.23    0.11
  -2 -11   2    0.05    0.12
   2 -11  -2    0.13    0.10
   2 -11  -2    0.21    0.12
   2 -11  -2    0.23    0.11
   2  11  -2    0.24    0.12
   1 -11  -2    0.18    0.11
   1 -11  -2    0.47    0.14
  -1 -11   2    0.31    0.13
  -1 -11   2    0.20    0.11
  -1 -11   2    0.28    0.10
   1 -11  -2    0.23    0.12
   1 -11  -2    0.34    0.11
  -1 -11   2    0.58    0.12
   1 -11  -2    0.28    0.11
  -1 -11   2    0.31    0.11
   1  11  -2    0.35    0.13
   0 -11  -2    0.43    0.13
   0 -11   2    0.55    0.13
   0 -11  -2    0.50    0.13
   0 -11  -2    0.65    0.14
   0 -11   2    0.58    0.13
   0 -11  -2    0.64    0.12
   0 -11   2    0.65    0.13
   0 -11  -2    0.51    0.12
   0 -11   2    0.49    0.11
   0 -11   2    0.61    0.12
   0  11  -2    0.38    0.14
  -1 -11  -2    1.63    0.15
  -1 -11  -2    1.71    0.18
  -1 -11  -2    1.44    0.16
   1 -11   2    1.49    0.17
   1 -11   2    1.82    0.17
  -1 -11  -2    1.56    0.17
   1 -11   2    1.89    0.18
  -1 -11  -2    1.72    0.17
   1 -11   2    1.66    0.16
  -1  11  -2    1.29    0.17
  -1  11  -2    1.53    0.20
  -2 -11  -2    0.09    0.11
  -2 -11  -2    0.01    0.10
   2 -11   2    0.17    0.10
  -2 -11  -2    0.24    0.11
  -2 -11  -2    0.35    0.13
   2 -11   2    0.02    0.10
  -2 -11  -2    0.10    0.10
   2 -11   2    0.22    0.10
   2 -11   2    0.29    0.12
   2 -11   2    0.14    0.10
  -2  11  -2    0.22    0.14
  -3 -11  -2    7.28    0.35
   3 -11   2    6.64    0.32
  -3 -11  -2    6.87    0.31
  -3 -11  -2    6.14    0.31
   3 -11   2    6.71    0.28
  -3 -11  -2    7.01    0.30
  -3 -11  -2    6.52    0.31
   3 -11   2    6.35    0.31
   3 -11   2    5.71    0.29
   3 -11   2    6.68    0.29
  -3  11  -2    5.89    0.35
   4 -11   2    0.34    0.10
  -4 -11  -2    0.29    0.10
  -4 -11  -2    0.26    0.12
  -4 -11  -2   -0.02    0.10
   4 -11   2    0.23    0.09
  -4 -11  -2    0.30    0.09
   4 -11   2    0.24    0.09
  -4  11  -2    0.21    0.13
   4  11   2    0.16    0.12
   5 -11   2    1.27    0.10
  -5 -11  -2    1.20    0.12
  -5 -11  -2    1.30    0.12
  -5  11  -2    1.43    0.14
   4 -12  -2   30.92    0.84
   4 -12  -2   30.31    0.90
  -4 -12   2   30.98    0.91
   4 -12  -2   29.69    0.91
   4  12  -2   30.36    0.93
   3 -12  -2   -0.04    0.08
  -3 -12   2    0.19    0.11
   3 -12  -2   -0.09    0.07
  -3 -12   2    0.02    0.08
   3 -12  -2    0.07    0.09
   3 -12  -2    0.05    0.08
   3 -12  -2   -0.02    0.08
   2 -12  -2    3.32    0.23
  -2 -12   2    3.55    0.22
  -2 -12   2    3.62    0.19
   2 -12  -2    3.81    0.22
  -2 -12   2    3.48    0.21
  -2 -12   2    3.27    0.21
  -2 -12   2    3.47    0.22
   2 -12  -2    3.20    0.21
   2 -12  -2    3.69    0.20
   2  12  -2    3.31    0.22
  -1 -12   2    2.72    0.20
  -1 -12   2    2.95    0.20
   1 -12  -2    2.93    0.19
  -1 -12   2    2.75    0.18
   1 -12  -2    2.73    0.20
   1 -12  -2    2.95    0.22
  -1 -12   2    2.55    0.19
   1 -12  -2    2.60    0.20
  -1 -12   2    2.82    0.18
   1  12  -2    3.02    0.22
   0 -12   2    0.18    0.09
   0 -12  -2    0.17    0.10
   0 -12   2    0.09    0.09
   0 -12  -2    0.35    0.12
   0 -12   2    0.03    0.10
   0 -12  -2    0.16    0.11
   0 -12  -2    0.49    0.11
   0 -12   2    0.09    0.09
   0 -12   2    0.06    0.09
   0  12  -2    0.25    0.12
   1 -12   2    1.29    0.13
   1 -12   2    1.27    0.14
   1 -12   2    1.07    0.13
  -1 -12  -2    1.04    0.14
  -1 -12  -2    1.22    0.14
  -1 -12  -2    1.05    0.13
   1 -12   2    1.19    0.14
  -1 -12  -2    0.94    0.14
  -1  12  -2    1.25    0.14
  -1  12  -2    0.94    0.15
  -2 -12  -2   13.86    0.48
   2 -12   2   13.62    0.46
  -2 -12  -2   12.63    0.52
  -2 -12  -2   13.95    0.45
  -2 -12  -2   12.32    0.49
  -2 -12  -2   13.57    0.49
   2 -12   2   13.11    0.49
   2 -12   2   12.93    0.43
  -2  12  -2   10.98    0.51
  -2  12  -2   12.35    0.48
   3 -12   2    1.52    0.12
  -3 -12  -2    1.22    0.13
  -3 -12  -2    1.63    0.14
  -3 -12  -2    0.99    0.12
  -3 -12  -2    1.36    0.13
  -3  12  -2    1.55    0.15
  -4 -12  -2    2.52    0.16
   4 -12   2    2.31    0.13
  -4 -12  -2    2.27    0.15
  -4  12  -2    2.37    0.16
   2 -13  -2   28.97    0.79
  -2 -13   2   28.77    0.87
   2 -13  -2   27.77    0.86
  -2 -13   2   28.20    0.85
  -1 -13   2    2.11    0.15
   1 -13  -2    1.96    0.14
  -1 -13   2    2.19    0.14
  -1 -13   2    2.20    0.14
   1 -13  -2    2.29    0.16
   0 -13   2    7.39    0.28
   0 -13   2    7.52    0.27
   0 -13   2    7.69    0.30
   0 -13  -2    7.05    0.31
   0 -13  -2    7.61    0.29
   1 -13   2    5.90    0.25
  -1 -13  -2    5.85    0.25
   1 -13   2    6.22    0.23
  -1 -13  -2    6.27    0.27
  -2 -13  -2    3.15    0.16
   2 -13   2    3.02    0.15
  -2 -13  -2    2.90    0.16
   2 -13   2    3.19    0.15
  -2 -13  -2    3.03    0.17
  -2  13  -2    2.73    0.15
   9   0  -3    5.90    0.25
  -8   0   3    0.23    0.12
   8   0  -3   -0.19    0.08
   8   0  -3   -0.05    0.08
   7   0  -3    0.07    0.12
   7   0  -3   -0.02    0.10
  -7   0   3    0.20    0.12
   7   0  -3   -0.19    0.11
  -6   0   3   -0.04    0.09
   6   0  -3    0.04    0.08
   6   0  -3   -0.01    0.09
   6   0  -3   -0.10    0.08
  -6   0   3    0.07    0.10
   5   0  -3    5.11    0.24
  -5   0   3    5.12    0.25
   5   0  -3    4.80    0.26
   5   0  -3    5.02    0.30
  -5   0   3    4.61    0.30
  -4   0   3   -0.02    0.07
   4   0  -3   -0.02    0.06
  -4   0   3    0.04    0.09
  -4   0   3    0.13    0.08
  -3   0   3   53.44    1.92
   3   0  -3   51.92    1.83
   3   0  -3   54.89    2.43
   2   0  -3    0.29    0.09
   2   0  -3   -0.02    0.05
  -2   0   3    0.03    0.06
   1   0  -3   61.53    2.69
  -1   0   3   61.46    1.97
  -1   0   3   60.95    2.13
   1   0  -3   57.09    2.00
   0   0   3   -0.18    0.05
   0   0   3   -0.09    0.04
   0   0  -3   -0.11    0.03
   0   0  -3   -0.13    0.06
  -1   0  -3   -1.07    0.06
  -1   0  -3   -1.10    0.08
   1   0   3   -1.24    0.05
  -2   0  -3   -0.27    0.06
   2   0   3   -0.29    0.06
  -2   0  -3    0.03    0.12
  -3   0  -3    8.20    0.55
   3   0   3    8.72    0.40
  -3   0  -3    8.57    0.41
  -4   0  -3    0.05    0.07
  -4   0  -3    0.16    0.09
   4   0   3   -0.02    0.06
  -4   0  -3   -0.02    0.10
  -4   0  -3    0.02    0.12
  -5   0  -3    7.79    0.35
   5   0   3    7.76    0.41
   5   0   3    7.61    0.34
  -5   0  -3    7.89    0.43
   6   0   3    0.11    0.10
   6   0   3    0.03    0.10
  -6   0  -3    0.02    0.10
   7   0   3    0.13    0.10
   7   0   3    0.18    0.09
  -7   0  -3    0.07    0.10
  -7   0  -3    0.20    0.13
   8   0   3   -0.16    0.08
  -8   0  -3   -0.03    0.09
  -8   0  -3   -0.02    0.10
  -9   0  -3    3.73    0.19
   9  -1  -3    1.07    0.10
  -9  -1   3    1.10    0.13
  -9   1   3    0.95    0.12
  -9   1   3    1.04    0.13
   9   1  -3    1.23    0.11
  -8  -1   3    1.03    0.15
   8  -1  -3    0.96    0.13
   8  -1  -3    0.93    0.13
  -8  -1   3    0.98    0.14
  -8   1   3    1.17    0.19
  -8   1   3    0.90    0.14
   8   1  -3    0.93    0.13
   8   1  -3    0.99    0.13
   7  -1  -3   70.02    1.96
  -7  -1   3   67.13    2.10
  -7  -1   3   70.52    2.07
   7  -1  -3   68.97    2.00
   7  -1  -3   68.77    2.13
   7   1  -3   67.50    2.13
   7   1  -3   69.26    2.00
  -7   1   3   70.78    2.06
  -6  -1   3   16.78    0.61
   6  -1  -3   17.43    0.59
  -6  -1   3   15.62    0.75
   6  -1  -3   17.64    0.65
   6   1  -3   16.83    0.59
   6   1  -3   16.92    0.64
  -6   1   3   16.50    0.61
  -5  -1   3    1.52    0.14
   5  -1  -3    1.78    0.15
   5  -1  -3    1.87    0.15
   5  -1  -3    1.78    0.16
  -5  -1   3    1.96    0.18
   5  -1  -3    1.84    0.17
   5   1  -3    1.77    0.18
  -5   1   3    1.79    0.17
  -5   1   3    1.49    0.14
   5   1  -3    1.95    0.16
  -5   1   3    1.88    0.23
   5   1  -3    1.85    0.15
   4  -1  -3    5.65    0.26
   4  -1  -3    5.66    0.25
  -4  -1   3    5.97    0.38
  -4  -1   3    5.56    0.25
  -4  -1   3    5.93    0.32
   4  -1  -3    6.07    0.31
  -4   1   3    5.57    0.40
   4   1  -3    5.64    0.32
  -4   1   3    5.61    0.25
  -4   1   3    5.84    0.31
  -3  -1   3  201.20    6.99
   3  -1  -3  201.47    8.88
   3  -1  -3  203.59    6.62
   3   1  -3  204.98    8.87
   3   1  -3  201.26    6.64
  -3   1   3  208.24    6.99
   2  -1  -3    0.00    0.06
  -2  -1   3    0.09    0.07
   2  -1  -3    0.05    0.08
  -2   1   3    0.08    0.06
   2   1  -3   -0.12    0.06
   2   1  -3    0.07    0.07
   1  -1  -3   18.33    0.88
  -1  -1   3   17.68    0.70
  -1  -1   3   18.83    0.63
   1  -1  -3   17.82    0.65
   1   1  -3   18.47    0.88
  -1   1   3   17.91    0.62
   1   1  -3   18.21    0.67
  -1   1   3   19.87    0.71
   0  -1  -3    8.72    0.37
   0  -1  -3    8.98    0.32
   0  -1   3    8.45    0.37
   0  -1   3    8.91    0.35
   0  -1  -3    8.70    0.46
   0   1   3    8.65    0.34
   0   1  -3    9.23    0.48
   0   1  -3    8.96    0.34
   1  -1   3    1.49    0.12
  -1  -1  -3    1.54    0.15
  -1   1  -3    1.64    0.17
  -1   1  -3    1.61    0.12
   1   1   3    2.35    0.14
  -2  -1  -3   14.16    0.57
  -2  -1  -3   13.49    0.70
   2  -1   3   13.76    0.54
   2   1   3   13.66    0.55
  -2   1  -3   14.18    0.76
  -2   1  -3   13.70    0.55
  -3  -1  -3   14.17    0.62
  -3  -1  -3   14.69    0.77
   3  -1   3   14.64    0.59
   3   1   3   14.81    0.60
  -3   1  -3   14.83    0.60
  -3   1  -3   14.26    0.83
  -4  -1  -3   13.20    0.49
  -4  -1  -3   13.83    0.61
   4  -1   3   12.89    0.57
  -4  -1  -3   13.19    0.50
   4  -1   3   12.93    0.48
  -4   1  -3   13.39    0.59
  -4   1  -3   13.81    0.83
   4   1   3   14.05    0.59
  -4   1  -3   13.65    0.49
  -5  -1  -3   20.21    0.86
  -5  -1  -3   19.10    0.71
   5  -1   3   20.27    0.68
  -5  -1  -3   19.66    0.69
   5  -1   3   20.24    0.82
  -5   1  -3   19.69    0.73
  -5   1  -3   20.14    0.69
   5   1   3   20.27    0.82
  -5   1  -3   19.84    1.14
   6  -1   3    1.20    0.14
   6  -1   3    1.32    0.18
  -6  -1  -3    1.14    0.18
  -6  -1  -3    1.06    0.15
   6   1   3    1.12    0.13
  -6   1  -3    1.48    0.16
   6   1   3    1.11    0.14
   7  -1   3   -0.04    0.09
  -7  -1  -3    0.15    0.11
  -7  -1  -3    0.06    0.13
   7  -1   3    0.15    0.09
   7   1   3    0.05    0.09
  -7   1  -3   -0.12    0.11
   7   1   3    0.08    0.10
   7   1   3    0.27    0.10
  -7   1  -3    0.16    0.11
   8  -1   3    3.12    0.18
  -8  -1  -3    2.79    0.20
  -8  -1  -3    2.58    0.19
  -8   1  -3    2.76    0.20
   8   1   3    2.91    0.18
  -8   1  -3    2.82    0.20
   9  -1   3   11.64    0.38
  -9   1  -3   10.97    0.39
   9   1   3   11.97    0.38
   9  -2  -3    2.64    0.15
  -9  -2   3    2.31    0.16
   9   2  -3    2.48    0.14
  -9   2   3    2.27    0.17
  -8  -2   3    7.43    0.36
   8  -2  -3    7.35    0.33
   8  -2  -3    7.02    0.32
  -8  -2   3    7.23    0.34
   8  -2  -3    7.26    0.35
   8   2  -3    7.59    0.32
   8   2  -3    6.94    0.34
  -8   2   3    7.51    0.35
  -7  -2   3    1.89    0.19
  -7  -2   3    2.17    0.19
   7  -2  -3    1.75    0.17
   7  -2  -3    1.99    0.19
   7  -2  -3    1.71    0.17
  -7   2   3    1.79    0.18
   7   2  -3    2.07    0.19
   7   2  -3    1.80    0.17
   6  -2  -3  118.83    3.52
  -6  -2   3  113.23    3.37
   6  -2  -3  122.56    3.53
   6  -2  -3  120.33    3.37
  -6   2   3  120.69    3.37
   6   2  -3  114.54    3.52
   5  -2  -3   44.83    1.42
   5  -2  -3   45.62    1.61
   5  -2  -3   46.13    1.35
  -5  -2   3   44.93    1.36
  -5  -2   3   43.27    1.70
   5  -2  -3   46.91    1.42
  -5   2   3   40.33    2.15
   5   2  -3   46.19    1.43
   5   2  -3   44.45    1.64
  -5   2   3   46.19    1.35
   5   2  -3   44.83    1.35
   4  -2  -3   16.15    0.64
   4  -2  -3   15.32    0.53
   4  -2  -3   15.92    0.54
   4  -2  -3   15.33    0.55
   4  -2  -3   14.66    0.56
  -4  -2   3   15.06    0.53
  -4  -2   3   15.41    0.67
   4   2  -3   15.73    0.67
  -4   2   3   15.29    0.85
  -4   2   3   15.43    0.52
  -4   2   3   15.96    0.64
   4   2  -3   15.32    0.54
   3  -2  -3   78.19    2.61
  -3  -2   3   77.33    2.76
   3  -2  -3   77.22    3.50
   3   2  -3   75.24    2.65
  -3   2   3   76.73    2.73
   3   2  -3   80.30    3.46
  -3   2   3   78.87    3.52
   2  -2  -3    3.66    0.20
   2  -2  -3    3.71    0.27
  -2  -2   3    3.73    0.22
   2   2  -3    3.52    0.23
   2   2  -3    3.70    0.24
  -2   2   3    3.70    0.20
  -1  -2   3    0.45    0.08
   1  -2  -3    0.38    0.13
   1  -2  -3    0.48    0.10
  -1  -2   3    0.49    0.11
   1   2  -3    0.62    0.13
  -1   2   3    0.52    0.09
   1   2  -3    0.49    0.13
  -1   2   3    0.74    0.11
   0  -2  -3   12.49    0.50
   0  -2   3   12.17    0.50
   0  -2  -3   12.09    0.62
   0  -2   3   12.39    0.47
   0  -2  -3   12.40    0.45
   0   2  -3   13.25    0.49
   0   2   3   12.03    0.47
   0   2  -3   12.51    0.65
  -1  -2  -3   11.38    0.48
   1  -2   3   11.23    0.47
   1  -2   3   11.09    0.46
  -1  -2  -3   11.18    0.58
   1   2   3   11.23    0.41
  -1   2  -3   11.85    0.43
  -1   2  -3   12.13    0.64
   1   2   3   11.32    0.46
  -2  -2  -3    2.49    0.18
   2  -2   3    2.17    0.17
  -2  -2  -3    2.40    0.19
  -2   2  -3    2.15    0.14
  -2   2  -3    2.25    0.26
   2   2   3    2.25    0.17
  -3  -2  -3    4.37    0.28
   3  -2   3    4.92    0.27
   3   2   3    5.36    0.29
  -3   2  -3    4.50    0.25
  -3   2  -3    4.89    0.42
  -4  -2  -3   58.98    1.76
   4  -2   3   58.52    1.75
  -4  -2  -3   61.73    2.21
  -4  -2  -3   57.80    1.70
  -4  -2  -3   58.26    1.77
   4  -2   3   58.62    2.07
   4   2   3   60.66    2.10
  -4   2  -3   61.94    2.88
  -4   2  -3   61.02    1.87
   5  -2   3   53.25    1.58
  -5  -2  -3   52.31    1.61
  -5  -2  -3   51.63    1.99
  -5  -2  -3   53.43    1.54
  -5  -2  -3   53.20    1.60
   5  -2   3   50.46    1.87
  -5   2  -3   53.68    1.69
   5   2   3   54.01    1.90
  -5   2  -3   52.53    1.57
  -5   2  -3   50.32    2.58
   5   2   3   53.59    1.63
  -6  -2  -3    6.58    0.34
   6  -2   3    6.68    0.32
  -6  -2  -3    6.72    0.36
  -6  -2  -3    6.90    0.34
   6  -2   3    6.42    0.29
  -6   2  -3    6.42    0.32
  -6   2  -3    6.99    0.37
   6   2   3    7.18    0.33
  -6   2  -3    6.36    0.33
  -7  -2  -3    6.03    0.32
   7  -2   3    6.05    0.27
  -7  -2  -3    5.96    0.32
   7  -2   3    6.03    0.30
  -7  -2  -3    5.98    0.32
  -7   2  -3    5.59    0.30
   7   2   3    6.17    0.31
  -7   2  -3    5.74    0.30
   7   2   3    5.62    0.29
   8  -2   3    3.93    0.21
  -8  -2  -3    3.54    0.23
  -8  -2  -3    3.39    0.23
  -8   2  -3    3.87    0.23
   8   2   3    4.30    0.21
  -8   2  -3    3.90    0.23
   9  -2   3    0.67    0.09
   9   2   3    0.64    0.08
  -9   2  -3    0.81    0.10
   9  -3  -3    0.32    0.07
  -9  -3   3    0.34    0.09
   9   3  -3    0.38    0.07
  -9   3   3    0.41    0.11
  -8  -3   3    2.59    0.21
   8  -3  -3    2.74    0.18
   8  -3  -3    2.62    0.19
  -8  -3   3    2.88    0.20
   8  -3  -3    2.68    0.19
   8   3  -3    2.57    0.18
  -8   3   3    2.59    0.20
   8   3  -3    2.42    0.19
   7  -3  -3    1.63    0.17
   7  -3  -3    1.57    0.16
   7  -3  -3    1.58    0.17
  -7  -3   3    1.57    0.17
  -7  -3   3    1.24    0.17
   7  -3  -3    1.52    0.17
   7   3  -3    1.69    0.17
  -7   3   3    1.51    0.17
   7   3  -3    1.31    0.16
   6  -3  -3   17.66    0.66
  -6  -3   3   15.62    0.63
   6  -3  -3   17.66    0.61
   6  -3  -3   18.32    0.67
   6  -3  -3   16.63    0.60
   6  -3  -3   17.34    0.62
  -6  -3   3   16.45    0.63
   6   3  -3   17.39    0.66
  -6   3   3   17.91    0.62
   6   3  -3   16.15    0.61
   5  -3  -3    4.85    0.28
   5  -3  -3    5.04    0.25
   5  -3  -3    5.18    0.28
  -5  -3   3    5.64    0.25
   5  -3  -3    4.85    0.30
  -5  -3   3    5.00    0.27
  -5   3   3    5.18    0.26
   5   3  -3    5.48    0.29
  -5   3   3    5.16    0.43
   5   3  -3    5.02    0.26
   5   3  -3    4.47    0.32
   4  -3  -3    6.05    0.32
  -4  -3   3    5.80    0.25
   4  -3  -3    6.30    0.27
   4  -3  -3    5.34    0.28
  -4  -3   3    5.44    0.26
  -4  -3   3    5.30    0.33
   4  -3  -3    6.01    0.28
  -4   3   3    5.71    0.43
   4   3  -3    5.78    0.30
   4   3  -3    6.12    0.36
   4   3  -3    5.57    0.27
  -4   3   3    5.95    0.26
  -3  -3   3    4.07    0.25
   3  -3  -3    3.90    0.23
   3   3  -3    3.76    0.27
  -3   3   3    3.77    0.31
  -3   3   3    3.80    0.21
   2  -3  -3    1.31    0.17
  -2  -3   3    1.28    0.10
   2  -3  -3    1.26    0.12
  -2  -3   3    1.12    0.12
   2   3  -3    1.32    0.14
  -2   3   3    1.31    0.11
   2   3  -3    1.28    0.15
  -1  -3   3   12.84    0.53
   1  -3  -3   12.86    0.47
  -1  -3   3   13.14    0.49
   1  -3  -3   12.45    0.50
   1  -3  -3   12.67    0.67
   1   3  -3   12.57    0.54
   1   3  -3   12.71    0.66
  -1   3   3   13.17    0.53
   0  -3  -3    0.29    0.09
   0  -3   3    0.36    0.08
   0  -3  -3    0.28    0.07
   0  -3   3    0.43    0.08
   0  -3  -3    0.45    0.07
   0  -3  -3    0.28    0.07
   0   3  -3    0.46    0.12
   0   3  -3    0.60    0.10
  -1  -3  -3   85.49    3.77
   1  -3   3   85.82    2.85
  -1  -3  -3   85.48    3.00
   1  -3   3   86.40    2.97
  -1   3  -3   86.12    2.82
   1   3   3   83.70    2.85
   1   3   3   81.32    2.80
  -1   3  -3   88.89    3.86
  -2  -3  -3    0.65    0.10
  -2  -3  -3    0.53    0.10
   2  -3   3    0.51    0.10
   2   3   3    0.61    0.11
  -2   3  -3    0.71    0.19
  -3  -3  -3    0.04    0.08
   3  -3   3    0.05    0.08
   3   3   3    0.04    0.08
  -3   3  -3   -0.09    0.15
  -4  -3  -3    0.02    0.09
  -4  -3  -3    0.19    0.10
   4  -3   3    0.16    0.08
   4  -3   3    0.06    0.08
  -4  -3  -3    0.26    0.10
  -4  -3  -3    0.31    0.10
   4   3   3    0.47    0.12
   4   3   3   -0.01    0.11
  -4   3  -3    0.12    0.18
  -4   3  -3   -0.05    0.13
  -5  -3  -3    5.09    0.36
  -5  -3  -3    5.76    0.30
   5  -3   3    5.01    0.32
   5  -3   3    5.05    0.27
  -5  -3  -3    5.53    0.28
  -5  -3  -3    5.29    0.29
  -5   3  -3    5.78    0.34
   5   3   3    5.32    0.35
  -5   3  -3    5.56    0.52
   5   3   3    5.52    0.29
   6  -3   3    1.35    0.14
  -6  -3  -3    1.60    0.18
  -6  -3  -3    1.38    0.16
  -6  -3  -3    1.29    0.16
  -6  -3  -3    1.22    0.17
  -6  -3  -3    1.31    0.18
   6  -3   3    1.44    0.15
  -6   3  -3    1.23    0.17
   6   3   3    1.38    0.15
  -6   3  -3    1.36    0.19
   7  -3   3    0.59    0.11
  -7  -3  -3    0.58    0.15
   7  -3   3    0.34    0.10
  -7  -3  -3    0.46    0.12
  -7  -3  -3    0.78    0.16
   7   3   3    0.37    0.10
  -7   3  -3    0.53    0.14
  -7   3  -3    0.15    0.11
   7   3   3    0.37    0.11
  -8  -3  -3    0.38    0.12
   8  -3   3    0.45    0.10
  -8  -3  -3    0.36    0.11
  -8   3  -3    0.32    0.11
   8   3   3    0.36    0.10
  -9  -3  -3    0.14    0.08
   9  -3   3    0.07    0.06
  -9   3  -3    0.21    0.08
   9   3   3    0.08    0.06
  -9  -4   3   -0.03    0.07
   9  -4  -3    0.10    0.06
   9   4  -3   -0.02    0.05
  -9   4   3   -0.12    0.08
   8  -4  -3    3.09    0.21
  -8  -4   3    3.59    0.23
   8  -4  -3    3.66    0.20
  -8  -4   3    3.29    0.22
   8   4  -3    3.81    0.20
  -8   4   3    3.61    0.25
   8   4  -3    3.36    0.21
   7  -4  -3    0.01    0.11
   7  -4  -3    0.04    0.10
  -7  -4   3    0.08    0.12
   7  -4  -3   -0.09    0.09
  -7  -4   3    0.52    0.13
   7  -4  -3    0.08    0.09
   7  -4  -3    0.01    0.09
  -7   4   3    0.09    0.11
   7   4  -3    0.12    0.10
   7   4  -3    0.05    0.10
   6  -4  -3    6.67    0.35
   6  -4  -3    7.08    0.33
   6  -4  -3    7.05    0.35
   6  -4  -3    6.96    0.36
  -6  -4   3    6.48    0.35
  -6  -4   3    7.59    0.37
  -6  -4   3    6.87    0.31
   6  -4  -3    7.07    0.32
   6  -4  -3    7.17    0.33
  -6   4   3    7.80    0.34
   6   4  -3    7.26    0.35
   6   4  -3    7.04    0.36
   5  -4  -3    7.87    0.36
  -5  -4   3    8.03    0.33
   5  -4  -3    7.34    0.40
   5  -4  -3    7.78    0.33
  -5  -4   3    7.31    0.35
   5  -4  -3    7.36    0.36
  -5  -4   3    7.02    0.42
   5   4  -3    7.39    0.37
   5   4  -3    6.33    0.42
  -5   4   3    7.13    0.55
  -5   4   3    7.37    0.32
   5   4  -3    7.37    0.34
  -4  -4   3    1.55    0.13
   4  -4  -3    2.18    0.15
   4  -4  -3    1.42    0.15
   4  -4  -3    1.60    0.15
  -4  -4   3    1.66    0.18
   4  -4  -3    1.50    0.15
  -4   4   3    1.55    0.23
  -4   4   3    1.54    0.13
   4   4  -3    2.43    0.23
   4   4  -3    1.45    0.18
   4   4  -3    1.87    0.16
  -3  -4   3   22.53    0.72
   3  -4  -3   23.43    0.74
   3  -4  -3   22.64    0.77
   3  -4  -3   23.78    0.89
  -3  -4   3   22.66    0.94
   3   4  -3   24.36    0.97
   3   4  -3   22.38    0.77
  -3   4   3   24.54    1.22
  -2  -4   3    8.60    0.36
  -2  -4   3    8.66    0.42
   2  -4  -3    8.97    0.41
   2   4  -3    8.79    0.45
  -2   4   3    9.23    0.55
   1  -4  -3   15.11    0.55
  -1  -4   3   14.21    0.56
   1  -4  -3   14.26    0.75
   1  -4  -3   14.60    0.58
  -1  -4   3   14.43    0.60
   1   4  -3   15.23    0.74
  -1   4   3   15.42    0.59
   1   4  -3   14.06    0.62
   0  -4  -3   16.09    0.64
   0  -4  -3   15.31    0.80
   0  -4  -3   16.23    0.60
   0  -4   3   16.55    0.62
   0  -4   3   16.09    0.63
   0  -4  -3   16.03    0.61
   0   4  -3   16.87    0.84
   0   4  -3   16.00    0.65
  -1  -4  -3   57.73    2.03
  -1  -4  -3   54.67    1.90
  -1  -4  -3   56.74    2.51
   1  -4   3   54.63    1.93
   1   4   3   55.09    1.89
  -1   4  -3   55.66    1.92
  -1   4  -3   58.58    2.63
   2  -4   3   36.98    1.34
  -2  -4  -3   38.40    1.42
   2   4   3   36.46    1.35
  -2   4  -3   37.24    1.86
   3  -4   3    7.30    0.37
  -3  -4  -3    6.94    0.30
  -3  -4  -3    7.11    0.30
  -3  -4  -3    8.59    0.43
   3  -4   3    6.58    0.30
   3   4   3    6.57    0.38
  -3   4  -3    6.63    0.36
  -3   4  -3    6.71    0.56
  -4  -4  -3    1.79    0.15
  -4  -4  -3    0.78    0.12
  -4  -4  -3    0.86    0.15
   4  -4   3    0.83    0.13
   4  -4   3    1.04    0.12
  -4  -4  -3    0.99    0.13
   4   4   3    0.79    0.15
   4   4   3    0.72    0.14
  -4   4  -3    0.92    0.17
  -4   4  -3    0.92    0.24
  -5  -4  -3    0.59    0.13
   5  -4   3    0.54    0.13
  -5  -4  -3    0.37    0.11
  -5  -4  -3    0.04    0.11
   5  -4   3    0.42    0.10
  -5  -4  -3    0.30    0.13
   5   4   3    0.41    0.14
  -5   4  -3    0.29    0.22
  -5   4  -3    0.56    0.16
   5   4   3    0.19    0.12
  -6  -4  -3    0.85    0.16
  -6  -4  -3    0.57    0.13
   6  -4   3    0.77    0.12
   6  -4   3    0.64    0.12
  -6  -4  -3    0.73    0.15
  -6  -4  -3    0.73    0.14
  -6  -4  -3    0.69    0.13
  -6  -4  -3    0.87    0.16
  -6   4  -3    0.69    0.15
   6   4   3    0.70    0.13
  -6   4  -3    0.66    0.16
  -7  -4  -3    3.82    0.24
  -7  -4  -3    3.61    0.26
  -7  -4  -3    3.98    0.25
  -7  -4  -3    3.46    0.25
  -7  -4  -3    3.68    0.25
   7  -4   3    3.74    0.23
   7  -4   3    4.21    0.22
  -7   4  -3    3.98    0.24
   7   4   3    3.76    0.23
  -7   4  -3    3.67    0.26
  -8  -4  -3    0.31    0.12
   8  -4   3    0.04    0.08
  -8  -4  -3    0.14    0.09
   8   4   3    0.15    0.09
  -8   4  -3   -0.08    0.10
   9  -4   3   -0.03    0.05
  -9  -4  -3   -0.01    0.07
   9   4   3    0.05    0.05
  -9   4  -3    0.07    0.06
   8  -5  -3    1.22    0.13
  -8  -5   3    1.33    0.15
   8   5  -3    1.43    0.14
  -8   5   3    1.02    0.19
   8   5  -3    1.47    0.13
  -8   5   3    1.52    0.18
  -7  -5   3    1.82    0.18
   7  -5  -3    1.18    0.14
   7  -5  -3    1.27    0.13
   7  -5  -3    1.35    0.14
   7  -5  -3    1.23    0.15
   7  -5  -3    1.12    0.14
   7   5  -3    1.41    0.15
   7   5  -3    1.43    0.16
  -7   5   3    1.66    0.22
  -6  -5   3    0.81    0.14
   6  -5  -3    0.71    0.13
   6  -5  -3    0.58    0.14
  -6  -5   3    0.90    0.12
   6  -5  -3    0.88    0.14
   6  -5  -3    0.65    0.11
   6  -5  -3    0.69    0.13
   6  -5  -3    0.59    0.12
   6   5  -3    0.48    0.13
   6   5  -3    0.88    0.15
   5  -5  -3    3.47    0.24
  -5  -5   3    3.31    0.21
   5  -5  -3    3.24    0.23
   5  -5  -3    3.22    0.22
   5  -5  -3    3.40    0.21
   5   5  -3    3.48    0.22
   5   5  -3    3.02    0.24
  -4  -5   3    5.19    0.25
   4  -5  -3    4.89    0.27
   4  -5  -3    4.84    0.25
  -4  -5   3    5.07    0.33
   4  -5  -3    4.70    0.30
   4  -5  -3    4.91    0.27
   4   5  -3    4.84    0.36
  -4   5   3    5.02    0.44
   4   5  -3    4.91    0.27
   4   5  -3    5.04    0.32
   3  -5  -3    3.48    0.21
  -3  -5   3    3.05    0.21
   3  -5  -3    3.58    0.25
   3  -5  -3    3.63    0.21
  -3  -5   3    3.66    0.26
   3  -5  -3    3.45    0.19
  -3  -5   3    3.68    0.20
  -3   5   3    3.43    0.33
   3   5  -3    3.48    0.22
   3   5  -3    3.52    0.29
   2  -5  -3    2.11    0.14
  -2  -5   3    1.80    0.14
  -2  -5   3    1.98    0.17
  -2  -5   3    1.79    0.14
   2  -5  -3    1.88    0.17
   2  -5  -3    1.92    0.14
  -2   5   3    1.86    0.23
   2   5  -3    1.87    0.17
   2   5  -3    2.13    0.21
  -1  -5   3    3.07    0.20
   1  -5  -3    3.07    0.18
  -1  -5   3    3.21    0.20
   1  -5  -3    3.23    0.21
   1   5  -3    2.95    0.23
  -1   5   3    3.01    0.27
   0  -5   3   84.67    2.86
   0  -5  -3   83.57    2.84
   0  -5  -3   85.37    2.99
   0  -5  -3   82.90    2.83
   0   5   3   87.41    3.81
   0   5  -3   82.57    2.88
   0   5  -3   88.10    3.83
  -1  -5  -3  569.40   18.62
   1  -5   3  570.32   18.65
  -1  -5  -3  569.95   19.62
  -1   5  -3  569.39   18.58
  -1   5  -3  601.17   25.05
   1   5   3  578.87   18.56
  -2  -5  -3  309.29    8.55
   2  -5   3  309.47    8.58
  -2  -5  -3  306.39   10.07
   2  -5   3  311.96   10.10
  -2  -5  -3  300.41    8.29
  -2  -5  -3  300.76   10.62
   2   5   3  330.77   10.14
  -2   5  -3  305.09    8.90
  -3  -5  -3    1.75    0.15
  -3  -5  -3    1.80    0.15
   3  -5   3    1.94    0.18
  -3  -5  -3    1.92    0.15
   3  -5   3    1.62    0.15
  -3  -5  -3    1.68    0.15
  -3  -5  -3    1.67    0.19
   3   5   3    1.76    0.20
  -3   5  -3    1.57    0.28
  -3   5  -3    1.87    0.20
  -4  -5  -3   40.37    1.23
  -4  -5  -3   36.55    1.57
  -4  -5  -3   41.10    1.21
  -4  -5  -3   39.30    1.27
   4  -5   3   42.41    1.25
   4  -5   3   37.68    1.46
  -4  -5  -3   41.44    1.25
  -4   5  -3   39.11    1.35
   4   5   3   40.20    1.53
   4   5   3   39.16    1.32
  -5  -5  -3   54.57    1.61
  -5  -5  -3   53.47    1.51
  -5  -5  -3   55.20    1.67
  -5  -5  -3   53.78    1.74
   5  -5   3   53.90    1.49
  -5  -5  -3   53.62    1.65
  -5  -5  -3   55.23    1.61
   5  -5   3   54.13    1.65
  -5   5  -3   56.64    1.79
   5   5   3   54.57    1.75
  -6  -5  -3    0.53    0.15
  -6  -5  -3    0.60    0.13
  -6  -5  -3    0.57    0.13
  -6  -5  -3    0.40    0.13
   6  -5   3    0.74    0.12
  -6  -5  -3    0.46    0.13
  -6  -5  -3    0.46    0.13
   6  -5   3    0.64    0.12
   6   5   3    0.51    0.13
  -6   5  -3    0.46    0.15
  -6   5  -3    0.50    0.15
   7  -5   3    0.43    0.10
  -7  -5  -3    0.45    0.13
  -7  -5  -3    0.25    0.11
  -7  -5  -3    0.43    0.12
  -7  -5  -3    0.61    0.14
  -7  -5  -3    0.53    0.14
  -7   5  -3    0.29    0.12
   7   5   3    0.54    0.11
  -7   5  -3    0.41    0.12
  -8  -5  -3    1.24    0.13
  -8  -5  -3    1.23    0.15
   8  -5   3    1.42    0.12
  -8  -5  -3    1.33    0.14
  -8   5  -3    1.27    0.13
   8  -6  -3    0.03    0.07
  -8  -6   3    0.08    0.09
   8   6  -3   -0.02    0.06
  -8   6   3   -0.02    0.11
  -7  -6   3    5.16    0.29
   7  -6  -3    5.21    0.25
   7  -6  -3    5.37    0.26
  -7  -6   3    4.93    0.25
   7  -6  -3    5.14    0.28
   7  -6  -3    5.12    0.26
   7  -6  -3    4.83    0.25
  -7   6   3    5.57    0.36
   7   6  -3    5.16    0.28
   7   6  -3    5.28    0.27
   6  -6  -3    2.40    0.19
  -6  -6   3    2.48    0.21
   6  -6  -3    2.78    0.20
  -6  -6   3    2.23    0.18
   6  -6  -3    2.45    0.19
   6  -6  -3    2.43    0.18
   6  -6  -3    2.38    0.20
   6  -6  -3    2.55    0.21
   6   6  -3    2.70    0.22
   6   6  -3    2.66    0.21
   5  -6  -3    0.16    0.12
   5  -6  -3    0.09    0.09
   5  -6  -3    0.00    0.10
  -5  -6   3   -0.17    0.13
   5  -6  -3   -0.14    0.10
  -5  -6   3   -0.02    0.09
   5  -6  -3   -0.01    0.10
   5  -6  -3   -0.11    0.13
   5   6  -3    0.19    0.12
   5   6  -3   -0.01    0.15
   5   6  -3   -0.10    0.09
   4  -6  -3    7.93    0.35
  -4  -6   3    8.72    0.48
   4  -6  -3    8.34    0.39
   4  -6  -3    8.18    0.38
  -4  -6   3    8.08    0.35
   4  -6  -3    7.62    0.43
   4   6  -3    8.27    0.43
   4   6  -3    7.85    0.37
   4   6  -3    7.48    0.49
  -4   6   3    8.21    0.62
   3  -6  -3    7.56    0.43
  -3  -6   3    7.35    0.36
  -3  -6   3    8.51    0.46
   3  -6  -3    9.42    0.39
   3  -6  -3    8.00    0.37
  -3  -6   3    8.41    0.35
   3  -6  -3    8.75    0.36
   3   6  -3    8.51    0.50
   3   6  -3    8.62    0.39
  -3   6   3    9.55    0.62
   2  -6  -3   41.47    1.49
   2  -6  -3   40.05    1.28
  -2  -6   3   41.28    1.45
   2  -6  -3   40.53    1.24
   2  -6  -3   40.56    1.28
  -2  -6   3   40.76    1.22
  -2  -6   3   38.76    1.20
   2   6  -3   40.53    1.28
  -2   6   3   42.87    2.00
   2   6  -3   40.27    1.55
   1  -6  -3    1.81    0.15
   1  -6  -3    1.64    0.14
   1  -6  -3    1.64    0.17
   1  -6  -3    1.74    0.14
  -1  -6   3    1.55    0.14
  -1  -6   3    1.97    0.17
  -1  -6   3    1.89    0.14
   1  -6  -3    1.88    0.16
   1   6  -3    1.52    0.19
  -1   6   3    2.05    0.23
   1   6  -3    2.26    0.19
   0  -6   3    0.07    0.09
   0  -6  -3    0.03    0.08
   0  -6  -3    0.13    0.07
   0  -6  -3    0.11    0.08
   0  -6   3    0.05    0.08
   0   6   3    0.17    0.08
   0   6  -3    0.08    0.10
   0   6  -3   -0.03    0.11
  -1  -6  -3    3.08    0.21
   1  -6   3    3.19    0.20
  -1  -6  -3    2.88    0.19
  -1  -6  -3    3.02    0.18
  -1  -6  -3    3.03    0.18
  -1  -6  -3    3.37    0.23
   1  -6   3    2.95    0.19
   1  -6   3    3.01    0.22
  -1   6  -3    2.61    0.19
   1   6   3    3.21    0.23
  -1   6  -3    3.12    0.32
  -1   6  -3    2.80    0.23
  -2  -6  -3   33.36    1.01
   2  -6   3   31.59    1.23
  -2  -6  -3   32.88    1.21
   2  -6   3   33.21    1.05
  -2  -6  -3   32.65    1.05
   2  -6   3   34.01    1.03
  -2  -6  -3   33.97    1.31
  -2  -6  -3   32.51    1.02
  -2   6  -3   32.11    1.11
  -2   6  -3   31.49    1.70
   3  -6   3    0.88    0.14
  -3  -6  -3    1.04    0.12
  -3  -6  -3    0.82    0.12
   3  -6   3    0.89    0.13
  -3  -6  -3    0.91    0.16
  -3   6  -3    0.71    0.17
  -3   6  -3    0.82    0.24
   3   6   3    0.87    0.17
  -4  -6  -3   63.02    2.54
  -4  -6  -3   66.95    2.01
  -4  -6  -3   66.00    1.95
   4  -6   3   69.51    2.02
  -4  -6  -3   70.02    2.08
  -4   6  -3   69.67    2.16
   4   6   3   67.21    2.46
   5  -6   3   32.68    1.06
   5  -6   3   34.07    1.02
  -5  -6  -3   33.48    1.04
  -5  -6  -3   32.64    0.97
   5  -6   3   31.62    0.95
  -5  -6  -3   32.44    1.03
  -5  -6  -3   33.63    1.08
  -5  -6  -3   32.22    1.13
  -5   6  -3   31.46    1.00
  -5   6  -3   32.37    1.16
   5   6   3   32.10    1.14
  -6  -6  -3    0.12    0.11
  -6  -6  -3    0.28    0.12
  -6  -6  -3    0.29    0.14
   6  -6   3    0.24    0.09
  -6  -6  -3    0.06    0.11
   6  -6   3    0.27    0.09
  -6  -6  -3    0.26    0.12
  -6   6  -3    0.56    0.14
  -6   6  -3    0.13    0.13
   6   6   3    0.25    0.12
  -7  -6  -3    0.51    0.12
   7  -6   3    0.59    0.10
  -7  -6  -3    0.54    0.14
  -7  -6  -3    0.62    0.13
   7   6   3    0.69    0.12
  -7   6  -3    0.53    0.12
  -7   6  -3    0.72    0.13
  -8  -6  -3    1.21    0.14
   8  -6   3    0.96    0.10
  -8  -6  -3    0.88    0.12
  -8   6  -3    1.18    0.12
   8  -7  -3    1.33    0.10
  -8  -7   3    1.57    0.13
  -8   7   3    1.49    0.13
   8   7  -3    1.22    0.10
   7  -7  -3    0.59    0.10
   7  -7  -3    0.66    0.10
   7  -7  -3    0.50    0.11
  -7  -7   3    0.66    0.11
  -7  -7   3    1.19    0.15
   7  -7  -3    0.53    0.10
  -7   7   3    0.52    0.15
   7   7  -3    0.50    0.11
   7   7  -3    0.67    0.11
  -7   7   3    0.59    0.17
   6  -7  -3    4.44    0.25
  -6  -7   3    4.56    0.25
   6  -7  -3    4.67    0.26
   6  -7  -3    4.86    0.29
   6  -7  -3    4.56    0.25
   6  -7  -3    4.58    0.26
  -6  -7   3    4.81    0.29
   6  -7  -3    4.68    0.27
   6   7  -3    4.96    0.29
   6   7  -3    4.88    0.27
   5  -7  -3    3.37    0.23
  -5  -7   3    3.38    0.25
   5  -7  -3    3.40    0.24
   5  -7  -3    3.07    0.23
  -5  -7   3    3.34    0.22
   5  -7  -3    3.44    0.22
   5  -7  -3    2.91    0.21
   5  -7  -3    3.08    0.22
   5   7  -3    3.28    0.26
   5   7  -3    3.49    0.26
   4  -7  -3    2.41    0.19
   4  -7  -3    3.13    0.22
  -4  -7   3    2.55    0.19
   4  -7  -3    2.63    0.21
   4  -7  -3    2.76    0.20
  -4  -7   3    2.38    0.22
  -4  -7   3    3.16    0.21
   4  -7  -3    2.64    0.21
   4   7  -3    2.65    0.21
   4   7  -3    3.59    0.29
   3  -7  -3    0.11    0.10
   3  -7  -3    0.23    0.10
   3  -7  -3    0.14    0.10
   3  -7  -3   -0.06    0.08
  -3  -7   3    0.02    0.11
  -3  -7   3    0.06    0.09
   3   7  -3    0.08    0.11
  -3   7   3    0.02    0.17
   3   7  -3    0.01    0.13
   2  -7  -3    0.30    0.09
   2  -7  -3    0.36    0.10
   2  -7  -3    0.32    0.11
  -2  -7   3    0.29    0.10
   2  -7  -3    0.37    0.10
  -2  -7   3    0.80    0.12
  -2  -7   3    0.22    0.10
  -2  -7   3    0.36    0.11
  -2   7   3    0.25    0.17
   2   7  -3    0.41    0.14
   2   7  -3    0.44    0.13
  -1  -7   3    0.26    0.09
   1  -7  -3    0.36    0.10
   1  -7  -3    0.36    0.10
  -1  -7   3    0.22    0.09
   1  -7  -3    0.21    0.10
  -1  -7   3    0.23    0.10
   1   7  -3    0.25    0.13
   1   7  -3    0.37    0.12
   0  -7   3    0.28    0.11
   0  -7   3    0.38    0.10
   0  -7  -3    0.39    0.09
   0  -7  -3    0.22    0.09
   0  -7  -3    0.52    0.11
   0  -7  -3    0.19    0.09
   0   7  -3    0.32    0.13
   0   7   3    0.26    0.10
   0   7  -3    0.29    0.12
  -1  -7  -3    6.13    0.33
  -1  -7  -3    5.95    0.29
  -1  -7  -3    5.79    0.27
   1  -7   3    6.34    0.30
   1  -7   3    5.89    0.35
   1  -7   3    5.60    0.29
  -1   7  -3    5.17    0.32
   1   7   3    5.94    0.35
  -1   7  -3    5.25    0.36
  -2  -7  -3    0.46    0.12
  -2  -7  -3    0.50    0.10
  -2  -7  -3    0.62    0.13
  -2  -7  -3    0.61    0.11
   2  -7   3    0.60    0.14
   2  -7   3    0.87    0.13
   2  -7   3    0.64    0.12
  -2   7  -3    0.57    0.14
  -2   7  -3    0.45    0.21
   3  -7   3    1.76    0.17
  -3  -7  -3    2.08    0.18
   3  -7   3    1.84    0.21
  -3  -7  -3    1.88    0.23
  -3  -7  -3    1.77    0.17
   3  -7   3    2.22    0.18
  -3  -7  -3    1.90    0.17
   3   7   3    2.17    0.24
  -3   7  -3    1.75    0.33
  -3   7  -3    1.95    0.22
  -4  -7  -3    3.56    0.28
  -4  -7  -3    4.41    0.26
   4  -7   3    3.93    0.25
  -4  -7  -3    3.87    0.24
   4  -7   3    3.76    0.22
   4  -7   3    3.61    0.24
  -4  -7  -3    3.88    0.23
  -4  -7  -3    3.49    0.25
  -4  -7  -3    3.97    0.25
  -4   7  -3    4.32    0.30
   5  -7   3    0.87    0.13
   5  -7   3    0.79    0.13
  -5  -7  -3    0.69    0.14
   5  -7   3    0.73    0.12
  -5  -7  -3    1.05    0.15
  -5  -7  -3    1.03    0.15
  -5  -7  -3    0.96    0.18
  -5  -7  -3    1.02    0.15
   5   7   3    0.96    0.17
  -5   7  -3    0.82    0.18
  -6  -7  -3    0.32    0.14
  -6  -7  -3    0.10    0.10
   6  -7   3    0.26    0.09
  -6  -7  -3    0.08    0.11
   6  -7   3   -0.04    0.09
  -6  -7  -3    0.06    0.11
  -6  -7  -3    0.12    0.11
  -6   7  -3    0.06    0.12
   6   7   3    0.02    0.11
  -7  -7  -3    0.61    0.11
   7  -7   3    0.62    0.10
  -7  -7  -3    0.69    0.13
  -7  -7  -3    0.87    0.14
  -7  -7  -3    0.64    0.12
  -7  -7  -3    0.69    0.13
  -7   7  -3    0.64    0.12
   7   7   3    0.73    0.11
  -7   7  -3    0.53    0.11
   8  -7   3    0.94    0.08
  -8  -7  -3    0.89    0.10
  -8   7  -3    0.92    0.09
   7  -8  -3    4.44    0.21
  -7  -8   3    4.65    0.24
   7  -8  -3    4.14    0.21
   7   8  -3    4.31    0.21
  -7   8   3    4.56    0.24
   6  -8  -3    6.20    0.29
   6  -8  -3    6.77    0.32
   6  -8  -3    5.91    0.29
   6  -8  -3    6.45    0.30
  -6  -8   3    6.51    0.34
   6  -8  -3    6.73    0.30
  -6  -8   3    6.28    0.30
   6   8  -3    6.63    0.33
   6   8  -3    6.43    0.31
  -6   8   3    5.73    0.38
  -5  -8   3    6.91    0.37
   5  -8  -3    7.28    0.33
  -5  -8   3    6.82    0.31
  -5  -8   3    7.25    0.33
   5  -8  -3    7.18    0.33
   5  -8  -3    6.61    0.35
   5  -8  -3    7.04    0.33
   5  -8  -3    6.73    0.35
   5   8  -3    7.10    0.36
   5   8  -3    6.86    0.38
  -4  -8   3    0.23    0.10
   4  -8  -3    0.19    0.12
   4  -8  -3    0.21    0.10
   4  -8  -3    0.21    0.10
   4  -8  -3    0.05    0.10
  -4  -8   3    0.24    0.13
   4  -8  -3    0.13    0.11
  -4  -8   3   -0.11    0.10
   4   8  -3    0.20    0.12
   4   8  -3    0.34    0.16
  -3  -8   3   24.26    0.80
  -3  -8   3   23.35    0.77
   3  -8  -3   23.34    0.84
   3  -8  -3   23.76    0.81
   3  -8  -3   24.16    0.79
  -3  -8   3   23.46    0.85
   3  -8  -3   23.68    0.81
   3  -8  -3   23.53    0.85
  -3  -8   3   22.42    0.81
   3   8  -3   24.90    0.85
   2  -8  -3    5.23    0.28
  -2  -8   3    5.20    0.27
   2  -8  -3    5.14    0.29
  -2  -8   3    4.77    0.27
  -2  -8   3    5.25    0.29
   2   8  -3    5.76    0.32
  -1  -8   3   11.26    0.45
   1  -8  -3   10.96    0.47
  -1  -8   3   11.39    0.45
   1  -8  -3   11.89    0.47
  -1  -8   3   10.65    0.54
  -1   8   3   11.88    0.60
   1   8  -3   11.79    0.51
   0  -8   3    2.13    0.18
   0  -8  -3    1.87    0.19
   0  -8  -3    1.80    0.18
   0  -8   3    2.08    0.21
   0  -8  -3    2.14    0.17
   0  -8  -3    2.16    0.18
   0   8   3    2.08    0.23
   0   8  -3    1.95    0.21
   0   8  -3    1.79    0.23
   1  -8   3    2.17    0.22
   1  -8   3    2.50    0.20
  -1  -8  -3    2.57    0.18
  -1  -8  -3    2.65    0.23
  -1  -8  -3    2.54    0.19
  -1   8  -3    2.26    0.22
   1   8   3    2.66    0.26
   2  -8   3    1.60    0.16
  -2  -8  -3    1.34    0.15
  -2  -8  -3    1.57    0.17
  -2  -8  -3    1.49    0.16
   2  -8   3    1.71    0.18
  -2   8  -3    1.49    0.18
   3  -8   3   12.60    0.47
  -3  -8  -3   12.89    0.52
  -3  -8  -3   12.36    0.49
  -3  -8  -3   13.91    0.52
   3  -8   3   13.86    0.51
   3  -8   3   12.13    0.51
  -3  -8  -3   12.29    0.46
   3  -8   3   12.19    0.49
  -3  -8  -3   12.74    0.52
  -3   8  -3   13.10    0.57
   4  -8   3   15.12    0.52
  -4  -8  -3   14.91    0.52
  -4  -8  -3   14.49    0.55
  -4  -8  -3   15.65    0.60
  -4  -8  -3   15.79    0.59
   4  -8   3   14.92    0.57
   4  -8   3   15.31    0.56
  -4  -8  -3   15.34    0.59
  -4  -8  -3   14.65    0.62
  -4   8  -3   14.87    0.64
   5  -8   3    1.36    0.14
  -5  -8  -3    1.39    0.20
  -5  -8  -3    1.23    0.16
   5  -8   3    1.75    0.16
  -5  -8  -3    1.69    0.17
   5  -8   3    1.63    0.15
  -5  -8  -3    1.78    0.17
  -5  -8  -3    1.80    0.18
  -5   8  -3    1.80    0.20
   5   8   3    1.87    0.21
  -6  -8  -3    2.81    0.21
  -6  -8  -3    3.22    0.20
  -6  -8  -3    2.57    0.20
   6  -8   3    2.62    0.18
  -6  -8  -3    2.93    0.23
   6  -8   3    3.14    0.18
  -6   8  -3    3.15    0.23
   6   8   3    3.22    0.22
  -7  -8  -3    0.70    0.10
   7  -8   3    0.86    0.09
  -7  -8  -3    0.76    0.12
  -7  -8  -3    0.79    0.12
   7  -9  -3    8.21    0.29
   7  -9  -3    7.95    0.30
   7   9  -3    8.34    0.30
   6  -9  -3   12.97    0.46
   6  -9  -3   12.85    0.48
   6  -9  -3   12.94    0.50
   6  -9  -3   13.07    0.46
  -6   9   3   12.42    0.57
   6   9  -3   13.25    0.47
   5  -9  -3    0.19    0.09
   5  -9  -3    0.03    0.09
   5  -9  -3    0.10    0.09
  -5  -9   3    0.14    0.09
  -5  -9   3    0.20    0.10
   5  -9  -3    0.05    0.10
  -5   9   3    0.24    0.16
   5   9  -3    0.07    0.12
   5   9  -3    0.02    0.11
  -4  -9   3   18.21    0.62
   4  -9  -3   17.72    0.62
   4  -9  -3   17.16    0.62
   4  -9  -3   16.43    0.60
  -4  -9   3   17.13    0.60
   4  -9  -3   16.72    0.66
   4  -9  -3   17.30    0.66
  -4  -9   3   16.35    0.63
   4   9  -3   16.85    0.63
   4   9  -3   16.17    0.69
  -3  -9   3   67.29    2.05
   3  -9  -3   70.59    2.05
  -3  -9   3   70.08    2.03
  -3  -9   3   67.86    2.06
  -3  -9   3   70.80    2.01
   3  -9  -3   69.22    2.16
   3  -9  -3   71.01    1.88
   3  -9  -3   68.49    2.00
   3  -9  -3   70.88    2.18
   3  -9  -3   70.36    2.08
  -3  -9   3   69.31    2.16
   3   9  -3   71.70    2.11
   2  -9  -3   17.00    0.65
   2  -9  -3   16.63    0.59
  -2  -9   3   15.69    0.60
  -2  -9   3   16.21    0.60
   2  -9  -3   16.41    0.62
  -2  -9   3   15.83    0.58
  -2  -9   3   16.06    0.63
   2  -9  -3   15.97    0.62
   2  -9  -3   16.12    0.54
  -2  -9   3   15.75    0.59
   2   9  -3   16.62    0.65
  -1  -9   3    3.03    0.22
   1  -9  -3    3.08    0.23
   1  -9  -3    3.25    0.24
  -1  -9   3    3.34    0.23
  -1  -9   3    3.07    0.22
   1  -9  -3    3.12    0.24
   1  -9  -3    3.14    0.20
   1   9  -3    3.46    0.26
   0  -9  -3    0.45    0.13
   0  -9  -3    0.62    0.15
   0  -9  -3    0.35    0.12
   0  -9   3    0.62    0.13
   0  -9   3    0.65    0.13
   0  -9  -3    0.60    0.12
   0  -9   3    0.78    0.14
   0  -9  -3    0.43    0.11
   0   9  -3    0.12    0.14
   0   9  -3    0.43    0.16
  -1  -9  -3    0.20    0.11
  -1  -9  -3    0.18    0.10
   1  -9   3    0.13    0.12
   1  -9   3    0.52    0.13
   1  -9   3    0.22    0.14
  -1  -9  -3    0.20    0.11
  -1  -9  -3    0.25    0.13
  -1  -9  -3    0.15    0.13
   1  -9   3    0.38    0.12
   1  -9   3    0.20    0.11
  -1   9  -3   -0.08    0.13
  -2  -9  -3    0.05    0.09
   2  -9   3    0.03    0.11
  -2  -9  -3    0.14    0.11
   2  -9   3    0.26    0.11
  -2  -9  -3    0.15    0.10
   2  -9   3    0.26    0.12
  -2  -9  -3    0.19    0.12
  -2   9  -3    0.50    0.16
   3  -9   3    0.08    0.10
  -3  -9  -3    0.23    0.10
   3  -9   3    0.15    0.11
  -3  -9  -3    0.10    0.11
  -3  -9  -3    0.30    0.13
  -3  -9  -3    0.10    0.11
  -3  -9  -3    0.23    0.11
   3  -9   3    0.10    0.10
  -3   9  -3    0.31    0.15
  -3   9  -3    0.15    0.12
   4  -9   3   21.80    0.76
   4  -9   3   21.48    0.67
  -4  -9  -3   20.98    0.73
  -4  -9  -3   21.56    0.69
   4  -9   3   21.70    0.72
  -4  -9  -3   21.60    0.77
  -4  -9  -3   21.91    0.77
  -4  -9  -3   21.57    0.79
  -4   9  -3   22.70    0.82
  -5  -9  -3   13.08    0.52
  -5  -9  -3   13.44    0.47
  -5  -9  -3   13.03    0.52
   5  -9   3   12.95    0.44
   5  -9   3   13.17    0.48
  -5  -9  -3   13.68    0.51
   5  -9   3   13.20    0.50
   5   9   3   12.71    0.56
  -5   9  -3   13.63    0.55
  -6  -9  -3    0.58    0.11
   6  -9   3    0.66    0.09
  -6  -9  -3    0.65    0.12
  -6  -9  -3    0.70    0.11
  -6   9  -3    0.76    0.13
  -6   9  -3    0.58    0.11
   6 -10  -3    1.68    0.12
   6 -10  -3    2.03    0.13
   6  10  -3    1.84    0.13
   5 -10  -3    0.04    0.08
   5 -10  -3    0.02    0.08
  -5 -10   3    0.18    0.08
   5 -10  -3    0.00    0.08
   5 -10  -3    0.19    0.09
  -5 -10   3    0.17    0.09
  -5  10   3    0.23    0.16
   5  10  -3   -0.09    0.10
  -4 -10   3    4.51    0.24
   4 -10  -3    4.58    0.27
   4 -10  -3    4.94    0.25
   4 -10  -3    4.53    0.26
   4 -10  -3    5.13    0.27
  -4 -10   3    4.54    0.26
  -4 -10   3    5.03    0.28
   4  10  -3    5.11    0.27
  -4  10   3    4.06    0.32
   3 -10  -3    3.20    0.22
   3 -10  -3    3.24    0.20
  -3 -10   3    3.21    0.21
   3 -10  -3    3.07    0.21
  -3 -10   3    2.99    0.23
  -3 -10   3    3.10    0.21
   3 -10  -3    3.14    0.22
   3 -10  -3    2.70    0.22
   3  10  -3    3.05    0.22
   2 -10  -3    3.08    0.23
   2 -10  -3    3.45    0.21
  -2 -10   3    3.72    0.24
   2 -10  -3    2.97    0.23
  -2 -10   3    3.44    0.22
  -2 -10   3    3.28    0.22
   2 -10  -3    3.20    0.24
  -2 -10   3    3.25    0.21
   2 -10  -3    3.39    0.22
   2  10  -3    3.47    0.25
  -1 -10   3    0.49    0.12
   1 -10  -3    0.13    0.11
   1 -10  -3    0.07    0.12
   1 -10  -3    0.29    0.13
  -1 -10   3    0.20    0.10
  -1 -10   3    0.40    0.13
   1 -10  -3    0.12    0.11
   1  10  -3    0.59    0.15
   0 -10   3    0.05    0.11
   0 -10  -3    0.00    0.10
   0 -10   3   -0.07    0.11
   0 -10  -3    0.20    0.11
   0 -10   3    0.14    0.11
   0 -10  -3    0.02    0.10
   0 -10   3    0.08    0.11
   0 -10  -3   -0.12    0.12
   0  10  -3    0.17    0.12
   0  10  -3   -0.09    0.12
  -1 -10  -3    0.38    0.11
   1 -10   3    0.18    0.11
   1 -10   3    0.08    0.10
  -1 -10  -3    0.18    0.10
   1 -10   3   -0.07    0.10
  -1 -10  -3    0.31    0.11
   1 -10   3    0.03    0.11
  -1 -10  -3    0.03    0.12
  -1  10  -3    0.25    0.14
  -1  10  -3   -0.09    0.13
  -2 -10  -3    0.18    0.11
   2 -10   3   -0.01    0.10
  -2 -10  -3    0.02    0.09
  -2 -10  -3    0.09    0.10
   2 -10   3    0.28    0.11
   2 -10   3    0.08    0.10
  -2 -10  -3    0.09    0.10
  -2  10  -3    0.18    0.15
  -3 -10  -3    0.12    0.13
   3 -10   3    0.04    0.09
  -3 -10  -3    0.15    0.10
  -3 -10  -3    0.11    0.11
  -3 -10  -3   -0.03    0.10
   3 -10   3    0.12    0.10
  -3 -10  -3    0.01    0.10
   3 -10   3    0.17    0.10
  -3  10  -3    0.15    0.14
  -4 -10  -3    1.90    0.16
   4 -10   3    2.30    0.17
   4 -10   3    1.87    0.14
  -4 -10  -3    1.76    0.16
  -4 -10  -3    2.06    0.19
  -4 -10  -3    2.10    0.18
   4 -10   3    1.92    0.16
   4  10   3    1.86    0.21
  -4  10  -3    1.92    0.18
  -5 -10  -3    0.10    0.10
   5 -10   3    0.04    0.08
   5 -10   3    0.00    0.07
  -5 -10  -3   -0.01    0.09
  -5 -10  -3    0.09    0.09
  -5 -10  -3    0.05    0.09
  -5  10  -3    0.07    0.09
   5  10   3    0.00    0.11
  -5  10  -3    0.00    0.10
  -6 -10  -3    0.11    0.07
   6 -10   3    0.03    0.05
  -6 -10  -3   -0.02    0.06
  -6  10  -3    0.00    0.08
   5 -11  -3    1.92    0.13
   5 -11  -3    1.69    0.13
  -5 -11   3    1.99    0.13
   5  11  -3    2.01    0.14
   4 -11  -3    3.18    0.19
   4 -11  -3    3.36    0.20
   4 -11  -3    3.49    0.21
  -4 -11   3    3.14    0.20
   4 -11  -3    3.40    0.20
  -4 -11   3    3.38    0.19
   4  11  -3    3.38    0.21
   3 -11  -3    3.81    0.23
   3 -11  -3    4.10    0.24
  -3 -11   3    4.21    0.23
  -3 -11   3    4.40    0.25
  -3 -11   3    4.23    0.23
   3 -11  -3    4.25    0.22
   3 -11  -3    4.29    0.26
   3 -11  -3    4.03    0.21
   3  11  -3    4.34    0.25
   2 -11  -3    2.09    0.18
   2 -11  -3    1.92    0.18
   2 -11  -3    1.80    0.18
  -2 -11   3    2.01    0.18
  -2 -11   3    2.27    0.18
   2 -11  -3    2.22    0.17
  -2 -11   3    1.88    0.17
   2  11  -3    1.81    0.18
  -1 -11   3    0.48    0.13
   1 -11  -3    0.62    0.14
   1 -11  -3    0.41    0.13
   1 -11  -3    0.66    0.12
  -1 -11   3    0.37    0.11
  -1 -11   3    0.50    0.12
   1 -11  -3    0.52    0.13
   1  11  -3    0.47    0.13
   0 -11  -3    3.02    0.22
   0 -11  -3    3.22    0.20
   0 -11  -3    2.96    0.22
   0 -11   3    3.07    0.21
   0 -11   3    3.12    0.20
   0 -11   3    2.96    0.19
   0 -11   3    3.12    0.22
   0 -11  -3    2.79    0.21
   0  11  -3    2.91    0.24
   0  11  -3    3.03    0.21
  -1 -11  -3    1.41    0.16
  -1 -11  -3    1.37    0.15
   1 -11   3    1.55    0.14
  -1 -11  -3    1.38    0.15
   1 -11   3    1.61    0.16
   1 -11   3    1.35    0.16
  -1 -11  -3    1.72    0.17
   1 -11   3    1.46    0.14
  -1  11  -3    1.55    0.17
  -1  11  -3    1.32    0.18
  -2 -11  -3    0.18    0.10
  -2 -11  -3    0.11    0.09
   2 -11   3    0.09    0.09
  -2 -11  -3   -0.02    0.10
   2 -11   3   -0.08    0.08
  -2 -11  -3    0.09    0.10
  -2  11  -3    0.05    0.11
  -2  11  -3   -0.08    0.12
  -3 -11  -3    0.59    0.13
  -3 -11  -3    0.68    0.12
  -3 -11  -3    0.58    0.11
  -3 -11  -3    0.57    0.11
   3 -11   3    0.59    0.11
   3 -11   3    0.53    0.10
  -3  11  -3    0.44    0.13
  -3  11  -3    0.59    0.14
   4 -11   3   -0.10    0.07
   4 -11   3    0.05    0.07
  -4 -11  -3   -0.04    0.08
  -4 -11  -3    0.02    0.08
  -4 -11  -3    0.04    0.08
  -4  11  -3    0.09    0.10
   5 -11   3    1.38    0.09
  -5 -11  -3    1.24    0.12
  -5 -11  -3    1.24    0.11
  -5  11  -3    1.62    0.13
   4 -12  -3   13.52    0.46
   4 -12  -3   13.85    0.45
   4  12  -3   14.19    0.47
  -3 -12   3    0.03    0.09
  -3 -12   3    0.08    0.07
   3 -12  -3   -0.05    0.08
   3 -12  -3    0.06    0.08
   3 -12  -3    0.03    0.07
   2 -12  -3    2.99    0.17
  -2 -12   3    3.32    0.20
   2 -12  -3    2.99    0.21
   2 -12  -3    2.68    0.19
  -2 -12   3    3.17    0.19
   2  12  -3    2.72    0.19
   1 -12  -3    3.66    0.22
  -1 -12   3    3.64    0.21
   1 -12  -3    3.34    0.23
   1 -12  -3    3.85    0.20
  -1 -12   3    3.34    0.20
  -1 -12   3    3.77    0.22
   1  12  -3    3.29    0.22
   0 -12   3   15.85    0.53
   0 -12  -3   14.74    0.58
   0 -12   3   15.28    0.52
   0 -12  -3   15.42    0.54
   0 -12  -3   14.86    0.50
   0 -12   3   15.03    0.48
   0  12  -3   13.65    0.57
   1 -12   3    6.65    0.26
  -1 -12  -3    6.78    0.28
   1 -12   3    7.38    0.29
  -1 -12  -3    7.16    0.31
  -1 -12  -3    6.57    0.33
   1 -12   3    6.15    0.30
  -1  12  -3    6.30    0.33
  -1  12  -3    6.81    0.29
  -2 -12  -3    2.81    0.19
  -2 -12  -3    3.21    0.19
   2 -12   3    2.82    0.16
  -2 -12  -3    3.47    0.22
  -2 -12  -3    2.94    0.18
   2 -12   3    3.26    0.19
  -2  12  -3    2.88    0.21
  -2  12  -3    3.08    0.19
  -3 -12  -3    0.37    0.09
   3 -12   3    0.38    0.07
  -3 -12  -3    0.52    0.10
  -3  12  -3    0.53    0.10
  -1 -13   3    0.95    0.10
  -1 -13   3    0.66    0.08
   1 -13  -3    0.98    0.10
   1 -13  -3    0.90    0.10
   0 -13   3    1.19    0.11
   0 -13  -3    1.31    0.12
   0 -13  -3    1.11    0.11
   0 -13   3    1.11    0.09
   1 -13   3    0.18    0.06
  -1 -13  -3    0.21    0.08
   9   0  -4    0.03    0.06
   8   0  -4   -0.05    0.08
   8   0  -4   -0.03    0.08
  -8   0   4    0.15    0.10
   7   0  -4   -0.04    0.09
  -7   0   4   -0.01    0.11
   7   0  -4    0.00    0.09
   7   0  -4   -0.02    0.11
  -7   0   4    0.04    0.11
   7   0  -4   -0.01    0.09
   6   0  -4    1.78    0.18
  -6   0   4    1.63    0.19
  -6   0   4    1.94    0.17
   6   0  -4    2.20    0.20
   6   0  -4    1.94    0.17
   6   0  -4    2.11    0.19
   5   0  -4    0.02    0.10
  -5   0   4   -0.03    0.09
  -5   0   4    0.02    0.08
   5   0  -4    0.02    0.08
   5   0  -4    0.04    0.08
   4   0  -4    0.47    0.13
   4   0  -4    0.18    0.08
   4   0  -4    0.24    0.09
   4   0  -4    0.37    0.08
   4   0  -4    0.37    0.09
  -4   0   4    0.19    0.08
  -4   0   4    0.15    0.12
   3   0  -4    0.03    0.08
  -3   0   4    0.07    0.07
   3   0  -4    0.02    0.06
   2   0  -4   96.51    3.24
   2   0  -4   98.77    4.35
  -2   0   4   98.12    3.43
   1   0  -4   -0.07    0.05
   1   0  -4   -0.13    0.08
  -1   0   4   -0.02    0.07
   0   0   4    4.35    0.21
   0   0   4    4.38    0.25
   0   0  -4    4.78    0.32
  -1   0  -4    0.09    0.06
  -1   0  -4    0.05    0.09
   1   0   4    0.02    0.06
  -2   0  -4   12.71    0.55
   2   0   4   12.76    0.53
  -2   0  -4   13.47    0.72
   3   0   4    0.09    0.08
  -3   0  -4   -0.03    0.07
  -3   0  -4   -0.12    0.10
  -4   0  -4   -0.03    0.12
   4   0   4    0.01    0.07
   4   0   4    0.18    0.09
  -4   0  -4    0.05    0.10
  -4   0  -4    0.03    0.09
  -4   0  -4    0.07    0.08
  -4   0  -4    0.03    0.11
  -5   0  -4    0.05    0.10
   5   0   4   -0.03    0.09
   5   0   4    0.03    0.08
  -5   0  -4    0.13    0.11
  -6   0  -4   10.11    0.42
   6   0   4   10.39    0.43
   6   0   4    9.60    0.38
  -6   0  -4    9.73    0.42
  -7   0  -4    0.00    0.09
   7   0   4   -0.02    0.08
  -7   0  -4   -0.22    0.10
   7   0   4    0.02    0.10
   8   0   4    6.48    0.26
  -8   0  -4    6.49    0.28
   8   0   4    5.78    0.28
  -8   0  -4    5.80    0.29
  -9   0  -4    0.00    0.07
   9   0   4    0.08    0.06
   9  -1  -4    0.01    0.06
   9   1  -4    0.05    0.06
   8  -1  -4    0.27    0.09
   8  -1  -4    0.23    0.10
  -8  -1   4    0.03    0.10
   8  -1  -4    0.32    0.10
  -8  -1   4    0.19    0.10
   8   1  -4    0.23    0.09
  -8   1   4    0.10    0.10
   8   1  -4    0.23    0.10
   7  -1  -4   22.92    0.81
   7  -1  -4   23.32    0.76
  -7  -1   4   22.11    0.79
  -7  -1   4   22.66    0.79
   7  -1  -4   22.19    0.75
   7  -1  -4   22.68    0.76
  -7   1   4   22.83    0.79
   7   1  -4   21.68    0.75
   7   1  -4   22.03    0.80
   6  -1  -4   81.99    2.38
   6  -1  -4   79.99    2.34
  -6  -1   4   78.96    2.46
   6  -1  -4   85.38    2.50
   6  -1  -4   81.92    2.28
  -6  -1   4   79.68    2.38
   6   1  -4   83.23    2.38
  -6   1   4   80.31    2.37
   6   1  -4   84.05    2.49
   6   1  -4   81.23    2.34
   5  -1  -4   -0.02    0.08
  -5  -1   4    0.32    0.11
   5  -1  -4    0.04    0.09
   5  -1  -4   -0.05    0.07
   5  -1  -4   -0.01    0.08
  -5   1   4    0.13    0.08
  -5   1   4    0.02    0.11
   5   1  -4    0.03    0.08
   5   1  -4   -0.04    0.08
  -5   1   4   -0.01    0.08
  -4  -1   4   35.31    1.34
   4  -1  -4   34.72    1.07
  -4  -1   4   34.86    1.06
   4  -1  -4   34.69    1.10
   4  -1  -4   36.63    1.28
   4  -1  -4   34.85    1.07
   4   1  -4   34.93    1.08
  -4   1   4   34.86    1.32
   4   1  -4   35.38    1.66
  -4   1   4   31.36    1.68
   4   1  -4   34.56    1.28
   4   1  -4   34.58    1.07
   3  -1  -4    4.10    0.24
  -3  -1   4    4.04    0.26
   3  -1  -4    3.98    0.31
   3   1  -4    4.19    0.25
  -3   1   4    3.91    0.24
   3   1  -4    4.03    0.30
  -2  -1   4  146.48    4.89
   2  -1  -4  138.21    4.61
   2  -1  -4  142.98    6.20
   2   1  -4  141.24    6.18
   2   1  -4  142.37    4.63
  -2   1   4  133.22    4.87
   1  -1  -4   21.40    0.79
  -1  -1   4   23.37    0.88
   1  -1  -4   22.27    1.09
   1   1  -4   22.24    0.81
   1   1  -4   21.87    1.09
  -1   1   4   22.71    0.87
   0  -1  -4  123.54    5.33
   0  -1   4  111.77    4.19
   0  -1   4  120.27    3.96
   0   1  -4  126.16    5.35
   0   1   4  119.81    3.96
   0   1   4  122.99    4.21
   1  -1   4    2.63    0.17
  -1  -1  -4    2.38    0.22
   1  -1   4    2.65    0.18
  -1  -1  -4    2.71    0.19
   1   1   4    2.76    0.17
  -1   1  -4    2.64    0.24
  -2  -1  -4   37.28    1.36
  -2  -1  -4   34.96    1.70
   2  -1   4   36.30    1.28
  -2   1  -4   37.05    1.75
  -2   1  -4   35.48    1.33
   2   1   4   35.96    1.28
   3  -1   4    7.76    0.32
   3  -1   4    7.78    0.38
  -3  -1  -4    8.20    0.42
  -3  -1  -4    7.81    0.50
  -3   1  -4    7.62    0.54
  -3   1  -4    7.55    0.38
   3   1   4    8.37    0.39
  -4  -1  -4    0.10    0.09
  -4  -1  -4    0.03    0.08
   4  -1   4    0.01    0.07
   4  -1   4    0.03    0.08
  -4  -1  -4   -0.05    0.09
  -4  -1  -4    0.04    0.09
  -4   1  -4   -0.01    0.08
  -4   1  -4    0.06    0.10
   4   1   4   -0.03    0.08
  -4   1  -4   -0.07    0.13
  -4   1  -4    0.06    0.08
  -5  -1  -4    8.57    0.38
   5  -1   4    8.50    0.37
  -5  -1  -4    8.43    0.41
  -5  -1  -4    8.07    0.47
  -5  -1  -4    9.02    0.38
   5  -1   4    8.20    0.44
   5   1   4    7.82    0.44
  -5   1  -4    8.46    0.40
  -5   1  -4    9.05    0.38
  -6  -1  -4    5.45    0.31
  -6  -1  -4    6.14    0.31
   6  -1   4    5.19    0.26
   6  -1   4    5.69    0.29
  -6  -1  -4    5.19    0.32
  -6   1  -4    5.39    0.29
  -6   1  -4    5.00    0.29
   6   1   4    5.19    0.29
  -7  -1  -4    0.66    0.14
  -7  -1  -4    0.79    0.14
   7  -1   4    0.70    0.12
   7  -1   4    1.00    0.12
  -7   1  -4    0.66    0.12
   7   1   4    0.83    0.12
  -7   1  -4    0.83    0.14
   7   1   4    0.54    0.11
  -8  -1  -4    1.56    0.15
   8  -1   4    1.62    0.14
   8  -1   4    1.66    0.14
  -8  -1  -4    1.81    0.15
   8   1   4    1.40    0.14
   8   1   4    1.81    0.14
  -8   1  -4    1.67    0.15
  -8   1  -4    1.61    0.15
   9  -1   4   11.45    0.36
  -9   1  -4   11.55    0.38
   9   1   4   11.24    0.36
   9  -2  -4    0.01    0.06
  -9  -2   4   -0.01    0.07
  -9   2   4    0.14    0.10
   9   2  -4   -0.02    0.05
  -8  -2   4    4.37    0.26
   8  -2  -4    4.56    0.23
   8  -2  -4    4.36    0.23
  -8  -2   4    4.09    0.24
   8  -2  -4    4.50    0.25
  -8   2   4    4.13    0.25
   8   2  -4    4.42    0.23
   8   2  -4    4.07    0.24
   7  -2  -4    0.23    0.11
  -7  -2   4    0.46    0.13
   7  -2  -4    0.41    0.10
   7  -2  -4    0.55    0.12
  -7  -2   4    0.73    0.13
   7  -2  -4    0.30    0.12
  -7   2   4    0.39    0.12
   7   2  -4    0.59    0.13
   7   2  -4    0.14    0.11
  -6  -2   4   38.45    1.23
   6  -2  -4   37.67    1.20
   6  -2  -4   38.57    1.19
   6  -2  -4   40.19    1.29
   6  -2  -4   40.25    1.28
  -6  -2   4   37.97    1.27
   6  -2  -4   39.37    1.22
   6   2  -4   37.94    1.21
   6   2  -4   41.82    1.29
   6   2  -4   40.08    1.22
  -6   2   4   38.77    1.22
   5  -2  -4    9.75    0.38
   5  -2  -4    8.95    0.40
  -5  -2   4    8.58    0.48
  -5  -2   4    9.26    0.38
   5  -2  -4    8.18    0.44
   5  -2  -4    9.20    0.39
   5   2  -4    8.49    0.46
  -5   2   4    7.98    0.59
   5   2  -4    8.99    0.38
  -5   2   4    9.62    0.38
  -4  -2   4   11.10    0.43
  -4  -2   4   11.00    0.54
   4  -2  -4   11.02    0.43
   4  -2  -4   11.84    0.52
   4  -2  -4   11.34    0.44
  -4  -2   4   11.06    0.41
   4  -2  -4   11.50    0.44
  -4   2   4   12.09    0.53
   4   2  -4   11.92    0.55
   4   2  -4   11.57    0.44
   3  -2  -4   64.48    1.99
   3  -2  -4   67.55    3.06
   3  -2  -4   65.82    1.92
  -3  -2   4   71.95    2.43
   3  -2  -4   69.13    2.29
   3  -2  -4   66.28    1.93
  -3   2   4   66.49    2.39
   3   2  -4   66.41    2.32
   3   2  -4   68.47    3.02
   3   2  -4   63.20    1.94
   2  -2  -4   29.23    1.40
  -2  -2   4   29.99    1.12
   2  -2  -4   28.88    1.05
   2   2  -4   28.95    1.38
   2   2  -4   30.36    1.08
  -2   2   4   27.25    1.09
  -1  -2   4    1.24    0.13
   1  -2  -4    1.03    0.10
   1  -2  -4    1.30    0.16
  -1  -2   4    1.26    0.10
   1   2  -4    1.00    0.15
  -1   2   4    1.10    0.12
   1   2  -4    1.29    0.13
   0  -2  -4    1.85    0.18
   0  -2  -4    1.99    0.12
   0  -2   4    1.60    0.15
   0  -2   4    1.78    0.14
   0  -2  -4    1.75    0.15
   0   2   4    1.87    0.13
   0   2  -4    1.78    0.14
   0   2  -4    2.03    0.21
  -1  -2  -4  106.83    4.67
   1  -2   4  102.17    3.67
   1  -2   4  102.11    3.49
  -1  -2  -4  107.16    3.69
  -1   2  -4  111.73    4.72
   1   2   4  102.05    3.50
  -2  -2  -4   70.27    2.60
  -2  -2  -4   72.65    3.26
   2  -2   4   72.91    2.46
   2  -2   4   72.72    2.57
  -2   2  -4   75.99    3.35
   2   2   4   70.99    2.47
  -3  -2  -4   28.46    0.89
  -3  -2  -4   29.05    0.91
  -3  -2  -4   27.03    0.87
   3  -2   4   27.60    1.04
  -3  -2  -4   26.98    1.12
   3  -2   4   28.27    0.88
  -3   2  -4   27.75    0.95
  -3   2  -4   27.80    1.07
  -3   2  -4   28.82    1.47
   3   2   4   28.55    1.07
  -4  -2  -4    6.57    0.30
   4  -2   4    6.06    0.29
   4  -2   4    6.04    0.34
  -4  -2  -4    5.92    0.30
  -4  -2  -4    6.62    0.31
  -4  -2  -4    6.26    0.38
   4   2   4    5.93    0.35
  -4   2  -4    6.17    0.28
  -4   2  -4    6.25    0.33
  -4   2  -4    6.13    0.51
  -5  -2  -4   21.21    0.74
  -5  -2  -4   20.33    0.72
  -5  -2  -4   21.07    0.95
   5  -2   4   21.33    0.73
   5  -2   4   22.61    0.89
  -5  -2  -4   21.91    0.77
  -5   2  -4   18.82    1.19
  -5   2  -4   22.09    0.72
  -5   2  -4   22.01    0.79
   5   2   4   20.19    0.88
   6  -2   4    0.41    0.11
  -6  -2  -4    0.19    0.14
  -6  -2  -4    0.36    0.15
  -6  -2  -4    0.09    0.11
  -6  -2  -4    0.37    0.13
  -6  -2  -4    0.31    0.15
  -6  -2  -4    0.45    0.15
   6  -2   4    0.32    0.10
  -6  -2  -4    0.32    0.15
  -6   2  -4    0.58    0.13
  -6   2  -4    0.38    0.13
  -6   2  -4    0.43    0.13
   6   2   4    0.42    0.11
  -7  -2  -4    0.06    0.12
   7  -2   4    0.08    0.09
   7  -2   4    0.03    0.09
  -7  -2  -4    0.14    0.11
   7   2   4    0.19    0.10
  -7   2  -4    0.02    0.11
  -7   2  -4    0.41    0.12
   7   2   4   -0.01    0.09
   8  -2   4    0.14    0.08
  -8  -2  -4    0.24    0.10
  -8  -2  -4    0.11    0.11
   8   2   4    0.17    0.09
   8   2   4    0.07    0.08
  -8   2  -4    0.13    0.09
   9  -2   4    3.77    0.16
   9   2   4    4.15    0.17
  -9   2  -4    3.75    0.18
  -9  -3   4    3.96    0.19
  -9   3   4    4.06    0.20
   9   3  -4    4.06    0.18
  -8  -3   4    1.84    0.17
  -8  -3   4    1.77    0.16
   8  -3  -4    1.51    0.14
   8  -3  -4    1.80    0.15
   8  -3  -4    1.69    0.15
  -8   3   4    1.90    0.16
   8   3  -4    1.71    0.14
   7  -3  -4    0.54    0.10
  -7  -3   4    0.16    0.11
  -7  -3   4    0.18    0.12
   7  -3  -4    0.18    0.10
   7  -3  -4    0.29    0.11
   7  -3  -4    0.33    0.11
   7  -3  -4    0.09    0.11
  -7   3   4    0.06    0.10
   7   3  -4    0.38    0.12
   7   3  -4    0.12    0.10
  -6  -3   4    2.10    0.20
   6  -3  -4    2.24    0.18
   6  -3  -4    1.75    0.19
   6  -3  -4    2.08    0.19
   6  -3  -4    1.82    0.18
   6  -3  -4    2.19    0.18
  -6  -3   4    2.24    0.19
   6  -3  -4    1.84    0.17
   6   3  -4    1.99    0.19
  -6   3   4    2.20    0.18
   6   3  -4    2.08    0.18
  -5  -3   4   -0.09    0.08
   5  -3  -4    0.14    0.10
   5  -3  -4    0.01    0.09
   5  -3  -4    0.10    0.09
  -5  -3   4   -0.04    0.10
  -5  -3   4    0.07    0.09
   5  -3  -4    0.12    0.10
   5   3  -4    0.12    0.09
   5   3  -4    0.04    0.10
  -5   3   4    0.15    0.09
  -5   3   4    0.05    0.13
   4  -3  -4    4.95    0.26
   4  -3  -4    4.90    0.25
   4  -3  -4    5.40    0.28
   4  -3  -4    5.36    0.26
  -4  -3   4    5.06    0.24
  -4  -3   4    5.09    0.26
   4  -3  -4    5.35    0.31
  -4  -3   4    5.35    0.33
   4   3  -4    5.42    0.34
   4   3  -4    5.09    0.27
  -4   3   4    5.11    0.42
   3  -3  -4    1.29    0.12
   3  -3  -4    1.17    0.14
  -3  -3   4    1.38    0.15
   3  -3  -4    1.27    0.11
   3  -3  -4    1.20    0.12
  -3  -3   4    1.10    0.11
   3   3  -4    1.23    0.13
  -3   3   4    1.33    0.13
  -3   3   4    1.28    0.20
   3   3  -4    1.05    0.15
   2  -3  -4    0.61    0.10
  -2  -3   4    0.60    0.11
   2  -3  -4    0.67    0.14
   2   3  -4    0.33    0.11
  -2   3   4    0.60    0.09
   2   3  -4    0.64    0.12
  -1  -3   4    1.24    0.10
   1  -3  -4    1.10    0.11
   1  -3  -4    0.97    0.15
  -1  -3   4    0.97    0.12
   1   3  -4    0.99    0.14
  -1   3   4    0.99    0.11
   1   3  -4    1.27    0.16
   0  -3   4   16.07    0.61
   0  -3   4   15.26    0.64
   0  -3  -4   15.69    0.65
   0  -3  -4   16.58    0.58
   0  -3  -4   15.39    0.81
   0   3   4   16.13    0.62
   0   3  -4   14.88    0.62
   0   3  -4   15.85    0.83
  -1  -3  -4  163.77    5.55
  -1  -3  -4  158.54    7.01
   1  -3   4  160.03    5.52
   1  -3   4  159.63    5.27
  -1   3  -4  162.56    7.09
   1   3   4  155.71    5.28
  -2  -3  -4   54.92    2.51
   2  -3   4   53.61    1.92
  -2  -3  -4   57.52    2.04
   2   3   4   53.93    1.94
  -2   3  -4   56.17    2.63
   3  -3   4   36.15    1.30
  -3  -3  -4   34.67    1.39
   3  -3   4   34.97    1.09
  -3  -3  -4   33.47    1.07
  -3  -3  -4   35.51    1.10
  -3  -3  -4   35.17    1.09
   3   3   4   34.99    1.32
  -3   3  -4   36.69    1.82
  -3   3  -4   36.22    1.18
   4  -3   4    0.88    0.12
   4  -3   4    1.03    0.14
  -4  -3  -4    0.94    0.17
  -4  -3  -4    1.12    0.14
  -4  -3  -4    1.40    0.15
  -4  -3  -4    1.26    0.15
  -4   3  -4    1.27    0.25
   4   3   4    1.39    0.17
  -4   3  -4    1.57    0.18
  -5  -3  -4   44.65    1.74
  -5  -3  -4   45.45    1.39
   5  -3   4   44.22    1.36
   5  -3   4   41.88    1.60
  -5  -3  -4   43.80    1.37
  -5  -3  -4   44.77    1.34
   5   3   4   41.11    1.62
  -5   3  -4   42.09    2.22
  -5   3  -4   45.66    1.45
  -6  -3  -4    4.57    0.29
  -6  -3  -4    4.93    0.28
  -6  -3  -4    5.03    0.32
  -6  -3  -4    5.05    0.31
  -6  -3  -4    5.40    0.30
   6  -3   4    5.24    0.28
   6  -3   4    4.89    0.25
  -6  -3  -4    5.24    0.30
  -6   3  -4    5.52    0.29
  -6   3  -4    5.69    0.32
  -7  -3  -4    1.38    0.17
   7  -3   4    1.43    0.14
  -7  -3  -4    1.32    0.18
   7  -3   4    1.29    0.14
  -7  -3  -4    1.54    0.17
  -7   3  -4    1.30    0.15
   7   3   4    1.27    0.15
   8  -3   4    0.19    0.08
  -8  -3  -4    0.08    0.08
  -8  -3  -4    0.23    0.11
   8   3   4    0.06    0.08
   8   3   4    0.15    0.09
  -8   3  -4    0.06    0.09
   9  -3   4    0.55    0.07
  -9   3  -4    0.75    0.08
   8  -4  -4    0.03    0.08
  -8  -4   4    0.07    0.09
   8  -4  -4    0.00    0.08
   8  -4  -4    0.06    0.08
   8   4  -4   -0.04    0.07
  -7  -4   4    5.89    0.33
   7  -4  -4    5.95    0.29
  -7  -4   4    6.09    0.32
   7  -4  -4    6.63    0.31
   7  -4  -4    7.01    0.34
   7  -4  -4    6.65    0.33
   7  -4  -4    6.47    0.30
   7  -4  -4    6.94    0.32
   7   4  -4    6.77    0.32
  -7   4   4    6.15    0.31
  -6  -4   4   14.55    0.58
   6  -4  -4   14.48    0.59
   6  -4  -4   14.86    0.54
   6  -4  -4   14.26    0.55
  -6  -4   4   15.10    0.53
   6  -4  -4   15.13    0.55
   6  -4  -4   14.91    0.59
   6  -4  -4   15.39    0.56
  -6  -4   4   13.74    0.57
   6   4  -4   15.04    0.56
   6   4  -4   14.49    0.56
  -6   4   4   15.14    0.56
   5  -4  -4   38.95    1.19
  -5  -4   4   35.84    1.24
  -5  -4   4   38.87    1.15
   5  -4  -4   36.85    1.24
   5  -4  -4   38.54    1.26
   5  -4  -4   37.45    1.17
   5   4  -4   38.87    1.21
  -5   4   4   38.92    1.18
   4  -4  -4    5.25    0.28
   4  -4  -4    5.48    0.27
   4  -4  -4    5.25    0.28
  -4  -4   4    5.45    0.26
   4  -4  -4    4.97    0.32
   4  -4  -4    5.17    0.26
  -4  -4   4    5.21    0.34
  -4   4   4    4.72    0.42
   4   4  -4    5.28    0.28
   4   4  -4    5.15    0.35
   3  -4  -4    5.22    0.25
   3  -4  -4    4.64    0.29
   3  -4  -4    4.87    0.25
  -3  -4   4    4.84    0.31
   3  -4  -4    4.93    0.24
  -3  -4   4    4.95    0.24
  -3   4   4    5.22    0.41
   3   4  -4    4.72    0.26
   3   4  -4    5.70    0.36
   2  -4  -4    0.69    0.15
  -2  -4   4    0.57    0.11
  -2  -4   4    0.67    0.10
   2  -4  -4    0.72    0.10
   2  -4  -4    0.62    0.11
   2  -4  -4    0.70    0.10
   2   4  -4    0.69    0.15
  -2   4   4    0.59    0.09
   2   4  -4    0.74    0.12
  -1  -4   4    3.63    0.23
  -1  -4   4    3.46    0.20
   1  -4  -4    3.44    0.28
   1  -4  -4    3.20    0.21
   1   4  -4    3.48    0.26
   1   4  -4    3.40    0.27
  -1   4   4    3.40    0.22
   0  -4   4   14.97    0.62
   0  -4  -4   15.33    0.79
   0  -4   4   15.42    0.60
   0  -4  -4   14.92    0.57
   0  -4  -4   15.15    0.64
   0   4   4   15.33    0.61
   0   4  -4   14.59    0.81
   0   4  -4   14.40    0.63
   1  -4   4   30.91    1.15
  -1  -4  -4   30.76    1.48
  -1  -4  -4   31.61    1.22
  -1   4  -4   32.53    1.57
   1   4   4   31.40    1.16
  -2  -4  -4   24.02    0.79
  -2  -4  -4   24.13    0.79
  -2  -4  -4   24.76    0.80
   2  -4   4   25.63    0.97
   2  -4   4   24.04    0.81
  -2  -4  -4   25.71    1.03
  -2   4  -4   25.03    0.87
  -2   4  -4   26.28    1.35
   2   4   4   26.05    0.99
  -3  -4  -4   17.76    0.61
  -3  -4  -4   17.31    0.61
  -3  -4  -4   16.53    0.79
  -3  -4  -4   18.28    0.61
   3  -4   4   17.79    0.62
   3  -4   4   17.32    0.73
  -3   4  -4   18.12    0.68
   3   4   4   17.46    0.76
  -3   4  -4   16.65    1.04
   4  -4   4    0.12    0.09
  -4  -4  -4   -0.01    0.10
  -4  -4  -4    0.01    0.10
  -4  -4  -4    0.03    0.10
   4  -4   4    0.08    0.09
  -4  -4  -4    0.51    0.12
   4   4   4    0.18    0.11
  -4   4  -4    0.06    0.17
  -4   4  -4    0.20    0.13
  -5  -4  -4   16.53    0.60
  -5  -4  -4   15.68    0.56
  -5  -4  -4   16.09    0.62
   5  -4   4   15.86    0.53
  -5  -4  -4   15.66    0.64
   5  -4   4   15.92    0.59
  -5  -4  -4   15.80    0.61
  -5  -4  -4   15.85    0.60
  -5   4  -4   15.15    0.64
  -5   4  -4   16.80    0.58
   6  -4   4   20.48    0.64
  -6  -4  -4   19.97    0.75
   6  -4   4   20.25    0.72
  -6  -4  -4   20.24    0.72
  -6  -4  -4   20.11    0.77
  -6  -4  -4   20.38    0.74
  -6  -4  -4   20.98    0.72
  -6  -4  -4   21.01    0.69
  -6   4  -4   19.94    0.77
  -6   4  -4   20.67    0.69
  -7  -4  -4    0.14    0.13
  -7  -4  -4    0.22    0.12
  -7  -4  -4    0.08    0.10
   7  -4   4    0.16    0.09
   7  -4   4    0.14    0.09
  -7  -4  -4    0.13    0.12
  -7  -4  -4    0.00    0.12
   7   4   4    0.22    0.10
  -7   4  -4    0.16    0.10
  -7   4  -4    0.05    0.10
   8  -4   4    2.13    0.14
  -8  -4  -4    1.93    0.17
  -8  -4  -4    2.45    0.17
   8   4   4    1.86    0.15
   8   4   4    2.20    0.14
  -8   4  -4    2.15    0.15
   8  -5  -4    0.28    0.08
  -8  -5   4    0.31    0.10
   8   5  -4    0.42    0.09
   7  -5  -4   11.79    0.45
   7  -5  -4   11.14    0.47
   7  -5  -4   11.59    0.43
   7  -5  -4   10.84    0.48
   7  -5  -4   12.16    0.45
   7  -5  -4   11.28    0.45
  -7  -5   4   12.14    0.49
   7   5  -4   11.79    0.45
   6  -5  -4   28.79    0.93
   6  -5  -4   29.12    1.01
  -6  -5   4   28.91    0.91
   6  -5  -4   29.04    1.00
   6  -5  -4   28.70    0.95
   6  -5  -4   28.50    0.92
  -6  -5   4   29.20    1.00
   6  -5  -4   29.30    0.94
   6   5  -4   29.88    0.95
   6   5  -4   29.05    0.96
  -5  -5   4   14.31    0.52
   5  -5  -4   14.29    0.58
   5  -5  -4   14.55    0.54
   5  -5  -4   14.40    0.53
   5  -5  -4   14.25    0.54
  -5  -5   4   13.87    0.57
   5  -5  -4   14.69    0.58
   5  -5  -4   14.16    0.54
   5   5  -4   13.31    0.55
   5   5  -4   14.40    0.55
   4  -5  -4    5.36    0.35
   4  -5  -4    5.90    0.29
   4  -5  -4    6.09    0.31
  -4  -5   4    6.42    0.29
   4  -5  -4    6.05    0.31
  -4  -5   4    6.41    0.39
   4   5  -4    5.84    0.31
  -4   5   4    5.35    0.48
   4   5  -4    5.64    0.40
  -3  -5   4    0.46    0.10
   3  -5  -4    0.54    0.11
   3  -5  -4    0.32    0.09
   3  -5  -4    0.19    0.08
  -3  -5   4    0.24    0.11
   3  -5  -4    0.25    0.09
   3   5  -4    0.31    0.13
  -3   5   4    0.16    0.14
   3   5  -4    0.33    0.11
   2  -5  -4    1.33    0.15
  -2  -5   4    0.85    0.13
   2  -5  -4    1.05    0.12
  -2  -5   4    1.12    0.12
   2  -5  -4    1.24    0.12
   2   5  -4    1.05    0.14
  -2   5   4    1.01    0.18
   2   5  -4    0.91    0.16
   1  -5  -4    0.47    0.10
   1  -5  -4    0.50    0.09
  -1  -5   4    0.55    0.11
  -1  -5   4    0.40    0.09
  -1  -5   4    0.48    0.10
   1  -5  -4    0.55    0.13
   1  -5  -4    0.72    0.10
   1   5  -4    0.61    0.14
   1   5  -4    0.45    0.12
  -1   5   4    0.46    0.14
   0  -5   4    0.65    0.11
   0  -5  -4    0.65    0.10
   0  -5   4    0.76    0.11
   0  -5  -4    0.80    0.12
   0  -5  -4    0.56    0.13
   0  -5   4    0.48    0.10
   0   5   4    1.01    0.13
   0   5  -4    0.75    0.16
   0   5  -4    0.60    0.14
   0   5  -4    0.77    0.14
  -1  -5  -4   63.48    2.33
   1  -5   4   62.61    2.22
  -1  -5  -4   62.94    1.86
  -1  -5  -4   63.57    1.83
   1  -5   4   65.06    1.88
   1   5   4   65.67    2.23
  -1   5  -4   65.66    2.99
  -1   5  -4   64.10    1.95
  -1   5  -4   61.79    1.92
  -2  -5  -4  143.64    4.03
  -2  -5  -4  138.24    3.93
  -2  -5  -4  141.32    3.98
   2  -5   4  140.53    4.05
  -2  -5  -4  146.69    5.05
   2  -5   4  140.63    4.77
  -2   5  -4  142.04    4.21
   2   5   4  146.93    4.81
  -2   5  -4  146.72    6.46
  -3  -5  -4    0.72    0.15
  -3  -5  -4    0.67    0.12
   3  -5   4    0.68    0.12
   3  -5   4    0.86    0.14
  -3  -5  -4    0.76    0.12
  -3  -5  -4    1.00    0.14
   3   5   4    0.82    0.16
  -3   5  -4    0.62    0.14
  -3   5  -4    0.60    0.21
   4  -5   4   12.63    0.60
  -4  -5  -4   13.23    0.52
  -4  -5  -4   13.42    0.51
  -4  -5  -4   13.58    0.51
  -4  -5  -4   11.93    0.67
   4  -5   4   12.99    0.50
  -4   5  -4   13.27    0.57
   4   5   4   13.11    0.66
  -4   5  -4   11.81    0.87
   5  -5   4    3.04    0.19
  -5  -5  -4    2.20    0.20
  -5  -5  -4    2.57    0.22
   5  -5   4    3.40    0.21
  -5  -5  -4    2.24    0.23
  -5  -5  -4    2.49    0.21
  -5  -5  -4    2.28    0.20
  -5  -5  -4    2.71    0.22
  -5   5  -4    2.20    0.21
  -5   5  -4    2.54    0.23
  -6  -5  -4    5.37    0.29
  -6  -5  -4    5.68    0.32
   6  -5   4    5.38    0.25
  -6  -5  -4    5.56    0.31
  -6  -5  -4    5.55    0.33
   6  -5   4    5.35    0.28
  -6  -5  -4    5.84    0.30
  -6  -5  -4    4.91    0.29
  -6   5  -4    5.70    0.29
  -6   5  -4    4.78    0.31
  -7  -5  -4    2.14    0.19
  -7  -5  -4    2.69    0.22
  -7  -5  -4    2.59    0.20
  -7  -5  -4    2.47    0.21
   7  -5   4    2.55    0.16
  -7  -5  -4    2.69    0.20
   7  -5   4    2.49    0.17
  -7  -5  -4    2.52    0.20
  -7   5  -4    2.25    0.19
  -7   5  -4    2.79    0.19
   8  -5   4    2.24    0.13
  -8  -5  -4    2.18    0.17
  -8   5  -4    2.38    0.15
   8   5   4    2.44    0.14
  -8  -6   4    0.73    0.10
   8  -6  -4    0.61    0.08
  -8   6   4    0.67    0.12
   8   6  -4    0.45    0.07
   7  -6  -4    1.44    0.14
  -7  -6   4    1.46    0.16
   7  -6  -4    1.55    0.14
   7  -6  -4    1.14    0.12
  -7  -6   4    1.41    0.13
   7  -6  -4    1.49    0.14
   7  -6  -4    1.58    0.15
   7   6  -4    1.43    0.14
  -7   6   4    1.27    0.20
   6  -6  -4   16.42    0.60
   6  -6  -4   16.28    0.59
   6  -6  -4   17.00    0.65
   6  -6  -4   17.14    0.64
   6  -6  -4   17.07    0.59
   6  -6  -4   15.61    0.58
  -6  -6   4   16.09    0.63
  -6  -6   4   16.21    0.58
   6   6  -4   15.88    0.60
   5  -6  -4    1.60    0.16
   5  -6  -4    1.92    0.18
   5  -6  -4    1.55    0.17
  -5  -6   4    1.65    0.19
  -5  -6   4    1.37    0.15
   5  -6  -4    1.10    0.16
   5  -6  -4    1.57    0.16
   5  -6  -4    1.61    0.18
   5   6  -4    1.47    0.16
   5   6  -4    1.62    0.20
   4  -6  -4    0.84    0.15
   4  -6  -4    1.05    0.14
   4  -6  -4    0.81    0.14
  -4  -6   4    0.89    0.17
   4  -6  -4    0.71    0.15
  -4  -6   4    1.03    0.13
   4  -6  -4    0.82    0.14
   4  -6  -4    0.95    0.14
   4   6  -4    0.81    0.15
   4   6  -4    1.23    0.20
   3  -6  -4   10.06    0.41
   3  -6  -4   10.15    0.42
  -3  -6   4   10.13    0.40
   3  -6  -4    9.74    0.42
   3  -6  -4    9.39    0.50
  -3  -6   4    9.28    0.51
   3   6  -4   10.10    0.44
   3   6  -4    9.06    0.55
  -3   6   4   10.00    0.68
  -2  -6   4    3.75    0.23
   2  -6  -4    4.05    0.28
   2  -6  -4    3.68    0.22
   2  -6  -4    3.63    0.22
   2  -6  -4    3.96    0.23
   2   6  -4    3.76    0.32
   2   6  -4    4.21    0.26
  -2   6   4    3.75    0.37
   1  -6  -4    0.07    0.09
  -1  -6   4    0.16    0.08
  -1  -6   4    0.14    0.09
   1  -6  -4    0.06    0.08
   1  -6  -4    0.13    0.08
  -1  -6   4    0.11    0.08
   1  -6  -4    0.07    0.08
   1   6  -4    0.16    0.10
   1   6  -4    0.14    0.12
  -1   6   4    0.21    0.12
   0  -6   4    4.16    0.23
   0  -6   4    4.52    0.24
   0  -6   4    4.50    0.28
   0   6  -4    4.83    0.29
   0   6   4    5.01    0.30
  -1  -6  -4   10.34    0.51
   1  -6   4    9.78    0.49
   1  -6   4   10.33    0.42
  -1  -6  -4   10.35    0.40
  -1  -6  -4    9.58    0.40
  -1   6  -4    9.40    0.46
   1   6   4    9.96    0.50
  -1   6  -4   10.37    0.43
  -1   6  -4    9.98    0.66
   2  -6   4    4.92    0.33
  -2  -6  -4    4.97    0.26
  -2  -6  -4    5.08    0.35
  -2  -6  -4    5.34    0.28
   2  -6   4    5.24    0.28
  -2   6  -4    5.00    0.47
  -2   6  -4    5.65    0.33
   2   6   4    5.41    0.35
  -2   6  -4    5.16    0.30
  -3  -6  -4    7.00    0.34
   3  -6   4    6.84    0.39
  -3  -6  -4    6.50    0.44
   3  -6   4    6.81    0.33
  -3  -6  -4    6.99    0.33
  -3   6  -4    6.57    0.36
   3   6   4    6.46    0.43
  -3   6  -4    6.52    0.58
   4  -6   4   81.87    2.18
  -4  -6  -4   84.76    2.38
   4  -6   4   80.65    2.43
  -4  -6  -4   81.54    2.19
   4  -6   4   81.48    2.33
  -4  -6  -4   80.25    2.35
  -4  -6  -4   83.09    2.55
  -4  -6  -4   83.37    2.44
  -4   6  -4   86.31    2.57
  -5  -6  -4   35.96    1.17
   5  -6   4   34.86    1.01
  -5  -6  -4   37.20    1.22
  -5  -6  -4   35.47    1.13
   5  -6   4   35.26    1.13
  -5  -6  -4   34.95    1.12
  -5  -6  -4   35.52    1.04
  -5  -6  -4   34.00    1.13
  -5   6  -4   34.30    1.21
  -5   6  -4   35.61    1.07
   6  -6   4    7.74    0.30
  -6  -6  -4    6.98    0.35
  -6  -6  -4    7.32    0.33
  -6  -6  -4    7.37    0.38
  -6  -6  -4    6.92    0.35
   6  -6   4    6.56    0.32
  -6  -6  -4    6.85    0.35
  -6  -6  -4    6.81    0.36
  -6   6  -4    7.05    0.37
  -6   6  -4    7.77    0.33
  -7  -6  -4   -0.03    0.11
  -7  -6  -4    0.00    0.10
   7  -6   4    0.05    0.07
  -7  -6  -4   -0.01    0.11
  -7  -6  -4    0.07    0.10
  -7  -6  -4    0.07    0.11
   7  -6   4    0.14    0.08
  -7   6  -4    0.15    0.09
  -7   6  -4    0.18    0.10
   8  -6   4    9.42    0.31
   8   6   4   10.12    0.32
  -8   6  -4    9.22    0.32
   7  -7  -4    0.94    0.11
  -7  -7   4    0.92    0.13
   7  -7  -4    0.95    0.11
   7  -7  -4    1.12    0.11
   7  -7  -4    0.98    0.11
   7  -7  -4    0.85    0.11
   7   7  -4    0.81    0.11
  -7   7   4    0.93    0.17
   6  -7  -4    2.07    0.17
  -6  -7   4    1.77    0.16
   6  -7  -4    2.08    0.17
   6  -7  -4    2.02    0.17
  -6  -7   4    1.94    0.19
   6  -7  -4    1.85    0.17
   6  -7  -4    1.94    0.18
   6  -7  -4    1.90    0.16
   6   7  -4    1.87    0.18
   5  -7  -4   -0.07    0.10
   5  -7  -4    0.12    0.10
  -5  -7   4    0.07    0.13
  -5  -7   4   -0.07    0.09
   5  -7  -4    0.17    0.12
   5  -7  -4    0.01    0.09
   5  -7  -4   -0.09    0.10
   5  -7  -4   -0.03    0.09
   5   7  -4    0.10    0.10
   5   7  -4   -0.02    0.13
   4  -7  -4    0.03    0.10
   4  -7  -4    0.00    0.09
   4  -7  -4   -0.05    0.10
  -4  -7   4   -0.14    0.10
   4  -7  -4    0.06    0.10
  -4  -7   4    0.05    0.10
   4  -7  -4   -0.05    0.11
   4  -7  -4   -0.11    0.13
   4   7  -4   -0.09    0.10
   4   7  -4    0.07    0.16
   3  -7  -4    1.90    0.18
  -3  -7   4    1.74    0.17
  -3  -7   4    1.59    0.19
   3  -7  -4    2.34    0.18
   3  -7  -4    2.02    0.20
   3  -7  -4    1.90    0.18
   3  -7  -4    2.11    0.18
  -3  -7   4    2.08    0.18
   3   7  -4    1.88    0.19
  -2  -7   4   36.91    1.16
   2  -7  -4   38.22    1.23
   2  -7  -4   38.61    1.19
   2  -7  -4   36.87    1.22
   2   7  -4   38.22    1.24
   2   7  -4   37.03    1.51
  -2   7   4   37.71    1.91
   1  -7  -4   -0.03    0.10
  -1  -7   4    0.05    0.09
   1  -7  -4    0.18    0.10
  -1  -7   4    0.13    0.10
   1  -7  -4    0.02    0.10
  -1  -7   4    0.05    0.09
   1   7  -4    0.13    0.13
   1   7  -4    0.26    0.13
   0  -7   4    0.55    0.11
   0  -7  -4    0.92    0.12
   0  -7   4    0.65    0.12
   0  -7   4    0.67    0.14
   0   7  -4    0.86    0.16
  -1  -7  -4    2.04    0.17
   1  -7   4    2.36    0.19
   1  -7   4    2.06    0.22
  -1  -7  -4    2.13    0.18
  -1   7  -4    2.25    0.23
   1   7   4    2.40    0.24
  -2  -7  -4   34.92    1.10
   2  -7   4   35.31    1.12
  -2  -7  -4   35.45    1.12
  -2  -7  -4   34.86    1.10
   2  -7   4   32.32    1.32
  -2   7  -4   34.33    1.16
  -2   7  -4   34.67    1.80
   2   7   4   33.21    1.36
  -2   7  -4   34.40    1.17
  -3  -7  -4   26.04    0.81
  -3  -7  -4   27.57    0.91
   3  -7   4   27.69    0.88
   3  -7   4   26.34    0.81
  -3  -7  -4   27.49    0.91
   3  -7   4   28.06    0.92
  -3  -7  -4   27.06    0.88
  -3  -7  -4   24.86    0.95
  -3   7  -4   27.63    0.97
  -4  -7  -4    4.15    0.27
  -4  -7  -4    3.54    0.23
   4  -7   4    3.68    0.24
  -4  -7  -4    3.79    0.29
   4  -7   4    3.91    0.24
  -4  -7  -4    3.76    0.25
   4  -7   4    3.28    0.21
  -4  -7  -4    3.45    0.24
  -4   7  -4    3.98    0.28
   5  -7   4    1.88    0.16
  -5  -7  -4    2.14    0.20
  -5  -7  -4    2.26    0.18
  -5  -7  -4    2.10    0.19
  -5  -7  -4    2.23    0.23
   5  -7   4    1.96    0.17
  -5  -7  -4    1.89    0.19
  -5   7  -4    2.10    0.21
  -5   7  -4    2.09    0.21
  -6  -7  -4    2.72    0.20
  -6  -7  -4    2.30    0.19
   6  -7   4    2.24    0.16
   6  -7   4    2.27    0.17
  -6  -7  -4    2.39    0.19
  -6  -7  -4    2.93    0.23
  -6  -7  -4    2.42    0.20
  -6   7  -4    2.94    0.22
  -7  -7  -4    0.06    0.09
  -7  -7  -4   -0.02    0.09
   7  -7   4    0.12    0.07
  -7  -7  -4    0.05    0.10
  -7   7  -4    0.06    0.08
  -7   7  -4    0.08    0.08
  -7  -8   4    0.18    0.09
   7  -8  -4    0.04    0.06
   7  -8  -4    0.11    0.07
   7   8  -4    0.08    0.07
  -7   8   4    0.12    0.10
  -6  -8   4    0.94    0.14
   6  -8  -4    0.62    0.11
   6  -8  -4    0.75    0.11
   6  -8  -4    0.87    0.12
   6  -8  -4    0.58    0.11
   6  -8  -4    0.62    0.11
  -6  -8   4    0.80    0.11
  -6   8   4    0.80    0.18
   6   8  -4    0.82    0.12
   5  -8  -4    1.69    0.17
  -5  -8   4    1.33    0.15
   5  -8  -4    1.71    0.16
   5  -8  -4    1.55    0.16
   5  -8  -4    1.50    0.16
   5   8  -4    1.46    0.15
   5   8  -4    1.64    0.18
   4  -8  -4    5.57    0.30
   4  -8  -4    5.25    0.30
  -4  -8   4    5.34    0.27
   4  -8  -4    5.71    0.29
   4  -8  -4    4.95    0.30
   4  -8  -4    5.60    0.29
  -4  -8   4    5.23    0.29
   4   8  -4    4.92    0.31
   4   8  -4    5.69    0.31
   3  -8  -4    9.20    0.43
   3  -8  -4    9.30    0.41
   3  -8  -4    9.53    0.40
   3  -8  -4    9.50    0.43
  -3  -8   4    9.10    0.42
   3  -8  -4    9.49    0.42
  -3  -8   4    9.48    0.39
  -3  -8   4    8.89    0.40
   3   8  -4    9.66    0.44
   2  -8  -4   23.44    0.82
   2  -8  -4   23.81    0.80
  -2  -8   4   22.21    0.78
   2  -8  -4   21.66    0.76
  -2  -8   4   22.69    0.79
   2  -8  -4   22.48    0.79
  -2  -8   4   22.79    0.77
   2   8  -4   25.03    0.85
  -1  -8   4   47.70    1.45
   1  -8  -4   48.71    1.53
  -1  -8   4   48.87    1.45
   1  -8  -4   48.32    1.47
  -1  -8   4   49.28    1.48
   1  -8  -4   47.49    1.49
  -1  -8   4   46.86    1.45
   1   8  -4   48.75    1.44
   1   8  -4   48.91    1.55
   0  -8   4    2.63    0.21
   0  -8  -4    3.46    0.22
   0  -8   4    3.28    0.22
   0   8  -4    2.93    0.24
   0   8  -4    2.85    0.25
  -1  -8  -4    6.71    0.32
  -1  -8  -4    6.70    0.33
   1  -8   4    6.12    0.32
   1  -8   4    6.60    0.34
  -1  -8  -4    6.77    0.29
  -1   8  -4    6.96    0.39
  -1   8  -4    6.42    0.36
  -2  -8  -4   36.09    1.16
  -2  -8  -4   35.41    1.03
  -2  -8  -4   36.17    1.15
   2  -8   4   36.86    1.17
   2  -8   4   35.38    1.12
  -2  -8  -4   36.34    1.18
   2  -8   4   35.99    1.11
  -2  -8  -4   36.06    1.13
  -2   8  -4   35.18    1.17
  -2   8  -4   36.52    1.23
  -2   8  -4   36.11    1.20
  -3  -8  -4   20.00    0.71
  -3  -8  -4   17.92    0.69
  -3  -8  -4   18.09    0.68
  -3  -8  -4   19.06    0.62
   3  -8   4   19.05    0.69
   3  -8   4   19.49    0.66
  -3  -8  -4   17.85    0.66
   3  -8   4   18.08    0.60
  -3   8  -4   19.53    0.73
  -4  -8  -4    1.18    0.17
  -4  -8  -4    1.05    0.14
   4  -8   4    0.79    0.12
  -4  -8  -4    0.46    0.13
  -4  -8  -4    0.82    0.14
   4  -8   4    0.88    0.13
  -4  -8  -4    1.02    0.18
   4  -8   4    0.85    0.14
  -4   8  -4    0.88    0.16
  -5  -8  -4    2.14    0.19
  -5  -8  -4    1.75    0.18
  -5  -8  -4    1.78    0.18
   5  -8   4    1.92    0.16
   5  -8   4    1.91    0.15
  -5  -8  -4    1.69    0.20
  -5  -8  -4    2.11    0.17
  -5   8  -4    1.88    0.20
  -5   8  -4    2.02    0.19
  -6  -8  -4   -0.04    0.09
  -6  -8  -4    0.12    0.10
  -6  -8  -4    0.11    0.10
   6  -8   4    0.03    0.07
   6  -8   4    0.08    0.07
  -6  -8  -4    0.08    0.11
  -6  -8  -4    0.02    0.09
  -6   8  -4    0.09    0.09
  -7  -8  -4   -0.01    0.08
  -7  -8  -4   -0.08    0.07
   7  -8   4    0.10    0.05
  -7  -8  -4   -0.04    0.08
   6  -9  -4    3.62    0.19
   6  -9  -4    3.77    0.19
   6   9  -4    3.63    0.20
  -5  -9   4    0.61    0.10
  -5  -9   4    0.81    0.12
   5  -9  -4    0.73    0.12
   5  -9  -4    0.59    0.11
   5  -9  -4    0.59    0.12
   5  -9  -4    0.61    0.12
   5   9  -4    0.66    0.13
  -5   9   4    0.46    0.17
   4  -9  -4   15.29    0.56
   4  -9  -4   14.93    0.55
  -4  -9   4   14.66    0.53
   4  -9  -4   15.09    0.56
   4  -9  -4   14.64    0.59
  -4  -9   4   15.69    0.56
   4   9  -4   14.63    0.58
   4   9  -4   14.82    0.57
   3  -9  -4   56.96    1.69
   3  -9  -4   54.35    1.75
  -3  -9   4   56.14    1.62
   3  -9  -4   56.32    1.66
   3  -9  -4   53.81    1.62
  -3  -9   4   53.87    1.64
  -3  -9   4   55.89    1.66
   3  -9  -4   53.76    1.74
   3   9  -4   55.59    1.70
   2  -9  -4    0.78    0.16
  -2  -9   4    0.78    0.13
   2  -9  -4    0.56    0.13
  -2  -9   4    0.89    0.13
  -2  -9   4    0.80    0.15
  -2  -9   4    0.75    0.13
   2  -9  -4    0.78    0.14
   2  -9  -4    0.63    0.14
   2   9  -4    0.78    0.15
  -1  -9   4    5.82    0.29
  -1  -9   4    5.46    0.30
   1  -9  -4    6.08    0.32
  -1  -9   4    5.75    0.30
   1  -9  -4    5.53    0.32
  -1  -9   4    5.91    0.30
   1  -9  -4    5.71    0.31
   1   9  -4    5.32    0.33
   1   9  -4    5.87    0.30
   0  -9  -4    5.95    0.28
   0  -9   4    6.16    0.32
   0  -9   4    6.42    0.32
   0  -9  -4    6.72    0.33
   0   9  -4    6.25    0.33
   0   9  -4    6.52    0.37
  -1  -9  -4    0.11    0.10
  -1  -9  -4    0.06    0.11
  -1  -9  -4   -0.04    0.10
   1  -9   4    0.05    0.11
   1  -9   4    0.02    0.11
  -1   9  -4    0.10    0.13
  -1   9  -4   -0.08    0.13
   2  -9   4    0.05    0.10
  -2  -9  -4    0.11    0.11
  -2  -9  -4    0.19    0.10
  -2  -9  -4    0.10    0.11
  -2  -9  -4    0.17    0.12
   2  -9   4    0.10    0.11
  -2   9  -4    0.14    0.15
  -2   9  -4   -0.04    0.14
  -3  -9  -4    1.37    0.17
   3  -9   4    1.18    0.13
  -3  -9  -4    1.53    0.16
  -3  -9  -4    1.32    0.15
   3  -9   4    1.55    0.16
  -3  -9  -4    1.74    0.19
  -3  -9  -4    1.30    0.16
  -3   9  -4    1.45    0.19
  -3   9  -4    1.46    0.17
  -4  -9  -4    0.70    0.15
  -4  -9  -4    0.92    0.14
  -4  -9  -4    0.99    0.13
  -4  -9  -4    0.77    0.13
   4  -9   4    0.86    0.11
   4  -9   4    0.83    0.12
  -4   9  -4    1.03    0.17
  -4   9  -4    0.96    0.15
   5  -9   4    1.00    0.11
   5  -9   4    0.91    0.10
  -5  -9  -4    1.03    0.13
  -5  -9  -4    0.90    0.14
  -5  -9  -4    0.90    0.14
  -5  -9  -4    0.80    0.14
  -5  -9  -4    0.78    0.13
  -5   9  -4    1.02    0.14
  -5   9  -4    1.01    0.15
  -6  -9  -4    2.64    0.17
  -6  -9  -4    2.89    0.18
   6  -9   4    2.78    0.14
  -6  -9  -4    2.68    0.18
  -6   9  -4    2.54    0.16
   5 -10  -4    1.12    0.12
  -5 -10   4    1.51    0.12
   5 -10  -4    1.67    0.13
   5  10  -4    1.68    0.14
   4 -10  -4   13.63    0.51
   4 -10  -4   12.91    0.53
  -4 -10   4   13.68    0.51
   4 -10  -4   13.86    0.49
   4 -10  -4   13.39    0.50
  -4 -10   4   13.66    0.48
   4  10  -4   13.78    0.52
   4  10  -4   13.95    0.51
  -3 -10   4   15.25    0.56
   3 -10  -4   14.53    0.53
   3 -10  -4   13.99    0.55
   3 -10  -4   14.13    0.58
   3 -10  -4   15.23    0.57
  -3 -10   4   14.67    0.54
  -3 -10   4   14.74    0.53
   3  10  -4   15.69    0.58
  -2 -10   4    1.80    0.17
  -2 -10   4    1.81    0.18
  -2 -10   4    1.91    0.17
  -2 -10   4    1.85    0.17
   2 -10  -4    1.80    0.18
   2 -10  -4    1.67    0.17
   2 -10  -4    1.85    0.18
   2 -10  -4    1.08    0.14
   2  10  -4    1.73    0.18
  -1 -10   4    0.07    0.12
   1 -10  -4    0.04    0.12
  -1 -10   4    0.33    0.11
   1 -10  -4    0.12    0.10
  -1 -10   4    0.07    0.10
   1 -10  -4    0.13    0.12
   1  10  -4    0.02    0.11
   0 -10  -4    6.13    0.32
   0 -10   4    6.96    0.34
   0 -10   4    6.40    0.31
   0 -10  -4    6.48    0.34
   0 -10   4    6.50    0.32
   0 -10  -4    6.72    0.29
   0  10  -4    6.92    0.33
   0  10  -4    6.64    0.37
   1 -10   4    4.52    0.24
  -1 -10  -4    4.23    0.26
   1 -10   4    4.21    0.26
  -1 -10  -4    3.71    0.24
  -1 -10  -4    4.07    0.23
  -1  10  -4    3.90    0.26
  -1  10  -4    4.45    0.30
   2 -10   4    1.36    0.13
   2 -10   4    1.43    0.14
  -2 -10  -4    1.42    0.17
   2 -10   4    1.26    0.15
  -2 -10  -4    1.31    0.16
  -2 -10  -4    1.12    0.14
  -2 -10  -4    1.06    0.14
  -2  10  -4    1.47    0.19
  -2  10  -4    1.40    0.17
  -3 -10  -4    1.36    0.15
   3 -10   4    1.79    0.14
  -3 -10  -4    1.57    0.15
  -3 -10  -4    1.40    0.16
  -3 -10  -4    1.54    0.16
   3 -10   4    1.53    0.15
  -3  10  -4    1.64    0.18
  -4 -10  -4   -0.03    0.11
  -4 -10  -4    0.00    0.09
  -4 -10  -4   -0.07    0.09
   4 -10   4   -0.02    0.07
   4 -10   4    0.06    0.08
  -4 -10  -4   -0.02    0.08
  -4  10  -4    0.04    0.10
  -4  10  -4   -0.02    0.10
   5 -10   4    0.04    0.06
  -5 -10  -4   -0.07    0.07
  -5 -10  -4    0.03    0.08
  -5  10  -4   -0.03    0.08
   4 -11  -4    0.40    0.09
   4 -11  -4    0.31    0.08
  -4 -11   4    0.21    0.08
   4  11  -4    0.25    0.09
   3 -11  -4    0.08    0.08
  -3 -11   4    0.14    0.09
   3 -11  -4   -0.07    0.08
   3 -11  -4    0.03    0.09
  -3 -11   4    0.02    0.09
   3 -11  -4    0.01    0.09
   3  11  -4    0.05    0.09
  -2 -11   4   -0.05    0.09
   2 -11  -4    0.10    0.11
  -2 -11   4    0.07    0.10
   2 -11  -4    0.00    0.09
   2 -11  -4    0.10    0.10
   2  11  -4    0.10    0.09
  -1 -11   4    3.53    0.22
   1 -11  -4    3.44    0.23
  -1 -11   4    4.08    0.23
   1 -11  -4    3.61    0.23
  -1 -11   4    3.40    0.21
   1  11  -4    3.58    0.24
   0 -11   4    0.08    0.11
   0 -11  -4    0.05    0.11
   0 -11   4    0.18    0.09
   0 -11  -4    0.05    0.10
   0 -11  -4    0.18    0.10
   0 -11   4    0.18    0.09
   0  11  -4    0.23    0.12
   0  11  -4    0.16    0.10
   1 -11   4    2.68    0.19
  -1 -11  -4    2.58    0.20
  -1 -11  -4    2.54    0.17
   1 -11   4    2.61    0.17
  -1 -11  -4    2.07    0.18
  -1  11  -4    2.52    0.19
  -1  11  -4    2.55    0.22
   2 -11   4    1.36    0.14
  -2 -11  -4    1.37    0.14
  -2 -11  -4    1.17    0.14
  -2 -11  -4    1.11    0.14
  -2 -11  -4    1.50    0.16
  -2  11  -4    1.28    0.17
  -2  11  -4    1.52    0.15
  -3 -11  -4    0.03    0.08
  -3 -11  -4    0.15    0.09
   3 -11   4    0.14    0.08
   3 -11   4    0.07    0.07
  -3 -11  -4    0.06    0.09
  -3  11  -4   -0.05    0.09
   4 -11   4    2.13    0.12
  -4 -11  -4    1.89    0.15
  -4  11  -4    2.40    0.16
   3 -12  -4    4.24    0.20
  -3 -12   4    3.97    0.19
   3  12  -4    3.99    0.20
   2 -12  -4    3.07    0.18
  -2 -12   4    2.96    0.17
  -1 -12   4    0.34    0.09
  -1 -12   4    0.39    0.08
   1 -12  -4    0.18    0.09
   0 -12  -4    2.36    0.15
   0 -12   4    2.28    0.15
   0  12  -4    1.95    0.17
  -1 -12  -4    0.20    0.09
   1 -12   4    0.12    0.06
  -1  12  -4    0.13    0.08
  -2 -12  -4    3.08    0.16
  -2  12  -4    2.71    0.17
  -3 -12  -4    1.12    0.10
  -3 -12  -4    1.12    0.11
  -3  12  -4    1.01    0.10
  -8   0   5    0.22    0.09
   8   0  -5   -0.01    0.08
   7   0  -5    9.12    0.38
  -7   0   5    9.03    0.40
  -7   0   5    8.48    0.38
   7   0  -5    8.66    0.37
   7   0  -5    8.37    0.36
  -6   0   5    0.04    0.10
  -6   0   5   -0.13    0.12
   6   0  -5   -0.09    0.12
   6   0  -5   -0.07    0.09
   6   0  -5   -0.08    0.10
   5   0  -5    0.10    0.10
   5   0  -5   -0.03    0.09
  -5   0   5   -0.05    0.09
  -5   0   5    0.02    0.10
   4   0  -5   -0.02    0.08
  -4   0   5    0.00    0.08
   4   0  -5    0.00    0.10
   4   0  -5    0.10    0.09
   4   0  -5   -0.03    0.08
   4   0  -5    0.07    0.08
  -3   0   5   61.31    2.29
   3   0  -5   63.01    1.85
   3   0  -5   62.61    2.18
   3   0  -5   63.89    2.90
   3   0  -5   62.87    1.83
   3   0  -5   63.94    1.90
   2   0  -5    0.02    0.08
   2   0  -5    0.03    0.07
  -2   0   5    0.07    0.08
   2   0  -5    0.00    0.06
  -1   0   5   31.13    1.23
   1   0  -5   33.06    1.55
   0   0   5   -0.25    0.08
   0   0  -5   -0.28    0.10
   1   0   5    5.32    0.30
   1   0   5    5.42    0.27
  -1   0  -5    5.16    0.38
  -2   0  -5    0.53    0.11
  -2   0  -5   -0.02    0.07
  -2   0  -5   -0.05    0.10
  -2   0  -5   -0.02    0.07
   2   0   5    0.00    0.07
  -3   0  -5   17.23    0.60
  -3   0  -5   17.12    0.98
  -3   0  -5   17.60    0.64
   3   0   5   17.92    0.72
   3   0   5   17.73    0.60
  -3   0  -5   17.30    0.60
  -3   0  -5   16.88    0.75
  -4   0  -5   -0.05    0.11
  -4   0  -5    0.06    0.10
   4   0   5    0.13    0.10
  -4   0  -5   -0.02    0.15
   4   0   5    0.38    0.10
  -4   0  -5    0.13    0.10
  -4   0  -5    0.00    0.10
   5   0   5    2.24    0.18
  -5   0  -5    2.03    0.18
   6   0   5    0.02    0.09
   6   0   5    0.02    0.09
  -6   0  -5    0.25    0.11
  -6   0  -5    0.01    0.12
  -6   0  -5   -0.10    0.14
  -7   0  -5    4.24    0.24
  -7   0  -5    4.38    0.25
   7   0   5    4.44    0.25
   7   0   5    4.54    0.22
   8   0   5    0.02    0.07
   8   0   5    0.03    0.07
  -8   0  -5   -0.01    0.08
  -8   0  -5   -0.06    0.08
   9   1  -5    0.07    0.05
  -8  -1   5    1.45    0.15
  -8  -1   5    1.62    0.14
   8  -1  -5    1.80    0.14
   8  -1  -5    1.90    0.14
   8   1  -5    1.82    0.14
  -8   1   5    1.59    0.15
   7  -1  -5    1.28    0.15
  -7  -1   5    1.28    0.16
   7  -1  -5    1.32    0.14
  -7  -1   5    1.27    0.15
   7  -1  -5    1.33    0.14
   7   1  -5    1.32    0.15
   7   1  -5    1.19    0.14
  -7   1   5    1.30    0.15
  -6  -1   5    4.59    0.27
   6  -1  -5    4.39    0.25
  -6  -1   5    4.27    0.27
   6  -1  -5    4.23    0.26
   6  -1  -5    4.21    0.25
   6   1  -5    4.45    0.26
   6   1  -5    4.47    0.26
  -6   1   5    4.83    0.27
   5  -1  -5    4.58    0.25
   5  -1  -5    4.25    0.25
  -5  -1   5    4.38    0.25
  -5   1   5    3.76    0.38
  -5   1   5    4.52    0.25
  -5   1   5    4.49    0.31
   5   1  -5    4.37    0.25
   4  -1  -5    1.44    0.21
   4  -1  -5    1.71    0.15
   4  -1  -5    1.43    0.16
  -4  -1   5    1.42    0.17
   4  -1  -5    1.55    0.14
   4  -1  -5    1.55    0.14
   4   1  -5    1.61    0.14
   4   1  -5    1.40    0.17
   4   1  -5    1.61    0.15
  -4   1   5    1.71    0.18
  -4   1   5    1.45    0.23
  -3  -1   5   19.84    0.62
   3  -1  -5   18.90    1.01
  -3  -1   5   19.77    0.82
   3  -1  -5   19.13    0.77
   3  -1  -5   18.90    0.65
   3  -1  -5   19.62    0.66
   3  -1  -5   18.65    0.64
   3   1  -5   18.13    0.65
   3   1  -5   20.40    0.65
   3   1  -5   19.14    0.65
   3   1  -5   18.91    0.77
   3   1  -5   19.01    1.00
  -3   1   5   19.02    0.80
   2  -1  -5   39.47    1.38
   2  -1  -5   37.92    1.18
   2  -1  -5   40.00    1.86
   2  -1  -5   37.98    1.16
   2  -1  -5   38.11    1.21
  -2  -1   5   38.77    1.48
  -2   1   5   41.53    1.48
   2   1  -5   38.78    1.85
   2   1  -5   38.39    1.19
   2   1  -5   39.56    1.39
  -1  -1   5    0.60    0.11
   1  -1  -5    0.63    0.13
  -1   1   5    0.49    0.10
   1   1  -5    0.58    0.14
   0  -1   5    7.14    0.32
   0  -1  -5    7.11    0.45
   0  -1   5    6.77    0.36
   0   1  -5    6.89    0.46
   0   1   5    6.35    0.36
  -1  -1  -5   31.84    1.54
  -1  -1  -5   32.01    1.22
   1  -1   5   32.52    1.14
   1  -1   5   29.07    1.21
   1   1   5   31.92    1.14
  -1   1  -5   33.01    1.56
  -2  -1  -5   48.55    1.84
   2  -1   5   49.55    1.82
  -2  -1  -5   46.54    1.43
  -2  -1  -5   51.05    1.46
   2  -1   5   50.67    1.73
  -2  -1  -5   49.39    2.32
  -2   1  -5   49.36    1.54
  -2   1  -5   46.75    1.43
  -2   1  -5   50.89    2.36
   2   1   5   50.72    1.74
  -2   1  -5   50.56    1.82
   3  -1   5    0.58    0.10
  -3  -1  -5    0.25    0.11
  -3  -1  -5    0.39    0.11
  -3  -1  -5    0.64    0.10
  -3  -1  -5    0.50    0.11
  -3  -1  -5    0.41    0.11
  -3  -1  -5    0.38    0.14
   3  -1   5    0.55    0.11
  -3   1  -5    0.32    0.15
  -3   1  -5    0.45    0.10
  -3   1  -5    0.42    0.11
  -3   1  -5    0.26    0.10
   3   1   5    0.42    0.10
  -4  -1  -5    0.44    0.13
  -4  -1  -5    0.07    0.11
   4  -1   5    0.21    0.10
   4  -1   5    0.23    0.11
  -4  -1  -5    0.24    0.10
  -4  -1  -5    0.16    0.12
   4   1   5    0.33    0.10
  -4   1  -5    0.43    0.10
  -4   1  -5    0.26    0.12
  -4   1  -5    0.24    0.12
  -4   1  -5    0.26    0.17
  -5  -1  -5    0.57    0.14
  -5  -1  -5    0.47    0.13
   5  -1   5    0.51    0.11
  -5   1  -5    0.51    0.13
   5   1   5    0.48    0.12
  -5   1  -5    0.60    0.12
  -5   1  -5    0.55    0.14
   6  -1   5    0.29    0.10
  -6  -1  -5    0.66    0.16
  -6  -1  -5    0.57    0.16
  -6  -1  -5    0.51    0.14
   6  -1   5    0.38    0.11
  -6  -1  -5    0.27    0.12
  -6   1  -5    0.42    0.13
   6   1   5    0.51    0.13
  -6   1  -5    0.45    0.12
   6   1   5    0.38    0.11
   7  -1   5    5.33    0.24
  -7  -1  -5    5.50    0.29
  -7  -1  -5    5.32    0.27
   7  -1   5    5.83    0.29
  -7   1  -5    5.39    0.28
   7   1   5    5.14    0.24
  -7   1  -5    5.15    0.27
   7   1   5    5.16    0.28
   8  -1   5    0.07    0.08
  -8  -1  -5    0.08    0.08
   8  -1   5   -0.01    0.07
  -8  -1  -5    0.07    0.09
   8   1   5    0.16    0.08
  -8   1  -5    0.08    0.09
  -8   1  -5   -0.08    0.08
   8   1   5    0.13    0.08
   8  -2  -5    1.60    0.14
  -8  -2   5    1.56    0.14
   8  -2  -5    1.70    0.14
  -8  -2   5    1.61    0.16
   8   2  -5    1.52    0.13
  -8   2   5    1.39    0.14
  -7  -2   5    4.57    0.26
   7  -2  -5    3.95    0.24
   7  -2  -5    4.36    0.24
  -7  -2   5    4.09    0.26
   7  -2  -5    4.61    0.24
  -7   2   5    3.98    0.25
   7   2  -5    4.36    0.24
   7   2  -5    4.14    0.24
   6  -2  -5    1.10    0.16
   6  -2  -5    1.24    0.14
   6  -2  -5    1.12    0.14
  -6  -2   5    1.03    0.14
   6  -2  -5    1.31    0.15
  -6  -2   5    1.46    0.18
   6  -2  -5    1.26    0.15
   6   2  -5    1.30    0.15
   6   2  -5    1.30    0.16
  -6   2   5    1.39    0.16
  -5  -2   5    0.50    0.14
   5  -2  -5    0.11    0.11
  -5  -2   5    0.04    0.09
   5  -2  -5    0.15    0.09
   5  -2  -5    0.06    0.09
   5  -2  -5   -0.02    0.10
   5   2  -5    0.02    0.10
  -5   2   5   -0.04    0.09
  -4  -2   5    7.01    0.33
  -4  -2   5    7.41    0.42
  -4  -2   5    7.63    0.32
   4  -2  -5    7.48    0.40
   4  -2  -5    7.71    0.34
   4  -2  -5    7.36    0.33
   4  -2  -5    7.49    0.33
   4   2  -5    7.35    0.34
  -4   2   5    7.52    0.54
  -4   2   5    6.82    0.39
   4   2  -5    8.03    0.42
   3  -2  -5    0.11    0.08
   3  -2  -5    0.05    0.08
  -3  -2   5    0.04    0.08
  -3  -2   5    0.05    0.08
   3  -2  -5    0.05    0.08
   3  -2  -5    0.00    0.07
   3  -2  -5   -0.01    0.10
   3   2  -5    0.02    0.08
   3   2  -5   -0.06    0.08
   3   2  -5    0.06    0.10
   3   2  -5    0.12    0.08
  -3   2   5    0.08    0.07
   2  -2  -5   25.17    0.93
   2  -2  -5   24.45    1.26
  -2  -2   5   25.70    0.79
   2  -2  -5   24.92    0.83
   2  -2  -5   24.32    0.79
   2  -2  -5   24.45    0.80
  -2  -2   5   25.22    1.01
   2   2  -5   24.26    0.82
  -2   2   5   25.34    1.00
   2   2  -5   26.38    1.25
   2   2  -5   26.15    0.97
   1  -2  -5   10.43    0.60
  -1  -2   5    9.24    0.38
  -1  -2   5   10.14    0.49
  -1   2   5   10.91    0.49
   1   2  -5   10.40    0.60
   0  -2   5   10.24    0.48
   0  -2   5   10.53    0.43
   0  -2  -5   10.53    0.60
   0   2  -5   10.38    0.61
   0   2   5    9.42    0.48
  -1  -2  -5   21.89    1.09
  -1  -2  -5   20.88    0.69
   1  -2   5   21.42    0.81
   1  -2   5   20.79    0.86
  -1  -2  -5   22.25    0.88
   1   2   5   20.53    0.81
  -1   2  -5   22.19    1.13
  -1   2  -5   20.55    0.72
   2  -2   5    7.91    0.39
   2  -2   5    7.81    0.33
  -2  -2  -5    7.83    0.34
  -2  -2  -5    7.81    0.33
  -2  -2  -5    8.11    0.43
   2  -2   5    8.28    0.40
  -2  -2  -5    7.96    0.34
  -2  -2  -5    7.93    0.51
  -2   2  -5    7.84    0.36
  -2   2  -5    7.99    0.56
  -2   2  -5    8.33    0.33
   2   2   5    8.13    0.40
   3  -2   5    3.66    0.21
  -3  -2  -5    3.80    0.23
  -3  -2  -5    3.73    0.22
   3  -2   5    4.04    0.26
  -3  -2  -5    3.57    0.22
  -3  -2  -5    3.69    0.29
   3   2   5    3.47    0.25
  -3   2  -5    3.79    0.38
  -3   2  -5    3.84    0.25
  -3   2  -5    3.23    0.21
  -3   2  -5    3.60    0.20
  -4  -2  -5    3.00    0.21
   4  -2   5    3.32    0.21
  -4  -2  -5    2.95    0.27
  -4  -2  -5    3.29    0.24
  -4  -2  -5    3.00    0.21
   4  -2   5    2.78    0.23
   4   2   5    3.27    0.25
  -4   2  -5    2.80    0.36
  -4   2  -5    3.10    0.23
  -4   2  -5    2.90    0.19
  -5  -2  -5   11.17    0.50
   5  -2   5   11.26    0.46
  -5  -2  -5   11.20    0.47
  -5  -2  -5   10.93    0.47
  -5  -2  -5   10.54    0.44
   5  -2   5   10.55    0.39
  -5  -2  -5   11.57    0.47
  -5  -2  -5   12.07    0.51
  -5   2  -5   10.66    0.44
  -5   2  -5   10.93    0.49
  -5   2  -5   11.05    0.45
  -6  -2  -5   12.46    0.48
  -6  -2  -5   12.57    0.52
  -6  -2  -5   12.03    0.50
   6  -2   5   11.65    0.42
  -6  -2  -5   11.84    0.50
   6  -2   5   12.44    0.49
  -6  -2  -5   12.24    0.48
  -6  -2  -5   12.64    0.50
   6   2   5   12.01    0.49
  -6   2  -5   12.23    0.47
  -6   2  -5   12.02    0.48
  -6   2  -5   11.86    0.51
   7  -2   5    0.06    0.09
  -7  -2  -5    0.20    0.12
  -7  -2  -5   -0.18    0.10
   7  -2   5   -0.08    0.08
  -7  -2  -5    0.04    0.09
   7   2   5   -0.01    0.09
  -7   2  -5   -0.05    0.09
   7   2   5    0.01    0.09
  -7   2  -5   -0.10    0.10
  -8  -2  -5    1.03    0.12
   8  -2   5    1.07    0.11
  -8  -2  -5    0.98    0.12
   8  -2   5    0.97    0.10
   8   2   5    1.07    0.12
  -8   2  -5    1.19    0.12
   8   2   5    1.16    0.11
  -8  -3   5    1.38    0.13
   8  -3  -5    1.42    0.13
   8  -3  -5    1.28    0.12
  -8   3   5    1.37    0.14
   8   3  -5    1.35    0.12
   7  -3  -5    4.32    0.24
   7  -3  -5    4.38    0.25
  -7  -3   5    4.14    0.25
   7  -3  -5    3.82    0.23
   7  -3  -5    4.26    0.25
  -7  -3   5    4.31    0.26
  -7   3   5    3.94    0.24
   7   3  -5    4.30    0.24
   7   3  -5    4.19    0.23
  -6  -3   5   46.33    1.44
  -6  -3   5   46.44    1.49
   6  -3  -5   44.72    1.49
   6  -3  -5   47.01    1.41
   6  -3  -5   46.13    1.38
   6  -3  -5   45.53    1.37
   6  -3  -5   47.52    1.43
   6   3  -5   47.44    1.42
   6   3  -5   46.28    1.43
  -6   3   5   47.00    1.42
  -5  -3   5    1.49    0.16
   5  -3  -5    1.65    0.17
   5  -3  -5    1.33    0.15
   5  -3  -5    1.67    0.16
   5  -3  -5    1.30    0.15
  -5  -3   5    1.74    0.15
  -5  -3   5    1.36    0.18
   5  -3  -5    1.49    0.17
   5   3  -5    1.23    0.17
   5   3  -5    1.42    0.16
  -5   3   5    1.51    0.15
   4  -3  -5   10.45    0.42
  -4  -3   5   10.76    0.55
   4  -3  -5   10.59    0.52
  -4  -3   5   10.92    0.41
   4  -3  -5   10.77    0.44
  -4  -3   5   10.54    0.42
   4  -3  -5   10.24    0.42
  -4   3   5    9.39    0.68
   4   3  -5   11.07    0.55
   4   3  -5   10.92    0.45
   3  -3  -5    0.10    0.08
   3  -3  -5    0.00    0.08
   3  -3  -5   -0.02    0.10
  -3  -3   5    0.00    0.08
   3  -3  -5    0.01    0.07
  -3  -3   5    0.03    0.09
   3  -3  -5    0.03    0.07
   3   3  -5    0.13    0.08
  -3   3   5   -0.01    0.07
   3   3  -5    0.02    0.08
   3   3  -5    0.04    0.09
   2  -3  -5    8.90    0.37
   2  -3  -5    8.75    0.36
  -2  -3   5    9.28    0.36
   2  -3  -5    8.77    0.56
   2  -3  -5    8.59    0.42
  -2  -3   5    9.22    0.47
   2  -3  -5    9.02    0.35
  -2   3   5    9.30    0.45
   2   3  -5    8.98    0.39
   2   3  -5    9.20    0.54
   2   3  -5    9.27    0.46
   1  -3  -5   43.12    1.97
  -1  -3   5   39.66    1.55
   1  -3  -5   40.21    1.22
  -1  -3   5   41.90    1.23
   1  -3  -5   41.89    1.28
   1   3  -5   40.40    1.27
  -1   3   5   40.09    1.55
   1   3  -5   42.79    1.96
   0  -3   5    1.52    0.16
   0  -3  -5    1.76    0.13
   0  -3  -5    1.39    0.18
   0  -3   5    1.87    0.15
   0  -3   5    2.30    0.15
   0   3  -5    1.38    0.13
   0   3  -5    1.52    0.20
   0   3   5    1.26    0.15
  -1  -3  -5   41.65    2.00
  -1  -3  -5   44.90    1.62
   1  -3   5   42.31    1.51
  -1  -3  -5   41.14    1.27
   1  -3   5   43.85    1.59
  -1  -3  -5   39.73    1.25
  -1   3  -5   43.36    1.34
  -1   3  -5   42.53    1.26
  -1   3  -5   43.35    2.06
   1   3   5   42.75    1.52
  -2  -3  -5   11.23    0.43
  -2  -3  -5   11.21    0.55
   2  -3   5   10.48    0.42
  -2  -3  -5   10.08    0.42
  -2  -3  -5   11.29    0.43
   2  -3   5   10.84    0.50
  -2   3  -5   11.72    0.73
   2   3   5   11.12    0.52
  -2   3  -5   11.33    0.42
  -2   3  -5   10.57    0.46
  -3  -3  -5    1.59    0.16
   3  -3   5    1.67    0.18
  -3  -3  -5    1.78    0.17
  -3  -3  -5    1.92    0.17
   3  -3   5    2.04    0.16
  -3  -3  -5    1.84    0.21
  -3   3  -5    1.78    0.18
   3   3   5    1.85    0.19
  -3   3  -5    1.90    0.29
  -4  -3  -5    4.66    0.28
   4  -3   5    4.75    0.26
  -4  -3  -5    4.29    0.26
  -4  -3  -5    4.74    0.28
  -4  -3  -5    4.15    0.34
   4  -3   5    4.59    0.30
  -4   3  -5    4.75    0.29
  -4   3  -5    4.30    0.45
   4   3   5    4.53    0.32
  -5  -3  -5   54.57    1.60
  -5  -3  -5   53.00    1.70
   5  -3   5   53.79    1.61
   5  -3   5   51.84    1.44
  -5  -3  -5   53.46    1.66
  -5  -3  -5   53.58    1.63
  -5  -3  -5   50.85    1.49
  -5  -3  -5   50.90    1.59
  -5   3  -5   55.00    1.71
  -5   3  -5   52.04    1.53
  -6  -3  -5   28.40    0.94
  -6  -3  -5   27.60    0.94
   6  -3   5   28.70    0.95
   6  -3   5   28.99    0.84
  -6  -3  -5   29.90    1.01
  -6  -3  -5   27.67    0.89
  -6  -3  -5   29.06    0.96
   6   3   5   28.99    0.96
  -6   3  -5   28.58    0.90
  -6   3  -5   27.73    0.99
  -7  -3  -5    0.96    0.14
  -7  -3  -5    0.86    0.13
   7  -3   5    1.09    0.12
  -7  -3  -5    0.95    0.15
   7  -3   5    0.87    0.12
   7   3   5    0.83    0.13
  -7   3  -5    0.91    0.13
   7   3   5    1.05    0.12
  -8  -3  -5    0.19    0.08
  -8  -3  -5    0.25    0.09
   8  -3   5    0.23    0.07
  -8   3  -5    0.23    0.09
   8   3   5    0.12    0.07
   8  -4  -5    0.12    0.07
  -8  -4   5    0.23    0.09
   8  -4  -5    0.08    0.07
   8   4  -5    0.10    0.07
   7  -4  -5    0.69    0.11
   7  -4  -5    0.72    0.12
   7  -4  -5    0.73    0.13
   7  -4  -5    0.76    0.12
   7  -4  -5    0.52    0.11
  -7  -4   5    0.71    0.13
  -7   4   5    0.58    0.12
   7   4  -5    0.39    0.11
   6  -4  -5   24.98    0.84
   6  -4  -5   25.45    0.85
   6  -4  -5   25.31    0.90
   6  -4  -5   25.76    0.83
  -6  -4   5   24.61    0.89
   6  -4  -5   25.88    0.83
   6   4  -5   25.93    0.86
  -6   4   5   25.31    0.85
   6   4  -5   25.83    0.85
  -5  -4   5   91.31    2.56
   5  -4  -5   92.49    2.75
   5  -4  -5   92.47    2.60
   5  -4  -5   93.08    2.64
   5  -4  -5   87.83    2.50
  -5  -4   5   89.14    2.73
   5  -4  -5   90.12    2.55
   5   4  -5   90.04    2.61
  -5   4   5   90.09    2.60
   5   4  -5   90.64    2.65
   4  -4  -5    1.35    0.15
  -4  -4   5    1.31    0.18
  -4  -4   5    1.50    0.15
   4  -4  -5    1.34    0.15
   4  -4  -5    1.60    0.15
   4  -4  -5    1.50    0.19
   4   4  -5    1.47    0.20
   4   4  -5    1.50    0.17
   3  -4  -5    0.91    0.12
   3  -4  -5    1.00    0.12
  -3  -4   5    0.89    0.13
  -3  -4   5    0.88    0.15
   3  -4  -5    0.91    0.12
   3  -4  -5    1.04    0.14
  -3   4   5    0.82    0.19
   3   4  -5    1.11    0.14
  -2  -4   5    4.01    0.28
   2  -4  -5    4.03    0.34
  -2  -4   5    3.37    0.21
   2  -4  -5    3.60    0.21
   2  -4  -5    3.26    0.20
   2  -4  -5    3.69    0.24
   2  -4  -5    3.66    0.21
   2   4  -5    3.62    0.23
  -2   4   5    3.94    0.25
   2   4  -5    3.38    0.27
   1  -4  -5    3.04    0.19
   1  -4  -5    2.86    0.18
  -1  -4   5    2.97    0.19
   1  -4  -5    2.80    0.18
  -1  -4   5    3.05    0.23
   1  -4  -5    3.21    0.29
   1   4  -5    3.04    0.27
   1   4  -5    2.95    0.21
  -1   4   5    3.00    0.22
   1   4  -5    2.71    0.18
   0  -4  -5    7.63    0.32
   0  -4  -5    7.98    0.33
   0  -4   5    8.29    0.41
   0  -4   5    8.56    0.39
   0  -4  -5    7.43    0.50
   0  -4  -5    8.13    0.33
   0  -4   5    7.93    0.33
   0   4  -5    7.89    0.52
   0   4  -5    7.36    0.36
   0   4  -5    7.87    0.34
   0   4   5    7.84    0.42
   1  -4   5    0.61    0.11
  -1  -4  -5    0.62    0.10
  -1  -4  -5    0.67    0.12
  -1  -4  -5    0.37    0.11
   1  -4   5    0.73    0.11
   1  -4   5    0.65    0.11
  -1  -4  -5    0.71    0.15
  -1   4  -5    0.76    0.18
   1   4   5    0.79    0.13
  -1   4  -5    0.60    0.12
   2  -4   5    6.52    0.36
  -2  -4  -5    6.33    0.31
  -2  -4  -5    6.56    0.40
   2  -4   5    6.38    0.28
  -2  -4  -5    6.64    0.30
  -2  -4  -5    6.20    0.30
   2  -4   5    6.56    0.30
  -2   4  -5    6.48    0.52
  -2   4  -5    6.48    0.33
   2   4   5    6.55    0.38
   3  -4   5    7.07    0.40
   3  -4   5    7.98    0.35
  -3  -4  -5    7.81    0.35
  -3  -4  -5    6.90    0.45
  -3  -4  -5    7.64    0.35
  -3  -4  -5    7.71    0.36
  -3   4  -5    7.61    0.61
  -3   4  -5    7.72    0.39
   3   4   5    7.57    0.44
  -4  -4  -5   28.96    0.95
   4  -4   5   28.49    0.94
  -4  -4  -5   27.28    0.95
  -4  -4  -5   29.02    0.97
  -4   4  -5   29.58    1.02
  -5  -4  -5  112.64    3.34
   5  -4   5  113.24    2.96
  -5  -4  -5  113.84    3.01
  -5  -4  -5  115.33    3.23
  -5  -4  -5  114.97    3.44
   5  -4   5  116.29    3.30
  -5  -4  -5  113.61    3.22
  -5  -4  -5  115.53    3.30
  -5   4  -5  114.25    3.45
  -5   4  -5  116.66    3.12
  -6  -4  -5    0.14    0.14
   6  -4   5    0.12    0.09
  -6  -4  -5    0.10    0.13
   6  -4   5    0.23    0.10
  -6  -4  -5    0.08    0.11
  -6  -4  -5    0.13    0.13
  -6  -4  -5    0.00    0.12
  -6  -4  -5   -0.04    0.13
  -6   4  -5    0.01    0.10
  -6   4  -5    0.37    0.12
  -7  -4  -5    1.30    0.15
  -7  -4  -5    1.36    0.16
   7  -4   5    1.31    0.12
   7  -4   5    1.34    0.13
  -7  -4  -5    1.38    0.16
  -7  -4  -5    1.36    0.15
  -7  -4  -5    1.17    0.15
  -7   4  -5    1.01    0.14
  -7   4  -5    1.23    0.14
   7   4   5    1.22    0.14
  -8  -4  -5    0.07    0.08
   8  -4   5    0.05    0.06
   8   4   5    0.19    0.07
   8  -5  -5   -0.03    0.06
  -8  -5   5    0.02    0.07
   8   5  -5    0.14    0.06
   7  -5  -5    5.33    0.27
  -7  -5   5    5.97    0.29
   7  -5  -5    5.12    0.28
   7  -5  -5    5.15    0.26
   7  -5  -5    5.16    0.25
   7  -5  -5    5.56    0.26
   7   5  -5    5.21    0.26
   6  -5  -5    0.29    0.10
   6  -5  -5    0.21    0.11
   6  -5  -5    0.06    0.10
   6  -5  -5    0.23    0.11
  -6  -5   5    0.29    0.10
  -6  -5   5    0.20    0.12
   6  -5  -5    0.19    0.11
   6   5  -5    0.15    0.11
   6   5  -5    0.26    0.11
   5  -5  -5   49.98    1.46
  -5  -5   5   49.53    1.48
  -5  -5   5   49.11    1.59
   5  -5  -5   50.62    1.51
   5  -5  -5   48.44    1.48
   5  -5  -5   51.37    1.60
   5  -5  -5   50.77    1.53
   5   5  -5   50.12    1.52
  -5   5   5   48.63    1.50
   5   5  -5   49.09    1.54
  -4  -5   5   23.57    0.78
   4  -5  -5   23.04    0.78
  -4  -5   5   23.08    0.84
   4  -5  -5   23.22    0.80
   4  -5  -5   24.05    0.84
   4  -5  -5   23.74    0.77
   4  -5  -5   22.68    0.79
   4  -5  -5   24.02    0.79
   4   5  -5   23.63    0.82
   4   5  -5   22.99    0.82
   3  -5  -5    0.38    0.10
   3  -5  -5    0.04    0.09
  -3  -5   5    0.04    0.10
   3  -5  -5    0.07    0.09
   3  -5  -5    0.04    0.10
   3   5  -5    0.04    0.11
   3   5  -5    0.10    0.12
  -3   5   5    0.03    0.14
  -2  -5   5    5.67    0.37
   2  -5  -5    6.48    0.31
   2  -5  -5    6.04    0.30
   2  -5  -5    6.12    0.28
   2  -5  -5    6.44    0.36
  -2  -5   5    6.23    0.30
   2   5  -5    6.16    0.41
   2   5  -5    6.44    0.33
  -2   5   5    6.44    0.50
  -1  -5   5    1.14    0.13
   1  -5  -5    0.95    0.12
   1  -5  -5    1.11    0.13
   1  -5  -5    0.89    0.17
   1  -5  -5    0.94    0.11
   1   5  -5    0.90    0.15
   0  -5  -5    1.68    0.15
   0  -5   5    1.71    0.15
   0  -5  -5    1.74    0.22
   0  -5   5    1.60    0.16
   0  -5  -5    1.75    0.15
   0  -5   5    1.86    0.15
   0   5  -5    1.67    0.23
   0   5   5    1.61    0.18
   0   5  -5    1.76    0.19
   0   5  -5    1.82    0.15
  -1  -5  -5    2.40    0.22
   1  -5   5    2.26    0.17
   1  -5   5    2.57    0.18
  -1  -5  -5    1.85    0.18
  -1  -5  -5    2.32    0.17
   1  -5   5    2.42    0.21
  -1   5  -5    2.33    0.28
  -1   5  -5    2.07    0.22
   1   5   5    2.69    0.23
  -1   5  -5    2.77    0.20
  -2  -5  -5    2.42    0.24
  -2  -5  -5    2.13    0.17
   2  -5   5    2.25    0.21
  -2  -5  -5    2.54    0.19
   2  -5   5    2.39    0.19
  -2  -5  -5    2.34    0.19
  -2   5  -5    2.50    0.21
   2   5   5    2.63    0.25
  -2   5  -5    2.21    0.31
  -3  -5  -5   -0.03    0.10
  -3  -5  -5   -0.10    0.12
   3  -5   5   -0.11    0.09
  -3  -5  -5   -0.13    0.11
   3  -5   5   -0.09    0.08
  -3  -5  -5    0.04    0.10
  -3   5  -5   -0.02    0.12
   3   5   5    0.05    0.12
  -3   5  -5    0.01    0.17
  -4  -5  -5    0.12    0.17
  -4  -5  -5    0.11    0.11
   4  -5   5    0.17    0.12
  -4  -5  -5    0.23    0.12
   4  -5   5    0.42    0.12
  -4  -5  -5    0.01    0.12
  -4  -5  -5    0.02    0.14
  -4  -5  -5    0.12    0.13
  -4   5  -5    0.03    0.13
  -4   5  -5    0.66    0.15
  -5  -5  -5    6.86    0.36
  -5  -5  -5    7.19    0.34
  -5  -5  -5    7.46    0.37
  -5  -5  -5    7.29    0.37
   5  -5   5    7.03    0.30
   5  -5   5    7.28    0.35
  -5  -5  -5    7.68    0.38
  -5   5  -5    7.28    0.38
  -5   5  -5    7.41    0.34
  -6  -5  -5    1.85    0.20
   6  -5   5    1.78    0.14
  -6  -5  -5    1.70    0.18
  -6  -5  -5    1.65    0.18
  -6  -5  -5    1.71    0.19
   6  -5   5    1.76    0.16
  -6  -5  -5    1.91    0.18
  -6  -5  -5    1.64    0.17
  -6   5  -5    1.62    0.17
  -6   5  -5    1.66    0.16
  -7  -5  -5    0.31    0.11
  -7  -5  -5    0.21    0.11
  -7  -5  -5    0.18    0.11
  -7  -5  -5    0.23    0.11
   7  -5   5    0.28    0.08
  -7  -5  -5    0.16    0.11
   7  -5   5    0.36    0.09
   7   5   5    0.26    0.10
  -7   5  -5    0.19    0.10
  -7   5  -5    0.13    0.09
  -8  -5  -5    0.05    0.07
   8  -5   5    0.20    0.06
   8   5   5    0.10    0.06
  -8   5  -5    0.05    0.06
   7  -6  -5    3.06    0.20
   7  -6  -5    2.75    0.17
   7  -6  -5    2.94    0.18
   7  -6  -5    2.74    0.17
  -7  -6   5    2.83    0.20
   7  -6  -5    2.87    0.18
   7   6  -5    2.38    0.17
   6  -6  -5    4.24    0.24
  -6  -6   5    4.13    0.23
   6  -6  -5    4.43    0.24
   6  -6  -5    3.76    0.23
  -6  -6   5    4.25    0.26
   6  -6  -5    4.07    0.26
   6  -6  -5    4.17    0.24
   6   6  -5    4.49    0.25
   6   6  -5    4.25    0.24
   5  -6  -5   -0.06    0.09
   5  -6  -5    0.18    0.12
  -5  -6   5    0.08    0.10
   5  -6  -5    0.27    0.12
   5  -6  -5    0.17    0.10
  -5  -6   5   -0.02    0.12
   5  -6  -5    0.03    0.10
   5   6  -5    0.28    0.13
   5   6  -5    0.06    0.10
   4  -6  -5    9.33    0.41
   4  -6  -5    9.90    0.45
  -4  -6   5   10.17    0.42
   4  -6  -5   10.11    0.43
  -4  -6   5   10.00    0.46
   4  -6  -5    9.65    0.43
   4  -6  -5   10.46    0.42
   4   6  -5    9.86    0.46
   4   6  -5    9.86    0.44
  -3  -6   5   44.91    1.33
   3  -6  -5   41.44    1.33
   3  -6  -5   44.84    1.36
   3  -6  -5   43.21    1.28
   3  -6  -5   42.91    1.31
   3  -6  -5   43.43    1.40
   3   6  -5   44.82    1.39
   3   6  -5   42.32    1.38
  -2  -6   5   72.76    2.09
   2  -6  -5   74.65    2.14
   2  -6  -5   74.31    2.21
   2   6  -5   73.10    2.18
  -2   6   5   66.94    3.39
   1  -6  -5    2.33    0.18
  -1  -6   5    2.30    0.18
   1  -6  -5    2.04    0.17
  -1   6   5    2.25    0.28
   1   6  -5    2.06    0.21
   0  -6   5    1.06    0.13
   0  -6   5    1.10    0.16
   0  -6   5    1.21    0.14
   0   6  -5    1.21    0.18
   1  -6   5    1.94    0.17
   1  -6   5    2.23    0.22
  -1  -6  -5    1.99    0.19
  -1  -6  -5    1.91    0.21
  -1   6  -5    2.03    0.18
  -1   6  -5    2.08    0.29
  -1   6  -5    2.41    0.24
  -2  -6  -5   14.29    0.54
   2  -6   5   13.79    0.54
  -2  -6  -5   13.37    0.54
   2  -6   5   13.31    0.64
  -2  -6  -5   14.39    0.71
   2   6   5   13.30    0.67
  -2   6  -5   13.54    0.89
  -2   6  -5   15.05    0.58
  -3  -6  -5    0.29    0.12
  -3  -6  -5    0.41    0.17
   3  -6   5    0.48    0.13
   3  -6   5    0.18    0.11
  -3  -6  -5    0.31    0.13
  -3  -6  -5    0.26    0.12
  -3  -6  -5    0.19    0.14
  -3   6  -5    0.31    0.17
  -3   6  -5    0.49    0.14
  -4  -6  -5   17.68    0.66
  -4  -6  -5   18.26    0.66
  -4  -6  -5   17.16    0.64
  -4  -6  -5   16.16    0.64
  -4  -6  -5   16.58    0.69
   4  -6   5   17.35    0.64
  -4  -6  -5   17.04    0.59
  -4   6  -5   18.42    0.70
  -4   6  -5   18.22    0.66
  -5  -6  -5   10.92    0.49
  -5  -6  -5   10.90    0.47
  -5  -6  -5   11.75    0.44
   5  -6   5   11.20    0.40
  -5  -6  -5   11.69    0.52
   5  -6   5   11.52    0.46
  -5  -6  -5   10.23    0.46
  -5  -6  -5   11.55    0.48
  -5   6  -5   10.82    0.49
   6  -6   5    5.72    0.28
  -6  -6  -5    5.84    0.31
   6  -6   5    5.86    0.25
  -6  -6  -5    5.90    0.31
  -6  -6  -5    5.99    0.29
  -6  -6  -5    5.76    0.32
  -6  -6  -5    5.62    0.30
  -6  -6  -5    5.86    0.32
  -6   6  -5    5.14    0.30
  -6   6  -5    5.78    0.27
   7  -6   5    0.16    0.07
  -7  -6  -5    0.25    0.11
  -7  -6  -5    0.22    0.10
  -7  -6  -5    0.18    0.10
   7   6   5    0.19    0.09
  -7   6  -5    0.18    0.09
  -7   6  -5    0.18    0.09
  -7  -7   5    7.00    0.32
   7  -7  -5    7.23    0.29
   7  -7  -5    7.57    0.29
   7  -7  -5    7.27    0.28
   7   7  -5    7.64    0.29
  -6  -7   5    0.10    0.08
   6  -7  -5    0.13    0.09
   6  -7  -5    0.06    0.09
   6  -7  -5    0.07    0.09
  -6  -7   5    0.17    0.11
   6  -7  -5   -0.05    0.08
   6  -7  -5    0.04    0.08
   6   7  -5   -0.03    0.09
   5  -7  -5    8.46    0.41
   5  -7  -5    8.59    0.38
   5  -7  -5    9.02    0.38
   5  -7  -5    8.78    0.38
  -5  -7   5    8.70    0.41
   5  -7  -5    9.15    0.39
  -5  -7   5    9.55    0.39
   5   7  -5    8.71    0.39
   5   7  -5    8.12    0.38
   4  -7  -5    6.23    0.34
   4  -7  -5    5.96    0.32
   4  -7  -5    6.13    0.31
  -4  -7   5    6.37    0.32
   4  -7  -5    6.50    0.32
   4  -7  -5    6.08    0.31
   4   7  -5    6.08    0.34
   4   7  -5    6.00    0.33
   3  -7  -5   60.80    1.87
  -3  -7   5   60.34    1.76
   3  -7  -5   59.40    1.80
  -3  -7   5   59.97    1.73
   3  -7  -5   57.05    1.74
   3  -7  -5   57.11    1.77
   3   7  -5   62.55    1.84
   3   7  -5   58.88    1.81
  -2  -7   5   38.65    1.17
   2  -7  -5   37.44    1.23
   2  -7  -5   37.05    1.20
   2  -7  -5   37.49    1.16
  -2  -7   5   37.55    1.17
   2   7  -5   36.29    1.14
   2   7  -5   38.73    1.24
  -1  -7   5    2.99    0.22
  -1  -7   5    3.19    0.22
   1  -7  -5    3.19    0.23
   1   7  -5    3.09    0.25
   1   7  -5    3.06    0.22
   0  -7   5    1.38    0.15
   0  -7   5    1.57    0.17
   0  -7   5    1.27    0.15
   0   7  -5    1.29    0.19
   1  -7   5   14.52    0.55
   1  -7   5   13.63    0.53
  -1   7  -5   14.15    0.60
  -1   7  -5   13.24    0.57
  -1   7  -5   15.52    0.57
   2  -7   5   82.41    2.35
  -2  -7  -5   83.57    2.38
  -2  -7  -5   83.64    2.44
  -2  -7  -5   82.87    2.40
   2  -7   5   82.88    2.45
  -2   7  -5   81.89    2.40
  -2   7  -5   83.16    2.54
   3  -7   5   44.27    1.40
  -3  -7  -5   44.36    1.40
   3  -7   5   44.90    1.34
  -3  -7  -5   44.86    1.26
  -3  -7  -5   45.18    1.37
  -3  -7  -5   45.63    1.40
  -3  -7  -5   43.05    1.46
  -3   7  -5   45.37    1.40
  -3   7  -5   44.62    1.47
  -4  -7  -5    1.54    0.16
  -4  -7  -5    1.33    0.20
  -4  -7  -5    1.50    0.18
   4  -7   5    1.49    0.15
  -4  -7  -5    1.52    0.17
  -4  -7  -5    1.51    0.18
  -4   7  -5    1.55    0.20
  -4   7  -5    1.21    0.18
   5  -7   5    0.24    0.09
  -5  -7  -5    0.04    0.11
   5  -7   5   -0.01    0.08
  -5  -7  -5   -0.14    0.10
  -5  -7  -5   -0.09    0.10
  -5  -7  -5   -0.01    0.10
  -5  -7  -5    0.06    0.13
  -5   7  -5    0.00    0.12
  -5   7  -5    0.08    0.10
  -6  -7  -5    0.13    0.11
   6  -7   5    0.01    0.07
  -6  -7  -5    0.12    0.11
  -6  -7  -5    0.10    0.10
   6  -7   5    0.16    0.08
  -6  -7  -5    0.25    0.11
  -6  -7  -5    0.07    0.10
  -6   7  -5    0.17    0.09
   7  -7   5    1.09    0.09
  -7  -7  -5    0.96    0.12
  -7  -7  -5    0.89    0.11
  -7  -7  -5    1.14    0.12
   6  -8  -5    0.52    0.09
   6  -8  -5    0.42    0.09
   6  -8  -5    0.52    0.09
  -6  -8   5    0.31    0.11
  -6  -8   5    0.36    0.09
   6  -8  -5    0.55    0.10
   6   8  -5    0.57    0.10
  -6   8   5    0.32    0.15
   5  -8  -5    0.07    0.09
   5  -8  -5    0.11    0.10
   5  -8  -5    0.16    0.09
   5  -8  -5    0.09    0.10
   5  -8  -5    0.08    0.10
  -5  -8   5    0.08    0.09
   5   8  -5    0.19    0.11
   5   8  -5    0.21    0.10
   4  -8  -5    4.94    0.27
   4  -8  -5    4.60    0.28
   4  -8  -5    5.18    0.28
  -4  -8   5    5.11    0.28
  -4  -8   5    4.92    0.25
   4  -8  -5    4.60    0.28
   4   8  -5    5.03    0.30
   4   8  -5    5.38    0.29
   3  -8  -5   -0.03    0.13
   3  -8  -5    0.06    0.11
  -3  -8   5    0.21    0.10
  -3  -8   5    0.03    0.10
   3  -8  -5   -0.04    0.10
   3  -8  -5    0.18    0.11
   3   8  -5    0.05    0.11
   3   8  -5   -0.12    0.15
   2  -8  -5    4.69    0.29
   2  -8  -5    4.73    0.27
  -2  -8   5    4.70    0.27
  -2  -8   5    4.72    0.28
   2  -8  -5    4.76    0.28
  -2  -8   5    4.75    0.27
   2   8  -5    4.93    0.31
  -1  -8   5    4.25    0.26
  -1  -8   5    4.43    0.25
   1   8  -5    3.88    0.24
   1   8  -5    3.73    0.28
   0  -8   5    2.36    0.19
   0  -8   5    1.88    0.18
   0   8  -5    2.17    0.22
   0   8  -5    1.98    0.20
   1  -8   5   -0.17    0.09
   1  -8   5    0.01    0.10
  -1   8  -5   -0.03    0.14
  -1   8  -5    0.01    0.14
   2  -8   5   77.14    2.28
  -2  -8  -5   79.50    2.23
  -2  -8  -5   75.45    2.24
   2  -8   5   78.04    2.19
  -2  -8  -5   72.21    2.27
  -2   8  -5   78.49    2.33
  -2   8  -5   75.64    2.24
  -2   8  -5   77.57    2.35
  -3  -8  -5   21.73    0.80
   3  -8   5   23.62    0.80
  -3  -8  -5   24.06    0.83
   3  -8   5   23.08    0.76
  -3  -8  -5   23.31    0.72
  -3  -8  -5   23.46    0.80
  -3   8  -5   22.59    0.84
  -3   8  -5   23.90    0.82
  -4  -8  -5    0.62    0.13
  -4  -8  -5    0.64    0.15
  -4  -8  -5    0.74    0.16
  -4  -8  -5    0.50    0.12
  -4  -8  -5    0.55    0.13
   4  -8   5    0.76    0.11
  -4   8  -5    0.63    0.15
  -4   8  -5    0.47    0.13
  -5  -8  -5    0.13    0.10
  -5  -8  -5   -0.02    0.10
  -5  -8  -5    0.10    0.12
   5  -8   5    0.11    0.07
  -5  -8  -5    0.08    0.10
  -5  -8  -5   -0.01    0.09
   5  -8   5    0.10    0.08
  -5   8  -5    0.02    0.10
  -5   8  -5    0.07    0.11
  -6  -8  -5    0.58    0.11
  -6  -8  -5    0.54    0.11
   6  -8   5    0.61    0.08
  -6  -8  -5    0.66    0.12
   6  -9  -5    0.63    0.09
   6  -9  -5    0.64    0.08
   6   9  -5    0.71    0.08
   5  -9  -5    1.21    0.13
   5  -9  -5    0.88    0.12
   5  -9  -5    1.22    0.13
  -5  -9   5    1.19    0.13
   5   9  -5    1.09    0.13
  -5   9   5    1.10    0.19
   4  -9  -5    2.08    0.17
  -4  -9   5    2.17    0.17
   4  -9  -5    1.98    0.18
   4  -9  -5    2.16    0.18
   4  -9  -5    2.20    0.18
  -4  -9   5    1.90    0.15
   4   9  -5    1.94    0.18
   4   9  -5    1.84    0.17
   3  -9  -5    3.27    0.23
  -3  -9   5    3.47    0.22
   3  -9  -5    3.03    0.21
   3  -9  -5    3.64    0.24
  -3  -9   5    3.21    0.21
   3   9  -5    3.75    0.26
   3   9  -5    3.58    0.24
   2  -9  -5    0.56    0.13
  -2  -9   5    0.65    0.14
  -2  -9   5    0.72    0.12
   2  -9  -5    0.59    0.14
  -2  -9   5    0.77    0.13
   2   9  -5    0.49    0.13
  -1  -9   5    2.15    0.19
  -1  -9   5    2.18    0.18
  -1  -9   5    2.72    0.20
   1   9  -5    1.75    0.20
   1   9  -5    2.37    0.18
   0  -9   5    3.79    0.24
   0  -9   5    3.47    0.23
   0   9  -5    3.25    0.26
   0   9  -5    3.91    0.24
   1  -9   5    4.10    0.26
   1  -9   5    4.75    0.26
  -1   9  -5    4.47    0.28
  -1   9  -5    4.66    0.31
   2  -9   5    0.09    0.10
  -2  -9  -5    0.11    0.10
   2  -9   5    0.15    0.09
  -2  -9  -5    0.09    0.11
  -2  -9  -5    0.10    0.12
  -2   9  -5    0.28    0.13
  -2   9  -5    0.20    0.15
  -3  -9  -5    0.37    0.11
   3  -9   5    0.18    0.09
  -3  -9  -5    0.16    0.12
  -3  -9  -5    0.28    0.11
   3  -9   5    0.27    0.09
  -3  -9  -5    0.33    0.14
  -3   9  -5    0.26    0.12
  -3   9  -5    0.16    0.12
  -4  -9  -5    0.39    0.11
  -4  -9  -5    0.56    0.12
  -4  -9  -5    0.56    0.14
   4  -9   5    0.84    0.11
  -4   9  -5    0.70    0.14
  -4   9  -5    1.02    0.14
  -5  -9  -5    0.45    0.11
   5  -9   5    0.59    0.08
  -5  -9  -5    0.47    0.11
  -5  -9  -5    0.54    0.10
   5  -9   5    0.58    0.09
  -5  -9  -5    0.45    0.11
  -5  -9  -5    0.44    0.11
  -5   9  -5    0.66    0.11
  -5   9  -5    0.74    0.11
  -6  -9  -5    0.10    0.07
   6  -9   5   -0.01    0.05
  -6  -9  -5    0.06    0.08
  -6  -9  -5    0.01    0.08
   5 -10  -5    0.07    0.07
   5 -10  -5    0.21    0.07
   5  10  -5    0.18    0.07
   4 -10  -5    0.97    0.12
  -4 -10   5    1.15    0.12
   4 -10  -5    1.31    0.12
  -4 -10   5    1.02    0.11
   4 -10  -5    0.99    0.12
   4  10  -5    1.08    0.13
   3 -10  -5    1.81    0.16
  -3 -10   5    1.70    0.15
  -3 -10   5    2.00    0.16
   3 -10  -5    1.87    0.15
   3 -10  -5    2.02    0.18
   3  10  -5    1.59    0.17
   3  10  -5    1.84    0.16
  -2 -10   5    0.01    0.11
   2 -10  -5    0.06    0.11
   2 -10  -5    0.15    0.12
  -2 -10   5   -0.01    0.09
  -2 -10   5    0.49    0.11
   2  10  -5    0.04    0.10
  -1 -10   5   13.26    0.49
   1  10  -5   12.32    0.53
   1  10  -5   12.99    0.47
   0 -10   5   14.87    0.56
   0 -10   5   14.81    0.54
   0  10  -5   14.05    0.52
   0  10  -5   14.57    0.59
   1 -10   5   10.71    0.44
   1 -10   5   11.44    0.43
  -1  10  -5   11.23    0.49
  -1  10  -5   10.92    0.45
   2 -10   5    0.84    0.11
  -2 -10  -5    0.15    0.10
   2 -10   5    0.80    0.12
  -2 -10  -5    0.56    0.11
  -2 -10  -5    0.82    0.13
  -2  10  -5    0.91    0.16
  -2  10  -5    0.78    0.14
   3 -10   5    0.14    0.08
  -3 -10  -5    0.31    0.10
  -3 -10  -5    0.40    0.12
  -3 -10  -5    0.21    0.10
  -3  10  -5    0.31    0.11
  -4 -10  -5    0.99    0.13
   4 -10   5    0.78    0.10
  -4 -10  -5    1.21    0.12
  -4  10  -5    1.08    0.13
  -5 -10  -5    2.81    0.17
  -5  10  -5    2.77    0.15
  -4 -11   5    0.58    0.08
   4 -11  -5    0.50    0.08
   4 -11  -5    0.42    0.08
   4  11  -5    0.49    0.08
   3 -11  -5   -0.15    0.07
  -3 -11   5   -0.01    0.06
   3 -11  -5    0.05    0.08
   3  11  -5    0.11    0.09
  -2 -11   5    0.04    0.08
   2 -11  -5   -0.07    0.08
   2  11  -5   -0.02    0.08
   2  11  -5    0.09    0.10
  -1 -11   5   10.85    0.40
   1  11  -5   10.41    0.44
   0 -11   5    1.32    0.14
   0 -11   5    1.69    0.14
   0  11  -5    1.69    0.14
   0  11  -5    1.62    0.17
   1 -11   5    0.74    0.11
   1 -11   5    0.94    0.10
  -1  11  -5    0.78    0.11
  -1  11  -5    0.79    0.14
   2 -11   5   -0.04    0.07
   2 -11   5    0.01    0.06
  -2 -11  -5   -0.12    0.08
  -2  11  -5    0.04    0.08
  -3 -11  -5    0.75    0.11
  -3 -11  -5    0.74    0.10
  -3  11  -5    0.86    0.11
  -2 -12   5    0.42    0.07
  -1 -12   5    0.32    0.07
   0 -12   5    0.02    0.05
   0  12  -5   -0.03    0.06
   1 -12   5   -0.01    0.05
  -1  12  -5    0.07    0.06
  -2  12  -5    0.20    0.06
   8   0  -6    7.05    0.29
   7   0  -6    0.12    0.09
  -7   0   6    0.07    0.09
   7   0  -6    0.02    0.08
  -7   0   6    0.05    0.09
  -6   0   6    4.38    0.26
   6   0  -6    4.45    0.25
  -6   0   6    4.42    0.26
   6   0  -6    5.00    0.27
   6   0  -6    4.17    0.25
   5   0  -6   -0.04    0.08
   5   0  -6   -0.01    0.11
   5   0  -6   -0.08    0.12
  -5   0   6   -0.06    0.09
   5   0  -6    0.02    0.11
   5   0  -6    0.05    0.09
   5   0  -6    0.21    0.11
   4   0  -6    0.87    0.19
   4   0  -6    0.94    0.13
   4   0  -6    1.21    0.14
   4   0  -6    1.05    0.13
   4   0  -6    0.80    0.15
  -4   0   6    1.18    0.17
   3   0  -6    0.11    0.08
  -3   0   6    0.07    0.09
   3   0  -6    0.58    0.11
   3   0  -6   -0.08    0.09
   3   0  -6    0.13    0.09
  -3   0   6    0.03    0.09
   2   0  -6   25.07    0.81
   2   0  -6   25.82    0.83
  -2   0   6   24.72    1.04
   2   0  -6   25.82    0.85
   2   0  -6   23.94    1.29
  -2   0   6   25.66    0.80
   1   0  -6   -0.05    0.08
  -1   0   6   -0.12    0.06
   1   0  -6    0.14    0.09
   1   0  -6    0.04    0.08
   1   0  -6   -0.05    0.07
   1   0  -6    0.05    0.12
   0   0  -6   25.62    1.29
   0   0  -6   25.37    0.84
   0   0  -6   26.31    0.80
   0   0   6   23.18    1.01
   0   0  -6   24.52    0.79
  -1   0  -6    0.14    0.08
  -1   0  -6    0.07    0.12
   1   0   6   -0.05    0.07
  -1   0  -6    0.32    0.10
  -1   0  -6   -0.01    0.08
   2   0   6  279.49    7.73
  -2   0  -6  268.55   12.23
   2   0   6  279.19    9.11
  -2   0  -6  290.73    7.67
   2   0   6  285.72    9.61
  -2   0  -6  276.49    8.01
  -2   0  -6  269.34    7.51
  -3   0  -6    0.20    0.12
   3   0   6    0.18    0.10
  -3   0  -6    0.04    0.14
  -3   0  -6    0.00    0.09
  -3   0  -6    0.08    0.11
  -3   0  -6   -0.05    0.09
  -4   0  -6   55.22    1.62
   4   0   6   53.15    1.63
  -4   0  -6   56.35    1.65
  -4   0  -6   52.49    1.71
  -4   0  -6   53.27    2.07
  -5   0  -6   -0.14    0.14
  -5   0  -6   -0.07    0.11
  -5   0  -6    0.07    0.11
   5   0   6    0.04    0.10
  -5   0  -6    0.10    0.13
  -6   0  -6   81.70    2.33
   6   0   6   81.57    2.39
   6   0   6   79.26    2.13
  -6   0  -6   82.08    2.26
  -6   0  -6   81.54    2.37
   7   0   6    0.12    0.09
  -7   0  -6    0.21    0.10
   7   0   6   -0.03    0.08
  -7   0  -6    0.16    0.09
  -8   0  -6    1.37    0.11
   8   0   6    1.27    0.10
  -8  -1   6    1.24    0.12
   8  -1  -6    1.34    0.11
   8  -1  -6    1.11    0.10
   7  -1  -6    1.80    0.16
   7  -1  -6    1.79    0.15
  -7  -1   6    1.78    0.16
  -7  -1   6    1.69    0.16
   7  -1  -6    1.83    0.15
   7   1  -6    1.87    0.15
  -7   1   6    1.68    0.16
   7   1  -6    1.85    0.15
   6  -1  -6    5.52    0.29
   6  -1  -6    5.69    0.28
   6  -1  -6    5.07    0.28
  -6  -1   6    5.48    0.30
  -6  -1   6    6.01    0.31
   6  -1  -6    5.41    0.29
   6   1  -6    5.42    0.29
  -6   1   6    5.55    0.29
   6   1  -6    5.55    0.29
  -6   1   6    5.88    0.30
   5  -1  -6    5.99    0.30
   5  -1  -6    5.90    0.31
   5  -1  -6    5.88    0.33
   5  -1  -6    6.20    0.31
   5  -1  -6    6.37    0.31
  -5  -1   6    6.31    0.31
   5  -1  -6    6.25    0.30
   5   1  -6    5.96    0.31
  -5   1   6    5.97    0.31
   5   1  -6    5.93    0.31
   5   1  -6    5.93    0.29
   5   1  -6    5.92    0.33
   4  -1  -6    0.02    0.09
   4  -1  -6    0.13    0.09
   4  -1  -6    0.21    0.14
   4  -1  -6   -0.03    0.09
   4  -1  -6   -0.07    0.10
   4   1  -6    0.04    0.10
   4   1  -6    0.13    0.09
   4   1  -6   -0.06    0.08
  -4   1   6   -0.09    0.09
   4   1  -6    0.12    0.10
   3  -1  -6    2.45    0.28
   3  -1  -6    2.23    0.18
   3  -1  -6    2.61    0.18
  -3  -1   6    2.70    0.18
   3  -1  -6    2.62    0.18
  -3  -1   6    1.95    0.21
   3   1  -6    2.34    0.17
   3   1  -6    2.27    0.18
   3   1  -6    2.14    0.17
   3   1  -6    2.53    0.27
  -3   1   6    2.31    0.21
   2  -1  -6   13.66    0.50
   2  -1  -6   13.77    0.51
  -2  -1   6   14.08    0.50
   2  -1  -6   12.77    0.79
  -2  -1   6   13.06    0.64
   2  -1  -6   13.81    0.52
   2   1  -6   14.38    0.53
   2   1  -6   13.51    0.79
   2   1  -6   14.07    0.49
  -2   1   6   14.04    0.65
  -2   1   6   14.39    0.49
   2   1  -6   13.66    0.51
  -1  -1   6    0.45    0.11
   1  -1  -6    0.13    0.09
  -1  -1   6    0.15    0.10
   1  -1  -6    0.15    0.09
   1  -1  -6    0.08    0.07
   1  -1  -6    0.12    0.10
   1  -1  -6    0.15    0.07
  -1   1   6    0.06    0.08
   1   1  -6    0.18    0.08
   1   1  -6    0.29    0.08
   1   1  -6    0.15    0.10
   1   1  -6    0.12    0.12
   0  -1  -6    0.42    0.10
   0  -1  -6    0.37    0.13
   0  -1   6    0.33    0.10
   0  -1  -6    0.37    0.08
   0  -1  -6    0.35    0.09
   0   1  -6    0.34    0.14
   0   1   6    0.33    0.10
   0   1  -6    0.40    0.09
   0   1  -6    0.41    0.09
   0   1  -6    0.39    0.09
  -1  -1  -6   10.07    0.64
  -1  -1  -6    9.70    0.40
  -1  -1  -6    9.91    0.41
  -1  -1  -6    9.96    0.40
   1  -1   6   10.81    0.52
   1  -1   6   12.26    0.48
  -1   1  -6   10.91    0.43
  -1   1  -6   10.48    0.39
   1   1   6    8.98    0.50
  -1   1  -6    9.56    0.40
  -1   1  -6   10.44    0.66
  -2  -1  -6    3.23    0.25
  -2  -1  -6    3.10    0.31
   2  -1   6    2.71    0.19
   2  -1   6    2.95    0.23
  -2  -1  -6    4.24    0.22
  -2  -1  -6    3.14    0.21
  -2  -1  -6    3.08    0.20
   2  -1   6    3.04    0.22
  -2   1  -6    2.76    0.20
  -2   1  -6    2.80    0.18
  -2   1  -6    3.20    0.33
   2   1   6    2.99    0.22
   2   1   6    2.71    0.18
  -2   1  -6    2.83    0.20
   3  -1   6   10.04    0.40
  -3  -1  -6   10.36    0.42
  -3  -1  -6   10.20    0.43
  -3  -1  -6    9.27    0.65
   3  -1   6   10.15    0.50
  -3  -1  -6    8.74    0.51
  -3  -1  -6    9.91    0.42
   3  -1   6   10.15    0.48
  -3   1  -6    9.35    0.68
  -3   1  -6    9.32    0.40
  -3   1  -6    9.99    0.44
  -3   1  -6    9.88    0.40
   3   1   6    9.74    0.40
   3   1   6    9.41    0.47
  -4  -1  -6    0.16    0.12
   4  -1   6    0.05    0.09
  -4  -1  -6    0.10    0.11
  -4   1  -6    0.23    0.12
   4   1   6   -0.11    0.09
  -4   1  -6    0.26    0.11
  -4   1  -6   -0.04    0.09
  -5  -1  -6    4.49    0.27
  -5  -1  -6    3.99    0.26
   5  -1   6    5.51    0.28
  -5  -1  -6    3.99    0.29
  -5  -1  -6    4.19    0.29
  -5  -1  -6    4.46    0.28
   5   1   6    4.26    0.26
  -5   1  -6    3.98    0.26
  -5   1  -6    4.39    0.26
  -5   1  -6    4.58    0.29
  -5   1  -6    4.51    0.28
  -6  -1  -6   21.07    0.75
   6  -1   6   21.14    0.75
  -6  -1  -6   21.35    0.72
  -6  -1  -6   21.12    0.77
  -6  -1  -6   22.72    0.76
   6  -1   6   20.95    0.65
  -6   1  -6   21.52    0.72
  -6   1  -6   21.19    0.74
   6   1   6   21.05    0.65
  -6   1  -6   21.87    0.75
   6   1   6   21.62    0.75
   7  -1   6    8.23    0.30
  -7  -1  -6    7.82    0.32
  -7  -1  -6    7.67    0.34
   7  -1   6    7.77    0.34
  -7  -1  -6    7.18    0.34
   7   1   6    8.02    0.35
  -7   1  -6    7.90    0.33
   7   1   6    8.12    0.30
  -7   1  -6    7.34    0.33
  -8  -1  -6    0.41    0.08
   8  -1   6    0.57    0.08
  -8   1  -6    0.28    0.08
   8   1   6    0.40    0.07
  -8  -2   6    0.17    0.08
   8  -2  -6    0.21    0.07
   8  -2  -6    0.08    0.07
   8   2  -6    0.01    0.06
   7  -2  -6    0.34    0.10
  -7  -2   6    0.53    0.12
   7  -2  -6    0.50    0.10
   7  -2  -6    0.50    0.10
  -7  -2   6    0.42    0.11
   7   2  -6    0.49    0.10
   7   2  -6    0.50    0.10
  -7   2   6    0.50    0.11
   6  -2  -6    0.12    0.10
   6  -2  -6    0.30    0.12
   6  -2  -6    0.34    0.11
   6  -2  -6    0.20    0.10
   6  -2  -6    0.03    0.09
  -6  -2   6    0.17    0.10
  -6  -2   6    0.07    0.12
  -6   2   6    0.32    0.11
   6   2  -6    0.17    0.10
   6   2  -6    0.14    0.11
  -5  -2   6   11.66    0.51
   5  -2  -6   12.55    0.51
  -5  -2   6   12.09    0.49
   5  -2  -6   12.08    0.47
   5  -2  -6   12.94    0.49
   5  -2  -6   12.33    0.49
   5  -2  -6   11.85    0.47
  -5   2   6   12.32    0.49
   5   2  -6   12.29    0.50
   5   2  -6   12.84    0.50
   4  -2  -6    0.44    0.11
   4  -2  -6    0.51    0.13
   4  -2  -6    0.36    0.11
   4  -2  -6    0.39    0.11
  -4  -2   6    0.54    0.12
  -4  -2   6    0.49    0.11
   4   2  -6    0.67    0.14
   4   2  -6    0.29    0.11
   4   2  -6    0.35    0.11
   3  -2  -6   13.05    0.50
   3  -2  -6   14.01    0.52
  -3  -2   6   12.80    0.65
  -3  -2   6   13.83    0.50
   3  -2  -6   13.93    0.53
   3  -2  -6   12.13    0.79
   3   2  -6   14.08    0.53
   3   2  -6   13.36    0.51
  -3   2   6   14.16    0.64
   3   2  -6   13.42    0.50
  -2  -2   6    3.91    0.22
  -2  -2   6    3.59    0.27
   2  -2  -6    3.87    0.22
   2  -2  -6    3.63    0.22
   2  -2  -6    3.31    0.33
   2  -2  -6    3.49    0.21
   2   2  -6    3.56    0.23
  -2   2   6    3.80    0.27
   2   2  -6    3.44    0.32
   2   2  -6    3.54    0.21
   2   2  -6    3.78    0.21
   1  -2  -6    0.57    0.10
   1  -2  -6    0.67    0.16
  -1  -2   6    0.28    0.10
   1  -2  -6    0.42    0.10
  -1  -2   6    0.35    0.10
   1  -2  -6    0.25    0.08
   1   2  -6    0.43    0.10
   1   2  -6    0.37    0.09
  -1   2   6    0.31    0.10
   1   2  -6    0.47    0.15
   1   2  -6    0.28    0.11
   0  -2  -6    0.41    0.14
   0  -2  -6    0.63    0.11
   0  -2  -6    0.69    0.10
   0  -2   6    0.58    0.12
   0  -2  -6    0.53    0.10
   0   2  -6    0.56    0.11
   0   2   6    0.49    0.11
   0   2  -6    0.84    0.18
   0   2  -6    0.54    0.09
   0   2  -6    0.60    0.11
   1  -2   6    2.72    0.22
  -1  -2  -6    2.74    0.18
  -1  -2  -6    2.96    0.29
  -1  -2  -6    2.79    0.19
  -1  -2  -6    3.00    0.19
   1  -2   6    3.07    0.21
   1   2   6    2.90    0.24
  -1   2  -6    2.83    0.19
  -1   2  -6    3.05    0.31
  -1   2  -6    2.99    0.17
  -1   2  -6    2.58    0.19
  -2  -2  -6    3.97    0.29
   2  -2   6    3.68    0.21
  -2  -2  -6    3.36    0.33
  -2  -2  -6    3.65    0.22
   2  -2   6    3.90    0.26
   2  -2   6    3.68    0.26
  -2  -2  -6    3.82    0.22
  -2  -2  -6    3.67    0.24
  -2  -2  -6    3.60    0.23
  -2   2  -6    3.58    0.24
  -2   2  -6    3.80    0.21
  -2   2  -6    3.66    0.37
   2   2   6    3.60    0.25
  -2   2  -6    3.84    0.22
  -3  -2  -6    0.37    0.11
  -3  -2  -6    0.43    0.14
  -3  -2  -6    0.29    0.12
   3  -2   6    0.45    0.11
   3  -2   6    0.38    0.11
  -3  -2  -6    0.22    0.12
  -3   2  -6    0.39    0.12
  -3   2  -6    0.33    0.19
  -3   2  -6    0.34    0.10
  -3   2  -6    0.58    0.13
   3   2   6    0.24    0.11
  -4  -2  -6   -0.04    0.13
  -4  -2  -6   -0.10    0.10
   4  -2   6   -0.05    0.09
  -4  -2  -6    0.03    0.11
  -4  -2  -6    0.13    0.15
  -4  -2  -6   -0.18    0.14
  -4   2  -6   -0.15    0.09
  -4   2  -6   -0.04    0.12
  -4   2  -6   -0.18    0.10
  -4   2  -6    0.02    0.14
  -5  -2  -6    0.09    0.12
  -5  -2  -6   -0.16    0.13
  -5  -2  -6    0.06    0.16
  -5  -2  -6   -0.17    0.14
  -5  -2  -6    0.22    0.12
   5  -2   6   -0.08    0.09
  -5   2  -6    0.10    0.12
  -5   2  -6    0.17    0.15
  -5   2  -6    0.30    0.12
   5   2   6    0.01    0.10
  -5   2  -6    0.07    0.11
  -6  -2  -6    0.06    0.11
  -6  -2  -6    0.04    0.13
   6  -2   6   -0.02    0.09
  -6  -2  -6    0.29    0.14
   6  -2   6    0.02    0.10
  -6  -2  -6    0.24    0.13
  -6  -2  -6    0.15    0.12
  -6   2  -6    0.09    0.10
  -6   2  -6    0.25    0.12
  -6   2  -6    0.29    0.11
   6   2   6    0.13    0.10
   6   2   6   -0.04    0.09
  -6   2  -6    0.03    0.14
  -7  -2  -6    0.07    0.10
   7  -2   6    0.17    0.08
  -7  -2  -6    0.23    0.11
   7  -2   6    0.13    0.08
  -7  -2  -6    0.16    0.09
   7   2   6   -0.01    0.08
   7   2   6    0.15    0.08
  -7   2  -6   -0.01    0.09
   8  -2   6    0.37    0.07
   8   2   6    0.37    0.07
  -8   2  -6    0.37    0.08
   8  -3  -6    1.14    0.10
   8  -3  -6    1.03    0.10
  -8  -3   6    1.37    0.12
   8   3  -6    1.20    0.10
   7  -3  -6    0.19    0.08
   7  -3  -6   -0.01    0.08
  -7  -3   6    0.08    0.10
   7  -3  -6    0.05    0.08
  -7  -3   6    0.26    0.11
   7  -3  -6    0.03    0.09
  -7   3   6    0.03    0.08
   7   3  -6    0.05    0.08
   7   3  -6   -0.01    0.08
   6  -3  -6    0.14    0.11
   6  -3  -6    0.02    0.09
   6  -3  -6    0.03    0.09
   6  -3  -6    0.49    0.13
   6  -3  -6    0.09    0.09
  -6  -3   6    0.18    0.13
  -6  -3   6    0.13    0.11
   6   3  -6    0.13    0.11
  -6   3   6    0.10    0.10
   6   3  -6   -0.01    0.09
   5  -3  -6   45.93    1.43
  -5  -3   6   45.16    1.47
   5  -3  -6   45.49    1.47
   5  -3  -6   44.92    1.35
   5  -3  -6   46.25    1.38
  -5  -3   6   47.08    1.42
   5  -3  -6   45.96    1.40
  -5  -3   6   44.81    1.36
  -5   3   6   47.00    1.41
   5   3  -6   46.46    1.41
   5   3  -6   46.02    1.44
  -4  -3   6   -0.06    0.09
  -4  -3   6   -0.12    0.10
   4  -3  -6    0.09    0.11
   4  -3  -6    0.06    0.10
   4  -3  -6    0.45    0.11
   4  -3  -6    0.14    0.11
   4  -3  -6    0.02    0.09
   4  -3  -6    0.01    0.13
   4   3  -6   -0.06    0.13
   4   3  -6   -0.04    0.10
   4   3  -6   -0.08    0.13
   4   3  -6    0.38    0.12
  -3  -3   6   17.94    0.83
   3  -3  -6   16.60    1.01
  -3  -3   6   19.57    0.64
   3  -3  -6   18.67    0.67
   3  -3  -6   18.29    0.64
   3  -3  -6   17.97    0.65
   3   3  -6   17.89    0.67
   3   3  -6   18.42    0.64
  -3   3   6   18.80    0.81
   2  -3  -6   10.76    0.42
   2  -3  -6   10.33    0.67
   2  -3  -6   10.73    0.43
  -2  -3   6   10.64    0.42
  -2  -3   6    9.86    0.54
   2  -3  -6   10.71    0.44
  -2   3   6   10.70    0.53
   2   3  -6    9.81    0.64
   2   3  -6   10.04    0.41
   2   3  -6   11.33    0.46
  -1  -3   6   55.76    1.61
   1  -3  -6   55.01    2.60
  -1  -3   6   51.95    2.05
   1  -3  -6   56.34    1.59
   1  -3  -6   53.93    1.69
   1  -3  -6   54.64    1.62
   1   3  -6   58.70    2.60
   1   3  -6   53.19    1.68
   1   3  -6   54.01    1.66
  -1   3   6   55.41    2.06
   0  -3   6    0.31    0.10
   0  -3  -6    0.19    0.09
   0  -3   6    0.14    0.09
   0  -3  -6    0.26    0.13
   0  -3  -6    0.17    0.09
   0  -3  -6    0.14    0.08
   0   3  -6    0.31    0.09
   0   3  -6    0.23    0.11
   0   3  -6    0.19    0.12
   0   3   6    0.16    0.09
   1  -3   6   11.17    0.54
  -1  -3  -6   10.53    0.68
   1  -3   6   11.73    0.43
  -1  -3  -6   11.09    0.44
   1  -3   6   10.84    0.51
  -1  -3  -6   11.01    0.43
  -1  -3  -6   11.35    0.45
   1   3   6   10.74    0.56
  -1   3  -6   11.77    0.73
  -1   3  -6   12.11    0.47
  -2  -3  -6    0.24    0.12
  -2  -3  -6    0.20    0.11
   2  -3   6    0.30    0.09
   2  -3   6    0.29    0.11
  -2  -3  -6    0.26    0.10
  -2  -3  -6    0.26    0.12
  -2   3  -6    0.14    0.10
  -2   3  -6    0.23    0.16
   2   3   6    0.37    0.11
  -2   3  -6    0.29    0.12
   3  -3   6    7.70    0.42
   3  -3   6    8.40    0.36
  -3  -3  -6    7.93    0.37
  -3  -3  -6    8.29    0.39
  -3  -3  -6    7.65    0.38
  -3  -3  -6    7.85    0.49
  -3   3  -6    7.69    0.35
  -3   3  -6    8.46    0.40
   3   3   6    7.96    0.44
  -3   3  -6    7.70    0.62
  -4  -3  -6    5.15    0.29
  -4  -3  -6    5.08    0.31
  -4  -3  -6    5.05    0.30
  -4  -3  -6    4.97    0.30
  -4  -3  -6    5.03    0.33
   4  -3   6    4.90    0.27
  -4  -3  -6    4.87    0.30
  -4   3  -6    4.64    0.29
  -4   3  -6    5.01    0.31
  -4   3  -6    5.20    0.28
  -5  -3  -6   39.44    1.31
  -5  -3  -6   40.11    1.26
  -5  -3  -6   37.84    1.19
   5  -3   6   40.41    1.26
  -5  -3  -6   42.39    1.29
  -5  -3  -6   40.11    1.33
  -5  -3  -6   38.56    1.25
  -5   3  -6   40.28    1.20
  -5   3  -6   39.85    1.25
  -5   3  -6   39.44    1.32
   5   3   6   40.18    1.26
  -6  -3  -6    6.28    0.32
   6  -3   6    5.88    0.26
  -6  -3  -6    6.29    0.33
  -6  -3  -6    5.49    0.31
  -6  -3  -6    5.81    0.31
   6  -3   6    5.97    0.30
   6   3   6    6.10    0.31
  -6   3  -6    5.60    0.31
   6   3   6    5.59    0.26
  -6   3  -6    6.07    0.29
  -7  -3  -6    8.26    0.35
   7  -3   6    7.57    0.33
  -7  -3  -6    7.63    0.35
   7  -3   6    7.92    0.29
  -7  -3  -6    8.44    0.36
   7   3   6    8.24    0.35
  -7   3  -6    7.97    0.32
   7   3   6    8.52    0.30
  -8  -3  -6    3.01    0.16
   8  -3   6    2.93    0.13
  -8   3  -6    2.95    0.15
   8   3   6    3.19    0.14
   8  -4  -6    2.15    0.13
   8  -4  -6    2.17    0.13
   8   4  -6    2.15    0.12
  -7  -4   6    0.36    0.11
   7  -4  -6    0.45    0.10
   7  -4  -6    0.40    0.09
   7  -4  -6    0.22    0.08
   7  -4  -6    0.38    0.10
   7   4  -6    0.40    0.09
  -7   4   6    0.55    0.11
   7   4  -6    0.37    0.09
   6  -4  -6   38.79    1.25
   6  -4  -6   40.45    1.21
   6  -4  -6   37.04    1.30
   6  -4  -6   39.34    1.23
  -6  -4   6   41.65    1.31
   6  -4  -6   42.22    1.22
   6   4  -6   40.75    1.26
   6   4  -6   41.16    1.24
  -5  -4   6   10.79    0.43
  -5  -4   6   11.24    0.48
   5  -4  -6   11.33    0.46
   5  -4  -6   11.12    0.44
   5  -4  -6   11.15    0.46
   5  -4  -6   10.49    0.47
   5  -4  -6   11.12    0.45
   5   4  -6   10.47    0.46
   5   4  -6   11.35    0.46
  -5   4   6   10.86    0.44
   4  -4  -6    5.00    0.27
   4  -4  -6    5.00    0.27
   4  -4  -6    4.74    0.28
   4  -4  -6    4.81    0.28
   4  -4  -6    5.26    0.28
  -4  -4   6    5.19    0.27
  -4  -4   6    4.84    0.31
   4  -4  -6    4.97    0.27
   4   4  -6    4.98    0.29
   4   4  -6    4.87    0.29
   3  -4  -6    5.80    0.30
   3  -4  -6    5.80    0.30
  -3  -4   6    6.10    0.31
   3  -4  -6    6.35    0.32
   3   4  -6    6.24    0.33
  -2  -4   6  125.33    4.70
   2  -4  -6  136.74    3.74
   2  -4  -6  133.86    3.77
  -2  -4   6  132.50    3.67
   2  -4  -6  135.43    3.91
   2  -4  -6  131.13    5.97
   2   4  -6  133.13    3.80
   1  -4  -6    1.01    0.13
  -1  -4   6    0.91    0.16
  -1  -4   6    1.09    0.13
   1  -4  -6    1.14    0.13
   1  -4  -6    0.96    0.19
   1   4  -6    0.96    0.14
   1   4  -6    1.09    0.12
  -1   4   6    0.91    0.15
   1   4  -6    0.77    0.19
   0  -4  -6   11.87    0.44
   0  -4  -6   11.58    0.45
   0  -4   6   11.51    0.44
   0  -4  -6   11.17    0.43
   0  -4  -6   10.45    0.68
   0   4  -6   11.24    0.71
   0   4  -6   11.72    0.46
   0   4  -6   10.94    0.47
   0   4   6   10.15    0.55
   1  -4   6    2.40    0.18
   1  -4   6    2.62    0.18
  -1  -4  -6    2.57    0.20
   1  -4   6    2.45    0.21
  -1  -4  -6    2.52    0.18
   1   4   6    2.43    0.23
  -1   4  -6    2.76    0.20
  -1   4  -6    2.54    0.31
   2  -4   6    0.11    0.09
   2  -4   6    0.15    0.09
  -2  -4  -6    0.14    0.10
  -2  -4  -6   -0.01    0.10
   2  -4   6    0.02    0.10
  -2  -4  -6    0.13    0.12
  -2  -4  -6    0.10    0.12
   2   4   6    0.07    0.10
  -2   4  -6   -0.04    0.14
  -2   4  -6    0.11    0.11
  -3  -4  -6    0.11    0.11
  -3  -4  -6   -0.13    0.11
   3  -4   6    0.05    0.09
  -3  -4  -6   -0.04    0.10
  -3   4  -6    0.10    0.12
   4  -4   6    0.37    0.11
  -4  -4  -6    0.44    0.13
  -4  -4  -6    0.47    0.15
  -4  -4  -6    0.36    0.13
  -4  -4  -6    0.64    0.18
  -4  -4  -6    0.60    0.15
  -4   4  -6    0.36    0.13
  -4   4  -6    0.38    0.16
  -4   4  -6    0.36    0.14
  -5  -4  -6   13.87    0.58
  -5  -4  -6   14.11    0.59
  -5  -4  -6   13.43    0.55
   5  -4   6   13.65    0.50
   5  -4   6   13.91    0.53
  -5  -4  -6   14.21    0.56
  -5  -4  -6   13.48    0.55
  -5   4  -6   14.01    0.51
  -5   4  -6   13.28    0.57
  -6  -4  -6    7.87    0.34
  -6  -4  -6    6.98    0.35
  -6  -4  -6    7.54    0.37
  -6  -4  -6    6.58    0.34
   6  -4   6    7.18    0.33
   6  -4   6    7.41    0.29
  -6  -4  -6    7.32    0.35
   6   4   6    7.48    0.35
  -6   4  -6    7.60    0.36
  -6   4  -6    7.26    0.32
  -7  -4  -6    2.35    0.18
  -7  -4  -6    2.15    0.17
   7  -4   6    2.22    0.15
   7  -4   6    2.27    0.13
  -7  -4  -6    2.37    0.17
   7   4   6    2.41    0.17
  -7   4  -6    2.46    0.16
   7   4   6    2.16    0.14
   7  -5  -6    2.67    0.16
   7  -5  -6    2.76    0.17
  -7  -5   6    2.82    0.19
   7  -5  -6    2.63    0.17
   7   5  -6    2.67    0.16
   6  -5  -6    1.25    0.14
   6  -5  -6    1.76    0.16
   6  -5  -6    1.50    0.14
   6  -5  -6    1.56    0.16
  -6  -5   6    1.53    0.14
   6  -5  -6    1.39    0.15
  -6  -5   6    1.42    0.17
   6   5  -6    1.59    0.15
  -6   5   6    1.65    0.15
   6   5  -6    1.54    0.16
  -5  -5   6    1.25    0.18
   5  -5  -6    1.32    0.16
   5  -5  -6    1.05    0.14
   5  -5  -6    1.01    0.15
   5  -5  -6    1.04    0.15
   5  -5  -6    1.28    0.16
  -5  -5   6    1.23    0.15
   5   5  -6    1.45    0.17
   5   5  -6    1.01    0.15
  -5   5   6    1.24    0.15
   4  -5  -6    0.23    0.12
   4  -5  -6    0.05    0.09
   4  -5  -6    0.22    0.10
   4  -5  -6    0.24    0.10
  -4  -5   6    0.08    0.10
  -4  -5   6    0.18    0.14
   4  -5  -6    0.05    0.13
   4  -5  -6    0.01    0.10
   4   5  -6   -0.05    0.11
   4   5  -6    0.19    0.15
  -3  -5   6    0.06    0.16
  -3  -5   6    0.03    0.10
   3  -5  -6    0.03    0.10
   3  -5  -6    0.11    0.11
   3  -5  -6   -0.07    0.11
   3  -5  -6   -0.03    0.09
   3   5  -6    0.09    0.11
   3   5  -6   -0.07    0.10
   3   5  -6    0.01    0.15
   2  -5  -6    0.79    0.13
   2  -5  -6    0.99    0.14
  -2  -5   6    0.98    0.15
   2  -5  -6    1.21    0.14
   2   5  -6    1.10    0.16
  -1  -5   6   16.65    0.60
   1  -5  -6   16.77    0.59
   1  -5  -6   16.27    0.95
   1  -5  -6   16.26    0.61
   1   5  -6   16.51    0.64
   0  -5   6    5.89    0.29
   0  -5  -6    6.37    0.30
   0  -5  -6    5.77    0.29
   0   5   6    5.28    0.36
   0   5  -6    5.76    0.47
   0   5  -6    6.44    0.30
   0   5  -6    5.68    0.33
   1  -5   6    0.51    0.11
   1  -5   6    0.66    0.14
  -1  -5  -6    0.49    0.11
  -1  -5  -6    0.81    0.15
   1  -5   6    0.68    0.12
  -1   5  -6    0.54    0.12
   1   5   6    0.61    0.15
  -1   5  -6    0.49    0.19
  -2  -5  -6    0.07    0.12
  -2  -5  -6    0.21    0.10
   2  -5   6   -0.07    0.09
  -2  -5  -6   -0.04    0.11
  -2   5  -6    0.03    0.11
  -3  -5  -6   -0.05    0.13
   3  -5   6    0.25    0.11
  -3  -5  -6    0.27    0.16
  -3  -5  -6    0.25    0.14
   3  -5   6    0.21    0.11
  -3  -5  -6    0.14    0.11
  -3  -5  -6    0.19    0.12
  -3   5  -6    0.26    0.13
  -3   5  -6   -0.09    0.15
  -4  -5  -6   -0.11    0.12
   4  -5   6    0.12    0.11
  -4  -5  -6    0.05    0.10
   4  -5   6    0.11    0.10
  -4  -5  -6    0.06    0.11
  -4  -5  -6   -0.12    0.14
  -4  -5  -6    0.14    0.13
  -4   5  -6    0.04    0.12
  -4   5  -6    0.01    0.12
  -5  -5  -6    0.60    0.14
  -5  -5  -6    0.55    0.16
  -5  -5  -6    0.67    0.14
  -5  -5  -6    0.57    0.13
  -5  -5  -6    0.67    0.15
   5  -5   6    0.89    0.13
  -5  -5  -6    1.12    0.17
  -5   5  -6    0.75    0.14
  -5   5  -6    0.71    0.14
  -6  -5  -6    0.65    0.14
   6  -5   6    0.70    0.10
  -6  -5  -6    0.75    0.13
  -6  -5  -6    0.42    0.12
  -6  -5  -6    0.81    0.15
  -6  -5  -6    0.62    0.14
  -6   5  -6    0.46    0.11
   6   5   6    0.76    0.12
  -6   5  -6    0.63    0.12
  -7  -5  -6    0.03    0.09
   7  -5   6   -0.02    0.06
  -7  -5  -6    0.07    0.09
   7   5   6    0.02    0.07
  -7   5  -6    0.05    0.08
   7  -6  -6    0.28    0.07
  -7  -6   6    0.17    0.09
   7  -6  -6    0.27    0.07
   7  -6  -6    0.24    0.07
   7   6  -6    0.19    0.07
   6  -6  -6    2.30    0.17
   6  -6  -6    2.00    0.17
  -6  -6   6    2.15    0.16
   6  -6  -6    2.10    0.16
   6  -6  -6    1.95    0.17
  -6  -6   6    2.22    0.18
   6  -6  -6    2.26    0.17
   6   6  -6    2.25    0.17
   6   6  -6    2.36    0.17
   5  -6  -6   12.59    0.50
   5  -6  -6   13.61    0.50
   5  -6  -6   12.69    0.50
  -5  -6   6   12.28    0.49
   5  -6  -6   13.29    0.54
  -5  -6   6   13.37    0.54
   5  -6  -6   12.82    0.49
   5   6  -6   12.28    0.51
   5   6  -6   13.60    0.51
  -4  -6   6   13.98    0.53
   4  -6  -6   14.05    0.52
   4  -6  -6   13.92    0.53
  -4  -6   6   14.03    0.57
   4  -6  -6   13.52    0.53
   4  -6  -6   13.44    0.56
   4  -6  -6   13.23    0.53
   4   6  -6   13.61    0.54
   4   6  -6   13.53    0.55
   3  -6  -6    7.80    0.35
   3  -6  -6    7.16    0.37
  -3  -6   6    7.80    0.36
   3  -6  -6    7.63    0.36
   3  -6  -6    7.84    0.36
   3   6  -6    7.19    0.34
   3   6  -6    7.70    0.39
   2  -6  -6   29.02    0.91
   2  -6  -6   30.40    1.01
   2  -6  -6   30.28    0.95
  -2  -6   6   29.21    0.94
   2  -6  -6   28.61    0.97
  -2  -6   6   29.61    0.96
   2   6  -6   29.41    1.01
   2   6  -6   27.82    0.93
   1  -6  -6    1.05    0.13
  -1  -6   6    1.24    0.15
  -1  -6   6    1.08    0.15
   1   6  -6    1.26    0.18
   1   6  -6    0.86    0.15
   0  -6  -6    0.10    0.10
   0  -6   6    0.16    0.12
   0  -6   6    0.17    0.10
   0   6  -6    0.11    0.13
   0   6  -6    0.30    0.14
  -1  -6  -6    4.88    0.27
  -1  -6  -6    5.61    0.31
   1  -6   6    4.97    0.27
   1  -6   6    5.15    0.26
   1  -6   6    5.02    0.27
  -1   6  -6    4.78    0.28
  -1   6  -6    4.49    0.30
   2  -6   6   -0.13    0.09
  -2  -6  -6    0.01    0.15
  -2  -6  -6    0.10    0.11
  -2  -6  -6    0.03    0.14
  -2  -6  -6    0.03    0.09
  -2  -6  -6    0.06    0.14
   2  -6   6    0.04    0.09
  -2   6  -6    0.16    0.12
  -2   6  -6    0.25    0.15
  -3  -6  -6    0.37    0.12
  -3  -6  -6    0.24    0.14
  -3  -6  -6   -0.07    0.12
   3  -6   6    0.19    0.09
   3  -6   6    0.23    0.11
  -3  -6  -6    0.00    0.11
  -3  -6  -6   -0.01    0.15
  -3   6  -6    0.06    0.15
  -3   6  -6   -0.07    0.11
   4  -6   6    2.64    0.18
  -4  -6  -6    2.62    0.22
  -4  -6  -6    2.79    0.23
   4  -6   6    2.56    0.19
  -4  -6  -6    2.52    0.21
  -4  -6  -6    2.51    0.24
  -4  -6  -6    2.69    0.22
  -4   6  -6    2.78    0.22
  -4   6  -6    2.64    0.23
  -5  -6  -6    0.12    0.11
  -5  -6  -6    0.10    0.12
   5  -6   6   -0.08    0.07
  -5  -6  -6    0.36    0.12
  -5  -6  -6   -0.11    0.10
  -5  -6  -6    0.01    0.11
  -5  -6  -6    0.14    0.13
  -5   6  -6    0.16    0.10
   6  -6   6    5.14    0.25
  -6  -6  -6    6.01    0.29
  -6  -6  -6    5.81    0.29
  -6  -6  -6    5.43    0.26
  -6  -6  -6    5.90    0.30
  -6  -6  -6    5.49    0.28
  -6   6  -6    5.36    0.24
   6   6   6    5.67    0.28
  -6   6  -6    5.34    0.28
  -7  -6  -6    1.98    0.15
  -7  -6  -6    2.37    0.15
  -7   6  -6    2.30    0.13
   7   6   6    2.40    0.12
   6  -7  -6    3.56    0.20
   6  -7  -6    3.53    0.20
   6  -7  -6    3.52    0.19
  -6  -7   6    3.31    0.21
   6  -7  -6    3.48    0.19
   6  -7  -6    2.91    0.20
   6   7  -6    3.67    0.19
  -5  -7   6   34.34    1.06
   5  -7  -6   31.25    1.14
   5  -7  -6   34.59    1.06
  -5  -7   6   34.84    1.13
   5  -7  -6   34.61    1.04
   5  -7  -6   34.17    1.09
   5  -7  -6   34.93    1.07
   5   7  -6   33.79    1.09
   5   7  -6   37.27    1.08
   4  -7  -6   16.35    0.60
   4  -7  -6   16.63    0.58
   4  -7  -6   16.44    0.64
   4  -7  -6   15.69    0.60
  -4  -7   6   16.10    0.60
   4  -7  -6   16.23    0.59
   4   7  -6   16.93    0.61
   4   7  -6   16.31    0.62
  -3  -7   6   40.15    1.23
   3  -7  -6   42.25    1.22
   3  -7  -6   41.69    1.30
   3  -7  -6   38.45    1.33
  -3  -7   6   40.86    1.26
   3  -7  -6   40.55    1.25
   3   7  -6   41.12    1.32
   2  -7  -6   17.68    0.66
   2  -7  -6   18.20    0.65
   2  -7  -6   16.87    0.63
  -2  -7   6   17.53    0.63
  -2  -7   6   17.38    0.62
   2   7  -6   17.28    0.61
   2   7  -6   16.54    0.67
  -1  -7   6    3.46    0.23
  -1  -7   6    3.72    0.24
   1   7  -6    3.25    0.23
   1   7  -6    3.21    0.26
   0  -7   6    0.55    0.12
   0  -7   6    0.70    0.13
   0   7  -6    0.47    0.15
   0   7  -6    0.56    0.15
   1  -7   6    8.33    0.38
   1  -7   6    9.00    0.39
  -1   7  -6    9.06    0.44
  -1   7  -6    7.87    0.40
  -1   7  -6    8.77    0.40
   2  -7   6   42.03    1.32
   2  -7   6   41.95    1.27
  -2  -7  -6   41.65    1.38
  -2  -7  -6   41.52    1.32
  -2  -7  -6   43.21    1.34
  -2   7  -6   41.67    1.31
  -2   7  -6   42.28    1.38
  -3  -7  -6    4.30    0.29
  -3  -7  -6    3.65    0.26
   3  -7   6    3.90    0.24
  -3  -7  -6    4.23    0.27
   3  -7   6    4.01    0.23
  -3  -7  -6    4.16    0.29
  -3   7  -6    4.09    0.27
  -3   7  -6    4.87    0.28
  -4  -7  -6    0.52    0.16
  -4  -7  -6    0.75    0.14
  -4  -7  -6    0.87    0.16
   4  -7   6    1.06    0.12
  -4  -7  -6    0.79    0.15
   4  -7   6    0.69    0.11
  -4   7  -6    0.82    0.15
  -4   7  -6    0.93    0.15
  -5  -7  -6    0.03    0.10
  -5  -7  -6    0.04    0.10
   5  -7   6   -0.03    0.07
  -5  -7  -6    0.19    0.11
  -5  -7  -6   -0.07    0.10
  -5  -7  -6    0.01    0.11
  -5   7  -6   -0.01    0.09
  -6  -7  -6   17.84    0.61
  -6  -7  -6   17.98    0.65
  -6  -7  -6   18.88    0.57
   6  -8  -6    3.67    0.17
   6  -8  -6    3.45    0.18
   6  -8  -6    3.84    0.19
   6   8  -6    3.72    0.18
   5  -8  -6    1.17    0.13
  -5  -8   6    1.10    0.12
   5  -8  -6    0.70    0.11
   5  -8  -6    1.21    0.13
   5  -8  -6    0.84    0.12
   5  -8  -6    0.95    0.12
   5   8  -6    0.81    0.11
   5   8  -6    0.71    0.11
  -4  -8   6    7.06    0.33
   4  -8  -6    7.59    0.34
   4  -8  -6    7.14    0.34
   4  -8  -6    7.44    0.33
   4   8  -6    7.65    0.35
   4   8  -6    7.39    0.34
  -3  -8   6    2.44    0.18
  -3  -8   6    2.15    0.18
   3  -8  -6    2.44    0.19
   3  -8  -6    2.11    0.19
   3  -8  -6    2.18    0.19
   3   8  -6    1.92    0.19
   2  -8  -6    0.82    0.14
   2  -8  -6    0.95    0.15
  -2  -8   6    0.59    0.13
  -2  -8   6    0.97    0.14
   2   8  -6    0.98    0.13
   2   8  -6    0.87    0.15
  -1  -8   6    1.01    0.13
  -1  -8   6    1.10    0.15
   1   8  -6    0.83    0.14
   1   8  -6    0.97    0.17
   0  -8   6    0.41    0.12
   0   8  -6    0.44    0.13
   0   8  -6    0.43    0.14
   1  -8   6    9.62    0.40
   1  -8   6    9.82    0.42
  -1   8  -6    9.78    0.43
  -1   8  -6    9.56    0.46
   2  -8   6    0.43    0.10
   2  -8   6    0.46    0.11
  -2  -8  -6    0.56    0.16
  -2  -8  -6    0.66    0.16
  -2   8  -6    0.62    0.13
  -2   8  -6    0.58    0.15
   3  -8   6    8.97    0.36
  -3  -8  -6    9.67    0.43
  -3  -8  -6    8.84    0.41
  -3  -8  -6    9.13    0.41
   3  -8   6    8.42    0.38
  -3   8  -6    8.80    0.41
  -3   8  -6    8.89    0.40
  -4  -8  -6    0.93    0.14
   4  -8   6    1.05    0.12
  -4  -8  -6    0.86    0.15
  -4  -8  -6    0.91    0.14
  -4  -8  -6    0.98    0.15
  -4   8  -6    0.71    0.13
  -4   8  -6    0.91    0.13
  -5  -8  -6   -0.07    0.09
  -5  -8  -6   -0.04    0.10
  -5  -8  -6    0.17    0.10
  -5  -8  -6    0.08    0.09
  -5  -8  -6    0.13    0.10
   5  -8   6   -0.02    0.06
  -5   8  -6    0.01    0.08
  -5   8  -6    0.02    0.08
  -6  -8  -6    2.59    0.16
  -6  -8  -6    2.54    0.16
  -6  -8  -6    2.77    0.15
   5  -9  -6    0.16    0.07
   5  -9  -6    0.30    0.08
   5   9  -6    0.26    0.07
  -4  -9   6    1.01    0.12
   4  -9  -6    1.16    0.14
   4  -9  -6    1.01    0.13
  -4  -9   6    1.02    0.11
   4  -9  -6    0.84    0.12
   4  -9  -6    1.09    0.12
   4   9  -6    1.04    0.12
   4   9  -6    1.11    0.13
  -3  -9   6    1.20    0.13
   3  -9  -6    1.52    0.15
  -3  -9   6    1.35    0.14
   3  -9  -6    1.39    0.16
   3   9  -6    1.51    0.16
  -2  -9   6    3.06    0.20
  -2  -9   6    2.98    0.20
   2   9  -6    2.85    0.22
   2   9  -6    3.16    0.19
  -1  -9   6    3.57    0.22
  -1  -9   6    4.05    0.24
   1   9  -6    3.84    0.26
   1   9  -6    4.02    0.23
   0  -9   6    0.35    0.11
   0   9  -6    0.09    0.12
   0   9  -6    0.44    0.12
   1  -9   6    2.70    0.19
   1  -9   6    2.58    0.19
  -1   9  -6    2.32    0.21
  -1   9  -6    2.68    0.21
   2  -9   6    2.63    0.19
   2  -9   6    2.52    0.18
  -2   9  -6    3.16    0.22
  -3  -9  -6    8.59    0.39
  -3  -9  -6    9.50    0.39
  -3  -9  -6    8.49    0.40
   3  -9   6    8.64    0.34
  -3   9  -6    8.88    0.37
  -3   9  -6    8.27    0.37
  -4  -9  -6    3.58    0.23
   4  -9   6    3.17    0.18
  -4  -9  -6    3.59    0.22
  -4  -9  -6    3.09    0.21
  -4   9  -6    3.62    0.20
  -5  -9  -6    0.11    0.08
  -5  -9  -6   -0.03    0.08
  -5   9  -6   -0.05    0.06
  -4 -10   6    0.74    0.08
   4 -10  -6    0.78    0.10
   4 -10  -6    0.59    0.09
   4  10  -6    0.66    0.09
  -3 -10   6    0.27    0.08
   3 -10  -6    0.29    0.09
   3  10  -6    0.47    0.10
  -2 -10   6    0.92    0.11
  -2 -10   6    1.02    0.12
  -1 -10   6    2.64    0.18
   1  10  -6    2.79    0.17
   1  10  -6    2.20    0.19
   0 -10   6    0.49    0.10
   0  10  -6    0.30    0.11
   0  10  -6    0.53    0.11
   1 -10   6    0.03    0.07
   1 -10   6   -0.05    0.08
  -1  10  -6    0.01    0.11
  -1  10  -6   -0.08    0.08
   2 -10   6    2.50    0.17
   2 -10   6    2.70    0.16
  -2  10  -6    2.74    0.18
   3 -10   6   33.63    1.00
  -3 -10  -6   35.53    1.06
  -3  10  -6   35.48    1.04
  -4  10  -6   11.88    0.40
  -2 -11   6    1.56    0.12
  -1 -11   6    6.14    0.26
   0 -11   6    6.61    0.26
   0  11  -6    6.32    0.26
   1 -11   6    3.79    0.18
  -1  11  -6    4.03    0.20
   2 -11   6    0.80    0.08
  -2  11  -6    0.87    0.10
   7   0  -7    0.36    0.09
  -7   0   7    0.56    0.11
  -7   0   7    0.41    0.10
   7   0  -7    0.45    0.09
   6   0  -7   -0.09    0.09
  -6   0   7   -0.12    0.10
   6   0  -7   -0.01    0.10
   6   0  -7   -0.09    0.08
   6   0  -7   -0.09    0.07
  -6   0   7    0.12    0.10
   5   0  -7   19.15    0.74
   5   0  -7   19.95    0.68
   5   0  -7   19.99    0.67
   5   0  -7   19.90    0.70
  -5   0   7   20.56    0.71
   5   0  -7   19.79    0.72
   5   0  -7   20.40    0.72
   4   0  -7    0.12    0.13
   4   0  -7   -0.04    0.09
   4   0  -7   -0.07    0.10
   4   0  -7    0.00    0.11
   4   0  -7    0.06    0.09
   4   0  -7    0.13    0.10
   3   0  -7   19.79    0.70
   3   0  -7   18.81    0.67
   3   0  -7   18.55    0.68
   3   0  -7   18.94    0.70
  -3   0   7   20.75    0.67
   2   0  -7   -0.02    0.13
   2   0  -7   -0.01    0.09
   2   0  -7   -0.01    0.09
  -2   0   7    0.02    0.09
   2   0  -7   -0.04    0.08
  -2   0   7   -0.08    0.09
   1   0  -7    0.05    0.13
  -1   0   7    0.19    0.09
   1   0  -7   -0.09    0.08
  -1   0   7   -0.09    0.08
   1   0  -7    0.09    0.08
   1   0  -7    0.04    0.08
   0   0  -7   -0.03    0.08
   0   0  -7   -0.10    0.12
   0   0   7    0.06    0.09
   0   0  -7   -0.01    0.08
   0   0  -7   -0.07    0.08
  -1   0  -7    4.72    0.43
  -1   0  -7    4.76    0.25
  -1   0  -7    4.66    0.26
   1   0   7    4.47    0.32
  -1   0  -7    4.73    0.27
  -2   0  -7    0.18    0.10
  -2   0  -7   -0.06    0.09
  -2   0  -7   -0.08    0.15
   2   0   7    0.07    0.09
  -2   0  -7    0.10    0.10
  -3   0  -7    8.37    0.38
  -3   0  -7    9.09    0.42
  -3   0  -7    8.82    0.42
   3   0   7    9.36    0.39
  -3   0  -7    9.15    0.41
  -3   0  -7    9.54    0.41
  -4   0  -7   -0.06    0.13
  -4   0  -7    0.07    0.11
  -4   0  -7   -0.18    0.11
  -4   0  -7    0.09    0.12
   4   0   7   -0.10    0.08
  -4   0  -7   -0.03    0.14
  -4   0  -7    0.06    0.11
  -5   0  -7   14.74    0.57
   5   0   7   14.77    0.56
  -5   0  -7   15.25    0.55
  -5   0  -7   15.27    0.58
  -5   0  -7   15.29    0.58
  -6   0  -7    0.09    0.10
  -6   0  -7    0.16    0.13
   6   0   7   -0.14    0.09
  -6   0  -7    0.29    0.12
  -7   0  -7   16.42    0.55
   7   0   7   16.00    0.56
  -7   0  -7   16.57    0.53
  -7  -1   7    0.59    0.11
   7  -1  -7    0.44    0.09
  -7  -1   7    0.48    0.10
   7  -1  -7    0.41    0.09
   7  -1  -7    0.46    0.09
   7   1  -7    0.53    0.09
   7   1  -7    0.60    0.10
  -7   1   7    0.51    0.10
  -6  -1   7    0.98    0.13
   6  -1  -7    0.83    0.12
   6  -1  -7    0.86    0.12
  -6  -1   7    0.55    0.14
   6  -1  -7    0.77    0.12
   6  -1  -7    0.69    0.13
  -6   1   7    0.82    0.13
  -6   1   7    1.01    0.14
   6   1  -7    0.78    0.12
   6   1  -7    0.91    0.12
   5  -1  -7   15.42    0.60
   5  -1  -7   14.90    0.61
  -5  -1   7   15.86    0.59
   5  -1  -7   15.72    0.57
   5  -1  -7   16.25    0.56
   5  -1  -7   15.01    0.57
   5  -1  -7   14.85    0.58
   5   1  -7   15.82    0.58
  -5   1   7   15.88    0.58
   5   1  -7   14.93    0.61
   5   1  -7   15.44    0.56
   5   1  -7   15.55    0.59
   4  -1  -7    6.42    0.35
   4  -1  -7    6.61    0.33
   4  -1  -7    7.16    0.32
   4  -1  -7    6.86    0.34
   4  -1  -7    7.30    0.34
   4  -1  -7    6.57    0.32
   4   1  -7    6.82    0.33
   4   1  -7    6.55    0.33
   4   1  -7    6.60    0.36
   4   1  -7    6.60    0.34
   4   1  -7    7.25    0.34
   3  -1  -7    4.23    0.24
   3  -1  -7    3.82    0.24
   3  -1  -7    3.93    0.26
   3  -1  -7    3.86    0.24
   3  -1  -7    4.00    0.25
   3  -1  -7    4.21    0.25
   3   1  -7    4.40    0.25
   3   1  -7    3.96    0.24
   3   1  -7    4.03    0.25
   3   1  -7    4.02    0.27
   3   1  -7    4.00    0.24
  -2  -1   7    0.48    0.13
   2  -1  -7    0.68    0.12
  -2  -1   7    0.43    0.12
   2  -1  -7    0.48    0.12
   2  -1  -7    0.62    0.12
   2  -1  -7    0.43    0.17
  -2   1   7    0.56    0.12
   2   1  -7    0.49    0.11
   2   1  -7    0.53    0.12
  -2   1   7    0.52    0.14
   2   1  -7    0.40    0.11
   2   1  -7    0.41    0.17
   1  -1  -7    1.26    0.14
   1  -1  -7    1.09    0.21
  -1  -1   7    1.20    0.14
  -1  -1   7    1.13    0.16
   1  -1  -7    1.20    0.13
   1  -1  -7    1.34    0.14
   1   1  -7    1.25    0.22
   1   1  -7    1.30    0.16
  -1   1   7    1.82    0.20
   1   1  -7    1.25    0.13
   1   1  -7    1.38    0.15
   0  -1  -7    1.11    0.14
   0  -1   7    0.91    0.15
   0  -1  -7    1.20    0.22
   0  -1  -7    1.18    0.13
   0  -1  -7    1.15    0.14
   0   1  -7    1.04    0.21
   0   1  -7    1.09    0.14
   0   1  -7    1.21    0.14
   0   1  -7    1.03    0.12
   0   1   7    1.21    0.17
   1  -1   7    0.10    0.09
  -1  -1  -7    0.15    0.15
  -1  -1  -7    0.42    0.10
  -1  -1  -7    0.13    0.09
  -1  -1  -7    0.11    0.09
   1   1   7   -0.01    0.08
  -1   1  -7    0.12    0.09
  -1   1  -7    0.19    0.09
  -1   1  -7    0.20    0.14
  -1   1  -7    0.07    0.10
   2  -1   7    0.01    0.09
  -2  -1  -7   -0.04    0.09
  -2  -1  -7    0.27    0.11
  -2  -1  -7   -0.01    0.10
  -2  -1  -7    0.17    0.16
   2   1   7    0.20    0.10
  -2   1  -7    0.17    0.10
  -2   1  -7    0.13    0.10
  -2   1  -7    0.10    0.11
  -2   1  -7    0.34    0.18
  -3  -1  -7    1.42    0.17
  -3  -1  -7    1.19    0.17
   3  -1   7    1.69    0.16
  -3  -1  -7    1.30    0.19
  -3  -1  -7    1.30    0.16
  -3  -1  -7    0.79    0.17
  -3  -1  -7    1.30    0.16
  -3   1  -7    1.14    0.16
  -3   1  -7    1.17    0.17
  -3   1  -7    1.05    0.16
  -3   1  -7    1.46    0.16
  -3   1  -7    1.16    0.16
   3   1   7    0.98    0.14
   4  -1   7    0.43    0.11
  -4  -1  -7    0.68    0.14
  -4  -1  -7    0.62    0.15
  -4  -1  -7    0.66    0.16
  -4  -1  -7    0.37    0.16
  -4  -1  -7    0.67    0.15
  -4   1  -7    0.32    0.13
  -4   1  -7    0.62    0.14
  -4   1  -7    0.71    0.14
  -4   1  -7    0.79    0.17
  -4   1  -7    0.41    0.12
   4   1   7    0.63    0.12
  -5  -1  -7   19.58    0.73
  -5  -1  -7   19.64    0.70
  -5  -1  -7   19.94    0.71
   5  -1   7   19.74    0.69
  -5  -1  -7   19.77    0.68
  -5  -1  -7   20.05    0.71
  -5   1  -7   19.15    0.67
  -5   1  -7   19.16    0.69
   5   1   7   19.80    0.70
  -5   1  -7   19.55    0.70
  -5   1  -7   18.83    0.72
  -6  -1  -7   60.07    1.82
  -6  -1  -7   58.38    1.72
  -6  -1  -7   58.53    1.76
  -6  -1  -7   59.96    1.67
   6  -1   7   59.23    1.76
  -6   1  -7   60.10    1.67
   6   1   7   57.06    1.76
  -6   1  -7   60.04    1.72
  -6   1  -7   56.60    1.74
  -7  -1  -7    5.68    0.25
  -7  -1  -7    5.15    0.26
   7  -1   7    5.13    0.25
  -7  -1  -7    5.52    0.24
   7   1   7    4.79    0.24
  -7   1  -7    5.34    0.24
   7  -2  -7    2.69    0.16
   7  -2  -7    2.71    0.17
   7  -2  -7    2.85    0.18
   7  -2  -7    2.81    0.17
  -7  -2   7    2.83    0.18
   7   2  -7    2.92    0.18
   7   2  -7    2.74    0.17
  -7   2   7    2.77    0.19
   6  -2  -7    0.63    0.12
   6  -2  -7    0.57    0.11
  -6  -2   7    0.55    0.12
   6  -2  -7    0.86    0.12
   6  -2  -7    0.55    0.13
   6  -2  -7    0.65    0.11
  -6  -2   7    0.75    0.14
  -6   2   7    0.71    0.12
   6   2  -7    0.54    0.11
   6   2  -7    0.51    0.11
   5  -2  -7    0.59    0.13
   5  -2  -7    0.38    0.12
   5  -2  -7    0.36    0.14
   5  -2  -7    0.32    0.10
  -5  -2   7    0.46    0.12
   5  -2  -7    0.48    0.12
   5  -2  -7    0.29    0.10
  -5  -2   7    0.43    0.14
   5   2  -7    0.20    0.13
  -5   2   7    0.58    0.13
   5   2  -7    0.40    0.11
   5   2  -7    0.48    0.12
   4  -2  -7    0.11    0.10
   4  -2  -7    0.16    0.11
   4  -2  -7    0.25    0.10
  -4  -2   7    0.24    0.11
   4  -2  -7    0.18    0.14
   4  -2  -7    0.21    0.10
   4  -2  -7    0.16    0.12
  -4  -2   7    0.15    0.10
   4   2  -7    0.23    0.11
   4   2  -7    0.18    0.13
   4   2  -7    0.01    0.10
   3  -2  -7    0.35    0.13
   3  -2  -7    0.53    0.12
  -3  -2   7    0.48    0.12
   3  -2  -7    0.46    0.12
   3  -2  -7    0.55    0.15
   3  -2  -7    0.73    0.12
   3  -2  -7    0.58    0.12
   3   2  -7    0.52    0.12
   3   2  -7    0.42    0.11
   3   2  -7    0.47    0.11
   3   2  -7    0.39    0.12
   3   2  -7    0.44    0.15
   2  -2  -7    3.42    0.23
   2  -2  -7    2.97    0.34
   2  -2  -7    3.22    0.22
   2  -2  -7    3.50    0.22
  -2  -2   7    3.26    0.22
  -2  -2   7    3.07    0.27
   2   2  -7    2.87    0.33
   2   2  -7    3.15    0.21
   2   2  -7    3.48    0.21
  -2   2   7    3.16    0.28
   2   2  -7    3.47    0.24
   1  -2  -7    1.37    0.14
   1  -2  -7    1.22    0.15
  -1  -2   7    1.03    0.14
   1  -2  -7    1.16    0.13
  -1  -2   7    1.29    0.18
   1  -2  -7    1.33    0.23
   1   2  -7    1.33    0.16
   1   2  -7    1.40    0.14
   1   2  -7    1.16    0.23
  -1   2   7    1.16    0.17
   1   2  -7    1.33    0.15
   0  -2  -7    0.09    0.10
   0  -2   7    0.00    0.09
   0  -2  -7    0.12    0.08
   0  -2   7    0.03    0.09
   0  -2  -7   -0.03    0.11
   0  -2  -7    0.02    0.08
   0   2   7    0.27    0.11
   0   2  -7    0.08    0.09
   0   2  -7    0.07    0.09
   0   2  -7   -0.04    0.14
   1  -2   7    2.82    0.24
  -1  -2  -7    2.61    0.31
  -1  -2  -7    2.96    0.21
  -1  -2  -7    3.14    0.21
  -1  -2  -7    3.33    0.22
   1   2   7    2.86    0.26
  -1   2  -7    2.89    0.34
  -1   2  -7    2.54    0.20
  -1   2  -7    2.92    0.21
  -1   2  -7    3.16    0.19
  -2  -2  -7    7.25    0.34
  -2  -2  -7    6.92    0.34
  -2  -2  -7    6.84    0.34
   2  -2   7    7.02    0.32
  -2  -2  -7    6.35    0.53
  -2   2  -7    6.53    0.35
  -2   2  -7    6.51    0.33
  -2   2  -7    6.64    0.31
   3  -2   7   30.28    0.95
  -3  -2  -7   30.19    0.98
  -3  -2  -7   28.68    0.96
  -3  -2  -7   28.01    1.01
  -3  -2  -7   29.09    0.96
  -3  -2  -7   27.32    0.91
  -3   2  -7   29.98    0.94
  -3   2  -7   27.54    0.95
  -3   2  -7   29.13    0.94
  -3   2  -7   28.08    0.91
   3   2   7   29.31    0.95
  -3   2  -7   28.67    1.01
  -4  -2  -7    1.74    0.20
  -4  -2  -7    1.78    0.19
   4  -2   7    1.68    0.16
  -4  -2  -7    1.88    0.22
  -4  -2  -7    1.40    0.18
  -4  -2  -7    1.77    0.19
   4   2   7    1.73    0.17
  -4   2  -7    2.06    0.19
  -4   2  -7    1.65    0.18
  -4   2  -7    1.55    0.19
  -4   2  -7    1.78    0.17
  -4   2  -7    1.66    0.19
  -5  -2  -7   20.30    0.70
  -5  -2  -7   18.03    0.67
   5  -2   7   17.79    0.66
  -5  -2  -7   17.69    0.64
  -5  -2  -7   18.12    0.68
  -5  -2  -7   18.68    0.71
  -5   2  -7   17.95    0.69
  -5   2  -7   19.20    0.67
   5   2   7   18.69    0.67
  -5   2  -7   18.39    0.64
  -6  -2  -7   13.26    0.52
  -6  -2  -7   12.91    0.47
  -6  -2  -7   12.74    0.51
  -6  -2  -7   12.79    0.50
  -6  -2  -7   12.49    0.49
   6  -2   7   12.94    0.49
   6   2   7   12.81    0.50
  -6   2  -7   13.82    0.48
  -6   2  -7   13.35    0.50
  -7  -2  -7    2.99    0.19
  -7  -2  -7    2.85    0.18
  -7  -2  -7    2.74    0.16
  -7   2  -7    3.25    0.17
  -7  -3   7    4.17    0.22
   7  -3  -7    3.95    0.20
   7  -3  -7    3.80    0.20
   7  -3  -7    3.93    0.21
   7   3  -7    4.08    0.20
   6  -3  -7    3.61    0.22
   6  -3  -7    3.63    0.22
   6  -3  -7    3.15    0.22
   6  -3  -7    3.24    0.21
  -6  -3   7    3.25    0.23
   6  -3  -7    3.52    0.21
   6   3  -7    3.72    0.21
   6   3  -7    3.58    0.22
  -6   3   7    3.52    0.22
   5  -3  -7    1.19    0.15
   5  -3  -7    1.01    0.15
  -5  -3   7    1.26    0.17
   5  -3  -7    1.16    0.14
   5  -3  -7    1.22    0.15
   5  -3  -7    1.01    0.15
  -5   3   7    0.99    0.14
   5   3  -7    1.05    0.15
   5   3  -7    0.92    0.14
   4  -3  -7    0.25    0.12
   4  -3  -7    0.03    0.10
   4  -3  -7    0.12    0.10
  -4  -3   7    0.22    0.11
   4  -3  -7    0.26    0.11
   4  -3  -7    0.21    0.10
   4   3  -7    0.09    0.10
   4   3  -7    0.04    0.13
   4   3  -7    0.20    0.11
   3  -3  -7    0.33    0.13
   3  -3  -7    0.30    0.11
   3  -3  -7    0.38    0.11
   3  -3  -7    0.36    0.11
   3  -3  -7    0.40    0.12
   3  -3  -7    0.52    0.15
  -3  -3   7    0.34    0.12
   3   3  -7    0.34    0.12
   3   3  -7    0.31    0.12
   3   3  -7    0.46    0.16
   2  -3  -7   56.95    1.73
   2  -3  -7   57.43    1.79
  -2  -3   7   57.19    1.69
   2  -3  -7   55.46    1.67
   2  -3  -7   56.20    1.71
   2   3  -7   59.00    1.77
   2   3  -7   56.11    1.68
   2   3  -7   58.83    1.76
   1  -3  -7    1.83    0.17
  -1  -3   7    2.33    0.23
   1  -3  -7    2.00    0.27
  -1  -3   7    2.17    0.18
   1  -3  -7    2.39    0.19
   1  -3  -7    2.06    0.18
   1   3  -7    2.03    0.20
   1   3  -7    2.00    0.17
   1   3  -7    1.96    0.28
  -1   3   7    1.68    0.21
   0  -3  -7    8.13    0.37
   0  -3   7    7.27    0.34
   0  -3   7    7.33    0.44
   0  -3  -7    8.23    0.58
   0  -3  -7    8.05    0.36
   0  -3  -7    8.15    0.36
   0   3   7    7.30    0.45
   0   3  -7    7.17    0.56
   0   3  -7    8.15    0.37
  -1  -3  -7    4.28    0.26
  -1  -3  -7    4.08    0.25
  -1  -3  -7    3.96    0.39
  -1  -3  -7    4.20    0.25
   1  -3   7    4.15    0.23
   1   3   7    3.66    0.31
  -1   3  -7    4.55    0.27
  -1   3  -7    4.32    0.42
  -2  -3  -7    0.06    0.12
   2  -3   7    0.17    0.09
   2  -3   7    0.27    0.10
  -2  -3  -7    0.35    0.13
  -2  -3  -7    0.36    0.12
  -2  -3  -7    0.24    0.15
  -2   3  -7    0.15    0.11
  -2   3  -7    0.07    0.14
   3  -3   7   29.11    0.91
   3  -3   7   29.79    0.95
  -3  -3  -7   29.29    0.98
  -3  -3  -7   28.97    0.97
  -3  -3  -7   28.15    0.97
  -3  -3  -7   29.08    0.91
  -3  -3  -7   28.72    1.02
  -3   3  -7   30.25    1.03
   3   3   7   28.97    0.95
  -3   3  -7   29.47    0.91
  -3   3  -7   27.03    0.95
  -4  -3  -7    0.17    0.13
  -4  -3  -7    0.19    0.13
  -4  -3  -7    0.04    0.13
   4  -3   7    0.16    0.09
  -4  -3  -7    0.03    0.11
  -4  -3  -7    0.13    0.15
   4   3   7    0.49    0.11
  -4   3  -7    0.11    0.12
  -4   3  -7    0.05    0.13
  -4   3  -7    0.13    0.11
  -5  -3  -7    6.09    0.33
  -5  -3  -7    5.91    0.32
  -5  -3  -7    5.92    0.30
  -5  -3  -7    6.69    0.35
   5  -3   7    6.09    0.30
  -5  -3  -7    6.37    0.33
  -5   3  -7    7.27    0.35
  -5   3  -7    5.94    0.30
   5   3   7    6.13    0.31
  -5   3  -7    6.12    0.33
  -6  -3  -7    3.89    0.24
  -6  -3  -7    4.15    0.25
  -6  -3  -7    4.19    0.25
  -6  -3  -7    3.85    0.25
   6  -3   7    3.76    0.22
   6   3   7    4.05    0.23
  -6   3  -7    4.19    0.22
  -6   3  -7    3.90    0.23
  -7  -3  -7   -0.10    0.08
  -7  -3  -7    0.24    0.09
  -7   3  -7   -0.05    0.07
   7  -4  -7    1.00    0.10
   7  -4  -7    1.29    0.11
  -7  -4   7    0.92    0.11
   7  -4  -7    1.05    0.11
   7   4  -7    1.02    0.10
   6  -4  -7    3.13    0.21
   6  -4  -7    3.28    0.20
   6  -4  -7    3.09    0.21
   6  -4  -7    3.34    0.20
   6  -4  -7    3.26    0.20
  -6  -4   7    3.35    0.22
  -6   4   7    3.14    0.20
   6   4  -7    3.54    0.20
   6   4  -7    3.21    0.20
  -5  -4   7    8.23    0.39
   5  -4  -7    8.41    0.36
   5  -4  -7    8.50    0.36
   5  -4  -7    7.78    0.36
   5  -4  -7    8.01    0.38
   5  -4  -7    7.92    0.36
  -5  -4   7    7.86    0.35
  -5   4   7    7.91    0.36
   5   4  -7    8.08    0.36
   5   4  -7    7.91    0.37
  -4  -4   7    3.63    0.23
   4  -4  -7    3.87    0.25
   4  -4  -7    4.00    0.24
   4  -4  -7    3.43    0.23
   4  -4  -7    3.72    0.24
  -4  -4   7    3.27    0.25
   4  -4  -7    3.92    0.24
   4   4  -7    4.11    0.23
   4   4  -7    4.03    0.26
   3  -4  -7    0.08    0.11
   3  -4  -7    0.15    0.10
   3  -4  -7    0.22    0.10
   3  -4  -7    0.19    0.11
  -3  -4   7    0.26    0.11
   3  -4  -7    0.31    0.11
   3   4  -7    0.40    0.12
   3   4  -7    0.09    0.11
   3   4  -7    0.35    0.16
   2  -4  -7   63.07    1.95
   2  -4  -7   66.79    2.03
   2  -4  -7   65.01    1.85
  -2  -4   7   66.95    1.92
   2  -4  -7   65.49    1.94
   2  -4  -7   64.09    1.89
   2   4  -7   64.22    1.89
   2   4  -7   67.63    2.05
   2   4  -7   65.12    1.99
   1  -4  -7   77.75    2.42
   1  -4  -7   78.14    2.31
   1  -4  -7   80.21    2.21
  -1  -4   7   78.73    2.28
   1   4  -7   80.52    2.41
   1   4  -7   79.72    2.28
   1   4  -7   81.69    2.38
   0  -4  -7    0.25    0.11
   0  -4   7    0.18    0.10
   0  -4  -7    0.28    0.11
   0  -4  -7    0.36    0.10
   0   4  -7    0.19    0.12
   0   4  -7    0.29    0.10
  -1  -4  -7    1.73    0.19
  -1  -4  -7    2.11    0.18
  -1  -4  -7    2.07    0.18
   1  -4   7    1.67    0.17
   1  -4   7    2.01    0.17
  -1  -4  -7    1.90    0.19
  -1  -4  -7    1.92    0.18
  -1   4  -7    2.03    0.21
  -1   4  -7    2.63    0.20
   2  -4   7    0.76    0.11
   2  -4   7    1.42    0.15
  -2  -4  -7    0.70    0.15
  -2  -4  -7    0.70    0.17
  -2  -4  -7    1.06    0.15
   2  -4   7    0.58    0.13
  -2  -4  -7    0.82    0.17
  -2  -4  -7    0.92    0.14
  -2   4  -7    0.93    0.15
  -2   4  -7    0.92    0.17
  -3  -4  -7   -0.13    0.10
  -3  -4  -7    0.16    0.13
  -3  -4  -7    0.09    0.12
  -3  -4  -7    0.08    0.15
  -3  -4  -7   -0.14    0.12
  -3  -4  -7   -0.01    0.14
   3  -4   7    0.08    0.09
  -3   4  -7    0.01    0.11
  -3   4  -7    0.19    0.15
  -3   4  -7   -0.13    0.11
  -4  -4  -7    2.46    0.23
  -4  -4  -7    2.00    0.20
  -4  -4  -7    2.57    0.22
  -4  -4  -7    2.01    0.21
  -4  -4  -7    2.10    0.21
   4  -4   7    2.20    0.18
  -4  -4  -7    2.23    0.19
   4  -4   7    2.29    0.18
  -4   4  -7    2.34    0.21
  -4   4  -7    2.25    0.19
   5  -4   7    0.92    0.12
  -5  -4  -7    1.24    0.16
  -5  -4  -7    1.13    0.16
  -5  -4  -7    1.08    0.17
   5  -4   7    0.80    0.12
  -5  -4  -7    0.90    0.15
  -5   4  -7    0.97    0.14
   5   4   7    1.30    0.15
  -5   4  -7    1.05    0.14
  -6  -4  -7    0.19    0.10
   6  -4   7    0.15    0.08
  -6  -4  -7    0.26    0.11
  -6  -4  -7    0.10    0.11
  -6  -4  -7    0.27    0.12
  -6   4  -7    0.16    0.10
   6   4   7    0.28    0.09
  -6   4  -7    0.19    0.09
  -7  -4  -7    3.46    0.18
  -7  -4  -7    3.79    0.20
  -7   4  -7    3.63    0.17
  -7  -5   7    0.71    0.09
   7  -5  -7    0.50    0.08
   7  -5  -7    0.64    0.08
   7  -5  -7    0.74    0.08
   7   5  -7    0.66    0.08
   6  -5  -7    0.28    0.09
   6  -5  -7    0.26    0.10
   6  -5  -7    0.34    0.09
  -6  -5   7    0.32    0.11
   6  -5  -7    0.21    0.09
   6  -5  -7    0.24    0.09
   6   5  -7    0.39    0.09
   6   5  -7    0.21    0.09
   5  -5  -7    3.03    0.20
  -5  -5   7    2.74    0.22
   5  -5  -7    3.00    0.21
   5  -5  -7    2.79    0.21
   5  -5  -7    3.26    0.21
  -5  -5   7    2.76    0.19
   5  -5  -7    2.69    0.20
  -5   5   7    2.99    0.20
   5   5  -7    2.95    0.20
   5   5  -7    2.82    0.21
  -4  -5   7    0.07    0.10
   4  -5  -7    0.08    0.09
   4  -5  -7   -0.02    0.09
   4  -5  -7   -0.05    0.09
  -4  -5   7    0.45    0.15
   4  -5  -7    0.13    0.10
   4  -5  -7    0.07    0.10
   4   5  -7    0.02    0.10
   4   5  -7    0.19    0.10
  -3  -5   7    6.08    0.31
   3  -5  -7    5.81    0.29
   3  -5  -7    6.00    0.32
   3  -5  -7    5.75    0.31
   3  -5  -7    6.31    0.31
   3  -5  -7    5.64    0.30
  -3  -5   7    5.73    0.33
   3   5  -7    5.77    0.33
   3   5  -7    5.67    0.29
   2  -5  -7   35.05    1.11
  -2  -5   7   35.68    1.10
   2  -5  -7   33.59    1.05
   2  -5  -7   33.94    1.08
   2  -5  -7   33.41    1.15
   2   5  -7   34.63    1.15
   2   5  -7   34.18    1.08
   2   5  -7   35.17    1.17
   1  -5  -7   20.30    0.74
   1  -5  -7   20.50    0.72
   1  -5  -7   20.33    0.68
  -1  -5   7   20.24    0.70
  -1  -5   7   20.24    0.71
   1   5  -7   20.76    0.76
   1   5  -7   19.58    0.71
   0  -5   7    8.83    0.39
   0  -5   7    9.47    0.40
   0  -5  -7    9.56    0.42
   0  -5  -7    8.80    0.42
   0  -5  -7    9.43    0.39
   0  -5  -7    9.47    0.41
   0   5  -7    9.62    0.44
   0   5  -7    9.14    0.42
   0   5  -7   10.20    0.42
  -1  -5  -7    3.31    0.25
  -1  -5  -7    3.69    0.23
  -1  -5  -7    3.39    0.23
  -1  -5  -7    3.56    0.25
   1  -5   7    3.45    0.22
   1  -5   7    3.32    0.22
  -1   5  -7    3.10    0.24
  -1   5  -7    3.97    0.25
   2  -5   7    3.83    0.23
  -2  -5  -7    4.52    0.26
  -2  -5  -7    3.34    0.26
  -2  -5  -7    3.56    0.28
   2  -5   7    3.37    0.21
  -2  -5  -7    3.68    0.27
   2  -5   7    3.83    0.23
  -2   5  -7    4.16    0.26
  -2   5  -7    3.91    0.26
  -3  -5  -7    1.59    0.19
  -3  -5  -7    1.32    0.18
  -3  -5  -7    1.74    0.18
   3  -5   7    1.59    0.15
  -3  -5  -7    1.55    0.20
   3  -5   7    1.50    0.15
  -3  -5  -7    1.91    0.21
  -3   5  -7    1.36    0.18
  -3   5  -7    1.85    0.19
  -4  -5  -7    2.40    0.21
   4  -5   7    2.02    0.16
  -4  -5  -7    3.31    0.25
  -4  -5  -7    2.39    0.21
  -4  -5  -7    1.60    0.19
   4  -5   7    1.78    0.16
  -4  -5  -7    1.73    0.18
  -4   5  -7    2.15    0.17
  -4   5  -7    2.20    0.20
  -5  -5  -7    0.24    0.11
  -5  -5  -7    0.14    0.13
   5  -5   7    0.27    0.09
   5  -5   7    0.24    0.09
  -5  -5  -7    0.25    0.12
  -5  -5  -7    0.21    0.11
   5   5   7    0.18    0.09
  -5   5  -7    0.38    0.11
  -5   5  -7    0.33    0.10
  -6  -5  -7    0.59    0.12
   6  -5   7    0.60    0.09
  -6  -5  -7    0.59    0.12
  -6  -5  -7    0.66    0.11
  -6  -5  -7    0.53    0.11
  -6   5  -7    0.71    0.10
   6   5   7    0.59    0.11
   6  -6  -7    3.06    0.18
  -6  -6   7    3.33    0.20
   6  -6  -7    3.32    0.18
   6  -6  -7    3.09    0.18
   6   6  -7    3.19    0.17
   5  -6  -7   44.26    1.33
   5  -6  -7   42.27    1.43
  -5  -6   7   43.78    1.33
   5  -6  -7   45.31    1.31
   5  -6  -7   45.13    1.33
  -5  -6   7   46.41    1.42
   5   6  -7   45.91    1.33
   4  -6  -7   21.22    0.74
  -4  -6   7   20.37    0.71
   4  -6  -7   21.23    0.70
   4  -6  -7   20.87    0.71
   4  -6  -7   20.28    0.77
  -4  -6   7   22.27    0.76
   4   6  -7   20.35    0.74
   3  -6  -7    8.02    0.39
   3  -6  -7    7.64    0.37
  -3  -6   7    8.23    0.37
   3  -6  -7    8.39    0.36
   3  -6  -7    7.86    0.37
   3   6  -7    7.79    0.35
   3   6  -7    8.54    0.40
   2  -6  -7    1.09    0.16
   2  -6  -7    1.28    0.16
  -2  -6   7    1.58    0.17
  -2  -6   7    1.15    0.16
   2  -6  -7    1.29    0.16
   2   6  -7    1.49    0.15
   2   6  -7    0.91    0.16
   1  -6  -7   20.04    0.73
  -1  -6   7   19.04    0.68
  -1  -6   7   19.66    0.69
   1  -6  -7   19.49    0.66
   1  -6  -7   19.65    0.69
   1   6  -7   19.31    0.74
   1   6  -7   20.69    0.70
   0  -6  -7    6.51    0.32
   0  -6   7    6.44    0.32
   0  -6   7    6.45    0.31
   0   6  -7    6.56    0.36
   0   6  -7    6.36    0.34
   0   6  -7    6.79    0.33
  -1  -6  -7    9.48    0.42
  -1  -6  -7    8.42    0.39
  -1  -6  -7    8.53    0.42
   1  -6   7    8.99    0.38
   1  -6   7    9.28    0.38
  -1   6  -7    8.91    0.41
  -1   6  -7    8.65    0.41
  -2  -6  -7    2.82    0.21
  -2  -6  -7    2.66    0.23
   2  -6   7    2.44    0.19
   2  -6   7    2.82    0.19
  -2  -6  -7    3.00    0.25
  -2  -6  -7    2.61    0.23
  -2   6  -7    2.88    0.23
  -2   6  -7    3.15    0.23
  -3  -6  -7    3.52    0.23
  -3  -6  -7    3.63    0.26
  -3  -6  -7    3.79    0.27
  -3  -6  -7    3.78    0.27
   3  -6   7    3.26    0.22
   3  -6   7    4.08    0.22
  -3  -6  -7    3.69    0.26
  -3   6  -7    3.72    0.26
  -3   6  -7    3.84    0.24
  -4  -6  -7    0.82    0.15
  -4  -6  -7    0.64    0.14
  -4  -6  -7    0.93    0.16
   4  -6   7    0.92    0.12
  -4  -6  -7    0.75    0.13
  -4  -6  -7    0.94    0.15
   4  -6   7    0.88    0.11
  -4   6  -7    0.88    0.14
  -5  -6  -7    0.27    0.11
  -5  -6  -7    0.50    0.12
  -5  -6  -7    0.41    0.11
   5  -6   7    0.13    0.07
   5  -6   7    0.10    0.07
  -5  -6  -7    0.14    0.12
  -5   6  -7    0.38    0.10
   5   6   7    0.26    0.10
  -6  -6  -7    4.62    0.23
  -6  -6  -7    5.02    0.25
   6  -7  -7    0.68    0.09
  -6  -7   7    0.76    0.10
   6  -7  -7    0.69    0.09
   6  -7  -7    0.80    0.09
   6   7  -7    0.82    0.08
   5  -7  -7   22.12    0.70
   5  -7  -7   22.63    0.69
   5  -7  -7   22.02    0.69
  -5  -7   7   22.52    0.73
   5  -7  -7   22.00    0.72
   5   7  -7   18.05    0.67
   4  -7  -7   26.89    0.89
   4  -7  -7   26.58    0.87
   4  -7  -7   27.73    0.85
   4   7  -7   27.37    0.90
   3  -7  -7    0.23    0.10
   3  -7  -7    0.16    0.10
  -3  -7   7    0.18    0.10
   3  -7  -7    0.33    0.11
   3  -7  -7    0.30    0.11
   3   7  -7    0.34    0.10
   3   7  -7    0.13    0.11
   2  -7  -7    2.80    0.21
  -2  -7   7    2.55    0.19
   2  -7  -7    2.70    0.21
   2  -7  -7    2.11    0.18
   2   7  -7    2.62    0.22
   2   7  -7    2.50    0.18
  -1  -7   7    5.15    0.28
  -1  -7   7    4.59    0.27
   1   7  -7    4.85    0.27
   1   7  -7    4.50    0.30
   0  -7   7   -0.02    0.10
   0  -7   7   -0.06    0.09
   0   7  -7    0.21    0.13
   0   7  -7   -0.04    0.11
   1  -7   7    1.01    0.13
  -1   7  -7    1.16    0.16
  -1   7  -7    1.45    0.15
  -2  -7  -7    2.75    0.23
   2  -7   7    2.51    0.18
  -2  -7  -7    2.50    0.22
   2  -7   7    2.28    0.18
  -2  -7  -7    2.49    0.22
  -2   7  -7    2.39    0.20
  -2   7  -7    2.62    0.21
  -3  -7  -7    1.27    0.18
   3  -7   7    1.42    0.14
   3  -7   7    1.59    0.14
  -3  -7  -7    1.51    0.18
  -3  -7  -7    1.33    0.17
  -3   7  -7    1.56    0.17
  -3   7  -7    1.83    0.17
  -4  -7  -7    4.41    0.26
  -4  -7  -7    3.88    0.25
   4  -7   7    3.93    0.20
   4  -7   7    3.68    0.21
  -4  -7  -7    3.59    0.25
  -4  -7  -7    4.06    0.25
  -4   7  -7    3.84    0.22
  -4   7  -7    3.80    0.24
  -5  -7  -7    0.03    0.09
  -5  -7  -7    0.01    0.10
  -5  -7  -7    0.04    0.09
  -5   7  -7   -0.01    0.07
   5  -8  -7    1.86    0.13
   5  -8  -7    1.86    0.13
   4  -8  -7    5.79    0.27
  -4  -8   7    5.47    0.26
   4  -8  -7    5.50    0.29
   4  -8  -7    5.57    0.28
   4   8  -7    6.18    0.29
  -3  -8   7    1.65    0.15
   3  -8  -7    1.66    0.17
  -3  -8   7    1.65    0.14
   3  -8  -7    1.61    0.16
   3  -8  -7    1.64    0.15
   3   8  -7    1.66    0.16
  -2  -8   7    0.71    0.12
  -2  -8   7    0.62    0.11
   2   8  -7    0.70    0.13
   2   8  -7    0.79    0.11
  -1  -8   7    0.02    0.08
  -1  -8   7    0.33    0.11
   1   8  -7    0.15    0.11
   1   8  -7    0.30    0.11
   0  -8   7   -0.01    0.09
   0   8  -7   -0.01    0.10
   0   8  -7    0.04    0.11
   1  -8   7    4.21    0.23
  -1   8  -7    3.82    0.24
   2  -8   7    0.15    0.08
   2  -8   7    0.05    0.08
  -2   8  -7    0.09    0.09
  -2   8  -7    0.14    0.11
  -3  -8  -7    0.18    0.12
  -3  -8  -7    0.02    0.11
   3  -8   7   -0.03    0.07
   3  -8   7   -0.17    0.06
  -3   8  -7   -0.01    0.08
  -3   8  -7    0.00    0.09
  -4  -8  -7    1.90    0.17
   4  -8   7    1.84    0.12
  -4  -8  -7    2.03    0.17
   4  -8   7    1.57    0.13
  -4  -8  -7    1.51    0.16
  -4   8  -7    1.66    0.15
  -4   8  -7    1.78    0.14
  -5  -8  -7    3.42    0.19
  -5  -8  -7    3.44    0.19
   4  -9  -7   17.86    0.57
  -3  -9   7    2.77    0.16
   3  -9  -7    2.99    0.18
   3   9  -7    2.56    0.18
  -2  -9   7    0.11    0.08
  -2  -9   7    0.09    0.08
   2   9  -7    0.08    0.08
   2   9  -7   -0.05    0.08
  -1  -9   7    0.05    0.09
  -1  -9   7    0.09    0.08
   1   9  -7    0.00    0.09
   0  -9   7   -0.02    0.08
   0   9  -7    0.01    0.09
   0   9  -7    0.06    0.10
   1  -9   7    0.01    0.08
  -1   9  -7    0.01    0.10
   2  -9   7    6.14    0.28
  -2   9  -7    6.79    0.30
  -3  -9  -7   19.25    0.63
   3  -9   7   18.33    0.58
  -3   9  -7   18.42    0.61
  -4  -9  -7   -0.03    0.09
  -4   9  -7    0.01    0.07
  -3 -10   7    0.34    0.06
  -2 -10   7    0.51    0.08
  -1 -10   7    0.23    0.07
   1  10  -7    0.06    0.06
   0 -10   7    1.02    0.10
   0  10  -7    1.13    0.11
   1 -10   7    0.48    0.08
  -1  10  -7    0.57    0.09
   2 -10   7    2.44    0.13
  -2  10  -7    2.71    0.16
  -3  10  -7   39.80    1.14
  -7   0   8   -0.05    0.06
   7   0  -8    0.03    0.06
  -6   0   8    0.83    0.13
   6   0  -8    0.78    0.11
  -6   0   8    0.80    0.12
   6   0  -8    0.89    0.11
   5   0  -8    0.03    0.08
   5   0  -8    0.03    0.09
   5   0  -8    0.13    0.10
  -5   0   8   -0.04    0.10
   4   0  -8   26.72    0.92
   4   0  -8   28.01    0.92
   4   0  -8   26.82    0.90
   4   0  -8   26.66    0.87
   4   0  -8   26.35    0.94
   4   0  -8   26.63    0.84
   3   0  -8    0.00    0.10
   3   0  -8    0.07    0.12
   3   0  -8   -0.05    0.11
   3   0  -8    0.03    0.11
  -3   0   8    0.06    0.10
   3   0  -8    0.06    0.10
   3   0  -8    0.13    0.10
   2   0  -8   14.82    0.61
   2   0  -8   15.18    0.58
   2   0  -8   15.36    0.55
   2   0  -8   16.28    0.61
   2   0  -8   15.22    0.58
  -2   0   8   16.10    0.58
   2   0  -8   14.82    0.59
   1   0  -8    0.07    0.10
   1   0  -8    0.29    0.14
   1   0  -8    0.16    0.12
   1   0  -8    0.06    0.10
   1   0  -8   -0.18    0.10
  -1   0   8    0.15    0.11
   0   0  -8    5.11    0.28
   0   0  -8    5.11    0.27
   0   0  -8    4.89    0.28
   0   0  -8    4.98    0.29
   0   0  -8    4.21    0.25
   0   0  -8    5.00    0.30
  -1   0  -8    0.18    0.13
  -1   0  -8   -0.16    0.10
  -1   0  -8   -0.02    0.11
  -1   0  -8   -0.06    0.09
  -1   0  -8    0.08    0.13
  -1   0  -8   -0.05    0.09
  -2   0  -8    0.10    0.13
  -2   0  -8    0.10    0.12
  -2   0  -8    0.07    0.10
  -2   0  -8   -0.01    0.11
  -2   0  -8    0.23    0.14
  -2   0  -8    0.05    0.10
  -3   0  -8   -0.03    0.11
  -3   0  -8    0.01    0.11
  -3   0  -8    0.13    0.14
  -3   0  -8    0.12    0.13
  -3   0  -8   -0.04    0.10
  -3   0  -8    0.01    0.12
  -4   0  -8    1.05    0.17
  -4   0  -8    1.12    0.15
  -4   0  -8    0.90    0.15
  -4   0  -8    1.25    0.16
  -4   0  -8    1.01    0.15
  -4   0  -8    0.93    0.17
   4   0   8    0.95    0.13
  -5   0  -8   -0.05    0.11
  -5   0  -8    0.03    0.12
   5   0   8    0.03    0.08
  -5   0  -8   -0.18    0.10
  -5   0  -8   -0.04    0.10
  -6   0  -8    5.05    0.24
  -6   0  -8    4.95    0.25
  -6   0  -8    4.71    0.25
   6   0   8    4.71    0.24
  -7   0  -8    0.04    0.06
   7  -1  -8    2.49    0.14
  -7  -1   8    2.66    0.15
   7   1  -8    2.51    0.14
   6  -1  -8    3.08    0.19
   6  -1  -8    3.05    0.18
  -6  -1   8    2.66    0.19
   6  -1  -8    2.66    0.18
  -6  -1   8    2.97    0.20
  -6   1   8    3.11    0.20
   6   1  -8    2.87    0.17
  -6   1   8    2.88    0.19
   6   1  -8    2.69    0.18
  -5  -1   8    3.80    0.24
  -5  -1   8    4.00    0.25
   5  -1  -8    3.36    0.22
   5  -1  -8    3.74    0.22
   5  -1  -8    3.64    0.25
   5  -1  -8    3.71    0.22
   5  -1  -8    3.79    0.23
   5   1  -8    3.24    0.22
   5   1  -8    3.86    0.22
  -5   1   8    4.00    0.24
   4  -1  -8    8.28    0.39
   4  -1  -8    8.12    0.38
   4  -1  -8    7.92    0.36
   4  -1  -8    8.32    0.38
   4  -1  -8    7.88    0.37
   4  -1  -8    8.20    0.40
   4   1  -8    8.39    0.38
   4   1  -8    8.55    0.38
   4   1  -8    8.17    0.39
   4   1  -8    8.66    0.41
   4   1  -8    8.49    0.37
   3  -1  -8    8.89    0.41
   3  -1  -8    8.76    0.38
  -3  -1   8    9.46    0.40
   3  -1  -8    9.52    0.41
   3  -1  -8    9.65    0.43
   3  -1  -8    9.66    0.41
   3  -1  -8    8.88    0.43
   3   1  -8    9.27    0.44
   3   1  -8    9.00    0.40
   3   1  -8    9.33    0.42
   3   1  -8    8.97    0.40
   3   1  -8    9.31    0.42
   3   1  -8    9.13    0.38
   2  -1  -8    0.15    0.12
   2  -1  -8    0.18    0.11
   2  -1  -8    0.21    0.11
   2  -1  -8   -0.01    0.11
   2  -1  -8    0.04    0.12
   2  -1  -8    0.16    0.14
  -2  -1   8    0.14    0.11
   2   1  -8    0.02    0.10
   2   1  -8    0.09    0.10
   2   1  -8   -0.07    0.11
  -2   1   8   -0.03    0.11
   2   1  -8    0.05    0.11
   2   1  -8    0.10    0.11
   2   1  -8    0.13    0.13
   1  -1  -8   51.13    1.55
  -1  -1   8   50.41    1.52
   1  -1  -8   50.00    1.47
   1  -1  -8   50.81    1.62
   1  -1  -8   51.51    1.53
   1  -1  -8   51.82    1.62
   1   1  -8   49.85    1.46
   1   1  -8   50.41    1.61
  -1   1   8   48.97    1.51
   1   1  -8   51.68    1.62
   1   1  -8   52.45    1.54
   1   1  -8   50.30    1.52
   0  -1  -8   18.52    0.67
   0  -1  -8   18.34    0.64
   0  -1  -8   18.45    0.67
   0  -1  -8   18.00    0.70
   0  -1  -8   18.88    0.71
   0  -1  -8   19.35    0.67
   0  -1   8   18.95    0.66
   0   1  -8   18.70    0.67
   0   1  -8   19.76    0.66
   0   1  -8   19.01    0.71
   0   1  -8   19.28    0.71
   0   1  -8   17.63    0.63
  -1  -1  -8    1.62    0.17
  -1  -1  -8    0.96    0.14
  -1  -1  -8    1.31    0.17
  -1  -1  -8    1.45    0.18
  -1  -1  -8    1.39    0.16
  -1  -1  -8    1.44    0.16
  -1   1  -8    1.23    0.18
  -1   1  -8    1.33    0.17
  -1   1  -8    1.19    0.16
  -1   1  -8    1.36    0.16
  -1   1  -8    1.45    0.15
  -1   1  -8    1.18    0.16
  -1   1  -8    1.31    0.18
  -2  -1  -8    0.82    0.14
  -2  -1  -8    0.85    0.16
  -2  -1  -8    0.78    0.13
  -2  -1  -8    0.61    0.13
  -2  -1  -8    1.02    0.16
  -2  -1  -8    0.60    0.15
  -2   1  -8    0.70    0.13
  -2   1  -8    0.65    0.14
  -2   1  -8    0.75    0.16
  -2   1  -8    0.87    0.16
  -2   1  -8    0.80    0.14
  -2   1  -8    0.62    0.14
  -3  -1  -8   -0.12    0.11
  -3  -1  -8    0.02    0.13
  -3  -1  -8    0.19    0.14
  -3  -1  -8    0.07    0.11
  -3  -1  -8    0.00    0.11
   3  -1   8    0.04    0.09
  -3  -1  -8   -0.01    0.12
  -3   1  -8    0.10    0.12
  -3   1  -8   -0.05    0.10
  -3   1  -8   -0.03    0.14
  -3   1  -8   -0.01    0.11
  -3   1  -8    0.21    0.13
  -3   1  -8    0.15    0.10
  -4  -1  -8    0.81    0.15
   4  -1   8    0.65    0.12
  -4  -1  -8    0.56    0.14
  -4  -1  -8    0.92    0.15
  -4  -1  -8    0.56    0.14
  -4  -1  -8    0.71    0.16
  -4   1  -8    0.70    0.13
   4   1   8    0.71    0.12
  -4   1  -8    0.58    0.13
  -4   1  -8    0.68    0.14
  -4   1  -8    1.04    0.16
  -5  -1  -8    1.25    0.17
  -5  -1  -8    1.31    0.16
  -5  -1  -8    1.34    0.16
  -5  -1  -8    1.18    0.15
   5  -1   8    1.16    0.13
  -5  -1  -8    1.56    0.17
  -5   1  -8    1.20    0.15
   5   1   8    1.18    0.13
  -5   1  -8    1.76    0.17
  -5   1  -8    1.32    0.17
  -6  -1  -8   48.66    1.44
  -6  -1  -8   50.05    1.51
   6  -1   8   47.12    1.46
  -6  -1  -8   50.78    1.39
  -6  -1  -8   47.44    1.46
  -6   1  -8   50.81    1.39
  -6   1  -8   49.81    1.44
  -7   1  -8    6.88    0.25
   7  -2  -8    0.32    0.07
   7  -2  -8    0.35    0.07
  -7  -2   8    0.53    0.08
  -6  -2   8    9.15    0.37
   6  -2  -8    7.66    0.34
   6  -2  -8    8.37    0.34
   6  -2  -8    8.79    0.35
  -6  -2   8    8.46    0.36
  -6   2   8    8.29    0.36
   5  -2  -8    6.71    0.33
  -5  -2   8    6.47    0.32
  -5  -2   8    6.98    0.34
   5  -2  -8    6.87    0.32
   5  -2  -8    6.95    0.32
   5  -2  -8    7.19    0.34
   5   2  -8    6.78    0.31
  -5   2   8    7.01    0.33
   5   2  -8    6.50    0.33
   4  -2  -8    5.08    0.31
  -4  -2   8    5.34    0.28
   4  -2  -8    5.62    0.30
   4  -2  -8    5.58    0.29
  -4  -2   8    5.33    0.29
   4  -2  -8    5.10    0.29
   4  -2  -8    5.76    0.29
   4  -2  -8    5.49    0.30
   4   2  -8    5.77    0.32
   4   2  -8    5.63    0.29
   4   2  -8    5.79    0.30
   3  -2  -8    2.38    0.19
   3  -2  -8    2.38    0.20
   3  -2  -8    2.38    0.20
   3  -2  -8    2.32    0.20
   3  -2  -8    2.02    0.21
  -3  -2   8    2.40    0.19
   3  -2  -8    2.49    0.20
   3   2  -8    2.52    0.20
   3   2  -8    2.04    0.18
   3   2  -8    2.34    0.20
   3   2  -8    2.27    0.22
   3   2  -8    3.17    0.21
   2  -2  -8   20.97    0.74
   2  -2  -8   21.34    0.75
   2  -2  -8   22.07    0.79
   2  -2  -8   21.31    0.71
  -2  -2   8   21.03    0.74
   2  -2  -8   21.86    0.79
   2   2  -8   20.91    0.74
   2   2  -8   22.62    0.80
   2   2  -8   22.85    0.75
   2   2  -8   21.40    0.77
   2   2  -8   20.52    0.77
  -1  -2   8   66.37    1.98
   1  -2  -8   66.39    2.02
   1  -2  -8   66.55    1.98
   1  -2  -8   66.44    2.11
   1  -2  -8   69.59    2.12
   1  -2  -8   71.53    1.99
   1  -2  -8   65.86    1.92
   1   2  -8   68.37    2.11
   1   2  -8   70.16    2.00
   1   2  -8   72.10    2.01
   1   2  -8   68.68    2.12
   0  -2   8   27.66    0.91
   0  -2  -8   28.90    0.99
   0  -2  -8   27.29    0.98
   0  -2  -8   29.52    0.94
   0  -2   8   29.30    0.92
   0  -2  -8   27.14    0.89
   0  -2  -8   28.73    0.94
   0   2  -8   27.72    0.94
   0   2  -8   29.98    0.93
   0   2  -8   27.84    0.98
   0   2  -8   29.37    0.99
   0   2  -8   28.01    0.88
  -1  -2  -8    1.66    0.18
  -1  -2  -8    1.63    0.16
  -1  -2  -8    1.52    0.18
  -1  -2  -8    1.58    0.19
   1  -2   8    1.40    0.15
  -1  -2  -8    1.48    0.17
  -1  -2  -8    1.91    0.18
  -1   2  -8    1.58    0.19
  -1   2  -8    1.34    0.17
  -1   2  -8    1.26    0.18
  -1   2  -8    1.50    0.15
  -1   2  -8    1.43    0.18
  -1   2  -8    1.43    0.16
  -2  -2  -8    7.47    0.35
  -2  -2  -8    7.27    0.37
  -2  -2  -8    7.84    0.38
   2  -2   8    8.05    0.34
  -2  -2  -8    7.78    0.38
  -2  -2  -8    8.09    0.38
  -2  -2  -8    7.34    0.39
  -2   2  -8    7.16    0.37
  -2   2  -8    7.36    0.34
  -2   2  -8    7.74    0.39
  -2   2  -8    7.55    0.37
  -2   2  -8    7.66    0.35
  -3  -2  -8   12.69    0.52
  -3  -2  -8   13.04    0.54
  -3  -2  -8   12.38    0.52
   3  -2   8   13.35    0.49
  -3  -2  -8   12.66    0.52
  -3  -2  -8   11.97    0.48
  -3   2  -8   12.24    0.50
  -3   2  -8   12.33    0.51
  -3   2  -8   11.54    0.47
  -3   2  -8   12.52    0.54
   4  -2   8    0.04    0.08
  -4  -2  -8   -0.01    0.11
  -4  -2  -8    0.14    0.14
  -4  -2  -8    0.19    0.12
  -4  -2  -8   -0.06    0.11
   4  -2   8    0.24    0.09
  -4  -2  -8    0.13    0.12
  -4   2  -8    0.22    0.11
   4   2   8    0.06    0.09
  -4   2  -8    0.06    0.12
  -4   2  -8    0.01    0.13
  -5  -2  -8    2.05    0.19
  -5  -2  -8    2.06    0.18
  -5  -2  -8    2.03    0.18
  -5  -2  -8    1.80    0.17
  -5  -2  -8    2.24    0.20
   5  -2   8    2.13    0.16
   5   2   8    2.02    0.16
  -5   2  -8    1.81    0.17
  -5   2  -8    2.01    0.17
  -5   2  -8    2.00    0.19
  -6  -2  -8    5.96    0.28
  -6  -2  -8    6.17    0.29
   6  -2   8    5.47    0.26
  -6  -2  -8    6.01    0.28
  -6  -2  -8    6.00    0.26
   6  -2   8    6.14    0.25
  -6   2  -8    6.05    0.26
   6   2   8    6.03    0.27
   6  -3  -8    0.47    0.10
   6  -3  -8    0.51    0.09
  -6  -3   8    0.62    0.11
   6  -3  -8    0.49    0.10
  -6   3   8    0.59    0.10
   6   3  -8    0.42    0.09
   5  -3  -8    1.54    0.16
   5  -3  -8    1.45    0.15
  -5  -3   8    1.70    0.18
   5  -3  -8    1.61    0.16
   5  -3  -8    1.46    0.15
   5   3  -8    1.65    0.15
  -5   3   8    1.39    0.15
   5   3  -8    1.50    0.14
   4  -3  -8   -0.06    0.09
   4  -3  -8    0.13    0.12
  -4  -3   8    0.01    0.09
   4  -3  -8   -0.06    0.10
   4  -3  -8    0.10    0.10
   4  -3  -8    0.02    0.09
   4  -3  -8    0.08    0.09
   4   3  -8    0.09    0.10
   4   3  -8   -0.11    0.09
   4   3  -8    0.02    0.13
   3  -3  -8    0.77    0.13
   3  -3  -8    1.01    0.16
   3  -3  -8    1.11    0.15
  -3  -3   8    1.10    0.14
   3  -3  -8    1.15    0.14
   3  -3  -8    1.08    0.15
   3  -3  -8    0.85    0.14
   3   3  -8    1.14    0.15
   3   3  -8    1.10    0.15
   3   3  -8    0.99    0.17
   2  -3  -8    0.72    0.13
   2  -3  -8    0.67    0.15
   2  -3  -8    0.46    0.13
   2  -3  -8    0.69    0.13
  -2  -3   8    0.67    0.13
   2  -3  -8    0.78    0.13
   2   3  -8    0.61    0.14
   2   3  -8    0.73    0.15
   2   3  -8    0.82    0.16
   2   3  -8    0.66    0.12
   1  -3  -8    2.08    0.18
   1  -3  -8    1.99    0.20
   1  -3  -8    1.70    0.18
   1  -3  -8    2.02    0.18
   1  -3  -8    1.91    0.18
  -1  -3   8    1.85    0.18
   1  -3  -8    1.63    0.19
   1   3  -8    2.30    0.19
   1   3  -8    1.80    0.19
   1   3  -8    2.28    0.21
   0  -3   8    0.18    0.12
   0  -3  -8    0.39    0.12
   0  -3  -8    0.13    0.11
   0  -3   8    0.23    0.10
   0  -3  -8    0.27    0.10
   0  -3  -8    0.28    0.12
   0  -3  -8    0.28    0.13
   0   3  -8    0.17    0.12
   0   3  -8    0.02    0.10
   0   3  -8    0.30    0.14
  -1  -3  -8    1.97    0.20
   1  -3   8    2.23    0.18
  -1  -3  -8    2.11    0.18
  -1  -3  -8    2.24    0.19
   1  -3   8    1.82    0.18
  -1  -3  -8    2.19    0.19
  -1  -3  -8    2.06    0.20
  -1   3  -8    2.42    0.20
  -1   3  -8    1.84    0.17
  -1   3  -8    2.08    0.20
   2  -3   8    7.33    0.32
  -2  -3  -8    7.08    0.34
  -2  -3  -8    6.55    0.36
  -2  -3  -8    7.60    0.37
  -2  -3  -8    6.92    0.37
  -2   3  -8    6.19    0.34
  -2   3  -8    7.07    0.37
  -2   3  -8    6.91    0.32
  -2   3  -8    6.85    0.34
  -3  -3  -8   12.96    0.52
   3  -3   8   12.48    0.48
  -3  -3  -8   11.48    0.50
   3  -3   8   12.08    0.46
  -3  -3  -8   11.87    0.51
  -3  -3  -8   11.77    0.53
  -3  -3  -8   12.28    0.48
  -3   3  -8   12.31    0.50
  -3   3  -8   12.60    0.54
  -3   3  -8   12.92    0.47
   4  -3   8    0.08    0.08
  -4  -3  -8    0.14    0.12
  -4  -3  -8    0.08    0.11
  -4  -3  -8    0.05    0.11
  -4  -3  -8   -0.02    0.13
  -4  -3  -8   -0.04    0.12
  -4   3  -8    0.00    0.11
  -4   3  -8    0.24    0.13
  -4   3  -8    0.17    0.11
   4   3   8    0.14    0.10
  -5  -3  -8    1.29    0.15
   5  -3   8    1.14    0.12
  -5  -3  -8    0.93    0.13
   5  -3   8    1.29    0.13
  -5  -3  -8    1.37    0.16
  -5  -3  -8    1.06    0.15
  -5  -3  -8    0.91    0.14
   5   3   8    1.26    0.13
  -5   3  -8    0.99    0.13
  -5   3  -8    1.26    0.14
  -6  -3  -8    0.14    0.08
  -6  -3  -8    0.31    0.10
   6  -3   8    0.22    0.07
  -6  -3  -8    0.16    0.10
  -6  -4   8    0.08    0.08
   6  -4  -8    0.06    0.07
   6  -4  -8    0.09    0.08
   5  -4  -8    1.29    0.14
  -5  -4   8    1.01    0.15
   5  -4  -8    1.01    0.12
   5  -4  -8    1.29    0.14
  -5  -4   8    0.97    0.12
   5  -4  -8    1.08    0.14
   5   4  -8    1.21    0.13
  -5   4   8    0.97    0.13
   4  -4  -8    3.72    0.24
   4  -4  -8    3.87    0.24
   4  -4  -8    3.44    0.23
   4  -4  -8    3.60    0.23
  -4  -4   8    3.60    0.25
   4  -4  -8    3.46    0.22
  -4  -4   8    3.75    0.22
   4   4  -8    3.46    0.24
   4   4  -8    3.79    0.22
   3  -4  -8    0.81    0.14
   3  -4  -8    1.02    0.14
   3  -4  -8    0.88    0.14
   3  -4  -8    1.09    0.15
   3  -4  -8    0.88    0.14
  -3  -4   8    0.73    0.13
   3   4  -8    0.94    0.14
   3   4  -8    1.15    0.15
   3   4  -8    0.89    0.16
   2  -4  -8    9.08    0.41
  -2  -4   8    9.23    0.41
   2  -4  -8    9.95    0.44
   2  -4  -8    9.26    0.40
   2  -4  -8    9.47    0.42
   2  -4  -8    9.88    0.44
   2   4  -8    9.37    0.41
   2   4  -8    9.84    0.45
   2   4  -8    9.61    0.44
  -1  -4   8    9.19    0.39
   1  -4  -8    8.28    0.39
  -1  -4   8    8.49    0.37
   1  -4  -8    8.70    0.39
   1  -4  -8    8.64    0.42
   1  -4  -8    8.28    0.37
   1  -4  -8    8.72    0.40
   1   4  -8    8.97    0.42
   1   4  -8    8.72    0.39
   1   4  -8    9.06    0.43
   1   4  -8    8.14    0.39
   0  -4   8    0.38    0.12
   0  -4  -8    0.62    0.15
   0  -4  -8    0.53    0.13
   0  -4  -8    0.61    0.14
   0  -4   8    0.63    0.12
   0  -4  -8    0.40    0.11
   0  -4  -8    0.52    0.12
   0   4  -8    0.43    0.13
   0   4  -8    0.69    0.13
  -1  -4  -8    0.06    0.09
  -1  -4  -8    0.29    0.13
   1  -4   8    0.26    0.10
  -1  -4  -8    0.27    0.12
  -1  -4  -8    0.30    0.14
  -1  -4  -8    0.30    0.11
   1  -4   8    0.21    0.11
  -1   4  -8    0.02    0.11
  -1   4  -8    0.13    0.11
  -2  -4  -8   12.24    0.46
  -2  -4  -8   12.09    0.52
  -2  -4  -8   11.73    0.50
  -2  -4  -8   11.28    0.48
  -2  -4  -8   11.62    0.49
   2  -4   8   11.00    0.44
   2  -4   8   11.51    0.45
  -2   4  -8   10.77    0.46
  -2   4  -8   11.33    0.50
   3  -4   8    0.18    0.10
  -3  -4  -8    0.33    0.15
  -3  -4  -8    0.23    0.13
  -3  -4  -8    0.14    0.11
  -3  -4  -8    0.44    0.13
  -3  -4  -8    0.25    0.14
   3  -4   8    0.24    0.09
  -3   4  -8    0.31    0.11
  -3   4  -8    0.30    0.12
  -4  -4  -8    0.40    0.12
  -4  -4  -8    0.22    0.12
   4  -4   8    0.23    0.09
  -4  -4  -8    0.12    0.11
  -4  -4  -8    0.23    0.13
  -4  -4  -8    0.15    0.14
   4  -4   8    0.16    0.08
  -4   4  -8    0.21    0.10
   4   4   8    0.43    0.11
  -4   4  -8    0.09    0.09
  -5  -4  -8    0.10    0.10
  -5  -4  -8    0.01    0.09
   5  -4   8    0.02    0.07
  -5  -4  -8   -0.07    0.11
   5  -4   8    0.01    0.07
  -5  -4  -8   -0.01    0.10
  -5   4  -8    0.10    0.08
   5   4   8   -0.10    0.07
  -5   4  -8    0.04    0.09
  -6  -4  -8    0.06    0.08
  -6  -4  -8   -0.06    0.08
  -6   4  -8    0.06    0.07
  -6  -5   8    0.63    0.10
   6  -5  -8    0.64    0.09
   6  -5  -8    0.64    0.09
   5  -5  -8    0.00    0.07
  -5  -5   8    0.01    0.09
  -5  -5   8    0.02    0.08
   5  -5  -8    0.02    0.08
   5  -5  -8   -0.07    0.07
   5   5  -8    0.04    0.08
  -5   5   8   -0.05    0.08
   4  -5  -8    0.17    0.09
  -4  -5   8    0.19    0.12
   4  -5  -8    0.31    0.10
   4  -5  -8    0.06    0.09
   4  -5  -8    0.28    0.11
  -4  -5   8    0.24    0.09
   4   5  -8    0.12    0.09
   4   5  -8    0.20    0.09
  -4   5   8    0.21    0.11
   3  -5  -8    2.48    0.19
  -3  -5   8    2.10    0.20
   3  -5  -8    2.38    0.19
   3  -5  -8    2.42    0.19
   3  -5  -8    2.40    0.20
  -3  -5   8    2.11    0.19
   3  -5  -8    2.01    0.18
   3   5  -8    2.85    0.19
   3   5  -8    2.54    0.21
   2  -5  -8   13.86    0.52
  -2  -5   8   14.09    0.54
   2  -5  -8   14.53    0.57
   2  -5  -8   13.64    0.54
   2  -5  -8   13.84    0.55
   2   5  -8   14.42    0.58
   2   5  -8   13.71    0.57
   2   5  -8   14.50    0.54
  -1  -5   8    4.43    0.26
   1  -5  -8    4.71    0.27
   1  -5  -8    4.33    0.27
  -1  -5   8    4.55    0.25
   1  -5  -8    4.33    0.28
   1  -5  -8    4.66    0.26
   1   5  -8    4.63    0.27
   1   5  -8    4.89    0.30
   0  -5  -8    0.92    0.16
   0  -5  -8    0.45    0.12
   0  -5  -8    0.72    0.13
   0  -5  -8    0.67    0.13
   0  -5   8    0.89    0.14
   0  -5   8    0.63    0.12
   0   5  -8    0.82    0.14
   0   5  -8    0.80    0.13
  -1  -5  -8    1.91    0.19
  -1  -5  -8    1.97    0.18
   1  -5   8    1.56    0.16
  -1  -5  -8    2.24    0.18
  -1  -5  -8    2.12    0.20
   1  -5   8    1.85    0.16
  -1   5  -8    1.74    0.18
  -1   5  -8    1.72    0.19
   2  -5   8   14.67    0.55
  -2  -5  -8   16.45    0.62
  -2  -5  -8   16.50    0.61
  -2  -5  -8   14.73    0.62
  -2  -5  -8   15.95    0.60
  -2  -5  -8   16.47    0.56
   2  -5   8   15.17    0.54
  -2   5  -8   15.07    0.62
  -2   5  -8   16.14    0.59
   3  -5   8    8.49    0.36
  -3  -5  -8    8.75    0.42
  -3  -5  -8    8.28    0.39
   3  -5   8    8.56    0.35
  -3  -5  -8    8.09    0.39
  -3  -5  -8    8.22    0.40
  -3   5  -8    8.52    0.37
  -3   5  -8    8.42    0.40
  -4  -5  -8    1.08    0.15
  -4  -5  -8    1.12    0.15
  -4  -5  -8    1.50    0.17
   4  -5   8    1.40    0.13
   4  -5   8    1.13    0.12
  -4  -5  -8    1.40    0.18
  -4   5  -8    1.24    0.14
  -5  -5  -8    1.07    0.14
   5  -5   8    1.03    0.11
   5  -5   8    1.29    0.10
  -5  -5  -8    1.12    0.13
  -5  -5  -8    1.23    0.14
  -5   5  -8    1.28    0.12
  -5   5  -8    0.96    0.12
  -6  -5  -8    0.07    0.07
  -6  -5  -8   -0.01    0.07
  -6   5  -8    0.06    0.06
  -5  -6   8    1.70    0.14
   5  -6  -8    1.86    0.14
   5  -6  -8    1.67    0.14
   4  -6  -8   11.61    0.44
   4  -6  -8   11.71    0.46
   4  -6  -8   11.16    0.48
   4  -6  -8   12.40    0.45
  -4  -6   8   11.98    0.46
   4   6  -8   12.16    0.47
  -3  -6   8    2.55    0.19
   3  -6  -8    2.84    0.19
   3  -6  -8    2.06    0.18
   3  -6  -8    2.46    0.19
   3   6  -8    2.68    0.21
   3   6  -8    2.44    0.17
   2  -6  -8   -0.14    0.11
   2  -6  -8    0.12    0.10
  -2  -6   8   -0.08    0.09
   2  -6  -8    0.06    0.09
  -2  -6   8    0.06    0.09
   2  -6  -8    0.01    0.09
   2   6  -8    0.05    0.11
   2   6  -8    0.09    0.10
   1  -6  -8   13.37    0.53
  -1  -6   8   14.09    0.51
   1  -6  -8   13.59    0.56
  -1  -6   8   13.54    0.52
   1  -6  -8   13.86    0.51
   1   6  -8   14.02    0.56
   1   6  -8   15.10    0.54
   0  -6   8    4.93    0.26
   0  -6  -8    3.81    0.26
   0  -6  -8    4.75    0.27
   0  -6  -8    5.08    0.26
   0  -6   8    5.08    0.26
   0   6  -8    4.75    0.27
   0   6  -8    5.25    0.27
  -1  -6  -8    1.62    0.18
  -1  -6  -8    1.70    0.17
   1  -6   8    1.82    0.16
   1  -6   8    1.46    0.14
  -1   6  -8    1.83    0.17
  -1   6  -8    2.17    0.19
  -2  -6  -8    0.62    0.12
   2  -6   8    0.51    0.11
  -2  -6  -8    0.50    0.14
  -2  -6  -8    0.66    0.14
  -2   6  -8    0.62    0.13
  -2   6  -8    0.57    0.12
   3  -6   8   -0.02    0.07
  -3  -6  -8   -0.11    0.11
  -3  -6  -8   -0.02    0.09
   3  -6   8    0.03    0.08
  -3  -6  -8   -0.01    0.11
  -3  -6  -8   -0.06    0.11
  -3   6  -8    0.04    0.10
  -3   6  -8   -0.10    0.08
   4  -6   8    1.30    0.11
   4  -6   8    1.21    0.12
  -4  -6  -8    1.18    0.14
  -4  -6  -8    1.48    0.17
  -4  -6  -8    1.44    0.16
  -4  -6  -8    1.42    0.16
  -4   6  -8    1.16    0.13
   5  -6   8    0.05    0.05
  -5  -6  -8    0.09    0.09
  -5  -6  -8    0.17    0.09
   5  -7  -8    0.20    0.07
   5  -7  -8    0.10    0.06
   4  -7  -8    2.08    0.15
   4  -7  -8    2.09    0.15
   4   7  -8    2.07    0.16
   3  -7  -8    0.20    0.09
  -3  -7   8    0.16    0.08
   3  -7  -8    0.11    0.09
   3  -7  -8    0.12    0.09
   3   7  -8    0.15    0.09
   3   7  -8    0.27    0.08
  -2  -7   8    0.26    0.09
  -2  -7   8    0.20    0.09
   2  -7  -8    0.20    0.10
   2  -7  -8    0.31    0.10
   2   7  -8    0.44    0.10
   2   7  -8    0.34    0.11
  -1  -7   8    3.80    0.22
  -1  -7   8    3.94    0.23
   1   7  -8    4.07    0.26
   1   7  -8    3.98    0.23
   0  -7   8    3.51    0.21
   0  -7   8    2.96    0.19
   0   7  -8    3.16    0.22
   1  -7   8    0.17    0.09
  -1   7  -8    0.15    0.11
  -2  -7  -8    0.68    0.14
   2  -7   8    0.83    0.11
  -2  -7  -8    0.61    0.13
  -2   7  -8    0.93    0.13
  -2   7  -8    0.82    0.13
  -3  -7  -8    0.07    0.10
  -3  -7  -8    0.09    0.12
   3  -7   8   -0.04    0.07
   3  -7   8    0.01    0.07
  -3  -7  -8    0.10    0.11
  -3   7  -8    0.05    0.08
  -3   7  -8    0.15    0.09
  -4  -7  -8    0.03    0.10
  -4  -7  -8   -0.02    0.09
   4  -7   8    0.02    0.05
   4  -8  -8   13.85    0.46
   3  -8  -8    0.21    0.08
  -2  -8   8   -0.14    0.06
  -2  -8   8    0.07    0.07
   2   8  -8    0.04    0.07
   2   8  -8    0.19    0.10
  -1  -8   8    0.20    0.08
  -1  -8   8    0.27    0.09
   1   8  -8    0.18    0.09
   1   8  -8    0.18    0.10
   0  -8   8    1.65    0.14
   0   8  -8    1.56    0.15
   1  -8   8    4.62    0.23
  -1   8  -8    4.98    0.25
   2  -8   8    0.09    0.07
  -2   8  -8    0.04    0.09
   3  -8   8    0.94    0.09
  -3  -8  -8    0.85    0.13
  -3  -8  -8    0.82    0.12
  -3   8  -8    0.97    0.11
   4  -8   8    1.63    0.10
  -4  -8  -8    1.52    0.13
  -4  -8  -8    1.74    0.13
  -2  -9   8    0.10    0.06
   2   9  -8    0.10    0.06
  -1  -9   8    0.29    0.07
   1   9  -8    0.15    0.07
   0  -9   8    0.57    0.09
   0   9  -8    0.62    0.09
   1  -9   8    0.04    0.06
  -1   9  -8   -0.02    0.07
   2  -9   8    0.04    0.05
  -2   9  -8    0.03    0.07
  -6   0   9    0.00    0.07
   6   0  -9   -0.01    0.06
   5   0  -9    9.37    0.39
   5   0  -9   10.15    0.38
  -5   0   9    9.04    0.39
   5   0  -9    9.92    0.36
  -5   0   9   10.35    0.41
   4   0  -9    0.07    0.10
   4   0  -9   -0.07    0.08
  -4   0   9   -0.03    0.10
   4   0  -9    0.05    0.09
   4   0  -9    0.11    0.10
   4   0  -9    0.00    0.11
   3   0  -9    0.15    0.10
   3   0  -9    0.17    0.11
   3   0  -9    0.21    0.11
   3   0  -9    0.18    0.12
   3   0  -9    0.13    0.10
   3   0  -9    0.50    0.12
   2   0  -9    0.24    0.11
   2   0  -9   -0.02    0.11
  -2   0   9   -0.07    0.10
   2   0  -9   -0.18    0.11
   2   0  -9    0.13    0.11
   2   0  -9   -0.03    0.10
   1   0  -9    0.04    0.11
   1   0  -9    0.06    0.12
  -1   0   9    0.11    0.10
   1   0  -9    0.46    0.11
   1   0  -9    0.15    0.10
   1   0  -9    0.10    0.12
   0   0  -9    0.16    0.12
   0   0  -9   -0.12    0.09
   0   0  -9    0.06    0.11
   0   0   9    0.05    0.10
   0   0  -9    0.06    0.13
   0   0  -9    0.02    0.10
  -1   0  -9   16.15    0.61
  -1   0  -9   15.81    0.64
  -1   0  -9   16.25    0.65
  -1   0  -9   15.77    0.60
  -1   0  -9   17.49    0.59
  -1   0  -9   16.54    0.61
  -2   0  -9   -0.15    0.11
  -2   0  -9   -0.12    0.09
  -2   0  -9   -0.12    0.10
  -2   0  -9   -0.15    0.13
  -2   0  -9   -0.07    0.11
  -2   0  -9    0.01    0.12
  -3   0  -9    0.18    0.12
  -3   0  -9    0.07    0.11
  -3   0  -9    0.01    0.10
  -3   0  -9    0.05    0.13
  -3   0  -9    0.16    0.11
  -3   0  -9    0.28    0.12
  -4   0  -9    0.11    0.11
  -4   0  -9   -0.06    0.09
  -4   0  -9    0.11    0.13
  -4   0  -9   -0.16    0.10
  -4   0  -9    0.10    0.11
  -5   0  -9    1.30    0.13
  -5   0  -9    1.41    0.15
  -6   0  -9   -0.07    0.07
  -6   0  -9    0.00    0.06
  -6  -1   9    0.06    0.07
   6  -1  -9   -0.02    0.06
   6  -1  -9   -0.02    0.06
  -6   1   9    0.18    0.07
   6   1  -9    0.00    0.06
  -5  -1   9    4.65    0.25
   5  -1  -9    4.41    0.23
   5  -1  -9    4.85    0.25
   5  -1  -9    4.36    0.23
  -5  -1   9    4.54    0.24
   5   1  -9    4.81    0.25
   5   1  -9    4.46    0.23
  -5   1   9    4.78    0.25
  -5   1   9    4.90    0.25
   4  -1  -9    2.51    0.19
   4  -1  -9    2.66    0.19
   4  -1  -9    2.99    0.21
  -4  -1   9    2.87    0.20
   4  -1  -9    2.97    0.20
   4  -1  -9    2.93    0.20
   4  -1  -9    2.47    0.19
   4   1  -9    2.86    0.22
   4   1  -9    2.81    0.20
   4   1  -9    2.98    0.20
   3  -1  -9    0.04    0.12
   3  -1  -9   -0.06    0.09
  -3  -1   9    0.02    0.10
   3  -1  -9    0.01    0.10
   3  -1  -9   -0.07    0.09
   3  -1  -9    0.21    0.11
   3  -1  -9   -0.10    0.09
   3   1  -9    0.20    0.10
   3   1  -9    0.13    0.11
   3   1  -9   -0.10    0.09
   3   1  -9   -0.10    0.12
   3   1  -9    0.15    0.10
   3   1  -9   -0.05    0.08
   2  -1  -9    8.33    0.38
   2  -1  -9    7.98    0.39
   2  -1  -9    8.12    0.37
  -2  -1   9    8.13    0.36
   2  -1  -9    8.49    0.40
   2  -1  -9    7.92    0.35
   2   1  -9    8.49    0.38
   2   1  -9    7.73    0.37
  -2   1   9    8.17    0.37
   2   1  -9    7.89    0.34
   2   1  -9    8.26    0.39
   2   1  -9    8.22    0.40
   1  -1  -9   61.95    1.93
   1  -1  -9   62.22    1.82
   1  -1  -9   63.01    1.85
  -1  -1   9   60.43    1.80
   1  -1  -9   59.92    1.75
   1  -1  -9   62.19    1.94
   1   1  -9   62.86    1.93
   1   1  -9   62.21    1.93
   1   1  -9   60.91    1.74
   1   1  -9   63.10    1.84
   1   1  -9   60.02    1.81
  -1   1   9   60.85    1.80
   0  -1  -9    0.80    0.16
   0  -1  -9    0.84    0.16
   0  -1   9    0.85    0.13
   0  -1  -9    0.88    0.14
   0  -1  -9    0.74    0.13
   0  -1  -9    0.79    0.14
   0   1  -9    0.74    0.16
   0   1  -9    0.75    0.13
   0   1   9    0.79    0.13
   0   1  -9    0.91    0.15
   0   1  -9    0.64    0.12
   0   1  -9    0.78    0.15
  -1  -1  -9    0.24    0.11
  -1  -1  -9    0.14    0.11
   1  -1   9    0.21    0.10
  -1  -1  -9    0.12    0.12
  -1  -1  -9    0.07    0.13
  -1  -1  -9    0.12    0.11
  -1  -1  -9    0.18    0.14
  -1   1  -9    0.17    0.12
  -1   1  -9    0.01    0.10
  -1   1  -9   -0.06    0.12
  -1   1  -9    0.25    0.10
  -1   1  -9    0.11    0.11
  -1   1  -9    0.21    0.12
  -2  -1  -9    0.09    0.10
  -2  -1  -9    0.19    0.13
  -2  -1  -9    0.17    0.11
  -2  -1  -9    0.07    0.10
   2  -1   9    0.15    0.09
  -2  -1  -9    0.13    0.12
  -2  -1  -9    0.28    0.14
  -2   1  -9    0.21    0.11
  -2   1  -9    0.09    0.11
  -2   1  -9    0.15    0.12
  -2   1  -9    0.22    0.11
  -2   1  -9    0.10    0.13
  -3  -1  -9    3.17    0.22
  -3  -1  -9    3.08    0.23
  -3  -1  -9    3.48    0.24
   3  -1   9    2.91    0.19
  -3  -1  -9    3.06    0.23
  -3  -1  -9    3.39    0.25
  -3  -1  -9    3.28    0.23
  -3   1  -9    3.15    0.23
  -3   1  -9    3.82    0.23
  -3   1  -9    3.04    0.23
  -3   1  -9    3.39    0.22
  -3   1  -9    3.75    0.24
  -4  -1  -9    0.98    0.14
  -4  -1  -9    0.91    0.14
  -4  -1  -9    1.29    0.16
  -4  -1  -9    1.09    0.14
  -4  -1  -9    1.12    0.16
   4  -1   9    0.86    0.11
  -4   1  -9    0.99    0.14
  -4   1  -9    0.87    0.15
  -4   1  -9    1.02    0.14
  -4   1  -9    1.23    0.14
  -5  -1  -9    0.28    0.11
  -5  -1  -9    0.46    0.11
  -5  -1  -9    0.22    0.09
  -5   1  -9    0.38    0.10
  -5   1  -9    0.38    0.11
  -6  -1  -9    4.52    0.19
  -6  -1  -9    4.67    0.21
   6  -1   9    4.80    0.19
  -6   1  -9    4.40    0.19
   6  -2  -9   -0.01    0.06
  -6  -2   9    0.06    0.06
   6  -2  -9   -0.03    0.06
  -5  -2   9    0.03    0.10
   5  -2  -9    0.13    0.09
   5  -2  -9    0.01    0.08
   5  -2  -9   -0.06    0.07
   5   2  -9   -0.05    0.07
   5   2  -9   -0.04    0.07
  -5   2   9    0.04    0.09
  -5   2   9   -0.08    0.08
   4  -2  -9   22.36    0.77
  -4  -2   9   21.73    0.75
   4  -2  -9   21.53    0.77
   4  -2  -9   22.95    0.75
   4  -2  -9   22.92    0.73
   4  -2  -9   21.91    0.79
   4   2  -9   22.77    0.78
   4   2  -9   24.42    0.81
   4   2  -9   22.68    0.74
   3  -2  -9    1.30    0.17
   3  -2  -9    1.26    0.15
   3  -2  -9    1.07    0.14
  -3  -2   9    1.02    0.14
   3  -2  -9    1.11    0.14
   3  -2  -9    1.08    0.14
   3   2  -9    1.36    0.15
   3   2  -9    1.11    0.15
   3   2  -9    1.14    0.15
   3   2  -9    1.04    0.17
   3   2  -9    0.90    0.13
   2  -2  -9    0.98    0.15
   2  -2  -9    1.01    0.15
   2  -2  -9    0.99    0.14
  -2  -2   9    0.71    0.13
   2  -2  -9    1.00    0.15
   2  -2  -9    0.70    0.15
   2   2  -9    0.67    0.15
   2   2  -9    0.99    0.14
   2   2  -9    0.86    0.13
   2   2  -9    0.95    0.14
   1  -2  -9   51.23    1.51
   1  -2  -9   55.63    1.57
   1  -2  -9   51.67    1.67
   1  -2  -9   51.47    1.67
   1  -2  -9   52.86    1.60
  -1  -2   9   49.96    1.56
   1   2  -9   52.67    1.49
   1   2  -9   52.59    1.58
   1   2  -9   54.72    1.67
   1   2  -9   53.61    1.67
  -1   2   9   50.17    1.55
   1   2  -9   52.06    1.56
   0  -2  -9   17.35    0.62
   0  -2  -9   16.17    0.64
   0  -2   9   15.76    0.57
   0  -2   9   16.58    0.59
   0  -2  -9   16.16    0.64
   0  -2  -9   15.59    0.57
   0  -2  -9   16.07    0.61
   0   2  -9   16.39    0.64
   0   2  -9   16.83    0.57
   0   2  -9   15.53    0.63
   0   2  -9   16.09    0.60
  -1  -2  -9    3.34    0.24
   1  -2   9    3.84    0.22
  -1  -2  -9    3.99    0.25
   1  -2   9    3.82    0.23
  -1  -2  -9    3.44    0.25
  -1  -2  -9    3.60    0.26
  -1  -2  -9    3.73    0.24
  -1   2  -9    3.52    0.25
  -1   2  -9    3.12    0.24
  -1   2  -9    3.58    0.25
  -1   2  -9    3.74    0.23
  -2  -2  -9    3.11    0.23
  -2  -2  -9    3.05    0.24
  -2  -2  -9    2.89    0.23
  -2  -2  -9    3.42    0.24
   2  -2   9    3.26    0.20
  -2  -2  -9    3.27    0.22
  -2  -2  -9    3.44    0.24
  -2   2  -9    3.06    0.23
  -2   2  -9    3.37    0.24
  -2   2  -9    3.49    0.22
  -2   2  -9    3.05    0.23
  -3  -2  -9   11.12    0.45
   3  -2   9   11.91    0.44
  -3  -2  -9   12.22    0.50
  -3  -2  -9   11.29    0.48
  -3  -2  -9   11.46    0.47
  -3  -2  -9   11.40    0.48
  -3   2  -9   12.25    0.45
  -3   2  -9   11.47    0.50
  -3   2  -9   11.55    0.47
  -4  -2  -9    0.50    0.12
  -4  -2  -9    0.68    0.13
  -4  -2  -9    0.47    0.12
  -4  -2  -9    0.43    0.12
  -4  -2  -9    0.86    0.14
  -4   2  -9    0.43    0.11
  -4   2  -9    0.46    0.11
  -4   2  -9    0.49    0.13
  -5  -2  -9    1.01    0.13
  -5  -2  -9    0.98    0.13
  -5  -2  -9    0.82    0.11
   5  -2   9    1.00    0.10
  -5   2  -9    0.92    0.11
   5  -3  -9    1.33    0.13
  -5  -3   9    1.60    0.15
   5  -3  -9    1.32    0.13
   5   3  -9    1.50    0.12
   4  -3  -9    2.56    0.18
  -4  -3   9    2.29    0.17
  -4  -3   9    2.22    0.19
   4  -3  -9    2.72    0.19
   4  -3  -9    2.08    0.18
   4  -3  -9    2.41    0.18
   4  -3  -9    2.13    0.18
   4   3  -9    2.43    0.18
   4   3  -9    2.29    0.17
  -4   3   9    2.45    0.19
   3  -3  -9    3.51    0.24
   3  -3  -9    3.58    0.23
   3  -3  -9    3.83    0.23
   3  -3  -9    3.26    0.24
  -3  -3   9    3.65    0.22
   3  -3  -9    4.06    0.23
   3   3  -9    3.33    0.23
   3   3  -9    3.94    0.25
   3   3  -9    3.61    0.23
   2  -3  -9   12.20    0.47
   2  -3  -9   11.79    0.48
  -2  -3   9   11.43    0.47
   2  -3  -9   11.21    0.50
   2  -3  -9   12.16    0.50
   2  -3  -9   12.35    0.51
   2   3  -9   12.85    0.48
   2   3  -9   13.04    0.52
   2   3  -9   11.91    0.49
   1  -3  -9    3.71    0.25
  -1  -3   9    3.49    0.23
   1  -3  -9    4.49    0.28
   1  -3  -9    3.63    0.24
   1  -3  -9    3.90    0.25
   1  -3  -9    3.37    0.22
   1   3  -9    3.73    0.24
   1   3  -9    4.15    0.25
   1   3  -9    3.84    0.26
   0  -3  -9    0.31    0.13
   0  -3  -9    0.35    0.11
   0  -3   9    0.32    0.10
   0  -3  -9    0.58    0.13
   0  -3  -9    0.34    0.11
   0  -3  -9    0.30    0.11
   0  -3   9    0.37    0.12
   0   3  -9    0.27    0.11
   0   3  -9    0.43    0.14
   0   3  -9    0.42    0.13
  -1  -3  -9    2.03    0.19
  -1  -3  -9    2.57    0.20
  -1  -3  -9    2.78    0.20
  -1  -3  -9    2.57    0.23
   1  -3   9    2.59    0.19
  -1  -3  -9    2.55    0.21
   1  -3   9    2.71    0.19
  -1   3  -9    2.68    0.21
  -1   3  -9    2.55    0.18
  -1   3  -9    2.67    0.21
   2  -3   9    0.72    0.11
   2  -3   9    0.92    0.13
  -2  -3  -9    0.72    0.16
  -2  -3  -9    0.68    0.13
  -2  -3  -9    0.78    0.15
  -2  -3  -9    0.91    0.14
  -2  -3  -9    0.67    0.15
  -2   3  -9    0.87    0.13
  -2   3  -9    0.76    0.14
  -3  -3  -9    5.81    0.30
   3  -3   9    5.25    0.25
  -3  -3  -9    5.25    0.30
  -3  -3  -9    5.63    0.28
   3  -3   9    5.61    0.27
  -3  -3  -9    5.60    0.30
  -3  -3  -9    5.53    0.31
  -3   3  -9    5.61    0.27
  -3   3  -9    5.29    0.30
   4  -3   9    2.79    0.17
  -4  -3  -9    2.76    0.20
  -4  -3  -9    2.91    0.20
  -4  -3  -9    2.98    0.21
  -4  -3  -9    3.09    0.21
  -4  -3  -9    2.99    0.19
  -4   3  -9    2.81    0.20
  -4   3  -9    3.12    0.19
  -5  -3  -9    0.36    0.10
   5  -3   9    0.48    0.08
  -5  -3  -9    0.44    0.09
  -5  -3  -9    0.48    0.10
  -5   3  -9    0.46    0.09
   5  -4  -9    1.60    0.13
  -5  -4   9    1.73    0.14
   5  -4  -9    1.60    0.14
  -4  -4   9    0.64    0.12
  -4  -4   9    0.67    0.10
   4  -4  -9    0.56    0.11
   4  -4  -9    0.79    0.12
   4  -4  -9    0.60    0.11
   4  -4  -9    0.81    0.12
   4   4  -9    0.67    0.11
  -4   4   9    0.68    0.12
   4   4  -9    0.90    0.11
   3  -4  -9    0.38    0.11
   3  -4  -9    0.25    0.10
  -3  -4   9    0.17    0.09
   3  -4  -9    0.32    0.10
   3  -4  -9    0.31    0.11
   3   4  -9    0.45    0.11
   3   4  -9    0.35    0.10
   2  -4  -9    0.04    0.09
   2  -4  -9   -0.02    0.11
  -2  -4   9    0.00    0.09
   2  -4  -9    0.06    0.10
   2  -4  -9    0.11    0.10
   2  -4  -9    0.05    0.11
   2   4  -9    0.12    0.11
   2   4  -9    0.04    0.11
   2   4  -9    0.05    0.10
   1  -4  -9    3.17    0.22
   1  -4  -9    3.53    0.23
   1  -4  -9    3.79    0.23
  -1  -4   9    3.22    0.21
   1  -4  -9    3.60    0.25
   1   4  -9    3.72    0.23
   1   4  -9    3.19    0.22
   1   4  -9    3.20    0.24
   0  -4  -9    0.00    0.11
   0  -4  -9    0.11    0.11
   0  -4  -9   -0.02    0.10
   0  -4  -9   -0.04    0.09
   0  -4   9   -0.04    0.09
   0  -4  -9    0.14    0.12
   0  -4   9   -0.01    0.08
   0   4  -9    0.07    0.09
   0   4  -9   -0.09    0.10
  -1  -4  -9    0.03    0.10
  -1  -4  -9    0.13    0.11
   1  -4   9   -0.01    0.08
  -1  -4  -9   -0.07    0.12
   1  -4   9    0.08    0.10
  -1  -4  -9    0.12    0.11
  -1   4  -9    0.18    0.10
  -1   4  -9    0.12    0.11
  -2  -4  -9   -0.04    0.10
  -2  -4  -9    0.04    0.11
   2  -4   9    0.09    0.09
  -2  -4  -9    0.28    0.13
  -2  -4  -9    0.21    0.11
  -2  -4  -9   -0.09    0.12
   2  -4   9    0.20    0.08
  -2   4  -9    0.16    0.11
  -2   4  -9    0.06    0.11
  -3  -4  -9    5.90    0.30
  -3  -4  -9    5.82    0.31
   3  -4   9    5.71    0.26
  -3  -4  -9    6.09    0.32
  -3  -4  -9    5.82    0.30
  -3  -4  -9    5.29    0.27
  -3   4  -9    5.77    0.31
  -3   4  -9    6.04    0.27
  -4  -4  -9    4.39    0.25
  -4  -4  -9    3.98    0.21
   4  -4   9    4.48    0.20
  -4  -4  -9    3.82    0.23
  -4  -4  -9    3.57    0.22
  -4   4  -9    3.71    0.23
  -4   4  -9    3.95    0.20
  -5  -4  -9    0.04    0.08
  -5  -4  -9   -0.04    0.08
   5  -4   9    0.01    0.05
  -5   4  -9   -0.07    0.06
   5  -5  -9   11.47    0.41
   5  -5  -9   11.79    0.41
  -5  -5   9   12.61    0.43
  -4  -5   9    4.11    0.22
   4  -5  -9    4.06    0.21
   4  -5  -9    3.76    0.23
   4  -5  -9    4.14    0.22
   4   5  -9    4.04    0.20
   3  -5  -9    0.46    0.10
   3  -5  -9    0.41    0.10
   3  -5  -9    0.41    0.11
  -3  -5   9    0.57    0.12
  -3  -5   9    0.38    0.09
   3  -5  -9    0.44    0.11
   3   5  -9    0.53    0.10
   3   5  -9    0.42    0.11
   2  -5  -9    0.03    0.08
   2  -5  -9    0.08    0.09
   2  -5  -9    0.01    0.11
  -2  -5   9    0.03    0.08
   2  -5  -9   -0.01    0.08
   2   5  -9    0.02    0.09
   2   5  -9    0.04    0.09
   1  -5  -9    4.80    0.27
  -1  -5   9    4.74    0.24
   1  -5  -9    5.17    0.26
  -1  -5   9    4.64    0.25
   1  -5  -9    4.59    0.26
   1  -5  -9    4.68    0.27
   1   5  -9    4.54    0.26
   0  -5   9    2.50    0.18
   0  -5   9    2.56    0.18
   0  -5  -9    2.38    0.20
   0  -5  -9    2.95    0.22
   0  -5  -9    2.52    0.19
   0   5  -9    3.16    0.21
   0   5  -9    2.91    0.20
  -1  -5  -9    2.85    0.19
   1  -5   9    2.45    0.17
  -1  -5  -9    2.82    0.21
   1  -5   9    2.66    0.18
  -1  -5  -9    3.17    0.23
  -1  -5  -9    2.64    0.21
  -1   5  -9    2.73    0.20
  -1   5  -9    2.80    0.20
   2  -5   9    6.96    0.29
  -2  -5  -9    6.29    0.33
  -2  -5  -9    6.27    0.29
  -2  -5  -9    6.43    0.34
  -2   5  -9    7.20    0.31
  -2   5  -9    6.37    0.33
  -3  -5  -9    3.20    0.22
  -3  -5  -9    2.61    0.20
  -3  -5  -9    3.29    0.21
  -3  -5  -9    2.94    0.21
   3  -5   9    3.35    0.18
  -3   5  -9    3.06    0.21
   4  -5   9   13.54    0.45
  -4  -5  -9   14.20    0.49
  -4  -5  -9   14.04    0.52
   4  -6  -9    2.44    0.15
  -4  -6   9    2.40    0.14
   4  -6  -9    2.63    0.16
   4   6  -9    2.38    0.13
   3  -6  -9    4.95    0.23
  -3  -6   9    4.40    0.23
   3  -6  -9    4.84    0.24
   3   6  -9    5.12    0.23
   2  -6  -9    2.39    0.17
   2  -6  -9    2.14    0.17
  -2  -6   9    2.71    0.17
   2  -6  -9    2.58    0.19
   2   6  -9    2.82    0.18
   2   6  -9    2.18    0.18
   1  -6  -9    1.15    0.14
  -1  -6   9    1.67    0.14
   1  -6  -9    1.66    0.14
  -1  -6   9    1.43    0.13
   1   6  -9    1.62    0.15
   0  -6   9    1.05    0.12
   0  -6   9    1.10    0.12
   0  -6  -9    0.96    0.12
   0  -6  -9    0.81    0.13
   0  -6  -9    0.87    0.13
   0   6  -9    1.05    0.14
  -1  -6  -9    0.10    0.10
  -1  -6  -9    0.04    0.11
  -1  -6  -9   -0.02    0.07
   1  -6   9    0.25    0.09
   1  -6   9    0.05    0.07
  -1   6  -9    0.07    0.09
  -1   6  -9    0.06    0.09
  -2  -6  -9    2.28    0.19
  -2  -6  -9    1.95    0.17
  -2  -6  -9    2.28    0.19
   2  -6   9    2.35    0.15
  -2   6  -9    1.72    0.16
  -2   6  -9    2.02    0.16
  -3  -6  -9    0.75    0.13
   3  -6   9    0.73    0.09
  -3  -6  -9    0.92    0.13
  -3   6  -9    0.79    0.10
  -4  -6  -9    6.96    0.30
  -4  -6  -9    6.94    0.28
   4  -6   9    6.37    0.24
   3  -7  -9    0.56    0.09
   3  -7  -9    0.57    0.09
   3   7  -9    0.58    0.08
   2  -7  -9    0.85    0.10
   2   7  -9    0.95    0.10
  -1  -7   9    0.57    0.09
  -1  -7   9    0.51    0.09
   1   7  -9    0.54    0.10
   0  -7   9    0.21    0.08
   0   7  -9    0.22    0.09
   1  -7   9    0.37    0.08
  -1   7  -9    0.37    0.10
  -2  -7  -9    0.18    0.10
   2  -7   9    0.15    0.06
  -2   7  -9    0.11    0.08
   3  -7   9    0.26    0.06
  -3  -7  -9    0.29    0.10
  -3   7  -9    0.33    0.07
   2   8  -9    3.39    0.16
  -1  -8   9    1.16    0.10
   1   8  -9    1.25    0.11
   0  -8   9   14.63    0.47
   1  -8   9    4.29    0.19
  -1   8  -9    4.26    0.20
   2  -8   9    0.78    0.07
  -5   0  10    0.06    0.07
   5   0 -10    0.00    0.06
   4   0 -10    1.21    0.11
   4   0 -10    1.10    0.12
   4   0 -10    1.07    0.13
   3   0 -10   -0.02    0.08
   3   0 -10   -0.08    0.08
   3   0 -10   -0.03    0.07
   3   0 -10   -0.06    0.10
   3   0 -10   -0.02    0.08
   2   0 -10    3.41    0.22
   2   0 -10    3.30    0.22
  -2   0  10    3.07    0.20
   2   0 -10    3.21    0.20
   2   0 -10    3.22    0.21
   2   0 -10    3.68    0.24
   1   0 -10   -0.24    0.10
   1   0 -10    0.01    0.09
   1   0 -10   -0.13    0.10
  -1   0  10    0.04    0.10
   1   0 -10    0.17    0.10
   1   0 -10   -0.09    0.12
   0   0 -10   78.22    2.31
   0   0  10   80.30    2.26
   0   0 -10   79.91    2.20
   0   0 -10   80.81    2.27
   0   0 -10   78.85    2.42
   1   0  10   -0.01    0.10
  -1   0 -10    0.13    0.10
  -1   0 -10    0.04    0.10
  -1   0 -10    0.20    0.12
   1   0  10    0.08    0.09
  -1   0 -10   -0.12    0.10
   2   0  10    1.71    0.14
  -2   0 -10    1.63    0.16
  -2   0 -10    1.74    0.16
  -2   0 -10    1.65    0.17
  -2   0 -10    1.76    0.17
  -2   0 -10    1.67    0.16
  -3   0 -10   -0.10    0.09
  -3   0 -10   -0.06    0.09
   3   0  10    0.02    0.07
  -3   0 -10    0.10    0.09
  -3   0 -10    0.13    0.10
  -3   0 -10   -0.08    0.09
  -4   0 -10    6.57    0.29
  -4   0 -10    6.63    0.27
  -4   0 -10    6.19    0.28
   5  -1 -10    2.57    0.14
   4  -1 -10    6.64    0.27
   4  -1 -10    6.57    0.31
   4  -1 -10    6.85    0.29
  -4  -1  10    6.98    0.31
   4   1 -10    6.74    0.29
   3  -1 -10    0.17    0.09
   3  -1 -10    0.04    0.09
   3  -1 -10    0.15    0.09
   3  -1 -10    0.20    0.09
   3  -1 -10    0.19    0.11
   3   1 -10    0.27    0.09
   3   1 -10    0.20    0.11
   3   1 -10    0.28    0.09
  -2  -1  10    4.32    0.23
   2  -1 -10    4.48    0.25
   2  -1 -10    4.43    0.26
   2  -1 -10    4.38    0.27
   2  -1 -10    4.03    0.24
   2  -1 -10    4.51    0.24
   2   1 -10    4.54    0.25
   2   1 -10    4.14    0.25
   2   1 -10    4.85    0.23
   2   1 -10    3.91    0.24
   2   1 -10    4.28    0.27
   1  -1 -10   14.90    0.52
   1  -1 -10   14.34    0.54
  -1  -1  10   14.07    0.52
   1  -1 -10   14.80    0.55
   1  -1 -10   15.14    0.58
   1   1 -10   15.01    0.51
   1   1 -10   14.82    0.54
   1   1 -10   14.05    0.57
   1   1 -10   14.28    0.54
  -1   1  10   14.02    0.52
   1   1 -10   13.82    0.57
   0  -1  10   70.47    2.01
   0  -1 -10   72.43    2.17
   0  -1 -10   74.71    1.97
   0  -1 -10   67.63    2.06
   0  -1 -10   67.43    2.16
   0   1 -10   70.65    2.17
   0   1 -10   68.10    2.02
   0   1  10   72.51    2.02
   0   1 -10   71.20    1.95
   0   1 -10   67.32    2.15
  -1  -1 -10    8.01    0.35
   1  -1  10    8.74    0.34
   1  -1  10    7.76    0.34
  -1  -1 -10    8.48    0.39
  -1  -1 -10    8.10    0.37
  -1  -1 -10    7.65    0.38
  -1   1 -10    7.02    0.37
  -1   1 -10    8.51    0.35
   1   1  10    8.61    0.35
  -1   1 -10    7.96    0.36
  -1   1 -10    8.16    0.38
  -2  -1 -10    0.15    0.10
   2  -1  10    0.19    0.08
  -2  -1 -10   -0.01    0.12
   2  -1  10    0.11    0.09
  -2  -1 -10    0.07    0.10
  -2  -1 -10    0.22    0.10
  -2  -1 -10    0.29    0.12
  -2   1 -10    0.14    0.10
  -2   1 -10    0.10    0.09
   2   1  10    0.13    0.09
  -2   1 -10    0.05    0.11
  -2   1 -10    0.12    0.10
  -3  -1 -10    0.19    0.11
   3  -1  10    0.10    0.09
   3  -1  10    0.25    0.08
  -3  -1 -10    0.11    0.10
  -3  -1 -10    0.19    0.10
  -3  -1 -10    0.15    0.10
   3   1  10    0.23    0.08
  -3   1 -10    0.18    0.10
  -3   1 -10    0.15    0.09
  -3   1 -10    0.04    0.09
  -4  -1 -10   -0.03    0.09
  -4  -1 -10   -0.07    0.08
  -4  -1 -10   -0.15    0.07
   4  -1  10    0.12    0.07
  -4   1 -10    0.02    0.08
  -4  -2  10    2.37    0.16
   4  -2 -10    2.29    0.16
   4  -2 -10    2.38    0.17
   4  -2 -10    2.21    0.15
   4   2 -10    2.47    0.15
   3  -2 -10    2.01    0.17
   3  -2 -10    2.41    0.17
   3  -2 -10    2.10    0.17
   3  -2 -10    2.72    0.18
   3  -2 -10    2.45    0.19
   3   2 -10    2.46    0.19
   3   2 -10    2.34    0.17
   2  -2 -10    4.26    0.25
   2  -2 -10    4.77    0.24
   2  -2 -10    4.55    0.25
   2  -2 -10    4.50    0.25
   2  -2 -10    4.65    0.27
  -2  -2  10    4.20    0.23
   2   2 -10    4.59    0.27
   2   2 -10    4.51    0.25
   2   2 -10    4.20    0.25
   1  -2 -10    9.21    0.39
   1  -2 -10   10.54    0.43
   1  -2 -10    9.96    0.39
   1  -2 -10    8.56    0.41
  -1  -2  10    9.19    0.37
   1  -2 -10    9.31    0.40
   1   2 -10    8.81    0.41
   1   2 -10    8.96    0.40
   1   2 -10    8.83    0.39
  -1   2  10    9.05    0.38
   0  -2  10    7.09    0.32
   0  -2 -10    7.24    0.34
   0  -2 -10    7.48    0.33
   0  -2 -10    6.67    0.35
   0  -2 -10    7.39    0.36
   0   2 -10    7.08    0.35
   0   2 -10    6.92    0.33
   0   2 -10    7.49    0.31
   0   2 -10    6.52    0.34
   0   2  10    6.95    0.32
  -1  -2 -10   -0.23    0.08
  -1  -2 -10   -0.02    0.09
   1  -2  10   -0.01    0.08
  -1  -2 -10    0.28    0.13
  -1  -2 -10    0.10    0.10
   1   2  10    0.21    0.10
  -1   2 -10    0.01    0.09
  -1   2 -10    0.01    0.09
  -1   2 -10    0.12    0.11
  -1   2 -10    0.09    0.09
  -2  -2 -10    1.94    0.18
  -2  -2 -10    2.71    0.19
  -2  -2 -10    1.98    0.18
   2  -2  10    2.24    0.16
  -2  -2 -10    2.17    0.17
  -2  -2 -10    2.08    0.18
   2  -2  10    2.28    0.16
  -2  -2 -10    2.49    0.21
  -2   2 -10    2.03    0.18
  -2   2 -10    2.29    0.17
  -3  -2 -10    5.66    0.29
   3  -2  10    5.94    0.25
  -3  -2 -10    6.16    0.28
  -3  -2 -10    5.64    0.27
  -3  -2 -10    6.33    0.30
  -3  -2 -10    5.40    0.28
  -3   2 -10    6.12    0.26
  -3   2 -10    5.45    0.29
  -4  -2 -10    0.38    0.09
  -4  -2 -10    0.44    0.10
   4  -2  10    0.45    0.07
  -4  -2 -10    0.42    0.10
  -4   2 -10    0.53    0.09
   4  -3 -10    3.18    0.18
   4  -3 -10    2.91    0.17
  -4  -3  10    3.12    0.18
   4   3 -10    3.09    0.16
   3  -3 -10    1.45    0.14
   3  -3 -10    1.24    0.13
   3  -3 -10    1.90    0.15
   3  -3 -10    1.64    0.14
   3  -3 -10    1.68    0.15
   3   3 -10    1.61    0.14
   2  -3 -10    1.30    0.14
   2  -3 -10    1.42    0.15
   2  -3 -10    1.48    0.14
  -2  -3  10    1.26    0.13
   2  -3 -10    1.26    0.14
   2   3 -10    1.64    0.15
   2   3 -10    1.24    0.13
   2   3 -10    1.39    0.15
   1  -3 -10    0.45    0.12
   1  -3 -10    0.23    0.10
   1  -3 -10    0.31    0.10
  -1  -3  10    0.34    0.09
   1  -3 -10    0.13    0.10
   1   3 -10    0.39    0.11
   1   3 -10    0.40    0.12
   1   3 -10    0.36    0.10
   0  -3 -10    0.05    0.09
   0  -3  10    0.13    0.08
   0  -3  10    0.11    0.09
   0  -3 -10   -0.16    0.11
   0  -3 -10    0.04    0.09
   0  -3 -10   -0.03    0.09
   0   3  10    0.06    0.09
   0   3 -10    0.04    0.09
   0   3 -10    0.15    0.09
   0   3 -10   -0.10    0.11
  -1  -3 -10   -0.11    0.09
  -1  -3 -10   -0.05    0.09
   1  -3  10   -0.06    0.08
   1  -3  10    0.00    0.07
  -1  -3 -10    0.08    0.12
  -1  -3 -10   -0.03    0.09
  -1   3 -10   -0.11    0.09
   1   3  10    0.04    0.09
  -1   3 -10    0.02    0.09
  -2  -3 -10    0.72    0.12
  -2  -3 -10    0.87    0.14
   2  -3  10    0.97    0.11
   2  -3  10    0.82    0.10
  -2  -3 -10    0.81    0.12
  -2  -3 -10    0.74    0.14
  -2   3 -10    0.81    0.11
  -2   3 -10    0.80    0.12
  -3  -3 -10    3.97    0.22
  -3  -3 -10    4.05    0.24
   3  -3  10    3.81    0.19
  -3  -3 -10    4.21    0.21
  -3  -3 -10    3.80    0.23
  -3   3 -10    3.85    0.19
   4  -3  10   -0.01    0.05
  -4  -3 -10    0.04    0.08
  -4  -3 -10    0.04    0.08
  -4  -3 -10   -0.02    0.07
  -4   3 -10    0.03    0.06
  -4  -4  10    0.80    0.09
   4  -4 -10    0.87    0.10
   4  -4 -10    1.06    0.10
   4   4 -10    0.96    0.09
   3  -4 -10   14.68    0.51
   3  -4 -10   16.01    0.53
  -3  -4  10   15.55    0.53
   3   4 -10   15.69    0.52
   2  -4 -10    0.60    0.11
   2  -4 -10    0.73    0.12
   2  -4 -10    0.55    0.11
   2  -4 -10    0.65    0.11
   2   4 -10    0.77    0.11
   1  -4 -10    0.63    0.11
   1  -4 -10    0.63    0.12
   1  -4 -10    0.36    0.10
  -1  -4  10    0.51    0.09
   1  -4 -10    0.46    0.10
   1   4 -10    0.47    0.12
   1   4 -10    0.50    0.11
   1   4 -10    0.60    0.11
   0  -4  10    0.18    0.08
   0  -4 -10    0.17    0.09
   0  -4 -10    0.24    0.11
   0  -4  10    0.14    0.08
   0  -4 -10    0.21    0.09
   0  -4 -10    0.13    0.09
   0   4 -10    0.28    0.10
   0   4 -10    0.25    0.09
   1  -4  10    0.12    0.08
   1  -4  10    0.11    0.07
  -1  -4 -10    0.14    0.11
  -1  -4 -10    0.11    0.10
  -1  -4 -10    0.21    0.09
  -1   4 -10    0.25    0.09
   1   4  10    0.14    0.09
  -1   4 -10    0.03    0.08
  -2  -4 -10    0.00    0.08
   2  -4  10    0.37    0.08
  -2  -4 -10    0.30    0.11
  -2  -4 -10    0.39    0.12
  -2  -4 -10    0.44    0.11
  -2   4 -10    0.33    0.10
  -3  -4 -10    0.27    0.10
  -3  -4 -10    0.31    0.08
  -3  -4 -10    0.44    0.11
   3  -4  10    0.42    0.07
  -3  -5  10    4.82    0.20
   3  -5 -10    4.61    0.21
   3  -5 -10    4.29    0.21
   3   5 -10    4.25    0.20
   2  -5 -10    2.35    0.15
   2   5 -10    2.33    0.16
   1  -5 -10    0.02    0.09
   1  -5 -10    0.13    0.08
   1   5 -10    0.09    0.08
   0  -5  10    0.80    0.09
   0  -5 -10    0.84    0.11
   0  -5  10    0.75    0.10
   0  -5 -10    0.74    0.12
   0   5 -10    0.85    0.11
  -1  -5 -10    0.59    0.12
  -1  -5 -10    0.43    0.09
   1  -5  10    0.66    0.09
  -1   5 -10    0.43    0.09
   2  -5  10    0.09    0.06
  -2  -5 -10    0.07    0.07
  -2  -5 -10    0.14    0.10
  -2   5 -10   -0.07    0.06
   3  -5  10    2.74    0.14
  -3  -5 -10    3.33    0.19
   2  -6 -10    1.27    0.11
   2   6 -10    1.12    0.10
   1  -6 -10    0.24    0.07
   1   6 -10    0.26    0.08
   0  -6  10    0.55    0.08
   0  -6 -10    0.42    0.08
   0   6 -10    0.37    0.08
  -1  -6 -10   -0.04    0.08
   1  -6  10    0.03    0.05
  -1   6 -10   -0.11    0.06
  -2  -6 -10    0.43    0.10
   2  -6  10    0.42    0.06
  -2   6 -10    0.61    0.08
   3   0 -11    0.27    0.08
   3   0 -11    0.31    0.07
   3   0 -11    0.27    0.07
   2   0 -11    0.02    0.07
   2   0 -11    0.01    0.08
   2   0 -11   -0.04    0.08
   1   0 -11   24.81    0.74
   1   0 -11   24.74    0.77
   1   0 -11   24.23    0.83
   0   0 -11   -0.08    0.07
   0   0 -11    0.06    0.09
  -1   0 -11    0.31    0.08
  -1   0 -11    0.26    0.09
  -2   0 -11   -0.08    0.06
  -2   0 -11    0.04    0.07
   2   0  11    0.05    0.06
   2  -1 -11    0.11    0.09
   2  -1 -11    0.15    0.07
   2   1 -11    0.10    0.08
   2   1 -11    0.10    0.09
   1  -1 -11    3.26    0.21
   1  -1 -11    3.46    0.19
   1  -1 -11    3.45    0.18
   1   1 -11    3.06    0.20
   1   1 -11    3.33    0.17
   1   1 -11    3.12    0.18
   0  -1 -11   15.76    0.51
   0  -1 -11   14.94    0.56
   0   1 -11   15.52    0.50
   0   1 -11   15.93    0.51
   0   1 -11   14.70    0.56
  -1  -1 -11    1.74    0.14
  -1  -1 -11    1.74    0.15
  -1   1 -11    1.91    0.13
  -1   1 -11    1.94    0.15
   2  -1  11    0.64    0.08
  -2  -1 -11    0.61    0.10
  -2  -1 -11    0.57    0.09
  -2   1 -11    0.65    0.09
  -2   1 -11    0.57    0.10
   2  -2 -11   -0.13    0.07
   2  -2 -11    0.04    0.08
   2  -2 -11    0.07    0.07
   2   2 -11   -0.05    0.07
   2   2 -11   -0.01    0.07
   1  -2 -11   -0.03    0.09
   1  -2 -11   -0.02    0.07
   1   2 -11   -0.04    0.07
   1   2 -11    0.06    0.09
   0  -2 -11    1.91    0.16
   0  -2 -11    1.93    0.14
   0   2 -11    2.13    0.16
   0   2 -11    2.23    0.15
  -1  -2 -11    0.08    0.07
  -1  -2 -11    0.04    0.08
   1  -2  11    0.03    0.06
  -1   2 -11   -0.04    0.09
  -1   2 -11   -0.03    0.07
   2  -2  11    2.07    0.12
  -2  -2 -11    2.08    0.14
  -2  -2 -11    1.77    0.14
  -2   2 -11    2.05    0.12
   2  -3 -11    4.14    0.19
  -2  -3  11    4.38    0.19
   2   3 -11    4.09    0.20
   1  -3 -11    0.55    0.09
   1  -3 -11    0.65    0.11
   1   3 -11    0.70    0.10
   1   3 -11    0.51    0.09
   0  -3 -11   10.11    0.38
   0  -3 -11   11.02    0.43
   0   3 -11   11.25    0.39
   1  -3  11   18.29    0.53
  -1  -3 -11   15.82    0.54
  -1  -3 -11   17.12    0.60
   0  -4 -11    3.64    0.20
   0   0   0    0.00    0.00
