# Supplementary material for: Crystallographic workshops – a primer and perspective from Whitworth University’s Summer Crystallography Institute
Source: Acta Crystallogr E Crystallogr Commun. 2026 Feb 3;82(Pt 3):313–9. doi: 10.1107/S2056989026000939 (PMC12961664; doi:10.1107/S2056989026000939)
Supplement: Supplementary file 1 [file e-82-00313-sup2.zip › Practice Data Sets/SCI22/SCI22.hkl]

  -1   0   0  241.10    4.37
  -1   0   0  239.42    4.39
  -1   0   0  239.46    4.39
  -1   0   0  239.82    4.40
  -1   0   0  237.08    4.42
  -2   0   0  321.50    6.03
  -2   0   0  330.76    6.08
  -2   0   0  328.22    6.03
  -2   0   0  322.94    6.05
  -2   0   0  332.44    6.02
  -2   0   0  322.26    6.11
  -3   0   0  124.16    2.64
  -3   0   0  124.57    2.66
  -3   0   0  128.10    2.60
  -3   0   0  125.29    2.76
  -3   0   0  128.65    2.71
  -3   0   0  124.97    2.63
  -4   0   0   51.09    1.54
  -4   0   0   48.91    1.50
  -4   0   0   51.27    1.45
  -4   0   0   54.52    1.53
   4   0   0   52.59    1.38
  -5   1   0   26.59    1.12
   4  -1   0    1.47    0.28
   4  -1   0    1.62    0.25
  -4   1   0    1.45    0.32
  -4   1   0    1.69    0.37
  -4   1   0    1.73    0.35
  -4   1   0    1.43    0.26
  -4   1   0    1.68    0.34
   3  -1   0    0.72    0.16
   3  -1   0    0.91    0.15
  -3   1   0    0.99    0.22
  -3   1   0    0.75    0.16
  -3   1   0    0.92    0.17
  -3   1   0    0.57    0.20
  -3   1   0    0.71    0.16
   2  -1   0    5.12    0.24
  -2   1   0    4.94    0.22
  -2   1   0    5.78    0.31
  -2   1   0    5.20    0.33
  -2   1   0    5.03    0.27
  -2   1   0    5.11    0.26
   1  -1   0   57.67    1.14
   1  -1   0   57.04    1.21
  -1   1   0   57.26    1.15
  -1   1   0   58.72    1.25
  -1   1   0   58.21    1.08
  -1   1   0   58.41    1.18
   0  -1   0   19.10    0.48
   0  -1   0   18.76    0.43
   0  -1   0   18.97    0.46
   0   1   0   19.32    0.47
   0   1   0   19.93    0.45
   0   1   0   19.43    0.45
  -1  -1   0    1.18    0.15
  -1  -1   0    1.07    0.13
  -1  -1   0    0.92    0.09
  -1  -1   0    1.17    0.14
   1   1   0    1.31    0.10
   1   1   0    1.11    0.14
  -2  -1   0    6.07    0.32
  -2  -1   0    6.84    0.33
  -2  -1   0    7.08    0.31
  -2  -1   0    6.20    0.32
   2   1   0    6.31    0.31
   2   1   0    6.43    0.26
  -3  -1   0   21.30    0.75
  -3  -1   0   22.07    0.77
  -3  -1   0   21.43    0.76
   3   1   0   22.57    0.64
   3   1   0   22.09    0.74
  -4  -1   0   22.63    0.98
  -4  -1   0   23.13    0.96
  -4  -1   0   24.14    0.93
  -4  -1   0   21.73    0.87
   4   1   0   24.50    0.88
   4   1   0   23.11    0.88
  -5  -1   0   71.72    2.18
  -5  -1   0   71.64    2.30
  -5  -1   0   71.02    2.13
  -5  -1   0   71.70    2.18
  -6   2   0   15.27    0.89
   5  -2   0    5.73    0.64
   5  -2   0    5.78    0.61
  -5   2   0    6.40    0.73
  -5   2   0    6.89    0.70
   4  -2   0    8.94    0.57
  -4   2   0    8.43    0.62
  -4   2   0    9.06    0.59
  -4   2   0    7.88    0.50
  -4   2   0    8.71    0.64
   3  -2   0    0.00    0.08
   3  -2   0    0.15    0.12
  -3   2   0    0.15    0.11
  -3   2   0    0.18    0.16
  -3   2   0    0.04    0.11
   2  -2   0   30.21    0.86
   2  -2   0   28.58    0.59
   2  -2   0   29.32    0.73
  -2   2   0   30.36    0.82
  -2   2   0   30.46    0.77
  -2   2   0   32.56    0.97
   1  -2   0  279.02    5.08
   1  -2   0  273.64    5.19
  -1   2   0  280.24    5.13
  -1   2   0  276.00    5.15
  -1   2   0  277.23    5.23
   0  -2   0  318.92    5.85
   0  -2   0  327.03    5.85
   0  -2   0  320.30    5.95
   0  -2   0  322.39    5.89
   0   2   0  322.01    5.94
   0   2   0  327.49    5.87
  -1  -2   0   20.31    0.60
  -1  -2   0   21.05    0.60
  -1  -2   0   21.70    0.60
   1   2   0   21.24    0.62
   1   2   0   20.45    0.51
  -2  -2   0   33.22    0.93
  -2  -2   0   33.78    0.94
  -2  -2   0   32.03    0.90
   2   2   0   32.94    0.76
   2   2   0   33.39    0.94
  -3  -2   0    4.32    0.45
  -3  -2   0    5.01    0.51
  -3  -2   0    3.72    0.37
  -3  -2   0    3.42    0.37
  -3  -2   0    3.79    0.39
   3   2   0    4.29    0.41
  -4  -2   0    1.81    0.36
  -4  -2   0    1.03    0.28
  -4  -2   0    1.43    0.36
  -4  -2   0    1.38    0.35
   4   2   0    1.21    0.26
   4   2   0    0.99    0.25
  -5  -2   0   13.71    0.86
  -5  -2   0   14.22    0.87
  -5  -2   0   14.49    0.81
  -5  -2   0   13.00    0.87
  -5  -2   0   13.83    0.82
  -5  -2   0   13.14    0.96
  -5  -2   0   13.57    0.84
  -6  -2   0    0.98    0.33
  -6  -2   0    1.34    0.44
  -6  -2   0    1.00    0.31
  -6  -2   0    1.23    0.33
  -6  -2   0    1.73    0.40
  -6   3   0   22.50    1.04
  -6   3   0   22.79    1.21
  -6   3   0   24.87    1.04
  -6   3   0   26.42    1.18
  -5   3   0    4.12    0.47
  -5   3   0    3.14    0.47
  -5   3   0    3.19    0.48
  -5   3   0    2.85    0.51
  -5   3   0    3.51    0.52
  -5   3   0    3.76    0.48
  -5   3   0    2.77    0.42
  -5   3   0    3.85    0.61
   4  -3   0    0.13    0.17
  -4   3   0    0.02    0.18
  -4   3   0    0.05    0.14
  -4   3   0    0.83    0.27
  -4   3   0    0.13    0.22
  -4   3   0    0.09    0.23
  -4   3   0    0.07    0.17
   3  -3   0    7.07    0.47
  -3   3   0    7.52    0.40
  -3   3   0    8.15    0.47
  -3   3   0    7.25    0.53
  -3   3   0    7.09    0.58
  -3   3   0    7.55    0.67
   2  -3   0  145.28    2.82
   2  -3   0  147.78    3.04
  -2   3   0  145.27    2.90
  -2   3   0  144.60    3.12
  -2   3   0  137.00    2.95
   1  -3   0    7.12    0.38
   1  -3   0    6.96    0.30
  -1   3   0    6.98    0.33
  -1   3   0    7.25    0.35
  -1   3   0    7.22    0.39
   0  -3   0    0.05    0.11
   0  -3   0    0.69    0.12
   0  -3   0    0.26    0.11
   0   3   0    0.03    0.08
   0   3   0    0.01    0.07
   0   3   0    0.12    0.10
  -1  -3   0   56.91    1.33
  -1  -3   0   55.42    1.34
  -1  -3   0   56.79    1.36
   1   3   0   55.72    1.22
   1   3   0   57.96    1.39
  -2  -3   0   43.40    1.22
  -2  -3   0   43.30    1.21
  -2  -3   0   43.67    1.19
   2   3   0   43.79    1.23
  -3  -3   0    9.85    0.54
  -3  -3   0    8.76    0.58
  -3  -3   0    8.78    0.55
  -3  -3   0    9.25    0.55
  -3  -3   0    8.46    0.58
   3   3   0    9.69    0.52
   3   3   0    9.43    0.55
  -4  -3   0   32.99    1.26
  -4  -3   0   29.49    1.17
  -4  -3   0   27.85    1.13
  -4  -3   0   30.94    1.26
   4   3   0   29.37    1.16
   4   3   0   30.38    1.11
  -5  -3   0   28.71    1.20
  -5  -3   0   29.03    1.42
  -5  -3   0   25.66    1.25
  -5  -3   0   26.08    1.21
  -5  -3   0   27.38    1.22
  -5  -3   0   27.08    1.16
  -5  -3   0   27.01    1.26
  -6  -3   0   14.43    0.78
  -6  -3   0   13.22    0.78
  -6  -3   0   15.02    0.84
  -6  -3   0   14.65    0.84
  -6  -3   0   13.90    0.91
  -7   4   0    0.31    0.18
  -7   4   0    0.28    0.17
  -6   4   0    0.18    0.26
  -6   4   0    0.60    0.27
  -6   4   0    0.13    0.24
  -6   4   0    0.32    0.30
  -6   4   0    0.43    0.26
  -6   4   0    0.59    0.25
  -6   4   0    0.13    0.19
  -5   4   0    8.46    0.79
  -5   4   0    9.25    0.75
  -5   4   0    8.06    0.77
  -5   4   0    8.83    0.65
  -5   4   0    8.96    0.57
  -5   4   0   10.27    0.82
  -5   4   0    9.05    0.76
  -5   4   0   10.23    0.82
   4  -4   0   12.20    0.73
  -4   4   0   12.79    0.85
  -4   4   0   12.62    0.76
  -4   4   0   12.62    0.69
  -4   4   0   10.67    0.63
  -4   4   0   12.57    0.76
  -4   4   0   12.03    0.81
   3  -4   0   40.50    1.29
  -3   4   0   39.43    1.38
  -3   4   0   38.28    1.32
  -3   4   0   38.08    1.21
  -3   4   0   37.32    1.28
  -3   4   0   38.52    1.18
  -3   4   0   39.26    1.39
   2  -4   0  136.98    2.77
   2  -4   0  138.85    3.04
  -2   4   0  138.14    2.89
  -2   4   0  133.35    3.09
  -2   4   0  139.34    2.94
   1  -4   0    0.22    0.16
   1  -4   0    0.19    0.13
   1  -4   0    0.30    0.13
  -1   4   0    0.25    0.14
  -1   4   0    1.64    0.22
   0  -4   0   11.92    0.48
   0  -4   0   12.16    0.54
   0   4   0   11.08    0.52
   0   4   0   11.67    0.41
   0   4   0   11.83    0.46
  -1  -4   0   31.41    0.98
  -1  -4   0   32.67    1.01
   1   4   0   34.70    0.87
   1   4   0   32.72    0.92
   1   4   0   33.99    1.04
  -2  -4   0    2.58    0.33
  -2  -4   0    4.27    0.50
  -2  -4   0    3.96    0.42
  -2  -4   0    4.15    0.45
  -2  -4   0    4.09    0.49
   2   4   0    3.40    0.36
   2   4   0    4.63    0.46
  -3  -4   0   28.72    1.12
  -3  -4   0   31.08    1.14
  -3  -4   0   29.95    1.19
  -3  -4   0   29.80    1.17
   3   4   0   29.60    1.12
   3   4   0   29.74    1.05
  -4  -4   0    0.47    0.28
  -4  -4   0    0.67    0.32
  -4  -4   0    0.42    0.27
  -4  -4   0    0.71    0.31
  -4  -4   0    0.14    0.30
  -4  -4   0    0.20    0.34
  -4  -4   0    0.65    0.30
  -4  -4   0    0.26    0.23
  -4  -4   0    0.95    0.31
  -5  -4   0   22.36    1.04
  -5  -4   0   23.48    1.15
  -5  -4   0   23.19    1.27
  -5  -4   0   23.03    1.10
  -5  -4   0   22.87    1.15
  -5  -4   0   23.37    1.11
  -5  -4   0   23.06    1.06
  -6  -4   0    0.37    0.20
  -6  -4   0   -0.20    0.15
  -6  -4   0    0.06    0.23
  -6  -4   0   -0.09    0.20
  -6  -4   0    0.04    0.18
  -7   5   0    8.12    0.48
  -7   5   0    8.82    0.49
  -6   5   0    4.01    0.45
  -6   5   0    3.44    0.45
  -6   5   0    3.11    0.53
  -6   5   0    3.74    0.53
  -6   5   0    2.57    0.41
  -6   5   0    3.99    0.50
  -6   5   0    2.77    0.47
  -5   5   0    0.25    0.22
  -5   5   0    0.19    0.22
  -5   5   0    0.19    0.23
  -5   5   0    0.33    0.31
  -5   5   0    0.05    0.24
  -5   5   0    0.18    0.28
  -5   5   0    0.10    0.24
   4  -5   0   13.00    0.82
   4  -5   0   13.61    0.88
   4  -5   0   13.08    0.77
  -4   5   0   12.24    0.74
  -4   5   0   11.27    0.79
  -4   5   0   13.44    0.74
  -4   5   0   13.74    0.89
   3  -5   0    1.65    0.35
   3  -5   0    1.61    0.35
   3  -5   0    1.33    0.31
  -3   5   0    2.10    0.34
  -3   5   0    1.69    0.31
  -3   5   0    1.63    0.36
  -3   5   0    2.05    0.43
   2  -5   0   19.03    0.83
   2  -5   0   17.27    0.81
   2  -5   0   19.61    0.86
  -2   5   0   18.84    0.75
  -2   5   0   18.17    0.83
  -2   5   0   17.78    0.85
  -2   5   0   18.16    0.75
  -2   5   0   18.12    0.76
   1  -5   0   78.30    1.95
   1  -5   0   74.23    1.75
   1  -5   0   74.28    1.94
  -1   5   0   72.63    1.82
  -1   5   0   72.84    1.86
  -1   5   0   76.42    1.81
   0  -5   0    1.48    0.31
   0  -5   0    0.95    0.23
   0  -5   0    1.26    0.22
   0   5   0    1.44    0.22
   0   5   0    1.60    0.27
   0   5   0    1.05    0.23
  -1  -5   0   12.59    0.69
  -1  -5   0   12.90    0.62
  -1  -5   0   11.92    0.64
  -1  -5   0   13.03    0.64
  -1  -5   0   13.08    0.66
   1   5   0   12.23    0.59
   1   5   0   13.17    0.66
   1   5   0   12.23    0.54
  -2  -5   0    0.80    0.27
  -2  -5   0    1.02    0.28
  -2  -5   0    1.19    0.30
  -2  -5   0    1.56    0.31
  -2  -5   0    1.22    0.26
   2   5   0    1.49    0.29
   2   5   0    1.01    0.23
   2   5   0    1.07    0.27
  -3  -5   0    6.90    1.16
  -3  -5   0    8.64    0.65
  -3  -5   0    6.96    0.71
  -3  -5   0    6.31    0.99
  -3  -5   0    6.13    1.08
  -3  -5   0    9.60    1.09
  -3  -5   0    7.77    0.77
  -3  -5   0    7.28    0.41
  -3  -5   0    7.48    0.75
  -3  -5   0    6.75    0.69
   3   5   0    6.19    0.63
   3   5   0    5.35    0.66
  -4  -5   0    3.87    0.51
  -4  -5   0    2.97    0.48
  -4  -5   0    4.16    0.54
  -4  -5   0    3.50    0.53
  -4  -5   0    2.71    0.48
  -4  -5   0    4.14    0.71
  -4  -5   0    4.28    0.60
  -4  -5   0    2.82    0.49
  -4  -5   0    3.38    0.50
  -5  -5   0    1.55    0.33
  -5  -5   0    2.48    0.44
  -5  -5   0    1.95    0.37
  -5  -5   0    1.37    0.43
  -5  -5   0    1.54    0.32
  -5  -5   0    2.19    0.42
  -5  -5   0    2.43    0.44
  -5  -5   0    1.49    0.35
  -6  -5   0    9.30    0.51
  -6  -5   0    8.69    0.55
  -6   6   0    3.48    0.42
  -6   6   0    2.70    0.42
  -6   6   0    3.01    0.40
  -6   6   0    3.04    0.34
  -6   6   0    3.73    0.45
  -6   6   0    3.75    0.57
  -6   6   0    3.95    0.49
  -5   6   0   31.99    1.46
  -5   6   0   32.54    1.25
  -5   6   0   35.82    1.42
  -5   6   0   36.63    1.34
  -5   6   0   34.61    1.16
  -5   6   0   33.84    1.40
  -5   6   0   33.27    1.28
   4  -6   0   12.82    0.80
  -4   6   0   12.35    0.67
  -4   6   0   11.22    0.72
  -4   6   0   12.32    0.75
  -4   6   0   12.53    0.85
  -4   6   0   10.31    0.91
  -4   6   0   11.95    0.73
  -4   6   0   11.64    0.74
  -4   6   0   11.55    0.85
  -4   6   0   11.14    0.74
   3  -6   0   16.40    0.91
   3  -6   0   16.70    0.87
   3  -6   0   16.50    0.93
  -3   6   0   16.42    0.94
  -3   6   0   15.88    0.82
  -3   6   0   15.30    0.89
  -3   6   0   15.21    0.79
   2  -6   0   -0.07    0.17
   2  -6   0    0.10    0.18
  -2   6   0    0.13    0.21
  -2   6   0   -0.01    0.15
  -2   6   0    0.14    0.21
  -2   6   0    0.07    0.14
  -2   6   0    0.22    0.16
   1  -6   0    0.19    0.20
   1  -6   0    0.48    0.21
  -1   6   0   -0.08    0.12
  -1   6   0    0.01    0.11
  -1   6   0    0.13    0.15
   0  -6   0    0.70    0.25
   0  -6   0    0.74    0.22
   0  -6   0    0.61    0.22
   0   6   0    0.70    0.22
   0   6   0    0.99    0.26
  -1  -6   0    3.89    0.46
  -1  -6   0    5.07    0.54
  -1  -6   0    5.10    0.57
  -1  -6   0    5.57    0.54
   1   6   0    4.48    0.50
   1   6   0    5.88    0.54
  -2  -6   0   14.27    0.69
  -2  -6   0   13.29    0.89
  -2  -6   0   13.86    0.82
  -2  -6   0   14.01    0.81
  -2  -6   0   14.44    0.82
  -2  -6   0   13.96    0.82
  -2  -6   0   14.03    0.76
  -2  -6   0   13.10    0.77
   2   6   0   13.87    0.70
  -3  -6   0    1.65    0.26
  -3  -6   0    2.47    0.62
  -3  -6   0    1.43    0.36
  -3  -6   0    1.18    0.38
  -3  -6   0    2.00    0.43
  -3  -6   0    1.80    0.43
  -3  -6   0    1.39    0.40
  -3  -6   0    1.43    0.40
  -3  -6   0    1.22    0.34
  -3  -6   0    1.53    0.38
  -4  -6   0    3.54    0.50
  -4  -6   0    2.96    0.46
  -4  -6   0    3.60    0.56
  -4  -6   0    3.07    0.56
  -4  -6   0    3.31    0.47
  -4  -6   0    3.53    0.48
  -4  -6   0    2.64    0.45
  -4  -6   0    3.56    0.52
  -5  -6   0    5.13    0.44
  -5  -6   0    6.02    0.55
  -5  -6   0    4.07    0.46
  -5  -6   0    4.96    0.53
  -5  -6   0    5.09    0.50
  -5  -6   0    4.92    0.59
   5   6   0    4.54    0.42
  -6   7   0   28.89    1.05
  -6   7   0   29.49    0.99
  -6   7   0   29.88    1.03
  -6   7   0   30.46    0.93
  -6   7   0   29.00    1.00
  -5   7   0    0.51    0.23
  -5   7   0    1.15    0.33
  -5   7   0    1.84    0.38
  -5   7   0    0.72    0.31
  -5   7   0    0.64    0.25
  -5   7   0    0.76    0.26
  -5   7   0    0.91    0.24
  -5   7   0    1.01    0.35
   4  -7   0    4.85    0.60
  -4   7   0    4.89    0.55
  -4   7   0    6.14    0.63
  -4   7   0    4.91    0.55
  -4   7   0    6.07    0.71
  -4   7   0    4.85    0.56
  -4   7   0    4.49    0.63
  -4   7   0    4.80    0.54
  -4   7   0    5.39    0.53
  -4   7   0    6.55    0.73
   3  -7   0    1.54    0.39
  -3   7   0    1.93    0.36
  -3   7   0    1.52    0.42
  -3   7   0    1.48    0.34
  -3   7   0    1.83    0.36
  -3   7   0    1.27    0.42
  -3   7   0    1.70    0.44
  -3   7   0    1.52    0.34
   2  -7   0   26.05    1.05
   2  -7   0   28.13    1.17
  -2   7   0   27.30    1.26
  -2   7   0   26.54    1.06
  -2   7   0   26.68    1.07
   1  -7   0    3.23    0.51
   1  -7   0    2.60    0.42
  -1   7   0    2.91    0.43
  -1   7   0    2.69    0.41
   0  -7   0    0.23    0.20
   0  -7   0    0.05    0.21
   0  -7   0   -0.08    0.17
   0   7   0   -0.08    0.17
   0   7   0    0.08    0.17
  -1  -7   0    9.53    0.66
  -1  -7   0    9.87    0.71
  -1  -7   0    9.63    0.70
  -1  -7   0   10.09    0.64
  -1  -7   0   10.23    0.70
  -1  -7   0    8.88    0.73
   1   7   0    8.99    0.60
   1   7   0   10.64    0.60
  -2  -7   0   16.72    0.84
  -2  -7   0   16.98    0.88
  -2  -7   0   17.97    0.94
  -2  -7   0   16.17    0.91
  -2  -7   0   17.14    0.96
  -2  -7   0   17.46    0.79
   2   7   0   16.43    0.80
   2   7   0   17.45    0.81
  -3  -7   0   -0.19    0.32
  -3  -7   0   -0.31    0.19
  -3  -7   0    0.02    0.25
  -3  -7   0    0.05    0.23
  -3  -7   0    0.05    0.24
  -3  -7   0   -0.03    0.22
  -3  -7   0    0.27    0.24
  -3  -7   0   -0.01    0.11
  -3  -7   0   -0.29    0.20
   3   7   0    0.21    0.20
  -4  -7   0   18.09    0.81
  -4  -7   0   18.63    0.90
  -4  -7   0   17.82    0.80
  -4  -7   0   17.78    0.84
  -4  -7   0   18.00    0.99
  -4  -7   0   17.55    0.87
  -4  -7   0   18.00    0.87
  -4  -7   0   18.13    0.87
   4   7   0   18.10    0.77
   5  -8   0    9.88    0.59
  -5   8   0    9.55    0.69
  -5   8   0   10.28    0.57
  -5   8   0   11.28    0.61
  -5   8   0   11.69    0.63
  -5   8   0   10.06    0.52
  -5   8   0    9.76    0.65
   4  -8   0    6.58    0.62
  -4   8   0    7.09    0.69
  -4   8   0    7.76    0.57
  -4   8   0    6.91    0.63
  -4   8   0    6.84    0.63
  -4   8   0    6.22    0.69
  -4   8   0    8.84    0.62
   3  -8   0   11.08    0.71
   3  -8   0   13.90    0.81
  -3   8   0   11.22    0.82
  -3   8   0   13.51    0.76
  -3   8   0   13.36    0.75
  -3   8   0   13.28    0.66
  -3   8   0   13.32    0.76
   2  -8   0   10.81    0.72
   2  -8   0   11.08    0.76
  -2   8   0    9.98    0.66
  -2   8   0   10.42    0.67
  -2   8   0   10.43    0.65
   1  -8   0    9.99    0.68
   1  -8   0   11.18    0.77
  -1   8   0   10.32    0.62
  -1   8   0    9.56    0.65
   0  -8   0    8.28    0.72
   0  -8   0    8.62    0.74
   0  -8   0    7.81    0.66
   0  -8   0    8.29    0.67
   0   8   0    6.42    0.60
   0   8   0    6.18    0.55
   0   8   0    7.24    0.63
  -1  -8   0   16.43    0.82
  -1  -8   0   17.08    0.87
  -1  -8   0   16.85    0.93
  -1  -8   0   16.46    0.89
  -1  -8   0   16.72    0.86
   1   8   0   16.75    0.82
   1   8   0   16.49    0.80
  -2  -8   0    3.99    0.49
  -2  -8   0    3.49    0.50
  -2  -8   0    4.15    0.53
  -2  -8   0    4.43    0.47
  -2  -8   0    4.40    0.44
   2   8   0    3.90    0.43
   2   8   0    3.73    0.42
  -3  -8   0    4.42    0.51
  -3  -8   0    6.60    0.51
  -3  -8   0    6.28    0.58
   3   8   0    6.19    0.45
   3   8   0    5.19    0.45
  -4  -8   0   -0.12    0.19
  -4  -8   0    0.16    0.15
  -4  -8   0   -0.11    0.12
  -4  -8   0   -0.17    0.13
  -4  -8   0    0.02    0.13
   4   8   0   -0.06    0.09
   4   8   0   -0.13    0.10
   5  -9   0    1.04    0.20
  -5   9   0    1.69    0.25
  -5   9   0    1.55    0.22
   4  -9   0    7.99    0.53
  -4   9   0    8.61    0.52
  -4   9   0    8.63    0.45
  -4   9   0    7.92    0.51
  -4   9   0    7.65    0.51
   3  -9   0    6.66    0.58
   3  -9   0    4.77    0.55
  -3   9   0    5.25    0.52
  -3   9   0    6.09    0.54
  -3   9   0    4.28    0.46
   2  -9   0    1.97    0.36
   2  -9   0    2.30    0.41
   2  -9   0    1.76    0.34
  -2   9   0    2.49    0.44
  -2   9   0    1.74    0.33
  -2   9   0    1.91    0.35
   1  -9   0    4.49    0.57
   1  -9   0    5.20    0.52
   1  -9   0    4.68    0.52
   1  -9   0    4.32    0.48
  -1   9   0    5.19    0.50
  -1   9   0    4.15    0.46
  -1   9   0    3.77    0.45
   0  -9   0    0.22    0.21
   0  -9   0    0.46    0.23
   0  -9   0    0.18    0.22
   0  -9   0   -0.10    0.20
   0   9   0    0.37    0.18
   0   9   0    0.12    0.18
   0   9   0    0.39    0.19
  -1  -9   0    3.64    0.50
  -1  -9   0    3.64    0.40
  -1  -9   0    3.77    0.45
  -1  -9   0    4.56    0.50
   1   9   0    3.32    0.40
   1   9   0    3.32    0.36
   1   9   0    3.53    0.40
  -2  -9   0    1.69    0.22
  -2  -9   0    1.34    0.27
  -2  -9   0    1.00    0.25
  -2  -9   0    1.26    0.30
   2   9   0    1.48    0.26
   2   9   0    1.86    0.27
  -3  -9   0   11.68    0.52
  -3  -9   0   10.55    0.51
   3   9   0   11.12    0.47
   3   9   0   10.93    0.49
   3 -10   0    0.78    0.18
   3 -10   0    1.06    0.21
   3 -10   0    0.85    0.19
  -3  10   0    1.28    0.21
  -3  10   0    1.08    0.21
   2 -10   0    0.52    0.17
   2 -10   0    0.49    0.18
   2 -10   0    0.21    0.16
  -2  10   0    0.35    0.28
  -2  10   0    0.27    0.16
   1 -10   0   -0.09    0.14
   1 -10   0    0.10    0.21
   1 -10   0   -0.05    0.13
   1 -10   0   -0.07    0.13
  -1  10   0   -0.05    0.13
  -1  10   0    0.01    0.14
  -1  10   0    0.02    0.12
   0 -10   0    4.11    0.37
   0 -10   0    3.09    0.36
   0 -10   0    3.38    0.41
   0  10   0    2.97    0.30
   0  10   0    3.74    0.37
  -1 -10   0    2.07    0.24
  -1 -10   0    2.32    0.30
  -1 -10   0    2.20    0.25
   1  10   0    2.34    0.26
   1  10   0    1.83    0.24
   1  10   0    2.22    0.24
   1  10  -1    2.00    0.24
   1  10  -1    2.15    0.26
   1  10  -1    1.86    0.25
  -1 -10   1    2.45    0.31
  -1 -10   1    1.79    0.24
  -1 -10   1    2.04    0.25
   0  10  -1    7.08    0.43
   0  10  -1    6.28    0.41
   0  10  -1    6.78    0.44
   0 -10   1    7.23    0.52
   0 -10   1    6.53    0.47
   0 -10   1    6.85    0.44
   0 -10   1    6.91    0.46
  -1  10  -1    1.20    0.21
  -1  10  -1    0.77    0.20
  -1  10  -1    0.89    0.22
   1 -10   1    1.01    0.23
   1 -10   1    1.07    0.24
   1 -10   1    1.23    0.26
   1 -10   1    0.89    0.36
  -2  10  -1    0.01    0.14
  -2  10  -1    0.12    0.15
   2 -10   1   -0.02    0.14
   2 -10   1    0.19    0.13
   2 -10   1    0.22    0.16
  -3  10  -1    0.65    0.18
   3 -10   1    0.60    0.18
   3 -10   1    0.66    0.19
   3 -10   1    0.33    0.15
   3   9  -1    0.17    0.11
   3   9  -1    0.07    0.09
  -3  -9   1    0.21    0.15
  -3  -9   1    0.10    0.15
   2   9  -1    0.00    0.11
   2   9  -1   -0.04    0.15
  -2  -9   1   -0.28    0.15
  -2  -9   1    0.05    0.18
  -2  -9   1   -0.06    0.12
  -2  -9   1   -0.15    0.14
  -2  -9   1    0.05    0.17
   1   9  -1    0.23    0.18
   1   9  -1    0.92    0.24
   1   9  -1    0.46    0.18
  -1  -9   1    0.89    0.26
  -1  -9   1    0.57    0.24
  -1  -9   1    0.71    0.26
  -1  -9   1    0.81    0.26
   0   9  -1   -0.02    0.15
   0   9  -1    0.02    0.17
   0   9  -1    0.00    0.16
   0  -9   1   -0.31    0.17
   0  -9   1   -0.16    0.17
   0  -9   1    0.06    0.18
   0  -9   1    0.12    0.20
  -1   9  -1    5.55    0.53
  -1   9  -1    5.27    0.55
  -1   9  -1    5.31    0.49
   1  -9   1    6.03    0.59
   1  -9   1    5.52    0.60
   1  -9   1    5.87    0.54
   1  -9   1    5.72    0.54
  -2   9  -1    1.00    0.27
  -2   9  -1    0.69    0.24
  -2   9  -1    0.79    0.22
   2  -9   1    0.43    0.24
   2  -9   1    0.61    0.27
   2  -9   1    1.05    0.29
  -3   9  -1   48.30    1.47
  -3   9  -1   51.69    1.56
  -3   9  -1   50.10    1.54
   3  -9   1   52.93    1.56
   3  -9   1   49.27    1.49
  -4   9  -1   58.13    1.58
  -4   9  -1   58.13    1.59
  -4   9  -1   57.23    1.44
   4  -9   1   56.86    1.59
  -5   9  -1    8.25    0.45
   5  -9   1    8.70    0.44
   4   8  -1    0.56    0.16
   4   8  -1    0.17    0.11
  -4  -8   1    0.32    0.16
  -4  -8   1    0.35    0.18
  -4  -8   1    0.41    0.18
  -4  -8   1    0.44    0.17
   3   8  -1    2.38    0.33
   3   8  -1    2.10    0.32
  -3  -8   1    2.62    0.41
  -3  -8   1    1.98    0.35
  -3  -8   1    2.89    0.46
   2   8  -1    0.48    0.21
   2   8  -1    0.17    0.19
  -2  -8   1    0.05    0.19
  -2  -8   1    0.06    0.23
  -2  -8   1    0.32    0.21
  -2  -8   1    0.29    0.27
  -2  -8   1   -0.10    0.20
   1   8  -1    3.61    0.47
   1   8  -1    3.41    0.45
  -1  -8   1    3.45    0.49
  -1  -8   1    3.16    0.51
  -1  -8   1    2.89    0.40
  -1  -8   1    3.94    0.48
  -1  -8   1    3.61    0.49
   0   8  -1   34.57    1.18
   0   8  -1   33.37    1.21
   0   8  -1   32.93    1.21
   0  -8   1   32.06    1.18
   0  -8   1   31.92    1.32
   0  -8   1   33.09    1.24
   0  -8   1   32.26    1.24
  -1   8  -1   33.79    1.18
  -1   8  -1   32.26    1.23
   1  -8   1   32.28    1.26
   1  -8   1   33.82    1.35
   1  -8   1   35.98    1.30
  -2   8  -1    0.02    0.19
  -2   8  -1    0.10    0.22
  -2   8  -1   -0.09    0.18
  -2   8  -1    0.19    0.20
   2  -8   1   -0.11    0.20
   2  -8   1    0.21    0.23
  -3   8  -1    7.99    0.62
  -3   8  -1    7.20    0.73
  -3   8  -1    7.60    0.58
  -3   8  -1    7.71    0.59
  -3   8  -1    8.38    0.61
   3  -8   1    8.33    0.76
   3  -8   1    7.70    0.61
  -4   8  -1   37.19    1.42
  -4   8  -1   37.37    1.31
  -4   8  -1   38.57    1.33
  -4   8  -1   37.42    1.25
  -4   8  -1   37.66    1.17
  -4   8  -1   37.95    1.31
  -4   8  -1   36.05    1.46
  -4   8  -1   38.83    1.30
   4  -8   1   35.50    1.29
  -5   8  -1    2.02    0.28
  -5   8  -1    1.83    0.36
  -5   8  -1    2.78    0.41
  -5   8  -1    2.38    0.39
  -5   8  -1    2.11    0.32
  -5   8  -1    1.61    0.27
  -5   8  -1    2.12    0.32
  -5   8  -1    2.39    0.34
   5  -8   1    2.13    0.33
   4   7  -1   18.10    0.78
   4   7  -1   19.39    0.76
  -4  -7   1   17.36    0.88
  -4  -7   1   17.57    0.88
  -4  -7   1   19.30    0.90
  -4  -7   1   17.94    0.84
  -4  -7   1   19.45    0.92
  -4  -7   1   16.14    0.95
  -4  -7   1   17.93    0.83
   3   7  -1    1.91    0.34
  -3  -7   1    1.81    0.52
  -3  -7   1    1.87    0.41
  -3  -7   1    1.44    0.34
  -3  -7   1    1.44    0.35
  -3  -7   1    1.52    0.38
  -3  -7   1    1.92    0.42
  -3  -7   1    1.02    0.31
  -3  -7   1    0.61    0.32
  -3  -7   1    1.32    0.39
   2   7  -1    4.58    0.51
  -2  -7   1    6.59    0.69
  -2  -7   1    4.65    0.54
  -2  -7   1    5.36    0.66
  -2  -7   1    4.68    0.53
  -2  -7   1    5.15    0.61
  -2  -7   1    6.33    0.58
   1   7  -1    3.39    0.43
  -1  -7   1    3.06    0.50
  -1  -7   1    2.54    0.46
  -1  -7   1    2.00    0.40
  -1  -7   1    2.94    0.46
  -1  -7   1    3.38    0.50
  -1  -7   1    2.63    0.49
  -1  -7   1    2.99    0.40
   0   7  -1   13.68    0.72
   0   7  -1   15.26    1.41
   0   7  -1   12.67    0.76
   0  -7   1   13.78    0.80
   0  -7   1   13.23    0.76
   0  -7   1   13.40    0.71
   0  -7   1   14.39    0.83
  -1   7  -1   23.45    1.01
  -1   7  -1   23.74    0.98
   1  -7   1   23.79    1.07
   1  -7   1   22.63    1.05
  -2   7  -1   29.66    1.18
  -2   7  -1   28.86    1.29
  -2   7  -1   27.66    1.10
  -2   7  -1   30.79    1.16
  -2   7  -1   27.82    1.48
   2  -7   1   29.05    1.12
   2  -7   1   29.31    1.19
  -3   7  -1    3.29    0.55
  -3   7  -1    5.60    0.67
  -3   7  -1    4.43    0.55
  -3   7  -1    3.78    0.50
  -3   7  -1    4.14    0.62
  -3   7  -1    3.63    0.42
  -3   7  -1    4.14    0.53
   3  -7   1    5.20    0.63
  -4   7  -1    5.67    0.63
  -4   7  -1    4.96    0.58
  -4   7  -1    4.97    0.68
  -4   7  -1    5.09    0.53
  -4   7  -1    4.17    0.51
  -4   7  -1    6.56    0.77
  -4   7  -1    5.76    0.59
  -4   7  -1    4.54    0.59
  -4   7  -1    5.67    0.61
  -5   7  -1   17.08    1.00
  -5   7  -1   18.02    0.87
  -5   7  -1   19.17    0.90
  -5   7  -1   17.28    0.86
  -5   7  -1   19.26    0.87
  -5   7  -1   17.84    0.95
  -5   7  -1   17.46    0.95
  -5   7  -1   18.04    0.79
  -5   7  -1   19.02    0.89
  -6   7  -1   15.08    0.70
  -6   7  -1   15.74    0.73
  -6   7  -1   16.08    0.65
  -6   7  -1   17.56    0.75
  -6   7  -1   16.04    0.70
   5   6  -1    0.20    0.16
  -5  -6   1    0.31    0.20
  -5  -6   1    0.15    0.19
  -5  -6   1    0.01    0.20
  -5  -6   1    0.03    0.18
  -5  -6   1    0.45    0.27
  -4  -6   1    1.52    0.38
  -4  -6   1    1.98    0.43
  -4  -6   1    1.43    0.36
  -4  -6   1    2.37    0.44
  -4  -6   1    1.76    0.42
  -4  -6   1    2.26    0.54
  -4  -6   1    1.66    0.37
  -4  -6   1    1.94    0.41
  -4  -6   1    1.74    0.41
  -3  -6   1    1.04    0.32
  -3  -6   1    0.87    0.34
  -3  -6   1    1.48    0.41
  -3  -6   1    1.45    0.33
  -3  -6   1    1.07    0.37
  -3  -6   1    0.99    0.34
  -3  -6   1    1.16    0.23
  -3  -6   1    1.33    0.47
  -3  -6   1    1.63    0.42
  -3  -6   1    0.77    0.30
  -3  -6   1    1.73    0.40
   2   6  -1    6.79    0.55
   2   6  -1    5.46    0.51
  -2  -6   1    6.17    0.63
  -2  -6   1    5.52    0.62
  -2  -6   1    6.10    0.60
  -2  -6   1    4.96    0.53
  -2  -6   1    5.22    0.58
  -2  -6   1    6.14    0.65
  -2  -6   1    6.77    0.57
   1   6  -1    1.11    0.27
   1   6  -1    1.38    0.29
   1   6  -1    1.71    0.31
  -1  -6   1    1.77    0.34
  -1  -6   1    1.53    0.36
  -1  -6   1    0.98    0.29
  -1  -6   1    1.38    0.28
   0   6  -1   26.55    0.92
   0   6  -1   26.38    1.02
   0   6  -1   26.29    0.95
   0  -6   1   26.97    1.07
   0  -6   1   24.83    1.01
   0  -6   1   26.50    0.94
  -1   6  -1    1.86    0.31
  -1   6  -1    1.48    0.29
  -1   6  -1    1.45    0.26
   1  -6   1    1.63    0.32
   1  -6   1    1.67    0.36
   1  -6   1    1.80    0.33
  -2   6  -1    6.22    0.55
  -2   6  -1    6.75    0.50
  -2   6  -1    6.06    0.65
  -2   6  -1    6.94    0.50
  -2   6  -1    7.64    0.52
   2  -6   1    6.58    0.65
   2  -6   1    7.01    0.56
  -3   6  -1    3.41    0.47
  -3   6  -1    3.38    0.45
  -3   6  -1    3.61    0.55
  -3   6  -1    3.90    0.60
   3  -6   1    3.94    0.56
   3  -6   1    2.89    0.46
   3  -6   1    3.82    0.51
  -4   6  -1    8.94    0.76
  -4   6  -1    8.96    0.68
  -4   6  -1    7.43    0.68
  -4   6  -1    8.54    0.76
  -4   6  -1    8.04    0.81
  -4   6  -1    7.87    0.60
  -4   6  -1    8.66    0.73
  -4   6  -1    8.47    0.81
  -4   6  -1    8.94    0.77
  -5   6  -1   -0.09    0.21
  -5   6  -1    0.05    0.26
  -5   6  -1    0.18    0.20
  -5   6  -1    0.44    0.32
  -5   6  -1    0.10    0.23
  -5   6  -1    0.07    0.18
  -5   6  -1    0.26    0.28
  -5   6  -1   -0.17    0.19
  -6   6  -1    8.31    0.59
  -6   6  -1    8.01    0.51
  -6   6  -1    7.92    0.57
  -6   6  -1    7.86    0.56
  -6   6  -1    8.45    0.65
  -6   6  -1    8.36    0.57
  -6   6  -1    7.73    0.67
  -6  -5   1    1.31    0.28
  -6  -5   1    0.96    0.22
  -6  -5   1    0.95    0.22
  -5  -5   1    0.27    0.24
  -5  -5   1    0.54    0.37
  -5  -5   1    0.54    0.30
  -5  -5   1    0.51    0.26
  -5  -5   1    0.51    0.27
  -5  -5   1    0.85    0.30
  -5  -5   1    0.23    0.24
  -4  -5   1    0.73    0.35
  -4  -5   1    0.37    0.30
  -4  -5   1    0.71    0.30
  -4  -5   1    0.82    0.32
  -4  -5   1    0.31    0.26
  -4  -5   1    0.43    0.29
  -4  -5   1    1.04    0.43
  -4  -5   1    0.72    0.32
   3   5  -1   -0.03    0.15
   3   5  -1    0.06    0.17
  -3  -5   1    0.28    0.26
  -3  -5   1    0.29    0.25
  -3  -5   1   -0.02    0.21
  -3  -5   1    0.03    0.20
  -3  -5   1   -0.12    0.14
  -3  -5   1    0.03    0.24
  -3  -5   1    0.34    0.23
   2   5  -1    2.36    0.37
   2   5  -1    2.79    0.35
  -2  -5   1    2.33    0.40
  -2  -5   1    2.01    0.34
  -2  -5   1    2.92    0.44
  -2  -5   1    2.50    0.43
  -2  -5   1    2.57    0.36
   1   5  -1   18.32    0.67
   1   5  -1   17.15    0.77
   1   5  -1   17.25    0.70
  -1  -5   1   18.44    0.74
  -1  -5   1   16.18    0.75
  -1  -5   1   16.36    0.75
  -1  -5   1   17.92    0.81
   0   5  -1    0.31    0.17
   0   5  -1    0.02    0.11
   0   5  -1    0.13    0.14
   0  -5   1    0.27    0.14
   0  -5   1    0.26    0.17
   0  -5   1   -0.01    0.18
  -1   5  -1   53.81    1.40
  -1   5  -1   53.76    1.46
  -1   5  -1   49.70    1.40
   1  -5   1   54.75    1.45
   1  -5   1   51.45    1.50
   1  -5   1   51.05    1.49
   1  -5   1   52.77    1.30
  -2   5  -1    3.26    0.40
  -2   5  -1    3.16    0.45
  -2   5  -1    3.05    0.35
  -2   5  -1    2.93    0.36
  -2   5  -1    2.99    0.45
   2  -5   1    2.60    0.37
   2  -5   1    3.39    0.45
   2  -5   1    2.61    0.38
  -3   5  -1   60.20    1.69
  -3   5  -1   60.22    1.82
  -3   5  -1   59.28    1.88
  -3   5  -1   59.25    1.71
   3  -5   1   60.38    1.87
   3  -5   1   61.37    1.83
   3  -5   1   58.80    1.70
  -4   5  -1    3.26    0.52
  -4   5  -1    2.00    0.37
  -4   5  -1    3.89    0.51
  -4   5  -1    3.55    0.59
   4  -5   1    2.78    0.47
   4  -5   1    3.07    0.54
  -5   5  -1    0.09    0.26
  -5   5  -1    0.08    0.18
  -5   5  -1    0.14    0.27
  -5   5  -1    0.13    0.19
  -5   5  -1   -0.23    0.22
  -5   5  -1    0.27    0.21
  -5   5  -1    0.07    0.21
  -5   5  -1   -0.20    0.19
  -6   5  -1    6.95    0.66
  -6   5  -1    5.15    0.62
  -6   5  -1    5.95    0.52
  -6   5  -1    6.17    0.73
  -6   5  -1    6.44    0.62
  -6   5  -1    6.34    0.60
  -6   5  -1    6.12    0.59
  -7   5  -1   24.76    0.86
  -7   5  -1   24.33    0.84
  -6  -4   1    0.46    0.26
  -6  -4   1    0.37    0.23
  -6  -4   1    0.47    0.23
  -6  -4   1    0.44    0.30
  -6  -4   1    0.74    0.25
  -5  -4   1    0.81    0.32
  -5  -4   1    0.89    0.32
  -5  -4   1    0.74    0.33
  -5  -4   1    1.57    0.50
  -5  -4   1    0.57    0.29
  -5  -4   1    1.32    0.38
  -5  -4   1    1.18    0.39
  -4  -4   1    7.54    1.07
  -4  -4   1    8.18    0.80
  -4  -4   1    7.00    0.68
  -4  -4   1    6.81    0.67
  -4  -4   1    8.20    0.77
  -4  -4   1    9.00    0.84
  -4  -4   1    7.44    0.77
  -4  -4   1    8.66    0.95
  -4  -4   1    8.50    0.85
   3   4  -1   12.98    0.66
   3   4  -1   12.27    0.68
  -3  -4   1   12.85    0.72
  -3  -4   1   13.33    0.76
  -3  -4   1   12.22    0.73
  -3  -4   1   12.55    0.74
  -3  -4   1   13.60    0.72
   2   4  -1   55.56    1.43
   2   4  -1   53.41    1.51
  -2  -4   1   52.76    1.57
  -2  -4   1   53.53    1.53
  -2  -4   1   50.36    1.53
  -2  -4   1   56.54    1.52
  -2  -4   1   55.06    1.53
   1   4  -1    4.33    0.30
   1   4  -1    3.99    0.38
  -1  -4   1    3.49    0.37
  -1  -4   1    3.71    0.35
   0   4  -1   21.31    0.63
   0   4  -1   20.47    0.59
   0   4  -1   20.38    0.72
   0  -4   1   19.64    0.60
   0  -4   1   20.66    0.66
   0  -4   1   19.62    0.73
  -1   4  -1  128.01    2.68
  -1   4  -1  127.77    2.74
   1  -4   1  128.72    2.57
   1  -4   1  131.57    2.76
   1  -4   1  128.39    2.80
  -2   4  -1   84.65    1.97
  -2   4  -1   83.01    1.94
   2  -4   1   84.18    2.06
   2  -4   1   82.59    2.08
  -3   4  -1    0.22    0.17
  -3   4  -1    0.14    0.18
  -3   4  -1   -0.13    0.13
  -3   4  -1    0.15    0.20
  -3   4  -1    0.14    0.15
  -3   4  -1    0.06    0.12
   3  -4   1    0.21    0.19
   3  -4   1   -0.15    0.20
   3  -4   1    0.05    0.15
  -4   4  -1   40.80    1.35
  -4   4  -1   43.22    1.42
  -4   4  -1   42.54    1.49
  -4   4  -1   41.77    1.59
   4  -4   1   42.22    1.45
   4  -4   1   42.45    1.55
  -5   4  -1   13.33    0.87
  -5   4  -1   13.55    0.87
  -5   4  -1   12.18    0.68
  -5   4  -1   13.77    0.95
  -5   4  -1   14.95    0.83
  -5   4  -1   13.54    0.79
  -5   4  -1   13.08    0.81
  -5   4  -1   13.88    0.80
  -6   4  -1    9.89    0.69
  -6   4  -1   11.53    0.73
  -6   4  -1   10.43    0.68
  -6   4  -1   11.28    0.85
  -6   4  -1   10.23    0.61
  -6   4  -1   11.25    0.77
  -7   4  -1   16.07    0.71
  -7   4  -1   18.08    0.73
  -6  -3   1    1.81    0.36
  -6  -3   1    2.10    0.42
  -6  -3   1    2.37    0.42
  -6  -3   1    2.38    0.50
  -5  -3   1   24.33    1.11
  -5  -3   1   23.98    1.14
  -5  -3   1   24.99    1.20
  -5  -3   1   23.84    1.20
  -5  -3   1   24.44    1.08
  -5  -3   1   23.44    1.28
  -5  -3   1   23.35    1.14
   4   3  -1    0.24    0.19
  -4  -3   1    0.49    0.24
  -4  -3   1    0.28    0.22
  -4  -3   1    0.95    0.32
  -4  -3   1    0.10    0.21
   3   3  -1    1.80    0.28
   3   3  -1    1.72    0.30
  -3  -3   1    1.69    0.28
  -3  -3   1    2.66    0.42
  -3  -3   1    1.45    0.28
  -3  -3   1    1.98    0.35
  -3  -3   1    1.90    0.38
   2   3  -1    1.99    0.29
   2   3  -1    1.47    0.22
  -2  -3   1    1.29    0.23
  -2  -3   1    2.10    0.28
   1   3  -1   42.34    0.94
   1   3  -1   41.92    1.05
   1   3  -1   44.62    1.14
  -1  -3   1   45.53    1.11
  -1  -3   1   44.98    1.15
   0   3  -1  173.68    3.31
   0   3  -1  172.13    3.28
   0   3  -1  171.98    3.43
   0  -3   1  174.57    3.33
   0  -3   1  175.52    3.46
   0  -3   1  177.70    3.35
  -1   3  -1  490.02    9.00
  -1   3  -1  479.76    9.02
  -1   3  -1  498.50    8.75
   1  -3   1  487.45    9.10
   1  -3   1  494.90    8.88
   1  -3   1  495.20    9.09
  -2   3  -1   22.91    0.85
  -2   3  -1   22.56    0.74
  -2   3  -1   22.60    0.71
   2  -3   1   23.04    0.60
   2  -3   1   23.32    0.78
  -3   3  -1   -0.18    0.15
  -3   3  -1   -0.09    0.12
  -3   3  -1   -0.18    0.13
  -3   3  -1   -0.13    0.15
  -3   3  -1    0.05    0.20
   3  -3   1   -0.16    0.12
  -4   3  -1    6.85    0.51
  -4   3  -1    6.55    0.70
  -4   3  -1    6.03    0.54
  -4   3  -1    6.03    0.61
  -4   3  -1    6.15    0.68
   4  -3   1    5.15    0.53
   4  -3   1    5.97    0.63
  -5   3  -1   30.97    1.20
  -5   3  -1   31.61    1.20
  -5   3  -1   31.15    1.29
  -5   3  -1   31.34    1.24
  -5   3  -1   31.16    1.10
  -5   3  -1   31.28    1.39
  -6   3  -1   32.58    1.22
  -6   3  -1   31.02    1.23
  -6   3  -1   31.40    1.31
  -6   3  -1   32.92    1.44
  -6  -2   1    0.22    0.25
  -6  -2   1    0.05    0.22
  -6  -2   1    0.40    0.28
  -6  -2   1   -0.34    0.29
  -6  -2   1    0.26    0.24
  -5  -2   1   27.48    1.15
  -5  -2   1   28.84    1.26
  -5  -2   1   29.28    1.42
  -5  -2   1   29.61    1.27
  -5  -2   1   29.46    1.29
  -5  -2   1   29.49    1.21
  -5  -2   1   30.04    1.32
   4   2  -1   97.43    2.34
  -4  -2   1   94.56    2.52
  -4  -2   1   99.98    2.45
  -4  -2   1   94.04    2.38
  -4  -2   1   94.95    2.48
  -4  -2   1   95.22    2.42
   3   2  -1   62.39    1.57
   3   2  -1   63.19    1.57
  -3  -2   1   64.47    1.63
  -3  -2   1   59.86    1.60
  -3  -2   1   58.86    1.68
   2   2  -1    0.11    0.12
   2   2  -1   -0.02    0.09
  -2  -2   1   -0.02    0.11
  -2  -2   1    0.03    0.09
  -2  -2   1   -0.04    0.11
  -2  -2   1    0.03    0.10
   1   2  -1    0.17    0.11
   1   2  -1    0.32    0.10
   1   2  -1    0.07    0.05
  -1  -2   1    0.13    0.10
  -1  -2   1    0.08    0.06
  -1  -2   1    0.09    0.10
  -1  -2   1    0.12    0.10
   0   2  -1   88.39    1.81
   0   2  -1   89.43    1.72
   0   2  -1   90.35    1.73
   0  -2   1   88.53    1.76
   0  -2   1   88.89    1.74
   0  -2   1   87.10    1.82
  -1   2  -1  246.71    4.46
  -1   2  -1  248.73    4.75
  -1   2  -1  258.70    4.65
  -1   2  -1  244.48    4.63
   1  -2   1  250.26    4.51
   1  -2   1  244.89    4.67
  -2   2  -1   27.26    0.76
  -2   2  -1   27.86    0.90
  -2   2  -1   28.51    0.61
  -2   2  -1   27.53    0.79
   2  -2   1   28.07    0.66
   2  -2   1   28.21    0.81
  -3   2  -1   59.46    1.47
  -3   2  -1   59.77    1.50
  -3   2  -1   59.07    1.66
   3  -2   1   58.97    1.52
   3  -2   1   59.26    1.33
  -4   2  -1    0.25    0.16
  -4   2  -1    0.14    0.21
  -4   2  -1   -0.01    0.17
  -4   2  -1    0.10    0.21
  -4   2  -1   -0.02    0.14
   4  -2   1    0.08    0.14
  -5   2  -1    2.22    0.45
  -5   2  -1    2.44    0.50
   5  -2   1    1.90    0.41
  -6  -1   1   30.40    1.24
  -5  -1   1    2.09    0.49
  -5  -1   1    1.84    0.40
  -5  -1   1    1.85    0.44
  -5  -1   1    1.73    0.40
   4   1  -1    2.29    0.32
  -4  -1   1    1.85    0.31
  -4  -1   1    1.59    0.30
  -4  -1   1    1.81    0.37
  -4  -1   1    2.56    0.39
  -4  -1   1    1.96    0.37
   3   1  -1   16.77    0.61
   3   1  -1   16.41    0.61
  -3  -1   1   16.14    0.65
  -3  -1   1   16.93    0.65
  -3  -1   1   16.06    0.63
   2   1  -1  242.69    4.43
   2   1  -1  248.91    4.58
  -2  -1   1  241.90    4.62
  -2  -1   1  235.74    4.63
  -2  -1   1  243.03    4.57
  -2  -1   1  240.33    4.61
   1   1  -1   86.24    1.70
   1   1  -1   87.23    1.58
  -1  -1   1   85.93    1.72
  -1  -1   1   87.44    1.72
  -1  -1   1   85.93    1.66
  -1  -1   1   84.70    1.73
   0   1  -1  514.36    9.49
   0   1  -1  508.37    9.43
   0   1  -1  519.32    9.57
   0  -1   1  520.56    9.66
   0  -1   1  529.98    9.33
   0  -1   1  524.95    9.69
  -1   1  -1  319.44    5.93
  -1   1  -1  322.73    5.84
  -1   1  -1  314.21    5.84
  -1   1  -1  314.16    5.75
   1  -1   1  325.10    5.79
   1  -1   1  328.93    5.85
  -2   1  -1   74.56    1.58
  -2   1  -1   73.99    1.49
  -2   1  -1   72.66    1.68
  -2   1  -1   71.81    1.57
  -2   1  -1   72.27    1.50
   2  -1   1   73.30    1.59
  -3   1  -1    0.74    0.21
  -3   1  -1    1.52    0.23
  -3   1  -1    0.87    0.19
  -3   1  -1    0.84    0.16
   3  -1   1    0.83    0.18
   3  -1   1    0.81    0.16
  -4   1  -1   29.93    1.34
  -4   1  -1   25.12    1.08
  -4   1  -1   22.95    0.89
  -4   1  -1   25.25    0.97
  -4   1  -1   27.15    1.10
   4  -1   1   26.74    0.97
  -5   0   1   97.00    2.63
   4   0  -1   77.75    1.84
   4   0  -1   79.23    1.94
  -4   0   1   74.21    2.00
  -4   0   1   75.71    2.02
  -4   0   1   76.20    1.98
  -4   0   1   78.90    2.09
  -4   0   1   76.66    2.05
   3   0  -1   10.30    0.43
   3   0  -1   10.95    0.44
  -3   0   1   10.75    0.43
  -3   0   1   10.88    0.49
  -3   0   1   11.07    0.53
  -3   0   1   10.89    0.54
   2   0  -1   35.72    0.85
  -2   0   1   36.06    0.86
  -2   0   1   36.03    0.83
  -2   0   1   37.98    0.94
  -2   0   1   36.26    0.88
  -2   0   1   36.56    0.90
  -2   0   1   36.25    0.94
   1   0  -1   11.13    0.30
  -1   0   1   11.01    0.34
  -1   0   1   10.71    0.28
  -1   0   1   11.35    0.29
  -1   0   1   11.12    0.33
  -1   0   1   11.29    0.34
   0   0  -1    5.78    0.18
   0   0  -1    5.77    0.19
   0   0  -1    5.60    0.18
   0   0   1    6.08    0.20
   0   0   1    6.06    0.19
   0   0   1    5.84    0.17
  -1   0  -1  189.22    3.45
  -1   0  -1  185.57    3.50
  -1   0  -1  189.60    3.45
  -1   0  -1  185.46    3.50
  -1   0  -1  184.34    3.46
  -1   0  -1  191.99    3.48
  -2   0  -1  450.19    8.22
  -2   0  -1  450.20    8.17
  -2   0  -1  441.50    8.16
  -2   0  -1  446.13    8.14
  -2   0  -1  448.94    8.25
  -2   0  -1  441.15    8.17
  -3   0  -1   45.84    1.20
  -3   0  -1   45.33    1.29
  -3   0  -1   46.81    1.20
  -3   0  -1   46.87    1.23
  -3   0  -1   47.08    1.19
  -3   0  -1   46.58    1.26
  -4   0  -1    0.14    0.14
  -4   0  -1    0.12    0.17
  -4   0  -1    0.03    0.17
  -4   0  -1   -0.06    0.13
   4   0   1    0.01    0.11
   5  -1  -1   48.66    1.61
  -5   1   1   49.13    1.65
  -5   1   1   48.26    1.60
  -5   1   1   46.28    1.50
   4  -1  -1    4.94    0.37
  -4   1   1    4.02    0.46
  -4   1   1    5.97    0.61
  -4   1   1    3.44    0.41
  -4   1   1    3.98    0.48
  -4   1   1    3.86    0.39
  -4   1   1    4.56    0.55
   3  -1  -1    3.18    0.22
   3  -1  -1    3.24    0.30
  -3   1   1    3.01    0.24
  -3   1   1    3.39    0.35
  -3   1   1    3.29    0.37
  -3   1   1    3.02    0.29
   2  -1  -1    0.15    0.07
   2  -1  -1    0.04    0.09
  -2   1   1    0.04    0.07
  -2   1   1    0.10    0.11
  -2   1   1    0.13    0.08
  -2   1   1    0.18    0.12
   1  -1  -1  722.89   12.95
   1  -1  -1  729.89   13.00
  -1   1   1  719.33   13.38
  -1   1   1  732.13   13.20
  -1   1   1  727.80   13.15
  -1   1   1  713.00   13.01
   0  -1  -1  322.62    5.74
   0  -1  -1  315.78    5.72
   0  -1  -1  314.21    5.69
   0   1   1  306.43    5.73
   0   1   1  308.74    5.72
   0   1   1  307.13    5.74
  -1  -1  -1  535.06    9.69
  -1  -1  -1  537.43    9.65
  -1  -1  -1  523.50    9.64
   1   1   1  534.50    9.71
   1   1   1  539.00    9.67
   1   1   1  535.05    9.66
  -2  -1  -1    1.42    0.17
  -2  -1  -1    1.53    0.19
  -2  -1  -1    1.55    0.18
  -2  -1  -1    1.24    0.19
   2   1   1    1.18    0.15
   2   1   1    1.37    0.19
  -3  -1  -1   39.35    1.08
  -3  -1  -1   38.59    1.10
  -3  -1  -1   37.28    1.10
   3   1   1   38.95    1.00
   3   1   1   41.09    1.14
  -4  -1  -1   59.23    1.66
  -4  -1  -1   60.55    1.68
  -4  -1  -1   60.50    1.66
  -4  -1  -1   59.07    1.75
   4   1   1   62.10    1.69
   4   1   1   61.15    1.61
  -5  -1  -1   45.94    1.59
  -5  -1  -1   47.24    1.65
  -5  -1  -1   46.92    1.54
  -5  -1  -1   46.94    1.69
  -5  -1  -1   58.29    2.26
  -6   2   1    2.90    0.50
  -6   2   1    1.82    0.41
  -6   2   1    2.28    0.66
  -6   2   1    1.14    0.33
  -6   2   1    2.13    0.39
   5  -2  -1    0.21    0.21
  -5   2   1   -0.06    0.22
  -5   2   1    0.13    0.24
  -5   2   1    0.08    0.26
  -5   2   1    0.29    0.24
  -5   2   1    0.13    0.20
   4  -2  -1   11.10    0.64
   4  -2  -1   10.85    0.53
  -4   2   1   10.47    0.64
  -4   2   1    8.87    0.64
  -4   2   1   11.09    0.71
  -4   2   1   10.12    0.56
   3  -2  -1    6.20    0.42
   3  -2  -1    5.86    0.34
  -3   2   1    6.49    0.48
  -3   2   1    6.00    0.38
   2  -2  -1    0.20    0.12
  -2   2   1    0.15    0.13
  -2   2   1    0.14    0.08
  -2   2   1    0.12    0.10
   1  -2  -1  227.25    4.09
   1  -2  -1  212.86    4.15
  -1   2   1  222.71    4.07
  -1   2   1  210.10    4.17
  -1   2   1  221.62    4.12
   0  -2  -1   40.56    0.92
   0  -2  -1   38.23    0.83
   0  -2  -1   39.24    0.89
   0   2   1   38.66    0.91
   0   2   1   39.60    0.88
   0   2   1   37.98    0.83
  -1  -2  -1   20.91    0.58
  -1  -2  -1   19.77    0.61
  -1  -2  -1   20.51    0.60
   1   2   1   21.23    0.54
   1   2   1   20.39    0.63
  -2  -2  -1    0.22    0.13
  -2  -2  -1   -0.01    0.08
  -2  -2  -1    0.03    0.11
   2   2   1   -0.02    0.07
   2   2   1    0.06    0.13
  -3  -2  -1   10.73    0.61
  -3  -2  -1   10.81    0.52
  -3  -2  -1   10.09    0.54
  -3  -2  -1   10.04    0.54
  -3  -2  -1    9.86    0.55
   3   2   1   10.05    0.54
  -4  -2  -1    1.61    0.33
  -4  -2  -1    1.18    0.28
  -4  -2  -1    1.57    0.36
   4   2   1    1.53    0.29
   4   2   1    1.19    0.28
  -5  -2  -1   23.73    1.08
  -5  -2  -1   21.55    1.17
  -5  -2  -1   21.18    1.11
  -5  -2  -1   21.83    1.07
  -5  -2  -1   24.30    1.05
  -5  -2  -1   22.72    1.10
  -6  -2  -1    0.19    0.26
  -6  -2  -1    0.30    0.32
  -6  -2  -1    0.49    0.29
  -6  -2  -1    0.73    0.32
  -7   3   1    0.97    0.25
  -7   3   1    1.10    0.24
  -6   3   1   22.44    1.11
  -6   3   1   23.47    1.02
  -6   3   1   24.93    1.07
  -6   3   1   23.98    1.14
  -6   3   1   23.39    1.20
  -6   3   1   24.79    1.07
  -5   3   1   12.62    0.81
  -5   3   1   10.65    0.62
  -5   3   1   12.07    0.80
  -5   3   1   11.80    0.84
  -5   3   1   10.76    0.78
  -5   3   1   12.37    0.75
  -5   3   1   12.34    0.73
  -5   3   1   12.19    0.75
   4  -3  -1    5.38    0.55
  -4   3   1    5.00    0.56
  -4   3   1    5.37    0.51
  -4   3   1    6.11    0.65
  -4   3   1    4.62    0.59
  -4   3   1    5.08    0.60
   3  -3  -1   89.38    2.20
   3  -3  -1   91.24    1.99
  -3   3   1   85.21    2.29
  -3   3   1   93.78    2.13
  -3   3   1   87.50    2.20
  -3   3   1   94.44    2.35
   2  -3  -1   68.03    1.66
   2  -3  -1   65.60    1.49
  -2   3   1   68.09    1.58
  -2   3   1   66.72    1.49
  -2   3   1   68.08    1.72
   1  -3  -1   16.69    0.53
   1  -3  -1   17.59    0.61
  -1   3   1   16.94    0.60
  -1   3   1   16.77    0.54
  -1   3   1   16.13    0.55
   0  -3  -1   57.44    1.36
   0  -3  -1   58.26    1.25
   0  -3  -1   60.83    1.34
   0   3   1   57.76    1.35
   0   3   1   57.44    1.24
   0   3   1   59.14    1.29
  -1  -3  -1  126.72    2.68
  -1  -3  -1  134.18    2.69
  -1  -3  -1  132.97    2.73
   1   3   1  131.99    2.75
   1   3   1  131.12    2.59
  -2  -3  -1  145.73    3.06
  -2  -3  -1  148.01    3.11
  -2  -3  -1  146.78    3.13
   2   3   1  147.63    2.91
   2   3   1  148.76    3.15
  -3  -3  -1   40.18    1.30
  -3  -3  -1   39.34    1.26
  -3  -3  -1   39.74    1.27
  -3  -3  -1   38.61    1.25
  -3  -3  -1   38.28    1.32
  -3  -3  -1   37.73    1.24
   3   3   1   40.01    1.27
  -4  -3  -1   15.43    0.88
  -4  -3  -1   15.01    0.80
  -4  -3  -1   15.13    0.82
  -4  -3  -1   16.12    0.84
   4   3   1   14.06    0.79
   4   3   1   14.03    0.73
  -5  -3  -1   33.22    1.50
  -5  -3  -1   32.05    1.33
  -5  -3  -1   34.34    1.32
  -5  -3  -1   32.82    1.40
  -5  -3  -1   34.89    1.41
  -5  -3  -1   32.48    1.30
  -6  -3  -1    6.98    0.69
  -6  -3  -1    6.27    0.62
  -6  -3  -1    7.36    0.62
  -6  -3  -1    6.83    0.61
  -6  -3  -1    7.00    0.77
  -6  -3  -1    5.30    0.58
  -7   4   1   11.62    0.59
  -7   4   1    9.53    0.55
  -6   4   1   72.88    1.90
  -6   4   1   71.33    2.03
  -6   4   1   73.28    2.09
  -6   4   1   72.78    2.15
  -5   4   1    0.24    0.29
  -5   4   1    0.23    0.22
  -5   4   1   -0.05    0.21
  -5   4   1   -0.32    0.24
  -5   4   1   -0.03    0.21
  -5   4   1    0.11    0.22
  -5   4   1    0.01    0.22
  -5   4   1   -0.12    0.23
  -5   4   1   -0.17    0.18
   4  -4  -1   25.03    1.08
  -4   4   1   26.54    1.15
  -4   4   1   26.21    1.22
  -4   4   1   25.57    0.98
  -4   4   1   26.59    1.21
  -4   4   1   26.08    1.04
  -4   4   1   24.95    1.10
   3  -4  -1  109.08    2.64
  -3   4   1  110.51    2.50
  -3   4   1  111.02    2.56
  -3   4   1  107.29    2.75
  -3   4   1  109.16    2.77
  -3   4   1  106.66    2.69
  -3   4   1  108.88    2.65
   2  -4  -1    8.77    0.52
   2  -4  -1    8.58    0.42
  -2   4   1   10.13    0.57
  -2   4   1    9.59    0.49
  -2   4   1    8.77    0.43
   1  -4  -1  377.15    7.26
   1  -4  -1  375.04    7.08
  -1   4   1  379.01    7.14
  -1   4   1  375.07    7.14
  -1   4   1  386.70    7.21
   0  -4  -1   38.67    1.11
   0  -4  -1   39.81    1.08
   0  -4  -1   40.77    0.99
   0   4   1   41.05    0.96
   0   4   1   40.42    1.04
   0   4   1   40.54    1.13
  -1  -4  -1  299.14    5.78
  -1  -4  -1  294.30    5.84
  -1  -4  -1  300.11    5.84
   1   4   1  303.40    5.89
   1   4   1  304.50    5.68
  -2  -4  -1    6.00    0.41
  -2  -4  -1    6.06    0.47
  -2  -4  -1    5.69    0.43
  -2  -4  -1    6.41    0.59
  -2  -4  -1    6.63    0.57
  -2  -4  -1    6.04    0.43
   2   4   1    5.66    0.44
   2   4   1    5.97    0.42
  -3  -4  -1  141.52    3.25
  -3  -4  -1  139.98    3.36
  -3  -4  -1  141.78    3.26
  -3  -4  -1  136.12    3.29
   3   4   1  137.81    3.26
   3   4   1  137.09    3.13
   3   4   1  135.08    3.07
  -4  -4  -1   16.94    0.91
  -4  -4  -1   17.21    0.95
  -4  -4  -1   14.69    0.96
  -4  -4  -1   16.86    0.93
  -4  -4  -1   16.42    0.97
  -4  -4  -1   16.90    0.92
  -4  -4  -1   16.78    0.91
  -4  -4  -1   16.14    0.90
  -5  -4  -1    0.24    0.27
  -5  -4  -1    0.56    0.30
  -5  -4  -1    1.04    0.31
  -5  -4  -1    1.01    0.31
  -5  -4  -1    0.19    0.26
  -5  -4  -1    0.48    0.27
  -5  -4  -1    0.58    0.37
  -6  -4  -1    2.42    0.35
  -6  -4  -1    2.97    0.42
  -6  -4  -1    2.22    0.35
  -6  -4  -1    2.78    0.44
  -6  -4  -1    1.82    0.41
  -7   5   1    0.13    0.14
  -7   5   1    0.18    0.15
  -7   5   1    0.03    0.14
  -6   5   1   65.02    1.95
  -6   5   1   64.67    1.87
  -6   5   1   62.67    2.10
  -6   5   1   61.04    1.79
  -6   5   1   60.54    1.69
  -6   5   1   64.12    1.98
   5  -5  -1   19.11    0.97
  -5   5   1   17.68    0.92
  -5   5   1   19.84    1.06
  -5   5   1   19.84    0.96
  -5   5   1   20.82    1.14
  -5   5   1   17.40    0.89
  -5   5   1   20.16    1.07
  -5   5   1   18.94    0.85
   4  -5  -1    0.05    0.24
   4  -5  -1    0.16    0.25
   4  -5  -1    0.30    0.24
  -4   5   1    0.25    0.32
  -4   5   1    0.13    0.37
  -4   5   1   -0.13    0.23
  -4   5   1    0.19    0.25
  -4   5   1    0.10    0.19
  -4   5   1    0.27    0.24
  -4   5   1    0.27    0.20
   3  -5  -1    5.33    0.56
   3  -5  -1    7.42    0.70
  -3   5   1    6.72    0.70
  -3   5   1    6.69    0.68
  -3   5   1    6.37    0.49
  -3   5   1    6.42    0.66
  -3   5   1    6.23    0.47
   2  -5  -1    4.82    0.41
   2  -5  -1    4.75    0.51
   2  -5  -1    5.60    0.57
  -2   5   1    5.19    0.57
  -2   5   1    4.23    0.48
  -2   5   1    4.62    0.36
  -2   5   1    4.67    0.46
  -2   5   1    5.75    0.57
  -2   5   1    3.56    0.39
   1  -5  -1   28.82    1.02
   1  -5  -1   28.60    0.90
   1  -5  -1   25.23    0.99
  -1   5   1   27.02    0.92
  -1   5   1   27.63    0.94
  -1   5   1   29.09    0.92
   0  -5  -1    0.15    0.13
   0  -5  -1    0.10    0.15
   0  -5  -1   -0.05    0.15
   0   5   1    0.00    0.13
   0   5   1   -0.05    0.09
   0   5   1   -0.01    0.13
  -1  -5  -1   12.91    0.70
  -1  -5  -1   14.66    0.67
  -1  -5  -1   14.08    0.66
  -1  -5  -1   13.81    0.68
  -1  -5  -1   13.87    0.70
   1   5   1   13.60    0.69
   1   5   1   13.48    0.63
   1   5   1   13.60    0.57
  -2  -5  -1   12.86    0.69
  -2  -5  -1   13.83    0.77
  -2  -5  -1   12.37    0.72
  -2  -5  -1   12.82    0.76
   2   5   1   14.63    0.76
   2   5   1   13.01    0.64
   2   5   1   12.91    0.64
  -3  -5  -1   15.97    0.90
  -3  -5  -1   15.08    0.84
  -3  -5  -1   17.03    0.90
  -3  -5  -1   15.34    0.92
  -3  -5  -1   15.70    0.88
  -3  -5  -1   14.96    0.86
  -3  -5  -1   15.82    1.01
  -3  -5  -1   16.96    0.91
  -3  -5  -1   17.18    0.89
  -3  -5  -1   15.07    0.59
   3   5   1   18.73    1.14
  -4  -5  -1    3.05    0.50
  -4  -5  -1    2.49    0.45
  -4  -5  -1    3.20    0.49
  -4  -5  -1    3.32    0.52
  -4  -5  -1    3.30    0.62
  -4  -5  -1    4.33    0.57
  -4  -5  -1    2.98    0.47
  -4  -5  -1    3.30    0.52
  -4  -5  -1    3.78    0.58
  -5  -5  -1    0.03    0.22
  -5  -5  -1    0.36    0.24
  -5  -5  -1   -0.07    0.18
  -5  -5  -1    0.19    0.23
  -5  -5  -1   -0.21    0.27
  -5  -5  -1   -0.13    0.19
  -5  -5  -1   -0.02    0.21
  -6  -5  -1    6.18    0.42
  -6  -5  -1    5.53    0.47
  -6  -5  -1    6.25    0.47
  -6  -5  -1    6.12    0.42
  -6   6   1   -0.11    0.19
  -6   6   1    0.11    0.21
  -6   6   1   -0.04    0.16
  -6   6   1   -0.24    0.19
  -6   6   1    0.04    0.16
  -6   6   1   -0.09    0.14
  -6   6   1   -0.01    0.16
  -5   6   1   13.67    0.78
  -5   6   1   14.21    0.90
  -5   6   1   12.79    0.91
  -5   6   1   12.97    0.67
  -5   6   1   13.76    0.81
  -5   6   1   13.38    0.77
  -5   6   1   14.80    0.91
   4  -6  -1    4.05    0.57
  -4   6   1    3.09    0.41
  -4   6   1    5.45    0.61
  -4   6   1    4.30    0.52
  -4   6   1    4.78    0.57
  -4   6   1    4.69    0.63
  -4   6   1    4.57    0.55
  -4   6   1    5.33    0.70
  -4   6   1    4.46    0.60
   3  -6  -1    8.31    0.66
   3  -6  -1    9.07    0.69
   3  -6  -1    9.52    0.70
  -3   6   1    9.01    0.68
  -3   6   1    8.97    0.61
  -3   6   1    9.08    0.62
  -3   6   1   10.34    0.76
   2  -6  -1    5.45    0.59
   2  -6  -1    5.19    0.59
  -2   6   1    6.11    0.65
  -2   6   1    5.37    0.55
  -2   6   1    5.44    0.53
  -2   6   1    6.10    0.65
   1  -6  -1   19.19    0.91
   1  -6  -1   19.36    0.90
   1  -6  -1   18.87    0.77
  -1   6   1   18.18    0.79
  -1   6   1   20.86    0.82
  -1   6   1   19.24    0.84
   0  -6  -1    0.31    0.18
   0  -6  -1    0.53    0.21
   0  -6  -1    0.80    0.29
   0   6   1    0.87    0.24
   0   6   1    0.87    0.24
   0   6   1    0.64    0.19
  -1  -6  -1   13.43    0.76
  -1  -6  -1   12.49    0.69
  -1  -6  -1   13.23    0.74
   1   6   1   12.29    0.71
   1   6   1   12.53    0.66
  -2  -6  -1    6.80    0.67
  -2  -6  -1    5.73    0.73
  -2  -6  -1    5.08    0.49
  -2  -6  -1    5.06    0.60
  -2  -6  -1    6.10    0.68
  -2  -6  -1    4.51    0.55
  -2  -6  -1    6.52    0.71
  -2  -6  -1    7.13    0.68
   2   6   1    4.89    0.51
  -3  -6  -1    0.27    0.28
  -3  -6  -1    0.77    0.32
  -3  -6  -1    0.72    0.30
  -3  -6  -1    0.63    0.30
  -3  -6  -1    0.82    0.31
  -3  -6  -1    1.05    0.36
  -3  -6  -1    0.58    0.31
  -3  -6  -1    0.76    0.20
  -3  -6  -1    1.01    0.46
  -3  -6  -1    0.89    0.33
  -4  -6  -1    0.05    0.19
  -4  -6  -1    0.34    0.25
  -4  -6  -1    0.30    0.24
  -4  -6  -1   -0.03    0.23
  -4  -6  -1    0.38    0.25
  -4  -6  -1    0.04    0.22
  -4  -6  -1    0.70    0.39
  -4  -6  -1    0.18    0.22
  -4  -6  -1   -0.10    0.22
  -5  -6  -1    3.84    0.45
  -5  -6  -1    4.98    0.49
  -5  -6  -1    5.24    0.45
  -5  -6  -1    4.54    0.45
  -5  -6  -1    5.50    0.74
  -5  -6  -1    3.75    0.49
   5   6   1    3.51    0.50
  -6   7   1    0.13    0.18
  -6   7   1    0.08    0.15
  -6   7   1    0.08    0.13
  -6   7   1   -0.05    0.13
  -6   7   1    0.09    0.16
  -5   7   1   18.41    0.87
  -5   7   1   17.59    0.84
  -5   7   1   16.48    0.92
  -5   7   1   17.28    0.85
  -5   7   1   18.33    1.02
  -5   7   1   17.86    0.76
  -5   7   1   16.42    0.93
   4  -7  -1    1.06    0.33
  -4   7   1    1.64    0.43
  -4   7   1    1.88    0.46
  -4   7   1    1.90    0.38
  -4   7   1    1.26    0.32
  -4   7   1    2.18    0.40
  -4   7   1    1.53    0.36
  -4   7   1    1.90    0.34
  -4   7   1    1.81    0.38
  -4   7   1    1.99    0.45
   3  -7  -1    8.95    0.71
  -3   7   1    7.93    0.59
  -3   7   1    7.15    0.68
  -3   7   1    9.25    0.86
  -3   7   1    9.02    0.57
  -3   7   1    8.59    0.75
  -3   7   1    9.20    0.87
  -3   7   1    8.12    0.70
   2  -7  -1    0.25    0.27
  -2   7   1    0.53    0.34
  -2   7   1    0.18    0.23
  -2   7   1    0.84    0.30
  -2   7   1    0.07    0.17
   1  -7  -1   46.02    1.59
   1  -7  -1   48.59    1.72
  -1   7   1   48.42    1.49
  -1   7   1   42.69    1.43
  -1   7   1   44.61    1.49
   0  -7  -1   32.98    1.36
   0  -7  -1   32.23    1.23
   0  -7  -1   33.22    1.31
   0  -7  -1   28.44    1.42
   0  -7  -1   30.60    1.77
   0  -7  -1   33.07    1.26
   0   7   1   35.52    1.20
   0   7   1   32.00    1.13
  -1  -7  -1   13.92    0.75
  -1  -7  -1   14.81    0.87
  -1  -7  -1   16.34    0.90
  -1  -7  -1   15.93    0.83
  -1  -7  -1   13.97    0.82
  -1  -7  -1   15.92    0.90
   1   7   1   14.65    1.00
   1   7   1   15.86    0.78
  -2  -7  -1    0.87    0.35
  -2  -7  -1    0.50    0.30
  -2  -7  -1    0.62    0.29
  -2  -7  -1    1.10    0.36
  -2  -7  -1    0.75    0.26
  -2  -7  -1    0.59    0.25
  -2  -7  -1    0.45    0.29
   2   7   1    0.72    0.26
  -3  -7  -1    1.69    0.39
  -3  -7  -1    2.90    0.59
  -3  -7  -1    3.17    0.49
  -3  -7  -1    2.73    0.25
  -3  -7  -1    2.19    0.41
  -3  -7  -1    2.91    0.48
  -3  -7  -1    2.20    0.41
  -3  -7  -1    2.77    0.43
  -3  -7  -1    2.86    0.45
  -3  -7  -1    2.93    0.46
   3   7   1    2.12    0.34
  -4  -7  -1    8.51    0.60
  -4  -7  -1    8.73    0.58
  -4  -7  -1    7.56    0.58
  -4  -7  -1    7.97    0.69
  -4  -7  -1    7.69    0.58
  -4  -7  -1    7.57    0.57
  -4  -7  -1    8.69    0.53
  -4  -7  -1    7.80    0.56
   4   7   1    8.07    0.50
   5  -8  -1   -0.11    0.16
  -5   8   1    0.02    0.15
  -5   8   1    0.05    0.13
  -5   8   1    0.15    0.23
  -5   8   1    0.11    0.20
  -5   8   1    0.06    0.15
  -5   8   1    0.03    0.15
   4  -8  -1    0.09    0.24
   4  -8  -1    0.08    0.21
  -4   8   1    0.31    0.27
  -4   8   1    0.00    0.18
  -4   8   1    0.33    0.22
  -4   8   1    0.02    0.26
  -4   8   1    0.26    0.21
  -4   8   1    0.39    0.20
   3  -8  -1   20.99    1.02
  -3   8   1   21.60    1.10
  -3   8   1   20.42    0.94
  -3   8   1   20.83    0.84
  -3   8   1   22.69    0.98
  -3   8   1   21.01    0.93
   2  -8  -1    8.90    0.66
   2  -8  -1    8.98    0.69
  -2   8   1   10.08    0.66
  -2   8   1    9.80    0.65
  -2   8   1    9.25    0.72
  -2   8   1    9.30    0.62
   1  -8  -1  115.40    2.83
   1  -8  -1  114.70    3.00
  -1   8   1  112.38    2.81
  -1   8   1  112.18    2.68
   0  -8  -1    3.72    0.46
   0  -8  -1    3.66    0.47
   0  -8  -1    3.52    0.52
   0  -8  -1    3.81    0.47
   0   8   1    4.57    0.51
   0   8   1    3.82    0.44
   0   8   1    3.14    0.44
  -1  -8  -1   28.09    1.07
  -1  -8  -1   28.09    1.10
  -1  -8  -1   27.23    1.14
  -1  -8  -1   27.53    1.22
  -1  -8  -1   27.08    1.12
   1   8   1   27.66    1.05
   1   8   1   27.55    1.08
  -2  -8  -1   10.37    0.72
  -2  -8  -1    8.30    0.52
  -2  -8  -1    9.19    0.66
  -2  -8  -1    9.06    0.62
  -2  -8  -1    9.04    0.66
   2   8   1    8.67    0.54
   2   8   1    8.59    0.55
   2   8   1    8.69    0.57
  -3  -8  -1   12.10    0.73
  -3  -8  -1   14.43    0.71
  -3  -8  -1   14.02    0.74
   3   8   1   13.46    0.63
   3   8   1   13.78    0.64
  -4  -8  -1    7.11    0.43
  -4  -8  -1    7.73    0.48
   4   8   1    6.78    0.39
   4  -9  -1   15.17    0.70
  -4   9   1   14.12    0.65
  -4   9   1   14.93    0.59
  -4   9   1   14.85    0.68
   3  -9  -1    8.04    0.60
   3  -9  -1    8.82    0.58
  -3   9   1    8.78    0.56
  -3   9   1    8.79    0.57
  -3   9   1    8.93    0.57
  -3   9   1    9.08    0.83
   2  -9  -1    0.62    0.27
   2  -9  -1    0.75    0.26
   2  -9  -1    0.38    0.23
  -2   9   1    0.40    0.21
  -2   9   1    0.45    0.22
  -2   9   1    0.49    0.22
   1  -9  -1   -0.05    0.16
   1  -9  -1    0.10    0.20
   1  -9  -1   -0.03    0.17
   1  -9  -1    0.08    0.21
  -1   9   1    0.17    0.17
  -1   9   1    0.06    0.16
   0  -9  -1    0.91    0.28
   0  -9  -1    1.07    0.27
   0  -9  -1    0.98    0.30
   0   9   1    1.20    0.29
   0   9   1    0.92    0.23
  -1  -9  -1    0.66    0.24
  -1  -9  -1    1.66    0.35
  -1  -9  -1    1.45    0.31
  -1  -9  -1    1.02    0.26
  -1  -9  -1    1.43    0.31
   1   9   1    1.02    0.24
   1   9   1    1.10    0.26
   1   9   1    0.74    0.21
  -2  -9  -1   -0.03    0.13
  -2  -9  -1   -0.02    0.18
  -2  -9  -1   -0.09    0.15
  -2  -9  -1   -0.03    0.11
   2   9   1    0.09    0.13
   2   9   1    0.02    0.13
   3 -10  -1    6.73    0.41
   3 -10  -1    6.03    0.38
   3 -10  -1    6.36    0.38
  -3  10   1    6.55    0.38
  -3  10   1    6.85    0.41
   2 -10  -1   11.83    0.55
   2 -10  -1   10.44    0.55
   2 -10  -1   11.46    0.56
  -2  10   1   11.41    0.57
   1 -10  -1    2.16    0.31
   1 -10  -1    2.86    0.34
   1 -10  -1    3.03    0.33
  -1  10   1    2.59    0.32
   0 -10  -1    0.73    0.21
   0 -10  -1    0.67    0.23
   0 -10  -1    0.74    0.19
   0  10   1    0.62    0.18
   0  10   1    0.92    0.18
  -1 -10  -1    0.22    0.13
  -1 -10  -1    0.33    0.15
   1  10   1    0.34    0.13
   1  10   1    0.26    0.11
   1  10   1    0.34    0.13
   1  10  -2   20.76    0.70
   1  10  -2   22.34    0.75
   1  10  -2   21.47    0.75
  -1 -10   2   20.49    0.73
  -1 -10   2   22.08    0.81
  -1 -10   2   18.64    0.92
  -1 -10   2   21.50    0.72
   0  10  -2    9.28    0.49
   0  10  -2    8.92    0.49
   0  10  -2    8.42    0.51
   0 -10   2    9.28    0.58
   0 -10   2    9.34    0.53
   0 -10   2   10.17    0.57
   0 -10   2    9.79    0.53
  -1  10  -2    0.23    0.15
  -1  10  -2    0.10    0.13
  -1  10  -2   -0.15    0.13
   1 -10   2    0.05    0.16
   1 -10   2    0.16    0.17
   1 -10   2   -0.01    0.15
  -2  10  -2    0.67    0.20
  -2  10  -2    1.00    0.23
  -2  10  -2    1.00    0.20
   2 -10   2    0.73    0.22
   2 -10   2    1.14    0.22
   2 -10   2    1.11    0.23
   3 -10   2    2.98    0.32
   3 -10   2    2.45    0.28
   3   9  -2    1.40    0.21
   3   9  -2    1.58    0.20
  -3  -9   2    1.99    0.27
  -3  -9   2    1.54    0.24
   2   9  -2    1.84    0.27
   2   9  -2    2.31    0.31
  -2  -9   2    2.02    0.34
  -2  -9   2    2.72    0.34
  -2  -9   2    2.90    0.44
  -2  -9   2    2.34    0.28
   1   9  -2   52.49    1.52
   1   9  -2   52.35    1.49
  -1  -9   2   48.95    1.55
  -1  -9   2   50.45    1.52
  -1  -9   2   49.14    1.49
  -1  -9   2   50.33    1.50
   0   9  -2   13.88    0.70
   0   9  -2   14.56    0.72
   0   9  -2   15.26    0.75
   0   9  -2   13.18    0.71
   0  -9   2   13.79    0.76
   0  -9   2   14.74    0.77
   0  -9   2   13.53    0.81
   0  -9   2   12.23    0.71
  -1   9  -2    5.71    0.55
  -1   9  -2    6.52    0.58
  -1   9  -2    4.45    0.50
  -1   9  -2    5.99    0.53
   1  -9   2    6.50    0.62
   1  -9   2    5.33    0.52
   1  -9   2    5.32    0.51
   1  -9   2    4.59    0.53
  -2   9  -2    0.11    0.18
  -2   9  -2    0.11    0.18
  -2   9  -2    0.19    0.16
   2  -9   2    0.22    0.21
   2  -9   2   -0.07    0.18
   2  -9   2   -0.05    0.17
   2  -9   2    0.05    0.19
  -3   9  -2    3.77    0.47
  -3   9  -2    3.03    0.41
  -3   9  -2    3.05    0.39
   3  -9   2    3.45    0.45
   3  -9   2    3.56    0.43
   3  -9   2    4.00    0.46
  -4   9  -2    0.21    0.17
  -4   9  -2    0.12    0.14
  -4   9  -2   -0.01    0.17
  -4   9  -2    0.04    0.14
   4  -9   2   -0.02    0.14
   4  -9   2    0.08    0.26
  -5   9  -2    0.96    0.18
  -5   9  -2    0.98    0.19
   5  -9   2    0.71    0.16
   4   8  -2    5.64    0.36
   4   8  -2    5.85    0.34
  -4  -8   2    5.55    0.39
  -4  -8   2    5.98    0.38
  -4  -8   2    6.53    0.50
  -4  -8   2    5.97    0.44
   3   8  -2    1.31    0.26
   3   8  -2    1.59    0.28
  -3  -8   2    0.83    0.29
  -3  -8   2    1.55    0.33
  -3  -8   2    1.40    0.32
  -3  -8   2    1.47    0.27
   2   8  -2    1.86    0.32
   2   8  -2    1.99    0.33
  -2  -8   2    1.48    0.31
  -2  -8   2    1.78    0.40
  -2  -8   2    1.42    0.35
  -2  -8   2    2.09    0.36
  -2  -8   2    2.73    0.42
  -2  -8   2    1.85    0.36
   1   8  -2   23.79    0.93
   1   8  -2   23.52    0.97
   1   8  -2   23.57    0.97
   1   8  -2   21.92    0.98
  -1  -8   2   24.07    1.05
  -1  -8   2   23.37    1.00
  -1  -8   2   23.34    1.11
  -1  -8   2   24.93    1.03
  -1  -8   2   22.78    1.02
   0   8  -2    1.44    0.31
   0   8  -2    1.68    0.34
   0   8  -2    2.08    0.38
   0  -8   2    1.73    0.37
   0  -8   2    1.38    0.34
   0  -8   2    2.25    0.44
   0  -8   2    1.30    0.30
  -1   8  -2    0.24    0.19
  -1   8  -2    0.32    0.23
  -1   8  -2    0.06    0.19
   1  -8   2    0.18    0.26
   1  -8   2    0.16    0.21
   1  -8   2    0.22    0.24
  -2   8  -2    1.67    0.32
  -2   8  -2    1.44    0.32
  -2   8  -2    1.45    0.33
   2  -8   2    1.41    0.38
   2  -8   2    1.33    0.33
   2  -8   2    1.92    0.38
  -3   8  -2    1.80    0.40
  -3   8  -2    3.23    0.46
  -3   8  -2    2.55    0.40
  -3   8  -2    1.96    0.36
  -3   8  -2    2.57    0.35
   3  -8   2    2.20    0.40
  -4   8  -2    8.19    0.61
  -4   8  -2    8.35    0.54
  -4   8  -2    8.83    0.62
  -4   8  -2    8.62    0.62
  -4   8  -2    9.13    0.62
  -4   8  -2    9.37    0.62
  -4   8  -2    8.66    0.72
  -4   8  -2    8.70    0.68
   4  -8   2    8.09    0.60
  -5   8  -2   16.02    0.73
  -5   8  -2   15.55    0.87
  -5   8  -2   17.78    0.78
  -5   8  -2   16.60    0.80
  -5   8  -2   15.71    0.73
  -5   8  -2   16.71    0.77
  -5   8  -2   16.50    0.75
  -5   8  -2   16.87    0.68
   5  -8   2   16.08    0.75
   5   7  -2    5.86    0.33
  -5  -7   2    6.14    0.43
  -5  -7   2    6.01    0.42
  -5  -7   2    6.49    0.42
   4   7  -2    3.09    0.36
   4   7  -2    2.64    0.34
  -4  -7   2    2.85    0.41
  -4  -7   2    3.81    0.50
  -4  -7   2    1.31    0.35
  -4  -7   2    2.80    0.42
  -4  -7   2    2.76    0.39
  -4  -7   2    2.11    0.35
  -4  -7   2    2.93    0.44
   3   7  -2   14.88    0.76
  -3  -7   2   12.96    0.82
  -3  -7   2   15.34    0.80
  -3  -7   2   14.96    1.02
  -3  -7   2   15.62    0.84
  -3  -7   2   15.75    0.92
  -3  -7   2   13.73    0.87
  -3  -7   2   16.14    0.87
  -3  -7   2   15.06    0.58
  -3  -7   2   14.43    0.84
  -3  -7   2   14.52    0.86
   2   7  -2    0.06    0.17
  -2  -7   2    0.02    0.20
  -2  -7   2    0.24    0.27
  -2  -7   2    0.00    0.21
  -2  -7   2    0.78    0.25
  -2  -7   2    0.03    0.23
  -2  -7   2    0.04    0.20
  -2  -7   2    0.42    0.29
   1   7  -2    0.97    0.26
   1   7  -2    1.04    0.29
   1   7  -2    0.46    0.19
  -1  -7   2    0.97    0.28
  -1  -7   2    0.98    0.30
  -1  -7   2    1.06    0.34
  -1  -7   2    0.93    0.33
  -1  -7   2    0.39    0.26
   0   7  -2   47.01    1.57
   0   7  -2   48.90    1.49
   0  -7   2   47.27    1.46
   0  -7   2   45.61    1.58
   0  -7   2   50.64    1.64
   0  -7   2   46.73    1.52
  -1   7  -2    0.33    0.22
  -1   7  -2    0.24    0.20
   1  -7   2    0.08    0.20
   1  -7   2    0.14    0.22
   1  -7   2    0.05    0.19
  -2   7  -2    7.71    0.77
  -2   7  -2    7.16    0.65
  -2   7  -2    7.75    0.68
  -2   7  -2    8.95    0.62
  -2   7  -2    7.75    0.58
   2  -7   2    7.60    0.61
   2  -7   2    7.86    0.59
  -3   7  -2    5.96    0.70
  -3   7  -2    5.98    0.70
  -3   7  -2    5.16    0.57
  -3   7  -2    5.52    0.57
  -3   7  -2    4.77    0.54
  -3   7  -2    5.56    0.53
  -3   7  -2    4.23    0.62
  -3   7  -2    5.85    0.62
  -3   7  -2    5.78    0.62
  -4   7  -2    0.38    0.22
  -4   7  -2    0.14    0.25
  -4   7  -2    0.01    0.25
  -4   7  -2    0.37    0.28
  -4   7  -2    0.10    0.21
  -4   7  -2    0.36    0.22
  -4   7  -2    0.70    0.28
  -4   7  -2    0.00    0.22
  -4   7  -2   -0.03    0.25
  -5   7  -2    3.07    0.43
  -5   7  -2    2.52    0.39
  -5   7  -2    2.71    0.39
  -5   7  -2    3.81    0.49
  -5   7  -2    4.15    0.61
  -5   7  -2    3.12    0.53
  -5   7  -2    3.14    0.43
  -5   7  -2    2.99    0.38
  -5   7  -2    3.23    0.49
  -6   7  -2    4.06    0.39
  -6   7  -2    6.18    0.44
  -6   7  -2    4.55    0.42
  -6   7  -2    6.00    0.50
   5   6  -2    0.87    0.23
  -5  -6   2    0.55    0.24
  -5  -6   2    0.69    0.29
  -5  -6   2    0.59    0.25
  -5  -6   2    0.31    0.22
  -5  -6   2    0.33    0.27
  -5  -6   2    0.74    0.26
   4   6  -2    3.73    0.44
  -4  -6   2    5.09    0.64
  -4  -6   2    3.74    0.64
  -4  -6   2    4.81    0.54
  -4  -6   2    4.43    0.54
  -4  -6   2    3.22    0.50
  -4  -6   2    3.90    0.52
  -4  -6   2    4.99    0.62
  -4  -6   2    4.21    0.59
  -4  -6   2    4.53    0.50
  -3  -6   2   13.17    0.82
  -3  -6   2   13.91    0.83
  -3  -6   2   13.87    0.78
  -3  -6   2   13.20    0.88
  -3  -6   2   12.87    0.82
  -3  -6   2   13.97    0.88
  -3  -6   2   13.16    1.01
  -3  -6   2   13.72    0.82
  -3  -6   2   13.71    0.59
  -3  -6   2   13.31    0.82
  -3  -6   2   13.11    0.84
   2   6  -2    0.17    0.20
   2   6  -2    0.33    0.20
  -2  -6   2    0.35    0.25
  -2  -6   2    0.33    0.23
  -2  -6   2    0.32    0.25
  -2  -6   2    0.62    0.26
  -2  -6   2    0.38    0.23
  -2  -6   2   -0.11    0.25
  -2  -6   2    0.28    0.20
  -2  -6   2    0.07    0.22
   1   6  -2    0.13    0.14
   1   6  -2    0.06    0.17
   1   6  -2    0.44    0.20
  -1  -6   2   -0.28    0.13
  -1  -6   2    0.22    0.18
  -1  -6   2    0.20    0.20
   0   6  -2    2.01    0.32
   0   6  -2    1.76    0.32
   0   6  -2    2.02    0.30
   0  -6   2    2.44    0.41
   0  -6   2    2.29    0.37
  -1   6  -2  138.43    3.08
  -1   6  -2  143.16    3.22
  -1   6  -2  144.57    3.16
   1  -6   2  139.55    3.28
   1  -6   2  136.05    3.20
   1  -6   2  139.85    3.12
  -2   6  -2    0.40    0.24
  -2   6  -2    0.81    0.23
  -2   6  -2    0.43    0.18
  -2   6  -2    0.12    0.17
   2  -6   2    0.47    0.22
   2  -6   2    0.24    0.22
   2  -6   2    0.09    0.16
  -3   6  -2   11.86    0.71
  -3   6  -2   11.26    0.77
  -3   6  -2   11.76    0.80
  -3   6  -2   11.66    0.68
   3  -6   2   12.39    0.79
   3  -6   2   10.74    0.76
  -4   6  -2    0.02    0.19
  -4   6  -2    0.00    0.28
  -4   6  -2   -0.06    0.23
  -4   6  -2    0.27    0.27
  -4   6  -2    0.02    0.24
  -4   6  -2    0.24    0.20
  -4   6  -2    0.23    0.21
  -4   6  -2    0.21    0.25
  -4   6  -2   -0.13    0.20
  -5   6  -2   24.01    1.14
  -5   6  -2   23.38    1.05
  -5   6  -2   23.63    1.06
  -5   6  -2   25.27    1.20
  -5   6  -2   25.04    0.98
  -5   6  -2   24.80    1.07
  -5   6  -2   23.56    1.07
  -5   6  -2   24.85    1.27
  -5   6  -2   26.39    1.09
  -6   6  -2   24.30    1.18
  -6   6  -2   28.51    1.06
  -6   6  -2   26.75    1.05
  -6   6  -2   26.19    1.03
  -6   6  -2   26.31    1.01
  -6   6  -2   26.65    1.12
  -6  -5   2    0.02    0.14
  -6  -5   2   -0.03    0.14
  -6  -5   2   -0.02    0.15
  -6  -5   2   -0.06    0.18
   5   5  -2    6.07    0.53
  -5  -5   2    6.55    0.80
  -5  -5   2    7.40    0.73
  -5  -5   2    6.63    0.69
  -5  -5   2    6.33    0.64
  -5  -5   2    5.17    0.61
  -5  -5   2    5.44    0.64
  -4  -5   2    9.80    0.65
  -4  -5   2    7.35    0.77
  -4  -5   2    8.62    0.84
  -4  -5   2   12.50    1.16
  -4  -5   2    9.05    0.73
  -4  -5   2    7.44    0.71
  -4  -5   2    9.03    0.69
  -4  -5   2    9.46    0.75
  -4  -5   2   10.29    0.87
  -4  -5   2   10.33    0.72
   3   5  -2   62.82    1.79
   3   5  -2   62.95    1.87
  -3  -5   2   63.54    1.91
  -3  -5   2   62.84    1.89
  -3  -5   2   63.20    1.98
  -3  -5   2   62.21    1.53
  -3  -5   2   65.43    1.98
  -3  -5   2   59.94    1.78
   2   5  -2    1.04    0.26
   2   5  -2    0.90    0.21
  -2  -5   2    1.32    0.32
  -2  -5   2    1.17    0.29
  -2  -5   2    0.86    0.28
  -2  -5   2    1.15    0.30
  -2  -5   2    1.08    0.26
   1   5  -2   30.94    1.05
   1   5  -2   28.97    0.94
   1   5  -2   29.74    0.92
  -1  -5   2   28.29    1.03
  -1  -5   2   30.85    1.08
  -1  -5   2   30.13    0.99
  -1  -5   2   30.27    1.09
   0   5  -2   36.91    1.14
   0   5  -2   34.90    0.98
   0   5  -2   36.78    1.13
   0  -5   2   37.03    1.16
   0  -5   2   34.21    1.15
   0  -5   2   34.52    1.01
  -1   5  -2    9.10    0.50
  -1   5  -2    8.96    0.61
  -1   5  -2    9.65    0.49
  -1   5  -2   10.27    0.54
   1  -5   2    9.98    0.57
   1  -5   2   10.53    0.54
  -2   5  -2  115.05    2.79
  -2   5  -2  112.88    2.64
  -2   5  -2  114.97    2.67
  -2   5  -2  120.24    2.66
  -2   5  -2  115.06    2.82
   2  -5   2  112.92    2.75
   2  -5   2  113.87    2.67
   2  -5   2  120.09    2.81
  -3   5  -2   24.36    0.95
  -3   5  -2   22.73    0.95
  -3   5  -2   21.89    0.91
  -3   5  -2   21.53    1.00
  -3   5  -2   24.80    1.11
   3  -5   2   22.54    0.99
   3  -5   2   22.82    1.06
  -4   5  -2   15.16    0.80
  -4   5  -2   12.73    0.82
  -4   5  -2   14.18    1.27
  -4   5  -2   15.92    1.29
  -4   5  -2   14.84    0.91
  -4   5  -2   14.67    0.95
   4  -5   2   13.70    0.89
   4  -5   2   14.26    0.85
  -5   5  -2   24.19    1.17
  -5   5  -2   23.12    1.04
  -5   5  -2   22.67    1.05
  -5   5  -2   24.19    1.09
  -5   5  -2   24.09    1.06
  -5   5  -2   22.27    1.06
  -5   5  -2   22.72    1.13
  -5   5  -2   25.59    1.30
  -5   5  -2   23.66    0.96
  -6   5  -2    4.89    0.55
  -6   5  -2    5.05    0.54
  -6   5  -2    5.23    0.65
  -6   5  -2    5.25    0.55
  -6   5  -2    3.91    0.60
  -6   5  -2    5.36    0.51
  -7   5  -2   20.18    0.73
  -7   5  -2   20.72    0.75
  -7   5  -2   20.45    0.76
  -6  -4   2    8.68    0.58
  -6  -4   2    7.71    0.60
  -6  -4   2    7.88    0.62
  -6  -4   2    9.21    0.63
  -5  -4   2    0.32    0.26
  -5  -4   2    0.29    0.25
  -5  -4   2    0.02    0.30
  -5  -4   2    0.12    0.28
  -5  -4   2    0.29    0.28
  -5  -4   2    0.03    0.24
  -5  -4   2    0.24    0.25
  -4  -4   2    8.79    0.76
  -4  -4   2   10.80    0.77
  -4  -4   2    9.59    0.65
  -4  -4   2    9.75    0.69
  -4  -4   2    9.17    0.71
  -4  -4   2    9.95    0.70
  -4  -4   2   10.10    0.88
  -4  -4   2    9.98    1.00
  -4  -4   2   10.44    0.79
   3   4  -2    1.38    0.27
   3   4  -2    1.74    0.32
  -3  -4   2    1.35    0.31
  -3  -4   2    1.92    0.35
  -3  -4   2    2.18    0.42
  -3  -4   2    2.15    0.41
  -3  -4   2    1.71    0.34
   2   4  -2    5.15    0.41
   2   4  -2    4.54    0.40
  -2  -4   2    5.93    0.56
  -2  -4   2    3.73    0.42
  -2  -4   2    4.57    0.44
  -2  -4   2    4.88    0.52
  -2  -4   2    4.64    0.48
   1   4  -2    6.03    0.35
   1   4  -2    6.80    0.43
  -1  -4   2    6.01    0.38
  -1  -4   2    6.51    0.44
   0   4  -2  146.35    2.94
   0   4  -2  151.54    2.92
   0   4  -2  153.51    3.13
   0  -4   2  143.51    2.98
   0  -4   2  147.16    3.14
   0  -4   2  151.61    2.99
  -1   4  -2   27.12    0.85
  -1   4  -2   26.31    0.80
   1  -4   2   25.65    0.69
   1  -4   2   26.47    0.89
   1  -4   2   25.92    0.87
  -2   4  -2    4.68    0.35
  -2   4  -2    5.05    0.36
   2  -4   2    4.98    0.42
   2  -4   2    5.63    0.42
  -3   4  -2   13.84    0.67
  -3   4  -2   13.53    0.65
  -3   4  -2   14.05    0.65
  -3   4  -2   12.96    0.71
  -3   4  -2   12.68    0.76
   3  -4   2   13.42    0.70
   3  -4   2   14.02    0.76
  -4   4  -2   14.20    0.83
  -4   4  -2   15.34    0.80
  -4   4  -2   15.59    0.77
  -4   4  -2   14.21    0.89
   4  -4   2   16.07    0.91
   4  -4   2   15.78    0.84
  -5   4  -2   59.84    1.88
  -5   4  -2   59.97    1.83
  -5   4  -2   61.86    1.89
  -5   4  -2   60.71    1.97
  -5   4  -2   61.21    2.14
  -5   4  -2   62.29    1.74
  -5   4  -2   63.58    1.86
  -6   4  -2   -0.01    0.25
  -6   4  -2   -0.05    0.25
  -6   4  -2    0.02    0.21
  -6   4  -2   -0.06    0.20
  -6   4  -2   -0.11    0.20
  -7   4  -2   17.82    0.72
  -7   4  -2   17.93    0.72
  -6  -3   2    8.30    0.69
  -6  -3   2    7.00    0.72
  -6  -3   2    7.10    0.74
  -6  -3   2    5.96    0.64
  -6  -3   2    4.66    0.53
  -6  -3   2    7.93    0.79
  -5  -3   2   56.35    2.04
  -5  -3   2   53.48    1.73
  -5  -3   2   54.23    1.85
  -5  -3   2   56.48    1.70
  -5  -3   2   56.29    1.92
  -5  -3   2   56.19    1.90
  -5  -3   2   53.81    1.91
  -5  -3   2   55.35    1.78
   4   3  -2   72.24    1.90
  -4  -3   2   61.44    1.93
  -4  -3   2   68.47    1.95
  -4  -3   2   70.06    2.06
  -4  -3   2   68.99    2.09
  -4  -3   2   67.73    1.97
   3   3  -2   59.06    1.59
   3   3  -2   59.64    1.58
  -3  -3   2   60.26    1.66
  -3  -3   2   59.44    1.73
  -3  -3   2   61.29    1.71
  -3  -3   2   57.07    1.70
  -3  -3   2   57.77    1.65
   2   3  -2  254.63    4.99
   2   3  -2  251.71    4.95
  -2  -3   2  258.07    5.02
  -2  -3   2  251.67    5.05
   1   3  -2    7.25    0.34
   1   3  -2    7.86    0.40
   1   3  -2    7.10    0.24
  -1  -3   2    7.44    0.40
  -1  -3   2    7.41    0.29
  -1  -3   2    7.06    0.36
   0   3  -2  324.03    6.09
   0   3  -2  333.90    6.24
   0   3  -2  327.43    6.09
   0  -3   2  337.84    6.12
   0  -3   2  337.39    6.27
   0  -3   2  331.89    6.17
  -1   3  -2   14.45    0.36
  -1   3  -2   13.91    0.51
  -1   3  -2   13.62    0.48
   1  -3   2   14.37    0.55
   1  -3   2   13.99    0.38
   1  -3   2   13.22    0.54
  -2   3  -2    1.20    0.21
  -2   3  -2    1.14    0.19
   2  -3   2    1.88    0.26
   2  -3   2    1.37    0.25
  -3   3  -2   48.00    1.32
  -3   3  -2   44.42    1.26
  -3   3  -2   43.39    1.45
  -3   3  -2   42.86    1.36
   3  -3   2   46.76    1.44
   3  -3   2   45.65    1.31
  -4   3  -2    0.35    0.24
  -4   3  -2    0.25    0.19
  -4   3  -2    0.51    0.25
  -4   3  -2    0.21    0.17
   4  -3   2    0.16    0.17
   4  -3   2    0.23    0.19
  -5   3  -2    4.48    0.48
  -5   3  -2    6.52    0.63
  -5   3  -2    4.10    0.53
  -5   3  -2    3.76    0.49
  -5   3  -2    5.41    0.59
  -5   3  -2    5.24    0.64
  -5   3  -2    5.25    0.68
  -6   3  -2    4.73    0.53
  -6   3  -2    5.89    0.61
  -6   3  -2    4.69    0.66
  -6   3  -2    7.16    0.65
  -6  -2   2   14.24    0.87
  -6  -2   2   14.12    0.79
  -6  -2   2   12.27    0.85
  -6  -2   2   13.20    0.83
  -6  -2   2   14.94    0.88
  -6  -2   2   13.44    0.95
  -5  -2   2    0.16    0.24
  -5  -2   2    0.00    0.23
  -5  -2   2   -0.28    0.23
  -5  -2   2    0.17    0.26
  -5  -2   2   -0.15    0.25
  -5  -2   2   -0.07    0.32
  -5  -2   2    0.02    0.29
   4   2  -2    0.07    0.14
  -4  -2   2    0.17    0.17
  -4  -2   2    0.10    0.17
  -4  -2   2    0.14    0.19
  -4  -2   2    0.00    0.19
  -4  -2   2    0.22    0.19
   3   2  -2   73.45    1.78
   3   2  -2   76.14    1.77
  -3  -2   2   75.40    1.85
  -3  -2   2   70.55    1.91
  -3  -2   2   73.54    1.92
  -3  -2   2   71.64    1.85
   2   2  -2   43.71    1.11
   2   2  -2   44.92    1.12
  -2  -2   2   43.05    1.16
  -2  -2   2   45.64    1.16
  -2  -2   2   43.38    1.04
   1   2  -2   45.36    0.87
   1   2  -2   47.13    1.10
   1   2  -2   45.64    1.07
  -1  -2   2   47.98    1.02
  -1  -2   2   47.82    1.13
  -1  -2   2   47.70    1.09
   0   2  -2  126.31    2.40
   0   2  -2  126.60    2.38
   0   2  -2  124.98    2.48
   0  -2   2  126.77    2.39
   0  -2   2  127.94    2.51
   0  -2   2  126.86    2.47
  -1   2  -2    8.82    0.26
  -1   2  -2    8.94    0.36
  -1   2  -2    8.81    0.35
   1  -2   2    9.34    0.37
   1  -2   2    9.36    0.41
   1  -2   2    8.75    0.22
  -2   2  -2    2.04    0.24
  -2   2  -2    2.29    0.32
  -2   2  -2    2.15    0.24
  -2   2  -2    2.52    0.16
   2  -2   2    1.94    0.27
   2  -2   2    2.17    0.13
   2  -2   2    2.09    0.25
  -3   2  -2  142.83    3.06
  -3   2  -2  142.81    3.04
  -3   2  -2  146.24    3.28
   3  -2   2  142.01    3.20
   3  -2   2  142.37    3.03
  -4   2  -2    0.30    0.23
  -4   2  -2    0.50    0.28
  -4   2  -2    0.61    0.24
  -4   2  -2    0.25    0.17
  -4   2  -2    0.44    0.21
   4  -2   2    0.58    0.23
   4  -2   2    0.33    0.18
  -5   2  -2    5.80    0.71
  -5   2  -2    6.22    0.68
   5  -2   2    5.25    0.73
  -6  -1   2    0.23    0.29
  -6  -1   2    0.27    0.25
  -6  -1   2    0.35    0.27
  -6  -1   2    0.00    0.23
  -5  -1   2   35.51    1.44
  -5  -1   2   38.33    1.44
  -5  -1   2   35.69    1.30
  -5  -1   2   38.16    1.46
  -5  -1   2   39.20    1.46
   4   1  -2   12.34    0.59
  -4  -1   2    9.61    0.59
  -4  -1   2   11.26    0.69
  -4  -1   2   11.08    0.65
  -4  -1   2   10.62    0.67
  -4  -1   2   11.61    0.64
   3   1  -2    6.84    0.36
   3   1  -2    6.74    0.39
  -3  -1   2    7.12    0.44
  -3  -1   2    6.75    0.43
  -3  -1   2    6.84    0.41
   2   1  -2    9.71    0.26
   2   1  -2    8.97    0.38
   2   1  -2   10.03    0.37
  -2  -1   2   10.20    0.41
  -2  -1   2    8.74    0.42
  -2  -1   2    9.99    0.42
   1   1  -2   13.56    0.40
   1   1  -2   13.68    0.39
  -1  -1   2   13.44    0.43
  -1  -1   2   13.59    0.40
  -1  -1   2   13.40    0.41
   0   1  -2  362.15    6.53
   0   1  -2  365.69    6.56
   0   1  -2  361.14    6.58
   0  -1   2  357.81    6.52
   0  -1   2  365.33    6.62
   0  -1   2  355.44    6.58
  -1   1  -2  572.61   10.22
  -1   1  -2  574.36   10.23
  -1   1  -2  570.95   10.23
   1  -1   2  549.90   10.28
   1  -1   2  567.92   10.14
   1  -1   2  562.72   10.42
  -2   1  -2  455.78    8.54
  -2   1  -2  456.99    8.54
  -2   1  -2  478.97    8.38
  -2   1  -2  451.62    8.41
  -2   1  -2  458.58    8.67
   2  -1   2  476.90    8.49
   2  -1   2  466.25    8.63
  -3   1  -2  149.07    3.13
  -3   1  -2  147.28    3.10
  -3   1  -2  150.47    2.97
  -3   1  -2  149.27    2.99
   3  -1   2  146.36    3.21
   3  -1   2  147.73    3.06
  -4   1  -2   20.45    0.85
  -4   1  -2   22.19    0.89
  -4   1  -2   21.10    0.86
  -4   1  -2   23.68    1.03
   4  -1   2   22.38    0.95
  -6   0   2   -0.31    0.24
  -6   0   2   -0.10    0.21
   5   0  -2    4.26    0.49
  -5   0   2    4.07    0.55
  -5   0   2    4.94    0.60
  -5   0   2    4.29    0.60
  -5   0   2    5.27    0.58
  -5   0   2    4.42    0.53
   4   0  -2   15.30    0.62
   4   0  -2   16.03    0.70
  -4   0   2   15.06    0.77
  -4   0   2   15.85    0.73
  -4   0   2   15.35    0.76
  -4   0   2   13.46    0.71
  -4   0   2   15.30    0.77
   3   0  -2   43.53    1.14
   3   0  -2   45.24    1.10
  -3   0   2   42.89    1.05
  -3   0   2   42.97    1.23
  -3   0   2   44.19    1.26
  -3   0   2   43.03    1.19
   2   0  -2   19.68    0.51
   2   0  -2   20.67    0.57
  -2   0   2   20.17    0.65
  -2   0   2   20.56    0.53
  -2   0   2   21.25    0.64
  -2   0   2   21.94    0.68
   1   0  -2   33.43    0.71
   1   0  -2   32.60    0.75
   1   0  -2   32.60    0.63
  -1   0   2   32.57    0.77
  -1   0   2   33.64    0.76
  -1   0   2   32.46    0.77
  -1   0   2   32.58    0.67
   0   0  -2  440.84    8.00
   0   0  -2  446.42    7.93
   0   0  -2  440.81    8.13
   0   0   2  450.35    8.09
   0   0   2  436.46    8.18
   0   0   2  435.33    7.97
  -1   0  -2  758.52   13.18
  -1   0  -2  724.42   13.11
  -1   0  -2  738.48   13.16
   1   0   2  707.76   13.46
  -2   0  -2  107.97    2.29
  -2   0  -2  109.54    2.25
  -2   0  -2  109.39    2.21
  -2   0  -2  109.27    2.17
  -2   0  -2  108.36    2.17
   2   0   2  110.37    2.26
  -3   0  -2  159.79    3.21
  -3   0  -2  156.82    3.25
  -3   0  -2  156.01    3.35
  -3   0  -2  157.45    3.23
   3   0   2  166.56    3.26
   3   0   2  158.85    3.31
  -4   0  -2    0.07    0.19
  -4   0  -2    0.13    0.14
  -4   0  -2    0.22    0.18
   4   0   2    0.12    0.13
   4   0   2    0.19    0.13
  -6   1   2    4.98    0.57
  -6   1   2    5.61    0.57
  -6   1   2    5.45    0.61
  -6   1   2    7.76    0.80
   5  -1  -2  100.47    2.69
  -5   1   2  106.03    2.77
  -5   1   2  101.64    2.66
  -5   1   2   99.49    2.56
   4  -1  -2    1.52    0.25
  -4   1   2    1.67    0.35
  -4   1   2    1.27    0.30
  -4   1   2    1.26    0.30
  -4   1   2    1.63    0.32
  -4   1   2    1.35    0.32
   3  -1  -2   60.07    1.48
   3  -1  -2   64.30    1.37
  -3   1   2   62.93    1.46
  -3   1   2   60.37    1.60
  -3   1   2   61.55    1.67
   2  -1  -2   38.64    0.96
   2  -1  -2   39.83    0.86
  -2   1   2   39.88    1.04
  -2   1   2   39.70    0.83
  -2   1   2   38.23    1.06
  -2   1   2   40.51    0.94
   1  -1  -2  320.78    5.77
   1  -1  -2  309.86    5.66
  -1   1   2  310.70    5.75
  -1   1   2  316.23    5.81
  -1   1   2  314.99    5.63
  -1   1   2  311.23    5.83
   0  -1  -2   23.95    0.63
   0  -1  -2   25.02    0.60
   0  -1  -2   24.42    0.60
   0   1   2   24.73    0.63
   0   1   2   25.23    0.61
   0   1   2   25.90    0.62
  -1  -1  -2    6.51    0.28
  -1  -1  -2    6.43    0.21
  -1  -1  -2    6.24    0.32
  -1  -1  -2    6.46    0.28
   1   1   2    6.65    0.27
   1   1   2    6.49    0.21
  -2  -1  -2    0.10    0.11
  -2  -1  -2    0.09    0.08
  -2  -1  -2    0.04    0.09
  -2  -1  -2    0.13    0.13
   2   1   2    0.07    0.08
  -3  -1  -2   12.39    0.56
  -3  -1  -2   11.91    0.54
   3   1   2   12.02    0.57
   3   1   2   12.01    0.49
  -4  -1  -2   11.04    0.65
  -4  -1  -2    9.91    0.59
  -4  -1  -2    9.93    0.58
  -4  -1  -2   11.19    0.61
  -4  -1  -2   10.46    0.66
   4   1   2   11.06    0.63
  -5  -1  -2   51.92    1.68
  -5  -1  -2   54.03    1.76
  -5  -1  -2   52.51    1.90
  -5  -1  -2   54.85    1.68
  -6   2   2    9.43    0.67
  -6   2   2    8.81    0.80
  -6   2   2    8.52    0.63
  -6   2   2    9.31    0.72
  -6   2   2    7.83    0.65
   5  -2  -2   28.94    1.23
  -5   2   2   29.75    1.23
  -5   2   2   29.12    1.14
  -5   2   2   30.81    1.33
  -5   2   2   28.68    1.26
   4  -2  -2    0.08    0.15
   4  -2  -2    0.00    0.13
  -4   2   2    0.18    0.14
  -4   2   2    0.16    0.22
  -4   2   2   -0.18    0.11
  -4   2   2    0.15    0.21
  -4   2   2    0.24    0.22
   3  -2  -2   47.29    1.21
   3  -2  -2   46.70    1.34
  -3   2   2   47.49    1.42
  -3   2   2   45.09    1.22
   2  -2  -2    8.12    0.43
   2  -2  -2    8.95    0.39
  -2   2   2    8.19    0.39
  -2   2   2    8.78    0.30
  -2   2   2    8.71    0.46
   1  -2  -2   56.08    1.09
   1  -2  -2   59.35    1.26
   1  -2  -2   57.80    1.30
  -1   2   2   59.24    1.32
  -1   2   2   56.90    1.26
  -1   2   2   56.25    1.19
   0  -2  -2  960.75   17.72
   0  -2  -2  993.26   17.60
   0  -2  -2  985.02   17.75
   0   2   2  980.24   18.25
   0   2   2 1000.00   17.83
   0   2   2  969.83   17.97
  -1  -2  -2   35.39    0.88
  -1  -2  -2   34.67    0.89
  -1  -2  -2   34.36    0.82
   1   2   2   33.88    0.91
   1   2   2   35.52    0.84
  -2  -2  -2    8.03    0.41
  -2  -2  -2    7.55    0.34
  -2  -2  -2    8.30    0.42
   2   2   2    7.12    0.33
   2   2   2    7.13    0.41
  -3  -2  -2    1.00    0.22
  -3  -2  -2    0.93    0.26
  -3  -2  -2    0.95    0.24
  -3  -2  -2    0.74    0.20
   3   2   2    1.03    0.24
   3   2   2    1.09    0.21
  -4  -2  -2    8.37    0.59
  -4  -2  -2    8.26    0.57
  -4  -2  -2    8.63    0.64
  -4  -2  -2    9.21    0.61
   4   2   2    8.55    0.60
  -5  -2  -2   27.08    1.32
  -5  -2  -2   26.21    1.14
  -5  -2  -2   25.73    1.21
  -5  -2  -2   26.51    1.19
  -5  -2  -2   25.57    1.10
  -6  -2  -2    9.68    0.72
  -6  -2  -2    9.55    0.65
  -6  -2  -2    9.69    0.81
  -6  -2  -2   10.94    0.74
  -7   3   2    5.39    0.50
  -7   3   2    6.16    0.50
  -7   3   2    5.51    0.46
  -6   3   2   16.60    1.01
  -6   3   2   18.11    0.88
  -6   3   2   16.20    0.95
  -6   3   2   16.52    0.87
  -6   3   2   16.27    0.87
  -6   3   2   15.27    0.91
  -5   3   2    2.68    0.43
  -5   3   2    2.56    0.43
  -5   3   2    2.77    0.46
  -5   3   2    2.54    0.45
  -5   3   2    3.20    0.55
  -5   3   2    2.09    0.45
  -5   3   2    2.34    0.46
  -5   3   2    3.18    0.44
   4  -3  -2    0.11    0.16
  -4   3   2    0.08    0.15
  -4   3   2    0.06    0.18
  -4   3   2    0.16    0.20
  -4   3   2    0.27    0.20
  -4   3   2   -0.19    0.20
   3  -3  -2   13.69    0.66
   3  -3  -2   13.34    0.55
  -3   3   2   13.71    0.72
  -3   3   2   12.54    0.70
  -3   3   2   12.78    0.74
  -3   3   2   13.65    0.67
  -3   3   2   12.97    0.60
   2  -3  -2   16.01    0.58
   2  -3  -2   18.66    0.69
  -2   3   2   16.28    0.69
  -2   3   2   15.82    0.61
  -2   3   2   17.26    0.53
   1  -3  -2   82.69    1.86
   1  -3  -2   84.92    1.80
  -1   3   2   83.17    1.86
  -1   3   2   82.31    1.76
  -1   3   2   83.83    1.81
   0  -3  -2   12.04    0.47
   0  -3  -2   12.57    0.48
   0  -3  -2   11.53    0.40
   0   3   2   12.79    0.49
   0   3   2   12.03    0.39
   0   3   2   12.52    0.46
  -1  -3  -2  118.67    2.50
  -1  -3  -2  116.56    2.43
  -1  -3  -2  118.94    2.46
   1   3   2  116.28    2.52
   1   3   2  119.15    2.41
  -2  -3  -2  153.23    3.26
  -2  -3  -2  154.21    3.25
   2   3   2  155.01    3.09
   2   3   2  153.37    3.30
  -3  -3  -2   25.15    1.00
  -3  -3  -2   26.18    1.05
  -3  -3  -2   26.60    0.99
  -3  -3  -2   26.98    1.02
  -3  -3  -2   26.35    0.99
  -3  -3  -2   26.83    1.01
   3   3   2   25.79    1.01
  -4  -3  -2    2.62    0.42
  -4  -3  -2    2.94    0.44
  -4  -3  -2    3.31    0.52
   4   3   2    3.44    0.47
   4   3   2    2.89    0.46
  -5  -3  -2    2.83    0.44
  -5  -3  -2    4.40    0.61
  -5  -3  -2    3.64    0.55
  -5  -3  -2    5.18    0.65
  -5  -3  -2    4.27    0.66
  -5  -3  -2    5.23    0.67
  -5  -3  -2    3.96    0.53
  -6  -3  -2    0.74    0.31
  -6  -3  -2    0.66    0.27
  -6  -3  -2    0.43    0.25
  -6  -3  -2    1.09    0.36
  -6  -3  -2    0.46    0.26
  -7   4   2    2.29    0.31
  -7   4   2    3.29    0.37
  -7   4   2    2.51    0.33
  -6   4   2   11.45    0.70
  -6   4   2   11.42    0.63
  -6   4   2   10.45    0.77
  -6   4   2   11.04    0.72
  -6   4   2   10.94    0.72
  -6   4   2   11.06    0.77
  -5   4   2   28.59    1.19
  -5   4   2   30.04    1.17
  -5   4   2   27.41    1.27
  -5   4   2   28.32    1.26
  -5   4   2   28.55    1.13
  -5   4   2   28.91    1.29
  -5   4   2   27.86    1.03
  -5   4   2   28.22    1.35
  -5   4   2   28.12    1.17
   4  -4  -2    1.58    0.36
  -4   4   2    1.69    0.32
  -4   4   2    1.68    0.41
  -4   4   2    1.95    0.39
  -4   4   2    2.14    0.43
  -4   4   2    0.99    0.33
   3  -4  -2   57.80    1.64
   3  -4  -2   54.93    1.43
  -3   4   2   54.50    1.62
  -3   4   2   52.99    1.47
  -3   4   2   55.09    1.54
  -3   4   2   52.92    1.68
  -3   4   2   54.43    1.70
  -3   4   2   54.34    1.71
   2  -4  -2    5.49    0.36
   2  -4  -2    5.50    0.42
  -2   4   2    5.32    0.32
  -2   4   2    5.40    0.38
  -2   4   2    5.26    0.42
   1  -4  -2   33.17    1.04
   1  -4  -2   34.11    0.96
  -1   4   2   34.50    0.97
  -1   4   2   34.61    1.02
  -1   4   2   33.44    0.97
   0  -4  -2   24.46    0.70
   0  -4  -2   23.79    0.78
   0  -4  -2   23.57    0.80
   0   4   2   23.85    0.75
   0   4   2   25.00    0.82
  -1  -4  -2    5.82    0.37
  -1  -4  -2    6.13    0.41
  -1  -4  -2    5.96    0.38
   1   4   2    5.75    0.43
   1   4   2    5.51    0.34
  -2  -4  -2   36.11    1.19
  -2  -4  -2   38.77    1.20
  -2  -4  -2   38.21    1.27
  -2  -4  -2   37.98    1.23
  -2  -4  -2   37.62    1.27
   2   4   2   37.34    1.23
   2   4   2   38.02    1.16
  -3  -4  -2    2.90    0.45
  -3  -4  -2    3.00    0.42
  -3  -4  -2    2.88    0.47
  -3  -4  -2    2.67    0.45
  -3  -4  -2    2.91    0.41
   3   4   2    3.10    0.42
   3   4   2    2.52    0.40
  -4  -4  -2    4.34    0.58
  -4  -4  -2    5.96    0.67
  -4  -4  -2    5.71    0.68
  -4  -4  -2    4.50    0.57
  -4  -4  -2    4.70    0.64
  -4  -4  -2    4.97    0.62
  -4  -4  -2    5.88    0.76
  -4  -4  -2    5.51    0.64
  -5  -4  -2    3.63    0.53
  -5  -4  -2    3.26    0.50
  -5  -4  -2    3.68    0.53
  -5  -4  -2    2.64    0.44
  -5  -4  -2    3.45    0.46
  -5  -4  -2    3.69    0.51
  -5  -4  -2    4.62    0.69
  -6  -4  -2    6.95    0.54
  -6  -4  -2    7.18    0.50
  -6  -4  -2    7.28    0.62
  -6  -4  -2    6.23    0.47
  -7   5   2    0.36    0.16
  -7   5   2    0.33    0.15
  -7   5   2    0.37    0.18
  -6   5   2    8.59    0.55
  -6   5   2   10.30    0.74
  -6   5   2    9.00    0.70
  -6   5   2    9.49    0.61
  -6   5   2    9.43    0.62
  -6   5   2    9.67    0.65
   5  -5  -2   12.28    0.80
  -5   5   2   12.30    0.84
  -5   5   2   12.09    0.66
  -5   5   2   12.32    0.75
  -5   5   2   12.15    0.76
  -5   5   2   12.33    0.85
  -5   5   2   14.28    0.96
  -5   5   2   12.11    0.74
   4  -5  -2    5.42    0.67
  -4   5   2    5.54    0.65
  -4   5   2    5.59    0.60
  -4   5   2    4.25    0.46
  -4   5   2    4.44    0.63
  -4   5   2    5.23    0.61
  -4   5   2    3.72    0.57
  -4   5   2    5.02    0.58
   3  -5  -2    7.13    0.57
   3  -5  -2    7.37    0.59
  -3   5   2    6.60    0.50
  -3   5   2    7.17    0.61
  -3   5   2    6.32    0.64
  -3   5   2    6.53    0.67
  -3   5   2    6.87    0.50
   2  -5  -2   13.64    0.61
   2  -5  -2   13.28    0.71
   2  -5  -2   13.33    0.72
  -2   5   2   13.43    0.72
  -2   5   2   14.56    0.67
  -2   5   2   13.19    0.64
  -2   5   2   13.69    0.74
  -2   5   2   15.44    0.77
   1  -5  -2    2.83    0.37
   1  -5  -2    2.84    0.33
   1  -5  -2    2.71    0.40
  -1   5   2    3.51    0.39
  -1   5   2    2.50    0.32
  -1   5   2    2.45    0.31
   0  -5  -2   25.27    0.89
   0  -5  -2   25.38    0.91
   0  -5  -2   23.72    0.94
   0   5   2   23.17    0.88
   0   5   2   25.14    0.84
   0   5   2   25.31    0.89
  -1  -5  -2    4.24    0.47
  -1  -5  -2    4.26    0.51
  -1  -5  -2    4.24    0.41
  -1  -5  -2    4.11    0.49
  -1  -5  -2    4.19    0.45
   1   5   2    3.90    0.37
   1   5   2    3.07    0.39
   1   5   2    3.86    0.36
   1   5   2    4.53    0.46
  -2  -5  -2   78.21    2.15
  -2  -5  -2   76.74    2.07
  -2  -5  -2   80.13    2.12
  -2  -5  -2   74.85    2.15
   2   5   2   77.65    1.97
   2   5   2   75.58    1.99
   2   5   2   77.57    2.12
  -3  -5  -2   10.78    0.78
  -3  -5  -2   10.01    0.71
  -3  -5  -2   10.80    0.48
  -3  -5  -2   10.91    0.76
  -3  -5  -2   10.83    0.86
  -3  -5  -2   10.70    0.86
  -3  -5  -2   10.55    0.73
  -3  -5  -2   10.57    0.74
  -3  -5  -2   10.86    0.75
  -3  -5  -2    9.42    0.68
   3   5   2   11.09    0.66
  -4  -5  -2   23.38    1.23
  -4  -5  -2   21.27    1.06
  -4  -5  -2   20.60    1.05
  -4  -5  -2   23.39    1.08
  -4  -5  -2   22.74    1.07
  -4  -5  -2   24.19    1.14
  -4  -5  -2   21.89    1.12
  -4  -5  -2   23.39    1.09
  -5  -5  -2   12.15    0.74
  -5  -5  -2   10.33    0.82
  -5  -5  -2   12.30    0.69
  -5  -5  -2   11.80    0.76
  -5  -5  -2   11.06    0.70
  -5  -5  -2   10.96    0.71
  -6   6   2    1.61    0.34
  -6   6   2    1.43    0.33
  -6   6   2    1.37    0.36
  -6   6   2    1.98    0.29
  -6   6   2    1.39    0.30
  -6   6   2    1.96    0.33
   5  -6  -2    0.86    0.34
  -5   6   2    0.80    0.28
  -5   6   2    0.87    0.29
  -5   6   2    0.78    0.32
  -5   6   2    0.43    0.25
  -5   6   2    0.49    0.30
  -5   6   2    1.05    0.35
  -5   6   2    0.69    0.23
   4  -6  -2   17.16    0.94
  -4   6   2   16.96    0.85
  -4   6   2   16.30    0.99
  -4   6   2   16.09    0.84
  -4   6   2   18.14    0.90
  -4   6   2   15.95    0.84
  -4   6   2   15.43    0.96
  -4   6   2   16.67    0.96
  -4   6   2   17.44    0.78
   3  -6  -2   16.56    0.94
   3  -6  -2   16.40    0.90
  -3   6   2   17.14    0.93
  -3   6   2   17.01    0.97
  -3   6   2   16.61    0.91
  -3   6   2   19.16    1.77
  -3   6   2   16.40    0.81
   2  -6  -2    1.19    0.35
   2  -6  -2    1.55    0.36
  -2   6   2    1.52    0.40
  -2   6   2    1.40    0.28
  -2   6   2    1.23    0.29
  -2   6   2    1.68    0.39
   1  -6  -2    0.38    0.18
   1  -6  -2    0.29    0.22
   1  -6  -2    1.11    0.30
  -1   6   2    0.67    0.22
  -1   6   2    0.68    0.22
  -1   6   2    0.49    0.19
   0  -6  -2    0.90    0.24
   0  -6  -2    0.96    0.28
   0  -6  -2    1.31    0.28
   0   6   2    0.95    0.22
   0   6   2    1.11    0.26
   0   6   2    1.17    0.28
  -1  -6  -2    7.21    0.57
  -1  -6  -2    8.33    0.58
  -1  -6  -2    7.49    0.58
  -1  -6  -2    7.88    0.66
   1   6   2    7.80    0.57
   1   6   2    7.30    0.52
  -2  -6  -2    0.52    0.24
  -2  -6  -2    0.51    0.28
  -2  -6  -2    0.69    0.32
  -2  -6  -2   -0.04    0.26
  -2  -6  -2    0.47    0.32
  -2  -6  -2    0.47    0.30
  -2  -6  -2    0.55    0.27
  -2  -6  -2    0.13    0.22
   2   6   2    0.51    0.24
  -3  -6  -2    0.77    0.41
  -3  -6  -2    1.07    0.35
  -3  -6  -2    0.76    0.33
  -3  -6  -2    0.58    0.30
  -3  -6  -2    0.69    0.29
  -3  -6  -2    1.27    0.38
  -3  -6  -2    0.45    0.17
  -3  -6  -2    0.34    0.27
  -3  -6  -2    0.51    0.31
  -3  -6  -2    0.30    0.27
   3   6   2    0.64    0.25
  -4  -6  -2    5.64    0.63
  -4  -6  -2    5.17    0.55
  -4  -6  -2    5.66    0.57
  -4  -6  -2    6.26    0.72
  -4  -6  -2    5.27    0.68
  -4  -6  -2    7.53    0.68
  -4  -6  -2    5.59    0.59
  -4  -6  -2    5.72    0.60
  -5  -6  -2    3.02    0.44
  -5  -6  -2    4.19    0.46
  -5  -6  -2    3.32    0.39
  -5  -6  -2    3.42    0.38
  -5  -6  -2    4.76    0.42
  -6   7   2    9.93    0.48
  -6   7   2    9.98    0.53
  -6   7   2    8.94    0.50
  -6   7   2    9.67    0.59
  -6   7   2   10.24    0.54
   5  -7  -2    0.57    0.27
  -5   7   2    0.15    0.18
  -5   7   2    0.33    0.21
  -5   7   2    0.37    0.26
  -5   7   2    0.28    0.27
  -5   7   2    0.15    0.17
  -5   7   2    0.26    0.22
  -5   7   2    0.36    0.26
   4  -7  -2    3.11    0.49
  -4   7   2    4.48    0.55
  -4   7   2    3.95    0.51
  -4   7   2    3.72    0.43
  -4   7   2    3.98    0.58
  -4   7   2    2.87    0.42
  -4   7   2    3.64    0.60
  -4   7   2    3.74    0.56
  -4   7   2    4.20    0.50
   3  -7  -2   20.26    1.05
  -3   7   2   20.52    0.94
  -3   7   2   20.31    1.10
  -3   7   2   21.22    1.10
  -3   7   2   22.92    0.88
  -3   7   2   22.26    0.99
  -3   7   2   19.79    0.94
  -3   7   2   20.51    1.05
   2  -7  -2   14.21    0.85
  -2   7   2   14.41    0.76
  -2   7   2   13.90    0.91
  -2   7   2   14.18    0.76
  -2   7   2   13.68    0.66
   1  -7  -2   55.83    1.78
   1  -7  -2   51.40    1.65
  -1   7   2   57.15    1.68
  -1   7   2   52.80    1.60
  -1   7   2   53.98    1.80
   0  -7  -2   16.06    0.88
   0  -7  -2   17.92    0.95
   0  -7  -2   17.98    0.91
   0   7   2   17.85    0.83
  -1  -7  -2   28.61    1.16
  -1  -7  -2   30.75    1.18
  -1  -7  -2   27.93    1.22
  -1  -7  -2   28.74    1.09
  -1  -7  -2   28.36    1.21
  -1  -7  -2   29.49    1.25
   1   7   2   29.86    1.13
  -2  -7  -2   38.48    1.45
  -2  -7  -2   42.19    1.51
  -2  -7  -2   40.89    1.47
  -2  -7  -2   38.52    1.23
  -2  -7  -2   41.19    1.41
  -2  -7  -2   41.45    1.45
  -2  -7  -2   39.70    1.51
   2   7   2   40.38    1.35
  -3  -7  -2    4.59    0.55
  -3  -7  -2    4.30    0.52
  -3  -7  -2    3.77    0.53
  -3  -7  -2    3.95    0.63
  -3  -7  -2    4.17    0.51
  -3  -7  -2    3.38    0.22
  -3  -7  -2    4.33    0.57
  -3  -7  -2    2.42    0.42
  -3  -7  -2    2.50    0.43
  -3  -7  -2    4.91    0.60
  -4  -7  -2    8.72    0.57
  -4  -7  -2    8.33    0.60
  -4  -7  -2    8.73    0.62
  -4  -7  -2   10.28    0.62
  -4  -7  -2    8.81    0.68
  -4  -7  -2    9.39    0.58
   4   7   2    8.69    0.51
  -5   8   2    0.48    0.19
  -5   8   2    0.14    0.20
  -5   8   2    0.41    0.16
  -5   8   2    0.43    0.19
  -5   8   2    0.21    0.16
   4  -8  -2   20.78    0.95
   4  -8  -2   19.21    0.86
  -4   8   2   20.11    1.02
  -4   8   2   20.15    0.79
  -4   8   2   19.27    0.87
  -4   8   2   19.99    0.90
  -4   8   2   17.90    0.98
  -4   8   2   19.51    0.86
   3  -8  -2   26.51    1.18
  -3   8   2   29.35    1.28
  -3   8   2   27.80    1.00
  -3   8   2   28.74    1.12
  -3   8   2   28.60    1.10
  -3   8   2   29.87    1.13
   2  -8  -2   23.66    1.11
   2  -8  -2   23.63    1.04
  -2   8   2   21.57    0.97
  -2   8   2   23.61    1.14
  -2   8   2   23.91    1.02
   1  -8  -2   13.05    0.83
   1  -8  -2   11.61    0.72
  -1   8   2   11.64    0.69
  -1   8   2   12.14    0.72
   0  -8  -2    4.09    0.46
   0  -8  -2    2.65    0.45
   0  -8  -2    3.43    0.49
   0  -8  -2    2.24    0.42
   0   8   2    2.79    0.38
   0   8   2    3.05    0.45
  -1  -8  -2    2.05    0.36
  -1  -8  -2    2.38    0.39
  -1  -8  -2    2.75    0.49
  -1  -8  -2    2.20    0.39
  -1  -8  -2    2.62    0.42
   1   8   2    2.49    0.39
   1   8   2    3.06    0.40
  -2  -8  -2    6.51    0.60
  -2  -8  -2    8.86    0.71
  -2  -8  -2    7.05    0.68
  -2  -8  -2    7.79    0.56
  -2  -8  -2    7.33    0.48
   2   8   2    7.46    0.53
  -3  -8  -2    0.52    0.22
  -3  -8  -2    0.61    0.31
  -3  -8  -2    0.25    0.18
  -3  -8  -2    0.25    0.19
   3   8   2    0.30    0.16
   4  -9  -2   -0.08    0.13
  -4   9   2   -0.04    0.11
  -4   9   2    0.09    0.13
  -4   9   2    0.06    0.13
   3  -9  -2    4.87    0.55
   3  -9  -2    3.94    0.42
  -3   9   2    4.33    0.37
  -3   9   2    6.16    0.52
  -3   9   2    4.42    0.44
  -3   9   2    4.62    0.46
   2  -9  -2    7.09    0.54
   2  -9  -2    4.61    0.52
  -2   9   2    6.53    0.55
  -2   9   2    6.81    0.52
  -2   9   2    6.64    0.51
   1  -9  -2    1.47    0.31
   1  -9  -2    2.25    0.35
   1  -9  -2    2.46    0.36
   1  -9  -2    2.10    0.39
  -1   9   2    1.86    0.33
   0  -9  -2    0.84    0.54
   0  -9  -2    0.19    0.20
   0  -9  -2    0.23    0.21
   0  -9  -2    0.20    0.19
   0   9   2    0.38    0.18
   0   9   2    0.64    0.24
  -1  -9  -2    0.81    0.27
  -1  -9  -2    0.76    0.26
  -1  -9  -2    1.17    0.28
  -1  -9  -2    0.98    0.29
   1   9   2    0.63    0.19
   1   9   2    0.60    0.21
   1   9   2    0.88    0.23
  -2  -9  -2    0.54    0.19
  -2  -9  -2    0.58    0.20
   2   9   2    0.42    0.16
   2   9   2    0.75    0.19
   3 -10  -2   -0.01    0.12
   3 -10  -2    0.14    0.12
   3 -10  -2    0.44    0.15
  -3  10   2    0.00    0.11
  -3  10   2    0.33    0.14
   2 -10  -2    5.94    0.38
   2 -10  -2    5.93    0.39
   2 -10  -2    5.47    0.40
  -2  10   2    5.35    0.39
   1 -10  -2    0.12    0.15
   1 -10  -2    0.03    0.14
  -1  10   2    0.05    0.13
   0 -10  -2    9.53    0.51
   0 -10  -2    9.16    0.51
   0  10   2    9.15    0.48
   0  10   2    9.59    0.43
   1  10  -3    7.72    0.43
   1  10  -3    7.07    0.43
  -1 -10   3    7.11    0.42
  -1 -10   3    7.28    0.43
  -1 -10   3    7.34    0.46
  -1 -10   3    7.62    0.45
   0  10  -3   19.54    0.75
   0  10  -3   19.83    0.76
   0  10  -3   19.41    0.75
   0 -10   3   19.90    0.82
   0 -10   3   18.68    0.78
   0 -10   3   19.62    0.79
   0 -10   3   19.13    0.77
  -1  10  -3    2.55    0.33
  -1  10  -3    2.47    0.29
  -1  10  -3    2.73    0.31
  -1  10  -3    3.10    0.52
   1 -10   3    3.10    0.38
   1 -10   3    3.09    0.35
   1 -10   3    2.40    0.33
  -2  10  -3    0.95    0.20
  -2  10  -3    1.21    0.26
   2 -10   3    0.79    0.20
   2 -10   3    1.06    0.25
   2 -10   3    0.63    0.19
  -3  10  -3    1.03    0.21
   3 -10   3    0.57    0.18
   3 -10   3    0.55    0.16
   3   9  -3    2.40    0.26
   3   9  -3    2.28    0.24
  -3  -9   3    2.41    0.29
  -3  -9   3    1.94    0.23
   2   9  -3    0.27    0.15
   2   9  -3    0.27    0.16
   2   9  -3    0.12    0.15
  -2  -9   3    0.16    0.14
  -2  -9   3    0.02    0.18
  -2  -9   3    0.15    0.20
  -2  -9   3    0.01    0.20
  -2  -9   3   -0.08    0.13
   1   9  -3   28.34    1.06
   1   9  -3   30.05    1.04
   1   9  -3   28.63    1.03
  -1  -9   3   30.63    1.12
  -1  -9   3   29.72    1.08
  -1  -9   3   28.43    1.07
  -1  -9   3   27.23    1.19
  -1  -9   3   29.82    1.12
   0   9  -3    1.99    0.35
   0   9  -3    1.43    0.29
   0   9  -3    1.30    0.26
   0   9  -3    1.77    0.34
   0  -9   3    2.77    0.41
   0  -9   3    1.24    0.31
   0  -9   3    2.20    0.37
   0  -9   3    1.91    0.40
  -1   9  -3    2.32    0.38
  -1   9  -3    2.30    0.36
  -1   9  -3    2.23    0.34
  -1   9  -3    1.77    0.34
   1  -9   3    2.01    0.33
   1  -9   3    1.74    0.34
   1  -9   3    1.84    0.36
   1  -9   3    2.31    0.38
  -2   9  -3    0.74    0.24
  -2   9  -3    0.66    0.21
  -2   9  -3    0.91    0.27
   2  -9   3    0.87    0.26
   2  -9   3    1.32    0.31
   2  -9   3    0.80    0.25
  -3   9  -3   13.69    0.70
  -3   9  -3   13.46    0.73
  -3   9  -3   14.32    0.75
   3  -9   3   13.95    0.75
   3  -9   3   12.63    0.68
  -4   9  -3    1.86    0.29
  -4   9  -3    2.31    0.34
  -4   9  -3    2.26    0.32
   4  -9   3    1.75    0.28
   4  -9   3    1.44    0.31
   4   8  -3    4.34    0.32
   4   8  -3    4.09    0.28
  -4  -8   3    3.33    0.36
  -4  -8   3    3.94    0.35
  -4  -8   3    4.31    0.39
   3   8  -3    0.80    0.23
   3   8  -3    1.25    0.25
  -3  -8   3    1.11    0.31
  -3  -8   3    1.32    0.30
  -3  -8   3    0.93    0.30
  -3  -8   3    1.63    0.28
  -3  -8   3    1.25    0.14
   2   8  -3    0.74    0.23
   2   8  -3    0.44    0.23
   2   8  -3    1.27    0.32
  -2  -8   3    1.60    0.31
  -2  -8   3    0.91    0.31
  -2  -8   3    1.00    0.30
  -2  -8   3    0.97    0.37
  -2  -8   3    1.06    0.27
  -2  -8   3    0.98    0.30
   1   8  -3    1.82    0.35
   1   8  -3    1.31    0.29
   1   8  -3    1.40    0.29
  -1  -8   3    1.22    0.30
  -1  -8   3    1.33    0.35
  -1  -8   3    0.93    0.32
  -1  -8   3    1.10    0.31
  -1  -8   3    1.82    0.43
   0   8  -3    8.22    0.58
   0   8  -3    9.02    0.62
   0   8  -3    8.83    0.59
   0  -8   3    7.86    0.57
   0  -8   3    9.16    0.69
   0  -8   3    8.69    0.64
   0  -8   3    7.47    0.66
  -1   8  -3  107.29    2.66
  -1   8  -3  110.82    2.73
  -1   8  -3  108.54    2.63
  -1   8  -3  104.89    2.69
   1  -8   3  107.18    2.69
   1  -8   3  108.23    2.66
   1  -8   3  106.80    2.79
   1  -8   3  107.78    2.75
  -2   8  -3   30.48    1.19
  -2   8  -3   30.32    1.12
  -2   8  -3   30.64    1.20
   2  -8   3   29.64    1.16
   2  -8   3   29.79    1.17
   2  -8   3   29.83    1.19
  -3   8  -3   19.45    0.94
  -3   8  -3   20.24    0.88
  -3   8  -3   18.48    0.90
  -3   8  -3   18.37    0.92
   3  -8   3   19.77    0.95
   3  -8   3   19.86    0.93
  -4   8  -3   26.50    0.96
  -4   8  -3   27.95    1.13
  -4   8  -3   26.65    1.24
  -4   8  -3   26.39    1.10
  -4   8  -3   28.39    1.08
  -4   8  -3   27.79    1.17
  -4   8  -3   28.61    1.10
  -4   8  -3   27.41    1.10
   4  -8   3   29.32    1.13
   4  -8   3   29.19    1.12
  -5   8  -3    3.61    0.40
  -5   8  -3    3.18    0.38
  -5   8  -3    2.87    0.39
  -5   8  -3    2.77    0.36
  -5   8  -3    2.79    0.32
  -5   8  -3    2.20    0.32
   5  -8   3    2.93    0.36
   5  -8   3    2.97    0.39
  -5  -7   3    0.98    0.20
  -5  -7   3    1.21    0.21
  -5  -7   3    1.70    0.31
  -5  -7   3    1.73    0.26
   4   7  -3    0.20    0.16
   4   7  -3    0.38    0.18
  -4  -7   3   -0.22    0.20
  -4  -7   3    0.29    0.29
  -4  -7   3    0.16    0.21
  -4  -7   3    0.13    0.21
  -4  -7   3    0.35    0.21
  -4  -7   3    0.39    0.21
  -4  -7   3    0.20    0.19
  -4  -7   3   -0.03    0.22
   3   7  -3    1.34    0.30
   3   7  -3    0.75    0.24
  -3  -7   3    0.43    0.25
  -3  -7   3    1.35    0.24
  -3  -7   3    1.12    0.35
  -3  -7   3    0.64    0.28
  -3  -7   3    0.51    0.35
  -3  -7   3    1.09    0.35
  -3  -7   3    1.29    0.36
  -3  -7   3    1.79    0.42
  -3  -7   3    1.00    0.31
  -3  -7   3    0.59    0.28
   2   7  -3    1.19    0.29
   2   7  -3    2.23    0.36
  -2  -7   3    0.98    0.30
  -2  -7   3    0.53    0.28
  -2  -7   3    0.45    0.26
  -2  -7   3    0.71    0.28
  -2  -7   3    0.67    0.31
  -2  -7   3    1.24    0.38
   1   7  -3   28.24    1.07
   1   7  -3   28.95    1.06
  -1  -7   3   29.31    1.16
  -1  -7   3   26.15    1.19
  -1  -7   3   31.16    1.26
  -1  -7   3   28.81    1.11
  -1  -7   3   29.62    1.16
   0   7  -3    5.39    0.55
   0   7  -3    5.49    0.51
   0   7  -3    5.68    0.54
   0   7  -3    4.49    0.77
   0  -7   3    6.68    0.73
   0  -7   3    6.45    0.60
   0  -7   3    5.14    0.61
   0  -7   3    4.20    0.62
   0  -7   3    5.18    0.55
  -1   7  -3   23.88    1.05
  -1   7  -3   26.41    1.04
   1  -7   3   24.14    1.09
   1  -7   3   24.51    1.06
   1  -7   3   25.41    1.01
  -2   7  -3   21.19    0.92
  -2   7  -3   22.33    0.98
  -2   7  -3   19.97    0.95
  -2   7  -3   21.81    1.09
   2  -7   3   23.32    1.14
   2  -7   3   22.47    0.98
  -3   7  -3    0.03    0.22
  -3   7  -3    0.00    0.24
  -3   7  -3   -0.16    0.24
  -3   7  -3    0.12    0.20
  -3   7  -3   -0.42    0.20
  -3   7  -3   -0.06    0.24
  -3   7  -3    0.01    0.17
  -3   7  -3    0.48    0.26
  -3   7  -3   -0.03    0.19
   3  -7   3    0.02    0.20
  -4   7  -3    4.98    0.60
  -4   7  -3    3.55    0.56
  -4   7  -3    3.71    0.50
  -4   7  -3    3.82    0.54
  -4   7  -3    3.74    0.49
  -4   7  -3    3.45    0.48
  -4   7  -3    3.42    0.42
  -4   7  -3    4.45    0.54
  -4   7  -3    5.15    0.72
   4  -7   3    3.76    0.52
  -5   7  -3    1.37    0.32
  -5   7  -3    1.52    0.37
  -5   7  -3    1.49    0.33
  -5   7  -3    1.19    0.27
  -5   7  -3    1.85    0.37
  -5   7  -3    1.59    0.42
  -5   7  -3    1.51    0.29
   5  -7   3    1.03    0.30
  -6   7  -3   26.96    0.94
  -6   7  -3   27.96    0.98
  -6   7  -3   27.31    0.96
   5   6  -3    1.46    0.26
  -5  -6   3    0.70    0.23
  -5  -6   3    1.13    0.30
  -5  -6   3    1.04    0.28
  -5  -6   3    1.87    0.42
  -5  -6   3    0.91    0.27
  -5  -6   3    0.87    0.29
   4   6  -3   42.22    1.40
  -4  -6   3   45.79    1.64
  -4  -6   3   44.62    1.46
  -4  -6   3   44.38    1.63
  -4  -6   3   44.72    1.56
  -4  -6   3   48.50    1.85
  -4  -6   3   47.23    1.67
  -4  -6   3   46.60    1.52
  -4  -6   3   45.09    1.60
  -4  -6   3   48.62    1.60
   3   6  -3   34.09    1.20
  -3  -6   3   32.09    1.25
  -3  -6   3   34.09    1.38
  -3  -6   3   30.95    1.27
  -3  -6   3   30.78    1.27
  -3  -6   3   32.07    1.53
  -3  -6   3   32.32    1.33
  -3  -6   3   30.04    1.28
  -3  -6   3   29.92    1.22
  -3  -6   3   33.25    1.38
  -3  -6   3   32.73    1.22
  -3  -6   3   31.65    0.98
   2   6  -3   11.48    0.64
   2   6  -3   10.05    0.59
   2   6  -3    9.84    0.66
  -2  -6   3   10.91    0.69
  -2  -6   3   10.86    0.73
  -2  -6   3    9.37    0.68
  -2  -6   3   10.03    0.69
  -2  -6   3    9.70    0.63
  -2  -6   3    9.58    0.66
  -2  -6   3   10.00    0.65
   1   6  -3   18.01    0.85
   1   6  -3   17.98    0.77
   1   6  -3   17.78    0.82
  -1  -6   3   17.80    0.89
  -1  -6   3   17.55    0.87
  -1  -6   3   19.56    0.83
   0   6  -3   76.68    1.93
   0   6  -3   75.43    1.87
   0   6  -3   74.80    2.04
   0  -6   3   76.42    1.92
   0  -6   3   74.23    2.05
   0  -6   3   76.12    2.05
  -1   6  -3  297.66    6.00
  -1   6  -3  285.53    5.87
  -1   6  -3  293.38    5.80
   1  -6   3  282.88    5.91
   1  -6   3  286.07    5.84
   1  -6   3  273.95    5.74
  -2   6  -3    6.50    0.62
  -2   6  -3    6.63    0.59
  -2   6  -3    7.11    0.53
  -2   6  -3    8.07    0.63
   2  -6   3    8.72    0.62
   2  -6   3    6.06    0.52
   2  -6   3    7.30    0.53
  -3   6  -3    0.33    0.22
  -3   6  -3    0.29    0.21
  -3   6  -3    0.51    0.29
  -3   6  -3    0.12    0.26
  -3   6  -3    0.42    0.22
   3  -6   3    0.09    0.20
   3  -6   3    0.41    0.25
  -4   6  -3   12.26    0.78
  -4   6  -3   10.89    0.75
  -4   6  -3   12.65    0.86
  -4   6  -3   12.32    0.88
  -4   6  -3   12.12    0.76
  -4   6  -3   12.94    0.76
  -4   6  -3   12.30    0.84
  -4   6  -3   11.78    0.75
  -4   6  -3   12.24    0.67
  -5   6  -3    5.53    0.61
  -5   6  -3    5.74    0.54
  -5   6  -3    7.23    0.77
  -5   6  -3    6.20    0.61
  -5   6  -3    5.39    0.62
  -5   6  -3    4.84    0.55
  -5   6  -3    5.31    0.58
  -5   6  -3    7.12    0.69
  -5   6  -3    6.35    0.79
  -6   6  -3    0.56    0.23
  -6   6  -3    0.14    0.18
  -6   6  -3    0.60    0.31
  -6   6  -3    0.75    0.24
   6  -6   3    0.05    0.18
  -6  -5   3    2.10    0.30
  -6  -5   3    2.34    0.35
  -6  -5   3    2.11    0.32
  -6  -5   3    1.59    0.31
   5   5  -3    4.70    0.47
  -5  -5   3    3.96    0.48
  -5  -5   3    5.44    0.64
  -5  -5   3    4.63    0.60
  -5  -5   3    4.27    0.47
  -5  -5   3    3.28    0.49
  -5  -5   3    4.22    0.55
  -5  -5   3    4.55    0.62
  -4  -5   3    1.83    0.44
  -4  -5   3    2.08    0.43
  -4  -5   3    1.77    0.45
  -4  -5   3    2.05    0.42
  -4  -5   3    2.14    0.60
  -4  -5   3    2.10    0.44
  -4  -5   3    1.84    0.36
  -4  -5   3    1.95    0.42
  -4  -5   3    2.04    0.45
  -4  -5   3    1.34    0.38
   3   5  -3    0.16    0.17
   3   5  -3    0.17    0.19
  -3  -5   3    0.25    0.22
  -3  -5   3    0.41    0.28
  -3  -5   3    0.07    0.14
  -3  -5   3    0.02    0.22
  -3  -5   3   -0.13    0.21
  -3  -5   3    0.13    0.21
  -3  -5   3    0.07    0.22
  -3  -5   3    0.02    0.18
   2   5  -3    0.71    0.21
   2   5  -3    0.42    0.18
  -2  -5   3    0.18    0.22
  -2  -5   3    0.81    0.29
  -2  -5   3    0.21    0.17
  -2  -5   3    0.71    0.22
  -2  -5   3    0.63    0.25
   1   5  -3   10.45    0.58
   1   5  -3   10.66    0.54
   1   5  -3   11.45    0.52
  -1  -5   3   10.69    0.64
  -1  -5   3   11.29    0.63
  -1  -5   3   10.67    0.55
   0   5  -3    0.49    0.20
   0   5  -3    0.26    0.17
   0   5  -3    0.67    0.22
   0  -5   3    0.27    0.16
   0  -5   3    0.61    0.16
   0  -5   3    0.62    0.24
  -1   5  -3   28.55    0.99
  -1   5  -3   29.13    0.91
  -1   5  -3   26.49    0.93
   1  -5   3   29.17    0.99
   1  -5   3   26.10    0.98
   1  -5   3   27.57    0.95
  -2   5  -3   -0.05    0.11
  -2   5  -3    0.15    0.14
  -2   5  -3    0.15    0.19
  -2   5  -3   -0.02    0.14
  -2   5  -3   -0.08    0.16
   2  -5   3   -0.05    0.12
   2  -5   3    0.16    0.17
  -3   5  -3    0.34    0.19
  -3   5  -3    0.18    0.18
  -3   5  -3    0.08    0.24
  -3   5  -3    0.09    0.16
  -3   5  -3    0.37    0.27
   3  -5   3    0.47    0.22
   3  -5   3    0.20    0.20
  -4   5  -3   13.29    0.81
  -4   5  -3   15.61    0.98
  -4   5  -3   16.42    0.85
  -4   5  -3   16.63    0.87
  -4   5  -3   16.14    0.91
  -4   5  -3   16.09    0.96
  -4   5  -3   15.29    0.83
  -4   5  -3   14.83    0.74
   4  -5   3   14.12    0.84
  -5   5  -3   31.68    1.37
  -5   5  -3   31.38    1.25
  -5   5  -3   31.40    1.27
  -5   5  -3   32.90    1.51
  -5   5  -3   31.50    1.25
  -5   5  -3   31.96    1.15
  -5   5  -3   30.99    1.24
  -5   5  -3   33.01    1.28
  -6   5  -3   27.52    1.12
  -6   5  -3   25.26    1.14
  -6   5  -3   26.41    1.28
  -6   5  -3   27.71    1.09
  -6   5  -3   28.32    1.09
  -7   5  -3   10.35    0.51
  -7   5  -3   10.91    0.51
  -7   5  -3    9.95    0.48
  -6  -4   3    0.53    0.27
  -6  -4   3    0.79    0.25
  -6  -4   3    0.56    0.28
  -6  -4   3    0.71    0.26
  -6  -4   3    0.72    0.25
  -6  -4   3    1.20    0.31
   5   4  -3   18.77    0.85
  -5  -4   3   18.76    0.91
  -5  -4   3   19.81    1.18
  -5  -4   3   17.76    1.00
  -5  -4   3   20.53    1.07
  -5  -4   3   19.59    1.07
  -5  -4   3   19.12    0.97
  -5  -4   3   18.56    1.02
  -4  -4   3   31.59    1.19
  -4  -4   3   30.76    1.26
  -4  -4   3   30.41    1.31
  -4  -4   3   31.64    1.47
  -4  -4   3   30.09    1.29
  -4  -4   3   32.52    1.25
  -4  -4   3   31.48    1.25
  -4  -4   3   33.42    1.31
  -4  -4   3   30.87    1.35
  -4  -4   3   33.71    1.39
   3   4  -3    6.48    0.47
   3   4  -3    6.49    0.50
  -3  -4   3    5.92    0.55
  -3  -4   3    7.52    0.70
  -3  -4   3    5.91    0.60
  -3  -4   3    7.21    0.70
  -3  -4   3    6.99    0.64
   2   4  -3   34.20    1.06
   2   4  -3   36.87    1.14
  -2  -4   3   36.01    1.19
  -2  -4   3   35.30    1.12
  -2  -4   3   33.77    1.18
  -2  -4   3   35.31    1.20
  -2  -4   3   34.44    1.15
   1   4  -3   24.45    0.78
   1   4  -3   25.37    0.86
  -1  -4   3   25.53    0.90
  -1  -4   3   24.41    0.81
   0   4  -3   35.32    0.89
   0   4  -3   35.45    0.89
   0   4  -3   33.25    1.02
   0  -4   3   36.91    0.98
   0  -4   3   35.20    0.91
   0  -4   3   35.41    1.06
  -1   4  -3    8.47    0.45
  -1   4  -3    7.80    0.40
   1  -4   3    8.87    0.47
   1  -4   3    8.31    0.47
  -2   4  -3   28.93    0.96
  -2   4  -3   28.07    0.94
   2  -4   3   29.30    0.99
   2  -4   3   29.94    1.06
  -3   4  -3    0.08    0.13
  -3   4  -3   -0.04    0.11
  -3   4  -3    0.08    0.14
  -3   4  -3   -0.05    0.18
  -3   4  -3    0.13    0.21
   3  -4   3   -0.09    0.12
   3  -4   3    0.18    0.18
  -4   4  -3    0.96    0.29
  -4   4  -3    0.80    0.33
  -4   4  -3    1.01    0.29
  -4   4  -3    0.55    0.29
   4  -4   3    0.61    0.26
   4  -4   3    0.74    0.30
  -5   4  -3    0.14    0.22
  -5   4  -3    0.45    0.28
  -5   4  -3    0.18    0.24
  -5   4  -3    0.24    0.22
  -5   4  -3    0.44    0.30
  -5   4  -3    0.22    0.27
  -5   4  -3    0.34    0.26
  -5   4  -3    0.17    0.21
  -6   4  -3    5.90    0.64
  -6   4  -3    6.72    0.61
  -6   4  -3    7.50    0.65
  -6   4  -3    8.83    0.91
  -6   4  -3    8.35    0.68
  -7   4  -3    0.57    0.20
  -7   4  -3    0.73    0.20
  -6  -3   3    1.13    0.35
  -6  -3   3    2.20    0.40
  -6  -3   3    2.27    0.45
  -6  -3   3    1.75    0.38
  -6  -3   3    1.39    0.36
  -6  -3   3    1.67    0.38
  -5  -3   3    1.32    0.48
  -5  -3   3    1.48    0.40
  -5  -3   3    0.97    0.32
  -5  -3   3    0.85    0.37
  -5  -3   3    1.22    0.35
  -5  -3   3    0.97    0.36
  -5  -3   3    0.99    0.37
  -5  -3   3    0.97    0.31
  -5  -3   3    0.91    0.34
   4   3  -3    7.16    0.60
  -4  -3   3    7.22    0.68
  -4  -3   3    7.02    0.73
  -4  -3   3    6.19    0.61
  -4  -3   3    5.49    0.57
  -4  -3   3    7.03    0.69
  -4  -3   3    5.99    0.66
   3   3  -3    4.95    0.39
   3   3  -3    4.57    0.43
  -3  -3   3    4.75    0.50
  -3  -3   3    6.12    0.63
  -3  -3   3    5.78    0.53
  -3  -3   3    5.28    0.55
  -3  -3   3    5.55    0.53
   2   3  -3   35.22    1.04
   2   3  -3   36.64    1.03
  -2  -3   3   37.08    1.13
  -2  -3   3   36.93    1.08
   1   3  -3   14.67    0.52
   1   3  -3   15.36    0.57
  -1  -3   3   14.38    0.53
  -1  -3   3   15.68    0.60
  -1  -3   3   14.41    0.49
   0   3  -3  149.46    2.90
   0   3  -3  158.83    3.06
   0   3  -3  149.61    2.88
   0  -3   3  144.24    3.00
   0  -3   3  151.23    3.06
   0  -3   3  150.23    2.89
  -1   3  -3    1.16    0.18
  -1   3  -3    0.77    0.16
  -1   3  -3    0.82    0.11
   1  -3   3    0.77    0.19
   1  -3   3    0.72    0.17
   1  -3   3    0.91    0.10
  -2   3  -3    2.58    0.30
  -2   3  -3    2.57    0.30
   2  -3   3    2.72    0.36
   2  -3   3    3.28    0.35
  -3   3  -3    2.45    0.40
  -3   3  -3    2.21    0.33
  -3   3  -3    2.45    0.33
  -3   3  -3    2.60    0.40
  -3   3  -3    2.31    0.31
   3  -3   3    1.83    0.33
   3  -3   3    1.75    0.28
  -4   3  -3   18.97    0.92
  -4   3  -3   18.19    1.00
  -4   3  -3   19.11    0.85
  -4   3  -3   19.99    0.87
  -4   3  -3   19.22    0.87
   4  -3   3   19.49    0.97
  -5   3  -3    1.91    0.35
  -5   3  -3    1.22    0.36
  -5   3  -3    2.00    0.40
  -5   3  -3    1.61    0.36
  -5   3  -3    1.61    0.37
  -5   3  -3    1.06    0.33
  -5   3  -3    1.20    0.34
  -5   3  -3    1.82    0.48
  -6   3  -3    9.98    0.67
  -6   3  -3    9.26    0.80
  -6   3  -3    9.35    0.67
  -6   3  -3    9.76    0.67
  -7  -2   3    7.12    0.47
  -6  -2   3   17.24    0.89
  -6  -2   3   18.74    0.98
  -6  -2   3   20.01    1.03
  -6  -2   3   16.84    1.04
  -6  -2   3   20.40    1.03
  -6  -2   3   18.25    0.87
  -6  -2   3   18.67    1.01
  -5  -2   3   25.83    1.33
  -5  -2   3   24.55    1.22
  -5  -2   3   25.19    1.19
  -5  -2   3   24.54    1.10
  -5  -2   3   24.45    1.10
  -5  -2   3   25.87    1.20
  -5  -2   3   26.02    1.07
  -5  -2   3   27.09    1.22
   4   2  -3   -0.12    0.12
  -4  -2   3    0.25    0.23
  -4  -2   3    0.04    0.17
  -4  -2   3   -0.25    0.18
  -4  -2   3    0.11    0.16
  -4  -2   3    0.22    0.20
   3   2  -3    0.45    0.15
   3   2  -3    0.49    0.16
  -3  -2   3    0.48    0.22
  -3  -2   3    0.74    0.24
  -3  -2   3    0.59    0.19
  -3  -2   3    0.55    0.19
   2   2  -3  196.49    3.86
   2   2  -3  197.68    3.90
  -2  -2   3  198.84    3.99
  -2  -2   3  199.84    3.87
  -2  -2   3  199.59    3.95
   1   2  -3  139.99    2.79
   1   2  -3  146.73    2.81
  -1  -2   3  141.07    2.87
  -1  -2   3  143.14    2.79
  -1  -2   3  142.24    2.80
   0   2  -3  338.32    6.11
   0   2  -3  331.32    6.22
   0   2  -3  331.81    6.15
   0  -2   3  335.19    6.24
   0  -2   3  341.05    6.10
   0  -2   3  339.57    6.23
  -1   2  -3   12.26    0.45
  -1   2  -3   11.68    0.42
  -1   2  -3   11.80    0.35
   1  -2   3   11.19    0.48
   1  -2   3   12.04    0.43
  -2   2  -3    0.02    0.07
  -2   2  -3    0.08    0.10
  -2   2  -3   -0.09    0.10
   2  -2   3    0.10    0.10
   2  -2   3    0.07    0.12
  -3   2  -3    6.12    0.41
  -3   2  -3    6.50    0.42
   3  -2   3    5.71    0.46
   3  -2   3    6.49    0.39
  -4   2  -3    9.45    0.59
  -4   2  -3   10.71    0.62
  -4   2  -3    9.94    0.59
  -4   2  -3   10.89    0.74
  -4   2  -3    9.87    0.64
   4  -2   3   10.69    0.67
  -5   2  -3    7.63    0.81
  -5   2  -3    8.82    0.73
  -5   2  -3   10.27    0.67
  -6  -1   3    4.71    0.54
  -6  -1   3    6.27    0.68
  -6  -1   3    5.95    0.65
  -6  -1   3    4.95    0.62
  -6  -1   3    3.33    0.53
  -6  -1   3    5.26    0.65
  -5  -1   3   12.45    0.74
  -5  -1   3   12.25    0.81
  -5  -1   3   12.50    0.79
  -5  -1   3   12.98    0.83
  -5  -1   3   11.06    0.78
  -5  -1   3   12.40    0.86
   4   1  -3   73.01    1.84
   4   1  -3   70.46    1.92
  -4  -1   3   73.78    2.03
  -4  -1   3   72.06    2.06
  -4  -1   3   73.10    1.96
  -4  -1   3   75.00    1.96
  -4  -1   3   74.93    2.07
   3   1  -3   11.20    0.50
  -3  -1   3   10.73    0.56
  -3  -1   3   11.80    0.56
  -3  -1   3   11.88    0.56
   2   1  -3  278.46    5.17
   2   1  -3  266.85    5.07
  -2  -1   3  266.39    5.22
  -2  -1   3  275.90    5.23
  -2  -1   3  283.76    5.30
   1   1  -3    3.88    0.22
   1   1  -3    3.65    0.18
  -1  -1   3    3.58    0.23
  -1  -1   3    3.77    0.22
  -1  -1   3    3.67    0.22
   0   1  -3   85.02    1.68
   0   1  -3   85.23    1.73
   0   1  -3   91.65    1.76
   0   1  -3   89.11    1.72
   0  -1   3   86.21    1.81
   0  -1   3   93.66    1.76
  -1   1  -3    9.29    0.36
  -1   1  -3    9.60    0.31
  -1   1  -3    9.31    0.20
  -1   1  -3    9.72    0.36
   1  -1   3    8.94    0.38
   1  -1   3    9.76    0.31
  -2   1  -3    0.26    0.10
  -2   1  -3    0.13    0.11
  -2   1  -3    0.22    0.13
  -2   1  -3    0.27    0.08
   2  -1   3    0.22    0.09
   2  -1   3    0.22    0.13
  -3   1  -3   65.64    1.71
  -3   1  -3   68.35    1.58
  -3   1  -3   71.56    1.71
   3  -1   3   68.89    1.77
   3  -1   3   67.41    1.59
  -4   1  -3    5.35    0.52
  -4   1  -3    4.90    0.48
  -4   1  -3    6.36    0.68
  -4   1  -3    5.59    0.55
   4  -1   3    5.46    0.42
   4  -1   3    5.12    0.54
  -5   1  -3    1.00    0.30
  -6   0   3   -0.18    0.24
  -6   0   3    0.02    0.25
  -6   0   3    0.09    0.24
  -6   0   3    0.04    0.21
   5   0  -3    2.15    0.39
  -5   0   3    2.30    0.52
  -5   0   3    1.48    0.37
  -5   0   3    2.90    0.44
  -5   0   3    2.85    0.49
  -5   0   3    2.39    0.42
   4   0  -3   40.71    1.15
   4   0  -3   41.48    1.25
  -4   0   3   39.24    1.37
  -4   0   3   39.60    1.29
  -4   0   3   40.06    1.38
  -4   0   3   41.36    1.37
  -4   0   3   40.11    1.33
   3   0  -3  162.25    3.40
   3   0  -3  165.78    3.30
  -3   0   3  165.13    3.52
  -3   0   3  168.87    3.51
   2   0  -3   34.64    0.73
   2   0  -3   36.63    0.93
   2   0  -3   35.13    0.85
  -2   0   3   35.60    0.98
  -2   0   3   35.16    0.79
  -2   0   3   34.65    0.96
   1   0  -3   31.97    0.72
   1   0  -3   31.18    0.75
   1   0  -3   31.23    0.59
  -1   0   3   31.07    0.79
  -1   0   3   31.36    0.68
  -1   0   3   31.60    0.77
   0   0  -3   81.24    1.56
   0   0  -3   79.38    1.56
   0   0  -3   78.33    1.55
   0   0   3   81.79    1.62
   0   0   3   80.31    1.56
   0   0   3   81.27    1.52
  -1   0  -3    5.09    0.23
  -1   0  -3    4.58    0.20
  -1   0  -3    4.53    0.26
   1   0   3    4.55    0.24
   1   0   3    4.54    0.13
   1   0   3    4.61    0.24
  -2   0  -3  387.62    7.18
  -2   0  -3  375.01    7.25
  -2   0  -3  398.33    7.37
   2   0   3  402.66    7.32
   2   0   3  397.31    7.28
   2   0   3  393.30    7.14
  -3   0  -3   24.33    0.80
  -3   0  -3   23.96    0.75
  -3   0  -3   24.98    0.89
   3   0   3   24.26    0.80
   3   0   3   24.58    0.83
  -4   0  -3    1.26    0.29
  -4   0  -3    1.65    0.31
  -4   0  -3    1.28    0.26
  -4   0  -3    1.20    0.30
   4   0   3    1.40    0.26
  -5   0  -3    0.13    0.23
  -7   1   3    2.30    0.38
  -6   1   3  172.20    3.96
  -6   1   3  179.11    4.22
  -6   1   3  173.64    4.10
  -6   1   3  178.51    4.10
   5  -1  -3   52.50    1.84
   5  -1  -3   47.71    1.51
  -5   1   3   47.05    1.75
  -5   1   3   51.49    1.75
  -5   1   3   49.93    1.59
  -5   1   3   46.73    1.60
   4  -1  -3   45.10    1.34
  -4   1   3   46.92    1.55
  -4   1   3   47.00    1.50
  -4   1   3   46.93    1.53
  -4   1   3   44.66    1.42
  -4   1   3   46.15    1.48
   3  -1  -3   36.11    1.05
   3  -1  -3   38.47    0.92
  -3   1   3   37.51    1.16
  -3   1   3   37.82    0.99
  -3   1   3   36.81    1.18
   2  -1  -3   66.23    1.38
   2  -1  -3   66.61    1.51
  -2   1   3   69.50    1.60
  -2   1   3   68.57    1.46
  -2   1   3   68.13    1.61
   1  -1  -3  614.00   11.05
   1  -1  -3  625.55   11.15
  -1   1   3  610.28   11.03
  -1   1   3  596.81   11.12
  -1   1   3  632.65   11.20
  -1   1   3  628.00   11.22
   0  -1  -3  127.80    2.43
   0  -1  -3  125.39    2.39
   0  -1  -3  127.48    2.35
   0  -1  -3  129.10    2.43
   0   1   3  124.46    2.41
   0   1   3  125.60    2.40
   0   1   3  123.31    2.42
  -1  -1  -3   66.97    1.43
  -1  -1  -3   66.58    1.26
  -1  -1  -3   65.98    1.50
  -1  -1  -3   64.15    1.42
   1   1   3   66.59    1.35
   1   1   3   69.98    1.43
  -2  -1  -3    1.76    0.22
  -2  -1  -3    1.84    0.15
  -2  -1  -3    1.90    0.22
  -2  -1  -3    1.56    0.25
   2   1   3    1.77    0.18
   2   1   3    1.96    0.22
  -3  -1  -3   -0.08    0.10
  -3  -1  -3    0.06    0.13
  -3  -1  -3    0.23    0.16
   3   1   3    0.15    0.13
   3   1   3    0.07    0.10
  -4  -1  -3    5.79    0.56
  -4  -1  -3    7.34    0.62
  -4  -1  -3    7.05    0.64
  -4  -1  -3    6.91    0.67
   4   1   3    7.25    0.53
  -5  -1  -3   -0.19    0.26
  -5  -1  -3    0.25    0.24
  -5  -1  -3   -0.06    0.29
  -5  -1  -3    0.09    0.25
  -5  -1  -3    0.32    0.21
  -7   2   3    3.26    0.39
  -7   2   3    3.11    0.41
  -6   2   3   22.53    1.12
  -6   2   3   19.80    0.96
  -6   2   3   21.23    0.95
  -6   2   3   21.59    1.05
  -6   2   3   20.60    1.04
  -6   2   3   19.86    0.95
  -5   2   3   19.60    1.03
  -5   2   3   17.57    0.97
  -5   2   3   19.25    1.03
  -5   2   3   17.15    0.88
  -5   2   3   18.22    0.96
  -5   2   3   18.12    0.89
  -5   2   3   18.85    0.90
   4  -2  -3    1.34    0.30
   4  -2  -3    0.82    0.21
  -4   2   3    1.20    0.31
  -4   2   3    0.81    0.28
  -4   2   3    1.45    0.32
  -4   2   3    1.38    0.33
  -4   2   3    0.75    0.20
   3  -2  -3    0.05    0.11
   3  -2  -3    0.15    0.15
  -3   2   3   -0.09    0.12
  -3   2   3    0.18    0.11
   2  -2  -3   60.24    1.38
   2  -2  -3   58.78    1.46
  -2   2   3   57.63    1.37
  -2   2   3   59.45    1.51
   1  -2  -3   28.61    0.78
   1  -2  -3   28.80    0.64
   1  -2  -3   28.71    0.79
  -1   2   3   29.01    0.81
  -1   2   3   28.35    0.68
  -1   2   3   28.25    0.76
   0  -2  -3  555.78    9.96
   0  -2  -3  547.66   10.04
   0  -2  -3  546.76    9.98
   0   2   3  545.82   10.02
   0   2   3  544.96   10.01
   0   2   3  558.58    9.96
  -1  -2  -3   99.91    2.11
  -1  -2  -3  101.24    2.08
  -1  -2  -3   99.63    1.96
   1   2   3   99.52    2.13
   1   2   3  100.71    2.06
  -2  -2  -3    7.10    0.41
  -2  -2  -3    7.04    0.40
   2   2   3    6.65    0.41
   2   2   3    7.12    0.36
  -3  -2  -3    9.67    0.59
  -3  -2  -3    9.16    0.53
  -3  -2  -3    9.71    0.58
  -3  -2  -3    9.95    0.55
  -3  -2  -3    9.22    0.54
   3   2   3    9.78    0.47
   3   2   3    9.15    0.54
  -4  -2  -3  116.26    2.80
  -4  -2  -3  109.18    2.73
  -4  -2  -3  114.22    2.91
  -4  -2  -3  116.57    2.82
  -4  -2  -3  114.49    2.79
   4   2   3  113.03    2.84
  -5  -2  -3   14.43    0.82
  -5  -2  -3   16.81    1.03
  -5  -2  -3   15.55    0.87
  -5  -2  -3   15.39    0.93
  -5  -2  -3   15.76    0.92
  -5  -2  -3   17.71    0.91
  -6  -2  -3   16.13    0.82
  -6  -2  -3   16.95    0.85
  -6  -2  -3   17.10    0.91
  -6  -2  -3   17.40    1.01
  -7   3   3    0.23    0.18
  -7   3   3   -0.12    0.14
  -7   3   3   -0.03    0.18
  -6   3   3    1.27    0.38
  -6   3   3    1.48    0.41
  -6   3   3    1.20    0.31
  -6   3   3    0.81    0.32
  -6   3   3    1.06    0.33
  -6   3   3    1.44    0.33
  -6   3   3    1.28    0.39
  -5   3   3    3.06    0.52
  -5   3   3    2.68    0.42
  -5   3   3    2.96    0.52
  -5   3   3    2.20    0.43
  -5   3   3    3.01    0.48
  -5   3   3    2.12    0.38
  -5   3   3    2.66    0.45
  -5   3   3    2.72    0.41
   4  -3  -3   31.38    1.20
   4  -3  -3   31.19    1.05
  -4   3   3   29.53    1.21
  -4   3   3   29.94    1.07
  -4   3   3   30.59    1.18
  -4   3   3   29.54    1.26
  -4   3   3   30.27    1.27
   3  -3  -3    9.07    0.55
   3  -3  -3    7.41    0.43
  -3   3   3    7.72    0.51
  -3   3   3    8.34    0.57
  -3   3   3    7.59    0.55
  -3   3   3    8.27    0.47
  -3   3   3    7.58    0.55
   2  -3  -3    7.48    0.45
   2  -3  -3    7.92    0.41
  -2   3   3    7.17    0.41
  -2   3   3    7.97    0.50
   1  -3  -3    5.15    0.31
   1  -3  -3    4.47    0.31
   1  -3  -3    4.57    0.20
  -1   3   3    4.76    0.27
  -1   3   3    4.59    0.31
  -1   3   3    4.41    0.30
   0  -3  -3  171.76    3.42
   0  -3  -3  174.19    3.35
   0  -3  -3  173.71    3.45
   0   3   3  173.77    3.32
   0   3   3  175.38    3.44
   0   3   3  172.85    3.45
  -1  -3  -3   65.13    1.58
  -1  -3  -3   65.80    1.47
  -1  -3  -3   66.98    1.54
   1   3   3   65.73    1.51
   1   3   3   65.77    1.61
  -2  -3  -3    2.03    0.31
  -2  -3  -3    2.77    0.41
  -2  -3  -3    2.28    0.34
  -2  -3  -3    2.01    0.29
  -2  -3  -3    2.48    0.37
   2   3   3    1.47    0.28
   2   3   3    2.40    0.28
  -3  -3  -3  133.96    3.20
  -3  -3  -3  130.40    3.07
  -3  -3  -3  133.87    3.14
  -3  -3  -3  136.22    3.09
  -3  -3  -3  131.97    3.09
   3   3   3  140.21    3.17
  -4  -3  -3  168.95    3.89
  -4  -3  -3  162.35    4.17
  -4  -3  -3  165.82    4.02
  -4  -3  -3  175.34    3.94
  -4  -3  -3  172.01    3.90
  -4  -3  -3  171.50    3.96
  -4  -3  -3  175.72    4.06
  -4  -3  -3  166.63    3.89
  -5  -3  -3   32.26    1.27
  -5  -3  -3   31.43    1.34
  -5  -3  -3   34.28    1.30
  -5  -3  -3   32.65    1.46
  -5  -3  -3   33.75    1.30
  -5  -3  -3   33.22    1.38
  -5  -3  -3   31.54    1.30
  -6  -3  -3   33.83    1.35
  -6  -3  -3   35.11    1.28
  -6  -3  -3   31.69    1.23
  -6  -3  -3   34.19    1.18
  -6  -3  -3   35.17    1.20
  -7   4   3    0.67    0.21
  -7   4   3    0.93    0.22
  -7   4   3    0.82    0.24
   6  -4  -3   37.21    1.39
  -6   4   3   37.12    1.31
  -6   4   3   37.73    1.55
  -6   4   3   38.72    1.47
  -6   4   3   38.85    1.21
  -6   4   3   38.51    1.38
  -6   4   3   38.03    1.36
  -6   4   3   37.07    1.44
  -5   4   3   64.22    1.87
  -5   4   3   61.04    1.84
  -5   4   3   63.60    1.94
  -5   4   3   61.98    1.73
  -5   4   3   62.84    2.02
  -5   4   3   62.27    2.06
  -5   4   3   62.46    2.04
  -5   4   3   63.41    1.91
  -5   4   3   64.02    2.15
   4  -4  -3   10.09    0.69
  -4   4   3    9.39    0.73
  -4   4   3    9.52    0.73
  -4   4   3   12.30    0.80
  -4   4   3   10.18    0.69
  -4   4   3   10.79    0.76
  -4   4   3    9.56    0.62
   3  -4  -3    1.05    0.27
   3  -4  -3    1.09    0.23
  -3   4   3    1.50    0.34
  -3   4   3    1.50    0.33
  -3   4   3    1.77    0.38
  -3   4   3    1.37    0.32
  -3   4   3    1.66    0.34
  -3   4   3    1.33    0.26
   2  -4  -3   20.76    0.86
   2  -4  -3   21.89    0.77
   2  -4  -3   22.64    0.86
  -2   4   3   20.33    0.89
  -2   4   3   22.38    0.90
  -2   4   3   22.12    0.80
   1  -4  -3   36.69    1.05
   1  -4  -3   37.17    1.13
  -1   4   3   37.75    1.06
  -1   4   3   36.90    1.03
  -1   4   3   36.83    1.08
   0  -4  -3    1.19    0.18
   0  -4  -3    1.69    0.25
   0   4   3    1.48    0.25
   0   4   3    1.30    0.21
  -1  -4  -3    0.08    0.13
  -1  -4  -3    0.16    0.14
  -1  -4  -3    0.37    0.20
   1   4   3    0.40    0.16
   1   4   3    0.31    0.18
   1   4   3    0.17    0.15
  -2  -4  -3    3.91    0.49
  -2  -4  -3    3.62    0.44
  -2  -4  -3    4.10    0.44
  -2  -4  -3    4.44    0.52
  -2  -4  -3    4.11    0.43
   2   4   3    3.95    0.47
   2   4   3    4.57    0.45
  -3  -4  -3    2.95    0.47
  -3  -4  -3    2.33    0.39
  -3  -4  -3    2.13    0.36
  -3  -4  -3    2.81    0.27
  -3  -4  -3    3.52    0.50
  -3  -4  -3    3.82    0.53
   3   4   3    2.70    0.40
   3   4   3    2.72    0.43
  -4  -4  -3   89.29    2.52
  -4  -4  -3   86.06    2.40
  -4  -4  -3   83.93    2.63
  -4  -4  -3   87.62    2.46
  -4  -4  -3   89.64    2.43
  -4  -4  -3   88.23    2.42
  -4  -4  -3   87.73    2.51
  -4  -4  -3   83.77    2.42
   4   4   3   89.24    2.28
  -5  -4  -3    0.96    0.32
  -5  -4  -3    0.82    0.33
  -5  -4  -3    1.13    0.35
  -5  -4  -3    1.72    0.45
  -5  -4  -3    1.20    0.33
  -5  -4  -3    0.82    0.29
  -5  -4  -3    1.76    0.38
  -6  -4  -3    1.88    0.38
  -6  -4  -3    1.23    0.28
  -6  -4  -3    1.99    0.31
  -7   5   3    0.04    0.15
  -7   5   3   -0.11    0.12
  -7   5   3   -0.09    0.12
   6  -5  -3    0.48    0.31
  -6   5   3    0.67    0.29
  -6   5   3    0.31    0.20
  -6   5   3    0.61    0.21
  -6   5   3    0.71    0.32
  -6   5   3    0.24    0.26
  -6   5   3    0.49    0.24
  -6   5   3    0.29    0.23
   5  -5  -3    0.43    0.28
  -5   5   3    0.01    0.23
  -5   5   3   -0.09    0.21
  -5   5   3    0.16    0.25
  -5   5   3    0.24    0.23
  -5   5   3   -0.06    0.21
  -5   5   3    0.06    0.26
  -5   5   3    0.03    0.19
   4  -5  -3    0.06    0.26
  -4   5   3    0.22    0.27
  -4   5   3    0.01    0.22
  -4   5   3   -0.03    0.17
  -4   5   3    0.26    0.27
  -4   5   3    0.22    0.22
  -4   5   3    0.21    0.26
  -4   5   3    0.03    0.23
  -4   5   3    0.24    0.25
   3  -5  -3   78.90    2.21
   3  -5  -3   78.45    2.19
  -3   5   3   77.22    2.27
  -3   5   3   76.42    2.28
  -3   5   3   79.13    2.10
  -3   5   3   80.36    2.05
  -3   5   3   81.70    2.22
   2  -5  -3    6.50    0.43
   2  -5  -3    6.54    0.52
   2  -5  -3    6.53    0.53
  -2   5   3    7.24    0.48
  -2   5   3    6.37    0.52
  -2   5   3    7.04    0.63
  -2   5   3    6.70    0.46
  -2   5   3    6.83    0.53
   1  -5  -3   55.05    1.56
   1  -5  -3   50.91    1.57
   1  -5  -3   54.05    1.48
  -1   5   3   54.93    1.46
  -1   5   3   54.37    1.47
  -1   5   3   52.08    1.46
   0  -5  -3    0.87    0.26
   0  -5  -3    0.94    0.22
   0  -5  -3    1.13    0.25
   0   5   3    0.86    0.20
   0   5   3    1.03    0.24
   0   5   3    0.97    0.24
  -1  -5  -3   54.25    1.57
  -1  -5  -3   53.88    1.61
  -1  -5  -3   56.09    1.60
  -1  -5  -3   55.83    1.52
  -1  -5  -3   55.35    1.66
   1   5   3   54.05    1.46
   1   5   3   54.52    1.54
   1   5   3   56.28    1.63
  -2  -5  -3   44.55    1.42
  -2  -5  -3   44.17    1.50
  -2  -5  -3   44.59    1.46
  -2  -5  -3   43.12    1.49
  -2  -5  -3   43.02    1.42
   2   5   3   41.88    1.44
   2   5   3   44.73    1.39
  -3  -5  -3    0.98    0.32
  -3  -5  -3    0.98    0.31
  -3  -5  -3    1.02    0.40
  -3  -5  -3    0.72    0.18
  -3  -5  -3    0.65    0.31
  -3  -5  -3    0.62    0.34
  -3  -5  -3    0.61    0.30
  -3  -5  -3    0.53    0.28
  -3  -5  -3    0.50    0.31
   3   5   3    0.57    0.26
  -4  -5  -3   24.65    1.25
  -4  -5  -3   24.53    1.15
  -4  -5  -3   23.05    1.07
  -4  -5  -3   22.66    1.07
  -4  -5  -3   21.79    1.07
  -4  -5  -3   22.53    1.08
  -4  -5  -3   24.87    1.16
  -5  -5  -3    0.10    0.27
  -5  -5  -3    0.18    0.21
  -5  -5  -3   -0.35    0.16
  -5  -5  -3   -0.07    0.19
  -5  -5  -3    0.04    0.20
  -5  -5  -3   -0.15    0.19
  -5  -5  -3    0.19    0.22
  -6   6   3    3.57    0.49
  -6   6   3    2.51    0.36
  -6   6   3    2.59    0.35
  -6   6   3    3.64    0.38
  -6   6   3    3.58    0.39
  -6   6   3    3.48    0.52
  -6   6   3    3.06    0.44
   5  -6  -3    4.89    0.59
  -5   6   3    5.44    0.55
  -5   6   3    4.23    0.50
  -5   6   3    3.68    0.48
  -5   6   3    5.42    0.51
  -5   6   3    4.56    0.64
  -5   6   3    4.84    0.63
  -5   6   3    3.69    0.52
   4  -6  -3    1.41    0.39
  -4   6   3    2.40    0.37
  -4   6   3    1.73    0.44
  -4   6   3    0.96    0.36
  -4   6   3    2.15    0.46
  -4   6   3    2.37    0.43
  -4   6   3    2.06    0.39
  -4   6   3    2.32    0.40
   3  -6  -3    1.84    0.42
  -3   6   3    1.59    0.40
  -3   6   3    1.96    0.47
  -3   6   3    1.75    0.33
  -3   6   3    1.54    0.34
  -3   6   3    1.39    0.27
  -3   6   3    1.79    0.42
   2  -6  -3    0.13    0.21
   2  -6  -3    0.12    0.18
   2  -6  -3   -0.09    0.19
  -2   6   3    0.00    0.14
  -2   6   3   -0.09    0.12
  -2   6   3   -0.03    0.20
   1  -6  -3    4.38    0.52
   1  -6  -3    5.46    0.62
   1  -6  -3    4.41    0.46
  -1   6   3    3.82    0.43
  -1   6   3    5.07    0.51
   0  -6  -3    1.89    0.38
   0  -6  -3    1.72    0.31
   0   6   3    2.14    0.36
   0   6   3    1.67    0.31
   0   6   3    1.78    0.30
  -1  -6  -3    5.68    0.56
  -1  -6  -3    6.08    0.63
  -1  -6  -3    6.30    0.65
  -1  -6  -3    5.77    0.64
   1   6   3    5.80    0.57
   1   6   3    4.76    0.53
  -2  -6  -3    7.25    0.70
  -2  -6  -3    9.61    0.69
  -2  -6  -3    9.47    0.75
  -2  -6  -3    8.82    0.59
  -2  -6  -3    8.93    0.68
  -2  -6  -3    9.77    0.84
  -2  -6  -3    9.80    0.71
  -2  -6  -3    8.92    0.65
   2   6   3   10.00    0.64
  -3  -6  -3    0.29    0.34
  -3  -6  -3    0.07    0.14
  -3  -6  -3    0.17    0.24
  -3  -6  -3    0.09    0.25
  -3  -6  -3   -0.04    0.23
  -3  -6  -3   -0.11    0.25
  -3  -6  -3    0.23    0.26
  -3  -6  -3    0.26    0.27
  -3  -6  -3    0.09    0.24
   3   6   3    0.26    0.22
  -4  -6  -3    3.04    0.46
  -4  -6  -3    3.69    0.48
  -4  -6  -3    3.78    0.53
  -4  -6  -3    3.01    0.43
  -4  -6  -3    3.59    0.53
  -4  -6  -3    3.72    0.60
  -4  -6  -3    2.49    0.39
  -5  -6  -3    0.09    0.20
  -5  -6  -3    0.17    0.18
  -5  -6  -3    0.13    0.17
  -5  -6  -3    0.23    0.17
  -5  -6  -3    0.07    0.16
  -6   7   3   -0.07    0.11
  -6   7   3    0.10    0.12
  -6   7   3    0.12    0.16
  -6   7   3    0.07    0.13
  -6   7   3    0.06    0.14
   5  -7  -3    0.70    0.28
  -5   7   3    0.37    0.19
  -5   7   3    0.36    0.26
  -5   7   3    0.59    0.22
  -5   7   3    0.48    0.22
  -5   7   3    0.38    0.28
  -5   7   3    0.33    0.24
  -5   7   3    0.63    0.23
   4  -7  -3   10.28    0.74
  -4   7   3    9.28    0.75
  -4   7   3    8.66    0.96
  -4   7   3    8.98    0.65
  -4   7   3   10.50    0.90
  -4   7   3   10.75    0.67
  -4   7   3    9.48    0.64
  -4   7   3    7.97    0.77
  -4   7   3   10.14    0.60
   3  -7  -3   26.82    1.21
  -3   7   3   25.62    1.23
  -3   7   3   26.72    1.08
  -3   7   3   25.42    0.96
  -3   7   3   26.06    1.10
  -3   7   3   26.93    1.25
  -3   7   3   27.44    1.10
   2  -7  -3    0.68    0.30
  -2   7   3    0.46    0.23
  -2   7   3    1.00    0.39
  -2   7   3    1.19    0.31
  -2   7   3    0.39    0.22
   1  -7  -3    0.34    0.25
   1  -7  -3    0.41    0.25
  -1   7   3    0.32    0.23
  -1   7   3    0.24    0.20
   0  -7  -3    6.04    0.62
   0  -7  -3    5.76    0.64
   0  -7  -3    8.22    0.72
   0   7   3    6.92    0.63
  -1  -7  -3   23.83    1.08
  -1  -7  -3   24.72    1.04
  -1  -7  -3   25.28    1.13
  -1  -7  -3   22.32    1.07
  -1  -7  -3   22.96    1.02
   1   7   3   24.05    1.01
  -2  -7  -3    2.12    0.42
  -2  -7  -3    1.60    0.34
  -2  -7  -3    1.78    0.38
  -2  -7  -3    1.99    0.43
  -2  -7  -3    2.28    0.42
  -2  -7  -3    1.42    0.30
  -2  -7  -3    1.97    0.42
  -2  -7  -3    2.05    0.44
   2   7   3    2.12    0.38
  -3  -7  -3    0.26    0.23
  -3  -7  -3    0.41    0.36
  -3  -7  -3    0.20    0.23
  -3  -7  -3   -0.13    0.21
  -3  -7  -3   -0.12    0.19
  -3  -7  -3   -0.47    0.19
  -3  -7  -3   -0.21    0.20
  -3  -7  -3   -0.10    0.21
   3   7   3   -0.05    0.17
  -4  -7  -3    1.44    0.29
  -4  -7  -3    1.70    0.29
  -4  -7  -3    2.29    0.33
  -4  -7  -3    1.20    0.33
  -4  -7  -3    0.92    0.26
  -5   8   3    0.51    0.19
  -5   8   3    1.06    0.22
  -5   8   3    0.80    0.20
  -5   8   3    0.68    0.24
  -5   8   3    0.96    0.20
   4  -8  -3    2.61    0.41
  -4   8   3    3.89    0.37
  -4   8   3    3.72    0.50
  -4   8   3    4.11    0.47
  -4   8   3    3.82    0.53
   3  -8  -3    3.77    0.51
  -3   8   3    6.01    0.68
  -3   8   3    5.53    0.50
  -3   8   3    5.28    0.53
  -3   8   3    4.06    0.47
  -3   8   3    4.84    0.51
   2  -8  -3    0.21    0.26
   2  -8  -3    0.71    0.29
  -2   8   3    0.19    0.21
  -2   8   3    0.35    0.22
  -2   8   3    0.35    0.21
   1  -8  -3   19.38    1.02
  -1   8   3   18.83    0.90
  -1   8   3   19.49    0.87
   0  -8  -3    4.99    0.62
   0  -8  -3    4.72    0.48
   0  -8  -3    5.00    0.59
   0  -8  -3    5.75    0.61
   0   8   3    5.58    0.57
   0   8   3    5.28    0.51
  -1  -8  -3    2.01    0.37
  -1  -8  -3    1.55    0.34
  -1  -8  -3    1.86    0.41
  -1  -8  -3    1.84    0.37
   1   8   3    1.37    0.28
   1   8   3    1.50    0.32
  -2  -8  -3    0.17    0.22
  -2  -8  -3    0.22    0.22
  -2  -8  -3    0.10    0.17
  -2  -8  -3    0.07    0.17
  -2  -8  -3    0.18    0.21
   2   8   3    0.17    0.18
  -3  -8  -3    1.73    0.30
  -3  -8  -3    2.17    0.34
  -3  -8  -3    1.77    0.29
   4  -9  -3    3.79    0.37
  -4   9   3    3.09    0.29
  -4   9   3    3.21    0.34
   3  -9  -3    0.38    0.19
   3  -9  -3    0.33    0.21
  -3   9   3    0.38    0.18
  -3   9   3    0.63    0.23
  -3   9   3    0.65    0.19
  -3   9   3    0.35    0.18
   2  -9  -3    2.19    0.34
   2  -9  -3    2.45    0.43
  -2   9   3    2.27    0.33
  -2   9   3    1.46    0.28
  -2   9   3    1.75    0.32
   1  -9  -3    8.47    0.58
   1  -9  -3    7.20    0.51
   1  -9  -3    8.33    0.62
  -1   9   3    7.95    0.55
   0  -9  -3    0.35    0.25
   0  -9  -3    0.01    0.18
   0  -9  -3    0.40    0.24
   0  -9  -3    0.20    0.20
   0  -9  -3    0.17    0.28
   0   9   3    0.13    0.16
   0   9   3    0.28    0.16
  -1  -9  -3    2.14    0.32
  -1  -9  -3    2.52    0.37
  -1  -9  -3    2.02    0.30
  -1  -9  -3    2.01    0.34
   1   9   3    2.84    0.33
   1   9   3    2.52    0.33
   1   9   3    2.29    0.29
  -2  -9  -3    0.64    0.10
  -2  -9  -3    0.79    0.20
  -2  -9  -3    0.92    0.22
   2   9   3    0.55    0.17
   2   9   3    0.57    0.17
   2 -10  -3    0.63    0.18
   2 -10  -3    0.60    0.16
  -2  10   3    0.64    0.17
   1 -10  -3   20.70    0.70
   1 -10  -3   21.70    0.79
  -1  10   3   22.12    0.78
   0 -10  -3    3.50    0.34
   0 -10  -3    3.51    0.33
   0  10   3    4.37    0.33
   1  10  -4    6.98    0.41
   1  10  -4    7.04    0.42
  -1 -10   4    6.23    0.43
  -1 -10   4    7.02    0.41
  -1 -10   4    6.94    0.43
  -1 -10   4    7.55    0.44
   0  10  -4    2.48    0.30
   0  10  -4    2.83    0.33
   0  10  -4    3.02    0.33
   0 -10   4    2.41    0.39
   0 -10   4    2.78    0.35
   0 -10   4    2.25    0.31
   0 -10   4    3.20    0.35
  -1  10  -4    0.94    0.22
  -1  10  -4    0.86    0.22
  -1  10  -4    1.17    0.23
   1 -10   4    1.10    0.24
   1 -10   4    0.57    0.21
   1 -10   4    1.10    0.24
  -2  10  -4    0.64    0.18
  -2  10  -4    0.41    0.18
   2 -10   4    0.60    0.20
   2 -10   4    0.55    0.19
  -3  10  -4    2.50    0.30
   3 -10   4    1.91    0.26
   3 -10   4    2.24    0.27
   3   9  -4    4.83    0.30
   3   9  -4    4.56    0.32
  -3  -9   4    4.82    0.37
  -3  -9   4    4.74    0.33
   2   9  -4   11.38    0.57
   2   9  -4   10.53    0.54
   2   9  -4   11.36    0.60
  -2  -9   4    9.97    0.61
  -2  -9   4    9.46    0.65
  -2  -9   4   11.48    0.61
  -2  -9   4   11.22    0.59
  -2  -9   4   10.55    0.51
   1   9  -4    3.05    0.39
   1   9  -4    1.89    0.31
  -1  -9   4    2.94    0.47
  -1  -9   4    2.66    0.38
  -1  -9   4    2.72    0.40
  -1  -9   4    2.57    0.39
  -1  -9   4    2.79    0.38
   0   9  -4   29.61    1.07
   0   9  -4   30.14    1.11
   0   9  -4   30.24    1.12
   0  -9   4   27.81    1.12
   0  -9   4   30.73    1.12
   0  -9   4   30.06    1.20
   0  -9   4   30.61    1.14
  -1   9  -4   18.54    0.83
  -1   9  -4   19.13    0.88
  -1   9  -4   17.70    0.84
  -1   9  -4   17.99    0.84
   1  -9   4   20.18    0.87
   1  -9   4   17.64    0.84
   1  -9   4   18.73    0.91
  -2   9  -4   32.29    1.20
  -2   9  -4   32.02    1.11
  -2   9  -4   30.58    1.17
  -2   9  -4   33.09    1.14
   2  -9   4   32.55    1.16
   2  -9   4   36.42    1.54
   2  -9   4   32.10    1.20
   2  -9   4   31.84    1.13
  -3   9  -4   -0.21    0.14
  -3   9  -4   -0.01    0.16
  -3   9  -4   -0.04    0.15
   3  -9   4   -0.18    0.14
   3  -9   4    0.03    0.17
   3  -9   4    0.04    0.18
  -4   9  -4    4.40    0.43
  -4   9  -4    4.35    0.44
  -4   9  -4    3.74    0.41
   4  -9   4    4.98    0.41
   4  -9   4    3.85    0.39
   4   8  -4    2.48    0.27
  -4  -8   4    1.30    0.27
  -4  -8   4    2.66    0.32
  -4  -8   4    2.77    0.32
  -4  -8   4    2.63    0.29
  -4  -8   4    2.26    0.26
   3   8  -4   36.61    1.12
   3   8  -4   36.67    1.16
   3   8  -4   35.03    1.18
  -3  -8   4   36.27    0.83
  -3  -8   4   33.06    1.28
  -3  -8   4   33.40    1.15
  -3  -8   4   35.45    1.20
  -3  -8   4   36.36    1.18
  -3  -8   4   38.15    1.28
  -3  -8   4   36.79    1.24
  -3  -8   4   34.63    1.37
   2   8  -4   75.60    1.98
   2   8  -4   78.00    2.07
   2   8  -4   72.98    1.95
  -2  -8   4   73.24    1.91
  -2  -8   4   76.20    2.09
  -2  -8   4   76.13    2.02
  -2  -8   4   75.06    2.11
  -2  -8   4   71.95    2.17
   1   8  -4   10.50    0.64
   1   8  -4   10.63    0.62
   1   8  -4   10.75    0.67
  -1  -8   4   12.39    0.79
  -1  -8   4   11.16    0.76
  -1  -8   4   12.17    0.73
  -1  -8   4   12.74    0.75
  -1  -8   4   11.29    0.70
   0   8  -4   59.37    1.74
   0   8  -4   57.05    1.74
   0   8  -4   61.91    1.73
   0   8  -4   59.08    1.73
   0  -8   4   58.66    1.77
   0  -8   4   58.12    1.73
   0  -8   4   58.58    1.86
   0  -8   4   56.10    1.79
  -1   8  -4    4.13    0.48
  -1   8  -4    3.99    0.49
  -1   8  -4    5.37    0.54
  -1   8  -4    4.87    0.53
   1  -8   4    4.48    0.52
   1  -8   4    4.41    0.54
   1  -8   4    5.51    0.62
   1  -8   4    4.73    0.56
   1  -8   4    4.68    0.54
  -2   8  -4   34.38    1.29
  -2   8  -4   35.28    1.26
  -2   8  -4   36.55    1.24
  -2   8  -4   36.47    1.31
   2  -8   4   34.92    1.30
   2  -8   4   35.37    1.29
  -3   8  -4   24.52    1.08
  -3   8  -4   23.53    1.02
  -3   8  -4   24.26    1.06
  -3   8  -4   27.35    1.03
   3  -8   4   24.74    1.06
   3  -8   4   25.52    1.08
  -4   8  -4   33.90    1.22
  -4   8  -4   32.05    1.20
  -4   8  -4   33.35    1.09
  -4   8  -4   32.65    1.18
  -4   8  -4   31.46    1.50
  -4   8  -4   33.23    1.23
  -4   8  -4   33.09    1.23
   4  -8   4   33.97    1.19
   4  -8   4   32.75    1.22
  -5   8  -4    3.73    0.41
  -5   8  -4    2.88    0.36
  -5   8  -4    4.07    0.48
  -5   8  -4    3.48    0.39
  -5   8  -4    4.06    0.42
   5  -8   4    3.80    0.38
   5  -8   4    3.43    0.39
   4   7  -4    1.60    0.29
   4   7  -4    1.08    0.26
  -4  -7   4    1.65    0.33
  -4  -7   4    1.06    0.31
  -4  -7   4    1.04    0.29
  -4  -7   4    0.64    0.23
  -4  -7   4    1.47    0.41
  -4  -7   4    1.35    0.32
  -4  -7   4    1.41    0.32
  -4  -7   4    1.49    0.33
  -4  -7   4    0.70    0.27
   3   7  -4   12.23    0.68
   3   7  -4   12.35    0.67
  -3  -7   4   10.73    0.74
  -3  -7   4   10.92    0.74
  -3  -7   4   11.59    0.53
  -3  -7   4   10.89    0.70
  -3  -7   4   12.71    0.95
  -3  -7   4   11.44    0.80
  -3  -7   4   11.18    0.75
  -3  -7   4   11.40    0.73
  -3  -7   4   11.75    1.28
   2   7  -4   33.05    1.19
   2   7  -4   32.31    1.18
  -2  -7   4   34.64    1.25
  -2  -7   4   33.47    1.31
  -2  -7   4   33.84    1.37
  -2  -7   4   33.87    1.19
  -2  -7   4   35.52    1.32
   1   7  -4    2.10    0.37
   1   7  -4    2.39    0.37
   1   7  -4    1.85    0.34
  -1  -7   4    2.26    0.42
  -1  -7   4    2.18    0.40
  -1  -7   4    2.24    0.42
  -1  -7   4    1.85    0.37
   0   7  -4    4.02    0.44
   0   7  -4    3.29    0.41
   0   7  -4    4.41    0.53
   0   7  -4    4.22    0.47
   0  -7   4    5.18    0.58
   0  -7   4    4.10    0.49
   0  -7   4    4.59    0.53
   0  -7   4    4.22    0.54
   0  -7   4    3.41    0.44
  -1   7  -4    0.81    0.27
  -1   7  -4    1.05    0.31
  -1   7  -4    0.68    0.28
  -1   7  -4    0.85    0.26
   1  -7   4    0.46    0.26
   1  -7   4    1.00    0.32
   1  -7   4    0.50    0.25
   1  -7   4    0.28    0.27
  -2   7  -4    1.08    0.31
  -2   7  -4    1.38    0.33
  -2   7  -4    0.77    0.29
  -2   7  -4    1.05    0.29
   2  -7   4    1.00    0.30
   2  -7   4    1.55    0.33
  -3   7  -4   10.96    0.73
  -3   7  -4   10.44    0.67
  -3   7  -4   10.17    0.62
  -3   7  -4   10.38    0.81
  -3   7  -4   11.01    0.80
  -3   7  -4   11.15    0.72
  -3   7  -4   10.58    0.72
  -3   7  -4   10.92    0.72
  -3   7  -4   10.95    0.74
   3  -7   4   11.17    0.73
  -4   7  -4   20.76    1.06
  -4   7  -4   21.10    0.89
  -4   7  -4   20.67    1.01
  -4   7  -4   20.96    1.01
  -4   7  -4   19.55    1.11
  -4   7  -4   20.86    1.00
  -4   7  -4   21.43    1.02
  -4   7  -4   21.44    0.99
   4  -7   4   21.69    1.01
  -5   7  -4    1.96    0.35
  -5   7  -4    1.92    0.31
  -5   7  -4    1.98    0.45
  -5   7  -4    2.57    0.42
  -5   7  -4    1.94    0.36
  -5   7  -4    2.71    0.40
  -5   7  -4    2.05    0.37
  -5   7  -4    2.69    0.42
   5  -7   4    2.80    0.43
  -6   7  -4    0.93    0.21
  -6   7  -4    0.66    0.21
  -6   7  -4    0.46    0.18
  -6   7  -4    0.43    0.19
   5   6  -4    0.37    0.19
  -5  -6   4    0.04    0.18
  -5  -6   4    0.29    0.28
  -5  -6   4    0.38    0.23
  -5  -6   4    0.27    0.21
  -5  -6   4    0.35    0.23
  -5  -6   4    0.44    0.21
  -5  -6   4    0.48    0.19
   4   6  -4    5.70    0.55
  -4  -6   4    6.10    0.64
  -4  -6   4    5.33    0.59
  -4  -6   4    6.20    0.67
  -4  -6   4    5.49    0.63
  -4  -6   4    7.21    0.76
  -4  -6   4    6.28    0.64
  -4  -6   4    5.15    0.56
  -4  -6   4    5.96    0.57
   3   6  -4    3.11    0.43
  -3  -6   4    3.44    0.48
  -3  -6   4    4.36    0.61
  -3  -6   4    2.46    0.54
  -3  -6   4    2.94    0.51
  -3  -6   4    2.90    0.48
  -3  -6   4    2.77    0.46
  -3  -6   4    3.33    0.50
  -3  -6   4    2.95    0.35
  -3  -6   4    4.27    0.55
  -3  -6   4    3.10    0.47
  -3  -6   4    3.56    0.58
   2   6  -4    0.58    0.24
   2   6  -4    0.46    0.21
   2   6  -4    0.32    0.18
  -2  -6   4    0.42    0.27
  -2  -6   4    0.25    0.25
  -2  -6   4    0.30    0.25
  -2  -6   4   -0.04    0.19
  -2  -6   4    0.41    0.26
  -2  -6   4    0.77    0.28
  -2  -6   4    0.72    0.29
  -2  -6   4    1.00    0.49
   1   6  -4   29.88    1.04
   1   6  -4   28.69    1.13
  -1  -6   4   31.36    1.20
  -1  -6   4   29.63    1.18
   0   6  -4    0.68    0.22
   0   6  -4    1.04    0.25
   0   6  -4    0.62    0.22
   0  -6   4    0.72    0.24
   0  -6   4    0.43    0.21
   0  -6   4    0.21    0.19
  -1   6  -4   91.52    2.13
  -1   6  -4   91.79    2.24
  -1   6  -4   88.08    2.31
   1  -6   4   88.61    2.24
   1  -6   4   86.62    2.25
   1  -6   4   88.34    2.33
  -2   6  -4    0.91    0.24
  -2   6  -4    1.08    0.27
  -2   6  -4    0.58    0.22
   2  -6   4    0.64    0.25
   2  -6   4    0.93    0.27
   2  -6   4    0.72    0.26
  -3   6  -4    2.24    0.56
  -3   6  -4    3.03    0.45
  -3   6  -4    3.18    0.44
  -3   6  -4    2.11    0.48
  -3   6  -4    2.32    0.49
  -3   6  -4    2.28    0.39
   3  -6   4    1.74    0.37
   3  -6   4    2.50    0.46
  -4   6  -4    0.66    0.28
  -4   6  -4    1.58    0.41
  -4   6  -4    0.53    0.25
  -4   6  -4    0.85    0.34
  -4   6  -4    0.44    0.30
  -4   6  -4    0.87    0.29
  -4   6  -4    0.79    0.28
  -4   6  -4    0.98    0.32
  -4   6  -4    0.82    0.31
  -5   6  -4    5.68    0.62
  -5   6  -4    5.14    0.55
  -5   6  -4    5.06    0.49
  -5   6  -4    4.92    0.55
  -5   6  -4    6.38    0.62
  -5   6  -4    5.54    0.57
  -5   6  -4    6.81    0.76
  -5   6  -4    5.14    0.68
  -6   6  -4    6.13    0.53
  -6   6  -4    5.69    0.51
  -6   6  -4    6.57    0.56
  -6   6  -4    3.83    0.52
  -6   6  -4    3.97    0.51
  -6   6  -4    6.64    0.49
   6  -6   4    6.27    0.54
  -6  -5   4    0.57    0.19
  -6  -5   4    0.96    0.23
  -6  -5   4    0.71    0.27
  -6  -5   4    0.84    0.23
   5   5  -4    4.33    0.45
  -5  -5   4    3.55    0.53
  -5  -5   4    3.27    0.41
  -5  -5   4    4.54    0.59
  -5  -5   4    3.49    0.51
  -5  -5   4    1.67    0.40
  -5  -5   4    2.79    0.46
  -5  -5   4    3.99    0.57
  -5  -5   4    3.94    0.51
   4   5  -4   14.80    0.76
  -4  -5   4   14.24    0.86
  -4  -5   4   13.97    0.79
  -4  -5   4   14.91    0.90
  -4  -5   4   14.45    0.89
  -4  -5   4   14.52    0.91
  -4  -5   4   15.09    0.87
  -4  -5   4   14.11    0.92
  -4  -5   4   13.65    1.04
  -4  -5   4   14.49    0.88
   3   5  -4    0.65    0.24
  -3  -5   4    0.91    0.52
  -3  -5   4    0.36    0.19
  -3  -5   4    0.73    0.33
  -3  -5   4    0.44    0.37
  -3  -5   4    0.66    0.36
  -3  -5   4    0.93    0.35
  -3  -5   4    0.86    0.34
  -3  -5   4    0.87    0.34
  -3  -5   4    0.61    0.28
  -3  -5   4    0.78    0.27
  -3  -5   4    0.56    0.30
   2   5  -4   22.58    0.93
   2   5  -4   22.58    0.88
   2   5  -4   22.08    0.87
  -2  -5   4   23.16    0.99
  -2  -5   4   23.67    0.94
  -2  -5   4   22.66    1.00
  -2  -5   4   23.46    1.02
   1   5  -4   13.23    0.62
   1   5  -4   14.81    0.70
   1   5  -4   13.96    0.59
  -1  -5   4   13.90    0.71
  -1  -5   4   12.03    0.59
  -1  -5   4   13.94    0.65
  -1  -5   4   14.44    0.72
   0   5  -4  114.19    2.58
   0   5  -4  108.31    2.42
   0   5  -4  110.26    2.54
   0  -5   4  113.00    2.60
   0  -5   4  105.93    2.46
   0  -5   4  102.10    2.51
  -1   5  -4    1.56    0.26
  -1   5  -4    1.56    0.28
  -1   5  -4    1.78    0.30
  -1   5  -4    1.28    0.25
   1  -5   4    1.23    0.26
   1  -5   4    1.24    0.26
   1  -5   4    1.58    0.29
  -2   5  -4   30.36    1.03
  -2   5  -4   30.00    1.19
  -2   5  -4   30.18    1.08
  -2   5  -4   30.09    1.16
  -2   5  -4   27.78    1.02
   2  -5   4   30.28    1.14
   2  -5   4   30.66    1.10
  -3   5  -4   23.84    1.00
  -3   5  -4   26.37    1.05
  -3   5  -4   24.72    1.00
  -3   5  -4   25.41    1.11
  -3   5  -4   24.19    1.15
   3  -5   4   26.28    1.14
   3  -5   4   23.63    1.02
  -4   5  -4   25.88    1.13
  -4   5  -4   27.51    1.23
  -4   5  -4   26.57    1.30
  -4   5  -4   27.27    1.13
  -4   5  -4   27.11    1.02
  -4   5  -4   26.30    1.12
  -4   5  -4   23.87    1.08
  -4   5  -4   28.63    1.15
  -5   5  -4    3.00    0.56
  -5   5  -4    2.92    0.44
  -5   5  -4    2.33    0.47
  -5   5  -4    2.46    0.43
  -5   5  -4    2.60    0.44
  -5   5  -4    2.35    0.38
  -5   5  -4    2.22    0.40
  -5   5  -4    2.77    0.45
  -6   5  -4    2.80    0.41
  -6   5  -4    3.21    0.41
  -6   5  -4    2.97    0.50
  -6   5  -4    3.56    0.44
  -6   5  -4    2.70    0.39
  -6   5  -4    2.95    0.43
   6  -5   4    3.39    0.45
  -7   5  -4   18.15    0.66
  -7   5  -4   19.53    0.68
  -7   5  -4   19.95    0.71
  -6  -4   4   10.38    0.61
  -6  -4   4   10.03    0.67
  -6  -4   4    9.01    0.70
  -6  -4   4    9.93    0.55
  -6  -4   4    7.99    0.63
  -6  -4   4    8.09    0.62
  -6  -4   4    9.78    0.64
   5   4  -4   41.17    1.30
  -5  -4   4   39.88    1.57
  -5  -4   4   38.93    1.53
  -5  -4   4   39.91    1.56
  -5  -4   4   39.54    1.39
  -5  -4   4   38.66    1.42
  -5  -4   4   41.56    1.69
  -5  -4   4   38.38    1.44
  -5  -4   4   39.73    1.57
  -4  -4   4    6.94    0.67
  -4  -4   4    9.65    0.88
  -4  -4   4    7.61    0.78
  -4  -4   4    9.75    1.02
  -4  -4   4    8.32    0.78
  -4  -4   4    8.37    0.78
  -4  -4   4    8.84    0.77
  -4  -4   4    8.07    0.83
  -4  -4   4    7.33    0.72
  -4  -4   4    7.25    0.79
   3   4  -4    0.74    0.22
  -3  -4   4    0.71    0.28
  -3  -4   4    0.86    0.29
  -3  -4   4    0.61    0.25
  -3  -4   4    0.72    0.24
  -3  -4   4    1.12    0.33
   2   4  -4   61.52    1.62
   2   4  -4   61.30    1.57
  -2  -4   4   62.55    1.74
  -2  -4   4   62.06    1.64
  -2  -4   4   56.47    1.57
  -2  -4   4   60.26    1.72
  -2  -4   4   58.97    1.71
  -2  -4   4   60.44    1.68
   1   4  -4    0.22    0.14
   1   4  -4    0.39    0.14
  -1  -4   4    0.19    0.16
  -1  -4   4    0.40    0.15
   0   4  -4   48.06    1.14
   0   4  -4   50.45    1.18
   0   4  -4   49.35    1.33
   0  -4   4   46.41    1.27
   0  -4   4   49.50    1.34
   0  -4   4   47.66    1.14
  -1   4  -4  109.83    2.33
  -1   4  -4  108.97    2.44
   1  -4   4  107.01    2.43
   1  -4   4  105.28    2.46
  -2   4  -4   37.47    1.15
  -2   4  -4   39.30    1.19
  -2   4  -4   39.60    1.17
  -2   4  -4   36.20    1.24
   2  -4   4   39.48    1.28
   2  -4   4   40.06    1.20
  -3   4  -4    3.54    0.42
  -3   4  -4    3.30    0.53
  -3   4  -4    3.25    0.47
  -3   4  -4    2.49    0.35
  -3   4  -4    3.02    0.39
   3  -4   4    2.42    0.39
   3  -4   4    3.34    0.42
  -4   4  -4   43.86    1.68
  -4   4  -4   44.33    1.54
  -4   4  -4   41.75    1.46
  -4   4  -4   45.64    1.46
  -4   4  -4   42.34    1.47
   4  -4   4   42.71    1.61
  -5   4  -4   16.92    0.82
  -5   4  -4   19.01    1.13
  -5   4  -4   18.43    0.99
  -5   4  -4   19.19    0.94
  -5   4  -4   17.69    0.94
  -5   4  -4   18.98    0.93
  -5   4  -4   18.12    0.91
  -5   4  -4   17.70    0.92
  -6   4  -4    3.82    0.49
  -6   4  -4    3.35    0.55
  -6   4  -4    3.13    0.44
  -6   4  -4    3.35    0.46
  -6   4  -4    4.56    0.80
  -6   4  -4    3.31    0.49
  -7   4  -4   17.77    0.89
  -6  -3   4    2.08    0.44
  -6  -3   4    1.51    0.35
  -6  -3   4    0.96    0.31
  -6  -3   4    1.24    0.35
  -6  -3   4    1.54    0.32
  -6  -3   4    1.94    0.36
  -6  -3   4    1.91    0.39
  -5  -3   4   91.81    2.65
  -5  -3   4   90.95    2.77
  -5  -3   4   90.00    2.48
  -5  -3   4   91.46    2.60
  -5  -3   4   87.33    2.60
  -5  -3   4   89.54    2.62
  -5  -3   4   89.51    2.40
  -5  -3   4   88.22    2.45
   4   3  -4   22.99    0.95
  -4  -3   4   25.29    1.15
  -4  -3   4   24.59    1.01
  -4  -3   4   23.28    1.08
  -4  -3   4   25.58    1.04
  -4  -3   4   23.39    1.04
  -4  -3   4   25.35    1.63
  -4  -3   4   23.59    1.10
   3   3  -4   14.51    0.66
  -3  -3   4   14.78    0.73
  -3  -3   4   14.04    0.70
  -3  -3   4   15.62    0.78
  -3  -3   4   14.44    0.77
  -3  -3   4   13.21    0.67
  -3  -3   4   14.53    0.79
   2   3  -4    3.05    0.32
   2   3  -4    3.79    0.35
  -2  -3   4    3.25    0.34
  -2  -3   4    3.13    0.37
   1   3  -4    4.81    0.32
   1   3  -4    4.21    0.29
  -1  -3   4    4.34    0.33
  -1  -3   4    4.45    0.29
  -1  -3   4    4.35    0.30
   0   3  -4  140.44    2.74
   0   3  -4  142.13    2.79
   0   3  -4  140.53    2.89
   0  -3   4  142.23    2.72
   0  -3   4  143.78    2.92
   0  -3   4  139.72    2.90
  -1   3  -4   22.76    0.60
  -1   3  -4   20.69    0.67
  -1   3  -4   21.66    0.72
   1  -3   4   22.36    0.73
   1  -3   4   22.77    0.78
  -2   3  -4   10.79    0.51
  -2   3  -4    9.21    0.48
   2  -3   4   10.06    0.56
   2  -3   4   10.18    0.50
  -3   3  -4   10.20    0.57
  -3   3  -4   11.19    0.59
  -3   3  -4   10.05    0.61
  -3   3  -4    9.05    0.64
  -3   3  -4    8.72    0.53
   3  -3   4    9.15    0.60
   3  -3   4    9.97    0.54
  -4   3  -4    1.44    0.31
  -4   3  -4    1.74    0.33
  -4   3  -4    2.19    0.38
  -4   3  -4    1.68    0.37
  -4   3  -4    2.00    0.46
   4  -3   4    2.04    0.40
  -5   3  -4    0.12    0.23
  -5   3  -4    0.00    0.24
  -5   3  -4    0.15    0.21
  -5   3  -4    0.09    0.28
  -5   3  -4    0.30    0.28
  -5   3  -4    0.43    0.26
  -5   3  -4    0.64    0.29
  -6   3  -4    0.96    0.30
  -6   3  -4    0.84    0.29
  -6   3  -4    0.48    0.26
  -6   3  -4    0.67    0.33
  -7  -2   4    0.40    0.19
  -7  -2   4    0.77    0.22
  -6  -2   4    3.23    0.50
  -6  -2   4    1.93    0.37
  -6  -2   4    2.58    0.45
  -6  -2   4    2.65    0.53
  -6  -2   4    2.47    0.39
  -6  -2   4    2.89    0.49
  -6  -2   4    3.66    0.57
  -6  -2   4    3.97    0.61
  -5  -2   4   14.31    0.90
  -5  -2   4   15.21    0.87
  -5  -2   4   16.72    0.95
  -5  -2   4   14.96    0.94
  -5  -2   4   14.28    1.03
  -5  -2   4   15.23    0.91
  -5  -2   4   15.66    0.83
  -5  -2   4   14.18    0.86
   4   2  -4   -0.05    0.15
  -4  -2   4    0.17    0.19
  -4  -2   4   -0.02    0.19
  -4  -2   4    0.12    0.17
  -4  -2   4   -0.16    0.17
  -4  -2   4    0.03    0.18
   3   2  -4    6.79    0.42
  -3  -2   4    6.78    0.46
  -3  -2   4    6.35    0.48
  -3  -2   4    6.90    0.46
  -3  -2   4    6.19    0.49
  -3  -2   4    7.21    0.49
   2   2  -4    0.06    0.12
   2   2  -4   -0.01    0.10
  -2  -2   4   -0.09    0.11
  -2  -2   4    0.04    0.11
  -2  -2   4   -0.09    0.12
   1   2  -4    6.06    0.30
   1   2  -4    5.71    0.29
  -1  -2   4    5.73    0.32
  -1  -2   4    6.12    0.30
  -1  -2   4    6.53    0.35
   0   2  -4  641.06   11.43
   0   2  -4  625.39   11.48
   0   2  -4  655.08   11.54
   0  -2   4  633.66   11.40
   0  -2   4  642.14   11.60
   0  -2   4  618.80   11.53
  -1   2  -4    5.32    0.30
  -1   2  -4    4.69    0.23
  -1   2  -4    4.43    0.29
   1  -2   4    4.82    0.32
   1  -2   4    4.81    0.28
  -2   2  -4    0.72    0.18
  -2   2  -4    0.82    0.19
  -2   2  -4    0.67    0.13
   2  -2   4    0.59    0.18
   2  -2   4    0.89    0.17
  -3   2  -4    0.41    0.24
  -3   2  -4    0.64    0.19
  -3   2  -4    0.48    0.19
  -3   2  -4    0.30    0.16
   3  -2   4    0.47    0.18
   3  -2   4    0.35    0.14
  -4   2  -4    3.41    0.45
  -4   2  -4    3.36    0.45
  -4   2  -4    3.54    0.54
  -4   2  -4    3.28    0.43
   4  -2   4    2.74    0.42
  -5   2  -4    3.76    0.56
  -5   2  -4    0.29    0.27
  -5   2  -4    0.69    0.30
  -5   2  -4    0.92    0.39
  -6   2  -4    6.10    0.61
  -7  -1   4   13.94    0.68
  -6  -1   4    0.06    0.21
  -6  -1   4    0.11    0.25
  -6  -1   4    0.04    0.23
  -6  -1   4    0.07    0.23
  -6  -1   4    0.10    0.27
  -6  -1   4   -0.08    0.21
  -5  -1   4    6.66    0.71
  -5  -1   4    7.82    0.78
  -5  -1   4    7.32    0.72
  -5  -1   4    7.32    0.74
  -5  -1   4    6.56    0.64
  -5  -1   4    8.98    0.85
  -5  -1   4    8.09    0.62
   4   1  -4   18.44    0.80
   4   1  -4   16.62    0.72
  -4  -1   4   17.75    0.82
  -4  -1   4   17.27    0.85
  -4  -1   4   18.08    0.89
  -4  -1   4   17.41    0.86
   3   1  -4   29.28    0.89
  -3  -1   4   28.19    0.96
  -3  -1   4   28.50    0.97
  -3  -1   4   29.46    1.14
  -3  -1   4   27.15    0.98
   2   1  -4    6.79    0.35
   2   1  -4    6.98    0.28
  -2  -1   4    6.87    0.39
  -2  -1   4    6.92    0.39
  -2  -1   4    7.04    0.38
   1   1  -4    0.01    0.10
   1   1  -4   -0.10    0.12
  -1  -1   4   -0.16    0.06
  -1  -1   4   -0.05    0.14
  -1  -1   4   -0.26    0.11
  -1  -1   4   -0.14    0.12
   0   1  -4    3.27    0.17
   0   1  -4    3.44    0.22
   0   1  -4    3.37    0.22
   0  -1   4    3.12    0.21
   0  -1   4    3.17    0.19
   0  -1   4    3.36    0.26
  -1   1  -4   90.11    1.84
  -1   1  -4   91.38    1.91
  -1   1  -4   90.95    1.68
  -1   1  -4   95.63    1.94
   1  -1   4   91.34    1.97
   1  -1   4   91.39    1.78
  -2   1  -4  108.03    2.23
  -2   1  -4  113.70    2.39
  -2   1  -4  108.96    2.35
   2  -1   4  108.17    2.17
   2  -1   4  109.20    2.40
  -3   1  -4   17.76    0.72
  -3   1  -4   17.00    0.73
  -3   1  -4   17.26    0.64
   3  -1   4   16.39    0.73
  -4   1  -4    0.66    0.26
  -4   1  -4    0.73    0.24
  -4   1  -4    0.95    0.33
  -4   1  -4    0.68    0.23
   4  -1   4    0.61    0.20
   4  -1   4    0.62    0.22
  -5   1  -4   23.09    1.15
  -5   1  -4   20.65    1.00
  -5   1  -4   22.21    1.03
  -7   0   4    1.73    0.30
  -7   0   4    2.19    0.31
  -6   0   4    3.61    0.51
  -6   0   4    3.93    0.55
  -6   0   4    4.79    0.58
  -6   0   4    5.09    0.56
  -5   0   4    3.11    0.48
  -5   0   4    2.50    0.40
  -5   0   4    2.22    0.41
  -5   0   4    2.72    0.52
  -5   0   4    2.20    0.42
  -5   0   4    2.63    0.45
   4   0  -4   42.33    1.30
  -4   0   4   41.85    1.44
  -4   0   4   40.08    1.39
  -4   0   4   40.71    1.42
  -4   0   4   41.91    1.35
  -4   0   4   40.57    1.38
   3   0  -4   10.01    0.43
   3   0  -4    9.58    0.48
  -3   0   4    9.97    0.54
  -3   0   4   10.34    0.56
   2   0  -4   11.91    0.46
   2   0  -4   10.93    0.40
  -2   0   4   10.98    0.48
  -2   0   4   10.45    0.49
  -2   0   4   11.35    0.35
   1   0  -4  440.93    7.99
   1   0  -4  444.96    7.95
   1   0  -4  439.56    7.79
  -1   0   4  432.73    8.06
  -1   0   4  440.75    8.01
  -1   0   4  426.39    7.90
   0   0  -4  355.48    6.54
   0   0  -4  366.93    6.55
   0   0  -4  365.01    6.53
   0   0   4  354.26    6.54
   0   0   4  361.59    6.62
   0   0   4  351.94    6.47
  -1   0  -4    3.45    0.22
  -1   0  -4    3.62    0.19
  -1   0  -4    3.43    0.25
   1   0   4    3.61    0.23
   1   0   4    3.80    0.24
  -2   0  -4   84.04    1.72
  -2   0  -4   82.54    1.80
  -2   0  -4   82.20    1.91
   2   0   4   80.07    1.83
   2   0   4   84.79    1.83
  -3   0  -4  217.23    4.45
   3   0   4  212.97    4.30
   3   0   4  211.44    4.31
  -4   0  -4    0.94    0.28
  -4   0  -4    0.94    0.26
  -4   0  -4    0.55    0.20
  -4   0  -4    0.55    0.24
   4   0   4    0.98    0.23
  -5   0  -4    9.12    0.66
  -5   0  -4   10.60    0.67
  -5   0  -4   10.34    0.72
  -5   0  -4    9.81    0.74
  -7   1   4    1.28    0.30
  -7   1   4    1.38    0.28
  -6   1   4    5.06    0.56
  -6   1   4    5.46    0.69
  -6   1   4    4.25    0.56
  -6   1   4    4.87    0.58
  -6   1   4    5.96    0.66
  -5   1   4   34.02    1.44
  -5   1   4   35.15    1.35
  -5   1   4   35.12    1.30
  -5   1   4   35.07    1.37
  -5   1   4   34.69    1.30
  -5   1   4   39.80    1.47
  -5   1   4   35.94    1.71
   4  -1  -4   28.50    1.00
  -4   1   4   25.71    1.11
  -4   1   4   28.22    1.07
  -4   1   4   25.84    1.03
  -4   1   4   29.16    1.18
  -4   1   4   27.03    1.08
  -4   1   4   26.68    1.09
   3  -1  -4    5.06    0.28
   3  -1  -4    4.70    0.34
  -3   1   4    4.98    0.41
  -3   1   4    5.14    0.41
  -3   1   4    4.58    0.29
   2  -1  -4   31.34    0.77
   2  -1  -4   34.26    0.90
  -2   1   4   31.77    0.97
  -2   1   4   32.37    0.95
  -2   1   4   32.90    0.83
   1  -1  -4  159.64    3.11
   1  -1  -4  163.01    3.03
  -1   1   4  158.65    2.89
  -1   1   4  157.60    3.08
  -1   1   4  163.78    3.17
  -1   1   4  160.07    3.13
   0  -1  -4  139.64    2.65
   0  -1  -4  143.01    2.73
   0  -1  -4  143.96    2.76
   0  -1  -4  140.08    2.76
   0   1   4  141.65    2.76
   0   1   4  145.60    2.76
  -1  -1  -4   31.01    0.88
  -1  -1  -4   30.70    0.80
  -1  -1  -4   31.53    0.81
   1   1   4   32.16    0.82
   1   1   4   30.40    0.76
  -2  -1  -4   58.47    1.35
  -2  -1  -4   53.17    1.28
  -2  -1  -4   52.02    1.41
   2   1   4   51.70    1.20
   2   1   4   51.40    1.29
  -3  -1  -4    2.23    0.29
  -3  -1  -4    2.76    0.41
  -3  -1  -4    2.67    0.35
  -3  -1  -4    2.54    0.33
  -3  -1  -4    1.94    0.33
  -3  -1  -4    2.20    0.35
   3   1   4    2.19    0.32
   3   1   4    3.46    0.36
  -4  -1  -4   19.05    0.87
  -4  -1  -4   19.53    0.94
  -4  -1  -4   20.68    0.95
  -4  -1  -4   20.19    0.88
   4   1   4   20.27    0.92
  -5  -1  -4   77.98    2.15
  -5  -1  -4   76.83    2.18
  -5  -1  -4   76.21    2.17
  -5  -1  -4   76.12    2.42
  -5  -1  -4   75.34    2.89
  -5  -1  -4   75.60    2.14
  -7   2   4    7.70    0.57
  -7   2   4    7.91    0.54
  -6   2   4   75.90    2.32
  -6   2   4   77.94    2.10
  -6   2   4   74.92    2.15
  -6   2   4   74.28    2.25
  -6   2   4   78.07    2.28
  -6   2   4   80.88    2.18
  -5   2   4   55.99    1.90
  -5   2   4   55.74    1.89
  -5   2   4   54.89    1.72
  -5   2   4   54.36    1.67
  -5   2   4   57.40    1.84
  -5   2   4   55.80    1.88
  -5   2   4   56.87    1.75
  -5   2   4   58.36    1.84
   4  -2  -4   12.57    0.73
   4  -2  -4   12.19    0.63
  -4   2   4   12.65    0.76
  -4   2   4   12.28    0.71
  -4   2   4   13.53    0.78
  -4   2   4   12.34    0.77
   3  -2  -4   31.75    1.09
   3  -2  -4   33.86    1.01
  -3   2   4   33.70    1.16
  -3   2   4   34.38    0.99
  -3   2   4   29.96    1.59
  -3   2   4   30.30    1.05
   2  -2  -4  254.35    4.83
   2  -2  -4  248.10    4.91
  -2   2   4  245.77    4.80
  -2   2   4  249.75    4.97
   1  -2  -4  156.45    3.19
   1  -2  -4  157.70    3.04
   1  -2  -4  163.59    3.21
  -1   2   4  162.32    3.04
  -1   2   4  161.97    3.19
  -1   2   4  168.58    3.27
   0  -2  -4  534.09   10.09
   0  -2  -4  559.47   10.01
   0  -2  -4  564.51   10.00
   0   2   4  546.75   10.01
   0   2   4  551.72   10.07
   0   2   4  553.72   10.05
  -1  -2  -4   -0.13    0.10
  -1  -2  -4    1.34    0.20
   1   2   4   -0.19    0.09
   1   2   4   -0.03    0.11
  -2  -2  -4   26.17    0.86
  -2  -2  -4   26.68    0.86
   2   2   4   26.68    0.90
   2   2   4   27.15    0.82
  -3  -2  -4   51.71    1.52
  -3  -2  -4   55.20    1.64
  -3  -2  -4   53.26    1.52
  -3  -2  -4   53.44    1.58
  -3  -2  -4   54.40    1.51
   3   2   4   56.09    1.43
   3   2   4   54.80    1.59
  -4  -2  -4    1.13    0.29
  -4  -2  -4    1.23    0.34
  -4  -2  -4    1.15    0.32
  -4  -2  -4    1.26    0.33
   4   2   4    1.12    0.30
  -5  -2  -4    1.57    0.37
  -5  -2  -4    2.73    0.54
  -5  -2  -4    2.12    0.40
  -5  -2  -4    2.25    0.45
  -5  -2  -4    1.79    0.42
  -5  -2  -4    2.13    0.41
  -6  -2  -4    2.58    0.41
  -6  -2  -4    2.09    0.39
  -6  -2  -4    1.84    0.35
  -6  -2  -4    2.53    0.48
  -6  -2  -4    2.06    0.34
  -7   3   4    0.26    0.19
  -7   3   4    0.27    0.17
  -7   3   4    0.10    0.16
  -7   3   4   -0.08    0.17
  -6   3   4    3.47    0.56
  -6   3   4    3.64    0.53
  -6   3   4    2.61    0.41
  -6   3   4    3.18    0.56
  -6   3   4    3.56    0.57
  -6   3   4    3.39    0.48
  -6   3   4    2.89    0.42
  -5   3   4   17.26    0.98
  -5   3   4   16.07    0.98
  -5   3   4   15.88    0.82
  -5   3   4   15.70    0.86
  -5   3   4   16.75    0.86
  -5   3   4   16.51    0.93
  -5   3   4   18.21    0.97
   4  -3  -4   10.35    0.67
   4  -3  -4   10.91    0.61
  -4   3   4   10.79    0.69
  -4   3   4   11.06    0.75
  -4   3   4   11.15    0.77
  -4   3   4   11.15    0.63
  -4   3   4   11.49    0.76
   3  -3  -4   54.20    1.48
   3  -3  -4   59.49    1.65
  -3   3   4   56.89    1.52
  -3   3   4   56.78    1.61
  -3   3   4   53.55    1.68
  -3   3   4   57.41    1.71
  -3   3   4   56.79    1.72
   2  -3  -4    7.94    0.43
   2  -3  -4    7.82    0.46
  -2   3   4    8.25    0.44
  -2   3   4    7.72    0.49
   1  -3  -4  210.66    4.12
   1  -3  -4  207.84    3.89
   1  -3  -4  205.62    4.12
  -1   3   4  209.78    4.00
  -1   3   4  205.43    4.14
  -1   3   4  212.03    4.11
   0  -3  -4   13.09    0.47
   0  -3  -4   13.02    0.49
   0  -3  -4   13.77    0.55
   0   3   4   14.21    0.53
   0   3   4   13.44    0.53
   0   3   4   12.90    0.45
  -1  -3  -4   53.97    1.40
  -1  -3  -4   53.76    1.35
   1   3   4   54.53    1.34
   1   3   4   52.52    1.40
  -2  -3  -4   12.18    0.62
  -2  -3  -4   12.42    0.68
  -2  -3  -4   13.15    0.63
  -2  -3  -4   12.83    0.61
  -2  -3  -4   13.20    0.67
   2   3   4   13.08    0.56
   2   3   4   12.21    0.63
  -3  -3  -4    0.01    0.15
  -3  -3  -4    0.09    0.20
  -3  -3  -4    0.25    0.23
  -3  -3  -4    0.37    0.19
  -3  -3  -4   -0.11    0.12
   3   3   4    0.13    0.15
  -4  -3  -4   14.34    0.81
  -4  -3  -4   14.56    0.85
  -4  -3  -4   13.05    0.84
  -4  -3  -4   12.96    0.79
  -4  -3  -4   13.16    0.87
  -4  -3  -4   13.65    0.81
  -4  -3  -4   14.12    0.95
  -4  -3  -4   13.16    0.82
  -4  -3  -4   13.20    0.87
  -5  -3  -4   66.64    1.97
  -5  -3  -4   67.62    2.08
  -5  -3  -4   67.37    1.97
  -5  -3  -4   63.12    1.94
  -5  -3  -4   65.27    2.18
  -5  -3  -4   63.85    2.05
  -6  -3  -4   13.79    0.71
  -6  -3  -4   12.78    0.79
  -6  -3  -4   13.23    0.74
  -6  -3  -4   13.63    0.66
  -6  -3  -4   12.69    0.68
  -7   4   4    1.07    0.23
  -7   4   4    1.14    0.23
  -7   4   4    0.73    0.24
   6  -4  -4    4.15    0.55
  -6   4   4    4.25    0.59
  -6   4   4    3.16    0.46
  -6   4   4    3.41    0.43
  -6   4   4    5.07    0.48
  -6   4   4    4.36    0.48
  -6   4   4    3.56    0.53
  -6   4   4    5.28    0.69
  -6   4   4    2.93    0.46
  -5   4   4    1.24    0.42
  -5   4   4    1.32    0.34
  -5   4   4    1.63    0.40
  -5   4   4    2.05    0.39
  -5   4   4    1.75    0.33
  -5   4   4    1.92    0.47
  -5   4   4    1.80    0.45
  -5   4   4    1.36    0.32
   4  -4  -4   79.85    2.30
  -4   4   4   81.24    2.17
  -4   4   4   77.33    2.40
  -4   4   4   80.13    2.28
  -4   4   4   80.67    2.37
  -4   4   4   82.68    2.42
  -4   4   4   76.56    2.18
   3  -4  -4   69.46    1.95
   3  -4  -4   71.10    1.81
  -3   4   4   67.28    2.03
  -3   4   4   69.85    1.93
  -3   4   4   70.34    1.85
  -3   4   4   67.87    2.02
  -3   4   4   65.42    1.99
   2  -4  -4    5.82    0.45
   2  -4  -4    5.85    0.41
   2  -4  -4    5.67    0.57
  -2   4   4    6.04    0.60
  -2   4   4    5.47    0.44
  -2   4   4    5.37    0.39
   1  -4  -4  410.76    8.06
   1  -4  -4  428.63    8.02
  -1   4   4  427.80    8.04
  -1   4   4  422.64    7.91
  -1   4   4  422.72    8.01
   0  -4  -4   17.78    0.70
   0  -4  -4   17.25    0.61
   0  -4  -4   17.54    0.66
   0   4   4   16.82    0.72
   0   4   4   17.67    0.68
   0   4   4   17.13    0.69
  -1  -4  -4   16.28    0.70
  -1  -4  -4   16.45    0.72
  -1  -4  -4   17.55    0.69
  -1  -4  -4   17.36    0.77
  -1  -4  -4   16.63    0.76
   1   4   4   18.12    0.75
   1   4   4   16.45    0.70
   1   4   4   17.78    0.69
  -2  -4  -4    7.10    0.68
  -2  -4  -4    6.96    0.50
  -2  -4  -4    6.60    0.59
  -2  -4  -4    6.62    0.64
  -2  -4  -4    6.03    0.53
  -2  -4  -4    6.73    0.64
   2   4   4    6.60    0.57
   2   4   4    6.17    0.49
   2   4   4    7.32    0.46
  -3  -4  -4   50.92    1.61
  -3  -4  -4   50.70    1.61
  -3  -4  -4   48.50    1.16
  -3  -4  -4   51.52    1.69
  -3  -4  -4   47.92    1.56
   3   4   4   47.80    1.62
   3   4   4   48.88    1.50
  -4  -4  -4   10.13    0.76
  -4  -4  -4   10.02    0.73
  -4  -4  -4   10.87    0.76
  -4  -4  -4    9.57    0.73
  -4  -4  -4   10.62    0.89
  -4  -4  -4   10.20    0.98
  -4  -4  -4    9.88    0.76
  -4  -4  -4   10.73    0.74
   4   4   4   10.29    0.67
  -5  -4  -4   47.75    1.63
  -5  -4  -4   46.19    1.54
  -5  -4  -4   45.27    1.60
  -5  -4  -4   47.15    1.72
  -5  -4  -4   47.32    1.55
  -5  -4  -4   44.10    1.50
  -5  -4  -4   45.59    1.54
  -6  -4  -4    0.04    0.17
  -6  -4  -4    0.23    0.21
  -6  -4  -4    0.28    0.18
  -6  -4  -4    0.00    0.16
  -7   5   4    3.35    0.31
  -7   5   4    3.93    0.39
  -7   5   4    4.21    0.35
   6  -5  -4    7.41    0.68
  -6   5   4    4.66    0.59
  -6   5   4    6.43    0.55
  -6   5   4    7.50    0.70
  -6   5   4    7.45    0.73
  -6   5   4    5.82    0.55
  -6   5   4    5.61    0.45
   5  -5  -4   27.62    1.23
  -5   5   4   29.08    1.28
  -5   5   4   28.80    1.36
  -5   5   4   26.86    1.13
  -5   5   4   25.69    1.23
  -5   5   4   29.52    1.19
  -5   5   4   28.24    1.03
  -5   5   4   28.69    1.13
   4  -5  -4    1.99    0.44
  -4   5   4    2.04    0.43
  -4   5   4    1.62    0.43
  -4   5   4    1.42    0.32
  -4   5   4    1.51    0.36
  -4   5   4    2.32    0.49
  -4   5   4    2.61    0.43
  -4   5   4    1.13    0.32
  -4   5   4    2.51    0.38
   3  -5  -4   16.47    0.89
   3  -5  -4   16.86    0.88
   3  -5  -4   15.40    0.76
  -3   5   4   15.41    0.78
  -3   5   4   16.75    0.87
  -3   5   4   15.77    0.91
  -3   5   4   16.74    0.77
  -3   5   4   15.82    0.90
   2  -5  -4    5.57    0.60
   2  -5  -4    4.47    0.46
   2  -5  -4    4.50    0.51
  -2   5   4    5.27    0.60
  -2   5   4    4.56    0.46
  -2   5   4    5.00    0.56
  -2   5   4    4.90    0.48
   1  -5  -4    4.08    0.43
   1  -5  -4    3.58    0.48
   1  -5  -4    3.35    0.42
  -1   5   4    3.72    0.42
  -1   5   4    2.82    0.35
  -1   5   4    2.47    0.41
   0  -5  -4   18.67    0.81
   0  -5  -4   16.44    0.81
   0  -5  -4   18.58    0.78
   0   5   4   17.04    0.76
   0   5   4   18.68    0.74
   0   5   4   16.55    0.73
  -1  -5  -4    6.46    0.61
  -1  -5  -4    6.06    0.54
  -1  -5  -4    6.08    0.56
  -1  -5  -4    5.15    0.57
  -1  -5  -4    6.05    0.55
   1   5   4    6.03    0.58
   1   5   4    6.12    0.42
   1   5   4    6.45    0.57
  -2  -5  -4    1.18    0.29
  -2  -5  -4    1.50    0.34
  -2  -5  -4    1.63    0.35
  -2  -5  -4    1.38    0.30
  -2  -5  -4    1.96    0.39
  -2  -5  -4    1.25    0.28
   2   5   4    1.41    0.35
   2   5   4    1.44    0.32
  -3  -5  -4    0.79    0.31
  -3  -5  -4    0.76    0.37
  -3  -5  -4    1.29    0.37
  -3  -5  -4    1.10    0.36
  -3  -5  -4    1.26    0.37
  -3  -5  -4    0.74    0.18
  -3  -5  -4    0.46    0.30
  -3  -5  -4    0.91    0.33
   3   5   4    0.47    0.25
  -4  -5  -4    0.69    0.32
  -4  -5  -4    0.15    0.29
  -4  -5  -4    0.54    0.29
  -4  -5  -4    0.79    0.29
  -4  -5  -4    1.09    0.32
  -4  -5  -4    0.76    0.32
  -4  -5  -4    0.63    0.32
   4   5   4    0.99    0.28
  -5  -5  -4    0.95    0.31
  -5  -5  -4    0.51    0.26
  -5  -5  -4    0.57    0.25
  -5  -5  -4    0.50    0.23
  -5  -5  -4    0.57    0.23
  -5  -5  -4    0.93    0.33
  -5  -5  -4    0.92    0.26
  -6   6   4    0.03    0.20
  -6   6   4    0.19    0.16
  -6   6   4    0.14    0.14
  -6   6   4    0.13    0.19
  -6   6   4    0.18    0.17
  -6   6   4    0.14    0.20
  -6   6   4    0.19    0.17
   5  -6  -4    0.20    0.25
  -5   6   4    0.00    0.23
  -5   6   4    0.16    0.21
  -5   6   4   -0.01    0.24
  -5   6   4    0.20    0.24
  -5   6   4    0.02    0.19
  -5   6   4   -0.05    0.20
  -5   6   4   -0.10    0.15
   4  -6  -4   20.01    1.03
  -4   6   4   18.04    0.90
  -4   6   4   20.29    0.84
  -4   6   4   21.33    1.06
  -4   6   4   20.59    0.96
  -4   6   4   19.20    1.05
  -4   6   4   19.43    0.92
  -4   6   4   18.71    1.08
   3  -6  -4   14.31    0.87
  -3   6   4   13.87    0.88
  -3   6   4   14.86    0.85
  -3   6   4   13.52    0.68
  -3   6   4   14.62    0.77
  -3   6   4   13.60    0.91
  -3   6   4   13.22    0.73
   2  -6  -4    0.14    0.19
   2  -6  -4    0.08    0.22
   2  -6  -4   -0.09    0.20
  -2   6   4    0.13    0.21
  -2   6   4    0.21    0.17
  -2   6   4    0.02    0.13
   1  -6  -4    0.76    0.29
   1  -6  -4    1.09    0.27
  -1   6   4    0.89    0.25
  -1   6   4    0.99    0.26
   0  -6  -4    2.69    0.39
   0  -6  -4    2.21    0.40
   0   6   4    2.35    0.35
   0   6   4    2.59    0.38
   0   6   4    2.42    0.37
  -1  -6  -4   12.38    0.79
  -1  -6  -4   13.60    0.79
  -1  -6  -4   14.53    0.82
  -1  -6  -4   12.26    0.72
  -1  -6  -4   12.48    0.85
  -1  -6  -4   13.63    0.75
   1   6   4   13.12    0.72
   1   6   4   11.58    0.81
  -2  -6  -4    0.29    0.26
  -2  -6  -4    0.29    0.29
  -2  -6  -4    0.20    0.27
  -2  -6  -4    0.65    0.31
  -2  -6  -4    0.68    0.26
  -2  -6  -4    0.38    0.31
  -2  -6  -4    0.31    0.27
   2   6   4    0.48    0.25
  -3  -6  -4    4.25    0.56
  -3  -6  -4    3.81    0.53
  -3  -6  -4    3.19    0.49
  -3  -6  -4    3.10    0.58
  -3  -6  -4    3.34    0.27
  -3  -6  -4    2.37    0.42
  -3  -6  -4    3.71    0.54
  -3  -6  -4    2.93    0.47
   3   6   4    2.74    0.41
  -4  -6  -4    0.31    0.22
  -4  -6  -4    0.64    0.25
  -4  -6  -4    0.44    0.25
  -4  -6  -4    0.53    0.31
  -4  -6  -4    0.82    0.31
  -4  -6  -4    0.36    0.23
  -4  -6  -4    1.04    0.32
  -5  -6  -4    7.58    0.44
  -5  -6  -4    7.95    0.55
  -5  -6  -4    9.46    0.55
  -5  -6  -4    8.12    0.48
  -5  -6  -4    8.12    0.47
  -6   7   4    0.96    0.18
  -6   7   4    0.79    0.19
  -6   7   4    0.75    0.18
  -6   7   4    1.02    0.18
  -6   7   4    0.86    0.23
   5  -7  -4    0.48    0.25
  -5   7   4    0.51    0.23
  -5   7   4    0.31    0.20
  -5   7   4    0.68    0.23
  -5   7   4    0.26    0.26
  -5   7   4    0.23    0.24
  -5   7   4    0.65    0.28
  -5   7   4    0.49    0.19
   4  -7  -4    4.50    0.59
  -4   7   4    4.76    0.61
  -4   7   4    3.75    0.42
  -4   7   4    3.63    0.45
  -4   7   4    3.95    0.56
  -4   7   4    3.40    0.54
  -4   7   4    3.59    0.47
  -4   7   4    3.89    0.46
   3  -7  -4   23.66    1.13
  -3   7   4   23.18    1.00
  -3   7   4   21.89    1.13
  -3   7   4   23.44    1.16
  -3   7   4   23.37    1.02
  -3   7   4   24.87    0.92
   2  -7  -4    0.74    0.32
  -2   7   4    0.39    0.32
  -2   7   4    0.41    0.23
  -2   7   4    0.52    0.24
  -2   7   4    0.59    0.23
   1  -7  -4   74.05    2.09
   1  -7  -4   72.71    2.16
  -1   7   4   73.17    2.02
  -1   7   4   70.00    1.96
   0  -7  -4   25.68    1.12
   0  -7  -4   26.36    1.18
   0  -7  -4   25.75    1.11
   0   7   4   24.81    1.01
   0   7   4   27.02    1.06
  -1  -7  -4   34.48    1.27
  -1  -7  -4   37.72    1.42
  -1  -7  -4   35.14    1.28
  -1  -7  -4   36.91    1.38
  -1  -7  -4   36.48    1.40
   1   7   4   37.24    1.30
  -2  -7  -4    1.59    0.45
  -2  -7  -4    1.95    0.42
  -2  -7  -4    2.21    0.40
  -2  -7  -4    2.46    0.46
  -2  -7  -4    1.71    0.36
  -2  -7  -4    3.11    0.50
  -2  -7  -4    1.85    0.31
  -2  -7  -4    2.09    0.42
   2   7   4    2.37    0.39
  -3  -7  -4   21.38    0.96
  -3  -7  -4   20.02    0.98
  -3  -7  -4   21.31    0.96
  -3  -7  -4   23.31    1.12
  -3  -7  -4   21.96    0.98
  -3  -7  -4   20.97    0.91
  -3  -7  -4   22.78    1.02
   3   7   4   21.07    0.87
  -4  -7  -4    1.29    0.27
  -4  -7  -4    1.85    0.36
  -4  -7  -4    1.70    0.30
  -4  -7  -4    1.33    0.26
  -4  -7  -4    1.85    0.28
  -5   8   4    1.49    0.22
  -5   8   4    1.47    0.24
  -5   8   4    1.46    0.29
   4  -8  -4    1.06    0.30
  -4   8   4    1.37    0.26
  -4   8   4    1.03    0.26
  -4   8   4    1.67    0.38
  -4   8   4    0.77    0.28
   3  -8  -4    0.13    0.22
  -3   8   4    0.18    0.19
  -3   8   4    0.18    0.18
  -3   8   4    0.18    0.19
  -3   8   4    0.58    0.29
  -3   8   4    0.05    0.18
   2  -8  -4    0.31    0.24
   2  -8  -4   -0.01    0.23
  -2   8   4    0.19    0.21
  -2   8   4    0.05    0.17
  -2   8   4    0.05    0.18
   1  -8  -4    0.04    0.24
   1  -8  -4    0.15    0.22
  -1   8   4    0.13    0.20
  -1   8   4    0.28    0.21
   0  -8  -4    0.41    0.28
   0  -8  -4    0.40    0.24
   0  -8  -4    0.37    0.23
   0   8   4    0.52    0.25
   0   8   4    0.53    0.22
  -1  -8  -4    1.71    0.33
  -1  -8  -4    2.11    0.40
  -1  -8  -4    1.62    0.38
  -1  -8  -4    1.43    0.32
   1   8   4    1.34    0.26
   1   8   4    1.55    0.31
  -2  -8  -4    1.68    0.33
  -2  -8  -4    2.57    0.42
  -2  -8  -4    2.13    0.35
  -2  -8  -4    2.02    0.27
  -2  -8  -4    1.85    0.32
   2   8   4    1.74    0.30
  -3  -8  -4    0.46    0.18
  -3  -8  -4    0.73    0.21
  -3  -8  -4    0.51    0.20
   4  -9  -4    4.67    0.35
  -4   9   4    4.55    0.34
  -4   9   4    4.53    0.39
   3  -9  -4    0.20    0.17
   3  -9  -4   -0.06    0.14
  -3   9   4    0.03    0.12
  -3   9   4    0.01    0.14
  -3   9   4    0.00    0.14
  -3   9   4    0.16    0.17
   2  -9  -4   30.47    1.16
  -2   9   4   27.51    1.04
  -2   9   4   30.33    1.02
  -2   9   4   29.12    1.03
   1  -9  -4    0.86    0.22
   1  -9  -4    1.00    0.28
   1  -9  -4    1.69    0.32
  -1   9   4    0.49    0.21
  -1   9   4    0.92    0.23
   0  -9  -4    0.13    0.19
   0  -9  -4   -0.05    0.20
   0  -9  -4   -0.19    0.16
   0  -9  -4    0.14    0.18
   0   9   4    0.05    0.15
  -1  -9  -4    0.42    0.22
  -1  -9  -4    0.44    0.18
  -1  -9  -4    0.71    0.21
  -1  -9  -4    0.66    0.23
   1   9   4    0.48    0.19
   1   9   4    0.57    0.16
  -2  -9  -4    1.04    0.21
   2   9   4    0.96    0.18
   2   9   4    1.35    0.20
   2 -10  -4    8.84    0.40
   2 -10  -4    8.43    0.44
  -2  10   4    9.22    0.43
  -2  10   4    7.73    0.53
   1 -10  -4    1.87    0.25
  -1  10   4    2.60    0.28
   1  10  -5    0.36    0.14
   1  10  -5    0.25    0.14
  -1 -10   5    0.25    0.15
  -1 -10   5    0.32    0.15
  -1 -10   5    0.32    0.16
  -1 -10   5    0.29    0.17
   0  10  -5    2.50    0.31
   0  10  -5    2.64    0.30
   0  10  -5    2.34    0.29
   0 -10   5    2.07    0.29
   0 -10   5    2.85    0.32
   0 -10   5    2.28    0.31
  -1  10  -5    1.52    0.25
  -1  10  -5    1.92    0.27
  -1  10  -5    1.46    0.26
   1 -10   5    1.54    0.26
   1 -10   5    1.07    0.24
   1 -10   5    1.77    0.30
  -2  10  -5    0.19    0.16
  -2  10  -5    0.36    0.15
   2 -10   5    0.58    0.20
   2 -10   5    0.28    0.16
  -3  10  -5    0.88    0.20
  -3  10  -5    1.23    0.20
   3 -10   5    0.81    0.18
   3 -10   5    0.86    0.21
   3   9  -5    5.11    0.30
   3   9  -5    5.49    0.35
  -3  -9   5    5.38    0.34
  -3  -9   5    5.08    0.34
  -3  -9   5    5.27    0.37
   2   9  -5    6.68    0.46
   2   9  -5    4.53    0.41
   2   9  -5    6.41    0.42
  -2  -9   5    6.18    0.60
  -2  -9   5    6.43    0.47
  -2  -9   5    4.92    0.48
  -2  -9   5    4.49    0.42
  -2  -9   5    6.05    0.39
   1   9  -5    0.91    0.22
   1   9  -5    1.04    0.25
   1   9  -5    0.76    0.21
  -1  -9   5    0.77    0.28
  -1  -9   5    1.44    0.30
  -1  -9   5    1.36    0.30
  -1  -9   5    1.38    0.31
  -1  -9   5    0.97    0.27
   0   9  -5    0.29    0.19
   0   9  -5    0.10    0.17
   0   9  -5    0.42    0.22
   0  -9   5    0.15    0.18
   0  -9   5    0.28    0.22
   0  -9   5    0.51    0.23
   0  -9   5    0.11    0.23
  -1   9  -5    0.30    0.20
  -1   9  -5    0.20    0.20
  -1   9  -5    0.27    0.18
  -1   9  -5    0.45    0.20
   1  -9   5    0.39    0.24
   1  -9   5    0.76    0.26
   1  -9   5    0.40    0.22
  -2   9  -5    1.57    0.30
  -2   9  -5    1.39    0.32
  -2   9  -5    1.74    0.34
  -2   9  -5    1.08    0.24
   2  -9   5    1.30    0.30
   2  -9   5    1.55    0.29
   2  -9   5    1.10    0.29
  -3   9  -5    8.02    0.56
  -3   9  -5    7.32    0.54
  -3   9  -5    7.27    0.47
   3  -9   5    7.17    0.49
   3  -9   5    6.74    0.52
   3  -9   5    6.99    0.52
  -4   9  -5    5.10    0.43
  -4   9  -5    4.88    0.45
   4  -9   5    5.63    0.41
   4   8  -5    0.61    0.15
  -4  -8   5    0.45    0.19
  -4  -8   5    0.69    0.17
  -4  -8   5    0.74    0.17
  -4  -8   5    0.74    0.19
  -4  -8   5    1.24    0.24
   3   8  -5    0.65    0.19
   3   8  -5    0.78    0.23
   3   8  -5    1.37    0.26
  -3  -8   5    1.04    0.15
  -3  -8   5    1.26    0.32
  -3  -8   5    0.97    0.23
  -3  -8   5    1.38    0.30
  -3  -8   5    1.04    0.28
  -3  -8   5    0.56    0.29
  -3  -8   5    1.26    0.28
   2   8  -5   13.50    0.70
   2   8  -5   13.86    0.75
   2   8  -5   13.52    0.69
  -2  -8   5   12.85    0.81
  -2  -8   5   13.29    0.77
  -2  -8   5   14.47    0.70
  -2  -8   5   14.68    0.75
  -2  -8   5   13.04    0.76
   1   8  -5    7.40    0.56
   1   8  -5    7.24    0.52
   1   8  -5    9.68    0.60
  -1  -8   5    7.59    0.63
  -1  -8   5    6.34    0.62
  -1  -8   5    6.45    0.58
  -1  -8   5    8.58    0.75
  -1  -8   5    7.54    0.70
   0   8  -5   11.61    0.67
   0   8  -5   10.98    0.63
   0   8  -5   10.90    0.67
   0   8  -5   11.03    0.68
   0  -8   5   10.89    0.69
   0  -8   5   11.36    0.70
   0  -8   5   10.68    0.73
   0  -8   5   10.40    0.71
  -1   8  -5    4.83    0.49
  -1   8  -5    4.47    0.51
  -1   8  -5    5.05    0.57
  -1   8  -5    4.33    0.53
   1  -8   5    3.84    0.48
   1  -8   5    6.20    0.59
   1  -8   5    5.39    0.57
   1  -8   5    4.79    0.54
  -2   8  -5   36.29    1.34
  -2   8  -5   35.13    1.29
  -2   8  -5   36.42    1.33
  -2   8  -5   36.78    1.27
   2  -8   5   37.74    1.33
   2  -8   5   36.45    1.26
   2  -8   5   36.37    1.34
  -3   8  -5   43.99    2.00
  -3   8  -5   37.53    1.29
  -3   8  -5   37.75    1.33
  -3   8  -5   38.86    1.38
  -3   8  -5   39.08    1.39
   3  -8   5   37.61    1.34
   3  -8   5   40.01    1.40
  -4   8  -5   16.19    0.74
  -4   8  -5   15.15    0.80
  -4   8  -5   16.81    0.81
  -4   8  -5   17.47    0.85
  -4   8  -5   16.08    0.81
  -4   8  -5   17.35    0.84
   4  -8   5   15.24    0.80
   4  -8   5   16.31    0.78
  -5   8  -5    3.95    0.40
  -5   8  -5    2.94    0.35
  -5   8  -5    3.80    0.38
  -5   8  -5    3.49    0.36
   4   7  -5   12.01    0.62
   4   7  -5   13.24    0.64
  -4  -7   5   13.47    0.67
  -4  -7   5   12.62    0.68
  -4  -7   5   12.42    0.74
  -4  -7   5   12.44    0.72
  -4  -7   5   12.18    0.83
  -4  -7   5   13.00    0.74
  -4  -7   5   12.28    0.73
  -4  -7   5   13.25    0.72
  -4  -7   5   12.15    0.70
   3   7  -5   57.70    1.69
   3   7  -5   59.32    1.64
   3   7  -5   60.85    1.75
  -3  -7   5   61.69    1.95
  -3  -7   5   60.53    1.49
  -3  -7   5   60.25    1.78
  -3  -7   5   58.38    1.85
  -3  -7   5   58.35    1.80
  -3  -7   5   60.52    2.08
  -3  -7   5   60.79    1.82
  -3  -7   5   58.38    1.83
   2   7  -5    6.75    0.62
   2   7  -5    7.21    0.63
   2   7  -5    6.82    0.61
  -2  -7   5    6.07    0.67
  -2  -7   5    5.50    0.61
  -2  -7   5    5.61    0.59
  -2  -7   5    6.09    0.58
  -2  -7   5    7.16    0.64
  -2  -7   5    4.52    0.97
   1   7  -5  126.22    2.95
   1   7  -5  122.62    3.02
   1   7  -5  128.51    2.97
  -1  -7   5  129.38    3.20
  -1  -7   5  124.58    3.07
  -1  -7   5  125.06    3.05
  -1  -7   5  126.64    3.01
   0   7  -5    0.27    0.19
   0   7  -5   -0.03    0.24
   0   7  -5   -0.04    0.18
   0   7  -5   -0.08    0.16
   0   7  -5   -0.02    0.13
   0  -7   5    0.17    0.21
   0  -7   5    0.30    0.21
   0  -7   5    0.08    0.21
   0  -7   5    0.14    0.20
   0  -7   5   -0.24    0.23
  -1   7  -5   83.78    2.22
  -1   7  -5   88.70    2.29
  -1   7  -5   89.98    2.32
  -1   7  -5   84.21    2.27
   1  -7   5   86.22    2.22
   1  -7   5   86.16    2.32
   1  -7   5   89.21    2.29
  -2   7  -5   42.63    1.45
  -2   7  -5   44.15    1.48
  -2   7  -5   46.23    1.50
  -2   7  -5   42.41    1.40
   2  -7   5   42.73    1.46
   2  -7   5   44.09    1.48
  -3   7  -5   81.02    2.26
  -3   7  -5   81.28    2.20
  -3   7  -5   80.60    2.27
  -3   7  -5   84.11    2.32
  -3   7  -5   84.43    2.53
  -3   7  -5   86.16    2.29
  -3   7  -5   87.12    2.13
  -3   7  -5   81.18    2.30
  -3   7  -5   84.72    2.34
   3  -7   5   81.71    2.26
   3  -7   5   85.91    2.32
  -4   7  -5   14.44    0.83
  -4   7  -5   14.65    0.96
  -4   7  -5   16.33    0.85
  -4   7  -5   15.22    0.79
  -4   7  -5   15.99    0.90
  -4   7  -5   14.92    0.74
  -4   7  -5   15.00    0.84
  -4   7  -5   14.99    0.84
  -4   7  -5   15.36    0.86
   4  -7   5   15.52    0.85
  -5   7  -5    2.82    0.40
  -5   7  -5    3.31    0.46
  -5   7  -5    2.98    0.49
  -5   7  -5    3.22    0.43
  -5   7  -5    3.93    0.48
  -5   7  -5    2.23    0.36
   5  -7   5    2.87    0.39
  -6   7  -5    0.38    0.16
  -6   7  -5    0.45    0.16
  -6   7  -5    0.12    0.15
  -6   7  -5    0.41    0.16
  -5  -6   5    0.18    0.21
  -5  -6   5    0.24    0.20
  -5  -6   5    0.12    0.19
  -5  -6   5    0.22    0.17
  -5  -6   5   -0.06    0.19
  -5  -6   5    0.62    0.20
  -5  -6   5    0.03    0.16
   4   6  -5    6.44    0.58
  -4  -6   5    7.98    0.78
  -4  -6   5    6.10    0.59
  -4  -6   5    6.67    0.71
  -4  -6   5    6.66    0.69
  -4  -6   5    6.02    0.58
  -4  -6   5    5.09    0.60
  -4  -6   5    5.41    0.59
  -4  -6   5    6.98    0.83
  -4  -6   5    7.53    0.77
   3   6  -5    0.56    0.27
   3   6  -5    0.77    0.27
  -3  -6   5    0.91    0.36
  -3  -6   5    1.13    0.33
  -3  -6   5    0.41    0.31
  -3  -6   5    0.45    0.29
  -3  -6   5    1.10    0.38
  -3  -6   5    0.76    0.26
  -3  -6   5    0.74    0.23
  -3  -6   5    0.99    0.36
  -3  -6   5    0.49    0.38
  -3  -6   5    0.56    0.30
   2   6  -5    3.07    0.42
   2   6  -5    3.54    0.47
  -2  -6   5    2.65    0.46
  -2  -6   5    3.23    0.45
  -2  -6   5    2.60    0.43
  -2  -6   5    2.71    0.48
  -2  -6   5    2.53    0.45
  -2  -6   5    2.26    0.38
   1   6  -5   25.09    0.94
   1   6  -5   24.29    1.01
  -1  -6   5   24.17    0.95
  -1  -6   5   22.96    1.05
  -1  -6   5   22.62    1.03
  -1  -6   5   19.28    1.31
   0   6  -5   24.96    0.92
   0   6  -5   25.05    1.03
   0   6  -5   26.46    0.96
   0  -6   5   25.76    1.05
   0  -6   5   26.37    1.00
   0  -6   5   25.48    1.06
  -1   6  -5   23.34    0.87
  -1   6  -5   21.54    0.96
  -1   6  -5   23.35    0.93
   1  -6   5   22.46    0.97
   1  -6   5   22.21    0.92
  -2   6  -5    9.38    0.63
  -2   6  -5    8.92    0.59
  -2   6  -5    9.30    0.61
   2  -6   5    9.12    0.63
   2  -6   5    9.57    0.68
   2  -6   5    9.06    0.60
  -3   6  -5  117.56    2.87
  -3   6  -5  111.09    2.65
  -3   6  -5  112.38    2.82
  -3   6  -5  121.87    3.07
  -3   6  -5  115.93    2.87
  -3   6  -5  111.03    3.08
  -3   6  -5  108.40    2.84
  -3   6  -5  111.32    2.75
  -3   6  -5  113.89    2.88
  -3   6  -5  113.98    3.05
   3  -6   5  116.20    2.87
  -4   6  -5   11.37    0.76
  -4   6  -5   12.30    0.73
  -4   6  -5   10.77    0.73
  -4   6  -5   12.93    0.80
  -4   6  -5   11.60    0.74
  -4   6  -5   11.83    0.68
  -4   6  -5   12.56    0.85
  -4   6  -5   10.57    0.75
  -4   6  -5   12.62    0.92
   4  -6   5   13.19    0.77
  -5   6  -5    0.14    0.30
  -5   6  -5    0.24    0.21
  -5   6  -5    0.28    0.23
  -5   6  -5    0.09    0.23
  -5   6  -5   -0.03    0.20
  -5   6  -5    0.18    0.22
   5  -6   5    0.00    0.19
  -6   6  -5    0.71    0.22
  -6   6  -5    0.75    0.23
  -6   6  -5    0.42    0.21
  -6   6  -5    0.74    0.32
  -6   6  -5    0.76    0.24
  -6  -5   5    1.51    0.26
  -6  -5   5    2.10    0.29
  -6  -5   5    2.15    0.28
  -6  -5   5    1.90    0.29
   5   5  -5   15.65    0.72
  -5  -5   5   16.25    1.00
  -5  -5   5   17.10    0.85
  -5  -5   5   15.30    0.90
  -5  -5   5   17.22    0.86
  -5  -5   5   14.27    0.87
  -5  -5   5   16.32    0.80
  -5  -5   5   13.83    0.86
  -5  -5   5   17.50    0.94
   4   5  -5   20.48    0.90
  -4  -5   5   19.22    1.01
  -4  -5   5   20.35    1.07
  -4  -5   5   19.79    1.09
  -4  -5   5   21.46    1.22
  -4  -5   5   20.11    1.01
  -4  -5   5   20.60    1.07
  -4  -5   5   20.96    0.97
  -4  -5   5   20.59    1.08
  -4  -5   5   21.93    1.04
   3   5  -5    2.42    0.38
  -3  -5   5    1.98    0.39
  -3  -5   5    2.64    0.49
  -3  -5   5    1.80    0.31
  -3  -5   5    2.76    0.52
  -3  -5   5    1.95    0.41
  -3  -5   5    2.38    0.49
  -3  -5   5    1.83    0.38
  -3  -5   5    2.36    0.44
  -3  -5   5    1.66    0.37
  -3  -5   5    2.82    0.61
   2   5  -5    3.07    0.38
   2   5  -5    2.99    0.40
   2   5  -5    3.10    0.39
  -2  -5   5    3.57    0.49
  -2  -5   5    2.64    0.37
  -2  -5   5    4.50    0.50
  -2  -5   5    4.17    0.56
  -2  -5   5    2.57    0.42
   1   5  -5    9.55    0.57
   1   5  -5    9.82    0.53
   1   5  -5    9.87    0.51
  -1  -5   5    9.26    0.59
  -1  -5   5    9.48    0.56
  -1  -5   5    9.65    0.60
  -1  -5   5    8.88    0.83
   0   5  -5   58.46    1.60
   0   5  -5   53.35    1.47
   0   5  -5   56.86    1.49
   0   5  -5   60.10    1.42
   0  -5   5   59.45    1.65
   0  -5   5   56.22    1.58
   0  -5   5   55.82    1.53
  -1   5  -5    5.07    0.37
  -1   5  -5    5.57    0.39
  -1   5  -5    5.65    0.41
  -1   5  -5    5.55    0.44
   1  -5   5    6.18    0.45
   1  -5   5    6.29    0.46
   1  -5   5    5.86    0.47
  -2   5  -5   26.84    0.99
  -2   5  -5   25.62    1.02
  -2   5  -5   25.70    1.11
  -2   5  -5   26.16    0.98
   2  -5   5   26.97    1.03
   2  -5   5   25.53    0.98
   2  -5   5   25.18    1.07
  -3   5  -5   19.30    0.90
  -3   5  -5   21.18    1.02
  -3   5  -5   19.83    1.05
  -3   5  -5   20.05    0.93
  -3   5  -5   20.81    0.93
   3  -5   5   20.32    0.93
   3  -5   5   20.64    1.02
  -4   5  -5    3.30    0.48
  -4   5  -5    3.42    0.49
  -4   5  -5    3.37    0.49
  -4   5  -5    4.02    0.52
  -4   5  -5    4.11    0.55
  -4   5  -5    3.07    0.53
  -4   5  -5    3.91    0.53
  -4   5  -5    3.99    0.46
  -4   5  -5    3.51    0.59
  -5   5  -5    6.45    0.63
  -5   5  -5    7.34    0.69
  -5   5  -5    8.20    0.77
  -5   5  -5    8.54    0.91
  -5   5  -5    6.14    0.61
  -5   5  -5    6.76    0.64
  -5   5  -5    6.50    0.69
  -6   5  -5    2.40    0.37
  -6   5  -5    2.96    0.52
  -6   5  -5    2.53    0.37
  -6   5  -5    2.48    0.39
  -6   5  -5    3.21    0.44
  -6   5  -5    3.13    0.42
  -6  -4   5    0.53    0.23
  -6  -4   5    1.06    0.24
  -6  -4   5    0.48    0.27
  -6  -4   5    0.54    0.26
  -6  -4   5    0.94    0.27
  -6  -4   5    0.56    0.21
  -6  -4   5    0.97    0.29
   5   4  -5    0.32    0.20
  -5  -4   5    0.61    0.32
  -5  -4   5    0.60    0.29
  -5  -4   5    0.05    0.25
  -5  -4   5    0.29    0.24
  -5  -4   5    0.10    0.33
  -5  -4   5    0.20    0.26
  -5  -4   5    0.05    0.22
  -5  -4   5    0.10    0.22
   4   4  -5   79.80    2.06
  -4  -4   5   78.16    2.24
  -4  -4   5   78.00    2.33
  -4  -4   5   75.30    2.19
  -4  -4   5   79.00    2.16
  -4  -4   5   74.57    2.21
  -4  -4   5   78.20    2.36
  -4  -4   5   79.84    2.36
  -4  -4   5   74.88    2.48
  -4  -4   5   76.06    2.29
   3   4  -5   44.52    1.39
   3   4  -5   46.23    1.39
  -3  -4   5   48.17    1.61
  -3  -4   5   46.49    1.51
  -3  -4   5   46.85    1.46
  -3  -4   5   45.62    1.57
  -3  -4   5   44.42    1.58
   2   4  -5   33.66    1.07
   2   4  -5   34.96    1.11
   2   4  -5   35.74    1.09
  -2  -4   5   34.87    1.12
  -2  -4   5   35.20    1.22
  -2  -4   5   34.46    1.22
  -2  -4   5   34.96    1.13
  -2  -4   5   33.93    1.20
   1   4  -5    7.45    0.42
   1   4  -5    7.58    0.46
   1   4  -5    6.95    0.42
  -1  -4   5    8.11    0.43
  -1  -4   5    7.58    0.43
  -1  -4   5    7.70    0.49
   0   4  -5    3.29    0.29
   0   4  -5    2.84    0.32
   0  -4   5    2.61    0.31
   0  -4   5    2.91    0.34
  -1   4  -5  226.55    4.53
  -1   4  -5  221.04    4.25
  -1   4  -5  219.40    4.40
   1  -4   5  216.32    4.57
   1  -4   5  229.23    4.52
  -2   4  -5    7.41    0.70
  -2   4  -5    6.40    0.51
  -2   4  -5    6.18    0.44
  -2   4  -5    5.53    0.42
  -2   4  -5    6.70    0.46
   2  -4   5    6.58    0.46
   2  -4   5    6.70    0.50
  -3   4  -5   19.78    0.93
  -3   4  -5   19.92    0.88
  -3   4  -5   19.19    0.85
  -3   4  -5   18.72    0.83
  -3   4  -5   19.06    0.99
   3  -4   5   19.64    0.84
   3  -4   5   18.65    0.92
  -4   4  -5   17.95    0.88
  -4   4  -5   19.81    1.01
  -4   4  -5   17.61    0.91
  -4   4  -5   20.43    1.12
   4  -4   5   18.93    1.01
  -5   4  -5    8.56    0.78
  -5   4  -5    7.11    0.83
  -5   4  -5    6.71    0.71
  -5   4  -5    6.87    0.65
  -5   4  -5    6.39    0.64
  -5   4  -5    7.94    0.70
  -5   4  -5    6.53    0.66
  -6   4  -5   12.86    0.75
  -6   4  -5   14.46    0.95
  -6   4  -5   14.67    0.78
  -6   4  -5   14.58    0.79
  -6   4  -5   15.04    0.80
  -6   4  -5   14.89    0.81
  -7   4  -5    0.07    0.14
  -6  -3   5    7.69    0.64
  -6  -3   5    7.21    0.57
  -6  -3   5    6.50    0.67
  -6  -3   5    7.57    0.74
  -6  -3   5    6.13    0.60
  -6  -3   5    5.58    0.51
  -6  -3   5    6.73    0.59
  -5  -3   5   10.82    0.76
  -5  -3   5    9.83    0.82
  -5  -3   5   11.41    0.77
  -5  -3   5   10.68    0.81
  -5  -3   5   11.94    0.84
  -5  -3   5   12.29    0.84
  -5  -3   5   10.79    0.71
  -5  -3   5   12.43    0.97
   4   3  -5    0.04    0.17
   4   3  -5    0.15    0.19
  -4  -3   5    0.36    0.22
  -4  -3   5    0.19    0.23
  -4  -3   5   -0.16    0.18
  -4  -3   5    0.14    0.23
  -4  -3   5    0.42    0.25
  -4  -3   5    0.05    0.19
  -4  -3   5    0.53    0.26
   3   3  -5    8.64    0.51
  -3  -3   5    8.41    0.56
  -3  -3   5    9.09    0.61
  -3  -3   5    8.15    0.54
  -3  -3   5    8.65    0.55
  -3  -3   5    8.32    0.59
  -3  -3   5    7.65    0.59
   2   3  -5   12.28    0.55
   2   3  -5   11.57    0.52
  -2  -3   5   11.48    0.56
  -2  -3   5   12.55    0.56
  -2  -3   5   11.82    0.62
   1   3  -5    1.26    0.21
   1   3  -5    1.18    0.19
  -1  -3   5    1.30    0.23
  -1  -3   5    1.20    0.20
  -1  -3   5    1.03    0.20
   0   3  -5   13.56    0.48
   0   3  -5   13.36    0.44
   0   3  -5   13.29    0.54
   0  -3   5   13.83    0.55
   0  -3   5   13.08    0.56
   0  -3   5   13.55    0.42
  -1   3  -5   18.03    0.62
  -1   3  -5   17.40    0.55
  -1   3  -5   18.90    0.67
   1  -3   5   17.01    0.63
   1  -3   5   17.50    0.70
  -2   3  -5    5.75    0.39
  -2   3  -5    4.78    0.36
  -2   3  -5    5.02    0.28
   2  -3   5    4.69    0.35
   2  -3   5    5.95    0.44
  -3   3  -5   31.35    1.25
  -3   3  -5   30.40    1.08
  -3   3  -5   31.68    0.99
  -3   3  -5   30.22    1.07
  -3   3  -5   31.16    1.13
  -3   3  -5   31.55    1.10
   3  -3   5   32.78    1.20
  -4   3  -5    6.40    0.63
  -4   3  -5    4.41    0.51
  -4   3  -5    6.21    0.74
  -4   3  -5    6.24    0.64
  -4   3  -5    5.08    0.55
   4  -3   5    4.24    0.55
  -5   3  -5    0.17    0.25
  -5   3  -5    0.42    0.24
  -5   3  -5    0.30    0.27
  -5   3  -5    0.11    0.24
  -5   3  -5    0.45    0.28
  -5   3  -5    0.27    0.27
  -5   3  -5   -0.10    0.26
  -6   3  -5   21.58    1.16
  -6   3  -5   21.21    0.99
  -6   3  -5   23.14    1.01
  -6   3  -5   24.30    1.08
  -6   3  -5   23.82    1.07
  -6   3  -5   22.11    1.02
  -7  -2   5    0.36    0.18
  -7  -2   5    0.22    0.17
  -6  -2   5    0.26    0.22
  -6  -2   5    0.43    0.28
  -6  -2   5    0.10    0.23
  -6  -2   5    0.42    0.27
  -6  -2   5    0.06    0.20
  -6  -2   5    0.31    0.26
  -5  -2   5    0.68    0.32
  -5  -2   5    1.35    0.42
  -5  -2   5    0.72    0.34
  -5  -2   5    0.96    0.35
  -5  -2   5    0.68    0.42
  -5  -2   5    0.86    0.43
  -5  -2   5    0.64    0.28
  -5  -2   5    1.15    0.36
  -5  -2   5    1.14    0.32
   4   2  -5    3.55    0.41
   4   2  -5    2.86    0.40
  -4  -2   5    4.48    0.51
  -4  -2   5    3.99    0.55
  -4  -2   5    5.31    0.62
  -4  -2   5    4.21    0.54
   3   2  -5    1.46    0.25
  -3  -2   5    1.97    0.31
  -3  -2   5    1.83    0.31
  -3  -2   5    2.30    0.34
  -3  -2   5    2.44    0.39
  -3  -2   5    2.19    0.33
  -3  -2   5    2.60    0.39
  -3  -2   5    2.20    0.34
   2   2  -5    3.47    0.25
   2   2  -5    3.39    0.31
  -2  -2   5    3.55    0.37
  -2  -2   5    2.96    0.31
  -2  -2   5    4.24    0.31
   1   2  -5   11.16    0.47
   1   2  -5   11.90    0.45
  -1  -2   5   12.02    0.52
  -1  -2   5   11.93    0.47
  -1  -2   5   12.70    0.53
   0   2  -5  180.21    3.48
   0   2  -5  177.21    3.31
   0   2  -5  177.80    3.43
   0  -2   5  178.56    3.36
   0  -2   5  177.92    3.57
   0  -2   5  177.33    3.47
  -1   2  -5   44.89    1.10
  -1   2  -5   43.45    1.13
  -1   2  -5   42.91    1.02
   1  -2   5   44.57    1.20
   1  -2   5   42.50    1.04
  -2   2  -5   45.08    1.24
  -2   2  -5   44.63    1.22
  -2   2  -5   43.90    1.08
   2  -2   5   42.67    1.27
   2  -2   5   44.44    1.10
  -3   2  -5   17.10    0.63
  -3   2  -5   16.28    0.75
  -3   2  -5   16.71    0.86
  -3   2  -5   16.25    0.73
  -3   2  -5   16.48    0.67
  -3   2  -5   15.57    0.71
   3  -2   5   15.57    0.76
  -4   2  -5    5.97    0.58
  -4   2  -5    5.94    0.59
  -4   2  -5    6.38    0.57
  -4   2  -5    6.85    0.76
   4  -2   5    5.78    0.54
   4  -2   5    6.52    0.56
  -5   2  -5    2.44    0.42
  -5   2  -5    2.47    0.50
  -5   2  -5    3.66    0.53
  -5   2  -5    2.56    0.43
  -5   2  -5    2.82    0.45
  -6   2  -5    0.08    0.23
  -6   2  -5    0.26    0.26
  -6   2  -5    0.02    0.22
  -7  -1   5    2.87    0.33
  -7  -1   5    4.38    0.42
  -7  -1   5    3.11    0.38
  -6  -1   5    0.14    0.23
  -6  -1   5    0.31    0.26
  -6  -1   5    0.44    0.26
  -6  -1   5    0.13    0.25
  -6  -1   5    0.05    0.22
  -6  -1   5    0.14    0.20
  -5  -1   5    6.58    0.72
  -5  -1   5    6.01    0.67
  -5  -1   5    6.53    0.66
  -5  -1   5    6.04    0.70
  -5  -1   5    6.75    0.76
  -5  -1   5    6.83    0.70
  -5  -1   5    5.68    0.57
   4   1  -5    1.74    0.31
   4   1  -5    1.83    0.28
  -4  -1   5    1.89    0.40
  -4  -1   5    2.29    0.40
  -4  -1   5    1.93    0.36
  -4  -1   5    1.61    0.33
   3   1  -5  263.65    5.18
   3   1  -5  276.05    5.30
  -3  -1   5  263.29    5.43
  -3  -1   5  270.04    5.41
  -3  -1   5  257.27    5.28
  -3  -1   5  254.75    5.40
  -3  -1   5  273.50    5.39
   2   1  -5   95.42    2.18
   2   1  -5  105.03    2.16
  -2  -1   5  101.37    2.26
  -2  -1   5  104.65    2.28
   1   1  -5   61.41    1.36
   1   1  -5   61.92    1.35
   1   1  -5   59.23    1.26
  -1  -1   5   63.89    1.41
  -1  -1   5   61.25    1.22
  -1  -1   5   60.83    1.44
   0   1  -5  214.51    3.97
   0   1  -5  205.77    4.05
   0   1  -5  221.43    4.07
   0  -1   5  215.71    4.02
   0  -1   5  213.79    4.01
   0  -1   5  217.62    4.17
  -1   1  -5  274.46    5.23
  -1   1  -5  276.41    5.05
  -1   1  -5  286.40    5.33
   1  -1   5  280.57    5.26
   1  -1   5  291.57    5.39
   1  -1   5  270.49    5.09
  -2   1  -5   77.47    1.88
  -2   1  -5   79.50    1.75
  -2   1  -5   80.88    1.87
   2  -1   5   79.78    1.81
   2  -1   5   80.81    1.90
  -3   1  -5  148.77    3.11
  -3   1  -5  150.82    3.27
  -3   1  -5  153.44    3.33
  -3   1  -5  141.97    3.16
  -3   1  -5  145.38    3.46
   3  -1   5  148.82    3.20
   3  -1   5  153.18    3.31
  -4   1  -5    3.16    0.44
  -4   1  -5    3.75    0.54
  -4   1  -5    3.98    0.50
  -4   1  -5    3.61    0.43
   4  -1   5    3.09    0.39
  -5   1  -5   32.15    1.20
  -5   1  -5   30.77    1.26
  -5   1  -5   30.66    1.25
  -5   1  -5   31.06    1.25
  -5   1  -5   30.23    1.19
  -7   0   5    0.16    0.18
  -7   0   5    0.12    0.17
  -7   0   5    0.25    0.19
  -6   0   5   16.21    0.91
  -6   0   5   16.74    0.93
  -6   0   5   18.26    0.96
  -6   0   5   17.08    0.87
  -5   0   5   10.99    0.69
  -5   0   5   10.77    0.74
  -5   0   5   11.28    0.81
  -5   0   5    9.46    0.72
  -5   0   5   10.73    0.75
  -5   0   5   10.89    0.79
  -5   0   5   10.56    0.72
   4   0  -5   23.59    0.93
  -4   0   5   22.54    1.00
  -4   0   5   22.96    1.03
  -4   0   5   23.06    1.01
  -4   0   5   23.65    0.98
  -4   0   5   23.20    1.05
   3   0  -5    7.71    0.45
   3   0  -5    7.95    0.41
  -3   0   5    7.71    0.51
  -3   0   5    8.82    0.52
  -3   0   5    8.41    0.54
  -3   0   5    7.84    0.48
   2   0  -5  363.55    6.85
   2   0  -5  367.62    6.95
  -2   0   5  371.18    6.75
  -2   0   5  371.96    7.02
  -2   0   5  373.26    7.06
   1   0  -5   86.03    1.63
   1   0  -5   85.01    1.77
   1   0  -5   86.30    1.81
  -1   0   5   86.54    1.83
  -1   0   5   87.59    1.74
  -1   0   5   87.60    1.90
   0   0  -5   14.16    0.45
   0   0  -5   15.81    0.48
   0   0  -5   15.26    0.47
   0   0   5   14.83    0.52
   0   0   5   15.30    0.41
   0   0   5   15.25    0.47
  -1   0  -5  877.95   15.59
  -1   0  -5  847.22   15.42
  -1   0  -5  856.10   15.50
   1   0   5  846.16   15.52
   1   0   5  872.09   15.56
  -2   0  -5    0.80    0.18
  -2   0  -5    1.01    0.16
  -2   0  -5    0.80    0.22
   2   0   5    0.50    0.17
   2   0   5    0.81    0.18
  -3   0  -5  232.58    5.25
  -3   0  -5  229.23    4.75
  -3   0  -5  226.13    4.82
  -3   0  -5  238.85    4.90
  -3   0  -5  234.90    4.71
   3   0   5  239.53    4.74
   3   0   5  244.82    4.92
  -4   0  -5    0.57    0.25
  -4   0  -5    0.73    0.24
  -4   0  -5    1.55    0.35
  -4   0  -5    0.86    0.24
   4   0   5    0.48    0.20
  -5   0  -5    8.04    0.70
  -5   0  -5    6.73    0.71
  -5   0  -5    7.58    0.72
  -5   0  -5    7.72    0.68
  -6   0  -5   17.56    0.89
  -7   1   5    0.25    0.18
  -7   1   5    0.29    0.19
  -6   1   5   25.83    1.17
  -6   1   5   24.35    1.04
  -6   1   5   23.30    1.18
  -6   1   5   25.37    1.13
  -6   1   5   23.45    1.12
  -6   1   5   26.33    1.10
  -6   1   5   26.11    1.04
  -5   1   5    5.60    0.65
  -5   1   5    4.85    0.58
  -5   1   5    5.19    0.60
  -5   1   5    6.05    0.63
  -5   1   5    6.17    0.57
  -5   1   5    4.71    0.50
   4  -1  -5   11.25    0.61
  -4   1   5   10.63    0.71
  -4   1   5   10.80    0.68
  -4   1   5    9.97    0.65
  -4   1   5    9.49    0.62
  -4   1   5    9.91    0.69
  -4   1   5   10.22    0.65
   3  -1  -5  110.31    2.28
   3  -1  -5  108.01    2.46
  -3   1   5  105.54    2.57
  -3   1   5  120.77    2.77
  -3   1   5  107.53    2.64
  -3   1   5  107.29    2.53
  -3   1   5  109.97    2.63
   2  -1  -5  101.16    2.06
   2  -1  -5  101.32    2.20
  -2   1   5  102.27    2.28
  -2   1   5  101.98    2.11
  -2   1   5  103.27    2.32
   1  -1  -5    8.73    0.33
   1  -1  -5    8.14    0.38
  -1   1   5   10.29    0.39
  -1   1   5    8.97    0.42
  -1   1   5    8.12    0.23
  -1   1   5    8.02    0.38
   0  -1  -5  111.29    2.14
   0  -1  -5  111.36    2.25
   0  -1  -5  115.37    2.29
   0  -1  -5  114.57    2.28
   0   1   5  111.05    2.28
   0   1   5  114.81    2.31
  -1  -1  -5   18.48    0.58
  -1  -1  -5   16.73    0.55
  -1  -1  -5   17.28    0.63
   1   1   5   16.28    0.53
   1   1   5   16.05    0.56
  -2  -1  -5    2.56    0.28
  -2  -1  -5    2.18    0.31
  -2  -1  -5    2.52    0.27
   2   1   5    2.55    0.28
  -3  -1  -5   21.38    0.81
  -3  -1  -5   20.33    0.82
  -3  -1  -5   20.22    0.76
  -3  -1  -5   19.84    0.89
  -3  -1  -5   20.59    0.88
  -3  -1  -5   19.72    0.85
   3   1   5   21.05    0.78
  -4  -1  -5    0.99    0.27
  -4  -1  -5    1.63    0.36
  -4  -1  -5    0.99    0.32
  -4  -1  -5    0.81    0.27
   4   1   5    0.77    0.23
   4   1   5    0.77    0.26
  -5  -1  -5    1.35    0.38
  -5  -1  -5    0.60    0.31
  -5  -1  -5    0.57    0.34
  -5  -1  -5    0.85    0.31
  -5  -1  -5    0.49    0.36
  -5  -1  -5    0.80    0.31
  -6  -1  -5    6.58    0.58
  -7   2   5   16.86    0.81
  -7   2   5   15.64    0.73
  -6   2   5    1.01    0.32
  -6   2   5    0.82    0.31
  -6   2   5    0.39    0.27
  -6   2   5    1.64    0.42
  -6   2   5    1.18    0.32
  -6   2   5    0.92    0.29
  -6   2   5    0.90    0.28
  -5   2   5   80.86    2.24
  -5   2   5   79.02    2.16
  -5   2   5   84.91    2.47
  -5   2   5   82.72    2.45
  -5   2   5   82.56    2.34
  -5   2   5   79.41    2.21
  -5   2   5   79.38    2.32
  -5   2   5   79.37    2.33
   4  -2  -5    2.79    0.42
   4  -2  -5    1.69    0.30
  -4   2   5    2.07    0.37
  -4   2   5    1.78    0.38
  -4   2   5    1.80    0.37
  -4   2   5    2.11    0.44
   3  -2  -5   31.73    1.11
   3  -2  -5   33.11    1.03
  -3   2   5   30.83    1.08
  -3   2   5   32.53    1.18
  -3   2   5   32.64    1.17
  -3   2   5   33.73    1.00
   2  -2  -5   12.47    0.57
   2  -2  -5   12.02    0.53
  -2   2   5   12.27    0.51
  -2   2   5   11.92    0.59
   1  -2  -5  197.41    3.98
   1  -2  -5  203.11    3.86
   1  -2  -5  209.92    4.03
  -1   2   5  211.23    4.08
  -1   2   5  205.84    3.82
  -1   2   5  202.53    4.00
   0  -2  -5    6.22    0.28
   0  -2  -5    7.26    0.37
   0  -2  -5    7.32    0.33
   0   2   5    6.39    0.33
   0   2   5    7.32    0.36
   0   2   5    6.76    0.33
  -1  -2  -5   20.14    0.69
  -1  -2  -5   21.66    0.70
   1   2   5   21.22    0.69
   1   2   5   19.83    0.70
  -2  -2  -5   14.48    0.62
  -2  -2  -5   13.94    0.67
  -2  -2  -5   14.97    0.62
  -2  -2  -5   14.11    0.69
  -2  -2  -5   13.89    0.62
   2   2   5   14.36    0.65
   2   2   5   14.25    0.59
  -3  -2  -5    0.47    0.20
  -3  -2  -5    0.52    0.25
  -3  -2  -5    1.21    0.30
  -3  -2  -5    0.68    0.20
  -3  -2  -5    0.62    0.20
   3   2   5    0.74    0.21
   3   2   5    0.81    0.24
  -4  -2  -5   14.80    0.96
  -4  -2  -5   16.28    0.89
  -4  -2  -5   15.24    0.97
  -4  -2  -5   15.50    0.84
  -4  -2  -5   14.81    0.81
  -4  -2  -5   15.06    0.84
  -4  -2  -5   17.59    1.10
  -4  -2  -5   16.75    0.90
  -5  -2  -5    2.24    0.41
  -5  -2  -5    1.35    0.39
  -5  -2  -5    1.20    0.34
  -5  -2  -5    1.86    0.42
  -5  -2  -5    0.97    0.33
  -5  -2  -5    1.42    0.40
  -5  -2  -5    1.32    0.39
  -5  -2  -5    1.86    0.45
  -6  -2  -5    7.93    0.55
  -6  -2  -5    6.12    0.55
  -6  -2  -5    8.17    0.65
  -6  -2  -5    7.91    0.55
  -7   3   5   19.61    0.79
  -7   3   5   20.81    0.78
  -7   3   5   22.00    0.90
  -7   3   5   20.23    0.82
  -6   3   5    8.52    0.85
  -6   3   5    8.73    0.76
  -6   3   5    6.06    0.56
  -6   3   5    4.35    0.49
  -6   3   5    5.94    0.70
  -6   3   5    4.36    0.58
  -6   3   5    6.38    0.68
  -5   3   5    9.24    0.80
  -5   3   5    7.03    0.75
  -5   3   5    6.41    0.76
  -5   3   5    8.90    0.74
  -5   3   5    9.41    0.84
  -5   3   5    8.83    0.81
  -5   3   5    5.94    0.71
  -5   3   5    8.41    0.73
   4  -3  -5    3.37    0.43
   4  -3  -5    2.72    0.42
  -4   3   5    3.36    0.52
  -4   3   5    2.61    0.48
  -4   3   5    3.61    0.54
  -4   3   5    2.53    0.43
   3  -3  -5   27.61    0.96
   3  -3  -5   27.20    1.03
  -3   3   5   26.76    0.93
  -3   3   5   24.69    1.06
  -3   3   5   25.59    0.99
  -3   3   5   27.94    1.13
  -3   3   5   26.12    1.08
   2  -3  -5    0.36    0.18
   2  -3  -5    0.85    0.21
  -2   3   5    0.99    0.21
  -2   3   5    0.55    0.23
  -2   3   5    0.63    0.21
   1  -3  -5  229.97    4.53
   1  -3  -5  232.21    4.56
   1  -3  -5  229.70    4.34
  -1   3   5  226.69    4.57
  -1   3   5  231.99    4.54
   0  -3  -5   33.83    0.90
   0  -3  -5   32.39    0.97
   0   3   5   32.51    0.96
   0   3   5   32.95    0.95
  -1  -3  -5   -0.01    0.10
  -1  -3  -5    0.25    0.15
   1   3   5    0.03    0.12
   1   3   5    0.03    0.11
  -2  -3  -5   17.62    0.77
  -2  -3  -5   17.24    0.75
  -2  -3  -5   16.72    0.79
  -2  -3  -5   17.31    0.82
  -2  -3  -5   17.12    0.73
   2   3   5   17.72    0.79
   2   3   5   16.81    0.68
  -3  -3  -5    4.81    0.52
  -3  -3  -5    4.93    0.52
  -3  -3  -5    4.72    0.57
  -3  -3  -5    5.18    0.60
  -3  -3  -5    6.41    0.58
   3   3   5    5.02    0.55
  -4  -3  -5   49.92    1.65
  -4  -3  -5   48.01    1.82
  -4  -3  -5   47.80    1.61
  -4  -3  -5   47.01    1.67
  -4  -3  -5   47.09    1.72
  -4  -3  -5   49.17    1.63
  -4  -3  -5   51.29    1.70
  -4  -3  -5   47.84    1.67
  -4  -3  -5   50.60    1.74
  -5  -3  -5   10.99    0.83
  -5  -3  -5   11.32    0.73
  -5  -3  -5   10.18    0.74
  -5  -3  -5   11.26    0.73
  -5  -3  -5   11.23    0.79
  -5  -3  -5   11.30    0.79
  -5  -3  -5   10.19    0.72
   5   3   5   11.58    1.07
  -6  -3  -5    1.25    0.33
  -6  -3  -5    0.92    0.27
  -6  -3  -5    0.76    0.23
  -6  -3  -5    1.17    0.26
  -7   4   5   18.68    0.79
  -7   4   5   19.19    0.75
  -7   4   5   19.85    0.73
   6  -4  -5   11.24    0.74
  -6   4   5   12.24    0.84
  -6   4   5   12.60    0.81
  -6   4   5   12.52    0.82
  -6   4   5   11.91    0.75
  -6   4   5   11.41    0.68
  -6   4   5   12.13    0.71
  -5   4   5   57.99    1.77
  -5   4   5   55.40    1.82
  -5   4   5   61.37    1.97
  -5   4   5   59.73    1.67
  -5   4   5   61.22    2.10
  -5   4   5   62.16    2.03
  -5   4   5   58.73    1.83
  -5   4   5   61.03    2.06
   4  -4  -5   60.63    1.76
   4  -4  -5   58.39    1.92
  -4   4   5   62.76    2.03
  -4   4   5   60.68    1.85
  -4   4   5   61.58    1.90
  -4   4   5   57.20    2.63
  -4   4   5   61.07    2.02
  -4   4   5   57.87    2.03
  -4   4   5   61.11    1.80
   3  -4  -5    6.72    0.58
   3  -4  -5    5.55    0.57
  -3   4   5    6.73    0.58
  -3   4   5    6.81    0.49
  -3   4   5    6.53    0.57
  -3   4   5    7.47    0.76
  -3   4   5    7.68    0.68
   2  -4  -5    0.91    0.24
   2  -4  -5    0.71    0.25
   2  -4  -5    0.58    0.19
  -2   4   5    0.65    0.22
  -2   4   5    0.27    0.19
  -2   4   5    0.65    0.19
  -2   4   5    0.51    0.22
   1  -4  -5    5.43    0.39
   1  -4  -5    4.98    0.39
   1  -4  -5    5.53    0.45
  -1   4   5    5.68    0.39
  -1   4   5    5.71    0.45
  -1   4   5    4.96    0.37
   0  -4  -5   63.81    1.52
   0  -4  -5   64.05    1.69
   0  -4  -5   61.17    1.64
   0  -4  -5   60.30    1.71
   0   4   5   64.40    1.64
   0   4   5   65.40    1.63
   0   4   5   65.12    1.64
  -1  -4  -5   98.50    2.32
  -1  -4  -5   95.28    2.35
  -1  -4  -5   97.20    2.24
  -1  -4  -5   93.09    2.25
  -1  -4  -5   95.81    2.38
   1   4   5   94.57    2.32
   1   4   5   96.35    2.24
   1   4   5   92.84    2.26
  -2  -4  -5    2.36    0.35
  -2  -4  -5    2.76    0.47
  -2  -4  -5    2.39    0.41
  -2  -4  -5    2.17    0.38
  -2  -4  -5    2.41    0.37
   2   4   5    2.43    0.38
   2   4   5    2.58    0.41
   2   4   5    2.32    0.34
  -3  -4  -5    0.95    0.34
  -3  -4  -5    0.75    0.17
  -3  -4  -5    0.66    0.39
  -3  -4  -5    0.82    0.31
  -3  -4  -5    1.04    0.35
  -3  -4  -5    0.60    0.33
  -3  -4  -5    0.86    0.29
  -3  -4  -5    0.69    0.35
  -3  -4  -5    0.99    0.34
  -3  -4  -5    0.93    0.31
   3   4   5    1.10    0.31
  -4  -4  -5   72.62    2.14
  -4  -4  -5   73.03    2.39
  -4  -4  -5   72.24    2.16
  -4  -4  -5   74.15    2.27
  -4  -4  -5   78.64    2.30
  -4  -4  -5   73.07    2.21
  -4  -4  -5   70.77    2.14
  -4  -4  -5   78.43    2.21
   4   4   5   74.93    2.06
  -5  -4  -5   17.53    0.85
  -5  -4  -5   17.23    0.86
  -5  -4  -5   15.64    0.84
  -5  -4  -5   18.28    0.94
  -5  -4  -5   16.63    0.89
  -5  -4  -5   15.97    0.94
  -5  -4  -5   17.30    0.87
  -6  -4  -5    8.19    0.42
  -6  -4  -5    8.34    0.52
  -6  -4  -5    8.21    0.49
  -6  -4  -5    8.53    0.46
   6  -5  -5    5.06    0.57
  -6   5   5    4.95    0.56
  -6   5   5    5.74    0.55
  -6   5   5    4.99    0.60
  -6   5   5    4.93    0.63
  -6   5   5    4.54    0.48
  -6   5   5    5.31    0.46
   5  -5  -5    0.25    0.26
  -5   5   5    0.10    0.22
  -5   5   5    0.36    0.25
  -5   5   5    0.15    0.20
  -5   5   5    0.13    0.24
  -5   5   5    0.03    0.17
  -5   5   5    0.17    0.27
  -5   5   5    0.26    0.28
   4  -5  -5    7.86    0.77
  -4   5   5    8.18    0.72
  -4   5   5    8.34    0.74
  -4   5   5    5.70    0.66
  -4   5   5    7.33    0.72
  -4   5   5    8.26    0.65
  -4   5   5    7.42    0.80
  -4   5   5    8.21    0.72
  -4   5   5    7.09    0.75
   3  -5  -5    1.52    0.37
   3  -5  -5    1.61    0.34
   3  -5  -5    2.13    0.43
  -3   5   5    1.75    0.41
  -3   5   5    1.57    0.39
  -3   5   5    1.18    0.35
  -3   5   5    1.71    0.32
   2  -5  -5    6.38    0.48
   2  -5  -5    4.29    0.51
   2  -5  -5    6.78    0.67
  -2   5   5    6.52    0.48
  -2   5   5    6.71    0.48
  -2   5   5    6.36    0.67
   1  -5  -5   21.27    0.86
   1  -5  -5   20.85    0.94
  -1   5   5   20.18    0.82
  -1   5   5   21.28    0.93
  -1   5   5   20.16    0.82
   0  -5  -5    0.52    0.22
   0  -5  -5    0.56    0.26
   0  -5  -5    0.20    0.16
   0   5   5    0.39    0.18
   0   5   5    0.34    0.17
   0   5   5    0.81    0.23
  -1  -5  -5    2.49    0.42
  -1  -5  -5    2.01    0.33
  -1  -5  -5    2.45    0.41
   1   5   5    2.45    0.40
   1   5   5    2.69    0.36
   1   5   5    2.02    0.36
  -2  -5  -5    0.29    0.23
  -2  -5  -5    0.52    0.30
  -2  -5  -5    0.35    0.25
  -2  -5  -5    0.17    0.22
  -2  -5  -5    0.41    0.28
  -2  -5  -5    0.36    0.28
  -2  -5  -5    0.29    0.27
  -2  -5  -5    0.88    0.36
  -2  -5  -5    0.51    0.30
   2   5   5    0.36    0.24
  -3  -5  -5    4.48    0.55
  -3  -5  -5    5.03    0.57
  -3  -5  -5    6.65    0.72
  -3  -5  -5    5.00    0.62
  -3  -5  -5    5.05    0.31
  -3  -5  -5    6.03    0.64
  -3  -5  -5    4.40    0.61
  -3  -5  -5    5.31    0.67
   3   5   5    4.88    0.54
  -4  -5  -5   15.41    0.98
  -4  -5  -5   14.64    0.87
  -4  -5  -5   15.26    0.87
  -4  -5  -5   14.37    0.85
  -4  -5  -5   15.05    0.84
  -4  -5  -5   16.18    0.91
   4   5   5   14.35    0.75
  -5  -5  -5    2.05    0.33
  -5  -5  -5    2.42    0.38
  -5  -5  -5    1.69    0.30
  -5  -5  -5    2.46    0.38
  -5  -5  -5    2.23    0.41
  -5  -5  -5    2.17    0.34
  -5  -5  -5    1.84    0.31
  -6   6   5    0.02    0.12
  -6   6   5    0.00    0.21
  -6   6   5    0.11    0.19
  -6   6   5    0.25    0.18
  -6   6   5    0.11    0.15
  -6   6   5    0.02    0.14
   5  -6  -5    2.08    0.42
  -5   6   5    2.50    0.40
  -5   6   5    1.87    0.32
  -5   6   5    1.46    0.37
  -5   6   5    2.08    0.43
  -5   6   5    1.92    0.35
  -5   6   5    1.42    0.38
  -5   6   5    1.82    0.35
   4  -6  -5   18.01    0.98
  -4   6   5   17.33    1.02
  -4   6   5   16.83    0.86
  -4   6   5   17.23    0.77
  -4   6   5   15.45    0.91
  -4   6   5   16.33    0.82
  -4   6   5   15.61    0.97
  -4   6   5   18.03    0.89
   3  -6  -5   56.20    1.84
   3  -6  -5   48.22    2.22
  -3   6   5   54.61    1.55
  -3   6   5   54.82    1.66
  -3   6   5   54.55    1.86
  -3   6   5   57.00    1.91
  -3   6   5   55.34    1.66
   2  -6  -5    9.32    0.70
   2  -6  -5    8.34    0.59
  -2   6   5    8.13    0.55
  -2   6   5    8.72    0.57
  -2   6   5    9.09    0.60
  -2   6   5    8.21    0.64
   1  -6  -5   63.63    1.85
   1  -6  -5   64.96    1.99
  -1   6   5   64.41    1.79
  -1   6   5   64.09    1.82
   0  -6  -5    1.11    0.27
   0  -6  -5    2.17    0.43
   0   6   5    1.40    0.31
   0   6   5    1.17    0.26
  -1  -6  -5    3.80    0.53
  -1  -6  -5    4.25    0.57
  -1  -6  -5    4.00    0.50
  -1  -6  -5    3.87    0.53
  -1  -6  -5    4.27    0.59
  -1  -6  -5    3.90    0.53
  -1  -6  -5    4.07    0.56
   1   6   5    3.92    0.48
  -2  -6  -5   11.09    0.79
  -2  -6  -5   11.38    0.81
  -2  -6  -5   12.39    0.81
  -2  -6  -5   13.38    0.80
  -2  -6  -5   11.95    0.77
  -2  -6  -5   13.18    0.81
  -2  -6  -5   11.19    0.63
   2   6   5   12.23    0.70
  -3  -6  -5    7.96    0.73
  -3  -6  -5    8.26    0.30
  -3  -6  -5    7.06    0.75
  -3  -6  -5    7.27    0.67
  -3  -6  -5    8.73    0.74
  -3  -6  -5    9.15    0.72
  -3  -6  -5    8.27    0.67
  -3  -6  -5    8.58    0.67
   3   6   5    8.34    0.58
  -4  -6  -5   16.88    0.82
  -4  -6  -5   17.73    0.83
  -4  -6  -5   16.47    0.86
  -4  -6  -5   13.19    0.76
  -4  -6  -5   14.80    0.76
  -4  -6  -5   17.26    0.93
  -4  -6  -5   16.55    0.85
  -6   7   5    9.21    0.52
  -6   7   5    7.51    0.39
  -6   7   5    8.26    0.43
  -6   7   5    8.46    0.39
  -6   7   5    8.27    0.43
   5  -7  -5    0.37    0.21
  -5   7   5    0.20    0.17
  -5   7   5   -0.08    0.15
  -5   7   5    0.06    0.20
  -5   7   5   -0.01    0.19
  -5   7   5    0.18    0.18
  -5   7   5   -0.01    0.22
  -5   7   5    0.12    0.15
   4  -7  -5   -0.08    0.23
  -4   7   5   -0.06    0.21
  -4   7   5    0.08    0.18
  -4   7   5    0.01    0.25
  -4   7   5    0.12    0.18
   3  -7  -5    1.43    0.40
  -3   7   5    1.45    0.42
  -3   7   5    0.94    0.32
  -3   7   5    1.26    0.31
  -3   7   5    1.12    0.30
  -3   7   5    1.16    0.25
   2  -7  -5    0.43    0.30
   2  -7  -5    0.27    0.27
  -2   7   5    0.74    0.24
  -2   7   5    0.81    0.26
  -2   7   5    0.38    0.21
   1  -7  -5    2.45    0.47
   1  -7  -5    2.47    0.46
  -1   7   5    2.89    0.38
  -1   7   5    2.64    0.42
  -1   7   5    2.87    0.42
   0  -7  -5    0.36    0.26
   0  -7  -5    0.44    0.26
   0  -7  -5    0.59    0.30
   0   7   5    0.63    0.25
   0   7   5    0.70    0.26
  -1  -7  -5    9.83    0.67
  -1  -7  -5   10.52    0.76
  -1  -7  -5   10.62    0.68
  -1  -7  -5   11.19    0.77
  -1  -7  -5   10.40    0.73
   1   7   5   10.21    0.66
  -2  -7  -5    4.39    0.56
  -2  -7  -5    3.92    0.54
  -2  -7  -5    3.65    0.49
  -2  -7  -5    3.90    0.52
  -2  -7  -5    3.92    0.41
  -2  -7  -5    4.02    0.56
   2   7   5    3.16    0.44
  -3  -7  -5    9.93    0.67
  -3  -7  -5   11.05    0.68
  -3  -7  -5    9.94    0.62
  -3  -7  -5   10.41    0.68
  -3  -7  -5   10.86    0.68
  -3  -7  -5   11.21    0.67
  -3  -7  -5   10.94    0.77
   3   7   5   10.90    0.60
  -4  -7  -5    9.34    0.54
  -4  -7  -5    8.59    0.50
  -4  -7  -5    8.50    0.48
  -4  -7  -5    8.25    0.55
  -4  -7  -5    8.64    0.47
  -5   8   5    0.00    0.11
  -5   8   5   -0.07    0.10
  -5   8   5    0.10    0.16
   4  -8  -5   18.88    0.88
  -4   8   5   17.80    0.91
  -4   8   5   18.28    0.80
  -4   8   5   19.15    0.90
  -4   8   5   19.13    0.73
   3  -8  -5    2.63    0.44
  -3   8   5    3.01    0.41
  -3   8   5    2.35    0.41
  -3   8   5    2.65    0.34
  -3   8   5    2.47    0.36
   2  -8  -5   20.87    0.97
   2  -8  -5   23.40    1.08
  -2   8   5   23.80    0.85
  -2   8   5   24.41    0.99
  -2   8   5   23.17    0.97
   1  -8  -5    3.37    0.50
   1  -8  -5    3.61    0.50
  -1   8   5    3.41    0.41
  -1   8   5    3.39    0.43
   0  -8  -5    6.36    0.60
   0  -8  -5    4.64    0.55
   0  -8  -5    5.42    0.58
   0   8   5    4.72    0.51
  -1  -8  -5    3.48    0.43
  -1  -8  -5    3.58    0.49
  -1  -8  -5    2.66    0.37
  -1  -8  -5    2.07    0.37
   1   8   5    3.33    0.43
   1   8   5    2.65    0.34
  -2  -8  -5   21.80    0.90
  -2  -8  -5   23.63    0.98
  -2  -8  -5   23.14    0.70
   2   8   5   21.28    0.84
  -3  -8  -5    3.36    0.35
  -3  -8  -5    3.47    0.36
   3   8   5    2.91    0.28
   4  -9  -5    5.33    0.34
  -4   9   5    4.53    0.34
  -4   9   5    4.71    0.30
   3  -9  -5    0.34    0.25
   3  -9  -5    0.52    0.19
  -3   9   5    0.29    0.14
  -3   9   5    0.39    0.16
   2  -9  -5    0.25    0.23
   2  -9  -5   -0.02    0.15
   2  -9  -5    0.11    0.16
  -2   9   5    0.04    0.14
  -2   9   5    0.34    0.17
  -2   9   5    0.30    0.19
   1  -9  -5    1.30    0.30
   1  -9  -5    1.35    0.27
   1  -9  -5    1.17    0.28
  -1   9   5    1.31    0.25
  -1   9   5    0.90    0.23
   0  -9  -5    1.03    0.30
   0  -9  -5    1.06    0.24
   0  -9  -5    0.77    0.22
   0  -9  -5    0.97    0.27
   0   9   5    0.67    0.20
  -1  -9  -5    0.25    0.17
  -1  -9  -5    0.23    0.15
  -1  -9  -5    0.06    0.14
   1   9   5    0.18    0.11
   1  10  -6    0.53    0.15
   1  10  -6    0.32    0.13
  -1 -10   6    0.38    0.15
  -1 -10   6    0.35    0.14
  -1 -10   6    0.48    0.16
   0  10  -6   11.40    0.56
   0  10  -6   11.61    0.54
   0 -10   6   10.70    0.53
   0 -10   6   10.78    0.53
   0 -10   6   11.85    0.60
  -1  10  -6   36.89    1.09
  -1  10  -6   35.55    1.10
  -1  10  -6   36.42    1.09
   1 -10   6   36.24    1.09
   1 -10   6   36.58    1.14
  -2  10  -6    0.44    0.16
  -2  10  -6    0.26    0.16
  -2  10  -6    0.43    0.15
   2 -10   6    0.38    0.16
   2 -10   6    0.57    0.18
  -3  10  -6   -0.12    0.09
  -3  10  -6   -0.09    0.10
   3 -10   6    0.08    0.12
   2   9  -6    4.59    0.40
   2   9  -6    4.59    0.42
  -2  -9   6    5.22    0.45
  -2  -9   6    4.76    0.46
  -2  -9   6    5.08    0.35
  -2  -9   6    5.71    0.50
   1   9  -6   16.81    0.73
   1   9  -6   17.52    0.76
   1   9  -6   16.89    0.79
  -1  -9   6   19.33    0.84
  -1  -9   6   17.43    0.79
  -1  -9   6   16.26    0.84
  -1  -9   6   18.13    0.78
  -1  -9   6   17.34    0.83
   0   9  -6    3.74    0.41
   0   9  -6    3.38    0.43
   0  -9   6    2.77    0.39
   0  -9   6    3.43    0.42
   0  -9   6    2.93    0.38
  -1   9  -6    0.38    0.20
  -1   9  -6    0.34    0.18
  -1   9  -6    0.23    0.20
  -1   9  -6    0.45    0.23
   1  -9   6    0.35    0.24
   1  -9   6    0.00    0.18
   1  -9   6    0.28    0.22
  -2   9  -6   14.67    0.76
  -2   9  -6   14.51    0.70
  -2   9  -6   14.34    0.71
  -2   9  -6   14.00    0.74
   2  -9   6   13.99    0.76
   2  -9   6   14.13    0.69
   2  -9   6   14.17    0.73
  -3   9  -6   21.94    0.84
  -3   9  -6   22.94    0.93
  -3   9  -6   20.79    0.90
   3  -9   6   23.78    0.91
   3  -9   6   22.05    0.89
   3  -9   6   20.83    0.79
  -4   9  -6    0.89    0.22
  -4   9  -6    1.49    0.25
   4  -9   6    0.97    0.21
   4   8  -6    1.18    0.17
  -4  -8   6    0.96    0.19
  -4  -8   6    0.83    0.18
  -4  -8   6    0.80    0.19
  -4  -8   6    0.82    0.20
   3   8  -6   12.92    0.64
   3   8  -6   12.54    0.63
   3   8  -6   14.22    0.60
  -3  -8   6   13.14    0.70
  -3  -8   6   13.08    0.42
  -3  -8   6   13.40    0.67
  -3  -8   6   13.34    0.74
  -3  -8   6   13.58    0.67
   2   8  -6   14.34    0.71
   2   8  -6   15.67    0.78
   2   8  -6   15.30    0.75
  -2  -8   6   14.63    0.85
  -2  -8   6   16.12    0.84
  -2  -8   6   16.45    0.80
  -2  -8   6   14.69    0.73
  -2  -8   6   16.26    0.83
   1   8  -6   10.44    0.64
   1   8  -6   11.12    0.68
   1   8  -6    9.75    0.60
  -1  -8   6   10.36    0.69
  -1  -8   6   11.16    0.74
  -1  -8   6    9.82    0.65
  -1  -8   6   10.90    0.73
  -1  -8   6   10.55    0.70
   0   8  -6    0.46    0.20
   0   8  -6    1.31    0.30
   0   8  -6    0.76    0.26
   0  -8   6    1.49    0.33
   0  -8   6    1.25    0.30
   0  -8   6    1.17    0.32
   0  -8   6    0.98    0.30
  -1   8  -6   11.09    0.67
  -1   8  -6   12.29    0.73
  -1   8  -6   11.22    0.69
  -1   8  -6   11.75    0.73
   1  -8   6   12.20    0.75
   1  -8   6   12.15    0.69
   1  -8   6   12.89    0.74
  -2   8  -6    3.66    0.43
  -2   8  -6    4.96    0.53
  -2   8  -6    5.15    0.57
  -2   8  -6    5.23    0.59
   2  -8   6    4.06    0.47
   2  -8   6    4.87    0.53
   2  -8   6    5.23    0.58
  -3   8  -6    1.74    0.37
  -3   8  -6    1.72    0.37
  -3   8  -6    1.40    0.29
  -3   8  -6    1.27    0.32
  -3   8  -6    1.88    0.42
  -3   8  -6    1.63    0.35
  -3   8  -6    1.56    0.33
   3  -8   6    1.30    0.34
   3  -8   6    2.04    0.37
   3  -8   6    2.03    0.34
  -4   8  -6    0.04    0.16
  -4   8  -6    0.09    0.19
  -4   8  -6   -0.08    0.17
  -4   8  -6   -0.13    0.18
  -4   8  -6    0.10    0.17
  -4   8  -6    0.06    0.18
   4  -8   6    0.25    0.19
   4  -8   6   -0.11    0.18
  -5   8  -6    1.70    0.27
  -5   8  -6    1.22    0.23
  -5   8  -6    1.67    0.25
  -5   8  -6    1.61    0.26
   4   7  -6    2.95    0.35
   4   7  -6    3.42    0.36
  -4  -7   6    3.62    0.43
  -4  -7   6    3.42    0.44
  -4  -7   6    3.22    0.42
  -4  -7   6    2.66    0.35
  -4  -7   6    2.96    0.42
  -4  -7   6    3.00    0.36
  -4  -7   6    2.38    0.38
  -4  -7   6    2.03    0.41
   3   7  -6   26.92    1.05
   3   7  -6   26.37    0.97
   3   7  -6   26.04    1.02
  -3  -7   6   27.42    1.12
  -3  -7   6   26.68    1.19
  -3  -7   6   27.55    1.34
  -3  -7   6   26.01    1.11
  -3  -7   6   27.09    1.08
  -3  -7   6   28.05    0.87
  -3  -7   6   28.19    1.16
  -3  -7   6   27.70    1.16
   2   7  -6   10.60    0.69
   2   7  -6   11.19    0.66
   2   7  -6   11.47    0.65
  -2  -7   6   10.50    0.72
  -2  -7   6   10.58    0.73
  -2  -7   6    9.46    0.65
  -2  -7   6   10.10    0.66
  -2  -7   6   11.14    0.73
  -2  -7   6   11.30    0.78
  -2  -7   6   10.33    0.91
   1   7  -6   12.20    0.69
   1   7  -6   11.36    0.66
   1   7  -6   11.55    0.70
  -1  -7   6   12.53    0.71
  -1  -7   6   11.62    0.72
  -1  -7   6   12.17    0.79
  -1  -7   6   12.97    0.76
  -1  -7   6   12.08    0.71
   0   7  -6   50.87    1.51
   0   7  -6   49.21    1.57
   0   7  -6   48.61    1.52
   0  -7   6   52.28    1.65
   0  -7   6   51.27    2.33
   0  -7   6   51.47    1.56
   0  -7   6   51.13    1.58
   0  -7   6   48.50    1.55
  -1   7  -6    9.99    0.64
  -1   7  -6   11.10    0.67
  -1   7  -6   11.09    0.71
  -1   7  -6   11.46    0.63
  -1   7  -6   10.83    0.68
   1  -7   6   10.37    0.70
   1  -7   6    9.93    0.65
   1  -7   6   10.88    0.64
  -2   7  -6    7.42    0.69
  -2   7  -6    5.16    0.55
  -2   7  -6    5.46    0.59
  -2   7  -6    5.90    0.62
   2  -7   6    7.01    0.66
   2  -7   6    6.58    0.64
  -3   7  -6    0.10    0.28
  -3   7  -6    0.24    0.24
  -3   7  -6    0.19    0.23
  -3   7  -6    0.76    0.28
  -3   7  -6    0.40    0.22
  -3   7  -6    0.31    0.25
  -3   7  -6    0.64    0.28
  -3   7  -6    0.13    0.23
  -3   7  -6    0.43    0.27
   3  -7   6    0.64    0.29
   3  -7   6    0.54    0.28
  -4   7  -6   49.93    1.65
  -4   7  -6   50.02    1.55
  -4   7  -6   48.49    1.62
  -4   7  -6   47.59    1.81
  -4   7  -6   49.51    1.64
  -4   7  -6   50.92    1.64
  -4   7  -6   49.43    1.61
   4  -7   6   50.28    1.62
  -5   7  -6    1.57    0.33
  -5   7  -6    2.05    0.34
  -5   7  -6    2.12    0.35
  -5   7  -6    2.01    0.35
  -5   7  -6    1.70    0.32
  -5   7  -6    1.41    0.39
   5  -7   6    2.07    0.35
  -6   7  -6    0.11    0.14
  -6   7  -6    0.21    0.14
  -6   7  -6    0.06    0.12
  -6   7  -6    0.06    0.12
  -5  -6   6   -0.16    0.13
  -5  -6   6    0.18    0.21
  -5  -6   6    0.15    0.17
  -5  -6   6   -0.11    0.15
  -5  -6   6   -0.01    0.16
  -5  -6   6    0.19    0.18
  -5  -6   6   -0.17    0.19
   4   6  -6    0.23    0.19
  -4  -6   6    0.31    0.26
  -4  -6   6    0.41    0.36
  -4  -6   6    0.45    0.27
  -4  -6   6    0.17    0.25
  -4  -6   6    0.08    0.22
  -4  -6   6    0.21    0.26
  -4  -6   6    0.21    0.24
  -4  -6   6   -0.04    0.19
  -4  -6   6    0.39    0.26
   3   6  -6    0.89    0.25
   3   6  -6    0.70    0.27
  -3  -6   6    0.85    0.33
  -3  -6   6    1.42    0.35
  -3  -6   6    0.83    0.33
  -3  -6   6    1.01    0.38
  -3  -6   6    1.18    0.26
  -3  -6   6    1.68    0.51
  -3  -6   6    1.22    0.36
  -3  -6   6    0.91    0.31
  -3  -6   6    1.14    0.36
  -3  -6   6    1.22    0.40
   2   6  -6   22.13    0.97
   2   6  -6   21.04    0.90
   2   6  -6   21.49    0.90
  -2  -6   6   20.06    0.98
  -2  -6   6   22.79    1.25
  -2  -6   6   22.56    1.04
  -2  -6   6   21.43    1.05
  -2  -6   6   20.95    0.94
  -2  -6   6   21.40    1.01
  -2  -6   6   22.66    0.95
   1   6  -6    4.45    0.46
   1   6  -6    3.52    0.44
  -1  -6   6    5.42    0.56
  -1  -6   6    6.04    0.66
  -1  -6   6    3.92    0.51
  -1  -6   6    5.38    0.56
   0   6  -6    0.42    0.21
   0   6  -6    0.11    0.15
   0  -6   6    0.11    0.19
   0  -6   6    0.17    0.19
  -1   6  -6    3.31    0.42
  -1   6  -6    3.28    0.42
  -1   6  -6    3.21    0.43
   1  -6   6    2.97    0.42
   1  -6   6    3.01    0.43
  -2   6  -6    5.19    0.57
  -2   6  -6    8.42    0.73
   2  -6   6    4.60    0.55
   2  -6   6    7.35    0.57
   2  -6   6    6.56    0.53
  -3   6  -6   37.29    1.39
  -3   6  -6   40.38    1.43
  -3   6  -6   40.72    1.44
  -3   6  -6   39.86    1.28
  -3   6  -6   37.51    1.33
  -3   6  -6   43.02    1.66
  -3   6  -6   38.78    1.43
  -3   6  -6   38.86    1.40
  -3   6  -6   42.56    1.47
   3  -6   6   42.29    1.43
  -4   6  -6   45.85    1.58
  -4   6  -6   45.51    1.81
  -4   6  -6   44.87    1.42
  -4   6  -6   46.01    1.56
  -4   6  -6   45.91    1.58
  -4   6  -6   42.97    1.55
  -4   6  -6   46.79    1.60
  -4   6  -6   43.94    1.48
   4  -6   6   45.93    1.55
  -5   6  -6    3.86    0.48
  -5   6  -6    4.64    0.66
  -5   6  -6    4.57    0.56
  -5   6  -6    3.50    0.46
  -5   6  -6    3.32    0.45
  -5   6  -6    4.15    0.50
   5  -6   6    3.27    0.47
  -6   6  -6    4.27    0.43
  -6   6  -6    4.66    0.46
  -6   6  -6    4.57    0.45
  -6   6  -6    4.84    0.46
  -6  -5   6    0.08    0.12
  -6  -5   6    0.18    0.13
  -6  -5   6    0.01    0.12
  -6  -5   6   -0.04    0.14
  -6  -5   6    0.16    0.14
   5   5  -6   12.93    0.65
  -5  -5   6   14.44    0.86
  -5  -5   6   14.20    0.78
  -5  -5   6   14.94    0.85
  -5  -5   6   12.67    0.80
  -5  -5   6   14.02    0.74
  -5  -5   6   13.68    0.84
  -5  -5   6   14.49    0.78
   4   5  -6    4.35    0.48
  -4  -5   6    4.72    0.55
  -4  -5   6    5.27    0.70
  -4  -5   6    4.43    0.70
  -4  -5   6    4.30    0.58
  -4  -5   6    4.53    0.56
  -4  -5   6    3.93    0.59
  -4  -5   6    3.21    0.52
  -4  -5   6    3.76    0.52
  -4  -5   6    4.09    0.51
   3   5  -6    4.18    0.50
  -3  -5   6    2.85    0.47
  -3  -5   6    3.27    0.52
  -3  -5   6    3.03    0.50
  -3  -5   6    3.46    0.53
  -3  -5   6    3.43    0.55
  -3  -5   6    3.52    0.51
  -3  -5   6    3.50    0.47
  -3  -5   6    3.42    0.55
  -3  -5   6    3.16    0.37
   2   5  -6   35.08    1.17
   2   5  -6   33.55    1.15
   2   5  -6   35.53    1.23
  -2  -5   6   35.06    1.31
  -2  -5   6   32.78    1.19
  -2  -5   6   36.57    1.32
  -2  -5   6   33.89    1.32
  -2  -5   6   34.71    1.22
   1   5  -6   31.13    1.03
   1   5  -6   29.21    1.07
   1   5  -6   30.31    0.99
  -1  -5   6   28.68    1.12
  -1  -5   6   28.95    1.10
  -1  -5   6   30.46    1.08
   0   5  -6    1.07    0.24
   0   5  -6    0.84    0.19
   0   5  -6    1.09    0.25
   0  -5   6    0.72    0.23
   0  -5   6    0.88    0.23
   0  -5   6    0.75    0.23
  -1   5  -6    0.23    0.19
  -1   5  -6    0.61    0.21
  -1   5  -6    0.45    0.19
   1  -5   6    0.48    0.19
   1  -5   6    0.53    0.22
   1  -5   6    0.18    0.21
  -2   5  -6    2.35    0.37
  -2   5  -6    2.90    0.42
  -2   5  -6    3.23    0.52
  -2   5  -6    2.71    0.39
  -2   5  -6    3.02    0.39
   2  -5   6    2.95    0.41
   2  -5   6    3.02    0.41
   2  -5   6    2.68    0.42
  -3   5  -6   10.72    0.68
  -3   5  -6   11.14    0.71
  -3   5  -6   12.88    0.88
  -3   5  -6   10.99    0.70
   3  -5   6   11.23    0.68
   3  -5   6   13.31    0.81
  -4   5  -6   33.68    1.39
  -4   5  -6   35.84    1.34
  -4   5  -6   34.99    1.22
  -4   5  -6   33.67    1.25
  -4   5  -6   32.40    1.29
  -4   5  -6   36.85    1.59
  -4   5  -6   33.97    1.29
  -4   5  -6   34.79    1.30
  -4   5  -6   33.59    1.34
  -4   5  -6   31.27    1.30
   4  -5   6   33.37    1.26
  -5   5  -6    9.73    0.65
  -5   5  -6   10.93    0.73
  -5   5  -6   10.35    0.85
  -5   5  -6   10.12    0.73
  -5   5  -6   11.13    0.72
  -5   5  -6   12.05    0.75
  -5   5  -6   12.04    0.75
   5  -5   6   10.86    0.69
  -6   5  -6    6.08    0.54
  -6   5  -6    7.52    0.64
  -6   5  -6    7.15    0.53
  -6   5  -6    6.20    0.70
  -6   5  -6    5.75    0.54
  -6   5  -6    6.64    0.57
  -6  -4   6    0.31    0.33
  -6  -4   6    0.37    0.19
  -6  -4   6    0.18    0.21
  -6  -4   6    0.18    0.19
  -6  -4   6    0.25    0.17
  -6  -4   6    0.35    0.19
  -6  -4   6    0.24    0.20
  -5  -4   6   68.28    2.02
  -5  -4   6   68.46    2.28
  -5  -4   6   65.93    1.96
  -5  -4   6   70.40    2.16
  -5  -4   6   68.44    2.05
  -5  -4   6   70.39    2.19
  -5  -4   6   71.12    2.19
  -5  -4   6   67.05    2.16
   4   4  -6   23.36    0.95
  -4  -4   6   23.41    1.10
  -4  -4   6   22.49    1.29
  -4  -4   6   25.63    1.11
  -4  -4   6   22.23    1.18
  -4  -4   6   23.42    1.04
  -4  -4   6   24.16    1.17
  -4  -4   6   22.72    1.16
  -4  -4   6   23.89    1.16
  -4  -4   6   21.63    1.07
   3   4  -6    0.76    0.24
   3   4  -6    0.33    0.18
  -3  -4   6    0.46    0.26
  -3  -4   6    0.85    0.26
  -3  -4   6    0.87    0.27
  -3  -4   6    0.73    0.30
  -3  -4   6    1.07    0.23
  -3  -4   6    0.48    0.27
  -3  -4   6    0.46    0.24
   2   4  -6    0.89    0.22
   2   4  -6    1.58    0.29
   2   4  -6    0.76    0.20
  -2  -4   6    0.83    0.24
  -2  -4   6    1.07    0.29
  -2  -4   6    0.82    0.28
  -2  -4   6    1.48    0.33
  -2  -4   6    0.74    0.23
   1   4  -6    5.70    0.38
   1   4  -6    6.31    0.50
   1   4  -6    6.09    0.42
  -1  -4   6    5.60    0.40
  -1  -4   6    5.69    0.42
  -1  -4   6    5.59    0.37
  -1  -4   6    6.22    0.45
   0   4  -6   73.25    1.79
   0   4  -6   75.74    1.87
   0   4  -6   75.73    1.73
   0  -4   6   78.33    1.91
   0  -4   6   75.02    1.89
   0  -4   6   73.36    1.84
  -1   4  -6   13.09    0.57
  -1   4  -6   13.27    0.50
  -1   4  -6   11.78    0.60
  -1   4  -6   13.33    0.63
   1  -4   6   12.16    0.61
   1  -4   6   13.07    0.66
   1  -4   6   11.96    0.58
  -2   4  -6    6.52    0.70
  -2   4  -6    4.78    0.48
  -2   4  -6    5.30    0.52
  -2   4  -6    4.81    0.44
  -2   4  -6    5.61    0.50
   2  -4   6    4.45    0.50
   2  -4   6    5.18    0.39
   2  -4   6    4.84    0.49
  -3   4  -6    3.73    0.45
  -3   4  -6    3.94    0.56
  -3   4  -6    4.60    0.48
  -3   4  -6    3.67    0.56
  -3   4  -6    3.37    0.44
  -3   4  -6    3.94    0.48
   3  -4   6    2.70    0.43
  -4   4  -6    4.40    0.60
  -4   4  -6    5.18    0.60
  -4   4  -6    4.81    0.57
  -4   4  -6    5.16    0.62
  -4   4  -6    6.13    0.60
  -4   4  -6    5.19    0.59
  -4   4  -6    5.00    0.59
  -4   4  -6    5.18    0.72
  -5   4  -6    8.78    0.77
  -5   4  -6    8.89    0.78
  -5   4  -6    7.35    0.71
  -5   4  -6    5.86    0.63
  -5   4  -6    7.71    0.66
  -5   4  -6    6.84    0.69
  -5   4  -6    7.00    0.84
   5  -4   6    8.12    0.77
  -6   4  -6    0.18    0.22
  -6   4  -6    0.35    0.22
  -6   4  -6    0.11    0.22
  -6   4  -6    0.17    0.28
  -6   4  -6   -0.07    0.20
  -6   4  -6    0.10    0.21
  -6  -3   6    0.03    0.25
  -6  -3   6   -0.18    0.19
  -6  -3   6    0.00    0.21
  -6  -3   6    0.49    0.26
  -6  -3   6    0.03    0.19
  -6  -3   6   -0.19    0.15
  -6  -3   6    0.01    0.21
  -6  -3   6    0.24    0.21
  -5  -3   6    0.24    0.34
  -5  -3   6    0.41    0.27
  -5  -3   6   -0.28    0.21
  -5  -3   6    0.02    0.23
  -5  -3   6   -0.06    0.21
  -5  -3   6    0.01    0.24
  -5  -3   6   -0.17    0.25
  -5  -3   6    0.09    0.26
   4   3  -6   27.75    1.00
  -4  -3   6   26.88    1.15
  -4  -3   6   25.89    1.33
  -4  -3   6   24.85    1.12
  -4  -3   6   24.63    1.04
  -4  -3   6   27.38    1.12
  -4  -3   6   28.73    1.25
  -4  -3   6   25.89    1.21
  -4  -3   6   25.63    1.12
  -4  -3   6   24.99    1.23
  -4  -3   6   25.94    1.21
   3   3  -6    1.33    0.26
   3   3  -6    1.38    0.27
  -3  -3   6    1.54    0.36
  -3  -3   6    1.74    0.33
  -3  -3   6    1.31    0.29
  -3  -3   6    1.72    0.34
  -3  -3   6    2.02    0.38
   2   3  -6   17.86    0.68
   2   3  -6   17.61    0.69
   2   3  -6   18.69    0.72
  -2  -3   6   19.14    0.81
  -2  -3   6   18.11    0.75
  -2  -3   6   17.75    0.73
  -2  -3   6   18.32    0.81
  -2  -3   6   18.37    0.83
  -2  -3   6   19.02    0.74
   1   3  -6    3.56    0.29
   1   3  -6    4.02    0.35
  -1  -3   6    4.08    0.40
  -1  -3   6    3.82    0.33
  -1  -3   6    3.79    0.32
   0   3  -6  224.64    4.34
   0   3  -6  227.19    4.44
   0  -3   6  224.65    4.45
   0  -3   6  222.63    4.23
   0  -3   6  222.19    4.51
  -1   3  -6   64.52    1.56
  -1   3  -6   66.42    1.64
  -1   3  -6   65.87    1.49
   1  -3   6   65.83    1.72
   1  -3   6   66.39    1.57
  -2   3  -6   87.51    2.14
  -2   3  -6   90.99    2.15
  -2   3  -6   92.05    1.97
  -2   3  -6   85.43    2.34
  -2   3  -6   89.59    2.18
   2  -3   6   92.87    2.06
   2  -3   6   94.11    2.29
  -3   3  -6    4.99    0.51
  -3   3  -6    4.89    0.56
  -3   3  -6    3.75    0.44
  -3   3  -6    4.35    0.59
  -3   3  -6    3.69    0.44
  -3   3  -6    4.96    0.47
   3  -3   6    3.23    0.44
  -4   3  -6   43.58    1.52
  -4   3  -6   42.39    1.97
  -4   3  -6   44.96    1.49
  -4   3  -6   43.58    1.71
   4  -3   6   42.41    1.42
   4  -3   6   43.90    1.60
  -5   3  -6    6.26    0.64
  -5   3  -6    6.90    0.65
  -5   3  -6    5.70    0.60
  -5   3  -6    6.79    0.62
  -5   3  -6    5.71    0.73
  -5   3  -6    5.80    0.61
  -5   3  -6    6.07    0.66
  -6   3  -6   14.05    0.81
  -6   3  -6   15.39    0.80
  -6   3  -6   12.05    0.88
  -6   3  -6   14.81    0.80
  -7  -2   6    0.71    0.20
  -7  -2   6    0.60    0.17
  -7  -2   6    0.94    0.21
  -7  -2   6    0.80    0.18
  -6  -2   6    1.54    0.35
  -6  -2   6    1.02    0.33
  -6  -2   6    1.46    0.36
  -6  -2   6    1.40    0.31
  -6  -2   6    1.79    0.34
  -6  -2   6    1.85    0.38
  -5  -2   6   10.85    1.04
  -5  -2   6    7.66    0.71
  -5  -2   6    8.69    0.66
  -5  -2   6    8.77    0.72
  -5  -2   6    8.50    0.86
  -5  -2   6    9.38    0.74
  -5  -2   6    9.99    0.84
  -5  -2   6    6.56    0.63
  -5  -2   6    8.75    0.81
   4   2  -6    8.27    0.55
   4   2  -6    8.59    0.58
  -4  -2   6    8.10    0.58
  -4  -2   6    9.10    0.67
  -4  -2   6    8.42    0.68
  -4  -2   6    8.37    0.60
  -4  -2   6    9.05    0.68
   3   2  -6    2.05    0.29
   3   2  -6    1.78    0.27
   3   2  -6    1.78    0.29
  -3  -2   6    2.04    0.38
  -3  -2   6    1.95    0.37
  -3  -2   6    1.27    0.27
  -3  -2   6    2.23    0.35
  -3  -2   6    1.96    0.32
   2   2  -6    0.84    0.20
   2   2  -6    0.53    0.17
  -2  -2   6    0.75    0.19
  -2  -2   6    0.44    0.17
   1   2  -6   17.77    0.57
   1   2  -6   17.17    0.57
   1   2  -6   17.15    0.60
  -1  -2   6   16.39    0.65
  -1  -2   6   17.69    0.65
   0   2  -6  228.06    4.21
   0   2  -6  233.25    4.40
   0   2  -6  224.17    4.34
   0  -2   6  231.89    4.37
   0  -2   6  221.65    4.49
   0  -2   6  223.74    4.27
  -1   2  -6   43.91    1.16
  -1   2  -6   42.93    1.07
  -1   2  -6   43.33    1.14
   1  -2   6   41.81    1.09
   1  -2   6   44.37    1.04
   1  -2   6   44.73    1.23
  -2   2  -6   11.79    0.57
  -2   2  -6   10.88    0.55
  -2   2  -6   11.95    0.48
   2  -2   6   10.77    0.59
  -3   2  -6   79.29    1.92
  -3   2  -6   78.37    2.03
  -3   2  -6   78.74    2.25
  -3   2  -6   72.90    1.98
   3  -2   6   79.38    1.97
   3  -2   6   78.02    2.10
  -4   2  -6   -0.10    0.18
  -4   2  -6    0.14    0.19
  -4   2  -6    0.32    0.19
  -4   2  -6    0.08    0.25
   4  -2   6   -0.01    0.17
   4  -2   6    0.09    0.15
  -5   2  -6   31.95    1.28
  -5   2  -6   30.88    1.20
  -5   2  -6   30.64    1.27
  -5   2  -6   30.34    1.26
  -5   2  -6   34.18    1.52
  -6   2  -6    2.73    0.44
  -6   2  -6    3.04    0.45
  -6   2  -6    2.59    0.42
  -7  -1   6    6.52    0.43
  -7  -1   6    6.18    0.45
  -7  -1   6    6.18    0.45
  -6  -1   6    9.93    0.72
  -6  -1   6   10.90    0.72
  -6  -1   6    9.61    0.73
  -6  -1   6   10.13    0.73
  -6  -1   6    9.23    0.64
  -6  -1   6    6.44    0.70
  -5  -1   6    0.32    0.25
  -5  -1   6    0.21    0.22
  -5  -1   6   -0.04    0.22
  -5  -1   6    0.61    0.30
  -5  -1   6    0.59    0.35
  -5  -1   6    0.29    0.21
  -5  -1   6    0.57    0.31
   4   1  -6   17.43    0.75
   4   1  -6   16.71    0.81
  -4  -1   6   15.97    0.86
  -4  -1   6   18.17    0.93
  -4  -1   6   16.07    1.25
  -4  -1   6   17.09    0.84
  -4  -1   6   16.87    0.89
   3   1  -6   22.98    0.79
   3   1  -6   21.34    0.82
  -3  -1   6   23.51    0.92
  -3  -1   6   21.35    0.91
  -3  -1   6   20.35    0.90
  -3  -1   6   21.38    0.84
  -3  -1   6   20.68    0.88
   2   1  -6   87.44    1.96
   2   1  -6   87.92    2.00
  -2  -1   6   86.54    2.08
  -2  -1   6   93.45    2.10
   1   1  -6  158.48    3.03
   1   1  -6  169.21    3.17
   1   1  -6  158.56    3.13
  -1  -1   6  153.28    3.19
  -1  -1   6  155.04    3.25
  -1  -1   6  156.56    2.99
   0   1  -6   -0.05    0.09
   0   1  -6   -0.06    0.09
   0   1  -6   -0.06    0.06
   0  -1   6   -0.04    0.07
   0  -1   6   -0.10    0.11
   0  -1   6   -0.12    0.07
  -1   1  -6  101.70    2.15
  -1   1  -6  104.19    2.23
   1  -1   6  102.68    2.27
   1  -1   6  102.57    2.17
  -2   1  -6   33.66    1.06
  -2   1  -6   33.86    0.95
   2  -1   6   33.10    1.06
   2  -1   6   32.80    0.98
  -3   1  -6    8.08    0.76
  -3   1  -6    7.00    0.44
  -3   1  -6    7.37    0.50
  -3   1  -6    6.61    0.51
  -3   1  -6    6.61    0.45
   3  -1   6    8.40    0.54
   3  -1   6    6.82    0.45
  -4   1  -6    0.11    0.15
  -4   1  -6    0.06    0.26
  -4   1  -6    0.06    0.22
  -4   1  -6    0.18    0.21
   4  -1   6    0.18    0.16
  -5   1  -6    4.30    0.51
  -5   1  -6    3.83    0.61
  -5   1  -6    5.11    0.60
  -5   1  -6    4.03    0.50
  -5   1  -6    4.33    0.58
  -5   1  -6    4.07    0.58
  -6   1  -6    2.25    0.41
  -6   1  -6    1.52    0.37
  -6   1  -6    1.77    0.34
  -7   0   6    2.72    0.36
  -7   0   6    2.22    0.33
  -7   0   6    2.25    0.34
  -6   0   6    0.78    0.30
  -6   0   6    0.67    0.29
  -6   0   6    1.29    0.33
  -6   0   6    0.34    0.26
  -6   0   6    0.84    0.30
  -5   0   6   -0.07    0.22
  -5   0   6    0.37    0.31
  -5   0   6    0.07    0.24
  -5   0   6    0.16    0.20
  -5   0   6   -0.25    0.18
  -5   0   6    0.27    0.25
  -5   0   6    0.09    0.25
  -5   0   6   -0.10    0.16
   4   0  -6   40.34    1.31
  -4   0   6   38.60    1.41
  -4   0   6   41.75    1.48
  -4   0   6   39.74    1.46
  -4   0   6   38.58    1.39
  -4   0   6   38.14    1.35
   3   0  -6   73.82    1.71
   3   0  -6   75.67    1.84
  -3   0   6   73.95    1.93
  -3   0   6   73.89    1.97
  -3   0   6   69.33    1.84
  -3   0   6   69.65    1.93
  -3   0   6   71.27    1.95
   2   0  -6   50.76    1.23
   2   0  -6   50.23    1.31
  -2   0   6   52.02    1.41
  -2   0   6   50.96    1.36
  -2   0   6   53.81    1.16
   1   0  -6   19.98    0.60
   1   0  -6   19.66    0.49
   1   0  -6   20.03    0.62
  -1   0   6   19.47    0.69
  -1   0   6   19.78    0.58
  -1   0   6   20.39    0.64
   0   0  -6   25.56    0.72
   0   0  -6   25.10    0.69
   0   0  -6   27.12    0.73
   0   0   6   25.94    0.71
   0   0   6   26.66    0.63
   0   0   6   27.03    0.80
  -1   0  -6    0.55    0.16
  -1   0  -6    0.56    0.12
  -1   0  -6    0.35    0.12
   1   0   6    0.47    0.15
   1   0   6    0.35    0.13
  -2   0  -6   19.71    0.79
  -2   0  -6   19.44    0.70
   2   0   6   20.93    0.74
   2   0   6   21.89    0.74
  -3   0  -6    9.27    0.67
  -3   0  -6    9.29    0.52
  -3   0  -6    8.37    0.57
  -3   0  -6    8.13    0.56
  -3   0  -6    8.61    0.51
   3   0   6    9.15    0.52
  -4   0  -6    3.93    0.55
  -4   0  -6    5.68    0.92
  -4   0  -6    3.92    0.47
  -4   0  -6    5.06    0.54
  -4   0  -6    4.07    0.55
   4   0   6    4.15    0.46
  -5   0  -6    6.21    0.63
  -5   0  -6    5.83    0.64
  -5   0  -6    6.97    0.71
  -5   0  -6    6.55    0.66
  -5   0  -6    5.57    0.61
  -6   0  -6    0.66    0.29
  -6   0  -6    1.04    0.29
  -7   1   6    1.29    0.28
  -7   1   6    1.24    0.27
  -7   1   6    0.72    0.23
  -6   1   6    9.59    0.63
  -6   1   6    9.68    0.65
  -6   1   6    9.85    0.69
  -6   1   6   10.05    0.77
  -6   1   6   11.47    0.77
  -6   1   6    8.88    0.70
  -6   1   6    9.97    0.71
  -5   1   6   11.75    0.76
  -5   1   6   11.35    0.76
  -5   1   6    9.69    0.72
  -5   1   6   11.57    0.80
  -5   1   6   12.77    0.75
  -5   1   6   10.64    0.69
  -5   1   6   10.94    0.68
   4  -1  -6   80.50    2.13
  -4   1   6   80.92    2.28
  -4   1   6   82.11    2.25
  -4   1   6   85.55    2.25
  -4   1   6   85.66    2.31
  -4   1   6   80.12    2.33
  -4   1   6   82.37    2.35
   3  -1  -6    9.53    0.52
  -3   1   6    9.85    0.60
  -3   1   6    8.72    0.53
  -3   1   6    8.83    0.59
  -3   1   6    9.41    0.57
  -3   1   6    8.68    0.57
  -3   1   6    8.57    0.56
   2  -1  -6  119.10    2.53
   2  -1  -6  116.69    2.38
  -2   1   6  118.30    2.60
  -2   1   6  119.56    2.67
  -2   1   6  113.70    2.42
   1  -1  -6   20.72    0.61
   1  -1  -6   21.32    0.68
  -1   1   6   21.47    0.66
  -1   1   6   20.64    0.72
  -1   1   6   20.66    0.66
   0  -1  -6    9.80    0.42
   0  -1  -6   10.06    0.41
   0  -1  -6   10.16    0.42
   0   1   6   10.32    0.43
   0   1   6   10.33    0.44
  -1  -1  -6    5.28    0.36
  -1  -1  -6    4.86    0.31
  -1  -1  -6    4.79    0.31
   1   1   6    5.12    0.33
   1   1   6    4.73    0.30
  -2  -1  -6  279.99    5.87
  -2  -1  -6  287.28    5.73
  -2  -1  -6  289.03    5.50
  -2  -1  -6  285.86    5.57
   2   1   6  285.38    5.56
  -3  -1  -6   39.95    1.25
  -3  -1  -6   39.08    1.33
  -3  -1  -6   40.20    1.38
  -3  -1  -6   37.56    1.24
  -3  -1  -6   39.36    1.31
   3   1   6   41.24    1.23
   3   1   6   39.76    1.32
  -4  -1  -6    0.55    0.28
  -4  -1  -6    0.66    0.25
  -4  -1  -6    0.79    0.31
  -4  -1  -6    0.88    0.27
   4   1   6    0.61    0.25
   4   1   6    0.52    0.23
  -5  -1  -6   18.08    0.97
  -5  -1  -6   18.36    1.07
  -5  -1  -6   17.69    0.92
  -5  -1  -6   17.34    0.93
  -5  -1  -6   17.06    0.90
  -5  -1  -6   17.42    0.97
  -6  -1  -6    0.35    0.27
  -6  -1  -6    0.35    0.23
  -6  -1  -6    0.65    0.26
  -6  -1  -6    0.69    0.28
  -6  -1  -6    0.34    0.21
  -7   2   6    0.92    0.22
  -7   2   6    0.69    0.24
  -7   2   6    0.85    0.21
  -7   2   6    1.06    0.26
  -6   2   6    9.86    0.71
  -6   2   6   10.32    0.71
  -6   2   6    9.30    0.75
  -6   2   6   10.05    0.65
  -6   2   6   10.66    0.67
  -6   2   6    6.81    0.68
  -6   2   6    9.11    0.66
  -5   2   6   -0.09    0.19
  -5   2   6    0.08    0.24
  -5   2   6   -0.05    0.22
  -5   2   6    0.16    0.22
  -5   2   6    0.00    0.20
  -5   2   6    0.06    0.22
  -5   2   6    0.16    0.20
  -5   2   6   -0.07    0.18
   4  -2  -6    1.13    0.28
   4  -2  -6    1.37    0.32
  -4   2   6    1.47    0.38
  -4   2   6    0.90    0.28
  -4   2   6    1.40    0.35
  -4   2   6    0.89    0.29
   3  -2  -6   49.75    1.38
   3  -2  -6   47.05    1.36
   3  -2  -6   48.29    1.47
  -3   2   6   47.72    1.53
  -3   2   6   48.04    1.43
  -3   2   6   46.87    1.29
  -3   2   6   47.46    1.52
  -3   2   6   44.66    1.51
   2  -2  -6    5.15    0.36
   2  -2  -6    4.64    0.37
  -2   2   6    5.26    0.41
  -2   2   6    4.94    0.33
   1  -2  -6   29.57    0.89
   1  -2  -6   30.28    0.78
   1  -2  -6   29.18    0.84
  -1   2   6   29.10    0.87
  -1   2   6   27.89    0.91
   0  -2  -6   24.69    0.78
   0  -2  -6   23.82    0.71
   0   2   6   23.19    0.71
   0   2   6   23.06    0.72
   0   2   6   23.63    0.75
  -1  -2  -6   81.74    1.88
  -1  -2  -6   82.80    1.90
   1   2   6   82.55    1.89
   1   2   6   81.60    1.92
  -2  -2  -6   73.12    1.95
  -2  -2  -6   75.20    1.84
  -2  -2  -6   75.01    1.84
  -2  -2  -6   74.79    1.86
  -2  -2  -6   71.01    1.94
   2   2   6   75.73    1.81
   2   2   6   73.40    1.90
  -3  -2  -6    3.98    0.60
  -3  -2  -6    4.66    0.56
  -3  -2  -6    3.99    0.47
  -3  -2  -6    4.11    0.46
  -3  -2  -6    3.84    0.50
   3   2   6    5.01    0.55
   3   2   6    3.95    0.43
  -4  -2  -6    1.60    0.43
  -4  -2  -6    1.81    0.44
  -4  -2  -6    1.48    0.35
  -4  -2  -6    1.78    0.42
  -4  -2  -6    1.65    0.38
  -4  -2  -6    1.53    0.38
  -4  -2  -6    1.45    0.33
  -4  -2  -6    1.38    0.40
  -5  -2  -6    0.20    0.28
  -5  -2  -6    0.17    0.27
  -5  -2  -6    0.31    0.29
  -5  -2  -6    0.62    0.29
  -5  -2  -6    0.26    0.26
  -5  -2  -6    0.30    0.25
  -5  -2  -6   -0.09    0.18
  -5  -2  -6    0.56    0.29
  -6  -2  -6    0.04    0.22
  -6  -2  -6    0.39    0.20
  -6  -2  -6    0.56    0.22
  -6  -2  -6    0.10    0.20
  -7   3   6    0.81    0.23
  -7   3   6    0.59    0.19
  -7   3   6    0.54    0.20
  -7   3   6    0.96    0.21
  -6   3   6   37.19    1.34
  -6   3   6   34.51    1.40
  -6   3   6   36.72    1.31
  -6   3   6   35.83    1.46
  -6   3   6   35.15    1.26
  -6   3   6   34.87    1.37
  -5   3   6    0.32    0.27
  -5   3   6    0.40    0.21
  -5   3   6    0.11    0.18
  -5   3   6    0.23    0.27
  -5   3   6    0.68    0.34
  -5   3   6   -0.07    0.20
  -5   3   6    0.51    0.30
  -5   3   6    0.22    0.30
   4  -3  -6   32.13    1.29
   4  -3  -6   30.50    1.15
  -4   3   6   33.45    1.37
  -4   3   6   33.45    1.28
  -4   3   6   31.82    1.37
  -4   3   6   31.62    1.22
  -4   3   6   34.09    1.39
   3  -3  -6   54.42    1.63
   3  -3  -6   54.67    1.55
  -3   3   6   55.83    1.72
  -3   3   6   53.65    1.73
  -3   3   6   53.12    1.60
  -3   3   6   53.85    1.73
  -3   3   6   53.18    1.51
   2  -3  -6   27.97    0.97
   2  -3  -6   27.29    0.94
  -2   3   6   26.77    1.01
  -2   3   6   27.40    0.91
  -2   3   6   25.48    1.06
  -2   3   6   26.56    1.04
   1  -3  -6  144.88    3.13
   1  -3  -6  146.73    3.08
  -1   3   6  152.64    3.14
  -1   3   6  146.60    3.16
   0  -3  -6   28.42    0.86
   0  -3  -6   29.72    0.95
   0   3   6   28.89    0.93
   0   3   6   30.55    0.91
  -1  -3  -6   35.49    1.18
  -1  -3  -6   35.17    1.06
  -1  -3  -6   36.79    1.13
  -1  -3  -6   34.75    1.20
   1   3   6   37.10    1.14
   1   3   6   36.56    1.09
  -2  -3  -6   24.11    1.02
  -2  -3  -6   24.64    1.02
  -2  -3  -6   25.51    0.94
  -2  -3  -6   23.16    0.93
  -2  -3  -6   24.22    0.94
   2   3   6   23.71    0.88
   2   3   6   24.45    0.97
  -3  -3  -6   34.69    1.27
  -3  -3  -6   36.40    1.30
  -3  -3  -6   35.52    0.90
  -3  -3  -6   38.44    1.42
  -3  -3  -6   40.26    1.36
  -3  -3  -6   36.75    1.39
   3   3   6   38.52    1.38
   3   3   6   36.73    1.22
  -4  -3  -6   44.91    1.54
  -4  -3  -6   48.83    1.60
  -4  -3  -6   44.75    1.56
  -4  -3  -6   46.05    1.64
  -4  -3  -6   43.09    1.61
  -4  -3  -6   45.12    1.64
  -4  -3  -6   41.58    1.72
  -4  -3  -6   44.86    1.66
  -5  -3  -6    0.13    0.29
  -5  -3  -6    0.96    0.32
  -5  -3  -6    0.92    0.29
  -5  -3  -6    1.10    0.34
  -5  -3  -6    0.66    0.27
  -5  -3  -6    0.29    0.23
  -5  -3  -6    0.42    0.28
   5   3   6    0.71    0.27
  -6  -3  -6    9.59    0.64
  -6  -3  -6    8.61    0.54
  -6  -3  -6   10.35    0.54
  -6  -3  -6    9.70    0.53
  -7   4   6    0.11    0.13
  -7   4   6    0.03    0.15
  -7   4   6    0.03    0.12
   6  -4  -6    3.83    0.52
  -6   4   6    4.82    0.51
  -6   4   6    3.95    0.52
  -6   4   6    3.99    0.58
  -6   4   6    4.82    0.54
  -6   4   6    4.12    0.52
  -6   4   6    3.81    0.46
  -5   4   6   74.81    2.26
  -5   4   6   74.92    1.96
  -5   4   6   74.38    2.40
  -5   4   6   78.12    2.28
  -5   4   6   74.49    2.30
  -5   4   6   73.63    2.08
  -5   4   6   78.48    2.41
  -5   4   6   78.39    2.23
  -5   4   6   75.57    2.14
  -4   4   6   -0.14    0.23
  -4   4   6   -0.10    0.26
  -4   4   6    0.07    0.22
  -4   4   6   -0.18    0.15
  -4   4   6    0.47    0.31
  -4   4   6   -0.45    0.20
  -4   4   6    0.36    0.31
  -4   4   6    0.00    0.20
  -4   4   6    0.01    0.21
  -4   4   6   -0.05    0.20
   3  -4  -6   84.08    2.23
   3  -4  -6   87.94    2.36
  -3   4   6   88.96    2.49
  -3   4   6   90.57    2.27
  -3   4   6   87.88    2.51
  -3   4   6   90.82    2.53
  -3   4   6   88.72    2.33
   2  -4  -6  103.58    2.59
   2  -4  -6  105.24    2.49
   2  -4  -6  106.51    2.54
  -2   4   6  102.34    2.61
  -2   4   6  105.39    2.67
  -2   4   6  103.85    2.47
   1  -4  -6   27.45    1.03
   1  -4  -6   26.50    0.97
   1  -4  -6   28.23    0.98
  -1   4   6   28.25    0.95
  -1   4   6   26.13    0.94
  -1   4   6   29.15    1.09
   0  -4  -6  279.28    5.75
   0  -4  -6  287.59    5.70
   0  -4  -6  280.31    5.72
   0   4   6  291.20    5.63
   0   4   6  272.49    5.62
   0   4   6  285.47    6.04
   0   4   6  290.17    5.67
  -1  -4  -6   23.10    0.96
  -1  -4  -6   23.68    0.87
  -1  -4  -6   20.90    0.85
  -1  -4  -6   21.96    0.89
   1   4   6   22.72    0.87
   1   4   6   21.89    0.91
   1   4   6   22.09    0.88
  -2  -4  -6    0.58    0.25
  -2  -4  -6    0.71    0.28
  -2  -4  -6    0.92    0.33
  -2  -4  -6    0.24    0.20
  -2  -4  -6    0.90    0.25
   2   4   6    0.45    0.22
   2   4   6    0.66    0.24
   2   4   6    0.77    0.25
  -3  -4  -6    0.74    0.39
  -3  -4  -6    0.03    0.22
  -3  -4  -6    0.22    0.26
  -3  -4  -6    0.18    0.23
  -3  -4  -6    0.23    0.31
  -3  -4  -6   -0.04    0.23
  -3  -4  -6    0.08    0.24
  -3  -4  -6    0.14    0.24
  -3  -4  -6    0.21    0.28
  -3  -4  -6    0.03    0.12
   3   4   6    0.12    0.21
  -4  -4  -6   58.69    1.85
  -4  -4  -6   56.66    1.87
  -4  -4  -6   60.12    2.08
  -4  -4  -6   53.84    1.88
  -4  -4  -6   55.69    1.80
  -4  -4  -6   58.07    1.82
  -4  -4  -6   57.75    1.82
  -4  -4  -6   55.31    1.88
   4   4   6   57.77    1.73
  -5  -4  -6    0.47    0.25
  -5  -4  -6   -0.01    0.19
  -5  -4  -6    0.26    0.22
  -5  -4  -6    0.96    0.29
  -5  -4  -6    0.42    0.28
  -5  -4  -6    0.33    0.21
   6  -5  -6    4.59    0.51
  -6   5   6    4.04    0.44
  -6   5   6    4.11    0.50
  -6   5   6    5.01    0.41
  -6   5   6    3.82    0.48
  -6   5   6    4.90    0.47
  -6   5   6    3.71    0.49
   5  -5  -6   11.06    0.79
  -5   5   6   10.37    0.81
  -5   5   6   10.47    0.68
  -5   5   6   10.65    0.60
  -5   5   6   11.73    0.82
  -5   5   6   11.40    0.71
  -5   5   6   10.30    0.67
  -5   5   6   10.93    0.77
   4  -5  -6    0.76    0.33
  -4   5   6    1.57    0.37
  -4   5   6    0.64    0.27
  -4   5   6    1.18    0.37
  -4   5   6    0.99    0.36
  -4   5   6    1.20    0.36
  -4   5   6    1.09    0.36
  -4   5   6    1.14    0.28
  -4   5   6    0.99    0.30
   3  -5  -6   34.73    1.34
   3  -5  -6   30.68    1.29
   3  -5  -6   32.63    1.22
  -3   5   6   31.79    1.37
  -3   5   6   30.91    1.74
  -3   5   6   32.85    1.09
  -3   5   6   33.40    1.26
  -3   5   6   33.64    1.28
  -3   5   6   34.95    1.42
   2  -5  -6   73.40    2.08
   2  -5  -6   69.92    1.91
   2  -5  -6   67.26    2.01
  -2   5   6   68.57    1.91
  -2   5   6   68.60    2.09
  -2   5   6   69.95    1.86
   1  -5  -6   20.78    0.95
   1  -5  -6   19.37    0.87
  -1   5   6   19.12    0.84
  -1   5   6   20.63    0.84
  -1   5   6   20.86    0.95
   0  -5  -6    4.41    0.53
   0  -5  -6    4.83    0.51
   0  -5  -6    4.82    0.53
   0   5   6    4.41    0.48
   0   5   6    4.44    0.46
  -1  -5  -6    0.18    0.17
  -1  -5  -6    0.34    0.23
  -1  -5  -6    0.66    0.28
   1   5   6    0.23    0.20
   1   5   6    0.42    0.18
   1   5   6    0.06    0.18
  -2  -5  -6   10.30    0.90
  -2  -5  -6    9.18    0.65
  -2  -5  -6   10.27    0.74
  -2  -5  -6    9.91    0.81
  -2  -5  -6   10.91    0.85
  -2  -5  -6   10.95    0.73
  -2  -5  -6    9.45    0.73
  -2  -5  -6    9.10    0.70
  -2  -5  -6   10.44    0.59
   2   5   6   11.27    0.69
  -3  -5  -6    1.30    0.36
  -3  -5  -6    1.52    0.44
  -3  -5  -6    1.56    0.19
  -3  -5  -6    1.26    0.36
  -3  -5  -6    0.76    0.32
  -3  -5  -6    2.37    0.43
  -3  -5  -6    1.60    0.38
  -3  -5  -6    1.54    0.38
   3   5   6    1.70    0.36
  -4  -5  -6    2.21    0.46
  -4  -5  -6    2.18    0.39
  -4  -5  -6    2.23    0.41
  -4  -5  -6    3.69    0.53
  -4  -5  -6    1.84    0.37
  -4  -5  -6    1.87    0.38
  -4  -5  -6    2.05    0.40
   4   5   6    2.98    0.42
  -5  -5  -6   19.84    0.79
  -5  -5  -6   18.32    0.77
  -5  -5  -6   18.29    0.88
  -5  -5  -6   19.44    0.85
  -6   6   6    6.80    0.46
  -6   6   6    6.43    0.44
  -6   6   6    6.83    0.39
  -6   6   6    5.58    0.51
   5  -6  -6   -0.12    0.20
  -5   6   6    0.06    0.23
  -5   6   6    0.00    0.23
  -5   6   6    0.01    0.14
  -5   6   6    0.08    0.19
  -5   6   6    0.19    0.20
  -5   6   6    0.19    0.20
  -5   6   6    0.07    0.21
   4  -6  -6   54.91    1.82
  -4   6   6   53.47    1.66
  -4   6   6   51.24    1.64
  -4   6   6   52.98    1.89
  -4   6   6   51.51    1.59
  -4   6   6   54.35    1.77
  -4   6   6   52.73    1.81
  -4   6   6   50.67    1.49
   3  -6  -6    0.53    0.31
   3  -6  -6    0.77    0.33
  -3   6   6    0.86    0.33
  -3   6   6    1.02    0.27
  -3   6   6    0.38    0.32
  -3   6   6    0.88    0.28
   2  -6  -6   17.85    0.97
   2  -6  -6   18.29    0.94
  -2   6   6   17.33    0.83
  -2   6   6   17.38    0.84
  -2   6   6   18.04    0.96
  -2   6   6   16.53    0.75
   1  -6  -6    0.37    0.25
   1  -6  -6    0.42    0.27
  -1   6   6    0.00    0.18
  -1   6   6    0.17    0.19
  -1   6   6   -0.05    0.13
   0  -6  -6   17.61    0.88
   0  -6  -6   17.26    0.90
   0  -6  -6   17.32    0.90
   0   6   6   17.34    0.83
   0   6   6   17.36    0.83
  -1  -6  -6    2.42    0.47
  -1  -6  -6    1.71    0.43
  -1  -6  -6    1.66    0.37
  -1  -6  -6    1.63    0.37
  -1  -6  -6    1.63    0.38
  -1  -6  -6    1.29    0.35
   1   6   6    1.52    0.35
   1   6   6    1.73    0.32
  -2  -6  -6    0.11    0.28
  -2  -6  -6    0.30    0.25
  -2  -6  -6    0.40    0.30
  -2  -6  -6    0.49    0.30
  -2  -6  -6    0.42    0.26
  -2  -6  -6    0.74    0.24
   2   6   6    0.87    0.28
  -3  -6  -6   18.60    1.04
  -3  -6  -6   19.75    0.94
  -3  -6  -6   18.33    0.98
  -3  -6  -6   20.34    0.97
  -3  -6  -6   18.85    0.95
  -3  -6  -6   18.26    0.97
  -3  -6  -6   19.38    0.92
   3   6   6   19.35    0.88
  -4  -6  -6   27.73    1.04
  -4  -6  -6   28.58    1.11
  -4  -6  -6   30.16    1.08
  -4  -6  -6   28.09    1.04
  -4  -6  -6   29.39    1.04
  -4  -6  -6   26.70    1.08
  -4  -6  -6   30.19    1.19
   5  -7  -6    0.62    0.24
  -5   7   6    0.47    0.23
  -5   7   6    0.59    0.19
  -5   7   6    0.54    0.20
  -5   7   6    0.78    0.22
  -5   7   6    0.58    0.19
  -5   7   6    0.42    0.22
   4  -7  -6    2.54    0.46
  -4   7   6    2.58    0.47
  -4   7   6    1.95    0.39
  -4   7   6    1.82    0.28
  -4   7   6    1.63    0.32
   3  -7  -6    2.63    0.50
   3  -7  -6    3.23    0.46
  -3   7   6    2.63    0.48
  -3   7   6    3.03    0.52
  -3   7   6    2.92    0.37
  -3   7   6    3.22    0.46
   2  -7  -6   10.62    0.73
   2  -7  -6   10.26    0.75
  -2   7   6    9.96    0.64
  -2   7   6   10.21    0.66
  -2   7   6   10.62    0.59
   1  -7  -6    3.17    0.52
   1  -7  -6    2.55    0.44
  -1   7   6    2.39    0.34
  -1   7   6    2.93    0.42
  -1   7   6    2.93    0.43
   0  -7  -6    1.06    0.31
   0  -7  -6    0.51    0.28
   0  -7  -6    0.45    0.28
   0   7   6    0.76    0.25
   0   7   6    0.87    0.26
  -1  -7  -6   47.89    1.66
  -1  -7  -6   50.05    1.69
  -1  -7  -6   52.60    1.56
  -1  -7  -6   49.60    1.67
  -1  -7  -6   50.46    1.63
   1   7   6   50.96    1.58
  -2  -7  -6   33.05    1.28
  -2  -7  -6   32.14    1.22
  -2  -7  -6   32.75    0.99
  -2  -7  -6   30.42    1.24
  -2  -7  -6   30.18    1.23
   2   7   6   32.66    1.16
  -3  -7  -6    2.45    0.37
  -3  -7  -6    1.60    0.32
  -3  -7  -6    2.18    0.34
  -3  -7  -6    2.27    0.38
   3   7   6    1.45    0.28
  -5   8   6   -0.01    0.10
  -5   8   6    0.02    0.13
  -5   8   6   -0.12    0.09
   4  -8  -6   19.00    0.87
  -4   8   6   19.28    0.79
  -4   8   6   19.75    0.73
  -4   8   6   20.06    0.87
   3  -8  -6    0.70    0.28
  -3   8   6    0.65    0.23
  -3   8   6    0.52    0.25
  -3   8   6    0.86    0.21
   2  -8  -6    2.71    0.42
   2  -8  -6    4.35    0.57
  -2   8   6    3.94    0.45
  -2   8   6    3.95    0.40
  -2   8   6    2.60    0.38
   1  -8  -6    1.03    0.31
   1  -8  -6    1.55    0.35
  -1   8   6    1.78    0.33
  -1   8   6    1.87    0.33
   0  -8  -6    1.70    0.34
   0  -8  -6    1.52    0.34
   0  -8  -6    1.32    0.29
   0  -8  -6    1.58    0.35
   0   8   6    1.50    0.30
   0   8   6    2.11    0.33
  -1  -8  -6   -0.04    0.21
  -1  -8  -6    0.13    0.18
  -1  -8  -6    0.15    0.19
   1   8   6   -0.02    0.14
   1   8   6    0.08    0.14
  -2  -8  -6    4.60    0.41
  -2  -8  -6    7.04    0.30
  -2  -8  -6    5.13    0.48
   2   8   6    5.70    0.43
  -3   9   6    2.20    0.23
  -3   9   6    2.63    0.30
   2  -9  -6    1.44    0.29
   2  -9  -6    1.67    0.27
  -2   9   6    1.17    0.22
  -2   9   6    1.69    0.26
   1  -9  -6    1.27    0.27
   1  -9  -6    2.29    0.33
   1  -9  -6    1.83    0.29
  -1   9   6    1.85    0.28
  -1   9   6    2.08    0.31
   0  -9  -6    0.74    0.23
   0  -9  -6    0.51    0.18
   0  -9  -6    0.48    0.19
  -1  -9  -6   31.55    0.86
  -1  -9  -6   32.37    1.02
   1  10  -7   17.90    0.65
   1  10  -7   17.45    0.60
  -1 -10   7   16.48    0.60
  -1 -10   7   16.32    0.62
  -1 -10   7   17.17    0.61
  -1 -10   7   18.60    0.68
   0  10  -7    0.11    0.13
   0  10  -7    0.16    0.12
   0 -10   7    0.22    0.14
   0 -10   7    0.11    0.15
  -1  10  -7   19.31    0.70
  -1  10  -7   20.43    0.74
  -1  10  -7   21.10    0.77
   1 -10   7   19.37    0.76
   1 -10   7   19.08    0.71
  -2  10  -7    2.09    0.27
  -2  10  -7    1.88    0.24
  -2  10  -7    1.43    0.21
   2 -10   7    1.52    0.23
   2 -10   7    2.09    0.25
   2   9  -7    1.23    0.21
   2   9  -7    1.14    0.22
  -2  -9   7    1.19    0.21
  -2  -9   7    0.71    0.20
  -2  -9   7    1.56    0.28
  -2  -9   7    1.02    0.23
   1   9  -7   -0.05    0.14
   1   9  -7    0.30    0.17
   1   9  -7    0.06    0.16
  -1  -9   7    0.19    0.19
  -1  -9   7   -0.07    0.20
  -1  -9   7    0.25    0.18
  -1  -9   7    0.17    0.17
   0   9  -7    4.63    0.46
   0   9  -7    4.63    0.50
   0  -9   7    4.46    0.45
   0  -9   7    3.79    0.44
  -1   9  -7    0.26    0.20
  -1   9  -7    0.05    0.15
  -1   9  -7    0.07    0.16
   1  -9   7    0.37    0.19
   1  -9   7    0.28    0.21
   1  -9   7    0.05    0.18
  -2   9  -7    0.80    0.23
  -2   9  -7    0.83    0.25
  -2   9  -7    0.69    0.24
  -2   9  -7    0.77    0.21
   2  -9   7    0.97    0.27
   2  -9   7    0.75    0.25
   2  -9   7    1.06    0.26
  -3   9  -7    0.01    0.17
  -3   9  -7   -0.03    0.14
  -3   9  -7    0.19    0.15
  -3   9  -7    0.13    0.15
   3  -9   7    0.06    0.16
   3  -9   7    0.17    0.17
  -4   9  -7    0.22    0.14
  -4   9  -7    0.25    0.13
  -4   9  -7    0.29    0.16
  -4   9  -7    0.24    0.14
   3   8  -7    2.17    0.32
   3   8  -7    2.87    0.34
  -3  -8   7    2.15    0.36
  -3  -8   7    2.90    0.38
  -3  -8   7    2.55    0.35
  -3  -8   7    2.46    0.34
  -3  -8   7    2.25    0.31
  -3  -8   7    2.38    0.39
  -3  -8   7    2.71    0.19
   2   8  -7    1.55    0.29
   2   8  -7    1.55    0.28
   2   8  -7    1.30    0.31
  -2  -8   7    1.30    0.35
  -2  -8   7    1.71    0.31
  -2  -8   7    1.85    0.35
  -2  -8   7    1.78    0.33
  -2  -8   7    2.37    0.40
   1   8  -7   20.84    0.88
   1   8  -7   18.06    0.84
   1   8  -7   19.28    0.89
  -1  -8   7   19.08    0.94
  -1  -8   7   19.21    0.90
  -1  -8   7   19.99    0.98
  -1  -8   7   19.46    0.94
  -1  -8   7   19.95    0.90
   0   8  -7   42.34    1.37
   0   8  -7   42.75    1.39
   0   8  -7   41.85    1.44
   0  -8   7   44.26    1.49
   0  -8   7   40.74    1.41
   0  -8   7   44.49    1.42
  -1   8  -7    3.39    0.45
  -1   8  -7    3.55    0.45
  -1   8  -7    3.71    0.48
  -1   8  -7    4.27    0.51
   1  -8   7    3.48    0.48
   1  -8   7    3.43    0.44
   1  -8   7    4.53    0.53
  -2   8  -7   12.57    0.76
  -2   8  -7   13.64    0.73
  -2   8  -7   11.17    0.71
  -2   8  -7   13.04    0.75
   2  -8   7   11.63    0.73
   2  -8   7   13.42    0.76
   2  -8   7   13.32    0.69
  -3   8  -7    0.54    0.25
  -3   8  -7    0.68    0.24
  -3   8  -7    0.56    0.26
  -3   8  -7    0.61    0.22
  -3   8  -7    0.73    0.28
  -3   8  -7    0.40    0.24
   3  -8   7    0.38    0.22
   3  -8   7    0.82    0.27
  -4   8  -7    0.78    0.26
  -4   8  -7    1.33    0.30
  -4   8  -7    0.56    0.23
  -4   8  -7    0.97    0.27
  -4   8  -7    0.95    0.24
  -4   8  -7    0.66    0.23
   4  -8   7    0.88    0.25
  -5   8  -7    4.52    0.40
  -5   8  -7    5.32    0.40
  -5   8  -7    5.55    0.39
  -5   8  -7    5.83    0.39
   4   7  -7    0.88    0.21
  -4  -7   7    0.79    0.23
  -4  -7   7    1.13    0.25
  -4  -7   7    1.21    0.27
  -4  -7   7    1.07    0.24
  -4  -7   7    0.68    0.24
  -4  -7   7    0.73    0.27
  -4  -7   7    1.10    0.28
  -4  -7   7    0.83    0.25
   3   7  -7    0.17    0.17
   3   7  -7    0.12    0.17
  -3  -7   7   -0.02    0.29
  -3  -7   7    0.29    0.18
  -3  -7   7    0.29    0.26
  -3  -7   7    0.09    0.22
  -3  -7   7    0.09    0.22
  -3  -7   7   -0.07    0.14
  -3  -7   7    0.13    0.22
   2   7  -7   51.76    1.61
   2   7  -7   52.53    1.59
   2   7  -7   49.43    1.52
  -2  -7   7   52.85    1.70
  -2  -7   7   51.16    1.58
  -2  -7   7   50.11    1.64
  -2  -7   7   55.10    1.81
  -2  -7   7   52.96    1.63
  -2  -7   7   54.02    1.97
  -2  -7   7   51.27    1.69
   1   7  -7    2.10    0.37
   1   7  -7    1.71    0.34
   1   7  -7    1.48    0.34
  -1  -7   7    1.99    0.38
  -1  -7   7    1.96    0.36
  -1  -7   7    1.64    0.38
  -1  -7   7    1.95    0.43
  -1  -7   7    2.66    0.45
   0   7  -7    0.59    0.25
   0   7  -7    0.61    0.22
   0   7  -7    0.87    0.28
   0  -7   7    0.38    0.27
   0  -7   7    0.76    0.28
  -1   7  -7   -0.03    0.19
  -1   7  -7    0.32    0.23
  -1   7  -7   -0.01    0.16
  -1   7  -7    0.18    0.25
  -1   7  -7    0.23    0.21
   1  -7   7    0.49    0.21
   1  -7   7   -0.10    0.19
   1  -7   7   -0.19    0.22
  -2   7  -7    0.28    0.22
  -2   7  -7    0.56    0.30
  -2   7  -7    0.25    0.22
  -2   7  -7    0.48    0.28
  -2   7  -7    0.50    0.23
  -2   7  -7    0.31    0.24
   2  -7   7    0.10    0.23
   2  -7   7    0.29    0.24
  -3   7  -7   26.02    1.04
  -3   7  -7   23.22    1.06
  -3   7  -7   25.29    1.09
  -3   7  -7   23.70    1.08
  -3   7  -7   23.39    1.06
  -3   7  -7   24.79    1.31
  -3   7  -7   24.03    1.06
  -3   7  -7   23.47    1.08
   3  -7   7   22.68    1.05
   3  -7   7   24.05    1.03
  -4   7  -7    0.32    0.24
  -4   7  -7   -0.03    0.17
  -4   7  -7   -0.12    0.16
  -4   7  -7   -0.02    0.19
  -4   7  -7    0.17    0.23
  -4   7  -7    0.04    0.18
  -4   7  -7    0.08    0.20
  -4   7  -7   -0.01    0.27
  -5   7  -7    5.22    0.60
  -5   7  -7    6.37    0.44
  -5   7  -7    5.52    0.52
  -5   7  -7    5.26    0.52
  -5   7  -7    6.62    0.56
  -5   7  -7    6.69    0.50
  -5   7  -7    7.22    0.60
   5  -7   7    4.83    0.47
  -5  -6   7    0.50    0.20
  -5  -6   7    0.53    0.19
  -5  -6   7    0.32    0.17
  -5  -6   7    0.10    0.19
  -5  -6   7    0.39    0.20
  -5  -6   7    0.42    0.19
   4   6  -7    6.35    0.55
  -4  -6   7    7.55    0.72
  -4  -6   7    6.18    0.65
  -4  -6   7    6.30    0.70
  -4  -6   7    6.60    0.64
  -4  -6   7    6.95    0.61
  -4  -6   7    6.02    0.60
  -4  -6   7    7.92    0.75
  -4  -6   7    5.25    0.56
  -4  -6   7    5.56    0.73
   3   6  -7    2.08    0.38
   3   6  -7    1.20    0.29
  -3  -6   7    1.73    0.36
  -3  -6   7    1.71    0.40
  -3  -6   7    1.62    0.40
  -3  -6   7    1.82    0.30
  -3  -6   7    1.79    0.45
  -3  -6   7    1.43    0.38
  -3  -6   7    1.89    0.41
  -3  -6   7    2.50    0.50
  -3  -6   7    2.14    0.42
   2   6  -7   15.36    1.25
   2   6  -7   18.90    0.90
   2   6  -7   18.43    0.85
  -2  -6   7   17.90    0.93
  -2  -6   7   18.68    0.89
  -2  -6   7   19.29    1.01
  -2  -6   7   18.45    0.94
  -2  -6   7   17.84    0.87
  -2  -6   7   19.09    0.96
  -2  -6   7   19.69    0.91
  -2  -6   7   18.62    1.17
   1   6  -7   26.30    1.09
   1   6  -7   27.13    1.02
  -1  -6   7   26.33    1.16
  -1  -6   7   22.08    1.52
  -1  -6   7   25.12    1.04
  -1  -6   7   27.57    1.09
  -1  -6   7   28.88    1.15
   0   6  -7    1.48    0.29
   0   6  -7    1.17    0.31
   0  -6   7    1.26    0.32
   0  -6   7    0.96    0.45
   0  -6   7    1.51    0.32
  -1   6  -7   14.40    0.80
  -1   6  -7   15.38    0.76
  -1   6  -7   14.64    0.71
   1  -6   7   13.73    0.78
   1  -6   7   14.94    0.75
  -2   6  -7   32.27    1.12
  -2   6  -7   29.99    1.22
  -2   6  -7   28.11    1.69
  -2   6  -7   32.52    1.21
   2  -6   7   30.56    1.29
   2  -6   7   33.23    1.23
   2  -6   7   32.53    1.23
  -3   6  -7   33.21    1.29
  -3   6  -7   32.76    1.27
  -3   6  -7   33.33    1.21
  -3   6  -7   30.59    1.25
  -3   6  -7   32.71    1.27
  -3   6  -7   33.56    1.48
  -3   6  -7   31.36    1.28
  -3   6  -7   31.55    1.29
   3  -6   7   33.85    1.28
  -4   6  -7  145.70    3.49
  -4   6  -7  142.11    3.44
  -4   6  -7  149.84    3.52
  -4   6  -7  141.01    3.49
  -4   6  -7  143.22    3.47
  -4   6  -7  139.00    3.38
  -4   6  -7  142.98    3.38
   4  -6   7  146.45    3.43
  -5   6  -7    2.62    0.44
  -5   6  -7    2.41    0.39
  -5   6  -7    2.03    0.38
  -5   6  -7    2.27    0.40
  -5   6  -7    1.53    0.33
  -5   6  -7    2.45    0.37
  -5   6  -7    1.44    0.41
   5  -6   7    1.57    0.32
  -6   6  -7    0.03    0.14
  -6   6  -7   -0.03    0.14
  -6   6  -7    0.15    0.16
  -6   6  -7    0.04    0.14
  -5  -5   7   16.90    0.85
  -5  -5   7   16.68    1.01
  -5  -5   7   19.03    0.87
  -5  -5   7   16.63    0.88
  -5  -5   7   16.84    0.90
  -5  -5   7   16.33    0.89
  -5  -5   7   16.64    0.80
  -5  -5   7   16.41    0.90
   4   5  -7   19.73    0.87
  -4  -5   7   19.07    1.03
  -4  -5   7   20.62    1.02
  -4  -5   7   19.45    1.04
  -4  -5   7   20.02    1.00
  -4  -5   7   20.21    1.07
  -4  -5   7   19.32    0.94
  -4  -5   7   20.51    1.20
  -4  -5   7   22.06    1.13
  -4  -5   7   20.48    1.00
   3   5  -7   22.66    0.94
  -3  -5   7   23.15    1.01
  -3  -5   7   22.06    1.10
  -3  -5   7   22.27    1.28
  -3  -5   7   22.54    1.13
  -3  -5   7   22.59    1.11
  -3  -5   7   22.64    1.11
  -3  -5   7   22.79    0.85
  -3  -5   7   21.31    1.02
  -3  -5   7   23.94    1.03
  -3  -5   7   22.72    1.07
  -3  -5   7   21.11    1.04
   2   5  -7   10.95    0.62
   2   5  -7   11.40    0.63
  -2  -5   7   12.07    0.74
  -2  -5   7   11.32    0.74
  -2  -5   7   10.61    0.66
  -2  -5   7   11.43    0.72
  -2  -5   7   11.83    0.76
  -2  -5   7   11.04    0.68
   1   5  -7    6.39    0.49
   1   5  -7    6.97    0.45
   1   5  -7    7.12    0.47
  -1  -5   7    7.16    0.51
  -1  -5   7    6.38    0.51
  -1  -5   7    6.65    0.64
   0   5  -7   26.13    0.94
   0   5  -7   27.31    0.89
   0   5  -7   27.02    1.03
   0  -5   7   26.98    1.03
   0  -5   7   27.35    1.01
   0  -5   7   25.11    1.01
  -1   5  -7    3.92    0.42
  -1   5  -7    3.87    0.44
  -1   5  -7    3.43    0.43
   1  -5   7    3.29    0.43
   1  -5   7    4.23    0.48
   1  -5   7    4.00    0.46
  -2   5  -7   23.96    0.92
  -2   5  -7   23.74    1.13
  -2   5  -7   23.00    0.95
  -2   5  -7   24.10    0.98
  -2   5  -7   23.92    1.01
   2  -5   7   21.92    0.94
   2  -5   7   23.90    0.96
   2  -5   7   22.59    1.05
  -3   5  -7   17.47    1.20
  -3   5  -7   18.53    1.69
  -3   5  -7   18.60    0.92
  -3   5  -7   18.02    0.89
  -3   5  -7   19.45    1.08
  -3   5  -7   16.90    0.91
   3  -5   7   18.30    0.88
   3  -5   7   16.97    0.97
  -4   5  -7   65.18    2.01
  -4   5  -7   69.52    1.93
  -4   5  -7   63.92    1.99
  -4   5  -7   67.17    2.01
  -4   5  -7   65.72    1.98
  -4   5  -7   68.67    2.31
  -4   5  -7   66.09    1.96
  -4   5  -7   63.98    1.99
   4  -5   7   64.73    1.93
  -5   5  -7    1.74    0.38
  -5   5  -7    2.58    0.45
  -5   5  -7    1.42    0.43
  -5   5  -7    1.58    0.34
  -5   5  -7    2.53    0.43
  -5   5  -7    2.17    0.41
  -5   5  -7    2.52    0.39
   5  -5   7    2.80    0.41
  -6   5  -7    0.07    0.16
  -6   5  -7   -0.02    0.18
  -6   5  -7    0.00    0.16
  -6   5  -7    0.05    0.22
  -6   5  -7   -0.08    0.17
  -6   5  -7    0.24    0.17
  -6  -4   7    1.23    0.28
  -6  -4   7    0.87    0.21
  -6  -4   7    1.06    0.24
  -6  -4   7    0.95    0.26
  -6  -4   7    1.23    0.25
  -6  -4   7    0.48    0.21
  -5  -4   7    2.59    0.47
  -5  -4   7    2.16    0.38
  -5  -4   7    2.69    0.42
  -5  -4   7    2.47    0.45
  -5  -4   7    3.11    0.53
  -5  -4   7    2.96    0.49
  -5  -4   7    3.03    0.47
  -5  -4   7    3.05    0.58
   4   4  -7   20.68    0.89
  -4  -4   7   21.38    1.15
  -4  -4   7   21.55    1.05
  -4  -4   7   21.89    1.12
  -4  -4   7   21.23    1.03
  -4  -4   7   22.25    1.13
  -4  -4   7   20.95    0.98
  -4  -4   7   20.49    1.21
  -4  -4   7   20.91    1.09
  -4  -4   7   21.85    0.99
  -4  -4   7   22.05    1.05
   3   4  -7   27.67    1.02
   3   4  -7   27.87    1.10
   3   4  -7   27.46    1.05
  -3  -4   7   26.75    0.93
  -3  -4   7   27.86    1.10
  -3  -4   7   28.88    1.12
  -3  -4   7   27.40    1.20
  -3  -4   7   28.93    1.20
  -3  -4   7   29.25    1.25
  -3  -4   7   23.85    1.52
   2   4  -7   34.54    1.12
   2   4  -7   33.95    1.10
  -2  -4   7   33.92    1.17
  -2  -4   7   33.22    1.24
  -2  -4   7   31.34    1.20
  -2  -4   7   33.54    1.14
  -2  -4   7   31.52    1.22
   1   4  -7   13.74    0.61
   1   4  -7   12.72    0.60
   1   4  -7   12.95    0.62
  -1  -4   7   12.69    0.64
  -1  -4   7   14.07    0.67
  -1  -4   7   13.41    0.67
  -1  -4   7   13.41    0.68
   0   4  -7    0.79    0.20
   0   4  -7    0.79    0.18
   0   4  -7    0.70    0.20
   0  -4   7    0.73    0.22
   0  -4   7    0.70    0.21
   0  -4   7    0.49    0.21
  -1   4  -7   25.58    0.94
  -1   4  -7   18.75    1.37
  -1   4  -7   25.78    0.86
  -1   4  -7   24.06    0.85
  -1   4  -7   24.28    0.78
  -1   4  -7   23.81    0.86
   1  -4   7   23.67    0.90
   1  -4   7   24.26    0.97
   1  -4   7   25.84    0.90
  -2   4  -7   21.68    0.90
  -2   4  -7   21.96    0.88
  -2   4  -7   20.27    0.81
  -2   4  -7   21.18    0.87
  -2   4  -7   22.07    1.04
   2  -4   7   21.95    0.98
   2  -4   7   20.04    0.85
  -3   4  -7   10.36    0.65
  -3   4  -7   11.48    0.84
  -3   4  -7   10.99    0.68
  -3   4  -7   11.27    0.62
  -3   4  -7   10.94    0.69
   3  -4   7   10.03    0.71
   3  -4   7   11.92    0.66
  -4   4  -7    2.87    0.46
  -4   4  -7    2.78    0.47
  -4   4  -7    3.60    0.52
  -4   4  -7    2.38    0.44
  -4   4  -7    1.68    0.46
  -4   4  -7    2.31    0.43
  -4   4  -7    2.04    0.36
  -4   4  -7    2.20    0.41
   4  -4   7    2.54    0.42
  -5   4  -7    3.75    0.50
  -5   4  -7    3.57    0.49
  -5   4  -7    3.62    0.53
  -5   4  -7    3.37    0.49
  -5   4  -7    3.94    0.66
  -5   4  -7    4.41    0.56
  -5   4  -7    3.69    0.47
  -6   4  -7    0.03    0.17
  -6   4  -7   -0.05    0.23
  -6   4  -7    0.10    0.18
  -6   4  -7   -0.20    0.15
  -6   4  -7   -0.03    0.18
  -6   4  -7   -0.16    0.19
  -6  -3   7    0.11    0.21
  -6  -3   7    0.09    0.22
  -6  -3   7    0.22    0.21
  -6  -3   7    0.07    0.21
  -6  -3   7    0.36    0.20
  -6  -3   7    0.52    0.25
  -6  -3   7    0.31    0.24
  -6  -3   7    0.33    0.20
  -5  -3   7    2.25    0.61
  -5  -3   7    2.41    0.45
  -5  -3   7    2.45    0.49
  -5  -3   7    2.02    0.44
  -5  -3   7    2.17    0.41
  -5  -3   7    1.84    0.36
  -5  -3   7    2.08    0.41
  -5  -3   7    2.33    0.49
  -4  -3   7    0.39    0.27
  -4  -3   7    0.27    0.21
  -4  -3   7    0.33    0.30
  -4  -3   7    0.24    0.28
  -4  -3   7    0.54    0.40
  -4  -3   7    0.07    0.24
  -4  -3   7    0.21    0.24
  -4  -3   7    0.27    0.27
  -4  -3   7    0.57    0.28
   3   3  -7    0.24    0.15
   3   3  -7    0.76    0.21
   3   3  -7    0.44    0.20
  -3  -3   7    0.80    0.25
  -3  -3   7    0.32    0.27
  -3  -3   7    0.20    0.18
  -3  -3   7    0.29    0.22
   2   3  -7   10.32    0.54
   2   3  -7   10.48    0.54
   2   3  -7   10.39    0.54
  -2  -3   7   10.85    0.66
  -2  -3   7   11.34    0.59
  -2  -3   7   10.01    0.59
  -2  -3   7   10.46    0.59
  -2  -3   7   10.63    0.61
   1   3  -7   37.06    1.07
   1   3  -7   36.53    1.06
   1   3  -7   38.20    1.01
  -1  -3   7   35.58    1.12
  -1  -3   7   38.31    1.16
  -1  -3   7   38.68    1.19
   0   3  -7   13.34    0.59
   0   3  -7   13.85    0.55
   0  -3   7   14.41    0.66
   0  -3   7   14.72    0.60
  -1   3  -7  274.82    5.29
  -1   3  -7  278.12    5.47
  -1   3  -7  278.80    5.39
   1  -3   7  271.98    5.33
   1  -3   7  278.58    5.58
   1  -3   7  272.31    5.33
  -2   3  -7    4.07    0.41
  -2   3  -7    3.52    0.53
  -2   3  -7    3.79    0.43
  -2   3  -7    3.66    0.34
  -2   3  -7    4.08    0.44
  -2   3  -7    3.33    0.38
   2  -3   7    3.59    0.44
   2  -3   7    4.14    0.44
  -3   3  -7   64.93    1.83
  -3   3  -7   62.41    1.84
  -3   3  -7   66.26    1.74
  -3   3  -7   64.52    2.08
   3  -3   7   66.09    1.76
   3  -3   7   64.23    1.94
   3  -3   7   67.96    1.82
  -4   3  -7    3.89    0.52
  -4   3  -7    2.44    0.50
  -4   3  -7    3.41    0.45
  -4   3  -7    4.43    0.63
  -4   3  -7    3.74    0.52
  -4   3  -7    4.26    0.58
  -4   3  -7    3.45    0.48
  -4   3  -7    2.93    0.48
  -4   3  -7    4.32    0.51
  -5   3  -7   28.76    1.16
  -5   3  -7   29.96    1.23
  -5   3  -7   30.19    1.25
  -5   3  -7   30.20    1.21
  -5   3  -7   29.14    1.24
  -5   3  -7   30.47    1.46
  -5   3  -7   29.88    1.24
  -6   3  -7    4.93    0.64
  -6   3  -7    6.08    0.59
  -6   3  -7    5.10    0.53
  -6   3  -7    5.74    0.59
  -6   3  -7    6.87    0.58
  -6  -2   7   11.67    0.78
  -6  -2   7   13.68    0.85
  -6  -2   7   14.13    0.78
  -6  -2   7   12.30    0.78
  -6  -2   7   14.12    0.76
  -6  -2   7   14.22    0.83
  -5  -2   7    8.99    0.77
  -5  -2   7   11.07    1.05
  -5  -2   7    9.05    0.82
  -5  -2   7    8.46    0.83
  -5  -2   7    8.84    0.67
  -5  -2   7    9.50    0.76
  -5  -2   7    9.81    0.75
  -5  -2   7    8.48    0.67
  -5  -2   7    9.13    0.67
   4   2  -7    4.86    0.54
   4   2  -7    3.49    0.42
  -4  -2   7    4.41    0.53
  -4  -2   7    4.42    0.62
  -4  -2   7    3.98    0.52
  -4  -2   7    3.64    0.51
  -4  -2   7    4.32    0.59
   3   2  -7   39.93    1.26
   3   2  -7   39.81    1.23
  -3  -2   7   42.11    1.40
  -3  -2   7   40.50    1.33
  -3  -2   7   42.82    1.42
  -3  -2   7   40.75    1.36
  -3  -2   7   41.59    1.44
   2   2  -7    0.49    0.16
   2   2  -7    0.43    0.16
  -2  -2   7    0.41    0.17
  -2  -2   7    0.90    0.22
  -2  -2   7    0.49    0.23
  -2  -2   7    0.15    0.14
   1   2  -7    1.00    0.17
   1   2  -7    1.18    0.20
   1   2  -7    1.36    0.20
  -1  -2   7    1.37    0.23
  -1  -2   7    1.32    0.24
   0   2  -7  127.57    2.72
   0   2  -7  127.76    2.69
   0  -2   7  130.71    2.69
   0  -2   7  130.96    2.61
   0  -2   7  137.79    2.91
  -1   2  -7    3.19    0.30
  -1   2  -7    3.29    0.35
   1  -2   7    3.15    0.38
   1  -2   7    3.23    0.31
   1  -2   7    2.85    0.35
  -2   2  -7    0.80    0.20
  -2   2  -7    0.87    0.22
  -2   2  -7    0.82    0.24
  -2   2  -7    0.60    0.17
  -2   2  -7    2.41    0.43
   2  -2   7    0.64    0.18
   2  -2   7    0.82    0.23
  -3   2  -7   31.74    1.15
  -3   2  -7   33.35    1.04
  -3   2  -7   31.02    1.06
  -3   2  -7   30.83    1.32
  -3   2  -7   30.17    1.15
   3  -2   7   32.25    1.11
   3  -2   7   34.58    1.24
  -4   2  -7   19.46    0.97
  -4   2  -7   19.19    0.86
  -4   2  -7   19.53    1.11
  -4   2  -7   18.02    0.91
   4  -2   7   18.03    0.97
   4  -2   7   19.12    0.89
  -5   2  -7   15.20    1.02
  -5   2  -7   15.86    0.90
  -5   2  -7   16.74    0.85
  -5   2  -7   14.92    0.80
  -5   2  -7   15.96    0.88
  -5   2  -7   16.44    0.91
  -6   2  -7    5.22    0.56
  -6   2  -7    5.25    0.56
  -6   2  -7    6.08    0.56
  -6   2  -7    5.32    0.53
  -7  -1   7    1.11    0.22
  -7  -1   7    1.08    0.23
  -7  -1   7    1.26    0.24
  -6  -1   7    0.81    0.31
  -6  -1   7    0.53    0.25
  -6  -1   7    0.55    0.26
  -6  -1   7    0.62    0.26
  -6  -1   7    0.28    0.24
  -6  -1   7    0.78    0.29
  -6  -1   7    0.46    0.27
  -5  -1   7    2.70    0.53
  -5  -1   7    2.61    0.51
  -5  -1   7    1.96    0.46
  -5  -1   7    1.41    0.35
  -5  -1   7    1.37    0.37
  -5  -1   7    1.12    0.33
  -5  -1   7    2.21    0.45
  -5  -1   7    1.64    0.37
   4   1  -7    0.83    0.24
   4   1  -7    0.72    0.23
  -4  -1   7    1.05    0.32
  -4  -1   7    0.53    0.24
  -4  -1   7    0.68    0.25
  -4  -1   7    1.10    0.36
  -4  -1   7    0.96    0.31
  -4  -1   7    1.25    0.30
   3   1  -7    0.97    0.21
   3   1  -7    0.71    0.19
  -3  -1   7    0.64    0.21
  -3  -1   7    0.91    0.24
  -3  -1   7    0.71    0.25
  -3  -1   7    0.82    0.24
  -3  -1   7    1.31    0.31
   2   1  -7  178.09    3.67
   2   1  -7  181.34    3.63
  -2  -1   7  177.60    3.76
  -2  -1   7  181.98    3.82
   1   1  -7    2.12    0.24
   1   1  -7    2.94    0.27
   1   1  -7    2.56    0.19
  -1  -1   7    2.06    0.28
  -1  -1   7    2.03    0.25
  -1  -1   7    2.83    0.22
   0   1  -7  151.15    3.01
   0   1  -7  150.92    2.91
   0   1  -7  150.93    3.01
   0  -1   7  141.75    2.94
   0  -1   7  149.87    2.93
   0  -1   7  152.33    3.15
  -1   1  -7   79.27    1.86
  -1   1  -7   78.47    1.78
   1  -1   7   79.78    1.79
   1  -1   7   80.08    1.91
  -2   1  -7   74.50    1.78
  -2   1  -7   72.15    2.08
  -2   1  -7   80.45    1.95
  -2   1  -7   74.21    1.82
   2  -1   7   76.31    1.83
   2  -1   7   77.55    1.92
  -3   1  -7   28.17    0.98
  -3   1  -7   29.45    1.24
  -3   1  -7   28.80    1.11
  -3   1  -7   28.77    1.02
  -3   1  -7   27.49    1.06
   3  -1   7   29.14    1.07
   3  -1   7   29.10    1.02
  -4   1  -7    6.82    0.77
  -4   1  -7    4.82    0.57
  -4   1  -7    6.76    0.61
  -4   1  -7    6.87    0.69
   4  -1   7    7.73    0.55
  -5   1  -7    1.94    0.48
  -5   1  -7    2.43    0.39
  -5   1  -7    1.97    0.38
  -5   1  -7    2.19    0.45
  -5   1  -7    2.65    0.46
  -5   1  -7    2.32    0.44
  -6   1  -7   -0.21    0.22
  -6   1  -7    0.19    0.21
  -6   1  -7    0.40    0.22
  -6   1  -7    0.00    0.22
  -7   0   7    0.40    0.19
  -7   0   7    0.51    0.19
  -7   0   7    0.33    0.17
   6   0  -7    3.65    0.47
  -6   0   7    2.77    0.42
  -6   0   7    2.77    0.45
  -6   0   7    3.21    0.47
  -6   0   7    2.61    0.49
  -6   0   7    2.96    0.48
  -6   0   7    2.53    0.47
  -5   0   7    2.60    0.43
  -5   0   7    2.58    0.50
  -5   0   7    2.35    0.39
  -5   0   7    2.41    0.50
  -5   0   7    1.82    0.36
  -5   0   7    2.58    0.50
  -5   0   7    2.19    0.44
  -5   0   7    2.61    0.45
  -5   0   7    2.59    0.46
  -5   0   7    1.84    0.39
   4   0  -7    0.81    0.25
  -4   0   7    1.20    0.32
  -4   0   7    2.03    0.39
  -4   0   7    1.75    0.40
  -4   0   7    1.93    0.36
  -4   0   7    1.78    0.38
   3   0  -7   16.49    0.72
   3   0  -7   16.61    0.63
  -3   0   7   15.31    0.72
  -3   0   7   15.05    0.75
  -3   0   7   16.53    0.81
  -3   0   7   14.87    0.78
  -3   0   7   16.35    0.80
   2   0  -7   68.59    1.57
   2   0  -7   66.13    1.64
  -2   0   7   65.78    1.69
  -2   0   7   67.78    1.76
   1   0  -7   51.70    1.27
   1   0  -7   52.47    1.25
  -1   0   7   52.18    1.22
  -1   0   7   52.72    1.39
  -1   0   7   50.41    1.26
   0   0  -7   12.45    0.48
   0   0  -7   11.84    0.46
   0   0  -7   13.12    0.49
   0   0   7   13.40    0.56
   0   0   7   13.10    0.48
  -1   0  -7    1.98    0.24
  -1   0  -7    2.49    0.24
  -1   0  -7    2.41    0.30
   1   0   7    2.25    0.27
   1   0   7    2.36    0.27
  -2   0  -7   23.79    0.91
  -2   0  -7   24.80    0.93
  -2   0  -7   26.87    0.86
  -2   0  -7   25.10    0.86
  -2   0  -7   24.91    1.16
   2   0   7   24.51    0.86
   2   0   7   25.41    0.86
  -3   0  -7    7.70    0.56
  -3   0  -7    9.06    0.70
  -3   0  -7    8.84    0.54
  -3   0  -7    8.96    0.53
  -3   0  -7    8.63    0.61
   3   0   7    9.21    0.55
  -4   0  -7    4.33    0.59
  -4   0  -7    3.00    0.42
  -4   0  -7    2.91    0.53
  -4   0  -7    2.65    0.41
  -4   0  -7    2.50    0.50
  -4   0  -7    3.96    0.53
   4   0   7    3.23    0.47
  -5   0  -7    4.56    0.56
  -5   0  -7    4.97    0.57
  -5   0  -7    5.66    0.70
  -5   0  -7    5.45    0.61
  -5   0  -7    6.98    0.67
  -5   0  -7    7.12    0.69
  -5   0  -7    5.27    0.58
  -6   0  -7    3.21    0.45
  -6   0  -7    2.42    0.53
  -6   0  -7    2.34    0.36
  -6   0  -7    2.37    0.42
  -7   1   7    0.99    0.23
  -7   1   7    0.97    0.24
  -7   1   7    0.74    0.22
  -6   1   7    1.84    0.40
  -6   1   7    1.40    0.32
  -6   1   7    1.01    0.29
  -6   1   7    1.15    0.37
  -6   1   7    1.36    0.32
  -6   1   7    1.14    0.30
  -6   1   7    0.94    0.32
   5  -1  -7    7.98    0.60
  -5   1   7    7.07    0.65
  -5   1   7    6.98    0.71
  -5   1   7    8.34    0.78
  -5   1   7    7.06    0.72
  -5   1   7    7.06    0.77
  -5   1   7    6.92    0.63
  -5   1   7    7.03    0.70
   4  -1  -7   22.43    0.95
   4  -1  -7   20.84    0.91
  -4   1   7   22.57    1.10
  -4   1   7   20.29    1.00
  -4   1   7   22.33    1.05
  -4   1   7   22.65    1.00
  -4   1   7   21.41    1.01
   3  -1  -7  171.60    3.78
   3  -1  -7  178.93    3.77
  -3   1   7  173.91    3.96
  -3   1   7  175.67    3.94
  -3   1   7  179.23    3.91
  -3   1   7  181.04    3.98
  -3   1   7  177.73    3.83
   2  -1  -7   88.77    1.93
   2  -1  -7   88.21    2.06
  -2   1   7   91.17    2.22
  -2   1   7   89.70    2.12
  -2   1   7   87.08    1.95
   1  -1  -7  139.81    2.88
   1  -1  -7  138.29    2.79
  -1   1   7  137.24    2.84
  -1   1   7  135.79    2.95
  -1   1   7  138.96    2.84
   0  -1  -7   75.03    1.68
   0  -1  -7   74.51    1.69
   0  -1  -7   75.43    1.69
   0   1   7   75.14    1.75
   0   1   7   72.60    1.69
  -1  -1  -7   39.01    1.06
  -1  -1  -7   38.23    1.14
  -1  -1  -7   39.79    1.08
   1   1   7   38.95    1.08
   1   1   7   39.09    1.07
  -2  -1  -7    0.11    0.17
  -2  -1  -7    0.14    0.13
  -2  -1  -7    0.08    0.14
  -2  -1  -7   -0.01    0.15
  -2  -1  -7   -0.18    0.12
   2   1   7    0.16    0.19
   2   1   7   -0.01    0.12
  -3  -1  -7    1.38    0.29
  -3  -1  -7    2.48    0.41
  -3  -1  -7    2.09    0.49
  -3  -1  -7    1.65    0.30
  -3  -1  -7    1.29    0.32
  -3  -1  -7    2.51    0.42
   3   1   7    1.49    0.30
   3   1   7    2.23    0.34
  -4  -1  -7    2.36    0.44
  -4  -1  -7    2.85    0.56
  -4  -1  -7    1.85    0.41
  -4  -1  -7    2.59    0.47
  -4  -1  -7    2.01    0.41
  -4  -1  -7    2.07    0.37
  -4  -1  -7    1.73    0.43
  -4  -1  -7    2.58    0.48
  -5  -1  -7    2.14    0.39
  -5  -1  -7    2.91    0.54
  -5  -1  -7    2.73    0.45
  -5  -1  -7    3.43    0.49
  -5  -1  -7    3.37    0.54
  -5  -1  -7    3.13    0.52
  -6  -1  -7    0.14    0.21
  -6  -1  -7    0.19    0.18
  -6  -1  -7    0.29    0.20
  -6  -1  -7    0.17    0.23
  -6  -1  -7   -0.08    0.20
  -7   2   7    0.39    0.19
  -7   2   7    0.56    0.18
  -7   2   7    0.43    0.17
  -7   2   7    0.42    0.20
  -6   2   7    2.14    0.41
  -6   2   7    2.82    0.46
  -6   2   7    3.79    0.51
  -6   2   7    2.57    0.39
  -6   2   7    3.22    0.51
  -6   2   7    2.63    0.41
  -6   2   7    1.76    0.40
  -5   2   7    5.79    0.68
  -5   2   7    5.31    0.63
  -5   2   7    4.57    0.53
  -5   2   7    5.21    0.70
  -5   2   7    5.53    0.69
  -5   2   7    4.92    0.53
  -5   2   7    5.15    0.63
  -5   2   7    4.88    0.59
   4  -2  -7    4.91    0.52
   4  -2  -7    4.64    0.53
   4  -2  -7    3.36    0.47
  -4   2   7    3.91    0.60
  -4   2   7    3.62    0.48
  -4   2   7    5.03    0.62
  -4   2   7    4.45    0.56
  -4   2   7    3.65    0.54
   3  -2  -7    7.62    0.53
   3  -2  -7    6.87    0.49
   3  -2  -7    7.70    0.51
  -3   2   7    7.08    0.51
  -3   2   7    7.55    0.57
  -3   2   7    6.86    0.57
  -3   2   7    6.41    0.53
   2  -2  -7   10.33    0.55
   2  -2  -7   10.78    0.57
   2  -2  -7   10.70    0.54
  -2   2   7   10.80    0.66
  -2   2   7   10.23    0.61
  -2   2   7   11.15    0.52
  -2   2   7   11.16    0.62
   1  -2  -7   61.51    1.53
   1  -2  -7   60.06    1.45
   1  -2  -7   61.33    1.41
  -1   2   7   57.37    1.49
  -1   2   7   60.66    1.58
   0  -2  -7    0.14    0.12
   0  -2  -7    0.35    0.15
   0   2   7   -0.01    0.12
   0   2   7    0.14    0.12
   0   2   7    0.04    0.10
  -1  -2  -7   20.23    0.84
  -1  -2  -7   20.55    0.83
  -1  -2  -7   21.80    0.76
  -1  -2  -7   21.61    0.77
   1   2   7   21.03    0.76
   1   2   7   19.96    0.76
  -2  -2  -7    1.74    0.29
  -2  -2  -7    2.13    0.33
  -2  -2  -7    2.51    0.40
  -2  -2  -7    2.11    0.30
  -2  -2  -7    2.40    0.39
   2   2   7    1.98    0.31
   2   2   7    2.30    0.31
  -3  -2  -7    0.25    0.22
  -3  -2  -7    0.00    0.17
  -3  -2  -7    0.03    0.20
  -3  -2  -7    0.11    0.16
   3   2   7   -0.13    0.12
   3   2   7    0.10    0.18
  -4  -2  -7   78.42    2.35
  -4  -2  -7   83.02    2.35
  -4  -2  -7   77.36    2.30
  -4  -2  -7   78.15    2.45
  -4  -2  -7   76.17    2.22
  -4  -2  -7   77.69    2.22
  -4  -2  -7   80.77    2.23
  -4  -2  -7   83.41    2.37
  -4  -2  -7   82.35    2.35
  -5  -2  -7    5.68    0.57
  -5  -2  -7    7.49    0.68
  -5  -2  -7    6.33    0.71
  -5  -2  -7    8.70    0.77
  -5  -2  -7    9.19    0.81
  -5  -2  -7    7.45    0.66
  -5  -2  -7    7.91    0.63
  -5  -2  -7    7.67    0.75
  -6  -2  -7    0.17    0.16
  -6  -2  -7    0.27    0.22
  -6  -2  -7    0.11    0.19
  -6  -2  -7    0.05    0.16
  -7   3   7    1.07    0.24
  -7   3   7    1.29    0.23
  -7   3   7    1.33    0.23
  -6   3   7   39.82    1.55
  -6   3   7   41.88    1.46
  -6   3   7   42.44    1.54
  -6   3   7   40.29    1.35
  -6   3   7   41.15    1.42
  -6   3   7   40.29    1.47
  -6   3   7   42.10    1.40
  -5   3   7   31.53    1.22
  -5   3   7   29.95    1.30
  -5   3   7   31.81    1.27
  -5   3   7   31.99    1.36
  -5   3   7   30.97    1.39
  -5   3   7   30.01    1.16
  -5   3   7   31.33    1.33
  -5   3   7   32.23    1.42
  -4   3   7    9.17    0.69
  -4   3   7   10.77    0.79
  -4   3   7    9.36    0.62
  -4   3   7   10.72    0.70
  -4   3   7    9.58    0.66
  -4   3   7   11.19    0.79
  -4   3   7    9.64    0.72
  -4   3   7   11.82    1.01
  -4   3   7    8.53    0.61
   3  -3  -7   40.81    1.38
   3  -3  -7   41.06    1.32
  -3   3   7   40.64    1.28
  -3   3   7   39.67    1.45
  -3   3   7   41.08    1.48
  -3   3   7   39.11    1.47
  -3   3   7   41.93    1.37
   2  -3  -7   16.18    0.73
   2  -3  -7   17.30    0.75
   2  -3  -7   16.73    0.74
  -2   3   7   16.57    0.83
  -2   3   7   16.14    0.86
  -2   3   7   18.37    0.74
  -2   3   7   16.90    0.81
   1  -3  -7    1.09    0.25
   1  -3  -7    2.04    0.40
   1  -3  -7    2.04    0.32
  -1   3   7    1.49    0.27
  -1   3   7    2.66    0.39
  -1   3   7    2.26    0.32
   0  -3  -7    0.56    0.17
   0  -3  -7    0.52    0.19
   0  -3  -7    0.86    0.24
   0   3   7    0.62    0.21
   0   3   7    0.55    0.17
   0   3   7    1.13    0.29
   0   3   7    0.43    0.17
  -1  -3  -7    1.99    0.28
  -1  -3  -7    2.79    0.37
  -1  -3  -7    2.06    0.32
  -1  -3  -7    2.21    0.39
  -1  -3  -7    2.67    0.38
   1   3   7    2.15    0.31
   1   3   7    2.20    0.33
  -2  -3  -7    3.05    0.39
  -2  -3  -7    2.89    0.38
  -2  -3  -7    3.25    0.46
  -2  -3  -7    2.87    0.48
  -2  -3  -7    3.76    0.47
   2   3   7    3.46    0.45
   2   3   7    2.87    0.37
  -3  -3  -7    6.87    0.34
  -3  -3  -7    8.38    0.80
  -3  -3  -7    7.60    0.76
  -3  -3  -7    6.15    0.62
  -3  -3  -7    6.22    0.67
  -3  -3  -7    7.09    0.78
  -3  -3  -7    6.46    0.70
  -3  -3  -7    7.57    0.69
  -3  -3  -7    6.62    0.66
  -3  -3  -7    7.41    1.10
  -4  -3  -7    1.19    0.41
  -4  -3  -7    0.84    0.35
  -4  -3  -7    1.09    0.35
  -4  -3  -7    0.58    0.28
  -4  -3  -7    1.42    0.37
  -4  -3  -7    1.08    0.32
  -4  -3  -7    1.23    0.36
  -4  -3  -7    0.60    0.30
  -5  -3  -7   13.07    0.74
  -5  -3  -7   12.63    0.79
  -5  -3  -7   11.48    0.75
  -5  -3  -7   12.41    0.74
  -5  -3  -7   13.57    0.88
  -5  -3  -7   12.17    0.75
  -5  -3  -7   12.24    0.73
   5   3   7   13.12    0.70
  -6  -3  -7    7.86    0.45
  -6  -3  -7    7.27    0.43
  -6  -3  -7    6.55    0.47
   6  -4  -7   19.57    0.96
  -6   4   7   20.74    0.88
  -6   4   7   20.79    1.05
  -6   4   7   20.92    0.99
  -6   4   7   21.92    1.02
  -6   4   7   19.33    0.89
  -6   4   7   22.61    0.97
  -5   4   7   26.94    1.24
  -5   4   7   26.34    1.00
  -5   4   7   28.06    1.33
  -5   4   7   28.62    1.34
  -5   4   7   28.50    1.13
  -5   4   7   28.70    1.16
  -5   4   7   30.20    1.27
  -5   4   7   28.81    1.29
  -5   4   7   26.98    1.19
  -4   4   7    2.82    0.51
  -4   4   7    3.63    0.57
  -4   4   7    3.50    0.52
  -4   4   7    3.24    0.40
  -4   4   7    2.56    0.43
  -4   4   7    3.43    0.59
  -4   4   7    3.06    0.46
  -4   4   7    3.16    0.50
  -4   4   7    3.12    0.52
  -4   4   7    3.57    0.56
   3  -4  -7    2.31    0.37
   3  -4  -7    2.53    0.43
  -3   4   7    2.92    0.52
  -3   4   7    2.44    0.45
  -3   4   7    1.93    0.40
  -3   4   7    2.56    0.42
  -3   4   7    2.88    0.40
  -3   4   7    1.98    0.46
   2  -4  -7    5.14    0.60
   2  -4  -7    4.00    0.58
   2  -4  -7    4.46    0.48
  -2   4   7    4.84    0.56
  -2   4   7    4.43    0.45
  -2   4   7    4.99    0.54
   1  -4  -7   91.71    2.30
   1  -4  -7   95.07    2.30
   1  -4  -7   89.78    2.34
  -1   4   7   94.34    2.22
  -1   4   7   93.28    2.43
  -1   4   7   93.52    2.26
   0  -4  -7   18.62    0.84
   0  -4  -7   17.87    0.81
   0  -4  -7   17.57    0.78
   0   4   7   17.36    0.82
   0   4   7   16.92    0.76
   0   4   7   17.55    0.77
  -1  -4  -7    3.06    0.45
  -1  -4  -7    2.06    0.33
  -1  -4  -7    1.45    0.28
   1   4   7    1.76    0.30
   1   4   7    1.69    0.33
   1   4   7    2.23    0.36
  -2  -4  -7    0.58    0.23
  -2  -4  -7    0.38    0.23
  -2  -4  -7    0.65    0.30
  -2  -4  -7    0.55    0.25
  -2  -4  -7    0.44    0.22
   2   4   7    0.49    0.26
   2   4   7    0.63    0.28
   2   4   7    0.58    0.22
  -3  -4  -7    6.22    0.71
  -3  -4  -7    5.12    0.60
  -3  -4  -7    6.31    0.69
  -3  -4  -7    6.72    0.73
  -3  -4  -7    4.86    0.62
  -3  -4  -7    5.72    0.64
  -3  -4  -7    6.07    0.32
  -3  -4  -7    5.86    0.62
  -3  -4  -7    5.48    0.59
   3   4   7    7.06    0.65
  -4  -4  -7   17.00    0.96
  -4  -4  -7   19.45    1.11
  -4  -4  -7   17.84    0.94
  -4  -4  -7   17.91    0.92
  -4  -4  -7   18.56    0.99
  -4  -4  -7   18.64    0.94
  -4  -4  -7   18.23    1.00
  -4  -4  -7   17.69    0.93
   4   4   7   18.10    0.88
  -5  -4  -7    0.22    0.21
  -5  -4  -7    0.26    0.21
  -5  -4  -7    0.48    0.23
  -5  -4  -7    0.43    0.22
  -5  -4  -7    0.52    0.23
  -5  -4  -7    0.44    0.27
   6  -5  -7   12.87    0.71
  -6   5   7   11.72    0.75
  -6   5   7   13.31    0.75
  -6   5   7   13.88    0.66
  -6   5   7   13.18    0.56
  -6   5   7   12.43    0.72
  -6   5   7   13.41    0.67
   5  -5  -7   11.93    0.71
   5  -5  -7   10.36    0.75
  -5   5   7   12.17    0.85
  -5   5   7   10.97    0.69
  -5   5   7   10.98    0.76
  -5   5   7   10.65    0.68
  -5   5   7   10.80    0.60
  -5   5   7   11.55    0.81
   4  -5  -7    9.20    0.74
  -4   5   7    9.06    0.64
  -4   5   7    9.45    0.77
  -4   5   7    9.87    0.73
  -4   5   7   10.05    0.68
  -4   5   7    8.69    0.64
  -4   5   7    9.79    0.76
  -4   5   7    9.92    0.58
  -4   5   7   11.06    0.94
   3  -5  -7    0.14    0.27
   3  -5  -7    0.89    0.31
  -3   5   7    0.19    0.22
  -3   5   7    0.44    0.23
  -3   5   7   -0.04    0.22
  -3   5   7    0.13    0.24
  -3   5   7   -0.06    0.15
  -3   5   7   -0.09    0.29
   2  -5  -7   20.43    0.99
   2  -5  -7   21.38    0.94
  -2   5   7   19.72    1.02
  -2   5   7   21.14    0.92
   1  -5  -7  184.65    4.10
   1  -5  -7  190.09    4.22
   1  -5  -7  187.99    4.09
  -1   5   7  183.35    4.05
  -1   5   7  182.07    3.98
  -1   5   7  189.43    4.23
   0  -5  -7   32.45    1.20
   0  -5  -7   31.94    1.21
   0  -5  -7   33.06    1.24
   0   5   7   33.41    1.16
   0   5   7   33.53    1.17
  -1  -5  -7    1.67    0.46
  -1  -5  -7    0.74    0.34
  -1  -5  -7    1.03    0.31
  -1  -5  -7    1.31    0.35
   1   5   7    1.87    0.37
   1   5   7    1.61    0.56
   1   5   7    1.49    0.35
  -2  -5  -7    0.00    0.21
  -2  -5  -7    0.31    0.31
  -2  -5  -7    0.04    0.25
  -2  -5  -7   -0.25    0.28
  -2  -5  -7   -0.06    0.19
  -2  -5  -7    0.24    0.26
  -2  -5  -7    0.10    0.24
  -2  -5  -7    0.01    0.20
   2   5   7    0.19    0.21
  -3  -5  -7   22.18    1.01
  -3  -5  -7   21.27    1.08
  -3  -5  -7   22.22    1.05
  -3  -5  -7   21.67    0.54
  -3  -5  -7   21.15    1.16
  -3  -5  -7   22.73    1.06
  -3  -5  -7   20.83    1.00
  -3  -5  -7   20.38    1.05
   3   5   7   21.66    0.97
  -4  -5  -7    3.87    0.46
  -4  -5  -7    4.44    0.52
  -4  -5  -7    3.94    0.46
  -4  -5  -7    3.43    0.44
  -4  -5  -7    4.94    0.62
  -4  -5  -7    3.57    0.47
  -4  -5  -7    3.78    0.49
   4   5   7    4.89    0.50
  -5  -5  -7   22.55    0.86
  -5  -5  -7   20.66    0.91
  -5  -5  -7   22.26    0.80
  -5  -5  -7   23.35    0.81
  -6   6   7    1.10    0.18
  -6   6   7    0.84    0.19
  -6   6   7    1.05    0.24
  -6   6   7    1.22    0.21
   5  -6  -7    5.24    0.58
  -5   6   7    7.29    0.76
  -5   6   7    7.10    0.59
  -5   6   7    5.63    0.58
  -5   6   7    7.28    0.69
  -5   6   7    6.31    0.57
  -5   6   7    6.43    0.49
  -5   6   7    6.17    0.55
   4  -6  -7    0.45    0.28
   4  -6  -7    0.12    0.25
  -4   6   7    0.60    0.29
  -4   6   7    0.40    0.24
  -4   6   7    0.92    0.24
  -4   6   7    0.19    0.24
  -4   6   7    0.75    0.33
  -4   6   7    0.28    0.22
   3  -6  -7    6.05    0.72
   3  -6  -7    4.60    0.54
  -3   6   7    4.30    0.50
  -3   6   7    5.10    0.64
  -3   6   7    4.28    0.61
  -3   6   7    3.81    0.41
   2  -6  -7    6.29    0.68
   2  -6  -7    5.64    0.61
  -2   6   7    5.18    0.53
  -2   6   7    6.09    0.68
  -2   6   7    7.02    0.58
  -2   6   7    5.72    0.57
   1  -6  -7   18.21    0.96
   1  -6  -7   19.33    0.99
  -1   6   7   17.71    0.86
  -1   6   7   19.14    0.79
  -1   6   7   20.28    0.88
   0  -6  -7    0.33    0.26
   0  -6  -7    0.63    0.30
   0  -6  -7    0.02    0.22
   0   6   7    0.10    0.21
   0   6   7    0.12    0.18
   0   6   7    0.56    0.25
  -1  -6  -7    0.99    0.37
  -1  -6  -7    0.46    0.26
  -1  -6  -7    0.35    0.28
  -1  -6  -7    0.38    0.27
  -1  -6  -7    0.74    0.35
   1   6   7    1.47    0.33
   1   6   7    0.74    0.26
  -2  -6  -7   28.03    1.21
  -2  -6  -7   27.74    1.19
  -2  -6  -7   29.30    0.98
  -2  -6  -7   30.35    1.27
  -2  -6  -7   29.22    1.24
   2   6   7   29.30    1.14
  -3  -6  -7    0.10    0.20
  -3  -6  -7    0.54    0.28
  -3  -6  -7    0.61    0.27
  -3  -6  -7    0.39    0.24
  -3  -6  -7    0.19    0.25
  -3  -6  -7    0.46    0.28
  -3  -6  -7    0.77    0.29
   3   6   7    0.48    0.22
  -4  -6  -7    1.11    0.29
  -4  -6  -7    1.08    0.26
  -4  -6  -7    1.34    0.26
  -4  -6  -7    1.59    0.32
  -4  -6  -7    1.16    0.25
  -5   7   7   -0.04    0.13
  -5   7   7    0.11    0.14
  -5   7   7    0.15    0.13
  -5   7   7    0.15    0.14
  -5   7   7    0.08    0.18
   4  -7  -7    4.41    0.53
  -4   7   7    6.32    0.63
  -4   7   7    5.65    0.62
  -4   7   7    6.85    0.51
  -4   7   7    6.11    0.46
   3  -7  -7   37.78    1.31
   3  -7  -7   34.41    1.40
  -3   7   7   35.16    1.13
  -3   7   7   36.38    1.44
  -3   7   7   34.22    1.24
   2  -7  -7   18.37    0.98
   2  -7  -7   19.14    0.96
  -2   7   7   19.87    0.90
  -2   7   7   19.93    0.81
  -2   7   7   18.61    0.87
   1  -7  -7    8.21    0.79
   1  -7  -7    5.64    0.61
  -1   7   7    7.08    0.54
  -1   7   7    6.68    0.55
  -1   7   7    5.39    0.56
   0  -7  -7   16.09    0.82
   0  -7  -7   16.32    0.89
   0  -7  -7   17.22    0.92
   0   7   7   17.14    0.84
   0   7   7   17.16    0.81
  -1  -7  -7   14.93    0.83
  -1  -7  -7   15.35    0.77
  -1  -7  -7   15.06    0.84
  -1  -7  -7   15.14    0.86
  -1  -7  -7   15.81    1.29
   1   7   7   15.33    0.75
   1   7   7   13.89    0.75
  -2  -7  -7   34.07    1.29
  -2  -7  -7   34.52    1.30
  -2  -7  -7   34.76    1.23
  -2  -7  -7   36.32    1.31
  -2  -7  -7   34.83    0.98
   2   7   7   33.80    1.17
  -3  -7  -7   43.43    1.35
  -3  -7  -7   41.75    1.29
  -3  -7  -7   44.77    1.34
  -4   8   7    0.99    0.22
  -4   8   7    0.64    0.17
   3  -8  -7    2.07    0.32
   3  -8  -7    2.47    0.39
  -3   8   7    2.15    0.29
  -3   8   7    1.99    0.32
   2  -8  -7   12.76    0.72
   2  -8  -7   14.30    0.80
  -2   8   7   14.48    0.62
  -2   8   7   12.98    0.68
  -2   8   7   13.70    0.70
   1  -8  -7    2.68    0.43
   1  -8  -7    2.22    0.36
   1  -8  -7    2.42    0.38
  -1   8   7    2.24    0.33
  -1   8   7    2.43    0.34
   0  -8  -7    1.33    0.31
   0  -8  -7    1.18    0.31
   0  -8  -7    1.25    0.32
   0  -8  -7    1.15    0.28
   0   8   7    1.54    0.29
   0   8   7    1.32    0.28
  -1  -8  -7    1.28    0.28
  -1  -8  -7    1.15    0.25
   1   8   7    1.37    0.27
  -2  -8  -7    2.23    0.32
   2   8   7    2.01    0.24
   3  -9  -7    1.01    0.20
  -3   9   7    0.95    0.17
  -3   9   7    0.93    0.15
   2  -9  -7    0.03    0.14
   2  -9  -7    0.08    0.15
  -2   9   7    0.17    0.13
   1  -9  -7    0.05    0.15
   1  -9  -7   -0.10    0.12
  -1   9   7    0.21    0.15
   0  -9  -7   -0.03    0.12
   0  -9  -7    0.19    0.15
   0  10  -8   -0.07    0.09
   0  10  -8   -0.09    0.09
   0 -10   8    0.32    0.19
   0 -10   8   -0.03    0.11
   0 -10   8    0.07    0.13
  -1  10  -8   17.43    0.67
  -1  10  -8   17.73    0.66
   1 -10   8   17.23    0.69
   1 -10   8   17.66    0.63
  -2  10  -8    4.11    0.31
  -2  10  -8    3.87    0.30
  -2  10  -8    3.93    0.33
   2 -10   8    4.21    0.32
   2   9  -8    1.94    0.24
   2   9  -8    1.69    0.25
  -2  -9   8    1.97    0.26
  -2  -9   8    2.17    0.28
  -2  -9   8    2.68    0.34
  -2  -9   8    1.53    0.21
   1   9  -8    0.75    0.21
   1   9  -8    0.64    0.21
   1   9  -8    0.98    0.21
  -1  -9   8    0.87    0.22
  -1  -9   8    0.89    0.24
  -1  -9   8    1.01    0.25
  -1  -9   8    0.61    0.22
   0   9  -8   -0.17    0.14
   0   9  -8   -0.05    0.14
   0   9  -8    0.11    0.14
   0  -9   8   -0.09    0.16
   0  -9   8    0.07    0.17
  -1   9  -8    7.03    0.51
  -1   9  -8    5.28    0.48
  -1   9  -8    7.07    0.52
   1  -9   8    6.93    0.51
   1  -9   8    6.66    0.48
   1  -9   8    6.60    0.50
  -2   9  -8    5.31    0.49
  -2   9  -8    5.57    0.51
  -2   9  -8    5.45    0.50
  -2   9  -8    4.63    0.43
   2  -9   8    4.80    0.44
   2  -9   8    4.62    0.45
  -3   9  -8    0.15    0.15
  -3   9  -8    0.07    0.15
  -3   9  -8    0.10    0.14
   3  -9   8    0.22    0.18
   3  -9   8    0.03    0.16
  -4   9  -8    9.06    0.48
  -4   9  -8    9.80    0.44
  -4   9  -8    9.77    0.44
  -4   9  -8    9.76    0.44
   3   8  -8    0.17    0.14
   3   8  -8    0.13    0.13
  -3  -8   8    0.10    0.15
  -3  -8   8    0.14    0.08
  -3  -8   8    0.15    0.22
  -3  -8   8    0.23    0.17
  -3  -8   8    0.32    0.18
  -3  -8   8    0.28    0.18
   2   8  -8    4.78    0.45
   2   8  -8    5.85    0.54
   2   8  -8    6.65    0.53
  -2  -8   8    6.43    0.59
  -2  -8   8    6.44    0.54
  -2  -8   8    7.22    0.60
  -2  -8   8    5.12    0.56
  -2  -8   8    5.59    0.53
   1   8  -8    7.40    0.65
   1   8  -8    7.08    0.52
   1   8  -8    7.76    0.54
  -1  -8   8    6.64    0.61
  -1  -8   8    8.67    0.77
  -1  -8   8    5.56    0.55
  -1  -8   8    6.48    0.57
   0   8  -8   17.64    0.83
   0   8  -8   19.71    0.92
   0   8  -8   17.55    0.81
   0  -8   8   18.08    0.89
   0  -8   8   17.75    0.87
   0  -8   8   18.17    0.86
  -1   8  -8   20.30    0.94
  -1   8  -8   18.72    0.87
  -1   8  -8   19.82    0.92
  -1   8  -8   19.20    0.84
   1  -8   8   18.99    0.92
   1  -8   8   18.76    0.90
   1  -8   8   19.59    0.87
  -2   8  -8   22.17    0.98
  -2   8  -8   21.29    0.91
  -2   8  -8   20.26    0.94
  -2   8  -8   19.74    0.93
   2  -8   8   19.22    0.91
   2  -8   8   20.33    0.95
  -3   8  -8    1.17    0.28
  -3   8  -8    0.80    0.23
  -3   8  -8    0.99    0.29
  -3   8  -8    0.57    0.24
  -3   8  -8    1.31    0.29
  -3   8  -8    1.23    0.30
   3  -8   8    0.94    0.27
   3  -8   8    0.98    0.28
  -4   8  -8   11.58    0.66
  -4   8  -8   10.13    0.63
  -4   8  -8   11.45    0.65
  -4   8  -8   10.78    0.62
  -4   8  -8   11.11    0.60
  -4   8  -8   10.95    0.57
  -4   8  -8   11.11    0.60
   4  -8   8   11.21    0.63
  -5   8  -8    2.19    0.27
  -5   8  -8    2.58    0.29
  -5   8  -8    2.53    0.29
  -5   8  -8    2.60    0.28
  -4  -7   8    2.43    0.34
  -4  -7   8    2.82    0.36
  -4  -7   8    2.00    0.36
  -4  -7   8    2.91    0.36
   3   7  -8    0.11    0.17
   3   7  -8    0.12    0.16
  -3  -7   8   -0.11    0.19
  -3  -7   8   -0.01    0.24
  -3  -7   8    0.07    0.18
  -3  -7   8    0.08    0.19
  -3  -7   8   -0.04    0.13
  -3  -7   8    0.06    0.18
  -3  -7   8    0.05    0.22
   2   7  -8   55.88    1.66
   2   7  -8   52.61    1.62
   2   7  -8   55.99    1.58
  -2  -7   8   53.01    1.73
  -2  -7   8   56.15    1.68
  -2  -7   8   57.72    1.83
  -2  -7   8   54.87    1.73
  -2  -7   8   53.25    1.92
  -2  -7   8   55.00    1.63
  -2  -7   8   54.66    1.72
   1   7  -8    7.72    0.56
   1   7  -8    7.60    0.55
   1   7  -8    7.34    0.67
  -1  -7   8    8.09    0.61
  -1  -7   8    8.25    0.60
  -1  -7   8    8.43    0.73
  -1  -7   8    6.02    0.60
   0   7  -8    0.24    0.22
   0   7  -8    0.10    0.20
   0   7  -8    0.29    0.21
   0  -7   8    0.97    0.33
   0  -7   8   -0.05    0.19
   0  -7   8    0.03    0.20
  -1   7  -8   28.03    1.09
  -1   7  -8   28.57    1.07
  -1   7  -8   27.30    1.13
  -1   7  -8   27.57    1.14
   1  -7   8   28.43    1.15
   1  -7   8   29.60    1.10
   1  -7   8   28.12    1.16
  -2   7  -8   34.03    1.23
  -2   7  -8   32.18    1.28
  -2   7  -8   32.07    1.26
  -2   7  -8   33.30    1.27
  -2   7  -8   34.17    1.28
  -2   7  -8   32.04    1.24
   2  -7   8   30.77    1.20
   2  -7   8   33.68    1.26
  -3   7  -8    3.39    0.47
  -3   7  -8    3.18    0.47
  -3   7  -8    4.12    0.51
  -3   7  -8    3.50    0.43
  -3   7  -8    3.47    0.48
  -3   7  -8    4.73    0.53
  -3   7  -8    3.36    0.47
   3  -7   8    3.32    0.47
  -4   7  -8   14.45    0.81
  -4   7  -8   15.02    0.75
  -4   7  -8   13.51    0.78
  -4   7  -8   16.20    0.82
  -4   7  -8   13.27    0.78
  -4   7  -8   13.96    0.92
  -4   7  -8   15.03    0.77
  -4   7  -8   14.71    0.81
   4  -7   8   14.01    0.76
  -5   7  -8    0.13    0.17
  -5   7  -8    0.42    0.20
  -5   7  -8    0.55    0.22
  -5   7  -8    0.36    0.18
  -5   7  -8    0.36    0.19
  -5   7  -8    0.34    0.19
  -5  -6   8   13.11    0.71
  -5  -6   8   14.66    0.66
  -5  -6   8   14.88    0.64
  -5  -6   8   15.62    0.71
  -5  -6   8   15.84    0.67
  -5  -6   8   12.78    0.63
   4   6  -8   10.55    0.60
  -4  -6   8   10.17    0.70
  -4  -6   8   11.34    0.68
  -4  -6   8   11.71    0.72
  -4  -6   8   11.03    0.74
  -4  -6   8   11.77    0.76
  -4  -6   8   11.05    0.79
  -4  -6   8   11.50    0.71
   3   6  -8    8.66    0.59
  -3  -6   8    9.30    0.73
  -3  -6   8    8.60    0.53
  -3  -6   8    6.65    0.65
  -3  -6   8    8.73    0.63
  -3  -6   8    8.10    0.71
  -3  -6   8    8.35    0.68
  -3  -6   8   10.79    0.74
  -3  -6   8    8.41    0.74
   2   6  -8   46.26    1.44
   2   6  -8   42.03    1.42
  -2  -6   8   45.01    1.53
  -2  -6   8   44.55    1.58
  -2  -6   8   41.94    1.43
  -2  -6   8   39.95    1.74
  -2  -6   8   43.91    1.44
  -2  -6   8   45.32    1.54
  -2  -6   8   43.62    1.53
  -2  -6   8   42.12    1.45
   1   6  -8   21.72    0.91
   1   6  -8   22.26    0.96
   1   6  -8   23.25    0.96
  -1  -6   8   22.44    1.02
  -1  -6   8   23.47    1.00
  -1  -6   8   21.51    0.96
   0   6  -8   12.51    0.67
   0   6  -8   12.68    0.76
   0  -6   8   12.30    0.77
   0  -6   8   13.56    0.74
   0  -6   8   12.83    0.72
  -1   6  -8    7.35    0.73
  -1   6  -8    7.06    0.71
  -1   6  -8    6.69    0.50
  -1   6  -8    7.48    0.55
   1  -6   8    7.49    0.56
   1  -6   8    6.38    0.63
   1  -6   8    7.54    0.61
  -2   6  -8   30.88    1.21
  -2   6  -8   30.54    1.16
  -2   6  -8   31.04    1.25
  -2   6  -8   32.95    1.27
  -2   6  -8   33.35    1.16
  -2   6  -8   32.33    1.23
  -2   6  -8   31.15    1.23
   2  -6   8   33.66    1.24
  -3   6  -8    9.96    0.80
  -3   6  -8    7.50    0.83
  -3   6  -8    8.32    0.60
  -3   6  -8    8.42    0.76
  -3   6  -8    7.84    0.70
  -3   6  -8    8.42    0.76
  -3   6  -8    8.94    0.78
  -3   6  -8   10.15    0.85
   3  -6   8    7.88    0.62
  -4   6  -8    0.49    0.28
  -4   6  -8    0.31    0.23
  -4   6  -8    0.72    0.31
  -4   6  -8    0.25    0.25
  -4   6  -8    0.33    0.23
  -4   6  -8    0.51    0.23
  -4   6  -8    1.00    0.29
  -4   6  -8    1.16    0.40
   4  -6   8    0.91    0.31
  -5   6  -8    1.90    0.44
  -5   6  -8    1.47    0.30
  -5   6  -8    1.89    0.34
  -5   6  -8    1.34    0.31
  -5   6  -8    1.41    0.30
  -5   6  -8    2.05    0.36
  -5   6  -8    0.51    0.23
   5  -6   8    1.83    0.32
  -6   6  -8    2.50    0.28
  -6   6  -8    3.31    0.35
  -6   6  -8    2.46    0.30
  -6   6  -8    2.56    0.30
  -5  -5   8    2.30    0.37
  -5  -5   8    3.02    0.47
  -5  -5   8    1.71    0.32
  -5  -5   8    1.57    0.36
  -5  -5   8    1.78    0.36
  -5  -5   8    2.10    0.37
  -5  -5   8    1.91    0.33
  -5  -5   8    2.56    0.44
   4   5  -8    7.09    0.52
  -4  -5   8    6.74    0.69
  -4  -5   8    5.57    0.58
  -4  -5   8    6.04    0.72
  -4  -5   8    6.17    0.64
  -4  -5   8    6.24    0.70
  -4  -5   8    5.29    0.63
  -4  -5   8    5.96    0.62
  -4  -5   8    5.47    0.64
  -4  -5   8    3.24    0.58
   3   5  -8   22.46    0.94
  -3  -5   8   23.80    1.12
  -3  -5   8   22.38    1.28
  -3  -5   8   23.02    1.07
  -3  -5   8   21.60    1.12
  -3  -5   8   22.02    1.01
  -3  -5   8   20.96    1.06
  -3  -5   8   23.37    1.07
  -3  -5   8   23.13    0.87
  -3  -5   8   21.40    1.10
  -3  -5   8   19.91    1.01
  -3  -5   8   23.09    1.01
   2   5  -8   42.83    1.39
   2   5  -8   45.85    1.41
  -2  -5   8   45.16    1.46
  -2  -5   8   46.62    1.59
  -2  -5   8   44.99    1.48
  -2  -5   8   44.22    1.43
  -2  -5   8   41.59    1.56
  -2  -5   8   47.32    1.75
  -2  -5   8   47.54    1.58
   1   5  -8    6.49    0.47
   1   5  -8    5.98    0.43
   1   5  -8    6.15    0.59
  -1  -5   8    6.37    0.50
  -1  -5   8    5.88    0.61
   0   5  -8    0.94    0.21
   0   5  -8    0.83    0.23
   0   5  -8    1.50    0.30
   0  -5   8    1.11    0.28
   0  -5   8    0.72    0.24
   0  -5   8    1.22    0.29
  -1   5  -8    0.21    0.17
  -1   5  -8    0.27    0.18
  -1   5  -8    0.36    0.22
   1  -5   8    0.45    0.21
   1  -5   8    0.46    0.20
   1  -5   8    0.40    0.22
  -2   5  -8    3.46    0.47
  -2   5  -8    3.89    0.62
  -2   5  -8    3.58    0.43
  -2   5  -8    3.38    0.46
  -2   5  -8    2.91    0.44
   2  -5   8    3.71    0.48
   2  -5   8    2.96    0.46
  -3   5  -8   35.06    1.27
  -3   5  -8   36.24    1.34
  -3   5  -8   34.85    1.32
  -3   5  -8   36.74    1.39
  -3   5  -8   37.02    1.24
  -3   5  -8   36.13    1.55
  -3   5  -8   36.61    1.34
  -3   5  -8   36.11    1.35
  -3   5  -8   35.25    1.35
   3  -5   8   35.22    1.30
  -4   5  -8    0.18    0.26
  -4   5  -8    0.22    0.23
  -4   5  -8    0.46    0.28
  -4   5  -8   -0.02    0.23
  -4   5  -8    0.41    0.27
  -4   5  -8    0.59    0.25
  -4   5  -8    0.02    0.24
  -4   5  -8    0.00    0.29
   4  -5   8    0.13    0.23
  -5   5  -8    0.30    0.22
  -5   5  -8    0.30    0.23
  -5   5  -8    0.66    0.28
  -5   5  -8    0.63    0.23
  -5   5  -8    0.56    0.32
  -5   5  -8    0.44    0.27
  -5   5  -8   -0.13    0.19
  -6   5  -8    4.55    0.43
  -6   5  -8    5.11    0.49
  -6   5  -8    3.93    0.39
  -6   5  -8    4.76    0.41
  -6  -4   8    2.51    0.32
  -6  -4   8    3.01    0.40
  -6  -4   8    2.23    0.33
  -6  -4   8    1.70    0.26
  -6  -4   8    2.77    0.33
  -6  -4   8    2.19    0.32
  -5  -4   8   12.12    0.82
  -5  -4   8   14.01    0.88
  -5  -4   8   15.36    0.90
  -5  -4   8   13.70    0.77
  -5  -4   8   14.43    0.82
  -5  -4   8   14.42    0.85
  -5  -4   8   13.59    0.77
   4   4  -8   25.07    0.99
  -4  -4   8   25.01    1.23
  -4  -4   8   27.12    1.14
  -4  -4   8   26.15    1.10
  -4  -4   8   24.71    1.20
  -4  -4   8   27.05    1.27
  -4  -4   8   24.91    1.14
  -4  -4   8   26.98    1.17
  -4  -4   8   25.74    1.37
  -4  -4   8   27.51    1.27
   3   4  -8   65.12    1.97
   3   4  -8   62.24    1.71
  -3  -4   8   60.18    1.82
  -3  -4   8   53.57    2.55
  -3  -4   8   60.43    1.78
  -3  -4   8   56.95    1.95
  -3  -4   8   61.46    1.96
  -3  -4   8   61.93    1.93
  -3  -4   8   59.92    1.86
  -3  -4   8   57.14    1.80
  -3  -4   8   59.87    1.59
  -3  -4   8   60.46    1.87
   2   4  -8    1.24    0.28
   2   4  -8    0.91    0.23
  -2  -4   8    1.59    0.34
  -2  -4   8    1.80    0.38
  -2  -4   8    1.44    0.35
  -2  -4   8    1.53    0.32
   1   4  -8    2.62    0.35
   1   4  -8    2.59    0.35
   1   4  -8    2.89    0.34
  -1  -4   8    2.60    0.37
  -1  -4   8    3.23    0.41
  -1  -4   8    3.52    0.43
   0   4  -8    0.04    0.11
   0   4  -8    0.10    0.14
   0   4  -8    0.28    0.13
   0  -4   8    0.12    0.16
   0  -4   8    0.24    0.17
   0  -4   8    0.16    0.14
  -1   4  -8    8.63    0.50
  -1   4  -8    8.19    0.63
  -1   4  -8    8.87    0.55
  -1   4  -8    8.74    0.54
  -1   4  -8    9.23    0.47
   1  -4   8    9.06    0.52
   1  -4   8    8.35    0.52
   1  -4   8    8.59    0.60
  -2   4  -8    5.93    0.72
  -2   4  -8    4.54    0.47
  -2   4  -8    4.60    0.50
  -2   4  -8    4.09    0.48
  -2   4  -8    4.10    0.47
   2  -4   8    4.28    0.43
   2  -4   8    6.27    0.59
   2  -4   8    4.28    0.52
  -3   4  -8  124.36    2.88
  -3   4  -8  124.48    3.01
  -3   4  -8  123.35    3.33
  -3   4  -8  122.91    3.08
   3  -4   8  117.20    3.13
   3  -4   8  125.59    2.94
   3  -4   8  119.77    2.93
  -4   4  -8    4.58    0.53
  -4   4  -8    5.93    0.62
  -4   4  -8    5.17    0.62
  -4   4  -8    4.30    0.55
  -4   4  -8    4.08    0.49
  -4   4  -8    5.42    0.74
  -4   4  -8    4.99    0.61
  -4   4  -8    4.22    0.53
  -4   4  -8    4.58    0.57
   4  -4   8    5.53    0.58
  -5   4  -8   10.01    0.71
  -5   4  -8   10.81    0.67
  -5   4  -8   10.06    0.69
  -5   4  -8   10.56    0.72
  -5   4  -8   10.46    0.87
  -5   4  -8    9.98    0.71
  -5   4  -8   11.38    0.72
  -6   4  -8   -0.04    0.19
  -6   4  -8    0.00    0.23
  -6   4  -8    0.12    0.17
  -6   4  -8    0.13    0.17
  -6   4  -8   -0.22    0.15
  -6   4  -8    0.07    0.21
  -6   4  -8    0.06    0.17
  -6  -3   8   -0.01    0.19
  -6  -3   8    0.30    0.22
  -6  -3   8    0.02    0.18
  -6  -3   8   -0.05    0.15
  -6  -3   8    0.00    0.18
  -6  -3   8    0.42    0.23
  -6  -3   8    0.04    0.19
  -6  -3   8    0.16    0.18
  -5  -3   8   17.82    0.88
  -5  -3   8   16.10    0.90
  -5  -3   8   15.28    0.94
  -5  -3   8   17.72    0.90
  -5  -3   8   15.44    0.86
  -5  -3   8   15.87    0.94
  -5  -3   8   15.71    0.95
  -5  -3   8   16.40    0.97
  -4  -3   8    1.60    0.38
  -4  -3   8    1.42    0.40
  -4  -3   8    1.51    0.41
  -4  -3   8    1.57    0.44
  -4  -3   8    0.85    0.40
  -4  -3   8    1.64    0.42
  -4  -3   8    1.25    0.35
  -4  -3   8    2.79    0.46
   3   3  -8   14.25    0.71
   3   3  -8   14.37    0.68
   3   3  -8   14.36    0.74
  -3  -3   8   14.54    0.83
  -3  -3   8   12.04    0.91
  -3  -3   8   13.99    0.77
  -3  -3   8   14.86    0.86
  -3  -3   8   14.76    0.82
   2   3  -8   -0.08    0.12
   2   3  -8    0.03    0.12
   2   3  -8    0.00    0.11
  -2  -3   8    0.23    0.21
  -2  -3   8    0.02    0.14
  -2  -3   8    0.11    0.16
  -2  -3   8    0.06    0.15
  -2  -3   8    0.12    0.19
   1   3  -8    3.07    0.35
   1   3  -8    2.98    0.33
   1   3  -8    2.22    0.29
  -1  -3   8    2.94    0.39
  -1  -3   8    2.25    0.33
  -1  -3   8    2.66    0.35
   0   3  -8   16.79    0.65
   0   3  -8   15.42    0.65
   0   3  -8   16.35    0.68
   0  -3   8   16.21    0.75
   0  -3   8   16.64    0.67
   0  -3   8   16.54    0.70
  -1   3  -8    1.89    0.29
  -1   3  -8    2.48    0.28
  -1   3  -8    2.55    0.44
  -1   3  -8    2.63    0.33
   1  -3   8    2.13    0.27
   1  -3   8    2.69    0.36
   1  -3   8    2.32    0.35
  -2   3  -8    6.05    0.57
  -2   3  -8    6.35    0.40
  -2   3  -8    7.41    0.77
  -2   3  -8    5.74    0.41
  -2   3  -8    6.25    0.48
   2  -3   8    6.25    0.45
   2  -3   8    5.96    0.50
   2  -3   8    6.66    0.45
  -3   3  -8   57.02    1.97
  -3   3  -8   55.70    1.77
  -3   3  -8   58.98    1.74
  -3   3  -8   57.79    1.63
   3  -3   8   60.44    1.86
   3  -3   8   53.12    2.10
   3  -3   8   54.68    1.65
  -4   3  -8    6.76    0.68
  -4   3  -8    6.91    0.67
  -4   3  -8    8.38    0.71
  -4   3  -8    6.03    0.64
  -4   3  -8    6.64    0.69
  -4   3  -8    5.48    0.74
  -4   3  -8    5.38    0.60
  -4   3  -8    6.33    0.64
  -4   3  -8    6.86    0.69
  -5   3  -8    1.65    0.36
  -5   3  -8    1.95    0.49
  -5   3  -8    1.06    0.33
  -5   3  -8    0.83    0.27
  -5   3  -8    1.24    0.34
  -5   3  -8    2.44    0.42
  -5   3  -8    1.44    0.34
  -6   3  -8    0.63    0.25
  -6   3  -8    0.82    0.25
  -6   3  -8    0.51    0.30
  -6   3  -8    1.67    0.34
  -6   3  -8    0.67    0.26
  -6  -2   8    0.98    0.31
  -6  -2   8    2.01    0.40
  -6  -2   8    1.35    0.31
  -6  -2   8    1.83    0.39
  -6  -2   8    1.24    0.33
  -6  -2   8    1.79    0.35
  -5  -2   8    6.25    0.63
  -5  -2   8    5.01    0.58
  -5  -2   8    4.99    0.61
  -5  -2   8    6.27    0.69
  -5  -2   8    5.11    0.61
  -5  -2   8    5.40    0.67
  -5  -2   8    4.93    0.63
  -5  -2   8    5.58    0.69
  -4  -2   8    1.85    0.36
  -4  -2   8    2.43    0.54
  -4  -2   8    2.36    0.44
  -4  -2   8    2.32    0.48
  -4  -2   8    2.47    0.42
  -4  -2   8    1.52    0.39
  -4  -2   8    2.97    0.47
  -4  -2   8    1.91    0.40
  -4  -2   8    1.93    0.39
  -4  -2   8    1.54    0.41
   3   2  -8   34.65    1.15
   3   2  -8   35.97    1.20
  -3  -2   8   35.75    1.32
  -3  -2   8   34.10    1.28
  -3  -2   8   36.45    1.31
  -3  -2   8   34.00    1.23
  -3  -2   8   36.05    1.36
   2   2  -8  109.68    2.47
   2   2  -8  116.30    2.56
   2   2  -8  112.22    2.52
  -2  -2   8  110.20    2.65
  -2  -2   8  114.03    2.76
  -2  -2   8  112.93    2.63
  -2  -2   8  113.73    2.67
  -2  -2   8  116.00    2.71
   1   2  -8    2.52    0.29
   1   2  -8    2.59    0.27
  -1  -2   8    2.62    0.31
  -1  -2   8    2.21    0.31
   0   2  -8  160.66    3.34
   0   2  -8  162.87    3.36
   0  -2   8  170.81    3.33
   0  -2   8  159.31    3.23
   0  -2   8  165.97    3.54
  -1   2  -8  261.47    5.33
  -1   2  -8  263.50    5.26
  -1   2  -8  265.29    5.14
   1  -2   8  258.01    5.13
   1  -2   8  270.41    5.37
  -2   2  -8   21.38    0.86
  -2   2  -8   23.02    0.79
  -2   2  -8   21.40    0.81
  -2   2  -8   21.33    1.03
  -2   2  -8   20.49    0.87
   2  -2   8   23.06    0.84
   2  -2   8   22.86    0.93
  -3   2  -8   23.16    0.92
  -3   2  -8   22.13    1.13
  -3   2  -8   22.35    0.97
  -3   2  -8   22.74    0.87
  -3   2  -8   22.94    1.00
   3  -2   8   23.15    1.01
   3  -2   8   23.00    0.93
  -4   2  -8   14.84    0.87
  -4   2  -8   14.44    0.83
  -4   2  -8   15.75    0.80
  -4   2  -8   13.59    0.83
  -4   2  -8   14.78    0.80
  -4   2  -8   15.64    1.03
  -5   2  -8   62.17    2.16
  -5   2  -8   56.19    1.84
  -5   2  -8   59.69    1.92
  -5   2  -8   60.08    1.89
  -5   2  -8   59.13    1.77
  -5   2  -8   57.95    1.78
  -6   2  -8    1.55    0.33
  -6   2  -8    1.27    0.30
  -6   2  -8    1.86    0.36
  -6   2  -8    3.13    0.40
  -7  -1   8    0.89    0.19
  -7  -1   8    1.17    0.23
  -7  -1   8    0.95    0.20
   6   1  -8    8.70    0.60
  -6  -1   8    8.39    0.67
  -6  -1   8    9.26    0.70
  -6  -1   8    9.70    0.65
  -6  -1   8    9.51    0.66
  -6  -1   8   10.37    0.70
  -5  -1   8    3.42    0.53
  -5  -1   8    3.47    0.52
  -5  -1   8    3.09    0.55
  -5  -1   8    4.08    0.57
  -5  -1   8    3.85    0.56
  -5  -1   8    3.99    0.52
  -5  -1   8    5.10    0.68
  -5  -1   8    3.22    0.47
   4   1  -8    8.18    0.58
  -4  -1   8    8.50    0.69
  -4  -1   8    7.55    0.59
  -4  -1   8    7.88    0.80
  -4  -1   8    8.46    0.81
  -4  -1   8    7.09    0.64
  -4  -1   8    7.85    0.77
   3   1  -8    7.01    0.44
   3   1  -8    6.80    0.48
  -3  -1   8    6.62    0.54
  -3  -1   8    6.68    0.50
  -3  -1   8    7.31    0.57
  -3  -1   8    7.42    0.54
  -3  -1   8    7.62    0.59
   2   1  -8    1.38    0.24
   2   1  -8    0.94    0.19
  -2  -1   8    1.03    0.24
  -2  -1   8    1.26    0.31
  -2  -1   8    0.75    0.23
  -2  -1   8    0.66    0.21
   1   1  -8   11.48    0.50
   1   1  -8   10.62    0.47
  -1  -1   8   10.99    0.57
  -1  -1   8   10.65    0.49
   0   1  -8   58.91    1.43
   0   1  -8   60.16    1.34
   0   1  -8   57.57    1.42
   0  -1   8   57.83    1.55
   0  -1   8   58.97    1.38
  -1   1  -8    7.00    0.44
  -1   1  -8    7.51    0.41
   1  -1   8    7.53    0.42
   1  -1   8    6.66    0.45
  -2   1  -8   15.30    0.86
  -2   1  -8   15.76    0.73
  -2   1  -8   15.49    0.67
  -2   1  -8   15.52    0.72
  -2   1  -8   16.07    0.66
   2  -1   8   15.45    0.67
   2  -1   8   15.81    0.73
  -3   1  -8   26.13    1.08
  -3   1  -8   27.71    1.04
  -3   1  -8   29.35    1.15
  -3   1  -8   29.73    1.29
  -3   1  -8   27.55    1.01
   3  -1   8   30.83    1.13
   3  -1   8   27.79    1.03
  -4   1  -8   28.97    1.13
  -4   1  -8   27.99    1.20
  -4   1  -8   27.52    1.34
  -4   1  -8   28.45    1.15
  -4   1  -8   28.60    1.21
  -4   1  -8   28.18    1.20
  -5   1  -8    3.19    0.47
  -5   1  -8    3.74    0.51
  -5   1  -8    3.70    0.53
  -5   1  -8    2.68    0.47
  -5   1  -8    3.78    0.50
  -5   1  -8    3.60    0.60
  -6   1  -8    0.02    0.21
  -6   1  -8    0.08    0.19
  -6   1  -8    0.27    0.20
  -6   1  -8   -0.39    0.20
  -7   0   8    1.26    0.24
  -7   0   8    1.84    0.29
  -7   0   8    1.80    0.26
   6   0  -8    0.66    0.26
  -6   0   8    0.66    0.30
  -6   0   8    0.16    0.21
  -6   0   8    0.61    0.30
  -6   0   8   -0.08    0.20
  -6   0   8    0.53    0.24
  -6   0   8    0.22    0.23
   5   0  -8   35.29    1.31
  -5   0   8   34.40    1.42
  -5   0   8   33.14    1.34
  -5   0   8   35.16    1.32
  -5   0   8   33.98    1.35
  -5   0   8   33.78    1.23
  -5   0   8   35.05    1.38
  -5   0   8   33.15    1.25
  -5   0   8   36.20    1.43
  -5   0   8   33.61    1.40
   4   0  -8    0.18    0.19
  -4   0   8    0.10    0.19
  -4   0   8    0.11    0.19
  -4   0   8   -0.10    0.22
  -4   0   8    0.18    0.24
  -4   0   8    0.05    0.17
  -4   0   8    0.06    0.18
   3   0  -8   32.92    1.01
   3   0  -8   32.36    1.11
  -3   0   8   33.33    1.25
  -3   0   8   32.36    1.24
  -3   0   8   32.17    1.24
  -3   0   8   32.89    1.26
  -3   0   8   34.06    1.22
  -3   0   8   33.45    1.16
   2   0  -8   19.01    0.67
   2   0  -8   18.57    0.72
   2   0  -8   17.48    0.75
  -2   0   8   17.70    0.74
  -2   0   8   18.56    0.81
  -2   0   8   17.81    0.73
   1   0  -8   58.26    1.40
   1   0  -8   55.39    1.40
  -1   0   8   56.58    1.40
  -1   0   8   56.65    1.36
  -1   0   8   58.72    1.56
   0   0  -8   44.18    1.16
   0   0  -8   45.40    1.16
   0   0  -8   44.46    1.13
   0   0   8   44.33    1.26
   0   0   8   43.36    1.14
  -1   0  -8    0.11    0.13
  -1   0  -8   -0.02    0.14
   1   0   8    0.12    0.13
   1   0   8   -0.08    0.12
  -2   0  -8    1.83    0.35
  -2   0  -8    1.58    0.28
  -2   0  -8    1.27    0.34
  -2   0  -8    1.48    0.29
  -2   0  -8    2.00    0.35
  -2   0  -8    1.54    0.26
   2   0   8    1.40    0.24
   2   0   8    1.51    0.27
  -3   0  -8    7.92    0.68
  -3   0  -8    8.57    0.56
  -3   0  -8    9.08    0.55
  -3   0  -8    8.96    0.63
  -3   0  -8    9.33    0.66
   3   0   8    8.01    0.53
  -4   0  -8    7.73    0.70
  -4   0  -8    7.28    0.66
  -4   0  -8    7.32    0.73
  -4   0  -8    8.27    0.73
  -4   0  -8    6.87    0.70
  -4   0  -8    7.20    0.70
  -4   0  -8    8.90    0.78
  -4   0  -8    8.61    0.75
  -5   0  -8    1.92    0.41
  -5   0  -8    1.87    0.37
  -5   0  -8    1.89    0.44
  -5   0  -8    1.39    0.38
  -5   0  -8    2.13    0.41
  -5   0  -8    1.72    0.39
  -5   0  -8    1.38    0.32
  -6   0  -8   -0.12    0.19
  -6   0  -8   -0.13    0.17
  -6   0  -8    0.53    0.23
  -6   0  -8    0.14    0.24
  -7   1   8   10.01    0.54
  -6   1   8    0.37    0.24
  -6   1   8   -0.09    0.18
  -6   1   8    0.16    0.20
  -6   1   8   -0.02    0.20
  -6   1   8    0.14    0.24
  -6   1   8   -0.08    0.15
  -6   1   8    0.01    0.21
   5  -1  -8   17.67    0.89
  -5   1   8   18.73    0.94
  -5   1   8   18.15    0.88
  -5   1   8   19.11    1.03
  -5   1   8   19.17    1.07
  -5   1   8   17.55    0.96
  -5   1   8   17.28    0.94
  -5   1   8   17.27    0.97
  -5   1   8   18.07    0.90
   4  -1  -8    0.61    0.26
   4  -1  -8    0.25    0.20
  -4   1   8    0.38    0.25
  -4   1   8    0.78    0.28
  -4   1   8    0.55    0.28
  -4   1   8    0.67    0.29
  -4   1   8    0.26    0.26
  -4   1   8    0.11    0.23
   3  -1  -8   81.81    2.14
   3  -1  -8   80.34    2.10
  -3   1   8   87.46    2.20
  -3   1   8   86.17    2.31
  -3   1   8   83.83    2.30
  -3   1   8   83.54    2.22
   2  -1  -8   16.84    0.61
   2  -1  -8   16.34    0.74
   2  -1  -8   16.81    0.70
  -2   1   8   17.39    0.80
  -2   1   8   16.25    0.70
  -2   1   8   15.75    0.77
  -2   1   8   16.34    0.71
  -2   1   8   17.36    0.89
  -2   1   8   15.67    0.62
   1  -1  -8    4.10    0.38
   1  -1  -8    4.02    0.29
  -1   1   8    4.34    0.36
  -1   1   8    4.73    0.33
  -1   1   8    4.15    0.34
   0  -1  -8    6.13    0.36
   0  -1  -8    6.10    0.38
   0  -1  -8    6.38    0.38
   0   1   8    5.58    0.36
   0   1   8    6.10    0.41
  -1  -1  -8    1.67    0.29
  -1  -1  -8    1.64    0.25
  -1  -1  -8    1.83    0.32
  -1  -1  -8    1.85    0.26
   1   1   8    1.61    0.25
   1   1   8    1.48    0.30
   1   1   8    1.49    0.24
  -2  -1  -8   22.41    0.85
  -2  -1  -8   21.01    0.84
  -2  -1  -8   20.28    0.91
  -2  -1  -8   20.88    0.91
  -2  -1  -8   20.69    0.90
   2   1   8   21.64    0.82
   2   1   8   21.87    0.91
  -3  -1  -8   36.68    1.27
  -3  -1  -8   38.34    1.36
  -3  -1  -8   38.40    1.39
  -3  -1  -8   38.12    1.31
   3   1   8   39.99    1.39
   3   1   8   37.12    1.25
   3   1   8   37.47    1.33
  -4  -1  -8   52.25    1.72
  -4  -1  -8   50.46    1.69
  -4  -1  -8   48.46    1.60
  -4  -1  -8   49.29    1.72
  -4  -1  -8   51.44    1.74
  -4  -1  -8   47.97    1.64
  -4  -1  -8   49.13    1.62
  -4  -1  -8   50.10    1.84
  -5  -1  -8   17.52    0.89
  -5  -1  -8   17.68    0.97
  -5  -1  -8   18.10    0.93
  -5  -1  -8   19.36    1.08
  -5  -1  -8   17.26    0.96
  -5  -1  -8   19.61    0.92
  -5  -1  -8   18.73    0.93
  -6  -1  -8    0.81    0.25
  -6  -1  -8    0.55    0.19
  -6  -1  -8    0.77    0.26
  -6  -1  -8    0.74    0.22
  -7   2   8    1.17    0.20
  -7   2   8    0.85    0.21
  -7   2   8    0.49    0.19
  -7   2   8    0.42    0.16
  -7   2   8    0.40    0.16
  -6   2   8    5.06    0.50
  -6   2   8    5.38    0.51
  -6   2   8    6.07    0.65
  -6   2   8    5.55    0.56
  -6   2   8    6.37    0.65
  -6   2   8    5.17    0.59
  -6   2   8    6.09    0.71
  -5   2   8   22.18    1.12
  -5   2   8   22.59    1.11
  -5   2   8   23.21    1.16
  -5   2   8   22.47    1.00
  -5   2   8   22.11    0.97
  -5   2   8   23.54    1.07
  -5   2   8   22.47    1.09
  -5   2   8   22.74    1.18
   4  -2  -8    3.15    0.47
   4  -2  -8    3.05    0.72
  -4   2   8    4.19    0.62
  -4   2   8    3.34    0.50
  -4   2   8    3.27    0.54
  -4   2   8    4.23    0.50
  -4   2   8    3.77    0.56
  -4   2   8    2.47    0.51
  -4   2   8    4.77    0.60
  -4   2   8    3.10    0.44
  -4   2   8    3.67    0.52
   3  -2  -8   -0.05    0.14
   3  -2  -8    0.07    0.15
   3  -2  -8   -0.02    0.16
  -3   2   8   -0.11    0.16
  -3   2   8    1.88    0.38
  -3   2   8    0.09    0.17
  -3   2   8   -0.11    0.20
   2  -2  -8    8.24    0.52
   2  -2  -8    8.42    0.51
   2  -2  -8    8.68    0.51
  -2   2   8    8.94    0.59
  -2   2   8    7.29    0.58
  -2   2   8    9.07    0.58
  -2   2   8    8.29    0.52
  -2   2   8    9.41    0.49
   1  -2  -8    2.19    0.31
   1  -2  -8    1.89    0.24
   1  -2  -8    2.44    0.37
  -1   2   8    2.20    0.29
  -1   2   8    2.45    0.33
  -1   2   8    3.75    0.47
   0  -2  -8   18.36    0.67
   0  -2  -8   17.82    0.70
   0  -2  -8   17.45    0.76
   0   2   8   18.85    0.72
   0   2   8   18.25    0.80
   0   2   8   18.20    0.71
  -1  -2  -8   32.81    1.06
  -1  -2  -8   31.38    1.03
  -1  -2  -8   34.26    1.19
  -1  -2  -8   32.87    1.14
  -1  -2  -8   33.25    1.05
   1   2   8   33.70    1.07
   1   2   8   33.19    1.07
   1   2   8   33.86    1.16
  -2  -2  -8   53.63    1.54
  -2  -2  -8   54.45    1.66
  -2  -2  -8   52.43    1.65
  -2  -2  -8   52.81    1.57
  -2  -2  -8   54.64    1.57
   2   2   8   55.25    1.62
   2   2   8   54.92    1.61
   2   2   8   53.99    1.54
  -3  -2  -8   32.64    1.31
  -3  -2  -8   29.19    1.86
  -3  -2  -8   35.67    1.26
  -3  -2  -8   31.61    1.21
  -3  -2  -8   32.33    0.82
  -3  -2  -8   33.00    1.30
   3   2   8   31.47    1.17
   3   2   8   34.34    1.31
  -4  -2  -8   10.48    0.80
  -4  -2  -8   12.08    0.78
  -4  -2  -8   11.36    0.85
  -4  -2  -8   10.26    0.79
  -4  -2  -8    9.60    0.69
  -4  -2  -8   13.13    0.82
  -4  -2  -8   10.89    0.72
  -4  -2  -8   10.43    0.74
  -4  -2  -8   10.70    0.78
  -5  -2  -8    0.55    0.30
  -5  -2  -8    0.48    0.28
  -5  -2  -8    0.46    0.26
  -5  -2  -8    0.83    0.28
  -5  -2  -8    1.06    0.35
  -5  -2  -8    0.80    0.28
  -5  -2  -8    0.69    0.27
  -6  -2  -8   16.42    0.68
  -6  -2  -8   15.82    0.66
  -6  -2  -8   15.92    0.74
  -6  -2  -8   16.64    0.67
  -6   3   8    0.15    0.27
  -6   3   8    1.03    0.28
  -6   3   8    0.64    0.25
  -6   3   8    0.52    0.23
  -6   3   8    0.45    0.27
  -6   3   8    0.30    0.24
  -6   3   8    0.34    0.19
  -5   3   8    9.30    0.75
  -5   3   8    8.02    0.76
  -5   3   8    9.41    0.63
  -5   3   8    8.64    0.62
  -5   3   8    8.34    0.84
  -5   3   8    9.46    0.70
  -5   3   8    8.33    0.73
  -5   3   8    9.74    0.70
  -4   3   8   31.24    1.16
  -4   3   8   31.62    1.24
  -4   3   8   31.18    1.07
  -4   3   8   30.69    1.29
  -4   3   8   29.63    1.32
  -4   3   8   30.45    1.25
  -4   3   8   30.26    1.24
  -4   3   8   32.48    1.40
  -4   3   8   32.05    1.39
  -4   3   8   32.51    1.20
   3  -3  -8   -0.08    0.17
   3  -3  -8   -0.08    0.16
   3  -3  -8    0.16    0.17
  -3   3   8    0.03    0.15
  -3   3   8   -0.18    0.19
  -3   3   8    0.00    0.17
  -3   3   8    0.02    0.18
  -3   3   8    0.13    0.17
   2  -3  -8   28.28    1.05
   2  -3  -8   27.34    1.04
  -2   3   8   29.83    1.02
  -2   3   8   30.21    1.15
  -2   3   8   28.32    1.16
  -2   3   8   28.84    1.19
   1  -3  -8   18.59    0.80
   1  -3  -8   19.95    0.82
   1  -3  -8   19.54    0.82
  -1   3   8   19.00    0.88
  -1   3   8   18.49    0.77
  -1   3   8   18.18    0.80
   0  -3  -8    1.93    0.35
   0  -3  -8    1.50    0.29
   0  -3  -8    1.59    0.26
   0   3   8    1.65    0.34
   0   3   8    1.32    0.26
   0   3   8    2.12    0.34
  -1  -3  -8   26.34    1.11
  -1  -3  -8   28.78    1.11
  -1  -3  -8   27.02    0.97
  -1  -3  -8   30.27    1.05
  -1  -3  -8   28.17    0.99
   1   3   8   27.46    1.03
   1   3   8   28.56    1.09
   1   3   8   28.87    1.03
  -2  -3  -8    1.54    0.40
  -2  -3  -8    1.29    0.28
  -2  -3  -8    1.31    0.31
  -2  -3  -8    1.76    0.36
   2   3   8    2.37    0.39
   2   3   8    1.20    0.27
  -3  -3  -8   -0.05    0.11
  -3  -3  -8    0.36    0.29
  -3  -3  -8   -0.15    0.24
  -3  -3  -8    0.14    0.22
  -3  -3  -8   -0.43    0.26
  -3  -3  -8   -0.14    0.26
  -3  -3  -8    0.01    0.23
  -3  -3  -8    0.14    0.20
  -3  -3  -8    0.17    0.24
  -3  -3  -8   -0.14    0.26
  -4  -3  -8    0.30    0.31
  -4  -3  -8    0.65    0.30
  -4  -3  -8    0.45    0.25
  -4  -3  -8    0.42    0.27
  -4  -3  -8    0.52    0.31
  -4  -3  -8    0.42    0.33
  -4  -3  -8    0.58    0.30
  -5  -3  -8    0.54    0.24
  -5  -3  -8    0.61    0.27
  -5  -3  -8    1.17    0.31
  -5  -3  -8    0.55    0.28
  -5  -3  -8    1.41    0.32
  -5  -3  -8    1.16    0.28
  -5  -3  -8    0.53    0.26
   5   3   8    0.89    0.27
   6  -4  -8    0.07    0.21
  -6   4   8    0.12    0.17
  -6   4   8    0.05    0.18
  -6   4   8    0.52    0.25
  -6   4   8   -0.12    0.16
  -6   4   8   -0.03    0.21
  -6   4   8    0.22    0.22
  -6   4   8    0.33    0.18
   5  -4  -8    0.94    0.34
  -5   4   8    0.87    0.35
  -5   4   8    0.35    0.26
  -5   4   8    0.44    0.30
  -5   4   8    0.77    0.23
  -5   4   8    0.80    0.28
  -5   4   8    0.50    0.23
  -5   4   8    0.59    0.33
  -5   4   8    0.70    0.30
  -5   4   8    0.73    0.31
  -4   4   8   56.59    1.75
  -4   4   8   57.91    1.73
  -4   4   8   60.04    2.06
  -4   4   8   59.10    1.98
  -4   4   8   58.03    1.85
  -4   4   8   58.44    1.94
  -4   4   8   59.41    1.88
  -4   4   8   58.96    2.01
  -4   4   8   59.84    1.65
   3  -4  -8    1.15    0.35
  -3   4   8    1.31    0.36
  -3   4   8    1.84    0.44
  -3   4   8    1.53    0.43
  -3   4   8    1.03    0.37
  -3   4   8    1.06    0.29
  -3   4   8    1.35    0.35
  -3   4   8    1.13    0.36
  -3   4   8    1.55    0.33
   2  -4  -8   21.98    0.94
   2  -4  -8   22.42    0.96
   2  -4  -8   21.31    0.99
  -2   4   8   23.78    0.95
  -2   4   8   25.43    1.20
  -2   4   8   23.64    1.09
   1  -4  -8   11.86    0.70
   1  -4  -8   13.50    0.71
   1  -4  -8   13.35    0.72
  -1   4   8   13.77    0.79
  -1   4   8   14.10    0.70
  -1   4   8   13.13    0.65
   0  -4  -8    9.61    0.60
   0  -4  -8    7.49    0.56
   0   4   8    8.61    0.61
   0   4   8    8.45    0.55
   0   4   8    9.30    0.57
  -1  -4  -8   19.57    0.87
  -1  -4  -8   17.78    0.81
  -1  -4  -8   21.36    0.97
   1   4   8   16.36    0.80
   1   4   8   19.61    0.89
   1   4   8   19.25    0.86
  -2  -4  -8   34.26    1.32
  -2  -4  -8   35.49    1.36
  -2  -4  -8   35.15    1.35
  -2  -4  -8   31.68    1.42
  -2  -4  -8   31.24    1.36
  -2  -4  -8   33.21    1.09
  -2  -4  -8   34.63    1.38
  -2  -4  -8   33.01    1.29
  -2  -4  -8   32.26    1.24
  -2  -4  -8   34.93    1.26
   2   4   8   35.00    1.24
  -3  -4  -8    4.03    0.59
  -3  -4  -8    4.50    0.55
  -3  -4  -8    4.36    0.56
  -3  -4  -8    3.30    0.57
  -3  -4  -8    2.69    0.46
  -3  -4  -8    3.56    0.52
  -3  -4  -8    3.23    0.23
  -3  -4  -8    3.22    0.51
  -3  -4  -8    2.85    0.44
  -3  -4  -8    3.54    0.55
   3   4   8    3.60    0.50
  -4  -4  -8   16.81    0.93
  -4  -4  -8   17.16    0.89
  -4  -4  -8   17.33    1.02
  -4  -4  -8   16.73    0.87
  -4  -4  -8   15.66    0.91
  -4  -4  -8   17.43    0.93
  -4  -4  -8   17.94    0.92
   4   4   8   16.15    0.82
  -5  -4  -8    0.09    0.18
  -5  -4  -8   -0.13    0.15
  -5  -4  -8   -0.02    0.16
  -5  -4  -8    0.07    0.15
  -6   5   8   10.32    0.55
  -6   5   8   10.38    0.63
  -6   5   8   10.05    0.55
   5  -5  -8    5.06    0.60
   5  -5  -8    4.70    0.52
  -5   5   8    4.16    0.53
  -5   5   8    5.57    0.57
  -5   5   8    4.61    0.57
  -5   5   8    6.33    0.72
  -5   5   8    4.57    0.51
  -5   5   8    4.75    0.44
   4  -5  -8    2.78    0.46
   4  -5  -8    2.40    0.46
  -4   5   8    1.86    0.37
  -4   5   8    2.02    0.45
  -4   5   8    2.78    0.48
  -4   5   8    2.74    0.42
  -4   5   8    2.91    0.39
  -4   5   8    1.61    0.35
  -4   5   8    2.44    0.48
   3  -5  -8    5.11    0.64
   3  -5  -8    3.38    0.50
  -3   5   8    5.29    0.57
  -3   5   8    4.94    0.65
  -3   5   8    5.48    0.51
   2  -5  -8   60.33    1.90
   2  -5  -8   64.12    1.96
  -2   5   8   60.16    1.63
  -2   5   8   63.77    2.02
  -2   5   8   60.18    1.77
   1  -5  -8  133.32    3.20
   1  -5  -8  133.36    3.12
   1  -5  -8  120.74    3.32
  -1   5   8  125.56    3.08
  -1   5   8  133.46    3.00
  -1   5   8  121.15    2.90
  -1   5   8  130.54    3.23
   0  -5  -8   35.46    1.35
   0  -5  -8   34.42    1.30
   0  -5  -8   33.95    1.32
   0   5   8   35.69    1.23
   0   5   8   37.28    1.26
  -1  -5  -8    9.76    0.71
  -1  -5  -8    7.13    0.72
  -1  -5  -8    9.43    0.69
  -1  -5  -8    9.54    0.67
   1   5   8    9.02    0.63
   1   5   8    8.52    0.60
  -2  -5  -8   47.67    1.60
  -2  -5  -8   44.25    1.51
  -2  -5  -8   46.25    1.34
  -2  -5  -8   43.04    1.51
  -2  -5  -8   48.36    1.64
  -2  -5  -8   46.64    1.67
  -2  -5  -8   46.41    1.74
  -2  -5  -8   45.59    1.65
   2   5   8   46.87    1.53
   2   5   8   44.73    1.43
  -3  -5  -8   14.36    0.81
  -3  -5  -8   12.40    0.78
  -3  -5  -8   14.20    0.79
  -3  -5  -8   15.07    0.89
  -3  -5  -8   13.32    0.81
  -3  -5  -8   14.08    0.92
  -3  -5  -8   12.88    0.81
   3   5   8   13.64    0.75
  -4  -5  -8    3.57    0.46
  -4  -5  -8    3.17    0.47
  -4  -5  -8    3.07    0.40
  -4  -5  -8    4.34    0.47
  -4  -5  -8    4.48    0.49
  -4  -5  -8    2.91    0.40
  -4  -5  -8    4.33    0.45
   4   5   8    3.53    0.39
   5  -6  -8    1.03    0.32
  -5   6   8    0.99    0.21
  -5   6   8    1.19    0.31
  -5   6   8    0.99    0.25
  -5   6   8    1.42    0.27
  -5   6   8    0.84    0.24
  -5   6   8    0.51    0.25
   4  -6  -8    6.90    0.73
   4  -6  -8    6.35    0.63
  -4   6   8    6.46    0.62
  -4   6   8    6.63    0.58
  -4   6   8    6.01    0.51
  -4   6   8    5.31    0.60
  -4   6   8    7.11    0.62
  -4   6   8    6.14    0.72
   3  -6  -8   25.29    1.17
   3  -6  -8   25.15    1.11
  -3   6   8   23.47    1.16
  -3   6   8   24.24    0.92
  -3   6   8   25.00    1.03
   2  -6  -8    1.25    0.36
   2  -6  -8    1.52    0.40
  -2   6   8    1.63    0.35
  -2   6   8    2.05    0.45
  -2   6   8    2.07    0.32
   1  -6  -8   50.94    1.70
   1  -6  -8   50.75    1.69
  -1   6   8   48.63    1.41
  -1   6   8   49.21    1.53
  -1   6   8   51.49    1.59
   0  -6  -8    1.03    0.31
   0  -6  -8    0.92    0.30
   0  -6  -8    1.18    0.33
   0   6   8    0.81    0.27
   0   6   8    0.53    0.24
   0   6   8    1.32    0.30
  -1  -6  -8    2.63    0.44
  -1  -6  -8    1.84    0.40
  -1  -6  -8    2.01    0.40
  -1  -6  -8    1.89    0.43
   1   6   8    1.98    0.35
   1   6   8    1.80    0.35
  -2  -6  -8    2.27    0.42
  -2  -6  -8    1.48    0.36
  -2  -6  -8    1.72    0.28
  -2  -6  -8    1.38    0.34
  -2  -6  -8    1.43    0.35
   2   6   8    1.40    0.32
   2   6   8    1.44    0.29
  -3  -6  -8    3.54    0.44
  -3  -6  -8    2.59    0.38
  -3  -6  -8    3.57    0.50
  -3  -6  -8    3.15    0.45
  -3  -6  -8    2.74    0.39
  -3  -6  -8    2.03    0.36
   3   6   8    3.14    0.41
  -4  -6  -8   30.85    0.96
  -4  -6  -8   29.90    0.94
  -4  -6  -8   31.98    1.03
  -4  -6  -8   26.06    1.01
  -4  -6  -8   30.71    0.92
  -5   7   8    0.19    0.14
  -5   7   8    0.11    0.16
  -5   7   8    0.20    0.10
   4  -7  -8    0.12    0.21
   4  -7  -8    0.06    0.17
  -4   7   8    0.07    0.16
  -4   7   8    0.38    0.17
  -4   7   8    0.34    0.24
  -4   7   8    0.00    0.21
   3  -7  -8    0.33    0.26
   3  -7  -8    0.50    0.25
  -3   7   8    0.33    0.21
  -3   7   8    0.81    0.22
  -3   7   8    0.65    0.27
   2  -7  -8   38.55    1.41
   2  -7  -8   42.01    1.50
  -2   7   8   38.92    1.21
  -2   7   8   38.67    1.32
   1  -7  -8   26.59    1.13
   1  -7  -8   23.82    1.10
  -1   7   8   25.36    1.01
  -1   7   8   26.40    1.05
  -1   7   8   25.44    0.92
   0  -7  -8    8.84    0.65
   0  -7  -8   11.16    0.73
   0  -7  -8    9.50    0.71
   0   7   8    9.88    0.61
   0   7   8    8.96    0.60
  -1  -7  -8    1.52    0.33
  -1  -7  -8    2.54    0.45
  -1  -7  -8    1.82    0.33
  -1  -7  -8    1.82    0.38
   1   7   8    2.45    0.36
   1   7   8    1.72    0.31
  -2  -7  -8   13.20    0.49
  -2  -7  -8   12.23    0.71
  -2  -7  -8   12.69    0.69
  -2  -7  -8   12.27    0.72
  -2  -7  -8   13.17    0.74
   2   7   8   11.65    0.63
  -3  -7  -8    0.59    0.19
  -3  -7  -8    0.45    0.19
  -3  -7  -8    0.39    0.18
  -4   8   8    0.25    0.14
  -4   8   8    0.21    0.12
   3  -8  -8    3.29    0.37
   3  -8  -8    3.10    0.40
  -3   8   8    3.95    0.41
  -3   8   8    3.96    0.35
   2  -8  -8    2.86    0.43
   2  -8  -8    2.36    0.36
  -2   8   8    2.24    0.33
  -2   8   8    2.30    0.27
   1  -8  -8    0.72    0.23
   1  -8  -8    0.99    0.28
   1  -8  -8    1.51    0.33
  -1   8   8    1.11    0.22
  -1   8   8    0.76    0.22
  -1   8   8    0.96    0.23
   0  -8  -8    7.31    0.54
   0  -8  -8    7.28    0.55
   0   8   8    7.10    0.49
   0   8   8    6.97    0.46
  -1  -8  -8    7.49    0.42
  -1  -8  -8    7.55    0.53
   1   8   8    6.92    0.45
  -2  -8  -8    4.03    0.38
   2  -9  -8    0.18    0.13
   2  -9  -8   -0.01    0.12
  -2   9   8    0.09    0.10
   1  -9  -8   -0.10    0.11
  -1   9   8    0.10    0.11
  -1   9   8    0.07    0.12
   0  -9  -8    1.44    0.23
  -1  10  -9    5.18    0.35
  -1  10  -9    5.17    0.32
   1 -10   9    5.29    0.36
   2   9  -9   -0.11    0.09
  -2  -9   9    0.13    0.14
  -2  -9   9   -0.01    0.10
  -2  -9   9    0.06    0.22
  -2  -9   9   -0.01    0.11
   1   9  -9    2.33    0.31
   1   9  -9    1.73    0.25
  -1  -9   9    1.88    0.28
  -1  -9   9    2.68    0.35
  -1  -9   9    1.46    0.26
   0   9  -9   27.35    1.01
   0   9  -9   27.96    0.97
   0   9  -9   25.97    0.91
   0  -9   9   26.88    0.97
   0  -9   9   27.23    1.02
   0  -9   9   28.02    0.95
  -1   9  -9    0.08    0.14
  -1   9  -9    0.16    0.15
   1  -9   9    0.44    0.19
   1  -9   9    0.10    0.17
   1  -9   9   -0.04    0.17
  -2   9  -9    2.07    0.30
  -2   9  -9    1.11    0.26
  -2   9  -9    2.43    0.33
   2  -9   9    1.96    0.30
   2  -9   9    1.70    0.29
  -3   9  -9    7.02    0.44
  -3   9  -9    6.83    0.45
  -3   9  -9    7.19    0.44
   3   8  -9    3.14    0.31
  -3  -8   9    3.73    0.44
  -3  -8   9    3.15    0.34
  -3  -8   9    4.18    0.42
   2   8  -9    4.53    0.45
   2   8  -9    3.77    0.40
  -2  -8   9    4.73    0.45
  -2  -8   9    3.88    0.42
  -2  -8   9    3.58    0.41
  -2  -8   9    5.04    0.50
   1   8  -9    0.55    0.24
   1   8  -9    0.77    0.23
   1   8  -9    1.05    0.26
  -1  -8   9    0.59    0.23
  -1  -8   9    0.64    0.25
  -1  -8   9    1.26    0.30
  -1  -8   9    1.33    0.35
   0   8  -9   15.51    0.76
   0   8  -9   15.02    0.75
   0   8  -9   16.83    0.84
   0  -8   9   15.32    0.76
   0  -8   9   15.49    0.82
  -1   8  -9    9.96    0.65
  -1   8  -9    8.67    0.57
  -1   8  -9    8.65    0.59
   1  -8   9    9.94    0.65
   1  -8   9    9.79    0.63
   1  -8   9    8.56    0.61
  -2   8  -9    0.23    0.19
  -2   8  -9    0.28    0.23
  -2   8  -9    0.50    0.21
  -2   8  -9    0.09    0.20
   2  -8   9   -0.05    0.20
   2  -8   9    0.35    0.22
  -3   8  -9    1.86    0.35
  -3   8  -9    1.33    0.29
  -3   8  -9    1.81    0.34
  -3   8  -9    2.03    0.34
  -3   8  -9    1.46    0.31
  -3   8  -9    1.12    0.26
   3  -8   9    1.44    0.32
  -4   8  -9    2.49    0.33
  -4   8  -9    2.95    0.34
  -4   8  -9    2.90    0.33
  -4   8  -9    3.39    0.35
  -4   8  -9    2.50    0.33
  -4   8  -9    2.62    0.33
  -4  -7   9    0.38    0.22
  -4  -7   9    0.69    0.20
  -4  -7   9    0.57    0.21
  -4  -7   9    0.27    0.17
   3   7  -9   -0.17    0.12
   3   7  -9    0.08    0.17
  -3  -7   9    0.08    0.19
  -3  -7   9    0.07    0.20
  -3  -7   9   -0.08    0.22
  -3  -7   9    0.09    0.13
  -3  -7   9    0.00    0.18
  -3  -7   9    0.22    0.20
  -3  -7   9    0.00    0.22
   2   7  -9   10.27    0.65
   2   7  -9   11.22    0.65
  -2  -7   9   10.24    0.84
  -2  -7   9   10.05    0.70
  -2  -7   9   10.73    0.67
  -2  -7   9    9.89    0.68
  -2  -7   9   10.21    0.71
  -2  -7   9    9.75    0.65
  -2  -7   9   11.28    0.67
   1   7  -9    2.32    0.41
   1   7  -9    2.85    0.41
   1   7  -9    2.24    0.36
  -1  -7   9    3.35    0.49
  -1  -7   9    2.64    0.43
  -1  -7   9    2.19    0.37
   0   7  -9    0.50    0.24
   0   7  -9    0.60    0.27
   0   7  -9    0.71    0.25
   0  -7   9    0.87    0.30
   0  -7   9    0.67    0.26
   0  -7   9    0.65    0.27
  -1   7  -9    0.07    0.18
  -1   7  -9   -0.07    0.17
  -1   7  -9    0.21    0.22
   1  -7   9    0.01    0.23
   1  -7   9   -0.12    0.17
  -2   7  -9    1.68    0.32
  -2   7  -9    1.31    0.32
  -2   7  -9    1.24    0.33
  -2   7  -9    1.07    0.33
  -2   7  -9    1.49    0.35
  -2   7  -9    0.56    0.23
  -2   7  -9    1.44    0.36
   2  -7   9    1.07    0.31
  -3   7  -9   17.92    0.92
  -3   7  -9   18.99    0.96
  -3   7  -9   17.34    0.89
  -3   7  -9   19.01    0.92
  -3   7  -9   18.32    0.91
  -3   7  -9   18.99    0.88
   3  -7   9   18.99    0.91
  -4   7  -9   34.29    1.26
  -4   7  -9   33.23    1.23
  -4   7  -9   33.81    1.19
  -4   7  -9   32.96    1.39
  -4   7  -9   33.85    1.23
  -4   7  -9   32.63    1.15
  -4   7  -9   34.12    1.20
  -4   7  -9   34.25    1.20
   4  -7   9   32.72    1.17
  -5   7  -9    5.94    0.46
  -5   7  -9    5.92    0.39
  -5   7  -9    4.82    0.44
  -5   7  -9    6.29    0.45
  -5   7  -9    5.22    0.44
  -5  -6   9    4.98    0.41
  -5  -6   9    4.96    0.39
  -5  -6   9    5.19    0.50
  -5  -6   9    6.06    0.41
  -5  -6   9    5.34    0.37
  -5  -6   9    5.37    0.40
   4   6  -9    1.80    0.30
  -4  -6   9    1.98    0.41
  -4  -6   9    2.02    0.38
  -4  -6   9    1.85    0.33
  -4  -6   9    1.57    0.35
  -4  -6   9    1.76    0.33
  -4  -6   9    2.13    0.42
  -4  -6   9    2.08    0.36
  -4  -6   9    2.07    0.37
   3   6  -9    3.06    0.40
  -3  -6   9    2.43    0.41
  -3  -6   9    3.34    0.49
  -3  -6   9    3.89    0.54
  -3  -6   9    4.64    0.57
  -3  -6   9    3.43    0.39
  -3  -6   9    3.87    0.53
  -3  -6   9    4.64    0.55
  -3  -6   9    4.98    0.58
   2   6  -9    0.83    0.26
   2   6  -9    0.76    0.25
  -2  -6   9    0.66    0.27
  -2  -6   9    0.60    0.29
  -2  -6   9    0.37    0.25
  -2  -6   9    0.90    0.33
  -2  -6   9    1.20    0.31
  -2  -6   9    1.21    0.32
  -2  -6   9    1.14    0.40
  -2  -6   9    0.47    0.30
   1   6  -9   31.11    1.14
   1   6  -9   28.44    1.08
   1   6  -9   32.37    1.20
  -1  -6   9   29.72    1.21
  -1  -6   9   30.86    1.21
  -1  -6   9   29.53    1.42
  -1  -6   9   29.60    1.12
  -1  -6   9   29.94    1.23
   0   6  -9    1.47    0.32
   0   6  -9    1.68    0.35
   0   6  -9    1.13    0.31
   0  -6   9    1.05    0.43
   0  -6   9    1.83    0.38
   0  -6   9    1.79    0.35
  -1   6  -9    2.40    0.42
  -1   6  -9    3.20    0.50
  -1   6  -9    2.66    0.46
  -1   6  -9    2.91    0.42
  -1   6  -9    2.41    0.39
   1  -6   9    2.93    0.69
   1  -6   9    2.27    0.41
  -2   6  -9   15.87    0.84
  -2   6  -9   17.24    0.91
  -2   6  -9   16.24    0.83
  -2   6  -9   16.44    0.80
  -2   6  -9   14.22    0.83
  -2   6  -9   15.37    0.86
  -2   6  -9   16.29    0.92
   2  -6   9   17.14    0.86
  -3   6  -9   10.31    0.75
  -3   6  -9   12.04    0.71
  -3   6  -9   10.32    0.99
  -3   6  -9   10.92    0.73
  -3   6  -9   11.34    0.74
  -3   6  -9    9.12    0.75
  -3   6  -9   12.14    0.78
  -3   6  -9   11.17    0.89
  -3   6  -9   10.45    0.75
   3  -6   9   11.11    0.71
  -4   6  -9    6.60    0.62
  -4   6  -9    6.36    0.63
  -4   6  -9    5.87    0.61
  -4   6  -9    5.13    0.55
  -4   6  -9    5.02    0.51
  -4   6  -9    5.74    0.60
  -4   6  -9    7.15    0.82
  -4   6  -9    7.18    0.66
   4  -6   9    5.73    0.57
  -5   6  -9    0.02    0.16
  -5   6  -9    0.18    0.20
  -5   6  -9    0.15    0.18
  -5   6  -9    0.22    0.18
  -5   6  -9    0.27    0.26
  -5   6  -9    0.57    0.24
  -5   6  -9    0.06    0.17
  -5  -5   9    8.39    0.65
  -5  -5   9    7.75    0.54
  -5  -5   9    7.37    0.51
  -5  -5   9    5.31    0.55
  -5  -5   9    8.31    0.57
  -5  -5   9    7.65    0.57
  -5  -5   9    8.14    0.61
  -5  -5   9    7.76    0.58
   4   5  -9   -0.09    0.16
  -4  -5   9    0.05    0.18
  -4  -5   9   -0.01    0.22
  -4  -5   9   -0.08    0.22
  -4  -5   9    0.04    0.22
  -4  -5   9    0.10    0.23
  -4  -5   9   -0.08    0.24
  -4  -5   9    0.24    0.22
  -4  -5   9   -0.13    0.20
  -4  -5   9   -0.19    0.22
   3   5  -9   28.61    1.08
  -3  -5   9   28.14    1.27
  -3  -5   9   28.62    1.18
  -3  -5   9   27.63    1.13
  -3  -5   9   29.06    1.00
  -3  -5   9   27.10    1.18
  -3  -5   9   27.55    1.24
  -3  -5   9   26.79    1.21
  -3  -5   9   26.55    1.16
  -3  -5   9   27.34    1.18
   2   5  -9  100.89    2.43
  -2  -5   9   93.64    2.49
  -2  -5   9   90.68    2.49
  -2  -5   9   93.34    2.40
  -2  -5   9   95.45    2.49
  -2  -5   9   92.17    2.41
  -2  -5   9   96.15    2.54
  -2  -5   9   93.26    2.52
   1   5  -9   39.18    1.28
   1   5  -9   39.56    1.26
  -1  -5   9   37.41    1.34
  -1  -5   9   42.27    1.51
  -1  -5   9   37.29    1.40
   0   5  -9    2.42    0.39
   0   5  -9    3.04    0.40
   0   5  -9    3.01    0.36
   0  -5   9    2.73    0.40
   0  -5   9    3.36    0.45
   0  -5   9    3.26    0.45
  -1   5  -9    1.28    0.29
  -1   5  -9    1.69    0.32
   1  -5   9    1.37    0.33
   1  -5   9    1.42    0.32
  -2   5  -9   -0.06    0.36
  -2   5  -9    0.29    0.28
  -2   5  -9    0.17    0.17
  -2   5  -9    0.22    0.21
  -2   5  -9    0.07    0.21
   2  -5   9    0.36    0.24
   2  -5   9    0.37    0.24
  -3   5  -9   62.33    1.95
  -3   5  -9   62.34    1.81
  -3   5  -9   63.16    1.95
  -3   5  -9   61.81    1.91
  -3   5  -9   63.32    1.95
  -3   5  -9   63.84    1.94
  -3   5  -9   68.22    2.27
  -3   5  -9   64.50    1.95
  -3   5  -9   60.45    1.85
   3  -5   9   65.17    1.88
  -4   5  -9   13.10    0.81
  -4   5  -9   13.15    0.97
  -4   5  -9   11.79    0.76
  -4   5  -9   11.59    0.76
  -4   5  -9   12.21    0.78
  -4   5  -9   12.28    0.79
  -4   5  -9   12.91    0.75
  -4   5  -9   12.01    0.78
   4  -5   9   12.05    0.72
  -5   5  -9    9.89    0.61
  -5   5  -9    6.53    0.73
  -5   5  -9   10.18    0.69
  -5   5  -9    9.45    0.68
  -5   5  -9    9.27    0.66
  -5   5  -9    9.07    0.64
  -5   5  -9   10.48    0.65
  -6   5  -9    7.19    0.47
  -6   5  -9    6.34    0.42
  -6   5  -9    6.16    0.40
  -6   5  -9    5.95    0.39
  -6   5  -9    6.51    0.46
  -6  -4   9    1.94    0.26
  -6  -4   9    1.68    0.25
  -6  -4   9    1.89    0.27
  -6  -4   9    1.71    0.28
  -6  -4   9    1.93    0.29
  -6  -4   9    2.04    0.32
  -5  -4   9    2.71    0.41
  -5  -4   9    3.17    0.44
  -5  -4   9    2.30    0.40
  -5  -4   9    2.87    0.49
  -5  -4   9    2.51    0.39
  -5  -4   9    2.85    0.47
  -5  -4   9    3.29    0.53
  -4  -4   9   49.83    1.72
  -4  -4   9   48.86    1.65
  -4  -4   9   47.90    1.60
  -4  -4   9   49.53    1.68
  -4  -4   9   48.63    1.78
  -4  -4   9   49.15    1.79
  -4  -4   9   51.33    1.79
  -4  -4   9   50.50    1.66
   3   4  -9   15.23    0.74
  -3  -4   9   14.64    0.88
  -3  -4   9   13.99    0.80
  -3  -4   9   12.83    0.81
  -3  -4   9   15.35    0.71
  -3  -4   9   14.78    0.85
  -3  -4   9   14.51    0.79
  -3  -4   9   14.52    0.88
  -3  -4   9   15.22    0.92
  -3  -4   9   13.35    0.81
  -3  -4   9   14.46    0.90
   2   4  -9    5.46    0.51
   2   4  -9    6.43    0.47
  -2  -4   9    6.55    0.69
  -2  -4   9    6.93    0.69
  -2  -4   9    5.47    0.61
  -2  -4   9    5.97    0.61
   1   4  -9   14.75    0.68
   1   4  -9   14.57    0.68
  -1  -4   9   14.25    0.76
  -1  -4   9   14.73    0.77
  -1  -4   9   15.86    0.77
   0   4  -9    0.70    0.23
   0   4  -9    0.82    0.24
   0   4  -9    0.62    0.19
   0  -4   9    1.10    0.27
   0  -4   9    0.89    0.24
   0  -4   9    1.19    0.30
  -1   4  -9   45.47    1.28
  -1   4  -9   44.97    1.35
  -1   4  -9   43.89    1.41
  -1   4  -9   41.88    1.56
   1  -4   9   44.68    1.38
   1  -4   9   43.67    1.50
  -2   4  -9  104.94    2.75
  -2   4  -9  110.04    3.02
  -2   4  -9  109.42    2.63
  -2   4  -9  109.63    2.68
   2  -4   9  112.65    2.64
   2  -4   9  112.95    2.89
   2  -4   9  109.97    2.65
  -3   4  -9    0.56    0.28
  -3   4  -9    0.30    0.21
  -3   4  -9    0.88    0.28
  -3   4  -9    0.50    0.31
  -3   4  -9    0.55    0.31
  -3   4  -9    0.15    0.23
  -3   4  -9    0.32    0.24
  -3   4  -9    0.38    0.24
  -3   4  -9    0.39    0.27
   3  -4   9    2.86    0.45
  -4   4  -9   27.64    1.20
  -4   4  -9   31.19    1.27
  -4   4  -9   30.35    1.25
  -4   4  -9   29.50    1.46
  -4   4  -9   29.89    1.25
  -4   4  -9   30.42    1.27
  -4   4  -9   29.89    1.18
  -4   4  -9   28.43    1.21
  -4   4  -9   32.63    1.20
  -5   4  -9   38.98    1.38
  -5   4  -9   34.90    1.36
  -5   4  -9   36.39    1.36
  -5   4  -9   35.95    1.58
  -5   4  -9   36.00    1.28
  -5   4  -9   37.45    1.30
  -5   4  -9   38.03    1.39
  -6   4  -9    2.42    0.33
  -6   4  -9    2.31    0.33
  -6   4  -9    3.29    0.35
  -6  -3   9    0.50    0.24
  -6  -3   9    0.63    0.21
  -6  -3   9    0.20    0.19
  -6  -3   9    0.78    0.22
  -6  -3   9    0.27    0.17
  -6  -3   9    0.23    0.21
  -5  -3   9    3.98    0.54
  -5  -3   9    3.04    0.51
  -5  -3   9    4.40    0.59
  -5  -3   9    3.67    0.46
  -5  -3   9    3.27    0.47
  -5  -3   9    3.96    0.53
  -5  -3   9    4.99    0.61
  -5  -3   9    3.58    0.54
  -4  -3   9   19.10    0.96
  -4  -3   9   19.18    1.03
  -4  -3   9   17.77    0.90
  -4  -3   9   18.34    1.04
  -4  -3   9   17.76    0.96
  -4  -3   9   17.46    1.01
  -4  -3   9   19.23    0.96
  -4  -3   9   17.14    1.00
   3   3  -9    3.09    0.40
   3   3  -9    3.96    0.46
   3   3  -9    3.52    0.42
  -3  -3   9    4.24    0.54
  -3  -3   9    4.12    0.44
  -3  -3   9    3.86    0.48
  -3  -3   9    3.97    0.55
  -3  -3   9    4.40    0.57
  -3  -3   9    3.80    0.57
   2   3  -9   95.04    2.25
   2   3  -9   93.07    2.26
   2   3  -9   95.24    2.27
  -2  -3   9   96.58    2.39
  -2  -3   9   94.61    2.49
  -2  -3   9   91.79    2.38
  -2  -3   9   88.73    2.40
  -2  -3   9   94.88    2.46
   1   3  -9    4.27    0.41
   1   3  -9    4.91    0.46
   1   3  -9    4.97    0.50
  -1  -3   9    4.47    0.46
  -1  -3   9    4.43    0.48
  -1  -3   9    3.85    0.44
   0   3  -9   34.75    1.11
   0   3  -9   35.70    1.10
   0   3  -9   36.39    1.09
   0  -3   9   34.91    1.17
   0  -3   9   35.86    1.23
   0  -3   9   34.15    1.12
   0  -3   9   34.87    1.09
  -1   3  -9   51.77    1.45
  -1   3  -9   52.94    1.41
  -1   3  -9   52.18    1.53
  -1   3  -9   54.60    1.67
  -1   3  -9   53.19    1.75
   1  -3   9   50.54    1.60
   1  -3   9   52.54    1.40
   1  -3   9   51.97    1.47
  -2   3  -9   30.45    1.32
  -2   3  -9   30.52    1.01
  -2   3  -9   29.24    1.04
  -2   3  -9   30.55    1.11
  -2   3  -9   29.29    1.13
   2  -3   9   29.31    1.18
   2  -3   9   30.23    1.06
   2  -3   9   30.68    1.05
  -3   3  -9   30.02    1.18
  -3   3  -9   28.23    1.37
  -3   3  -9   29.23    1.08
  -3   3  -9   26.41    1.16
   3  -3   9   27.67    1.09
   3  -3   9   28.49    1.22
  -4   3  -9   50.13    1.70
  -4   3  -9   51.00    1.72
  -4   3  -9   48.58    1.65
  -4   3  -9   45.73    1.64
  -4   3  -9   49.44    1.59
  -4   3  -9   52.27    1.98
  -4   3  -9   47.87    1.64
  -4   3  -9   49.23    1.58
  -4   3  -9   49.67    1.63
  -5   3  -9   20.50    0.97
  -5   3  -9   19.90    0.99
  -5   3  -9   20.77    1.00
  -5   3  -9   18.55    1.14
  -5   3  -9   20.57    1.01
  -5   3  -9   21.85    0.97
  -5   3  -9   21.04    0.94
  -6   3  -9    0.04    0.19
  -6   3  -9   -0.09    0.19
  -6   3  -9   -0.08    0.17
  -6   3  -9   -0.09    0.16
   6   2  -9    3.82    0.44
  -6  -2   9    4.99    0.57
  -6  -2   9    5.16    0.56
  -6  -2   9    3.13    0.39
  -6  -2   9    3.48    0.44
  -6  -2   9    4.25    0.48
  -5  -2   9    0.28    0.24
  -5  -2   9    0.19    0.25
  -5  -2   9    0.07    0.22
  -5  -2   9    0.35    0.27
  -5  -2   9   -0.03    0.21
  -5  -2   9   -0.20    0.20
  -5  -2   9   -0.13    0.20
  -5  -2   9    0.10    0.25
  -5  -2   9    0.13    0.26
  -4  -2   9   51.32    1.68
  -4  -2   9   52.66    1.80
  -4  -2   9   51.91    1.74
  -4  -2   9   53.37    1.85
  -4  -2   9   52.90    1.70
  -4  -2   9   53.60    1.67
  -4  -2   9   52.63    1.82
  -4  -2   9   50.24    1.83
   3   2  -9    0.23    0.19
   3   2  -9    0.62    0.21
  -3  -2   9   -0.06    0.16
  -3  -2   9    0.35    0.22
  -3  -2   9   -0.07    0.19
  -3  -2   9    0.05    0.18
  -3  -2   9   -0.03    0.19
   2   2  -9   31.65    0.99
   2   2  -9   31.15    1.03
   2   2  -9   32.53    1.05
  -2  -2   9   30.81    1.10
  -2  -2   9   31.76    1.17
  -2  -2   9   32.05    1.14
  -2  -2   9   30.51    1.12
  -2  -2   9   33.51    1.24
   1   2  -9   23.89    0.82
   1   2  -9   22.01    0.85
   1   2  -9   21.87    0.79
  -1  -2   9   22.79    0.85
  -1  -2   9   22.48    0.85
  -1  -2   9   24.12    0.95
   0   2  -9   -0.09    0.12
   0   2  -9   -0.27    0.12
   0   2  -9    0.26    0.16
   0  -2   9   -0.12    0.14
   0  -2   9   -0.15    0.13
   0  -2   9   -0.08    0.17
  -1   2  -9   52.33    1.74
  -1   2  -9   54.11    1.53
  -1   2  -9   57.87    1.47
  -1   2  -9   55.98    1.48
   1  -2   9   55.73    1.62
   1  -2   9   53.64    1.43
  -2   2  -9   21.46    0.84
  -2   2  -9   21.10    0.80
  -2   2  -9   21.94    0.94
  -2   2  -9   21.28    1.07
  -2   2  -9   20.37    0.87
   2  -2   9   21.70    0.85
   2  -2   9   21.61    0.96
  -3   2  -9    3.36    0.49
  -3   2  -9    2.93    0.45
  -3   2  -9    2.20    0.35
  -3   2  -9    2.63    0.51
  -3   2  -9    3.59    0.43
   3  -2   9    2.61    0.42
   3  -2   9    2.74    0.38
  -4   2  -9   11.66    0.77
  -4   2  -9   13.18    0.76
  -4   2  -9   12.71    0.95
  -4   2  -9   13.12    0.82
  -4   2  -9   13.11    0.82
  -4   2  -9   12.18    0.74
  -5   2  -9    0.76    0.32
  -5   2  -9    0.30    0.26
  -5   2  -9    0.18    0.23
  -5   2  -9    0.05    0.28
  -5   2  -9    0.54    0.24
  -5   2  -9   -0.05    0.23
  -6   2  -9   -0.09    0.15
  -6   2  -9   -0.01    0.18
  -6   2  -9    0.02    0.20
  -6   2  -9    0.04    0.17
   6   1  -9    0.40    0.20
  -6  -1   9    0.37    0.22
  -6  -1   9    0.39    0.28
  -6  -1   9    0.51    0.27
  -6  -1   9    0.47    0.25
  -6  -1   9    0.59    0.27
  -6  -1   9    0.66    0.25
   5   1  -9   13.43    0.78
  -5  -1   9   12.95    0.88
  -5  -1   9   12.21    0.84
  -5  -1   9   13.02    0.88
  -5  -1   9   13.79    0.88
  -5  -1   9   12.56    0.81
  -5  -1   9   13.32    0.79
  -5  -1   9   13.85    0.85
  -5  -1   9   13.75    0.83
  -4  -1   9    0.21    0.24
  -4  -1   9    0.43    0.24
  -4  -1   9    0.18    0.25
  -4  -1   9    0.10    0.22
  -4  -1   9    0.30    0.25
  -4  -1   9    0.14    0.24
  -4  -1   9    0.00    0.26
  -4  -1   9    0.34    0.24
  -4  -1   9    0.03    0.20
  -4  -1   9    0.17    0.28
   3   1  -9    2.91    0.36
   3   1  -9    2.55    0.36
  -3  -1   9    3.47    0.51
  -3  -1   9    4.07    0.51
  -3  -1   9    3.99    0.55
  -3  -1   9    4.18    0.53
  -3  -1   9    3.65    0.46
   2   1  -9    0.46    0.18
   2   1  -9    0.02    0.12
   2   1  -9    0.38    0.19
  -2  -1   9    0.34    0.18
  -2  -1   9    0.16    0.17
  -2  -1   9    0.09    0.17
  -2  -1   9    0.10    0.22
   1   1  -9  154.12    3.19
   1   1  -9  150.44    3.13
   1   1  -9  146.33    3.27
  -1  -1   9  154.67    3.38
  -1  -1   9  147.02    3.17
  -1  -1   9  155.60    3.34
   0   1  -9    0.50    0.16
   0   1  -9    0.57    0.16
   0  -1   9    0.29    0.12
   0  -1   9    0.64    0.25
   0  -1   9    0.90    0.22
  -1   1  -9    1.90    0.30
  -1   1  -9    2.16    0.30
  -1   1  -9    2.91    0.46
  -1   1  -9    2.15    0.28
   1  -1   9    1.88    0.31
   1  -1   9    1.94    0.26
  -2   1  -9   18.17    0.77
  -2   1  -9   20.07    0.88
  -2   1  -9   19.20    1.01
  -2   1  -9   18.92    0.86
  -2   1  -9   17.77    0.75
   2  -1   9   19.68    0.79
   2  -1   9   19.32    0.85
  -3   1  -9   47.10    1.62
  -3   1  -9   49.77    1.61
  -3   1  -9   48.21    1.80
  -3   1  -9   49.54    1.52
   3  -1   9   47.89    1.49
  -4   1  -9    3.96    0.62
  -4   1  -9    4.36    0.59
  -4   1  -9    4.02    0.52
  -4   1  -9    4.19    0.54
  -4   1  -9    3.90    0.66
  -4   1  -9    4.35    0.53
  -4   1  -9    3.61    0.52
  -4   1  -9    3.01    0.49
  -5   1  -9    0.52    0.29
  -5   1  -9    0.61    0.28
  -5   1  -9    0.56    0.34
  -5   1  -9    0.73    0.28
  -5   1  -9    0.64    0.29
  -6   1  -9   33.56    1.11
  -6   1  -9   32.94    1.45
  -6   1  -9   33.40    1.16
  -6   1  -9   32.80    1.12
   6   0  -9    0.24    0.21
  -6   0   9    0.55    0.25
  -6   0   9    0.25    0.23
  -6   0   9    0.26    0.21
  -6   0   9    0.45    0.25
  -6   0   9    0.33    0.21
  -6   0   9    0.46    0.27
   5   0  -9    9.19    0.65
  -5   0   9    9.34    0.68
  -5   0   9    8.67    0.83
  -5   0   9    9.20    0.70
  -5   0   9    8.99    0.63
  -5   0   9    7.78    0.71
  -5   0   9    9.32    0.73
  -5   0   9    8.97    0.62
  -5   0   9    9.13    0.68
   4   0  -9    0.94    0.30
  -4   0   9    0.80    0.25
  -4   0   9    0.53    0.29
  -4   0   9    0.94    0.31
  -4   0   9    0.83    0.27
  -4   0   9    0.86    0.40
  -4   0   9    1.23    0.34
  -4   0   9    1.18    0.34
  -4   0   9    0.78    0.29
  -4   0   9    1.06    0.34
   3   0  -9   18.10    0.73
   3   0  -9   16.64    0.78
   3   0  -9   16.68    0.81
  -3   0   9   17.19    0.85
  -3   0   9   16.96    0.89
  -3   0   9   17.78    0.92
  -3   0   9   17.43    0.91
  -3   0   9   18.36    0.85
   2   0  -9    0.28    0.16
   2   0  -9    0.17    0.13
   2   0  -9    0.65    0.22
  -2   0   9    0.57    0.22
  -2   0   9    0.74    0.26
  -2   0   9    0.55    0.20
  -2   0   9    0.36    0.19
   1   0  -9    1.72    0.26
   1   0  -9    2.01    0.33
   1   0  -9    1.83    0.26
  -1   0   9    1.65    0.29
  -1   0   9    1.53    0.31
  -1   0   9    2.38    0.27
   0   0  -9   28.78    1.00
   0   0  -9   29.88    0.88
   0   0  -9   30.60    0.92
   0   0  -9   29.68    0.93
   0   0   9   29.72    1.02
   0   0   9   28.44    1.04
   0   0   9   29.34    0.91
  -1   0  -9    1.02    0.24
  -1   0  -9    1.57    0.27
  -1   0  -9    1.81    0.33
  -1   0  -9    1.27    0.30
  -1   0  -9    1.46    0.25
   1   0   9    1.34    0.25
   1   0   9    1.04    0.28
   1   0   9    1.22    0.26
  -2   0  -9   28.79    1.02
  -2   0  -9   29.09    1.12
  -2   0  -9   29.67    1.28
  -2   0  -9   29.57    1.09
  -2   0  -9   28.02    1.10
  -2   0  -9   31.10    1.03
   2   0   9   28.18    1.12
   2   0   9   29.41    1.04
   2   0   9   30.56    1.04
  -3   0  -9   12.99    0.81
  -3   0  -9   14.50    0.76
  -3   0  -9   14.63    0.83
  -3   0  -9   15.07    0.94
  -3   0  -9   13.87    0.73
   3   0   9   14.51    0.73
  -4   0  -9   18.11    0.90
  -4   0  -9   16.38    1.03
  -4   0  -9   16.14    0.94
  -4   0  -9   16.85    0.97
  -4   0  -9   16.27    0.88
  -4   0  -9   17.76    0.96
  -4   0  -9   16.87    0.89
   4   0   9   17.46    0.93
  -5   0  -9   20.99    1.05
  -5   0  -9   21.71    0.98
  -5   0  -9   20.42    1.10
  -5   0  -9   21.41    0.98
  -5   0  -9   21.29    1.02
  -5   0  -9   22.06    0.98
  -6   0  -9    1.84    0.31
  -6   0  -9    1.66    0.28
  -6   1   9    0.10    0.23
  -6   1   9    0.06    0.20
  -6   1   9    0.19    0.17
  -6   1   9   -0.14    0.16
  -6   1   9   -0.13    0.17
  -6   1   9    0.16    0.21
  -6   1   9   -0.05    0.19
   5  -1  -9    2.98    0.45
  -5   1   9    3.28    0.49
  -5   1   9    2.68    0.41
  -5   1   9    2.16    0.49
  -5   1   9    2.82    0.41
  -5   1   9    2.36    0.40
  -5   1   9    2.48    0.48
  -5   1   9    2.76    0.47
  -5   1   9    3.28    0.52
  -5   1   9    2.42    0.46
  -4   1   9    0.77    0.30
  -4   1   9    1.15    0.35
  -4   1   9    1.16    0.30
  -4   1   9    1.06    0.28
  -4   1   9    0.63    0.28
  -4   1   9    0.96    0.34
  -4   1   9    0.75    0.31
  -4   1   9    1.29    0.40
  -4   1   9    1.27    0.43
  -4   1   9    0.54    0.29
   3  -1  -9   17.70    0.82
   3  -1  -9   20.70    0.90
  -3   1   9   18.61    0.95
  -3   1   9   19.71    0.92
  -3   1   9   17.09    0.92
  -3   1   9   18.96    0.87
  -3   1   9   19.12    0.96
   2  -1  -9    6.16    0.47
   2  -1  -9    6.74    0.45
   2  -1  -9    7.10    0.40
  -2   1   9    6.28    0.50
  -2   1   9    6.17    0.45
  -2   1   9    6.19    0.46
  -2   1   9    6.30    0.51
  -2   1   9    5.92    0.50
   1  -1  -9    0.83    0.21
   1  -1  -9    0.85    0.20
   1  -1  -9    0.75    0.23
  -1   1   9    1.05    0.21
  -1   1   9    0.93    0.26
  -1   1   9    0.91    0.22
   0  -1  -9    6.14    0.39
   0  -1  -9    5.59    0.43
   0  -1  -9    6.24    0.41
   0   1   9    6.55    0.45
   0   1   9    5.69    0.48
   0   1   9    6.72    0.41
  -1  -1  -9    1.19    0.25
  -1  -1  -9    0.88    0.21
  -1  -1  -9    0.97    0.25
  -1  -1  -9    0.99    0.26
  -1  -1  -9    0.68    0.25
  -1  -1  -9    1.36    0.31
   1   1   9    1.14    0.23
   1   1   9    0.87    0.26
   1   1   9    0.87    0.20
  -2  -1  -9   60.42    1.71
  -2  -1  -9   62.84    1.74
  -2  -1  -9   65.20    1.86
  -2  -1  -9   62.24    1.83
  -2  -1  -9   63.86    1.88
   2   1   9   65.09    1.84
   2   1   9   62.51    1.71
  -3  -1  -9   39.84    1.35
  -3  -1  -9   39.02    1.36
  -3  -1  -9   35.40    1.35
  -3  -1  -9   38.86    1.43
   3   1   9   36.72    1.28
   3   1   9   37.10    1.40
   3   1   9   39.62    1.39
  -4  -1  -9   14.37    0.89
  -4  -1  -9   14.49    0.91
  -4  -1  -9   15.03    0.86
  -4  -1  -9   15.39    0.85
  -4  -1  -9   15.83    0.99
  -4  -1  -9   15.64    0.85
  -4  -1  -9   14.54    0.90
  -5  -1  -9    0.03    0.26
  -5  -1  -9   -0.16    0.21
  -5  -1  -9    0.00    0.22
  -5  -1  -9    0.11    0.20
  -5  -1  -9    0.43    0.27
  -5  -1  -9    0.02    0.21
  -5  -1  -9   -0.20    0.17
  -6  -1  -9   13.88    0.63
  -6  -1  -9   14.03    0.65
  -6  -1  -9   13.68    0.77
  -6  -1  -9   13.16    0.63
  -6   2   9    0.05    0.21
  -6   2   9    0.15    0.22
  -6   2   9    0.27    0.25
  -6   2   9    0.58    0.19
  -6   2   9    0.21    0.20
  -6   2   9    0.07    0.17
  -6   2   9   -0.01    0.20
  -5   2   9   17.02    0.94
  -5   2   9   17.48    0.99
  -5   2   9   17.49    0.88
  -5   2   9   17.94    1.02
  -5   2   9   17.37    0.97
  -5   2   9   18.18    1.05
  -5   2   9   18.03    0.87
  -5   2   9   16.22    0.89
   4  -2  -9    7.17    0.68
  -4   2   9    9.50    0.94
  -4   2   9    8.16    0.70
  -4   2   9    8.50    0.80
  -4   2   9    7.96    0.81
  -4   2   9    7.80    0.73
  -4   2   9    7.79    0.67
  -4   2   9    6.87    0.76
  -4   2   9    6.61    0.69
  -4   2   9    6.48    0.66
   3  -2  -9   10.78    0.65
   3  -2  -9   11.06    0.68
   3  -2  -9   11.71    0.67
  -3   2   9   11.18    0.76
  -3   2   9   11.35    0.76
  -3   2   9   11.46    0.69
  -3   2   9   11.27    0.74
   2  -2  -9    7.73    0.52
   2  -2  -9    7.54    0.53
  -2   2   9    8.51    0.78
  -2   2   9    8.45    0.95
  -2   2   9    8.02    0.49
  -2   2   9    7.89    0.58
  -2   2   9    7.45    0.58
   1  -2  -9   34.58    1.20
   1  -2  -9   36.09    1.07
   1  -2  -9   38.83    1.18
  -1   2   9   36.72    1.23
  -1   2   9   36.78    1.29
  -1   2   9   39.10    1.18
   0  -2  -9    9.70    0.59
   0  -2  -9    9.56    0.53
   0  -2  -9   10.98    0.53
   0  -2  -9   10.29    0.61
   0   2   9   10.02    0.55
   0   2   9   10.52    0.56
   0   2   9   11.79    0.67
  -1  -2  -9   28.17    1.11
  -1  -2  -9   28.55    1.00
  -1  -2  -9   30.23    1.02
  -1  -2  -9   28.72    1.00
  -1  -2  -9   28.96    1.10
   1   2   9   28.33    1.11
   1   2   9   29.01    1.02
   1   2   9   28.34    1.01
  -2  -2  -9   12.50    0.77
  -2  -2  -9   13.18    0.77
  -2  -2  -9   13.20    0.71
  -2  -2  -9   12.56    0.68
   2   2   9   14.09    0.74
   2   2   9   12.23    0.66
   2   2   9   13.25    0.76
  -3  -2  -9   22.11    0.98
  -3  -2  -9   20.19    1.05
  -3  -2  -9   19.63    1.10
  -3  -2  -9   20.14    1.05
  -3  -2  -9   22.81    1.10
  -3  -2  -9   21.84    1.04
  -3  -2  -9   21.48    1.02
  -3  -2  -9   21.27    0.99
  -3  -2  -9   19.76    1.03
  -3  -2  -9   21.27    0.62
  -4  -2  -9   17.27    0.96
  -4  -2  -9   14.44    0.90
  -4  -2  -9   17.77    0.90
  -4  -2  -9   15.86    0.90
  -4  -2  -9   15.43    0.93
  -4  -2  -9   15.06    0.98
  -4  -2  -9   15.43    0.88
  -4  -2  -9   16.02    0.93
  -4  -2  -9   15.60    0.87
  -5  -2  -9    2.14    0.41
  -5  -2  -9    2.21    0.38
  -5  -2  -9    1.63    0.36
  -5  -2  -9    1.57    0.32
  -5  -2  -9    2.01    0.36
  -5  -2  -9    1.73    0.40
  -5  -2  -9    1.61    0.32
  -6   3   9    2.65    0.40
  -6   3   9    3.07    0.38
  -6   3   9    2.75    0.36
  -6   3   9    3.04    0.43
  -6   3   9    3.16    0.45
  -6   3   9    2.91    0.42
  -6   3   9    3.46    0.53
  -5   3   9   12.76    0.84
  -5   3   9   11.54    0.84
  -5   3   9   10.87    0.77
  -5   3   9   10.80    0.83
  -5   3   9   11.49    0.70
  -5   3   9   12.45    0.71
  -5   3   9   11.74    0.80
  -5   3   9   11.30    0.76
  -4   3   9   57.07    1.84
  -4   3   9   55.81    1.77
  -4   3   9   58.41    1.84
  -4   3   9   58.39    1.60
  -4   3   9   57.93    1.72
  -4   3   9   56.04    1.72
  -4   3   9   54.57    1.96
  -4   3   9   57.85    1.98
  -4   3   9   56.48    1.94
  -4   3   9   58.71    1.88
   3  -3  -9   13.83    0.76
   3  -3  -9   11.63    0.71
  -3   3   9   13.13    0.83
  -3   3   9   11.88    0.80
  -3   3   9   13.41    0.76
  -3   3   9   13.34    0.88
  -3   3   9   12.21    0.76
   2  -3  -9    8.23    0.57
   2  -3  -9    8.12    0.55
   2  -3  -9    8.22    0.59
  -2   3   9    8.35    0.53
  -2   3   9    7.97    0.64
  -2   3   9    7.52    0.63
  -2   3   9    7.43    0.59
   1  -3  -9    0.03    0.16
   1  -3  -9    0.15    0.20
  -1   3   9    0.20    0.15
  -1   3   9    0.37    0.24
   0  -3  -9    1.59    0.35
   0  -3  -9    1.40    0.25
   0  -3  -9    1.62    0.31
   0   3   9    1.31    0.27
   0   3   9    1.27    0.30
   0   3   9    1.39    0.33
  -1  -3  -9   18.94    0.93
  -1  -3  -9   17.32    0.87
  -1  -3  -9   17.62    0.80
  -1  -3  -9   17.33    0.81
   1   3   9   19.26    0.90
   1   3   9   17.99    0.82
  -2  -3  -9    1.03    0.34
  -2  -3  -9    1.21    0.32
  -2  -3  -9    1.13    0.31
  -2  -3  -9    1.56    0.43
  -2  -3  -9    1.75    0.42
  -2  -3  -9    1.11    0.36
  -2  -3  -9    1.95    0.43
  -2  -3  -9    1.19    0.41
   2   3   9    1.25    0.33
  -3  -3  -9    6.50    0.69
  -3  -3  -9    7.26    0.77
  -3  -3  -9    6.31    0.71
  -3  -3  -9    5.99    0.68
  -3  -3  -9    6.77    0.31
  -3  -3  -9    8.00    0.74
  -3  -3  -9    6.58    0.64
  -3  -3  -9    7.99    0.76
  -3  -3  -9    5.46    0.69
  -3  -3  -9    6.97    0.73
  -4  -3  -9    0.90    0.33
  -4  -3  -9    0.75    0.27
  -4  -3  -9    0.98    0.28
  -4  -3  -9    1.13    0.35
  -4  -3  -9    0.95    0.29
  -4  -3  -9    1.30    0.35
  -4  -3  -9    1.07    0.36
  -4  -3  -9    1.23    0.38
  -4  -3  -9    0.99    0.32
  -5  -3  -9    0.38    0.24
  -5  -3  -9    0.00    0.18
  -5  -3  -9    0.37    0.23
  -5  -3  -9    0.52    0.21
  -5  -3  -9    0.33    0.21
  -5  -3  -9    0.29    0.20
   5   3   9    0.20    0.25
   6  -4  -9   22.40    0.83
   6  -4  -9   20.73    0.95
  -6   4   9   23.07    0.95
  -6   4   9   23.44    0.90
  -6   4   9   23.81    0.88
   5  -4  -9   16.49    0.92
  -5   4   9   16.91    0.99
  -5   4   9   17.04    0.90
  -5   4   9   16.36    0.93
  -5   4   9   15.70    0.91
  -5   4   9   16.74    0.84
  -5   4   9   15.91    0.80
  -5   4   9   16.73    0.90
  -5   4   9   16.42    0.72
   4  -4  -9   12.20    0.81
  -4   4   9   12.17    0.73
  -4   4   9   10.86    0.82
  -4   4   9   11.82    0.80
  -4   4   9   12.48    0.78
  -4   4   9   11.20    0.84
  -4   4   9   12.65    0.88
  -4   4   9   11.02    0.81
  -4   4   9   12.53    0.72
  -4   4   9   10.99    0.62
   3  -4  -9   13.62    0.83
  -3   4   9   12.24    0.71
  -3   4   9   11.37    0.79
  -3   4   9   11.45    0.85
  -3   4   9   10.56    0.67
  -3   4   9   11.87    0.84
  -3   4   9   11.25    0.67
  -3   4   9   11.62    0.62
   2  -4  -9   54.41    1.72
   2  -4  -9   57.54    1.79
   2  -4  -9   60.88    1.77
  -2   4   9   57.98    1.90
  -2   4   9   57.51    1.70
   1  -4  -9    3.23    0.43
   1  -4  -9    3.04    0.46
   1  -4  -9    2.79    0.42
  -1   4   9    2.65    0.38
  -1   4   9    2.44    0.43
   0  -4  -9   34.30    1.28
   0  -4  -9   34.06    1.23
   0   4   9   35.71    1.31
   0   4   9   32.49    1.20
   0   4   9   34.62    1.18
  -1  -4  -9    0.39    0.29
  -1  -4  -9    0.46    0.23
  -1  -4  -9    0.11    0.32
  -1  -4  -9    0.28    0.29
  -1  -4  -9    0.21    0.27
  -1  -4  -9    0.10    0.21
   1   4   9    0.14    0.21
  -2  -4  -9   57.28    1.84
  -2  -4  -9   55.02    1.85
  -2  -4  -9   55.95    1.94
  -2  -4  -9   54.61    1.77
  -2  -4  -9   54.48    1.77
  -2  -4  -9   52.37    1.79
  -2  -4  -9   55.87    1.88
  -2  -4  -9   56.61    1.52
  -2  -4  -9   51.74    1.69
  -2  -4  -9   59.65    1.75
   2   4   9   52.56    1.67
  -3  -4  -9   13.63    0.84
  -3  -4  -9   11.80    0.81
  -3  -4  -9   12.26    0.78
  -3  -4  -9   13.51    0.90
  -3  -4  -9   14.12    0.86
  -3  -4  -9   14.12    0.94
  -3  -4  -9   13.48    0.79
  -3  -4  -9   13.80    0.91
  -3  -4  -9   16.12    0.89
   3   4   9   13.83    0.79
  -4  -4  -9    1.75    0.34
  -4  -4  -9    3.50    0.50
  -4  -4  -9    2.75    0.40
  -4  -4  -9    3.00    0.42
  -4  -4  -9    2.17    0.44
  -4  -4  -9    2.51    0.41
  -4  -4  -9    2.23    0.38
   4   4   9    3.12    0.43
  -5  -4  -9    0.80    0.22
  -5  -4  -9    0.25    0.15
  -5  -4  -9    0.54    0.19
  -5  -4  -9    0.62    0.21
  -6   5   9   31.71    1.00
  -6   5   9   32.17    1.07
  -6   5   9   32.23    0.98
   5  -5  -9    1.94    0.39
   5  -5  -9    1.31    0.30
  -5   5   9    1.10    0.27
  -5   5   9    1.33    0.32
  -5   5   9    1.48    0.26
  -5   5   9    1.35    0.35
  -5   5   9    0.99    0.31
  -5   5   9    1.16    0.26
   4  -5  -9    0.60    0.29
   4  -5  -9    0.61    0.26
  -4   5   9    0.40    0.22
  -4   5   9    0.98    0.31
  -4   5   9    0.54    0.21
  -4   5   9    0.73    0.32
  -4   5   9    0.28    0.23
  -4   5   9    0.72    0.31
   3  -5  -9   18.66    1.00
   3  -5  -9   18.06    0.96
  -3   5   9   18.86    0.80
  -3   5   9   19.98    1.08
  -3   5   9   20.54    0.92
   2  -5  -9   20.35    1.03
   2  -5  -9   22.28    1.07
  -2   5   9   21.96    0.96
  -2   5   9   23.29    0.87
  -2   5   9   23.50    1.14
   1  -5  -9   20.88    0.98
   1  -5  -9   21.55    1.03
   1  -5  -9   23.14    1.06
  -1   5   9   22.74    0.86
  -1   5   9   20.88    0.93
  -1   5   9   21.58    1.06
  -1   5   9   22.90    0.93
   0  -5  -9   14.14    0.82
   0  -5  -9   14.68    0.84
   0  -5  -9   15.32    0.88
   0   5   9   13.64    0.74
   0   5   9   14.52    0.77
  -1  -5  -9    0.13    0.24
  -1  -5  -9    0.03    0.25
  -1  -5  -9    0.25    0.24
  -1  -5  -9    0.15    0.24
   1   5   9    0.19    0.21
   1   5   9    0.39    0.23
  -2  -5  -9    1.59    0.41
  -2  -5  -9    1.15    0.27
  -2  -5  -9    0.64    0.26
  -2  -5  -9    0.94    0.38
  -2  -5  -9    0.94    0.31
  -2  -5  -9    0.86    0.34
  -2  -5  -9    0.86    0.36
   2   5   9    1.35    0.31
   2   5   9    0.61    0.26
  -3  -5  -9    1.48    0.35
  -3  -5  -9    1.32    0.33
  -3  -5  -9    1.64    0.34
  -3  -5  -9    1.71    0.40
  -3  -5  -9    1.23    0.36
  -3  -5  -9    1.75    0.35
  -3  -5  -9    1.55    0.34
   3   5   9    1.67    0.37
   3   5   9    2.02    0.35
  -4  -5  -9    4.63    0.45
  -4  -5  -9    4.91    0.45
  -4  -5  -9    4.00    0.47
  -4  -5  -9    4.70    0.48
   5  -6  -9    0.85    0.22
   5  -6  -9    0.79    0.28
  -5   6   9    0.57    0.22
  -5   6   9    0.61    0.24
  -5   6   9    0.45    0.16
  -5   6   9    0.68    0.20
  -5   6   9    0.56    0.19
   4  -6  -9   25.45    1.04
   4  -6  -9   23.20    1.06
  -4   6   9   24.37    1.14
  -4   6   9   23.82    0.95
  -4   6   9   23.08    0.93
  -4   6   9   23.01    1.03
  -4   6   9   22.66    0.90
  -4   6   9   24.60    0.87
   3  -6  -9    8.60    0.76
   3  -6  -9    7.27    0.73
  -3   6   9    8.52    0.59
  -3   6   9    8.16    0.52
  -3   6   9    8.69    0.71
   2  -6  -9   26.06    1.18
   2  -6  -9   24.70    1.13
  -2   6   9   25.22    1.19
  -2   6   9   25.20    0.93
  -2   6   9   24.12    1.02
   1  -6  -9   31.45    1.29
   1  -6  -9   37.30    1.35
  -1   6   9   31.83    1.20
  -1   6   9   33.41    1.10
  -1   6   9   33.45    1.19
   0  -6  -9   60.28    1.90
   0  -6  -9   61.36    1.91
   0  -6  -9   61.99    1.92
   0   6   9   64.66    1.82
   0   6   9   61.42    1.62
   0   6   9   63.36    1.81
  -1  -6  -9    8.22    0.60
  -1  -6  -9    7.19    0.72
  -1  -6  -9    7.99    0.72
  -1  -6  -9    7.29    0.71
   1   6   9    7.82    0.56
   1   6   9    7.82    0.58
  -2  -6  -9   22.28    0.75
  -2  -6  -9   19.68    0.92
  -2  -6  -9   21.07    0.98
  -2  -6  -9   19.86    0.98
  -2  -6  -9   21.55    1.01
   2   6   9   22.57    0.87
   2   6   9   20.52    0.90
  -3  -6  -9    0.00    0.15
  -3  -6  -9    0.14    0.22
  -3  -6  -9    0.16    0.19
  -3  -6  -9    0.06    0.19
  -3  -6  -9    0.17    0.18
  -3  -6  -9   -0.06    0.17
   3   6   9    0.23    0.17
  -5   7   9    1.44    0.22
   4  -7  -9    0.62    0.21
   4  -7  -9    0.73    0.26
  -4   7   9    0.55    0.19
  -4   7   9    1.00    0.33
  -4   7   9    0.50    0.17
   3  -7  -9    2.23    0.37
   3  -7  -9    1.97    0.38
  -3   7   9    2.39    0.42
  -3   7   9    2.62    0.35
  -3   7   9    2.16    0.31
   2  -7  -9    0.61    0.27
   2  -7  -9    0.44    0.26
  -2   7   9    0.97    0.27
  -2   7   9    0.45    0.19
   1  -7  -9   22.24    1.02
   1  -7  -9   24.43    1.06
  -1   7   9   27.00    1.02
  -1   7   9   24.06    0.87
  -1   7   9   22.97    0.94
   0  -7  -9    0.16    0.27
   0  -7  -9    0.11    0.21
   0   7   9    0.38    0.20
   0   7   9    0.20    0.18
   0   7   9    0.07    0.17
  -1  -7  -9    0.87    0.28
  -1  -7  -9    0.93    0.26
  -1  -7  -9    0.86    0.27
  -1  -7  -9    0.81    0.26
   1   7   9    0.86    0.23
   1   7   9    1.04    0.25
  -2  -7  -9    0.44    0.20
  -2  -7  -9    0.47    0.21
  -2  -7  -9    0.63    0.22
  -2  -7  -9    0.59    0.11
   2   7   9    0.52    0.18
   3  -8  -9    0.38    0.18
  -3   8   9    0.27    0.14
  -3   8   9    0.49    0.15
   2  -8  -9    0.62    0.22
  -2   8   9    0.57    0.16
  -2   8   9    0.89    0.22
   1  -8  -9    0.45    0.21
  -1   8   9    0.59    0.18
  -1   8   9    0.47    0.16
   0  -8  -9    4.80    0.46
   0  -8  -9    3.89    0.41
   0   8   9    5.41    0.38
  -1  -8  -9    0.98    0.18
  -1  -8  -9    0.75    0.20
  -2  -9  10    1.48    0.25
   1   9 -10    0.91    0.18
   1   9 -10    0.56    0.18
  -1  -9  10    0.79    0.18
  -1  -9  10    0.77    0.21
  -1  -9  10    1.19    0.25
   0   9 -10    1.62    0.29
   0   9 -10    0.88    0.21
   0  -9  10    1.10    0.22
   0  -9  10    0.59    0.20
  -1   9 -10    2.65    0.33
  -1   9 -10    4.75    0.43
   1  -9  10    4.15    0.41
  -2   9 -10    1.47    0.25
  -2   9 -10    1.44    0.25
  -2   9 -10    1.44    0.24
   2  -9  10    1.55    0.25
  -3   9 -10   13.20    0.56
  -3   9 -10   12.37    0.54
  -3   9 -10   12.06    0.53
   3   8 -10    1.66    0.25
   3   8 -10    1.25    0.19
  -3  -8  10    1.66    0.24
  -3  -8  10    1.26    0.22
   2   8 -10    0.36    0.16
   2   8 -10    0.58    0.20
  -2  -8  10    0.48    0.20
  -2  -8  10    0.45    0.21
  -2  -8  10    0.75    0.22
   1   8 -10   22.39    0.89
   1   8 -10   22.51    0.85
   1   8 -10   21.56    0.91
  -1  -8  10   20.72    0.92
  -1  -8  10   19.86    0.88
  -1  -8  10   22.23    0.89
  -1  -8  10   22.38    0.96
   0   8 -10    1.86    0.32
   0   8 -10    2.76    0.41
   0   8 -10    2.02    0.32
   0  -8  10    2.59    0.37
   0  -8  10    2.06    0.35
   0  -8  10    2.42    0.41
  -1   8 -10    0.08    0.19
  -1   8 -10    0.28    0.20
  -1   8 -10    0.31    0.17
   1  -8  10   -0.01    0.19
   1  -8  10   -0.05    0.16
  -2   8 -10    3.03    0.39
  -2   8 -10    3.46    0.41
  -2   8 -10    3.68    0.46
  -2   8 -10    3.20    0.42
  -2   8 -10    3.97    0.47
   2  -8  10    3.70    0.46
  -3   8 -10    2.00    0.32
  -3   8 -10    1.83    0.31
  -3   8 -10    1.85    0.33
  -3   8 -10    2.13    0.33
  -3   8 -10    2.22    0.33
  -3   8 -10    1.95    0.35
   3  -8  10    1.72    0.30
  -4   8 -10   16.63    0.67
  -4   8 -10   17.51    0.68
  -4   8 -10   16.04    0.68
  -4   8 -10   16.25    0.70
  -4   8 -10   16.58    0.70
  -4  -7  10   11.03    0.56
  -4  -7  10   11.91    0.54
  -4  -7  10   11.79    0.58
  -4  -7  10    9.73    0.60
   3   7 -10    0.17    0.15
  -3  -7  10    0.08    0.17
  -3  -7  10   -0.02    0.18
  -3  -7  10    0.18    0.13
  -3  -7  10    0.21    0.28
  -3  -7  10    0.28    0.21
   2   7 -10    0.67    0.22
   2   7 -10    0.36    0.21
  -2  -7  10    0.79    0.30
  -2  -7  10    0.85    0.26
  -2  -7  10    0.58    0.24
  -2  -7  10    0.54    0.25
  -2  -7  10    0.87    0.38
  -2  -7  10    0.71    0.30
   1   7 -10    9.00    0.57
   1   7 -10    6.56    0.61
   1   7 -10    6.59    0.61
  -1  -7  10    7.09    0.60
  -1  -7  10    8.54    0.63
  -1  -7  10    8.36    0.64
   0   7 -10   40.53    1.36
   0   7 -10   41.67    1.36
   0   7 -10   41.92    1.44
   0  -7  10   39.69    1.42
   0  -7  10   40.15    1.42
   0  -7  10   41.57    1.83
  -1   7 -10    1.68    0.37
  -1   7 -10    2.10    0.36
  -1   7 -10    1.90    0.35
  -1   7 -10    2.43    0.65
   1  -7  10    1.50    0.36
   1  -7  10    1.27    0.32
  -2   7 -10   55.77    1.75
  -2   7 -10   55.15    1.75
  -2   7 -10   52.67    1.66
  -2   7 -10   55.17    1.71
  -2   7 -10   55.25    1.63
  -2   7 -10   56.41    1.66
  -2   7 -10   55.63    1.71
   2  -7  10   52.83    1.70
  -3   7 -10   27.55    1.13
  -3   7 -10   30.48    1.14
  -3   7 -10   27.67    1.10
  -3   7 -10   29.06    1.15
  -3   7 -10   26.90    1.13
  -3   7 -10   29.47    1.17
   3  -7  10   27.18    1.11
  -4   7 -10    3.48    0.40
  -4   7 -10    2.80    0.37
  -4   7 -10    2.65    0.37
  -4   7 -10    3.04    0.51
  -4   7 -10    3.29    0.40
  -4   7 -10    4.14    0.47
  -4   7 -10    3.95    0.43
  -4   7 -10    3.41    0.40
   4  -7  10    3.23    0.40
  -5   7 -10    4.91    0.34
  -5   7 -10    4.27    0.38
  -5   7 -10    4.82    0.41
  -5   7 -10    4.57    0.41
  -5   7 -10    4.38    0.39
   4   6 -10    0.16    0.32
   4   6 -10    0.50    0.18
  -4  -6  10    0.43    0.24
  -4  -6  10    0.85    0.27
  -4  -6  10    0.14    0.20
  -4  -6  10    0.43    0.26
  -4  -6  10    0.66    0.24
  -4  -6  10    0.27    0.22
   3   6 -10    0.14    0.17
  -3  -6  10    0.34    0.25
  -3  -6  10    1.27    0.32
  -3  -6  10   -0.09    0.20
  -3  -6  10    0.16    0.28
  -3  -6  10    0.03    0.17
  -3  -6  10   -0.01    0.24
  -3  -6  10    0.30    0.21
  -3  -6  10    0.21    0.22
   2   6 -10   -0.11    0.20
   2   6 -10   -0.23    0.13
  -2  -6  10    0.18    0.32
  -2  -6  10    0.13    0.21
  -2  -6  10    0.12    0.23
  -2  -6  10    0.15    0.23
  -2  -6  10   -0.28    0.18
  -2  -6  10    0.17    0.26
   1   6 -10    3.98    0.50
   1   6 -10    3.75    0.49
  -1  -6  10    5.84    0.79
  -1  -6  10    4.39    0.57
  -1  -6  10    3.77    0.51
  -1  -6  10    5.66    0.65
  -1  -6  10    4.26    0.51
   0   6 -10    8.42    0.70
   0   6 -10    7.85    0.55
   0   6 -10    8.56    0.74
   0  -6  10    8.77    0.75
   0  -6  10    7.68    0.71
  -1   6 -10    8.38    0.71
  -1   6 -10    6.80    0.61
  -1   6 -10    9.92    0.82
  -1   6 -10    7.06    0.64
  -1   6 -10    7.00    0.66
   1  -6  10    8.37    0.61
  -2   6 -10   -0.25    0.22
  -2   6 -10    0.42    0.23
  -2   6 -10   -0.04    0.17
  -2   6 -10    0.00    0.22
  -2   6 -10    0.10    0.24
  -2   6 -10    0.06    0.24
  -2   6 -10   -0.01    0.18
   2  -6  10    0.01    0.21
  -3   6 -10   -0.13    0.22
  -3   6 -10    0.13    0.23
  -3   6 -10    0.51    0.23
  -3   6 -10   -0.05    0.18
  -3   6 -10   -0.10    0.17
  -3   6 -10    0.24    0.30
  -3   6 -10    0.12    0.21
  -3   6 -10   -0.08    0.19
  -3   6 -10    0.24    0.24
   3  -6  10    0.09    0.20
  -4   6 -10    2.77    0.42
  -4   6 -10    2.67    0.42
  -4   6 -10    2.80    0.44
  -4   6 -10    1.96    0.33
  -4   6 -10    2.73    0.42
  -4   6 -10    2.54    0.52
  -4   6 -10    3.26    0.47
  -4   6 -10    2.54    0.41
   4  -6  10    1.98    0.36
  -5   6 -10    6.72    0.49
  -5   6 -10    6.97    0.50
  -5   6 -10    8.56    0.51
  -5   6 -10    6.80    0.48
  -5   6 -10    7.77    0.55
  -5   6 -10    6.37    0.76
  -5  -5  10   20.04    0.85
  -5  -5  10   20.53    0.96
  -5  -5  10   22.58    0.95
  -5  -5  10   23.01    0.90
  -5  -5  10   21.77    0.89
  -5  -5  10   23.35    0.87
   4   5 -10   28.08    1.02
  -4  -5  10   30.05    1.16
  -4  -5  10   29.37    1.26
  -4  -5  10   28.56    1.19
  -4  -5  10   28.19    1.24
  -4  -5  10   30.80    1.20
  -4  -5  10   33.01    1.42
  -4  -5  10   30.09    1.26
  -4  -5  10   30.99    1.21
  -4  -5  10   32.18    1.18
   3   5 -10    2.96    0.40
  -3  -5  10    3.41    0.52
  -3  -5  10    3.60    0.50
  -3  -5  10    3.96    0.57
  -3  -5  10    4.31    0.63
  -3  -5  10    3.63    0.52
  -3  -5  10    2.70    0.43
  -3  -5  10    4.26    0.56
  -3  -5  10    4.61    0.52
  -3  -5  10    3.79    0.43
  -3  -5  10    2.63    0.48
   2   5 -10  133.39    3.00
  -2  -5  10  118.81    3.38
  -2  -5  10  127.76    3.03
  -2  -5  10  125.20    3.15
  -2  -5  10  124.52    3.09
  -2  -5  10  124.39    3.00
   1   5 -10   13.95    0.73
   1   5 -10   14.48    0.84
  -1  -5  10   13.89    0.78
  -1  -5  10   13.56    0.81
  -1  -5  10   13.68    1.01
[truncated: 184,702 more chars]
