# Supplementary material for: Crystallographic workshops – a primer and perspective from Whitworth University’s Summer Crystallography Institute
Source: Acta Crystallogr E Crystallogr Commun. 2026 Feb 3;82(Pt 3):313–9. doi: 10.1107/S2056989026000939 (PMC12961664; doi:10.1107/S2056989026000939)
Supplement: Supplementary file 1 [file e-82-00313-sup2.zip › Practice Data Sets/SCI22/SCI22.ins]

TITL SCI22 P-1
REM Chem.-Eur. J. 2022, 28, e202104391. CCDC Ref. Code BAZZUB
CELL 1.54178 6.3492 8.8967 16.2283 97.107 93.285 98.299
ZERR 2.0000 0.0002 0.0002 0.0004 0.001 0.001 0.001
LATT 1
SFAC C H N O
UNIT 38 48 4 8
TREF 100
HKLF 4
