# Supplementary material for: Crystallographic workshops – a primer and perspective from Whitworth University’s Summer Crystallography Institute
Source: Acta Crystallogr E Crystallogr Commun. 2026 Feb 3;82(Pt 3):313–9. doi: 10.1107/S2056989026000939 (PMC12961664; doi:10.1107/S2056989026000939)
Supplement: Supplementary file 1 [file e-82-00313-sup2.zip › Practice Data Sets/SCI23/SCI23.hkl]

  -1   0   0    6.04    0.41
  -1   0   0    5.77    0.46
   1   0   0    5.74    0.51
  -2   0   0  354.84   13.71
  -2   0   0  346.81   15.85
  -2   0   0  324.40   16.47
   2   0   0  344.83   15.62
  -3   0   0  320.80   13.06
  -3   0   0  312.53   15.67
  -3   0   0  322.66   15.06
   3   0   0  335.23   14.91
  -4   0   0  104.66    5.38
  -4   0   0  102.78    4.52
  -4   0   0  103.99    5.10
   4   0   0   93.02    5.53
   4   0   0  104.21    5.18
   4   0   0   98.45    5.25
  -5   0   0   64.66    3.90
  -5   0   0   67.38    3.30
   5   0   0   60.67    3.79
   5   0   0   69.57    3.83
   5   0   0   62.06    3.75
  -6   0   0    1.19    1.31
   6   0   0    0.86    1.21
   6   0   0    1.83    0.91
   7   0   0    5.93    1.08
   7   0   0    7.96    1.28
   8   0   0    8.32    1.21
   8   0   0    7.14    1.25
   8   0   0    6.40    1.04
   9   0   0    2.47    0.84
   9   0   0    5.34    1.09
  10   0   0    2.41    0.62
  10   0   0    1.92    0.69
  10  -1   0    0.12    0.62
  10  -1   0   -0.56    0.68
   9  -1   0   14.65    1.20
   9  -1   0   16.38    1.43
   8  -1   0    3.55    0.97
   8  -1   0    1.36    0.85
   8  -1   0   -0.13    0.90
   7  -1   0    7.67    1.29
   6  -1   0   33.29    2.72
   6  -1   0   35.19    2.40
   6  -1   0   32.32    2.61
   5  -1   0   19.23    1.64
   5  -1   0   20.57    1.78
   5  -1   0   20.61    1.85
  -5   1   0   20.22    1.75
  -5   1   0   18.19    1.47
   4  -1   0   52.80    3.30
   4  -1   0   60.82    3.34
  -4   1   0   59.83    3.31
  -4   1   0   59.37    3.25
  -4   1   0   58.10    2.85
   3  -1   0    1.40    0.77
   3  -1   0    1.09    0.75
  -3   1   0    1.35    0.60
  -3   1   0    2.29    0.67
  -3   1   0    1.75    0.51
   2  -1   0  154.24    7.22
   2  -1   0  153.12    7.30
  -2   1   0  157.68    7.31
  -2   1   0  150.55    7.49
   1  -1   0  265.73   12.38
   1  -1   0  269.55   12.18
  -1   1   0  267.90   12.38
   0  -1   0    2.20    0.27
   0  -1   0    1.46    0.21
   0   1   0    2.42    0.35
   0   1   0    1.39    0.25
  -1  -1   0  525.49   23.93
  -1  -1   0  538.83   20.59
   1   1   0  508.43   23.89
   1   1   0  509.51   23.45
   1   1   0  519.35   20.58
  -2  -1   0    2.29    0.45
  -2  -1   0    1.92    0.41
  -2  -1   0    1.95    0.69
   2   1   0    2.93    0.62
   2   1   0    1.93    0.38
  -3  -1   0  419.31   19.84
  -3  -1   0  445.99   17.25
  -3  -1   0  432.56   20.79
   3   1   0  407.91   19.83
   3   1   0  441.45   19.63
  -4  -1   0  113.36    4.91
  -4  -1   0  108.21    5.89
   4   1   0  103.30    6.10
   4   1   0  118.80    5.63
  -5  -1   0   51.19    3.39
  -5  -1   0   51.07    2.80
   5   1   0   51.62    3.22
   5   1   0   52.95    3.32
  -6  -1   0   56.44    4.07
   6   1   0   60.22    3.95
   6   1   0   67.07    3.97
   7   1   0    7.68    1.10
   7   1   0    7.97    1.25
   7   1   0    8.33    1.37
   8   1   0   16.53    1.57
   8   1   0   16.20    1.82
   8   1   0   17.37    1.36
   9   1   0    0.59    0.96
   9   1   0   -1.11    0.70
  10   1   0    2.19    0.64
  10   1   0    1.84    0.57
  10  -2   0    7.66    0.85
  10  -2   0    8.40    0.92
   9  -2   0    0.18    0.92
   9  -2   0    0.31    0.79
   8  -2   0   28.64    1.97
   8  -2   0   27.72    2.10
   8  -2   0   24.85    1.73
   7  -2   0    2.75    1.45
   7  -2   0    1.94    1.00
   6  -2   0   20.05    2.39
   6  -2   0   20.80    1.79
   6  -2   0   22.63    2.12
   5  -2   0   59.81    3.66
   5  -2   0   62.42    3.68
  -5   2   0   59.52    3.16
  -5   2   0   59.64    3.62
   4  -2   0   22.65    1.85
   4  -2   0   23.28    1.82
  -4   2   0   21.04    1.46
  -4   2   0   19.96    1.67
  -4   2   0   23.02    1.58
   3  -2   0   55.39    3.33
   3  -2   0   62.50    3.29
  -3   2   0   60.92    3.14
  -3   2   0   61.15    3.25
   2  -2   0   21.60    1.48
  -2   2   0   24.15    1.48
   1  -2   0  150.52    6.95
  -1   2   0  149.21    7.01
  -1   2   0  146.23    7.03
   0  -2   0  199.11    8.34
   0   2   0  208.61    9.53
   0   2   0  213.44    8.38
  -1  -2   0   23.54    1.49
  -1  -2   0   26.06    1.24
  -1  -2   0   23.15    1.21
   1   2   0   24.13    1.36
   1   2   0   24.35    1.21
   1   2   0   22.06    1.17
  -2  -2   0  255.94   12.60
  -2  -2   0  266.20   11.91
  -2  -2   0  265.80   10.43
   2   2   0  261.07   11.85
   2   2   0  253.52   11.88
   2   2   0  245.07   11.54
  -3  -2   0   34.87    2.35
  -3  -2   0   37.32    1.87
  -3  -2   0   34.70    1.89
   3   2   0   34.81    2.11
  -4  -2   0   63.39    3.85
  -4  -2   0   65.68    3.13
   4   2   0   67.51    3.59
   4   2   0   61.44    3.89
  -5  -2   0   67.07    4.25
   5   2   0   65.52    4.21
   5   2   0   74.79    4.04
  -6  -2   0   38.31    3.29
   6   2   0   46.30    3.11
   7   2   0   21.51    2.16
   7   2   0   19.34    1.47
   7   2   0   18.73    1.74
   8   2   0    0.56    1.10
   8   2   0    0.97    0.89
   8   2   0    1.23    1.09
   9   2   0   15.89    1.36
   9   2   0   15.09    1.18
  10   2   0    0.28    0.58
  10   2   0    1.77    0.55
  10  -3   0    7.60    0.81
  10  -3   0    6.25    0.85
   9  -3   0    8.81    1.01
   9  -3   0    6.66    1.10
   8  -3   0    1.38    0.83
   8  -3   0    0.00    0.80
   8  -3   0    0.79    0.93
   7  -3   0   83.62    5.16
   7  -3   0   81.12    4.81
   6  -3   0    2.75    1.26
   6  -3   0    3.71    1.48
   5  -3   0    8.04    1.45
   5  -3   0   12.33    1.64
  -5   3   0    8.16    1.45
   4  -3   0  216.36   10.39
   4  -3   0  217.84   10.72
  -4   3   0  209.89   10.51
   3  -3   0  125.46    6.58
   3  -3   0  133.44    6.41
  -3   3   0  128.53    6.44
   2  -3   0   29.11    1.85
  -2   3   0   27.04    1.72
   1  -3   0   77.32    3.82
  -1   3   0   73.82    3.73
   0  -3   0    6.36    0.64
   0  -3   0    4.57    0.71
   0   3   0    4.29    0.50
   0   3   0    4.41    0.91
   0   3   0    4.16    0.70
   0   3   0    4.87    0.62
  -1  -3   0   30.56    1.80
  -1  -3   0   25.73    1.47
  -1  -3   0   28.82    1.56
   1   3   0   31.33    1.71
   1   3   0   30.94    1.55
  -2  -3   0   46.23    2.71
  -2  -3   0   45.80    2.20
   2   3   0   47.57    2.45
   2   3   0   42.59    2.37
  -3  -3   0  114.17    6.03
  -3  -3   0  115.56    4.97
   3   3   0  108.38    5.21
   3   3   0  117.61    5.60
  -4  -3   0   10.13    1.21
  -4  -3   0   11.65    1.69
   4   3   0    9.67    1.32
   4   3   0   11.09    1.34
  -5  -3   0   47.01    3.44
   5   3   0   50.96    3.43
  -6  -3   0    4.01    1.70
   6   3   0    6.54    1.43
   7   3   0   12.89    1.33
   7   3   0   14.37    1.99
   7   3   0   16.22    1.64
   8   3   0   19.24    1.72
   8   3   0   17.47    2.07
   8   3   0   20.00    1.46
   9   3   0    1.80    0.81
   9   3   0    2.60    0.94
  10  -4   0    4.76    0.73
   9  -4   0   19.54    1.51
   9  -4   0   19.57    1.63
   8  -4   0   13.20    1.38
   8  -4   0    9.30    2.27
   8  -4   0   11.71    1.23
   8  -4   0   13.22    1.39
   7  -4   0    6.87    1.87
   7  -4   0    6.84    1.29
   7  -4   0    6.79    1.92
   7  -4   0    4.86    1.24
   6  -4   0  121.30    6.97
   6  -4   0  125.89    7.33
   6  -4   0  131.16    7.11
   5  -4   0    8.95    1.58
   5  -4   0    6.93    1.52
   4  -4   0    8.52    1.36
   4  -4   0   11.29    1.54
  -4   4   0   11.61    1.46
   3  -4   0  159.71    7.62
   3  -4   0  150.90    7.81
  -3   4   0  150.93    7.61
   2  -4   0   86.44    4.87
   2  -4   0   92.37    4.26
   2  -4   0   98.13    4.80
  -2   4   0   96.10    4.73
   1  -4   0  134.88    6.21
  -1   4   0  129.14    6.58
  -1   4   0  140.89    6.53
   0  -4   0   69.87    3.50
   0   4   0   66.09    3.36
   0   4   0   68.04    3.60
  -1  -4   0    6.55    0.86
  -1  -4   0    6.44    0.95
   1   4   0    4.28    0.89
   1   4   0    8.49    1.14
   1   4   0    6.19    0.54
   1   4   0    6.04    0.70
  -2  -4   0   42.92    2.23
  -2  -4   0   44.66    2.66
   2   4   0   40.33    2.40
  -3  -4   0   29.93    1.80
  -3  -4   0   31.24    2.23
   3   4   0   32.51    1.73
   3   4   0   23.43    1.81
   3   4   0   27.04    2.41
  -4  -4   0   15.23    1.92
  -4  -4   0   14.52    1.51
   4   4   0   14.29    1.56
   4   4   0   15.92    1.81
  -5  -4   0    0.54    1.18
   5   4   0    3.36    1.30
  -6  -4   0   12.88    2.36
   6   4   0   15.86    2.08
   7   4   0    1.32    1.38
   7   4   0    2.97    1.33
   7   4   0    2.98    0.97
   8   4   0   16.03    1.35
   8   4   0   10.79    1.78
   8   4   0   11.91    1.46
   9   4   0    2.74    0.81
   9   4   0    3.10    0.90
  10  -5   0    7.12    0.81
   9  -5   0    4.58    0.87
   9  -5   0    4.31    0.96
   8  -5   0   14.92    2.50
   8  -5   0   17.05    1.62
   8  -5   0   18.49    2.42
   8  -5   0   16.40    1.59
   8  -5   0   17.84    1.43
   7  -5   0   26.18    2.27
   7  -5   0   25.64    1.94
   7  -5   0   28.16    3.03
   7  -5   0   28.71    3.01
   6  -5   0    9.12    1.83
   6  -5   0   10.31    1.99
   5  -5   0   72.17    4.31
   5  -5   0   64.26    4.21
   4  -5   0   20.42    1.95
   4  -5   0   16.29    1.87
  -4   5   0   13.42    1.70
   3  -5   0   24.96    2.09
   3  -5   0   28.42    2.16
  -3   5   0   29.12    1.98
   2  -5   0  151.32    6.73
   2  -5   0  142.12    7.51
  -2   5   0  148.56    7.27
   1  -5   0  147.71    6.88
   1  -5   0  147.51    7.53
  -1   5   0  147.83    7.34
  -1   5   0  152.37    7.22
   0  -5   0   32.25    1.85
   0  -5   0   28.79    1.84
   0   5   0   30.00    2.17
   0   5   0   30.82    1.76
   0   5   0   34.99    2.21
  -1  -5   0    4.11    0.85
  -1  -5   0    4.01    0.83
  -1  -5   0    4.95    0.95
   1   5   0    3.23    1.03
   1   5   0    3.53    0.46
   1   5   0    2.86    0.87
  -2  -5   0  115.31    5.17
  -2  -5   0  122.51    6.15
   2   5   0  109.01    5.64
  -3  -5   0    0.60    0.82
  -3  -5   0    0.21    0.97
   3   5   0    0.68    0.77
   3   5   0    1.84    1.29
   3   5   0   -0.56    0.65
  -4  -5   0   29.85    2.54
   4   5   0   32.15    2.86
  -5  -5   0    6.12    1.69
   5   5   0    4.12    1.59
  -6  -5   0    8.14    2.18
   6   5   0    9.72    1.23
   6   5   0   10.85    1.98
   6   5   0    9.06    1.60
   7   5   0    8.15    1.51
   7   5   0    7.27    1.83
   7   5   0    8.50    1.25
   8   5   0    0.58    1.10
   8   5   0   -0.25    0.92
   9   5   0    4.87    0.87
   9   5   0    4.83    0.76
  10  -6   0    7.06    0.77
   9  -6   0    7.14    0.95
   9  -6   0    9.02    1.16
   8  -6   0    3.11    1.93
   8  -6   0    5.81    1.25
   8  -6   0    4.50    1.80
   8  -6   0    5.18    1.07
   8  -6   0    7.57    1.09
   7  -6   0   27.44    2.12
   7  -6   0   29.30    3.13
   7  -6   0   26.55    1.95
   7  -6   0   29.26    3.04
   6  -6   0   49.08    3.81
   6  -6   0   52.98    3.81
   5  -6   0   33.46    2.87
   5  -6   0   35.66    2.85
   4  -6   0   43.35    3.03
   4  -6   0   40.69    2.99
   3  -6   0    3.56    1.18
  -3   6   0    1.84    0.79
   2  -6   0   63.67    3.08
   2  -6   0   60.72    3.73
  -2   6   0   63.73    3.50
  -2   6   0   63.71    3.77
   1  -6   0    7.02    0.85
   1  -6   0    6.14    1.27
  -1   6   0    5.21    1.28
  -1   6   0    5.41    0.86
   0  -6   0   45.81    2.59
   0   6   0   47.45    2.86
   0   6   0   47.44    2.89
   0   6   0   46.33    2.53
  -1  -6   0   18.80    1.46
  -1  -6   0   18.10    1.54
  -1  -6   0   16.80    1.54
   1   6   0   20.88    1.83
  -2  -6   0    3.22    1.07
  -2  -6   0    3.06    0.92
   2   6   0    2.35    0.88
   2   6   0    3.95    1.02
  -3  -6   0   30.17    2.40
   3   6   0   30.15    1.99
   3   6   0   29.83    2.94
  -4  -6   0    1.40    1.26
   4   6   0   -0.45    1.38
  -5  -6   0   13.54    2.32
   5   6   0   12.86    2.24
   6   6   0    4.95    1.85
   6   6   0    3.22    1.18
   6   6   0    4.06    1.55
   7   6   0    6.49    1.53
   7   6   0    9.19    1.31
   8   6   0    3.98    0.91
   8   6   0    2.75    1.08
  -9  -6   0   -0.51    0.58
   9   6   0   -0.98    0.59
  10  -7   0    4.96    0.68
   9  -7   0    3.67    1.46
   9  -7   0    6.66    1.06
   9  -7   0    5.10    0.91
   8  -7   0    5.34    1.15
   8  -7   0    2.05    1.59
   8  -7   0    3.17    0.97
   8  -7   0    2.29    1.16
   7  -7   0    3.91    1.86
   7  -7   0    4.57    1.32
   7  -7   0    4.37    1.72
   7  -7   0    3.60    1.06
   6  -7   0   27.75    3.03
   6  -7   0   27.60    2.89
   5  -7   0   38.41    3.23
   5  -7   0   46.97    3.40
   4  -7   0   86.53    5.01
  -4   7   0   77.26    4.95
   3  -7   0   68.67    4.19
  -3   7   0   66.48    3.93
  -3   7   0   68.50    4.21
   2  -7   0    3.58    0.69
   2  -7   0    4.60    1.29
  -2   7   0    3.57    1.38
  -2   7   0    2.34    0.81
   1  -7   0  256.07   11.50
   1  -7   0  247.53   12.48
  -1   7   0  251.57   11.98
  -1   7   0  243.99   12.05
   0  -7   0   15.94    1.47
   0   7   0   15.48    1.85
   0   7   0   16.99    1.82
  -1  -7   0  120.14    5.77
  -1  -7   0  109.89    6.00
   1   7   0  112.11    5.83
  -2  -7   0   11.89    1.67
   2   7   0   12.57    1.60
  -3  -7   0    5.97    1.54
   3   7   0    6.02    1.09
  -4  -7   0   45.91    3.68
   4   7   0   61.05    4.44
  -5  -7   0   -0.16    1.67
   5   7   0   -1.38    1.79
   5   7   0   -0.16    1.27
   6   7   0   10.83    1.90
   6   7   0   14.73    1.56
  -7  -7   0    5.03    1.32
   7   7   0    5.92    1.13
   7   7   0    6.62    1.50
  -8  -7   0    6.14    0.92
   8   7   0    4.89    1.00
   8   7   0    5.87    0.86
   9  -8   0    5.90    1.00
   9  -8   0    5.04    1.49
   9  -8   0    6.06    0.90
   8  -8   0   29.73    3.02
   8  -8   0   30.03    1.93
   8  -8   0   29.91    2.35
   7  -8   0    2.31    0.98
   7  -8   0    3.20    1.81
   7  -8   0    1.06    1.23
   7  -8   0    2.14    1.54
   6  -8   0    1.23    1.48
   6  -8   0    1.61    1.29
   6  -8   0    0.71    1.33
   5  -8   0   23.80    2.56
   5  -8   0   24.64    2.88
   4  -8   0    7.60    1.57
   4  -8   0    6.82    1.72
  -4   8   0    3.82    1.93
   3  -8   0   21.19    2.37
  -3   8   0   20.16    2.47
   2  -8   0   55.62    2.92
   2  -8   0   57.70    3.77
  -2   8   0   57.12    3.41
  -2   8   0   56.11    3.70
   1  -8   0    7.30    1.08
  -1   8   0    4.67    1.47
   0  -8   0  112.82    5.57
   0   8   0  111.97    5.91
   0   8   0  107.36    5.82
  -1  -8   0    6.50    1.26
   1   8   0    9.02    1.52
   2   8   0   95.56    5.10
  -3  -8   0   20.52    2.48
   3   8   0   22.83    1.80
  -4  -8   0   13.59    2.38
  -4  -8   0   14.46    1.72
   4   8   0   16.42    1.52
  -5  -8   0   16.58    1.79
  -6  -8   0    0.61    1.15
  -7  -8   0   12.64    1.24
  -8  -8   0    1.20    0.60
   9  -9   0   14.15    1.84
   9  -9   0   17.50    1.27
   9  -9   0   18.15    1.39
   8  -9   0    2.93    1.45
   8  -9   0    2.75    1.16
   8  -9   0    2.43    0.91
   7  -9   0   32.05    2.06
   7  -9   0   33.35    3.53
   7  -9   0   30.03    2.55
   7  -9   0   38.49    3.23
   6  -9   0   14.88    2.25
   6  -9   0   11.84    1.64
   6  -9   0   10.97    2.35
   5  -9   0    6.86    1.65
   5  -9   0    7.50    1.97
   5  -9   0    5.78    1.37
   5  -9   0    4.32    1.48
   4  -9   0   37.04    3.15
   4  -9   0   32.07    2.90
   3  -9   0    0.01    1.18
   3  -9   0    0.75    1.39
  -3   9   0    2.03    1.69
   2  -9   0   30.66    1.86
   2  -9   0   32.34    2.74
  -2   9   0   30.71    2.97
   1  -9   0   25.94    1.85
   0  -9   0    5.76    1.17
   0   9   0    5.59    1.57
  -1  -9   0   22.52    2.16
   1   9   0   21.69    2.24
   2   9   0    0.42    1.05
  -3  -9   0   46.79    2.77
   3   9   0   41.40    2.51
   3   9   0   35.98    3.00
   3   9   0   47.76    2.69
  -4  -9   0   -0.23    1.14
   4   9   0    3.43    1.06
  -5  -9   0    5.67    1.26
  -6  -9   0   20.98    1.79
  -7  -9   0    0.83    0.70
   9 -10   0   -0.09    0.63
   9 -10   0    0.16    0.54
   8 -10   0   40.12    2.13
   8 -10   0   36.16    2.92
   8 -10   0   38.51    2.45
   7 -10   0    1.62    1.32
   7 -10   0    1.42    1.21
   7 -10   0    2.48    0.91
   6 -10   0   35.06    3.61
   6 -10   0   30.66    2.60
   6 -10   0   30.82    2.40
   6 -10   0   36.08    3.16
   5 -10   0    4.51    1.99
   5 -10   0    9.72    1.80
   5 -10   0    4.16    1.42
   5 -10   0    5.59    1.58
   4 -10   0    5.33    1.43
   4 -10   0    7.58    1.63
   4 -10   0    5.64    2.00
   4 -10   0    5.98    1.52
   3 -10   0   77.64    5.01
   3 -10   0   76.37    4.87
   2 -10   0   12.99    1.11
   1 -10   0    3.57    0.97
   0 -10   0   24.23    2.05
   0  10   0   29.58    2.73
  -1 -10   0   28.36    2.42
   1  10   0   33.99    2.57
  -2 -10   0   16.50    2.01
  -2 -10   0   17.03    1.57
  -2 -10   0   16.39    2.13
   2  10   0   18.77    1.96
   2  10   0   19.37    2.16
   2  10   0   17.47    1.57
   2  10   0   20.33    1.71
   2  10   0   15.60    2.11
  -3 -10   0    1.74    1.02
  -3 -10   0    0.70    1.55
   3  10   0    1.06    1.23
   3  10   0    3.32    0.94
   3  10   0    1.66    0.85
  -4 -10   0   23.25    1.72
  -4 -10   0   19.36    2.15
   4  10   0   20.28    1.79
  -5 -10   0    1.68    0.99
  -5 -10   0    2.03    1.38
  -6 -10   0    6.23    0.90
  -6 -10   0    4.25    1.21
  -7 -10   0    5.22    0.88
   8 -11   0   -0.19    0.92
   8 -11   0   -0.72    0.79
   8 -11   0    0.18    0.64
   7 -11   0   40.15    2.55
   7 -11   0   38.89    2.19
   7 -11   0   37.24    3.00
   6 -11   0   -0.90    1.25
   6 -11   0    1.36    1.19
   6 -11   0    1.03    0.88
   6 -11   0   -0.47    1.19
   5 -11   0   37.05    3.01
   5 -11   0   30.79    2.73
   5 -11   0   35.32    3.59
   5 -11   0   29.55    2.58
   4 -11   0   15.18    2.04
   4 -11   0   15.05    1.86
   4 -11   0   12.14    2.53
   4 -11   0   11.88    1.70
   3 -11   0   17.25    2.05
   3 -11   0   21.05    1.63
   2 -11   0   78.22    4.25
   2 -11   0   70.18    4.18
  -2  11   0   65.48    3.85
   1 -11   0   16.96    2.01
   1 -11   0   12.26    1.88
   1 -11   0   14.56    1.48
   1 -11   0   15.52    1.52
  -1  11   0   13.41    1.53
   0 -11   0   41.98    2.73
   0 -11   0   41.92    2.86
   0 -11   0   38.22    3.26
   0 -11   0   38.09    2.76
   0  11   0   41.11    3.01
   0  11   0   41.06    2.45
   0  11   0   44.78    3.14
  -1 -11   0    7.96    1.44
  -1 -11   0    4.78    1.32
  -1 -11   0    6.64    1.40
   1  11   0    6.54    1.53
   1  11   0    9.24    1.48
   1  11   0    7.78    1.75
   1  11   0    4.42    1.33
  -2 -11   0   13.29    1.70
  -2 -11   0   10.93    1.69
  -2 -11   0    8.70    1.72
  -2 -11   0   10.18    1.26
   2  11   0    8.83    1.50
   2  11   0   12.23    1.80
   2  11   0   10.62    1.75
   2  11   0   11.99    1.19
   2  11   0   12.34    1.36
  -3 -11   0    9.18    1.64
  -3 -11   0    7.53    1.15
   3  11   0    7.03    1.39
   3  11   0   12.04    1.78
  -4 -11   0    0.27    0.95
  -4 -11   0   -0.40    1.20
   4  11   0    0.30    0.75
  -5 -11   0    8.13    0.95
  -5 -11   0    7.39    1.27
  -6 -11   0    1.30    0.83
   8 -12   0    5.81    0.88
   8 -12   0    6.34    0.73
   7 -12   0    0.92    0.70
   7 -12   0   -0.05    0.96
   7 -12   0    0.93    1.03
   6 -12   0    9.85    1.64
   6 -12   0    9.81    1.52
   6 -12   0   10.88    1.43
   6 -12   0    9.46    1.10
   5 -12   0   -0.32    1.20
   5 -12   0   -1.00    0.83
   5 -12   0   -0.65    1.06
   5 -12   0   -0.65    1.24
   4 -12   0   23.24    2.46
   4 -12   0   22.20    2.13
  -4  12   0   21.64    1.99
   3 -12   0    1.95    1.29
  -3  12   0    3.00    1.27
   2 -12   0   23.13    1.97
   2 -12   0   21.06    2.18
  -2  12   0   22.68    1.85
   1 -12   0   28.07    1.91
   1 -12   0   31.39    2.62
   1 -12   0   32.07    2.65
   1 -12   0   27.63    1.89
  -1  12   0   29.63    2.53
  -1  12   0   30.41    2.12
  -1  12   0   30.13    2.48
   0 -12   0   20.38    1.63
   0 -12   0   18.55    2.08
   0  12   0   19.80    1.52
   0  12   0   20.06    2.33
   0  12   0   22.09    2.19
   0  12   0   21.49    2.02
   0  12   0   19.37    1.92
  -1 -12   0   37.21    2.62
  -1 -12   0   37.91    2.54
   1  12   0   39.31    2.82
   1  12   0   42.16    3.06
   1  12   0   37.96    2.61
   1  12   0   36.07    2.47
  -2 -12   0    1.16    1.13
  -2 -12   0    0.34    1.17
   2  12   0    1.24    1.38
   2  12   0    2.36    1.37
   2  12   0    2.51    0.91
  -3 -12   0   27.04    2.10
  -3 -12   0   28.49    2.23
   3  12   0   26.23    2.36
   3  12   0   25.58    2.07
  -4 -12   0    4.47    1.04
  -4 -12   0    4.40    1.15
  -5 -12   0    0.90    0.78
  -5 -12   0    0.33    0.73
   7 -13   0    8.03    1.04
   7 -13   0    6.68    0.80
  -7  13   0    8.92    1.09
   6 -13   0    2.98    0.80
   6 -13   0    5.10    1.25
   6 -13   0    3.52    1.09
  -6  13   0    5.69    1.22
  -6  13   0    1.83    1.02
   5 -13   0    1.50    0.90
   5 -13   0    1.68    1.10
   5 -13   0    0.78    1.13
  -5  13   0    0.90    1.04
   4 -13   0    1.57    1.16
  -4  13   0    0.78    1.10
   3 -13   0   24.57    2.11
  -3  13   0   23.15    1.97
  -3  13   0   18.31    2.08
   2 -13   0    2.19    1.28
   2 -13   0    1.92    1.01
  -2  13   0   -0.28    0.99
  -2  13   0    0.92    1.47
  -2  13   0    2.93    1.46
   1 -13   0    5.45    1.31
  -1  13   0    4.79    1.41
  -1  13   0    4.74    1.63
  -1  13   0    3.24    1.56
  -1  13   0    6.27    0.98
   0 -13   0   20.48    1.60
   0 -13   0   19.71    1.94
   0  13   0   21.89    1.99
   0  13   0   24.15    1.95
   0  13   0   23.14    2.12
  -1 -13   0    1.04    1.22
  -1 -13   0    2.48    1.00
   1  13   0    1.86    1.03
   1  13   0   -0.43    1.34
   1  13   0    2.88    1.33
  -2 -13   0   11.04    1.21
  -2 -13   0    9.78    1.54
  -2 -13   0   10.93    1.29
   2  13   0   11.46    1.49
   2  13   0   11.84    1.59
  -3 -13   0    2.12    0.88
  -3 -13   0    2.50    0.91
   3  13   0    0.61    0.74
   3  13   0    0.63    1.14
  -4 -13   0    7.57    0.89
  -6  14   0    3.11    0.77
  -6  14   0    0.19    0.90
  -5  14   0   16.55    1.56
  -5  14   0   17.85    1.45
  -4  14   0    6.08    0.99
  -3  14   0    0.35    1.21
  -3  14   0    0.35    0.83
  -3  14   0    0.44    1.18
  -2  14   0   10.96    1.47
  -2  14   0   14.18    1.57
  -2  14   0   10.09    1.59
  -2  14   0   10.87    1.07
   1 -14   0    3.71    1.06
  -1  14   0    3.41    1.37
  -1  14   0    2.02    1.17
  -1  14   0    3.42    1.20
  -1  14   0    2.84    1.13
   0 -14   0    8.82    1.27
   0  14   0    9.18    1.45
   0  14   0    6.83    0.99
   0  14   0    7.50    1.20
  -1 -14   0    8.32    1.25
   1  14   0    9.43    1.40
   1  14   0    9.56    0.97
   1  14   0   11.05    1.43
  -2 -14   0    3.39    0.71
  -2 -14   0    4.24    0.97
   2  14   0    4.50    1.08
   2  14   0    3.56    0.91
  -3 -14   0    9.72    1.05
  -5  15   0    0.06    0.83
  -5  15   0    1.22    0.51
  -5  15   0    0.37    0.79
  -4  15   0   13.72    1.29
  -4  15   0   11.01    1.27
  -4  15   0   12.84    1.02
  -3  15   0    7.01    1.09
  -3  15   0    5.96    1.07
  -3  15   0    5.45    1.14
  -3  15   0    5.80    1.14
  -2  15   0    1.40    0.96
  -2  15   0    1.05    1.06
  -2  15   0    2.32    0.97
  -2  15   0    1.60    0.90
  -1  15   0   13.22    1.47
  -1  15   0   13.69    1.17
  -1  15   0   13.32    1.24
   0 -15   0   -0.19    0.65
   0  15   0    1.09    0.66
   0  15   0   -1.72    1.01
   0  15   0    0.51    0.99
  -1 -15   0    5.23    0.82
   1  15   0    7.03    1.05
   1  15   0    5.07    0.88
  -2 -15   0    4.16    0.73
   2  15   0    5.07    0.87
  -3  16   0    3.52    0.58
  -3  16   0    4.37    0.80
  -3  16   0    2.88    0.72
  -2  16   0    0.65    0.60
  -2  16   0    0.69    0.80
  -1  16   0    1.31    0.86
  -1  16   0    3.23    0.83
   0  16   0    6.38    0.79
   0  16  -1    5.47    0.81
  -1  16  -1    0.92    0.79
  -1  16  -1    1.88    0.54
  -2  16  -1   -0.02    0.61
  -2  16  -1    1.03    0.79
  -3  16  -1    8.28    0.77
  -3  16  -1    6.97    0.86
  -3  16  -1    7.67    0.90
   2  15  -1    0.37    0.79
  -2 -15   1    1.39    0.59
   1  15  -1    8.22    1.11
   1  15  -1    6.72    1.04
  -1 -15   1    8.00    0.84
   0  15  -1   -0.13    0.70
   0  15  -1   -1.60    0.94
   0  15  -1    1.47    1.10
  -1  15  -1    8.58    1.10
  -1  15  -1    6.74    1.21
  -1  15  -1    7.50    0.97
  -2  15  -1    0.24    0.97
  -2  15  -1   -0.02    1.02
  -2  15  -1    1.08    0.90
  -2  15  -1    1.33    0.92
  -3  15  -1    1.36    0.91
  -3  15  -1    1.99    0.63
  -3  15  -1    1.59    0.97
  -3  15  -1    2.23    0.96
  -4  15  -1    4.88    0.96
  -4  15  -1    5.33    1.08
  -4  15  -1    4.35    0.70
  -5  15  -1   -1.22    0.83
  -5  15  -1    0.31    0.53
  -5  15  -1   -1.19    0.70
   2  14  -1    9.27    1.27
   2  14  -1   10.29    1.17
  -2 -14   1    9.22    1.15
   1  14  -1    3.19    1.19
   1  14  -1    1.13    1.19
   1  14  -1    2.83    0.85
  -1 -14   1    3.65    0.98
   0  14  -1   16.40    1.39
   0  14  -1   16.32    1.70
   0  14  -1   15.14    1.48
   0 -14   1   16.22    1.48
  -1  14  -1   -0.85    1.06
  -1  14  -1   -1.03    1.07
  -1  14  -1   -1.18    1.10
  -1  14  -1   -0.46    1.26
   1 -14   1    0.50    0.86
  -2  14  -1    8.33    1.02
  -2  14  -1    8.24    1.51
  -2  14  -1    7.30    1.42
  -3  14  -1    1.10    1.22
  -3  14  -1    4.14    1.36
  -3  14  -1    2.20    0.91
  -4  14  -1    9.81    1.15
  -5  14  -1    5.58    0.99
  -6  14  -1    0.98    0.87
  -6  14  -1    0.23    0.75
   6 -14   1    1.51    0.86
  -5 -13   1    0.98    0.47
  -4 -13   1   12.22    1.04
   3  13  -1    2.70    0.85
  -3 -13   1    1.88    0.85
   2  13  -1   14.01    1.54
   2  13  -1    9.88    1.03
   2  13  -1    9.73    1.53
  -2 -13   1   11.75    1.29
  -2 -13   1   11.05    1.49
   1  13  -1   12.48    1.67
   1  13  -1   11.71    1.85
   1  13  -1   14.65    1.27
   1  13  -1   14.61    1.48
  -1 -13   1   13.83    1.24
  -1 -13   1   13.01    1.63
   0  13  -1    5.92    1.28
   0  13  -1    5.73    1.42
   0  13  -1    4.49    1.55
   0 -13   1    3.86    1.28
  -1  13  -1   38.28    2.26
  -1  13  -1   37.09    2.87
  -1  13  -1   36.20    3.05
   1 -13   1   38.24    2.59
   1 -13   1   38.89    2.85
  -2  13  -1    0.51    1.42
  -2  13  -1    0.21    1.57
  -2  13  -1    0.77    1.07
   2 -13   1    0.32    1.23
  -3  13  -1   15.13    1.57
  -3  13  -1   14.51    1.86
   3 -13   1   18.46    1.90
  -4  13  -1    2.39    1.14
   4 -13   1    2.28    1.23
  -5  13  -1   13.09    1.48
   5 -13   1   13.88    1.20
   5 -13   1   12.13    1.71
   5 -13   1   15.48    1.63
   5 -13   1   13.76    1.56
  -6  13  -1   -0.58    1.02
   6 -13   1    0.68    0.74
   6 -13   1    0.37    0.98
   6 -13   1   -0.12    0.95
  -7  13  -1   -0.64    0.89
   7 -13   1    0.44    0.60
   7 -13   1    0.16    0.77
  -5 -12   1    1.42    0.72
  -5 -12   1    2.11    0.80
  -4 -12   1    0.76    1.03
  -4 -12   1    2.25    0.96
   3  12  -1   11.82    1.41
  -3 -12   1   13.18    1.49
  -3 -12   1   11.99    1.43
   2  12  -1    1.89    1.37
   2  12  -1    1.61    0.97
   2  12  -1    1.91    1.40
  -2 -12   1    2.25    1.13
  -2 -12   1    0.87    1.08
   1  12  -1   19.36    2.22
   1  12  -1   19.33    1.82
   1  12  -1   20.21    1.73
   1  12  -1   18.28    2.08
  -1 -12   1   13.39    1.73
  -1 -12   1   17.05    2.00
  -1 -12   1   19.26    1.64
  -1 -12   1   21.63    1.67
   0  12  -1    2.81    1.58
   0  12  -1    6.75    1.47
   0  12  -1    4.25    0.98
   0  12  -1    6.83    1.59
   0 -12   1    4.78    1.49
   0 -12   1    5.22    1.05
   0 -12   1    2.04    0.90
  -1  12  -1   13.06    1.90
  -1  12  -1   14.01    1.41
   1 -12   1   10.06    1.60
   1 -12   1   12.22    1.82
  -2  12  -1   51.49    3.01
   2 -12   1   45.90    2.96
   2 -12   1   45.97    3.32
  -3  12  -1    7.16    1.45
   3 -12   1    6.66    1.52
   4 -12   1   38.67    2.79
   4 -12   1   34.65    2.78
   4 -12   1   36.39    3.03
   5 -12   1    1.62    1.27
   5 -12   1    0.71    1.16
   5 -12   1    3.22    1.33
   6 -12   1   20.46    1.72
   6 -12   1   17.12    1.35
   6 -12   1   16.21    2.04
   6 -12   1   19.24    1.82
   7 -12   1    2.22    1.12
   7 -12   1    3.24    0.79
   7 -12   1    2.77    0.96
   8 -12   1    2.22    0.57
   8 -12   1    2.87    0.69
  -6 -11   1    1.27    0.82
  -6 -11   1    0.58    0.82
  -5 -11   1    9.00    1.34
  -5 -11   1    9.99    0.98
   4  11  -1    1.73    0.90
  -4 -11   1    1.71    1.29
  -4 -11   1    0.29    0.90
  -4 -11   1    0.96    1.34
   3  11  -1    4.16    0.86
   3  11  -1    5.15    1.39
  -3 -11   1    2.19    1.39
  -3 -11   1    4.97    1.48
  -3 -11   1    2.96    0.96
   2  11  -1    5.80    1.70
   2  11  -1    3.35    1.35
   2  11  -1    8.22    1.29
   2  11  -1    7.37    1.14
   2  11  -1    5.67    1.67
  -2 -11   1    6.81    1.49
  -2 -11   1    6.02    1.50
  -2 -11   1    6.52    1.50
   1  11  -1    2.70    1.36
   1  11  -1    0.51    1.36
   1  11  -1    2.29    1.57
   1  11  -1    0.57    1.21
  -1 -11   1    2.29    1.20
  -1 -11   1   -0.15    1.01
  -1 -11   1    1.55    1.17
   0  11  -1   17.13    1.50
   0  11  -1   15.60    1.89
   0 -11   1   16.18    1.64
   0 -11   1   16.45    1.65
   0 -11   1   18.84    2.07
   0 -11   1   16.96    1.70
  -1  11  -1    1.26    1.16
   1 -11   1    5.14    1.61
   1 -11   1    2.24    0.79
   1 -11   1    1.74    0.98
   1 -11   1    2.20    1.48
  -2  11  -1    5.35    1.35
   2 -11   1    5.66    1.38
   2 -11   1    4.90    1.55
   3 -11   1   41.52    3.15
   3 -11   1   45.08    3.45
   4 -11   1   13.48    1.98
   4 -11   1    9.56    1.70
   4 -11   1    9.47    2.35
   4 -11   1    9.35    1.58
   5 -11   1   34.11    2.94
   5 -11   1   29.42    2.46
   5 -11   1   29.82    2.68
   5 -11   1   29.86    3.47
   6 -11   1    1.28    1.27
   6 -11   1    1.60    1.20
   6 -11   1   -0.85    1.21
   7 -11   1   22.49    1.63
   7 -11   1   21.79    2.33
   7 -11   1   23.31    1.87
   8 -11   1    3.39    0.72
   8 -11   1    3.18    1.09
   8 -11   1    2.69    0.86
  -7 -10   1    2.43    0.78
  -6 -10   1   13.44    1.08
  -6 -10   1    9.25    1.32
  -5 -10   1    1.77    0.95
  -5 -10   1    1.71    1.30
   4  10  -1   16.51    1.51
  -4 -10   1   15.03    1.42
  -4 -10   1   11.69    1.83
   3  10  -1    3.75    1.06
   3  10  -1    2.69    1.39
   3  10  -1    0.67    0.92
  -3 -10   1    0.32    1.45
  -3 -10   1    3.82    1.03
   2  10  -1   44.56    3.35
   2  10  -1   47.01    2.98
   2  10  -1   37.74    2.67
   2  10  -1   37.66    2.69
  -2 -10   1   37.33    3.11
  -2 -10   1   47.48    3.10
  -2 -10   1   37.44    2.58
  -2 -10   1   42.67    3.09
   1  10  -1    2.39    1.35
  -1 -10   1    4.85    1.22
   0 -10   1    2.05    0.95
   1 -10   1   15.89    1.41
   3 -10   1   -0.48    1.24
   3 -10   1    1.16    1.69
   4 -10   1   44.10    3.58
   4 -10   1   40.10    2.99
   4 -10   1   42.66    3.33
   4 -10   1   37.77    2.69
   5 -10   1   12.89    1.64
   5 -10   1   16.44    2.23
   5 -10   1   13.50    1.83
   5 -10   1   13.44    2.58
   6 -10   1   34.65    2.60
   6 -10   1   29.87    3.50
   6 -10   1   30.45    2.64
   6 -10   1   35.68    3.17
   7 -10   1    0.10    1.14
   7 -10   1   -0.43    1.21
   7 -10   1    1.88    0.89
   8 -10   1   14.28    1.18
   8 -10   1   13.61    1.90
   8 -10   1   14.17    1.41
   9 -10   1    7.92    0.74
   9 -10   1    6.27    0.75
  -7  -9   1    3.33    0.75
  -6  -9   1   13.52    1.36
  -5  -9   1   13.86    1.50
   4   9  -1    4.34    1.17
  -4  -9   1    0.79    1.13
   3   9  -1   30.89    2.26
   3   9  -1   33.24    2.70
   3   9  -1   37.17    2.42
  -3  -9   1   33.51    2.43
   2   9  -1   13.44    1.79
  -2  -9   1   12.09    1.83
   1   9  -1   90.39    5.09
  -1  -9   1   93.06    4.94
   0  -9   1    8.52    1.28
  -1   9  -1   20.34    2.42
   1  -9   1   23.12    1.66
  -2   9  -1   54.49    3.94
   2  -9   1   56.75    3.92
  -3   9  -1   19.00    2.61
   3  -9   1   22.41    2.31
   3  -9   1   19.75    2.53
   4  -9   1   10.55    1.80
   4  -9   1    8.33    2.09
   5  -9   1   28.31    2.80
   5  -9   1   24.43    2.26
   5  -9   1   24.02    3.04
   5  -9   1   23.12    1.96
   6  -9   1   10.23    2.04
   6  -9   1   10.47    1.57
   6  -9   1    5.27    2.10
   7  -9   1   18.53    1.82
   7  -9   1   19.16    2.53
   8  -9   1   -0.57    1.00
   8  -9   1   -0.43    1.28
   8  -9   1    1.56    0.84
   9  -9   1    9.78    0.99
   9  -9   1   11.59    0.96
  -8  -8   1   -0.81    0.58
  -7  -8   1   10.24    1.19
  -6  -8   1    1.11    1.16
   5   8  -1   11.77    1.11
  -5  -8   1    5.82    1.39
   4   8  -1   23.55    1.80
  -4  -8   1   20.00    2.66
  -4  -8   1   18.59    1.87
   3   8  -1   31.08    2.27
  -3  -8   1   28.20    2.65
   2   8  -1   33.60    2.55
  -2  -8   1   30.23    2.52
   1   8  -1    4.23    1.30
   1   8  -1    6.85    1.42
  -1  -8   1    5.26    1.17
   0   8  -1   89.60    5.25
   0  -8   1  101.33    4.91
  -1   8  -1    4.24    1.52
   1  -8   1    9.49    1.75
   1  -8   1    9.07    1.07
  -2   8  -1   79.39    4.84
   2  -8   1   79.89    3.86
   2  -8   1   83.74    4.96
  -3   8  -1   42.67    3.35
   3  -8   1   45.83    3.33
  -4   8  -1   18.98    2.72
   4  -8   1   21.93    2.64
   4  -8   1   21.12    2.31
   5  -8   1   34.13    3.09
   5  -8   1   39.87    3.28
   6  -8   1    6.42    1.44
   6  -8   1   10.58    2.20
   6  -8   1    8.13    1.95
   7  -8   1   40.18    3.54
   7  -8   1   43.04    3.59
   7  -8   1   35.34    2.67
   8  -8   1    3.51    0.94
   8  -8   1    4.91    1.16
   8  -8   1    4.64    1.63
   9  -8   1    1.38    0.69
   9  -8   1    0.43    0.73
   9  -8   1    0.67    1.23
   8   7  -1    2.86    1.03
  -8  -7   1    4.40    0.89
   7   7  -1    0.76    1.02
  -7  -7   1    0.59    1.09
   6   7  -1   15.50    2.66
   6   7  -1   16.85    1.69
   5   7  -1    6.42    1.48
   5   7  -1    3.85    0.95
   5   7  -1    7.03    2.14
  -5  -7   1    2.98    1.78
   4   7  -1   24.44    1.57
  -4  -7   1   19.52    2.51
   3   7  -1   33.80    2.29
  -3  -7   1   29.66    2.59
   2   7  -1   45.85    2.94
   2   7  -1   48.66    2.95
  -2  -7   1   44.57    3.04
  -2  -7   1   42.33    2.74
   1   7  -1   83.93    4.49
   1   7  -1   82.32    4.52
  -1  -7   1   77.39    4.50
  -1  -7   1   85.33    4.34
   0   7  -1    3.71    1.35
   0  -7   1    7.37    1.04
  -1   7  -1  134.98    7.04
  -1   7  -1  144.26    7.33
   1  -7   1  146.45    6.66
   1  -7   1  139.35    7.49
  -2   7  -1    9.40    1.71
  -2   7  -1   12.09    1.39
   2  -7   1   13.73    1.83
   2  -7   1   11.53    0.89
  -3   7  -1  126.65    7.04
   3  -7   1  135.28    7.20
  -4   7  -1   36.49    3.09
   4  -7   1   34.56    2.87
   5  -7   1    5.90    1.65
   5  -7   1    4.72    1.50
   6  -7   1   55.26    4.16
   6  -7   1   52.14    3.20
   6  -7   1   61.36    4.20
   7  -7   1    1.89    1.19
   7  -7   1   -0.89    1.40
   7  -7   1    1.01    1.64
   8  -7   1   31.51    2.27
   8  -7   1   30.63    1.96
   8  -7   1   30.71    3.04
   9  -7   1    2.04    0.75
  10  -7   1    0.12    0.49
   9   6  -1    0.64    0.68
  -9  -6   1   -0.47    0.60
   8   6  -1    3.68    0.93
   8   6  -1    3.88    1.16
  -8  -6   1    4.20    1.06
   7   6  -1    4.30    1.19
   7   6  -1    3.30    1.67
   7   6  -1    2.30    1.45
   6   6  -1    0.91    1.67
   6   6  -1   -0.54    1.50
   6   6  -1    1.62    1.14
   5   6  -1   30.44    3.01
  -5  -6   1   22.28    2.82
   4   6  -1    1.09    0.65
   4   6  -1    1.01    1.56
  -4  -6   1    1.37    1.30
   3   6  -1   35.47    2.41
   3   6  -1   34.06    2.26
  -3  -6   1   32.14    2.55
  -3  -6   1   34.79    2.34
   2   6  -1   65.17    3.79
   2   6  -1   72.02    3.86
  -2  -6   1   68.37    3.54
  -2  -6   1   69.96    4.03
   1   6  -1   95.69    5.11
   1   6  -1  103.30    5.20
  -1  -6   1   94.52    4.60
  -1  -6   1  102.15    5.30
  -1  -6   1  102.25    4.98
   0   6  -1   37.97    2.65
   0   6  -1   40.87    2.31
   0   6  -1   42.73    2.72
   0  -6   1   37.15    2.26
   0  -6   1   44.63    2.89
  -1   6  -1    0.67    1.10
  -1   6  -1    0.34    0.56
   1  -6   1    0.31    1.03
   1  -6   1   -0.08    0.50
  -2   6  -1  262.28   12.62
  -2   6  -1  272.76   12.72
   2  -6   1  250.22   13.01
   2  -6   1  264.70   11.76
  -3   6  -1   27.36    2.06
  -3   6  -1   27.66    2.40
   3  -6   1   29.53    2.36
   4  -6   1   99.44    5.72
   5  -6   1   14.06    2.18
   5  -6   1   20.37    2.44
   5  -6   1   16.43    2.17
   6  -6   1    2.30    1.48
   6  -6   1    3.76    1.60
   7  -6   1   44.96    3.85
   7  -6   1   47.61    2.93
   7  -6   1   46.44    3.76
   8  -6   1   -0.25    0.85
   8  -6   1    0.62    1.00
   8  -6   1    2.85    1.65
   9  -6   1   16.13    1.29
   9  -6   1   16.22    1.32
  10  -6   1    0.29    0.54
   9   5  -1    3.35    0.87
   9   5  -1    5.44    0.81
  -9  -5   1    2.04    0.85
   8   5  -1    0.51    0.99
   8   5  -1   -1.50    1.09
   7   5  -1   22.75    2.01
   7   5  -1   22.74    1.68
   7   5  -1   19.66    2.50
   6   5  -1    1.17    1.48
   6   5  -1    2.89    1.53
   6   5  -1    0.64    1.04
  -6  -5   1    1.94    1.80
   5   5  -1    0.30    1.36
  -5  -5   1    0.49    1.30
   4   5  -1   23.54    2.38
   4   5  -1   19.34    1.28
  -4  -5   1   18.37    2.17
   3   5  -1   23.06    1.66
   3   5  -1   19.28    2.24
   3   5  -1   19.14    1.73
  -3  -5   1   19.14    1.76
  -3  -5   1   24.19    1.99
   2   5  -1   43.47    2.63
   2   5  -1   37.52    2.56
  -2  -5   1   44.83    2.74
  -2  -5   1   44.90    2.43
   1   5  -1   19.31    1.68
   1   5  -1   17.90    1.61
  -1  -5   1   16.18    1.39
  -1  -5   1   19.35    1.50
  -1  -5   1   19.35    1.53
   0   5  -1   94.24    4.64
   0   5  -1   98.62    4.94
   0  -5   1   90.22    4.50
   0  -5   1   92.77    4.75
  -1   5  -1  134.02    6.39
  -1   5  -1  129.84    6.57
   1  -5   1  127.09    5.99
   1  -5   1  127.47    6.71
  -2   5  -1   24.58    1.70
  -2   5  -1   23.08    2.08
   2  -5   1   22.09    1.92
  -3   5  -1  216.10   10.45
   3  -5   1  211.24   10.71
   3  -5   1  212.48   10.42
  -4   5  -1   19.45    2.00
   4  -5   1   21.01    2.19
   4  -5   1   23.23    2.20
   5  -5   1   93.28    5.48
   5  -5   1   96.46    5.57
   6  -5   1   22.95    2.66
   6  -5   1   21.78    2.61
   7  -5   1    8.01    1.95
   7  -5   1    6.74    1.35
   7  -5   1    8.76    2.01
   8  -5   1   20.68    1.65
   8  -5   1   23.10    1.70
   8  -5   1   20.07    2.79
   9  -5   1   -0.20    0.72
   9  -5   1    0.80    0.68
  10  -5   1   15.47    1.06
   9   4  -1    2.32    0.95
   9   4  -1    2.28    0.81
   8   4  -1   14.47    1.53
   8   4  -1   15.99    1.38
   8   4  -1   10.98    1.85
   7   4  -1    0.28    0.96
   7   4  -1    1.47    1.30
   7   4  -1    1.41    1.36
   6   4  -1   16.84    2.12
  -6  -4   1   11.62    2.27
   5   4  -1    1.46    1.24
  -5  -4   1    1.22    1.22
   4   4  -1   21.25    1.82
   4   4  -1   20.56    2.06
  -4  -4   1   18.96    2.10
  -4  -4   1   20.11    1.78
   3   4  -1    1.29    0.73
   3   4  -1   -0.23    0.76
  -3  -4   1    2.53    1.01
  -3  -4   1    0.90    0.73
   2   4  -1    2.34    0.85
   2   4  -1    3.32    0.87
  -2  -4   1    2.10    0.74
  -2  -4   1    2.58    0.87
  -2  -4   1    2.61    0.47
   1   4  -1   53.93    3.03
   1   4  -1   58.36    3.11
   1   4  -1   51.84    2.98
  -1  -4   1   59.46    2.79
  -1  -4   1   59.74    3.14
  -1  -4   1   57.52    2.89
   0   4  -1   25.90    1.90
   0  -4   1   23.56    1.48
   0  -4   1   22.94    1.43
   0  -4   1   25.41    1.59
   0  -4   1   24.28    1.50
  -1   4  -1  358.89   16.64
  -1   4  -1  369.58   16.72
   1  -4   1  346.61   15.97
  -2   4  -1   32.39    2.06
   2  -4   1   32.44    2.25
   2  -4   1   36.02    2.22
  -3   4  -1    3.84    0.90
   3  -4   1    5.08    1.17
   3  -4   1    6.81    1.19
  -4   4  -1  220.39   11.11
   4  -4   1  223.26   11.32
   4  -4   1  233.75   11.05
   5  -4   1   19.29    2.09
   5  -4   1   16.22    2.09
   6  -4   1   32.89    3.16
   6  -4   1   37.28    2.96
   7  -4   1   29.47    3.07
   7  -4   1   31.03    2.17
   7  -4   1   27.75    2.24
   8  -4   1    8.02    1.05
   8  -4   1    7.56    1.16
   9  -4   1   14.39    1.16
   9  -4   1   12.75    1.17
  10  -4   1    0.03    0.57
  10   3  -1    5.12    0.66
   9   3  -1    6.59    1.06
   9   3  -1    4.56    0.92
   8   3  -1   11.81    1.25
   8   3  -1   17.91    1.64
   8   3  -1   10.36    1.73
   7   3  -1   26.65    2.23
   7   3  -1   28.14    2.57
   7   3  -1   23.80    1.76
   6   3  -1    4.08    1.31
  -6  -3   1    2.37    1.60
   5   3  -1  138.46    7.13
   5   3  -1  145.39    7.93
  -5  -3   1  132.34    7.58
   4   3  -1    6.75    1.23
   4   3  -1    6.81    1.16
  -4  -3   1    5.27    0.97
  -4  -3   1    4.85    1.21
   3   3  -1  125.03    6.04
   3   3  -1  134.03    6.38
  -3  -3   1  137.17    6.83
  -3  -3   1  125.75    5.64
   2   3  -1   24.64    1.41
   2   3  -1   27.44    1.75
   2   3  -1   25.45    1.64
  -2  -3   1   26.87    1.83
  -2  -3   1   28.00    1.54
  -2  -3   1   25.81    1.48
   1   3  -1   -0.20    0.72
   1   3  -1   -0.05    0.48
  -1  -3   1    1.46    0.63
  -1  -3   1    0.64    0.45
  -1  -3   1    0.55    0.57
   0   3  -1   10.88    1.03
   0   3  -1   13.24    1.27
   0  -3   1   11.70    0.96
   0  -3   1   12.21    0.88
   0  -3   1   12.20    1.05
  -1   3  -1  115.70    5.66
  -2   3  -1    6.17    0.84
   2  -3   1    3.94    0.89
  -3   3  -1   13.76    1.33
   3  -3   1   13.97    1.46
   3  -3   1   14.44    1.49
  -4   3  -1    2.54    0.88
   4  -3   1    3.08    1.06
   4  -3   1    1.93    1.02
  -5   3  -1  195.46   10.18
   5  -3   1  204.22   10.13
   5  -3   1  208.32   10.39
   6  -3   1   33.14    2.71
   6  -3   1   30.33    3.01
   7  -3   1    5.72    1.82
   7  -3   1    6.35    1.11
   7  -3   1    6.41    1.03
   8  -3   1    3.13    0.99
   8  -3   1    3.60    0.91
   9  -3   1   20.17    1.61
   9  -3   1   21.35    1.44
  10  -3   1    3.66    0.65
  10   2  -1   -0.03    0.65
  10   2  -1    0.24    0.57
   9   2  -1    6.45    1.15
   9   2  -1    5.74    0.93
   8   2  -1    8.74    1.59
   8   2  -1    6.05    1.08
   8   2  -1   10.79    1.44
   7   2  -1   15.66    1.67
   7   2  -1   15.73    1.38
   7   2  -1   22.02    2.08
  -7  -2   1    9.65    2.41
   6   2  -1   62.17    3.89
   6   2  -1   60.22    3.90
  -6  -2   1   50.48    3.90
   5   2  -1    6.39    1.38
   5   2  -1    7.41    1.28
  -5  -2   1    6.24    1.47
   4   2  -1  312.57   14.38
   4   2  -1  302.53   16.30
  -4  -2   1  314.27   15.26
  -4  -2   1  298.13   12.64
   3   2  -1   20.95    1.58
   3   2  -1   20.42    1.21
  -3  -2   1   20.01    1.31
  -3  -2   1   19.69    1.67
  -3  -2   1   19.18    1.32
   2   2  -1  498.13   21.94
   2   2  -1  444.65   21.46
  -2  -2   1  495.93   22.22
  -2  -2   1  494.34   19.27
  -2  -2   1  478.64   23.19
   1   2  -1   56.89    2.76
   1   2  -1   52.15    2.44
   1   2  -1   55.12    2.82
  -1  -2   1   53.90    2.91
  -1  -2   1   57.63    2.49
  -1  -2   1   56.79    2.75
   0   2  -1   98.08    4.81
   0   2  -1   97.41    4.22
   0   2  -1  100.87    4.79
   0  -2   1  106.25    4.78
   0  -2   1   94.41    4.19
  -1   2  -1  347.73   16.41
   1  -2   1  356.40   16.17
   1  -2   1  357.13   16.40
  -2   2  -1   82.93    4.12
   2  -2   1   79.95    4.07
   2  -2   1   83.16    4.12
  -3   2  -1   10.71    1.11
   3  -2   1   11.04    1.24
   3  -2   1    9.69    1.14
  -4   2  -1   20.16    1.40
  -4   2  -1   20.52    1.54
  -4   2  -1   19.34    1.64
   4  -2   1   19.81    1.70
   4  -2   1   20.05    1.73
  -5   2  -1    3.28    0.86
  -5   2  -1    3.36    1.01
   5  -2   1    3.03    1.10
   5  -2   1    3.60    1.17
   6  -2   1   65.60    4.29
   6  -2   1   65.59    3.95
   6  -2   1   74.25    4.31
   7  -2   1    6.96    1.11
   8  -2   1   12.09    1.24
   8  -2   1   12.96    1.33
   8  -2   1   13.23    1.17
   9  -2   1    7.59    1.06
   9  -2   1    6.58    0.93
  10  -2   1    9.40    0.86
  10   1  -1    3.27    0.75
  10   1  -1    3.87    0.66
   9   1  -1    1.56    1.01
   9   1  -1    1.32    1.04
   9   1  -1    1.16    0.84
   8   1  -1   11.27    1.45
   8   1  -1   12.17    1.62
   8   1  -1   12.03    1.21
   7   1  -1    0.57    0.89
   7   1  -1    1.32    1.08
   7   1  -1    0.81    1.02
  -7  -1   1   -0.69    1.78
   6   1  -1   38.18    2.73
   6   1  -1   38.01    2.88
  -6  -1   1   28.22    2.73
   5   1  -1   62.41    3.82
   5   1  -1   61.96    3.63
  -5  -1   1   61.14    3.19
  -5  -1   1   58.82    3.75
   4   1  -1   53.47    3.05
   4   1  -1   48.49    3.24
   4   1  -1   55.39    3.04
  -4  -1   1   56.38    2.70
  -4  -1   1   54.77    3.21
  -4  -1   1   49.08    2.87
   3   1  -1  520.33   23.28
   3   1  -1  541.62   23.96
  -3  -1   1  502.45   24.27
  -3  -1   1  535.26   21.04
  -3  -1   1  527.10   25.31
   2   1  -1    0.52    0.40
   2   1  -1    0.65    0.61
  -2  -1   1    1.04    0.43
  -2  -1   1    1.23    0.62
  -2  -1   1    0.45    0.42
   1   1  -1  149.75    6.24
   1   1  -1  150.37    7.11
  -1  -1   1  163.90    7.22
  -1  -1   1  151.29    7.51
  -1  -1   1  157.42    6.25
   0   1  -1  169.58    7.22
   0   1  -1  166.78    8.22
   0   1  -1  192.41    8.36
   0  -1   1  194.27    8.36
   0  -1   1  174.29    7.23
  -1   1  -1  369.95   17.19
   1  -1   1  377.30   17.20
   1  -1   1  370.35   16.91
  -2   1  -1   45.18    2.35
   2  -1   1   43.56    2.36
  -3   1  -1    1.00    0.57
   3  -1   1    1.09    0.73
  -4   1  -1  110.51    5.61
  -4   1  -1  106.15    4.89
  -4   1  -1  111.99    5.81
   4  -1   1  108.08    5.77
   4  -1   1  116.89    5.69
  -5   1  -1    0.70    0.65
  -5   1  -1    0.86    1.00
   5  -1   1    0.97    0.65
   5  -1   1   -0.43    0.88
   5  -1   1    0.46    0.91
   6  -1   1    1.73    1.33
   6  -1   1    2.17    0.86
   7  -1   1    6.52    1.07
   7  -1   1    6.57    1.08
   8  -1   1    7.16    1.12
   8  -1   1    8.59    1.16
   8  -1   1    8.45    1.03
   9  -1   1    3.76    0.81
   9  -1   1    3.27    1.00
  10  -1   1    2.36    0.61
  10   0  -1    2.38    0.65
  10   0  -1    3.66    0.80
   9   0  -1   10.77    1.37
   9   0  -1    9.65    1.06
   9   0  -1    9.39    1.36
   8   0  -1    9.03    1.37
   8   0  -1    7.94    1.10
   8   0  -1    7.57    1.24
   7   0  -1   30.62    2.56
   6   0  -1    1.39    1.32
   6   0  -1    3.20    1.09
  -6   0   1    2.26    1.32
   5   0  -1   40.85    2.78
   5   0  -1   43.40    2.73
   5   0  -1   38.74    2.67
  -5   0   1   40.88    2.36
  -5   0   1   39.61    2.73
   4   0  -1   35.87    2.24
   4   0  -1   31.35    2.26
   4   0  -1   32.32    2.22
  -4   0   1   32.93    2.09
  -4   0   1   33.46    1.90
  -4   0   1   33.42    2.22
   3   0  -1    2.93    0.76
  -3   0   1    2.42    0.62
  -3   0   1    2.23    0.77
  -3   0   1    2.91    0.58
   2   0  -1  399.60   18.00
   2   0  -1  386.79   18.28
  -2   0   1  400.79   15.81
  -2   0   1  389.38   18.98
  -2   0   1  401.94   18.30
   1   0  -1  183.80    7.41
   1   0  -1  174.70    8.43
   1   0  -1  184.47    8.58
  -1   0   1  189.53    7.42
  -1   0   1  192.86    8.60
   0   0  -1   95.78    3.92
   0   0  -1  100.11    4.55
   0   0  -1   94.66    4.45
   0   0   1  100.78    3.94
   0   0   1  102.89    4.56
   0   0   1   91.75    4.45
  -1   0  -1  295.64   13.21
   1   0   1  265.63   12.96
   1   0   1  298.08   13.75
  -2   0  -1  283.35   13.10
  -2   0  -1  294.39   11.33
  -2   0  -1  279.29   13.11
   2   0   1  280.94   13.66
   2   0   1  273.72   12.92
  -3   0  -1  173.49    6.97
  -3   0  -1  164.12    7.98
   3   0   1  165.25    7.95
  -4   0  -1    1.88    1.00
  -4   0  -1    2.42    0.61
  -4   0  -1    1.74    0.69
   4   0   1    3.53    0.97
   4   0   1    1.99    0.61
  -5   0  -1  117.41    5.22
  -5   0  -1  105.00    6.18
   5   0   1  119.15    6.02
   5   0   1  114.79    6.29
  -6   0  -1    1.88    1.35
   6   0   1    1.72    0.84
   6   0   1    3.05    1.52
   7   0   1   40.74    2.25
   7   0   1   43.91    2.85
   7   0   1   39.47    2.45
   8   0   1    9.21    1.22
   8   0   1   10.14    1.11
   8   0   1   11.12    1.43
   9   0   1    1.55    0.89
   9   0   1    0.49    0.74
  10   0   1    2.32    0.59
  10   0   1    0.25    0.60
  10  -1  -1   -1.03    0.62
  10  -1  -1   -0.05    0.76
   9  -1  -1   15.17    1.44
   9  -1  -1   11.67    1.44
   9  -1  -1   15.33    1.24
   8  -1  -1    5.52    1.00
   8  -1  -1    4.95    1.11
   8  -1  -1    8.24    1.28
   7  -1  -1    1.14    1.04
   6  -1  -1   56.46    3.84
   6  -1  -1   60.05    3.77
   6  -1  -1   60.73    3.71
   5  -1  -1    1.77    1.03
   5  -1  -1    0.12    0.93
   5  -1  -1    2.17    0.86
  -5   1   1    1.23    0.93
  -5   1   1    2.16    0.93
  -5   1   1    1.28    0.75
   4  -1  -1   66.39    3.80
   4  -1  -1   68.20    3.71
  -4   1   1   69.36    3.71
  -4   1   1   66.89    3.24
  -4   1   1   68.11    3.73
   3  -1  -1   68.12    3.47
   3  -1  -1   60.46    3.54
  -3   1   1   64.59    3.01
  -3   1   1   65.50    3.45
  -3   1   1   69.94    3.48
   2  -1  -1    2.19    0.66
  -2   1   1    1.62    0.42
  -2   1   1    1.84    0.53
  -2   1   1    2.55    0.51
   1  -1  -1  430.42   20.22
   1  -1  -1  451.27   20.61
  -1   1   1  462.36   20.62
   0  -1  -1   42.21    1.93
   0   1   1   38.17    1.87
   0   1   1   44.04    1.93
   0   1   1   37.04    1.66
  -1  -1  -1   83.32    3.24
   1   1   1   79.80    4.01
   1   1   1   78.28    3.23
   1   1   1   75.77    3.68
  -2  -1  -1  437.81   17.11
  -2  -1  -1  416.09   19.76
  -2  -1  -1  435.23   19.76
   2   1   1  430.08   20.69
  -3  -1  -1  322.92   15.34
  -3  -1  -1  339.11   13.36
  -3  -1  -1  337.05   15.37
   3   1   1  324.82   15.23
  -4  -1  -1   58.58    3.63
  -4  -1  -1   61.11    2.91
   4   1   1   66.93    3.43
   4   1   1   56.34    3.55
  -5  -1  -1   15.10    1.91
  -5  -1  -1   16.53    1.49
   5   1   1   15.27    1.52
   5   1   1   12.02    1.64
  -6  -1  -1   53.28    4.08
   6   1   1   66.37    3.85
   7   1   1    0.76    0.98
   7   1   1    1.88    1.00
   7   1   1    0.44    0.90
   8   1   1   21.58    1.58
   8   1   1   21.91    2.03
   8   1   1   22.20    1.86
   9   1   1    2.89    0.76
   9   1   1    2.41    0.90
  10   1   1    2.63    0.62
  10   1   1    1.93    0.54
  10  -2  -1   12.76    1.15
  10  -2  -1   13.58    1.06
   9  -2  -1    0.96    1.01
   9  -2  -1   -0.07    0.83
   9  -2  -1   -0.40    0.79
   8  -2  -1   26.53    1.95
   8  -2  -1   25.13    2.11
   8  -2  -1   21.19    1.68
   7  -2  -1   30.75    2.40
   7  -2  -1   28.13    2.67
   6  -2  -1   60.34    3.94
   6  -2  -1   61.14    3.78
   6  -2  -1   60.06    3.87
   5  -2  -1   44.56    2.90
   5  -2  -1   45.46    2.97
  -5   2   1   42.88    2.90
  -5   2   1   43.34    2.52
   4  -2  -1    0.26    0.73
   4  -2  -1   -0.37    0.80
  -4   2   1    0.96    0.60
  -4   2   1    1.44    0.70
  -4   2   1    1.70    0.74
   3  -2  -1  212.08   11.44
   3  -2  -1  249.21   11.12
  -3   2   1  246.44   11.46
  -3   2   1  237.83   11.25
   2  -2  -1   57.80    2.97
  -2   2   1   57.00    3.00
   1  -2  -1   83.03    4.16
   1  -2  -1   87.70    4.12
  -1   2   1   87.43    4.16
   0  -2  -1  289.21   13.49
   0   2   1  289.08   11.68
   0   2   1  287.02   13.31
   0   2   1  305.51   13.49
  -1  -2  -1   71.02    2.95
   1   2   1   67.15    2.92
   1   2   1   71.23    3.32
   1   2   1   71.84    3.64
  -2  -2  -1   11.00    0.77
   2   2   1   10.53    1.07
   2   2   1    9.35    0.86
   2   2   1    9.00    0.70
  -3  -2  -1   73.00    3.25
  -3  -2  -1   71.47    4.09
  -4  -2  -1  100.57    4.47
  -4  -2  -1   99.62    5.54
   4   2   1   90.34    5.59
   4   2   1  109.63    5.13
  -5  -2  -1   27.73    2.39
   5   2   1   25.43    2.15
  -6  -2  -1    5.17    1.77
   6   2   1    8.40    1.38
   7   2   1   44.50    2.46
   7   2   1   44.24    2.75
   7   2   1   52.20    3.43
   8   2   1   -0.24    1.01
   8   2   1   -1.09    0.98
   8   2   1   -0.20    0.83
   9   2   1   14.63    1.30
   9   2   1   16.23    1.19
  10   2   1   -0.12    0.51
  10   2   1    0.01    0.49
  10  -3  -1    3.36    0.83
  10  -3  -1    2.79    0.73
   9  -3  -1   27.61    1.88
   9  -3  -1   25.53    1.66
   9  -3  -1   21.30    1.81
   8  -3  -1    1.81    0.94
   8  -3  -1    0.78    1.00
   8  -3  -1    0.34    0.82
   7  -3  -1   16.81    1.70
   7  -3  -1   10.60    2.02
   6  -3  -1   26.64    2.46
   6  -3  -1   27.68    2.39
   5  -3  -1  143.94    7.43
   5  -3  -1  149.47    7.62
  -5   3   1  137.63    7.47
   4  -3  -1   51.02    3.10
   4  -3  -1   50.70    3.09
  -4   3   1   52.04    2.67
  -4   3   1   50.20    3.07
   3  -3  -1    8.15    1.12
   3  -3  -1    6.24    1.07
  -3   3   1    6.05    0.96
   2  -3  -1   87.89    4.28
   2  -3  -1   95.30    4.63
  -2   3   1   98.23    4.67
   1  -3  -1    4.69    0.76
  -1   3   1    4.94    0.63
   0   3   1  323.33   14.58
   0   3   1  313.76   12.80
   0   3   1  313.99   14.75
   0   3   1  319.27   14.71
   0   3   1  323.26   15.30
  -1  -3  -1    2.05    0.51
   1   3   1    1.41    0.76
   1   3   1    1.44    0.61
   1   3   1    0.78    0.55
   1   3   1    1.65    0.39
  -2  -3  -1   54.36    2.48
   2   3   1   51.93    2.67
   2   3   1   55.94    2.77
  -3  -3  -1   47.38    3.02
  -3  -3  -1   47.07    2.35
   3   3   1   47.40    2.60
  -4  -3  -1    1.89    1.12
  -4  -3  -1    0.92    0.70
   4   3   1    1.49    0.82
   4   3   1    1.04    0.92
  -5  -3  -1   59.32    4.05
   5   3   1   62.85    3.99
  -6  -3  -1    4.44    1.79
   6   3   1    8.69    1.60
   7   3   1    3.83    1.27
   7   3   1    3.43    1.03
   7   3   1    4.94    1.39
   8   3   1   20.45    1.47
   8   3   1   21.34    1.71
   9   3   1    0.37    0.74
   9   3   1   -0.14    0.82
  10  -4  -1    5.90    0.88
  10  -4  -1    5.12    0.79
   9  -4  -1   10.31    1.26
   9  -4  -1   11.38    1.17
   8  -4  -1   16.01    1.58
   8  -4  -1   16.59    1.71
   8  -4  -1   16.74    1.39
   8  -4  -1   10.06    2.21
   7  -4  -1   15.13    1.37
   7  -4  -1   16.74    2.30
   7  -4  -1   11.74    2.09
   7  -4  -1   10.44    1.46
   6  -4  -1   30.24    3.03
   6  -4  -1   32.25    2.81
   6  -4  -1   35.01    2.77
   5  -4  -1   96.71    5.30
   5  -4  -1   87.04    5.14
   4  -4  -1  166.71    8.30
   4  -4  -1  165.55    8.07
  -4   4   1  150.76    8.07
   3  -4  -1    9.46    1.29
   3  -4  -1    8.28    1.24
  -3   4   1    8.08    1.08
   2  -4  -1   16.00    1.38
   2  -4  -1   14.79    1.40
   2  -4  -1   15.03    1.01
  -2   4   1   16.37    1.28
   1  -4  -1  197.01    9.19
  -1   4   1  200.65    9.53
  -1   4   1  209.48    9.57
   0  -4  -1   49.44    2.54
   0   4   1   48.56    2.60
   0   4   1   44.79    2.38
   0   4   1   44.94    2.50
  -1  -4  -1   45.84    2.20
  -1  -4  -1   46.17    2.63
   1   4   1   43.98    2.38
   1   4   1   42.52    2.57
  -2  -4  -1    2.48    0.97
  -2  -4  -1    2.14    0.68
   2   4   1    1.26    0.67
   2   4   1    0.93    0.59
  -3  -4  -1   31.80    2.41
  -3  -4  -1   33.07    1.90
   3   4   1   32.99    1.72
   3   4   1   32.99    2.63
   3   4   1   32.16    1.98
  -4  -4  -1   25.75    2.25
   4   4   1   22.97    2.32
  -5  -4  -1   10.87    1.93
   5   4   1   14.82    1.91
  -6  -4  -1    8.98    2.13
   6   4   1   11.67    1.26
   6   4   1   15.60    2.07
   6   4   1   11.67    1.59
   7   4   1    1.09    1.37
   7   4   1   -0.67    0.86
   7   4   1    1.42    1.19
   8   4   1    8.28    1.27
   8   4   1    5.73    1.08
   9   4   1    4.96    0.89
   9   4   1    4.30    0.79
  10  -5  -1   11.60    0.98
  10  -5  -1   10.36    1.01
   9  -5  -1    9.64    1.23
   9  -5  -1    7.31    1.07
   8  -5  -1    1.33    0.86
   8  -5  -1   -0.72    1.47
   8  -5  -1    0.37    0.88
   8  -5  -1   -0.10    1.01
   8  -5  -1    1.22    1.65
   7  -5  -1   68.73    3.85
   7  -5  -1   71.56    4.71
   7  -5  -1   77.34    4.93
   7  -5  -1   67.93    3.43
   6  -5  -1   12.70    2.02
   6  -5  -1    8.69    1.84
   5  -5  -1   84.19    4.96
   5  -5  -1   82.28    4.88
   4  -5  -1   63.26    3.82
   4  -5  -1   64.24    3.77
  -4   5   1   59.35    3.65
   3  -5  -1  235.29   11.14
   3  -5  -1  229.78   11.49
  -3   5   1  229.84   11.22
   2  -5  -1    1.08    0.48
   2  -5  -1    1.55    0.54
   2  -5  -1    1.06    0.88
   2  -5  -1    1.58    0.88
  -2   5   1    0.48    0.61
   1  -5  -1   11.26    1.01
  -1   5   1   10.11    0.99
  -1   5   1   11.47    1.41
   0  -5  -1   68.16    3.67
   0  -5  -1   74.58    3.82
   0   5   1   74.98    3.65
   0   5   1   69.32    3.90
   0   5   1   78.43    3.85
  -1  -5  -1    5.12    0.93
  -1  -5  -1    4.11    0.92
  -1  -5  -1    5.88    0.86
  -1  -5  -1    5.83    1.06
   1   5   1    4.61    0.86
   1   5   1    6.56    1.19
  -2  -5  -1   62.55    3.59
  -2  -5  -1   55.04    2.93
   2   5   1   61.48    3.25
   2   5   1   63.28    3.20
  -3  -5  -1    3.56    1.15
   3   5   1    4.42    0.72
   3   5   1    2.36    1.29
  -4  -5  -1   15.40    2.08
   4   5   1   15.37    2.01
  -5  -5  -1   17.23    2.47
   5   5   1   22.01    2.40
   6   5   1    2.61    1.03
   6   5   1    3.95    1.62
   6   5   1    2.44    1.38
   7   5   1   15.14    1.42
   7   5   1   15.82    1.73
   8   5   1    0.81    0.96
   8   5   1    0.35    1.04
   9   5   1    2.92    0.65
   9   5   1    2.05    0.70
  10  -6  -1    1.42    0.70
  10  -6  -1   -0.18    0.61
   9  -6  -1    8.42    1.24
   9  -6  -1    8.98    1.06
   8  -6  -1   -1.16    0.84
   8  -6  -1    0.06    1.69
   8  -6  -1    1.74    1.57
   8  -6  -1   -0.41    1.09
   8  -6  -1   -1.02    0.99
   7  -6  -1   14.84    1.67
   7  -6  -1   15.65    2.41
   7  -6  -1   14.26    1.44
   7  -6  -1   14.50    2.36
   6  -6  -1   31.00    2.87
   6  -6  -1   33.37    3.00
   5  -6  -1   17.91    2.32
   5  -6  -1   21.73    2.40
   4  -6  -1   73.05    4.39
   4  -6  -1   73.40    4.38
   3  -6  -1    5.16    1.27
   3  -6  -1    7.44    1.34
  -3   6   1    5.53    1.04
   2  -6  -1  155.16    7.00
   2  -6  -1  148.89    7.72
  -2   6   1  150.18    7.54
  -2   6   1  147.04    7.45
   1  -6  -1   24.01    1.95
   1  -6  -1   22.28    1.55
  -1   6   1   21.70    1.87
  -1   6   1   23.84    1.57
   0  -6  -1   42.44    2.44
   0  -6  -1   40.39    2.44
   0   6   1   43.67    2.56
   0   6   1   42.86    2.72
   0   6   1   41.57    2.28
  -1  -6  -1  122.64    6.13
  -1  -6  -1  114.57    5.78
   1   6   1  117.22    5.76
   1   6   1  113.68    5.86
  -2  -6  -1   39.29    2.66
   2   6   1   40.02    2.49
  -3  -6  -1   47.50    3.37
   3   6   1   48.27    3.86
   3   6   1   54.08    2.75
  -4  -6  -1    4.84    1.51
   4   6   1    4.63    1.73
  -5  -6  -1   21.99    2.74
   5   6   1   25.16    2.79
   6   6   1    3.62    1.13
   6   6   1    5.35    1.53
   7   6   1    2.83    1.13
   7   6   1    1.81    1.31
   8   6   1    8.50    1.00
   8   6   1    8.45    1.16
  10  -7  -1    0.98    0.61
  10  -7  -1    1.24    0.60
   9  -7  -1    1.05    1.31
   9  -7  -1    1.36    0.78
   9  -7  -1    0.50    0.96
   8  -7  -1   26.70    2.84
   8  -7  -1   23.42    1.83
   8  -7  -1   24.91    2.06
   8  -7  -1   26.63    2.26
   7  -7  -1    3.73    1.09
   7  -7  -1    3.67    1.62
   7  -7  -1    6.29    1.41
   7  -7  -1    2.77    1.66
   6  -7  -1    5.38    1.65
   6  -7  -1    6.43    1.81
   5  -7  -1    4.67    1.66
   5  -7  -1    6.03    1.67
   5  -7  -1    4.33    1.47
   4  -7  -1    5.37    1.40
   3  -7  -1   64.13    4.05
  -3   7   1   67.89    4.10
  -3   7   1   67.60    3.89
   2  -7  -1    2.33    0.99
   2  -7  -1    1.16    0.60
  -2   7   1   -0.64    1.10
  -2   7   1    1.12    0.73
   1  -7  -1  158.03    7.23
  -1   7   1  144.51    7.45
  -1   7   1  153.01    7.63
   0  -7  -1    0.48    0.72
   0   7   1    1.15    1.06
   0   7   1    1.80    1.06
  -1  -7  -1   73.01    4.01
   1   7   1   74.08    4.07
  -2  -7  -1  102.42    5.95
   2   7   1  113.76    5.53
  -3  -7  -1   35.81    2.76
   3   7   1   33.34    2.10
  -4  -7  -1   42.28    3.34
   5   7   1   -0.41    1.65
   5   7   1    1.99    1.24
   6   7   1   22.66    1.83
   6   7   1   23.12    2.14
   7   7   1    4.55    1.05
   7   7   1    3.05    1.28
  -8  -7  -1    1.27    0.78
   8   7   1    3.19    0.74
   8   7   1    2.37    0.86
   9  -8  -1    0.48    0.92
   9  -8  -1   -1.22    1.13
   9  -8  -1    0.04    0.71
   8  -8  -1    3.99    0.97
   8  -8  -1    2.61    1.50
   8  -8  -1    3.97    1.26
   7  -8  -1   53.87    3.33
   7  -8  -1   52.98    2.84
   7  -8  -1   63.94    4.24
   7  -8  -1   46.00    4.00
   6  -8  -1    6.65    1.96
   6  -8  -1    5.36    1.67
   6  -8  -1    5.65    1.38
   5  -8  -1   14.40    2.07
   5  -8  -1   16.47    2.38
   4  -8  -1    0.20    1.07
   4  -8  -1    0.14    1.28
  -4   8   1    0.87    1.65
   3  -8  -1    1.85    1.23
  -3   8   1    0.24    1.40
   2  -8  -1   72.81    4.37
   2  -8  -1   73.41    3.65
  -2   8   1   66.35    4.24
  -2   8   1   71.43    4.07
   1  -8  -1   26.01    1.86
  -1   8   1   26.12    2.22
   0  -8  -1    7.98    1.20
   0   8   1    6.65    1.47
  -1  -8  -1   16.14    1.82
   1   8   1   20.67    2.00
   2   8   1   47.12    2.98
  -3  -8  -1   31.15    2.82
   3   8   1   34.76    2.13
  -4  -8  -1   14.18    2.49
   4   8   1   14.81    1.40
  -5  -8  -1   14.81    1.76
   5   8   1   19.07    1.71
  -6  -8  -1   -0.39    1.16
   6   8   1   -0.34    1.05
  -7  -8  -1   14.74    1.30
   7   8   1   13.25    1.48
   7   8   1   14.19    1.19
  -8  -8  -1    1.15    0.57
   9  -9  -1   11.50    1.20
   9  -9  -1   12.13    1.04
   9  -9  -1   12.37    1.69
   8  -9  -1    3.60    0.95
   8  -9  -1    4.69    1.51
   8  -9  -1    4.88    1.27
   7  -9  -1   22.42    1.63
   7  -9  -1   16.82    2.77
   7  -9  -1   21.59    1.98
   7  -9  -1   22.36    2.66
   6  -9  -1   48.75    3.82
   6  -9  -1   42.06    2.95
   6  -9  -1   45.64    3.64
   5  -9  -1   42.14    3.37
   5  -9  -1   50.44    3.66
   5  -9  -1   53.68    3.88
   5  -9  -1   45.67    3.04
   4  -9  -1   42.30    3.32
   4  -9  -1   46.18    3.52
   3  -9  -1    4.05    1.36
   3  -9  -1    1.40    1.46
  -3   9   1    2.59    1.71
   2  -9  -1   81.02    4.10
   1  -9  -1   37.73    2.41
   0  -9  -1    2.83    1.04
   0   9   1    2.56    1.39
  -1  -9  -1   55.79    3.41
   1   9   1   53.10    3.37
   2   9   1    8.04    1.37
  -3  -9  -1    7.67    1.37
   3   9   1    6.03    1.00
   3   9   1    6.84    1.40
   3   9   1    6.47    0.98
  -4  -9  -1   20.79    1.84
   4   9   1   23.91    1.86
  -5  -9  -1    3.41    1.21
  -6  -9  -1   15.88    1.43
  -7  -9  -1    1.29    0.70
   9 -10  -1   -0.90    0.54
   9 -10  -1    0.04    0.68
   8 -10  -1    7.19    1.55
   8 -10  -1    9.46    1.34
   8 -10  -1   11.23    1.11
   7 -10  -1   13.74    1.98
   7 -10  -1   11.68    1.30
   7 -10  -1   14.09    1.65
   6 -10  -1   25.89    2.07
   6 -10  -1   22.56    1.79
   6 -10  -1   24.83    2.67
   6 -10  -1   24.22    2.31
   6 -10  -1   26.09    3.14
   5 -10  -1   41.24    2.99
   5 -10  -1   43.62    3.23
   5 -10  -1   45.97    3.71
   5 -10  -1   46.07    3.48
   4 -10  -1   39.07    3.01
   4 -10  -1   33.09    2.81
   4 -10  -1   36.90    3.25
   4 -10  -1   30.97    2.74
   2 -10  -1    4.62    0.88
   1 -10  -1   86.41    4.55
   0 -10  -1    5.77    1.32
   0  10   1    7.14    1.65
  -1 -10  -1   14.13    1.90
   1  10   1   15.34    1.86
  -2 -10  -1   23.92    2.41
  -2 -10  -1   27.37    1.98
   2  10   1   26.90    2.16
   2  10   1   30.02    2.46
   2  10   1   29.90    2.15
   2  10   1   29.10    2.41
  -3 -10  -1   -0.25    1.03
   3  10   1    1.19    1.19
   3  10   1   -2.01    1.59
  -4 -10  -1   11.34    1.35
   4  10   1    9.12    1.12
  -5 -10  -1    5.87    1.12
  -6 -10  -1    1.03    0.80
  -7 -10  -1    5.30    0.89
  -7 -10  -1    4.59    0.54
   8 -11  -1    1.75    0.88
   8 -11  -1    2.34    0.73
   8 -11  -1    2.10    1.08
   7 -11  -1    3.32    1.37
   7 -11  -1    6.27    0.95
   7 -11  -1    5.33    1.27
   6 -11  -1   13.98    1.35
   6 -11  -1   18.59    2.20
   6 -11  -1   11.95    1.77
   6 -11  -1   16.17    1.71
   5 -11  -1   25.15    2.15
   5 -11  -1   22.35    3.05
   5 -11  -1   22.35    2.14
   5 -11  -1   24.72    2.57
   4 -11  -1   24.50    2.49
   4 -11  -1   20.11    2.09
   3 -11  -1   25.31    2.02
   3 -11  -1   24.97    2.26
  -3  11   1   22.57    2.03
   2 -11  -1   25.15    1.81
   2 -11  -1   29.12    2.36
   2 -11  -1   24.95    2.30
   2 -11  -1   24.66    1.67
  -2  11   1   26.11    2.02
   1 -11  -1   -0.03    0.85
   1 -11  -1    0.16    1.13
   1 -11  -1    0.95    1.15
   1 -11  -1    1.32    1.40
   1 -11  -1    1.42    1.54
  -1  11   1   -0.10    1.49
  -1  11   1   -1.15    1.51
  -1  11   1    0.02    1.04
   0 -11  -1   67.57    3.90
   0 -11  -1   66.78    4.08
   0 -11  -1   80.08    4.14
   0  11   1   70.25    3.52
   0  11   1   68.96    4.41
   0  11   1   70.58    4.16
   0  11   1   80.75    4.35
   0  11   1   68.94    4.02
  -1 -11  -1    4.23    1.37
  -1 -11  -1    3.91    1.36
  -1 -11  -1    5.61    1.40
   1  11   1    4.79    1.18
   1  11   1    3.12    1.26
   1  11   1    2.81    1.29
   1  11   1    5.37    1.62
  -2 -11  -1    6.00    1.60
  -2 -11  -1    8.45    1.65
  -2 -11  -1    8.38    1.19
   2  11   1    8.57    1.71
   2  11   1    8.91    1.15
   2  11   1    5.73    1.22
   2  11   1    9.60    1.61
  -3 -11  -1   13.99    1.87
  -3 -11  -1   16.14    1.42
   3  11   1   15.41    1.60
   3  11   1   16.79    1.95
  -4 -11  -1    0.68    1.32
  -4 -11  -1    1.72    0.98
  -5 -11  -1    4.69    1.22
  -5 -11  -1    7.21    0.93
  -6 -11  -1    2.75    0.86
   8 -12  -1    9.94    1.05
   8 -12  -1   12.50    0.91
  -8  12   1    8.92    1.11
   7 -12  -1   -0.27    1.04
   7 -12  -1    0.68    1.03
   7 -12  -1    1.40    0.73
   6 -12  -1   14.55    1.64
   6 -12  -1   16.42    1.32
   6 -12  -1   14.42    1.88
   5 -12  -1   10.15    1.74
   5 -12  -1    8.97    1.52
   5 -12  -1   11.28    1.23
  -5  12   1   11.38    1.52
   4 -12  -1   14.77    1.83
  -4  12   1   16.34    1.70
   3 -12  -1   27.70    2.43
   3 -12  -1   27.31    1.99
  -3  12   1   18.65    2.37
  -3  12   1   28.44    2.25
   2 -12  -1    5.28    1.48
   2 -12  -1    4.30    1.46
  -2  12   1    2.93    1.17
  -2  12   1    4.82    1.66
   1 -12  -1   12.36    1.80
   1 -12  -1   12.77    1.32
  -1  12   1   12.24    1.77
  -1  12   1   11.70    1.27
  -1  12   1   11.82    1.90
   0 -12  -1    2.73    1.16
   0 -12  -1    3.49    1.59
   0 -12  -1    1.55    1.07
   0 -12  -1    3.31    1.15
   0  12   1    2.96    1.35
   0  12   1    3.33    1.42
   0  12   1    2.81    1.26
   0  12   1    2.67    1.52
  -1 -12  -1   47.38    2.87
  -1 -12  -1   48.17    2.97
  -1 -12  -1   38.43    2.97
   1  12   1   45.70    2.66
   1  12   1   44.56    2.98
   1  12   1   47.80    3.29
   1  12   1   44.65    3.29
   1  12   1   46.01    2.77
  -2 -12  -1    7.11    1.36
  -2 -12  -1    7.03    1.32
   2  12   1    6.89    1.42
   2  12   1    6.48    1.52
   2  12   1    5.47    0.89
  -3 -12  -1   14.42    1.51
  -3 -12  -1   12.83    1.55
   3  12   1   13.74    1.69
   3  12   1   13.53    1.32
  -4 -12  -1    6.59    1.10
  -4 -12  -1    3.51    1.13
  -5 -12  -1    1.04    0.74
  -5 -12  -1    1.13    0.78
   7 -13  -1    9.10    0.89
   7 -13  -1   10.15    1.10
  -7  13   1    8.30    1.05
   6 -13  -1    0.67    1.10
   6 -13  -1    0.75    1.03
   6 -13  -1    1.47    0.76
  -6  13   1    0.81    0.96
  -6  13   1    0.51    1.04
   5 -13  -1   19.68    2.03
  -5  13   1   18.77    1.61
  -4  13   1    1.46    1.04
  -3  13   1   19.74    1.60
  -3  13   1   16.46    1.97
   2 -13  -1   11.82    1.43
  -2  13   1    9.83    1.78
  -2  13   1   11.48    1.24
  -2  13   1   11.76    1.68
   1 -13  -1    6.56    1.42
  -1  13   1    5.84    1.61
  -1  13   1    9.07    1.00
  -1  13   1    8.87    1.51
  -1  13   1    6.87    1.44
  -1  13   1    5.35    1.51
   0 -13  -1   18.45    1.60
   0 -13  -1   15.13    1.79
   0  13   1   18.05    1.55
   0  13   1   18.36    1.69
   0  13   1   16.83    1.92
  -1 -13  -1    2.83    1.03
  -1 -13  -1    4.45    1.34
  -1 -13  -1    2.52    0.95
   1  13   1    4.06    1.39
   1  13   1    1.92    0.97
   1  13   1    1.91    1.34
  -2 -13  -1    8.37    1.21
  -2 -13  -1    8.59    1.21
   2  13   1    6.03    1.27
   2  13   1    8.16    1.41
  -3 -13  -1    2.60    0.98
  -3 -13  -1    1.42    0.87
   3  13   1    1.06    1.13
  -4 -13  -1    6.88    0.86
  -4 -13  -1    5.95    0.87
  -6  14   1   -0.09    0.67
  -6  14   1    0.06    0.94
  -5  14   1    0.52    0.76
  -5  14   1    0.23    0.97
  -4  14   1   31.45    2.28
  -4  14   1   32.66    1.95
  -4  14   1   29.55    2.37
  -3  14   1   -2.32    1.16
  -3  14   1    0.15    0.77
  -3  14   1    0.16    1.07
  -3  14   1    0.60    1.17
  -2  14   1   13.47    1.54
  -2  14   1   12.63    1.52
  -2  14   1   12.57    1.66
  -2  14   1   10.21    1.55
  -2  14   1   12.31    1.04
   1 -14  -1    7.39    1.25
  -1  14   1    6.14    1.18
  -1  14   1    3.57    1.28
  -1  14   1    6.09    1.46
  -1  14   1    5.22    1.24
   0 -14  -1    8.41    1.30
   0  14   1    8.74    1.56
   0  14   1   10.11    1.19
   0  14   1    7.73    1.46
  -1 -14  -1    8.21    0.86
  -1 -14  -1    5.65    1.16
   1  14   1    7.51    1.28
   1  14   1    6.52    1.33
  -2 -14  -1    0.67    0.92
  -2 -14  -1    0.65    0.66
   2  14   1    0.94    1.00
   2  14   1   -0.28    0.70
  -3 -14  -1    8.93    0.78
  -3 -14  -1    7.63    1.05
  -5  15   1    1.10    0.81
  -5  15   1   -0.13    0.78
  -4  15   1   -0.18    0.82
  -4  15   1    2.36    0.90
  -3  15   1    8.69    1.09
  -3  15   1   10.27    1.23
  -3  15   1    7.52    1.26
  -3  15   1    7.87    1.18
  -2  15   1    1.44    1.08
  -2  15   1    0.92    0.90
  -2  15   1    1.71    0.97
  -2  15   1   -0.70    0.77
  -1  15   1    6.18    0.98
  -1  15   1    8.02    1.25
   0 -15  -1    0.00    0.71
   0  15   1    1.40    0.96
   0  15   1   -1.75    0.94
  -1 -15  -1    2.83    0.77
   1  15   1    0.93    0.94
   1  15   1    1.62    0.71
  -2 -15  -1    2.47    0.70
   2  15   1    1.17    0.82
  -3  16   1    2.22    0.74
  -3  16   1    2.62    0.68
  -2  16   1    3.79    0.65
  -2  16   1    3.31    0.88
  -1  16   1    0.08    0.77
  -1  16   1    0.99    0.75
   0  16   1    3.67    0.65
  -1  16  -2    0.86    0.54
  -1  16  -2    0.63    0.75
  -2  16  -2    1.03    0.65
  -2  16  -2    1.93    0.76
   2  15  -2    0.84    0.53
  -2 -15   2    1.47    0.54
   1  15  -2    8.99    1.11
   1  15  -2    7.12    1.06
   0  15  -2   -0.53    0.70
   0  15  -2   -0.18    0.96
  -1  15  -2    4.54    1.11
  -1  15  -2    4.96    1.01
  -1  15  -2    6.40    0.95
  -2  15  -2    3.33    1.06
  -2  15  -2    2.46    0.96
  -2  15  -2    1.91    0.91
  -2  15  -2    4.22    1.05
  -3  15  -2    2.91    0.92
  -3  15  -2    2.31    0.66
  -3  15  -2    1.51    0.95
  -3  15  -2    1.11    0.95
  -4  15  -2   -0.45    0.57
  -4  15  -2    1.14    0.79
  -4  15  -2    2.22    0.96
  -5  15  -2    1.35    0.72
  -5  15  -2   -0.24    0.51
  -3 -14   2    2.88    0.75
   2  14  -2   14.43    1.42
   2  14  -2   16.30    1.51
  -2 -14   2   20.62    1.54
   1  14  -2    0.45    1.09
   1  14  -2    0.58    0.81
   1  14  -2    1.08    1.16
  -1 -14   2    2.07    0.93
   0  14  -2   17.31    1.78
   0  14  -2   18.64    1.53
   0  14  -2   15.85    1.59
   0 -14   2   19.43    1.62
  -1  14  -2    0.37    1.24
  -1  14  -2    0.39    0.69
  -1  14  -2    0.78    1.15
  -1  14  -2    0.49    1.28
  -2  14  -2   11.71    1.59
  -2  14  -2   10.08    1.54
  -2  14  -2   10.19    1.14
   2 -14   2   10.36    1.48
  -3  14  -2    1.58    0.94
  -3  14  -2    3.99    1.25
   3 -14   2    1.77    1.08
  -4  14  -2    7.88    1.10
   4 -14   2    8.34    1.28
  -5  14  -2    6.88    1.03
   5 -14   2    6.93    1.09
  -6  14  -2    1.95    0.84
  -6  14  -2    2.17    0.77
   6 -14   2    0.70    0.63
   6 -14   2    1.76    0.80
  -5 -13   2    0.73    0.44
  -4 -13   2    4.29    0.98
  -4 -13   2    5.32    0.76
   3  13  -2    4.45    0.95
  -3 -13   2    2.87    0.86
  -3 -13   2    3.55    1.09
   2  13  -2    6.32    1.35
   2  13  -2    5.14    1.34
   2  13  -2    5.78    0.94
  -2 -13   2    6.39    1.30
  -2 -13   2    5.45    0.98
   1  13  -2   19.44    1.67
   1  13  -2   18.52    1.88
   1  13  -2   18.92    1.67
  -1 -13   2   13.70    1.67
  -1 -13   2   18.41    1.39
   0  13  -2    5.38    1.57
   0  13  -2    5.05    0.87
   0  13  -2    9.19    1.44
   0  13  -2    3.82    1.42
   0 -13   2    6.56    1.31
  -1  13  -2   21.66    2.09
  -1  13  -2   24.59    1.83
   1 -13   2   21.02    2.10
   1 -13   2   23.92    1.93
  -2  13  -2   -0.90    1.03
   2 -13   2    3.42    1.36
  -3  13  -2   34.11    2.44
   3 -13   2   37.16    2.76
  -4  13  -2    0.01    1.12
   4 -13   2   -1.31    1.16
   4 -13   2    1.77    1.20
  -5  13  -2    3.66    1.17
   5 -13   2    4.35    1.30
   5 -13   2    5.00    1.18
   5 -13   2    5.65    1.25
   6 -13   2    9.34    0.98
   6 -13   2    8.89    1.40
   6 -13   2   10.62    1.33
   6 -13   2   11.01    1.22
   7 -13   2    5.36    0.68
   7 -13   2    3.69    0.82
  -5 -12   2    4.02    0.79
  -5 -12   2    2.06    0.74
   4  12  -2    1.46    0.72
  -4 -12   2    0.31    0.91
  -4 -12   2    0.83    0.98
   3  12  -2    5.90    1.25
  -3 -12   2    3.93    1.14
  -3 -12   2    3.79    1.12
   2  12  -2    1.46    1.40
   2  12  -2    1.55    1.02
   2  12  -2    1.93    0.88
   2  12  -2    1.79    1.44
  -2 -12   2    1.51    1.05
  -2 -12   2    0.01    1.42
  -2 -12   2    0.29    1.01
   1  12  -2    9.13    1.40
   1  12  -2   10.68    1.56
   1  12  -2   10.01    1.77
   1  12  -2    6.91    1.70
  -1 -12   2    6.02    1.53
  -1 -12   2    7.02    1.28
  -1 -12   2    9.77    1.25
   0  12  -2    6.64    1.08
   0  12  -2    6.00    1.45
   0 -12   2    6.49    1.00
   0 -12   2    6.32    1.47
   0 -12   2    3.89    0.93
  -1  12  -2    2.58    1.14
   1 -12   2    2.16    1.21
   1 -12   2    2.16    1.49
  -2  12  -2   25.91    2.02
   2 -12   2   28.02    2.46
   2 -12   2   25.84    2.03
  -3  12  -2    0.61    1.29
   3 -12   2   -0.21    1.22
   4 -12   2   39.49    2.80
   4 -12   2   43.24    3.02
   4 -12   2   42.80    3.31
   5 -12   2    0.71    1.14
   5 -12   2    1.96    1.22
   5 -12   2    1.13    1.20
   6 -12   2   18.11    1.81
   6 -12   2   16.57    2.06
   6 -12   2   19.46    1.66
   7 -12   2   16.20    1.12
   7 -12   2   10.22    1.54
   7 -12   2   10.60    1.24
   8 -12   2    9.01    0.74
   8 -12   2    7.78    0.80
  -6 -11   2   -0.74    0.75
  -6 -11   2    0.28    0.77
  -5 -11   2    9.51    1.34
  -5 -11   2   12.97    1.39
   4  11  -2    4.90    1.08
  -4 -11   2    4.75    0.89
  -4 -11   2    4.16    1.32
  -4 -11   2    4.19    1.33
   3  11  -2    2.05    1.36
   3  11  -2    2.84    0.95
  -3 -11   2    4.07    1.41
  -3 -11   2    3.85    1.39
   2  11  -2    4.64    1.17
   2  11  -2    5.96    1.52
   2  11  -2    6.09    1.27
   2  11  -2    8.02    1.71
  -2 -11   2    4.42    1.32
  -2 -11   2    4.44    1.34
  -2 -11   2    5.71    1.45
   1  11  -2    0.20    1.34
   1  11  -2    0.56    0.86
   1  11  -2    0.06    1.18
   1  11  -2    0.65    1.43
  -1 -11   2    0.12    1.09
  -1 -11   2    0.89    1.52
  -1 -11   2    1.96    1.02
  -1 -11   2    0.32    1.13
   0  11  -2   21.83    1.65
   0  11  -2   16.46    2.02
   0 -11   2   17.45    2.04
   0 -11   2   17.79    1.61
   0 -11   2   20.73    1.63
  -1  11  -2    8.05    1.32
   1 -11   2    7.98    1.54
   1 -11   2    8.17    1.71
   1 -11   2    6.28    0.85
  -2  11  -2   15.04    1.72
   2 -11   2   18.79    2.03
   2 -11   2   15.51    1.62
   3 -11   2    3.05    2.02
   3 -11   2    9.43    1.56
   3 -11   2    6.32    1.64
   3 -11   2    7.86    1.60
   4 -11   2   -0.76    1.82
   4 -11   2    1.80    1.18
   4 -11   2    1.91    1.22
   4 -11   2    0.16    1.30
   5 -11   2   35.63    3.71
   5 -11   2   34.43    2.53
   5 -11   2   37.73    3.14
   5 -11   2   33.78    2.83
   6 -11   2    2.46    1.31
   6 -11   2    2.21    1.32
   6 -11   2    2.75    1.22
   7 -11   2   13.48    1.90
   7 -11   2   15.09    1.23
   7 -11   2   12.80    1.44
   8 -11   2   12.66    0.99
   8 -11   2   11.28    1.07
   8 -11   2   11.30    1.52
  -7 -10   2    2.85    0.78
  -6 -10   2   10.92    0.99
  -6 -10   2   10.12    1.30
  -5 -10   2    0.69    0.88
  -5 -10   2    0.13    1.20
   4  10  -2   20.06    1.75
  -4 -10   2   21.34    1.76
  -4 -10   2   16.81    1.95
   3  10  -2   -0.19    0.98
   3  10  -2    0.10    0.95
   3  10  -2    2.60    1.36
  -3 -10   2   -2.55    1.30
  -3 -10   2   -0.25    0.92
   2  10  -2   34.60    2.43
   2  10  -2   31.08    2.49
   2  10  -2   42.37    2.83
   2  10  -2   38.17    3.10
  -2 -10   2   31.48    2.78
  -2 -10   2   31.07    2.30
  -2 -10   2   35.02    2.63
  -2 -10   2   33.14    2.82
   1  10  -2   27.94    2.67
  -1 -10   2   27.65    2.20
   0 -10   2    6.44    1.14
   1 -10   2   31.97    1.95
   2 -10   2    5.03    1.94
   3 -10   2   86.29    5.50
   3 -10   2   83.30    5.29
   4 -10   2    8.18    1.78
   4 -10   2    6.51    1.35
   4 -10   2    7.22    2.20
   4 -10   2    8.66    1.53
   5 -10   2    5.41    1.69
   5 -10   2    6.77    2.15
   5 -10   2    4.11    1.26
   5 -10   2    2.79    1.38
   6 -10   2   36.99    3.52
   6 -10   2   39.22    2.71
   6 -10   2   36.45    3.02
   6 -10   2   38.49    3.37
   7 -10   2    0.59    1.35
   7 -10   2    2.72    1.21
   8 -10   2   14.54    1.15
   8 -10   2   12.89    1.29
   8 -10   2   13.43    1.89
   9 -10   2    2.30    0.52
  -7  -9   2    2.30    1.04
  -7  -9   2    4.02    0.77
  -6  -9   2    6.71    1.13
   5   9  -2   11.12    1.13
  -5  -9   2   10.81    1.37
   4   9  -2   -0.63    0.76
   4   9  -2   -0.04    1.12
  -4  -9   2   -2.59    1.00
   3   9  -2   35.42    2.38
   3   9  -2   45.61    2.75
   3   9  -2   35.15    2.91
  -3  -9   2   33.39    2.47
   2   9  -2    3.88    1.38
  -2  -9   2    3.68    1.29
   1   9  -2   23.96    2.42
  -1  -9   2   23.27    1.98
   0   9  -2   34.36    2.85
   0  -9   2   37.13    2.35
  -1   9  -2   49.06    3.60
   1  -9   2   52.30    3.75
   1  -9   2   53.54    2.82
  -2   9  -2   24.72    2.81
   2  -9   2   25.23    2.75
   3  -9   2    2.56    1.62
   3  -9   2    1.59    1.37
   4  -9   2  108.41    6.59
   4  -9   2  109.60    6.51
   5  -9   2    2.48    1.36
   5  -9   2    1.29    1.46
   5  -9   2    1.32    1.74
   5  -9   2    1.30    1.15
   6  -9   2    5.80    2.05
   6  -9   2    7.14    1.38
   6  -9   2    4.61    1.69
   7  -9   2   24.54    2.88
   7  -9   2   31.23    2.31
   8  -9   2    1.34    0.98
   8  -9   2   -0.11    0.77
   8  -9   2   -1.29    1.14
   9  -9   2   12.91    0.96
  -8  -8   2   -0.28    0.88
  -8  -8   2    0.88    0.60
  -7  -8   2    9.10    1.15
  -6  -8   2    4.37    1.25
   5   8  -2    7.52    1.08
  -5  -8   2    7.17    1.41
   4   8  -2   20.07    1.55
   4   8  -2   18.01    1.73
   4   8  -2   21.40    1.54
  -4  -8   2   15.06    1.69
  -4  -8   2   12.87    2.36
   3   8  -2    9.47    1.46
  -3  -8   2    3.75    1.66
   2   8  -2  118.56    6.15
  -2  -8   2  113.83    6.01
   1   8  -2    4.16    1.31
   1   8  -2    4.29    1.46
  -1  -8   2    3.94    1.04
   0   8  -2    7.08    1.60
   0  -8   2   12.99    1.30
  -1   8  -2   24.59    2.49
  -1   8  -2   20.78    1.88
   1  -8   2   26.12    2.58
   1  -8   2   25.56    1.59
  -2   8  -2   54.95    3.88
   2  -8   2   60.52    3.94
  -3   8  -2   36.32    3.12
   3  -8   2   37.52    3.15
   4  -8   2   -0.44    1.17
   4  -8   2    2.37    1.53
   5  -8   2   62.78    4.38
   5  -8   2   62.02    4.46
   6  -8   2   -0.36    1.15
   6  -8   2    1.05    1.50
   6  -8   2    0.27    1.56
   7  -8   2   10.29    1.47
   7  -8   2    8.16    2.29
   7  -8   2   11.92    2.23
   8  -8   2   13.96    2.13
   8  -8   2   10.98    1.39
   8  -8   2   12.92    1.25
   9  -8   2    0.07    0.60
  -8  -7   2    3.99    0.88
  -7  -7   2   -0.33    1.03
  -6  -7   2    7.62    1.46
   5   7  -2    2.73    0.95
  -5  -7   2    0.04    1.62
  -5  -7   2    2.18    1.35
   4   7  -2   20.46    1.60
  -4  -7   2   19.01    2.42
   3   7  -2   38.37    2.69
  -3  -7   2   43.02    3.06
   2   7  -2    4.70    1.28
   2   7  -2    4.56    1.41
  -2  -7   2    4.99    1.31
  -2  -7   2    6.13    1.36
  -2  -7   2    5.40    1.17
   1   7  -2  126.20    6.64
   1   7  -2  127.10    6.50
  -1  -7   2  131.58    6.32
   0   7  -2    1.21    0.64
   0   7  -2    0.17    1.20
   0  -7   2    0.64    0.64
   0  -7   2    1.12    1.41
  -1   7  -2  121.28    6.40
  -1   7  -2  127.87    6.70
   1  -7   2  126.41    6.90
   1  -7   2  128.36    5.94
  -2   7  -2   96.73    5.16
  -2   7  -2   88.92    5.35
   2  -7   2  101.19    5.62
  -3   7  -2   14.61    2.17
   3  -7   2   15.68    2.11
  -4   7  -2   65.65    4.58
   4  -7   2   76.29    4.66
   5  -7   2    2.08    1.42
   5  -7   2    2.05    1.41
   6  -7   2   57.27    4.24
   6  -7   2   49.47    3.14
   6  -7   2   63.04    4.31
   7  -7   2    0.29    1.53
   7  -7   2    0.62    1.13
   7  -7   2    1.90    1.80
   8  -7   2    8.98    1.21
   8  -7   2    7.15    1.06
   8  -7   2    8.22    1.90
   9  -7   2   11.45    1.01
  -9  -6   2    0.30    0.60
   8   6  -2    4.57    1.23
   8   6  -2    5.35    1.02
  -8  -6   2    3.97    1.03
   7   6  -2    9.14    2.06
   7   6  -2    9.97    1.36
   7   6  -2    9.69    1.75
   6   6  -2    3.56    1.25
   6   6  -2    4.81    1.84
   5   6  -2   11.54    2.26
  -5  -6   2    8.73    1.89
   4   6  -2    7.97    1.07
  -4  -6   2    8.49    1.72
   3   6  -2   78.29    4.23
   3   6  -2   84.79    4.51
  -3  -6   2   72.59    4.07
  -3  -6   2   79.56    4.67
   2   6  -2   35.27    2.51
   2   6  -2   42.24    2.60
  -2  -6   2   35.72    2.36
  -2  -6   2   35.97    2.37
  -2  -6   2   35.39    2.54
   1   6  -2    4.85    1.15
   1   6  -2    3.48    1.20
  -1  -6   2    5.85    1.13
  -1  -6   2    4.06    0.99
  -1  -6   2    3.98    0.88
   0   6  -2  306.28   14.60
   0  -6   2  303.67   13.98
   0  -6   2  314.89   15.19
  -1   6  -2   13.02    1.83
  -1   6  -2   13.25    1.23
   1  -6   2   13.73    1.78
   1  -6   2   12.46    1.01
  -2   6  -2  122.89    6.19
  -2   6  -2  118.28    6.38
   2  -6   2  118.66    6.52
  -3   6  -2   26.65    2.09
  -3   6  -2   27.48    2.44
   3  -6   2   30.60    2.46
  -4   6  -2   25.64    2.76
   4  -6   2   25.45    2.53
  -5   6  -2   79.68    5.06
   5  -6   2   87.04    5.12
   5  -6   2   72.65    5.11
   6  -6   2    9.39    2.04
   6  -6   2   10.97    2.13
   7  -6   2   28.06    3.09
   7  -6   2   26.05    3.17
   7  -6   2   26.91    2.26
   8  -6   2    2.84    0.95
   8  -6   2    2.27    0.96
   8  -6   2    1.60    1.64
   9  -6   2   10.03    0.94
  10  -6   2    8.21    0.66
   9   5  -2    8.19    0.95
   9   5  -2    7.96    1.07
  -9  -5   2    9.53    1.01
   8   5  -2    0.31    1.18
   8   5  -2   -0.53    1.32
   8   5  -2   -1.18    0.91
   7   5  -2   12.29    1.65
   7   5  -2    8.08    1.91
   7   5  -2   10.23    1.31
   6   5  -2   11.48    2.12
   6   5  -2    9.37    1.33
   6   5  -2    7.91    1.71
  -6  -5   2    8.85    2.13
   5   5  -2   31.90    2.91
  -5  -5   2   24.72    2.78
   4   5  -2    9.36    1.78
   4   5  -2   10.16    1.10
   4   5  -2    8.88    1.55
  -4  -5   2    7.52    1.55
   3   5  -2    6.75    1.14
   3   5  -2    5.90    1.20
  -3  -5   2    6.45    1.35
  -3  -5   2    8.96    1.33
   2   5  -2   67.89    3.69
   2   5  -2   71.71    3.81
  -2  -5   2   69.58    3.89
  -2  -5   2   65.84    3.57
  -2  -5   2   63.83    3.40
   1   5  -2   11.49    1.39
   1   5  -2   10.83    1.52
  -1  -5   2   13.82    1.19
  -1  -5   2   11.21    1.32
  -1  -5   2   10.43    1.08
  -1  -5   2   14.15    1.33
   0   5  -2   27.82    2.17
   0  -5   2   26.01    1.75
   0  -5   2   27.38    2.33
   0  -5   2   27.82    1.73
   0  -5   2   24.69    1.59
  -1   5  -2  256.96   11.88
   1  -5   2  236.50   12.22
   1  -5   2  247.90   11.12
  -2   5  -2    4.35    1.30
  -2   5  -2    4.04    0.86
   2  -5   2    3.99    1.20
  -3   5  -2  178.36    8.68
  -3   5  -2  167.15    8.61
   3  -5   2  172.19    8.88
  -4   5  -2    3.14    1.06
   4  -5   2    1.25    1.12
   4  -5   2    1.01    1.16
   5  -5   2   63.93    4.11
   5  -5   2   60.04    4.08
   6  -5   2   83.17    5.47
   6  -5   2   84.28    5.24
   7  -5   2   20.10    2.62
   7  -5   2   16.07    2.59
   7  -5   2   20.71    1.72
   7  -5   2   18.80    1.58
   8  -5   2    7.66    1.05
   8  -5   2    4.52    1.00
   9  -5   2    1.19    0.66
  10  -5   2    5.97    0.62
   9   4  -2    1.96    0.84
   9   4  -2    0.91    0.91
   8   4  -2   29.04    1.95
   8   4  -2   26.75    2.61
   8   4  -2   29.26    2.21
   7   4  -2    0.14    0.95
   7   4  -2    5.02    1.57
   7   4  -2    1.40    1.34
   6   4  -2   40.29    3.12
  -6  -4   2   29.56    3.01
   5   4  -2   56.13    3.85
   5   4  -2   56.31    3.55
  -5  -4   2   51.06    3.69
   4   4  -2   45.33    2.44
   4   4  -2   49.51    2.97
   4   4  -2   45.26    3.28
  -4  -4   2   41.56    2.65
  -4  -4   2   47.01    3.15
   3   4  -2   26.34    1.90
   3   4  -2   23.34    1.73
  -3  -4   2   24.20    1.74
  -3  -4   2   26.21    2.05
   2   4  -2    2.83    0.85
   2   4  -2    0.45    0.87
  -2  -4   2    0.69    0.73
  -2  -4   2   -0.64    0.63
  -2  -4   2    0.40    0.80
  -2  -4   2    0.73    0.54
   1   4  -2    0.36    0.92
   1   4  -2    2.88    0.87
  -1  -4   2    2.45    0.62
  -1  -4   2    0.72    0.70
  -1  -4   2    2.63    0.66
  -1  -4   2    1.87    0.75
   0   4  -2   38.88    2.51
   0  -4   2   38.84    2.20
   0  -4   2   35.24    2.10
   0  -4   2   36.26    1.97
   0  -4   2   37.97    2.13
  -1   4  -2   23.03    1.95
   1  -4   2   22.94    1.22
   1  -4   2   23.25    1.62
   1  -4   2   21.74    1.80
   1  -4   2   22.68    1.42
  -2   4  -2   24.97    2.09
  -2   4  -2   22.25    1.63
   2  -4   2   21.15    1.86
  -3   4  -2    3.68    0.89
   3  -4   2    3.16    1.11
   3  -4   2    4.80    1.09
  -4   4  -2   11.85    1.55
   4  -4   2   13.58    1.76
   4  -4   2   14.00    1.69
   5  -4   2   25.38    2.56
   5  -4   2   23.82    2.25
   6  -4   2   82.56    5.39
   6  -4   2   82.78    5.14
   7  -4   2   11.95    1.21
   7  -4   2   14.26    1.42
   7  -4   2   15.92    2.45
   8  -4   2   13.31    1.25
   9  -4   2   23.10    1.45
  10  -4   2   -0.90    0.48
  10   3  -2    2.69    0.64
  10   3  -2    2.33    0.71
   9   3  -2    4.28    1.05
   9   3  -2    4.26    0.90
   8   3  -2    3.16    1.39
   8   3  -2    3.59    1.00
   8   3  -2    2.23    1.27
   7   3  -2   26.50    2.16
   7   3  -2   24.58    1.95
   7   3  -2   27.57    2.55
   6   3  -2    1.07    1.11
  -6  -3   2   -0.68    1.30
   5   3  -2   72.59    4.66
   5   3  -2   75.63    4.33
  -5  -3   2   73.17    4.52
   4   3  -2   40.60    2.96
   4   3  -2   40.91    2.68
   4   3  -2   42.25    2.16
  -4  -3   2   41.31    2.40
  -4  -3   2   39.10    2.80
   3   3  -2  147.53    7.17
   3   3  -2  139.86    6.84
  -3  -3   2  149.48    7.09
  -3  -3   2  152.84    7.60
  -3  -3   2  145.04    6.35
   2   3  -2  103.20    5.22
   2   3  -2  109.55    5.41
  -2  -3   2  109.83    5.34
  -2  -3   2  111.47    5.67
  -2  -3   2  113.16    4.79
   1   3  -2   23.82    1.75
  -1  -3   2   25.26    1.61
  -1  -3   2   25.62    1.56
  -1  -3   2   25.04    1.54
   0   3  -2  170.12    8.44
   0  -3   2  185.22    8.47
   0  -3   2  176.32    7.42
  -1   3  -2    0.42    0.91
   1  -3   2    1.08    0.61
   1  -3   2    0.97    0.54
  -2   3  -2   50.28    2.68
   2  -3   2   43.55    2.73
   2  -3   2   47.24    2.75
   2  -3   2   45.85    2.50
  -3   3  -2   15.86    1.45
   3  -3   2   19.14    1.71
   3  -3   2   17.36    1.62
  -4   3  -2   55.04    3.29
   4  -3   2   54.17    3.36
   4  -3   2   53.56    3.30
  -5   3  -2    5.48    1.40
   5  -3   2    6.30    1.39
   5  -3   2    6.43    1.49
   6  -3   2   36.87    3.14
   6  -3   2   35.64    2.84
   6  -3   2   33.82    2.26
   7  -3   2   15.11    1.33
   7  -3   2   14.68    1.34
   8  -3   2    1.36    0.86
   9  -3   2    2.06    0.72
  10  -3   2    8.20    0.75
  10   2  -2    0.90    0.59
  10   2  -2   -0.31    0.67
   9   2  -2    8.22    1.04
   9   2  -2   11.29    1.30
   8   2  -2    6.38    1.41
   8   2  -2    5.76    1.11
   8   2  -2    4.23    1.38
   7   2  -2    3.52    1.32
   7   2  -2    8.18    1.46
   7   2  -2    7.35    1.08
  -7  -2   2    5.98    2.07
   6   2  -2   41.21    3.10
   6   2  -2   40.71    3.19
  -6  -2   2   39.75    3.17
   5   2  -2    1.25    1.12
   5   2  -2    0.97    0.99
  -5  -2   2    1.51    1.14
   4   2  -2   84.44    4.79
   4   2  -2   95.23    4.80
   4   2  -2   91.07    4.23
   4   2  -2   89.74    5.32
  -4  -2   2   91.25    4.24
  -4  -2   2   94.24    5.07
   3   2  -2   56.53    2.96
   3   2  -2   49.77    2.95
   3   2  -2   49.62    2.64
  -3  -2   2   51.14    2.58
  -3  -2   2   55.43    3.12
  -3  -2   2   52.86    2.82
   2   2  -2  128.15    6.52
   2   2  -2  140.19    6.56
   2   2  -2  131.51    6.33
  -2  -2   2  139.06    6.89
  -2  -2   2  139.98    6.57
  -2  -2   2  144.69    5.79
   1   2  -2  656.18   30.98
   1   2  -2  669.77   30.47
  -1  -2   2  678.23   26.75
  -1  -2   2  702.00   30.99
  -1  -2   2  659.82   32.13
   0   2  -2   11.05    0.97
   0   2  -2   10.94    1.11
   0   2  -2    9.50    0.92
   0  -2   2   10.96    0.93
   0  -2   2   10.94    0.95
   0  -2   2   10.43    0.94
  -1   2  -2  120.63    5.88
   1  -2   2  132.38    5.95
   1  -2   2  113.53    5.99
  -2   2  -2   56.51    3.07
   2  -2   2   58.12    3.08
   2  -2   2   58.91    3.12
  -3   2  -2  155.28    7.50
   3  -2   2  147.61    7.63
   3  -2   2  149.35    7.58
   3  -2   2  157.83    7.45
  -4   2  -2   25.62    1.97
  -4   2  -2   25.48    1.92
   4  -2   2   27.05    2.04
   4  -2   2   30.14    2.09
   5  -2   2   31.78    2.50
   5  -2   2   34.82    2.53
   6  -2   2    2.31    0.76
   6  -2   2    3.46    1.63
   6  -2   2    4.62    1.43
   7  -2   2    4.58    0.99
   7  -2   2    5.86    0.88
   8  -2   2   36.94    2.02
   8  -2   2   38.25    2.18
   9  -2   2    0.79    0.71
  10  -2   2    0.67    0.54
  10   1  -2    1.24    0.75
  10   1  -2    2.21    0.68
   9   1  -2    1.48    1.10
   9   1  -2    0.27    1.10
   9   1  -2    2.01    0.93
   8   1  -2   21.24    1.65
   8   1  -2   18.84    1.78
   8   1  -2   22.33    2.13
   7   1  -2    3.04    0.97
   7   1  -2    2.61    1.13
   7   1  -2    1.80    1.16
  -7  -1   2   -0.55    1.72
   6   1  -2    3.53    1.19
   6   1  -2    2.14    1.42
  -6  -1   2    2.47    1.37
   5   1  -2   47.41    3.07
   5   1  -2   52.93    3.20
   5   1  -2   49.14    3.32
  -5  -1   2   50.44    3.25
   4   1  -2    8.71    1.24
   4   1  -2    6.16    1.11
   4   1  -2    5.99    1.05
  -4  -1   2    6.42    0.98
  -4  -1   2    7.05    1.22
  -4  -1   2    7.27    0.99
   3   1  -2  112.21    5.23
   3   1  -2  105.06    4.86
   3   1  -2   93.58    5.28
  -3  -1   2  104.50    5.18
  -3  -1   2  107.88    5.46
  -3  -1   2  105.72    4.58
   2   1  -2   94.18    4.97
   2   1  -2  105.81    4.99
  -2  -1   2  107.87    4.38
  -2  -1   2  104.71    5.22
  -2  -1   2  103.56    5.00
   1   1  -2   57.63    2.84
   1   1  -2   53.51    2.46
   1   1  -2   56.03    2.85
  -1  -1   2   60.21    2.87
  -1  -1   2   55.55    2.93
  -1  -1   2   58.13    2.48
   0   1  -2   84.64    3.68
   0   1  -2   91.85    4.26
   0   1  -2   83.36    4.19
   0  -1   2   82.81    4.34
   0  -1   2   88.81    3.70
   0  -1   2   96.62    4.29
  -1   1  -2   62.08    3.05
   1  -1   2   63.18    3.09
   1  -1   2   58.80    3.01
   1  -1   2   56.79    3.13
  -2   1  -2  358.71   16.77
   2  -1   2  352.34   16.49
   2  -1   2  369.63   17.40
  -3   1  -2    8.86    0.97
   3  -1   2    9.22    1.12
   3  -1   2   10.97    1.14
   3  -1   2    8.89    1.03
  -4   1  -2  174.69    7.47
  -4   1  -2  186.51    8.66
   4  -1   2  179.34    8.61
   4  -1   2  164.82    8.79
  -5   1  -2    9.32    1.15
  -5   1  -2   10.62    1.61
   5  -1   2    9.55    0.97
   5  -1   2    7.27    1.46
   5  -1   2    9.68    1.45
   6  -1   2   42.61    2.72
   6  -1   2   44.25    3.26
   7  -1   2   -0.51    0.70
   7  -1   2    0.12    0.85
   8  -1   2    1.05    0.89
   8  -1   2    0.62    0.81
   9  -1   2   14.49    1.24
   9  -1   2   14.69    1.10
  10  -1   2   -0.46    0.50
  10   0  -2    4.82    0.91
  10   0  -2    4.76    0.78
   9   0  -2    5.17    1.22
   9   0  -2    7.64    1.04
   9   0  -2    6.02    1.23
   8   0  -2    3.04    0.96
   8   0  -2    2.14    1.12
   8   0  -2    0.57    1.08
   7   0  -2   24.19    2.33
   6   0  -2   15.51    1.68
   6   0  -2    9.92    1.84
   6   0  -2   14.17    1.81
  -6   0   2   13.06    1.87
   5   0  -2   59.60    3.54
   5   0  -2   60.19    3.52
   5   0  -2   61.11    3.65
  -5   0   2   52.41    3.03
  -5   0   2   57.61    3.54
   4   0  -2   65.20    3.65
   4   0  -2   66.60    3.60
   4   0  -2   61.20    3.86
  -4   0   2   67.87    3.69
  -4   0   2   65.31    3.56
  -4   0   2   64.63    3.15
   3   0  -2    2.85    0.86
   3   0  -2    2.40    0.80
   3   0  -2    2.57    0.49
  -3   0   2    3.01    0.70
  -3   0   2    3.67    0.84
  -3   0   2    2.96    0.64
   2   0  -2  130.78    6.21
  -2   0   2  128.38    6.30
  -2   0   2  132.10    6.50
  -2   0   2  134.62    5.46
   1   0  -2  102.35    4.24
   1   0  -2   99.84    4.93
   1   0  -2  105.43    4.84
  -1   0   2  108.58    4.96
  -1   0   2  104.66    4.24
  -1   0   2  101.12    5.08
   0   0  -2  375.45   17.79
   0   0  -2  384.15   15.61
   0   0  -2  402.52   18.16
   0   0   2  396.96   15.65
   0   0   2  412.53   18.18
  -1   0  -2   23.91    1.29
   1   0   2   21.09    1.25
   1   0   2   22.25    1.33
   1   0   2   22.65    1.46
  -2   0  -2    3.53    0.55
  -2   0  -2    4.68    0.62
   2   0   2    3.89    0.79
   2   0   2    2.15    0.53
  -3   0  -2  250.73   11.81
  -3   0  -2  250.23   10.23
   3   0   2  255.17   11.73
   3   0   2  248.96   12.38
  -4   0  -2    6.23    1.29
  -4   0  -2    5.08    0.76
   4   0   2    6.74    0.82
   4   0   2    6.04    1.11
  -5   0  -2  120.91    5.38
  -5   0  -2  118.42    6.55
   5   0   2  117.53    6.50
   5   0   2  118.56    6.23
  -6   0  -2    2.10    1.51
   6   0   2    1.22    0.74
   7   0   2   27.80    2.02
   7   0   2   30.28    2.21
   8   0   2    8.65    1.03
   8   0   2    9.09    1.19
   9   0   2    1.78    0.83
   9   0   2    3.03    0.77
  10   0   2    2.96    0.55
  10  -1  -2    0.41    0.71
  10  -1  -2    1.76    0.84
   9  -1  -2   13.44    1.44
   9  -1  -2    9.88    1.40
   9  -1  -2   12.53    1.18
   8  -1  -2   19.39    1.96
   8  -1  -2   19.85    1.49
   8  -1  -2   15.27    1.56
   7  -1  -2    2.88    1.50
   7  -1  -2    3.83    1.26
   6  -1  -2   74.24    4.49
   6  -1  -2   67.72    4.45
   6  -1  -2   79.45    4.49
   5  -1  -2    1.13    0.96
   5  -1  -2    1.49    0.87
   5  -1  -2    0.99    0.99
  -5   1   2    0.00    0.65
  -5   1   2   -0.36    0.83
  -5   1   2    0.49    0.86
   4  -1  -2   95.24    4.87
   4  -1  -2   91.82    4.98
  -4   1   2   90.34    4.88
  -4   1   2   89.83    4.25
  -4   1   2  100.16    4.96
   3  -1  -2   36.16    1.82
   3  -1  -2   37.38    2.20
   3  -1  -2   33.15    2.25
  -3   1   2   35.47    1.88
  -3   1   2   37.84    2.13
  -3   1   2   36.95    2.18
   2  -1  -2   84.58    4.35
  -2   1   2   92.51    3.86
  -2   1   2   97.45    4.50
  -2   1   2   88.59    4.51
   1  -1  -2    4.76    0.56
   1  -1  -2    6.24    0.58
  -1   1   2    6.45    0.63
  -1   1   2    6.40    0.49
   0  -1  -2   57.97    2.83
   0  -1  -2   61.33    2.95
   0   1   2   58.83    3.14
   0   1   2   69.12    2.99
  -1  -1  -2  440.23   18.86
  -1  -1  -2  430.88   16.24
   1   1   2  390.68   18.88
   1   1   2  402.41   19.72
   1   1   2  386.38   18.49
  -2  -1  -2   14.97    0.86
  -2  -1  -2   14.98    0.96
  -2  -1  -2   15.86    0.92
   2   1   2   14.03    1.07
   2   1   2   14.81    1.34
  -3  -1  -2   14.18    0.97
  -3  -1  -2   13.60    0.94
   3   1   2   13.11    1.39
   3   1   2   12.02    1.09
  -4  -1  -2  258.37   10.18
  -4  -1  -2  256.57   12.44
   4   1   2  234.33   12.96
   4   1   2  236.12   11.61
  -5  -1  -2   14.08    1.99
   5   1   2   13.96    1.34
  -6  -1  -2   50.07    3.82
   6   1   2   54.10    3.38
   7   1   2    2.60    1.07
   7   1   2    1.35    0.92
   7   1   2    2.92    1.13
   8   1   2   21.67    1.57
   8   1   2   23.77    1.82
   9   1   2    7.06    0.94
   9   1   2    6.44    0.83
  10   1   2    2.71    0.54
  10  -2  -2   19.34    1.54
  10  -2  -2   18.27    1.33
   9  -2  -2    0.34    1.07
   9  -2  -2    0.44    0.83
   9  -2  -2   -1.07    0.84
   8  -2  -2   24.76    1.83
   8  -2  -2   24.80    2.04
   8  -2  -2   24.36    2.23
   7  -2  -2    9.91    1.85
   7  -2  -2    9.38    1.61
   6  -2  -2   19.39    1.82
   6  -2  -2   11.22    1.89
   6  -2  -2   16.31    2.05
   5  -2  -2   49.25    3.24
   5  -2  -2   56.97    3.33
  -5   2   2   49.39    3.24
   4  -2  -2    5.42    1.13
   4  -2  -2    3.45    0.95
  -4   2   2    5.60    0.90
  -4   2   2    3.72    0.91
  -4   2   2    5.12    0.84
   3  -2  -2   68.45    3.29
   3  -2  -2   73.95    3.74
   3  -2  -2   67.00    3.83
  -3   2   2   68.97    3.75
  -3   2   2   73.69    3.66
  -3   2   2   72.73    3.25
   2  -2  -2   22.08    1.42
   2  -2  -2   18.73    1.22
  -2   2   2   22.57    1.42
  -2   2   2   20.24    1.30
   1  -2  -2  203.09    9.63
   1  -2  -2  206.66    9.84
  -1   2   2  221.15    9.86
   0  -2  -2  118.53    5.60
   0   2   2  119.19    5.90
   0   2   2  119.75    4.82
   0   2   2  111.90    5.48
   0   2   2  127.13    5.61
  -1  -2  -2   34.83    1.47
   1   2   2   35.46    2.03
   1   2   2   30.55    1.62
   1   2   2   33.00    1.43
  -2  -2  -2  227.98    8.84
   2   2   2  205.61   10.03
   2   2   2  224.11   10.84
  -3  -2  -2   25.57    1.43
   3   2   2   25.68    1.94
   3   2   2   25.47    1.63
  -4  -2  -2   35.24    1.80
  -4  -2  -2   28.39    2.37
   4   2   2   30.01    2.00
   4   2   2   25.45    2.10
  -5  -2  -2   86.18    5.14
   5   2   2   82.93    4.94
  -6  -2  -2   12.89    2.20
   6   2   2   14.45    1.71
   7   2   2   46.43    3.17
   7   2   2   42.73    2.32
   7   2   2   39.11    2.58
   8   2   2    0.99    0.82
   8   2   2    1.12    0.98
   9   2   2   10.21    1.07
   9   2   2   10.19    0.98
  10  -3  -2    1.05    0.70
  10  -3  -2    0.60    0.84
   9  -3  -2   51.32    2.80
   9  -3  -2   44.99    2.51
   8  -3  -2    3.62    1.18
   8  -3  -2    4.54    0.96
   8  -3  -2    3.83    1.21
   8  -3  -2    0.57    1.66
   7  -3  -2   53.51    3.62
   7  -3  -2   50.71    3.69
   7  -3  -2   46.72    3.80
   6  -3  -2   20.18    2.26
   6  -3  -2   17.64    2.29
   5  -3  -2   49.69    3.16
   5  -3  -2   44.75    3.02
  -5   3   2   42.35    3.02
   4  -3  -2   80.62    4.37
   4  -3  -2   81.22    4.48
  -4   3   2   83.79    4.44
  -4   3   2   76.50    3.80
   3  -3  -2   50.22    2.76
   3  -3  -2   45.76    2.26
   3  -3  -2   43.08    2.74
  -3   3   2   48.52    2.72
   2  -3  -2   11.40    1.07
   2  -3  -2    9.37    0.87
  -2   3   2   11.06    1.03
   1  -3  -2  115.02    5.50
  -1   3   2  116.75    5.59
   0  -3  -2    1.42    0.42
   0   3   2    0.97    0.57
   0   3   2    2.59    0.62
   0   3   2    2.32    0.44
   0   3   2    1.20    0.45
  -1  -3  -2   48.63    2.18
   1   3   2   50.37    2.39
   1   3   2   46.41    2.61
   1   3   2   55.10    2.81
   1   3   2   45.86    2.10
  -2  -3  -2   25.69    1.32
   2   3   2   24.99    1.35
   2   3   2   22.33    1.38
   2   3   2   24.22    1.76
  -3  -3  -2  241.94    9.81
   3   3   2  222.01   12.75
   3   3   2  252.61   11.11
  -4  -3  -2   11.31    1.74
   4   3   2    7.13    1.31
  -5  -3  -2   26.48    2.55
   5   3   2   28.58    2.47
  -6  -3  -2   19.71    2.76
   6   3   2   28.68    2.50
   7   3   2    9.70    1.64
   7   3   2    8.50    1.33
   7   3   2    9.29    1.15
   8   3   2   12.28    1.38
   8   3   2   13.48    1.20
   9   3   2   -0.40    0.68
   9   3   2    0.18    0.78
  10  -4  -2    7.64    1.02
  10  -4  -2    6.29    0.86
   9  -4  -2    0.22    0.99
   9  -4  -2    1.06    0.89
   9  -4  -2    0.96    0.88
   8  -4  -2   16.99    1.44
   8  -4  -2   18.43    2.41
   8  -4  -2   19.00    1.87
   8  -4  -2   17.56    1.68
   8  -4  -2   11.31    2.18
   7  -4  -2    6.84    1.74
   7  -4  -2    4.80    1.76
   7  -4  -2    7.66    1.32
   7  -4  -2    7.78    1.10
   6  -4  -2  147.77    8.05
   6  -4  -2  146.65    8.39
   6  -4  -2  157.37    8.20
   5  -4  -2    3.87    1.29
   5  -4  -2    3.00    1.14
   4  -4  -2   27.39    2.17
   4  -4  -2   26.10    2.05
  -4   4   2   24.53    1.99
   3  -4  -2  207.04   10.89
   3  -4  -2  236.78   10.60
   3  -4  -2  220.32    9.99
  -3   4   2  224.85   10.72
   2  -4  -2  251.95   11.30
   2  -4  -2  231.68   11.68
   2  -4  -2  240.02   10.90
  -2   4   2  240.03   11.44
   1  -4  -2   11.87    1.01
  -1   4   2   10.71    0.97
   0   4   2    2.84    0.66
   0   4   2    3.21    0.60
   0   4   2    1.57    0.91
   0   4   2    3.30    0.74
   0   4   2    2.70    0.48
   0   4   2    2.34    0.56
  -1  -4  -2   81.60    3.67
   1   4   2   90.80    4.10
   1   4   2   91.01    4.33
   1   4   2   91.42    4.54
   1   4   2   76.10    3.60
  -2  -4  -2   61.00    2.87
   2   4   2   63.39    3.13
  -3  -4  -2   15.22    1.85
   3   4   2   13.75    1.68
  -4  -4  -2   37.96    2.95
   4   4   2   41.89    3.06
  -5  -4  -2    0.05    1.28
   5   4   2   -1.45    1.09
  -6  -4  -2   12.49    2.43
   6   4   2   19.51    2.19
   6   4   2   16.41    1.78
   6   4   2   15.97    1.42
   7   4   2    7.27    1.37
   7   4   2    8.93    1.14
   8   4   2    6.66    1.06
   8   4   2    5.70    1.19
   9   4   2    5.50    0.76
   9   4   2    5.63    0.84
  10  -5  -2    5.34    0.93
  10  -5  -2    3.81    0.79
   9  -5  -2    9.88    1.34
   9  -5  -2    7.08    1.15
   9  -5  -2    6.21    1.05
   8  -5  -2   -0.04    1.43
   8  -5  -2    0.30    1.13
   8  -5  -2    1.21    1.60
   8  -5  -2    0.57    0.92
   8  -5  -2    0.89    1.04
   7  -5  -2   20.20    1.84
   7  -5  -2   16.71    1.50
   7  -5  -2   18.85    2.47
   7  -5  -2   15.47    2.37
   6  -5  -2    3.39    1.44
   6  -5  -2    4.68    1.55
   5  -5  -2  109.95    6.27
   5  -5  -2  120.83    6.45
   4  -5  -2    1.39    1.00
   4  -5  -2    1.03    0.96
  -4   5   2    1.18    0.79
   3  -5  -2   28.39    1.56
   3  -5  -2   30.03    2.12
   3  -5  -2   27.36    2.07
  -3   5   2   26.87    1.95
   2  -5  -2  291.32   14.88
   2  -5  -2  311.33   13.92
   2  -5  -2  316.86   14.41
  -2   5   2  313.29   14.57
   1  -5  -2  229.25    9.89
  -1   5   2  178.23   10.07
  -1   5   2  235.21   10.23
  -1   5   2  216.46   10.10
   0  -5  -2  117.62    5.68
   0   5   2  116.94    5.66
   0   5   2  125.48    5.73
   0   5   2  111.25    5.79
   1   5   2    6.03    1.15
  -2  -5  -2  143.75    7.46
   2   5   2  141.74    6.74
  -3  -5  -2   91.45    5.10
   3   5   2   84.63    5.46
  -4  -5  -2   47.22    3.36
   4   5   2   47.85    3.61
  -5  -5  -2   12.67    2.16
   5   5   2   16.70    2.19
   6   5   2    0.26    1.29
   6   5   2   -0.03    0.90
   7   5   2   12.32    1.32
   7   5   2   14.86    1.67
   8   5   2    1.60    0.91
   8   5   2    0.70    1.00
   9   5   2    2.35    0.58
   9   5   2    1.89    0.61
  10  -6  -2    1.67    0.70
  10  -6  -2    3.28    0.80
   9  -6  -2    3.55    1.17
   9  -6  -2    2.31    0.91
   8  -6  -2    0.67    0.88
   8  -6  -2    0.35    1.21
   8  -6  -2    1.67    1.71
   8  -6  -2   -0.62    1.16
   8  -6  -2    0.02    1.42
   7  -6  -2   13.69    1.36
   7  -6  -2   13.38    2.25
   7  -6  -2   10.13    2.04
   7  -6  -2   11.05    1.61
   6  -6  -2   21.59    2.40
   6  -6  -2   14.80    2.28
   5  -6  -2    6.05    1.61
   5  -6  -2    6.22    1.54
   4  -6  -2   81.69    4.68
   4  -6  -2   77.07    4.58
   3  -6  -2    6.28    0.71
   3  -6  -2    6.56    1.29
   3  -6  -2    5.13    1.21
  -3   6   2    4.67    0.98
   2  -6  -2   50.92    3.22
   2  -6  -2   55.48    2.87
  -2   6   2   55.20    3.10
  -2   6   2   58.01    3.33
   1  -6  -2  133.21    6.41
  -1   6   2  136.93    6.68
  -1   6   2  128.21    6.65
  -1   6   2  138.58    6.61
   0  -6  -2  142.23    6.96
   0   6   2  140.08    7.10
   0   6   2  153.36    7.03
  -1  -6  -2   33.84    2.26
   1   6   2   31.77    2.30
  -2  -6  -2   10.43    1.51
   2   6   2   10.65    1.25
  -3  -6  -2   58.18    3.77
  -4  -6  -2    3.22    1.47
  -5  -6  -2   11.44    2.22
   5   6   2   13.03    1.40
   5   6   2   11.99    1.82
   6   6   2   11.04    1.76
   6   6   2    8.38    1.34
   7   6   2    1.65    1.06
   7   6   2    2.88    1.28
   8   6   2    4.24    0.99
   8   6   2    4.34    0.84
  10  -7  -2   10.67    0.94
  10  -7  -2   11.38    1.00
   9  -7  -2    9.75    1.11
   9  -7  -2    8.57    1.76
   9  -7  -2   10.46    1.38
   8  -7  -2    8.95    1.87
   8  -7  -2    7.01    1.13
   8  -7  -2   10.76    1.56
   7  -7  -2    4.96    1.05
   7  -7  -2    2.40    1.52
   7  -7  -2    5.58    1.41
   7  -7  -2    2.69    1.61
   6  -7  -2   39.80    3.15
   6  -7  -2   34.33    3.14
   5  -7  -2   16.32    2.16
   5  -7  -2    8.72    1.93
   5  -7  -2   11.44    1.84
   4  -7  -2    8.08    1.56
   4  -7  -2    5.80    1.49
   3  -7  -2   15.00    1.77
   3  -7  -2   12.11    1.03
  -3   7   2   14.62    1.97
  -3   7   2   12.69    1.54
   2  -7  -2   27.63    1.74
   2  -7  -2   28.03    2.12
  -2   7   2   25.25    1.88
  -2   7   2   23.94    2.28
   1  -7  -2   18.45    1.55
   1  -7  -2   17.46    1.46
  -1   7   2   18.89    1.90
  -1   7   2   15.23    1.69
   0  -7  -2   49.41    2.97
   0  -7  -2   50.75    2.95
   0   7   2   53.79    3.17
  -2  -7  -2   44.96    3.08
   2   7   2   46.25    2.76
  -3  -7  -2   -0.36    1.25
  -4  -7  -2   49.17    3.69
   5   7   2    1.85    1.21
   5   7   2    4.02    1.66
   6   7   2   13.09    1.81
   6   7   2   14.41    1.51
   7   7   2    7.49    1.28
   7   7   2    6.82    1.08
  -8  -7  -2    2.13    0.76
   8   7   2    1.63    0.75
   8   7   2    2.17    0.68
  10  -8  -2    4.55    0.67
   9  -8  -2    9.98    1.69
   9  -8  -2   10.07    1.34
   9  -8  -2   12.79    1.12
   8  -8  -2   24.17    2.04
   8  -8  -2   23.62    2.61
   8  -8  -2   25.94    1.84
   7  -8  -2   18.48    2.41
   7  -8  -2   12.91    2.42
   7  -8  -2   23.70    2.03
   7  -8  -2   19.27    1.59
   6  -8  -2    1.48    1.51
   6  -8  -2    2.15    0.97
   6  -8  -2    1.86    1.40
   6  -8  -2    1.19    1.24
   5  -8  -2  102.76    5.99
   5  -8  -2   95.23    5.89
   4  -8  -2   15.41    2.17
   4  -8  -2   16.40    1.98
  -4   8   2   15.49    2.43
   3  -8  -2   37.51    2.08
   3  -8  -2   39.58    2.90
  -3   8   2   36.23    3.08
   2  -8  -2   42.64    2.49
   1  -8  -2   26.60    1.96
  -1   8   2   30.74    2.57
   0  -8  -2   45.48    2.82
   0   8   2   45.74    3.03
   1   8   2   37.72    2.59
   2   8   2    5.70    1.20
  -3  -8  -2   22.33    2.57
  -4  -8  -2   -0.10    1.63
   4   8   2    2.53    1.29
   4   8   2   -0.89    0.92
   5   8   2   19.07    1.69
  -6  -8  -2    1.34    1.16
   6   8   2    1.60    1.42
   6   8   2    2.12    1.04
  -7  -8  -2    6.79    1.04
   7   8   2    6.33    0.95
   7   8   2    8.77    1.18
   9  -9  -2    2.32    0.94
   9  -9  -2    4.73    0.80
   8  -9  -2   26.78    2.60
   8  -9  -2   29.32    2.31
   8  -9  -2   25.94    1.86
   7  -9  -2   33.55    2.62
   7  -9  -2   31.13    3.39
   7  -9  -2   29.37    2.07
   7  -9  -2   34.74    3.07
   6  -9  -2   19.36    2.43
   6  -9  -2   20.32    1.95
   6  -9  -2   18.21    2.70
   6  -9  -2   19.71    1.56
   5  -9  -2    2.57    1.37
   5  -9  -2    2.11    1.32
   5  -9  -2    1.43    1.40
   5  -9  -2    0.76    1.53
   4  -9  -2  116.91    6.55
   4  -9  -2  107.79    6.46
   3  -9  -2    8.34    1.80
   3  -9  -2    9.78    0.93
   3  -9  -2   11.91    1.81
   2  -9  -2  106.44    5.31
   1  -9  -2   18.52    1.74
   0  -9  -2    0.71    1.01
   0   9   2   -0.32    1.24
  -1  -9  -2   60.97    3.72
   1   9   2   59.01    3.56
   2   9   2    6.67    1.23
  -3  -9  -2    9.69    1.49
   3   9   2    6.01    1.51
  -4  -9  -2    9.01    1.47
   4   9   2   11.11    1.14
  -5  -9  -2    1.11    1.13
  -6  -9  -2   19.13    1.64
  -7  -9  -2    0.62    0.67
   9 -10  -2    0.69    0.63
   9 -10  -2    0.70    0.77
   8 -10  -2   18.55    1.34
   8 -10  -2   16.25    1.59
   8 -10  -2   13.14    1.83
   7 -10  -2    6.79    1.49
   7 -10  -2    9.56    1.12
   7 -10  -2    8.72    1.72
   6 -10  -2    4.84    2.01
   6 -10  -2    5.45    1.44
   6 -10  -2    9.28    1.84
   6 -10  -2    7.44    1.64
   6 -10  -2    8.67    1.18
   5 -10  -2   22.76    1.66
   5 -10  -2   24.71    2.96
   5 -10  -2   27.01    2.61
   5 -10  -2   19.04    2.11
   5 -10  -2   21.79    2.05
   4 -10  -2    0.39    1.23
   4 -10  -2    0.35    1.22
   4 -10  -2    1.64    1.01
   4 -10  -2   -0.38    1.63
   2 -10  -2    5.35    1.01
   1 -10  -2   31.24    2.26
   0 -10  -2   33.69    2.49
   0  10   2   35.00    2.71
  -1 -10  -2   15.13    2.01
   1  10   2   18.37    1.93
   1  10   2   18.97    1.74
  -2 -10  -2   29.08    2.42
  -2 -10  -2   29.28    2.62
   2  10   2   31.16    2.14
   2  10   2   31.40    2.67
   2  10   2   30.94    2.89
   2  10   2   32.53    2.12
  -3 -10  -2    1.54    1.10
   3  10   2   -0.48    1.06
   3  10   2   -0.20    1.60
  -4 -10  -2   15.11    1.52
  -5 -10  -2    3.38    1.04
  -6 -10  -2    1.54    0.78
   8 -11  -2    1.47    0.95
   8 -11  -2    2.14    0.72
   8 -11  -2    1.03    1.01
   7 -11  -2   33.94    2.00
   7 -11  -2   34.44    2.77
   7 -11  -2   34.77    2.57
   6 -11  -2    7.57    1.59
   6 -11  -2    5.32    1.06
   6 -11  -2    7.14    1.44
   5 -11  -2   11.93    1.87
   5 -11  -2    7.48    1.16
   5 -11  -2    8.52    1.55
   4 -11  -2   26.35    2.58
   4 -11  -2   23.22    2.18
  -4  11   2   24.98    2.10
   3 -11  -2    2.51    1.33
   3 -11  -2    5.04    1.41
  -3  11   2    1.09    1.29
   2 -11  -2   51.61    3.67
   2 -11  -2   55.22    2.96
   2 -11  -2   53.74    2.95
   2 -11  -2   55.38    3.47
  -2  11   2   46.74    3.79
  -2  11   2   51.11    3.10
   1 -11  -2    0.34    0.91
   1 -11  -2    0.35    1.55
   1 -11  -2    0.13    1.38
   1 -11  -2    0.77    1.20
  -1  11   2    2.47    1.44
  -1  11   2    0.69    1.62
  -1  11   2    0.34    1.00
   0 -11  -2   12.05    1.67
   0 -11  -2   11.70    1.61
   0 -11  -2   10.94    1.72
   0  11   2   15.90    1.79
   0  11   2   12.04    1.77
   0  11   2   15.08    2.00
   0  11   2   12.05    1.59
  -1 -11  -2   24.84    2.12
  -1 -11  -2   25.44    2.17
  -1 -11  -2   24.56    1.83
  -1 -11  -2   20.74    2.26
   1  11   2   24.77    2.08
   1  11   2   27.10    2.41
   1  11   2   22.75    2.07
   1  11   2   25.53    2.31
   1  11   2   23.51    1.92
  -2 -11  -2   11.26    1.33
  -2 -11  -2   13.94    1.80
   2  11   2   11.52    1.17
   2  11   2   14.57    1.72
   2  11   2   10.81    1.32
   2  11   2   13.65    1.87
  -3 -11  -2    7.31    1.65
  -3 -11  -2   10.44    1.21
   3  11   2   10.18    1.28
   3  11   2   10.67    1.77
  -4 -11  -2   -0.54    1.31
  -4 -11  -2   -0.60    0.91
  -5 -11  -2    8.09    1.32
  -5 -11  -2   11.08    1.02
  -6 -11  -2    1.78    0.77
   8 -12  -2   10.76    0.89
   8 -12  -2   11.70    1.09
  -8  12   2    9.50    1.08
   7 -12  -2    0.01    0.69
   7 -12  -2   -0.92    0.92
   7 -12  -2   -0.39    1.04
  -7  12   2   -0.02    1.06
   6 -12  -2   44.15    2.78
   6 -12  -2   45.62    3.16
   6 -12  -2   44.80    2.34
  -6  12   2   42.47    2.69
  -6  12   2   41.18    2.87
   5 -12  -2    0.53    1.18
  -5  12   2    0.66    1.15
   4 -12  -2    4.60    1.30
  -4  12   2    2.70    1.24
   3 -12  -2   22.40    2.04
   3 -12  -2   20.79    2.12
  -3  12   2   25.88    2.04
  -3  12   2   21.06    2.30
   2 -12  -2    1.74    1.44
  -2  12   2    0.80    1.45
  -2  12   2    1.19    1.57
  -2  12   2    0.82    0.99
   1 -12  -2   23.65    1.95
   1 -12  -2   27.01    2.05
   1 -12  -2   30.81    2.40
  -1  12   2   25.98    2.27
  -1  12   2   25.63    2.45
  -1  12   2   21.84    2.54
  -1  12   2   27.14    2.46
  -1  12   2   27.60    1.94
  -1  12   2   29.28    2.47
   0 -12  -2    1.71    1.15
   0 -12  -2   -1.79    1.43
   0 -12  -2   -0.46    1.14
   0 -12  -2   -1.27    1.12
   0  12   2    0.56    1.23
   0  12   2   -0.50    1.43
   0  12   2    0.56    1.23
   0  12   2   -0.92    1.05
  -1 -12  -2   26.75    2.32
  -1 -12  -2   21.41    1.94
   1  12   2   23.85    2.19
   1  12   2   21.66    1.90
   1  12   2   22.42    2.18
  -2 -12  -2   17.35    1.71
  -2 -12  -2   19.84    1.82
   2  12   2   16.88    1.93
   2  12   2   18.87    1.81
  -3 -12  -2   14.64    1.50
  -3 -12  -2   15.01    1.55
  -3 -12  -2   11.85    1.21
   3  12   2   11.28    1.14
   3  12   2    9.02    1.60
  -4 -12  -2    7.81    1.17
  -4 -12  -2    5.38    1.12
  -5 -12  -2    1.29    0.74
  -5 -12  -2   -0.28    0.77
   7 -13  -2    6.62    1.04
   6 -13  -2   -0.25    0.95
  -6  13   2   -1.78    1.04
  -6  13   2    0.38    0.87
  -5  13   2   23.81    1.87
  -5  13   2   27.29    2.17
  -4  13   2    1.39    1.00
  -4  13   2    0.68    1.21
  -3  13   2    8.42    1.46
  -3  13   2    7.06    1.60
  -3  13   2    8.27    1.63
  -3  13   2    8.86    1.21
   2 -13  -2    7.14    1.39
  -2  13   2    6.32    1.43
  -2  13   2    7.38    1.45
  -2  13   2    6.68    1.02
  -2  13   2    5.23    1.59
   1 -13  -2    1.20    1.33
   1 -13  -2    0.03    0.78
  -1  13   2   -0.04    1.39
  -1  13   2    0.77    1.13
  -1  13   2    3.18    1.31
  -1  13   2   -0.55    1.20
   0 -13  -2   24.35    1.88
   0 -13  -2   23.12    2.10
   0  13   2   22.64    2.32
   0  13   2   25.60    1.82
   0  13   2   23.62    2.19
   0  13   2   26.19    2.06
  -1 -13  -2    1.44    1.28
  -1 -13  -2   -0.12    1.00
  -1 -13  -2    0.31    0.95
   1  13   2   -0.04    0.77
   1  13   2    0.24    1.30
   1  13   2    0.60    1.27
  -2 -13  -2    8.82    1.23
  -2 -13  -2    5.88    1.11
   2  13   2    6.62    1.15
   2  13   2    8.49    1.41
  -3 -13  -2    1.90    0.91
  -3 -13  -2    2.83    1.01
   3  13   2    1.62    1.13
  -4 -13  -2    5.24    0.84
  -4 -13  -2    5.30    0.80
  -6  14   2    8.50    1.28
  -6  14   2   10.84    0.91
  -6  14   2   10.46    1.24
  -5  14   2    4.51    0.83
  -5  14   2    3.30    1.20
  -5  14   2    4.05    1.11
  -4  14   2    2.01    1.18
  -4  14   2    3.52    1.15
  -4  14   2    5.79    0.88
  -3  14   2    1.36    0.76
  -3  14   2    2.61    1.16
  -3  14   2    0.15    1.23
  -3  14   2    0.77    1.09
   2 -14  -2    6.78    0.92
  -2  14   2    6.68    1.26
  -2  14   2    5.27    1.44
  -2  14   2    7.70    1.32
  -2  14   2    4.43    1.28
   1 -14  -2    5.35    1.18
  -1  14   2    6.29    1.00
  -1  14   2    5.87    1.18
  -1  14   2    4.70    1.42
  -1  14   2    4.15    1.24
   0 -14  -2    3.04    1.12
   0  14   2   -2.46    1.23
   0  14   2   -0.58    0.80
   0  14   2    0.24    1.23
  -1 -14  -2   10.56    1.36
  -1 -14  -2   11.26    1.00
   1  14   2   10.51    1.28
   1  14   2    9.81    1.42
  -2 -14  -2   -0.62    0.92
  -2 -14  -2    0.96    0.69
   2  14   2    0.53    0.60
   2  14   2    0.65    0.95
  -3 -14  -2    7.40    0.75
  -3 -14  -2    7.00    1.05
  -5  15   2   10.07    1.11
  -5  15   2    9.77    1.05
  -4  15   2   10.69    1.23
  -4  15   2   11.98    1.25
  -4  15   2   10.60    1.13
  -3  15   2    5.87    1.03
  -3  15   2    5.18    1.16
  -3  15   2    5.95    1.08
  -3  15   2    5.14    0.94
  -2  15   2   -0.99    0.79
  -2  15   2    0.85    0.70
  -2  15   2   -1.07    1.00
  -2  15   2    0.35    0.89
  -1  15   2    3.41    1.18
  -1  15   2    6.02    1.20
  -1  15   2    6.58    0.89
   0 -15  -2    1.77    0.76
   0  15   2    1.03    1.00
   0  15   2    0.65    0.88
  -1 -15  -2    0.88    0.76
   1  15   2   -0.40    0.56
   1  15   2    0.30    0.85
  -2 -15  -2    3.41    0.74
  -3  16   2   13.78    0.99
  -2  16   2    1.74    0.52
  -1  16   2    1.43    0.79
  -1  16   2    1.61    0.73
  -1  16  -3    0.95    0.55
  -2  16  -3    0.40    0.47
  -2  16  -3    0.31    0.63
   2  15  -3   -0.11    0.54
   1  15  -3   11.02    1.14
   1  15  -3    9.19    1.15
   0  15  -3    0.41    0.75
   0  15  -3   -0.96    0.91
  -1  15  -3    7.98    1.04
  -1  15  -3    8.65    1.11
  -1  15  -3   11.95    1.28
  -2  15  -3    4.54    1.00
  -2  15  -3    2.57    0.98
  -2  15  -3    2.22    0.89
  -3  15  -3   -0.47    0.59
  -3  15  -3   -0.60    0.86
  -3  15  -3   -0.39    0.92
  -4  15  -3    7.55    0.99
  -4  15  -3    7.53    0.79
  -4  15  -3    7.98    1.16
  -5  15  -3    0.24    0.52
  -5  15  -3   -0.72    0.62
   3  14  -3    3.29    0.63
  -3 -14   3    2.75    0.71
   2  14  -3    5.51    1.07
   2  14  -3    8.64    1.13
  -2 -14   3    7.07    0.95
   1  14  -3   -1.07    0.79
   1  14  -3    1.35    1.04
   1  14  -3    0.79    1.19
  -1 -14   3    0.60    0.84
   0  14  -3   25.65    2.27
   0  14  -3   25.06    1.95
   0  14  -3   24.04    1.93
   0 -14   3   24.36    1.69
  -1  14  -3   -1.27    1.12
  -1  14  -3    1.02    0.74
  -1  14  -3    0.17    1.30
  -2  14  -3    8.92    1.53
  -2  14  -3   10.70    1.53
  -2  14  -3   10.62    1.18
   2 -14   3   11.45    1.44
  -3  14  -3    3.94    1.23
  -3  14  -3    3.77    1.01
   3 -14   3    3.46    1.13
  -4  14  -3    7.76    1.08
   4 -14   3    5.62    1.20
  -5  14  -3   15.47    1.31
   5 -14   3   14.08    1.13
   5 -14   3   12.91    1.34
   5 -14   3   14.24    1.29
  -6  14  -3    0.99    0.74
  -6  14  -3    0.76    0.78
   6 -14   3    0.61    0.71
   6 -14   3    1.76    0.61
  -4 -13   3    4.11    0.67
  -4 -13   3    2.60    0.88
   3  13  -3    4.17    0.98
  -3 -13   3    2.88    0.77
  -3 -13   3    2.37    1.00
   2  13  -3    1.69    0.89
   2  13  -3    2.42    1.25
   2  13  -3    2.86    1.24
  -2 -13   3    2.43    0.81
  -2 -13   3    3.65    1.19
   1  13  -3    9.17    1.37
   1  13  -3   10.29    1.60
   1  13  -3   10.30    1.32
  -1 -13   3   11.61    1.47
   0  13  -3   -0.37    1.17
   0  13  -3   -1.25    0.78
   0  13  -3    0.22    1.36
   0 -13   3   -1.41    0.98
  -1  13  -3   12.82    1.85
  -1  13  -3   18.49    1.49
   1 -13   3   17.56    1.55
   1 -13   3   13.94    1.84
  -2  13  -3    0.15    1.05
   2 -13   3   -1.29    1.18
  -3  13  -3   10.04    1.40
   3 -13   3   10.65    1.63
  -4  13  -3   10.21    1.45
   4 -13   3   11.15    1.52
   4 -13   3    9.72    1.65
   4 -13   3   13.42    1.68
   5 -13   3    1.14    1.13
   5 -13   3    1.84    1.06
   5 -13   3    0.86    1.02
   6 -13   3    7.28    1.04
   6 -13   3    6.89    1.31
   6 -13   3    8.31    0.90
   6 -13   3    9.54    1.23
   7 -13   3   -0.20    0.61
   7 -13   3    0.51    0.51
  -5 -12   3    2.87    0.74
   4  12  -3   -0.82    0.75
  -4 -12   3    2.12    0.91
  -4 -12   3    0.53    0.89
   3  12  -3   14.26    1.14
   3  12  -3   13.47    1.60
  -3 -12   3   16.39    1.48
  -3 -12   3   15.97    1.37
   2  12  -3   -0.53    0.99
   2  12  -3    1.60    1.40
   2  12  -3    3.64    1.53
   2  12  -3    0.51    0.90
  -2 -12   3   -2.40    1.19
  -2 -12   3    1.39    1.00
   1  12  -3   13.30    1.56
   1  12  -3   13.55    1.66
   1  12  -3   11.77    1.10
  -1 -12   3   12.10    1.65
  -1 -12   3    8.69    1.34
  -1 -12   3   12.23    1.27
   0  12  -3   14.22    1.35
   0  12  -3   11.85    1.70
   0 -12   3   13.48    1.67
  -1  12  -3    2.39    1.12
   1 -12   3    0.80    1.03
   1 -12   3   -0.29    1.37
  -2  12  -3   27.90    2.27
   2 -12   3   30.93    2.71
   3 -12   3   -2.17    1.25
   3 -12   3    0.42    1.27
   4 -12   3    6.17    1.34
   4 -12   3    5.65    1.46
   4 -12   3    6.15    1.54
   5 -12   3   16.65    2.08
   5 -12   3   17.36    1.90
   5 -12   3   20.53    1.77
   6 -12   3    3.92    1.20
   6 -12   3    2.94    1.08
   6 -12   3    2.74    1.22
   7 -12   3    7.17    0.87
   7 -12   3    7.32    1.31
   7 -12   3    7.50    1.01
  -6 -11   3   -0.80    0.73
  -6 -11   3    1.41    0.75
  -5 -11   3    6.90    1.18
  -5 -11   3    6.48    1.17
   4  11  -3    7.49    1.27
  -4 -11   3    9.38    1.43
  -4 -11   3   10.83    1.45
   3  11  -3    0.30    1.29
   3  11  -3    1.12    0.91
  -3 -11   3    1.16    1.31
  -3 -11   3    3.40    1.29
   2  11  -3   20.09    1.77
   2  11  -3   18.84    1.63
   2  11  -3   22.38    2.13
   2  11  -3   17.86    2.19
  -2 -11   3   18.29    1.74
  -2 -11   3   18.75    1.82
  -2 -11   3   16.95    1.93
   1  11  -3    0.88    1.40
   1  11  -3   -1.50    1.17
   1  11  -3   -0.92    0.87
   1  11  -3    0.48    1.51
  -1 -11   3   -1.50    1.04
  -1 -11   3    1.71    1.46
  -1 -11   3   -0.15    0.83
  -1 -11   3    0.18    1.05
   0  11  -3   19.90    1.56
   0 -11   3   13.46    1.41
   0 -11   3   18.23    1.48
   0 -11   3   20.04    1.95
  -1  11  -3   14.25    1.58
   1 -11   3   17.48    1.98
   1 -11   3   14.01    1.70
   2 -11   3   24.93    2.32
   2 -11   3   26.22    1.98
   3 -11   3   26.54    3.25
   3 -11   3   31.21    2.41
   3 -11   3   32.35    2.69
   3 -11   3   33.00    2.99
   4 -11   3    0.53    1.32
   4 -11   3   -0.02    1.87
   4 -11   3    0.97    1.18
   4 -11   3    1.70    1.17
   5 -11   3    0.62    1.97
   5 -11   3    0.44    1.14
   5 -11   3    1.97    1.20
   5 -11   3    1.28    1.35
   6 -11   3    6.76    1.33
   6 -11   3    6.84    1.50
   6 -11   3    8.43    1.74
   7 -11   3   10.79    1.71
   7 -11   3   13.30    1.33
   7 -11   3   10.69    1.07
   8 -11   3    8.42    0.80
   8 -11   3    7.29    0.86
  -7 -10   3    0.06    0.69
  -7 -10   3   -0.63    0.70
  -6 -10   3   18.02    1.70
   5  10  -3    0.13    0.73
  -5 -10   3    0.43    1.18
  -5 -10   3    0.37    0.82
   4  10  -3   15.19    1.61
  -4 -10   3   12.97    1.31
  -4 -10   3   15.83    1.80
  -4 -10   3   15.09    1.94
   3  10  -3    2.42    0.99
   3  10  -3    2.96    1.25
   3  10  -3   -2.03    1.34
   3  10  -3    3.73    1.06
  -3 -10   3   -0.48    1.48
  -3 -10   3    2.86    1.33
  -3 -10   3   -0.51    1.28
  -3 -10   3    0.23    0.95
   2  10  -3   21.34    1.87
   2  10  -3   22.66    2.36
   2  10  -3   22.18    1.89
  -2 -10   3   21.08    2.07
  -2 -10   3   18.33    2.03
  -2 -10   3   17.63    2.02
   1  10  -3   33.87    3.02
  -1 -10   3   26.37    2.14
   0 -10   3    6.26    1.06
   2 -10   3    5.44    1.66
   2 -10   3    1.01    1.78
   3 -10   3   17.29    2.60
   3 -10   3   20.24    2.37
   3 -10   3   18.01    1.37
   3 -10   3   17.49    1.89
   4 -10   3   26.79    2.18
   4 -10   3   25.92    3.14
   4 -10   3   23.49    1.88
   4 -10   3   20.28    1.52
   4 -10   3   27.04    2.77
   5 -10   3   21.08    2.58
   5 -10   3   19.99    2.94
   5 -10   3   19.95    1.78
   5 -10   3   18.94    2.01
   6 -10   3    3.76    2.16
   6 -10   3   10.06    1.66
   6 -10   3   10.89    1.49
   6 -10   3    9.08    2.00
   7 -10   3   11.59    1.93
   7 -10   3    9.36    1.35
   8 -10   3    8.39    0.91
   8 -10   3    6.27    1.44
   8 -10   3    7.24    0.97
  -7  -9   3    3.45    1.07
  -7  -9   3    6.41    0.79
  -6  -9   3    1.72    0.98
  -6  -9   3    4.62    1.35
   5   9  -3   19.80    1.66
  -5  -9   3   14.44    2.01
  -5  -9   3   18.19    1.58
   4   9  -3    0.70    0.84
   4   9  -3   -0.06    0.85
   4   9  -3   -0.72    1.10
  -4  -9   3   -1.81    0.96
  -4  -9   3   -0.25    1.58
   3   9  -3   21.21    1.77
   3   9  -3   18.78    1.62
   3   9  -3   19.27    2.09
   3   9  -3   28.01    2.22
  -3  -9   3   17.91    2.19
  -3  -9   3   19.60    2.10
  -3  -9   3   17.30    1.59
   2   9  -3   42.99    2.94
  -2  -9   3   33.58    2.61
   1   9  -3   49.68    3.65
   1   9  -3   55.46    3.55
  -1  -9   3   48.88    3.06
   0   9  -3   13.31    2.15
   0  -9   3    9.89    1.24
  -1   9  -3    1.72    1.67
   1  -9   3    4.29    1.78
   1  -9   3    0.72    0.55
  -2   9  -3  102.17    6.10
   2  -9   3  103.03    6.14
   2  -9   3  103.24    6.13
   3  -9   3    3.68    1.76
   3  -9   3    1.61    1.33
   4  -9   3   10.78    1.97
   4  -9   3   12.48    2.38
   5  -9   3   26.87    2.83
   5  -9   3   24.36    2.20
   5  -9   3   22.74    1.63
   5  -9   3   23.38    1.80
   5  -9   3   23.51    3.06
   6  -9   3   34.80    3.16
   6  -9   3   29.84    2.29
   6  -9   3   24.46    3.24
   6  -9   3   29.47    2.51
   7  -9   3   18.75    1.69
   7  -9   3   16.61    2.37
   8  -9   3   -0.91    1.23
   8  -9   3    0.92    0.74
   9  -9   3    2.70    0.57
  -8  -8   3    0.67    0.88
  -8  -8   3    0.72    0.57
  -7  -8   3    5.38    1.03
  -6  -8   3    5.25    1.25
   5   8  -3   11.63    1.28
  -5  -8   3   11.75    1.53
   4   8  -3   31.25    2.46
   4   8  -3   33.12    2.01
   4   8  -3   34.64    2.23
  -4  -8   3   22.31    2.93
  -4  -8   3   30.11    2.45
   3   8  -3    3.81    1.31
  -3  -8   3    0.95    1.50
   2   8  -3   85.00    4.92
   2   8  -3   81.29    4.72
  -2  -8   3   81.43    4.53
   1   8  -3   44.21    3.28
   1   8  -3   47.01    3.19
  -1  -8   3   50.25    2.86
   0   8  -3   72.48    4.57
   0  -8   3   80.77    4.01
  -1   8  -3   66.66    4.23
   1  -8   3   68.06    4.41
   1  -8   3   66.62    3.33
  -2   8  -3    0.84    1.47
   2  -8   3   -0.23    1.30
  -3   8  -3   71.03    4.58
   3  -8   3   66.15    4.55
   4  -8   3    0.85    1.29
   4  -8   3   -0.84    1.45
   5  -8   3   26.59    3.10
   5  -8   3   22.28    2.71
   6  -8   3   34.21    3.28
   6  -8   3   28.78    2.31
   6  -8   3   35.76    3.34
   7  -8   3   12.42    2.64
   7  -8   3   16.47    1.62
   7  -8   3   11.43    2.17
   8  -8   3    3.70    0.95
   8  -8   3    2.34    1.49
   8  -8   3    3.57    0.90
   9  -8   3   -0.74    0.54
  -8  -7   3    5.19    0.90
  -7  -7   3   -1.49    1.01
  -6  -7   3    5.74    1.32
   5   7  -3    9.54    1.24
  -5  -7   3   11.42    1.54
   4   7  -3   14.83    1.54
  -4  -7   3    8.47    1.88
   3   7  -3   45.09    3.10
   3   7  -3   41.95    2.80
  -3  -7   3   37.53    3.01
   2   7  -3    8.54    1.59
   2   7  -3    8.11    1.45
  -2  -7   3    5.59    1.17
  -2  -7   3    6.69    1.44
   1   7  -3   95.78    5.37
   1   7  -3   95.59    5.16
  -1  -7   3   97.99    4.91
  -1  -7   3   97.49    4.75
   0   7  -3   10.34    1.85
   0  -7   3   15.08    1.27
   0  -7   3   11.62    2.00
  -1   7  -3  339.06   16.64
  -1   7  -3  349.18   16.68
   1  -7   3  354.40   15.67
   1  -7   3  351.54   17.27
  -2   7  -3    4.71    1.08
  -2   7  -3    3.66    1.46
   2  -7   3    4.85    1.57
  -3   7  -3   23.04    2.67
   3  -7   3   27.63    2.77
  -4   7  -3  107.81    6.29
   4  -7   3  119.90    6.42
   4  -7   3   94.21    6.30
   5  -7   3    5.70    1.63
   5  -7   3    4.24    1.61
   6  -7   3   21.79    1.83
   6  -7   3   22.70    2.81
   6  -7   3   23.66    2.97
   7  -7   3   15.47    2.61
   7  -7   3   22.53    1.80
   7  -7   3   22.23    3.07
   8  -7   3   11.29    1.21
   8  -7   3   13.15    1.21
   8  -7   3   12.57    2.11
   9  -7   3    6.70    0.76
  -9  -6   3    2.32    0.64
  -8  -6   3    9.29    1.18
   7   6  -3    4.71    1.92
   7   6  -3    6.72    1.32
  -7  -6   3    6.49    1.29
   6   6  -3    0.19    1.18
   6   6  -3    2.48    1.78
  -6  -6   3    1.68    1.32
  -5  -6   3   13.50    2.20
   4   6  -3    0.02    0.87
   4   6  -3    0.54    1.39
  -4  -6   3    0.23    1.25
   3   6  -3    4.02    1.10
   3   6  -3    4.23    1.35
  -3  -6   3    3.77    1.29
   2   6  -3   34.52    2.39
   2   6  -3   34.28    2.52
  -2  -6   3   31.24    2.25
  -2  -6   3   32.86    2.20
  -2  -6   3   29.52    2.34
   1   6  -3    5.79    1.49
   1   6  -3    5.96    1.40
   1   6  -3    5.34    1.22
  -1  -6   3    5.06    0.94
  -1  -6   3    5.40    1.17
  -1  -6   3    5.36    0.93
  -1  -6   3    5.92    1.14
   0   6  -3   72.40    4.10
   0  -6   3   72.31    4.36
   0  -6   3   66.93    3.78
   0  -6   3   64.17    3.82
   0  -6   3   69.96    3.46
  -1   6  -3  121.32    6.27
   1  -6   3  114.48    5.41
   1  -6   3  116.78    6.42
  -2   6  -3  158.51    8.05
  -2   6  -3  162.22    8.20
   2  -6   3  157.63    8.40
  -3   6  -3   59.66    3.69
  -3   6  -3   59.99    3.99
   3  -6   3   63.92    4.01
  -4   6  -3   39.70    3.17
   4  -6   3   40.22    3.12
  -5   6  -3   41.64    3.50
   5  -6   3   38.08    3.51
   5  -6   3   43.96    3.37
   6  -6   3    1.07    1.54
   6  -6   3   -1.53    1.34
   7  -6   3   36.11    2.42
   7  -6   3   37.60    3.46
   7  -6   3   35.24    3.40
   8  -6   3    0.98    0.87
   9  -6   3    9.96    0.85
   9   5  -3    8.40    0.98
   9   5  -3    7.70    1.12
  -9  -5   3    8.45    1.00
   8   5  -3    2.39    1.29
   8   5  -3    0.52    1.50
   8   5  -3   -0.07    0.92
  -8  -5   3    3.73    1.12
   7   5  -3   28.62    2.87
   7   5  -3   21.70    1.77
   7   5  -3   25.46    2.23
   6   5  -3   11.64    1.45
   6   5  -3   16.08    2.36
  -6  -5   3    8.79    2.23
   5   5  -3    3.03    1.58
   5   5  -3    2.38    1.67
  -5  -5   3   -0.89    1.21
   4   5  -3   96.49    4.75
   4   5  -3   94.55    5.28
  -4  -5   3   91.28    5.46
   3   5  -3    0.15    0.90
   3   5  -3   -1.32    0.96
  -3  -5   3    0.90    0.85
  -3  -5   3    0.72    0.97
   2   5  -3   24.25    1.95
   2   5  -3   24.94    2.05
  -2  -5   3   26.06    1.96
  -2  -5   3   23.71    1.72
  -2  -5   3   21.80    1.80
   1   5  -3   54.51    3.30
   1   5  -3   53.01    3.05
   1   5  -3   49.46    3.27
  -1  -5   3   55.44    2.95
  -1  -5   3   52.69    2.83
  -1  -5   3   55.84    3.09
  -1  -5   3   53.25    3.00
   0   5  -3    2.24    1.14
   0  -5   3    0.62    0.52
   0  -5   3   -1.05    0.77
   0  -5   3    1.21    1.27
   0  -5   3   -0.35    0.64
  -1   5  -3   22.02    2.06
   1  -5   3   18.19    1.08
   1  -5   3   17.85    1.57
   1  -5   3   18.94    1.99
  -2   5  -3    9.31    1.72
  -2   5  -3    9.53    1.22
   2  -5   3    9.48    1.55
  -3   5  -3   85.57    4.73
  -3   5  -3   79.71    4.54
   3  -5   3   78.10    4.71
  -4   5  -3   52.43    3.52
   4  -5   3   48.43    3.43
   5  -5   3   40.76    3.16
   6  -5   3   32.35    3.00
   6  -5   3   32.83    3.26
   7  -5   3    0.50    1.70
   7  -5   3    1.95    1.68
   9   4  -3    0.28    0.99
   9   4  -3   -0.77    0.82
  -9  -4   3   -0.32    0.86
   8   4  -3   17.99    2.24
   8   4  -3   20.16    1.83
   8   4  -3   19.45    1.52
   7   4  -3    6.58    1.23
   7   4  -3    8.81    1.78
   7   4  -3    7.53    1.61
   6   4  -3   52.46    3.62
  -6  -4   3   35.82    3.37
   5   4  -3   18.84    2.27
   5   4  -3   20.62    2.19
  -5  -4   3   19.58    2.32
   4   4  -3    3.76    0.83
   4   4  -3    3.80    1.23
   4   4  -3    3.59    1.28
  -4  -4   3    5.16    1.28
   3   4  -3  294.82   13.87
   3   4  -3  298.77   14.29
  -3  -4   3  294.66   12.63
  -3  -4   3  323.36   15.07
   2   4  -3    4.83    0.98
   2   4  -3    2.02    1.06
   2   4  -3    4.30    1.16
  -2  -4   3    4.97    1.05
  -2  -4   3    5.35    0.85
  -2  -4   3    2.53    0.88
  -2  -4   3    3.58    0.81
   1   4  -3   56.10    3.64
   1   4  -3   62.52    3.58
  -1  -4   3   67.22    3.46
  -1  -4   3   63.64    3.16
  -1  -4   3   61.39    3.17
  -1  -4   3   66.54    3.41
   0   4  -3  194.93    9.21
   0  -4   3  194.09    9.18
   0  -4   3  189.25    8.07
   0  -4   3  189.73    8.63
   0  -4   3  182.02    9.54
  -1   4  -3   85.71    4.53
   1  -4   3   79.64    3.75
   1  -4   3   84.78    4.27
   1  -4   3   86.94    4.40
   1  -4   3   77.23    4.57
  -2   4  -3   58.92    3.40
   2  -4   3   50.59    3.30
  -3   4  -3   72.64    4.08
   3  -4   3   71.28    4.19
  -4   4  -3   18.50    1.98
   4  -4   3   22.93    2.06
   4  -4   3   22.66    2.24
   5  -4   3   14.87    2.03
   5  -4   3   12.02    2.04
   6  -4   3   27.07    2.87
   6  -4   3   29.00    2.96
  10   3  -3    2.54    0.76
   9   3  -3    5.50    1.13
   9   3  -3    5.46    0.94
   8   3  -3    2.85    1.02
   8   3  -3    2.75    1.38
   8   3  -3    2.89    1.32
   7   3  -3   30.05    2.45
   7   3  -3   30.20    2.76
   7   3  -3   29.29    2.09
   6   3  -3    6.49    1.49
  -6  -3   3    3.65    1.60
   5   3  -3   74.02    4.29
   5   3  -3   73.36    4.58
  -5  -3   3   64.67    4.31
   4   3  -3   21.80    1.98
   4   3  -3   22.92    1.52
   4   3  -3   23.44    2.22
   4   3  -3   21.63    1.79
  -4  -3   3   21.81    1.70
  -4  -3   3   22.60    2.00
   3   3  -3   41.34    2.52
   3   3  -3   42.53    2.59
   3   3  -3   38.81    2.32
  -3  -3   3   43.30    2.47
  -3  -3   3   43.50    2.68
  -3  -3   3   37.91    2.24
   2   3  -3  147.24    6.98
   2   3  -3  154.18    7.24
   2   3  -3  139.03    7.41
  -2  -3   3  148.53    6.37
  -2  -3   3  151.22    7.51
  -2  -3   3  150.89    7.22
   1   3  -3   10.40    1.28
  -1  -3   3    9.88    1.06
  -1  -3   3   10.21    1.07
  -1  -3   3   10.24    0.91
  -1  -3   3   12.06    1.07
   0   3  -3  221.16   10.54
   0  -3   3  238.57   10.65
   0  -3   3  220.88   10.88
   0  -3   3  211.57   10.01
   0  -3   3  224.07    9.25
   1  -3   3   34.96    2.02
   1  -3   3   32.16    2.13
  -2   3  -3   64.55    3.67
   2  -3   3   72.00    3.68
   2  -3   3   63.93    3.72
   2  -3   3   63.25    3.53
  -3   3  -3   15.75    1.54
   3  -3   3   17.19    1.69
   3  -3   3   13.62    1.25
   3  -3   3   15.12    1.61
  -4   3  -3    5.94    1.24
   4  -3   3    9.95    1.54
   4  -3   3    9.15    1.45
   5  -3   3   67.51    4.17
   5  -3   3   67.97    4.25
   6  -3   3   -0.16    1.37
  10   2  -3   -0.01    0.65
  10   2  -3   -0.32    0.72
 -10  -2   3    0.49    0.78
   9   2  -3    5.26    0.96
   9   2  -3    2.96    1.13
   8   2  -3   14.18    1.70
   8   2  -3   13.42    1.37
   8   2  -3   11.04    1.76
   7   2  -3    2.22    0.99
   7   2  -3    1.94    1.29
   7   2  -3    1.45    1.14
  -7  -2   3   -4.09    1.61
   6   2  -3   21.31    2.14
  -6  -2   3   16.14    2.26
   5   2  -3    5.23    1.28
   5   2  -3    7.43    1.36
   5   2  -3    7.36    1.47
  -5  -2   3    7.59    1.47
   4   2  -3   79.60    4.41
   4   2  -3   80.60    4.40
   4   2  -3   83.15    4.90
   4   2  -3   83.65    3.95
  -4  -2   3   80.16    3.91
  -4  -2   3   79.38    4.58
   3   2  -3   32.17    2.22
   3   2  -3   35.70    2.21
   3   2  -3   31.11    1.92
  -3  -2   3   34.51    2.27
  -3  -2   3   34.73    1.95
  -3  -2   3   34.48    2.10
   2   2  -3    4.93    0.79
   2   2  -3    3.15    0.90
  -2  -2   3    4.22    0.85
  -2  -2   3    2.71    0.66
  -2  -2   3    3.94    0.74
   1   2  -3  142.58    6.84
  -1  -2   3  135.32    7.07
  -1  -2   3  149.62    6.03
  -1  -2   3  146.13    6.92
   0   2  -3  106.33    5.59
   0  -2   3  118.55    4.97
   0  -2   3  111.41    5.76
   0  -2   3  127.42    5.72
  -1   2  -3  279.24   13.02
   1  -2   3  293.61   13.23
   1  -2   3  268.21   13.56
   2  -2   3    2.41    0.76
   2  -2   3    0.46    0.48
   2  -2   3    1.79    0.82
  -3   2  -3   76.30    4.05
   3  -2   3   70.62    4.10
   3  -2   3   78.26    4.07
  -4   2  -3    6.17    1.08
   4  -2   3    2.41    0.81
   4  -2   3    6.32    1.20
   4  -2   3    4.63    1.17
   5  -2   3   20.48    1.97
   5  -2   3   21.82    2.22
   9  -2   3    9.38    0.87
  10   1  -3    7.62    0.97
  10   1  -3    6.93    0.84
   9   1  -3    2.27    0.95
   9   1  -3    2.69    1.21
   9   1  -3    0.73    1.15
   8   1  -3    3.08    1.25
   8   1  -3    3.31    1.01
   8   1  -3    2.28    1.13
   7   1  -3   13.90    1.38
   7   1  -3   14.04    1.64
   7   1  -3   16.71    1.94
  -7  -1   3    9.76    2.27
   6   1  -3   14.40    2.10
   6   1  -3   21.97    2.16
   6   1  -3   22.47    2.25
  -6  -1   3   16.74    2.19
   5   1  -3   28.06    2.31
   5   1  -3   25.06    2.14
   5   1  -3   26.87    2.09
  -5  -1   3   26.39    2.18
   4   1  -3    4.01    0.97
   4   1  -3    2.72    1.00
   4   1  -3    4.89    0.64
   4   1  -3    4.49    1.14
  -4  -1   3    6.98    1.21
  -4  -1   3    3.79    0.90
  -4  -1   3    3.15    0.84
   3   1  -3   37.04    2.42
   3   1  -3   37.01    2.11
   3   1  -3   39.96    2.41
  -3  -1   3   40.82    2.35
  -3  -1   3   43.78    2.12
  -3  -1   3   42.21    2.48
   2   1  -3    3.13    0.74
   2   1  -3    2.46    0.62
  -2  -1   3    2.53    0.66
  -2  -1   3    3.24    0.72
  -2  -1   3    1.87    0.53
   1   1  -3   10.74    0.97
   1   1  -3    8.50    0.71
   1   1  -3    9.05    0.88
  -1  -1   3    8.99    0.76
  -1  -1   3   10.36    0.95
  -1  -1   3    9.92    0.91
   0   1  -3  163.80    7.55
   0   1  -3  153.81    6.48
   0   1  -3  148.13    7.37
   0  -1   3  163.63    6.53
   0  -1   3  154.66    7.73
   0  -1   3  165.84    7.57
  -1   1  -3   54.37    2.61
  -1   1  -3   57.83    3.04
   1  -1   3   63.22    3.16
   1  -1   3   62.12    3.21
   2  -1   3  305.27   14.93
   2  -1   3  317.77   14.41
   2  -1   3  295.19   14.11
  -3   1  -3   21.95    1.54
   3  -1   3   20.86    1.69
   3  -1   3   21.32    1.69
   3  -1   3   21.52    1.60
  -4   1  -3   85.87    3.84
  -4   1  -3   86.11    4.47
   4  -1   3   82.76    4.50
   4  -1   3   78.39    4.59
  -5   1  -3   59.78    3.81
  -5   1  -3   58.77    3.06
   5  -1   3   57.38    3.35
   5  -1   3   63.59    3.71
   6  -1   3    7.27    0.91
   8  -1   3    6.26    1.01
   9  -1   3    3.08    0.72
  10  -1   3    2.45    0.51
  10   0  -3    1.57    0.87
  10   0  -3    2.35    0.76
   9   0  -3   20.19    1.55
   9   0  -3   12.56    1.68
   9   0  -3   17.82    1.64
   8   0  -3    0.92    1.18
   8   0  -3    0.14    0.89
   8   0  -3   -0.03    1.02
   7   0  -3    4.20    1.62
   7   0  -3    3.99    1.27
   7   0  -3    5.34    1.00
   6   0  -3   18.29    2.10
   6   0  -3   20.35    1.99
   6   0  -3   15.04    2.09
  -6   0   3   13.76    2.03
   5   0  -3   17.36    1.72
   5   0  -3   18.69    1.87
   5   0  -3   19.22    1.99
  -5   0   3   17.43    1.83
   4   0  -3  127.83    7.45
   4   0  -3  134.06    6.89
   4   0  -3  134.89    6.70
   4   0  -3  133.34    6.16
  -4   0   3  145.33    6.97
  -4   0   3  130.86    5.90
  -4   0   3  137.29    6.80
   3   0  -3    5.55    0.70
   3   0  -3    5.01    0.97
   3   0  -3    5.57    0.95
  -3   0   3    3.09    0.66
  -3   0   3    3.82    0.82
  -3   0   3    5.15    0.91
   2   0  -3   26.78    1.70
  -2   0   3   27.57    1.70
  -2   0   3   27.60    1.71
  -2   0   3   29.10    1.46
   1   0  -3   12.52    0.77
   1   0  -3   13.48    0.96
   1   0  -3   12.52    0.97
  -1   0   3   15.44    1.07
  -1   0   3   12.39    1.09
  -1   0   3   13.09    0.81
   0   0  -3  173.54    6.90
   0   0  -3  170.96    7.88
   0   0  -3  179.21    8.11
   0   0   3  181.20    8.15
   0   0   3  159.81    8.38
   0   0   3  168.29    6.95
  -1   0  -3   90.35    4.19
  -1   0  -3   79.07    4.06
   1   0   3   83.81    4.44
   1   0   3   89.06    4.26
  -2   0  -3   46.71    2.43
   2   0   3   45.54    2.72
   2   0   3   46.65    2.47
   2   0   3   41.82    2.38
  -3   0  -3   87.92    4.35
  -3   0  -3   83.66    3.74
   3   0   3   87.06    4.71
  -4   0  -3   16.94    1.18
   4   0   3   16.55    1.75
   4   0   3   15.44    1.26
   4   0   3   16.03    1.55
  -5   0  -3  109.58    6.27
   5   0   3  109.68    5.98
  -6   0  -3   12.17    2.22
   6   0   3   12.68    1.27
   7   0   3   13.93    1.26
   7   0   3   10.80    1.30
   8   0   3   28.37    1.87
   8   0   3   26.55    1.68
   9   0   3    4.44    0.73
  10   0   3    1.88    0.51
  10  -1  -3    3.47    0.99
  10  -1  -3    3.77    0.84
   9  -1  -3    9.86    1.36
   9  -1  -3   10.27    1.16
   9  -1  -3    5.75    1.27
   8  -1  -3   10.97    1.23
   8  -1  -3   10.38    1.60
   8  -1  -3   11.43    1.43
   7  -1  -3    4.11    1.51
   7  -1  -3    5.81    1.42
   6  -1  -3   24.51    2.14
   6  -1  -3   18.49    2.32
   6  -1  -3   21.08    2.28
   5  -1  -3   16.24    1.81
   5  -1  -3   17.27    1.79
   5  -1  -3   17.21    1.87
  -5   1   3   16.67    1.79
  -5   1   3   17.18    1.71
  -5   1   3   14.34    1.48
   4  -1  -3   19.70    1.71
   4  -1  -3   15.18    0.98
   4  -1  -3   16.89    1.64
  -4   1   3   15.72    1.55
  -4   1   3   17.11    1.46
  -4   1   3   17.25    1.28
   3  -1  -3   42.36    2.36
   3  -1  -3   36.92    2.07
   3  -1  -3   39.79    2.45
  -3   1   3   42.21    2.32
  -3   1   3   39.98    2.38
  -3   1   3   38.01    2.01
   2  -1  -3   11.02    0.98
  -2   1   3   12.11    1.06
  -2   1   3   11.44    0.82
  -2   1   3   10.85    1.04
   1  -1  -3  909.44   41.35
   1  -1  -3  874.14   42.17
  -1   1   3 1000.00   42.24
  -1   1   3  882.33   43.74
  -1   1   3  930.96   36.28
   0  -1  -3   18.52    0.99
   0  -1  -3   19.99    1.18
   0   1   3   22.38    1.26
   0   1   3   19.55    1.36
  -1  -1  -3   28.28    1.20
  -1  -1  -3   30.22    1.54
   1   1   3   27.16    1.85
   1   1   3   26.21    1.63
  -2  -1  -3  170.42    7.93
  -2  -1  -3  167.39    7.92
  -2  -1  -3  178.12    6.84
   2   1   3  168.26    8.50
   2   1   3  159.24    7.81
  -3  -1  -3  329.92   15.15
  -3  -1  -3  317.37   13.14
   3   1   3  324.64   15.04
   3   1   3  333.23   16.09
   4   1   3   39.52    2.55
   4   1   3   44.60    2.83
  -5  -1  -3   -0.28    1.28
   5   1   3   -0.34    0.68
  -6  -1  -3   28.06    3.14
   6   1   3   26.48    2.15
   7   1   3    9.04    1.32
   7   1   3    7.85    1.23
   8   1   3   16.25    1.29
   8   1   3   16.05    1.39
   9   1   3    7.47    0.81
   9   1   3    6.85    0.90
  10  -2  -3   12.45    1.11
  10  -2  -3   13.38    1.29
   9  -2  -3    5.41    1.06
   9  -2  -3    7.23    1.32
   9  -2  -3    3.95    1.14
   8  -2  -3   27.49    1.94
   8  -2  -3   28.82    2.26
   8  -2  -3   30.19    2.49
   8  -2  -3   23.78    2.87
   7  -2  -3   21.55    2.58
   7  -2  -3   26.57    2.36
   6  -2  -3   19.11    2.29
   6  -2  -3   24.50    2.39
   6  -2  -3   23.85    2.21
   5  -2  -3   84.94    4.94
   5  -2  -3   96.65    5.12
  -5   2   3   89.48    5.05
   4  -2  -3    1.98    0.95
   4  -2  -3    1.47    0.95
  -4   2   3    2.16    0.82
  -4   2   3    0.29    0.70
  -4   2   3    0.44    0.51
   3  -2  -3   81.01    4.53
   3  -2  -3   87.31    4.12
   3  -2  -3   89.59    4.41
  -3   2   3   84.82    4.50
  -3   2   3   89.41    3.90
  -3   2   3   90.52    4.55
   2  -2  -3   84.53    4.06
   2  -2  -3   84.53    4.19
  -2   2   3   86.24    3.69
  -2   2   3   91.38    4.35
  -2   2   3   81.62    4.32
   1  -2  -3  306.33   14.84
  -1   2   3  340.63   13.04
  -1   2   3  346.07   15.23
  -1   2   3  316.62   15.72
   0  -2  -3  230.46   11.13
   0   2   3  253.97   11.17
   0   2   3  234.93   11.67
  -1  -2  -3    2.55    0.34
   1   2   3    3.60    0.59
   1   2   3    3.14    0.51
   1   2   3    2.98    0.79
  -2  -2  -3   35.85    1.64
   2   2   3   35.91    1.87
   2   2   3   36.14    2.36
  -3  -2  -3  108.07    4.25
   3   2   3  105.28    5.42
   3   2   3   85.31    5.48
   4   2   3   78.90    4.60
  -5  -2  -3   15.54    2.21
   5   2   3   15.78    1.64
  -6  -2  -3    1.21    1.65
   6   2   3    3.22    1.15
   7   2   3   37.20    2.35
   7   2   3   35.62    2.12
   8   2   3    2.52    0.97
   8   2   3    0.68    0.76
   9   2   3    9.71    0.91
   9   2   3   10.00    1.01
  10  -3  -3    0.80    0.87
  10  -3  -3   -1.24    0.68
   9  -3  -3   24.71    1.73
   9  -3  -3   22.91    1.94
   9  -3  -3   17.74    1.91
   8  -3  -3    8.56    2.13
   8  -3  -3    8.66    1.18
   8  -3  -3    7.80    1.40
   8  -3  -3   12.35    1.67
   7  -3  -3   54.00    3.98
   7  -3  -3   57.28    3.82
   7  -3  -3   51.22    3.79
   6  -3  -3   53.48    3.48
   6  -3  -3   43.44    3.33
   5  -3  -3   55.72    3.37
   5  -3  -3   46.67    3.22
   4  -3  -3  153.12    7.88
   4  -3  -3  166.72    7.72
  -4   3   3  148.83    7.77
  -4   3   3  149.45    6.72
   3  -3  -3    4.79    1.01
   3  -3  -3    3.19    0.89
   3  -3  -3    3.78    0.59
  -3   3   3    3.02    0.66
  -3   3   3    3.03    0.78
   2  -3  -3  389.96   17.82
   2  -3  -3  382.02   17.44
  -2   3   3  411.51   18.22
  -2   3   3  374.77   18.63
   1  -3  -3  839.64   38.06
  -1   3   3  824.15   40.23
  -1   3   3  868.68   38.83
   0  -3  -3    1.48    0.43
   0   3   3    0.74    0.63
   0   3   3    1.14    0.31
   0   3   3    2.04    0.85
   0   3   3    0.75    0.46
   0   3   3    1.19    0.42
   1   3   3  219.79   10.45
   1   3   3  240.55   11.36
  -2  -3  -3   34.75    1.69
   2   3   3   36.92    2.38
   3   3   3   22.65    1.80
   3   3   3   17.06    1.86
  -4  -3  -3   79.24    4.71
   4   3   3   74.94    4.64
  -5  -3  -3   72.07    4.77
   5   3   3   75.23    4.67
  -6  -3  -3    6.55    2.06
   6   3   3    6.60    1.29
   6   3   3    7.57    1.53
   7   3   3   -2.00    1.00
   7   3   3    1.30    0.88
   8   3   3   19.41    1.52
   8   3   3   22.59    1.74
   9   3   3    1.68    0.68
   9   3   3    1.06    0.70
  10  -4  -3    3.65    0.81
  10  -4  -3    2.90    0.92
   9  -4  -3    1.11    0.86
   9  -4  -3    1.69    1.02
   9  -4  -3    0.61    1.06
   8  -4  -3   11.39    1.62
   8  -4  -3   11.83    2.02
   8  -4  -3    7.24    1.96
   8  -4  -3   11.07    1.24
   8  -4  -3   10.84    1.51
   7  -4  -3    3.56    1.00
   7  -4  -3    3.99    1.61
   7  -4  -3    3.13    1.26
   7  -4  -3    2.78    1.50
   6  -4  -3   39.04    3.11
   6  -4  -3   40.91    3.30
   6  -4  -3   43.77    3.18
   5  -4  -3   57.80    3.78
   5  -4  -3   61.23    3.74
   4  -4  -3  217.14   10.11
   4  -4  -3  205.54   10.37
  -4   4   3  204.47    8.85
  -4   4   3  200.37   10.22
   3  -4  -3   79.09    4.70
   3  -4  -3   94.36    4.64
   3  -4  -3   90.99    4.23
  -3   4   3   89.85    4.70
   2  -4  -3    0.42    0.55
   2  -4  -3    0.81    0.65
   2  -4  -3    0.64    0.69
  -2   4   3   -0.31    0.57
   1  -4  -3  784.97   36.49
   1  -4  -3  792.82   35.93
  -1   4   3  764.41   36.04
  -1   4   3  846.91   38.51
  -1   4   3  846.11   37.20
   0  -4  -3    1.81    0.51
   0   4   3    2.06    0.43
   0   4   3    1.73    0.71
   0   4   3    1.79    0.55
   0   4   3    1.32    0.88
   0   4   3    1.39    0.47
   1   4   3  191.48    9.36
   1   4   3  181.72    8.67
   2   4   3  148.86    7.63
   2   4   3  147.01    6.77
   3   4   3    2.11    1.09
  -4  -4  -3   74.97    4.66
   4   4   3   75.98    4.79
  -5  -4  -3    5.72    1.73
   5   4   3    6.43    1.55
   6   4   3    9.70    1.47
   6   4   3   11.81    1.25
   7   4   3   11.08    1.22
   7   4   3   12.04    1.47
   8   4   3    3.04    0.95
   8   4   3    0.95    1.01
   9   4   3    5.86    0.70
   9   4   3    5.21    0.73
  10  -5  -3    8.98    1.11
  10  -5  -3   10.84    1.02
   9  -5  -3    5.38    1.19
   9  -5  -3    6.59    1.11
   9  -5  -3    8.36    1.33
   8  -5  -3    1.51    1.61
   8  -5  -3    0.32    1.17
   8  -5  -3    2.34    0.96
   8  -5  -3    0.74    1.25
   8  -5  -3    2.40    1.54
   7  -5  -3   27.81    2.03
   7  -5  -3   34.40    2.92
   7  -5  -3   33.07    3.04
   7  -5  -3   31.67    2.52
   6  -5  -3    0.22    1.21
   6  -5  -3   -0.24    1.19
   5  -5  -3   23.39    2.22
   5  -5  -3   21.80    2.34
   4  -5  -3   98.96    5.17
   4  -5  -3   97.83    5.29
  -4   5   3   89.74    4.46
  -4   5   3   92.38    5.17
   3  -5  -3   93.24    5.08
   3  -5  -3   95.66    4.52
   3  -5  -3   92.10    4.94
  -3   5   3   96.31    5.02
   2  -5  -3   48.99    2.60
   2  -5  -3   47.48    2.80
   2  -5  -3   47.54    2.89
  -2   5   3   50.32    2.82
   1  -5  -3   32.20    1.95
  -1   5   3   34.40    1.97
  -1   5   3   30.08    2.27
  -1   5   3   31.12    2.06
   0  -5  -3  208.67    9.87
   0   5   3  208.61    9.99
   0   5   3  209.30    9.95
   0   5   3  224.50   10.52
   1   5   3    1.70    0.78
   1   5   3    3.95    1.01
   2   5   3  215.50    9.87
  -3  -5  -3   38.90    2.83
  -4  -5  -3   17.41    2.27
  -5  -5  -3   29.49    2.86
   6   5   3    0.77    1.26
   6   5   3   -0.30    0.91
   7   5   3   12.13    1.33
   7   5   3   12.39    1.56
   8   5   3    0.99    0.85
   8   5   3    2.66    0.94
   9   5   3    0.72    0.51
   9   5   3    0.89    0.47
  10  -6  -3    1.76    0.81
  10  -6  -3    0.16    0.67
   9  -6  -3   18.56    1.47
   9  -6  -3   16.89    1.69
  -9   6   3   15.81    2.44
   8  -6  -3    1.78    1.35
   8  -6  -3    1.04    1.64
   8  -6  -3   -0.48    1.34
   8  -6  -3    0.75    0.90
   8  -6  -3   -0.29    1.19
   7  -6  -3    8.36    1.84
   7  -6  -3    6.13    1.45
   7  -6  -3    6.54    1.09
   7  -6  -3    5.77    1.75
   6  -6  -3   31.74    2.72
   6  -6  -3   26.04    2.68
   5  -6  -3    2.36    1.33
   5  -6  -3    2.99    1.36
   5  -6  -3    4.25    1.39
   4  -6  -3    5.89    1.40
   4  -6  -3    8.76    1.52
   3  -6  -3   60.53    3.51
   3  -6  -3   55.98    2.94
   3  -6  -3   59.26    3.46
  -3   6   3   55.46    3.37
   2  -6  -3   83.15    4.49
   2  -6  -3   83.22    4.09
  -2   6   3   82.54    4.34
  -2   6   3   75.80    4.34
   1  -6  -3   11.40    1.18
  -1   6   3   13.42    1.58
  -1   6   3   11.09    1.32
  -1   6   3   10.96    1.12
   0  -6  -3   28.98    1.96
   0   6   3   28.56    2.13
   1   6   3  319.54   14.70
  -2  -6  -3    5.96    1.33
   2   6   3    6.70    1.01
  -3  -6  -3   52.33    3.52
  -4  -6  -3   14.74    2.18
  -5  -6  -3    9.91    2.14
   5   6   3    7.64    1.28
   5   6   3    6.60    1.63
   6   6   3   23.04    1.99
   6   6   3   19.01    1.66
   7   6   3    0.78    0.98
   7   6   3    2.91    1.17
   8   6   3    3.41    0.86
   8   6   3    4.14    0.77
  10  -7  -3    9.52    1.00
  10  -7  -3    9.83    0.91
   9  -7  -3    0.31    1.08
   9  -7  -3   -0.04    0.81
   8  -7  -3   48.50    3.14
   8  -7  -3   50.29    3.70
   8  -7  -3   45.91    2.67
   7  -7  -3    1.26    1.39
   7  -7  -3   -0.31    1.26
   7  -7  -3    2.37    0.97
   7  -7  -3    1.95    1.50
   6  -7  -3   37.45    2.33
   6  -7  -3   46.80    3.42
   6  -7  -3   36.64    3.22
   5  -7  -3   31.02    2.96
   5  -7  -3   29.61    2.58
   5  -7  -3   26.00    2.59
   4  -7  -3   15.54    2.00
   4  -7  -3   17.60    2.11
   3  -7  -3   60.62    3.75
   3  -7  -3   62.39    3.15
  -3   7   3   58.15    3.77
   2  -7  -3   30.60    1.98
  -2   7   3   31.45    2.18
   1  -7  -3   29.80    1.94
  -1   7   3   25.25    2.18
   0  -7  -3   23.81    1.88
   0   7   3   23.23    2.01
  -1  -7  -3    7.38    1.29
   1   7   3    7.03    1.30
  -2  -7  -3   72.95    4.63
   2   7   3   84.79    4.12
  -3  -7  -3    3.68    1.46
  -4  -7  -3   20.73    2.57
   5   7   3    4.29    1.64
   5   7   3    8.44    1.33
   6   7   3   10.38    1.31
   6   7   3    8.60    1.55
   7   7   3   12.10    1.36
   7   7   3    9.80    1.14
  -8  -7  -3    0.57    0.69
   8   7   3    0.37    0.57
   8   7   3    0.98    0.66
  10  -8  -3    4.31    0.67
   9  -8  -3    3.58    1.12
   9  -8  -3    4.61    0.93
   8  -8  -3    0.52    1.34
   8  -8  -3    1.99    0.91
   8  -8  -3   -0.23    1.20
   7  -8  -3   58.06    3.60
   7  -8  -3   57.04    4.27
   7  -8  -3   57.38    2.98
   7  -8  -3   59.19    4.21
   6  -8  -3    1.50    1.37
   6  -8  -3    2.06    0.96
   6  -8  -3    4.47    1.38
   6  -8  -3   -1.01    1.38
   5  -8  -3   26.49    2.79
   5  -8  -3   24.88    2.56
   4  -8  -3   43.32    3.37
   4  -8  -3   51.25    3.47
  -4   8   3   50.33    3.67
   3  -8  -3   29.81    2.51
   3  -8  -3   34.06    1.98
   2  -8  -3   87.34    4.48
   1  -8  -3    9.00    1.22
   1  -8  -3    8.32    1.25
  -1   8   3    7.98    1.55
   0  -8  -3   25.29    2.05
   0  -8  -3   26.07    2.02
   0   8   3   24.32    2.14
   1   8   3   14.72    1.71
   2   8   3    0.29    0.84
  -3  -8  -3   32.84    2.87
   4   8   3   -2.69    1.16
   5   8   3    9.34    1.78
   5   8   3   11.34    1.41
   6   8   3    8.72    1.51
   6   8   3    8.45    1.15
  -7  -8  -3    8.44    1.03
   7   8   3    6.11    1.05
   7   8   3    6.46    0.88
   9  -9  -3   12.72    1.34
   9  -9  -3   14.21    1.15
  -9   9   3   11.28    1.77
   8  -9  -3    6.08    1.03
   8  -9  -3    4.99    1.29
   8  -9  -3    6.12    1.56
   7  -9  -3   -1.14    1.27
   7  -9  -3    0.44    1.30
   7  -9  -3   -0.05    1.66
   7  -9  -3    0.87    0.90
   6  -9  -3   55.42    2.84
   6  -9  -3   53.41    3.94
   6  -9  -3   50.30    3.34
   6  -9  -3   55.06    4.03
   5  -9  -3    6.34    1.55
   5  -9  -3    5.33    1.47
   5  -9  -3    5.50    1.06
   5  -9  -3    7.20    1.61
   5  -9  -3    5.74    1.82
   4  -9  -3   26.17    2.54
   4  -9  -3   28.39    2.82
   3  -9  -3   32.58    1.99
   2  -9  -3   37.13    2.36
   1  -9  -3   76.69    4.19
  -1   9   3   76.84    4.49
   0  -9  -3   26.32    2.14
   0   9   3   22.37    2.35
   1   9   3   16.88    1.81
   2   9   3    6.84    1.09
  -3  -9  -3   13.73    1.64
   3   9   3   13.09    1.48
   3   9   3   14.20    2.11
  -4  -9  -3    4.55    1.34
  -5  -9  -3    0.89    1.13
   5   9   3    1.84    1.08
  -6  -9  -3   10.78    1.19
  -7  -9  -3    0.04    0.65
   7   9   3    1.28    0.79
   9 -10  -3    2.51    0.85
   9 -10  -3    4.80    0.77
  -9  10   3    5.56    1.00
   8 -10  -3   15.79    1.94
   8 -10  -3   16.87    1.29
   8 -10  -3   15.74    1.62
   7 -10  -3   16.49    1.81
   7 -10  -3   13.39    1.30
   7 -10  -3   13.65    2.01
   6 -10  -3    1.45    1.27
   6 -10  -3    3.03    1.43
   6 -10  -3    0.45    1.70
   6 -10  -3    1.27    0.95
  -6  10   3    3.06    1.57
   5 -10  -3   53.92    3.63
   5 -10  -3   59.25    3.96
   5 -10  -3   54.61    2.93
   5 -10  -3   58.92    4.23
   4 -10  -3   -1.44    1.12
   4 -10  -3    1.70    1.32
   4 -10  -3   -0.59    1.15
   3 -10  -3   15.95    1.26
   2 -10  -3   34.87    2.31
   1 -10  -3   14.16    1.64
  -1  10   3   14.12    2.04
   0 -10  -3   35.52    2.68
   0  10   3   39.42    2.78
  -1 -10  -3    2.24    1.16
   1  10   3    3.87    1.19
   1  10   3    3.11    1.62
   1  10   3    4.01    1.18
   1  10   3    0.15    1.03
  -2 -10  -3   21.43    1.83
   2  10   3   19.40    1.61
   2  10   3   22.97    1.66
   2  10   3   21.70    2.22
   2  10   3   23.30    2.03
  -3 -10  -3    0.97    1.17
   3  10   3    0.10    0.98
   3  10   3    0.91    1.62
  -4 -10  -3   10.95    1.37
  -5 -10  -3    9.62    1.21
  -6 -10  -3    2.82    0.80
   8 -11  -3    2.41    1.03
   8 -11  -3    2.74    0.97
   8 -11  -3    2.13    0.71
  -8  11   3    1.11    1.06
   7 -11  -3    8.22    1.43
   7 -11  -3    8.21    1.58
   7 -11  -3    8.81    1.03
  -7  11   3    7.10    1.43
   6 -11  -3   10.16    1.71
   6 -11  -3   13.01    1.26
   6 -11  -3   15.13    1.95
  -6  11   3   15.47    1.64
  -6  11   3    8.85    1.64
   5 -11  -3    8.32    1.20
   5 -11  -3    7.31    1.62
  -5  11   3    6.08    1.42
   4 -11  -3   33.61    2.67
   4 -11  -3   31.31    2.23
  -4  11   3   31.60    2.44
   3 -11  -3    4.61    1.38
   3 -11  -3    4.30    1.52
  -3  11   3    2.64    1.21
   2 -11  -3   23.86    1.81
   2 -11  -3   25.11    1.89
   2 -11  -3   23.97    2.43
  -2  11   3   24.64    2.07
  -2  11   3   22.44    2.41
  -2  11   3   25.11    2.35
   1 -11  -3   16.75    1.85
   1 -11  -3   21.04    1.87
   1 -11  -3   20.35    1.99
   1 -11  -3   21.14    2.31
  -1  11   3   21.10    2.04
  -1  11   3   19.72    2.21
  -1  11   3   17.34    1.96
  -1  11   3   21.07    2.11
  -1  11   3   18.15    2.38
  -1  11   3   18.58    1.56
   0 -11  -3   30.76    2.40
   0 -11  -3   27.25    2.30
   0 -11  -3   27.56    2.36
   0  11   3   28.52    2.50
   0  11   3   28.83    2.30
   0  11   3   26.93    2.42
   0  11   3   28.95    2.21
   0  11   3   30.88    2.39
  -1 -11  -3   12.97    1.73
  -1 -11  -3    8.30    1.79
  -1 -11  -3   10.65    1.45
  -1 -11  -3   12.90    1.75
   1  11   3   11.41    1.54
   1  11   3   15.32    1.88
   1  11   3   12.08    1.40
   1  11   3   15.31    1.88
  -2 -11  -3    3.74    1.54
  -2 -11  -3    3.78    1.10
   2  11   3    3.28    1.34
   2  11   3    3.68    1.56
  -3 -11  -3   24.21    1.82
  -3 -11  -3   18.79    2.03
   3  11   3   19.84    1.65
   3  11   3   21.35    2.09
  -4 -11  -3   -0.22    0.90
  -4 -11  -3   -1.93    1.21
  -5 -11  -3    9.21    0.95
  -5 -11  -3    8.08    1.27
  -6 -11  -3    1.39    0.74
   8 -12  -3   11.15    1.12
  -8  12   3    8.80    1.01
   7 -12  -3    0.79    0.72
   7 -12  -3    0.48    1.03
   7 -12  -3   -1.34    0.98
  -7  12   3   -0.15    0.95
   6 -12  -3    1.82    1.18
  -6  12   3    2.42    1.31
  -6  12   3    3.34    1.12
   5 -12  -3   24.67    2.36
  -5  12   3   23.77    2.13
  -5  12   3   24.43    2.03
  -4  12   3    7.28    1.53
  -4  12   3    5.47    1.24
   3 -12  -3   26.27    1.94
  -3  12   3   21.19    1.73
  -3  12   3   19.57    2.25
  -3  12   3   21.58    2.23
  -3  12   3   22.93    2.11
   2 -12  -3    0.56    1.46
   2 -12  -3    1.03    0.77
   2 -12  -3    0.55    0.87
  -2  12   3    0.74    1.21
  -2  12   3   -0.29    1.46
  -2  12   3   -0.91    0.92
  -2  12   3   -0.04    1.35
   1 -12  -3   15.29    1.74
   1 -12  -3   17.29    1.63
   1 -12  -3   18.17    2.07
   1 -12  -3   18.32    1.51
  -1  12   3   14.72    1.89
  -1  12   3   19.81    1.91
  -1  12   3   17.48    2.07
  -1  12   3   18.64    2.23
  -1  12   3   18.81    1.81
   0 -12  -3    3.00    1.28
   0 -12  -3    1.36    1.21
   0 -12  -3    3.01    1.29
   0  12   3    3.16    1.30
   0  12   3    3.82    1.08
   0  12   3    3.89    1.56
   0  12   3    5.59    1.30
  -1 -12  -3   43.79    2.81
  -1 -12  -3   46.40    3.00
   1  12   3   39.36    3.14
   1  12   3   40.99    2.45
   1  12   3   43.04    3.10
  -2 -12  -3    8.42    1.51
  -2 -12  -3    6.37    1.13
  -2 -12  -3    7.35    1.38
   2  12   3    7.57    1.58
   2  12   3    6.25    1.29
  -3 -12  -3    6.06    1.06
  -3 -12  -3    6.14    1.25
  -3 -12  -3    8.02    1.34
   3  12   3    7.04    1.44
  -4 -12  -3   12.12    1.36
  -4 -12  -3   13.49    1.11
  -5 -12  -3    0.46    0.75
  -5 -12  -3    0.33    0.73
  -7  13   3    5.84    0.88
   6 -13  -3   -0.06    1.01
  -6  13   3   -0.85    0.81
  -6  13   3    1.16    1.15
  -5  13   3    2.86    0.98
  -5  13   3    4.09    1.25
  -4  13   3   11.86    1.65
  -4  13   3   11.80    1.73
  -4  13   3   13.54    1.31
   3 -13  -3   10.64    1.18
  -3  13   3    8.84    1.52
  -3  13   3   12.26    1.66
  -3  13   3   12.22    1.19
  -3  13   3    8.62    1.71
   2 -13  -3    4.68    1.38
  -2  13   3    5.61    1.40
  -2  13   3    6.43    0.94
  -2  13   3    4.65    1.52
  -2  13   3    6.59    1.46
  -2  13   3    6.16    1.39
   1 -13  -3    0.32    1.33
   1 -13  -3   -0.92    0.85
  -1  13   3    0.05    1.43
  -1  13   3    0.59    1.02
  -1  13   3    1.68    1.29
  -1  13   3    0.98    1.17
   0 -13  -3   14.01    1.71
   0 -13  -3   14.89    1.45
   0  13   3   16.50    1.87
   0  13   3   14.62    1.45
   0  13   3   13.40    1.89
  -1 -13  -3    5.86    1.19
  -1 -13  -3    7.30    1.20
   1  13   3    6.96    1.34
   1  13   3    7.32    1.50
  -2 -13  -3   26.35    1.88
  -2 -13  -3   23.41    1.75
   2  13   3   19.79    1.61
   2  13   3   17.96    1.81
  -3 -13  -3    4.00    1.00
  -3 -13  -3    2.24    0.88
   3  13   3    3.41    1.13
  -4 -13  -3    3.56    0.73
  -4 -13  -3    2.41    0.69
  -6  14   3    0.33    0.95
  -6  14   3   -1.98    0.87
  -6  14   3    0.36    0.63
  -5  14   3    1.18    0.99
  -5  14   3    0.77    1.00
  -5  14   3    1.48    0.67
  -4  14   3   12.95    1.55
  -4  14   3   12.49    1.06
  -4  14   3   13.24    1.46
  -3  14   3    1.49    1.27
  -3  14   3    1.48    1.05
  -3  14   3    1.34    1.14
  -3  14   3    0.69    1.10
   2 -14  -3    5.37    0.97
  -2  14   3    5.84    1.13
  -2  14   3    5.90    1.29
  -2  14   3    6.18    1.42
  -2  14   3    6.18    1.22
   1 -14  -3   10.75    1.40
  -1  14   3   11.54    1.71
  -1  14   3   12.13    1.48
  -1  14   3   12.52    1.66
  -1  14   3   13.59    1.32
   0 -14  -3    1.42    1.07
   0 -14  -3    0.79    0.67
   0  14   3    1.77    1.16
   0  14   3    0.38    1.26
   0  14   3    0.51    0.73
  -1 -14  -3   10.34    1.46
  -1 -14  -3   17.07    1.31
   1  14   3   16.60    1.39
   1  14   3   17.12    1.63
  -2 -14  -3    0.95    0.70
  -2 -14  -3   -1.69    0.96
   2  14   3    0.37    0.98
  -3 -14  -3    6.55    0.72
  -5  15   3   -0.17    0.76
  -5  15   3    0.19    0.80
  -5  15   3    1.44    0.72
  -4  15   3    2.20    0.87
  -4  15   3    3.14    0.79
  -4  15   3    3.92    0.89
  -3  15   3   18.56    1.37
  -3  15   3   19.88    1.62
  -3  15   3   15.39    1.37
  -2  15   3    1.51    1.05
  -2  15   3    0.40    0.91
  -2  15   3    1.62    0.78
   1 -15  -3    8.65    0.83
  -1  15   3    8.61    0.80
  -1  15   3    5.95    1.19
  -1  15   3    5.38    1.14
   0 -15  -3    7.01    0.93
   0  15   3    8.23    1.19
   0  15   3    5.96    0.94
  -1 -15  -3   -0.92    0.70
   1  15   3   -1.11    0.84
  -1  16   3    3.84    0.67
   2  15  -4   -0.33    0.55
   1  15  -4    6.34    0.95
   1  15  -4    5.24    0.62
   1  15  -4    5.14    0.99
   0  15  -4    4.65    1.00
   0  15  -4    4.72    0.82
  -1  15  -4    6.97    0.96
  -1  15  -4    9.24    1.18
  -1  15  -4    4.69    1.00
  -2  15  -4    8.50    0.77
  -2  15  -4    9.93    1.15
  -2  15  -4    7.89    1.16
  -3  15  -4    2.77    1.01
  -3  15  -4    2.42    0.90
  -3  15  -4    2.77    0.64
  -4  15  -4    6.28    0.72
   3  14  -4    0.85    0.57
  -3 -14   4    0.33    0.60
   2  14  -4   10.32    1.28
   2  14  -4   11.85    1.28
  -2 -14   4   15.68    1.24
   1  14  -4    0.80    1.04
   1  14  -4   -0.06    0.83
  -1 -14   4    0.89    0.73
   0  14  -4    6.09    1.16
   0  14  -4    8.33    1.39
   0  14  -4    4.87    1.19
  -1  14  -4    7.44    1.48
  -1  14  -4   10.86    1.41
  -1  14  -4    8.83    0.99
   1 -14   4    9.94    1.38
  -2  14  -4    3.33    0.94
  -2  14  -4   -0.70    1.23
   2 -14   4    3.36    1.10
  -3  14  -4   11.80    1.22
   3 -14   4   12.82    1.46
  -4  14  -4    4.54    0.96
  -4  14  -4    4.20    1.16
   4 -14   4    5.21    1.10
  -5  14  -4    7.71    1.02
   5 -14   4    6.65    1.01
   5 -14   4    7.97    0.86
   5 -14   4    6.83    1.03
   6 -14   4   -1.00    0.57
  -4 -13   4    4.17    0.85
   3  13  -4    3.12    0.98
  -3 -13   4    3.18    0.66
  -3 -13   4    3.94    0.98
   2  13  -4    2.56    1.24
   2  13  -4    5.03    1.00
   2  13  -4    3.77    1.29
  -2 -13   4    2.19    1.08
   1  13  -4   20.41    1.65
   1  13  -4   18.09    1.69
   1  13  -4   15.99    1.82
  -1 -13   4   19.89    1.67
   0  13  -4   -0.51    0.80
   0  13  -4   -1.77    1.10
   0 -13   4    0.65    0.94
  -1  13  -4    8.99    1.59
  -1  13  -4    6.23    1.18
   1 -13   4    6.74    1.54
  -2  13  -4   11.09    1.36
   2 -13   4   11.15    1.67
  -3  13  -4   12.27    1.41
   3 -13   4   12.61    1.68
   4 -13   4   16.20    2.01
   4 -13   4   20.52    1.94
   4 -13   4   23.14    1.91
   5 -13   4    0.86    1.01
   5 -13   4    1.30    1.05
   5 -13   4    1.25    1.01
   6 -13   4   11.48    0.94
   6 -13   4    8.64    1.38
   6 -13   4    9.52    1.07
   6 -13   4   10.21    1.25
  -5 -12   4    3.25    0.70
   4  12  -4    0.32    0.80
  -4 -12   4    1.06    0.84
  -4 -12   4   -0.74    1.06
   3  12  -4   12.49    1.57
   3  12  -4   12.83    1.17
  -3 -12   4   14.53    1.37
  -3 -12   4   11.41    1.62
   2  12  -4    1.67    1.12
   2  12  -4    3.52    1.44
   2  12  -4    0.00    0.94
  -2 -12   4    2.86    1.29
  -2 -12   4    1.62    0.92
   1  12  -4   13.07    1.54
   1  12  -4   11.16    1.63
   1  12  -4   10.20    1.09
  -1 -12   4   11.91    1.59
  -1 -12   4   10.08    1.09
   0  12  -4   16.18    1.40
   0  12  -4   14.12    1.79
   0 -12   4   15.50    1.63
  -1  12  -4    4.90    1.18
   1 -12   4    4.88    1.01
   1 -12   4    4.57    1.53
  -2  12  -4   15.92    1.68
   2 -12   4   21.56    2.10
   3 -12   4    8.13    1.58
   3 -12   4    6.74    1.42
   3 -12   4    6.07    1.66
   4 -12   4   30.70    2.28
   4 -12   4   32.48    2.58
   4 -12   4   28.74    2.73
   5 -12   4   13.29    1.96
   5 -12   4   13.27    1.74
   5 -12   4   18.70    1.62
   6 -12   4    1.29    1.16
   6 -12   4    1.08    0.95
   6 -12   4    1.82    1.10
   7 -12   4   13.10    1.65
   7 -12   4   17.52    1.33
   7 -12   4   20.05    1.23
  -6 -11   4    2.30    0.72
  -6 -11   4    1.29    0.68
  -5 -11   4    6.62    1.10
  -5 -11   4    8.40    1.15
   4  11  -4   12.53    1.47
  -4 -11   4   14.17    1.55
  -4 -11   4   15.91    1.52
   3  11  -4   -0.02    1.28
   3  11  -4   -0.38    0.94
  -3 -11   4    0.99    1.06
  -3 -11   4   -0.48    1.20
   2  11  -4    9.61    1.28
   2  11  -4   10.02    1.46
   2  11  -4    6.75    1.71
  -2 -11   4    6.56    1.30
  -2 -11   4    9.70    1.25
  -2 -11   4    5.89    1.36
  -2 -11   4    3.76    1.56
   1  11  -4    3.96    1.40
   1  11  -4    3.79    0.97
  -1 -11   4    4.69    1.05
  -1 -11   4    5.51    1.49
  -1 -11   4    4.10    1.03
   0  11  -4   23.15    1.98
   0 -11   4   21.92    1.56
   0 -11   4   26.85    2.08
  -1  11  -4    2.99    1.21
   1 -11   4    2.16    1.15
   1 -11   4    5.06    1.52
   2 -11   4    3.78    1.41
   2 -11   4    4.17    0.98
   2 -11   4    5.91    1.72
   3 -11   4   20.63    1.57
   3 -11   4   20.79    1.82
   3 -11   4   19.82    2.42
   3 -11   4   18.52    2.87
   3 -11   4   19.16    2.00
   4 -11   4    4.63    1.34
   4 -11   4    6.39    1.68
   4 -11   4    2.63    2.03
   4 -11   4    4.05    1.19
   5 -11   4   18.04    1.65
   5 -11   4   15.48    1.84
   5 -11   4   12.97    2.57
   5 -11   4   17.78    2.33
   6 -11   4    3.58    1.35
   6 -11   4    5.64    1.64
   6 -11   4    4.14    1.22
   7 -11   4    2.60    1.25
   7 -11   4    2.06    0.90
   8 -11   4   17.41    1.09
  -7 -10   4    0.41    0.64
  -7 -10   4    0.93    0.66
  -6 -10   4    8.12    1.27
  -6 -10   4   13.31    1.29
   5  10  -4    2.77    0.88
  -5 -10   4    1.20    1.18
  -5 -10   4    4.46    1.31
  -5 -10   4    2.00    0.81
   4  10  -4   20.98    1.80
   4  10  -4   17.55    1.44
  -4 -10   4   17.37    1.96
  -4 -10   4   19.78    1.62
  -4 -10   4   20.09    1.94
   3  10  -4    2.59    1.52
   3  10  -4    4.33    1.43
   3  10  -4    5.69    1.16
   3  10  -4    7.14    1.10
  -3 -10   4    6.00    1.39
  -3 -10   4    4.74    1.34
  -3 -10   4   10.33    1.62
   2  10  -4    5.23    1.65
   2  10  -4    4.99    0.94
   2  10  -4    3.45    1.24
   2  10  -4    4.08    1.37
  -2 -10   4    3.12    1.29
  -2 -10   4    2.55    1.41
  -2 -10   4    5.18    1.24
   1  10  -4   20.32    1.78
  -1 -10   4   21.83    1.80
  -1 -10   4   20.72    2.16
  -1 -10   4   20.60    1.75
   0 -10   4    3.38    0.81
  -1  10  -4   38.60    3.30
   2 -10   4   20.54    2.46
   2 -10   4   18.40    2.75
   3 -10   4   12.88    1.71
   3 -10   4   16.67    2.63
   3 -10   4   13.32    1.50
   3 -10   4   12.75    1.25
   3 -10   4   17.96    2.26
   4 -10   4   19.62    2.86
   4 -10   4   16.62    1.61
   4 -10   4   16.55    1.31
   4 -10   4   16.92    1.86
   4 -10   4   18.57    2.42
   5 -10   4    2.25    1.52
   5 -10   4    1.01    1.21
   5 -10   4    1.57    1.96
   5 -10   4    2.34    1.08
   6 -10   4   30.66    2.24
   6 -10   4   32.13    2.99
   6 -10   4   25.90    2.34
   7 -10   4    1.94    1.38
   7 -10   4    1.36    0.97
   8 -10   4    2.73    1.20
   8 -10   4    1.87    0.65
  -7  -9   4    2.65    0.96
  -6  -9   4    2.11    1.27
  -6  -9   4    2.84    0.93
   5   9  -4   20.34    1.78
  -5  -9   4   16.12    2.02
  -5  -9   4   21.38    1.78
   4   9  -4    2.96    1.31
   4   9  -4    3.69    0.94
   4   9  -4    4.52    1.18
  -4  -9   4    4.34    1.62
  -4  -9   4    6.82    1.13
   3   9  -4   58.55    3.39
   3   9  -4   45.89    2.84
   3   9  -4   41.53    2.83
  -3  -9   4   55.99    3.37
  -3  -9   4   50.23    3.39
  -3  -9   4   44.63    2.75
  -3  -9   4   47.51    3.43
   2   9  -4    8.14    1.67
  -2  -9   4    7.66    1.40
  -1  -9   4   32.28    2.26
   0   9  -4   54.60    3.73
   0   9  -4   52.75    3.80
   0  -9   4   49.72    2.83
  -1   9  -4    0.19    1.64
   1  -9   4    0.07    1.54
   2  -9   4   31.48    3.20
   2  -9   4   28.85    2.76
   3  -9   4    2.19    1.84
   3  -9   4    2.89    1.56
   4  -9   4    8.45    1.21
   4  -9   4    7.06    1.48
   4  -9   4    8.43    1.05
   4  -9   4   11.54    2.36
   4  -9   4    6.48    1.81
   5  -9   4    9.06    2.26
   5  -9   4    8.43    1.96
   5  -9   4    6.22    0.95
   5  -9   4    7.08    1.19
   5  -9   4    6.27    1.47
   6  -9   4    1.49    1.37
   6  -9   4    1.66    1.89
   6  -9   4    1.23    1.52
   6  -9   4    1.14    1.09
   7  -9   4   28.27    2.17
   7  -9   4   33.05    2.98
   8  -9   4    3.01    1.34
   8  -9   4    1.03    0.73
   9  -9   4    7.24    0.62
  -8  -8   4    0.79    0.83
  -8  -8   4    1.31    0.53
  -7  -8   4    3.23    1.28
  -7  -8   4    6.35    1.00
  -6  -8   4    4.96    1.19
  -6  -8   4    2.92    1.60
   5   8  -4   -0.76    0.95
  -5  -8   4    3.14    1.18
   4   8  -4   16.31    1.34
   4   8  -4   16.28    1.69
   4   8  -4   17.28    1.80
  -4  -8   4   14.61    1.60
  -4  -8   4   15.49    2.16
  -4  -8   4   11.23    2.41
   3   8  -4   -0.47    1.12
  -3  -8   4   -1.01    0.99
  -3  -8   4    0.71    1.61
   2   8  -4   81.47    4.82
   2   8  -4   85.87    5.13
  -2  -8   4   87.03    4.61
   1   8  -4    9.37    1.83
   1   8  -4    5.96    1.70
  -1  -8   4    6.11    1.09
   0   8  -4    8.64    1.89
   0   8  -4    8.86    1.84
   0  -8   4   10.47    1.10
  -1   8  -4  107.30    6.17
   1  -8   4  112.49    6.47
  -2   8  -4   66.78    4.38
   2  -8   4   64.36    4.44
  -3   8  -4   55.23    4.03
   3  -8   4   52.94    4.02
   3  -8   4   58.02    4.10
   4  -8   4   17.88    2.44
   4  -8   4   19.89    2.77
   5  -8   4   40.08    3.38
   5  -8   4   31.31    2.86
   5  -8   4   32.11    2.18
   5  -8   4   35.03    2.01
   5  -8   4   37.01    3.39
   6  -8   4    1.98    0.85
   6  -8   4    0.58    1.06
   6  -8   4    1.36    1.50
   6  -8   4   -0.05    1.74
   7  -8   4   -0.66    1.35
   7  -8   4   -0.03    1.04
   8  -8   4   18.22    1.35
   8  -8   4   15.98    2.16
  -8  -7   4    6.30    0.91
  -7  -7   4   -0.56    0.99
   6   7  -4   10.91    1.00
  -6  -7   4    7.79    1.40
   5   7  -4    8.38    1.19
  -5  -7   4    6.41    1.38
   4   7  -4    3.55    1.19
  -4  -7   4    1.75    1.59
   3   7  -4   47.85    3.31
   3   7  -4   39.69    2.89
  -3  -7   4   43.33    3.21
  -3  -7   4   42.47    2.89
   2   7  -4    7.54    1.46
   2   7  -4    6.53    1.63
  -2  -7   4    7.64    1.21
  -2  -7   4    5.30    1.47
   1   7  -4   41.02    2.94
   1   7  -4   42.66    3.00
  -1  -7   4   41.81    2.43
  -1  -7   4   34.65    2.73
   0   7  -4    3.42    1.42
   0  -7   4    2.31    0.98
   0  -7   4    1.82    0.68
  -1   7  -4    2.92    0.93
  -1   7  -4    7.15    1.64
   1  -7   4    5.00    0.56
   1  -7   4    6.84    1.70
  -2   7  -4  106.19    6.02
   2  -7   4  106.84    6.16
  -3   7  -4   23.87    2.77
   3  -7   4   29.80    2.96
  -4   7  -4   46.02    3.74
   4  -7   4   40.12    3.59
   4  -7   4   53.44    3.76
   5  -7   4    2.56    1.58
   5  -7   4    0.21    1.47
   6  -7   4   68.36    4.69
   6  -7   4   58.32    3.25
   6  -7   4   62.25    4.57
   7  -7   4   -0.24    2.02
   7  -7   4    2.53    1.12
   7  -7   4    1.08    1.61
   8  -7   4    3.24    1.59
   8  -7   4    2.13    0.82
  -9  -6   4    3.33    0.65
  -8  -6   4    4.97    1.02
  -7  -6   4   16.74    1.61
   6   6  -4    0.49    0.77
  -6  -6   4   -1.44    1.22
   5   6  -4   21.69    1.68
  -5  -6   4   19.78    2.56
   4   6  -4    5.26    1.21
   4   6  -4    4.89    1.63
  -4  -6   4    1.78    1.33
   3   6  -4    6.59    1.55
   3   6  -4    6.44    1.33
  -3  -6   4    5.67    1.21
  -3  -6   4    6.18    1.41
   2   6  -4   58.34    3.83
   2   6  -4   57.64    3.79
   2   6  -4   67.89    3.71
  -2  -6   4   69.92    3.87
  -2  -6   4   58.20    3.47
  -2  -6   4   65.68    3.50
   1   6  -4   -0.36    1.14
   1   6  -4   -0.46    1.33
  -1  -6   4    0.01    0.62
  -1  -6   4    0.62    0.97
  -1  -6   4    0.73    0.80
  -1  -6   4   -0.93    0.83
   0   6  -4   48.76    3.22
   0  -6   4   48.57    2.50
   0  -6   4   47.91    3.42
   0  -6   4   43.93    2.83
   0  -6   4   44.46    2.89
  -1   6  -4    2.49    1.36
   1  -6   4    1.89    0.87
   1  -6   4    4.07    1.47
  -2   6  -4   15.68    1.67
  -2   6  -4   17.15    2.07
   2  -6   4   19.19    2.21
  -3   6  -4  114.14    6.23
   3  -6   4  106.57    6.29
  -4   6  -4   17.01    2.49
   4  -6   4   16.58    2.32
   5  -6   4   48.17    3.67
   5  -6   4   42.11    3.80
   6  -6   4    2.83    1.74
   6  -6   4    2.89    1.76
   6  -6   4    1.34    1.07
   7  -6   4   48.55    4.02
   7  -6   4   43.83    3.85
  -9  -5   4    6.40    0.91
   8   5  -4    2.89    1.05
  -8  -5   4    2.60    1.07
   7   5  -4    7.52    2.01
   7   5  -4    7.23    1.32
  -7  -5   4    7.72    1.46
   6   5  -4   31.09    2.39
   6   5  -4   35.28    2.16
   6   5  -4   43.67    3.51
   5   5  -4   15.74    1.26
  -5  -5   4   12.04    2.05
   4   5  -4   52.47    3.47
   4   5  -4   49.37    2.93
  -4  -5   4   48.57    3.40
   3   5  -4   35.48    2.45
   3   5  -4   35.25    2.61
   3   5  -4   33.47    2.35
  -3  -5   4   29.74    2.32
  -3  -5   4   36.35    2.57
   2   5  -4  111.09    6.14
   2   5  -4  119.63    5.91
  -2  -5   4  118.86    5.76
  -2  -5   4  120.31    6.05
  -2  -5   4  121.45    6.26
  -2  -5   4  114.91    5.50
   1   5  -4    6.89    1.55
   1   5  -4    5.57    1.40
  -1  -5   4    7.30    1.10
  -1  -5   4    7.98    0.94
  -1  -5   4    7.67    1.25
  -1  -5   4    5.33    1.16
   0   5  -4    7.64    1.56
   0  -5   4    5.81    0.99
   0  -5   4   10.01    1.73
   0  -5   4    6.77    0.76
   0  -5   4    4.79    1.02
  -1   5  -4  300.26   13.51
   1  -5   4  280.12   13.52
   1  -5   4  261.36   13.87
  -2   5  -4    3.13    1.34
   2  -5   4   -0.12    1.10
  -3   5  -4   18.51    2.26
  -3   5  -4   13.05    1.72
   3  -5   4   14.72    1.96
  -4   5  -4   80.45    4.71
   4  -5   4   70.95    4.61
  -5   5  -4   22.92    2.82
   5  -5   4   18.86    2.63
   5  -5   4   20.02    2.45
   6  -5   4   77.63    5.37
   6  -5   4   79.47    5.17
   7  -5   4    1.08    2.00
   9   4  -4   -0.25    0.86
   9   4  -4   -0.15    1.03
  -9  -4   4    0.35    0.84
   8   4  -4   14.20    2.17
   8   4  -4   17.43    1.79
   8   4  -4   17.09    1.43
  -8  -4   4   14.00    1.60
   7   4  -4    7.28    1.70
   7   4  -4    3.16    1.16
   7   4  -4    2.74    1.60
   6   4  -4    5.38    0.86
   6   4  -4    4.45    1.55
  -6  -4   4    4.02    1.73
   5   4  -4   78.29    4.99
   5   4  -4   79.89    4.66
   5   4  -4   75.79    3.74
  -5  -4   4   68.32    4.61
   4   4  -4   33.39    2.21
   4   4  -4   36.90    2.57
   4   4  -4   34.41    2.61
  -4  -4   4   35.50    2.65
   3   4  -4   50.99    3.10
   3   4  -4   49.63    3.14
   3   4  -4   46.51    2.86
  -3  -4   4   47.33    2.82
  -3  -4   4   54.68    3.22
   2   4  -4   35.34    2.49
   2   4  -4   36.11    2.27
   2   4  -4   33.74    2.47
  -2  -4   4   33.61    2.17
  -2  -4   4   34.51    2.10
  -2  -4   4   37.58    2.38
  -2  -4   4   34.45    2.27
   1   4  -4  147.24    8.19
   1   4  -4  159.64    8.02
  -1  -4   4  163.45    7.09
  -1  -4   4  163.89    7.54
  -1  -4   4  168.57    8.03
  -1  -4   4  171.24    8.23
   0   4  -4   68.72    3.94
   0  -4   4   68.76    3.38
   0  -4   4   73.37    3.86
   0  -4   4   74.99    3.52
   0  -4   4   70.23    4.23
   0  -4   4   68.56    3.86
  -1   4  -4   66.16    3.74
   1  -4   4   63.82    3.59
   1  -4   4   62.58    3.46
   1  -4   4   59.16    3.78
  -2   4  -4   46.57    3.07
   2  -4   4   45.33    2.87
   2  -4   4   46.07    3.04
  -3   4  -4    2.17    0.96
  -3   4  -4    0.67    1.23
   3  -4   4    3.10    1.15
  -4   4  -4   27.87    2.45
  -4   4  -4   25.38    2.25
   4  -4   4   24.79    2.28
  -5   4  -4   24.04    2.71
   5  -4   4   16.77    2.29
   6  -4   4    7.16    1.81
   9   3  -4    5.70    1.18
   9   3  -4    6.43    0.99
  -9  -3   4    7.54    1.16
   8   3  -4    0.72    1.00
   8   3  -4    0.49    1.35
   8   3  -4    1.20    1.34
   7   3  -4    5.53    1.61
   7   3  -4    6.76    1.28
   7   3  -4    7.16    1.67
   6   3  -4    4.72    1.47
  -6  -3   4    4.12    1.64
   5   3  -4   24.08    2.24
   5   3  -4   20.50    2.16
   5   3  -4   19.25    1.28
   5   3  -4   18.41    2.18
  -5  -3   4   20.57    2.28
   4   3  -4   62.41    3.73
   4   3  -4   63.26    3.30
   4   3  -4   63.84    3.72
   4   3  -4   62.69    4.14
  -4  -3   4   63.76    3.84
  -4  -3   4   59.29    3.31
   3   3  -4   24.09    1.75
   3   3  -4   26.11    1.99
   3   3  -4   24.70    1.97
  -3  -3   4   25.33    1.77
  -3  -3   4   25.89    2.01
  -3  -3   4   25.96    1.88
   2   3  -4   51.46    3.13
   2   3  -4   51.92    2.91
   2   3  -4   52.92    3.20
  -2  -3   4   55.65    3.13
  -2  -3   4   55.20    3.06
  -2  -3   4   53.39    2.84
  -2  -3   4   55.40    2.78
   1   3  -4   34.17    2.39
   1   3  -4   32.26    2.43
  -1  -3   4   36.25    2.29
  -1  -3   4   38.45    2.12
  -1  -3   4   38.34    2.31
  -1  -3   4   37.57    1.99
   0   3  -4  402.29   18.53
   0  -3   4  424.41   16.32
   0  -3   4  377.27   17.84
   0  -3   4  411.82   19.36
   0  -3   4  420.38   18.85
   0  -3   4  371.13   19.25
  -1   3  -4  108.12    5.28
   1  -3   4  104.59    5.27
   1  -3   4   92.47    5.35
  -2   3  -4   33.58    2.34
   2  -3   4   34.64    2.26
   2  -3   4   26.32    2.04
   2  -3   4   30.80    2.19
  -3   3  -4  158.46    7.46
  -3   3  -4  152.31    7.55
   3  -3   4  137.80    7.53
   3  -3   4  143.79    7.62
  -4   3  -4   29.81    2.36
   4  -3   4   29.13    2.36
   4  -3   4   31.90    2.50
   5  -3   4    9.53    1.87
   5  -3   4   10.68    1.81
  10   2  -4    1.11    0.81
  10   2  -4    1.32    0.73
 -10  -2   4    2.06    0.77
   9   2  -4    4.30    1.20
   9   2  -4    3.98    0.97
   8   2  -4    8.17    1.23
   8   2  -4    7.00    1.60
   8   2  -4    8.45    1.56
   7   2  -4    1.03    1.19
   7   2  -4    1.39    0.98
   7   2  -4    0.36    1.33
   6   2  -4   48.61    3.39
  -6  -2   4   37.81    3.16
   5   2  -4    1.73    1.16
   5   2  -4    3.31    1.26
   5   2  -4    3.88    1.23
  -5  -2   4    4.68    1.26
   4   2  -4   25.77    2.37
   4   2  -4   27.67    2.13
   4   2  -4   28.71    2.09
   4   2  -4   27.83    1.75
  -4  -2   4   27.66    1.92
  -4  -2   4   28.64    2.17
  -4  -2   4   26.26    2.01
   3   2  -4   83.86    4.24
   3   2  -4   81.58    4.60
   3   2  -4   85.91    4.51
  -3  -2   4   84.89    4.53
  -3  -2   4   91.12    4.05
  -3  -2   4   92.47    4.73
   2   2  -4  153.00    7.91
   2   2  -4  156.77    7.41
   2   2  -4  159.68    7.65
  -2  -2   4  158.08    7.76
  -2  -2   4  161.37    6.75
  -2  -2   4  165.92    7.99
   1   2  -4   64.55    3.39
  -1  -2   4   58.59    3.07
  -1  -2   4   64.47    3.42
  -1  -2   4   67.30    3.00
  -1  -2   4   63.21    3.47
   0   2  -4   86.19    4.21
   0  -2   4   87.72    4.31
   0  -2   4   71.06    3.77
   0  -2   4   85.38    4.27
   0  -2   4   84.82    3.73
  -1   2  -4  228.51   11.16
   1  -2   4  242.83   11.69
   1  -2   4  242.54   11.42
  -2   2  -4  143.74    6.78
   2  -2   4  135.61    7.07
   2  -2   4  125.18    6.96
   2  -2   4  147.25    6.97
  -3   2  -4   43.39    2.67
   3  -2   4   42.05    2.69
   3  -2   4   43.29    2.64
   3  -2   4   39.01    2.66
  -4   2  -4  103.30    5.47
   4  -2   4   96.13    5.48
   4  -2   4  105.47    5.44
   4  -2   4   99.16    5.50
   5  -2   4    4.36    1.57
  10   1  -4    2.46    0.87
  10   1  -4    1.17    0.74
 -10  -1   4    2.81    0.92
   9   1  -4    2.53    1.00
   9   1  -4    2.24    1.23
   9   1  -4    2.54    1.27
   8   1  -4    7.69    1.57
   8   1  -4   10.31    1.23
   8   1  -4    7.64    1.48
   7   1  -4   -0.86    1.27
   7   1  -4    3.15    1.35
   7   1  -4    2.92    1.02
  -7  -1   4    0.28    1.81
   6   1  -4    1.24    1.47
   6   1  -4    0.74    1.13
   6   1  -4    1.01    1.27
  -6  -1   4   -0.85    1.16
   5   1  -4   23.01    2.05
   5   1  -4   23.99    2.12
   5   1  -4   26.11    2.30
  -5  -1   4   26.10    2.10
   4   1  -4    3.01    0.71
   4   1  -4    4.32    1.10
   4   1  -4    2.85    0.97
   4   1  -4    3.43    1.11
  -4  -1   4    3.69    0.87
  -4  -1   4    2.59    0.87
  -4  -1   4    3.15    1.02
   3   1  -4  201.92    9.26
   3   1  -4  187.88    8.89
   3   1  -4  185.65    9.52
  -3  -1   4  199.37    9.67
  -3  -1   4  195.21    8.14
  -3  -1   4  192.69    9.40
   2   1  -4    5.26    0.79
   2   1  -4    3.99    0.91
   2   1  -4    5.28    0.99
  -2  -1   4    5.60    0.94
  -2  -1   4    5.34    0.75
  -2  -1   4    4.66    0.84
   1   1  -4  171.25    7.88
  -1  -1   4  178.02    6.96
  -1  -1   4  155.57    8.31
  -1  -1   4  167.54    8.09
   0   1  -4  450.48   20.78
   0   1  -4  442.28   18.22
   0  -1   4  461.27   18.29
   0  -1   4  477.21   21.28
   0  -1   4  453.94   21.94
  -1   1  -4  212.80    8.98
  -1   1  -4  215.53   10.24
   1  -1   4  228.47   10.56
   1  -1   4  224.18   10.86
   2  -1   4  110.17    5.66
   2  -1   4  112.79    5.87
  -3   1  -4   42.15    2.54
   3  -1   4   38.27    2.69
   3  -1   4   45.30    2.58
  -4   1  -4  122.61    5.40
   4  -1   4  127.92    6.36
   4  -1   4  120.23    6.63
  -5   1  -4   37.75    2.95
  10   0  -4    3.06    0.82
  10   0  -4    3.16    0.99
   9   0  -4    6.18    1.38
   9   0  -4    8.45    1.39
   9   0  -4    7.20    1.11
   8   0  -4    1.54    0.96
   8   0  -4    1.83    1.18
   8   0  -4    0.14    1.19
   7   0  -4   32.26    2.28
   7   0  -4   40.26    3.14
   7   0  -4   40.63    2.66
   7   0  -4   42.96    3.18
   6   0  -4    0.91    1.20
   6   0  -4    2.29    1.17
   6   0  -4    1.92    1.43
  -6   0   4    2.18    1.34
   5   0  -4    9.75    1.38
   5   0  -4    6.02    1.32
   5   0  -4    9.02    1.52
  -5   0   4    6.56    1.28
  -5   0   4    8.38    1.37
   4   0  -4   61.17    3.05
   4   0  -4   61.97    3.55
   4   0  -4   62.94    3.46
   4   0  -4   59.57    3.85
  -4   0   4   60.86    3.49
  -4   0   4   57.87    3.49
  -4   0   4   61.30    3.06
   3   0  -4    8.01    0.89
   3   0  -4    6.83    1.02
   3   0  -4    7.90    1.22
  -3   0   4    8.03    1.08
  -3   0   4    7.89    1.09
  -3   0   4    5.91    0.84
   2   0  -4   15.18    1.22
   2   0  -4   13.68    1.11
  -2   0   4   13.94    1.30
  -2   0   4   14.49    1.25
  -2   0   4   13.95    1.00
   1   0  -4    9.60    0.71
   1   0  -4   11.64    0.95
  -1   0   4   10.01    0.99
  -1   0   4   10.08    0.77
  -1   0   4   12.25    1.07
   0   0  -4  222.35    8.97
   0   0  -4  224.75   10.25
   0   0   4  221.71   10.95
   0   0   4  217.66    9.03
   0   0   4  234.93   10.62
  -1   0  -4    6.46    0.61
  -1   0  -4    6.09    0.75
   1   0   4    6.56    1.02
   1   0   4    6.68    0.94
   2   0   4   30.88    2.14
   2   0   4   30.37    1.90
   2   0   4   27.82    1.75
  -3   0  -4  217.71   10.13
  -3   0  -4  210.34    8.66
   3   0   4  201.71    9.96
   3   0   4  216.95   10.73
   4   0   4    0.66    0.92
   4   0   4    0.07    0.51
  -5   0  -4   82.20    5.05
   5   0   4   80.91    4.55
  -6   0  -4   18.27    2.67
   6   0   4   17.39    1.53
   8   0   4   15.90    1.19
   9   0   4    1.67    0.61
  10  -1  -4    3.81    1.04
  10  -1  -4    6.50    0.95
   9  -1  -4   11.55    1.26
   9  -1  -4   11.72    1.48
   9  -1  -4    8.59    1.49
   8  -1  -4   17.56    1.52
   8  -1  -4   17.01    1.75
   8  -1  -4   18.90    2.11
   7  -1  -4    0.02    1.13
   7  -1  -4    0.61    0.95
   7  -1  -4    0.27    1.37
   6  -1  -4   87.73    5.15
   6  -1  -4   91.55    5.38
   6  -1  -4   83.92    5.13
   5  -1  -4    0.51    0.92
   5  -1  -4    0.76    0.99
   5  -1  -4    0.82    1.03
  -5   1   4    0.82    0.97
  -5   1   4    1.81    1.05
   4  -1  -4   48.35    3.02
   4  -1  -4   48.08    2.88
   4  -1  -4   49.14    2.53
  -4   1   4   51.76    2.59
  -4   1   4   47.43    3.00
  -4   1   4   50.24    2.95
   3  -1  -4   70.76    4.00
   3  -1  -4   71.44    3.64
   3  -1  -4   76.46    3.87
  -3   1   4   77.49    3.43
  -3   1   4   77.31    4.04
  -3   1   4   74.63    4.03
   2  -1  -4   37.10    2.01
   2  -1  -4   32.15    1.93
  -2   1   4   34.33    2.11
  -2   1   4   34.04    2.12
  -2   1   4   35.66    1.73
   1  -1  -4   16.21    1.07
   1  -1  -4   16.18    0.87
  -1   1   4   15.63    1.21
  -1   1   4   16.60    0.90
  -1   1   4   16.82    1.24
   0  -1  -4   33.34    1.62
   0  -1  -4   32.11    1.84
   0  -1  -4   34.12    1.38
   0   1   4   35.04    1.93
   0   1   4   30.98    1.99
   0   1   4   32.19    1.44
  -1  -1  -4   15.02    0.73
  -1  -1  -4   16.22    1.08
  -1  -1  -4   13.57    0.86
   1   1   4   14.09    1.38
   1   1   4   14.21    1.21
  -2  -1  -4   46.35    1.92
  -2  -1  -4   45.12    2.35
   2   1   4   38.44    2.23
   2   1   4   42.88    2.74
   2   1   4   44.14    2.37
  -3  -1  -4    0.51    0.39
   3   1   4    1.23    0.67
   3   1   4    0.39    0.86
   4   1   4   58.08    3.48
   4   1   4   60.91    3.73
  -5  -1  -4    3.41    1.60
   5   1   4    2.57    0.84
  -6  -1  -4   35.57    3.63
   6   1   4   33.27    2.46
   7   1   4    6.83    1.15
   8   1   4    7.13    0.93
   8   1   4    5.79    0.99
   9   1   4    8.17    0.81
  10  -2  -4    9.69    1.22
  10  -2  -4    9.82    1.07
   9  -2  -4    6.74    1.34
   9  -2  -4    3.89    1.20
   9  -2  -4    6.14    1.09
   8  -2  -4    7.23    1.58
   8  -2  -4    8.71    2.05
   8  -2  -4   10.20    1.21
   8  -2  -4    6.45    1.39
   7  -2  -4   54.40    3.63
   7  -2  -4   49.38    3.67
   7  -2  -4   47.71    2.69
   6  -2  -4    3.53    1.33
   6  -2  -4    5.20    1.41
   6  -2  -4    5.31    1.47
   5  -2  -4  193.38    9.56
   5  -2  -4  187.54    9.29
  -5   2   4  179.19    9.48
   4  -2  -4   23.47    1.42
   4  -2  -4   22.54    1.81
   4  -2  -4   24.29    1.85
  -4   2   4   24.49    1.90
  -4   2   4   21.49    1.54
  -4   2   4   22.82    1.86
   3  -2  -4  116.85    6.17
   3  -2  -4  125.31    5.71
   3  -2  -4  125.98    5.98
  -3   2   4  120.91    6.14
  -3   2   4  121.32    6.21
  -3   2   4  117.49    5.24
   2  -2  -4    1.70    0.62
   2  -2  -4    1.32    0.65
  -2   2   4    1.63    0.69
  -2   2   4    2.46    0.49
  -2   2   4    2.28    0.65
   1  -2  -4  272.61   13.43
  -1   2   4  287.93   14.31
  -1   2   4  315.46   13.88
  -1   2   4  308.18   11.80
   0  -2  -4  133.30    6.79
   0   2   4  152.44    6.88
   0   2   4  139.71    6.68
   0   2   4  150.06    7.24
  -1  -2  -4   42.76    2.20
   1   2   4   41.40    2.10
   1   2   4   45.26    2.36
   1   2   4   45.89    2.67
  -2  -2  -4  117.57    4.94
   2   2   4  127.75    6.43
   3   2   4   14.57    1.70
   3   2   4   11.87    1.33
   4   2   4    3.79    0.99
   4   2   4    4.58    1.26
  -5  -2  -4  123.61    7.12
   5   2   4  121.56    6.93
  -6  -2  -4   12.43    2.57
   7   2   4   20.13    1.63
   7   2   4   22.41    1.53
   8   2   4    5.47    0.86
   8   2   4    5.33    1.00
   9   2   4    5.59    0.74
  10  -3  -4   -1.12    0.74
  10  -3  -4    0.89    0.91
   9  -3  -4   16.83    1.42
   9  -3  -4   10.44    1.56
   9  -3  -4   13.39    1.52
   8  -3  -4    6.04    1.94
   8  -3  -4   10.90    1.73
   8  -3  -4   11.46    1.51
   8  -3  -4    9.05    1.24
   7  -3  -4   13.65    2.14
   7  -3  -4   13.92    1.35
   7  -3  -4   17.50    2.07
   7  -3  -4   12.66    2.09
   7  -3  -4   10.37    1.61
   6  -3  -4   61.30    4.09
   6  -3  -4   67.10    4.00
   6  -3  -4   52.58    3.83
   5  -3  -4   21.70    2.19
   5  -3  -4   23.39    2.11
   4  -3  -4  258.52   12.61
   4  -3  -4  269.28   12.24
   4  -3  -4  262.61   11.57
  -4   3   4  242.82   10.71
  -4   3   4  244.15   12.43
   3  -3  -4    2.97    0.86
   3  -3  -4    3.01    0.94
   3  -3  -4    4.07    0.67
  -3   3   4    1.89    0.56
  -3   3   4    3.55    0.76
  -3   3   4    3.39    0.86
   2  -3  -4  525.52   23.50
   2  -3  -4  471.55   24.82
   2  -3  -4  548.60   23.91
  -2   3   4  522.03   25.15
  -2   3   4  529.38   20.96
  -2   3   4  553.91   24.45
   1  -3  -4  279.53   13.21
  -1   3   4  286.97   14.06
  -1   3   4  308.97   13.63
  -1   3   4  271.11   13.15
  -1   3   4  302.34   11.59
   0  -3  -4  121.41    5.91
   0   3   4  116.45    5.88
   0   3   4  128.93    5.95
   0   3   4  126.34    6.30
   1   3   4   77.34    3.90
   1   3   4   80.52    3.88
   1   3   4   82.74    4.37
   2   3   4   21.87    1.84
   3   3   4   71.55    4.50
   3   3   4   77.98    4.39
   4   3   4    6.60    1.34
  -5  -3  -4    3.89    1.72
  -6  -3  -4   40.17    3.64
   6   3   4   41.93    2.38
   6   3   4   39.47    2.52
   7   3   4    1.69    1.04
   7   3   4    1.80    0.85
   8   3   4    9.18    1.18
   8   3   4    9.56    1.04
   9   3   4    0.52    0.59
   9   3   4    0.61    0.58
  10  -4  -4    6.62    1.09
  10  -4  -4    7.20    0.96
   9  -4  -4    0.18    1.01
   9  -4  -4    3.33    0.98
   9  -4  -4   -0.59    1.07
   8  -4  -4    6.43    1.90
   8  -4  -4    8.36    1.54
   8  -4  -4   10.02    1.54
   8  -4  -4    9.78    1.22
   7  -4  -4    5.57    1.70
   7  -4  -4    4.11    1.62
   7  -4  -4    5.82    1.34
   7  -4  -4    4.53    1.04
   6  -4  -4   10.05    1.88
   6  -4  -4   13.81    2.03
   5  -4  -4  113.02    6.23
   5  -4  -4  119.61    6.37
   4  -4  -4    3.08    1.02
   4  -4  -4    2.50    0.52
   4  -4  -4    3.60    1.08
  -4   4   4   -0.28    0.74
  -4   4   4    1.60    0.68
   3  -4  -4  188.39    8.57
   3  -4  -4  176.74    9.23
   3  -4  -4  194.34    8.96
  -3   4   4  180.85    9.12
  -3   4   4  187.69    7.84
   2  -4  -4    0.78    0.75
   2  -4  -4    0.76    0.61
   2  -4  -4    1.49    0.70
  -2   4   4    0.26    0.76
  -2   4   4    0.48    0.65
   1  -4  -4  388.04   17.63
   1  -4  -4  376.24   17.44
  -1   4   4  400.03   18.06
  -1   4   4  397.03   18.68
  -1   4   4  370.61   17.54
   0   4   4   73.82    3.89
   0   4   4   64.46    3.68
   0   4   4   73.94    3.59
   1   4   4   87.65    4.79
   1   4   4   88.93    4.37
   2   4   4   65.79    3.86
   3   4   4    7.26    1.37
  -4  -4  -4   64.91    4.22
  -5  -4  -4    0.48    1.47
   6   4   4    3.06    0.97
   6   4   4    3.82    1.23
   7   4   4   21.67    1.67
   7   4   4   18.05    1.72
   8   4   4    3.32    0.96
   8   4   4    2.26    0.86
   9   4   4    3.31    0.52
   9   4   4    2.65    0.54
  10  -5  -4    8.58    0.96
  10  -5  -4    7.45    1.10
   9  -5  -4    8.48    1.21
   9  -5  -4    9.43    1.40
   9  -5  -4    9.25    1.53
  -9   5   4    9.57    2.07
   8  -5  -4    6.06    1.13
   8  -5  -4    9.44    1.55
   8  -5  -4    4.80    1.50
   8  -5  -4    3.34    1.73
   8  -5  -4    5.77    1.72
   7  -5  -4   23.20    2.78
   7  -5  -4   25.96    1.91
   7  -5  -4   29.89    2.87
   7  -5  -4   25.23    2.16
   6  -5  -4    3.35    1.33
   6  -5  -4    2.16    1.37
   5  -5  -4   49.81    3.38
   5  -5  -4   48.98    3.35
   4  -5  -4   21.10    1.97
   4  -5  -4   18.94    1.23
   4  -5  -4   21.42    2.01
  -4   5   4   17.28    1.84
  -4   5   4   17.30    1.57
   3  -5  -4   18.97    1.71
   3  -5  -4   20.34    1.40
   3  -5  -4   19.28    1.67
  -3   5   4   21.18    1.70
   2  -5  -4  502.98   24.20
   2  -5  -4  519.20   22.85
   2  -5  -4  505.98   23.29
  -2   5   4  510.28   23.04
  -2   5   4  502.28   23.75
   1  -5  -4    0.38    0.62
  -1   5   4    1.15    0.61
  -1   5   4    1.13    0.94
   0   5   4   40.06    2.50
   0   5   4   41.83    2.52
   1   5   4  101.57    4.99
   1   5   4   98.47    5.36
   2   5   4  142.41    6.58
   2   5   4  143.89    7.53
  -4  -5  -4   12.83    2.03
  -5  -5  -4   16.65    2.50
   5   5   4   13.91    1.74
   5   5   4   15.52    1.39
   6   5   4    1.02    1.01
   6   5   4    0.27    1.28
   7   5   4    8.49    1.19
   7   5   4    8.62    1.36
   8   5   4    3.73    0.85
   8   5   4    3.11    0.91
  10  -6  -4    0.05    0.69
  10  -6  -4    0.29    0.84
   9  -6  -4    6.55    1.32
   9  -6  -4    6.61    1.10
  -9   6   4    4.64    1.86
   8  -6  -4   11.69    2.11
   8  -6  -4    9.57    2.10
   8  -6  -4   12.30    1.32
   8  -6  -4   12.35    2.08
   8  -6  -4    9.53    1.63
   7  -6  -4   29.38    1.98
   7  -6  -4   30.12    2.92
   7  -6  -4   21.91    2.81
   7  -6  -4   26.63    2.25
   6  -6  -4   56.58    4.07
   6  -6  -4   60.41    4.06
   5  -6  -4    0.73    1.26
   5  -6  -4    1.34    1.20
   5  -6  -4    2.11    1.24
   4  -6  -4   90.44    4.39
   4  -6  -4   94.92    5.26
   4  -6  -4   91.99    5.13
   3  -6  -4    3.72    1.11
   3  -6  -4    4.61    0.79
   3  -6  -4    3.30    1.11
  -3   6   4    3.84    1.01
   2  -6  -4    2.71    1.00
   2  -6  -4    3.54    0.78
  -2   6   4    1.91    0.81
  -2   6   4    3.04    1.12
   1  -6  -4  128.26    6.24
  -1   6   4  122.53    6.40
  -1   6   4  132.80    6.39
   0   6   4    5.70    1.01
   0   6   4    6.83    1.27
   1   6   4   45.22    2.68
   1   6   4   42.95    2.78
   2   6   4   54.75    2.83
  -3  -6  -4   35.07    2.78
  -4  -6  -4   46.55    3.50
   5   6   4   16.55    1.89
   5   6   4   16.12    1.53
   6   6   4   14.54    1.50
   6   6   4   15.87    1.77
   7   6   4   -0.24    1.06
   7   6   4   -0.38    0.95
   8   6   4    6.51    0.85
   8   6   4    8.07    0.80
  10  -7  -4    7.38    0.85
  10  -7  -4    8.98    1.01
   9  -7  -4    0.49    0.83
   9  -7  -4    1.71    1.12
  -9   7   4   -1.16    1.50
   8  -7  -4   26.68    2.15
   8  -7  -4   23.87    2.70
   8  -7  -4   22.35    1.73
   7  -7  -4   13.43    2.26
   7  -7  -4   17.50    2.27
   7  -7  -4   14.45    1.81
   7  -7  -4   14.71    1.41
   6  -7  -4   12.91    2.15
   6  -7  -4   11.98    1.30
   6  -7  -4   14.78    1.72
   6  -7  -4   11.69    1.99
   5  -7  -4   23.82    2.43
   5  -7  -4   24.56    2.59
   4  -7  -4    3.38    1.42
   4  -7  -4    2.46    0.57
   4  -7  -4    1.82    1.13
   3  -7  -4   73.84    3.80
   3  -7  -4   74.45    4.36
   2  -7  -4    3.75    0.88
  -2   7   4    1.34    0.80
   1  -7  -4   25.77    1.89
  -1   7   4   24.95    2.09
   0   7   4   63.30    3.62
  -1  -7  -4   62.35    3.76
   1   7   4   62.65    3.49
  -2  -7  -4   14.62    1.95
   2   7   4   12.09    1.18
  -3  -7  -4   18.12    2.27
  -4  -7  -4   47.85    3.60
   4   7   4   45.03    2.70
   4   7   4   45.34    3.15
   5   7   4    9.23    1.65
   5   7   4    5.94    1.26
   6   7   4    6.46    1.17
   6   7   4    6.17    1.40
   7   7   4   12.63    1.27
   7   7   4   11.20    1.09
   8   7   4   -0.42    0.54
   8   7   4    0.57    0.51
   9  -8  -4    7.59    1.28
   9  -8  -4   10.08    1.10
  -9   8   4    4.37    1.64
   8  -8  -4    0.20    0.89
   8  -8  -4    0.60    1.22
   8  -8  -4    2.00    1.40
   7  -8  -4   10.56    1.97
   7  -8  -4   10.98    2.23
   7  -8  -4    9.87    1.24
   7  -8  -4   12.15    1.73
   6  -8  -4   37.48    3.14
   6  -8  -4   34.90    2.81
   6  -8  -4   33.87    2.20
   6  -8  -4   38.29    3.20
   5  -8  -4   32.59    2.84
   5  -8  -4   28.85    2.73
   4  -8  -4   13.52    1.99
   4  -8  -4   12.66    1.84
   3  -8  -4    1.09    0.69
   2  -8  -4   65.61    3.58
   1  -8  -4    1.83    0.93
  -1   8   4    1.60    1.16
   0  -8  -4   17.42    1.90
   0   8   4   21.32    2.02
   1   8   4   18.33    1.77
   2   8   4   12.19    1.17
  -3  -8  -4   11.61    2.06
   3   8   4   13.60    1.40
   4   8   4    2.27    1.19
   4   8   4   -3.37    1.58
   5   8   4    9.91    1.35
   5   8   4    8.92    1.64
   6   8   4    6.23    1.27
   6   8   4    4.59    1.03
  -7  -8  -4    3.19    0.85
   7   8   4    3.54    0.75
   7   8   4    1.87    0.85
   9  -9  -4    1.25    0.94
   9  -9  -4    2.41    0.78
  -9   9   4    0.28    1.26
   8  -9  -4   36.94    2.97
   8  -9  -4   36.54    2.63
   8  -9  -4   38.77    2.17
   7  -9  -4    2.60    1.44
   7  -9  -4    5.34    1.02
   7  -9  -4    5.52    1.47
   6  -9  -4    4.25    1.44
   6  -9  -4    2.29    1.72
   6  -9  -4    4.23    1.52
   6  -9  -4    4.14    0.97
   5  -9  -4   11.02    1.29
   5  -9  -4    9.27    1.99
   5  -9  -4   10.45    1.87
   5  -9  -4    8.96    1.13
   4  -9  -4   32.81    2.84
   4  -9  -4   34.68    2.95
   3  -9  -4    9.45    1.18
   2  -9  -4   14.07    1.52
   1  -9  -4   15.92    1.70
  -1   9   4   16.29    2.00
   0  -9  -4    8.25    1.50
   0   9   4    7.99    1.52
   1   9   4   67.74    3.74
   2   9   4    3.21    0.93
   2   9   4    1.18    1.32
   2   9   4    3.57    0.83
  -3  -9  -4    6.83    1.47
   3   9   4    5.21    1.86
   3   9   4    8.31    1.15
  -4  -9  -4    8.12    1.40
   4   9   4    8.42    1.38
  -5  -9  -4   -0.33    1.05
   5   9   4   -0.35    0.98
  -6  -9  -4   15.27    1.28
   6   9   4   12.76    1.40
   6   9   4   13.01    1.17
  -7  -9  -4    0.91    0.58
   7   9   4    0.52    0.71
   9 -10  -4    2.00    0.66
   9 -10  -4    1.98    0.84
  -9  10   4    1.24    0.84
   8 -10  -4    2.54    0.78
   8 -10  -4    4.11    1.15
   8 -10  -4    0.37    1.05
  -8  10   4    1.53    1.19
   7 -10  -4   30.69    2.73
   7 -10  -4   36.07    2.66
   7 -10  -4   30.71    1.96
   6 -10  -4    4.55    1.02
   6 -10  -4    6.54    1.62
   6 -10  -4    3.94    1.98
  -6  10   4    6.77    1.70
   5 -10  -4   14.05    2.03
   5 -10  -4   12.55    1.36
  -5  10   4   11.78    1.80
  -5  10   4   12.68    1.67
   4 -10  -4   11.88    1.91
   4 -10  -4   12.37    1.62
  -4  10   4   10.11    1.54
   3 -10  -4   83.27    4.29
   3 -10  -4   83.51    5.01
   3 -10  -4   91.88    4.41
   2 -10  -4    8.37    1.25
   1 -10  -4   14.70    1.71
  -1  10   4   14.95    2.04
   0 -10  -4   37.65    2.72
   0  10   4   38.06    2.68
   0  10   4   32.89    2.58
  -1 -10  -4   -0.85    1.59
  -1 -10  -4    0.51    1.14
   1  10   4   -1.67    1.41
   1  10   4    0.68    1.06
   1  10   4   -0.85    0.87
   1  10   4   -0.90    1.50
  -2 -10  -4   41.15    2.67
   2  10   4   40.24    2.84
   2  10   4   39.96    3.16
  -3 -10  -4    3.27    1.31
   3  10   4    2.38    1.65
   3  10   4    3.81    0.89
  -4 -10  -4    8.85    1.35
  -5 -10  -4    8.46    1.18
  -6 -10  -4   -0.13    0.61
   8 -11  -4    1.00    0.97
   8 -11  -4    1.18    0.70
  -8  11   4    0.53    0.93
   7 -11  -4    2.32    1.13
   7 -11  -4    0.82    0.80
   7 -11  -4    1.43    1.25
  -7  11   4    3.09    1.14
   6 -11  -4   10.85    1.77
  -6  11   4   11.89    1.75
  -6  11   4   12.24    1.52
   5 -11  -4    4.31    1.41
  -5  11   4    5.85    1.32
  -5  11   4    7.87    1.58
   4 -11  -4   18.87    1.74
  -4  11   4   20.87    1.77
  -4  11   4   14.48    1.90
   3 -11  -4   -0.08    0.69
   3 -11  -4    4.02    1.50
  -3  11   4    1.69    1.09
  -3  11   4    1.17    1.28
   2 -11  -4   52.78    3.79
   2 -11  -4   56.41    3.13
   2 -11  -4   51.12    3.08
  -2  11   4   50.32    2.94
  -2  11   4   51.06    3.49
  -2  11   4   55.15    3.42
  -2  11   4   51.89    3.68
   1 -11  -4    1.26    1.33
   1 -11  -4    0.29    0.99
   1 -11  -4    2.74    1.40
  -1  11   4   -0.43    1.36
  -1  11   4   -0.51    1.58
  -1  11   4   -1.72    1.31
  -1  11   4    0.36    0.94
  -1  11   4   -0.97    1.20
  -1  11   4    1.05    1.36
   0 -11  -4   14.54    1.92
   0 -11  -4   16.28    1.84
   0 -11  -4   15.35    1.90
   0 -11  -4   13.76    1.46
   0  11   4   13.70    1.90
   0  11   4   15.10    1.77
   0  11   4   15.51    1.64
   0  11   4   11.92    1.94
   0  11   4   18.07    1.53
   0  11   4   16.86    2.15
  -1 -11  -4   16.01    1.66
  -1 -11  -4   20.92    2.04
   1  11   4   17.59    2.06
   1  11   4   18.03    1.48
   1  11   4   17.19    1.65
   1  11   4   18.25    2.01
  -2 -11  -4    1.50    1.07
  -2 -11  -4   -0.77    1.37
   2  11   4    0.00    1.15
   2  11   4    0.81    1.49
  -3 -11  -4   29.47    1.99
  -3 -11  -4   22.10    2.18
   3  11   4   25.95    2.23
  -4 -11  -4    0.13    0.90
  -4 -11  -4    3.48    1.27
  -5 -11  -4    8.24    0.90
  -5 -11  -4    6.28    1.16
  -8  12   4    9.34    0.93
   7 -12  -4    0.29    0.93
  -7  12   4    0.55    0.92
   6 -12  -4   10.00    1.57
  -6  12   4    8.09    1.26
  -6  12   4   11.19    1.59
  -5  12   4    6.38    1.23
  -5  12   4    6.29    1.47
   4 -12  -4   -0.74    0.80
  -4  12   4    0.84    1.28
  -4  12   4    0.88    1.01
  -4  12   4    0.13    1.53
   3 -12  -4   37.68    2.74
  -3  12   4   36.05    2.93
  -3  12   4   40.55    2.84
  -3  12   4   40.72    2.42
   2 -12  -4    2.77    1.01
   2 -12  -4    1.98    0.94
   2 -12  -4    4.81    1.64
  -2  12   4    2.90    1.43
  -2  12   4    2.52    0.98
  -2  12   4    2.55    1.58
  -2  12   4    3.30    1.37
  -2  12   4    2.31    1.34
   1 -12  -4   20.33    1.98
   1 -12  -4   22.44    1.85
   1 -12  -4   24.69    2.30
   1 -12  -4   20.52    1.88
  -1  12   4   21.76    2.26
  -1  12   4   22.65    1.87
  -1  12   4   24.98    2.21
  -1  12   4   22.17    1.97
  -1  12   4   23.99    2.26
   0 -12  -4    2.37    1.31
   0 -12  -4    0.44    1.26
   0  12   4    1.18    1.43
   0  12   4    1.51    0.90
   0  12   4    1.88    1.57
   0  12   4    0.41    1.10
   0  12   4    3.18    1.55
  -1 -12  -4    9.77    1.58
  -1 -12  -4    7.94    1.42
   1  12   4    7.80    1.60
   1  12   4    7.56    0.98
   1  12   4    7.79    1.49
  -2 -12  -4   10.37    1.66
  -2 -12  -4   15.01    1.30
  -2 -12  -4   11.57    1.59
   2  12   4   11.73    1.72
   2  12   4   12.70    1.33
  -3 -12  -4    6.80    1.34
  -3 -12  -4    7.35    1.07
   3  12   4    6.39    1.43
  -4 -12  -4    6.35    1.14
  -4 -12  -4    6.73    0.89
  -5 -12  -4    0.36    0.74
  -7  13   4    8.93    1.30
  -7  13   4    7.19    0.87
  -6  13   4    1.73    0.85
  -6  13   4    1.19    1.23
  -6  13   4    2.46    1.16
  -5  13   4   17.86    1.80
  -5  13   4   18.84    1.53
  -5  13   4   16.49    1.81
  -4  13   4    0.19    1.20
  -4  13   4    0.77    1.24
  -4  13   4    1.99    0.86
   3 -13  -4   -0.85    0.90
  -3  13   4    1.41    1.52
  -3  13   4    1.80    1.29
  -3  13   4    1.42    1.20
  -3  13   4    0.13    0.79
  -3  13   4    1.90    1.25
   2 -13  -4   21.22    1.97
  -2  13   4   19.77    1.84
  -2  13   4   22.74    1.84
  -2  13   4   18.74    2.04
  -2  13   4   20.52    2.00
   1 -13  -4   -0.85    0.91
   1 -13  -4   -3.31    1.25
  -1  13   4    1.00    1.41
  -1  13   4   -0.60    0.88
  -1  13   4    0.65    1.25
  -1  13   4   -0.94    1.05
   0 -13  -4   34.54    2.14
   0 -13  -4   34.40    2.28
   0 -13  -4   36.09    2.71
   0  13   4   34.44    2.12
   0  13   4   35.33    2.79
   0  13   4   32.28    2.62
  -1 -13  -4    6.96    1.23
  -1 -13  -4    8.35    1.25
   1  13   4    6.09    1.27
   1  13   4    9.32    1.52
  -2 -13  -4    3.86    1.00
  -2 -13  -4    4.65    1.13
   2  13   4    3.77    1.21
  -3 -13  -4   12.23    1.19
  -3 -13  -4   12.57    1.14
   3  13   4   10.55    1.32
  -4 -13  -4    2.29    0.67
  -4 -13  -4    1.58    0.63
  -6  14   4   11.83    1.31
  -6  14   4   14.51    1.30
  -5  14   4    2.94    0.99
  -5  14   4    2.67    1.04
  -4  14   4   21.77    1.90
  -4  14   4   23.98    1.88
  -4  14   4   24.58    2.03
  -3  14   4   -1.51    0.97
  -3  14   4   -1.44    0.90
  -3  14   4    0.91    1.07
   2 -14  -4    6.53    1.02
  -2  14   4    6.81    1.00
  -2  14   4    7.35    1.31
  -2  14   4    6.72    1.37
  -2  14   4    7.96    1.18
   1 -14  -4   15.50    1.48
  -1  14   4   15.43    1.66
  -1  14   4   12.45    1.62
  -1  14   4   13.10    1.28
  -1  14   4   12.26    1.50
   0 -14  -4    1.45    1.10
   0 -14  -4   -0.05    0.67
   0  14   4    1.63    0.99
   0  14   4    0.78    1.24
  -1 -14  -4   10.22    1.41
  -1 -14  -4   13.32    1.10
   1  14   4   11.29    1.08
   1  14   4   14.04    1.46
  -2 -14  -4   -0.57    1.00
  -2 -14  -4    0.57    0.68
   2  14   4    1.92    0.97
  -3 -14  -4    3.58    0.61
  -5  15   4   16.16    1.30
  -5  15   4   18.21    1.26
  -5  15   4   19.23    1.43
  -4  15   4    6.44    0.81
  -4  15   4    5.28    0.90
  -4  15   4    5.49    0.96
  -3  15   4    8.73    1.20
  -3  15   4    8.71    0.97
  -2  15   4   -0.76    1.01
  -2  15   4   -0.37    0.63
  -2  15   4    0.39    0.98
  -2  15   4    0.01    0.89
   1 -15  -4   16.09    1.14
  -1  15   4   12.14    1.31
  -1  15   4   14.95    1.42
   0 -15  -4    6.25    0.88
   0  15   4    6.76    0.82
   0  15   4    7.61    1.10
  -1 -15  -4    1.09    0.67
   1  15   4    0.58    0.81
   2  15  -5    0.54    0.55
   1  15  -5    6.67    0.92
   1  15  -5    2.86    0.92
   1  15  -5    5.47    0.61
   0  15  -5    2.09    0.74
   0  15  -5    3.81    0.93
  -1  15  -5    4.06    0.94
  -1  15  -5    1.21    0.87
  -1  15  -5    2.80    0.80
  -2  15  -5   10.93    1.16
  -2  15  -5   10.39    1.16
  -3  15  -5    1.11    0.80
  -3  15  -5    0.94    0.88
  -3  15  -5   -0.50    0.52
  -4  15  -5    6.80    0.70
   3  14  -5    0.98    0.59
  -3 -14   5    1.06    0.53
   2  14  -5    5.60    1.07
   2  14  -5    6.38    1.06
  -2 -14   5    7.91    0.81
   1  14  -5    1.88    0.72
   1  14  -5    1.23    0.88
   1  14  -5    1.11    1.05
   0  14  -5   21.09    1.81
   0  14  -5   23.69    2.07
   0  14  -5   20.78    1.82
  -1  14  -5    8.90    0.95
  -1  14  -5    4.99    1.22
  -2  14  -5    4.09    0.93
  -2  14  -5    2.77    1.27
   2 -14   5    4.96    1.12
  -3  14  -5   12.49    1.19
   3 -14   5   11.95    1.40
  -4  14  -5   -1.36    0.77
   4 -14   5    0.00    0.94
   4 -14   5    0.75    0.82
  -5  14  -5   16.68    1.35
   5 -14   5   19.69    1.24
   5 -14   5   19.07    1.39
   5 -14   5   18.11    1.47
  -4 -13   5    3.12    0.76
   3  13  -5    2.66    0.95
  -3 -13   5    3.68    0.93
   2  13  -5    3.69    1.24
   2  13  -5    6.87    1.04
   2  13  -5    4.21    1.33
  -2 -13   5    4.43    1.06
   1  13  -5    4.23    1.12
   1  13  -5    4.35    1.22
   1  13  -5    7.97    1.41
  -1 -13   5    5.69    1.09
   0  13  -5    0.14    1.11
   0  13  -5   -0.75    0.78
   0 -13   5    0.45    0.75
  -1  13  -5   28.40    2.00
  -1  13  -5   25.70    2.44
   1 -13   5   29.08    2.39
  -2  13  -5    0.75    1.00
   2 -13   5   -0.40    1.19
  -3  13  -5    3.12    1.10
   3 -13   5    2.24    1.24
   4 -13   5   11.36    1.70
   4 -13   5   13.49    1.48
   4 -13   5   13.56    1.62
   5 -13   5    0.66    0.96
   5 -13   5   -0.19    0.91
   5 -13   5    0.61    1.02
   6 -13   5   16.91    1.30
   6 -13   5   18.91    1.53
   6 -13   5   18.61    1.17
   6 -13   5   11.45    1.54
  -5 -12   5    4.07    0.64
  -5 -12   5    4.17    0.91
   4  12  -5    1.00    0.83
  -4 -12   5   -0.51    0.73
  -4 -12   5    0.42    0.99
   3  12  -5    8.32    1.36
   3  12  -5    8.78    1.02
  -3 -12   5    7.87    1.03
  -3 -12   5    5.91    1.32
   2  12  -5    2.72    1.10
   2  12  -5    3.60    1.01
   2  12  -5    4.07    1.48
  -2 -12   5    3.03    1.21
  -2 -12   5    3.37    0.83
   1  12  -5    4.95    0.93
   1  12  -5    5.01    1.45
   1  12  -5    5.79    1.31
  -1 -12   5    5.61    1.28
   0  12  -5    6.69    1.58
   0  12  -5    8.53    1.16
   0 -12   5    7.03    1.21
  -1  12  -5   -1.51    1.01
   1 -12   5   -1.90    1.22
  -2  12  -5   25.32    1.95
   2 -12   5   25.12    2.30
   3 -12   5    1.27    1.23
   3 -12   5    1.90    1.42
   3 -12   5    2.10    1.20
   4 -12   5   17.13    1.62
   4 -12   5   17.68    2.16
   4 -12   5   17.02    1.87
   5 -12   5   12.63    1.42
   5 -12   5   15.66    1.70
   5 -12   5   10.25    1.76
   6 -12   5    2.11    1.09
   6 -12   5    1.59    1.11
   6 -12   5    1.95    0.93
   7 -12   5   13.05    1.06
   7 -12   5   13.16    0.99
  -6 -11   5    0.88    0.65
  -5 -11   5    4.00    0.93
  -5 -11   5    3.97    1.00
   4  11  -5   16.54    1.59
  -4 -11   5   18.31    1.73
  -4 -11   5   19.74    1.64
   3  11  -5   -0.62    0.93
   3  11  -5   -0.26    0.86
   3  11  -5    1.01    1.35
  -3 -11   5   -0.93    1.39
  -3 -11   5   -0.55    0.97
  -3 -11   5   -0.57    1.07
   2  11  -5   19.45    1.64
   2  11  -5   17.32    2.24
   2  11  -5   17.17    1.72
  -2 -11   5   11.88    1.57
  -2 -11   5   20.62    1.97
  -2 -11   5   15.76    1.52
   1  11  -5    1.75    1.32
   1  11  -5    2.51    0.89
  -1 -11   5    1.99    1.31
  -1 -11   5    1.57    0.84
  -1 -11   5    2.38    0.87
   0  11  -5    2.45    1.07
   0 -11   5    2.13    1.18
  -1  11  -5   21.38    1.81
   1 -11   5   21.64    1.61
   1 -11   5   19.90    2.08
  -2  11  -5   -1.64    1.85
   2 -11   5    0.09    1.27
   2 -11   5    0.64    1.22
   2 -11   5    2.07    1.48
   2 -11   5    1.85    0.90
   3 -11   5   22.45    1.87
   3 -11   5   23.18    2.62
   3 -11   5   21.17    3.10
   3 -11   5   25.08    2.13
   3 -11   5   21.51    1.66
   4 -11   5    3.94    1.31
   4 -11   5    4.79    0.93
   4 -11   5    4.63    1.22
   4 -11   5    4.24    2.18
   4 -11   5    5.40    1.68
   5 -11   5    5.08    1.58
   5 -11   5    4.12    1.17
   5 -11   5    4.81    1.35
   6 -11   5   18.38    1.60
   6 -11   5   16.84    2.12
   6 -11   5   14.06    1.72
   7 -11   5    6.89    1.38
   7 -11   5    6.10    0.94
   8 -11   5    5.07    0.58
  -7 -10   5    0.86    0.57
  -7 -10   5    0.09    0.60
  -6 -10   5   20.00    1.62
  -6 -10   5   15.06    1.45
   5  10  -5    3.58    0.97
  -5 -10   5    3.64    1.18
  -5 -10   5    1.02    1.15
   4  10  -5    3.38    0.88
   4  10  -5    1.13    1.21
  -4 -10   5    5.44    1.30
  -4 -10   5    4.49    1.39
   3  10  -5   19.19    2.18
   3  10  -5   20.64    1.68
   3  10  -5   18.17    1.70
  -3 -10   5   19.98    1.82
  -3 -10   5   16.75    2.00
  -3 -10   5   23.38    2.05
   2  10  -5    2.23    0.85
   2  10  -5    3.82    1.58
   2  10  -5   -0.91    1.29
   2  10  -5    2.23    1.19
  -2 -10   5    1.40    1.23
  -2 -10   5    1.43    1.15
  -2 -10   5    1.40    1.02
  -2 -10   5    3.49    1.61
   1  10  -5   38.31    2.31
   1  10  -5   34.17    2.84
  -1 -10   5   35.75    2.47
  -1 -10   5   36.82    2.94
  -1 -10   5   39.24    2.39
   0 -10   5    1.26    0.63
   0 -10   5    0.83    1.24
  -1  10  -5    5.79    2.02
   1 -10   5    6.37    1.24
   2 -10   5   20.16    2.79
   2 -10   5   19.07    1.46
   2 -10   5   20.16    1.98
   2 -10   5   15.36    1.73
   2 -10   5   15.81    2.28
   3 -10   5   10.98    1.19
   3 -10   5   12.86    1.43
   3 -10   5    9.68    1.64
   3 -10   5   14.34    2.16
   3 -10   5    7.59    2.29
   4 -10   5   15.16    1.46
   4 -10   5   13.80    1.19
   4 -10   5   13.45    1.74
   4 -10   5   12.36    2.51
   4 -10   5   12.41    2.20
   5 -10   5   -0.67    1.80
   5 -10   5    1.42    1.03
   5 -10   5    0.69    1.13
   5 -10   5    0.23    1.46
   5 -10   5   -0.13    0.72
   6 -10   5    4.59    1.63
   6 -10   5    4.72    1.16
   6 -10   5    4.27    1.31
   7 -10   5   13.93    2.03
   7 -10   5   19.35    1.57
   8 -10   5    8.15    0.77
  -7  -9   5    2.88    0.95
  -7  -9   5    4.66    1.00
  -6  -9   5    1.47    1.22
  -6  -9   5    0.50    1.13
  -6  -9   5    1.38    0.82
   5   9  -5    8.87    1.24
  -5  -9   5    8.55    1.66
  -5  -9   5    9.87    1.16
  -5  -9   5    7.61    1.61
   4   9  -5    1.01    1.19
   4   9  -5    1.10    1.15
   4   9  -5    2.27    0.90
  -4  -9   5    3.50    1.47
  -4  -9   5    3.81    1.49
  -4  -9   5    3.68    1.60
  -4  -9   5    1.24    0.97
   3   9  -5    9.43    1.82
   3   9  -5   10.28    1.34
   3   9  -5   10.97    1.43
  -3  -9   5   11.70    1.63
  -3  -9   5    9.55    1.18
  -3  -9   5    9.98    1.62
  -3  -9   5   14.89    1.83
   2   9  -5   33.67    2.81
  -2  -9   5   29.33    2.25
  -1  -9   5   12.64    1.41
   0   9  -5   74.41    4.50
   0  -9   5   61.79    3.35
   1  -9   5    2.06    1.45
   2  -9   5   69.29    4.70
   2  -9   5   73.14    4.94
   3  -9   5   26.97    2.84
   3  -9   5   28.34    3.23
   4  -9   5   18.20    2.42
   4  -9   5   16.70    1.87
   4  -9   5   15.05    1.44
   4  -9   5   15.31    1.28
   4  -9   5   19.22    2.80
   5  -9   5   21.10    1.64
   5  -9   5   23.22    3.08
   5  -9   5   20.09    1.45
   5  -9   5   23.02    2.11
   5  -9   5   22.59    2.76
   6  -9   5    1.12    1.31
   6  -9   5    2.53    2.01
   6  -9   5    1.07    1.49
   6  -9   5    2.23    1.10
   7  -9   5    7.88    1.15
   7  -9   5    4.49    1.63
   8  -9   5    6.82    0.80
   8  -9   5    6.17    1.38
  -8  -8   5    0.97    0.78
  -7  -8   5    5.36    0.89
  -7  -8   5    2.12    1.17
  -6  -8   5    6.59    1.65
  -6  -8   5    8.66    1.24
   5   8  -5   -0.51    1.00
  -5  -8   5   -0.75    1.05
  -5  -8   5   -0.18    1.55
   4   8  -5   10.28    1.21
   4   8  -5    9.94    1.52
   4   8  -5    7.87    1.50
   4   8  -5    8.76    1.10
  -4  -8   5    8.28    2.37
  -4  -8   5    8.39    1.26
  -4  -8   5    9.06    1.87
   3   8  -5   -0.25    1.20
  -3  -8   5    0.27    0.99
  -3  -8   5   -0.18    1.71
   2   8  -5   12.07    2.17
   2   8  -5    9.63    1.81
  -2  -8   5    8.89    1.33
   1   8  -5   53.61    3.81
   1   8  -5   57.08    3.96
  -1  -8   5   61.75    3.24
   0   8  -5   20.18    2.48
   0   8  -5   24.69    2.60
   0  -8   5   19.98    1.44
  -1   8  -5   40.01    3.26
   1  -8   5   44.60    3.49
  -2   8  -5   -0.16    1.56
   2  -8   5    0.73    1.35
   2  -8   5    0.83    1.66
   3  -8   5   94.00    5.71
   3  -8   5   85.96    5.61
   4  -8   5    2.00    1.52
   4  -8   5    1.49    1.78
   5  -8   5   20.93    1.56
   5  -8   5   23.56    2.84
   5  -8   5   26.77    3.15
   5  -8   5   21.02    1.77
   5  -8   5   22.39    2.16
   6  -8   5   19.00    2.63
   6  -8   5   17.69    1.37
   6  -8   5   19.62    1.59
   6  -8   5   20.05    2.95
   7  -8   5   10.89    2.09
   8  -8   5    2.61    1.44
   8  -8   5    3.32    0.76
  -8  -7   5    7.26    0.87
  -8  -7   5    4.01    1.16
  -7  -7   5    0.24    1.05
  -7  -7   5   -2.16    1.34
   6   7  -5    5.85    0.94
  -6  -7   5    6.33    1.34
   5   7  -5   12.54    1.35
   5   7  -5   13.60    1.09
   5   7  -5   13.25    1.42
  -5  -7   5   11.33    1.52
   4   7  -5   24.62    2.21
  -4  -7   5   18.48    2.62
   3   7  -5   27.65    2.36
   3   7  -5   25.48    2.84
  -3  -7   5   22.27    2.68
  -3  -7   5   29.41    2.20
   2   7  -5    0.45    1.34
   2   7  -5    3.41    1.45
   2   7  -5    2.99    1.33
  -2  -7   5   -0.11    1.33
  -2  -7   5    3.54    1.01
   1   7  -5   13.41    2.09
   1   7  -5   16.73    2.19
  -1  -7   5   14.33    1.95
  -1  -7   5   17.21    1.43
   0   7  -5   26.15    2.73
   0   7  -5   33.83    2.73
   0  -7   5   30.53    2.44
   0  -7   5   33.07    1.86
  -1   7  -5   55.36    3.80
   1  -7   5   60.42    4.03
  -2   7  -5   58.64    4.06
   2  -7   5   64.63    4.24
  -3   7  -5    5.60    1.76
   3  -7   5    5.18    1.77
   4  -7   5  144.68    8.16
   4  -7   5  143.07    8.30
   5  -7   5    1.46    1.57
   5  -7   5    2.04    1.77
   6  -7   5   23.87    2.97
   6  -7   5   20.34    2.99
   6  -7   5   20.46    1.64
   7  -7   5   13.44    2.33
  -9  -6   5    3.67    0.99
  -9  -6   5    4.59    0.62
  -8  -6   5    1.28    0.90
  -7  -6   5   13.48    1.50
   6   6  -5    1.23    0.84
  -6  -6   5   -0.52    1.18
   5   6  -5   12.72    1.47
   5   6  -5   13.02    1.36
   5   6  -5   14.85    1.12
  -5  -6   5    9.87    1.53
  -5  -6   5   13.14    2.24
   4   6  -5   15.21    1.76
   4   6  -5   13.21    2.21
  -4  -6   5   12.08    1.98
   3   6  -5   43.15    2.77
   3   6  -5   38.97    2.81
   3   6  -5   37.35    3.06
  -3  -6   5   39.87    2.58
  -3  -6   5   35.24    2.88
   2   6  -5   14.67    1.93
   2   6  -5   12.07    1.86
   2   6  -5   15.82    1.81
  -2  -6   5   14.64    1.90
  -2  -6   5   13.71    1.41
   1   6  -5    1.57    1.31
   1   6  -5   -0.54    1.24
  -1  -6   5    0.46    0.64
  -1  -6   5    0.94    1.04
  -1  -6   5   -0.44    1.05
  -1  -6   5    0.54    0.83
   0   6  -5   17.64    2.11
   0  -6   5   16.77    1.20
   0  -6   5   16.39    1.57
   0  -6   5   16.10    1.77
  -1   6  -5   47.09    3.28
   1  -6   5   47.69    3.09
   1  -6   5   44.24    3.34
  -2   6  -5   55.73    3.78
   2  -6   5   58.75    3.92
  -3   6  -5    9.49    1.95
   3  -6   5   11.29    2.02
  -4   6  -5   12.98    2.38
   4  -6   5   10.83    2.08
   4  -6   5   11.41    2.09
   5  -6   5  137.22    8.18
   5  -6   5  139.90    7.93
   6  -6   5    1.00    1.81
   6  -6   5   -2.22    1.61
   7  -6   5   19.22    2.66
   7  -6   5   19.58    2.96
  -9  -5   5    3.93    0.81
  -8  -5   5    8.28    1.21
  -7  -5   5    5.53    1.34
   6   5  -5   21.48    1.60
  -6  -5   5   12.74    1.74
   5   5  -5    8.87    1.18
  -5  -5   5    8.39    1.83
   4   5  -5   88.05    4.49
   4   5  -5   83.45    4.96
  -4  -5   5   78.46    4.94
   3   5  -5   20.88    2.19
   3   5  -5   18.67    2.18
   3   5  -5   21.72    1.98
  -3  -5   5   20.42    1.77
  -3  -5   5   22.08    2.04
   2   5  -5   26.05    2.33
   2   5  -5   26.12    2.30
   2   5  -5   29.83    2.19
  -2  -5   5   31.44    1.97
  -2  -5   5   23.41    2.01
  -2  -5   5   33.29    2.25
  -2  -5   5   31.80    2.34
   1   5  -5   29.67    2.52
   1   5  -5   32.41    2.53
  -1  -5   5   31.67    2.16
  -1  -5   5   33.62    1.92
  -1  -5   5   27.18    2.32
  -1  -5   5   34.39    2.31
   0   5  -5   70.90    3.96
   0  -5   5   59.51    3.65
   0  -5   5   62.32    3.99
   0  -5   5   65.68    3.11
   0  -5   5   59.09    3.58
  -1   5  -5   29.82    2.48
   1  -5   5   28.60    2.39
   1  -5   5   25.86    2.17
   1  -5   5   28.64    2.01
  -2   5  -5    0.94    1.23
   2  -5   5    1.47    0.88
   2  -5   5    1.32    1.20
  -3   5  -5   77.94    4.70
   3  -5   5   79.31    4.80
  -4   5  -5    7.31    1.95
   4  -5   5    3.88    1.45
   5  -5   5    0.81    1.41
   5  -5   5    0.71    1.69
   6  -5   5   41.69    3.84
   6  -5   5   41.99    3.60
  -9  -4   5   -0.18    0.81
   8   4  -5    8.55    1.96
   8   4  -5   12.99    1.35
  -8  -4   5   10.67    1.40
   7   4  -5    4.10    1.73
   7   4  -5    3.50    1.18
  -7  -4   5    4.53    1.37
   6   4  -5   16.10    1.33
   6   4  -5   16.71    1.65
  -6  -4   5   13.25    2.35
   5   4  -5   28.01    1.93
   5   4  -5   31.89    2.86
  -5  -4   5   27.66    2.55
   4   4  -5    3.05    1.33
   4   4  -5    5.29    1.44
   4   4  -5    4.83    1.07
  -4  -4   5    3.52    1.25
   3   4  -5  134.75    7.11
   3   4  -5  136.78    7.02
   3   4  -5  135.51    6.66
  -3  -4   5  139.51    6.63
  -3  -4   5  143.54    7.24
  -3  -4   5  123.27    6.20
   2   4  -5   14.90    1.47
   2   4  -5   10.51    1.60
   2   4  -5   13.03    1.73
  -2  -4   5   12.41    1.42
  -2  -4   5   12.37    1.47
  -2  -4   5   12.47    1.21
  -2  -4   5   14.48    1.64
   1   4  -5   19.93    2.01
   1   4  -5   23.04    2.13
  -1  -4   5   20.15    1.77
  -1  -4   5   20.11    1.73
  -1  -4   5   20.30    1.90
  -1  -4   5   21.17    1.41
   0   4  -5  206.89    9.85
   0  -4   5  203.90   10.06
   0  -4   5  206.02    8.67
   0  -4   5  200.38   10.27
   0  -4   5  198.54    9.92
   0  -4   5  196.37    9.12
  -1   4  -5    7.07    1.48
   1  -4   5    5.95    1.47
   1  -4   5    5.87    0.96
   1  -4   5    6.20    1.18
  -2   4  -5   75.26    4.20
   2  -4   5   75.32    4.29
   2  -4   5   71.03    4.16
   2  -4   5   66.27    4.04
  -3   4  -5    4.05    1.49
  -3   4  -5    4.99    1.14
   3  -4   5    4.56    1.35
  -4   4  -5   87.00    5.06
   4  -4   5   83.17    5.02
  -5   4  -5   22.33    2.70
   5  -4   5   15.22    2.29
   6  -4   5   13.56    2.39
   9   3  -5    2.96    0.93
   9   3  -5    0.70    1.12
  -9  -3   5    5.64    1.04
   8   3  -5   -0.93    1.04
   8   3  -5    2.77    1.52
   8   3  -5   -1.39    1.29
  -8  -3   5   -0.70    1.17
   7   3  -5   16.57    2.14
   7   3  -5   15.19    1.54
   6   3  -5   13.82    2.04
  -6  -3   5    9.93    2.06
   5   3  -5   61.87    4.17
   5   3  -5   58.77    3.11
   5   3  -5   63.58    3.76
   5   3  -5   54.47    3.79
  -5  -3   5   53.28    3.77
   4   3  -5   23.50    2.09
   4   3  -5   20.64    1.66
   4   3  -5   19.01    2.07
  -4  -3   5   23.70    2.03
   3   3  -5    1.82    1.02
   3   3  -5    0.31    0.78
   3   3  -5    0.68    1.10
  -3  -3   5    2.53    1.04
  -3  -3   5    0.31    0.77
  -3  -3   5    0.67    0.79
  -3  -3   5    1.82    0.90
   2   3  -5  338.04   16.37
   2   3  -5  338.32   16.96
   2   3  -5  355.87   15.96
  -2  -3   5  352.93   15.87
  -2  -3   5  353.80   14.46
  -2  -3   5  359.14   17.20
  -2  -3   5  356.16   16.65
   1   3  -5    7.50    1.35
   1   3  -5    8.76    1.42
  -1  -3   5    7.22    1.09
  -1  -3   5    9.21    1.33
  -1  -3   5    7.68    1.19
  -1  -3   5    8.55    0.85
   0   3  -5   33.01    2.34
   0  -3   5   31.17    1.71
   0  -3   5   36.18    2.07
   0  -3   5   32.30    2.55
   0  -3   5   34.84    2.13
   0  -3   5   31.62    2.26
  -1   3  -5  195.09    9.31
   1  -3   5  187.57    9.64
   1  -3   5  185.84    9.46
   1  -3   5  198.54    9.62
  -2   3  -5   67.25    3.71
   2  -3   5   60.41    3.76
   2  -3   5   64.14    3.77
  -3   3  -5   66.13    3.86
  -3   3  -5   67.34    3.87
   3  -3   5   61.17    3.81
   3  -3   5   65.85    3.92
  -4   3  -5   21.63    2.31
  -4   3  -5   19.75    2.16
   4  -3   5   20.89    2.14
  -5   3  -5   76.45    4.74
   5  -3   5   76.72    4.75
  10   2  -5    1.25    0.85
 -10  -2   5    0.86    0.72
   9   2  -5    1.11    1.23
   9   2  -5    1.46    0.90
  -9  -2   5    1.40    1.07
   8   2  -5    5.73    1.57
   8   2  -5    5.31    1.15
   8   2  -5    3.67    1.47
   7   2  -5    1.71    1.33
   7   2  -5   -0.01    1.38
   7   2  -5    1.18    1.02
   6   2  -5   26.53    2.38
   6   2  -5   22.99    2.39
  -6  -2   5   16.00    2.34
   5   2  -5    3.13    1.30
   5   2  -5    4.13    0.77
   5   2  -5    5.54    1.44
   5   2  -5    6.73    1.53
  -5  -2   5    5.68    1.43
   4   2  -5   52.57    3.13
   4   2  -5   47.00    3.07
   4   2  -5   48.75    2.71
  -4  -2   5   44.15    2.99
  -4  -2   5   52.17    3.15
  -4  -2   5   44.05    2.71
   3   2  -5   38.19    2.50
   3   2  -5   36.93    2.45
   3   2  -5   34.10    2.18
  -3  -2   5   39.10    2.53
  -3  -2   5   35.79    2.41
  -3  -2   5   37.18    2.16
  -3  -2   5   36.67    2.25
   2   2  -5    6.18    1.11
   2   2  -5    8.23    1.05
   2   2  -5    7.73    1.24
  -2  -2   5    8.40    0.94
  -2  -2   5    7.79    1.02
  -2  -2   5    6.46    1.10
  -2  -2   5    7.99    1.27
   1   2  -5  312.67   14.07
   1   2  -5  282.96   14.57
  -1  -2   5  306.00   14.80
  -1  -2   5  320.15   12.44
  -1  -2   5  300.41   14.35
  -1  -2   5  293.54   13.59
   0   2  -5   67.41    3.95
   0   2  -5   76.18    3.88
   0  -2   5   74.50    4.02
   0  -2   5   75.58    3.94
   0  -2   5   79.63    3.47
   0  -2   5   69.92    3.43
  -1   2  -5  155.49    7.69
   1  -2   5  167.97    8.08
   1  -2   5  162.26    7.96
   1  -2   5  151.15    8.01
  -2   2  -5   45.06    2.69
   2  -2   5   41.66    2.75
   2  -2   5   43.70    2.80
   2  -2   5   41.06    2.76
  -3   2  -5   51.43    3.04
  -3   2  -5   51.92    3.07
   3  -2   5   45.18    3.10
   3  -2   5   46.68    3.04
  -4   2  -5  107.25    5.59
  -4   2  -5  107.72    5.46
   4  -2   5   92.52    5.60
   4  -2   5   96.49    5.52
  10   1  -5    5.13    0.89
  10   1  -5    6.65    1.02
 -10  -1   5    8.15    1.02
   9   1  -5   -0.18    1.24
   9   1  -5   -0.90    0.88
   8   1  -5    1.73    1.35
   8   1  -5    3.16    1.09
   8   1  -5    1.48    1.28
   7   1  -5    9.78    1.68
   7   1  -5    8.75    1.30
   7   1  -5   10.76    1.79
   7   1  -5   13.05    2.17
   6   1  -5    1.79    1.28
   6   1  -5    1.86    1.30
  -6  -1   5    1.13    1.40
   5   1  -5    2.69    1.23
   5   1  -5    2.85    0.65
   5   1  -5    1.53    1.08
   5   1  -5    4.40    1.33
  -5  -1   5    3.59    1.30
   4   1  -5    1.71    0.98
   4   1  -5    2.13    1.10
   4   1  -5    1.97    0.72
   4   1  -5    1.88    1.13
  -4  -1   5    2.06    0.81
  -4  -1   5    1.17    0.98
  -4  -1   5    1.77    0.88
   3   1  -5   43.32    2.67
   3   1  -5   43.89    2.74
   3   1  -5   44.86    2.44
  -3  -1   5   43.76    2.49
  -3  -1   5   42.42    2.78
  -3  -1   5   45.34    2.38
  -3  -1   5   43.86    2.72
   2   1  -5    4.07    0.96
   2   1  -5    2.44    0.73
   2   1  -5    2.65    0.92
  -2  -1   5    2.52    0.82
  -2  -1   5    4.00    0.72
  -2  -1   5    3.73    0.72
  -2  -1   5    3.82    1.03
   1   1  -5    7.90    0.97
  -1  -1   5    6.88    1.02
  -1  -1   5    5.62    0.71
  -1  -1   5    5.63    0.79
  -1  -1   5    6.82    1.06
   0   1  -5  233.29   10.59
   0  -1   5  236.45   10.96
   0  -1   5  207.61   10.20
   0  -1   5  232.29   11.21
   0  -1   5  233.29    9.35
  -1   1  -5   34.89    2.18
   1  -1   5   40.63    2.46
   1  -1   5   39.47    2.47
  -2   1  -5  133.23    6.59
   2  -1   5  136.14    7.08
   2  -1   5  135.79    6.85
  -3   1  -5    5.18    0.96
  -3   1  -5    6.37    1.19
   3  -1   5    4.46    1.21
   4  -1   5   56.80    3.67
  10   0  -5   -0.94    0.91
  10   0  -5   -0.09    0.79
 -10   0   5   -0.38    0.90
   9   0  -5   31.01    2.43
   9   0  -5   35.03    2.15
   8   0  -5    5.71    1.44
   8   0  -5    3.56    1.36
   8   0  -5    3.18    1.09
   7   0  -5    6.29    1.76
   7   0  -5    5.20    1.15
   7   0  -5    4.70    1.39
   7   0  -5    4.17    1.48
   6   0  -5   48.02    3.52
   6   0  -5   51.79    3.68
   6   0  -5   55.56    3.57
  -6   0   5   49.52    3.59
   5   0  -5   36.23    2.03
   5   0  -5   35.81    2.84
   5   0  -5   41.63    2.74
   5   0  -5   36.70    2.66
  -5   0   5   36.03    2.77
  -5   0   5   39.18    2.72
   4   0  -5   49.84    2.62
   4   0  -5   47.32    3.31
   4   0  -5   48.06    3.02
   4   0  -5   46.63    2.92
  -4   0   5   50.19    3.06
  -4   0   5   45.10    2.99
  -4   0   5   49.02    2.61
   3   0  -5   15.00    1.43
   3   0  -5   16.79    1.56
   3   0  -5   14.26    1.21
  -3   0   5   13.33    1.19
  -3   0   5   12.27    1.53
  -3   0   5   12.18    1.40
   2   0  -5    5.50    1.02
   2   0  -5    4.62    0.87
   2   0  -5    4.18    0.77
  -2   0   5    3.74    0.69
  -2   0   5    4.18    0.90
  -2   0   5    5.28    0.79
  -2   0   5    6.56    1.08
   1   0  -5  191.33    8.74
  -1   0   5  191.73    9.08
  -1   0   5  188.48    9.30
  -1   0   5  194.49    7.72
  -1   0   5  176.44    8.57
   0   0  -5   20.07    1.06
   0   0  -5   21.16    1.31
   0   0   5   21.80    1.61
   0   0   5   22.80    1.58
   0   0   5   21.59    1.20
   0   0   5   17.57    1.25
  -1   0  -5  113.64    5.32
  -1   0  -5  110.22    4.66
   1   0   5  112.70    5.69
   1   0   5  111.24    5.86
  -2   0  -5    5.03    0.91
   2   0   5    3.20    0.89
   2   0   5    4.69    1.14
  -3   0  -5  184.77    8.87
   3   0   5  178.50    9.41
   4   0   5    1.28    1.12
  -6   0  -5    9.30    2.40
  10  -1  -5    6.41    0.98
  10  -1  -5    5.47    1.13
 -10   1   5    7.35    1.16
   9  -1  -5    0.07    1.17
   9  -1  -5    0.52    1.22
   9  -1  -5    0.07    0.93
   8  -1  -5   34.46    2.25
   8  -1  -5   35.99    2.65
   8  -1  -5   27.88    3.13
   8  -1  -5   34.54    2.95
   7  -1  -5    4.16    1.64
   7  -1  -5   -0.49    1.24
   7  -1  -5    2.19    1.36
   7  -1  -5    2.87    1.02
   6  -1  -5   34.28    2.69
   6  -1  -5   33.26    2.64
   6  -1  -5   23.44    2.64
  -6   1   5   29.85    2.97
   5  -1  -5   25.87    2.38
   5  -1  -5   27.09    2.21
   5  -1  -5   24.41    2.10
   5  -1  -5   22.64    1.40
  -5   1   5   22.40    2.11
   4  -1  -5   84.66    4.56
   4  -1  -5   82.45    4.41
   4  -1  -5   81.84    4.07
  -4   1   5   85.37    4.62
  -4   1   5   81.32    3.92
  -4   1   5   77.34    4.55
   3  -1  -5   44.86    2.76
   3  -1  -5   50.01    2.70
   3  -1  -5   47.71    2.53
  -3   1   5   47.24    2.38
  -3   1   5   43.46    2.81
  -3   1   5   47.66    2.91
   2  -1  -5   15.52    1.28
   2  -1  -5   13.50    1.32
   2  -1  -5   17.43    1.31
  -2   1   5   17.59    1.09
  -2   1   5   17.75    1.42
  -2   1   5   16.04    1.28
  -2   1   5   15.10    1.37
   1  -1  -5   18.09    0.97
   1  -1  -5   21.29    1.23
  -1   1   5   19.25    1.41
  -1   1   5   18.62    1.03
  -1   1   5   13.95    1.22
  -1   1   5   17.67    1.41
   0  -1  -5   67.83    3.19
   0  -1  -5   68.18    2.77
   0   1   5   63.94    3.30
   0   1   5   70.86    3.59
   0   1   5   68.18    3.70
  -1  -1  -5    2.77    0.42
   1   1   5    3.71    1.00
   1   1   5    1.92    0.78
   2   1   5  142.43    7.14
   2   1   5  150.54    7.65
   3   1   5    9.31    1.52
   4   1   5   74.57    4.55
  -6  -1  -5   21.44    3.07
   7   1   5   12.66    1.27
   8   1   5    4.64    0.79
   9   1   5   11.04    0.87
  10  -2  -5    3.09    0.94
  10  -2  -5    2.52    1.06
   9  -2  -5    8.28    1.46
   9  -2  -5    9.28    1.17
   9  -2  -5    6.56    1.49
   8  -2  -5    1.89    1.02
   8  -2  -5    4.94    1.34
   8  -2  -5    4.91    1.55
   8  -2  -5    0.96    1.61
   7  -2  -5   70.62    4.43
   7  -2  -5   65.00    3.34
   7  -2  -5   70.18    4.51
   7  -2  -5   61.05    3.76
  -7   2   5   64.86    4.67
   6  -2  -5    2.47    1.38
   6  -2  -5    4.35    1.50
   6  -2  -5    2.23    1.32
   6  -2  -5    2.68    1.36
   5  -2  -5   97.80    5.22
   5  -2  -5   85.42    5.02
   4  -2  -5  121.98    6.19
   4  -2  -5  125.47    5.81
   4  -2  -5  130.65    6.44
  -4   2   5  115.53    5.45
  -4   2   5  123.84    6.46
  -4   2   5  114.51    6.39
   3  -2  -5  183.27    8.74
   3  -2  -5  173.42    9.06
   3  -2  -5  191.17    8.51
  -3   2   5  189.71    9.18
  -3   2   5  181.70    7.70
  -3   2   5  180.62    9.05
   2  -2  -5   16.27    1.39
   2  -2  -5   14.87    1.14
   2  -2  -5   15.48    1.24
  -2   2   5   14.45    1.25
  -2   2   5   14.61    1.28
  -2   2   5   14.02    1.35
  -2   2   5   14.15    0.96
   1  -2  -5   30.20    1.67
  -1   2   5   33.26    1.97
  -1   2   5   31.58    1.44
  -1   2   5   31.56    1.99
  -1   2   5   30.27    1.86
   0   2   5   24.22    1.56
   0   2   5   22.77    1.71
   0   2   5   21.26    1.56
   1   2   5    4.91    0.83
   1   2   5    7.09    1.18
   2   2   5    2.37    0.99
   3   2   5  110.02    6.09
   4   2   5   12.68    1.82
  -5  -2  -5   10.12    2.22
  -6  -2  -5    2.01    1.95
   6   2   5    0.56    1.05
   7   2   5   26.08    1.92
   7   2   5   25.88    1.77
   8   2   5    6.41    0.85
   8   2   5    5.05    0.97
   9   2   5    4.20    0.65
  10  -3  -5    0.59    0.81
  10  -3  -5    0.71    0.99
   9  -3  -5   18.02    1.69
   9  -3  -5   11.36    1.75
   9  -3  -5   14.42    1.43
   8  -3  -5   14.57    1.47
   8  -3  -5   13.19    2.00
   8  -3  -5   13.33    2.30
   8  -3  -5   15.79    1.70
  -8   3   5   15.34    2.49
   7  -3  -5    5.81    1.49
   7  -3  -5    5.55    1.66
   7  -3  -5    6.54    1.64
   7  -3  -5    4.58    1.08
   6  -3  -5   44.92    3.38
   6  -3  -5   50.60    3.37
   6  -3  -5   37.44    3.16
   5  -3  -5   19.30    2.08
   5  -3  -5   22.36    2.08
   4  -3  -5   94.44    5.18
   4  -3  -5  102.81    5.12
   4  -3  -5   95.60    4.62
  -4   3   5   91.52    5.21
  -4   3   5   93.46    4.44
   3  -3  -5   63.87    3.24
   3  -3  -5   57.25    3.33
   3  -3  -5   56.60    3.02
  -3   3   5   58.56    3.21
  -3   3   5   56.74    3.34
  -3   3   5   53.21    2.75
   2  -3  -5   51.66    2.78
   2  -3  -5   42.73    2.89
   2  -3  -5   54.07    2.80
  -2   3   5   56.32    3.05
  -2   3   5   53.52    2.42
  -2   3   5   56.56    2.96
  -2   3   5   52.20    2.86
   1  -3  -5  139.71    6.45
  -1   3   5  132.81    6.56
  -1   3   5  139.39    7.00
  -1   3   5  141.53    6.80
   0   3   5  126.14    6.46
   0   3   5  125.57    6.11
   0   3   5  123.03    5.97
   1   3   5   51.26    2.75
   1   3   5   53.27    3.14
   1   3   5   50.62    2.59
   2   3   5    2.82    1.01
   3   3   5   23.43    2.09
   4   3   5   31.65    2.60
  -5  -3  -5   28.15    3.09
   6   3   5    3.05    1.16
   6   3   5    4.97    1.04
   7   3   5    7.39    1.01
   7   3   5    5.91    1.20
   8   3   5   11.01    1.10
   8   3   5   14.42    1.21
   9   3   5    0.47    0.47
  10  -4  -5    3.77    1.03
  10  -4  -5    6.66    0.95
   9  -4  -5    0.72    1.15
   9  -4  -5    0.49    1.00
   9  -4  -5    0.50    1.14
   8  -4  -5   15.47    2.08
   8  -4  -5   19.03    1.88
   8  -4  -5   16.68    1.52
   8  -4  -5   11.63    2.30
  -8   4   5   16.75    2.60
   7  -4  -5   19.75    1.99
   7  -4  -5   20.91    2.54
   7  -4  -5   20.19    2.45
   7  -4  -5   25.40    2.59
   7  -4  -5   19.96    1.63
   6  -4  -5   48.98    3.70
   6  -4  -5   56.47    3.70
   5  -4  -5   44.07    3.02
   5  -4  -5   40.71    2.94
   4  -4  -5   -0.32    0.78
   4  -4  -5    0.39    0.53
   4  -4  -5    1.06    1.01
  -4   4   5    0.64    0.85
  -4   4   5    0.16    0.58
   3  -4  -5   92.45    4.66
   3  -4  -5   88.14    4.81
   3  -4  -5   94.52    4.45
  -3   4   5   85.58    4.81
  -3   4   5   87.13    4.06
   2  -4  -5   65.59    3.85
   2  -4  -5   76.54    3.71
   2  -4  -5   75.05    3.69
  -2   4   5   67.39    3.78
  -2   4   5   69.52    3.19
  -2   4   5   73.43    3.86
  -2   4   5   76.45    3.95
   1  -4  -5  171.19    7.97
  -1   4   5  165.23    8.04
  -1   4   5  169.91    8.23
  -1   4   5  171.74    8.51
   0   4   5  103.51    5.32
   0   4   5  112.72    5.74
   0   4   5  110.52    5.38
   1   4   5    3.18    1.00
   1   4   5    3.18    0.82
   2   4   5  168.35    8.77
   3   4   5    2.51    1.09
  -5  -4  -5   14.86    2.38
   6   4   5   23.24    1.78
   6   4   5   21.03    1.83
   7   4   5    4.55    1.00
   7   4   5    4.92    1.16
   8   4   5    0.78    0.79
   8   4   5    1.57    0.75
   9   4   5    3.23    0.46
  10  -5  -5   14.28    1.16
  10  -5  -5   12.56    1.31
   9  -5  -5    9.66    1.68
   9  -5  -5   11.51    1.51
   9  -5  -5   13.83    1.31
  -9   5   5   11.11    2.16
   8  -5  -5    0.04    1.43
   8  -5  -5    1.02    0.94
   8  -5  -5   -1.67    1.26
   8  -5  -5   -0.39    1.45
   7  -5  -5   49.72    3.22
   7  -5  -5   46.40    2.69
   7  -5  -5   51.18    3.76
   7  -5  -5   47.54    3.61
   6  -5  -5    1.30    1.23
   6  -5  -5    0.18    1.27
   5  -5  -5   46.87    3.23
   5  -5  -5   43.73    3.18
   4  -5  -5   42.32    2.26
   4  -5  -5   41.93    2.77
   4  -5  -5   39.74    2.76
  -4   5   5   37.32    2.32
   3  -5  -5    8.72    1.25
   3  -5  -5    9.30    1.30
   3  -5  -5    8.05    0.99
  -3   5   5    7.19    1.21
  -3   5   5    8.33    0.96
   2  -5  -5   67.51    3.53
   2  -5  -5   64.11    3.55
   2  -5  -5   66.04    3.70
  -2   5   5   67.92    3.75
  -2   5   5   71.91    3.77
   1  -5  -5   63.15    3.36
  -1   5   5   65.65    3.43
  -1   5   5   62.93    3.49
  -1   5   5   57.11    3.48
   0   5   5  132.32    6.15
   0   5   5  118.62    6.50
   1   5   5   40.85    2.69
   1   5   5   40.23    2.37
   2   5   5   28.48    2.23
  -4  -5  -5    0.37    1.22
  -5  -5  -5   44.49    3.59
   5   5   5   43.99    2.95
   5   5   5   42.27    2.55
   6   5   5    2.72    1.06
   6   5   5    6.37    1.35
   7   5   5   13.33    1.42
   7   5   5   11.44    1.26
   8   5   5    2.25    0.68
   8   5   5    2.65    0.77
  10  -6  -5    2.33    0.74
  10  -6  -5    0.24    0.87
 -10   6   5    1.52    0.93
   9  -6  -5    2.14    0.92
   9  -6  -5    3.18    1.16
  -9   6   5    0.69    1.61
   8  -6  -5    5.20    1.48
   8  -6  -5    6.19    1.74
   8  -6  -5    3.98    1.77
   8  -6  -5    4.74    1.55
   8  -6  -5    5.54    1.10
   7  -6  -5    3.38    1.38
   7  -6  -5    1.63    0.99
   7  -6  -5   -0.45    1.27
   7  -6  -5    1.68    1.47
   6  -6  -5   53.48    3.75
   6  -6  -5   50.85    3.77
   5  -6  -5    2.07    1.24
   5  -6  -5    2.69    1.32
   5  -6  -5    0.72    1.39
   4  -6  -5   51.57    3.40
   4  -6  -5   53.27    2.79
   4  -6  -5   52.78    3.40
   3  -6  -5   22.10    1.53
   3  -6  -5   19.48    1.84
  -3   6   5   17.33    1.88
   2  -6  -5   59.61    3.16
  -2   6   5   56.20    3.36
  -2   6   5   57.06    3.47
   1  -6  -5   12.55    1.33
  -1   6   5   13.84    1.62
   0   6   5    6.28    1.16
   0   6   5    9.00    1.33
   1   6   5  135.79    6.25
   1   6   5  121.39    6.81
   2   6   5   12.33    1.71
  -3  -6  -5   22.10    2.45
  -4  -6  -5   41.58    3.30
   5   6   5   -0.77    1.00
   5   6   5    1.76    1.34
   6   6   5   28.45    2.28
   6   6   5   28.48    2.02
   7   6   5    1.15    0.89
   7   6   5    0.96    0.98
   8   6   5    5.77    0.74
   8   6   5    5.70    0.67
  10  -7  -5   12.71    1.24
  10  -7  -5   15.69    1.14
 -10   7   5   16.23    1.38
   9  -7  -5   -0.03    1.08
   9  -7  -5   -1.12    0.78
  -9   7   5   -0.87    1.44
   8  -7  -5   19.27    1.52
   8  -7  -5   16.85    1.92
   8  -7  -5   15.34    2.18
   8  -7  -5   19.99    2.47
   7  -7  -5   10.83    2.00
   7  -7  -5   10.47    2.14
   7  -7  -5    9.26    1.69
   7  -7  -5   14.41    1.37
   6  -7  -5    2.19    1.52
   6  -7  -5    1.15    1.49
   6  -7  -5    3.25    1.01
   6  -7  -5    2.15    1.35
   5  -7  -5   71.66    4.43
   5  -7  -5   63.96    4.35
   4  -7  -5    0.12    1.08
   4  -7  -5    1.66    0.67
   3  -7  -5   35.18    2.23
   3  -7  -5   37.62    2.66
   2  -7  -5   60.29    3.26
  -2   7   5   56.12    3.63
   1  -7  -5   79.63    4.16
  -1   7   5   75.63    4.27
   0   7   5    5.63    1.20
   1   7   5    9.17    1.24
  -2  -7  -5   97.39    5.62
  -3  -7  -5    4.54    1.61
  -4  -7  -5    9.94    2.13
   4   7   5    6.67    1.27
   4   7   5    8.44    1.66
   5   7   5   12.19    1.40
   5   7   5   13.20    1.69
   6   7   5    2.41    1.00
   6   7   5    1.61    1.18
   7   7   5   17.52    1.44
   7   7   5   18.28    1.31
   9  -8  -5   10.21    1.06
   9  -8  -5    9.66    1.31
  -9   8   5    7.76    1.72
  -9   8   5    6.54    1.31
   8  -8  -5    0.26    1.27
   8  -8  -5    0.86    1.27
   8  -8  -5   -0.37    0.82
   7  -8  -5   32.43    2.10
   7  -8  -5   29.90    3.25
   7  -8  -5   31.15    2.95
   7  -8  -5   34.13    2.53
   6  -8  -5    8.87    1.76
   6  -8  -5    6.94    1.73
   6  -8  -5   10.40    1.24
   6  -8  -5    8.29    1.94
   5  -8  -5    8.30    1.87
   5  -8  -5   11.32    1.87
   5  -8  -5    9.47    1.42
   4  -8  -5   39.46    2.93
   4  -8  -5   38.61    2.17
   4  -8  -5   34.30    2.96
   3  -8  -5    9.82    1.25
   2  -8  -5   55.08    3.10
  -2   8   5   49.75    3.44
   1  -8  -5    8.01    1.32
  -1   8   5    9.03    1.58
   0   8   5   38.04    2.62
   1   8   5   30.63    2.09
  -3  -8  -5   36.77    3.18
   3   8   5   40.60    2.28
   3   8   5   38.95    2.46
   3   8   5   36.16    3.01
   4   8   5    1.27    1.51
   4   8   5    0.93    1.11
   5   8   5    3.73    1.43
   5   8   5    5.24    1.15
   6   8   5    6.89    1.21
   6   8   5    8.26    1.03
  -7  -8  -5    1.16    0.75
   7   8   5    0.93    0.64
   7   8   5    1.56    0.72
   9  -9  -5    0.45    0.71
   9  -9  -5    1.46    0.93
  -9   9   5    0.54    0.90
  -9   9   5    0.82    1.22
   8  -9  -5   18.69    1.79
   8  -9  -5   19.19    1.48
  -8   9   5   15.64    1.78
   7  -9  -5    2.89    1.37
   7  -9  -5    3.25    0.97
   7  -9  -5    2.62    1.41
   6  -9  -5   29.86    1.99
   6  -9  -5   30.91    2.78
   6  -9  -5   25.49    3.03
   5  -9  -5    0.98    1.10
   5  -9  -5    2.31    1.62
   5  -9  -5    0.90    1.22
  -5   9   5    4.97    1.45
  -5   9   5    1.00    1.46
   4  -9  -5    8.19    1.74
   4  -9  -5    9.08    1.66
   3  -9  -5   53.21    3.03
   2  -9  -5   21.87    1.93
   2  -9  -5   25.33    1.94
  -2   9   5   25.89    2.56
   1  -9  -5   27.48    2.19
   1  -9  -5   27.72    2.24
  -1   9   5   26.88    2.36
   0   9   5    0.01    1.03
   1   9   5   24.13    1.80
  -2  -9  -5    9.70    1.62
   2   9   5   11.35    1.56
   2   9   5   11.60    1.98
  -3  -9  -5    6.48    1.42
   3   9   5    4.02    1.78
  -4  -9  -5   14.18    1.62
   4   9   5   16.94    1.54
  -5  -9  -5    1.70    1.06
   5   9   5    2.90    1.36
   5   9   5   -0.28    0.95
  -6  -9  -5    6.99    1.03
   6   9   5    5.14    0.93
   6   9   5    8.00    1.13
  -9  10   5    7.49    0.94
   8 -10  -5    3.59    1.19
   8 -10  -5    3.00    0.86
  -8  10   5    3.86    1.15
   7 -10  -5   10.66    1.19
   7 -10  -5   10.94    1.77
  -7  10   5   12.28    1.57
   6 -10  -5    7.38    1.63
  -6  10   5    4.30    1.44
   5 -10  -5   46.89    3.42
  -5  10   5   47.35    3.20
  -5  10   5   44.02    2.92
   4 -10  -5    0.54    1.33
  -4  10   5    2.62    1.37
  -4  10   5    1.31    1.17
   3 -10  -5    5.06    1.85
   3 -10  -5    6.27    1.12
   3 -10  -5    7.58    1.35
  -3  10   5    6.16    1.72
  -3  10   5    8.23    1.31
   2 -10  -5   12.24    1.66
   2 -10  -5   12.40    1.53
   2 -10  -5   10.08    1.66
  -2  10   5   12.77    1.35
  -2  10   5   17.16    2.20
  -2  10   5   11.22    1.72
   1 -10  -5   14.27    1.73
   1 -10  -5   11.00    1.87
  -1  10   5   14.94    1.87
  -1  10   5   14.32    1.78
  -1  10   5   16.84    2.03
   0 -10  -5   21.08    2.39
   0 -10  -5   23.15    2.35
   0 -10  -5   24.21    2.00
   0  10   5   23.26    2.30
   0  10   5   26.77    2.41
   0  10   5   21.47    1.84
   0  10   5   26.47    1.98
   0  10   5   26.63    2.10
   0  10   5   26.12    2.50
  -1 -10  -5    1.91    1.23
  -1 -10  -5    1.44    1.62
   1  10   5    3.52    1.59
   1  10   5    1.30    1.00
   1  10   5    1.49    0.89
   1  10   5    1.91    1.43
  -2 -10  -5   11.42    1.42
   2  10   5    9.28    1.39
   2  10   5   10.68    1.88
  -3 -10  -5    7.76    1.42
   3  10   5    8.13    1.78
  -4 -10  -5    8.84    1.31
  -5 -10  -5    7.10    1.03
  -6 -10  -5    0.25    0.60
  -8  11   5    3.44    1.21
  -8  11   5    2.42    0.87
   7 -11  -5    4.56    1.29
  -7  11   5    2.39    1.08
   6 -11  -5    7.70    1.56
  -6  11   5    7.25    1.61
  -6  11   5    6.69    1.26
   5 -11  -5    3.19    1.42
  -5  11   5    6.18    1.55
  -5  11   5    1.63    1.18
   4 -11  -5   32.85    2.52
  -4  11   5   33.29    2.35
  -4  11   5   33.26    2.69
   3 -11  -5    6.14    1.58
   3 -11  -5    5.37    1.01
   3 -11  -5    4.56    1.01
  -3  11   5    4.75    1.11
  -3  11   5    4.58    1.40
  -3  11   5    2.34    1.51
   2 -11  -5    3.38    1.12
   2 -11  -5    2.93    1.31
   2 -11  -5    5.06    1.83
   2 -11  -5    5.57    1.19
  -2  11   5    6.64    1.74
  -2  11   5    7.27    1.59
  -2  11   5    4.84    1.08
  -2  11   5    8.68    1.62
  -2  11   5    5.51    1.77
  -2  11   5    6.75    1.49
   1 -11  -5   28.78    2.39
   1 -11  -5   31.69    2.62
   1 -11  -5   31.29    2.57
  -1  11   5   33.39    2.71
  -1  11   5   31.42    2.48
  -1  11   5   39.15    2.77
  -1  11   5   29.54    2.40
  -1  11   5   32.91    2.67
   0 -11  -5   14.55    1.43
   0 -11  -5   15.78    1.79
   0 -11  -5   10.50    1.69
   0 -11  -5   11.69    1.85
   0  11   5   14.85    1.51
   0  11   5   15.48    1.32
   0  11   5   14.68    1.91
   0  11   5   12.37    1.96
   0  11   5    9.48    1.45
   0  11   5   12.41    1.91
  -1 -11  -5   17.63    2.11
  -1 -11  -5   19.04    1.74
   1  11   5   18.17    1.54
   1  11   5   26.36    2.06
   1  11   5   23.32    2.19
   1  11   5   19.10    1.47
  -2 -11  -5   -0.22    1.43
  -2 -11  -5    2.26    1.16
   2  11   5   -0.64    0.95
   2  11   5    0.25    1.45
  -3 -11  -5   12.06    1.70
  -3 -11  -5   14.69    1.43
   3  11   5   16.24    1.85
  -4 -11  -5   -0.05    1.15
  -4 -11  -5    0.32    0.88
  -5 -11  -5    7.22    0.85
  -5 -11  -5    5.65    1.07
  -8  12   5    7.61    0.78
  -7  12   5    1.31    1.20
  -7  12   5   -1.24    0.80
   6 -12  -5   21.27    2.07
  -6  12   5   24.20    1.78
  -6  12   5   18.44    1.90
  -5  12   5    5.16    1.46
  -5  12   5    7.09    1.16
  -5  12   5    8.60    1.65
   4 -12  -5   -0.03    0.90
  -4  12   5   -2.59    1.23
  -4  12   5    1.65    0.94
  -4  12   5    0.93    1.35
   3 -12  -5   33.61    2.60
  -3  12   5   31.57    2.14
  -3  12   5   35.19    2.72
  -3  12   5   35.45    2.70
   2 -12  -5    4.05    1.08
   2 -12  -5    3.14    1.51
  -2  12   5    3.33    1.61
  -2  12   5    1.13    1.24
  -2  12   5    2.21    1.42
  -2  12   5    4.50    1.36
   1 -12  -5   12.06    1.54
   1 -12  -5   12.86    1.97
   1 -12  -5   12.02    1.45
  -1  12   5   13.98    1.57
  -1  12   5   14.01    1.96
  -1  12   5   13.37    1.79
  -1  12   5   11.38    1.37
   0 -12  -5   37.31    2.74
   0 -12  -5   38.06    2.65
   0  12   5   36.47    2.94
   0  12   5   38.08    2.94
   0  12   5   37.54    3.03
   0  12   5   41.60    2.38
  -1 -12  -5    7.56    1.08
  -1 -12  -5    5.02    1.47
  -1 -12  -5    6.97    1.39
   1  12   5    6.56    1.36
   1  12   5    7.55    1.64
  -2 -12  -5   15.07    1.71
  -2 -12  -5   13.02    1.61
  -2 -12  -5   15.45    1.35
   2  12   5   14.08    1.72
   2  12   5   14.19    1.30
  -3 -12  -5    0.20    1.11
  -3 -12  -5   -0.15    0.88
   3  12   5   -0.06    1.19
  -4 -12  -5   11.20    1.24
  -7  13   5   12.01    1.29
  -7  13   5   11.79    0.94
  -6  13   5    0.86    0.75
  -6  13   5    0.13    1.09
  -6  13   5   -1.20    1.05
  -5  13   5   11.78    1.51
  -5  13   5    9.48    1.10
  -5  13   5   11.75    1.42
  -4  13   5   11.51    1.46
  -4  13   5    7.70    1.05
  -4  13   5   10.19    1.50
   3 -13  -5   23.97    1.92
  -3  13   5   21.23    1.92
  -3  13   5   24.05    2.08
  -3  13   5   23.12    2.08
   2 -13  -5    4.59    1.29
  -2  13   5    4.30    1.30
  -2  13   5    2.82    1.40
  -2  13   5    4.91    1.11
  -2  13   5    4.39    1.24
   1 -13  -5    0.92    1.30
   1 -13  -5   -0.36    0.93
  -1  13   5   -0.33    1.33
  -1  13   5    1.01    1.04
  -1  13   5   -0.53    1.20
  -1  13   5    0.22    1.41
   0 -13  -5   14.36    1.78
   0 -13  -5   13.62    1.29
   0 -13  -5   14.88    1.45
   0  13   5   12.46    1.61
   0  13   5   12.46    1.76
  -1 -13  -5   12.70    1.34
  -1 -13  -5   11.26    1.34
   1  13   5   12.48    1.60
   1  13   5   10.88    1.26
  -2 -13  -5   11.35    1.26
  -2 -13  -5    9.20    1.18
   2  13   5    8.14    1.37
  -3 -13  -5    8.94    1.02
  -3 -13  -5    7.74    1.00
   3  13   5    8.68    1.19
  -4 -13  -5    0.38    0.55
  -6  14   5    9.42    1.12
  -6  14   5    9.05    1.16
  -6  14   5   10.02    1.06
  -5  14   5   -1.10    0.81
  -5  14   5   -0.16    0.93
  -5  14   5    0.41    0.92
  -4  14   5   13.93    1.41
  -4  14   5   15.02    1.57
  -4  14   5   15.48    1.41
  -3  14   5    5.82    1.01
  -3  14   5    6.34    1.24
  -3  14   5    6.13    1.08
   2 -14  -5   11.64    1.19
  -2  14   5   13.16    1.64
  -2  14   5   11.25    1.51
  -2  14   5   11.95    1.23
  -2  14   5   11.88    1.49
   1 -14  -5    3.63    1.08
  -1  14   5    5.67    1.24
  -1  14   5    3.50    1.27
  -1  14   5    5.16    0.77
  -1  14   5    4.43    1.22
   0 -14  -5    0.93    1.04
   0 -14  -5   -0.73    0.67
   0  14   5    0.79    1.12
   0  14   5    0.69    0.93
  -1 -14  -5    9.37    0.95
  -1 -14  -5    6.82    1.31
   1  14   5   10.28    1.33
  -2 -14  -5    1.62    0.69
   2  14   5    2.73    0.96
  -4  15   5   -1.16    0.72
  -4  15   5    0.56    0.69
  -3  15   5   12.89    1.11
  -3  15   5   13.58    1.31
  -3  15   5   12.85    1.34
  -2  15   5    2.33    1.00
  -2  15   5    2.19    0.91
  -2  15   5    2.57    0.93
   1 -15  -5    6.75    0.75
  -1  15   5    6.84    1.13
  -1  15   5    6.05    0.91
   0 -15  -5    8.56    0.88
   0  15   5    9.25    1.10
  -1 -15  -5    0.05    0.62
   1  15  -6    3.97    0.54
   0  15  -6    5.02    0.79
   0  15  -6    5.49    0.92
  -1  15  -6    0.61    0.71
  -1  15  -6    2.18    0.84
  -1  15  -6    0.27    0.83
  -2  15  -6    9.88    1.10
  -2  15  -6   11.66    1.13
  -3  15  -6    0.11    0.72
  -3  15  -6    1.04    0.50
  -3  15  -6    1.62    0.86
   3  14  -6   -0.02    0.54
   2  14  -6   10.97    0.87
   2  14  -6    7.88    1.12
   1  14  -6    1.49    0.72
   1  14  -6    0.81    0.77
   1  14  -6    0.41    0.95
   0  14  -6    7.90    1.23
   0  14  -6    9.46    1.20
   0  14  -6    7.84    1.30
  -1  14  -6   12.71    1.07
  -1  14  -6   12.08    1.42
  -2  14  -6    3.48    0.87
   2 -14   6    4.59    1.06
  -3  14  -6   11.44    1.12
   3 -14   6   11.79    1.32
  -4  14  -6   -0.41    0.72
   4 -14   6    0.05    0.76
   4 -14   6   -0.96    0.82
  -5  14  -6    4.93    0.79
   5 -14   6    5.09    0.68
   5 -14   6    5.19    0.80
   5 -14   6    5.35    0.83
   4  13  -6    2.33    0.54
  -4 -13   6    1.49    0.66
   3  13  -6    2.05    0.90
  -3 -13   6    3.29    0.83
   2  13  -6    1.64    1.12
   2  13  -6    0.56    0.84
  -2 -13   6    0.64    0.85
   1  13  -6   11.40    1.39
   1  13  -6   11.17    1.33
  -1 -13   6   12.73    1.13
   0  13  -6    0.96    0.82
   0  13  -6    2.11    1.15
  -1  13  -6    2.44    0.97
   1 -13   6    3.69    1.30
  -2  13  -6   17.83    1.52
   2 -13   6   18.64    1.85
  -3  13  -6   13.36    1.36
   3 -13   6   14.43    1.50
   3 -13   6    8.62    1.59
   3 -13   6   14.47    1.66
   4 -13   6   17.89    1.51
   4 -13   6   18.88    1.71
   4 -13   6   14.34    1.81
   5 -13   6    0.97    0.95
   5 -13   6   -0.48    0.81
   5 -13   6    1.25    0.92
   6 -13   6    5.54    0.67
   6 -13   6    4.45    0.74
   6 -13   6    6.03    0.94
  -5 -12   6    4.40    0.83
   4  12  -6   -0.04    0.81
  -4 -12   6    0.14    0.90
  -4 -12   6   -0.53    0.61
   3  12  -6   12.22    1.10
   3  12  -6    8.33    1.36
  -3 -12   6    8.44    0.87
  -3 -12   6    7.81    1.31
   2  12  -6    4.85    1.05
   2  12  -6    3.78    1.12
  -2 -12   6    5.60    1.20
   1  12  -6    1.32    0.80
   1  12  -6   -0.50    1.12
   1  12  -6    0.14    1.33
  -1 -12   6    0.15    1.03
   0  12  -6   14.09    1.36
   0  12  -6   15.25    1.86
   0 -12   6   13.98    1.30
  -1  12  -6   -0.97    1.00
   1 -12   6    0.48    1.27
  -2  12  -6    1.93    1.17
   2 -12   6    2.48    1.28
   2 -12   6    2.41    1.50
   3 -12   6   18.80    1.90
   3 -12   6   15.67    1.60
   3 -12   6   15.51    2.12
   4 -12   6    7.86    1.61
   4 -12   6    8.16    1.20
   4 -12   6    6.98    1.42
   5 -12   6    8.16    1.18
   5 -12   6    6.72    1.32
   5 -12   6    9.36    1.54
   6 -12   6    0.63    1.00
   6 -12   6    1.78    0.85
   6 -12   6    2.04    1.01
   7 -12   6    8.81    0.75
   7 -12   6    9.32    0.74
  -6 -11   6    2.24    0.61
  -6 -11   6    1.43    0.78
   5  11  -6    0.86    0.68
  -5 -11   6    1.72    0.84
   4  11  -6   12.84    1.39
  -4 -11   6   12.60    1.33
  -4 -11   6    9.57    1.50
   3  11  -6   -0.76    0.82
   3  11  -6   -1.53    1.25
   3  11  -6    0.02    0.97
  -3 -11   6    0.54    0.99
  -3 -11   6    1.29    1.31
   2  11  -6   24.87    2.14
   2  11  -6   25.90    2.22
   2  11  -6   23.61    1.58
  -2 -11   6   26.43    2.15
  -2 -11   6   22.56    1.80
   1  11  -6    4.63    0.98
   1  11  -6    3.62    1.33
  -1 -11   6    4.28    1.30
   0  11  -6   11.58    1.31
   0 -11   6    9.61    1.33
  -1  11  -6    7.29    2.19
  -1  11  -6    7.60    1.35
   1 -11   6    9.28    1.62
  -2  11  -6    4.99    2.12
   2 -11   6    7.27    1.33
   2 -11   6    2.07    1.31
   2 -11   6    5.36    1.76
   2 -11   6    6.73    1.00
   3 -11   6    6.38    1.44
   3 -11   6    7.92    1.32
   3 -11   6   10.16    1.10
   3 -11   6    7.86    1.76
   4 -11   6   13.64    1.70
   4 -11   6    9.71    2.50
   4 -11   6   11.94    1.42
   4 -11   6   13.00    2.06
   4 -11   6   13.44    1.17
   5 -11   6   12.30    1.33
   5 -11   6   10.18    1.82
   5 -11   6    7.93    1.44
   6 -11   6    5.25    1.25
   6 -11   6    9.32    1.15
   6 -11   6    5.91    1.46
   7 -11   6    2.01    1.12
   7 -11   6    0.14    0.63
  -7 -10   6    0.18    0.55
  -6 -10   6    6.00    0.95
  -6 -10   6    5.42    1.00
   5  10  -6    8.11    1.09
  -5 -10   6    7.58    1.31
  -5 -10   6    8.65    1.24
   4  10  -6    4.28    1.28
   4  10  -6    4.76    0.89
  -4 -10   6    4.77    1.33
  -4 -10   6    2.63    1.13
   3  10  -6   12.38    2.00
   3  10  -6   12.73    1.35
   3  10  -6   14.32    1.51
  -3 -10   6   16.44    1.67
  -3 -10   6   16.09    1.53
  -3 -10   6   11.67    1.69
  -3 -10   6   14.17    2.02
   2  10  -6    0.09    0.83
   2  10  -6    0.40    1.57
   2  10  -6   -1.44    1.27
   2  10  -6   -0.92    1.12
  -2 -10   6   -0.34    1.42
  -2 -10   6   -0.45    1.04
  -2 -10   6    0.37    0.87
  -2 -10   6    1.06    1.03
   1  10  -6   22.32    1.72
  -1 -10   6   21.58    1.73
  -1 -10   6   21.85    2.02
  -1 -10   6   16.37    1.51
   0  10  -6    7.10    2.11
   0  10  -6    7.46    1.24
   0 -10   6    5.15    1.30
  -1  10  -6   47.94    3.58
   1 -10   6   41.48    2.39
   1 -10   6   47.22    3.60
   1 -10   6   45.93    3.06
   1 -10   6   38.15    2.50
   2 -10   6    4.90    1.40
   2 -10   6    3.70    1.59
   2 -10   6    2.00    1.18
   2 -10   6    2.53    0.92
   3 -10   6    1.29    1.08
   3 -10   6   -0.11    1.78
   3 -10   6   -0.52    1.15
   3 -10   6   -0.24    1.49
   3 -10   6    0.34    0.78
   4 -10   6    1.86    1.91
   4 -10   6    4.29    1.09
   4 -10   6    3.63    1.29
   4 -10   6    2.54    1.63
   4 -10   6    3.15    0.86
   5 -10   6   -0.26    0.95
   5 -10   6    0.97    1.94
   5 -10   6    2.02    1.58
   5 -10   6   -0.75    0.68
   5 -10   6   -0.97    1.05
   6 -10   6   10.59    1.96
   6 -10   6   13.36    1.35
   6 -10   6    9.87    1.54
   7 -10   6    2.37    1.23
   8 -10   6    0.53    0.48
  -7  -9   6    4.93    0.89
  -7  -9   6    3.76    0.90
  -6  -9   6    0.29    1.09
  -6  -9   6   -0.93    1.09
   5   9  -6    4.79    1.16
  -5  -9   6    8.55    1.53
  -5  -9   6    9.37    1.52
  -5  -9   6    5.17    0.96
   4   9  -6   19.45    1.63
   4   9  -6   21.00    1.84
   4   9  -6   17.19    1.98
  -4  -9   6   14.86    1.95
  -4  -9   6   19.08    1.89
  -4  -9   6   21.14    2.03
   3   9  -6    8.34    1.34
   3   9  -6    8.94    1.28
   3   9  -6    7.26    1.74
  -3  -9   6    7.55    1.47
  -3  -9   6    7.87    1.60
  -3  -9   6    7.10    1.40
   2   9  -6   17.60    1.38
   2   9  -6   18.62    2.35
  -2  -9   6   16.82    1.65
  -2  -9   6   18.71    2.31
  -2  -9   6   16.83    1.71
  -2  -9   6   18.73    1.80
   1   9  -6    0.91    1.65
  -1  -9   6    0.92    0.76
   0   9  -6   34.73    3.14
  -1   9  -6   10.76    2.19
   1  -9   6   10.25    1.92
   2  -9   6   48.39    3.82
   2  -9   6   43.78    3.62
   3  -9   6    0.85    1.47
   3  -9   6    0.73    0.78
   3  -9   6    1.99    1.87
   3  -9   6    0.31    1.19
   3  -9   6    0.49    0.96
   4  -9   6    2.34    1.66
   4  -9   6    2.90    1.97
   4  -9   6    4.03    0.85
   4  -9   6    1.31    1.24
   4  -9   6    1.96    0.93
   5  -9   6    4.71    1.77
   5  -9   6    3.73    1.03
   5  -9   6    6.63    0.94
   5  -9   6    4.32    1.36
   5  -9   6    7.63    2.27
   6  -9   6   -0.28    0.92
   6  -9   6    0.02    1.21
   6  -9   6    0.46    0.73
   6  -9   6    0.28    1.39
   7  -9   6   12.95    1.98
  -8  -8   6    1.52    0.75
  -8  -8   6    0.20    0.69
  -7  -8   6    2.95    1.14
  -7  -8   6    2.13    0.76
   6   8  -6    4.28    0.83
  -6  -8   6    4.34    1.47
  -6  -8   6    4.88    1.04
   5   8  -6   -0.15    1.00
  -5  -8   6   -0.12    1.46
  -5  -8   6    1.95    1.02
   4   8  -6    2.31    0.97
   4   8  -6    1.75    1.24
   4   8  -6    3.28    1.01
   4   8  -6    1.60    1.36
  -4  -8   6    2.21    1.02
  -4  -8   6    3.57    1.63
  -4  -8   6    3.22    1.34
  -4  -8   6    1.87    1.52
   3   8  -6    7.40    1.66
  -3  -8   6    4.99    2.09
  -3  -8   6    5.20    1.25
   2   8  -6   19.08    2.39
   2   8  -6   25.88    2.69
  -2  -8   6   22.27    1.86
   1   8  -6   14.56    2.29
   1   8  -6   16.42    2.40
  -1  -8   6   14.79    1.41
   0   8  -6    5.77    1.73
   0   8  -6    2.53    1.63
   0  -8   6    3.19    0.66
  -1   8  -6  129.06    7.13
   1  -8   6  137.28    7.47
   1  -8   6  119.89    7.32
  -2   8  -6    4.00    1.84
   2  -8   6    7.07    2.00
   2  -8   6    6.04    1.65
   3  -8   6   44.80    3.54
   3  -8   6   30.14    3.16
   4  -8   6    2.40    1.62
   4  -8   6    1.83    1.67
   4  -8   6    1.04    1.22
   5  -8   6   18.49    1.50
   5  -8   6   21.73    1.56
   5  -8   6   20.41    2.09
   5  -8   6   23.19    2.88
   5  -8   6   23.96    3.03
   6  -8   6   19.71    2.69
   6  -8   6   20.86    1.60
   6  -8   6   19.79    2.90
   6  -8   6   20.04    2.09
   6  -8   6   22.30    1.58
   7  -8   6    0.24    1.39
  -8  -7   6    8.65    0.83
  -8  -7   6    8.02    1.20
  -7  -7   6    1.17    1.02
  -7  -7   6    1.24    1.37
   6   7  -6    8.48    1.08
  -6  -7   6    9.00    1.88
  -6  -7   6    8.51    1.35
   5   7  -6   12.24    1.49
   5   7  -6   13.10    1.11
   5   7  -6   11.74    1.46
  -5  -7   6   10.28    1.42
  -5  -7   6   13.56    2.08
   4   7  -6    0.73    1.24
   4   7  -6    3.33    1.03
  -4  -7   6    2.50    1.35
  -4  -7   6    3.60    1.93
  -4  -7   6    1.22    1.13
   3   7  -6   43.11    3.07
  -3  -7   6   40.19    3.41
  -3  -7   6   42.60    2.79
   2   7  -6    1.61    1.54
   2   7  -6    0.87    1.44
   2   7  -6    0.80    1.26
  -2  -7   6    0.39    1.53
  -2  -7   6    0.60    0.83
   1   7  -6   28.06    2.88
   1   7  -6   31.58    2.66
  -1  -7   6   24.79    2.39
  -1  -7   6   31.95    1.94
   0   7  -6   13.00    2.06
   0   7  -6   18.85    2.33
   0  -7   6   16.05    1.14
  -1   7  -6   -0.75    1.37
   1  -7   6    1.05    1.52
  -2   7  -6   77.24    4.93
   2  -7   6   82.44    5.11
  -3   7  -6    1.71    1.71
   3  -7   6    0.60    1.39
   3  -7   6    4.32    1.72
   4  -7   6   50.72    4.11
   4  -7   6   55.04    4.13
   5  -7   6   22.33    1.77
   5  -7   6   30.87    3.26
   5  -7   6   30.78    3.16
   5  -7   6   24.00    2.32
   6  -7   6   23.19    1.81
   6  -7   6   24.59    2.95
   6  -7   6   24.67    3.17
   7  -7   6    5.91    1.77
  -9  -6   6    4.36    0.88
  -8  -6   6    0.31    0.89
  -8  -6   6   -1.12    1.24
  -7  -6   6   16.29    1.56
   6   6  -6    1.22    0.85
  -6  -6   6    1.88    1.19
   5   6  -6   11.20    1.07
   5   6  -6    7.87    1.36
   5   6  -6   10.51    1.44
  -5  -6   6    9.32    1.41
  -5  -6   6    7.98    2.16
   4   6  -6    6.38    1.37
  -4  -6   6    4.52    1.69
   3   6  -6    0.46    1.31
   3   6  -6    0.97    1.13
   3   6  -6    0.86    1.48
  -3  -6   6    3.63    1.54
  -3  -6   6    2.58    1.02
   2   6  -6   88.92    4.74
   2   6  -6   85.75    5.03
   2   6  -6   73.61    4.90
  -2  -6   6   89.89    4.44
  -2  -6   6   86.84    5.12
   1   6  -6    3.28    1.49
   1   6  -6    0.32    1.27
  -1  -6   6    0.69    0.64
  -1  -6   6    2.23    1.21
  -1  -6   6   -0.78    0.90
   0   6  -6   53.96    3.52
   0   6  -6   48.63    3.46
   0  -6   6   54.39    3.41
   0  -6   6   49.27    2.57
  -1   6  -6    1.98    1.36
   1  -6   6    2.17    0.99
   1  -6   6    0.57    1.43
  -2   6  -6   10.23    1.85
   2  -6   6    9.96    1.91
  -3   6  -6  107.37    6.13
   3  -6   6  104.78    6.20
  -4   6  -6   50.85    3.87
   4  -6   6   51.74    3.84
   4  -6   6   46.56    4.02
   5  -6   6   15.96    2.59
   5  -6   6   16.56    2.64
   6  -6   6   30.39    3.37
   6  -6   6   28.69    3.33
  -9  -5   6    3.77    0.76
  -9  -5   6    1.87    1.12
  -8  -5   6    6.88    1.14
  -7  -5   6    4.08    1.25
   6   5  -6   28.12    2.03
  -6  -5   6   30.32    2.46
   5   5  -6   -0.44    0.82
  -5  -5   6    1.03    1.53
   4   5  -6   42.15    3.05
   4   5  -6   37.54    3.15
   4   5  -6   40.90    2.72
  -4  -5   6   38.31    3.11
   3   5  -6   17.18    2.30
   3   5  -6   23.95    2.43
   3   5  -6   25.66    2.07
  -3  -5   6   26.88    1.94
  -3  -5   6   23.06    2.26
   2   5  -6    0.70    0.94
   2   5  -6    3.49    1.31
   2   5  -6    2.52    1.42
  -2  -5   6    2.37    1.28
  -2  -5   6    5.28    1.19
  -2  -5   6    3.55    0.83
  -2  -5   6    1.89    0.96
   1   5  -6   57.12    3.69
   1   5  -6   57.20    3.75
  -1  -5   6   56.86    3.58
  -1  -5   6   62.50    3.07
  -1  -5   6   58.54    3.24
  -1  -5   6   56.51    3.59
   0   5  -6    2.92    1.46
   0   5  -6    4.22    1.40
   0  -5   6    4.16    0.59
   0  -5   6    2.51    0.94
   0  -5   6    3.08    0.97
  -1   5  -6   68.79    3.99
   1  -5   6   63.01    4.12
   1  -5   6   65.32    3.97
   1  -5   6   62.73    3.76
  -2   5  -6   11.07    1.79
   2  -5   6    9.93    1.59
   2  -5   6    8.99    1.73
  -3   5  -6    8.29    1.80
   3  -5   6    5.08    1.56
  -4   5  -6   69.18    4.59
   4  -5   6   67.82    4.46
   5  -5   6   22.74    2.93
   5  -5   6   19.36    2.65
   6  -5   6   14.95    2.56
   6  -5   6   19.70    2.79
  -9  -4   6    1.41    0.83
  -8  -4   6    7.54    1.24
  -7  -4   6    9.07    1.48
   6   4  -6    1.32    0.93
  -6  -4   6    2.29    1.87
  -6  -4   6    0.24    1.28
   5   4  -6   65.94    3.99
   5   4  -6   58.67    3.33
  -5  -4   6   53.30    4.01
   4   4  -6   11.44    1.86
   4   4  -6   12.56    1.85
   4   4  -6   12.00    1.49
  -4  -4   6   11.47    1.84
   3   4  -6   80.81    4.28
   3   4  -6   74.98    4.55
   3   4  -6   84.69    4.71
  -3  -4   6   80.10    4.19
  -3  -4   6   74.74    4.10
  -3  -4   6   81.50    4.73
  -3  -4   6   79.15    4.58
   2   4  -6   75.57    4.57
   2   4  -6   84.08    4.23
   2   4  -6   76.53    4.48
  -2  -4   6   74.86    4.43
  -2  -4   6   83.01    4.64
  -2  -4   6   80.68    4.02
  -2  -4   6   77.22    4.00
   1   4  -6  101.00    5.60
   1   4  -6   96.64    5.45
  -1  -4   6  101.55    5.55
  -1  -4   6  102.74    4.88
  -1  -4   6  107.75    4.91
  -1  -4   6  104.11    5.52
   0   4  -6  165.45    8.68
   0   4  -6  171.81    8.48
   0  -4   6  167.32    7.73
   0  -4   6  165.40    8.60
   0  -4   6  170.75    8.63
   0  -4   6  182.15    7.52
  -1   4  -6    4.46    1.33
   1  -4   6    6.03    1.13
   1  -4   6    2.68    1.05
   1  -4   6    6.60    1.52
  -2   4  -6  130.39    6.51
   2  -4   6  121.62    6.63
   2  -4   6  116.92    6.59
   2  -4   6  124.70    6.68
  -3   4  -6   17.41    2.10
  -3   4  -6   16.04    1.93
   3  -4   6   16.54    2.05
  -4   4  -6    4.38    1.74
   4  -4   6    6.82    1.68
   5  -4   6   56.95    4.49
   5  -4   6   54.65    3.98
  -9  -3   6    5.39    1.07
   8   3  -6    1.17    1.52
  -8  -3   6    1.65    1.13
   7   3  -6    6.87    1.37
  -7  -3   6    7.51    1.53
   6   3  -6   12.69    2.09
   6   3  -6   13.62    1.33
  -6  -3   6   10.58    2.20
   5   3  -6    9.00    1.19
   5   3  -6   11.10    1.84
   5   3  -6    9.45    1.80
  -5  -3   6    8.07    1.75
   4   3  -6  113.72    5.84
   4   3  -6  105.56    5.28
   4   3  -6   95.92    5.65
  -4  -3   6  102.41    5.90
   3   3  -6   43.47    2.63
   3   3  -6   42.09    2.90
   3   3  -6   50.68    3.07
  -3  -3   6   45.03    2.64
  -3  -3   6   42.77    2.63
  -3  -3   6   42.21    3.00
  -3  -3   6   42.62    2.91
   2   3  -6   41.78    2.77
   2   3  -6   40.63    2.87
   2   3  -6   43.44    2.54
  -2  -3   6   39.43    2.72
  -2  -3   6   43.03    2.49
  -2  -3   6   41.48    2.37
  -2  -3   6   43.71    2.89
   1   3  -6   68.84    3.94
   1   3  -6   70.42    4.07
  -1  -3   6   72.60    3.54
  -1  -3   6   70.16    3.99
  -1  -3   6   70.08    4.00
  -1  -3   6   68.33    3.44
   0   3  -6  289.04   13.39
   0   3  -6  269.76   13.83
   0  -3   6  304.14   11.85
   0  -3   6  270.23   13.68
   0  -3   6  276.60   12.69
   0  -3   6  292.99   13.96
  -1   3  -6   47.14    2.84
   1  -3   6   46.34    2.79
   1  -3   6   41.43    2.86
   1  -3   6   38.85    2.85
  -2   3  -6    1.21    1.00
   2  -3   6    1.66    1.04
   2  -3   6    1.55    0.98
   2  -3   6    2.43    1.19
  -3   3  -6  120.86    5.98
   3  -3   6  117.31    6.12
   3  -3   6   98.12    6.07
  -4   3  -6    3.39    1.49
   4  -3   6    0.29    1.20
 -10  -2   6    1.55    0.70
   9   2  -6    1.13    0.93
  -9  -2   6    0.39    1.01
   8   2  -6   14.29    2.07
   8   2  -6   15.75    1.54
  -8  -2   6   17.74    1.78
   7   2  -6    0.02    1.30
   7   2  -6    1.93    1.18
   6   2  -6    7.89    1.81
   6   2  -6    9.23    1.82
  -6  -2   6    6.82    1.95
   5   2  -6   28.25    1.93
   5   2  -6   26.55    2.50
   5   2  -6   32.52    2.55
  -5  -2   6   28.50    2.55
   4   2  -6   20.44    1.66
   4   2  -6   19.19    2.08
   4   2  -6   23.94    2.07
  -4  -2   6   20.86    2.10
  -4  -2   6   22.10    2.06
   3   2  -6  167.41    8.28
   3   2  -6  154.03    7.97
   3   2  -6  165.86    7.69
  -3  -2   6  159.23    7.09
  -3  -2   6  168.84    8.45
  -3  -2   6  159.07    7.65
  -3  -2   6  156.51    8.16
   2   2  -6   36.09    2.39
   2   2  -6   35.98    2.23
   2   2  -6   38.65    2.57
  -2  -2   6   32.91    2.09
  -2  -2   6   36.07    2.45
  -2  -2   6   37.98    2.18
  -2  -2   6   39.43    2.60
   1   2  -6   58.87    3.22
   1   2  -6   54.11    3.31
  -1  -2   6   59.93    3.35
  -1  -2   6   56.58    2.88
  -1  -2   6   52.02    3.31
  -1  -2   6   61.26    2.94
   0   2  -6  108.54    5.94
   0   2  -6  116.65    5.73
   0  -2   6  119.94    5.11
   0  -2   6  118.78    5.98
   0  -2   6  112.57    5.26
   0  -2   6  112.61    5.97
  -1   2  -6  375.80   17.44
   1  -2   6  387.14   18.44
   1  -2   6  372.61   17.96
   1  -2   6  370.05   18.19
  -2   2  -6   44.11    2.65
   2  -2   6   42.93    2.79
   2  -2   6   40.60    2.82
   2  -2   6   38.88    2.82
  -3   2  -6    7.93    1.39
   3  -2   6    9.49    1.48
   3  -2   6    5.10    1.32
   4  -2   6   78.79    4.79
  10   1  -6    3.75    0.99
 -10  -1   6    4.16    0.86
   9   1  -6    3.94    1.04
   9   1  -6    2.78    1.37
  -9  -1   6    3.01    1.17
   8   1  -6    6.00    1.66
   8   1  -6    9.14    1.70
   8   1  -6   12.74    1.40
   7   1  -6    9.24    1.88
   7   1  -6    6.83    1.29
   7   1  -6    9.36    2.06
   6   1  -6   -0.06    1.35
   6   1  -6    0.36    1.27
  -6  -1   6   -0.27    1.47
   5   1  -6   44.74    3.00
   5   1  -6   42.43    2.38
   5   1  -6   37.80    2.91
  -5  -1   6   39.15    3.01
   4   1  -6   21.56    1.80
   4   1  -6   19.92    1.59
   4   1  -6   20.42    1.95
  -4  -1   6   18.38    1.95
  -4  -1   6   22.43    2.02
  -4  -1   6   19.90    1.77
   3   1  -6    1.09    0.99
   3   1  -6    1.77    0.75
   3   1  -6    1.39    0.93
  -3  -1   6    2.57    0.94
  -3  -1   6    2.54    1.19
  -3  -1   6    0.74    0.72
  -3  -1   6    2.77    0.78
   2   1  -6  141.93    7.34
   2   1  -6  150.81    7.06
   2   1  -6  146.30    6.85
  -2  -1   6  146.80    6.83
  -2  -1   6  136.85    7.26
  -2  -1   6  147.22    7.50
  -2  -1   6  144.75    6.24
   1   1  -6    8.96    1.23
   1   1  -6    9.26    1.11
  -1  -1   6    9.44    1.00
  -1  -1   6    8.25    1.18
  -1  -1   6   10.22    1.25
  -1  -1   6    8.55    0.86
   0   1  -6   36.87    2.36
   0   1  -6   38.31    2.17
   0  -1   6   39.01    1.98
   0  -1   6   38.79    2.37
   0  -1   6   34.00    1.87
   0  -1   6   34.92    2.41
  -1   1  -6   51.12    2.79
   1  -1   6   48.52    3.09
   1  -1   6   51.73    3.11
   1  -1   6   49.78    3.08
  -2   1  -6  114.08    5.89
   2  -1   6  122.36    6.47
   2  -1   6  124.12    6.31
   3  -1   6    1.36    1.05
   4  -1   6   52.74    3.61
   5  -1   6   49.26    3.63
  10   0  -6   -0.92    0.96
  10   0  -6   -1.53    0.78
 -10   0   6   -0.85    0.83
   9   0  -6   12.45    1.62
   9   0  -6   10.58    1.32
  -9   0   6   13.34    1.55
   8   0  -6   11.66    1.89
   8   0  -6   11.72    1.37
   8   0  -6   10.17    1.63
   7   0  -6   51.93    3.71
   7   0  -6   43.97    2.70
   7   0  -6   50.26    3.68
   7   0  -6   40.04    3.20
   6   0  -6   13.10    1.99
   6   0  -6   16.14    2.10
  -6   0   6    9.47    2.10
   5   0  -6   15.53    1.95
   5   0  -6   11.37    1.14
   5   0  -6   14.27    1.80
   5   0  -6   10.35    1.61
  -5   0   6   11.92    1.85
   4   0  -6   65.32    3.90
   4   0  -6   67.83    3.49
   4   0  -6   66.44    3.78
  -4   0   6   64.47    3.96
  -4   0   6   67.45    3.41
  -4   0   6   66.00    4.02
   3   0  -6    0.79    0.94
   3   0  -6    0.74    0.64
   3   0  -6    0.89    0.81
  -3   0   6    0.54    0.74
  -3   0   6    0.85    0.79
  -3   0   6    1.95    0.71
  -3   0   6   -0.25    1.06
   2   0  -6   83.02    4.44
   2   0  -6   87.93    4.27
   2   0  -6   86.19    4.18
  -2   0   6   80.87    4.14
  -2   0   6   82.58    3.78
  -2   0   6   77.85    4.47
  -2   0   6   89.87    4.59
   1   0  -6   48.86    2.97
   1   0  -6   53.01    2.75
  -1   0   6   50.93    2.67
  -1   0   6   54.58    2.51
  -1   0   6   53.84    3.02
  -1   0   6   53.72    3.06
   0   0  -6   24.38    1.48
   0   0  -6   22.00    1.22
   0   0   6   23.11    1.40
   0   0   6   26.67    1.88
   0   0   6   26.12    1.82
   0   0   6   24.53    1.35
  -1   0  -6  143.40    6.78
   1   0   6  141.47    7.28
   1   0   6  149.87    7.53
   2   0   6   11.26    1.58
   2   0   6    7.72    1.24
   3   0   6   81.62    4.83
   4   0   6   65.22    4.21
   5   0   6   38.50    3.17
  10  -1  -6    7.12    1.19
  10  -1  -6    6.48    1.02
 -10   1   6    9.03    1.13
   9  -1  -6    0.97    0.98
   9  -1  -6   -1.35    1.13
   9  -1  -6   -1.08    1.18
   8  -1  -6    5.23    1.62
   8  -1  -6    6.92    1.22
   8  -1  -6    7.34    1.58
   8  -1  -6    8.09    2.08
   7  -1  -6   27.61    2.17
   7  -1  -6   30.48    2.87
   7  -1  -6   27.80    2.33
   7  -1  -6   32.18    2.92
  -7   1   6   32.39    3.19
   6  -1  -6   71.54    4.85
   6  -1  -6   82.54    4.75
  -6   1   6   69.63    4.84
   5  -1  -6    8.62    1.68
   5  -1  -6    7.39    0.92
   5  -1  -6    6.89    1.50
   5  -1  -6    8.41    1.59
  -5   1   6    8.40    1.72
   4  -1  -6    5.96    1.21
   4  -1  -6    3.71    1.04
   4  -1  -6    2.97    0.81
  -4   1   6    4.16    0.92
  -4   1   6    3.40    1.21
  -4   1   6    4.63    1.15
   3  -1  -6  109.29    5.29
   3  -1  -6  109.47    5.44
   3  -1  -6  104.87    5.63
  -3   1   6  103.76    5.70
  -3   1   6  109.91    4.83
  -3   1   6  112.18    5.39
  -3   1   6  111.40    5.80
   2  -1  -6    9.59    1.21
   2  -1  -6   10.94    1.10
   2  -1  -6    9.80    1.03
  -2   1   6   10.28    1.22
  -2   1   6    9.13    1.03
  -2   1   6    7.32    1.13
  -2   1   6    8.05    0.85
   1  -1  -6   83.13    3.93
  -1   1   6   75.66    3.92
  -1   1   6   83.56    3.49
  -1   1   6   77.45    4.26
  -1   1   6   83.41    4.35
   0  -1  -6    3.31    0.33
   0  -1  -6    3.65    0.52
   0   1   6    3.99    0.99
   0   1   6    2.64    0.85
   0   1   6    3.05    0.69
   1   1   6   23.60    1.92
   1   1   6   22.89    1.77
   2   1   6    6.07    0.99
   2   1   6    4.93    1.21
   3   1   6    0.43    1.03
   4   1   6   54.10    3.71
  -6  -1  -6    7.69    2.51
   7   1   6   13.81    1.27
   8   1   6    1.65    0.68
  10  -2  -6    3.66    0.96
  10  -2  -6    3.23    1.13
 -10   2   6    3.87    1.07
   9  -2  -6    8.90    1.25
   9  -2  -6    8.25    1.47
   9  -2  -6    6.08    1.50
   8  -2  -6    1.46    1.28
   8  -2  -6    2.83    1.71
   8  -2  -6    2.37    1.09
   8  -2  -6    2.69    1.43
   7  -2  -6   10.85    1.64
   7  -2  -6   15.77    2.21
   7  -2  -6   13.17    1.43
   7  -2  -6   15.15    2.09
  -7   2   6   15.17    2.42
   6  -2  -6   38.66    2.99
   6  -2  -6   38.51    3.25
  -6   2   6   35.93    3.32
   5  -2  -6  111.40    5.91
   5  -2  -6  103.20    5.08
   5  -2  -6  105.72    5.74
   4  -2  -6   17.73    1.81
   4  -2  -6   15.10    1.30
   4  -2  -6   15.73    1.65
  -4   2   6   12.51    1.65
  -4   2   6   19.41    1.80
  -4   2   6   14.21    1.37
   3  -2  -6    2.51    0.73
   3  -2  -6    2.42    0.86
   3  -2  -6    2.82    0.96
  -3   2   6    2.83    0.65
  -3   2   6    3.09    0.89
  -3   2   6    0.72    0.74
  -3   2   6    3.23    0.91
   2  -2  -6  134.49    6.25
   2  -2  -6  121.60    6.53
   2  -2  -6  132.02    6.23
  -2   2   6  126.00    6.58
  -2   2   6  130.94    6.24
  -2   2   6  134.72    6.68
  -2   2   6  133.78    5.51
   1  -2  -6    9.46    0.81
  -1   2   6    9.58    1.15
  -1   2   6    8.23    0.67
  -1   2   6    9.21    1.00
  -1   2   6   10.93    1.21
   0   2   6   87.69    4.40
   0   2   6   84.00    4.59
   0   2   6   80.44    4.11
   1   2   6    2.73    1.02
   1   2   6    2.38    0.77
   2   2   6   60.23    3.70
   3   2   6   10.80    1.70
   4   2   6   -0.45    1.11
   6   2   6    1.12    1.03
   7   2   6    4.44    0.91
   7   2   6    6.31    1.12
   8   2   6    5.57    0.84
   9   2   6   -0.61    0.43
  10  -3  -6    0.12    1.01
  10  -3  -6    0.55    0.88
 -10   3   6    1.72    0.99
   9  -3  -6    9.07    1.51
   9  -3  -6    7.18    1.21
   9  -3  -6    8.20    1.69
   8  -3  -6    5.60    1.16
   8  -3  -6    5.07    1.57
   8  -3  -6    4.28    1.76
   8  -3  -6    2.41    1.37
  -8   3   6    3.56    1.91
   7  -3  -6    2.01    1.46
   7  -3  -6    1.53    1.05
   7  -3  -6    4.58    1.64
   7  -3  -6    0.97    1.44
  -7   3   6    3.03    1.84
   6  -3  -6   37.19    2.92
   6  -3  -6   33.57    2.98
   5  -3  -6   13.79    1.84
   5  -3  -6   12.55    1.06
   5  -3  -6   14.02    1.83
   4  -3  -6   56.28    2.86
   4  -3  -6   52.42    3.16
   4  -3  -6   52.63    3.27
  -4   3   6   46.44    3.29
  -4   3   6   52.68    2.78
   3  -3  -6   36.36    2.24
   3  -3  -6   37.92    2.47
   3  -3  -6   41.62    2.38
  -3   3   6   41.60    2.43
  -3   3   6   33.16    2.48
  -3   3   6   35.19    2.00
  -3   3   6   41.17    2.46
   2  -3  -6   32.18    1.96
   2  -3  -6   28.45    2.01
   2  -3  -6   31.22    1.86
  -2   3   6   30.67    2.05
  -2   3   6   30.92    1.58
  -2   3   6   30.52    2.03
  -2   3   6   30.11    2.11
  -1   3   6  240.87   11.41
  -1   3   6  248.27   11.88
  -1   3   6  255.00   12.28
   0   3   6    4.52    0.90
   0   3   6    3.85    0.79
   0   3   6    4.91    1.06
   1   3   6  126.52    6.71
   2   3   6    5.64    1.25
   3   3   6   44.26    3.15
   4   3   6    3.30    1.28
  -5  -3  -6    0.99    1.59
   6   3   6   13.35    1.25
   6   3   6   12.21    1.46
   7   3   6    1.58    1.00
   7   3   6    2.78    0.90
   8   3   6    2.74    0.73
   8   3   6    2.36    0.78
   9   3   6    1.59    0.43
  10  -4  -6   17.37    1.37
  10  -4  -6   15.35    1.44
 -10   4   6   13.70    1.39
   9  -4  -6   -1.12    0.94
   9  -4  -6    1.05    1.27
   9  -4  -6    1.90    1.23
  -9   4   6   -0.02    1.66
   8  -4  -6    9.02    2.10
   8  -4  -6   12.01    2.00
   8  -4  -6   12.64    1.43
   8  -4  -6   10.24    1.68
  -8   4   6    8.81    2.21
   7  -4  -6   16.38    1.48
   7  -4  -6   18.07    1.95
   7  -4  -6   17.86    2.44
   7  -4  -6   13.53    2.21
   6  -4  -6    6.19    1.59
   6  -4  -6    3.02    1.31
   5  -4  -6   72.19    4.23
   5  -4  -6   66.12    3.31
   5  -4  -6   63.41    4.05
   4  -4  -6    0.19    0.96
   4  -4  -6    1.20    0.67
   4  -4  -6    0.27    0.85
  -4   4   6    0.30    0.70
   3  -4  -6   53.54    3.25
   3  -4  -6   55.61    3.13
   3  -4  -6   57.81    3.01
  -3   4   6   54.07    2.70
  -3   4   6   53.07    3.34
   2  -4  -6   37.93    2.54
   2  -4  -6   45.56    2.51
   2  -4  -6   43.23    2.38
  -2   4   6   42.66    2.58
  -2   4   6   40.72    2.59
  -2   4   6   42.71    2.66
   1  -4  -6   41.33    2.51
  -1   4   6   46.42    2.70
  -1   4   6   42.28    2.57
  -1   4   6   39.66    2.51
   0   4   6   79.52    4.37
   0   4   6   73.79    4.03
   0   4   6   80.57    3.99
   1   4   6   10.56    1.46
   1   4   6    9.11    0.91
   2   4   6  101.08    5.68
   3   4   6   15.61    2.04
  -5  -4  -6    5.68    1.81
   5   4   6    1.82    1.20
   5   4   6    2.21    1.02
   6   4   6    3.03    1.21
   6   4   6    4.82    1.06
   7   4   6   23.24    1.79
   7   4   6   23.38    1.68
   8   4   6    2.13    0.68
   8   4   6    1.04    0.69
  10  -5  -6    1.73    0.84
  10  -5  -6    2.47    1.00
 -10   5   6    2.57    0.97
   9  -5  -6   22.75    1.78
   9  -5  -6   21.69    1.93
  -9   5   6   22.91    2.60
   8  -5  -6   -0.05    1.03
   8  -5  -6   -1.58    1.38
   8  -5  -6   -0.03    1.48
   8  -5  -6    2.34    1.57
  -8   5   6    1.63    1.75
   7  -5  -6   25.30    2.28
   7  -5  -6   21.99    2.66
   7  -5  -6   27.28    2.78
   7  -5  -6   27.81    1.99
   6  -5  -6    9.29    1.81
   6  -5  -6   12.62    2.04
   5  -5  -6    7.68    1.56
   5  -5  -6    7.66    1.54
   5  -5  -6    4.44    1.48
   5  -5  -6    6.66    0.73
   4  -5  -6  100.31    5.40
   4  -5  -6  101.43    4.94
   4  -5  -6   98.92    5.51
   3  -5  -6    8.49    1.37
   3  -5  -6   11.07    1.21
  -3   5   6   10.04    1.49
   2  -5  -6  315.81   14.29
  -2   5   6  302.89   14.89
  -2   5   6  313.77   14.44
   1  -5  -6   33.24    2.25
  -1   5   6   37.05    2.27
  -1   5   6   34.50    2.39
  -1   5   6   37.36    2.38
   0   5   6   39.92    2.42
   0   5   6   38.24    2.55
   1   5   6   46.59    2.51
   1   5   6   46.94    3.05
   2   5   6   17.84    2.06
   3   5   6   60.38    3.94
  -4  -5  -6    1.78    1.38
   5   5   6   26.94    2.31
   5   5   6   29.16    2.09
   6   5   6    6.54    1.13
   6   5   6    6.06    1.32
   7   5   6    7.54    1.02
   7   5   6    7.12    1.16
   8   5   6    7.82    0.75
   8   5   6    7.34    0.78
  10  -6  -6    1.95    0.81
  10  -6  -6   -0.85    0.87
 -10   6   6    0.76    0.84
   9  -6  -6    2.27    1.16
   9  -6  -6    2.10    0.94
  -9   6   6    0.37    1.55
   8  -6  -6   31.55    3.07
   8  -6  -6   31.69    2.15
   8  -6  -6   29.69    2.45
  -8   6   6   30.53    3.22
   7  -6  -6    8.98    1.77
   7  -6  -6    6.06    1.80
   7  -6  -6    7.00    1.16
   7  -6  -6    7.01    1.59
   6  -6  -6   25.04    2.53
   6  -6  -6   24.91    2.70
   6  -6  -6   23.11    1.73
   6  -6  -6   23.44    1.77
   5  -6  -6    7.31    1.65
   5  -6  -6    8.94    1.64
   4  -6  -6   30.06    1.90
   4  -6  -6   28.85    2.35
   3  -6  -6   67.70    4.00
   3  -6  -6   69.11    3.63
   2  -6  -6   22.86    1.72
  -2   6   6   22.62    1.96
  -2   6   6   23.23    2.10
   1  -6  -6   51.62    2.97
  -1   6   6   50.01    3.09
   0   6   6    0.97    0.93
   0   6   6    1.58    0.96
   1   6   6   34.32    2.55
   1   6   6   36.42    2.11
   2   6   6   67.17    4.16
  -4  -6  -6   28.78    2.98
   4   6   6   22.35    2.07
   4   6   6   25.90    1.99
   5   6   6   -0.16    0.95
   5   6   6   -0.60    1.26
   6   6   6   27.53    1.94
   6   6   6   27.79    2.14
   7   6   6    3.46    0.92
   7   6   6    5.48    0.86
   8   6   6    5.34    0.62
   8   6   6    4.49    0.56
   9  -7  -6    2.69    1.14
   9  -7  -6    1.81    0.87
  -9   7   6    2.69    1.16
  -9   7   6    1.82    1.49
   8  -7  -6   14.94    1.41
   8  -7  -6   16.66    1.89
   8  -7  -6   14.65    2.38
  -8   7   6   13.76    2.24
   7  -7  -6   13.60    2.32
   7  -7  -6   13.36    1.42
   7  -7  -6   14.14    1.87
   7  -7  -6   16.45    2.11
   6  -7  -6   23.86    2.74
   6  -7  -6   22.66    2.50
   6  -7  -6   22.88    1.83
   5  -7  -6   28.60    2.54
   5  -7  -6   26.44    2.60
   4  -7  -6    0.56    0.68
   4  -7  -6    0.20    1.10
   4  -7  -6   -0.26    1.17
   3  -7  -6   55.28    3.11
   2  -7  -6   65.03    3.64
  -2   7   6   67.54    4.02
   1  -7  -6    3.75    1.05
  -1   7   6    6.70    1.32
   0   7   6  171.48    8.27
   1   7   6    3.02    1.22
   1   7   6    3.40    0.84
  -3  -7  -6   37.12    3.06
   4   7   6   19.29    1.90
   4   7   6   17.11    1.56
   5   7   6   16.40    1.50
   5   7   6   15.71    1.76
   6   7   6    0.15    0.89
   6   7   6    0.23    1.07
   7   7   6   10.06    0.92
   7   7   6   10.73    1.03
   9  -8  -6    1.34    1.04
   9  -8  -6    1.59    0.81
  -9   8   6    2.10    1.01
  -9   8   6    2.72    1.38
   8  -8  -6    9.29    2.15
   8  -8  -6   10.39    1.67
   8  -8  -6   15.28    1.33
  -8   8   6   12.90    1.65
  -8   8   6   13.04    2.10
   7  -8  -6   28.60    2.03
   7  -8  -6   34.95    2.92
   7  -8  -6   27.51    3.09
   6  -8  -6   11.40    2.12
   6  -8  -6    9.08    1.72
   6  -8  -6    9.09    1.22
   5  -8  -6   41.82    3.18
   5  -8  -6   38.67    3.07
   5  -8  -6   37.69    2.73
  -5   8   6   33.55    2.61
   4  -8  -6   14.80    1.37
   4  -8  -6   13.38    1.93
   3  -8  -6    0.28    0.77
   2  -8  -6   53.33    3.17
  -2   8   6   53.52    3.50
   1  -8  -6    1.30    0.96
  -1   8   6    0.07    1.10
   0   8   6   15.24    1.70
   1   8   6  129.37    6.22
   3   8   6   19.51    2.39
   3   8   6   22.52    1.80
   4   8   6   14.19    2.24
   4   8   6   15.03    1.86
   4   8   6   17.78    1.54
   5   8   6   12.88    1.56
   5   8   6   12.75    1.30
   6   8   6   11.77    1.09
   6   8   6   11.12    1.25
  -7  -8  -6   -0.75    0.64
   7   8   6   -0.09    0.55
   7   8   6   -0.18    0.62
   9  -9  -6    0.26    0.88
  -9   9   6    0.02    0.82
  -9   9   6    0.58    1.14
   8  -9  -6   12.17    1.21
  -8   9   6   10.47    1.85
  -8   9   6   11.56    1.41
   7  -9  -6    6.93    1.12
   7  -9  -6    9.83    1.70
  -7   9   6    7.20    1.53
   6  -9  -6   14.33    2.09
   6  -9  -6   16.65    2.51
  -6   9   6   15.24    1.76
   5  -9  -6   44.42    2.83
   5  -9  -6   43.98    3.25
  -5   9   6   37.66    3.15
  -5   9   6   40.91    2.87
   4  -9  -6   27.66    2.10
   4  -9  -6   31.32    2.87
   4  -9  -6   35.07    2.84
   4  -9  -6   31.99    1.97
  -4   9   6   31.41    2.43
  -4   9   6   33.88    2.73
   3  -9  -6   23.45    1.87
   3  -9  -6   26.03    1.94
   2  -9  -6    4.77    1.26
  -2   9   6    4.15    1.52
   1  -9  -6   45.75    3.01
  -1   9   6   43.23    2.99
   0   9   6   -0.23    0.98
  -1  -9  -6   13.90    1.59
   1   9   6   10.62    1.66
   1   9   6   10.56    1.17
   1   9   6   11.83    1.19
  -2  -9  -6    6.25    1.47
   2   9   6    5.66    1.18
   2   9   6    3.06    1.79
  -3  -9  -6    5.53    1.48
   3   9   6    6.30    1.83
   3   9   6    5.56    1.42
  -4  -9  -6   12.39    1.53
   4   9   6   10.80    1.38
   4   9   6    8.07    1.84
  -5  -9  -6    3.31    1.14
   5   9   6    4.86    1.28
   5   9   6    4.30    1.01
  -6  -9  -6    7.98    0.95
   6   9   6    8.24    0.88
   6   9   6    8.53    1.07
  -9  10   6    1.08    0.68
  -8  10   6    0.67    0.93
  -8  10   6    0.49    1.17
  -7  10   6   15.92    1.63
   6 -10  -6    2.07    1.26
  -6  10   6    0.34    1.14
   5 -10  -6   12.53    1.36
   5 -10  -6   12.39    1.84
  -5  10   6    9.84    1.80
  -5  10   6   11.16    1.50
   4 -10  -6   38.79    3.07
  -4  10   6   42.92    3.08
  -4  10   6   43.16    2.70
   3 -10  -6   25.65    2.47
   3 -10  -6   19.45    1.74
   3 -10  -6   25.95    1.96
  -3  10   6   19.93    2.15
  -3  10   6   20.11    2.16
  -3  10   6   23.27    1.76
   2 -10  -6   30.07    2.23
   2 -10  -6   29.20    2.30
   2 -10  -6   31.12    2.38
  -2  10   6   28.25    2.09
  -2  10   6   31.76    2.68
  -2  10   6   26.41    2.64
  -2  10   6   27.93    2.42
  -2  10   6   28.96    2.39
  -2  10   6   27.97    2.33
   1 -10  -6    0.49    1.07
   1 -10  -6   -0.62    1.50
   1 -10  -6   -2.95    1.55
   1 -10  -6   -0.21    1.13
  -1  10   6   -1.08    1.24
  -1  10   6    0.67    1.15
  -1  10   6    0.10    1.65
  -1  10   6   -0.32    1.11
  -1  10   6    0.62    1.33
   0 -10  -6   32.57    3.17
   0 -10  -6   33.54    2.62
   0  10   6   37.93    2.48
   0  10   6   38.85    2.99
   0  10   6   44.41    3.16
   0  10   6   38.59    3.21
   0  10   6   35.56    2.48
  -1 -10  -6    2.04    1.28
   1  10   6    1.79    1.31
   1  10   6   -0.50    1.54
  -2 -10  -6   26.91    2.23
   2  10   6   29.90    2.47
   2  10   6   27.60    2.04
  -3 -10  -6    0.82    1.10
   3  10   6    1.66    1.57
  -4 -10  -6    4.27    1.08
  -5 -10  -6    6.27    0.93
  -6 -10  -6    0.39    0.57
  -8  11   6   -0.08    1.02
  -8  11   6    0.13    0.70
  -7  11   6    4.35    1.07
  -7  11   6    5.13    1.44
   6 -11  -6   16.21    1.95
  -6  11   6   19.57    1.64
  -6  11   6   15.19    1.89
  -5  11   6    3.66    1.10
  -5  11   6    2.10    1.55
  -5  11   6    3.89    1.47
   4 -11  -6    6.68    1.44
  -4  11   6    5.05    1.12
  -4  11   6    6.07    1.57
  -4  11   6    4.83    1.53
   3 -11  -6   28.82    2.44
   3 -11  -6   27.53    1.93
   3 -11  -6   24.20    2.03
  -3  11   6   28.42    2.00
  -3  11   6   30.00    2.56
  -3  11   6   26.41    2.36
   2 -11  -6   22.89    2.05
   2 -11  -6   23.07    1.99
   2 -11  -6   23.75    2.53
   2 -11  -6   26.44    2.03
  -2  11   6   22.21    2.20
  -2  11   6   24.68    2.11
  -2  11   6   24.28    2.55
  -2  11   6   24.69    2.06
  -2  11   6   21.89    2.36
   1 -11  -6   10.73    1.68
   1 -11  -6   10.94    1.66
   1 -11  -6   14.52    1.75
  -1  11   6   13.27    1.82
  -1  11   6   12.90    1.39
  -1  11   6   13.33    1.58
  -1  11   6   14.33    2.11
  -1  11   6    9.88    1.90
  -1  11   6   12.27    1.80
   0 -11  -6    1.17    1.43
   0 -11  -6    0.56    1.26
   0 -11  -6    2.92    1.54
   0 -11  -6    1.34    1.10
   0  11   6    1.53    1.02
   0  11   6    0.60    1.57
   0  11   6    2.16    1.52
   0  11   6    1.65    0.94
   0  11   6    2.29    1.53
  -1 -11  -6   23.60    2.30
  -1 -11  -6   25.85    1.93
   1  11   6   24.83    2.32
   1  11   6   25.31    2.04
  -2 -11  -6    0.48    1.18
  -2 -11  -6    0.64    1.48
   2  11   6   -0.10    1.44
   2  11   6   -0.14    0.76
  -3 -11  -6   15.89    1.82
  -3 -11  -6   20.35    1.59
   3  11   6   17.98    1.93
  -4 -11  -6    1.35    1.18
  -4 -11  -6    1.23    0.90
  -5 -11  -6    4.08    0.70
  -5 -11  -6    4.94    1.02
  -7  12   6   -0.59    0.69
  -7  12   6   -1.76    1.10
  -7  12   6    0.91    1.14
  -6  12   6    5.18    1.35
  -6  12   6    4.18    1.34
  -6  12   6    5.32    1.02
  -5  12   6   14.28    1.36
  -5  12   6   13.28    1.68
  -5  12   6   14.55    1.75
   4 -12  -6    6.53    1.17
  -4  12   6    4.61    1.44
  -4  12   6    4.73    1.04
  -4  12   6    5.33    1.40
   3 -12  -6   16.65    1.76
  -3  12   6   14.46    1.29
  -3  12   6   15.86    1.86
  -3  12   6   20.30    1.77
  -3  12   6   15.31    1.80
   2 -12  -6    7.82    1.61
   2 -12  -6    6.15    1.21
  -2  12   6    3.52    1.30
  -2  12   6    4.00    1.63
  -2  12   6    7.80    1.23
  -2  12   6    6.13    1.48
   1 -12  -6   13.02    2.06
   1 -12  -6   15.88    1.62
   1 -12  -6   12.88    1.48
  -1  12   6   13.57    1.50
  -1  12   6   18.82    2.03
  -1  12   6   16.61    1.96
  -1  12   6   14.34    1.85
   0 -12  -6    5.19    1.36
   0 -12  -6    5.55    1.41
   0  12   6    5.91    0.90
   0  12   6    5.84    1.53
   0  12   6    5.64    1.64
   0  12   6    8.39    1.50
  -1 -12  -6   -0.58    1.27
  -1 -12  -6   -0.01    1.18
  -1 -12  -6    1.11    0.87
   1  12   6   -1.22    1.35
   1  12   6    0.28    1.02
  -2 -12  -6   18.69    1.56
  -2 -12  -6   17.58    1.69
  -2 -12  -6   18.54    1.80
   2  12   6   19.66    1.90
  -3 -12  -6   -0.58    1.08
  -3 -12  -6   -1.22    0.82
   3  12   6   -1.53    1.10
  -4 -12  -6   12.20    1.20
  -7  13   6   16.08    1.33
  -6  13   6    1.33    1.12
  -6  13   6    1.84    0.98
  -5  13   6    8.86    0.91
  -5  13   6    8.64    1.40
  -5  13   6    9.71    1.36
  -5  13   6    8.93    1.30
  -4  13   6    8.82    1.33
  -4  13   6    9.97    1.36
  -4  13   6    8.28    1.42
   3 -13  -6    1.93    1.07
  -3  13   6    0.94    1.04
  -3  13   6    0.91    1.18
  -3  13   6    1.44    1.09
   2 -13  -6   12.65    1.51
  -2  13   6   13.67    1.72
  -2  13   6   12.48    1.65
  -2  13   6   12.18    1.19
  -2  13   6   11.51    1.77
  -2  13   6   10.89    1.38
   1 -13  -6   -2.00    0.91
   1 -13  -6   -0.12    1.23
  -1  13   6    0.48    1.36
  -1  13   6    2.00    0.84
  -1  13   6    2.56    1.29
  -1  13   6   -0.46    1.16
   0 -13  -6   11.94    1.32
   0 -13  -6   10.39    1.16
   0  13   6   11.07    1.42
   0  13   6   13.78    1.68
  -1 -13  -6    5.41    1.13
  -1 -13  -6    6.48    1.13
   1  13   6    5.20    1.35
   1  13   6    6.57    0.85
  -2 -13  -6    2.07    0.91
  -2 -13  -6    0.77    0.90
   2  13   6   -0.21    1.07
  -3 -13  -6    9.68    0.97
  -3 -13  -6   10.38    1.00
  -6  14   6   16.97    1.30
  -5  14   6    1.56    0.96
  -5  14   6    0.00    0.73
  -5  14   6    1.29    0.83
  -4  14   6   14.68    1.54
  -4  14   6   16.90    1.38
  -4  14   6   17.14    1.39
  -3  14   6    7.66    1.05
  -3  14   6    9.05    1.31
   2 -14  -6    1.39    0.83
  -2  14   6    2.41    1.08
  -2  14   6    1.50    1.13
  -2  14   6    2.08    1.12
  -2  14   6    1.07    0.75
   1 -14  -6   15.27    1.40
  -1  14   6   14.09    1.41
  -1  14   6   13.56    1.49
  -1  14   6   18.98    1.64
   0 -14  -6    1.72    1.01
   0 -14  -6    1.16    0.65
   0  14   6    1.46    1.09
   0  14   6    0.78    0.71
  -1 -14  -6    7.78    0.87
  -1 -14  -6    7.68    1.22
   1  14   6    7.85    1.20
  -2 -14  -6    0.47    0.61
  -4  15   6   -0.33    0.56
  -4  15   6   -1.04    0.73
  -3  15   6    5.03    0.96
  -3  15   6    5.01    0.95
  -2  15   6    1.76    0.85
  -2  15   6    1.90    0.76
  -2  15   6    1.88    0.96
   1 -15  -6    6.20    0.69
  -1  15   6    4.39    0.70
  -1  15   6    5.94    1.02
   0 -15  -6   21.91    1.35
   0  15   6   21.23    1.57
   0  15  -7    4.64    0.72
   0  15  -7    5.57    0.83
  -1  15  -7   -0.80    0.71
  -1  15  -7   -0.86    0.62
  -1  15  -7    0.10    0.69
  -2  15  -7    5.65    0.85
  -2  15  -7    5.84    0.87
   3  14  -7   -1.33    0.48
   2  14  -7    4.94    0.92
   2  14  -7    4.78    0.59
   1  14  -7    4.57    0.75
   1  14  -7    4.59    0.84
   1  14  -7    2.94    0.96
   0  14  -7    7.40    1.12
   0  14  -7    4.53    0.98
  -1  14  -7    6.02    0.81
  -1  14  -7    7.58    1.15
  -2  14  -7   -0.15    0.71
   2 -14   7   -1.02    0.81
  -3  14  -7   17.70    1.38
   3 -14   7   19.47    1.58
  -4  14  -7    1.41    0.71
   4 -14   7    2.32    0.79
   4 -14   7    1.95    0.83
   4  13  -7    1.45    0.48
  -4 -13   7    1.80    0.56
   3  13  -7    5.70    0.96
  -3 -13   7    5.98    0.82
   2  13  -7    0.85    0.71
   2  13  -7    0.69    0.79
  -2 -13   7    0.49    0.70
   1  13  -7    4.76    1.13
   1  13  -7    6.42    1.08
   0  13  -7    4.88    0.86
   0  13  -7    3.22    1.15
  -1  13  -7   10.71    1.15
   1 -13   7    7.77    1.41
  -2  13  -7    5.94    1.03
   2 -13   7    4.87    1.20
  -3  13  -7    0.15    0.92
   3 -13   7    0.81    1.13
   3 -13   7    1.61    1.02
   3 -13   7   -0.06    0.99
   4 -13   7    8.69    1.41
   4 -13   7   11.09    1.17
   4 -13   7    8.61    1.29
   5 -13   7   -0.17    0.87
   5 -13   7    1.01    0.74
   5 -13   7    1.91    0.89
  -5 -12   7    3.79    0.71
   4  12  -7    0.12    0.77
  -4 -12   7   -0.05    0.80
   3  12  -7    7.28    0.96
   3  12  -7    5.26    1.19
  -3 -12   7    6.20    1.12
   2  12  -7    3.68    1.10
   2  12  -7    5.30    1.07
  -2 -12   7    4.03    1.08
   1  12  -7    6.20    1.33
   1  12  -7    5.06    0.90
  -1 -12   7    6.97    1.09
   0  12  -7    3.47    1.02
  -1  12  -7    4.23    1.10
   1 -12   7    3.71    1.37
  -2  12  -7   22.76    1.86
   2 -12   7   30.44    2.39
   2 -12   7   28.61    2.66
   2 -12   7   24.37    2.13
   3 -12   7   -0.32    0.99
   3 -12   7   -0.31    1.20
   3 -12   7    1.22    1.15
   4 -12   7   -0.83    1.09
   4 -12   7    0.00    0.90
   4 -12   7   -0.62    0.98
   5 -12   7   18.27    1.69
   5 -12   7   18.56    1.55
   5 -12   7   16.87    1.97
   6 -12   7   -0.91    0.88
   6 -12   7    1.29    0.91
   6 -12   7   -0.30    0.70
  -6 -11   7    1.88    0.72
   5  11  -7   -0.42    0.64
  -5 -11   7    0.10    0.70
  -5 -11   7    0.79    0.91
   4  11  -7   12.66    1.39
  -4 -11   7   11.51    1.47
  -4 -11   7   16.98    1.43
   3  11  -7    0.44    0.79
   3  11  -7   -1.18    0.87
  -3 -11   7    0.21    1.13
  -3 -11   7    0.52    0.85
   2  11  -7   12.66    1.41
   2  11  -7    9.58    1.50
   2  11  -7    9.44    0.98
  -2 -11   7    8.73    1.46
   1  11  -7    5.29    0.99
   1  11  -7    2.56    1.34
  -1 -11   7    5.28    1.21
   0  11  -7    5.00    1.11
   0 -11   7    4.61    1.05
  -1  11  -7    1.21    1.87
  -1  11  -7    2.88    1.20
   1 -11   7    4.14    0.98
   1 -11   7    2.02    1.29
   1 -11   7    5.05    1.67
  -2  11  -7   -0.61    1.88
   2 -11   7    0.46    1.21
   2 -11   7   -0.58    0.82
   2 -11   7    2.03    1.49
   2 -11   7    1.61    1.18
  -3  11  -7   20.43    2.90
   3 -11   7   22.84    2.61
   3 -11   7   21.56    1.64
   3 -11   7   23.84    1.81
   3 -11   7   23.26    2.08
   4 -11   7   -0.68    1.01
   4 -11   7    0.69    0.77
   4 -11   7   -0.12    1.00
   4 -11   7    0.88    1.39
   5 -11   7    0.89    0.93
   5 -11   7    0.34    1.28
   5 -11   7    0.85    1.08
   6 -11   7   10.66    1.41
   6 -11   7   14.63    1.24
   6 -11   7   10.99    1.65
  -6 -10   7    1.97    0.80
   5  10  -7    2.82    0.95
  -5 -10   7    5.02    1.16
  -5 -10   7    6.22    1.02
   4  10  -7    1.33    1.12
   4  10  -7    0.96    0.85
  -4 -10   7    1.98    1.17
  -4 -10   7   -0.58    1.39
  -4 -10   7   -0.01    0.96
   3  10  -7   15.94    1.62
   3  10  -7   14.98    1.52
  -3 -10   7   19.74    1.68
  -3 -10   7   20.48    1.68
  -3 -10   7   18.58    2.01
   2  10  -7   -0.38    1.13
   2  10  -7    0.82    0.83
  -2 -10   7    0.81    0.85
  -2 -10   7    0.85    0.94
  -2 -10   7    1.53    1.36
   1  10  -7   16.79    1.46
  -1 -10   7   17.09    1.74
   0  10  -7    8.06    1.27
   0  10  -7    8.09    2.02
   0 -10   7    8.94    1.28
  -1  10  -7    1.02    1.82
   1 -10   7    4.40    1.00
   1 -10   7    4.33    1.37
   1 -10   7    2.43    1.55
  -2  10  -7   21.84    2.87
   2 -10   7   26.89    2.20
   2 -10   7   22.32    1.67
   2 -10   7   22.11    1.82
   2 -10   7   20.69    2.55
   3 -10   7    5.93    1.84
   3 -10   7    5.94    1.16
   3 -10   7    8.22    0.99
   3 -10   7    5.44    2.07
   3 -10   7    3.56    1.33
   4 -10   7   15.84    2.38
   4 -10   7   14.40    1.23
   4 -10   7   13.68    2.68
   4 -10   7   13.12    1.71
   4 -10   7   16.04    1.46
   5 -10   7   -0.01    0.89
   5 -10   7    0.51    1.54
   5 -10   7   -0.84    0.66
   5 -10   7    0.00    1.03
   6 -10   7    3.10    0.94
   6 -10   7    2.36    1.38
   6 -10   7    2.01    1.12
   7 -10   7    5.57    1.36
  -7  -9   7    3.69    0.73
  -7  -9   7    2.52    0.78
  -6  -9   7   -1.01    0.96
  -6  -9   7   -0.23    0.99
   5   9  -7    9.48    1.29
  -5  -9   7   10.85    1.56
  -5  -9   7   15.26    1.57
   4   9  -7    9.26    1.04
   4   9  -7    5.28    1.51
   4   9  -7    9.30    1.42
   4   9  -7    7.62    1.16
  -4  -9   7    8.24    1.41
  -4  -9   7   10.92    1.63
  -4  -9   7    6.07    1.51
   3   9  -7   -1.99    0.98
   3   9  -7    0.46    1.11
   3   9  -7    0.42    1.45
  -3  -9   7   -0.22    0.96
  -3  -9   7   -1.12    1.08
  -3  -9   7    0.26    1.24
  -3  -9   7   -1.62    1.67
   2   9  -7   33.84    2.54
   2   9  -7   34.07    2.09
  -2  -9   7   36.56    2.34
  -2  -9   7   33.43    2.49
  -2  -9   7   34.44    2.33
  -2  -9   7   36.62    3.08
   1   9  -7   -0.94    1.56
  -1  -9   7    0.69    0.68
  -1  -9   7    1.90    0.94
  -1  -9   7    1.71    1.32
   0   9  -7   27.61    3.07
   0  -9   7   28.19    2.90
  -1   9  -7   18.01    2.63
   1  -9   7   20.77    2.45
   2  -9   7   13.58    1.76
   2  -9   7   13.43    1.21
   2  -9   7   13.05    2.12
   3  -9   7   91.53    5.81
   3  -9   7   83.83    3.96
   3  -9   7   89.97    4.90
   3  -9   7   93.58    5.80
   4  -9   7    0.75    0.75
   4  -9   7    0.41    0.88
   4  -9   7   -0.41    1.64
   4  -9   7   -0.02    1.16
   4  -9   7   -2.24    1.63
   5  -9   7   14.84    2.72
   5  -9   7   17.00    1.37
   5  -9   7   16.40    1.87
   5  -9   7   17.99    2.54
   5  -9   7   18.08    1.43
   6  -9   7    0.86    0.88
   6  -9   7    1.00    1.48
   6  -9   7    0.37    0.68
   6  -9   7    0.22    1.14
   7  -9   7    9.49    1.74
  -8  -8   7    2.77    0.69
  -8  -8   7    1.49    0.59
  -7  -8   7    2.20    1.05
  -7  -8   7    1.17    1.04
   6   8  -7    6.87    0.96
  -6  -8   7    5.95    1.44
  -6  -8   7    6.00    0.96
  -6  -8   7    5.37    1.42
   5   8  -7    1.29    1.09
   5   8  -7    4.27    0.81
  -5  -8   7    1.46    1.43
  -5  -8   7    3.24    0.96
  -5  -8   7    0.66    1.43
   4   8  -7    8.27    1.65
   4   8  -7    9.00    1.14
   4   8  -7    9.30    1.22
   4   8  -7    8.79    1.59
  -4  -8   7    9.86    1.14
  -4  -8   7    5.49    1.45
  -4  -8   7    7.65    1.64
  -4  -8   7    7.11    1.65
   3   8  -7    0.54    0.81
   3   8  -7   -0.41    1.02
   3   8  -7    0.68    1.41
   3   8  -7    0.60    1.25
  -3  -8   7    2.10    2.06
  -3  -8   7    1.01    1.37
  -3  -8   7    1.37    1.01
  -3  -8   7    0.00    1.27
   2   8  -7    6.74    1.89
  -2  -8   7    6.45    1.16
   1   8  -7   42.63    3.29
  -1  -8   7   39.48    2.35
   0   8  -7   13.17    2.33
   0  -8   7   18.26    2.35
  -1   8  -7   30.74    2.94
   1  -8   7   30.60    2.99
   2  -8   7    1.44    1.78
   2  -8   7   -0.55    1.37
   3  -8   7    3.24    1.82
   3  -8   7   -0.18    1.45
   4  -8   7   37.75    3.46
   4  -8   7   32.34    1.88
   4  -8   7   32.71    2.78
   4  -8   7   36.25    3.30
   5  -8   7    8.29    1.64
   5  -8   7   10.42    1.14
   5  -8   7    9.60    2.38
   5  -8   7    9.09    1.01
   5  -8   7    9.39    2.09
   6  -8   7   20.11    1.51
   6  -8   7   18.78    2.02
   6  -8   7   21.22    2.64
   7  -8   7    1.68    1.36
  -8  -7   7    6.41    1.07
  -8  -7   7    5.62    1.04
  -7  -7   7    3.21    1.30
  -7  -7   7    3.39    0.91
   6   7  -7    1.76    0.90
  -6  -7   7    3.35    1.50
  -6  -7   7    5.08    1.13
   5   7  -7   11.40    1.12
   5   7  -7   15.76    1.62
   5   7  -7   10.71    1.54
  -5  -7   7   12.15    1.98
  -5  -7   7   11.50    1.42
   4   7  -7    0.13    1.24
   4   7  -7   -0.33    0.91
   4   7  -7   -0.99    1.02
  -4  -7   7    1.36    1.57
  -4  -7   7    2.07    2.02
  -4  -7   7    1.50    1.09
  -4  -7   7   -1.13    1.63
  -4  -7   7    2.75    1.24
   3   7  -7   23.04    2.67
   3   7  -7   23.25    2.44
  -3  -7   7   19.32    2.84
  -3  -7   7   23.88    2.00
   2   7  -7    4.24    1.75
   2   7  -7    2.51    1.64
  -2  -7   7    6.40    1.79
  -2  -7   7    5.04    1.03
   1   7  -7    3.68    1.62
   1   7  -7    1.56    1.47
  -1  -7   7    2.04    1.37
  -1  -7   7    3.87    0.82
   0   7  -7   37.61    3.15
   0   7  -7   43.87    3.24
  -1   7  -7   24.25    2.70
  -2   7  -7   25.41    2.82
   2  -7   7   22.26    2.82
   2  -7   7   25.65    2.72
   3  -7   7   10.56    1.97
   3  -7   7    8.19    2.11
   4  -7   7   20.08    2.69
   4  -7   7   19.16    2.75
   5  -7   7    6.34    2.19
   5  -7   7    5.79    1.56
   5  -7   7    5.65    2.01
   6  -7   7    9.57    2.15
   6  -7   7    9.93    2.43
   7  -7   7   24.89    2.69
  -8  -6   7   -0.36    1.16
  -8  -6   7    1.25    0.83
  -7  -6   7    7.84    1.68
  -7  -6   7   12.35    1.36
   6   6  -7    5.60    1.03
  -6  -6   7    2.32    1.73
  -6  -6   7    5.39    1.22
   5   6  -7    8.92    1.44
   5   6  -7   12.36    1.13
   5   6  -7    7.29    1.37
  -5  -6   7    9.84    2.04
  -5  -6   7   10.66    1.40
   4   6  -7   30.83    2.75
   4   6  -7   28.94    2.40
  -4  -6   7   29.41    2.35
  -4  -6   7   20.20    2.87
   3   6  -7   12.35    2.02
   3   6  -7   15.05    1.87
   3   6  -7    9.51    2.04
  -3  -6   7   12.47    2.23
  -3  -6   7   13.58    1.60
   2   6  -7   40.63    3.10
   2   6  -7   32.07    2.95
  -2  -6   7   41.47    3.10
  -2  -6   7   40.88    2.41
   1   6  -7   19.85    2.42
   1   6  -7   25.85    2.57
  -1  -6   7   20.68    1.52
  -1  -6   7   20.94    2.05
   0   6  -7   41.04    2.92
   0   6  -7   36.05    2.84
   0  -6   7   30.07    2.43
  -1   6  -7   52.44    3.66
   1  -6   7   55.84    3.91
  -2   6  -7   21.28    2.60
   2  -6   7   29.35    2.70
  -3   6  -7    7.95    2.03
   3  -6   7   10.70    2.04
   3  -6   7   10.72    2.07
   4  -6   7   11.11    2.21
   4  -6   7    9.08    2.05
   5  -6   7   42.39    3.46
   5  -6   7   47.90    3.83
   5  -6   7   53.80    4.30
   6  -6   7   11.00    2.46
   6  -6   7    7.84    2.15
  -9  -5   7    0.96    0.97
  -9  -5   7    2.00    0.63
  -8  -5   7    6.47    1.49
  -8  -5   7   10.42    1.20
  -7  -5   7    1.38    1.15
   6   5  -7   21.38    1.87
  -6  -5   7   22.60    1.86
   5   5  -7    0.40    1.15
   5   5  -7    0.85    1.01
   5   5  -7    0.81    0.88
  -5  -5   7    0.27    1.65
   4   5  -7   59.37    3.97
   4   5  -7   60.50    3.65
  -4  -5   7   62.96    3.67
  -4  -5   7   59.37    4.20
   3   5  -7   58.07    4.32
   3   5  -7   81.10    4.18
   3   5  -7   70.72    4.49
  -3  -5   7   78.84    3.97
  -3  -5   7   68.61    4.57
   2   5  -7   43.01    3.26
   2   5  -7   50.34    3.40
  -2  -5   7   46.08    3.29
  -2  -5   7   45.93    3.31
  -2  -5   7   50.86    2.73
   1   5  -7   18.85    2.18
   1   5  -7   17.57    2.19
  -1  -5   7   13.30    1.82
  -1  -5   7   15.82    1.87
  -1  -5   7   17.58    1.28
  -1  -5   7   16.07    1.85
   0   5  -7    7.37    1.52
   0   5  -7    8.97    1.72
   0  -5   7    6.48    0.65
   0  -5   7    5.68    1.32
   0  -5   7    6.22    1.20
  -1   5  -7   95.28    5.26
   1  -5   7   91.56    5.50
  -2   5  -7   59.65    3.90
   2  -5   7   64.11    4.10
  -3   5  -7   27.81    2.74
   3  -5   7   24.38    2.63
  -4   5  -7    9.16    2.28
   4  -5   7    6.21    2.02
   4  -5   7    9.52    2.01
   5  -5   7   12.85    2.50
   5  -5   7    8.77    2.12
  -9  -4   7    0.16    1.16
  -9  -4   7    0.65    0.77
  -8  -4   7    6.85    1.22
  -7  -4   7   12.42    1.59
   6   4  -7    2.07    1.02
  -6  -4   7    1.25    1.26
   5   4  -7   22.88    2.59
   5   4  -7   20.58    1.82
  -5  -4   7   17.40    2.55
   4   4  -7   10.51    1.88
   4   4  -7   10.32    1.94
   4   4  -7   11.23    1.55
  -4  -4   7   14.38    2.14
  -4  -4   7   13.02    1.62
   3   4  -7  118.74    5.75
   3   4  -7  100.93    6.04
   3   4  -7  106.80    6.18
  -3  -4   7  120.95    5.64
  -3  -4   7  106.44    6.16
  -3  -4   7  114.32    6.38
   2   4  -7    1.38    1.23
   2   4  -7    3.01    1.43
  -2  -4   7    4.43    0.85
  -2  -4   7    1.55    1.03
  -2  -4   7    4.22    1.35
  -2  -4   7    1.79    0.95
   1   4  -7   97.09    5.47
   1   4  -7   92.96    5.30
  -1  -4   7   99.71    5.39
  -1  -4   7  103.89    4.80
  -1  -4   7   99.40    4.72
  -1  -4   7   92.63    5.38
   0   4  -7  106.40    5.61
   0   4  -7  107.28    5.77
   0  -4   7  106.25    4.84
   0  -4   7  108.25    5.68
   0  -4   7   95.68    5.72
  -1   4  -7   23.35    2.13
   1  -4   7   20.51    1.79
   1  -4   7   16.09    1.84
   1  -4   7   17.53    2.09
  -2   4  -7   91.26    4.81
   2  -4   7   78.28    4.84
   2  -4   7   78.26    4.94
   2  -4   7   87.87    4.94
  -3   4  -7   43.46    3.15
   3  -4   7   44.00    3.16
   4  -4   7   55.49    3.79
   5  -4   7   27.66    2.95
  -9  -3   7    3.73    0.93
  -8  -3   7    2.26    1.15
  -7  -3   7    1.39    1.26
   6   3  -7   12.38    1.37
   6   3  -7   16.45    2.34
  -6  -3   7   11.21    1.65
  -6  -3   7   13.57    2.43
   5   3  -7    4.27    1.56
   5   3  -7    3.26    1.04
  -5  -3   7    2.29    1.56
   4   3  -7   49.84    3.36
   4   3  -7   47.68    2.85
   4   3  -7   42.78    3.19
  -4  -3   7   45.37    3.38
   3   3  -7   15.71    1.94
   3   3  -7   20.10    1.74
   3   3  -7   16.31    2.03
  -3  -3   7   17.89    2.02
  -3  -3   7   17.09    1.81
  -3  -3   7   19.31    2.27
  -3  -3   7   18.22    1.60
   2   3  -7  139.58    7.22
   2   3  -7  142.20    7.47
  -2  -3   7  148.15    7.61
  -2  -3   7  136.74    7.41
  -2  -3   7  140.70    6.49
  -2  -3   7  149.11    6.80
   1   3  -7   24.91    2.26
   1   3  -7   25.47    2.09
  -1  -3   7   24.71    2.13
  -1  -3   7   25.34    2.03
  -1  -3   7   26.64    1.60
  -1  -3   7   24.66    1.87
   0   3  -7  100.13    5.08
   0   3  -7   92.96    5.19
   0  -3   7   96.61    4.49
   0  -3   7   97.66    4.39
   0  -3   7   89.12    5.22
   0  -3   7   93.19    5.16
  -1   3  -7   87.24    4.45
   1  -3   7   74.45    4.60
   1  -3   7   80.03    4.67
   1  -3   7   79.15    4.55
  -2   3  -7   15.53    1.71
   2  -3   7   15.00    1.84
   2  -3   7   14.42    1.85
   2  -3   7   11.59    1.73
  -3   3  -7   56.72    3.46
   3  -3   7   47.48    3.51
   3  -3   7   54.47    3.68
   3  -3   7   56.68    3.50
   4  -3   7    3.87    1.48
  -9  -2   7    3.24    1.04
  -8  -2   7   10.89    1.51
   7   2  -7    0.72    1.77
  -7  -2   7    0.75    1.37
   6   2  -7   24.74    2.74
  -6  -2   7   21.25    2.85
   5   2  -7   15.13    2.05
   5   2  -7   14.74    1.51
   5   2  -7    8.03    1.73
  -5  -2   7   12.90    2.12
   4   2  -7   -0.45    0.80
   4   2  -7    2.92    1.26
   4   2  -7    2.66    1.20
  -4  -2   7    0.13    1.20
   3   2  -7   41.25    2.75
   3   2  -7   42.61    2.88
   3   2  -7   39.86    2.50
  -3  -2   7   37.88    2.83
  -3  -2   7   39.64    2.49
  -3  -2   7   44.34    3.02
  -3  -2   7   44.66    2.52
   2   2  -7   76.65    4.17
   2   2  -7   76.79    4.34
   2   2  -7   72.22    3.96
  -2  -2   7   87.31    4.51
  -2  -2   7   72.46    4.34
  -2  -2   7   76.50    3.79
  -2  -2   7   76.70    3.90
   1   2  -7  435.12   21.75
   1   2  -7  466.95   20.95
  -1  -2   7  456.83   18.53
  -1  -2   7  429.84   21.48
  -1  -2   7  455.59   20.36
  -1  -2   7  480.50   22.13
   0   2  -7   15.70    1.71
   0   2  -7   15.52    1.49
   0  -2   7   12.81    1.62
   0  -2   7   13.92    1.36
  -1   2  -7    9.52    1.29
   1  -2   7    7.26    1.37
   1  -2   7    9.64    1.42
  -2   2  -7  341.21   16.02
   2  -2   7  349.47   17.13
   2  -2   7  340.18   16.69
   2  -2   7  340.78   16.65
   3  -2   7   47.68    3.36
   3  -2   7   48.66    3.38
   3  -2   7   48.81    3.20
   4  -2   7   42.09    3.26
 -10  -1   7    4.36    0.82
  -9  -1   7    5.75    1.19
   8   1  -7    1.54    1.20
   8   1  -7    5.50    1.71
  -8  -1   7    0.94    1.29
   7   1  -7   14.90    1.57
   7   1  -7   17.08    2.47
  -7  -1   7   15.42    1.84
   6   1  -7    1.05    1.40
  -6  -1   7    2.94    1.81
   5   1  -7   47.75    3.13
   5   1  -7   40.60    2.54
   5   1  -7   41.23    3.06
  -5  -1   7   41.99    3.26
   4   1  -7    6.11    1.46
   4   1  -7    6.69    1.12
   4   1  -7    7.38    1.43
  -4  -1   7    7.30    1.59
  -4  -1   7    4.24    1.32
   3   1  -7   32.88    2.34
   3   1  -7   36.91    2.22
   3   1  -7   34.48    2.48
  -3  -1   7   28.82    2.41
  -3  -1   7   38.85    2.64
  -3  -1   7   34.22    2.19
  -3  -1   7   36.43    2.16
   2   1  -7   24.75    1.89
   2   1  -7   26.71    1.86
   2   1  -7   26.20    2.09
  -2  -1   7   30.91    1.85
  -2  -1   7   28.49    1.79
  -2  -1   7   28.58    2.14
  -2  -1   7   25.00    2.09
   1   1  -7   82.01    4.15
   1   1  -7   79.87    4.40
  -1  -1   7   77.13    3.92
  -1  -1   7   78.40    4.46
  -1  -1   7   83.22    4.45
  -1  -1   7   84.16    3.79
   0   1  -7  280.48   12.67
   0   1  -7  263.12   13.21
   0  -1   7  284.39   13.55
   0  -1   7  261.96   13.19
   0  -1   7  273.39   11.18
  -1   1  -7   19.80    1.79
  -1   1  -7   20.32    1.51
   1  -1   7   20.56    1.91
   1  -1   7   20.76    1.85
   2  -1   7    6.28    1.38
   2  -1   7    8.47    1.38
   3  -1   7  146.44    7.97
   4  -1   7    5.32    1.54
   5  -1   7   61.14    4.31
 -10   0   7    0.37    0.80
   9   0  -7   16.32    1.47
  -9   0   7   16.74    1.61
   8   0  -7    2.00    1.15
   8   0  -7    1.10    1.42
   8   0  -7    0.87    1.94
  -8   0   7    2.83    1.41
   7   0  -7    3.14    1.61
   7   0  -7    2.32    1.70
   7   0  -7   -0.10    1.10
   6   0  -7   66.28    4.06
  -6   0   7   52.93    4.24
  -6   0   7   57.45    4.18
   5   0  -7    4.42    1.32
   5   0  -7    3.68    0.92
   5   0  -7    5.38    1.53
  -5   0   7    4.95    1.56
   4   0  -7   76.84    4.04
   4   0  -7   76.30    4.30
   4   0  -7   82.43    4.50
  -4   0   7   75.93    3.90
  -4   0   7   73.09    4.54
  -4   0   7   77.86    4.59
   3   0  -7    3.78    0.99
   3   0  -7    1.82    0.80
   3   0  -7    4.39    1.16
  -3   0   7    2.63    1.18
  -3   0   7    2.68    1.00
  -3   0   7    2.24    0.87
  -3   0   7    3.35    0.86
   2   0  -7   27.70    1.88
   2   0  -7   25.23    2.03
   2   0  -7   26.25    1.82
  -2   0   7   28.92    2.07
  -2   0   7   24.79    2.04
  -2   0   7   27.73    1.80
  -2   0   7   29.01    1.69
   1   0  -7   46.41    2.45
   1   0  -7   39.99    2.66
  -1   0   7   43.46    2.38
  -1   0   7   42.19    2.23
  -1   0   7   44.20    2.80
  -1   0   7   47.12    2.76
   0   0  -7    3.73    0.95
   0   0  -7    3.55    0.72
   0   0   7    2.07    0.61
   0   0   7    3.43    0.97
   0   0   7    3.78    1.05
  -1   0  -7   39.81    2.51
   1   0   7   41.42    2.77
   1   0   7   44.23    2.82
   2   0   7    9.21    1.40
   2   0   7   10.75    1.63
   3   0   7    3.27    1.26
   4   0   7   39.00    3.10
   5   0   7   10.77    2.08
  10  -1  -7    4.39    1.15
 -10   1   7    6.79    1.01
   9  -1  -7   -1.36    1.02
   9  -1  -7   -0.23    1.32
  -9   1   7   -0.03    1.14
   8  -1  -7   20.51    2.44
   8  -1  -7   17.57    1.61
   8  -1  -7   15.37    2.54
   7  -1  -7    2.27    1.59
   7  -1  -7    1.96    1.55
   7  -1  -7    1.41    1.16
  -7   1   7    4.70    2.03
   6  -1  -7    3.26    1.50
   6  -1  -7    0.33    1.30
  -6   1   7    2.02    1.67
   5  -1  -7   90.87    5.30
   5  -1  -7  102.45    5.50
   5  -1  -7   95.92    4.76
  -5   1   7   91.44    5.50
   4  -1  -7   32.57    2.48
   4  -1  -7   34.68    2.36
   4  -1  -7   32.74    2.16
  -4   1   7   31.41    2.58
  -4   1   7   35.26    2.20
  -4   1   7   35.04    2.54
   3  -1  -7   34.08    2.20
   3  -1  -7   34.40    2.17
   3  -1  -7   33.15    2.38
  -3   1   7   36.51    2.27
  -3   1   7   32.79    2.47
  -3   1   7   34.53    2.39
  -3   1   7   36.62    2.02
   2  -1  -7   17.87    1.59
   2  -1  -7   18.18    1.49
   2  -1  -7   18.54    1.42
  -2   1   7   18.09    1.25
  -2   1   7   19.71    1.62
  -2   1   7   16.99    1.70
  -2   1   7   17.06    1.43
   1  -1  -7  164.25    7.20
   1  -1  -7  146.58    7.58
  -1   1   7  149.82    7.12
  -1   1   7  155.66    7.83
  -1   1   7  151.09    6.37
  -1   1   7  148.53    7.65
   0   1   7   21.74    1.43
   0   1   7   24.68    1.87
   0   1   7   20.21    1.76
   1   1   7    4.72    1.14
   1   1   7    6.25    1.14
   2   1   7   18.87    2.05
   3   1   7    2.57    1.24
   4   1   7    9.64    1.88
   5   1   7   15.91    2.40
  10  -2  -7    2.95    1.13
 -10   2   7    3.26    0.96
   9  -2  -7    9.48    1.53
   9  -2  -7   10.11    1.26
  -9   2   7   10.27    1.46
   8  -2  -7   -0.24    1.08
   8  -2  -7    0.44    1.46
   8  -2  -7   -0.03    1.40
   8  -2  -7    0.37    1.66
  -8   2   7    0.36    1.88
   7  -2  -7   44.84    2.65
   7  -2  -7   45.17    3.62
   7  -2  -7   41.84    3.46
  -7   2   7   42.77    3.66
   6  -2  -7    1.31    1.56
   6  -2  -7    2.06    1.45
  -6   2   7    2.46    1.58
   5  -2  -7   15.61    1.98
   5  -2  -7   11.43    1.73
   5  -2  -7   13.37    1.26
   4  -2  -7  179.37    9.03
   4  -2  -7  180.40    8.37
   4  -2  -7  174.62    8.69
  -4   2   7  180.20    9.11
  -4   2   7  169.30    7.68
   3  -2  -7   44.29    2.83
   3  -2  -7   46.17    2.62
   3  -2  -7   45.49    2.65
  -3   2   7   46.05    2.72
  -3   2   7   41.82    2.33
  -3   2   7   44.81    2.96
  -3   2   7   48.75    2.87
   2  -2  -7   47.45    2.68
   2  -2  -7   48.61    2.57
   2  -2  -7   44.08    2.80
  -2   2   7   49.17    2.68
  -2   2   7   51.79    2.91
  -2   2   7   42.93    2.25
  -2   2   7   44.63    2.92
   1  -2  -7   37.95    2.37
  -1   2   7   42.17    2.57
  -1   2   7   37.79    2.28
  -1   2   7   40.60    2.55
   0   2   7   79.13    4.32
   0   2   7   75.38    3.75
   0   2   7   72.84    4.10
   1   2   7   52.81    3.34
   1   2   7   53.21    3.12
   2   2   7   60.10    3.79
   3   2   7   28.72    2.46
   4   2   7    0.52    1.21
   6   2   7    0.03    1.00
   7   2   7    2.88    0.93
   7   2   7    2.76    0.89
   8   2   7    6.83    0.81
  10  -3  -7    3.12    1.14
 -10   3   7    2.56    0.95
   9  -3  -7    2.93    1.02
   9  -3  -7    4.64    1.44
  -9   3   7    1.85    1.17
   8  -3  -7   13.97    2.15
   8  -3  -7   12.22    2.27
   8  -3  -7   11.57    1.76
   8  -3  -7   11.94    1.44
  -8   3   7   15.01    2.43
   7  -3  -7   -0.21    1.03
   7  -3  -7    2.23    1.47
   7  -3  -7    1.39    1.55
  -7   3   7    1.66    1.73
   6  -3  -7   53.15    3.73
   6  -3  -7   55.69    4.11
  -6   3   7   50.86    3.97
   5  -3  -7    0.69    1.12
   5  -3  -7    0.13    0.61
   5  -3  -7    1.17    1.17
   4  -3  -7   17.13    1.43
   4  -3  -7   17.60    1.76
   4  -3  -7   16.74    1.87
  -4   3   7   13.46    1.41
   3  -3  -7   41.41    2.44
   3  -3  -7   39.28    2.61
   3  -3  -7   42.77    2.51
  -3   3   7   43.28    2.64
  -3   3   7   41.40    2.57
  -3   3   7   37.60    2.12
  -3   3   7   38.02    2.71
   2  -3  -7  194.05    8.83
   2  -3  -7  176.36    9.21
  -2   3   7  194.65    9.47
  -2   3   7  190.85    8.83
  -2   3   7  179.58    9.28
  -1   3   7   51.49    3.14
  -1   3   7   54.09    2.98
  -1   3   7   56.03    3.25
   0   3   7   17.08    1.68
   0   3   7   15.22    1.29
   0   3   7   10.89    1.34
   1   3   7  124.00    6.68
   2   3   7   15.82    1.95
   3   3   7   48.01    3.39
   4   3   7   45.17    3.38
  -5  -3  -7   12.23    2.32
   5   3   7    8.34    1.32
   6   3   7    5.71    1.06
   6   3   7    4.36    1.15
   7   3   7    3.41    0.90
   7   3   7    4.85    0.98
   8   3   7    4.41    0.68
  10  -4  -7    1.19    1.05
 -10   4   7    1.75    0.94
   9  -4  -7    4.05    1.34
   9  -4  -7    3.37    1.03
  -9   4   7    1.56    1.72
  -9   4   7    1.21    1.19
   8  -4  -7    6.14    1.63
   8  -4  -7   10.58    1.35
   8  -4  -7    6.83    1.86
   8  -4  -7    7.42    1.97
  -8   4   7   10.99    2.17
   7  -4  -7   20.09    2.58
   7  -4  -7   18.37    1.72
   7  -4  -7   27.01    2.89
  -7   4   7   22.17    2.80
   6  -4  -7   10.87    1.95
   5  -4  -7   54.11    2.84
   5  -4  -7   58.82    3.61
   5  -4  -7   48.62    3.43
   5  -4  -7   50.28    3.64
   4  -4  -7    3.64    1.29
   4  -4  -7    3.28    1.08
   4  -4  -7    3.95    0.86
   3  -4  -7   28.18    2.14
   3  -4  -7   31.02    2.02
  -3   4   7   30.00    2.20
  -3   4   7   30.32    2.32
   2  -4  -7    7.58    1.13
   2  -4  -7    6.38    1.12
  -2   4   7    8.98    1.26
  -2   4   7    9.34    1.25
  -2   4   7    5.44    1.11
  -1   4   7   44.94    2.64
  -1   4   7   45.63    2.80
  -1   4   7   37.90    2.61
   0   4   7   15.18    1.35
   0   4   7   14.41    1.64
   1   4   7    4.48    1.23
   2   4   7   69.58    4.28
   3   4   7    5.34    1.48
   4   4   7   30.60    2.70
   5   4   7   12.96    1.49
   5   4   7   12.32    1.34
   6   4   7   14.03    1.33
   6   4   7   15.92    1.50
   7   4   7    8.50    1.02
   7   4   7    7.75    1.08
   8   4   7   -0.12    0.54
  10  -5  -7    8.23    1.15
 -10   5   7    5.49    1.00
   9  -5  -7    3.55    1.26
   9  -5  -7    4.01    1.02
  -9   5   7    3.58    1.22
  -9   5   7    4.42    1.72
   8  -5  -7    3.32    1.50
   8  -5  -7    2.17    1.65
   8  -5  -7    0.59    1.00
  -8   5   7    3.56    1.84
   7  -5  -7   20.65    1.69
   7  -5  -7   20.67    2.75
   7  -5  -7   14.96    2.30
  -7   5   7   20.53    2.70
   6  -5  -7   26.13    2.57
   6  -5  -7   26.27    2.78
   6  -5  -7   21.77    2.02
   5  -5  -7   13.58    1.98
   5  -5  -7   11.60    1.11
   5  -5  -7   13.23    1.83
   5  -5  -7   12.91    1.91
   4  -5  -7   49.73    2.79
   4  -5  -7   47.12    3.16
   3  -5  -7    2.13    1.03
   3  -5  -7    1.75    0.84
  -3   5   7    2.35    1.05
   2  -5  -7  320.07   14.31
  -2   5   7  293.70   14.90
  -2   5   7  314.95   14.44
  -1   5   7   48.33    2.86
  -1   5   7   44.51    2.91
   0   5   7   36.43    2.59
   0   5   7   38.64    2.34
   1   5   7   35.47    2.61
   2   5   7    1.00    1.12
   3   5   7   34.21    2.78
  -4  -5  -7    5.04    1.63
   4   5   7    2.36    1.27
   4   5   7    0.57    1.02
   5   5   7   19.29    1.69
   5   5   7   13.80    1.42
   6   5   7   22.35    1.71
   6   5   7   22.36    1.77
   7   5   7    9.83    1.07
   7   5   7   10.51    1.00
   8   5   7    2.66    0.51
   8   5   7    3.25    0.55
 -10   6   7    8.36    0.99
   9  -6  -7   11.74    1.56
   9  -6  -7   12.28    1.25
  -9   6   7   12.27    1.40
  -9   6   7   10.60    1.98
   8  -6  -7    4.64    1.90
   8  -6  -7    4.81    1.12
  -8   6   7    7.05    1.48
  -8   6   7    7.18    1.98
   7  -6  -7    3.27    1.63
   7  -6  -7    0.97    1.04
   6  -6  -7   52.40    3.73
   6  -6  -7   54.33    3.77
   6  -6  -7   51.06    2.98
   6  -6  -7   45.90    2.80
   5  -6  -7    3.68    1.33
   5  -6  -7    2.20    0.65
   5  -6  -7    1.63    1.31
   4  -6  -7   20.45    1.57
   4  -6  -7   14.92    1.96
   4  -6  -7   22.56    2.19
   3  -6  -7   95.07    4.89
  -3   6   7   96.63    5.29
   2  -6  -7    5.01    1.08
  -2   6   7    4.62    1.28
  -1   6   7  136.37    6.78
   0   6   7   45.40    2.68
   0   6   7   42.99    2.96
   1   6   7   69.31    4.25
   1   6   7   69.60    3.40
   2   6   7   29.63    2.48
   4   6   7   30.75    2.49
   4   6   7   34.31    2.17
   5   6   7    2.16    1.27
   5   6   7    2.57    1.01
   6   6   7   14.56    1.43
   6   6   7   13.41    1.26
   7   6   7    5.75    0.88
   7   6   7    6.07    0.82
   9  -7  -7    7.23    1.30
  -9   7   7    5.09    1.58
  -9   7   7    5.81    1.12
   8  -7  -7   14.33    1.46
   8  -7  -7   16.62    2.53
  -8   7   7   17.98    2.40
  -8   7   7   18.16    1.79
   7  -7  -7   19.48    1.56
   7  -7  -7   12.27    2.35
  -7   7   7   17.12    1.94
   6  -7  -7    4.40    1.69
   6  -7  -7    4.75    1.06
   6  -7  -7    3.95    1.45
  -6   7   7    3.94    1.60
   5  -7  -7   61.46    4.09
   5  -7  -7   56.16    3.68
   5  -7  -7   61.73    4.04
   4  -7  -7    0.75    0.74
   4  -7  -7    0.04    1.19
   4  -7  -7    0.71    1.13
   3  -7  -7   90.83    4.72
  -3   7   7   89.97    5.20
   2  -7  -7   50.52    3.02
  -2   7   7   49.81    3.29
  -1   7   7    9.78    1.48
   0   7   7   44.22    2.72
   1   7   7   11.67    1.02
  -3  -7  -7   15.91    2.33
   3   7   7   13.45    2.29
   3   7   7   18.78    1.58
   3   7   7   19.84    1.95
   4   7   7    0.32    1.01
   4   7   7    2.61    1.42
   5   7   7   27.85    2.17
   5   7   7   27.27    1.92
   6   7   7    0.89    0.97
   6   7   7    3.25    0.88
   7   7   7    9.88    0.83
   7   7   7    8.74    0.90
  -9   8   7    9.80    1.65
  -9   8   7    8.86    1.11
  -8   8   7    5.85    1.25
  -8   8   7    6.31    1.74
  -7   8   7    4.98    1.42
   6  -8  -7   44.10    3.55
   6  -8  -7   47.70    3.48
  -6   8   7   43.85    3.00
   5  -8  -7    1.65    1.24
   5  -8  -7   -1.25    1.35
   5  -8  -7   -1.08    1.41
  -5   8   7    2.17    1.26
   4  -8  -7   61.30    3.23
   4  -8  -7   54.43    3.93
   3  -8  -7    1.68    0.92
  -3   8   7    0.94    1.53
   2  -8  -7   36.12    2.47
  -2   8   7   35.16    2.71
   1  -8  -7   12.17    1.64
  -1   8   7   14.62    1.79
   0   8   7   57.06    3.32
   2   8   7    0.52    0.96
   2   8   7    3.57    1.77
   2   8   7    2.13    1.30
   3   8   7   43.51    3.03
   3   8   7   43.74    2.62
   3   8   7   42.13    3.51
   4   8   7    3.45    1.44
   4   8   7    2.75    1.13
   5   8   7    2.04    1.17
   5   8   7    1.31    0.95
   6   8   7   14.57    1.26
   6   8   7   11.96    1.07
  -9   9   7    0.23    0.72
  -8   9   7   19.45    1.70
  -8   9   7   19.40    2.19
  -7   9   7    2.02    1.52
  -7   9   7    4.87    1.25
   6  -9  -7    1.07    1.25
  -6   9   7    2.57    1.33
   5  -9  -7   20.08    2.26
   5  -9  -7   18.31    1.91
  -5   9   7   20.98    1.80
  -5   9   7   19.57    2.19
   4  -9  -7    0.24    1.08
   4  -9  -7   -2.00    1.56
   4  -9  -7   -0.44    0.68
  -4   9   7   -2.28    1.35
  -4   9   7    0.27    1.07
   3  -9  -7   84.81    4.62
   3  -9  -7  100.38    4.71
   3  -9  -7   85.97    4.74
   3  -9  -7   78.95    5.22
  -3   9   7   99.65    5.32
  -3   9   7   84.92    4.86
  -3   9   7   87.10    4.33
  -3   9   7   78.55    4.93
   2  -9  -7    0.05    1.01
  -2   9   7    0.07    1.27
   1  -9  -7   31.56    2.49
  -1   9   7   27.96    2.33
   0  -9  -7   17.32    1.90
   0   9   7   18.36    1.67
   0   9   7   20.32    2.12
   0   9   7   18.58    2.13
   0   9   7   19.76    1.62
  -1  -9  -7   28.33    2.18
   1   9   7   27.84    2.46
   1   9   7   28.98    2.56
  -2  -9  -7   13.54    1.66
   2   9   7   18.00    1.54
   2   9   7   17.26    2.16
  -3  -9  -7    2.34    1.28
   3   9   7    1.11    1.62
   3   9   7    1.53    1.20
  -4  -9  -7   11.35    1.46
   4   9   7   12.21    1.33
   4   9   7    9.76    1.69
  -5  -9  -7   -1.31    0.89
   5   9   7    1.03    1.06
   5   9   7    0.95    0.84
  -6  -9  -7    2.07    0.70
   6   9   7    1.49    0.62
   6   9   7    2.42    0.78
  -8  10   7    0.51    0.82
  -8  10   7    1.59    1.22
  -7  10   7   15.57    1.52
  -7  10   7   17.45    2.09
  -6  10   7   -0.56    1.06
   5 -10  -7    6.12    1.30
  -5  10   7   10.79    1.40
  -5  10   7    8.68    1.66
  -5  10   7    9.00    1.84
   4 -10  -7   12.65    1.89
   4 -10  -7    9.96    1.14
   4 -10  -7   14.00    1.17
  -4  10   7   12.87    1.82
  -4  10   7   12.06    1.89
  -4  10   7   11.61    1.37
   3 -10  -7   -0.83    1.57
   3 -10  -7    0.14    0.87
   3 -10  -7   -1.16    1.16
   3 -10  -7   -0.62    1.04
  -3  10   7    0.28    1.01
  -3  10   7   -0.34    1.35
  -3  10   7   -0.57    1.26
  -3  10   7    0.79    1.53
  -3  10   7    2.18    1.73
   2 -10  -7   46.79    3.25
   2 -10  -7   49.66    3.14
   2 -10  -7   49.52    3.29
  -2  10   7   50.59    3.40
  -2  10   7   52.67    3.17
  -2  10   7   52.01    3.25
  -2  10   7   47.99    3.66
  -2  10   7   49.42    3.34
   1 -10  -7   -0.29    1.53
   1 -10  -7    1.15    1.08
   1 -10  -7   -0.55    1.47
   1 -10  -7    1.58    1.14
  -1  10   7   -1.41    1.08
  -1  10   7    1.38    1.39
  -1  10   7    0.29    1.16
  -1  10   7   -0.59    1.61
  -1  10   7   -1.15    1.60
  -1  10   7   -0.07    1.07
   0 -10  -7   31.53    2.45
   0 -10  -7   28.18    2.62
   0  10   7   31.49    2.71
   0  10   7   28.54    2.02
   0  10   7   32.84    2.04
   0  10   7   30.62    2.58
   0  10   7   28.87    2.62
  -1 -10  -7   12.12    1.60
   1  10   7   12.41    1.88
   1  10   7   11.81    1.54
  -2 -10  -7   12.04    1.52
   2  10   7   10.66    1.92
  -3 -10  -7   12.73    1.46
   3  10   7   13.96    1.85
  -4 -10  -7    0.06    0.96
  -5 -10  -7    9.30    1.00
  -8  11   7   10.37    0.90
  -8  11   7   10.96    1.35
  -7  11   7    3.96    1.37
  -7  11   7    2.61    1.27
  -7  11   7    2.97    0.89
  -6  11   7    1.84    1.39
  -6  11   7    0.74    1.38
  -6  11   7    1.43    1.44
  -6  11   7    1.62    1.04
   5 -11  -7    1.16    0.83
  -5  11   7   -1.81    1.28
  -5  11   7   -0.30    0.99
  -5  11   7    0.39    1.26
   4 -11  -7   20.08    1.91
  -4  11   7   15.58    1.95
  -4  11   7   16.79    1.46
  -4  11   7   16.36    1.87
   3 -11  -7    2.06    0.96
   3 -11  -7    2.20    1.00
   3 -11  -7   -0.25    1.38
  -3  11   7    5.64    1.90
  -3  11   7    0.72    0.93
  -3  11   7    3.10    1.38
  -3  11   7    2.64    1.38
  -3  11   7    1.85    1.28
   2 -11  -7    0.37    1.01
   2 -11  -7    0.02    1.21
   2 -11  -7    0.27    1.63
   2 -11  -7   -2.10    1.08
  -2  11   7    1.60    1.64
  -2  11   7   -2.05    1.02
  -2  11   7    1.21    1.23
  -2  11   7   -0.64    1.31
  -2  11   7   -1.47    1.23
   1 -11  -7   28.26    2.40
   1 -11  -7   29.13    2.33
   1 -11  -7   29.70    2.58
  -1  11   7   31.23    2.59
  -1  11   7   30.30    2.06
  -1  11   7   31.46    2.68
  -1  11   7   30.85    2.59
  -1  11   7   28.78    2.28
  -1  11   7   31.06    2.24
   0 -11  -7    2.30    1.52
   0 -11  -7    2.59    1.45
   0 -11  -7    3.88    1.08
   0  11   7    2.97    1.66
   0  11   7    3.33    0.84
   0  11   7    2.68    1.48
   0  11   7    2.39    1.39
  -1 -11  -7   17.77    1.69
  -1 -11  -7   19.60    2.05
   1  11   7   21.88    1.86
   1  11   7   22.72    2.16
  -2 -11  -7    4.03    1.25
  -2 -11  -7    4.66    1.54
   2  11   7    2.32    1.45
  -3 -11  -7   12.22    1.33
  -3 -11  -7   12.45    1.65
   3  11   7    8.95    1.53
  -4 -11  -7    6.09    1.27
  -4 -11  -7    7.01    0.98
  -5 -11  -7    4.40    0.63
  -7  12   7    9.27    1.17
  -7  12   7    8.84    0.82
  -6  12   7   24.88    2.09
  -6  12   7   26.06    1.61
  -6  12   7   23.22    2.05
  -5  12   7    9.94    1.44
  -5  12   7    7.94    1.01
  -5  12   7    7.80    1.49
   4 -12  -7   -1.05    0.95
  -4  12   7   -1.42    1.15
  -4  12   7    1.73    1.26
  -4  12   7   -0.43    0.77
  -4  12   7   -0.05    1.15
   3 -12  -7   29.63    2.41
  -3  12   7   29.13    2.33
  -3  12   7   32.46    2.33
  -3  12   7   29.67    2.56
   2 -12  -7    0.98    1.05
   2 -12  -7    0.42    1.29
  -2  12   7   -1.65    1.06
  -2  12   7   -0.37    1.54
  -2  12   7    0.83    1.47
  -2  12   7    0.49    0.95
  -2  12   7   -1.00    1.23
   1 -12  -7   -0.68    1.13
   1 -12  -7    0.68    1.04
  -1  12   7    2.76    1.53
  -1  12   7    1.28    1.37
  -1  12   7    0.42    1.29
  -1  12   7    0.94    0.88
   0 -12  -7   18.02    1.76
   0 -12  -7   21.23    1.87
   0  12   7   21.57    2.06
   0  12   7   20.06    1.79
   0  12   7   15.44    1.92
  -1 -12  -7   -3.35    1.18
  -1 -12  -7    2.08    1.19
  -1 -12  -7    0.43    0.78
   1  12   7    0.97    0.81
   1  12   7   -0.94    1.35
  -2 -12  -7    7.88    1.32
  -2 -12  -7    7.21    0.96
   2  12   7    7.63    1.45
  -3 -12  -7    0.69    0.98
  -3 -12  -7    0.24    0.70
  -4 -12  -7    4.34    0.86
  -6  13   7    6.88    1.06
  -6  13   7   10.66    1.35
  -6  13   7    5.80    0.99
  -5  13   7   10.27    1.44
  -5  13   7   12.26    1.33
  -5  13   7   12.63    1.31
  -4  13   7   12.86    1.38
  -4  13   7   17.05    1.72
  -4  13   7   14.29    1.41
   3 -13  -7    2.30    1.02
  -3  13   7    1.34    0.94
  -3  13   7    0.50    0.88
  -3  13   7    0.55    1.14
   2 -13  -7   18.44    1.66
  -2  13   7   19.78    1.88
  -2  13   7   20.38    1.60
  -2  13   7   18.25    1.82
  -2  13   7   16.44    1.80
   1 -13  -7   -0.71    0.88
   1 -13  -7    0.32    1.17
  -1  13   7    0.20    1.26
  -1  13   7    0.40    1.04
  -1  13   7    1.38    1.22
   0 -13  -7    8.89    1.01
   0 -13  -7    9.44    1.18
   0  13   7    5.70    1.44
   0  13   7    6.58    1.06
  -1 -13  -7    7.90    1.13
  -1 -13  -7    7.77    1.16
   1  13   7    8.24    1.40
  -2 -13  -7    2.78    0.92
  -2 -13  -7    2.20    0.85
   2  13   7    1.11    1.02
  -3 -13  -7    3.26    0.82
  -3 -13  -7    2.15    0.66
  -5  14   7    2.28    0.77
  -5  14   7    2.61    0.96
  -4  14   7   13.12    1.38
  -4  14   7   12.19    1.12
  -3  14   7    9.27    1.30
  -3  14   7    9.58    0.96
  -3  14   7    9.23    1.29
   2 -14  -7    5.82    0.92
  -2  14   7    8.16    1.26
  -2  14   7    5.58    1.16
  -2  14   7    3.59    1.02
   1 -14  -7    9.35    1.12
  -1  14   7   11.43    1.35
  -1  14   7    9.99    1.21
  -1  14   7    9.67    1.07
   0 -14  -7    1.11    0.59
   0 -14  -7    0.10    0.90
   0  14   7    1.15    1.03
  -1 -14  -7    7.95    0.80
  -1 -14  -7    6.30    1.12
   1  14   7   10.52    1.11
  -3  15   7    4.10    0.86
  -3  15   7    5.07    0.78
  -2  15   7    1.73    0.76
  -2  15   7    2.63    0.62
   1 -15  -7    8.88    0.79
   2  14  -8    4.47    0.86
   1  14  -8    2.39    0.88
   1  14  -8    1.04    0.68
   0  14  -8    0.81    0.79
   0  14  -8    3.15    0.91
  -1  14  -8   11.44    0.98
  -1  14  -8    9.64    1.17
  -2  14  -8   -0.40    0.62
   2 -14   8   -0.18    0.79
  -3  14  -8    7.50    0.85
   3 -14   8    9.80    1.06
   3 -14   8    7.35    0.97
  -4  14  -8    0.99    0.61
   4 -14   8    2.27    0.72
   4 -14   8    2.29    0.71
   4  13  -8    2.40    0.47
   3  13  -8    4.45    0.86
   2  13  -8    0.24    0.74
   1  13  -8    7.91    1.16
   1  13  -8    7.17    1.08
   0  13  -8   -0.54    0.99
   0  13  -8   -0.36    0.68
  -1  13  -8    2.69    0.86
   1 -13   8    0.28    1.11
  -2  13  -8   13.66    1.20
   2 -13   8   11.34    1.41
  -3  13  -8    2.63    0.89
   3 -13   8    1.91    0.96
   3 -13   8    1.54    1.08
   3 -13   8    0.53    0.92
   4 -13   8   13.94    1.35
   4 -13   8    8.79    1.40
   4 -13   8   14.57    1.19
   5 -13   8    3.68    0.83
   5 -13   8    3.54    0.74
  -5 -12   8    4.38    0.64
   4  12  -8    2.13    0.79
  -4 -12   8    1.54    0.73
   3  12  -8    4.93    0.84
   3  12  -8    3.91    1.10
  -3 -12   8    4.42    0.95
   2  12  -8    4.84    1.06
   2  12  -8    3.76    0.98
  -2 -12   8    4.62    0.95
   1  12  -8    2.12    1.12
   1  12  -8    1.90    0.76
   0  12  -8   19.08    1.63
  -1  12  -8    0.83    0.95
   1 -12   8    2.14    1.22
  -2  12  -8    2.31    1.01
   2 -12   8    0.39    1.23
   2 -12   8   -0.30    1.09
   2 -12   8    3.00    1.15
   2 -12   8    0.55    0.81
   3 -12   8    8.81    1.43
   3 -12   8    7.70    1.56
   3 -12   8    8.47    0.98
   3 -12   8    7.74    1.19
   4 -12   8   10.12    1.13
   4 -12   8    8.61    1.55
   4 -12   8    8.80    1.34
   5 -12   8    3.38    0.81
   5 -12   8    1.98    0.95
   5 -12   8    3.67    1.17
   6 -12   8    2.00    0.84
   6 -12   8    1.97    0.58
  -6 -11   8    2.59    0.65
   5  11  -8    0.05    0.61
  -5 -11   8   -0.58    0.72
   4  11  -8    8.47    0.83
   4  11  -8    7.22    1.15
  -4 -11   8    7.33    1.18
   3  11  -8    2.84    0.97
   3  11  -8    3.30    0.87
  -3 -11   8    3.62    1.17
   2  11  -8    9.83    0.97
   2  11  -8   10.85    1.36
   2  11  -8    9.16    1.44
  -2 -11   8   10.26    1.37
   1  11  -8   12.55    1.20
   1  11  -8   12.50    1.61
  -1 -11   8   11.01    1.28
   0  11  -8   -0.49    0.95
  -1  11  -8   27.48    2.14
  -1  11  -8   27.25    3.02
   1 -11   8   30.23    2.87
   1 -11   8   27.03    1.87
   1 -11   8   30.13    2.43
  -2  11  -8    5.12    2.10
   2 -11   8    6.98    1.42
   2 -11   8    6.17    1.02
   2 -11   8    4.27    1.24
   2 -11   8    5.84    1.66
   3 -11   8   13.09    2.04
   3 -11   8   12.24    1.68
   3 -11   8   13.41    1.23
   3 -11   8   14.32    1.46
   4 -11   8   11.43    1.06
   4 -11   8   13.31    1.56
   4 -11   8    9.14    1.23
   4 -11   8    9.61    1.82
   5 -11   8   17.32    1.34
   5 -11   8   13.05    1.86
   5 -11   8   13.82    1.58
   6 -11   8    1.02    1.01
   6 -11   8    0.53    0.94
   6 -11   8    1.81    0.75
   7 -11   8    0.28    0.45
  -6 -10   8    0.14    0.84
  -6 -10   8    1.67    0.67
   5  10  -8    4.41    0.94
  -5 -10   8    3.20    0.98
  -5 -10   8    4.30    1.21
   4  10  -8    4.11    0.88
   4  10  -8    0.75    1.05
  -4 -10   8    1.22    1.03
  -4 -10   8    1.59    1.27
   3  10  -8   10.53    1.24
   3  10  -8    8.95    1.35
  -3 -10   8   10.70    1.64
  -3 -10   8    9.37    1.19
   2  10  -8    1.26    0.82
   2  10  -8    1.16    1.14
  -2 -10   8    1.61    0.86
  -2 -10   8    2.34    1.33
   1  10  -8   19.24    1.73
   1  10  -8   25.97    2.91
  -1 -10   8   23.47    1.85
   0  10  -8    7.41    2.06
   0  10  -8    9.33    1.29
   0 -10   8    8.70    1.93
   0 -10   8    9.14    1.14
  -1  10  -8    5.23    1.93
   1 -10   8    5.05    1.71
   1 -10   8    6.73    1.46
   1 -10   8    4.94    1.01
   1 -10   8    6.10    1.37
  -2  10  -8   26.72    3.06
   2 -10   8   24.16    2.71
   2 -10   8   24.88    2.06
   2 -10   8   26.64    1.74
   2 -10   8   25.63    2.26
  -3  10  -8   -0.32    1.84
   3 -10   8    2.94    1.06
   3 -10   8    1.55    1.20
   3 -10   8    0.96    1.55
   3 -10   8    0.87    0.75
   4 -10   8   20.85    1.59
   4 -10   8   18.02    1.45
   4 -10   8   22.12    2.67
   4 -10   8   19.75    1.93
   5 -10   8    6.92    1.75
   5 -10   8    6.60    1.35
   5 -10   8   10.49    1.12
   5 -10   8    8.34    0.93
   6 -10   8   16.59    2.02
   6 -10   8   14.32    1.53
  -7  -9   8    2.80    0.68
  -6  -9   8    0.33    0.91
  -6  -9   8   -0.10    0.83
   5   9  -8    1.85    0.97
  -5  -9   8    1.69    1.07
  -5  -9   8    2.84    1.18
   4   9  -8   11.23    1.14
   4   9  -8    8.30    1.55
   4   9  -8   11.70    1.25
  -4  -9   8    8.48    1.50
  -4  -9   8   10.49    1.36
  -4  -9   8   13.33    2.00
   3   9  -8    3.40    1.06
   3   9  -8    1.82    1.17
   3   9  -8    4.30    1.77
   3   9  -8    1.59    0.82
  -3  -9   8    2.08    1.62
  -3  -9   8    1.82    1.03
  -3  -9   8    4.43    1.23
  -3  -9   8    1.57    1.03
   2   9  -8   13.37    2.35
   2   9  -8    8.62    1.06
   2   9  -8    8.82    1.46
  -2  -9   8    9.29    1.75
  -2  -9   8    7.31    1.17
  -2  -9   8    9.74    1.24
   1   9  -8    3.73    1.75
   1   9  -8    2.16    1.04
  -1  -9   8    2.52    1.30
   0   9  -8   15.18    2.38
   0  -9   8   15.14    1.35
   0  -9   8   12.46    1.42
   0  -9   8   15.92    2.37
  -1   9  -8    9.23    2.13
   1  -9   8    8.94    1.63
   1  -9   8   10.87    2.03
   1  -9   8    7.67    1.11
  -2   9  -8   38.07    3.26
   2  -9   8   35.17    3.29
   2  -9   8   31.92    2.78
   2  -9   8   33.29    1.99
   3  -9   8   28.50    1.85
   3  -9   8   31.55    2.68
   3  -9   8   36.63    3.30
   4  -9   8    1.52    1.67
   4  -9   8   -1.30    1.81
   4  -9   8    1.32    0.91
   4  -9   8    1.12    0.75
   4  -9   8    0.28    1.19
   5  -9   8   34.11    2.70
   5  -9   8   45.57    3.49
   5  -9   8   32.16    2.08
   5  -9   8   33.04    1.88
   6  -9   8    3.04    1.56
   6  -9   8    2.80    0.72
   6  -9   8    1.44    1.10
   7  -9   8   11.18    1.65
  -7  -8   8    0.87    0.89
  -7  -8   8   -0.85    0.84
   6   8  -8    7.51    1.00
  -6  -8   8    6.97    1.35
  -6  -8   8    5.05    1.35
   5   8  -8    2.01    1.11
   5   8  -8    2.05    0.79
  -5  -8   8    2.23    1.38
  -5  -8   8    1.22    1.33
   4   8  -8    3.28    1.07
   4   8  -8    3.72    1.49
   4   8  -8    1.02    0.93
  -4  -8   8    2.12    1.21
  -4  -8   8    1.40    1.39
  -4  -8   8    2.89    1.33
   3   8  -8   21.38    2.50
   3   8  -8   17.93    1.85
   3   8  -8   17.36    1.46
   3   8  -8   17.77    1.65
  -3  -8   8   18.17    1.85
  -3  -8   8   17.79    1.84
  -3  -8   8   15.95    2.27
  -3  -8   8   17.51    1.74
   2   8  -8    0.53    1.62
  -2  -8   8    2.72    0.89
  -2  -8   8    2.08    1.23
   1   8  -8    6.26    1.91
  -1  -8   8    6.78    1.99
  -1  -8   8    4.59    0.84
   0   8  -8   14.15    2.34
   0  -8   8   12.83    2.17
  -1   8  -8   34.36    3.10
   1  -8   8   37.60    3.39
   2  -8   8   12.79    2.20
   3  -8   8   14.51    1.17
   3  -8   8   14.07    1.81
   3  -8   8   13.77    2.49
   3  -8   8   15.55    2.33
   4  -8   8    9.86    1.65
   4  -8   8    9.88    1.01
   4  -8   8   11.98    2.22
   4  -8   8   12.14    2.45
   5  -8   8    2.13    1.68
   5  -8   8    2.89    2.07
   5  -8   8    1.34    0.77
   5  -8   8    1.07    1.32
   5  -8   8   -0.32    0.80
   6  -8   8   37.27    2.06
   6  -8   8   39.24    2.92
   6  -8   8   45.98    3.55
   7  -8   8    4.55    1.42
  -8  -7   8    5.07    0.90
  -8  -7   8    3.42    0.85
  -7  -7   8    3.33    1.25
  -7  -7   8    3.87    1.23
   6   7  -8    1.55    0.91
  -6  -7   8    1.26    1.41
  -6  -7   8    5.33    1.54
  -6  -7   8    1.34    0.93
   5   7  -8   18.87    1.54
   5   7  -8   21.13    1.82
   5   7  -8   14.69    1.84
  -5  -7   8   17.13    2.11
  -5  -7   8   16.98    2.18
  -5  -7   8   21.54    1.81
  -5  -7   8   20.97    2.12
   4   7  -8    0.81    0.95
   4   7  -8   -0.03    1.32
   4   7  -8    0.88    1.05
  -4  -7   8    4.25    1.52
  -4  -7   8    2.02    1.58
  -4  -7   8    1.95    1.19
   3   7  -8    8.58    2.07
   3   7  -8   12.64    2.02
  -3  -7   8   12.17    1.57
  -3  -7   8    9.80    2.30
   2   7  -8   35.16    3.11
  -2  -7   8   34.53    2.19
  -2  -7   8   29.48    2.89
   1   7  -8   17.80    2.47
   1   7  -8   13.42    2.29
  -1  -7   8   17.95    1.38
  -1  -7   8   21.23    2.49
   0   7  -8   32.08    2.81
   0   7  -8   26.84    2.92
   0  -7   8   28.50    2.89
  -1   7  -8   14.93    2.29
  -1   7  -8   15.74    2.31
   1  -7   8   14.50    2.22
   2  -7   8   58.40    4.50
   2  -7   8   68.05    4.53
   3  -7   8   14.30    2.43
   3  -7   8   12.48    2.22
   4  -7   8    6.82    2.13
   4  -7   8    7.61    1.59
   4  -7   8    7.20    2.00
   5  -7   8    9.32    2.37
   5  -7   8    7.84    2.15
   5  -7   8   11.87    1.74
   6  -7   8    0.74    1.65
  -8  -6   8    0.76    1.03
  -8  -6   8    0.02    1.04
  -7  -6   8   13.50    1.83
  -7  -6   8   16.27    1.41
   6   6  -8    2.69    1.04
  -6  -6   8    2.74    1.66
  -6  -6   8    4.10    1.16
   5   6  -8    6.65    1.35
   5   6  -8    4.63    1.34
   5   6  -8    7.60    1.02
  -5  -6   8    6.70    1.28
  -5  -6   8    7.56    1.88
   4   6  -8   17.28    2.10
   4   6  -8   14.38    1.58
   4   6  -8   18.49    2.45
  -4  -6   8   15.39    2.54
  -4  -6   8   18.98    1.96
   3   6  -8    1.84    1.48
   3   6  -8    1.47    1.21
  -3  -6   8    1.72    1.66
  -3  -6   8    0.68    0.90
   2   6  -8   64.66    4.38
   2   6  -8   70.49    4.47
  -2  -6   8   71.44    3.67
  -2  -6   8   64.82    4.34
   1   6  -8   10.62    2.03
   1   6  -8    8.90    1.90
  -1  -6   8    8.94    1.63
  -1  -6   8    9.94    1.05
   0   6  -8   15.40    2.15
   0   6  -8   19.54    2.39
   0  -6   8   10.66    1.73
  -1   6  -8   63.79    4.13
  -1   6  -8   63.22    4.14
  -2   6  -8    2.81    1.69
   2  -6   8    2.34    1.58
   2  -6   8    2.40    1.70
  -3   6  -8   70.31    4.67
   3  -6   8   67.20    4.88
   3  -6   8   75.70    4.77
   4  -6   8    0.00    1.65
   4  -6   8    1.61    1.69
   5  -6   8    6.18    2.10
   5  -6   8    8.69    2.28
   5  -6   8    5.55    1.64
   6  -6   8   17.24    2.65
  -9  -5   8    0.29    0.84
  -8  -5   8    6.24    1.40
  -8  -5   8    7.04    1.03
  -7  -5   8    0.01    1.51
  -7  -5   8    0.73    1.08
   6   5  -8   17.82    1.61
  -6  -5   8   19.50    1.70
  -6  -5   8   16.04    2.25
   5   5  -8    2.84    1.72
   5   5  -8    2.76    1.15
   5   5  -8    1.70    0.89
   5   5  -8    1.72    1.20
   5   5  -8    2.84    0.97
  -5  -5   8    4.82    2.16
  -5  -5   8    1.26    1.13
  -5  -5   8   -0.23    1.74
   4   5  -8   55.51    3.40
   4   5  -8   54.73    3.80
  -4  -5   8   42.53    3.79
  -4  -5   8   52.98    3.31
   3   5  -8   22.87    2.78
   3   5  -8   27.69    2.70
   3   5  -8   35.07    2.50
  -3  -5   8   32.20    2.84
  -3  -5   8   33.62    2.24
   2   5  -8   12.48    2.12
   2   5  -8   13.67    2.02
  -2  -5   8   14.33    1.38
  -2  -5   8   15.07    2.02
   1   5  -8   75.79    4.65
   1   5  -8   73.46    4.53
  -1  -5   8   78.85    3.81
  -1  -5   8   74.56    4.48
   0   5  -8    1.56    1.44
   0   5  -8    1.78    1.34
   0  -5   8    1.80    1.06
  -1   5  -8   51.03    3.43
  -1   5  -8   54.05    3.41
   1  -5   8   48.65    3.35
  -2   5  -8   22.90    2.45
   2  -5   8   27.90    2.58
  -3   5  -8    1.02    1.63
   3  -5   8    0.65    1.42
   3  -5   8    0.80    1.70
   4  -5   8   94.37    6.16
   4  -5   8   95.45    5.80
   5  -5   8    1.61    1.89
   5  -5   8    0.26    1.94
  -9  -4   8    2.84    0.72
  -9  -4   8    0.42    1.05
  -8  -4   8    2.35    1.04
  -8  -4   8    4.64    1.50
   7   4  -8    8.12    0.90
  -7  -4   8    8.05    1.38
   6   4  -8    5.72    1.17
   6   4  -8    7.45    2.12
  -6  -4   8    4.11    1.31
   5   4  -8   57.05    3.90
   5   4  -8   51.97    3.23
  -5  -4   8   48.13    4.02
   4   4  -8   10.45    2.07
   4   4  -8   13.41    2.08
   4   4  -8   14.30    1.78
  -4  -4   8   14.20    1.72
  -4  -4   8   12.96    2.22
   3   4  -8   32.23    2.77
   3   4  -8   33.43    2.82
   3   4  -8   35.62    2.47
  -3  -4   8   38.19    2.33
  -3  -4   8   32.99    2.82
   2   4  -8   62.25    3.95
   2   4  -8   57.94    3.77
  -2  -4   8   64.25    3.29
  -2  -4   8   60.13    3.84
  -2  -4   8   56.58    3.85
   1   4  -8    8.70    1.57
   1   4  -8    7.98    1.60
  -1  -4   8    9.76    1.43
  -1  -4   8    7.99    1.59
  -1  -4   8    7.96    1.44
  -1  -4   8   10.16    0.98
   0   4  -8  141.73    7.27
   0   4  -8  139.12    7.02
   0  -4   8  138.64    7.27
   0  -4   8  123.93    7.27
  -1   4  -8   12.04    1.77
  -1   4  -8   11.35    1.67
   1  -4   8    7.10    1.46
   1  -4   8    9.36    1.55
  -2   4  -8   24.83    2.20
   2  -4   8   26.49    2.40
   2  -4   8   24.05    2.33
  -3   4  -8   20.61    2.35
   3  -4   8   21.00    2.41
   4  -4   8    4.71    1.77
   4  -4   8    7.00    2.22
  -9  -3   8    4.39    1.33
  -9  -3   8    4.92    0.91
  -8  -3   8    1.55    1.12
   7   3  -8    4.23    0.89
  -7  -3   8    5.68    1.36
   6   3  -8   10.22    2.19
   6   3  -8   10.62    1.34
  -6  -3   8    9.17    1.53
   5   3  -8    1.62    0.99
   5   3  -8    1.45    1.55
  -5  -3   8    2.76    1.75
   4   3  -8   47.55    2.91
   4   3  -8   47.00    3.32
   4   3  -8   39.17    3.21
  -4  -3   8   44.50    2.84
  -4  -3   8   51.37    3.53
   3   3  -8    4.75    1.38
   3   3  -8    8.48    1.71
   3   3  -8    8.47    1.35
  -3  -3   8    6.59    1.64
  -3  -3   8    8.25    1.17
   2   3  -8   13.20    1.86
   2   3  -8   12.78    1.67
  -2  -3   8   11.26    1.49
  -2  -3   8   11.61    1.21
  -2  -3   8   14.23    1.82
  -2  -3   8    9.64    1.65
   1   3  -8   70.18    3.97
   1   3  -8   70.08    4.15
  -1  -3   8   63.38    4.16
  -1  -3   8   72.96    3.51
  -1  -3   8   67.16    4.06
  -1  -3   8   73.52    3.66
   0   3  -8   64.79    3.72
   0   3  -8   61.76    3.54
   0  -3   8   57.67    3.77
   0  -3   8   58.09    3.63
  -1   3  -8  146.64    7.32
  -1   3  -8  144.82    7.60
   1  -3   8  147.24    7.78
  -2   3  -8    3.24    1.23
   2  -3   8    2.81    1.31
   2  -3   8    3.01    1.32
   2  -3   8    1.94    1.20
   3  -3   8   99.35    5.53
   3  -3   8   93.91    5.74
  -9  -2   8    1.15    0.92
  -8  -2   8   12.10    1.50
   7   2  -8    1.60    1.88
   7   2  -8   -0.27    0.85
  -7  -2   8    0.08    1.25
   6   2  -8    4.96    0.91
   6   2  -8   12.24    2.13
   6   2  -8    9.13    1.30
  -6  -2   8    7.67    2.15
  -6  -2   8    5.44    1.45
   5   2  -8   25.47    1.98
   5   2  -8   24.04    2.60
  -5  -2   8   22.02    2.74
  -5  -2   8   23.99    2.77
   4   2  -8    1.83    0.99
   4   2  -8    3.68    1.46
   4   2  -8    4.38    1.42
  -4  -2   8    3.98    1.17
  -4  -2   8    4.95    1.58
   3   2  -8   59.68    3.77
   3   2  -8   62.45    3.71
   3   2  -8   64.82    3.50
  -3  -2   8   63.53    3.46
  -3  -2   8   63.30    3.42
  -3  -2   8   55.56    3.88
  -3  -2   8   63.97    3.97
   2   2  -8    9.35    1.37
   2   2  -8    9.00    1.57
  -2  -2   8    8.67    1.26
  -2  -2   8    9.07    1.54
  -2  -2   8    7.86    1.04
  -2  -2   8    8.49    1.50
   1   2  -8   14.33    1.64
   1   2  -8   12.33    1.48
  -1  -2   8   10.98    1.36
  -1  -2   8   10.18    1.55
  -1  -2   8   11.39    1.02
  -1  -2   8   11.63    1.52
   0   2  -8  199.83    9.92
   0   2  -8  203.08    9.52
   0  -2   8  183.01    9.95
   0  -2   8  206.07   10.14
  -1   2  -8   97.76    4.91
  -1   2  -8   94.71    5.10
   1  -2   8  100.16    5.36
   1  -2   8   83.68    5.29
   2  -2   8   48.51    3.47
   2  -2   8   50.04    3.41
   3  -2   8   -0.21    1.24
   4  -2   8  125.69    7.29
 -10  -1   8    2.41    0.66
  -9  -1   8   10.47    1.28
  -8  -1   8    1.15    1.23
   7   1  -8   21.73    1.67
   7   1  -8   24.47    2.91
  -7  -1   8   21.57    2.01
   6   1  -8   -1.04    1.41
   6   1  -8    0.10    1.06
  -6  -1   8    1.72    1.80
  -6  -1   8    1.02    1.72
   5   1  -8   18.85    2.24
   5   1  -8   11.31    1.94
   5   1  -8   13.80    1.51
  -5  -1   8   16.43    2.33
  -5  -1   8   16.73    2.33
   4   1  -8   44.96    3.02
   4   1  -8   43.18    2.74
   4   1  -8   45.82    3.13
  -4  -1   8   45.04    3.24
  -4  -1   8   43.63    2.83
   3   1  -8   12.72    1.69
   3   1  -8   12.57    1.39
   3   1  -8   11.45    1.50
  -3  -1   8   11.19    1.39
  -3  -1   8   11.71    1.35
  -3  -1   8    9.67    1.65
  -3  -1   8   14.03    1.79
   2   1  -8   24.74    1.84
   2   1  -8   24.75    2.02
  -2  -1   8   23.05    2.10
  -2  -1   8   25.01    1.70
  -2  -1   8   22.28    1.72
  -2  -1   8   23.59    1.96
   1   1  -8   11.48    1.30
   1   1  -8   13.54    1.57
  -1  -1   8   12.95    1.09
  -1  -1   8   13.31    1.28
  -1  -1   8   13.17    1.57
  -1  -1   8    9.89    1.47
   0   1  -8    1.13    0.96
   0   1  -8    2.40    0.88
   0  -1   8    2.33    1.00
   0  -1   8    2.48    1.03
  -1   1  -8   57.74    3.34
   1  -1   8   54.47    3.61
   1  -1   8   59.39    3.60
   2  -1   8   80.43    4.87
   2  -1   8   84.46    4.93
   3  -1   8   12.19    1.93
   4  -1   8    4.62    1.64
 -10   0   8    1.58    0.73
  -9   0   8    8.46    1.25
  -8   0   8    7.04    1.47
   7   0  -8    7.69    1.95
   7   0  -8    6.46    0.96
  -7   0   8    4.67    2.02
  -7   0   8    4.66    1.43
   6   0  -8   28.18    2.66
  -6   0   8   27.06    2.87
  -6   0   8   23.91    2.93
   5   0  -8    0.80    1.33
   5   0  -8    0.92    1.29
   5   0  -8   -0.23    0.78
  -5   0   8    0.42    1.58
  -5   0   8    2.25    1.43
   4   0  -8   63.55    3.86
   4   0  -8   63.54    3.63
   4   0  -8   68.54    4.06
  -4   0   8   66.53    4.11
  -4   0   8   71.30    3.84
   3   0  -8   34.09    2.25
   3   0  -8   34.85    2.34
   3   0  -8   33.96    2.47
  -3   0   8   32.29    2.11
  -3   0   8   34.77    2.29
  -3   0   8   31.29    2.57
  -3   0   8   36.50    2.52
   2   0  -8   28.10    2.11
   2   0  -8   27.65    1.93
  -2   0   8   29.31    1.82
  -2   0   8   25.79    2.17
  -2   0   8   29.27    1.85
  -2   0   8   27.36    2.11
   1   0  -8  143.72    7.62
   1   0  -8  150.63    7.23
  -1   0   8  148.86    7.76
  -1   0   8  159.15    7.88
  -1   0   8  154.35    6.50
  -1   0   8  152.84    7.07
   0   0  -8   15.40    1.51
   0   0   8   16.53    1.75
   0   0   8   15.36    1.74
   1   0   8    3.89    1.12
   1   0   8    5.72    1.29
   2   0   8   58.08    3.75
   3   0   8   39.89    3.05
   4   0   8    6.00    1.70
   5   0   8    0.93    1.64
 -10   1   8    5.81    0.91
  -9   1   8    0.15    1.04
   8  -1  -8    3.67    1.98
  -8   1   8    5.85    1.44
   7  -1  -8   20.06    1.60
   7  -1  -8   22.15    2.75
  -7   1   8   27.05    2.90
  -7   1   8   18.62    1.98
   6  -1  -8   28.11    2.65
  -6   1   8   31.15    3.05
   5  -1  -8    8.37    1.20
   5  -1  -8   12.37    1.92
   5  -1  -8    7.57    1.61
  -5   1   8   12.28    1.89
  -5   1   8   12.87    2.03
   4  -1  -8    1.85    1.24
   4  -1  -8    2.08    0.86
   4  -1  -8    2.29    1.07
  -4   1   8    2.67    0.96
  -4   1   8    2.45    1.16
   3  -1  -8  108.76    5.72
   3  -1  -8  108.26    5.45
   3  -1  -8  110.27    5.38
  -3   1   8  105.60    4.89
  -3   1   8  108.09    5.40
  -3   1   8  112.15    5.84
  -3   1   8   92.53    5.77
   2  -1  -8   19.06    1.48
   2  -1  -8   17.92    1.64
  -2   1   8   18.43    1.50
  -2   1   8   18.04    1.35
  -2   1   8   20.15    1.75
  -2   1   8   18.16    1.85
   1  -1  -8  108.37    5.78
  -1   1   8  108.90    5.97
  -1   1   8  114.61    5.44
  -1   1   8  120.50    6.09
   0   1   8   40.04    2.66
   0   1   8   38.53    2.63
   0   1   8   37.03    2.01
   1   1   8   14.50    1.69
   1   1   8   16.94    1.92
   2   1   8   45.98    3.19
   3   1   8    5.94    1.55
   4   1   8   24.93    2.86
   5   1   8    2.88    1.64
 -10   2   8    0.97    0.84
  -9   2   8    5.00    1.17
   8  -2  -8    1.22    1.59
   8  -2  -8    0.95    1.79
  -8   2   8   -0.44    1.70
  -8   2   8   -1.46    1.17
   7  -2  -8   13.41    2.22
  -7   2   8   12.64    2.28
  -7   2   8   10.78    1.68
   6  -2  -8   14.88    2.20
  -6   2   8   13.84    2.27
   5  -2  -8   80.94    4.84
   5  -2  -8   88.62    5.01
   5  -2  -8   89.22    4.39
  -5   2   8   75.25    5.24
   4  -2  -8    3.53    1.24
   4  -2  -8    2.73    0.87
   4  -2  -8    1.91    1.10
  -4   2   8    2.34    1.07
   3  -2  -8    3.75    0.99
   3  -2  -8    5.14    1.01
   3  -2  -8    2.86    1.07
  -3   2   8    5.11    1.10
  -3   2   8    3.40    1.04
  -3   2   8    2.72    1.09
   2  -2  -8  158.23    7.28
   2  -2  -8  141.28    7.56
  -2   2   8  144.17    7.72
  -2   2   8  151.51    7.20
  -2   2   8  157.00    7.84
   1  -2  -8    6.69    1.10
  -1   2   8    7.17    1.29
  -1   2   8    5.94    1.20
  -1   2   8    8.86    1.06
   0   2   8   90.36    5.01
   0   2   8   95.36    5.21
   0   2   8   92.26    4.43
   1   2   8   47.22    3.16
   2   2   8   55.08    3.63
   3   2   8   49.86    3.52
   4   2   8    1.35    1.38
   5   2   8   15.72    1.49
   6   2   8    0.28    0.97
   7   2   8    1.31    0.79
   8   2   8    3.11    0.59
 -10   3   8    1.24    0.85
  -9   3   8    3.51    1.14
   8  -3  -8   12.70    1.53
   8  -3  -8   10.24    2.19
  -8   3   8   12.48    2.22
  -8   3   8   12.90    1.71
   7  -3  -8    1.53    1.48
  -7   3   8    0.90    1.34
  -7   3   8   -1.42    1.56
   6  -3  -8   18.32    2.35
  -6   3   8   18.04    2.47
   5  -3  -8   49.39    3.33
   5  -3  -8   53.38    3.42
   5  -3  -8   49.95    2.79
  -5   3   8   40.58    3.53
   4  -3  -8  113.80    5.97
   4  -3  -8  115.51    5.69
   4  -3  -8  111.61    6.13
   3  -3  -8    2.64    1.10
   3  -3  -8    1.68    0.78
  -3   3   8    2.17    0.95
  -3   3   8    3.32    1.00
  -3   3   8    1.40    1.04
   2  -3  -8   22.85    1.87
   2  -3  -8   24.05    1.85
  -2   3   8   26.08    1.98
  -2   3   8   24.32    2.04
  -2   3   8   23.17    1.84
  -1   3   8  126.15    6.61
  -1   3   8  115.71    6.40
  -1   3   8  128.47    6.06
   0   3   8    5.79    1.25
   0   3   8    5.59    0.87
   1   3   8   58.08    3.68
   2   3   8   24.55    2.25
   3   3   8   27.66    2.54
   4   3   8   43.00    3.35
   5   3   8    2.68    1.14
   5   3   8    4.16    1.08
   6   3   8   25.12    1.89
   6   3   8   26.38    1.81
   7   3   8    2.08    0.76
   7   3   8    1.74    0.80
   8   3   8    3.75    0.58
 -10   4   8   11.08    1.11
  -9   4   8   -1.04    1.50
  -9   4   8   -0.89    1.00
   8  -4  -8    2.99    1.77
  -8   4   8    4.16    1.78
  -8   4   8    4.65    1.38
   7  -4  -8    7.95    1.96
  -7   4   8   12.58    2.28
  -7   4   8    9.32    1.72
   6  -4  -8   -0.07    1.39
   6  -4  -8    2.40    1.18
  -6   4   8    1.68    1.62
   5  -4  -8   67.89    4.26
   5  -4  -8   69.67    3.60
  -5   4   8   65.17    4.51
   4  -4  -8   36.01    2.64
   4  -4  -8   35.55    2.30
   3  -4  -8   10.37    1.47
   3  -4  -8    7.06    1.12
  -3   4   8    8.16    1.33
   2  -4  -8   22.00    1.74
  -2   4   8   20.75    1.84
  -2   4   8   21.88    1.83
  -2   4   8   17.25    1.93
  -1   4   8   15.06    1.49
  -1   4   8   11.68    1.56
  -1   4   8    8.41    1.37
   0   4   8   91.67    4.50
   0   4   8   90.62    5.15
   1   4   8   -0.67    0.89
   2   4   8   57.93    3.83
   3   4   8    6.55    1.63
   4   4   8   15.40    2.19
   5   4   8   10.31    1.21
   5   4   8   10.04    1.36
   6   4   8    1.28    0.95
   6   4   8    0.32    0.88
   7   4   8   20.03    1.43
   7   4   8   19.66    1.36
   8   4   8    0.50    0.46
 -10   5   8    0.30    0.75
  -9   5   8   22.17    2.45
  -9   5   8   24.37    1.87
   8  -5  -8    1.51    1.73
  -8   5   8    1.05    1.22
  -8   5   8    2.70    1.64
   7  -5  -8   14.46    2.29
  -7   5   8   15.19    1.87
  -7   5   8   17.65    2.57
   6  -5  -8   11.63    1.45
   6  -5  -8   10.52    1.93
  -6   5   8   12.76    2.14
  -6   5   8    8.84    1.71
   5  -5  -8    3.87    1.46
   5  -5  -8    2.40    0.76
   4  -5  -8   31.13    2.14
   4  -5  -8   32.50    2.54
   3  -5  -8    2.00    1.12
   3  -5  -8    1.55    0.82
  -3   5   8    1.73    1.12
   2  -5  -8   92.70    4.68
  -2   5   8   79.98    4.95
  -2   5   8   91.00    4.77
  -1   5   8   33.78    2.34
  -1   5   8   33.74    2.49
   0   5   8    1.74    1.00
   0   5   8    1.51    0.80
   1   5   8  122.33    6.76
   2   5   8    0.58    1.19
   3   5   8   57.66    3.93
   4   5   8   13.63    1.57
   4   5   8   10.21    1.28
   5   5   8   24.40    1.85
   5   5   8   26.46    2.05
   6   5   8   12.92    1.32
   6   5   8   11.36    1.16
   7   5   8    0.40    0.66
   7   5   8    1.45    0.74
  -9   6   8    3.31    1.53
  -9   6   8    4.42    1.09
   8  -6  -8   48.71    4.09
  -8   6   8   50.91    3.00
  -8   6   8   48.92    3.75
   7  -6  -8    5.48    1.83
  -7   6   8    9.34    2.09
  -7   6   8    9.92    1.60
   6  -6  -8   21.95    1.91
   6  -6  -8   19.98    2.54
  -6   6   8   28.15    2.86
  -6   6   8   25.53    2.15
   5  -6  -8    8.84    1.05
   5  -6  -8   11.47    1.85
   4  -6  -8   25.22    2.35
   4  -6  -8   26.36    1.90
   3  -6  -8   25.47    1.98
  -3   6   8   25.94    2.53
   2  -6  -8   24.62    1.98
  -2   6   8   24.68    2.19
  -1   6   8   17.12    1.75
   0   6   8   23.31    2.20
   0   6   8   27.74    1.85
   1   6   8    8.72    1.65
   2   6   8   40.47    3.07
   3   6   8    2.22    1.36
   3   6   8    1.24    1.03
   4   6   8   37.18    2.54
   4   6   8   35.92    2.22
   5   6   8    4.00    1.22
   5   6   8    4.15    1.02
   6   6   8   13.02    1.30
   6   6   8   13.91    1.19
   7   6   8    6.46    0.81
   7   6   8    6.55    0.75
  -9   7   8    5.50    1.01
  -9   7   8    6.51    1.54
  -8   7   8    0.34    1.12
  -8   7   8    2.35    1.52
  -7   7   8   54.71    3.42
  -7   7   8   60.14    4.20
   6  -7  -8    0.62    1.08
   6  -7  -8    2.68    1.60
  -6   7   8    1.62    1.32
  -6   7   8   -0.36    1.42
   5  -7  -8   24.69    2.35
   5  -7  -8   24.18    1.69
   5  -7  -8   25.85    1.89
   5  -7  -8   25.28    2.68
  -5   7   8   31.34    2.17
   4  -7  -8   12.59    1.39
   3  -7  -8   60.14    3.48
  -3   7   8   61.60    3.94
   2  -7  -8   70.75    3.99
  -2   7   8   71.77    4.18
  -1   7   8   14.17    1.69
   0   7   8   13.52    1.41
   3   7   8   27.45    2.25
   3   7   8   29.04    2.63
   3   7   8   27.32    2.06
   4   7   8    2.99    1.10
   4   7   8    4.20    1.35
   5   7   8   12.52    1.26
   5   7   8   12.08    1.45
   6   7   8    5.91    0.89
   6   7   8    4.44    0.97
   7   7   8    3.87    0.66
   7   7   8    5.34    0.59
  -9   8   8    1.34    1.21
  -9   8   8    3.29    0.83
  -8   8   8   11.59    1.90
  -8   8   8   15.32    1.40
  -7   8   8    5.22    1.68
  -7   8   8    5.68    1.32
   6  -8  -8   35.71    3.36
   6  -8  -8   40.83    2.52
  -6   8   8   40.17    2.81
  -6   8   8   41.27    3.32
   5  -8  -8    0.46    1.42
  -5   8   8    1.42    1.21
   4  -8  -8   40.69    2.36
   4  -8  -8   31.19    2.92
   4  -8  -8   32.48    2.67
  -4   8   8   39.30    3.00
  -4   8   8   32.14    3.10
  -4   8   8   34.50    2.49
   3  -8  -8   50.98    3.13
  -3   8   8   54.30    3.71
   2  -8  -8   49.35    3.18
  -2   8   8   53.81    3.36
  -1   8   8   27.83    2.22
   0   8   8    7.89    1.15
   1   8   8   48.05    3.86
   1   8   8   59.18    3.27
   2   8   8   -1.64    1.16
   2   8   8   -3.38    1.58
   3   8   8    5.51    1.78
   3   8   8    6.00    1.26
   3   8   8    5.43    1.62
   4   8   8   12.15    1.37
   4   8   8   12.90    1.64
   5   8   8    1.85    1.08
   5   8   8    3.26    0.95
   6   8   8    6.85    0.78
   6   8   8    4.46    0.90
  -9   9   8    0.55    0.98
  -9   9   8    0.76    0.62
  -8   9   8    6.56    1.01
  -8   9   8    3.46    1.33
  -7   9   8   23.48    2.48
  -7   9   8   21.11    1.76
  -6   9   8   11.97    1.46
  -6   9   8    9.02    1.92
   5  -9  -8   24.27    2.17
  -5   9   8   26.16    1.91
  -5   9   8   19.91    2.29
  -5   9   8   29.38    2.74
  -5   9   8   21.45    2.38
   4  -9  -8   -0.89    1.56
   4  -9  -8   -1.45    1.06
   4  -9  -8   -0.03    0.73
  -4   9   8   -1.08    1.49
  -4   9   8    0.38    1.03
  -4   9   8    1.96    1.46
   3  -9  -8   38.51    3.46
   3  -9  -8   40.05    2.99
   3  -9  -8   43.16    2.72
   3  -9  -8   41.32    2.92
  -3   9   8   38.50    3.00
  -3   9   8   39.72    2.48
  -3   9   8   42.07    3.07
  -3   9   8   35.80    3.01
  -3   9   8   43.69    3.21
   2  -9  -8   14.43    1.42
   2  -9  -8   13.97    1.78
   2  -9  -8   13.88    1.98
   2  -9  -8   13.20    1.94
  -2   9   8   14.67    1.88
  -2   9   8   14.75    1.65
  -2   9   8   12.03    1.73
  -2   9   8   15.92    2.06
   1  -9  -8   48.01    3.04
   1  -9  -8   51.68    3.68
  -1   9   8   47.83    3.02
  -1   9   8   49.85    3.44
  -1   9   8   50.42    3.65
  -1   9   8   54.81    3.15
  -1   9   8   45.78    3.68
  -1   9   8   49.39    3.00
   0  -9  -8   15.23    1.87
   0   9   8   16.18    1.43
   0   9   8   16.96    1.37
   0   9   8   17.28    2.10
   0   9   8   15.87    1.93
   0   9   8   21.12    2.21
  -1  -9  -8    9.53    1.62
   1   9   8    7.84    1.90
   1   9   8   10.54    1.88
   1   9   8   10.60    1.36
  -2  -9  -8   28.08    2.35
   2   9   8   30.48    2.65
  -3  -9  -8    3.44    1.24
   3   9   8    3.09    1.60
   3   9   8    5.22    1.21
  -4  -9  -8    6.00    1.22
   4   9   8    7.99    1.43
   4   9   8    6.79    1.11
  -5  -9  -8    2.01    0.90
   5   9   8    4.16    1.06
   5   9   8    3.37    0.82
  -6  -9  -8    3.81    0.69
   6   9   8    3.07    0.68
  -8  10   8   -0.18    1.04
  -8  10   8    2.33    1.12
  -8  10   8    1.45    0.69
  -7  10   8    5.12    1.45
  -7  10   8    7.53    1.07
  -7  10   8    5.44    1.49
  -6  10   8    2.83    1.44
  -6  10   8    1.13    1.43
  -6  10   8    5.06    1.11
   5 -10  -8   14.91    1.61
  -5  10   8   17.33    1.95
  -5  10   8   15.80    1.47
  -5  10   8   13.60    1.95
  -5  10   8   15.07    2.19
   4 -10  -8   11.93    1.81
   4 -10  -8   11.22    1.23
   4 -10  -8   11.33    1.16
  -4  10   8    9.55    1.74
  -4  10   8   10.43    1.27
  -4  10   8   11.71    1.77
   3 -10  -8   -0.25    0.85
   3 -10  -8    1.55    1.09
   3 -10  -8    4.25    1.34
   3 -10  -8    0.86    1.53
  -3  10   8    2.55    1.40
  -3  10   8    0.87    1.25
  -3  10   8   -0.91    1.25
  -3  10   8    1.94    1.65
   2 -10  -8    6.79    1.61
   2 -10  -8   11.48    1.74
   2 -10  -8    6.30    1.36
   2 -10  -8   10.82    1.63
  -2  10   8    6.30    1.89
  -2  10   8    8.79    1.63
  -2  10   8    7.95    1.62
  -2  10   8   11.31    1.50
  -2  10   8    8.25    1.37
   1 -10  -8    8.23    1.77
   1 -10  -8    6.29    1.73
   1 -10  -8    8.57    1.28
   1 -10  -8    6.90    1.67
   1 -10  -8    6.86    1.50
  -1  10   8    8.46    1.72
  -1  10   8    7.13    1.41
  -1  10   8    7.28    1.23
  -1  10   8   10.67    1.82
  -1  10   8    8.55    1.87
   0 -10  -8   32.83    2.76
   0 -10  -8   35.21    2.48
   0  10   8   34.33    3.04
   0  10   8   34.51    2.68
   0  10   8   32.72    2.89
   0  10   8   35.50    1.91
  -1 -10  -8   17.58    1.80
   1  10   8   17.14    2.15
   1  10   8   19.40    1.56
  -2 -10  -8    7.71    1.42
   2  10   8    6.60    1.74
  -3 -10  -8   19.69    1.68
  -4 -10  -8    3.59    0.97
  -5 -10  -8    9.31    0.92
  -8  11   8    6.12    0.97
  -7  11   8    0.17    1.05
  -7  11   8   -0.44    0.66
  -7  11   8    0.14    1.13
  -6  11   8   19.10    1.49
  -6  11   8   17.92    1.96
  -6  11   8   18.54    2.07
  -6  11   8   18.07    1.79
   5 -11  -8    2.30    0.89
  -5  11   8    2.79    0.89
  -5  11   8    2.80    1.36
  -5  11   8    2.28    1.27
  -5  11   8    0.70    1.38
   4 -11  -8   12.12    1.65
  -4  11   8   12.64    1.15
  -4  11   8   13.86    1.85
  -4  11   8   12.35    1.63
  -4  11   8   11.34    1.60
   3 -11  -8    7.59    1.64
   3 -11  -8    9.36    1.27
  -3  11   8    7.80    1.70
  -3  11   8    9.04    1.41
  -3  11   8   11.36    1.51
   2 -11  -8    5.69    1.37
   2 -11  -8    5.13    1.72
   2 -11  -8    4.50    1.23
  -2  11   8    3.84    1.68
  -2  11   8    6.17    1.26
  -2  11   8    4.40    1.12
  -2  11   8    4.54    1.65
  -2  11   8    4.33    1.43
   1 -11  -8    3.58    1.43
   1 -11  -8    3.78    1.41
  -1  11   8    5.08    1.65
  -1  11   8    3.73    1.47
  -1  11   8    3.39    1.00
  -1  11   8    3.61    1.45
   0 -11  -8    9.57    1.65
   0 -11  -8    6.59    1.12
   0 -11  -8   10.59    1.64
   0  11   8    8.07    1.65
   0  11   8    7.78    1.40
   0  11   8    8.70    1.75
  -1 -11  -8    4.61    1.17
  -1 -11  -8    5.32    1.48
   1  11   8    4.07    0.89
   1  11   8    5.98    1.67
  -2 -11  -8    2.29    1.42
  -2 -11  -8    5.76    1.22
   2  11   8    4.84    1.54
  -3 -11  -8    4.28    1.32
  -3 -11  -8    2.84    1.01
  -4 -11  -8    3.53    1.04
  -4 -11  -8    3.81    0.80
  -7  12   8   -0.04    0.76
  -7  12   8   -0.85    0.82
  -6  12   8   -0.42    0.91
  -6  12   8   -0.30    0.98
  -6  12   8   -2.00    1.19
  -5  12   8   13.56    1.50
  -5  12   8   17.34    1.76
  -5  12   8   13.75    1.50
   4 -12  -8   -1.03    0.98
  -4  12   8   -0.53    1.20
  -4  12   8   -2.14    1.02
  -4  12   8   -0.25    1.08
   3 -12  -8    8.13    1.41
  -3  12   8   11.55    1.24
  -3  12   8    9.98    1.63
  -3  12   8   10.82    1.35
   2 -12  -8   13.25    1.40
   2 -12  -8   13.20    1.64
  -2  12   8   14.62    1.35
  -2  12   8    8.99    1.74
  -2  12   8   15.66    1.80
  -2  12   8   11.61    1.68
   1 -12  -8   18.57    1.55
   1 -12  -8   20.13    1.69
  -1  12   8   17.17    1.93
  -1  12   8   16.30    1.73
  -1  12   8   16.84    1.93
   0 -12  -8    8.22    1.35
   0 -12  -8    5.65    1.37
   0  12   8    8.03    1.66
   0  12   8    8.84    1.20
   0  12   8    8.36    1.46
  -1 -12  -8   -1.50    1.10
  -1 -12  -8   -0.83    1.17
   1  12   8   -1.26    1.33
  -2 -12  -8   15.07    1.48
  -2 -12  -8   14.22    1.18
   2  12   8   16.08    1.63
  -3 -12  -8    2.39    0.93
  -6  13   8    0.79    0.97
  -6  13   8    0.44    0.64
  -6  13   8    1.07    0.70
  -5  13   8    0.24    1.05
  -5  13   8    0.36    0.81
  -4  13   8   11.40    1.54
  -4  13   8   13.50    1.28
   3 -13  -8    6.57    1.10
  -3  13   8    6.02    1.00
  -3  13   8    7.60    1.31
  -3  13   8    4.44    1.28
   2 -13  -8    6.25    1.11
  -2  13   8    5.15    1.17
  -2  13   8    6.51    1.35
  -2  13   8    5.70    0.78
  -2  13   8    3.38    1.34
   1 -13  -8    5.81    0.98
   1 -13  -8    4.67    1.17
  -1  13   8    4.35    1.19
  -1  13   8    4.96    1.05
  -1  13   8    5.60    1.32
   0 -13  -8    9.75    1.15
   0  13   8    7.70    1.45
   0  13   8    9.24    0.88
  -1 -13  -8    3.35    0.97
  -1 -13  -8    3.51    0.85
   1  13   8    5.98    1.20
  -2 -13  -8    0.48    0.66
  -2 -13  -8   -1.07    0.78
  -5  14   8    1.05    0.82
  -5  14   8    0.32    0.54
  -4  14   8    6.02    0.70
  -4  14   8    5.18    1.03
  -4  14   8    4.65    0.98
  -3  14   8    6.81    0.98
  -3  14   8    6.82    1.10
   2 -14  -8    1.96    0.78
  -2  14   8    1.75    1.04
  -2  14   8    2.29    0.75
  -2  14   8    0.53    0.87
   1 -14  -8    6.98    0.95
  -1  14   8    7.23    0.76
  -1  14   8    6.94    1.12
  -1  14   8    6.30    1.02
   0 -14  -8   -0.41    0.76
   0  14   8    0.02    0.86
  -1 -14  -8    6.81    0.65
   1  14  -9    0.91    0.60
   0  14  -9    0.32    0.71
   0  14  -9    1.62    0.79
  -1  14  -9    3.87    0.86
  -1  14  -9    3.26    0.58
  -2  14  -9    0.09    0.54
   2 -14   9    0.62    0.72
  -3  14  -9    3.93    0.65
   3 -14   9    5.35    0.80
   3  13  -9    1.85    0.75
   2  13  -9   -0.11    0.63
   1  13  -9    6.65    0.96
   1  13  -9    5.56    1.04
   0  13  -9    0.01    0.65
   0  13  -9    1.97    1.00
  -1  13  -9    2.91    0.78
  -2  13  -9    1.81    0.81
   2 -13   9    2.03    0.96
  -3  13  -9    0.70    0.76
   3 -13   9    1.27    0.82
   3 -13   9    0.53    0.82
   3 -13   9   -0.01    0.98
   4 -13   9    6.77    0.87
   4 -13   9    5.34    0.93
   4  12  -9    1.17    0.70
  -4 -12   9    0.96    0.57
   3  12  -9    5.54    0.80
   3  12  -9    3.27    1.06
  -3 -12   9    4.84    0.80
   2  12  -9   10.54    1.13
   2  12  -9    9.91    1.17
   1  12  -9    0.06    1.03
   1  12  -9    0.15    0.68
   0  12  -9   15.36    1.30
  -1  12  -9    4.30    0.97
   1 -12   9    4.21    1.23
  -2  12  -9   15.10    1.37
   2 -12   9   16.08    1.25
   2 -12   9   16.19    1.68
   2 -12   9   16.91    1.51
   2 -12   9   13.06    1.90
   3 -12   9    1.46    1.07
   3 -12   9    3.29    0.95
   3 -12   9    2.95    1.23
   3 -12   9    1.77    0.74
   4 -12   9    0.26    0.90
   4 -12   9    0.02    1.09
   4 -12   9    0.04    0.76
   5 -12   9    7.40    1.29
   5 -12   9    8.35    0.89
   5 -12   9    7.79    1.10
   5  11  -9    0.10    0.56
  -5 -11   9    0.36    0.67
   4  11  -9    9.15    1.13
   4  11  -9    7.12    0.77
  -4 -11   9    6.30    1.04
   3  11  -9    1.89    0.94
   3  11  -9    3.22    0.84
  -3 -11   9    2.26    1.00
   2  11  -9    5.77    0.82
   2  11  -9    7.48    1.22
   2  11  -9    6.13    1.30
  -2 -11   9    8.03    1.16
   1  11  -9   14.84    1.66
   1  11  -9   17.62    1.47
   0  11  -9    2.07    0.97
  -1  11  -9   15.62    1.52
   1 -11   9   19.58    1.88
   1 -11   9   17.93    1.43
   1 -11   9   17.06    2.20
   2 -11   9   10.02    1.49
   2 -11   9    9.03    1.33
   2 -11   9    7.03    1.03
   2 -11   9    8.45    1.77
   3 -11   9   31.76    2.47
   3 -11   9   32.38    1.89
   3 -11   9   31.02    2.10
   3 -11   9   31.90    2.94
   4 -11   9    1.79    0.93
   4 -11   9    1.19    1.00
   4 -11   9    2.24    1.26
   4 -11   9    2.35    0.73
   5 -11   9    0.64    0.75
   5 -11   9    0.17    1.04
   5 -11   9   -0.93    0.89
   6 -11   9   15.26    1.36
   6 -11   9   13.12    1.54
  -6 -10   9   -0.52    0.68
   5  10  -9    3.90    0.90
  -5 -10   9    2.72    0.99
  -5 -10   9    3.74    0.77
   4  10  -9   -0.54    0.76
   4  10  -9   -0.64    0.94
  -4 -10   9    1.82    1.19
  -4 -10   9   -1.41    0.75
   3  10  -9   13.49    1.43
   3  10  -9   13.34    1.36
  -3 -10   9   14.22    1.62
   2  10  -9    2.07    0.79
   2  10  -9    0.25    1.08
  -2 -10   9    0.29    1.11
   1  10  -9    7.44    1.11
   1  10  -9   10.91    2.17
  -1 -10   9    7.77    1.19
   0  10  -9   20.56    1.67
   0  10  -9   18.79    2.65
   0 -10   9   22.89    2.59
  -1  10  -9    5.50    1.96
   1 -10   9    4.71    1.38
   1 -10   9    5.18    0.98
   1 -10   9    5.23    1.73
   1 -10   9    3.52    1.28
  -2  10  -9   18.52    2.72
   2 -10   9   21.59    1.73
   2 -10   9   20.63    1.58
   2 -10   9   23.48    2.54
   2 -10   9   20.63    2.09
  -3  10  -9    1.57    1.81
   3 -10   9    1.43    1.22
   3 -10   9    1.21    1.00
   3 -10   9    2.92    0.79
   3 -10   9    3.71    1.73
   4 -10   9   34.01    1.88
   4 -10   9   29.57    2.10
   4 -10   9   38.27    3.19
   4 -10   9   36.08    2.62
   5 -10   9   -1.18    1.27
   5 -10   9    1.26    0.67
   5 -10   9    1.61    0.82
   5 -10   9   -0.17    0.97
   6 -10   9    1.02    0.97
   6 -10   9    1.99    1.16
  -7  -9   9    1.84    0.50
   6   9  -9    0.57    0.60
  -6  -9   9    1.35    0.83
  -6  -9   9    0.03    1.05
   5   9  -9    1.51    0.94
  -5  -9   9    1.59    1.35
  -5  -9   9    3.22    1.12
   4   9  -9    8.41    1.06
   4   9  -9    9.06    1.18
   4   9  -9    9.08    1.53
  -4  -9   9   10.62    1.40
  -4  -9   9    7.01    1.65
   3   9  -9    1.63    1.69
   3   9  -9   -2.02    1.09
   3   9  -9    1.06    0.77
   3   9  -9    1.51    1.03
  -3  -9   9   -1.44    1.34
  -3  -9   9    2.25    1.02
  -3  -9   9    0.08    0.92
   2   9  -9   14.77    1.25
   2   9  -9   15.55    1.69
   2   9  -9   15.20    2.46
  -2  -9   9   15.64    1.82
  -2  -9   9   12.56    1.30
   1   9  -9    1.56    0.98
   1   9  -9    1.35    1.73
  -1  -9   9    1.31    1.83
  -1  -9   9    0.57    1.09
   0   9  -9    8.04    2.05
   0  -9   9    8.50    1.96
   0  -9   9    4.32    1.02
  -1   9  -9   12.70    2.33
   1  -9   9   13.65    1.28
   1  -9   9   15.97    1.86
   1  -9   9   11.68    2.21
  -2   9  -9    3.73    1.85
   2  -9   9    6.21    0.93
   2  -9   9    5.89    1.42
   2  -9   9    7.41    1.89
  -3   9  -9   31.07    3.19
   3  -9   9   32.06    2.61
   3  -9   9   27.36    2.97
   3  -9   9   26.69    1.75
  -4   9  -9    0.86    1.91
   4  -9   9    0.77    1.59
   4  -9   9    0.50    0.85
   4  -9   9    1.71    0.75
   4  -9   9    0.88    1.20
   5  -9   9   21.04    1.35
   5  -9   9   21.54    2.56
   5  -9   9   18.80    1.89
   5  -9   9   17.31    1.51
   6  -9   9    3.02    1.42
   6  -9   9    2.55    1.09
   6  -9   9    3.76    0.71
  -7  -8   9    1.88    0.82
   6   8  -9    6.87    0.97
  -6  -8   9    7.09    1.19
  -6  -8   9    7.02    1.22
   5   8  -9    2.64    1.14
   5   8  -9    4.10    0.84
  -5  -8   9    4.83    1.41
  -5  -8   9    4.01    1.23
   4   8  -9    8.84    1.23
   4   8  -9    7.78    1.11
   4   8  -9    5.75    1.68
  -4  -8   9    7.28    1.45
  -4  -8   9    6.78    1.32
  -4  -8   9    7.22    1.47
  -4  -8   9    6.17    1.82
   3   8  -9   12.72    1.67
   3   8  -9   13.12    1.51
   3   8  -9   13.19    1.16
   3   8  -9   13.98    2.42
   3   8  -9   16.02    2.23
  -3  -8   9   12.47    1.55
  -3  -8   9   15.08    1.39
  -3  -8   9   11.88    1.51
  -3  -8   9   13.02    2.03
   2   8  -9    2.64    0.91
   2   8  -9    2.24    1.79
  -2  -8   9    2.58    1.03
  -2  -8   9    0.46    1.44
  -2  -8   9    1.38    0.82
   1   8  -9   52.74    3.70
  -1  -8   9   49.56    3.87
  -1  -8   9   38.35    3.04
   0   8  -9   -0.55    1.48
   0  -8   9    1.85    1.62
   0  -8   9    0.27    0.94
  -1   8  -9    6.19    1.88
   1  -8   9    6.04    1.92
   1  -8   9    5.23    1.48
  -2   8  -9   23.18    2.76
   2  -8   9   18.46    1.49
   2  -8   9   20.96    2.66
   2  -8   9   22.92    2.14
   3  -8   9    0.88    0.73
   3  -8   9    0.28    1.24
   3  -8   9    0.17    1.55
   4  -8   9   24.16    2.90
   4  -8   9   20.64    1.46
   4  -8   9   23.79    2.17
   5  -8   9    2.14    1.64
   5  -8   9    1.33    0.81
   5  -8   9    2.11    0.75
   5  -8   9    0.71    1.25
   6  -8   9    7.56    1.77
   6  -8   9    6.54    0.85
   6  -8   9    7.07    1.40
  -8  -7   9    3.57    0.74
  -7  -7   9    6.99    1.21
  -7  -7   9    5.45    1.16
   6   7  -9    3.18    0.97
  -6  -7   9    4.66    1.41
  -6  -7   9    6.28    1.40
   5   7  -9   10.91    1.45
   5   7  -9    9.03    1.08
  -5  -7   9   10.96    1.72
  -5  -7   9   10.81    1.70
   4   7  -9    2.71    1.17
   4   7  -9    3.10    1.98
   4   7  -9    2.68    0.98
   4   7  -9    1.76    1.46
  -4  -7   9    2.25    1.26
  -4  -7   9    3.22    1.45
  -4  -7   9    2.95    1.38
   3   7  -9   23.82    2.77
   3   7  -9   18.14    1.44
   3   7  -9   23.56    2.50
   3   7  -9   20.62    1.84
  -3  -7   9   23.66    1.90
  -3  -7   9   16.97    1.95
  -3  -7   9   21.16    1.87
  -3  -7   9   20.70    2.32
  -3  -7   9   17.37    2.63
   2   7  -9    4.97    1.88
  -2  -7   9    3.02    1.86
  -2  -7   9    3.49    1.64
  -2  -7   9    3.58    0.95
   1   7  -9    1.60    1.56
  -1  -7   9    2.99    1.69
   0   7  -9   54.89    3.86
   0  -7   9   51.28    4.02
  -1   7  -9    1.84    1.58
   1  -7   9    3.06    1.60
  -2   7  -9    8.33    1.94
   2  -7   9    4.67    1.86
   3  -7   9   11.74    2.22
   3  -7   9   11.58    2.28
   3  -7   9   10.81    1.06
   3  -7   9   11.20    1.69
   4  -7   9    2.96    1.88
   4  -7   9    6.40    1.49
   4  -7   9    4.23    1.79
   5  -7   9   40.89    2.98
   5  -7   9   34.87    3.48
   5  -7   9   29.31    3.43
   6  -7   9    3.17    1.65
  -8  -6   9    2.00    0.91
  -8  -6   9   -0.22    0.90
  -7  -6   9    8.76    1.47
  -7  -6   9    6.65    1.44
   6   6  -9   18.48    1.60
  -6  -6   9   17.85    2.04
  -6  -6   9   20.45    1.75
  -6  -6   9   16.56    2.05
   5   6  -9    0.68    1.16
   5   6  -9    3.24    0.96
   5   6  -9    3.70    1.23
   5   6  -9    3.01    0.88
  -5  -6   9    2.01    1.41
  -5  -6   9    2.53    1.08
  -5  -6   9    3.89    1.63
  -5  -6   9    1.97    1.54
   4   6  -9   16.13    1.64
   4   6  -9   16.38    1.62
   4   6  -9   17.58    2.12
   4   6  -9   13.60    2.29
  -4  -6   9   16.22    2.13
  -4  -6   9   17.79    2.07
  -4  -6   9   17.29    1.86
  -4  -6   9   15.79    2.66
   3   6  -9    0.55    1.58
   3   6  -9    0.39    1.31
  -3  -6   9    1.25    1.50
  -3  -6   9   -0.11    0.92
   2   6  -9   38.65    3.18
  -2  -6   9   38.86    2.37
  -2  -6   9   38.53    3.46
  -2  -6   9   33.53    3.01
   1   6  -9    7.67    1.77
   1   6  -9    9.97    1.94
  -1  -6   9    7.45    1.59
  -1  -6   9   12.86    2.12
  -1  -6   9    8.40    0.94
   0   6  -9    8.03    1.87
   0   6  -9    9.41    1.89
   0  -6   9    9.58    1.95
   0  -6   9    5.89    1.55
  -1   6  -9   35.06    2.82
  -1   6  -9   29.85    2.78
   1  -6   9   28.86    3.01
  -2   6  -9    3.76    1.63
  -2   6  -9    2.64    1.84
   2  -6   9    1.60    1.66
   3  -6   9    1.34    1.70
   3  -6   9    1.44    1.61
   4  -6   9    7.52    2.10
   4  -6   9    7.75    1.63
   4  -6   9   15.55    2.45
   5  -6   9    6.93    1.65
   5  -6   9    4.81    2.06
   5  -6   9    5.04    2.15
  -8  -5   9    6.79    1.32
  -8  -5   9    6.56    1.32
  -7  -5   9    0.60    1.41
  -7  -5   9    0.22    0.95
   6   5  -9    5.50    1.24
  -6  -5   9    4.70    1.74
  -6  -5   9    7.19    1.18
   5   5  -9   12.87    1.65
   5   5  -9   11.17    1.70
   5   5  -9   13.40    1.21
   5   5  -9   12.07    1.32
   5   5  -9   13.26    2.36
  -5  -5   9   13.57    2.05
  -5  -5   9   12.32    2.05
  -5  -5   9   13.29    1.45
  -5  -5   9   12.37    1.89
   4   5  -9   12.99    2.28
   4   5  -9   20.79    2.19
  -4  -5   9   15.83    2.56
  -4  -5   9   18.24    1.92
   3   5  -9   51.77    3.74
   3   5  -9   57.69    3.44
  -3  -5   9   52.32    3.12
  -3  -5   9   51.17    4.07
  -3  -5   9   45.45    3.64
   2   5  -9    2.78    1.50
   2   5  -9    0.97    1.42
  -2  -5   9    1.86    1.28
  -2  -5   9    0.60    0.76
   1   5  -9   46.88    3.30
   1   5  -9   42.86    3.19
  -1  -5   9   44.68    2.40
  -1  -5   9   43.08    3.12
   0   5  -9   33.57    2.73
   0   5  -9   32.73    2.69
   0  -5   9   30.88    2.58
  -1   5  -9   56.31    3.65
  -1   5  -9   59.01    3.69
   1  -5   9   47.26    3.57
  -2   5  -9   11.10    1.99
   2  -5   9   14.27    2.36
   3  -5   9   43.08    3.36
   3  -5   9   39.88    3.84
   4  -5   9    6.65    2.06
   4  -5   9    2.63    1.42
   4  -5   9    5.34    1.86
   5  -5   9   11.59    2.46
   5  -5   9   10.29    1.88
  -9  -4   9    2.92    0.96
  -9  -4   9    2.14    0.98
  -8  -4   9    0.43    0.85
  -8  -4   9    0.90    1.27
   7   4  -9    6.84    0.93
  -7  -4   9    6.42    1.73
  -7  -4   9    8.13    1.26
   6   4  -9    0.43    0.87
   6   4  -9    0.70    0.72
   6   4  -9    1.92    1.07
   6   4  -9    0.54    1.96
  -6  -4   9   -0.06    1.71
  -6  -4   9    1.03    1.12
   5   4  -9    9.75    1.28
   5   4  -9    7.99    1.44
   5   4  -9    5.51    1.83
   5   4  -9    8.27    1.11
   5   4  -9    8.21    1.52
  -5  -4   9    9.43    1.34
  -5  -4   9    6.74    2.02
  -5  -4   9    3.95    1.81
   4   4  -9   17.25    1.97
   4   4  -9   16.29    2.36
  -4  -4   9   14.81    2.36
  -4  -4   9   15.65    2.50
  -4  -4   9   17.97    1.88
   3   4  -9   21.06    2.05
   3   4  -9   14.43    2.14
   3   4  -9   18.55    2.38
  -3  -4   9   18.22    2.26
  -3  -4   9   17.75    1.71
   2   4  -9   77.22    4.47
   2   4  -9   72.56    4.58
  -2  -4   9   72.66    4.52
  -2  -4   9   73.61    3.86
   1   4  -9    2.82    1.29
   1   4  -9    3.66    1.38
  -1  -4   9    2.91    1.17
  -1  -4   9    2.94    0.68
   0   4  -9  102.40    5.52
   0   4  -9  105.19    5.70
   0  -4   9   96.17    5.68
  -1   4  -9   35.82    2.74
  -1   4  -9   38.11    2.76
   1  -4   9   36.03    2.80
  -2   4  -9  160.83    8.13
  -2   4  -9  148.85    7.90
   2  -4   9  152.53    8.48
   3  -4   9   29.84    3.25
   3  -4   9   25.38    2.75
   4  -4   9   31.52    3.32
  -9  -3   9    9.63    1.33
  -9  -3   9    7.21    0.89
  -8  -3   9    0.74    1.48
  -8  -3   9    1.82    1.01
   7   3  -9    0.22    0.85
   7   3  -9   -0.30    1.89
  -7  -3   9    2.70    1.22
  -7  -3   9    0.01    1.78
   6   3  -9   12.25    1.45
   6   3  -9   13.69    2.41
   6   3  -9    7.20    1.21
   6   3  -9   13.05    1.08
  -6  -3   9   14.84    2.28
  -6  -3   9   13.78    1.55
   5   3  -9    2.39    1.12
   5   3  -9    4.39    1.75
  -5  -3   9    5.99    2.12
  -5  -3   9    1.88    1.64
   4   3  -9   11.91    2.08
   4   3  -9   14.58    2.19
   4   3  -9   14.07    1.71
  -4  -3   9   11.92    2.04
  -4  -3   9   15.35    2.41
  -4  -3   9   14.06    1.69
   3   3  -9   30.98    2.63
   3   3  -9   26.46    2.42
   3   3  -9   28.58    2.23
  -3  -3   9   31.01    2.10
  -3  -3   9   27.59    2.47
   2   3  -9   22.69    2.36
   2   3  -9   18.74    2.03
  -2  -3   9   20.55    2.14
  -2  -3   9   18.11    1.52
  -2  -3   9   15.62    1.91
   1   3  -9   20.91    2.15
   1   3  -9   19.73    2.00
  -1  -3   9   19.77    1.90
  -1  -3   9   20.95    1.38
  -1  -3   9   20.48    1.94
   0   3  -9    6.20    1.41
   0   3  -9    4.35    1.17
   0  -3   9    4.83    1.23
  -1   3  -9   62.23    3.62
  -1   3  -9   61.24    3.73
   1  -3   9   58.63    3.87
  -2   3  -9   17.21    1.97
   2  -3   9   14.02    2.14
   3  -3   9  122.31    7.09
  -9  -2   9    0.25    0.80
  -9  -2   9    0.00    1.20
  -8  -2   9   15.02    1.54
  -8  -2   9   14.62    2.08
   7   2  -9    4.93    1.00
   7   2  -9    6.37    2.16
  -7  -2   9    6.19    1.40
   6   2  -9    5.13    1.32
   6   2  -9    6.25    1.11
   6   2  -9    8.82    1.00
   6   2  -9    8.10    2.04
  -6  -2   9    6.23    1.44
   5   2  -9   12.07    2.11
   5   2  -9   11.62    1.60
  -5  -2   9   13.39    2.35
  -5  -2   9   12.30    2.18
   4   2  -9   -0.33    0.90
   4   2  -9    1.29    1.36
   4   2  -9   -0.52    1.23
  -4  -2   9   -2.05    1.09
  -4  -2   9    0.15    0.97
   3   2  -9   15.78    1.91
   3   2  -9   18.29    1.74
   3   2  -9   14.41    2.01
  -3  -2   9   17.63    1.57
  -3  -2   9   18.98    2.20
   2   2  -9    1.33    1.05
   2   2  -9    1.37    1.22
  -2  -2   9    2.37    0.77
  -2  -2   9    2.35    1.00
  -2  -2   9    1.08    1.05
   1   2  -9   31.85    2.46
   1   2  -9   35.91    2.34
  -1  -2   9   32.31    2.44
  -1  -2   9   35.49    1.94
  -1  -2   9   28.89    2.56
  -1  -2   9   32.47    2.17
   0   2  -9    0.98    0.96
   0   2  -9    0.37    1.02
   0  -2   9    0.04    0.91
   0  -2   9    0.13    1.06
  -1   2  -9    2.89    1.12
   1  -2   9    2.62    1.16
   1  -2   9    1.12    1.15
  -2   2  -9   58.65    3.56
   2  -2   9   56.83    3.88
   3  -2   9    3.48    1.58
   4  -2   9   50.53    3.91
  -9  -1   9    6.64    1.56
  -9  -1   9    8.93    1.14
  -8  -1   9    0.01    1.14
   7   1  -9   12.50    2.43
   7   1  -9   14.48    1.31
  -7  -1   9   15.47    1.71
   6   1  -9    5.67    1.32
   6   1  -9    7.26    1.88
   6   1  -9    5.67    0.97
   6   1  -9    5.23    1.02
  -6  -1   9    7.05    2.00
  -6  -1   9    5.46    1.41
  -6  -1   9    8.28    2.07
   5   1  -9   43.18    3.34
   5   1  -9   46.74    2.84
  -5  -1   9   44.69    3.39
  -5  -1   9   43.57    3.68
   4   1  -9   26.79    2.39
   4   1  -9   25.35    2.24
   4   1  -9   25.34    2.03
  -4  -1   9   25.91    2.10
  -4  -1   9   26.30    2.40
   3   1  -9    1.20    1.11
   3   1  -9    3.19    1.12
   3   1  -9    1.35    0.91
  -3  -1   9    2.82    1.24
  -3  -1   9    4.03    1.15
  -3  -1   9    2.38    0.93
   2   1  -9   39.25    2.72
   2   1  -9   39.84    2.51
  -2  -1   9   37.60    2.32
  -2  -1   9   34.15    2.83
  -2  -1   9   41.91    2.79
  -2  -1   9   42.95    2.48
   1   1  -9   48.79    2.93
   1   1  -9   41.46    2.62
  -1  -1   9   46.32    2.41
  -1  -1   9   45.76    2.98
  -1  -1   9   37.73    3.00
   0   1  -9  115.67    6.12
   0  -1   9  114.10    6.40
   0  -1   9  121.58    6.41
  -1   1  -9    4.38    1.08
   1  -1   9    0.51    1.12
   1  -1   9    3.14    1.19
   2  -1   9   23.32    2.25
   3  -1   9   81.94    5.14
   4  -1   9    5.17    1.82
  -9   0   9    6.92    1.17
  -8   0   9    8.48    1.46
   7   0  -9   -1.29    0.86
   7   0  -9   -0.99    1.72
  -7   0   9   -1.99    1.23
  -7   0   9    0.78    1.78
   6   0  -9   29.07    2.05
   6   0  -9   37.87    3.05
   6   0  -9   32.06    1.99
   6   0  -9   32.83    2.46
  -6   0   9   34.91    3.28
  -6   0   9   32.12    3.03
  -6   0   9   32.82    2.55
   5   0  -9    1.45    1.39
   5   0  -9    1.43    0.92
  -5   0   9    1.86    1.62
  -5   0   9    1.70    1.34
   4   0  -9   64.83    3.69
   4   0  -9   67.35    4.09
   4   0  -9   62.21    3.88
  -4   0   9   66.62    3.82
  -4   0   9   67.98    4.17
   3   0  -9   23.37    1.88
   3   0  -9   22.95    1.88
   3   0  -9   21.78    2.04
  -3   0   9   21.53    2.02
  -3   0   9   22.92    1.79
  -3   0   9   21.89    1.92
   2   0  -9   13.46    1.64
   2   0  -9   15.46    1.49
  -2   0   9    9.82    1.66
  -2   0   9   15.01    1.76
  -2   0   9   14.98    1.37
   1   0  -9   78.21    4.37
  -1   0   9   80.54    4.58
  -1   0   9   73.26    4.58
  -1   0   9   83.16    3.96
   0   0  -9    2.47    0.93
   0   0   9    3.02    1.13
   0   0   9    1.33    1.05
   1   0   9  136.81    7.51
   1   0   9  146.02    7.70
   2   0   9    1.19    1.18
   3   0   9    0.14    1.18
   4   0   9   63.73    4.48
   5   0   9    1.56    1.72
 -10   1   9    5.20    0.77
 -10   1   9    7.51    1.28
  -9   1   9    3.11    1.08
  -8   1   9    7.49    2.03
  -8   1   9    8.45    1.43
   7  -1  -9   15.22    1.38
   7  -1  -9   12.06    2.31
  -7   1   9   16.78    2.52
  -7   1   9   14.43    1.69
   6  -1  -9    1.39    0.87
   6  -1  -9    1.23    1.13
   6  -1  -9    0.71    0.75
   6  -1  -9    1.98    1.51
  -6   1   9    1.63    1.75
  -6   1   9    1.55    1.28
   5  -1  -9   50.63    3.57
   5  -1  -9   52.33    3.11
   5  -1  -9   56.69    3.72
  -5   1   9   50.61    4.06
  -5   1   9   56.48    3.71
   4  -1  -9    0.69    1.10
   4  -1  -9   -0.13    0.86
   4  -1  -9    1.83    1.23
  -4   1   9   -0.46    0.97
  -4   1   9   -0.28    0.96
   3  -1  -9   49.15    3.11
   3  -1  -9   46.85    2.90
   3  -1  -9   47.64    2.89
  -3   1   9   48.51    2.89
  -3   1   9   47.37    3.15
   2  -1  -9   11.16    1.48
  -2   1   9   14.29    1.72
  -2   1   9    8.08    1.52
  -2   1   9   11.54    1.27
   1  -1  -9   43.61    2.81
  -1   1   9   46.89    3.15
  -1   1   9   50.60    2.63
  -1   1   9   47.38    3.08
   0   1   9  107.69    6.21
   0   1   9  124.42    6.42
   1   1   9    0.61    1.01
   2   1   9   99.50    5.79
   3   1   9    0.39    1.21
   4   1   9   19.25    2.56
   5   1   9   27.91    1.95
 -10   2   9    0.04    0.68
 -10   2   9   -0.80    1.15
  -9   2   9    9.22    1.26
  -8   2   9    5.45    1.33
  -8   2   9    5.59    1.92
   7  -2  -9   12.26    2.34
   7  -2  -9   18.31    1.47
  -7   2   9   18.03    1.80
  -7   2   9   23.69    2.81
   6  -2  -9   11.86    1.55
   6  -2  -9   12.53    2.14
   6  -2  -9    9.32    1.09
   6  -2  -9   11.06    1.10
  -6   2   9   14.14    2.38
  -6   2   9   11.29    1.62
   5  -2  -9    1.44    1.35
   5  -2  -9   -0.44    0.76
   5  -2  -9   -0.11    1.33
  -5   2   9    1.55    1.52
   4  -2  -9  143.50    7.69
   4  -2  -9  142.24    7.16
   4  -2  -9  146.89    7.43
  -4   2   9  150.62    7.39
  -4   2   9  146.53    7.82
   3  -2  -9   39.11    2.52
   3  -2  -9   37.29    2.71
  -3   2   9   39.89    2.53
  -3   2   9   39.92    2.76
   2  -2  -9   32.33    2.24
  -2   2   9   33.52    2.42
  -2   2   9   28.08    2.43
  -2   2   9   31.94    2.10
  -1   2   9   27.27    1.82
  -1   2   9   24.17    2.19
  -1   2   9   26.48    2.16
   0   2   9  108.42    5.92
   0   2   9  102.20    5.74
   1   2   9   17.43    2.05
   2   2   9   18.48    2.23
   3   2   9   66.64    4.40
   4   2   9    3.44    1.61
   5   2   9    5.53    1.15
   6   2   9    6.31    0.99
   6   2   9    7.84    1.07
   7   2   9    2.08    0.69
 -10   3   9    1.54    0.72
  -9   3   9   -0.01    1.53
  -9   3   9    1.97    1.05
  -8   3   9    5.72    1.31
  -8   3   9    3.73    1.77
   7  -3  -9   -0.18    0.87
   7  -3  -9    2.68    1.59
  -7   3   9    0.88    1.71
  -7   3   9    1.12    1.26
   6  -3  -9   29.98    2.67
   6  -3  -9   25.65    2.19
  -6   3   9   30.16    3.05
  -6   3   9   25.34    2.17
   5  -3  -9   12.94    1.44
   5  -3  -9   16.14    2.09
  -5   3   9   13.89    2.18
   4  -3  -9    1.33    1.20
   4  -3  -9    0.94    0.86
  -4   3   9    1.17    1.05
   3  -3  -9  283.77   13.01
   3  -3  -9  273.44   13.69
  -3   3   9  272.91   13.03
  -3   3   9  283.14   14.03
   2  -3  -9   33.39    2.33
  -2   3   9   37.07    2.31
  -2   3   9   35.17    2.52
  -2   3   9   28.98    2.55
  -1   3   9   89.62    5.33
  -1   3   9  100.91    5.48
  -1   3   9   98.67    4.88
   0   3   9   38.23    2.72
   0   3   9   36.37    1.99
   1   3   9   78.79    4.74
   2   3   9   20.62    2.37
   3   3   9   25.51    2.79
   4   3   9   20.42    1.68
   4   3   9   17.59    2.43
   5   3   9    1.13    1.02
   5   3   9    0.61    0.94
   6   3   9   12.69    1.13
   6   3   9   12.00    1.22
   7   3   9    3.01    0.69
   8   3   9    1.88    0.46
 -10   4   9    3.61    0.75
  -9   4   9   -1.02    0.96
  -9   4   9    0.09    1.48
  -8   4   9    9.07    1.97
  -8   4   9   10.48    1.48
   7  -4  -9    2.85    0.89
   7  -4  -9    2.10    1.58
  -7   4   9    5.23    1.86
  -7   4   9    4.51    1.32
   6  -4  -9    8.24    1.79
   6  -4  -9    7.97    1.46
  -6   4   9    8.37    2.01
  -6   4   9    6.76    1.47
   5  -4  -9   18.69    2.24
   5  -4  -9   14.86    1.52
  -5   4   9   16.91    2.31
   4  -4  -9    0.92    0.83
   4  -4  -9   -0.98    1.07
  -4   4   9    1.60    1.14
  -4   4   9    3.59    1.58
   3  -4  -9    1.29    1.06
   3  -4  -9    2.68    0.92
  -3   4   9    1.70    0.97
  -2   4   9  189.07    9.77
  -2   4   9  186.57    9.04
  -1   4   9   13.11    1.46
  -1   4   9   10.18    1.58
   0   4   9   44.76    2.39
   0   4   9   44.88    3.09
   1   4   9   23.34    2.19
   2   4   9  108.54    6.29
   3   4   9   38.80    3.14
   4   4   9    6.65    1.25
   4   4   9    4.02    1.04
   5   4   9    6.38    1.21
   5   4   9    8.32    1.10
   6   4   9    2.02    0.94
   6   4   9    1.57    0.81
   7   4   9    9.11    0.86
   7   4   9   10.06    0.95
  -9   5   9    2.40    1.53
  -9   5   9    4.83    1.05
  -8   5   9    9.74    2.03
  -8   5   9    9.96    1.38
   7  -5  -9   21.07    2.67
  -7   5   9   27.10    2.86
  -7   5   9   23.73    2.00
   6  -5  -9   11.93    1.64
   6  -5  -9   12.32    2.07
  -6   5   9   14.99    2.28
  -6   5   9   13.69    1.68
   5  -5  -9    7.37    1.12
   5  -5  -9   10.54    1.86
  -5   5   9    8.89    1.91
   4  -5  -9   17.29    2.12
   4  -5  -9   17.27    1.72
  -4   5   9   16.76    2.09
  -4   5   9   16.69    2.26
   3  -5  -9   -1.13    0.76
  -3   5   9   -0.64    1.06
  -2   5   9   11.49    1.64
  -1   5   9   19.53    1.73
  -1   5   9   19.17    2.08
   0   5   9    3.51    0.80
   0   5   9    5.24    1.34
   1   5   9   22.89    2.20
   2   5   9   13.46    2.09
   3   5   9   31.01    2.34
   3   5   9   27.95    2.69
   3   5   9   30.66    2.02
   4   5   9    4.28    1.03
   4   5   9    4.15    1.28
   5   5   9    9.71    1.33
   5   5   9    9.45    1.14
   6   5   9   16.35    1.25
   6   5   9   17.86    1.52
   7   5   9    1.68    0.59
   7   5   9    1.24    0.65
  -9   6   9    3.19    0.91
  -9   6   9    1.26    1.34
  -8   6   9   11.11    1.38
  -8   6   9    7.63    1.87
   7  -6  -9   14.39    2.32
  -7   6   9   20.54    1.84
  -7   6   9   24.14    2.67
   6  -6  -9   35.63    2.71
  -6   6   9   33.98    2.73
  -6   6   9   35.95    3.20
   5  -6  -9    8.66    1.80
   5  -6  -9    9.61    1.16
   5  -6  -9    6.87    1.75
   5  -6  -9    9.37    1.30
  -5   6   9   11.32    2.02
  -5   6   9    7.08    1.41
   4  -6  -9   14.28    1.62
  -4   6   9   18.91    2.37
  -4   6   9   17.43    2.25
   3  -6  -9   36.92    2.43
  -3   6   9   29.42    2.63
   2  -6  -9    3.12    1.11
  -2   6   9    5.74    1.37
  -1   6   9   27.24    2.04
   0   6   9    4.54    1.37
   0   6   9    4.46    0.87
   1   6   9    5.73    1.60
   2   6   9   18.95    2.32
   3   6   9    2.72    1.12
   3   6   9    1.92    1.33
   4   6   9   14.53    1.61
   4   6   9   12.26    1.32
   5   6   9    3.44    1.17
   5   6   9    3.74    1.01
   6   6   9    4.92    0.99
   6   6   9    5.82    0.88
   7   6   9    7.97    0.68
   7   6   9    7.73    0.74
  -9   7   9   17.83    1.32
  -9   7   9   13.66    1.57
  -9   7   9   13.61    1.82
  -8   7   9    5.36    1.13
  -8   7   9    3.69    1.50
  -7   7   9    8.68    1.36
  -7   7   9    7.98    1.81
   6  -7  -9   27.14    2.09
   6  -7  -9   22.89    2.84
  -6   7   9   26.57    2.06
  -6   7   9   28.43    2.87
   5  -7  -9   77.69    4.67
   5  -7  -9   82.49    4.00
   5  -7  -9   80.34    4.09
  -5   7   9   80.56    4.19
  -5   7   9   72.84    4.91
  -5   7   9   82.62    5.16
   4  -7  -9   16.55    1.97
   4  -7  -9   20.83    1.75
   4  -7  -9   14.23    2.37
   4  -7  -9   17.71    1.88
  -4   7   9   21.06    2.65
  -4   7   9   18.69    2.39
  -4   7   9   22.41    1.70
   3  -7  -9   21.12    1.90
  -3   7   9   25.84    2.56
   2  -7  -9   50.74    3.20
  -2   7   9   49.72    3.26
  -1   7   9    1.32    0.97
   0   7   9   47.42    2.61
   1   7   9    1.93    1.03
   2   7   9    1.51    1.16
   2   7   9    1.17    1.74
   2   7   9    1.10    1.53
   3   7   9    7.01    1.57
   3   7   9    7.06    1.26
   4   7   9   -0.56    0.96
   4   7   9    0.04    1.24
   5   7   9   12.80    1.41
   5   7   9   14.43    1.26
   6   7   9    1.92    0.78
   6   7   9    1.39    0.66
  -9   8   9    4.53    0.70
  -9   8   9    2.66    1.02
  -8   8   9   11.63    1.71
  -8   8   9    9.40    1.73
  -8   8   9   12.00    1.20
  -7   8   9    1.67    1.05
  -7   8   9    3.22    1.65
  -7   8   9    1.70    1.44
   6  -8  -9    9.84    1.37
  -6   8   9   13.58    2.12
  -6   8   9   12.87    2.03
  -6   8   9   11.88    1.46
   5  -8  -9   15.96    2.02
  -5   8   9   18.51    1.62
  -5   8   9   16.33    2.23
  -5   8   9   14.28    2.14
  -5   8   9   17.66    2.33
   4  -8  -9   22.81    2.60
   4  -8  -9   26.36    2.16
   4  -8  -9   23.98    2.03
   4  -8  -9   27.74    2.01
  -4   8   9   27.86    3.04
  -4   8   9   27.07    2.44
  -4   8   9   25.17    1.88
  -4   8   9   27.71    2.49
  -4   8   9   31.08    2.84
   3  -8  -9   42.94    3.25
   3  -8  -9   42.84    2.79
   3  -8  -9   39.15    3.17
  -3   8   9   50.09    3.33
  -3   8   9   39.56    3.07
  -3   8   9   45.62    3.29
  -3   8   9   42.38    2.50
  -3   8   9   40.46    3.02
   2  -8  -9    8.20    1.45
  -2   8   9    6.87    1.47
  -2   8   9    8.14    1.42
  -2   8   9    9.45    1.60
  -2   8   9    6.76    1.67
   1  -8  -9   33.91    2.53
  -1   8   9   37.42    2.47
  -1   8   9   37.96    2.83
  -1   8   9   38.94    2.49
  -1   8   9   37.92    3.02
   0  -8  -9    5.12    1.67
   0   8   9    4.28    1.90
   0   8   9    7.23    1.44
   0   8   9    6.50    1.70
  -1  -8  -9   43.00    3.14
   1   8   9   48.52    2.70
   1   8   9   43.37    3.64
   1   8   9   44.06    3.36
   2   8   9    1.17    1.65
   2   8   9    3.24    1.21
   3   8   9   27.54    1.98
   3   8   9   28.75    2.28
   4   8   9    2.23    0.99
   4   8   9    1.40    1.19
   5   8   9    0.32    0.75
   5   8   9    1.65    0.96
  -6  -8  -9    3.90    0.83
   6   8   9    6.29    0.66
   6   8   9    5.07    0.76
  -8   9   9   14.50    1.83
  -8   9   9   18.80    1.34
  -8   9   9   15.74    1.64
  -7   9   9    3.94    0.97
  -7   9   9    1.66    1.32
  -7   9   9    0.97    1.33
  -6   9   9    4.78    1.54
  -6   9   9    4.30    1.09
  -6   9   9    4.63    1.59
   5  -9  -9   17.15    1.93
  -5   9   9   16.91    2.29
  -5   9   9   15.78    2.04
  -5   9   9   16.25    1.49
  -5   9   9   16.17    2.11
   4  -9  -9    1.19    1.64
   4  -9  -9    3.29    1.21
   4  -9  -9    1.93    1.03
  -4   9   9    3.35    1.52
  -4   9   9    2.35    1.48
  -4   9   9    2.85    1.03
  -4   9   9    4.91    2.06
  -4   9   9    1.56    1.50
   3  -9  -9   21.33    1.94
   3  -9  -9   17.75    2.03
   3  -9  -9   19.74    1.96
  -3   9   9   18.42    2.12
  -3   9   9   18.49    2.28
  -3   9   9   20.58    1.95
  -3   9   9   18.20    1.92
   2  -9  -9    2.74    1.54
   2  -9  -9    3.18    1.59
   2  -9  -9    4.15    1.12
   2  -9  -9    4.16    1.32
  -2   9   9    2.53    1.19
  -2   9   9    1.95    1.20
  -2   9   9    4.33    1.42
  -2   9   9    0.84    1.39
  -2   9   9    4.00    1.76
   1  -9  -9    1.11    1.19
   1  -9  -9    1.80    1.70
  -1   9   9    0.41    1.00
  -1   9   9    1.17    1.76
  -1   9   9   -0.29    1.42
  -1   9   9    0.93    1.44
  -1   9   9   -0.52    0.99
   0  -9  -9   42.88    3.10
   0   9   9   48.74    3.67
   0   9   9   50.25    3.10
   0   9   9   50.64    3.43
  -1  -9  -9    3.95    1.46
   1   9   9   -0.30    1.54
   1   9   9    1.15    0.89
   1   9   9    0.21    1.60
  -2  -9  -9   19.48    1.83
   2   9   9   19.32    2.20
  -3  -9  -9    0.46    1.13
   3   9   9    1.90    1.06
  -4  -9  -9   18.55    1.53
   4   9   9   19.18    1.65
   4   9   9   18.39    1.45
  -5  -9  -9    1.41    0.85
   5   9   9    1.68    0.85
   5   9   9    1.50    0.67
  -8  10   9   -0.24    0.87
  -7  10   9   24.89    2.14
  -7  10   9   29.47    1.66
  -7  10   9   24.83    2.33
  -6  10   9    5.72    0.97
  -6  10   9    6.34    1.43
  -6  10   9    5.97    1.54
   5 -10  -9    1.53    1.19
  -5  10   9    1.60    0.86
  -5  10   9    0.25    1.30
  -5  10   9    0.30    1.34
  -5  10   9    2.09    1.46
   4 -10  -9   30.77    2.03
   4 -10  -9   34.31    2.79
  -4  10   9   31.94    2.52
  -4  10   9   32.51    2.61
  -4  10   9   31.69    2.80
   3 -10  -9    2.27    1.25
   3 -10  -9   -0.46    0.91
   3 -10  -9    1.42    1.04
   3 -10  -9    1.05    1.53
  -3  10   9    2.09    1.39
  -3  10   9    1.00    1.15
  -3  10   9    2.19    1.56
  -3  10   9   -0.29    1.15
   2 -10  -9   24.71    2.29
   2 -10  -9   24.14    2.06
   2 -10  -9   20.66    1.97
  -2  10   9   18.02    2.33
  -2  10   9   17.43    2.01
  -2  10   9   18.92    2.19
  -2  10   9   19.08    2.13
  -2  10   9   23.31    1.81
   1 -10  -9    1.32    1.53
   1 -10  -9    5.73    1.13
   1 -10  -9    6.87    1.66
  -1  10   9    5.57    1.15
  -1  10   9    7.88    1.82
  -1  10   9    5.33    1.01
  -1  10   9    5.47    1.46
  -1  10   9    5.78    1.60
   0 -10  -9    5.04    1.23
   0 -10  -9    3.61    1.63
   0  10   9    3.79    1.53
   0  10   9    3.53    1.74
   0  10   9    5.33    1.29
  -1 -10  -9   20.18    1.79
   1  10   9   20.30    2.21
   1  10   9   17.10    2.01
  -2 -10  -9    4.65    1.30
   2  10   9    3.23    1.54
  -3 -10  -9   11.08    1.35
  -4 -10  -9    0.03    0.86
  -5 -10  -9    9.53    0.85
  -7  11   9    0.24    0.85
  -7  11   9   -0.28    0.92
  -6  11   9   16.09    1.48
  -6  11   9   11.36    1.43
   5 -11  -9   -0.87    0.81
  -5  11   9   -0.50    1.28
  -5  11   9    0.94    1.14
  -5  11   9   -0.13    1.11
   4 -11  -9    8.04    1.41
  -4  11   9    6.03    1.28
  -4  11   9    5.79    1.30
  -4  11   9    6.76    1.56
   3 -11  -9   26.03    2.22
   3 -11  -9   25.31    1.99
  -3  11   9   27.64    2.35
  -3  11   9   25.86    2.15
  -3  11   9   24.73    1.95
   2 -11  -9    3.05    1.28
   2 -11  -9    2.51    1.15
  -2  11   9    1.90    1.63
  -2  11   9    2.56    1.02
  -2  11   9    2.78    1.40
  -2  11   9    1.91    1.38
   1 -11  -9   38.34    2.59
   1 -11  -9   31.37    2.47
  -1  11   9   33.40    2.73
  -1  11   9   33.90    2.86
  -1  11   9   31.44    2.51
   0 -11  -9    0.96    1.35
   0 -11  -9    3.38    0.93
   0 -11  -9   -0.23    1.30
   0  11   9    2.66    1.37
   0  11   9    2.44    1.01
   0  11   9    0.72    1.52
  -1 -11  -9    5.24    1.11
  -1 -11  -9    4.83    1.47
   1  11   9    7.16    1.64
  -2 -11  -9   13.86    1.66
  -2 -11  -9   19.22    1.61
  -3 -11  -9    3.38    0.88
  -3 -11  -9    2.38    1.15
  -4 -11  -9    6.49    0.99
  -4 -11  -9    5.98    0.69
  -7  12   9    5.78    0.89
  -7  12   9    6.58    0.74
  -6  12   9    7.67    0.92
  -6  12   9    4.19    1.25
  -6  12   9    5.20    0.96
  -5  12   9    6.21    1.30
  -5  12   9    3.75    0.95
  -5  12   9    3.14    0.99
   4 -12  -9    0.75    0.94
  -4  12   9    1.54    1.26
  -4  12   9   -0.18    0.96
   3 -12  -9   16.12    1.66
  -3  12   9   19.41    1.49
  -3  12   9   14.03    1.75
  -3  12   9   17.01    1.86
   2 -12  -9    1.53    1.12
   2 -12  -9    1.28    0.99
  -2  12   9   -1.33    1.12
  -2  12   9    0.44    1.24
  -2  12   9   -0.30    0.72
  -2  12   9   -0.03    1.39
   1 -12  -9    1.38    0.97
   1 -12  -9    0.78    1.05
  -1  12   9    0.64    1.38
  -1  12   9   -1.02    1.00
  -1  12   9    2.06    1.21
   0 -12  -9   19.02    1.61
   0 -12  -9   19.59    1.79
   0  12   9   15.68    1.70
   0  12   9   17.54    1.89
   0  12   9   17.97    1.35
  -1 -12  -9    0.97    1.04
  -1 -12  -9    2.96    1.08
   1  12   9    1.85    1.24
  -2 -12  -9    6.56    1.06
  -2 -12  -9    5.30    1.16
  -3 -12  -9    1.65    0.76
  -6  13   9    9.61    0.86
  -5  13   9    8.87    1.19
  -5  13   9    7.84    0.87
  -4  13   9    4.11    0.77
  -4  13   9    3.48    1.09
  -4  13   9    4.14    1.13
   3 -13  -9    0.79    0.82
  -3  13   9    0.06    0.59
[truncated: 231,073 more chars]
