# Supplementary material for: Crystallographic workshops – a primer and perspective from Whitworth University’s Summer Crystallography Institute
Source: Acta Crystallogr E Crystallogr Commun. 2026 Feb 3;82(Pt 3):313–9. doi: 10.1107/S2056989026000939 (PMC12961664; doi:10.1107/S2056989026000939)
Supplement: Supplementary file 1 [file e-82-00313-sup2.zip › Practice Data Sets/SCI23/SCI23.ins]

TITL SCI23 P1
REM Inorg. Chem. 2010, 49, 2624 CCDC Ref. Code RUTZOW
CELL 1.54178 8.6958 13.2303 16.6336 90.417 98.010 98.877
ZERR 2.0000 0.0002 0.0003 0.0003 0.002 0.002 0.002
LATT 1
SFAC C H N O P S NI RE CL
UNIT 61.8 43.6 6 14 2 8 1 2 3.6
TREF 100
HKLF 4
