# Supplementary material for: Crystallographic workshops – a primer and perspective from Whitworth University’s Summer Crystallography Institute
Source: Acta Crystallogr E Crystallogr Commun. 2026 Feb 3;82(Pt 3):313–9. doi: 10.1107/S2056989026000939 (PMC12961664; doi:10.1107/S2056989026000939)
Supplement: Supplementary file 1 [file e-82-00313-sup2.zip › Practice Data Sets/SCI24/SCI24.hkl]

   2   0   0  205.39    5.10
   2   0   0  207.28    5.19
  -2   0   0  199.41    5.17
   2   0   0  203.51    5.22
   4   0   0  546.55   13.99
   4   0   0  556.93   14.07
  -4   0   0  555.53   13.95
  -6   0   0  328.60    8.48
   6   0   0  321.38    8.64
   6   0   0  334.27    8.55
  -8   0   0    6.43    0.53
   8   0   0    6.27    0.64
   8   0   0    6.45    0.59
  10   0   0   36.24    1.52
 -10   0   0   36.98    1.42
  10   0   0   36.57    1.68
 -12   0   0   16.80    0.97
  12   0   0   15.89    1.19
  12   0   0   17.00    1.08
  14   0   0    0.07    0.56
 -14   0   0   -0.20    0.37
  14   0   0   -0.21    0.46
  14   0   0    0.50    0.54
  14   0   0    0.19    0.42
  14   0   0    0.35    0.46
  16   0   0    3.36    0.77
 -16   0   0    2.55    0.67
  16   0   0    3.31    0.80
 -16   0   0    2.07    0.55
  16   0   0    1.45    0.74
  16   0   0    2.23    0.73
  16   0   0    2.69    0.65
 -18   0   0    1.94    0.60
  18   0   0    0.81    0.83
  18   0   0    2.01    0.73
  18   0   0    2.99    0.82
  18   0   0    2.59    0.87
  20   0   0   19.35    1.49
  20   0   0   15.10    1.45
  20   0   0   17.60    1.59
  20   0   0   15.53    1.35
  20   0   0   20.74    1.57
  20   0   0   17.94    1.55
  22   0   0   10.25    1.38
  22   0   0   11.60    1.38
  22   0   0    9.93    1.20
 -22   0   0    9.46    1.21
  22   0   0    9.30    1.30
  22   0   0    9.43    1.14
  24   0   0    3.26    0.91
  24   0   0    2.60    0.89
 -24   0   0    1.91    0.74
  24   0   0    4.73    0.98
  24   0   0    3.50    0.96
  24   0   0   -0.18    0.56
 -26   0   0    0.63    0.63
  26   0   0   -0.66    0.67
  26   0   0   -0.19    0.61
  26   0   0    0.44    0.67
  26   0   0   -0.27    0.54
  26   0   0   -0.83    0.57
  28   0   0    0.21    0.45
  28   0   0    0.23    0.49
   1  -1   0    4.40    0.37
  -1  -1   0    4.45    0.41
   1  -1   0    4.14    0.36
  -1   1   0    4.01    0.31
  -1   1   0    4.48    0.37
   1   1   0    4.12    0.23
   1   1   0    4.37    0.44
   1   1   0    4.47    0.36
   3  -1   0    4.05    0.40
  -3  -1   0    4.34    0.41
   3  -1   0    4.81    0.44
   3   1   0    3.73    0.51
  -3   1   0    3.89    0.35
   3   1   0    3.70    0.38
  -3   1   0    3.63    0.38
   5  -1   0  356.18    9.18
  -5  -1   0  356.66    9.19
  -5  -1   0  350.35    8.92
   5  -1   0  357.04    9.19
   5   1   0  345.24    9.07
   5   1   0  357.13    9.42
  -5   1   0  350.63    9.20
  -5   1   0  357.25    9.01
   7  -1   0    2.62    0.43
  -7  -1   0    2.97    0.43
   7  -1   0    2.63    0.40
  -7  -1   0    2.61    0.29
  -7   1   0    2.98    0.27
   7   1   0    2.49    0.34
   7   1   0    2.72    0.56
  -7   1   0    3.06    0.47
  -9  -1   0   12.43    0.63
  -9  -1   0   11.44    0.77
   9  -1   0   11.53    0.83
   9  -1   0   12.94    0.82
  -9   1   0   12.18    0.82
   9   1   0   11.70    0.94
   9   1   0   11.90    0.60
 -11  -1   0   14.53    0.95
  11  -1   0   14.77    0.96
  11  -1   0   14.87    1.01
  11   1   0   13.59    1.11
 -11   1   0   14.63    0.97
  13  -1   0    3.83    0.61
  13  -1   0    4.22    0.77
  13  -1   0    4.04    0.69
  13  -1   0    2.84    0.60
  13  -1   0    4.34    0.65
 -13  -1   0    3.70    0.68
  13   1   0    3.48    0.81
  13   1   0    4.25    0.85
  13   1   0    5.03    0.72
  13   1   0    3.92    0.70
 -13   1   0    4.21    0.62
 -15  -1   0   18.60    1.15
  15  -1   0   17.56    1.26
  15  -1   0   18.18    1.12
  15  -1   0   18.70    1.31
 -15  -1   0   17.94    1.23
  15  -1   0   18.85    1.25
 -15   1   0   18.36    1.08
  15   1   0   16.81    1.24
  15   1   0   20.04    1.21
 -15   1   0   17.98    1.24
  15   1   0   16.85    1.49
  15   1   0   17.57    1.37
  15   1   0   19.59    1.32
 -17  -1   0   12.91    1.15
  17  -1   0   15.05    1.28
  17  -1   0   15.17    1.29
  17  -1   0   13.34    1.20
  17  -1   0   15.55    1.17
 -17  -1   0   15.13    1.22
 -17   1   0   12.30    1.17
  17   1   0   14.57    1.40
  17   1   0   13.70    1.57
  17   1   0   14.32    1.20
  17   1   0   14.52    1.14
  19  -1   0   11.19    1.27
  19  -1   0    7.74    1.14
  19  -1   0    9.70    1.07
  19  -1   0    8.75    1.27
  19  -1   0    9.06    1.15
  19  -1   0    8.43    1.21
 -19  -1   0    9.20    1.20
  19   1   0    4.17    0.89
  19   1   0    9.31    1.15
  19   1   0    8.97    1.29
  19   1   0   10.64    1.22
  19   1   0    8.77    1.26
  19   1   0   10.04    1.38
  21  -1   0    0.99    0.86
  21  -1   0    1.22    0.69
  21  -1   0    2.41    0.86
  21  -1   0    1.87    0.80
  21  -1   0    0.21    0.88
  21  -1   0    2.41    0.83
 -21  -1   0   -0.56    0.70
  21   1   0    3.11    0.91
  21   1   0   -0.13    0.78
  21   1   0    2.14    0.74
  21   1   0    0.84    0.91
  21   1   0    2.17    0.97
  23  -1   0    4.03    0.86
 -23  -1   0    5.44    1.06
  23  -1   0    4.84    1.07
  23  -1   0    6.92    1.17
  23  -1   0    8.07    1.14
  23  -1   0    5.54    1.02
  23  -1   0    5.89    0.97
  23   1   0    7.37    1.13
  23   1   0    6.08    1.10
  23   1   0    4.37    0.96
  23   1   0    3.78    1.04
  23   1   0    4.67    1.13
  25  -1   0    2.07    0.79
  25  -1   0    3.09    0.81
  25  -1   0    3.75    0.79
  25  -1   0    3.22    0.76
  25   1   0    2.50    0.79
  25   1   0    4.44    1.04
  25   1   0    3.73    0.89
  25   1   0    2.00    0.72
  25   1   0    2.87    0.72
 -25   1   0    3.98    0.89
 -25   1   0    1.83    0.64
  27  -1   0    1.02    0.58
  27  -1   0    0.68    0.49
  27   1   0    0.94    0.52
  27   1   0    0.93    0.57
  27   1   0    1.95    0.67
   0  -2   0   39.03    1.45
   0  -2   0   35.69    1.39
   0   2   0   38.72    1.40
   0   2   0   36.06    1.19
  -2  -2   0    4.53    0.53
   2  -2   0    4.17    0.48
   2  -2   0    3.94    0.51
  -2   2   0    3.65    0.41
  -2   2   0    4.05    0.49
   2   2   0    4.38    0.48
   2   2   0    4.44    0.62
   4  -2   0    0.16    0.38
  -4  -2   0    0.15    0.35
   4  -2   0    0.48    0.35
   4   2   0    0.24    0.34
  -4   2   0   -0.12    0.32
  -4   2   0    0.15    0.31
   4   2   0    0.31    0.40
   6  -2   0    1.46    0.44
  -6  -2   0    1.64    0.45
   6  -2   0    1.46    0.37
  -6   2   0    0.47    0.36
  -6   2   0    1.46    0.38
   6   2   0    1.47    0.39
   6   2   0    1.08    0.53
   8  -2   0   30.57    1.41
  -8  -2   0   31.30    1.44
   8   2   0   30.02    1.27
  -8   2   0   28.52    1.38
  -8   2   0   30.18    1.19
   8   2   0   28.43    1.63
  10  -2   0   14.85    1.00
  10  -2   0   13.38    0.92
 -10  -2   0   13.74    1.02
  10   2   0   12.68    1.18
  10   2   0   13.54    1.20
 -10   2   0   14.76    1.00
  10   2   0   11.24    0.89
  10   2   0   14.60    1.12
 -10   2   0   12.35    0.82
  10   2   0   11.73    0.83
  12  -2   0    5.03    0.78
  12  -2   0    5.59    0.85
  12  -2   0    5.99    0.93
  12  -2   0    5.95    0.77
 -12  -2   0    5.00    0.76
  12   2   0    5.66    1.09
 -12   2   0    4.75    0.71
  12   2   0    5.97    0.88
  12   2   0    2.96    0.66
 -12   2   0    5.13    0.78
  12   2   0    4.02    0.96
  14  -2   0    5.59    0.95
  14  -2   0    5.79    0.84
 -14  -2   0    4.21    0.83
  14  -2   0    5.66    0.89
  14  -2   0    6.52    0.80
  14   2   0    5.41    0.91
  14   2   0    8.04    1.14
 -14   2   0    5.18    0.86
  14   2   0    6.11    1.25
 -14   2   0    4.80    0.73
  14   2   0    3.68    1.01
  16  -2   0    0.33    0.61
  16  -2   0    0.47    0.71
  16  -2   0    0.93    0.67
  16  -2   0   -0.42    0.43
 -16  -2   0    0.75    0.64
  16   2   0   -0.70    0.68
  16   2   0   -0.29    0.54
 -16   2   0   -1.29    0.55
  16   2   0    1.22    0.83
 -16   2   0   -0.20    0.48
  16   2   0   -0.61    0.72
  18  -2   0    0.65    0.68
  18  -2   0    1.31    0.71
  18  -2   0    0.36    0.55
  18  -2   0    0.87    0.74
  18  -2   0    0.44    0.65
  18  -2   0    0.54    0.77
  18   2   0    0.82    0.87
 -18   2   0    1.07    0.57
  18   2   0    0.46    0.59
  18   2   0    0.88    0.86
  18   2   0    1.16    0.71
  18   2   0    0.98    0.98
  18   2   0    0.04    0.77
  20  -2   0    0.60    0.62
  20  -2   0    0.01    0.73
  20  -2   0    0.15    0.63
  20  -2   0    1.17    0.70
  20  -2   0    0.56    0.81
  20  -2   0    1.88    0.77
  20   2   0    0.23    0.89
  20   2   0   -0.32    0.88
  20   2   0    1.81    0.85
 -20   2   0    0.88    0.53
  20   2   0    0.65    0.80
  20   2   0    1.12    0.74
  20   2   0    0.63    0.66
  22  -2   0    1.76    0.76
  22  -2   0    1.51    0.69
  22  -2   0    1.93    0.79
  22  -2   0    2.97    0.90
  22  -2   0    1.44    0.82
  22  -2   0    3.13    0.79
  22   2   0    2.57    0.84
  22   2   0    2.46    0.86
  22   2   0    3.87    1.04
  22   2   0    1.97    0.70
  22   2   0    2.36    0.75
  22   2   0    1.33    0.92
  24  -2   0    0.71    0.65
  24  -2   0    0.55    0.53
  24  -2   0    1.26    0.59
  24  -2   0    1.11    0.65
  24  -2   0    0.94    0.73
  24   2   0    0.71    0.76
 -24   2   0    1.21    0.62
  24   2   0   -0.96    0.63
  24   2   0    0.76    0.58
  24   2   0    0.37    0.66
  24   2   0    0.97    0.67
  26  -2   0   -0.29    0.36
  26  -2   0   -0.33    0.45
 -26   2   0    0.03    0.51
  26   2   0    0.03    0.44
  26   2   0    0.85    0.47
  26   2   0   -0.04    0.50
   1  -3   0   15.06    0.98
  -1  -3   0   14.60    0.95
  -1  -3   0   14.36    0.99
   1  -3   0   15.58    1.01
   1   3   0   16.19    1.15
  -1   3   0   14.35    0.92
  -1   3   0   15.50    0.97
   1   3   0   16.61    1.01
   1   3   0   14.20    0.88
  -3  -3   0    3.65    0.67
   3  -3   0    4.22    0.65
   3  -3   0    4.11    0.68
   3  -3   0    4.00    0.67
  -3  -3   0    4.26    0.71
   3   3   0    3.96    0.63
  -3   3   0    3.90    0.60
   3   3   0    4.26    0.73
   3   3   0    3.06    0.72
  -3   3   0    3.60    0.63
  -3   3   0    4.60    0.63
   5  -3   0   14.30    1.01
  -5  -3   0   14.99    1.05
   5  -3   0   14.59    0.98
  -5  -3   0   13.54    1.02
   5  -3   0   14.52    0.99
   5   3   0   14.13    1.24
   5   3   0   14.61    1.01
   5   3   0   13.08    1.27
  -5   3   0   13.35    0.87
  -5   3   0   14.80    0.95
  -5   3   0   14.06    0.90
   5   3   0   14.55    0.92
   5   3   0   13.17    1.07
  -7  -3   0   29.84    1.52
  -7  -3   0   28.75    1.58
   7  -3   0   32.39    1.52
   7  -3   0   31.73    1.59
   7  -3   0   32.24    1.46
   7   3   0   28.74    1.54
   7   3   0   32.52    1.55
  -7   3   0   30.96    1.40
  -7   3   0   32.99    1.48
   7   3   0   30.50    1.93
   7   3   0   28.47    1.69
   7   3   0   30.82    1.41
   9  -3   0    4.51    0.68
  -9  -3   0    4.17    0.77
   9  -3   0    4.71    0.72
   9  -3   0    5.16    0.82
  -9  -3   0    4.92    0.90
   9   3   0    4.97    0.75
  -9   3   0    3.58    0.81
   9   3   0    5.07    1.04
   9   3   0    3.57    1.00
  -9   3   0    3.42    0.60
   9   3   0    2.90    0.73
   9   3   0    3.94    0.83
  11  -3   0    4.81    0.93
 -11  -3   0    5.16    0.95
 -11  -3   0    4.83    0.84
  11  -3   0    6.35    0.93
  11  -3   0    5.34    0.79
  11   3   0    4.70    0.88
 -11   3   0    6.41    0.76
  11   3   0    2.93    0.98
 -11   3   0    5.87    1.07
  11   3   0    5.83    1.09
  13  -3   0    8.13    1.03
 -13  -3   0    7.37    1.02
  13  -3   0    7.90    0.99
  13  -3   0    8.47    1.25
  13  -3   0    7.63    1.12
  13   3   0   12.02    1.37
  13   3   0    7.42    1.36
  13   3   0    9.46    1.12
 -13   3   0    9.24    0.95
  13   3   0    8.64    1.13
  13   3   0    8.68    1.28
 -13   3   0   12.58    1.60
  15  -3   0    0.14    0.54
  15  -3   0   -0.55    0.48
 -15  -3   0   -0.36    0.54
  15  -3   0    0.78    0.65
  15  -3   0   -0.29    0.65
  15   3   0    0.29    0.57
  15   3   0    0.31    1.04
 -15   3   0   -0.02    0.49
  15   3   0    0.66    0.81
  15   3   0   -0.10    0.64
  15   3   0    1.48    0.97
  15   3   0    1.06    0.79
  17  -3   0    7.27    1.02
  17  -3   0    8.54    1.07
  17  -3   0    7.34    1.14
  17  -3   0    8.96    1.21
  17   3   0    6.60    1.05
  17   3   0    9.76    1.14
 -17   3   0    7.50    0.87
  17   3   0    7.76    1.13
  17   3   0    8.36    1.38
  17   3   0    7.38    1.23
  19  -3   0    6.90    1.07
  19  -3   0    6.80    1.01
  19  -3   0    5.81    1.08
  19  -3   0    7.42    1.05
 -19  -3   0    4.69    0.87
  19   3   0    5.59    1.05
  19   3   0    4.96    1.10
 -19   3   0    6.97    0.85
  19   3   0    4.31    0.92
  19   3   0    7.55    1.14
  21  -3   0   -0.09    0.49
  21  -3   0   -0.47    0.47
 -21  -3   0   -0.28    0.45
 -21  -3   0   -0.64    0.54
  21  -3   0    0.58    0.67
  21  -3   0   -0.61    0.68
  21   3   0   -0.22    0.62
  21   3   0    0.97    0.87
  21   3   0    1.22    0.65
 -21   3   0    0.22    0.40
  21   3   0    0.30    0.59
 -23  -3   0   -0.14    0.43
  23  -3   0    0.76    0.44
  23  -3   0    0.00    0.40
  23   3   0   -0.79    0.59
  23   3   0   -0.51    0.42
   0  -4   0    8.55    1.06
   0  -4   0    6.86    0.84
   0   4   0    7.58    0.94
   0   4   0    7.90    0.84
   2  -4   0    0.98    0.51
  -2  -4   0    0.49    0.48
   2  -4   0    0.96    0.50
   2   4   0    1.46    0.74
  -2   4   0    0.66    0.49
   2   4   0    0.09    0.40
  -2   4   0    1.35    0.58
   2   4   0    0.04    0.51
   2   4   0    0.63    0.87
   4  -4   0    0.11    0.51
   4  -4   0    0.39    0.47
  -4  -4   0    0.25    0.44
   4   4   0   -0.04    0.42
   4   4   0    0.18    0.62
   4   4   0   -0.78    0.79
  -4   4   0    0.42    0.51
  -4   4   0    0.75    0.48
   6  -4   0    0.77    0.57
  -6  -4   0    0.63    0.55
   6  -4   0    0.14    0.50
  -6   4   0    0.53    0.43
  -6   4   0    0.32    0.51
   6   4   0    0.54    0.48
   6   4   0    1.01    0.65
  -6   4   0    0.59    0.49
   6   4   0   -0.18    0.91
   8  -4   0    4.81    0.85
   8  -4   0    5.53    0.90
  -8  -4   0    5.75    0.95
   8   4   0    1.60    1.12
  -8   4   0    5.03    0.76
   8   4   0    5.09    0.92
   8   4   0    4.70    0.82
   8   4   0    4.37    0.90
   8   4   0    6.71    1.24
  -8   4   0    5.40    0.85
 -10  -4   0    2.48    0.80
  10  -4   0    1.52    0.59
  10  -4   0    3.19    0.72
  10   4   0    3.78    0.84
 -10   4   0    2.18    0.68
  10   4   0    2.15    0.89
  10   4   0    2.46    0.67
 -10   4   0    1.50    0.54
  10   4   0    4.55    1.21
  10   4   0    2.63    0.81
 -12  -4   0    0.94    0.74
  12  -4   0    0.85    0.58
  12  -4   0    0.57    0.59
  12   4   0   -1.61    0.88
  12   4   0   -0.12    0.62
  12   4   0   -0.40    0.57
 -12   4   0   -0.10    0.52
  12   4   0   -0.29    0.82
 -12   4   0    0.61    0.53
  14  -4   0   -0.18    0.47
  14  -4   0    0.49    0.56
 -14  -4   0    0.25    0.65
  14   4   0    0.47    0.78
 -14   4   0    0.25    0.47
  14   4   0    1.08    0.68
  14   4   0   -0.14    0.72
  14   4   0    0.06    0.61
 -14   4   0    0.80    0.56
  14   4   0   -0.38    0.89
  16  -4   0    7.27    0.99
  16  -4   0    6.92    0.91
  16  -4   0    9.11    0.99
 -16  -4   0    9.34    1.11
  16   4   0    6.67    1.03
  16   4   0    5.07    0.90
  16   4   0    7.57    1.23
 -16   4   0    6.28    0.84
  16   4   0    7.24    0.99
 -18  -4   0    1.36    0.63
  18  -4   0    0.46    0.48
  18  -4   0    1.60    1.02
  18  -4   0    1.90    0.60
  18   4   0    0.98    0.58
  18   4   0    2.23    0.65
  18   4   0    1.71    0.76
 -18   4   0    1.90    0.48
  18   4   0    0.87    0.50
  20  -4   0    0.11    0.35
 -20   4   0    0.32    0.49
  20   4   0    0.42    0.51
  20   4   0   -0.93    0.39
  20   4   0    0.06    0.44
  -1  -5   0    0.03    0.45
  -1  -5   0    0.90    0.52
   1  -5   0    0.86    0.52
   1  -5   0    0.00    0.44
  -1   5   0    0.31    0.47
   1   5   0   -0.36    0.47
  -1   5   0    0.21    0.46
   1   5   0    0.97    0.50
  -3  -5   0    0.11    0.46
   3  -5   0    0.50    0.51
   3  -5   0    0.37    0.46
  -3  -5   0    0.73    0.49
   3   5   0    0.30    1.06
  -3   5   0   -0.31    0.45
  -3   5   0    0.52    0.49
   3   5   0    0.20    0.50
  -5  -5   0    0.90    0.47
   5  -5   0    0.45    0.45
   5  -5   0    0.55    0.50
  -5  -5   0   -0.09    0.46
  -5   5   0   -0.07    0.54
   5   5   0    1.34    0.56
   5   5   0    0.65    0.66
  -5   5   0    0.03    0.51
  -7  -5   0   -0.08    0.45
  -7  -5   0    1.07    0.55
   7  -5   0    0.35    0.45
   7  -5   0    1.03    0.49
   7   5   0    0.63    0.49
   7   5   0    0.75    0.65
  -7   5   0    0.79    0.51
  -9  -5   0    0.02    0.46
  -9  -5   0   -0.16    0.43
   9  -5   0    0.51    0.50
   9  -5   0    0.56    0.50
  -9   5   0    0.06    0.42
   9   5   0    0.14    0.56
   9   5   0   -0.12    0.51
 -11  -5   0   -0.11    0.40
  11  -5   0   -0.43    0.37
 -11  -5   0   -0.39    0.39
 -11   5   0   -0.33    0.39
  11   5   0    0.27    0.52
  11   5   0   -0.81    0.76
 -11   5   0   -0.05    0.41
 -13  -5   0    0.25    0.39
  13  -5   0    0.53    0.39
 -13   5   0    0.90    0.40
  13   5   0   -0.14    0.42
 -15  -5   0   -0.16    0.32
  15  -5   0    0.53    0.31
  15   5   0    0.22    0.38
 -15   5   0    0.25    0.30
  28   0  -1   -0.36    0.41
  28   0  -1   -0.03    0.49
 -26   0   1   -0.58    0.56
  26   0  -1   -0.36    0.56
  26   0  -1    0.48    0.50
  26   0  -1    0.57    0.68
  26   0  -1    0.36    0.69
  26   0  -1   -0.47    0.67
  24   0  -1    0.36    0.69
 -24   0   1   -0.22    0.62
  24   0  -1   -0.16    0.65
  24   0  -1    0.08    0.70
  24   0  -1    0.04    0.55
  24   0  -1    0.05    0.77
  22   0  -1   -0.23    0.56
 -22   0   1    0.20    0.66
  22   0  -1    0.71    0.71
  22   0  -1    0.41    0.74
  22   0  -1    0.65    0.81
  22   0  -1    0.63    0.85
  20   0  -1    0.76    0.85
  20   0  -1    0.69    0.77
  20   0  -1   -0.28    0.77
  20   0  -1   -0.09    0.58
  20   0  -1    0.24    0.63
  20   0  -1   -0.01    0.84
 -18   0   1    0.55    0.48
  18   0  -1    0.36    0.71
  18   0  -1    1.09    0.77
  18   0  -1    0.27    0.73
  18   0  -1    1.31    0.69
 -18   0   1   -0.27    0.55
  16   0  -1   -0.05    0.54
  16   0  -1   -0.10    0.59
  16   0  -1    0.01    0.64
 -16   0   1    0.06    0.38
  16   0  -1   -0.42    0.42
 -16   0   1   -0.61    0.42
  14   0  -1   -0.64    0.47
  14   0  -1   -0.25    0.56
 -14   0   1   -0.29    0.38
  14   0  -1    0.11    0.40
  14   0  -1    0.34    0.52
  14   0  -1   -0.01    0.37
 -12   0   1    0.18    0.34
  12   0  -1    0.12    0.38
  12   0  -1   -0.10    0.36
 -10   0   1   -0.03    0.33
  10   0  -1   -0.08    0.36
  10   0  -1    0.09    0.32
   8   0  -1    0.18    0.30
   8   0  -1    0.03    0.31
  -8   0   1    0.32    0.31
   6   0  -1   -0.27    0.32
   6   0  -1    0.05    0.27
  -6   0   1    0.08    0.29
   4   0  -1    0.29    0.20
  -4   0   1    0.17    0.19
   4   0  -1    0.06    0.22
   2   0  -1    0.09    0.12
   2   0  -1    0.12    0.06
  -2   0   1    0.20    0.12
   0   0  -1    0.10    0.05
   0   0   1   -0.05    0.07
   0   0   1    0.16    0.04
   0   0   1    0.02    0.06
   2   0   1    0.14    0.16
   2   0   1    0.06    0.14
   2   0   1   -0.14    0.11
   2   0   1    0.05    0.12
   4   0   1   -0.04    0.27
   4   0   1    0.26    0.23
  -4   0  -1   -0.17    0.20
   4   0   1    0.04    0.13
   6   0   1    0.27    0.27
   6   0   1    0.00    0.15
   6   0   1    0.13    0.36
  -6   0  -1    0.23    0.29
  -8   0  -1   -0.25    0.29
   8   0   1    0.25    0.37
   8   0   1   -0.21    0.29
  -8   0  -1    0.06    0.09
 -10   0  -1    0.08    0.32
  10   0   1    1.03    0.38
  10   0   1   -0.46    0.34
  12   0   1   -0.38    0.41
 -12   0  -1   -0.05    0.36
  12   0   1   -0.24    0.37
  14   0   1    0.00    0.38
  14   0   1   -0.06    0.53
  14   0   1    0.09    0.56
  14   0   1    0.39    0.51
 -14   0  -1   -0.48    0.35
  14   0   1   -0.24    0.46
  16   0   1    0.30    0.63
 -16   0  -1   -0.20    0.53
  16   0   1   -0.34    0.54
  16   0   1   -0.13    0.57
  16   0   1   -1.46    0.46
  16   0   1    0.14    0.53
  18   0   1    0.25    0.74
  18   0   1   -0.60    0.66
 -18   0  -1    0.95    0.50
  18   0   1   -0.54    0.59
  18   0   1    0.30    0.78
  20   0   1    0.19    0.85
  20   0   1    1.64    0.89
  20   0   1   -0.26    0.62
  20   0   1   -0.24    0.65
  20   0   1   -0.94    0.64
  20   0   1    0.34    0.63
  22   0   1    0.67    0.85
 -22   0  -1   -0.69    0.63
  22   0   1    0.03    0.74
  22   0   1   -0.31    0.55
  22   0   1    0.43    0.69
  22   0   1   -0.41    0.64
  24   0   1   -1.18    0.55
  24   0   1    0.00    0.59
  24   0   1    0.44    0.70
  24   0   1    0.79    0.76
 -24   0  -1   -0.50    0.57
  24   0   1    0.60    0.71
  26   0   1    0.28    0.60
 -26   0  -1    0.57    0.60
  26   0   1   -0.06    0.66
  26   0   1   -0.50    0.58
  26   0   1    1.07    0.65
  28   0   1    0.17    0.46
  28   0   1    0.06    0.39
  27  -1  -1    0.28    0.53
  27  -1  -1    0.42    0.49
 -27   1   1    0.48    0.48
  27   1  -1    1.55    0.69
  27   1  -1   -0.21    0.53
  27   1  -1    0.71    0.51
 -25  -1   1    0.05    0.67
  25  -1  -1    0.36    0.60
  25  -1  -1   -0.56    0.71
  25  -1  -1    0.30    0.65
  25  -1  -1    0.26    0.60
 -25   1   1    0.64    0.74
  25   1  -1   -0.38    0.72
  25   1  -1    0.78    0.69
 -25   1   1    0.87    0.67
  25   1  -1   -0.03    0.70
  25   1  -1   -0.20    0.57
  25   1  -1   -0.38    0.54
  23  -1  -1   -0.06    0.65
  23  -1  -1    0.58    0.74
  23  -1  -1    0.14    0.79
  23  -1  -1    1.87    0.93
 -23  -1   1    1.24    0.81
  23  -1  -1    0.74    0.69
 -23   1   1   -0.08    0.67
  23   1  -1    1.02    0.70
  23   1  -1    0.35    0.81
  23   1  -1    0.10    0.82
  23   1  -1    0.71    0.66
  23   1  -1    1.69    0.88
 -21  -1   1   13.94    1.43
  21  -1  -1   14.64    1.38
  21  -1  -1   15.62    1.39
  21  -1  -1   14.57    1.49
  21  -1  -1   15.61    1.32
  21  -1  -1   15.45    1.48
  21  -1  -1   15.43    1.46
  21   1  -1   15.68    1.65
  21   1  -1   15.62    1.34
  21   1  -1   16.41    1.60
  21   1  -1   11.29    1.56
  21   1  -1   16.12    1.43
  19  -1  -1    3.24    0.77
  19  -1  -1    3.79    0.99
  19  -1  -1    2.86    0.83
 -19  -1   1    2.39    0.78
  19  -1  -1    3.82    0.89
  19  -1  -1    3.29    0.94
  19  -1  -1    2.57    0.97
  19   1  -1    4.88    0.97
  19   1  -1    2.73    1.03
  19   1  -1    2.48    1.01
  19   1  -1    3.19    0.99
  19   1  -1    4.27    0.90
  19   1  -1    2.76    0.79
  17  -1  -1   18.33    1.36
 -17  -1   1   16.89    1.29
  17  -1  -1   14.25    1.26
 -17  -1   1   15.11    1.21
  17  -1  -1   16.58    1.24
  17  -1  -1   17.50    1.17
  17   1  -1   18.15    1.24
  17   1  -1   16.50    1.62
  17   1  -1   16.82    1.45
  17   1  -1   19.23    1.34
 -17   1   1   16.39    1.29
  15  -1  -1    0.34    0.44
  15  -1  -1   -0.08    0.37
  15  -1  -1    0.12    0.50
  15  -1  -1    0.21    0.49
  15  -1  -1    0.62    0.59
 -15  -1   1    0.13    0.41
 -15  -1   1    0.02    0.54
  15   1  -1   -0.51    0.44
 -15   1   1    0.38    0.45
  15   1  -1   -0.36    0.55
  15   1  -1    0.81    0.50
 -15   1   1    0.01    0.48
  15   1  -1    0.66    0.60
  13  -1  -1    2.24    0.54
  13  -1  -1    0.99    0.56
  13  -1  -1    2.03    0.56
  13  -1  -1    1.38    0.50
  13  -1  -1    1.69    0.60
 -13  -1   1    2.26    0.55
  13   1  -1    2.43    0.67
 -13   1   1    1.88    0.57
  13   1  -1    0.71    0.55
  13   1  -1    1.50    0.69
  13   1  -1    2.59    0.66
 -11  -1   1   51.08    1.97
 -11  -1   1   53.42    1.78
  11  -1  -1   52.12    2.10
  11  -1  -1   52.82    1.99
 -11   1   1   50.47    1.97
  11   1  -1   53.46    2.31
   9  -1  -1    0.46    0.34
  -9  -1   1    0.32    0.32
   9  -1  -1    0.35    0.36
  -9  -1   1    0.27    0.29
   9   1  -1    0.48    0.23
  -9   1   1    0.54    0.41
   9   1  -1    0.44    0.42
  -7  -1   1   50.55    1.54
   7  -1  -1   52.69    1.80
  -7  -1   1   51.01    1.72
   7  -1  -1   51.00    1.71
  -7   1   1   50.32    1.46
   7   1  -1   49.15    1.54
  -7   1   1   51.57    1.76
   7   1  -1   50.59    1.94
  -5  -1   1  250.32    6.63
  -5  -1   1  249.20    6.41
   5  -1  -1  250.17    6.60
   5  -1  -1  256.34    6.68
   5   1  -1  249.17    6.51
  -5   1   1  251.74    6.46
   5   1  -1  254.36    6.83
  -5   1   1  248.26    6.64
  -3  -1   1    2.58    0.23
   3  -1  -1    2.74    0.41
  -3  -1   1    3.14    0.39
   3  -1  -1    2.92    0.35
   3   1  -1    2.86    0.36
  -3   1   1    2.33    0.33
   3   1  -1    3.06    0.49
  -3   1   1    2.53    0.31
   1  -1  -1   70.47    1.97
  -1  -1   1   68.90    2.00
   1  -1  -1   67.68    2.02
   1   1  -1   67.75    1.95
   1   1  -1   68.14    2.00
  -1   1   1   68.74    1.89
  -1   1   1   68.40    1.95
   1  -1   1   72.49    2.06
  -1  -1  -1   77.17    2.16
   1  -1   1   77.62    2.16
   1  -1   1   75.30    2.19
   1   1   1   76.34    2.32
   1   1   1   76.96    2.16
  -1   1  -1   77.33    2.14
   1   1   1   77.29    1.95
   3  -1   1  499.69   12.82
   3  -1   1  509.56   12.71
  -3  -1  -1  514.59   12.80
  -3   1  -1  488.17   12.81
  -3   1  -1  501.02   12.71
   3   1   1  491.67   12.75
   3   1   1  510.96   13.03
   5  -1   1  246.17    6.45
   5  -1   1  239.51    6.35
  -5  -1  -1  238.73    6.12
  -5  -1  -1  246.67    6.44
  -5   1  -1  243.24    6.45
   5   1   1  246.50    6.71
  -5   1  -1  243.94    6.25
   5   1   1  234.54    6.32
  -7  -1  -1  146.22    4.02
  -7  -1  -1  136.32    3.68
   7  -1   1  137.98    3.99
   7  -1   1  140.03    3.97
   7   1   1  141.11    4.28
  -7   1  -1  139.75    4.01
   7   1   1  138.71    3.81
  -7   1  -1  137.66    3.69
   9  -1   1   50.18    1.85
  -9  -1  -1   48.69    1.56
  -9  -1  -1   51.20    1.87
   9  -1   1   49.94    1.86
   9   1   1   49.35    2.10
   9   1   1   47.48    1.57
  -9   1  -1   50.90    1.84
  11  -1   1   26.89    1.34
 -11  -1  -1   26.34    1.31
  11  -1   1   25.88    1.34
 -11   1  -1   26.06    1.31
  11   1   1   27.33    1.61
  13  -1   1    6.58    0.79
 -13  -1  -1    6.70    0.75
  13  -1   1    5.16    0.75
  13  -1   1    6.04    0.85
  13  -1   1    7.99    0.77
  13  -1   1    6.90    0.85
  13   1   1    5.75    0.74
  13   1   1    6.78    0.88
 -13   1  -1    7.70    0.79
  13   1   1    5.17    0.73
  13   1   1    7.14    1.00
  15  -1   1    5.71    0.89
  15  -1   1    6.86    1.01
 -15  -1  -1    4.04    0.77
  15  -1   1    4.95    0.80
  15  -1   1    4.41    0.83
 -15   1  -1    5.29    0.94
  15   1   1    3.67    0.93
  15   1   1    5.03    0.87
  15   1   1    5.33    0.88
 -15   1  -1    3.86    0.77
  15   1   1    5.18    0.81
  15   1   1    4.29    0.90
 -17  -1  -1   -0.38    0.60
  17  -1   1   -1.18    0.51
  17  -1   1    0.19    0.55
  17  -1   1   -0.27    0.62
  17  -1   1    0.18    0.50
 -17  -1  -1   -0.21    0.45
  17   1   1   -0.07    0.74
  17   1   1   -0.81    0.71
  17   1   1    0.07    0.53
 -17   1  -1   -0.51    0.52
  17   1   1    0.36    0.66
  19  -1   1    2.81    0.97
  19  -1   1    2.17    0.83
  19  -1   1    2.16    0.83
  19  -1   1    0.25    0.82
  19  -1   1    2.33    0.72
 -19  -1  -1    1.54    0.81
  19  -1   1    3.00    0.74
  19   1   1    4.41    0.97
  19   1   1    4.47    1.04
  19   1   1    0.74    0.84
  19   1   1    2.27    0.75
  19   1   1    1.96    0.90
 -21  -1  -1    3.90    0.92
  21  -1   1    3.40    0.90
  21  -1   1    4.28    0.99
  21  -1   1    4.80    1.07
  21  -1   1    3.37    0.87
  21  -1   1    5.00    1.10
  21  -1   1    4.56    1.07
  21   1   1    3.37    0.96
  21   1   1    3.87    1.04
  21   1   1    3.21    1.07
  21   1   1    3.39    1.08
  21   1   1    2.81    0.84
  23  -1   1   -0.66    0.59
  23  -1   1    0.80    0.60
  23  -1   1    1.48    0.85
  23  -1   1   -0.62    0.72
  23  -1   1    0.77    0.72
 -23  -1  -1   -0.74    0.78
  23  -1   1    0.58    0.79
  23   1   1    0.31    0.64
  23   1   1   -0.76    0.71
  23   1   1   -0.42    0.73
  23   1   1    1.17    0.85
  23   1   1    0.97    0.77
  25  -1   1   -0.34    0.65
  25  -1   1    0.16    0.43
  25  -1   1   -0.67    0.52
  25  -1   1    0.97    0.71
  25  -1   1   -0.81    0.56
  25   1   1    0.17    0.59
  25   1   1    0.33    0.72
  25   1   1    0.30    0.59
 -25   1  -1    0.41    0.55
  25   1   1    0.73    0.67
  25   1   1    1.88    0.75
  27  -1   1    1.44    0.51
  27  -1   1    1.97    0.60
  27   1   1    1.16    0.58
  27   1   1    0.46    0.54
  27   1   1    0.86    0.42
  26  -2  -1   -0.19    0.52
  26  -2  -1   -0.26    0.40
  26   2  -1    0.04    0.49
 -26   2   1   -0.08    0.48
  26   2  -1   -0.46    0.43
  26   2  -1   -0.32    0.53
  24  -2  -1    0.12    0.76
  24  -2  -1   -0.77    0.61
  24  -2  -1   -0.23    0.51
  24  -2  -1   -0.92    0.49
  24  -2  -1    0.68    0.68
  24   2  -1    0.44    0.64
  24   2  -1    0.85    0.61
  24   2  -1    0.09    0.59
  24   2  -1    0.13    0.62
 -24   2   1    0.32    0.59
  24   2  -1   -0.31    0.71
  24   2  -1   -1.81    0.60
  22  -2  -1    0.56    0.61
  22  -2  -1    1.30    0.64
  22  -2  -1   -0.13    0.67
  22  -2  -1    1.10    0.81
  22  -2  -1    2.31    0.89
  22  -2  -1   -0.17    0.66
  22   2  -1    1.10    0.65
  22   2  -1   -0.18    0.77
  22   2  -1    1.36    0.93
  22   2  -1    1.19    0.82
  22   2  -1    0.42    0.60
  22   2  -1    0.62    0.67
  20  -2  -1    3.05    0.93
  20  -2  -1    2.17    0.72
  20  -2  -1    1.69    0.78
  20  -2  -1    2.45    0.73
  20  -2  -1    2.24    0.86
  20  -2  -1    3.58    0.90
  20   2  -1    3.08    0.87
  20   2  -1    1.84    0.73
 -20   2   1    2.80    0.68
  20   2  -1    2.79    0.80
  20   2  -1    2.14    1.06
  20   2  -1    1.15    0.94
  20   2  -1    3.11    0.96
  18  -2  -1    0.74    0.73
  18  -2  -1    0.06    0.60
  18  -2  -1    0.56    0.57
  18  -2  -1    1.72    0.82
  18  -2  -1    1.44    0.76
  18  -2  -1    0.91    0.63
  18   2  -1    0.75    0.70
  18   2  -1    0.59    0.91
  18   2  -1    0.76    0.83
  18   2  -1   -0.37    0.70
  18   2  -1    0.81    0.61
  18   2  -1    1.89    1.01
 -18   2   1    0.56    0.49
  16  -2  -1   -0.29    0.56
  16  -2  -1    1.04    0.68
 -16  -2   1    0.62    0.61
  16  -2  -1    0.28    0.49
  16  -2  -1   -0.21    0.50
  16   2  -1   -0.20    0.68
  16   2  -1   -0.08    0.51
  16   2  -1    0.56    0.70
  16   2  -1    0.55    0.91
 -16   2   1   -0.02    0.61
 -16   2   1    1.14    0.56
 -14  -2   1    0.73    0.57
  14  -2  -1    1.63    0.62
  14  -2  -1    1.72    0.68
  14  -2  -1    1.04    0.62
  14  -2  -1    1.89    0.59
  14   2  -1    1.05    0.73
  14   2  -1    0.10    0.59
  14   2  -1    1.39    0.80
 -14   2   1    1.17    0.63
  14   2  -1    0.78    0.58
 -14   2   1    1.38    0.53
 -12  -2   1   17.94    1.24
  12  -2  -1   17.88    1.09
  12  -2  -1   17.11    1.15
  12  -2  -1   19.64    1.23
  12  -2  -1   18.40    1.20
 -12   2   1   20.48    1.28
  12   2  -1   19.10    1.31
 -12   2   1   19.03    1.07
  12   2  -1   18.27    1.40
  12   2  -1   19.41    1.53
  12   2  -1   17.89    1.14
  10  -2  -1   17.65    1.09
  10  -2  -1   21.41    1.23
  10  -2  -1   16.45    1.05
 -10  -2   1   18.86    1.17
  10   2  -1   20.32    1.01
 -10   2   1   21.71    1.23
  10   2  -1   16.98    1.31
  10   2  -1   19.69    1.44
  10   2  -1   17.22    1.11
  10   2  -1   16.88    1.35
 -10   2   1   18.55    1.01
   8  -2  -1   31.20    1.42
  -8  -2   1   32.14    1.47
   8  -2  -1   32.14    1.41
  -8   2   1   31.98    1.23
   8   2  -1   31.47    1.30
   8   2  -1   31.72    1.70
  -8   2   1   30.74    1.43
  -6  -2   1   22.38    1.14
   6  -2  -1   23.81    1.14
   6  -2  -1   24.92    1.15
  -6   2   1   23.28    1.12
   6   2  -1   22.98    1.33
   6   2  -1   23.34    1.08
  -6   2   1   23.12    1.02
   4  -2  -1   62.51    2.11
   4  -2  -1   62.73    2.12
  -4  -2   1   63.82    2.17
  -4   2   1   63.80    2.07
  -4   2   1   64.04    2.06
   4   2  -1   65.34    2.33
   4   2  -1   64.32    2.11
   2  -2  -1    0.23    0.32
   2  -2  -1   -0.10    0.30
  -2  -2   1    0.37    0.32
   2   2  -1    0.70    0.37
  -2   2   1    0.39    0.33
   2   2  -1    0.36    0.31
  -2   2   1    0.16    0.25
   0  -2  -1   31.36    1.24
   0  -2   1   30.19    1.26
   0  -2   1   29.82    1.16
   0  -2  -1   28.87    1.25
   0   2  -1   29.32    1.04
   0   2   1   30.14    1.22
   0   2   1   31.19    0.98
   0   2  -1   27.12    1.16
   2  -2   1   77.29    2.46
   2  -2   1   75.32    2.29
  -2  -2  -1   74.27    2.41
  -2   2  -1   77.12    2.33
   2   2   1   79.68    2.43
  -2   2  -1   74.19    2.36
   2   2   1   78.39    2.70
  -4  -2  -1    1.25    0.41
   4  -2   1    1.64    0.42
   4   2   1    1.32    0.56
  -4   2  -1    1.56    0.42
  -4   2  -1    1.47    0.39
   4   2   1    1.54    0.39
  -6  -2  -1    9.84    0.78
   6  -2   1   11.73    0.82
   6   2   1   10.13    0.69
  -6   2  -1   10.89    0.67
  -6   2  -1   11.46    0.78
   6   2   1   11.46    1.00
   8  -2   1    3.59    0.56
  -8  -2  -1    3.36    0.62
  -8   2  -1    3.22    0.53
   8   2   1    4.15    0.62
   8   2   1    4.59    0.80
  -8   2  -1    3.34    0.47
 -10  -2  -1    0.46    0.40
  10  -2   1    0.57    0.41
  10  -2   1    0.98    0.45
  10  -2   1    0.76    0.40
  10  -2   1    0.92    0.48
 -10   2  -1    0.28    0.47
 -10   2  -1    0.70    0.43
  10   2   1    0.19    0.68
  10   2   1    0.79    0.38
  10   2   1    0.39    0.54
  10   2   1    1.07    0.53
  10   2   1    0.37    0.49
  12  -2   1    0.76    0.50
  12  -2   1   -0.07    0.45
  12  -2   1    0.12    0.50
  12  -2   1   -0.17    0.49
 -12  -2  -1    0.09    0.41
  12   2   1    0.24    0.78
 -12   2  -1    0.06    0.47
  12   2   1    0.16    0.56
  12   2   1    0.95    0.55
 -12   2  -1    0.10    0.49
  12   2   1    0.42    0.52
  14  -2   1   11.43    0.99
 -14  -2  -1   12.04    1.13
  14  -2   1   11.85    1.12
  14  -2   1   11.94    1.15
  14  -2   1   11.68    1.06
 -14   2  -1   13.08    0.96
  14   2   1   10.97    1.34
 -14   2  -1   11.89    1.13
  14   2   1   13.06    1.47
  14   2   1   13.11    1.25
  14   2   1   11.67    1.09
  16  -2   1    2.65    0.83
  16  -2   1    3.06    0.71
  16  -2   1    1.14    0.69
  16  -2   1    2.57    0.81
  16  -2   1    2.29    0.81
  16   2   1    1.96    0.70
  16   2   1    2.23    0.86
  16   2   1    1.12    0.97
 -16   2  -1    1.41    0.57
  16   2   1    1.49    0.74
  16   2   1    0.30    1.01
  18  -2   1    2.08    0.83
  18  -2   1    1.15    0.66
  18  -2   1    1.14    0.75
  18  -2   1    1.82    0.84
  18  -2   1    0.27    0.57
  18  -2   1    1.38    0.72
  18   2   1    0.62    0.85
  18   2   1    0.05    0.89
  18   2   1    0.47    0.64
 -18   2  -1    1.35    0.61
  18   2   1    1.27    0.78
  18   2   1    0.22    0.85
  18   2   1    0.80    0.72
  20  -2   1    2.05    0.77
  20  -2   1    1.57    0.76
  20  -2   1    2.18    0.88
  20  -2   1    3.33    0.95
  20  -2   1    1.87    0.77
  20  -2   1    1.63    0.75
  20   2   1    0.83    0.75
  20   2   1    2.62    0.85
  20   2   1    3.99    0.85
  20   2   1    0.97    0.98
  20   2   1    0.01    1.00
 -20   2  -1    2.04    0.65
  20   2   1    2.68    0.83
  22  -2   1    2.08    0.70
  22  -2   1    3.12    0.89
  22  -2   1    2.21    0.79
  22  -2   1    2.25    0.73
  22  -2   1    2.44    0.78
  22  -2   1    1.52    0.80
  22   2   1    1.04    0.91
  22   2   1    0.65    0.65
  22   2   1    1.15    0.76
  22   2   1    1.60    0.87
  22   2   1    2.36    0.92
  22   2   1    1.38    0.72
  24  -2   1    0.64    0.55
  24  -2   1    1.16    0.60
  24  -2   1   -0.92    0.60
  24  -2   1    0.83    0.60
  24  -2   1    0.33    0.66
  24   2   1    0.21    0.62
  24   2   1    1.00    0.61
 -24   2  -1    0.41    0.57
  24   2   1    1.33    0.75
  24   2   1    0.15    0.58
  24   2   1    0.21    0.64
  26  -2   1    0.09    0.43
  26  -2   1    0.22    0.43
  26   2   1    0.75    0.44
 -26   2  -1    0.71    0.51
  26   2   1    0.40    0.48
  26   2   1    0.12    0.45
  23  -3  -1   -0.11    0.39
 -23  -3   1   -0.50    0.44
 -23  -3   1    0.16    0.47
  23  -3  -1    0.45    0.43
  23   3  -1    0.22    0.51
  23   3  -1   -0.45    0.61
  23   3  -1    0.27    0.76
  21  -3  -1    1.02    0.59
  21  -3  -1    1.07    0.59
  21  -3  -1    1.82    0.65
 -21  -3   1    2.36    0.69
  21  -3  -1    1.01    0.78
 -21  -3   1    1.09    0.62
  21   3  -1    1.37    0.71
  21   3  -1    1.37    0.83
  21   3  -1    2.02    0.75
  21   3  -1    1.59    0.65
 -21   3   1    0.96    0.45
 -19  -3   1   -0.54    0.66
  19  -3  -1    0.10    0.62
 -19  -3   1    0.77    0.64
  19  -3  -1    0.50    0.72
  19  -3  -1    0.74    0.66
  19  -3  -1    0.86    0.66
 -19   3   1    0.37    0.50
  19   3  -1    2.03    0.95
  19   3  -1    1.60    0.88
  19   3  -1    0.28    0.72
  19   3  -1    0.18    0.64
 -17  -3   1    0.10    0.59
  17  -3  -1    1.74    0.74
  17  -3  -1    1.61    0.64
  17  -3  -1    1.01    0.65
  17  -3  -1    0.85    0.69
  17   3  -1    0.47    0.71
  17   3  -1    1.32    0.79
 -17   3   1    0.17    0.47
  17   3  -1   -0.99    0.81
  17   3  -1    0.58    0.71
  17   3  -1    1.87    0.79
  17   3  -1    1.65    0.87
  15  -3  -1    2.65    0.75
  15  -3  -1    3.71    0.83
 -15  -3   1    2.50    0.77
  15  -3  -1    3.50    0.89
  15  -3  -1    1.91    0.64
  15   3  -1    2.35    0.81
  15   3  -1    4.12    1.18
 -15   3   1    3.17    0.67
  15   3  -1    3.06    0.99
  15   3  -1    4.54    1.01
  15   3  -1    2.28    0.77
  15   3  -1    1.34    0.90
 -13  -3   1    1.97    0.70
  13  -3  -1    2.83    0.77
  13  -3  -1    1.81    0.66
  13  -3  -1    2.40    0.85
  13  -3  -1    2.16    0.72
  13   3  -1    1.63    1.06
 -13   3   1    1.84    0.61
 -13   3   1    2.08    1.13
  13   3  -1    2.77    0.95
  13   3  -1    1.91    0.84
  13   3  -1    3.11    1.26
  13   3  -1    3.30    0.82
  13   3  -1    2.34    0.90
 -11  -3   1    2.63    0.72
  11  -3  -1    3.45    0.75
  11  -3  -1    3.18    0.74
 -11  -3   1    3.71    0.88
  11  -3  -1    2.76    0.61
  11   3  -1    3.18    0.75
  11   3  -1    3.12    0.74
 -11   3   1    2.41    0.59
  11   3  -1    2.43    0.98
  11   3  -1    5.66    1.03
 -11   3   1    2.54    0.77
  -9  -3   1    2.56    0.67
  -9  -3   1    4.82    0.76
   9  -3  -1    4.60    0.75
   9  -3  -1    4.34    0.68
   9  -3  -1    3.80    0.75
   9   3  -1    4.03    1.00
   9   3  -1    2.67    0.86
   9   3  -1    3.85    0.65
  -9   3   1    3.46    0.78
   9   3  -1    5.92    0.96
  -9   3   1    3.37    0.64
   9   3  -1    3.35    0.67
   7  -3  -1   -0.02    0.43
   7  -3  -1    1.18    0.48
  -7  -3   1   -0.03    0.44
  -7  -3   1    0.53    0.48
   7  -3  -1    0.70    0.48
  -7   3   1    0.61    0.42
   7   3  -1    0.69    0.49
   7   3  -1    0.02    0.43
   7   3  -1   -0.34    0.54
   7   3  -1    2.73    0.83
   7   3  -1    0.25    0.51
  -7   3   1    0.97    0.44
   5  -3  -1    7.94    0.82
   5  -3  -1    7.34    0.74
   5  -3  -1    6.90    0.71
  -5  -3   1    7.29    0.82
  -5  -3   1    7.34    0.78
  -5   3   1    6.38    0.68
   5   3  -1    7.96    0.76
  -5   3   1    7.77    0.73
   5   3  -1    7.33    1.05
   5   3  -1    7.97    0.78
   5   3  -1    6.39    0.83
  -5   3   1    8.83    0.75
  -3  -3   1    4.94    0.70
  -3  -3   1    4.78    0.67
   3  -3  -1    5.27    0.66
   3  -3  -1    4.69    0.67
   3  -3  -1    5.56    0.69
  -3   3   1    3.93    0.62
  -3   3   1    4.64    0.63
   3   3  -1    4.23    0.57
   3   3  -1    5.15    0.64
  -3   3   1    4.83    0.68
   1  -3  -1    5.26    0.70
  -1  -3   1    6.36    0.71
   1  -3  -1    5.80    0.66
  -1  -3   1    5.50    0.71
   1  -3  -1    6.04    0.66
   1   3  -1    6.80    0.68
   1   3  -1    6.07    0.70
  -1   3   1    6.14    0.64
  -1   3   1    6.29    0.69
  -1  -3  -1    1.38    0.49
   1  -3   1    1.00    0.45
  -1  -3  -1    0.39    0.37
   1  -3   1    1.31    0.45
  -1   3  -1    1.49    0.47
  -1   3  -1    1.00    0.40
   1   3   1    1.27    0.49
   1   3   1    0.90    0.40
   1   3   1    1.93    0.66
  -3  -3  -1   56.66    2.22
  -3  -3  -1   55.38    2.12
   3  -3   1   58.79    2.26
  -3  -3  -1   57.71    2.29
   3  -3   1   57.66    2.14
  -3   3  -1   55.19    1.98
   3   3   1   54.06    2.14
   3   3   1   56.32    2.05
  -3   3  -1   61.81    2.21
   3   3   1   56.70    2.32
  -3   3  -1   55.93    2.01
   3   3   1   58.78    2.22
  -5  -3  -1    4.26    0.69
   5  -3   1    6.63    0.70
  -5  -3  -1    4.78    0.70
  -5  -3  -1    8.00    0.85
   5  -3   1    6.23    0.74
   5   3   1    7.14    1.12
   5   3   1    4.94    0.65
   5   3   1    5.51    0.79
  -5   3  -1    5.91    0.69
  -5   3  -1    6.80    0.69
   5   3   1    5.31    0.67
  -5   3  -1    5.07    0.62
  -7  -3  -1    1.05    0.54
   7  -3   1    0.25    0.41
   7  -3   1    0.70    0.52
  -7  -3  -1    0.25    0.48
   7   3   1   -0.47    0.41
   7   3   1    0.40    0.53
   7   3   1   -0.41    0.59
  -7   3  -1    0.52    0.50
   7   3   1   -0.87    0.66
  -7   3  -1   -0.28    0.40
   7   3   1    1.01    0.47
  -7   3  -1    0.74    0.42
   9  -3   1   -0.06    0.47
  -9  -3  -1    0.45    0.50
  -9  -3  -1    0.23    0.55
   9  -3   1    1.14    0.52
   9   3   1    0.00    0.72
   9   3   1   -0.06    0.60
   9   3   1    0.10    0.53
   9   3   1   -0.43    0.45
  -9   3  -1   -0.16    0.56
  -9   3  -1    0.38    0.39
   9   3   1    0.02    0.37
 -11  -3  -1    0.36    0.60
  11  -3   1    0.04    0.49
 -11  -3  -1    0.24    0.55
  11  -3   1   -0.15    0.50
  11   3   1    0.75    0.75
 -11   3  -1    1.54    0.53
  11   3   1    0.44    0.56
 -11   3  -1   -0.18    0.58
  11   3   1    0.06    0.78
  13  -3   1    2.23    0.93
  13  -3   1    1.37    0.66
  13  -3   1    1.58    0.78
 -13  -3  -1    0.99    0.56
  13  -3   1    1.66    0.68
  13   3   1    1.83    0.78
  13   3   1    0.94    0.96
  13   3   1    0.50    0.80
 -13   3  -1    1.93    0.90
  13   3   1    1.12    0.83
  13   3   1    3.18    0.83
 -13   3  -1    0.99    0.55
  15  -3   1   -0.19    0.77
 -15  -3  -1    0.35    0.63
  15  -3   1    0.90    0.65
  15  -3   1   -0.30    0.63
  15  -3   1    0.56    0.56
  15   3   1    0.00    0.59
  15   3   1   -1.54    0.69
  15   3   1    0.13    0.66
  15   3   1    0.26    0.70
 -15   3  -1   -0.09    0.47
  15   3   1    0.38    0.96
  17  -3   1    0.18    0.76
 -17  -3  -1    0.98    0.65
  17  -3   1    0.35    0.58
  17  -3   1    0.42    0.65
  17  -3   1    0.84    0.67
  17  -3   1   -0.36    0.68
  17   3   1    0.97    0.74
  17   3   1    2.39    1.09
  17   3   1    1.40    0.90
  17   3   1    1.55    0.74
  17   3   1   -1.01    0.56
 -17   3  -1   -0.13    0.48
  19  -3   1   -0.09    0.66
  19  -3   1    0.93    0.60
  19  -3   1    0.75    0.67
  19  -3   1    0.05    0.71
  19  -3   1    1.66    0.76
 -19  -3  -1    0.80    0.59
  19   3   1   -0.67    0.62
  19   3   1    1.16    0.73
 -19   3  -1    0.52    0.46
  19   3   1    1.09    0.67
  19   3   1    1.52    0.85
  21  -3   1    0.36    0.69
 -21  -3  -1    0.33    0.58
 -21  -3  -1    0.16    0.48
  21  -3   1    0.71    0.72
  21  -3   1    1.81    0.62
  21  -3   1    1.34    0.71
  21  -3   1    1.37    0.60
  21   3   1    0.29    0.67
  21   3   1    1.20    0.61
 -21   3  -1    1.48    0.50
  21   3   1    0.05    0.77
  21   3   1    1.46    0.67
  23  -3   1   -0.20    0.41
  23  -3   1    0.17    0.40
  23   3   1   -0.43    0.55
  23   3   1   -0.48    0.42
  20  -4  -1    0.82    0.40
 -20   4   1    0.52    0.49
  20   4  -1    1.66    0.54
  20   4  -1    0.50    0.53
  20   4  -1   -0.61    0.46
 -18  -4   1    0.04    0.51
  18  -4  -1    0.56    0.51
  18  -4  -1    0.09    0.47
 -18   4   1   -0.39    0.33
  18   4  -1   -0.20    0.47
  18   4  -1    0.27    0.55
  18   4  -1    0.92    0.71
  18   4  -1    0.42    0.58
  16  -4  -1    1.10    0.55
 -16  -4   1    0.70    0.64
  16  -4  -1    1.46    0.70
  16  -4  -1    1.27    0.66
  16   4  -1    0.18    0.84
  16   4  -1    0.13    0.72
 -16   4   1    0.52    0.43
  16   4  -1    0.57    0.60
  16   4  -1    1.08    0.66
  14  -4  -1    1.37    0.65
  14  -4  -1   -0.24    0.51
 -14  -4   1   -0.22    0.60
 -14   4   1   -0.09    0.52
  14   4  -1   -0.15    0.87
 -14   4   1    0.29    0.50
  14   4  -1    0.09    0.61
  14   4  -1    0.21    0.62
 -12  -4   1   -0.27    0.62
  12  -4  -1    0.42    0.59
  12  -4  -1    0.25    0.54
 -12   4   1    0.83    0.56
  12   4  -1    0.30    0.59
  12   4  -1   -0.04    0.60
 -12   4   1    0.58    0.50
  12   4  -1    0.52    0.98
  10  -4  -1    1.10    0.56
 -10  -4   1    1.41    0.70
  10  -4  -1    1.21    0.55
  10   4  -1    1.20    0.69
 -10   4   1    0.11    0.46
  10   4  -1    0.51    0.65
 -10   4   1    0.57    0.54
  10   4  -1    0.33    0.91
  10   4  -1    0.86    0.56
  -8  -4   1    0.02    0.57
   8  -4  -1    0.23    0.55
   8  -4  -1    0.33    0.48
  -8   4   1    0.12    0.45
   8   4  -1    0.98    0.69
  -8   4   1    0.15    0.53
   8   4  -1    0.78    0.92
   8   4  -1   -0.97    0.52
   8   4  -1   -0.67    0.41
   6  -4  -1    8.73    0.94
  -6  -4   1    9.09    1.02
   6  -4  -1    7.93    1.02
  -6   4   1   10.01    0.91
   6   4  -1    6.76    1.00
  -6   4   1    7.78    0.95
   6   4  -1   10.37    0.96
  -6   4   1    8.11    0.88
   6   4  -1    8.90    1.33
  -4  -4   1    2.62    0.68
   4  -4  -1    3.88    0.77
   4  -4  -1    2.70    0.69
   4   4  -1    3.33    0.84
   4   4  -1    1.47    0.98
   4   4  -1    2.39    0.62
  -4   4   1    1.83    0.61
  -4   4   1    1.63    0.55
   2  -4  -1    1.93    0.58
  -2  -4   1    1.77    0.61
   2  -4  -1   -0.65    0.49
   2  -4  -1    3.59    0.72
   2   4  -1    1.43    0.61
  -2   4   1    3.26    0.67
   2   4  -1    3.04    0.65
  -2   4   1    2.11    0.63
   2   4  -1    1.78    0.89
   0  -4  -1    3.71    0.75
   0  -4   1    4.27    0.78
   0  -4  -1    2.09    0.60
   0  -4   1    2.82    0.66
   0   4   1    4.82    0.77
   0   4   1    4.39    0.74
   0   4  -1    2.90    0.68
   0   4  -1    3.31    0.66
   2  -4   1    0.25    0.48
  -2  -4  -1    0.22    0.43
   2  -4   1    0.14    0.41
  -2  -4  -1   -0.24    0.41
   2   4   1    0.86    0.74
   2   4   1    1.22    0.91
  -2   4  -1    0.08    0.47
   2   4   1   -0.01    0.46
   2   4   1    1.06    0.59
  -2   4  -1   -0.07    0.51
   4  -4   1    0.06    0.48
   4  -4   1   -0.46    0.36
  -4  -4  -1   -0.36    0.47
   4   4   1    0.03    0.45
   4   4   1    0.01    0.64
   4   4   1   -0.89    0.74
  -4   4  -1    0.00    0.40
  -4   4  -1   -0.62    0.48
   4   4   1    0.48    0.60
  -6  -4  -1    1.55    0.65
   6  -4   1    0.68    0.51
   6  -4   1    1.15    0.55
  -6   4  -1    0.71    0.58
   6   4   1    1.11    0.75
  -6   4  -1    1.05    0.52
   6   4   1    1.81    0.70
   6   4   1    1.21    0.53
  -6   4  -1    1.89    0.57
   6   4   1    1.58    0.98
   8  -4   1    1.13    0.55
  -8  -4  -1    1.19    0.63
   8  -4   1    0.65    0.48
   8   4   1    1.80    0.73
   8   4   1    1.67    0.98
   8   4   1    0.91    0.63
   8   4   1    1.13    0.54
  -8   4  -1    1.79    0.58
  -8   4  -1    0.30    0.55
   8   4   1   -0.24    0.74
  10  -4   1    0.12    0.47
 -10  -4  -1    1.00    0.63
  10  -4   1    0.27    0.51
  10   4   1   -0.49    0.51
  10   4   1    0.98    0.62
  10   4   1    0.21    0.50
 -10   4  -1   -0.40    0.50
 -10   4  -1    0.09    0.44
  10   4   1    0.26    0.76
  10   4   1    0.57    1.00
  12  -4   1    6.28    0.99
 -12  -4  -1    6.37    1.10
  12  -4   1    3.83    0.81
  12   4   1    5.55    1.09
 -12   4  -1    5.50    0.81
 -12   4  -1    6.85    0.93
  12   4   1    5.29    0.94
  12   4   1    5.74    1.17
  12   4   1    5.82    0.98
  12   4   1    6.13    1.30
 -14  -4  -1    3.55    0.88
  14  -4   1    2.89    0.73
  14  -4   1    3.40    0.76
  14   4   1    4.58    0.91
  14   4   1    3.06    1.10
  14   4   1    3.32    0.89
 -14   4  -1    2.99    0.67
 -14   4  -1    3.43    0.69
  14   4   1    1.88    0.89
  14   4   1    2.89    0.75
 -16  -4  -1    4.24    0.85
  16  -4   1    4.73    0.79
  16  -4   1    5.09    0.83
  16  -4   1    6.11    0.88
  16   4   1    3.85    0.82
  16   4   1    5.80    0.91
  16   4   1    6.13    0.94
  16   4   1    4.97    1.05
 -16   4  -1    5.46    0.78
  16   4   1    3.77    0.97
  18  -4   1   -0.16    0.43
  18  -4   1    1.10    0.72
  18  -4   1   -0.15    0.48
 -18  -4  -1   -0.35    0.53
  18   4   1   -0.57    0.50
  18   4   1   -1.06    0.58
 -18   4  -1    0.29    0.34
  18   4   1   -0.20    0.49
  18   4   1    0.08    0.45
  20  -4   1    0.51    0.41
 -20   4  -1   -0.52    0.49
  20   4   1    0.00    0.44
  20   4   1    0.23    0.47
  20   4   1   -0.07    0.49
  15  -5  -1    1.34    0.38
 -15  -5   1    0.73    0.38
  15   5  -1    1.25    0.47
 -15   5   1    0.93    0.36
  13  -5  -1    2.22    0.49
 -13  -5   1    1.64    0.48
  13   5  -1    2.86    0.62
 -13   5   1    1.25    0.45
  11  -5  -1    1.24    0.48
 -11  -5   1   -0.27    0.41
 -11  -5   1    0.18    0.45
 -11   5   1   -0.40    0.43
  11   5  -1   -0.60    0.46
  11   5  -1    0.34    0.58
 -11   5   1    0.03    0.44
  -9  -5   1    8.05    0.91
   9  -5  -1    8.75    0.96
  -9  -5   1    8.39    0.94
  -9   5   1    8.33    0.89
   9   5  -1    7.63    1.00
   9   5  -1    7.93    0.83
  -7  -5   1    0.48    0.46
   7  -5  -1    1.19    0.53
   7  -5  -1   -0.33    0.38
  -7  -5   1    1.13    0.54
   7   5  -1    0.82    0.51
  -7   5   1    1.64    0.55
   7   5  -1    0.93    0.63
   5  -5  -1    3.91    0.80
   5  -5  -1    3.56    0.70
  -5  -5   1    2.35    0.62
  -5  -5   1    3.24    0.66
   5   5  -1    3.16    0.66
   5   5  -1    4.66    0.88
  -5   5   1    3.39    0.76
  -5   5   1    2.95    0.74
   3  -5  -1    2.50    0.64
   3  -5  -1    3.13    0.70
  -3  -5   1    2.67    0.65
  -3  -5   1    2.77    0.63
  -3   5   1    2.70    0.60
  -3   5   1    2.48    0.65
   3   5  -1    2.41    0.61
   1  -5  -1   -0.38    0.43
  -1  -5   1    0.02    0.42
  -1  -5   1    0.82    0.52
   1  -5  -1    0.15    0.50
  -1   5   1   -0.23    0.42
   1   5  -1    1.08    0.51
  -1   5   1    0.35    0.53
   1   5  -1    0.00    0.46
   1  -5   1    0.19    0.48
  -1  -5  -1   -0.04    0.45
  -1  -5  -1    0.51    0.46
   1  -5   1    0.04    0.45
   1   5   1    0.13    0.47
  -1   5  -1    0.49    0.47
   1   5   1    0.19    0.45
  -1   5  -1   -0.09    0.45
   3  -5   1    3.91    0.73
   3  -5   1    6.01    0.87
  -3  -5  -1    5.66    0.77
  -3  -5  -1    5.58    0.86
  -3   5  -1    4.60    0.74
   3   5   1    6.75    1.02
   3   5   1    4.69    0.76
  -3   5  -1    3.65    0.68
   5  -5   1    0.51    0.49
  -5  -5  -1    0.13    0.43
   5  -5   1    0.12    0.45
  -5  -5  -1    0.70    0.54
   5   5   1    1.53    0.72
   5   5   1    0.74    0.51
  -5   5  -1    0.53    0.50
  -5   5  -1    0.77    0.54
   7  -5   1    1.30    0.52
  -7  -5  -1    1.24    0.54
  -7  -5  -1    1.65    0.59
   7  -5   1    2.28    0.59
  -7   5  -1    1.39    0.54
   7   5   1    1.63    0.58
   7   5   1    2.41    0.70
   9  -5   1    0.02    0.46
  -9  -5  -1   -0.23    0.44
   9  -5   1    0.51    0.49
  -9  -5  -1    0.14    0.46
   9   5   1    0.68    0.59
   9   5   1    0.20    0.53
  -9   5  -1    0.08    0.41
 -11  -5  -1    0.49    0.49
  11  -5   1    1.07    0.50
 -11   5  -1    0.44    0.51
  11   5   1    1.21    0.57
  11   5   1    0.08    0.59
 -11   5  -1    1.30    0.47
  13  -5   1    0.48    0.38
  13   5   1    0.22    0.43
  13   5   1    0.69    0.56
 -13   5  -1    0.36    0.35
  28   0  -2    4.76    0.67
  28   0  -2    3.76    0.64
  28   0  -2    5.66    0.87
  26   0  -2    7.24    0.97
  26   0  -2    8.38    1.17
 -26   0   2    7.32    1.02
  26   0  -2    6.88    1.01
  26   0  -2    4.33    1.01
  26   0  -2    7.24    1.14
  24   0  -2    0.51    0.86
  24   0  -2    1.26    0.74
  24   0  -2    0.17    0.69
  24   0  -2   -0.34    0.51
 -24   0   2    0.03    0.64
  24   0  -2    0.22    0.66
  22   0  -2   10.96    1.48
  22   0  -2    7.67    1.18
 -22   0   2    8.27    1.13
  22   0  -2    8.57    1.22
  22   0  -2    9.83    1.23
  22   0  -2    8.23    1.38
  20   0  -2    4.51    0.98
  20   0  -2    6.54    1.07
  20   0  -2    4.22    1.08
 -20   0   2    4.02    0.87
  20   0  -2    4.00    0.86
  20   0  -2    5.45    1.09
  18   0  -2    4.79    0.97
  18   0  -2    7.75    1.10
  18   0  -2    7.98    0.92
  18   0  -2    4.70    1.08
 -18   0   2    5.76    0.79
 -18   0   2    4.67    0.91
  16   0  -2    5.66    0.99
 -16   0   2    4.56    0.73
  16   0  -2    5.72    0.91
  16   0  -2    4.56    0.74
 -16   0   2    5.53    0.72
  16   0  -2    5.71    0.89
  14   0  -2   -0.28    0.42
 -14   0   2   -0.26    0.38
  14   0  -2   -0.13    0.51
  14   0  -2    0.30    0.43
  14   0  -2   -0.41    0.38
  14   0  -2    0.74    0.59
 -12   0   2   -0.17    0.35
  12   0  -2    0.14    0.37
  12   0  -2    0.23    0.41
  10   0  -2    0.11    0.33
  10   0  -2   -0.21    0.33
 -10   0   2    0.18    0.36
  -8   0   2  113.06    3.23
   8   0  -2  111.93    3.28
   8   0  -2  113.91    3.48
   6   0  -2   37.16    1.39
  -6   0   2   36.69    1.25
   6   0  -2   37.33    0.99
   6   0  -2   40.56    1.29
  -4   0   2  167.00    4.08
   4   0  -2  159.90    4.05
   4   0  -2  153.65    3.92
   4   0  -2  136.89    4.14
  -2   0   2  470.66   11.70
  -2   0   2  470.41   11.64
   2   0  -2  456.03   11.77
   0   0   2    1.95    0.18
   0   0  -2    2.73    0.19
   0   0   2    2.68    0.20
   2   0   2  250.54    6.44
   2   0   2  250.87    6.40
   2   0   2  243.56    6.48
   2   0   2  260.16    6.43
   4   0   2   31.02    1.07
   4   0   2   32.02    1.14
   4   0   2   29.78    1.04
   4   0   2   30.12    0.95
   6   0   2   65.26    1.85
   6   0   2   67.03    2.09
  -6   0  -2   68.22    2.00
   6   0   2   64.55    2.17
   8   0   2  105.41    3.18
  -8   0  -2  105.47    3.06
   8   0   2   98.48    3.27
  -8   0  -2  105.74    2.74
 -10   0  -2  107.47    3.23
  10   0   2  109.82    3.56
  10   0   2  101.24    3.36
 -12   0  -2    4.04    0.59
  12   0   2    4.67    0.70
  12   0   2    4.11    0.75
  14   0   2    4.93    0.82
  14   0   2    3.50    0.76
  14   0   2    2.59    0.74
  14   0   2    4.49    0.83
 -14   0  -2    2.66    0.62
  14   0   2    3.91    0.75
  16   0   2    0.80    0.59
 -16   0  -2    0.06    0.49
  16   0   2    0.98    0.66
  16   0   2    0.08    0.52
  16   0   2    0.59    0.66
  16   0   2    0.85    0.68
  18   0   2    0.11    0.65
 -18   0  -2    1.03    0.55
  18   0   2    1.69    0.71
  18   0   2    1.47    0.79
  18   0   2    0.11    0.79
  20   0   2    1.21    0.84
  20   0   2    0.55    0.76
  20   0   2    1.28    0.77
  20   0   2    0.39    0.73
  20   0   2    0.54    0.72
  20   0   2    0.07    0.77
  22   0   2    1.10    0.73
  22   0   2    0.34    0.75
  22   0   2   -0.35    0.66
  22   0   2    0.31    0.81
  22   0   2    1.33    0.80
  24   0   2    6.32    1.03
 -24   0  -2    3.04    0.78
  24   0   2    2.32    0.74
  24   0   2    4.36    0.90
  24   0   2    4.38    0.91
  26   0   2    0.41    0.57
  26   0   2   -0.36    0.63
 -26   0  -2    1.31    1.00
  26   0   2    1.28    0.65
  26   0   2    0.59    0.63
  27  -1  -2    0.37    1.01
  27  -1  -2   -0.37    0.51
  27  -1  -2   -0.16    0.48
 -27   1   2    0.37    0.58
 -27   1   2    0.70    0.49
  27   1  -2   -0.28    0.58
  27   1  -2    0.73    0.50
  27   1  -2   -0.43    0.56
  27   1  -2   -0.24    0.98
  25  -1  -2   -0.40    0.69
  25  -1  -2    0.25    0.63
 -25  -1   2   -0.08    0.67
  25  -1  -2    0.80    0.64
  25  -1  -2   -0.29    0.65
  25   1  -2    0.31    0.54
  25   1  -2    1.04    0.84
  25   1  -2    0.14    0.70
  25   1  -2   -0.04    0.72
 -25   1   2   -0.19    0.74
 -25   1   2    0.62    0.64
  25   1  -2   -0.04    0.60
  23  -1  -2    9.28    1.27
 -23  -1   2    8.29    1.23
  23  -1  -2    9.49    1.21
  23  -1  -2    9.36    1.22
  23  -1  -2    6.25    1.20
  23  -1  -2    9.33    1.26
  23   1  -2    9.23    1.23
  23   1  -2    8.52    1.13
  23   1  -2    7.19    1.31
 -23   1   2    8.85    1.21
  23   1  -2   11.73    1.42
  23   1  -2    8.88    1.32
  21  -1  -2    3.71    1.02
  21  -1  -2    4.03    1.04
  21  -1  -2    4.47    1.05
 -21  -1   2    3.52    0.99
  21  -1  -2    3.66    0.84
  21  -1  -2    2.72    0.84
  21  -1  -2    2.64    0.81
  21   1  -2    3.20    0.99
  21   1  -2    1.26    0.93
  21   1  -2    2.46    0.86
  21   1  -2    2.67    1.01
  21   1  -2    2.48    0.79
  21   1  -2    0.03    0.53
  19  -1  -2   12.77    1.37
  19  -1  -2   13.16    1.47
  19  -1  -2   12.67    1.28
  19  -1  -2   13.91    1.37
 -19  -1   2   13.63    1.31
  19  -1  -2   13.48    1.16
  19  -1  -2   14.25    1.50
  19   1  -2   13.74    1.25
  19   1  -2   12.78    1.28
  19   1  -2   13.81    1.16
  19   1  -2   14.37    1.67
  19   1  -2   12.72    1.49
  19   1  -2   13.01    1.40
  17  -1  -2    0.92    0.72
  17  -1  -2    1.86    0.75
 -17  -1   2    1.39    0.54
  17  -1  -2    1.52    0.66
 -17  -1   2    0.67    0.67
  17  -1  -2    0.98    0.66
  17  -1  -2    1.57    0.64
  17   1  -2   -0.14    0.66
 -17   1   2    0.34    0.63
  17   1  -2    1.76    0.79
  17   1  -2    0.70    0.65
  17   1  -2    0.86    0.55
 -15  -1   2    0.48    0.57
  15  -1  -2    0.93    0.52
  15  -1  -2    0.11    0.56
 -15  -1   2   -0.07    0.38
  15  -1  -2    0.03    0.57
  15  -1  -2   -0.55    0.35
  15  -1  -2    0.27    0.47
 -15   1   2   -0.12    0.44
  15   1  -2    0.19    0.56
 -15   1   2   -0.17    0.40
  15   1  -2    0.67    0.50
  15   1  -2    0.75    0.67
  13  -1  -2   39.20    1.64
  13  -1  -2   40.57    1.76
  13  -1  -2   39.82    1.93
 -13  -1   2   41.89    1.76
  13  -1  -2   38.35    1.75
  13   1  -2   38.51    2.06
 -13   1   2   39.12    1.73
  13   1  -2   38.84    1.86
  13   1  -2   43.05    1.85
  13   1  -2   39.32    1.69
  11  -1  -2   16.37    1.08
  11  -1  -2   15.75    0.96
 -11  -1   2   15.23    0.92
 -11  -1   2   14.00    0.82
 -11   1   2   13.92    0.92
  11   1  -2   14.00    1.14
   9  -1  -2   37.52    1.56
  -9  -1   2   36.91    1.33
   9  -1  -2   37.86    1.44
  -9  -1   2   37.71    1.46
   9   1  -2   36.93    1.22
  -9   1   2   38.25    1.51
   9   1  -2   38.65    1.74
  -7  -1   2   31.23    1.20
   7  -1  -2   30.01    1.30
  -7  -1   2   31.76    1.06
   7  -1  -2   28.75    1.15
   7   1  -2   30.05    1.04
  -7   1   2   31.01    1.23
   7   1  -2   31.31    1.40
  -5  -1   2  437.34   11.26
   5  -1  -2  437.74   11.37
   5  -1  -2  455.47   11.53
  -5  -1   2  447.38   11.44
  -5   1   2  445.05   11.28
   5   1  -2  424.49   11.31
  -5   1   2  448.28   11.44
   5   1  -2  459.36   11.62
  -3  -1   2   41.98    1.25
  -3  -1   2   40.94    1.35
   3  -1  -2   41.59    1.30
   3  -1  -2   41.29    1.42
  -3   1   2   42.50    1.33
  -3   1   2   40.84    1.29
   3   1  -2   42.46    1.32
   3   1  -2   44.03    1.45
  -1  -1   2  117.14    3.08
   1  -1  -2  118.57    3.09
  -1  -1   2  111.32    3.13
   1  -1  -2  109.14    3.20
   1   1  -2  115.69    3.09
   1   1  -2  110.95    3.09
  -1   1   2  114.52    3.10
  -1   1   2  115.78    3.02
   1  -1   2    8.49    0.34
  -1  -1  -2    9.57    0.49
   1  -1   2    8.77    0.51
   1  -1   2    9.35    0.54
   1   1   2    9.13    0.52
   1   1   2    8.69    0.32
   1   1   2    9.24    0.65
  -1   1  -2    8.57    0.50
   3  -1   2  182.97    4.73
   3  -1   2  181.66    4.93
   3  -1   2  184.65    4.98
  -3  -1  -2  187.21    4.90
   3   1   2  184.65    5.17
   3   1   2  181.26    4.88
  -3   1  -2  186.68    4.84
   5  -1   2   79.55    2.28
  -5  -1  -2   81.33    2.39
  -5  -1  -2   76.94    2.09
   5  -1   2   79.67    2.41
  -5   1  -2   78.04    2.22
   5   1   2   81.50    2.67
  -5   1  -2   78.95    2.42
   5   1   2   77.99    2.31
   7  -1   2   75.75    2.42
  -7  -1  -2   74.26    2.10
   7  -1   2   75.54    2.34
  -7  -1  -2   76.22    2.42
  -7   1  -2   74.61    2.42
   7   1   2   74.42    2.24
   7   1   2   78.11    2.72
  -7   1  -2   74.36    2.12
   9  -1   2    4.21    0.54
   9  -1   2    3.61    0.59
  -9  -1  -2    3.18    0.50
   9   1   2    2.90    0.38
  -9   1  -2    3.55    0.62
   9   1   2    3.10    0.70
 -11  -1  -2   22.67    1.26
  11  -1   2   23.60    1.28
 -11   1  -2   24.70    1.27
  11   1   2   24.59    1.56
  13  -1   2    7.65    0.88
  13  -1   2   10.06    0.87
  13  -1   2    9.42    0.92
  13  -1   2    8.14    0.86
  13  -1   2    9.80    0.81
 -13  -1  -2    9.70    0.86
 -13   1  -2    9.28    0.87
  13   1   2    8.54    1.09
  13   1   2    6.67    1.22
  13   1   2    8.06    0.84
  13   1   2    9.86    0.93
  13   1   2    8.57    0.96
  15  -1   2    6.85    0.90
  15  -1   2    5.93    0.88
 -15  -1  -2    5.21    0.77
  15  -1   2    7.74    0.86
  15  -1   2    6.42    0.86
  15   1   2    7.62    1.21
 -15   1  -2    6.76    0.86
 -15   1  -2    6.47    1.11
  15   1   2    6.93    1.03
  15   1   2    6.42    0.93
  15   1   2    6.12    0.98
  15   1   2    6.28    0.85
  17  -1   2    2.24    0.74
  17  -1   2    1.80    0.65
 -17  -1  -2    1.30    0.58
  17  -1   2    2.03    0.72
  17  -1   2    1.88    0.77
  17   1   2    2.06    0.79
  17   1   2    1.12    0.62
 -17   1  -2    1.37    0.72
  17   1   2    1.64    0.74
  17   1   2    2.41    0.76
  17   1   2    0.42    0.81
 -19  -1  -2    2.52    0.89
  19  -1   2    0.59    0.80
  19  -1   2    0.80    0.79
  19  -1   2    2.87    0.88
  19  -1   2    2.06    0.72
  19  -1   2    2.21    0.93
  19  -1   2    1.50    0.75
  19   1   2    0.93    0.77
  19   1   2    1.41    0.86
  19   1   2    2.78    0.93
  19   1   2    1.38    0.80
  19   1   2    0.98    0.70
  21  -1   2    1.13    0.74
  21  -1   2    1.85    0.78
  21  -1   2    2.21    0.84
  21  -1   2    1.04    0.84
  21  -1   2    0.12    0.75
  21  -1   2    1.88    0.84
 -21  -1  -2   -0.23    0.74
  21   1   2    0.07    0.78
  21   1   2    0.14    0.70
  21   1   2    1.37    0.91
  21   1   2    0.78    0.88
  21   1   2    1.11    0.80
  23  -1   2    3.10    0.80
  23  -1   2    1.98    0.72
  23  -1   2    1.47    0.66
  23  -1   2    2.34    0.87
  23  -1   2    0.98    0.82
  23  -1   2    3.11    0.91
  23   1   2    1.91    0.77
  23   1   2    2.63    0.96
  23   1   2    1.01    0.80
  23   1   2    1.01    0.84
  23   1   2    2.14    0.70
  25  -1   2    0.48    0.44
  25  -1   2    0.21    0.57
  25  -1   2    0.14    0.59
  25  -1   2   -0.94    0.54
  25  -1   2    0.30    0.64
  25   1   2    0.48    0.68
  25   1   2   -0.22    0.52
 -25   1  -2    0.12    0.50
  25   1   2    0.34    0.65
  25   1   2    0.18    0.63
  25   1   2   -0.14    0.54
  27  -1   2    0.17    0.47
  27  -1   2    0.44    0.50
  27   1   2   -0.11    0.39
  27   1   2    1.83    0.58
  27   1   2   -0.78    0.42
  26  -2  -2    0.09    0.94
  26  -2  -2   -0.56    0.41
 -26   2   2    0.04    0.49
  26   2  -2    0.33    0.49
  26   2  -2    0.14    0.51
  26   2  -2   -0.22    0.57
  24  -2  -2    0.36    0.70
  24  -2  -2    0.08    0.56
  24  -2  -2    0.92    0.61
  24  -2  -2    0.63    0.63
  24  -2  -2   -0.18    0.75
  24   2  -2    1.10    0.63
  24   2  -2   -0.02    0.61
  24   2  -2    0.57    0.73
  24   2  -2    0.66    0.65
  24   2  -2   -0.87    0.65
  24   2  -2    0.14    0.65
 -24   2   2   -0.02    0.60
  22  -2  -2   -0.59    0.56
  22  -2  -2    0.43    0.81
  22  -2  -2   -0.40    0.78
  22  -2  -2   -0.90    0.52
  22  -2  -2    0.05    0.60
  22  -2  -2    0.34    0.58
  22   2  -2    1.96    0.76
  22   2  -2    0.66    0.88
 -22   2   2   -0.20    0.58
  22   2  -2    2.37    0.86
  22   2  -2    0.87    0.83
  22   2  -2    1.23    0.72
  22   2  -2   -0.37    0.57
  20  -2  -2    3.57    0.88
  20  -2  -2    5.53    1.00
  20  -2  -2    5.79    1.12
  20  -2  -2    4.92    0.94
  20  -2  -2    4.55    1.09
  20  -2  -2    5.65    1.07
  20   2  -2    4.43    0.93
  20   2  -2    4.81    1.19
  20   2  -2    5.02    1.18
 -20   2   2    2.42    0.61
  20   2  -2    4.08    1.01
  20   2  -2    3.03    0.86
  20   2  -2    5.42    1.02
  18  -2  -2    0.94    0.77
  18  -2  -2    1.90    0.64
  18  -2  -2    2.54    0.91
  18  -2  -2    1.42    0.68
  18  -2  -2    1.50    0.72
  18   2  -2    2.12    0.90
  18   2  -2    2.35    1.05
 -18   2   2    0.83    0.55
  18   2  -2    2.27    0.84
  18   2  -2    1.36    0.97
  18   2  -2    0.91    0.71
  18   2  -2    0.40    0.67
 -16  -2   2    3.84    0.91
  16  -2  -2    4.47    0.82
  16  -2  -2    3.61    0.85
  16  -2  -2    4.12    0.92
  16  -2  -2    4.12    0.86
 -16   2   2    3.15    0.90
  16   2  -2    2.76    1.02
  16   2  -2    3.28    0.76
  16   2  -2    4.68    1.00
 -16   2   2    4.29    0.76
  16   2  -2    5.41    1.12
 -14  -2   2    1.37    0.61
  14  -2  -2   -0.02    0.52
  14  -2  -2    0.39    0.54
  14  -2  -2    0.79    0.66
  14  -2  -2    1.47    0.53
 -14   2   2    0.98    0.58
  14   2  -2    2.28    0.84
  14   2  -2    1.77    0.61
 -14   2   2    1.18    0.53
  14   2  -2    1.52    0.89
  14   2  -2    0.02    0.60
  12  -2  -2    0.02    0.37
 -12  -2   2    0.13    0.44
  12  -2  -2    0.14    0.48
  12  -2  -2    0.47    0.43
  12  -2  -2   -0.36    0.54
 -12   2   2    0.40    0.42
  12   2  -2   -0.52    0.53
 -12   2   2   -0.44    0.43
  12   2  -2    0.25    0.39
  12   2  -2   -0.12    0.58
  12   2  -2    1.10    0.65
  10  -2  -2  102.62    3.35
  10  -2  -2  102.58    3.28
 -10  -2   2   99.41    3.33
  10  -2  -2   97.38    3.14
  10   2  -2   97.72    3.05
  10   2  -2   98.11    3.47
  10   2  -2  103.26    3.74
 -10   2   2  101.39    3.32
  10   2  -2   93.08    3.21
 -10   2   2   98.26    3.07
  -8  -2   2   25.16    1.28
   8  -2  -2   25.55    1.29
   8  -2  -2   26.06    1.23
  -8   2   2   23.85    1.22
  -8   2   2   24.26    1.06
   8   2  -2   22.90    1.10
   8   2  -2   23.90    1.45
  -6  -2   2   80.73    2.72
   6  -2  -2   84.55    2.67
   6  -2  -2   85.47    2.77
  -6   2   2   83.40    2.66
   6   2  -2   84.71    2.96
   6   2  -2   82.21    2.61
  -6   2   2   82.71    2.56
   4  -2  -2    0.28    0.30
   4  -2  -2    0.10    0.37
  -4  -2   2   -0.06    0.37
  -4   2   2    0.22    0.34
  -4   2   2    0.41    0.33
   4   2  -2    0.03    0.38
   4   2  -2    0.68    0.36
  -2  -2   2    2.97    0.50
   2  -2  -2    2.86    0.51
   2  -2  -2    3.13    0.44
   2   2  -2    2.93    0.50
   2   2  -2    2.73    0.46
  -2   2   2    2.98    0.47
  -2   2   2    2.93    0.34
   0  -2  -2   14.15    0.81
   0  -2   2   15.98    0.87
   0  -2  -2   13.40    0.86
   0  -2   2   14.14    0.68
   0   2   2   14.62    0.79
   0   2  -2   14.09    0.80
   0   2  -2   14.59    0.70
   2  -2   2   36.21    1.44
  -2  -2  -2   36.00    1.37
  -2   2  -2   33.40    1.29
   2   2   2   35.06    1.38
   2   2   2   35.16    1.66
  -2   2  -2   35.10    1.34
  -4  -2  -2   30.40    1.27
   4  -2   2   31.75    1.33
  -4   2  -2   28.75    1.16
  -4   2  -2   28.05    1.22
   4   2   2   28.80    1.22
   4   2   2   29.65    1.54
  -6  -2  -2   18.33    0.99
   6  -2   2   17.35    1.00
   6   2   2   17.99    0.97
   6   2   2   18.19    1.22
  -6   2  -2   17.70    0.98
  -6   2  -2   17.61    0.87
   8  -2   2  110.23    3.53
  -8  -2  -2   99.45    3.44
   8  -2   2  111.89    3.59
   8   2   2  104.63    3.83
   8   2   2  109.34    3.36
  -8   2  -2  108.38    3.48
  -8   2  -2  113.41    3.48
  10  -2   2   39.92    1.70
  10  -2   2   37.99    1.75
  10  -2   2   41.27    1.84
 -10  -2  -2   41.77    1.86
  10  -2   2   38.02    1.66
  10   2   2   40.08    2.13
  10   2   2   39.02    2.05
  10   2   2   39.33    1.72
  10   2   2   40.86    1.86
  10   2   2   40.61    1.63
 -10   2  -2   41.23    1.84
  12  -2   2   28.73    1.58
  12  -2   2   29.43    1.42
  12  -2   2   27.07    1.50
 -12  -2  -2   28.46    1.62
  12  -2   2   29.23    1.53
  12  -2   2   29.25    1.44
  12   2   2   27.72    1.85
  12   2   2   30.17    1.64
 -12   2  -2   28.90    1.61
  12   2   2   32.08    1.57
  12   2   2   30.06    1.93
  14  -2   2    1.61    0.56
  14  -2   2    3.11    0.73
  14  -2   2    2.55    0.76
  14  -2   2    0.20    0.56
 -14  -2  -2    1.29    0.61
  14   2   2    1.79    0.78
 -14   2  -2    1.36    0.66
 -14   2  -2    3.09    0.67
  14   2   2    2.70    0.73
  14   2   2    2.18    0.78
  14   2   2    2.60    1.05
  16  -2   2   22.87    1.69
  16  -2   2   24.36    1.63
  16  -2   2   25.20    1.46
  16  -2   2   25.26    1.59
  16  -2   2   23.18    1.56
  16  -2   2   25.11    1.57
  16   2   2   22.42    1.94
 -16   2  -2   25.12    1.38
  16   2   2   22.68    1.88
  16   2   2   24.05    1.65
  16   2   2   24.75    1.55
  16   2   2   21.17    1.74
  16   2   2   23.80    1.64
  18  -2   2    5.78    0.95
  18  -2   2    6.02    0.96
  18  -2   2    6.25    1.07
  18  -2   2    4.80    0.99
  18  -2   2    8.20    1.21
  18  -2   2    5.87    1.04
 -18   2  -2    6.84    0.91
  18   2   2    6.16    1.24
  18   2   2    5.00    1.22
  18   2   2    5.15    0.93
  18   2   2    4.91    1.01
  18   2   2    7.15    1.23
  18   2   2    6.97    1.09
  20  -2   2   20.80    1.60
  20  -2   2   21.02    1.60
  20  -2   2   22.00    1.56
  20  -2   2   19.36    1.46
  20  -2   2   22.87    1.62
  20   2   2   20.23    1.61
  20   2   2   21.95    1.58
  20   2   2   20.20    1.84
  20   2   2   19.96    1.47
  20   2   2   20.22    1.57
 -20   2  -2   22.41    1.81
  20   2   2   17.10    1.74
  22  -2   2   -0.01    0.70
  22  -2   2   -0.37    0.47
  22  -2   2    0.45    0.70
  22  -2   2    0.77    0.59
  22  -2   2    0.66    0.66
  22  -2   2    0.08    0.68
  22   2   2    0.94    0.77
  22   2   2   -0.32    0.61
  22   2   2    1.44    0.82
  22   2   2    0.21    0.60
  22   2   2   -0.35    0.65
  22   2   2    0.05    0.80
  24  -2   2    0.61    0.57
  24  -2   2   -0.53    0.47
  24  -2   2    0.19    0.67
  24  -2   2   -0.11    0.50
 -24   2  -2   -0.85    0.51
  24   2   2    0.23    0.58
  24   2   2   -0.33    0.59
  24   2   2    0.53    0.58
  24   2   2   -1.20    0.55
  24   2   2    0.76    0.69
  26  -2   2    0.10    0.36
  26  -2   2   -0.11    0.42
  26   2   2    1.15    0.45
  26   2   2   -0.56    0.38
  26   2   2    0.85    0.47
 -26   2  -2    0.32    0.45
 -25  -3   2    2.34    0.48
 -23  -3   2   -0.05    0.47
 -23  -3   2    0.14    0.50
  23  -3  -2    0.71    0.47
 -23   3   2    0.15    0.63
  23   3  -2    0.97    0.76
  23   3  -2   -0.21    0.54
  23   3  -2    0.65    0.55
  21  -3  -2    0.07    0.55
 -21  -3   2    0.09    0.51
  21  -3  -2    0.43    0.56
 -21  -3   2   -0.15    0.59
  21  -3  -2    0.03    0.50
  21   3  -2    1.23    0.69
  21   3  -2   -0.40    0.49
  21   3  -2    0.60    0.71
 -21   3   2    0.13    0.40
  21   3  -2   -0.08    0.83
  19  -3  -2    1.62    0.65
  19  -3  -2    1.62    0.82
  19  -3  -2    1.20    0.63
  19  -3  -2    0.11    0.61
 -19  -3   2    0.92    0.65
 -19  -3   2    1.91    0.81
  19   3  -2    2.94    1.04
  19   3  -2    1.78    0.80
  19   3  -2   -0.11    0.59
  19   3  -2    0.07    0.78
 -19   3   2   -0.08    0.37
  19   3  -2    1.06    0.66
  17  -3  -2   -0.33    0.64
 -17  -3   2    0.99    0.67
  17  -3  -2    1.09    0.67
  17  -3  -2    0.21    0.58
  17  -3  -2    0.58    0.66
  17   3  -2   -1.07    0.70
  17   3  -2    1.60    0.82
 -17   3   2    0.36    0.49
  17   3  -2   -0.80    0.73
  17   3  -2   -0.33    0.58
  17   3  -2    0.18    0.65
  17   3  -2    0.49    0.92
  15  -3  -2    3.38    0.82
 -15  -3   2    3.93    0.84
  15  -3  -2    4.14    0.93
  15  -3  -2    4.23    0.82
  15  -3  -2    3.02    0.77
  15   3  -2    4.77    0.99
  15   3  -2    6.34    1.14
 -15   3   2    5.15    0.81
  15   3  -2    3.32    0.90
  15   3  -2    4.06    1.11
  15   3  -2    3.85    0.97
  15   3  -2    2.90    0.90
  13  -3  -2    0.52    0.56
  13  -3  -2    0.19    0.73
 -13  -3   2    0.75    0.58
  13  -3  -2   -0.25    0.56
  13  -3  -2    0.02    0.55
  13  -3  -2    0.51    0.86
 -13  -3   2   -0.26    0.83
  13   3  -2    1.20    1.03
 -13   3   2   -0.38    1.02
  13   3  -2    0.07    0.66
 -13   3   2    0.21    0.43
  13   3  -2    0.35    0.82
  13   3  -2   -0.10    1.00
  13   3  -2    0.23    0.62
  11  -3  -2    0.13    0.47
  11  -3  -2    0.53    0.50
 -11  -3   2   -0.15    0.44
  11  -3  -2    0.61    0.51
 -11  -3   2    0.07    0.59
  11   3  -2    0.28    0.58
 -11   3   2    0.53    0.46
 -11   3   2   -0.60    0.54
  11   3  -2    0.35    0.44
  11   3  -2    0.78    0.77
  11   3  -2   -0.31    0.74
   9  -3  -2    3.45    0.64
   9  -3  -2    3.52    0.68
  -9  -3   2    3.43    0.70
  -9  -3   2    1.65    0.62
   9  -3  -2    4.22    0.78
   9   3  -2    3.53    0.80
   9   3  -2    2.65    0.88
  -9   3   2    2.47    0.53
   9   3  -2    3.86    0.70
   9   3  -2    3.58    0.99
   9   3  -2    3.08    0.65
   7  -3  -2    4.71    0.68
   7  -3  -2    3.12    0.63
   7  -3  -2    4.15    0.73
  -7  -3   2    3.45    0.73
  -7  -3   2    2.71    0.67
  -7   3   2    3.01    0.66
   7   3  -2    4.33    0.69
  -7   3   2    3.40    0.61
   7   3  -2    4.30    0.78
   7   3  -2    4.41    0.68
  -5  -3   2    4.41    0.70
   5  -3  -2    4.82    0.66
   5  -3  -2    5.02    0.62
   5  -3  -2    4.78    0.72
  -5  -3   2    5.07    0.79
  -5   3   2    5.03    0.64
  -5   3   2    5.13    0.63
  -5   3   2    4.10    0.60
   5   3  -2    5.69    0.71
   5   3  -2    5.72    0.86
   5   3  -2    4.99    0.66
  -3  -3   2    4.01    0.71
   3  -3  -2    3.82    0.65
   3  -3  -2    4.27    0.69
   3  -3  -2    3.43    0.60
  -3  -3   2    3.35    0.65
  -3   3   2    5.38    0.60
   3   3  -2    3.27    0.67
  -3   3   2    3.65    0.58
  -3   3   2    4.21    0.56
   3   3  -2    4.21    0.65
   1  -3  -2   32.02    1.42
   1  -3  -2   33.61    1.49
   1  -3  -2   34.32    1.52
  -1  -3   2   33.38    1.51
  -1  -3   2   33.08    1.56
  -1   3   2   32.69    1.43
   1   3  -2   32.09    1.52
  -1   3   2   33.67    1.54
   1   3  -2   31.01    1.38
   1  -3   2   47.75    2.00
   1  -3   2   48.36    1.93
  -1  -3  -2   49.70    1.96
  -1  -3  -2   47.44    1.89
  -1  -3  -2   47.02    2.03
   1   3   2   50.42    1.99
  -1   3  -2   49.54    1.80
   1   3   2   44.89    2.06
  -1   3  -2   51.48    1.97
   1   3   2   49.84    1.86
   3  -3   2   20.38    1.21
  -3  -3  -2   19.57    1.12
   3  -3   2   19.83    1.12
  -3  -3  -2   18.13    1.14
  -3  -3  -2   21.50    1.32
   3   3   2   21.30    1.20
  -3   3  -2   17.96    1.05
   3   3   2   20.72    1.39
  -3   3  -2   20.33    1.15
   3   3   2   18.12    1.18
   3   3   2   18.86    1.05
  -3   3  -2   18.72    1.04
  -5  -3  -2    0.59    0.42
   5  -3   2   -0.32    0.37
   5  -3   2    0.12    0.41
  -5  -3  -2   -0.29    0.37
  -5  -3  -2    1.02    0.51
  -5   3  -2    0.07    0.37
   5   3   2   -0.19    0.42
  -5   3  -2    0.93    0.50
   5   3   2    0.65    0.69
   5   3   2   -0.21    0.50
   5   3   2   -0.21    0.38
  -5   3  -2    0.32    0.38
  -7  -3  -2   21.38    1.37
  -7  -3  -2   21.78    1.30
   7  -3   2   22.94    1.30
   7  -3   2   22.56    1.38
   7   3   2   22.73    1.22
  -7   3  -2   22.95    1.49
  -7   3  -2   22.50    1.20
   7   3   2   23.43    1.38
  -7   3  -2   21.54    1.32
   7   3   2   23.53    1.57
   7   3   2   22.30    1.33
   7   3   2   24.49    1.78
   9  -3   2   10.02    0.99
  -9  -3  -2    8.20    0.94
  -9  -3  -2    8.29    1.01
   9  -3   2   11.21    0.99
   9   3   2    7.22    1.08
  -9   3  -2    8.57    0.87
   9   3   2    9.82    0.94
  -9   3  -2    9.86    1.01
   9   3   2   10.47    1.05
   9   3   2    8.98    0.86
   9   3   2    7.66    1.20
  11  -3   2    0.41    0.58
  11  -3   2   -0.38    0.60
  11  -3   2    0.14    0.56
 -11  -3  -2    0.04    0.59
 -11  -3  -2    0.77    0.55
 -11   3  -2    0.10    0.45
  11   3   2    1.09    0.80
  11   3   2    0.36    0.70
 -11   3  -2   -0.56    0.63
  11   3   2    0.17    0.58
  13  -3   2    2.45    0.73
  13  -3   2    1.23    0.79
  13  -3   2    0.63    0.72
  13  -3   2    1.40    0.67
 -13  -3  -2    0.50    0.65
  13  -3   2   -0.14    0.75
 -13   3  -2    2.05    0.62
  13   3   2    1.43    0.77
  13   3   2    0.45    0.79
  13   3   2    0.98    0.78
 -13   3  -2    0.86    0.73
  13   3   2    2.40    0.78
  13   3   2    0.91    0.91
  15  -3   2    3.13    0.88
  15  -3   2    3.87    0.92
  15  -3   2    4.28    0.84
 -15  -3  -2    2.61    0.73
  15  -3   2    2.68    0.83
  15  -3   2    3.65    0.78
  15   3   2    4.17    0.95
  15   3   2    4.44    0.94
  15   3   2    3.61    1.07
 -15   3  -2    4.01    0.77
  15   3   2    4.65    0.93
  15   3   2    4.27    1.18
  17  -3   2    0.36    0.66
  17  -3   2    0.79    0.76
  17  -3   2    0.81    0.70
  17  -3   2    0.78    0.62
  17  -3   2    1.55    0.73
 -17  -3  -2    0.47    0.61
  17   3   2    0.76    0.81
 -17   3  -2    1.29    0.56
  17   3   2    0.92    0.71
  17   3   2    0.55    0.92
  17   3   2    0.76    0.74
  17   3   2    1.34    0.74
 -19  -3  -2    0.02    0.51
  19  -3   2    0.71    0.57
  19  -3   2    0.67    0.67
  19  -3   2    0.92    0.69
  19  -3   2    0.30    0.61
  19  -3   2    1.36    0.79
  19   3   2   -0.11    0.67
  19   3   2    0.68    0.70
  19   3   2    0.01    0.59
 -19   3  -2    0.77    0.50
  19   3   2   -0.33    0.82
  21  -3   2    2.17    0.75
 -21  -3  -2    0.87    0.52
  21  -3   2    1.97    0.61
  21  -3   2    2.63    0.65
  21  -3   2    0.88    0.65
  21  -3   2    1.80    0.68
  21   3   2    1.49    0.83
 -21   3  -2    1.86    0.48
  21   3   2    1.80    0.64
  21   3   2    2.82    0.83
  21   3   2    2.08    0.66
  23  -3   2    0.43    0.39
  23  -3   2    0.08    0.47
  23  -3   2   -0.38    0.40
  23   3   2   -0.54    0.52
  23   3   2   -0.30    0.41
  20  -4  -2    0.46    0.38
  20   4  -2    1.03    0.54
 -20   4   2    1.04    0.50
  20   4  -2    0.69    0.49
  20   4  -2    2.29    0.63
 -18  -4   2    0.35    0.50
  18  -4  -2   -0.99    0.34
  18   4  -2    0.05    0.69
  18   4  -2    0.26    0.61
  18   4  -2   -0.07    0.52
 -18   4   2   -1.39    0.54
 -18   4   2    0.56    0.39
  18   4  -2   -0.26    0.45
  16  -4  -2   -0.12    0.47
 -16  -4   2   -0.46    0.57
  16   4  -2    0.17    0.59
  16   4  -2   -0.30    0.54
 -16   4   2   -0.04    0.39
  16   4  -2   -0.27    0.78
  14  -4  -2    3.64    0.79
 -14  -4   2    4.33    0.94
  14   4  -2    4.10    1.10
  14   4  -2    5.33    0.95
  14   4  -2    4.07    0.89
 -14   4   2    3.94    0.77
 -14   4   2    3.43    0.69
  12  -4  -2   -0.39    0.54
  12  -4  -2    0.65    0.59
  12  -4  -2   -0.34    0.47
 -12  -4   2   -0.29    0.59
  12   4  -2    0.01    0.59
 -12   4   2    0.42    0.49
  12   4  -2    0.41    0.68
  12   4  -2   -0.48    0.90
 -12   4   2    0.22    0.57
  12   4  -2    0.05    0.67
  10  -4  -2    1.13    0.61
 -10  -4   2    1.63    0.73
  10  -4  -2    0.43    0.42
  10  -4  -2    2.26    0.65
  10   4  -2    1.84    0.62
 -10   4   2    0.85    0.51
  10   4  -2    2.18    0.68
  10   4  -2    1.97    0.94
 -10   4   2    2.53    0.65
  10   4  -2    0.79    0.72
  -8  -4   2    0.51    0.64
   8  -4  -2    1.94    0.64
   8  -4  -2    0.21    0.43
   8  -4  -2    2.24    0.61
  -8   4   2    2.43    0.70
   8   4  -2    2.71    0.65
   8   4  -2    2.27    0.76
  -8   4   2    1.96    0.58
   8   4  -2    2.13    1.05
   6  -4  -2    3.60    0.76
   6  -4  -2    4.21    0.76
  -6  -4   2    2.99    0.77
   6  -4  -2    3.16    0.71
   6   4  -2    3.44    0.71
  -6   4   2    5.84    0.83
   6   4  -2    4.90    1.16
  -6   4   2    3.70    0.72
  -6   4   2    4.47    0.77
   6   4  -2    3.97    0.86
  -4  -4   2   -0.15    0.55
   4  -4  -2    0.75    0.50
   4  -4  -2   -0.01    0.52
   4  -4  -2    0.40    0.44
  -4   4   2    0.92    0.55
  -4   4   2    1.23    0.55
   4   4  -2    1.45    0.68
   4   4  -2    0.05    0.47
   4   4  -2    0.70    0.85
   2  -4  -2    7.24    0.96
  -2  -4   2    4.92    0.81
  -2  -4   2    6.50    0.86
   2  -4  -2    4.39    0.72
   2  -4  -2    5.08    0.74
   2   4  -2    4.74    0.78
  -2   4   2    4.89    0.78
  -2   4   2    5.64    0.81
   2   4  -2    5.00    0.82
   0  -4   2    3.54    0.79
   0  -4  -2    4.65    0.82
   0  -4  -2    4.03    0.73
   0  -4  -2    3.49    0.69
   0  -4   2    4.91    0.83
   0   4  -2    5.15    0.78
   0   4   2    3.46    0.73
   0   4   2    3.87    0.78
   0   4  -2    3.34    0.72
  -2  -4  -2   -0.38    0.48
  -2  -4  -2   -0.04    0.45
   2  -4   2    0.05    0.42
   2  -4   2   -0.09    0.48
   2   4   2    0.21    0.41
   2   4   2    1.16    0.83
   2   4   2    0.38    0.56
  -2   4  -2   -0.43    0.49
  -2   4  -2   -0.58    0.41
   2   4   2    0.15    0.65
  -4  -4  -2   -0.07    0.43
   4  -4   2   -0.19    0.45
   4  -4   2   -0.81    0.38
   4   4   2   -1.02    0.61
  -4   4  -2   -0.49    0.46
  -4   4  -2    0.14    0.55
   4   4   2   -0.30    0.62
   4   4   2    0.68    0.83
  -4   4  -2   -0.52    0.44
   4   4   2   -0.27    0.39
   6  -4   2   -0.25    0.44
   6  -4   2   -0.32    0.37
  -6  -4  -2    0.34    0.49
  -6   4  -2    0.52    0.54
   6   4   2    1.33    0.90
  -6   4  -2    0.38    0.47
  -6   4  -2    0.90    0.48
   6   4   2    0.03    0.64
   6   4   2    0.14    0.66
   6   4   2    0.76    0.70
   6   4   2    1.15    0.53
  -8  -4  -2    2.35    0.75
   8  -4   2    2.27    0.66
   8  -4   2    1.05    0.56
   8   4   2    1.20    0.85
   8   4   2    1.45    1.00
   8   4   2    0.49    0.65
  -8   4  -2    0.50    0.56
   8   4   2    1.50    0.55
   8   4   2    0.21    0.63
  -8   4  -2    0.77    0.51
 -10  -4  -2    4.15    0.91
  10  -4   2    3.78    0.86
  10  -4   2    5.18    0.88
  10   4   2    3.26    1.05
  10   4   2    5.66    0.99
  10   4   2    3.52    0.95
  10   4   2    4.84    0.81
  10   4   2    3.53    1.13
  10   4   2    3.32    0.82
 -10   4  -2    5.33    0.80
 -10   4  -2    4.57    0.80
  12  -4   2   -0.48    0.49
  12  -4   2    0.56    0.54
 -12  -4  -2    0.42    0.69
  12   4   2   -1.19    0.51
  12   4   2    0.13    0.95
 -12   4  -2    0.53    0.56
  12   4   2    0.46    0.82
  12   4   2    0.02    0.80
  12   4   2    0.36    0.59
 -12   4  -2    0.28    0.47
  14  -4   2   16.14    1.19
 -14  -4  -2   15.13    1.32
  14  -4   2   14.47    1.35
 -14   4  -2   15.44    1.11
  14   4   2   14.37    1.66
  14   4   2   16.89    1.49
  14   4   2   15.82    1.29
  14   4   2   16.78    1.30
  14   4   2   15.11    1.47
  16  -4   2    0.00    0.54
  16  -4   2    0.01    0.48
 -16  -4  -2    0.04    0.57
  16  -4   2    0.42    0.51
 -16   4  -2    0.33    0.43
  16   4   2   -0.40    0.73
  16   4   2   -0.25    0.59
  16   4   2    0.24    0.56
  16   4   2   -0.13    0.76
  16   4   2   -0.87    0.45
  18  -4   2    0.36    0.48
 -18  -4  -2    0.04    0.48
  18  -4   2    0.92    0.49
  18   4   2    1.23    0.56
  18   4   2    0.76    0.66
  18   4   2    0.50    0.48
 -18   4  -2    0.66    0.34
  18   4   2    0.84    0.57
  20  -4   2    0.32    0.36
  20  -4   2    0.63    0.37
  20   4   2   -0.03    0.40
  20   4   2    0.37    0.45
  15  -5  -2    0.51    0.33
 -15  -5   2    0.05    0.34
 -15   5   2   -0.07    0.32
  15   5  -2   -0.12    0.37
 -13  -5   2    0.51    0.42
  13  -5  -2    0.73    0.42
  13   5  -2    0.53    0.49
 -13   5   2    0.34    0.39
  11  -5  -2    0.66    0.48
 -11  -5   2    0.06    0.44
 -11  -5   2    0.56    0.49
  11   5  -2    0.15    0.50
 -11   5   2   -0.37    0.40
  11   5  -2    0.60    0.56
 -11   5   2   -0.15    0.40
   9  -5  -2    0.05    0.42
  -9  -5   2    0.19    0.47
  -9  -5   2   -0.10    0.46
   9   5  -2   -0.11    0.51
  -9   5   2    0.06    0.47
   9   5  -2   -0.75    0.43
  -7  -5   2   -0.17    0.43
   7  -5  -2    0.95    0.50
  -7  -5   2    0.21    0.43
  -7   5   2    0.21    0.52
   7   5  -2    0.15    0.59
   7   5  -2   -0.42    0.44
   5  -5  -2    0.39    0.47
  -5  -5   2   -0.21    0.42
  -5  -5   2    0.88    0.53
  -5   5   2    0.29    0.83
   5   5  -2    1.43    0.71
  -5   5   2    0.19    0.48
   5   5  -2   -0.69    0.41
  -3  -5   2    1.61    0.58
   3  -5  -2    2.04    0.66
   3  -5  -2    2.21    0.64
  -3  -5   2    1.58    0.57
  -3   5   2    2.43    0.65
  -3   5   2    0.94    0.49
   3   5  -2    1.71    0.55
  -1  -5   2    1.16    0.53
   1  -5  -2    2.16    0.64
  -1  -5   2    2.45    0.67
   1  -5  -2    1.79    0.60
  -1   5   2    2.94    0.68
   1   5  -2    2.38    0.61
  -1   5   2    0.76    0.47
   1   5  -2    1.31    0.53
  -1  -5  -2   10.78    1.00
  -1  -5  -2    8.82    0.92
   1  -5   2    9.01    1.02
   1  -5   2    8.71    0.94
   1   5   2    9.69    0.89
  -1   5  -2    9.41    0.93
   1   5   2    6.72    0.92
  -1   5  -2    8.36    0.88
   3  -5   2    0.73    0.52
  -3  -5  -2    1.39    0.60
  -3  -5  -2    1.02    0.50
   3  -5   2    0.67    0.48
   3   5   2    0.19    0.48
  -3   5  -2    1.28    0.48
  -3   5  -2    0.73    0.51
   3   5   2    0.82    0.72
  -5  -5  -2    3.65    0.70
   5  -5   2    4.42    0.75
   5  -5   2    4.41    0.75
  -5  -5  -2    5.13    0.81
  -5   5  -2    3.13    0.67
  -5   5  -2    4.48    0.70
   5   5   2    3.88    0.85
   5   5   2    5.35    0.93
   7  -5   2    0.10    0.44
  -7  -5  -2    0.65    0.50
  -7  -5  -2    0.59    0.50
   7  -5   2    0.58    0.43
   7   5   2    1.07    0.62
  -7   5  -2    0.67    0.46
   7   5   2    0.51    0.60
  -9  -5  -2    0.57    0.52
  -9  -5  -2    1.06    0.54
   9  -5   2    1.30    0.54
   9  -5   2    1.38    0.54
  -9   5  -2    1.88    0.51
   9   5   2    0.79    0.57
   9   5   2    1.13    0.68
   9   5   2    1.90    0.65
  11  -5   2    0.31    0.41
  11  -5   2    0.29    0.58
 -11   5  -2    0.42    0.40
  11   5   2    0.05    0.48
  11   5   2    0.10    0.60
  13  -5   2    0.48    0.39
 -13   5  -2   -0.03    0.35
  13   5   2    1.38    0.54
  13   5   2    0.83    0.47
  28   0  -3    0.58    0.55
  28   0  -3   -0.06    0.42
  28   0  -3    0.05    0.44
  26   0  -3    0.58    0.77
 -26   0   3   -0.52    0.56
  26   0  -3    0.52    0.60
  26   0  -3   -0.03    0.50
  26   0  -3    0.36    0.68
  26   0  -3    0.57    0.69
  24   0  -3    0.04    0.69
  24   0  -3    0.28    0.52
  24   0  -3    0.76    0.77
 -24   0   3    0.43    0.75
  24   0  -3    1.96    0.74
  24   0  -3   -0.26    0.85
 -22   0   3    0.16    0.74
  22   0  -3   -0.46    0.66
  22   0  -3   -0.90    0.62
  22   0  -3   -0.16    0.55
  22   0  -3    2.10    0.90
  22   0  -3   -0.43    0.78
  20   0  -3    0.15    0.60
 -20   0   3   -0.34    0.66
  20   0  -3    0.45    0.83
  20   0  -3   -0.24    0.88
  20   0  -3   -0.27    0.57
  20   0  -3    0.08    0.73
  18   0  -3    0.67    0.64
  18   0  -3    0.79    0.71
 -18   0   3    0.34    0.40
  18   0  -3   -0.88    0.49
 -18   0   3   -0.43    0.53
  18   0  -3    0.47    0.75
 -16   0   3    0.88    0.47
  16   0  -3    0.06    0.58
  16   0  -3    0.20    0.67
  16   0  -3    0.06    0.52
  16   0  -3    0.39    0.47
 -16   0   3   -0.30    0.42
  14   0  -3    0.70    0.43
  14   0  -3    1.09    0.59
  14   0  -3    0.22    0.47
 -14   0   3    0.48    0.37
 -14   0   3    0.10    0.42
  12   0  -3   -0.20    0.43
  12   0  -3    0.22    0.35
 -12   0   3    0.19    0.37
 -10   0   3   -0.20    0.32
  10   0  -3    0.20    0.33
  10   0  -3    0.09    0.47
  -8   0   3   -0.18    0.28
   8   0  -3   -0.19    0.31
   8   0  -3    0.43    0.30
  -6   0   3   -0.41    0.30
   6   0  -3    0.24    0.25
   6   0  -3    0.09    0.13
   6   0  -3   -0.30    0.30
   4   0  -3    0.28    0.19
  -4   0   3    0.02    0.25
   4   0  -3   -0.13    0.15
   4   0  -3   -0.23    0.26
  -4   0   3   -0.41    0.14
  -2   0   3   -0.17    0.19
  -2   0   3    0.20    0.17
   2   0  -3    0.38    0.22
  -2   0   3    0.00    0.09
   0   0   3    0.08    0.11
   0   0   3    0.19    0.18
   0   0   3   -0.08    0.15
   0   0  -3   -0.09    0.17
   2   0   3    0.04    0.20
   2   0   3    0.16    0.22
   2   0   3   -0.01    0.21
   2   0   3    0.40    0.27
   4   0   3    0.15    0.27
   4   0   3   -0.07    0.27
   4   0   3   -0.18    0.21
   4   0   3   -0.09    0.31
   6   0   3    0.13    0.34
   6   0   3    0.47    0.29
  -6   0  -3   -0.11    0.27
   6   0   3   -0.18    0.18
   8   0   3   -0.05    0.36
  -8   0  -3    0.54    0.19
  -8   0  -3    0.09    0.30
   8   0   3    0.02    0.32
 -10   0  -3   -0.28    0.35
  10   0   3   -0.12    0.33
  10   0   3    0.08    0.42
  12   0   3    0.40    0.51
  12   0   3    0.61    0.48
 -12   0  -3   -0.33    0.33
  12   0   3   -0.50    0.34
  14   0   3    0.04    0.54
  14   0   3    0.32    0.47
 -14   0  -3   -0.43    0.39
  14   0   3    0.04    0.58
  14   0   3    0.80    0.63
  14   0   3    0.01    0.53
  16   0   3    0.02    0.70
  16   0   3   -0.18    0.61
  16   0   3   -0.89    0.50
  16   0   3   -0.04    0.62
  16   0   3   -0.14    0.56
 -16   0  -3   -1.24    0.53
  18   0   3    0.55    0.85
  18   0   3    1.27    0.67
  18   0   3   -0.42    0.68
  18   0   3    0.28    0.72
  18   0   3    1.84    0.82
  20   0   3    0.44    0.67
  20   0   3   -1.73    0.70
  20   0   3    0.75    0.72
  20   0   3   -0.08    0.72
  20   0   3    0.21    0.79
  22   0   3    0.24    0.73
  22   0   3   -0.40    0.63
  22   0   3    0.26    0.65
  22   0   3    0.18    0.79
  22   0   3   -0.03    0.66
  24   0   3    0.13    0.62
  24   0   3   -0.23    0.59
  24   0   3   -0.75    0.60
 -24   0  -3   -0.15    0.63
  24   0   3    1.20    0.70
  26   0   3    0.15    0.57
  26   0   3    0.47    0.61
  26   0   3    0.47    0.78
  27  -1  -3    0.02    0.49
  27  -1  -3    0.57    0.58
  27  -1  -3    1.07    0.58
  27   1  -3   -0.94    0.44
 -27   1   3    0.16    0.48
  27   1  -3    0.91    0.63
  27   1  -3    0.57    0.67
 -27   1   3    0.61    0.57
  27   1  -3    1.43    0.60
  25  -1  -3    0.81    0.79
  25  -1  -3    0.21    0.61
  25  -1  -3    0.34    0.61
  25  -1  -3    0.55    0.76
 -25  -1   3   -0.12    0.66
 -25   1   3    1.81    0.79
  25   1  -3   -1.31    0.73
  25   1  -3   -0.33    0.52
  25   1  -3    0.15    0.63
  25   1  -3    0.29    0.77
  25   1  -3   -0.44    0.66
 -25   1   3    0.00    0.61
  23  -1  -3    0.71    0.70
 -23  -1   3    0.66    0.74
  23  -1  -3    0.96    0.83
  23  -1  -3    1.65    0.89
  23  -1  -3   -0.07    0.62
  23  -1  -3   -0.07    0.70
  23   1  -3    0.14    0.55
  23   1  -3    0.55    0.81
  23   1  -3   -0.46    0.64
 -23   1   3    0.77    0.70
  23   1  -3   -0.23    0.77
  23   1  -3    0.18    0.96
  21  -1  -3   18.87    1.35
 -21  -1   3   18.44    1.55
  21  -1  -3   19.37    1.61
  21  -1  -3   18.73    1.43
  21  -1  -3   18.82    1.54
  21  -1  -3   15.79    1.45
  21  -1  -3   17.07    1.59
  21   1  -3   17.71    1.60
  21   1  -3   16.81    1.42
  21   1  -3   19.45    1.72
 -21   1   3   18.92    1.36
  21   1  -3   18.07    1.45
  21   1  -3   16.60    1.62
 -19  -1   3    0.23    0.75
  19  -1  -3    1.31    0.84
  19  -1  -3   -1.13    0.62
  19  -1  -3   -0.10    0.67
  19  -1  -3    0.34    0.68
  19  -1  -3    0.07    1.05
  19  -1  -3    0.33    0.52
  19  -1  -3   -0.73    0.88
  19   1  -3    0.99    0.66
  19   1  -3    1.45    0.75
  19   1  -3   -0.28    0.81
  19   1  -3    0.45    0.56
  19   1  -3    0.64    0.96
  19   1  -3    1.46    0.89
 -17  -1   3   12.79    1.21
  17  -1  -3   16.13    1.12
  17  -1  -3   13.56    1.19
  17  -1  -3   13.86    1.30
  17  -1  -3   11.58    1.32
 -17  -1   3   14.46    1.19
  17  -1  -3   14.92    1.22
  17   1  -3   12.67    1.38
 -17   1   3   14.41    1.19
  17   1  -3   13.85    1.12
  17   1  -3   13.10    1.17
  17   1  -3   16.27    1.41
  15  -1  -3    2.01    0.63
 -15  -1   3    3.30    0.71
  15  -1  -3    3.04    0.74
  15  -1  -3    2.10    0.69
  15  -1  -3    2.86    0.71
  15  -1  -3    2.30    0.64
 -15  -1   3    2.40    0.56
  15   1  -3    1.96    0.81
 -15   1   3    2.31    0.68
  15   1  -3    2.81    0.73
 -15   1   3    2.49    0.55
  15   1  -3    3.34    0.65
  15   1  -3    2.84    0.84
 -13  -1   3   21.49    1.20
  13  -1  -3   22.52    1.25
  13  -1  -3   20.53    1.26
  13  -1  -3   19.74    1.17
  13  -1  -3   22.36    1.45
 -13   1   3   22.24    1.26
  13   1  -3   20.95    1.19
  13   1  -3   21.24    1.49
  13   1  -3   21.98    1.38
  11  -1  -3    3.09    0.66
 -11  -1   3    3.22    0.49
 -11  -1   3    3.21    0.51
  11  -1  -3    3.20    0.58
 -11   1   3    4.03    0.63
  11   1  -3    3.89    0.67
   9  -1  -3   25.26    1.11
  -9  -1   3   25.99    1.15
   9  -1  -3   27.77    1.33
   9   1  -3   25.59    0.95
  -9   1   3   27.99    1.22
   9   1  -3   27.53    1.40
   7  -1  -3   38.36    1.36
  -7  -1   3   40.73    1.42
  -7  -1   3   39.49    1.32
   7  -1  -3   39.79    1.58
  -7   1   3   39.33    1.45
  -7   1   3   39.70    1.24
   7   1  -3   41.02    1.30
   7   1  -3   38.32    1.61
   5  -1  -3  601.10   15.63
  -5  -1   3  598.52   15.61
  -5  -1   3  626.35   15.74
   5  -1  -3  620.02   15.87
  -5   1   3  622.41   15.61
  -5   1   3  617.33   15.73
   5   1  -3  621.53   15.64
   5   1  -3  628.39   15.89
   3  -1  -3  263.88    7.10
  -3  -1   3  267.05    7.01
  -3  -1   3  269.54    6.95
   3  -1  -3  272.78    6.90
  -3   1   3  271.42    6.96
   3   1  -3  264.02    6.96
   3   1  -3  269.73    7.04
   1  -1  -3  986.20   24.26
  -1  -1   3  966.80   24.35
  -1  -1   3  953.99   24.37
   1  -1  -3  954.23   24.49
  -1   1   3 1000.00   24.27
  -1   1   3  969.79   24.35
   1   1  -3  956.21   24.24
   1   1  -3  951.97   24.34
  -1  -1  -3   79.51    2.18
   1  -1   3   76.52    2.29
   1  -1   3   76.89    2.27
   1   1   3   77.11    2.25
   1   1   3   78.45    2.07
  -1   1  -3   78.35    2.22
   1   1   3   75.60    2.48
  -3  -1  -3   25.16    0.93
   3  -1   3   26.06    1.07
   3  -1   3   23.54    0.97
   3   1   3   25.17    1.18
  -3   1  -3   25.04    0.91
   3   1   3   24.22    0.75
   3   1   3   24.90    0.96
  -5  -1  -3    2.36    0.38
   5  -1   3    2.95    0.40
   5  -1   3    2.82    0.35
  -5  -1  -3    2.39    0.25
   5  -1   3    2.81    0.50
  -5   1  -3    2.72    0.33
  -5   1  -3    2.91    0.53
   5   1   3    3.10    0.63
   5   1   3    2.22    0.39
  -7  -1  -3   51.69    1.53
   7  -1   3   52.40    1.84
  -7  -1  -3   51.39    1.82
   7  -1   3   50.97    1.72
  -7   1  -3   48.24    1.80
   7   1   3   48.69    2.05
  -7   1  -3   50.93    1.55
   7   1   3   50.60    1.66
  -9  -1  -3   65.05    2.33
   9  -1   3   69.23    2.35
   9  -1   3   65.90    2.27
   9   1   3   62.05    2.03
  -9   1  -3   63.94    2.29
   9   1   3   69.12    2.67
  11  -1   3   56.03    2.28
 -11  -1  -3   58.71    2.32
  11  -1   3   62.38    2.36
  11  -1   3   63.92    2.26
  11   1   3   61.72    2.66
  11   1   3   60.97    2.25
 -11   1  -3   65.45    2.34
 -13  -1  -3    9.40    0.88
  13  -1   3    9.63    0.90
  13  -1   3   10.05    0.87
  13  -1   3    8.85    0.92
  13  -1   3    9.90    0.85
  13  -1   3    9.87    0.95
  13   1   3    9.54    0.86
 -13   1  -3    9.81    0.90
  13   1   3    9.67    1.17
  13   1   3    6.89    1.02
  13   1   3   10.91    0.95
  15  -1   3    7.41    0.99
 -15  -1  -3    7.23    0.87
  15  -1   3    8.94    0.97
  15  -1   3    7.52    0.95
  15  -1   3    7.86    0.88
  15   1   3    9.21    1.14
 -15   1  -3    7.43    0.90
  15   1   3    8.62    0.98
  15   1   3    7.01    0.97
  15   1   3    7.97    1.23
  17  -1   3   11.57    1.19
 -17  -1  -3   10.11    1.23
  17  -1   3   13.36    1.98
  17  -1   3   13.36    1.16
  17  -1   3   11.28    1.43
  17  -1   3   13.80    1.28
  17   1   3    6.79    1.12
  17   1   3   13.41    2.38
 -17   1  -3    9.27    1.09
  17   1   3   12.05    1.21
  17   1   3    9.64    1.53
  17   1   3   13.43    1.29
  19  -1   3    3.05    0.92
  19  -1   3    3.42    0.87
  19  -1   3    1.60    0.84
  19  -1   3    2.35    0.84
  19  -1   3    2.26    0.81
  19  -1   3    3.89    0.88
  19   1   3    3.33    0.97
  19   1   3    2.31    0.83
  19   1   3    1.68    0.79
  19   1   3    1.03    0.96
  19   1   3    2.29    0.93
  21  -1   3    2.25    0.85
  21  -1   3    1.88    0.78
  21  -1   3    0.54    0.81
  21  -1   3    1.05    0.71
  21  -1   3    0.90    0.70
  21  -1   3    1.93    0.92
  21   1   3    2.76    1.05
  21   1   3    1.81    0.87
  21   1   3    1.85    0.90
  21   1   3    1.90    0.92
  21   1   3    3.09    0.82
  23  -1   3    1.84    0.67
  23  -1   3    1.25    0.78
  23  -1   3    2.48    0.86
  23  -1   3    2.20    0.89
  23  -1   3    2.74    0.78
  23  -1   3    0.62    0.62
  23   1   3    2.60    0.74
  23   1   3    2.40    0.85
  23   1   3    2.08    0.83
  23   1   3    0.59    0.76
  23   1   3    1.69    0.89
  25  -1   3   -0.81    0.53
  25  -1   3    0.76    0.57
  25  -1   3    1.46    0.89
  25  -1   3    0.96    0.66
  25   1   3    1.39    0.66
  25   1   3    0.12    0.66
  25   1   3    0.13    0.55
 -25   1  -3    1.35    0.59
  25   1   3   -0.24    0.60
  25   1   3    0.80    0.52
  27  -1   3    0.81    0.46
  27   1   3    1.67    0.52
  26  -2  -3    0.41    0.50
 -26   2   3   -0.38    0.43
  26   2  -3   -0.84    0.44
  26   2  -3    0.27    0.59
  26   2  -3    0.22    0.55
  24  -2  -3    0.17    0.59
  24  -2  -3   -0.22    0.50
  24  -2  -3   -0.50    0.53
  24   2  -3   -0.11    0.56
  24   2  -3    0.10    0.61
 -24   2   3    2.33    0.85
  24   2  -3   -0.11    0.65
  24   2  -3    0.65    0.75
  24   2  -3    1.14    0.61
  24   2  -3    0.28    0.65
 -24   2   3    0.58    0.64
  22  -2  -3    6.23    1.04
  22  -2  -3    7.43    1.15
  22  -2  -3    5.28    0.92
  22  -2  -3    6.17    0.96
  22   2  -3    4.58    1.06
  22   2  -3    5.39    1.13
  22   2  -3    6.01    1.16
  22   2  -3    6.01    0.99
  22   2  -3    4.36    0.86
  22   2  -3    4.18    0.97
 -22   2   3    5.29    0.91
  20  -2  -3   10.55    1.29
  20  -2  -3   12.30    1.31
  20  -2  -3   13.64    1.28
  20  -2  -3   12.92    1.18
  20  -2  -3   15.43    1.46
  20   2  -3   12.44    1.57
  20   2  -3   13.07    1.36
  20   2  -3   11.58    1.20
  20   2  -3   12.04    1.33
 -20   2   3   11.49    1.04
  20   2  -3   11.14    1.57
  20   2  -3   11.84    1.32
  18  -2  -3   -0.12    0.62
  18  -2  -3    0.38    0.64
  18  -2  -3   -0.50    0.70
  18  -2  -3    0.46    0.83
  18  -2  -3    0.56    0.54
 -18   2   3    1.45    0.54
  18   2  -3    0.36    1.00
  18   2  -3    0.41    0.68
  18   2  -3    0.22    0.57
  18   2  -3    1.28    0.80
  18   2  -3    0.04    0.76
  18   2  -3   -0.54    0.94
  16  -2  -3    2.33    0.66
  16  -2  -3    3.65    0.91
  16  -2  -3    2.74    0.80
  16  -2  -3    3.02    0.80
 -16  -2   3    3.64    0.87
 -16   2   3    2.56    0.65
  16   2  -3    3.37    0.84
 -16   2   3    3.81    0.95
  16   2  -3    2.50    1.02
  16   2  -3    1.95    0.65
  16   2  -3    3.74    1.02
  14  -2  -3    6.70    0.86
  14  -2  -3    6.73    1.02
 -14  -2   3    6.33    0.88
  14  -2  -3    8.06    0.92
  14  -2  -3    6.83    0.79
 -14   2   3    7.15    0.94
  14   2  -3    8.12    0.89
  14   2  -3    7.13    1.04
  14   2  -3    7.66    1.16
  14   2  -3    7.86    1.25
 -14   2   3    7.69    0.81
  12  -2  -3    5.81    0.79
  12  -2  -3    5.70    0.68
  12  -2  -3    6.08    0.86
 -12  -2   3    3.76    0.75
  12  -2  -3    7.22    0.74
  12  -2  -3    5.43    0.73
  12   2  -3    5.16    0.78
  12   2  -3    4.90    0.93
  12   2  -3    4.22    0.95
 -12   2   3    3.51    0.61
 -12   2   3    5.30    0.76
  12   2  -3    4.80    0.96
  10  -2  -3   22.47    1.13
  10  -2  -3   21.86    1.27
 -10  -2   3   20.44    1.22
  10  -2  -3   22.09    1.18
 -10   2   3   20.82    1.10
  10   2  -3   21.04    1.44
 -10   2   3   20.59    1.21
  10   2  -3   20.59    1.04
  10   2  -3   19.74    1.18
  10   2  -3   19.88    1.35
   8  -2  -3   52.58    2.10
   8  -2  -3   54.48    1.96
  -8  -2   3   55.33    2.05
  -8   2   3   53.68    1.99
   8   2  -3   55.06    2.30
  -8   2   3   50.51    1.81
   8   2  -3   51.07    1.86
   6  -2  -3    0.20    0.43
   6  -2  -3    0.27    0.31
  -6  -2   3   -0.12    0.40
   6   2  -3    0.53    0.45
  -6   2   3    1.12    0.42
   6   2  -3    0.33    0.36
  -6   2   3    0.40    0.33
   4  -2  -3    2.75    0.46
  -4  -2   3    2.82    0.56
   4  -2  -3    3.70    0.63
  -4   2   3    2.99    0.46
   4   2  -3    3.42    0.55
  -4   2   3    3.63    0.53
   4   2  -3    3.33    0.51
  -2  -2   3   16.59    0.78
   2  -2  -3   17.31    0.97
  -2  -2   3   16.47    0.94
   2  -2  -3   16.50    0.83
  -2   2   3   16.41    0.73
   2   2  -3   17.51    0.88
  -2   2   3   16.90    0.88
   2   2  -3   15.82    0.87
   0  -2  -3    0.24    0.35
   0  -2  -3    0.17    0.27
   0  -2   3    0.03    0.33
   0  -2   3    0.41    0.29
   0   2  -3    0.36    0.33
   0   2   3   -0.03    0.30
  -2  -2  -3   52.19    1.85
   2  -2   3   56.22    1.98
   2   2   3   55.87    2.28
  -2   2  -3   54.83    1.86
  -2   2  -3   53.71    1.87
   2   2   3   56.02    1.91
  -4  -2  -3   81.25    2.58
   4  -2   3   83.64    2.68
   4   2   3   80.43    2.98
  -4   2  -3   77.29    2.59
   4   2   3   81.79    2.61
  -4   2  -3   79.99    2.51
  -6  -2  -3    0.38    0.38
   6  -2   3    0.77    0.41
  -6   2  -3    0.38    0.32
  -6   2  -3    0.25    0.37
   6   2   3    0.78    0.50
   6   2   3    0.96    0.37
   8  -2   3    2.00    0.55
  -8  -2  -3    1.16    0.46
   8  -2   3    2.14    0.57
   8  -2   3    2.48    0.61
   8   2   3    1.58    0.45
   8   2   3    2.73    0.62
   8   2   3    2.43    0.73
   8   2   3    1.05    0.51
  -8   2  -3    3.08    0.68
  10  -2   3    0.36    0.41
  10  -2   3    0.00    0.43
 -10  -2  -3    0.56    0.45
  10  -2   3    0.08    0.52
  10  -2   3    0.21    0.42
  10   2   3    0.69    0.38
 -10   2  -3    0.12    0.42
  10   2   3   -0.10    0.44
  10   2   3    0.15    0.51
  10   2   3   -0.33    0.48
  10   2   3    0.65    0.80
  12  -2   3    6.23    0.92
  12  -2   3    5.41    0.82
 -12  -2  -3    6.46    0.85
  12  -2   3    5.49    0.75
  12  -2   3    8.17    0.92
 -12   2  -3    6.05    0.85
  12   2   3    6.18    0.90
  12   2   3    4.94    1.10
  12   2   3    6.15    0.95
  12   2   3    6.77    1.24
  14  -2   3   13.97    1.18
  14  -2   3   10.74    1.05
  14  -2   3    9.84    1.12
 -14  -2  -3    9.81    1.10
  14  -2   3    7.84    1.04
 -14   2  -3   11.47    1.01
  14   2   3   10.48    1.05
 -14   2  -3   10.01    1.10
  14   2   3   10.03    1.39
  14   2   3    9.35    1.19
  14   2   3   10.89    1.38
  16  -2   3    2.75    0.90
  16  -2   3    2.38    0.83
  16  -2   3    1.65    0.70
  16  -2   3   -0.12    0.48
  16  -2   3    3.18    0.77
  16  -2   3    3.32    0.91
  16   2   3    4.50    1.02
  16   2   3    2.87    0.81
 -16   2  -3    1.79    0.59
  16   2   3    3.74    1.10
  16   2   3    2.75    1.01
  16   2   3    3.18    0.84
  16   2   3    4.70    1.24
  18  -2   3   13.50    1.42
  18  -2   3   13.68    1.29
  18  -2   3   13.35    1.28
  18  -2   3   12.59    1.37
  18  -2   3   14.43    1.46
  18   2   3   11.82    1.36
  18   2   3   13.71    1.37
  18   2   3    7.68    1.40
 -18   2  -3   14.95    1.12
  18   2   3   13.41    1.68
  18   2   3   13.85    1.30
  20  -2   3    0.55    0.61
  20  -2   3    1.17    0.76
  20  -2   3   -0.04    0.67
  20  -2   3    0.46    0.66
  20  -2   3    0.89    0.75
  20   2   3    0.26    0.69
  20   2   3    0.45    0.67
  20   2   3    1.38    0.80
  20   2   3    1.74    0.99
  20   2   3    1.60    0.73
  20   2   3    1.35    0.97
  22  -2   3    0.60    0.60
  22  -2   3    0.74    0.61
  22  -2   3    1.72    0.76
  22  -2   3    1.03    0.73
  22  -2   3    0.39    0.66
  22   2   3   -0.81    0.74
  22   2   3    1.14    0.70
  22   2   3   -0.18    0.74
  22   2   3    0.28    0.70
  22   2   3    1.44    0.68
  24  -2   3   -0.48    0.44
  24  -2   3   -0.07    0.55
  24  -2   3   -0.58    0.60
  24  -2   3    0.24    0.51
  24  -2   3    0.25    0.48
  24   2   3    0.88    0.65
  24   2   3   -0.04    0.59
  24   2   3   -0.20    0.48
  24   2   3   -0.13    0.51
 -24   2  -3   -0.23    0.51
  24   2   3   -0.18    0.57
  25  -3  -3   -0.08    0.38
 -25  -3   3    0.22    0.37
  25   3  -3    0.43    0.37
 -25   3   3   -0.07    0.35
  25   3  -3    0.18    0.70
  23  -3  -3   -0.65    0.78
 -23  -3   3    0.19    0.52
 -23  -3   3   -0.58    0.49
  23  -3  -3   -0.54    0.39
  23   3  -3    0.88    0.58
 -23   3   3    0.55    0.63
  23   3  -3    0.11    0.48
  23   3  -3    0.09    0.70
 -21  -3   3   -0.32    0.50
  21  -3  -3   -0.20    0.54
  21  -3  -3   -0.61    0.53
 -21  -3   3   -0.10    0.58
  21  -3  -3   -0.02    0.51
  21   3  -3   -0.08    0.81
  21   3  -3    0.74    0.62
  21   3  -3    0.96    0.69
 -21   3   3    0.04    0.41
  19  -3  -3    0.78    0.55
 -19  -3   3    0.35    0.61
  19  -3  -3   -0.53    0.53
  19  -3  -3   -0.52    0.58
 -19  -3   3   -0.75    0.63
  19   3  -3    2.46    1.00
  19   3  -3   -0.55    0.60
  19   3  -3    0.28    0.73
 -19   3   3   -0.77    0.36
  19   3  -3    0.27    0.55
  19   3  -3    0.89    0.82
  17  -3  -3    3.29    0.77
  17  -3  -3    4.04    0.92
  17  -3  -3    3.29    0.77
 -17  -3   3    2.91    0.80
 -17  -3   3    0.84    0.78
 -17   3   3    4.76    0.83
  17   3  -3    3.39    1.12
  17   3  -3    5.66    1.00
  17   3  -3    5.04    0.96
  17   3  -3    1.13    0.86
  17   3  -3    2.68    0.85
  15  -3  -3   10.39    1.18
  15  -3  -3    9.26    1.10
  15  -3  -3    8.58    1.04
 -15  -3   3    9.03    1.23
  15  -3  -3    8.98    1.31
 -15  -3   3   10.32    1.11
  15   3  -3   11.48    1.35
  15   3  -3    9.47    1.17
  15   3  -3   10.38    1.57
  15   3  -3   10.57    1.38
 -15   3   3    9.68    0.94
  15   3  -3   10.90    1.26
  13  -3  -3   -0.69    0.55
  13  -3  -3   -0.13    0.47
 -13  -3   3   -0.15    0.53
  13  -3  -3   -0.42    0.75
 -13  -3   3   -1.47    0.68
  13  -3  -3    0.27    0.57
 -13   3   3   -0.40    0.66
 -13   3   3    0.19    0.45
  13   3  -3    0.20    0.68
  13   3  -3    0.29    1.04
  13   3  -3   -0.81    0.51
 -11  -3   3    0.42    0.50
  11  -3  -3    0.27    0.44
  11  -3  -3    0.51    0.73
 -11  -3   3    0.84    0.59
  11  -3  -3    0.17    0.50
  11   3  -3    1.32    0.49
  11   3  -3   -0.13    0.58
 -11   3   3   -0.31    0.58
 -11   3   3    0.55    0.39
   9  -3  -3    0.31    0.50
   9  -3  -3    1.01    0.49
  -9  -3   3    0.81    0.53
  -9  -3   3    0.80    0.59
   9  -3  -3    0.99    0.53
   9   3  -3    1.40    0.54
   9   3  -3    1.39    0.53
   9   3  -3    0.82    0.57
  -9   3   3    1.13    0.42
   7  -3  -3    0.07    0.44
  -7  -3   3    1.05    0.54
   7  -3  -3    0.41    0.45
   7  -3  -3    0.56    0.42
  -7  -3   3    0.96    0.56
   7   3  -3    0.78    0.43
   7   3  -3    0.08    0.55
  -7   3   3    0.89    0.75
  -7   3   3    0.40    0.39
   7   3  -3    1.05    0.50
  -7   3   3    0.49    0.35
   5  -3  -3    0.59    0.43
   5  -3  -3    0.17    0.40
  -5  -3   3    0.45    0.44
  -5  -3   3    0.00    0.43
   5  -3  -3    0.23    0.33
  -5   3   3    0.59    0.36
   5   3  -3    0.14    0.39
  -5   3   3   -0.01    0.40
  -5   3   3    0.57    0.40
   5   3  -3    0.28    0.40
   3  -3  -3    3.55    0.58
   3  -3  -3    4.57    0.68
  -3  -3   3    4.22    0.67
   3  -3  -3    4.25    0.59
  -3  -3   3    4.61    0.71
  -3   3   3    4.35    0.72
   3   3  -3    4.57    0.62
   3   3  -3    3.21    0.56
  -3   3   3    4.96    0.59
  -3   3   3    4.77    0.58
   1  -3  -3    2.41    0.58
   1  -3  -3    1.42    0.49
  -1  -3   3    1.34    0.51
   1  -3  -3    1.42    0.46
  -1  -3   3    2.13    0.58
   1  -3  -3    1.01    0.53
  -1   3   3    2.01    0.57
   1   3  -3    2.23    0.57
  -1   3   3    2.16    0.68
  -1   3   3    2.36    0.54
   1   3  -3    2.17    0.50
  -1  -3  -3    0.69    0.41
  -1  -3  -3    0.39    0.35
   1  -3   3    1.22    0.49
  -1  -3  -3    0.42    0.47
   1  -3   3    1.04    0.49
   1   3   3    0.93    0.68
  -1   3  -3   -0.38    0.27
   1   3   3   -0.68    0.39
   1   3   3    0.59    0.39
  -1   3  -3    0.72    0.39
  -3  -3  -3    1.60    0.51
   3  -3   3    1.02    0.47
  -3  -3  -3    1.64    0.56
   3  -3   3    0.99    0.44
  -3  -3  -3    1.03    0.55
   3  -3   3    1.08    0.45
   3   3   3    0.48    0.53
   3   3   3    0.96    0.45
   3   3   3    0.91    0.54
   3   3   3    1.89    0.76
  -3   3  -3    1.04    0.42
  -3   3  -3    1.06    0.44
  -5  -3  -3    4.55    0.80
  -5  -3  -3    5.22    0.79
  -5  -3  -3    5.40    0.85
   5  -3   3    3.59    0.66
   5  -3   3    4.11    0.66
   5  -3   3    3.23    0.71
   5   3   3    4.84    0.70
  -5   3  -3    3.50    0.62
   5   3   3    3.14    0.80
   5   3   3    4.49    0.80
   5   3   3    4.26    0.76
  -5   3  -3    3.07    0.57
   7  -3   3   13.24    1.10
   7  -3   3   11.76    1.01
   7  -3   3   12.87    0.99
  -7  -3  -3   13.53    1.09
  -7  -3  -3   14.43    1.06
   7   3   3   13.48    0.95
   7   3   3   13.37    1.42
   7   3   3   13.37    1.12
   7   3   3   14.10    1.07
  -7   3  -3   11.79    0.90
  -7   3  -3   13.33    1.05
   7   3   3   13.14    1.30
   9  -3   3    2.50    0.77
   9  -3   3    1.90    0.64
  -9  -3  -3    1.28    0.67
  -9  -3  -3    2.16    0.69
   9  -3   3    1.22    0.60
   9   3   3    0.78    0.68
   9   3   3    2.93    0.89
  -9   3  -3    1.12    0.66
   9   3   3    1.86    0.74
  -9   3  -3    2.36    0.64
   9   3   3    1.46    0.53
   9   3   3    0.18    0.56
  11  -3   3   13.11    1.63
  11  -3   3   14.30    1.20
 -11  -3  -3   17.08    2.06
  11  -3   3   14.92    1.19
 -11  -3  -3   15.47    1.24
  11   3   3   13.22    1.55
 -11   3  -3   16.04    1.11
 -11   3  -3   13.74    1.27
  11   3   3   16.65    1.50
  11   3   3   14.57    1.64
  11   3   3   17.27    1.31
  11   3   3   11.03    1.71
  13  -3   3    2.74    0.74
  13  -3   3    3.03    0.88
  13  -3   3    3.51    0.98
  13  -3   3    2.57    0.82
  13  -3   3    2.51    0.72
 -13  -3  -3    2.44    0.80
  13   3   3    3.12    1.11
  13   3   3    3.24    0.92
 -13   3  -3    3.43    0.90
 -13   3  -3    4.39    0.76
  13   3   3    3.13    0.89
  13   3   3    4.41    0.92
  13   3   3    3.31    0.97
  15  -3   3    1.17    0.74
 -15  -3  -3    1.86    0.69
  15  -3   3    0.36    0.61
  15  -3   3    0.73    0.71
  15  -3   3    0.22    0.59
  15  -3   3    1.09    0.65
  15   3   3    0.41    0.79
  15   3   3    0.54    0.73
  15   3   3    1.09    0.77
 -15   3  -3    1.28    0.54
  15   3   3    0.50    0.90
  15   3   3    0.92    0.74
 -17  -3  -3    3.68    0.84
  17  -3   3    4.14    0.92
  17  -3   3    2.64    0.79
  17  -3   3    3.73    0.83
  17  -3   3    3.42    0.85
  17  -3   3    2.32    0.81
  17   3   3    3.69    0.97
  17   3   3    3.65    0.89
 -17   3  -3    3.06    0.69
  17   3   3    3.59    1.03
  17   3   3    3.29    0.84
  19  -3   3   -0.29    0.49
  19  -3   3    0.32    0.62
  19  -3   3   -0.02    0.56
 -19  -3  -3   -0.05    0.47
  19  -3   3   -0.52    0.60
  19  -3   3    0.01    0.58
  19   3   3    0.86    0.64
  19   3   3   -0.62    0.54
  19   3   3   -0.11    0.81
  19   3   3   -0.20    0.68
 -19   3  -3   -0.15    0.39
  21  -3   3    0.00    0.49
  21  -3   3    0.84    0.68
  21  -3   3    1.13    0.62
  21  -3   3   -0.63    0.52
 -21  -3  -3    0.34    0.49
  21  -3   3   -0.02    0.44
  21   3   3   -0.87    0.68
  21   3   3    0.06    0.53
  21   3   3    0.03    0.50
  21   3   3    0.28    0.64
 -21   3  -3    0.70    0.46
  23  -3   3    0.05    0.40
  23  -3   3   -0.24    0.43
  23  -3   3    0.32    0.38
  23   3   3    0.18    0.52
  23   3   3    0.08    0.41
  20  -4  -3    1.30    0.45
 -20   4   3    1.85    0.49
  20   4  -3    1.96    0.56
  20   4  -3    1.86    0.62
 -18  -4   3   -0.09    0.54
 -18  -4   3   -0.10    0.61
  18  -4  -3    0.89    0.48
  18   4  -3    0.00    0.50
  18   4  -3    1.04    0.71
 -18   4   3   -0.87    0.46
  18   4  -3    0.11    0.52
 -18   4   3    0.09    0.39
 -16  -4   3    1.92    0.80
 -16  -4   3    1.26    0.65
  16  -4  -3   -0.08    0.49
  16  -4  -3    1.89    0.56
 -16   4   3    2.89    0.93
  16   4  -3    2.76    0.73
  16   4  -3    2.23    0.93
 -16   4   3    1.76    0.51
  16   4  -3    2.16    0.76
  14  -4  -3    4.57    0.91
 -14  -4   3    3.32    0.87
 -14  -4   3    4.93    1.03
  14  -4  -3    1.23    0.65
  14   4  -3    3.14    0.79
 -14   4   3    2.15    0.58
 -14   4   3    3.46    0.78
  14   4  -3    2.10    0.96
  14   4  -3    3.77    0.80
 -12  -4   3    0.58    0.64
  12  -4  -3   -0.50    0.50
  12  -4  -3    0.12    0.50
  12   4  -3    0.14    0.58
  12   4  -3    0.04    0.92
 -12   4   3   -0.49    0.37
  12   4  -3    0.12    0.48
  12   4  -3    0.33    0.70
 -12   4   3    0.00    0.55
 -10  -4   3    0.48    0.62
  10  -4  -3   -0.33    0.42
  10  -4  -3    0.27    0.51
  10   4  -3   -0.73    0.46
  10   4  -3    0.50    0.70
  10   4  -3    0.06    0.86
  10   4  -3    0.43    0.63
 -10   4   3   -0.53    0.37
 -10   4   3    0.46    0.54
   8  -4  -3    1.48    0.62
   8  -4  -3    1.81    0.78
  -8  -4   3    1.46    0.61
   8  -4  -3    2.10    0.65
   8   4  -3    0.39    0.88
   8   4  -3    0.81    0.48
  -8   4   3    0.63    0.44
  -8   4   3    2.36    0.68
   8   4  -3    1.62    0.75
   6  -4  -3    5.22    0.85
   6  -4  -3    2.90    0.68
  -6  -4   3    5.90    0.97
   6  -4  -3    3.84    0.77
  -6   4   3    6.03    0.83
  -6   4   3    3.27    0.66
  -6   4   3    4.84    0.78
   6   4  -3    5.46    1.12
   6   4  -3    3.32    0.83
   6   4  -3    3.74    0.77
   4  -4  -3    3.28    0.71
  -4  -4   3    4.17    0.84
   4  -4  -3    3.65    0.77
   4  -4  -3    3.61    0.74
   4   4  -3    4.79    0.82
   4   4  -3    2.82    1.03
  -4   4   3    2.88    0.67
   4   4  -3    5.76    0.96
  -4   4   3    4.35    0.76
   2  -4  -3    1.10    0.58
   2  -4  -3    0.16    0.41
  -2  -4   3   -0.27    0.41
  -2  -4   3    0.91    0.58
   2  -4  -3   -0.14    0.41
   2   4  -3    0.58    0.57
   2   4  -3    0.07    0.51
  -2   4   3    0.55    0.45
  -2   4   3    0.46    0.52
   0  -4   3   10.76    0.99
   0  -4  -3   10.70    0.96
   0  -4  -3   10.33    0.97
   0  -4   3   12.28    1.10
   0  -4  -3    9.64    1.05
   0   4   3   10.38    1.34
   0   4  -3   10.36    0.97
   0   4   3   11.06    1.08
   0   4   3   11.09    0.99
   0   4  -3   12.12    1.10
   2  -4   3    8.06    1.00
  -2  -4  -3    6.10    0.91
   2  -4   3    7.67    0.92
  -2  -4  -3    8.48    0.91
   2   4   3    8.88    1.31
   2   4   3    7.85    0.88
  -2   4  -3    8.39    0.87
   2   4   3    6.87    1.12
  -2   4  -3    6.06    0.93
   2   4   3    7.07    1.04
   4  -4   3    9.50    1.02
   4  -4   3    9.16    1.08
  -4  -4  -3   10.78    1.05
   4   4   3   12.25    1.55
  -4   4  -3    9.66    0.92
  -4   4  -3    8.47    0.98
   4   4   3    9.84    1.20
   4   4   3   11.44    0.97
   4   4   3    9.82    1.24
   6  -4   3   -0.31    0.45
   6  -4   3    0.71    0.52
  -6  -4  -3   -0.07    0.48
   6   4   3    0.00    0.63
  -6   4  -3    0.05    0.45
   6   4   3    0.32    0.49
   6   4   3    0.12    0.73
   6   4   3   -0.04    0.63
  -6   4  -3    1.11    0.58
   6   4   3    0.10    0.84
  -6   4  -3    0.93    0.55
  -8  -4  -3    4.93    0.89
   8  -4   3    6.08    0.92
   8  -4   3    4.21    0.80
   8   4   3    6.44    1.04
  -8   4  -3    4.25    0.72
   8   4   3    7.22    1.97
   8   4   3    4.89    1.03
   8   4   3    4.90    1.21
  -8   4  -3    4.86    0.80
   8   4   3    6.02    0.80
   8   4   3    6.41    1.00
 -10  -4  -3    7.97    1.05
  10  -4   3    7.44    1.05
  10  -4   3    7.43    0.91
  10   4   3    7.83    0.92
  10   4   3   10.17    1.46
  10   4   3    8.08    1.07
  10   4   3    7.80    1.19
 -10   4  -3    6.39    0.91
 -10   4  -3    7.65    0.91
  10   4   3    6.65    1.12
  10   4   3    6.64    1.05
 -12  -4  -3   -0.15    0.61
  12  -4   3    0.64    0.53
  12  -4   3    0.54    0.58
  12   4   3    1.67    0.95
  12   4   3   -0.10    0.66
 -12   4  -3    0.89    0.55
 -12   4  -3    0.23    0.55
  12   4   3    0.07    0.75
  12   4   3   -0.26    0.58
  12   4   3    0.85    0.89
 -14  -4  -3    0.91    0.68
  14  -4   3    0.61    0.65
  14  -4   3    0.09    0.48
  14  -4   3    0.52    0.57
  14   4   3    1.24    0.71
  14   4   3   -0.30    0.71
  14   4   3    0.98    0.91
  14   4   3   -0.48    0.73
  14   4   3    0.64    0.61
 -14   4  -3    0.82    0.54
 -14   4  -3    0.68    0.46
 -16  -4  -3    0.92    0.64
  16  -4   3    2.11    0.62
  16  -4   3    1.82    0.61
  16  -4   3    1.47    0.63
 -16   4  -3    2.24    0.56
  16   4   3    0.86    0.57
  16   4   3    2.71    0.90
  16   4   3    1.68    0.66
  16   4   3    0.73    0.73
  16   4   3    2.59    0.74
  18  -4   3   -0.42    0.39
  18  -4   3   -0.23    0.38
  18   4   3    0.29    0.61
  18   4   3   -0.35    0.57
  18   4   3    0.49    0.51
  18   4   3    0.37    0.48
 -18   4  -3    0.04    0.56
  15  -5  -3    0.50    0.32
  15   5  -3    1.12    0.48
 -15   5   3    0.31    0.34
 -13  -5   3   -0.46    0.76
 -13  -5   3   -0.03    0.36
  13  -5  -3    0.49    0.39
 -13   5   3    0.01    0.34
  13   5  -3    0.55    0.47
  11  -5  -3    1.02    0.50
 -11  -5   3   -0.14    0.41
 -11  -5   3    0.05    0.43
 -11   5   3    1.53    0.50
  11   5  -3    1.60    0.61
  11   5  -3    1.27    0.50
 -11   5   3    1.62    0.53
  -9  -5   3   -0.39    0.41
  -9  -5   3   -0.30    0.40
   9  -5  -3   -0.03    0.39
   9   5  -3   -0.46    0.50
  -9   5   3   -0.63    0.43
   9   5  -3    0.07    0.47
   7  -5  -3   13.93    1.09
  -7  -5   3   13.48    1.09
  -7  -5   3   12.74    1.10
   7   5  -3   12.64    1.14
  -7   5   3   15.70    1.14
  -5  -5   3    1.59    0.51
  -5  -5   3    1.76    0.58
   5  -5  -3    1.28    0.54
   5   5  -3    1.33    0.68
  -5   5   3    1.86    0.60
   5   5  -3    1.79    0.60
  -5   5   3    2.12    1.30
  -3  -5   3    0.49    0.49
  -3  -5   3   -0.60    0.38
   3  -5  -3   -0.35    0.44
  -3   5   3    0.47    0.50
   3   5  -3   -0.48    0.40
  -3   5   3   -0.02    0.45
  -1  -5   3    6.28    0.86
   1  -5  -3    8.40    0.97
  -1  -5   3    7.76    0.96
  -1   5   3    6.67    0.92
  -1   5   3    6.65    0.81
   1   5  -3    5.83    0.84
   1   5  -3    7.02    0.83
  -1  -5  -3    0.83    0.54
   1  -5   3    0.16    0.45
   1  -5   3    0.29    0.44
  -1   5  -3    0.78    0.47
   1   5   3    0.89    0.51
  -1   5  -3   -0.02    0.49
   1   5   3    0.45    0.46
  -3  -5  -3    1.31    0.54
   3  -5   3    0.50    0.45
   3  -5   3    0.89    0.47
  -3   5  -3    0.45    0.50
   3   5   3    0.92    0.58
   3   5   3    0.09    0.64
  -3   5  -3   -0.13    0.43
  -5  -5  -3    0.36    0.45
   5  -5   3    0.48    0.48
   5  -5   3    0.58    0.46
  -5  -5  -3    1.16    0.54
  -5   5  -3    0.33    0.52
   5   5   3    1.12    0.65
  -5   5  -3    0.72    0.46
   5   5   3    0.28    0.56
   7  -5   3    2.17    0.62
  -7  -5  -3    1.68    0.61
  -7  -5  -3    2.72    0.65
   7  -5   3    2.96    0.61
   7   5   3    2.42    0.65
  -7   5  -3    2.19    0.54
   7   5   3    1.18    0.64
  -9  -5  -3    0.29    0.48
  -9  -5  -3   -0.34    0.47
   9  -5   3    0.55    0.47
   9  -5   3    0.37    0.44
   9   5   3    1.30    0.60
  -9   5  -3    0.45    0.42
   9   5   3    0.95    0.66
   9   5   3    0.04    0.47
  11  -5   3    1.13    0.43
  11   5   3    0.68    0.59
 -11   5  -3    0.12    0.36
  11   5   3    1.25    0.51
  13  -5   3    0.27    0.34
  13   5   3   -0.52    0.39
 -13   5  -3    0.22    0.31
  13   5   3    0.38    0.49
  28   0  -4    7.80    0.97
  28   0  -4    7.43    0.82
  28   0  -4    9.38    0.86
  26   0  -4   15.79    1.36
 -26   0   4   14.53    1.20
  26   0  -4   14.85    1.46
  26   0  -4   14.39    1.36
  26   0  -4   14.98    1.20
  26   0  -4   15.36    1.18
  24   0  -4   -1.40    0.75
  24   0  -4    0.02    0.83
  24   0  -4    1.36    0.75
  24   0  -4    0.53    0.65
  24   0  -4   -0.10    0.51
 -24   0   4   -0.05    0.67
  22   0  -4    0.73    0.66
 -22   0   4    0.03    0.71
  22   0  -4    0.54    0.86
  22   0  -4    0.33    0.68
  22   0  -4    0.08    0.70
  22   0  -4    0.31    0.83
  20   0  -4   39.95    2.03
  20   0  -4   44.18    2.03
  20   0  -4   42.92    2.22
 -20   0   4   43.58    2.04
  20   0  -4   42.25    2.26
  20   0  -4   43.41    2.22
  18   0  -4   12.28    1.12
 -18   0   4   12.25    1.05
  18   0  -4   13.42    1.28
  18   0  -4   12.24    1.41
 -18   0   4   13.72    1.13
 -18   0   4   12.88    1.20
  16   0  -4   16.46    1.31
 -16   0   4   15.00    1.11
 -16   0   4   11.84    0.94
  16   0  -4   16.81    1.25
  16   0  -4   13.94    1.29
  16   0  -4   11.84    0.97
  16   0  -4   14.56    1.19
  14   0  -4   27.43    1.36
 -14   0   4   28.87    1.39
  14   0  -4   28.92    1.71
 -14   0   4   28.51    1.35
  14   0  -4   25.27    1.40
  12   0  -4    5.24    0.85
 -12   0   4    4.37    0.54
 -12   0   4    6.00    0.65
  10   0  -4    3.91    0.68
  10   0  -4    4.41    0.56
 -10   0   4    3.24    0.52
   8   0  -4   84.87    2.28
   8   0  -4   83.47    2.77
   8   0  -4   85.42    2.57
  -8   0   4   90.31    2.61
   6   0  -4   18.79    0.98
  -6   0   4   19.22    0.86
   6   0  -4   19.77    0.67
  -6   0   4   19.70    0.73
  -4   0   4  564.05   13.79
  -4   0   4  540.76   13.71
   4   0  -4  524.86   13.85
  -4   0   4  535.33   13.59
  -2   0   4   27.78    0.77
  -2   0   4   28.14    0.98
   2   0  -4   29.08    1.00
  -2   0   4   28.21    0.97
   0   0   4  109.52    2.83
   0   0   4  108.69    2.98
   0   0   4  107.79    2.97
   0   0  -4  108.33    2.95
   2   0   4  194.38    5.18
   2   0   4  197.17    5.13
   2   0   4  201.17    5.07
   2   0   4  183.64    5.14
   4   0   4    8.90    0.55
   4   0   4    8.15    0.56
   4   0   4    9.03    0.54
   4   0   4    9.74    0.67
   6   0   4  671.84   17.06
   6   0   4  626.25   17.16
   6   0   4  675.30   16.89
   6   0   4  685.98   17.03
   8   0   4    1.01    0.39
   8   0   4    0.79    0.44
  -8   0  -4    0.64    0.23
  -8   0  -4    1.14    0.36
  10   0   4  305.94    8.64
 -10   0  -4  306.56    8.28
  10   0   4  304.78    8.47
 -12   0  -4    0.40    0.40
  12   0   4    0.25    0.51
  12   0   4    0.85    0.55
  12   0   4    0.07    0.40
  12   0   4    0.60    0.48
  12   0   4    0.50    0.56
  14   0   4    1.53    0.62
 -14   0  -4    0.44    0.50
  14   0   4    0.89    0.67
  14   0   4    0.10    0.60
  14   0   4    0.34    0.50
  14   0   4    1.13    0.54
  16   0   4    9.78    1.08
  16   0   4    9.63    1.14
  16   0   4   10.91    1.07
  16   0   4    7.12    1.08
  18   0   4    0.86    0.61
  18   0   4    1.01    0.70
  18   0   4    1.26    0.76
  18   0   4    1.53    0.86
  18   0   4    1.06    0.79
  20   0   4    0.19    0.69
  20   0   4    1.35    0.89
  20   0   4    1.69    0.95
  20   0   4    1.35    0.77
  20   0   4    0.30    0.70
  22   0   4    0.52    0.75
  22   0   4    0.98    0.79
  22   0   4    1.75    0.84
  22   0   4    0.79    0.83
  22   0   4   -0.62    0.58
  24   0   4    0.15    0.63
  24   0   4   -0.32    0.64
 -24   0  -4    0.10    0.64
  24   0   4    0.37    0.67
  24   0   4    0.26    0.65
  26   0   4   -0.44    0.49
  26   0   4   -0.35    0.52
  27  -1  -4    0.77    0.57
  27  -1  -4    0.39    0.54
  27  -1  -4    0.54    0.58
 -27   1   4   -0.05    0.46
 -27   1   4   -0.34    0.57
  27   1  -4    0.38    0.56
  27   1  -4    0.57    0.69
  27   1  -4    1.53    0.57
  27   1  -4    1.02    0.58
  25  -1  -4    0.74    0.69
  25  -1  -4    1.06    0.80
  25  -1  -4    0.19    0.63
 -25  -1   4   -0.15    0.59
  25  -1  -4    0.22    0.50
  25   1  -4    1.19    0.63
 -25   1   4    1.82    0.71
  25   1  -4   -0.36    0.67
  25   1  -4    0.38    0.61
  25   1  -4   -0.49    0.81
 -25   1   4   -0.41    0.65
  25   1  -4    0.12    0.77
  23  -1  -4    0.48    0.90
 -23  -1   4    1.44    0.77
  23  -1  -4    0.72    0.75
  23  -1  -4    0.26    0.70
  23  -1  -4    0.88    0.88
  23  -1  -4    0.48    0.54
 -23   1   4    0.84    0.75
  23   1  -4    1.18    0.92
  23   1  -4    0.81    0.65
  23   1  -4    0.69    0.73
  23   1  -4    1.61    1.05
  23   1  -4    1.34    0.88
  21  -1  -4    0.28    0.80
  21  -1  -4    0.14    0.59
  21  -1  -4   -1.64    0.61
 -21  -1   4    0.74    0.80
  21  -1  -4    0.00    0.80
  21  -1  -4    0.14    0.70
  21  -1  -4    0.86    0.67
  21   1  -4    0.08    0.59
  21   1  -4   -0.22    0.60
 -21   1   4    0.43    0.63
  21   1  -4    0.70    0.86
  21   1  -4    0.96    0.92
  21   1  -4   -0.14    0.86
  21   1  -4    1.62    0.77
  19  -1  -4    1.63    0.79
  19  -1  -4    2.81    0.93
  19  -1  -4   -0.15    0.77
  19  -1  -4    3.21    0.78
 -19  -1   4    3.56    1.17
  19  -1  -4    3.04    0.93
 -19  -1   4    4.01    0.99
  19  -1  -4    3.19    0.83
  19   1  -4    3.66    0.79
  19   1  -4    3.79    1.09
  19   1  -4    3.19    1.01
  19   1  -4    5.15    0.94
  19   1  -4    4.30    0.84
 -17  -1   4    1.43    0.74
 -17  -1   4    1.27    0.52
  17  -1  -4    1.55    0.58
  17  -1  -4    0.80    0.62
  17  -1  -4    1.21    0.70
  17  -1  -4    1.67    0.75
  17  -1  -4    0.31    0.74
  17   1  -4    0.78    0.51
  17   1  -4    1.99    0.70
  17   1  -4    1.37    0.83
 -17   1   4    0.66    0.60
  17   1  -4    0.53    0.69
  15  -1  -4    3.08    0.75
  15  -1  -4    2.83    0.67
 -15  -1   4    2.92    0.70
 -15  -1   4    1.48    0.50
  15  -1  -4    0.74    0.65
  15  -1  -4    2.62    0.64
  15  -1  -4    2.28    0.80
  15   1  -4    3.62    0.89
  15   1  -4    3.50    0.66
  15   1  -4    2.43    0.81
 -15   1   4    1.88    0.59
  15   1  -4    4.80    0.81
 -15   1   4    3.33    0.58
 -13  -1   4    2.28    0.65
 -13  -1   4    2.56    0.54
  13  -1  -4    2.05    0.54
  13  -1  -4    1.64    0.55
  13  -1  -4    1.35    0.54
 -13  -1   4    1.44    0.46
  13  -1  -4    2.09    0.69
  13   1  -4    2.08    0.55
 -13   1   4    1.21    0.51
  13   1  -4    1.85    1.00
  13   1  -4    0.95    0.53
  11  -1  -4   15.73    1.10
  11  -1  -4   18.33    1.03
 -11  -1   4   18.76    0.97
 -11  -1   4   17.51    0.98
 -11   1   4   18.64    1.05
  11   1  -4   19.13    1.29
  -9  -1   4  123.91    3.75
  -9  -1   4  127.95    3.69
   9  -1  -4  127.51    4.01
  -9   1   4  130.92    3.83
   9   1  -4  136.07    4.16
   9   1  -4  129.73    3.54
   7  -1  -4  109.83    3.10
  -7  -1   4  113.78    3.21
   7  -1  -4  108.81    3.39
  -7  -1   4  109.54    3.11
   7   1  -4  110.26    3.06
  -7   1   4  106.48    3.01
  -7   1   4  105.51    3.20
   7   1  -4  111.94    3.42
   5  -1  -4  163.08    4.63
  -5  -1   4  164.53    4.41
   5  -1  -4  158.49    4.33
   5   1  -4  172.58    4.61
  -5   1   4  166.02    4.39
  -5   1   4  160.40    4.46
   5   1  -4  159.64    4.39
  -3  -1   4  574.79   14.24
   3  -1  -4  543.99   14.37
  -3  -1   4  563.61   14.24
   3  -1  -4  547.40   14.08
  -3   1   4  571.23   14.21
  -3   1   4  564.71   14.22
   3   1  -4  549.32   14.23
   3   1  -4  552.53   14.20
   1  -1  -4   39.64    1.18
  -1  -1   4   39.01    1.31
  -1  -1   4   38.60    1.32
   1  -1  -4   38.95    1.45
   1   1  -4   39.58    1.29
  -1   1   4   40.36    1.32
   1   1  -4   36.90    1.13
  -1   1   4   38.41    1.22
   1  -1   4   60.90    1.92
  -1  -1  -4   61.49    1.74
   1  -1   4   61.24    1.86
   1   1   4   57.48    2.11
   1   1   4   58.43    1.70
  -1   1  -4   60.05    1.81
   1   1   4   59.50    1.85
   3  -1   4   54.36    1.80
   3  -1   4   51.80    1.70
  -3  -1  -4   54.50    1.64
   3   1   4   51.91    1.51
   3   1   4   49.51    1.93
  -3   1  -4   52.85    1.62
   3   1   4   50.95    1.68
  -5  -1  -4   16.52    0.81
   5  -1   4   15.50    0.84
   5  -1   4   15.59    0.67
  -5  -1  -4   17.02    0.63
   5  -1   4   17.01    0.92
   5   1   4   16.78    1.07
  -5   1  -4   16.07    0.71
   5   1   4   15.14    0.78
  -7  -1  -4   48.64    1.53
  -7  -1  -4   47.61    1.78
   7  -1   4   47.83    1.80
   7   1   4   47.01    2.06
   7   1   4   47.80    1.64
  -7   1  -4   49.88    1.83
  -7   1  -4   48.97    1.54
   9  -1   4   24.61    1.24
  -9  -1  -4   22.97    1.22
   9   1   4   24.51    1.04
   9   1   4   25.72    1.53
  -9   1  -4   24.76    1.23
  11  -1   4   28.51    1.47
  11  -1   4   28.14    1.48
 -11  -1  -4   29.67    1.48
  11  -1   4   28.28    1.39
  11   1   4   27.55    1.38
 -11   1  -4   30.05    1.45
  11   1   4   27.21    1.55
  11   1   4   27.56    1.73
  13  -1   4    1.66    0.61
  13  -1   4    0.30    0.45
  13  -1   4    1.37    0.54
 -13  -1  -4    0.19    0.35
  13  -1   4    1.43    0.53
  13  -1   4    0.75    0.48
  13   1   4    1.02    0.57
  13   1   4    0.82    0.61
  13   1   4    0.98    0.67
 -13   1  -4    0.50    0.48
  13   1   4    0.89    0.73
 -15  -1  -4    5.89    0.83
  15  -1   4    7.89    0.89
  15  -1   4    7.59    1.06
  15  -1   4    4.72    0.89
  15  -1   4    7.33    0.97
  15   1   4    3.32    0.93
  15   1   4    6.55    1.14
 -15   1  -4    6.02    0.88
  15   1   4    6.42    1.01
  15   1   4    6.06    0.86
  17  -1   4   -1.24    0.60
  17  -1   4   -0.39    0.75
  17  -1   4    0.02    0.60
  17  -1   4   -0.31    0.62
  17  -1   4    0.26    0.63
  17  -1   4   -0.52    0.60
  17   1   4   -0.27    0.73
  17   1   4    0.02    0.80
  17   1   4   -0.63    0.51
  17   1   4   -0.88    0.70
  17   1   4    0.30    0.83
  19  -1   4    5.84    0.98
  19  -1   4    4.69    1.02
  19  -1   4    6.52    1.00
  19  -1   4    6.20    1.03
  19  -1   4    7.33    1.19
  19  -1   4    6.25    1.07
  19   1   4    5.77    1.03
  19   1   4    4.98    0.94
  19   1   4    5.79    1.15
  19   1   4    3.83    0.96
  19   1   4    4.64    1.12
  21  -1   4    1.52    0.82
  21  -1   4    0.24    0.80
  21  -1   4   -0.08    0.62
  21  -1   4    0.47    0.65
  21  -1   4   -0.18    0.63
  21  -1   4    0.50    0.78
  21   1   4    0.81    0.75
  21   1   4   -0.02    0.80
  21   1   4    0.47    0.67
  21   1   4    0.36    0.82
  21   1   4    0.52    0.78
  23  -1   4   -0.15    0.63
  23  -1   4   -0.28    0.44
  23  -1   4    1.37    0.66
  23  -1   4    1.09    0.79
  23  -1   4    0.88    0.75
  23  -1   4    1.02    0.76
  23   1   4    1.54    0.91
  23   1   4    1.26    0.76
  23   1   4    0.83    0.67
  23   1   4    0.80    0.73
  23   1   4   -0.29    0.60
  25  -1   4    0.18    0.54
  25  -1   4    0.18    0.55
  25  -1   4   -1.19    0.49
  25   1   4   -0.33    0.62
  25   1   4   -0.62    0.60
  25   1   4    0.37    0.72
  25   1   4   -0.49    0.48
 -25   1  -4   -0.03    0.47
  25   1   4   -0.27    0.43
  26  -2  -4   -0.36    0.46
  26   2  -4    0.84    0.63
 -26   2   4    0.13    0.47
  26   2  -4    0.77    0.47
  26   2  -4    0.05    0.52
  24  -2  -4   -0.14    0.55
  24  -2  -4   -0.14    0.61
 -24  -2   4    0.68    0.57
  24   2  -4    1.16    0.64
 -24   2   4    1.26    0.75
  24   2  -4    0.98    0.69
  24   2  -4    0.40    0.80
  24   2  -4    0.45    0.70
  24   2  -4    0.53    0.61
 -24   2   4    0.84    0.65
  22  -2  -4    1.22    0.71
  22  -2  -4    0.78    0.63
  22  -2  -4   -0.37    0.63
 -22   2   4    0.60    0.68
  22   2  -4    0.06    0.77
  22   2  -4   -0.12    0.66
  22   2  -4    1.57    0.86
  22   2  -4    2.08    1.01
  22   2  -4    1.70    0.71
  22   2  -4    0.09    0.71
  20  -2  -4    0.00    0.59
  20  -2  -4    0.15    0.60
  20  -2  -4    0.87    0.65
  20   2  -4    1.88    0.98
 -20   2   4    0.45    0.67
  20   2  -4    0.49    0.81
  20   2  -4    0.27    0.72
  20   2  -4    0.51    0.71
  20   2  -4   -0.20    0.77
 -20   2   4   -0.59    0.47
  20   2  -4    1.21    0.68
  18  -2  -4    1.90    0.80
 -18  -2   4    0.52    1.00
  18  -2  -4   -0.25    0.49
  18  -2  -4    1.47    0.92
  18  -2  -4    0.52    0.61
  18  -2  -4   -0.25    0.62
  18   2  -4    0.36    0.65
  18   2  -4    0.83    0.84
  18   2  -4    0.24    0.96
  18   2  -4    0.65    0.75
  18   2  -4    1.27    0.98
 -18   2   4    0.75    0.45
  18   2  -4    1.25    0.68
  16  -2  -4   -0.18    0.52
 -16  -2   4    0.07    0.57
  16  -2  -4    0.32    0.65
  16  -2  -4   -0.48    0.65
 -16  -2   4   -0.62    0.63
 -16   2   4   -0.36    0.43
  16   2  -4    0.22    0.74
  16   2  -4   -1.40    0.72
 -16   2   4   -0.69    0.57
  16   2  -4    0.63    0.51
  16   2  -4    0.01    0.64
  14  -2  -4   11.26    1.05
 -14  -2   4   11.61    1.11
 -14  -2   4   10.51    1.04
  14  -2  -4   10.88    1.21
  14  -2  -4   10.92    0.94
  14  -2  -4   10.80    1.12
  14   2  -4   10.17    1.28
  14   2  -4   12.61    1.03
 -14   2   4   12.92    0.95
 -14   2   4   10.97    1.07
  14   2  -4   11.35    1.20
  14   2  -4   12.56    1.26
  12  -2  -4    2.77    0.59
 -12  -2   4    3.61    0.77
  12  -2  -4    0.93    1.15
  12  -2  -4    3.98    0.64
 -12  -2   4    3.25    0.77
  12  -2  -4    4.05    0.69
  12   2  -4    2.59    0.78
 -12   2   4    3.62    0.58
  12   2  -4    3.91    0.90
 -12   2   4    2.70    0.68
  12   2  -4    3.20    0.63
  12   2  -4    2.60    0.87
 -10  -2   4   88.80    3.06
  10  -2  -4   86.31    2.91
  10  -2  -4   93.07    2.99
  10  -2  -4   93.46    3.26
 -10   2   4   87.59    2.87
  10   2  -4   87.05    2.98
  10   2  -4   93.99    3.46
 -10   2   4   96.96    3.11
  10   2  -4   89.26    2.84
  10   2  -4   87.56    3.23
  -8  -2   4   18.17    1.10
   8  -2  -4   18.38    0.98
   8  -2  -4   19.16    1.21
  -8   2   4   17.62    0.92
   8   2  -4   20.20    1.00
   8   2  -4   18.75    1.25
  -8   2   4   16.87    1.02
   6  -2  -4   50.31    2.03
  -6  -2   4   50.24    1.91
   6  -2  -4   48.17    1.75
   6   2  -4   51.38    1.81
   6   2  -4   51.19    2.05
  -6   2   4   50.43    1.78
  -6   2   4   49.35    1.79
  -4  -2   4    0.84    0.33
   4  -2  -4    0.66    0.30
   4  -2  -4    0.65    0.47
  -4  -2   4    0.80    0.43
  -4   2   4    1.14    0.39
  -4   2   4    0.90    0.36
   4   2  -4    0.68    0.41
   4   2  -4    0.94    0.39
  -2  -2   4   22.09    1.11
  -2  -2   4   22.85    1.03
   2  -2  -4   23.44    1.20
   2  -2  -4   24.76    1.03
  -2   2   4   24.74    0.95
  -2   2   4   23.61    1.09
   2   2  -4   24.36    1.10
   0  -2   4   21.10    1.07
   0  -2   4   20.58    0.99
   0  -2  -4   20.61    0.96
   0  -2  -4   20.38    1.16
   0   2   4   22.54    1.08
   0   2  -4   20.75    1.00
   2  -2   4    3.24    0.52
  -2  -2  -4    3.44    0.63
  -2  -2  -4    4.28    0.53
   2  -2   4    3.64    0.58
  -2   2  -4    3.20    0.44
   2   2   4    3.95    0.50
  -4  -2  -4    1.29    0.41
   4  -2   4    1.12    0.45
  -4   2  -4    0.68    0.37
   4   2   4    0.69    0.35
  -4   2  -4    0.77    0.36
   4   2   4    0.86    0.56
   6  -2   4   10.54    0.84
  -6  -2  -4    9.03    0.76
  -6   2  -4   10.11    0.70
   6   2   4    9.60    0.75
   6   2   4    9.10    0.97
  -6   2  -4   10.95    0.83
   8  -2   4    5.64    0.85
   8  -2   4    4.70    0.67
  -8  -2  -4    4.50    0.65
   8  -2   4    6.69    0.84
   8  -2   4    4.91    0.81
   8   2   4    4.01    0.88
  -8   2  -4    4.21    0.66
   8   2   4    6.05    1.05
   8   2   4    4.35    0.83
   8   2   4    4.21    0.60
   8   2   4    5.14    0.81
  10  -2   4    2.89    0.60
  10  -2   4    2.49    0.64
 -10  -2  -4    2.83    0.66
  10  -2   4    2.80    0.59
  10  -2   4    3.03    0.68
  10   2   4    3.33    1.02
  10   2   4    2.65    0.87
  10   2   4    2.62    0.77
  10   2   4    1.12    0.58
 -10   2  -4    2.71    0.69
  10   2   4    3.29    0.75
  12  -2   4    2.76    0.72
 -12  -2  -4    1.74    0.60
  12  -2   4    2.35    0.64
  12  -2   4    2.86    0.62
  12  -2   4    2.07    0.63
  12   2   4    3.12    0.80
  12   2   4    2.50    0.94
  12   2   4    0.62    0.80
 -12   2  -4    1.86    0.68
  12   2   4    2.59    0.70
  14  -2   4   25.95    1.42
  14  -2   4   25.63    1.68
  14  -2   4   27.68    1.59
 -14  -2  -4   23.81    1.63
  14  -2   4   25.45    1.58
  14   2   4   25.40    1.89
  14   2   4   26.71    1.62
 -14   2  -4   25.58    1.66
 -14   2  -4   28.90    1.45
  14   2   4   25.01    2.07
  14   2   4   25.17    1.54
  16  -2   4    2.12    0.81
  16  -2   4    1.76    0.85
  16  -2   4    3.40    0.91
  16  -2   4    2.02    0.82
  16  -2   4    1.73    0.76
  16   2   4    4.32    0.96
  16   2   4    2.70    0.79
 -16   2  -4    3.98    0.80
  16   2   4    0.88    0.91
  16   2   4    2.84    0.88
  16   2   4    2.32    1.06
  18  -2   4    1.49    0.76
  18  -2   4   -0.07    0.67
  18  -2   4   -0.46    0.63
  18  -2   4    0.67    0.61
  18  -2   4   -0.73    0.58
  18   2   4    0.79    0.86
  18   2   4   -1.41    0.78
 -18   2  -4   -0.20    0.47
  18   2   4    0.24    0.75
  18   2   4    0.65    0.92
  18   2   4    0.61    0.66
  18   2   4    0.05    0.63
  20  -2   4    4.30    0.93
  20  -2   4    1.86    0.75
  20  -2   4    3.29    0.89
  20  -2   4    5.20    1.05
  20  -2   4    3.71    0.77
  20   2   4    4.06    0.89
  20   2   4    1.51    0.75
  20   2   4    3.37    0.99
  20   2   4    3.27    1.12
  20   2   4    1.56    0.91
  20   2   4    0.48    0.57
  22  -2   4    0.32    0.56
  22  -2   4    1.15    0.72
  22  -2   4   -0.12    0.61
  22  -2   4   -0.91    0.55
  22  -2   4   -0.29    0.53
  22   2   4    0.89    0.74
  22   2   4    0.48    0.77
  22   2   4   -0.55    0.70
  22   2   4    0.58    0.57
  22   2   4   -0.20    0.56
  24  -2   4    0.20    0.45
  24  -2   4    0.05    0.43
  24  -2   4    1.10    0.56
  24   2   4    0.29    0.48
  24   2   4    0.74    0.47
  24   2   4    0.02    0.55
 -25  -3   4    0.35    0.38
  25  -3  -4    0.77    0.41
  25   3  -4    0.78    0.41
 -25   3   4   -0.34    0.36
  23  -3  -4    0.81    0.56
 -23  -3   4    0.41    0.53
  23  -3  -4    0.09    0.43
 -23  -3   4   -0.28    0.47
  23   3  -4    0.83    0.56
  23   3  -4    0.18    0.71
  23   3  -4    0.99    0.58
 -23   3   4    0.83    0.60
  21  -3  -4    4.32    0.79
 -21  -3   4    5.42    0.88
  21  -3  -4    4.09    0.77
  21  -3  -4    4.97    0.86
 -21  -3   4    3.92    0.78
  21   3  -4    3.72    0.82
  21   3  -4    3.99    1.04
 -21   3   4    3.13    0.65
  21   3  -4    3.79    0.79
  19  -3  -4    3.14    0.70
 -19  -3   4    2.63    0.78
  19  -3  -4    2.77    0.75
  19  -3  -4    3.96    0.90
 -19  -3   4    3.68    0.87
  19   3  -4    3.00    0.85
  19   3  -4    3.43    0.84
 -19   3   4    2.95    0.67
  19   3  -4    2.55    1.10
  17  -3  -4    3.81    0.91
  17  -3  -4    3.51    0.84
  17  -3  -4    3.49    0.82
 -17  -3   4    3.09    0.85
 -17  -3   4    2.71    0.88
  17   3  -4    5.44    1.04
 -17   3   4    2.74    0.65
  17   3  -4    3.16    0.88
  17   3  -4    3.87    1.20
  17   3  -4    2.69    0.86
 -15  -3   4   -0.28    0.68
  15  -3  -4    0.22    0.64
  15  -3  -4    0.49    0.58
  15  -3  -4    1.03    0.64
 -15  -3   4    0.07    0.61
  15   3  -4   -1.36    0.62
  15   3  -4    0.96    0.79
  15   3  -4    1.40    1.06
  15   3  -4    1.73    0.78
 -15   3   4    0.08    0.51
 -13  -3   4    5.86    0.89
 -13  -3   4    7.16    1.14
  13  -3  -4    7.70    1.07
  13  -3  -4    6.31    0.87
  13  -3  -4    7.04    1.21
  13   3  -4    7.50    1.02
  13   3  -4    7.40    1.09
 -13   3   4    4.67    1.06
 -13   3   4    7.48    1.45
  13   3  -4    7.72    2.22
 -13   3   4    4.93    0.77
 -11  -3   4   12.76    1.22
 -11  -3   4   13.93    1.17
  11  -3  -4   14.69    1.12
  11   3  -4   14.60    1.01
 -11   3   4   12.99    0.98
  11   3  -4   14.75    1.19
   9  -3  -4    0.85    0.49
  -9  -3   4    0.80    0.56
  -9  -3   4    0.62    0.53
   9   3  -4    1.59    0.55
   9   3  -4    1.92    0.58
   9   3  -4    1.01    0.62
  -9   3   4    0.56    0.38
  -7  -3   4   19.56    1.22
  -7  -3   4   16.00    1.19
   7  -3  -4   16.24    1.13
   7  -3  -4   17.65    1.12
   7   3  -4   18.50    1.07
  -7   3   4   17.08    1.06
  -7   3   4   18.91    1.05
   7   3  -4   17.40    1.17
  -7   3   4   17.80    1.11
   7   3  -4   17.01    1.18
   5  -3  -4    5.55    0.76
   5  -3  -4    5.69    0.66
  -5  -3   4    5.48    0.75
  -5  -3   4    6.22    0.73
  -5   3   4    5.22    0.69
   5   3  -4    6.31    0.73
  -5   3   4    4.47    0.63
  -5   3   4    5.94    0.66
   5   3  -4    6.05    0.74
   3  -3  -4    7.43    0.78
  -3  -3   4    7.37    0.77
   3  -3  -4    7.10    0.74
  -3  -3   4    6.74    0.80
   3  -3  -4    6.47    0.89
   3   3  -4    8.43    0.80
  -3   3   4    8.03    0.70
   3   3  -4    7.53    0.71
  -3   3   4    8.64    0.72
  -3   3   4    8.12    0.79
   1  -3  -4   32.94    1.70
  -1  -3   4   35.38    1.66
   1  -3  -4   33.69    1.51
   1  -3  -4   33.02    1.51
  -1  -3   4   34.20    1.58
  -1   3   4   32.86    1.47
   1   3  -4   32.50    1.41
   1   3  -4   36.80    1.61
  -1   3   4   35.89    1.65
  -1   3   4   34.43    1.74
  -1  -3  -4    0.02    0.45
  -1  -3  -4   -0.34    0.29
   1  -3   4   -0.45    0.35
  -1  -3  -4    0.11    0.42
   1  -3   4    0.43    0.38
   1  -3   4   -0.25    0.49
   1   3   4    0.20    0.32
   1   3   4   -0.07    0.53
  -1   3  -4   -0.30    0.35
   1   3   4   -0.10    0.51
  -1   3  -4    0.47    0.41
   1   3   4    0.14    0.39
   3  -3   4    1.80    0.50
  -3  -3  -4    1.99    0.64
   3  -3   4    1.40    0.54
  -3  -3  -4    0.76    0.44
   3  -3   4    1.90    0.57
  -3  -3  -4    2.50    0.63
   3   3   4    1.05    0.52
   3   3   4    2.77    0.58
  -3   3  -4    2.43    0.55
   3   3   4    1.64    0.61
  -3   3  -4    2.49    0.57
   3   3   4    0.84    0.69
   5  -3   4   -0.05    0.46
  -5  -3  -4    0.81    0.49
  -5  -3  -4   -0.17    0.43
   5  -3   4    0.31    0.40
  -5  -3  -4    0.18    0.50
   5  -3   4    0.87    0.52
   5   3   4    0.04    0.45
   5   3   4    0.17    0.40
  -5   3  -4   -0.03    0.35
   5   3   4   -0.52    0.39
   5   3   4    0.52    0.73
  -5   3  -4    0.11    0.40
  -5   3  -4    0.10    0.46
   7  -3   4    8.53    0.88
  -7  -3  -4    8.46    0.91
  -7  -3  -4   10.72    0.95
  -7  -3  -4   10.75    1.10
   7  -3   4    9.74    0.91
   7  -3   4    8.25    1.01
   7  -3   4    8.29    0.94
   7   3   4    9.93    0.97
   7   3   4    9.01    0.81
   7   3   4   10.76    1.18
  -7   3  -4    8.06    0.91
   7   3   4    9.68    1.01
  -9  -3  -4   23.27    1.40
   9  -3   4   22.58    1.47
  -9  -3  -4   22.43    1.51
   9  -3   4   23.46    1.35
   9  -3   4   19.73    1.44
   9  -3   4   22.63    1.40
   9   3   4   25.04    1.69
   9   3   4   22.87    1.47
  -9   3  -4   22.27    1.48
  -9   3  -4   23.02    1.25
   9   3   4   20.21    1.84
   9   3   4   19.45    1.36
   9   3   4   21.37    1.22
  11  -3   4    4.36    0.89
  11  -3   4    2.54    0.67
  11  -3   4    2.49    0.93
 -11  -3  -4    1.13    0.58
  11  -3   4    2.26    0.79
  11  -3   4    3.24    0.79
  11  -3   4    1.90    0.69
  11   3   4    1.99    0.86
  11   3   4    1.07    0.86
  11   3   4    3.68    1.06
  11   3   4    2.08    0.77
 -11   3  -4    3.80    0.80
  11   3   4    1.76    0.70
 -13  -3  -4    4.90    0.94
  13  -3   4    6.45    1.05
  13  -3   4    6.80    0.97
  13  -3   4    6.85    1.08
  13  -3   4    6.64    1.07
  13  -3   4    5.58    1.07
  13   3   4    4.75    1.14
  13   3   4    6.65    1.03
  13   3   4    8.09    1.18
  13   3   4    6.36    1.11
 -13   3  -4    5.98    0.87
  13   3   4    4.80    1.01
 -13   3  -4    7.50    1.03
  15  -3   4    0.46    0.69
 -15  -3  -4    0.57    0.61
  15  -3   4   -0.09    0.55
  15  -3   4    0.33    0.59
  15  -3   4   -0.63    0.62
  15  -3   4   -0.38    0.57
  15   3   4    0.71    0.73
 -15   3  -4    0.02    0.47
  15   3   4   -0.20    0.83
  15   3   4    0.00    0.65
  15   3   4    0.37    0.64
  15   3   4   -0.97    0.66
  17  -3   4    1.36    0.67
 -17  -3  -4    0.16    0.54
  17  -3   4    1.01    0.68
  17  -3   4    2.20    0.77
  17  -3   4    1.25    0.74
  17  -3   4    1.67    0.71
  17   3   4   -0.46    0.60
  17   3   4    0.26    0.74
  17   3   4    1.09    0.70
  17   3   4    0.91    0.87
 -17   3  -4    1.59    0.58
  17   3   4    0.13    0.53
 -19  -3  -4    1.51    0.60
  19  -3   4    4.04    0.77
  19  -3   4    2.79    0.80
  19  -3   4    2.73    0.73
  19  -3   4    3.22    0.75
  19  -3   4    2.81    0.77
  19   3   4    3.79    0.96
  19   3   4    3.29    0.80
  19   3   4    1.94    0.71
 -19   3  -4    3.56    0.62
  19   3   4    1.10    0.74
  21  -3   4    0.18    0.45
  21  -3   4    0.71    0.48
  21  -3   4   -0.06    0.56
  21  -3   4   -0.39    0.51
 -21  -3  -4    0.51    0.50
  21   3   4   -0.28    0.64
  21   3   4   -0.63    0.57
  21   3   4   -0.95    0.61
  21   3   4    1.19    0.57
  23  -3   4   -0.20    0.34
  23  -3   4   -0.07    0.39
  23  -3   4    0.11    0.37
  23   3   4   -0.34    0.54
 -20  -4   4    0.09    0.46
  20  -4  -4   -0.02    0.33
 -20   4   4    0.77    0.44
  20   4  -4   -0.73    0.47
 -18  -4   4   -0.49    0.48
  18  -4  -4   -0.20    0.43
  18  -4  -4    0.67    0.51
 -18  -4   4   -0.51    0.62
  18   4  -4   -0.07    0.50
 -18   4   4    0.00    0.38
  18   4  -4    1.21    0.62
  18   4  -4    0.78    0.74
  16  -4  -4    0.50    0.48
  16  -4  -4    0.22    0.52
 -16  -4   4    0.72    0.63
 -16  -4   4    0.38    0.74
  16   4  -4    0.97    0.58
  16   4  -4    0.11    0.82
 -16   4   4    0.03    0.39
  16   4  -4    0.40    0.61
 -16   4   4   -0.14    0.58
  14  -4  -4    0.21    0.60
  14  -4  -4    0.46    0.57
 -14  -4   4    0.36    0.76
 -14  -4   4    0.93    0.66
 -14   4   4   -0.42    0.53
  14   4  -4   -0.03    0.83
  14   4  -4    0.20    0.65
 -14   4   4    0.04    0.45
  14   4  -4    0.60    0.63
 -12  -4   4   10.49    1.18
 -12  -4   4   10.05    1.34
  12  -4  -4   10.27    1.01
  12  -4  -4   11.57    1.15
  12   4  -4    8.34    1.28
 -12   4   4    9.52    1.07
 -12   4   4   10.75    0.99
  12   4  -4   10.84    1.19
  12   4  -4    9.10    1.10
  10  -4  -4    9.24    1.01
 -10  -4   4    8.83    1.12
 -10  -4   4    9.42    1.30
  10  -4  -4    8.15    0.96
 -10   4   4    9.14    1.00
  10   4  -4    7.60    1.30
  10   4  -4    9.08    1.15
 -10   4   4    9.11    0.94
  10   4  -4    9.62    0.95
  10   4  -4    8.65    1.33
  -8  -4   4   -0.08    0.50
   8  -4  -4   -0.28    0.43
   8  -4  -4   -0.86    0.39
  -8  -4   4   -0.84    0.79
  -8   4   4    0.46    0.52
   8   4  -4    0.75    0.93
   8   4  -4   -1.36    0.58
  -8   4   4   -0.01    0.41
   8   4  -4    0.04    0.49
   6  -4  -4    0.73    0.52
   6  -4  -4    0.32    0.48
  -6  -4   4    0.76    0.59
   6   4  -4    0.60    0.53
   6   4  -4   -0.11    0.66
  -6   4   4    1.53    0.60
  -6   4   4    0.47    0.50
  -6   4   4    0.09    0.44
   6   4  -4    0.50    0.88
   4  -4  -4   -0.33    0.50
  -4  -4   4    0.42    0.53
  -4  -4   4   -0.10    0.55
   4  -4  -4    0.18    0.44
   4   4  -4   -0.24    0.69
  -4   4   4    0.47    0.53
  -4   4   4    0.12    0.47
   4   4  -4    0.22    0.46
   2  -4  -4    0.69    0.44
  -2  -4   4    0.80    0.54
  -2  -4   4    0.27    0.45
   2  -4  -4   -0.06    0.52
   2   4  -4    0.59    0.51
   2   4  -4    0.56    0.54
  -2   4   4    1.04    0.51
  -2   4   4    1.01    0.59
   0  -4   4    0.25    0.51
   0  -4  -4    0.58    0.54
   0  -4   4    0.29    0.45
   0  -4  -4   -0.03    0.45
   0   4   4    0.52    0.80
   0   4  -4    0.11    0.47
   0   4   4    0.22    0.57
   0   4  -4   -1.27    0.59
   0   4   4    0.02    0.49
   2  -4   4   -0.16    0.46
   2  -4   4    1.31    0.60
  -2  -4  -4    0.90    0.53
  -2  -4  -4   -0.05    0.46
  -2   4  -4    0.51    0.66
   2   4   4    0.66    0.79
   2   4   4    1.35    0.61
   2   4   4    2.25    0.96
   2   4   4    0.08    0.44
  -2   4  -4    0.22    0.45
   4  -4   4   -0.06    0.49
   4  -4   4   -0.20    0.50
  -4  -4  -4    0.88    0.56
   4   4   4   -0.05    0.44
   4   4   4    0.28    0.84
  -4   4  -4   -0.11    0.35
  -4   4  -4    1.15    0.67
   4   4   4    0.61    0.70
   4   4   4    0.40    0.68
   4   4   4    1.11    0.73
  -4   4  -4    0.18    0.47
   6  -4   4    0.20    0.50
  -6  -4  -4    0.50    0.52
   6  -4   4   -0.95    0.41
   6   4   4   -0.83    0.61
  -6   4  -4   -0.41    0.50
   6   4   4    0.87    0.72
  -6   4  -4   -0.36    0.41
   6   4   4    0.22    0.68
  -6   4  -4   -0.23    0.57
   6   4   4    0.13    0.43
   6   4   4   -0.01    0.86
  -8  -4  -4    2.35    0.72
   8  -4   4    1.83    0.64
   8  -4   4    1.68    0.62
  -8   4  -4    1.56    0.56
   8   4   4    4.31    1.05
   8   4   4    1.48    1.01
   8   4   4    1.52    0.70
   8   4   4    1.04    0.74
  -8   4  -4    3.33    0.78
   8   4   4    2.27    0.91
   8   4   4    1.89    0.63
 -10  -4  -4    1.71    0.70
  10  -4   4    0.37    0.59
  10  -4   4    1.51    0.62
  10   4   4    0.94    0.68
  10   4   4    2.77    1.04
 -10   4  -4    1.69    0.60
  10   4   4    2.05    0.69
 -10   4  -4    0.95    0.62
  10   4   4    1.86    0.85
  10   4   4    1.46    0.78
  10   4   4    0.49    0.84
  12  -4   4    1.20    0.62
 -12  -4  -4    1.43    0.75
  12  -4   4    0.50    0.53
  12   4   4    1.52    0.73
 -12   4  -4    1.74    0.61
  12   4   4    0.72    0.95
  12   4   4    0.09    0.78
 -12   4  -4    1.55    0.57
  12   4   4    1.21    0.81
  12   4   4    1.15    0.66
  14  -4   4    0.11    0.48
  14  -4   4    0.21    0.61
 -14  -4  -4    0.43    0.64
  14  -4   4   -0.16    0.52
  14   4   4   -0.77    0.51
 -14   4  -4   -0.15    0.43
  14   4   4    0.47    0.67
 -14   4  -4    0.14    0.47
  14   4   4    0.25    0.71
  14   4   4   -0.82    0.52
  14   4   4    1.28    0.91
  16  -4   4   -0.53    0.48
  16  -4   4   -0.15    0.45
  16  -4   4    0.56    0.45
 -16  -4  -4    0.11    0.52
 -16   4  -4    0.10    0.39
  16   4   4   -0.42    0.45
  16   4   4   -0.81    0.49
  16   4   4    0.58    0.72
  16   4   4   -1.24    0.52
  16   4   4    0.00    0.56
  18  -4   4   -0.16    0.36
  18  -4   4    0.17    0.42
  18   4   4    0.40    0.58
  18   4   4    1.06    0.51
  18   4   4    0.15    0.45
  15  -5  -4    0.15    0.29
 -15   5   4   -0.36    0.30
  15   5  -4    0.54    0.44
 -13  -5   4    0.67    0.55
  13  -5  -4    0.58    0.39
 -13   5   4    0.56    0.40
  13   5  -4    0.49    0.47
 -11  -5   4   -1.23    0.31
  11  -5  -4   -0.61    0.35
 -11   5   4   -0.52    0.40
 -11   5   4   -0.43    0.64
  11   5  -4    0.08    0.45
  11   5  -4   -0.55    0.42
  -9  -5   4    0.05    0.45
   9  -5  -4    0.80    0.47
  -9  -5   4   -0.36    0.36
   9   5  -4    0.38    0.48
  -9   5   4   -0.43    0.41
   9   5  -4    0.65    0.54
   7  -5  -4    2.39    0.60
  -7  -5   4    2.09    0.65
  -7  -5   4   -0.09    0.39
   7   5  -4    3.07    0.74
   7   5  -4    1.49    0.54
  -7   5   4    4.08    0.75
   5  -5  -4    4.23    0.78
  -5  -5   4    5.01    0.75
   5   5  -4    3.36    0.67
  -5   5   4    3.08    1.05
  -5   5   4    5.09    0.79
   5   5  -4    3.83    0.84
   3  -5  -4    3.38    0.71
  -3  -5   4    3.90    0.78
  -3   5   4    3.18    0.71
  -3   5   4    3.23    0.68
   3   5  -4    2.77    0.65
   1  -5  -4    0.76    0.53
   1  -5  -4    0.65    0.47
  -1  -5   4    0.37    0.50
  -1  -5   4    0.42    0.50
   1   5  -4    0.41    0.46
  -1   5   4    0.65    0.48
  -1   5   4    0.77    0.53
   1   5  -4    0.61    0.44
  -1  -5  -4    1.52    0.56
  -1  -5  -4    0.02    0.45
   1  -5   4    1.42    0.53
   1  -5   4    1.45    0.55
  -1   5  -4    0.97    0.52
  -1   5  -4    0.52    0.47
   1   5   4    0.76    0.49
   1   5   4    0.42    0.48
   3  -5   4    4.88    0.73
  -3  -5  -4    4.29    0.71
   3  -5   4    4.53    0.76
  -3   5  -4    3.94    0.69
  -3   5  -4    3.40    0.69
   3   5   4    5.42    0.85
   3   5   4    5.81    0.92
   5  -5   4    1.02    0.52
  -5  -5  -4   -0.20    0.47
  -5  -5  -4    1.78    0.58
   5  -5   4    0.70    0.53
  -5   5  -4    0.03    0.41
   5   5   4    0.85    0.61
  -5   5  -4    1.35    0.59
   5   5   4    1.09    0.58
   7  -5   4   -0.23    0.40
  -7  -5  -4    0.78    0.50
   7  -5   4   -0.65    0.41
  -7  -5  -4    0.02    0.48
   7   5   4   -0.20    0.47
  -7   5  -4    0.05    0.41
   7   5   4   -0.21    0.50
  -9  -5  -4    1.28    0.55
   9  -5   4    1.35    0.51
   9  -5   4    0.18    0.42
   9   5   4    0.91    0.53
   9   5   4    1.44    0.73
   9   5   4    0.87    0.51
  -9   5  -4    0.01    0.38
  11  -5   4    0.56    0.40
 -11   5  -4    0.44    0.37
  11   5   4    0.25    0.43
  11   5   4    0.61    0.56
 -13  -5  -4    0.11    0.34
  13  -5   4   -0.31    0.30
  13   5   4   -0.23    0.42
 -13   5  -4   -0.20    0.29
  13   5   4   -0.13    0.37
  28   0  -5    0.34    0.62
  28   0  -5    0.05    0.46
  28   0  -5    1.26    0.58
 -26   0   5   -0.22    0.56
  26   0  -5   -0.18    0.50
  26   0  -5   -0.72    0.61
  26   0  -5   -0.20    0.74
  26   0  -5   -0.29    0.54
  24   0  -5    0.53    0.79
 -24   0   5   -0.79    0.72
  24   0  -5    0.11    0.77
  24   0  -5   -0.34    0.55
  24   0  -5   -0.49    0.85
  24   0  -5   -1.00    0.56
  22   0  -5    0.00    0.69
  22   0  -5   -0.57    0.56
  22   0  -5    0.20    0.83
  22   0  -5   -0.85    0.84
 -22   0   5    0.05    0.73
  22   0  -5    1.31    0.77
 -20   0   5   -2.64    1.07
  20   0  -5    0.02    0.63
  20   0  -5   -0.62    0.74
 -20   0   5   -0.28    0.69
  20   0  -5   -0.39    0.75
  20   0  -5   -0.03    0.83
  20   0  -5    1.06    0.70
  18   0  -5    1.35    0.64
  18   0  -5    1.18    0.76
 -18   0   5   -0.36    0.49
 -18   0   5   -0.23    0.61
 -18   0   5    0.66    0.46
  18   0  -5    0.85    0.73
 -16   0   5   -0.55    0.45
 -16   0   5    0.52    0.34
  16   0  -5   -0.32    0.45
 -16   0   5    0.47    0.54
  16   0  -5   -0.11    0.68
  16   0  -5    0.67    0.52
  16   0  -5    0.25    0.42
 -14   0   5   -0.26    0.40
 -14   0   5   -0.05    0.25
  14   0  -5   -0.05    0.40
  14   0  -5   -0.26    0.36
 -14   0   5   -0.03    0.48
 -12   0   5    0.08    0.28
 -12   0   5   -0.29    0.38
  12   0  -5    0.19    0.49
 -10   0   5    0.30    0.26
  10   0  -5    0.09    0.32
 -10   0   5   -0.02    0.32
  -8   0   5    0.04    0.38
   8   0  -5    0.03    0.36
   8   0  -5    0.07    0.16
  -8   0   5   -0.07    0.20
   6   0  -5    0.04    0.35
  -6   0   5    0.17    0.30
   6   0  -5    0.18    0.21
  -6   0   5    0.00    0.15
  -4   0   5    0.21    0.15
   4   0  -5    0.24    0.31
  -4   0   5   -0.30    0.27
  -4   0   5    0.03    0.27
   2   0  -5    0.38    0.31
  -2   0   5   -0.37    0.32
  -2   0   5    0.12    0.32
  -2   0   5    0.19    0.11
   0   0   5    0.04    0.27
   0   0  -5   -0.14    0.24
   0   0   5    0.22    0.17
   0   0   5    1.02    0.33
   2   0   5   -0.02    0.26
   2   0   5    0.04    0.30
   2   0   5   -0.04    0.19
   2   0   5    0.25    0.29
   4   0   5    0.36    0.30
   4   0   5    0.10    0.33
   4   0   5    0.28    0.30
   4   0   5   -0.15    0.32
   6   0   5    0.23    0.32
   6   0   5    0.03    0.25
   6   0   5    0.24    0.30
   6   0   5    0.17    0.37
   8   0   5   -0.03    0.34
  -8   0  -5    0.22    0.34
   8   0   5    0.38    0.40
  -8   0  -5    0.48    0.26
  10   0   5    0.04    0.38
 -10   0  -5   -0.09    0.31
  10   0   5   -0.24    0.42
  12   0   5   -0.13    0.40
  12   0   5    0.10    0.53
  12   0   5   -0.26    0.53
 -12   0  -5   -0.37    0.36
  12   0   5    0.01    0.54
  12   0   5    0.01    0.44
 -14   0  -5   -0.32    0.44
  14   0   5    0.12    0.58
  14   0   5    0.21    0.54
  14   0   5   -0.05    0.50
  14   0   5   -0.96    0.53
  14   0   5   -0.32    0.59
  16   0   5   -0.43    0.63
  16   0   5   -0.18    0.68
  16   0   5   -0.20    0.57
 -16   0  -5    0.49    0.44
  16   0   5   -0.32    0.69
  18   0   5   -0.79    0.63
  18   0   5   -0.34    0.74
  18   0   5    0.48    0.74
  18   0   5   -0.72    0.62
  18   0   5   -0.07    0.65
  20   0   5    0.02    0.71
  20   0   5   -0.22    0.84
  20   0   5   -1.15    0.69
  20   0   5   -1.10    0.62
  20   0   5   -0.30    0.66
  22   0   5   -0.50    0.65
  22   0   5   -0.75    0.73
  22   0   5   -0.07    0.69
  22   0   5    0.31    0.67
  22   0   5    1.75    0.81
  24   0   5    0.59    0.66
 -24   0  -5    0.08    0.59
  24   0   5    0.20    0.63
  24   0   5    0.67    0.65
  24   0   5    0.31    0.66
  26   0   5    0.09    0.49
  26   0   5    0.15    0.48
 -27  -1   5    3.23    1.10
  27  -1  -5    3.91    0.73
  27  -1  -5    3.21    0.69
  27  -1  -5    1.96    0.66
 -27   1   5    2.36    0.68
  27   1  -5    4.08    0.71
  27   1  -5    2.63    0.72
  27   1  -5    2.66    0.72
  27   1  -5    3.57    0.81
 -27   1   5    1.54    0.56
  25  -1  -5    0.73    0.50
  25  -1  -5    0.61    0.66
 -25  -1   5    1.00    0.64
  25  -1  -5    0.85    0.67
  25  -1  -5    0.22    0.76
  25   1  -5   -0.73    0.81
 -25   1   5   -0.97    1.25
  25   1  -5    0.20    0.72
 -25   1   5    0.36    0.60
  25   1  -5    0.82    0.64
  25   1  -5   -0.07    0.54
  25   1  -5    0.18    0.82
  23  -1  -5    3.84    0.85
  23  -1  -5    4.26    0.84
 -23  -1   5    5.63    1.06
  23  -1  -5    7.00    1.07
  23  -1  -5    3.20    1.00
  23   1  -5    4.30    1.03
  23   1  -5    6.52    1.30
  23   1  -5    4.80    0.88
  23   1  -5    4.28    0.94
  23   1  -5    5.17    1.13
 -23   1   5    5.58    1.13
 -23   1   5    4.04    0.91
  21  -1  -5   14.12    1.32
  21  -1  -5   13.08    1.35
  21  -1  -5   14.17    1.48
  21  -1  -5   14.36    1.35
 -21  -1   5   12.71    1.42
  21  -1  -5   13.38    1.20
  21   1  -5   13.41    1.53
  21   1  -5   13.68    1.33
  21   1  -5   14.62    1.27
  21   1  -5   16.23    1.34
  21   1  -5   14.31    1.59
 -21   1   5   13.59    1.31
  21   1  -5   13.21    1.64
  19  -1  -5    7.00    1.13
  19  -1  -5    6.58    0.96
  19  -1  -5    7.77    1.48
  19  -1  -5    7.80    1.50
 -19  -1   5    7.58    1.14
 -19  -1   5    4.14    0.99
  19  -1  -5    7.96    1.27
  19  -1  -5   12.00    2.19
  19   1  -5    6.13    1.00
  19   1  -5    7.46    1.24
  19   1  -5    6.79    0.92
  19   1  -5    7.94    1.30
  19   1  -5    6.93    0.98
 -19   1   5    7.71    1.01
  17  -1  -5    2.81    1.21
  17  -1  -5    4.29    1.07
  17  -1  -5    5.68    1.03
 -17  -1   5    2.21    0.67
  17  -1  -5    3.15    0.65
 -17  -1   5    5.77    0.98
  17   1  -5    3.63    1.02
 -17   1   5    2.63    0.77
  17   1  -5    5.12    0.88
  17   1  -5    4.81    0.82
  17   1  -5    3.97    1.06
  15  -1  -5    2.10    0.62
 -15  -1   5    3.91    0.80
  15  -1  -5    2.29    0.62
 -15  -1   5    2.50    0.57
  15  -1  -5    2.90    0.79
  15  -1  -5    2.64    0.79
  15   1  -5    3.33    0.76
  15   1  -5    1.75    0.80
 -15   1   5    2.40    0.61
  15   1  -5    1.91    0.57
  15   1  -5    2.35    0.68
  13  -1  -5   23.74    1.24
 -13  -1   5   22.06    1.28
 -13  -1   5   26.03    1.25
  13  -1  -5   26.32    1.53
 -13  -1   5   25.85    1.29
  13  -1  -5   25.36    1.31
  13  -1  -5   23.61    1.39
  13   1  -5   25.41    1.59
 -13   1   5   24.35    1.32
  13   1  -5   20.92    1.21
 -11  -1   5  105.63    3.13
 -11  -1   5   99.49    3.13
  11  -1  -5   99.23    3.10
  11  -1  -5  104.30    3.47
  11   1  -5   95.20    3.50
 -11   1   5   93.76    3.18
   9  -1  -5   12.68    0.98
  -9  -1   5   14.14    0.83
   9  -1  -5   13.43    0.75
  -9  -1   5   14.93    0.82
   9   1  -5   15.56    1.06
  -9   1   5   13.56    0.89
   9   1  -5   14.48    0.69
   7  -1  -5   36.05    1.53
  -7  -1   5   35.04    1.29
  -7  -1   5   34.68    1.30
   7  -1  -5   33.10    1.18
  -7   1   5   35.02    1.37
  -7   1   5   34.58    1.20
   7   1  -5   36.25    1.52
   7   1  -5   35.11    1.22
   5  -1  -5   -0.05    0.36
  -5  -1   5    0.13    0.28
   5  -1  -5    0.25    0.18
  -5  -1   5    0.36    0.30
   5   1  -5    0.42    0.28
  -5   1   5    0.25    0.26
  -5   1   5    0.29    0.34
   5   1  -5    0.32    0.33
  -3  -1   5   10.98    0.61
   3  -1  -5   11.17    0.77
   3  -1  -5   10.32    0.44
  -3  -1   5   11.06    0.64
   3   1  -5   10.53    0.61
  -3   1   5   11.08    0.61
  -3   1   5   11.50    0.65
   3   1  -5   11.66    0.60
   1  -1  -5  206.67    5.21
   1  -1  -5  208.90    5.61
  -1  -1   5  204.70    5.46
  -1  -1   5  202.88    5.38
  -1   1   5  203.91    5.43
   1   1  -5  200.73    5.38
   1   1  -5  182.59    5.17
  -1   1   5  206.05    5.33
  -1  -1  -5   41.79    1.65
   1  -1   5   45.15    1.60
  -1  -1  -5   47.68    1.39
   1  -1   5   44.43    1.51
   1   1   5   46.80    1.43
   1   1   5   46.74    1.56
  -1   1  -5   46.46    1.51
   3  -1   5    0.24    0.36
   3  -1   5    0.35    0.28
  -3  -1  -5    0.41    0.22
   3   1   5    0.25    0.24
   3   1   5    0.07    0.26
   3   1   5    0.36    0.39
  -3   1  -5    0.59    0.29
   5  -1   5   13.62    0.81
   5  -1   5   13.15    0.84
  -5  -1  -5   14.53    0.75
   5   1   5   14.14    1.02
  -5   1  -5   14.63    0.71
   5   1   5   14.45    0.77
   5   1   5   13.58    0.64
   7  -1   5    7.85    0.70
  -7  -1  -5    7.90    0.65
  -7   1  -5    8.46    0.54
  -7   1  -5    8.63    0.73
   7   1   5    7.48    0.60
   7   1   5    6.70    0.81
  -9  -1  -5   19.21    1.13
   9  -1   5   21.12    1.19
   9   1   5   20.12    1.00
  -9   1  -5   23.01    1.20
   9   1   5   21.64    1.43
  11  -1   5    4.51    0.71
  11  -1   5    4.42    0.72
  11  -1   5    3.79    0.75
  11  -1   5    6.37    0.79
 -11  -1  -5    2.48    0.54
 -11   1  -5    3.72    0.60
  11   1   5    3.71    0.86
  11   1   5    4.83    0.75
  11   1   5    2.50    0.74
  11   1   5    6.27    0.85
  13  -1   5    2.65    0.72
  13  -1   5    2.31    0.64
  13  -1   5    3.68    0.72
  13  -1   5    2.54    0.68
 -13  -1  -5    2.06    0.56
  13  -1   5    2.52    0.64
  13   1   5    3.13    0.74
  13   1   5    2.38    0.69
  13   1   5    3.11    0.80
 -13   1  -5    2.29    0.63
  13   1   5    2.99    0.87
  15  -1   5    1.65    0.68
 -15  -1  -5    0.98    0.54
  15  -1   5    1.21    0.62
  15  -1   5    1.01    0.67
  15  -1   5    1.39    0.65
  15   1   5    1.40    0.81
  15   1   5    0.67    0.66
  15   1   5    0.27    0.72
  15   1   5    0.60    0.54
 -15   1  -5    1.01    0.65
  17  -1   5    0.97    0.75
  17  -1   5    0.12    0.62
  17  -1   5    0.51    0.61
  17  -1   5   -1.03    0.54
  17  -1   5    1.03    0.73
  17  -1   5    0.19    0.80
  17   1   5    1.26    0.70
  17   1   5    0.16    0.88
  17   1   5    0.70    0.63
  17   1   5    0.63    0.89
  17   1   5   -0.13    0.71
  19  -1   5    1.05    0.80
  19  -1   5    0.22    0.76
  19  -1   5    0.30    0.66
  19  -1   5    1.91    0.87
  19  -1   5    1.64    0.77
  19  -1   5   -0.60    0.56
  19   1   5    0.64    0.75
  19   1   5    1.03    0.80
  19   1   5   -0.24    0.61
  19   1   5    1.60    0.90
  19   1   5    1.88    0.90
  21  -1   5    2.29    0.88
  21  -1   5    2.57    0.91
  21  -1   5    2.61    0.92
  21  -1   5    4.26    0.90
  21  -1   5    3.22    0.83
  21  -1   5   -1.37    0.63
  21   1   5    2.49    0.81
  21   1   5    2.70    0.91
  21   1   5    2.13    0.79
  21   1   5    3.57    1.06
  21   1   5    2.75    0.92
  23  -1   5   -0.46    0.69
  23  -1   5    0.32    0.59
  23  -1   5   -0.45    0.60
  23  -1   5    0.54    0.45
  23  -1   5   -0.17    0.64
  23   1   5    0.94    0.75
  23   1   5   -0.14    0.51
  23   1   5   -0.76    0.70
  23   1   5    0.97    0.78
  23   1   5    0.67    0.64
  25  -1   5    0.78    0.53
  25  -1   5    0.68    0.59
  25   1   5   -0.12    0.45
  25   1   5   -0.63    0.55
  26  -2  -5   -0.07    0.72
  26  -2  -5    0.26    0.49
  26   2  -5    0.13    0.44
 -26   2   5    1.21    0.52
  26   2  -5   -0.90    0.49
  24  -2  -5    0.42    0.62
 -24  -2   5    0.60    0.53
  24  -2  -5    0.10    0.55
 -24   2   5   -0.67    0.66
 -24   2   5   -0.40    0.65
  24   2  -5   -0.32    0.64
  24   2  -5   -0.60    0.50
  24   2  -5   -0.69    0.63
  24   2  -5    0.34    0.58
  24   2  -5    0.09    0.90
  22  -2  -5    0.42    0.63
  22  -2  -5    0.72    0.62
  22  -2  -5    0.93    0.69
 -22   2   5   -0.24    0.66
  22   2  -5    1.37    0.72
  22   2  -5    0.24    0.76
  22   2  -5   -0.65    0.66
  22   2  -5    0.21    0.68
  22   2  -5   -0.09    0.80
  22   2  -5   -0.17    0.97
  20  -2  -5    1.12    0.62
  20  -2  -5    1.44    0.79
  20  -2  -5    1.36    0.70
 -20  -2   5    1.78    0.79
  20   2  -5    1.93    0.89
 -20   2   5    1.49    0.59
  20   2  -5    1.69    1.19
 -20   2   5    2.39    0.77
  20   2  -5    1.89    0.75
  20   2  -5    1.22    0.81
  20   2  -5    1.77    0.70
  20   2  -5    1.74    0.94
  18  -2  -5    1.37    0.72
  18  -2  -5    2.04    0.72
 -18  -2   5    0.84    0.74
  18  -2  -5    1.90    0.77
  18  -2  -5    1.20    0.70
  18   2  -5    2.06    0.91
  18   2  -5    2.34    0.82
  18   2  -5    0.80    0.73
  18   2  -5    1.04    0.63
 -18   2   5    1.47    0.57
  18   2  -5    2.30    0.96
  16  -2  -5    3.77    0.83
 -16  -2   5    3.10    0.84
  16  -2  -5    3.91    0.93
 -16  -2   5    1.39    0.70
  16   2  -5    1.54    0.87
  16   2  -5    3.21    0.92
 -16   2   5    3.37    0.71
  16   2  -5    3.95    1.11
 -16   2   5    3.37    0.82
  16   2  -5    2.61    0.72
  14  -2  -5   43.04    2.17
 -14  -2   5   40.18    1.86
  14  -2  -5   42.67    1.86
  14  -2  -5   38.46    1.94
 -14  -2   5   39.98    1.96
  14   2  -5   42.68    2.15
 -14   2   5   42.25    1.75
  14   2  -5   39.68    2.33
 -14   2   5   42.49    2.02
  14   2  -5   39.77    1.86
  14   2  -5   40.20    2.09
 -12  -2   5   14.61    1.07
 -12  -2   5   14.51    1.13
  12  -2  -5   17.31    1.29
  12  -2  -5   16.30    1.08
  12   2  -5   15.08    1.11
  12   2  -5   17.54    1.39
 -12   2   5   16.80    1.17
 -12   2   5   18.96    1.04
  12   2  -5   16.42    1.40
  10  -2  -5   39.35    1.63
 -10  -2   5   39.41    1.69
  10  -2  -5   39.49    1.91
 -10  -2   5   40.58    1.77
  10  -2  -5   39.56    1.66
  10   2  -5   40.30    2.02
  10   2  -5   38.00    1.69
  10   2  -5   39.39    1.55
 -10   2   5   41.87    1.77
  10   2  -5   40.25    1.93
 -10   2   5   36.32    1.54
   8  -2  -5   73.79    2.80
   8  -2  -5   73.57    2.46
  -8  -2   5   76.28    2.62
   8   2  -5   75.94    2.83
   8   2  -5   79.14    2.50
  -8   2   5   73.92    2.43
  -8   2   5   75.34    2.58
   6  -2  -5   34.81    1.34
   6  -2  -5   33.78    1.66
  -6  -2   5   37.15    1.54
   6   2  -5   34.53    1.59
  -6   2   5   32.48    1.38
  -6   2   5   35.44    1.41
   6   2  -5   36.23    1.45
   4  -2  -5   12.94    0.98
  -4  -2   5   11.58    0.74
  -4  -2   5   12.62    0.85
   4  -2  -5   11.80    0.67
  -4   2   5   11.55    0.78
   4   2  -5   11.96    0.77
  -4   2   5   12.08    0.73
  -2  -2   5    7.54    0.64
   2  -2  -5    8.70    0.58
   2  -2  -5    8.13    0.78
  -2  -2   5    7.81    0.71
  -2   2   5    8.20    0.56
  -2   2   5    8.08    0.64
   2   2  -5    8.09    0.65
   0  -2   5   19.94    1.06
   0  -2   5   17.57    0.98
   0  -2  -5   19.40    1.17
   0  -2  -5   20.84    0.94
   0   2  -5   20.68    1.00
   0   2   5   20.67    1.04
  -2  -2  -5    4.42    0.70
   2  -2   5    4.63    0.56
   2  -2   5    3.78    0.58
  -2  -2  -5    5.06    0.55
   2   2   5    3.89    0.57
  -2   2  -5    4.31    0.56
  -4  -2  -5    1.12    0.41
   4  -2   5    1.98    0.54
  -4   2  -5    0.60    0.40
  -4   2  -5    1.19    0.41
   4   2   5    1.35    0.67
   4   2   5    1.52    0.46
   6  -2   5    6.59    0.70
  -6  -2  -5    5.49    0.64
   6  -2   5    6.26    0.72
   6  -2   5    4.98    0.61
   6   2   5    5.69    0.85
   6   2   5    6.12    0.67
   6   2   5    6.64    0.92
  -6   2  -5    6.11    0.60
  -6   2  -5    6.68    0.69
   6   2   5    5.78    0.73
  -8  -2  -5   13.27    0.97
   8  -2   5   12.05    0.93
   8  -2   5   12.20    0.99
   8  -2   5   12.66    1.05
   8  -2   5   12.70    0.92
   8   2   5   12.25    1.00
  -8   2  -5   12.94    1.01
   8   2   5   12.23    0.91
   8   2   5   13.76    1.27
   8   2   5   12.64    1.08
   8   2   5   14.36    0.96
   8   2   5   13.24    1.25
  10  -2   5   14.85    1.04
 -10  -2  -5   16.75    1.19
  10  -2   5   16.38    1.08
  10  -2   5   16.17    1.19
  10  -2   5   15.72    1.19
 -10   2  -5   16.77    1.18
  10   2   5   16.65    1.15
  10   2   5   17.53    1.51
  10   2   5   16.69    1.28
  10   2   5   19.08    1.59
  12  -2   5   21.95    1.43
 -12  -2  -5   21.26    1.44
  12  -2   5   19.44    1.27
  12  -2   5   21.30    1.36
  12  -2   5   19.83    1.40
 -12   2  -5   22.58    1.46
  12   2   5   22.06    1.82
  12   2   5   21.51    1.42
  12   2   5   23.50    1.45
  12   2   5   22.48    1.73
  14  -2   5    9.00    1.08
  14  -2   5    6.88    0.82
  14  -2   5    7.77    1.16
  14  -2   5    6.40    0.99
 -14  -2  -5    2.31    1.00
  14  -2   5    5.84    1.08
  14   2   5    6.30    0.97
  14   2   5    5.36    0.99
  14   2   5    3.85    1.07
  14   2   5    6.58    1.32
  14   2   5    6.96    1.03
  16  -2   5    0.38    0.64
  16  -2   5    0.68    0.70
  16  -2   5    0.35    0.72
  16  -2   5   -0.02    0.64
  16  -2   5   -0.82    0.60
 -16   2  -5   -0.13    0.62
  16   2   5   -0.18    0.66
  16   2   5   -0.19    0.86
  16   2   5    0.54    0.67
  16   2   5    0.50    0.95
  16   2   5    0.19    0.67
  18  -2   5    0.31    0.64
  18  -2   5   -0.04    0.66
  18  -2   5   -0.11    0.63
  18  -2   5    0.34    0.60
  18  -2   5   -0.37    0.67
  18   2   5   -0.73    0.56
  18   2   5    0.74    0.97
  18   2   5    0.79    0.79
 -18   2  -5   -0.13    0.51
  18   2   5   -0.41    0.85
  18   2   5    0.62    0.68
  20  -2   5    0.75    0.68
  20  -2   5    0.91    0.58
  20  -2   5   -0.35    0.66
  20  -2   5    1.55    0.76
  20  -2   5    0.90    0.65
  20   2   5    1.13    0.86
  20   2   5    1.13    0.69
  20   2   5    0.40    0.82
  20   2   5   -0.95    0.50
  20   2   5   -0.33    0.71
  22  -2   5   -0.40    0.49
  22  -2   5   -0.75    0.58
  22  -2   5   -0.16    0.57
  22  -2   5    0.79    0.57
  22  -2   5   -0.28    0.61
  22   2   5    0.20    0.59
  22   2   5    0.79    0.59
  22   2   5   -0.73    0.68
  22   2   5    0.43    0.69
  24  -2   5    0.58    0.45
  24  -2   5    0.64    0.47
  24  -2   5    0.47    0.48
  24   2   5    0.27    0.47
  24   2   5    0.24    0.56
  25  -3  -5   -0.01    0.39
 -25  -3   5   -0.07    0.38
 -25   3   5    0.62    0.41
  25   3  -5   -0.04    0.40
  23  -3  -5    0.85    0.56
  23  -3  -5    1.34    0.52
 -23  -3   5    1.09    0.58
 -23  -3   5    0.68    0.56
 -23   3   5    0.49    0.55
  23   3  -5    1.14    0.57
  23   3  -5    2.07    0.61
 -21  -3   5    0.22    0.60
  21  -3  -5    0.45    0.57
 -21  -3   5    0.76    0.66
  21  -3  -5    1.03    0.58
 -21   3   5    1.69    0.74
 -21   3   5    0.82    0.49
  21   3  -5    0.63    0.59
  21   3  -5    0.98    0.67
  19  -3  -5    0.77    0.59
  19  -3  -5    2.39    0.74
 -19  -3   5    1.28    0.73
  19  -3  -5    1.47    0.72
 -19  -3   5    0.44    0.60
  19   3  -5    1.08    0.65
  19   3  -5    2.18    0.82
 -19   3   5    0.74    0.50
  19   3  -5    2.45    0.80
  17  -3  -5   -0.55    0.52
 -17  -3   5   -0.64    0.58
  17  -3  -5    0.61    0.57
 -17  -3   5    0.65    0.74
  17  -3  -5    0.58    0.72
  17   3  -5   -0.61    0.62
  17   3  -5    0.66    0.69
  17   3  -5   -0.48    0.70
 -17   3   5    0.01    0.49
 -15  -3   5   12.34    1.39
  15  -3  -5   11.29    1.38
  15  -3  -5   11.78    1.27
 -15  -3   5   12.71    1.17
  15  -3  -5   11.76    1.13
 -15   3   5   13.06    1.09
  15   3  -5   12.72    1.27
  15   3  -5   11.33    1.28
  13  -3  -5    3.27    0.94
 -13  -3   5    2.59    0.76
  13  -3  -5    3.33    0.82
  13  -3  -5    1.80    0.61
 -13  -3   5    1.46    0.84
  13   3  -5    2.54    0.82
 -13   3   5    3.20    0.74
 -13   3   5    3.43    0.87
  13   3  -5    2.50    0.79
 -11  -3   5   10.10    1.15
  11  -3  -5   11.13    1.00
 -11  -3   5   10.40    1.06
  11   3  -5   10.72    1.09
 -11   3   5    9.25    0.89
  11   3  -5    9.59    0.89
  -9  -3   5    2.25    0.68
   9  -3  -5    1.44    0.62
  -9  -3   5    0.93    0.55
   9   3  -5    1.33    0.55
  -9   3   5    1.52    0.51
   9   3  -5    1.69    0.67
   9   3  -5    2.11    0.61
  -7  -3   5    3.97    0.80
  -7  -3   5    3.76    0.79
   7  -3  -5    2.09    0.58
  -7   3   5    3.70    0.66
  -7   3   5    3.42    0.71
   7   3  -5    2.69    0.75
  -7   3   5    4.74    0.71
   7   3  -5    3.45    0.65
   7   3  -5    4.07    0.64
  -5  -3   5    0.72    0.49
   5  -3  -5   -0.73    0.52
   5  -3  -5    0.48    0.50
  -5  -3   5    0.84    0.53
  -5   3   5    0.53    0.40
   5   3  -5    0.39    0.44
  -5   3   5    0.17    0.39
   5   3  -5    0.03    0.40
  -5   3   5   -0.03    0.37
  -3  -3   5    0.25    0.45
  -3  -3   5    0.34    0.45
   3  -3  -5    0.04    0.42
   3  -3  -5    0.21    0.56
  -3   3   5    0.35    0.38
  -3   3   5    1.30    0.48
  -3   3   5    0.94    0.47
   3   3  -5   -0.04    0.33
   3   3  -5    0.14    0.39
  -1  -3   5    3.45    0.69
   1  -3  -5    1.88    0.65
  -1  -3   5    3.07    0.63
   1  -3  -5    3.57    0.60
  -1   3   5    2.55    0.60
   1   3  -5    3.55    0.63
  -1   3   5    3.38    0.79
  -1   3   5    3.52    0.61
   1   3  -5    2.50    0.58
   1  -3   5    0.44    0.53
   1  -3   5    0.48    0.48
   1  -3   5    0.98    0.51
  -1  -3  -5    0.89    0.42
  -1  -3  -5    0.29    0.48
  -1   3  -5    0.66    0.47
   1   3   5    0.81    0.58
   1   3   5    0.55    0.39
   1   3   5    0.31    0.60
  -1   3  -5    0.70    0.44
   1   3   5    0.90    0.45
  -3  -3  -5   17.10    1.31
  -3  -3  -5   14.49    1.04
  -3  -3  -5   15.34    1.06
   3  -3   5   14.85    1.11
   3  -3   5   13.34    1.07
   3  -3   5   15.43    1.08
  -3   3  -5   14.82    0.95
   3   3   5   15.72    1.25
   3   3   5   15.60    1.11
   3   3   5   16.35    1.01
  -3   3  -5   16.34    1.05
   3   3   5   15.76    1.10
   5  -3   5    7.93    0.88
  -5  -3  -5    8.52    0.90
   5  -3   5    9.91    0.95
  -5  -3  -5    8.90    1.06
  -5  -3  -5    7.11    0.87
   5  -3   5    7.98    0.96
   5  -3   5    7.68    0.87
   5   3   5    8.38    0.75
  -5   3  -5    8.33    0.87
   5   3   5    7.61    0.88
  -5   3  -5    8.24    0.80
  -5   3  -5    7.78    0.75
   5   3   5    7.48    0.95
   5   3   5    8.59    1.16
   7  -3   5    2.08    0.65
   7  -3   5    2.36    0.68
   7  -3   5    1.89    0.60
   7  -3   5    2.97    0.69
  -7  -3  -5    4.06    0.80
  -7  -3  -5    2.22    0.67
  -7  -3  -5    5.69    0.96
   7   3   5    2.22    0.64
   7   3   5    1.62    0.84
   7   3   5    1.93    0.71
   7   3   5    2.87    0.62
  -7   3  -5    2.19    0.77
   9  -3   5   36.65    1.90
  -9  -3  -5   37.66    2.15
  -9  -3  -5   37.11    1.94
   9  -3   5   36.30    1.96
   9  -3   5   37.85    1.85
   9  -3   5   36.55    1.76
  -9  -3  -5   38.33    1.84
   9   3   5   39.93    2.15
   9   3   5   36.27    1.88
   9   3   5   39.23    1.94
  -9   3  -5   38.25    1.99
   9   3   5   37.16    1.70
  11  -3   5    0.20    0.68
  11  -3   5    0.40    0.65
 -11  -3  -5    0.22    0.58
  11  -3   5   -0.99    0.46
  11  -3   5    1.12    0.62
  11  -3   5    0.37    0.63
  11  -3   5    1.22    0.77
  11   3   5    0.40    0.65
  11   3   5    0.87    0.74
  11   3   5    1.11    0.78
 -11   3  -5    0.00    0.52
  11   3   5   -0.06    0.87
  11   3   5   -0.44    0.66
 -13  -3  -5   19.53    1.45
  13  -3   5   19.97    1.64
  13  -3   5   19.56    1.43
  13  -3   5   19.60    1.44
  13  -3   5   20.66    1.53
  13  -3   5   24.38    1.55
  13  -3   5   22.06    1.55
  13   3   5   22.89    1.61
 -13   3  -5   22.66    1.36
  13   3   5   22.65    1.81
  13   3   5   26.44    1.61
  13   3   5   20.56    1.68
  13   3   5   24.77    1.68
  15  -3   5    1.42    0.73
  15  -3   5    0.44    0.65
  15  -3   5    2.32    0.71
 -15  -3  -5    1.56    0.71
  15  -3   5    0.59    0.69
  15  -3   5   -0.77    0.64
  15   3   5    1.11    0.72
  15   3   5   -0.78    0.74
  15   3   5    0.91    0.85
  15   3   5    0.21    0.70
 -15   3  -5    1.12    0.53
  15   3   5    1.31    0.76
  17  -3   5    0.88    0.65
  17  -3   5    0.56    0.56
  17  -3   5    0.18    0.60
 -17  -3  -5   -0.01    0.54
  17  -3   5   -0.14    0.51
  17  -3   5    0.03    0.69
  17   3   5    0.15    0.62
 -17   3  -5    0.56    0.51
  17   3   5    0.29    0.56
  17   3   5    0.97    0.70
  17   3   5   -0.56    0.67
  17   3   5    0.43    0.81
  19  -3   5    0.05    0.50
  19  -3   5    0.91    0.59
 -19  -3  -5    0.13    0.53
  19  -3   5    0.60    0.63
  19  -3   5   -0.90    0.50
  19  -3   5    0.06    0.53
  19   3   5    0.45    0.67
  19   3   5    1.28    0.66
  19   3   5    0.41    0.61
 -19   3  -5    0.40    0.41
  19   3   5   -0.70    0.77
  21  -3   5    1.82    0.57
  21  -3   5    0.91    0.47
  21  -3   5    1.10    0.49
  21   3   5    1.82    0.74
  21   3   5    1.13    0.57
 -20  -4   5    3.96    0.65
  20  -4  -5    4.06    0.64
  20   4  -5    4.21    0.70
 -18  -4   5    0.72    0.61
  18  -4  -5   -0.65    0.36
  18  -4  -5   -0.05    0.45
 -18  -4   5   -0.41    0.51
  18   4  -5   -0.50    0.52
  18   4  -5    0.16    0.56
 -18   4   5   -0.03    0.37
 -16  -4   5    1.45    0.75
 -16  -4   5    1.04    0.76
  16  -4  -5    1.74    0.59
  16  -4  -5    1.13    0.61
 -16   4   5    0.41    0.44
  16   4  -5    0.80    0.59
  16   4  -5    1.26    0.64
 -16   4   5    1.46    0.59
 -14  -4   5    2.67    0.80
  14  -4  -5    2.23    0.69
 -14  -4   5    1.24    0.80
  14  -4  -5    2.56    0.71
 -14   4   5    3.76    0.79
  14   4  -5    2.99    0.80
  14   4  -5    3.56    0.82
 -14   4   5    2.83    0.67
 -12  -4   5    3.52    0.90
 -12  -4   5    2.09    0.84
  12  -4  -5    2.91    0.70
  12  -4  -5    1.81    0.62
  12   4  -5    0.49    0.44
  12   4  -5    2.36    0.78
 -12   4   5    2.44    0.64
 -12   4   5    2.58    0.75
  12   4  -5    2.89    0.82
 -10  -4   5    6.58    1.10
  10  -4  -5    4.26    0.81
 -10  -4   5    4.18    0.89
  10  -4  -5    3.70    0.71
  10   4  -5    3.76    0.87
  10   4  -5    4.15    0.79
 -10   4   5    3.51    0.70
 -10   4   5    3.18    0.82
   8  -4  -5    1.34    0.58
   8  -4  -5    0.68    0.51
  -8  -4   5    1.75    0.67
  -8  -4   5    2.11    0.87
  -8   4   5    1.37    0.60
   8   4  -5    0.83    0.64
   8   4  -5    1.70    0.60
  -8   4   5    2.43    0.59
   6  -4  -5    7.32    1.00
  -6  -4   5    7.10    1.05
   6  -4  -5    6.95    0.93
  -6  -4   5    5.31    0.89
   6   4  -5    5.82    0.84
   6   4  -5    7.49    1.06
  -6   4   5    7.18    0.95
  -6   4   5    7.49    0.95
   4  -4  -5    0.46    0.55
  -4  -4   5    0.54    0.55
  -4  -4   5    1.39    0.76
   4  -4  -5    0.45    0.51
  -4   4   5    0.82    0.51
  -4   4   5    0.89    0.58
   4   4  -5    0.82    0.60
   4   4  -5    1.06    0.73
  -2  -4   5   49.29    2.20
   2  -4  -5   48.09    2.11
   2  -4  -5   52.16    2.11
  -2  -4   5   48.02    2.24
  -2   4   5   48.77    2.14
  -2   4   5   50.60    2.07
   2   4  -5   49.90    2.16
   0  -4   5    8.05    1.18
   0  -4   5    9.47    0.98
   0  -4   5    7.60    1.08
   0  -4  -5    8.68    0.94
   0   4   5    7.53    0.88
   0   4  -5    9.61    0.93
   0   4  -5    8.46    1.05
   0   4   5    7.30    0.99
   0   4   5   14.99    1.64
   0   4   5    8.49    1.24
  -2  -4  -5   -0.11    0.50
   2  -4   5    0.27    0.57
   2  -4   5   -0.18    0.47
   2  -4   5    0.26    0.72
   2   4   5    0.04    0.76
   2   4   5    0.02    0.57
   2   4   5    0.36    0.81
   2   4   5    0.71    0.51
  -2   4  -5    0.09    0.61
  -2   4  -5    0.30    0.44
   4  -4   5    1.56    0.58
   4  -4   5    0.15    0.56
   4  -4   5    1.21    0.70
   4   4   5   -0.46    0.45
  -4   4  -5    0.78    0.49
  -4   4  -5    0.79    0.66
  -4   4  -5    0.21    0.38
   4   4   5    0.68    0.76
   4   4   5    1.30    0.79
   4   4   5    0.17    0.75
   4   4   5    1.85    0.88
   6  -4   5   -0.32    0.64
   6  -4   5    0.50    0.51
   6  -4   5    0.29    0.50
  -6  -4  -5    0.54    0.52
   6   4   5   -0.47    0.83
   6   4   5   -0.32    0.80
   6   4   5   -0.02    0.48
  -6   4  -5    0.58    0.54
   6   4   5    0.18    0.74
  -6   4  -5    0.11    0.60
  -6   4  -5   -0.58    0.38
   6   4   5   -0.37    0.65
   6   4   5    0.78    0.71
   8  -4   5    1.61    0.70
   8  -4   5    2.54    0.71
  -8  -4  -5    0.66    0.64
   8  -4   5    0.92    0.61
  -8   4  -5    1.56    0.71
  -8   4  -5    0.64    0.51
   8   4   5    0.20    0.69
   8   4   5    0.21    0.69
   8   4   5    0.01    0.54
   8   4   5    0.39    0.68
   8   4   5   -0.37    0.74
   8   4   5    0.63    0.91
  10  -4   5    0.44    0.54
 -10  -4  -5    0.08    0.57
  10  -4   5    0.52    0.55
  10  -4   5   -0.69    0.52
  10   4   5    0.54    0.81
  10   4   5    0.41    0.67
  10   4   5    1.25    0.82
 -10   4  -5    0.72    0.50
 -10   4  -5    1.37    0.64
  10   4   5    0.25    0.54
  10   4   5   -0.25    0.60
  10   4   5    0.36    0.92
  12  -4   5   -1.08    0.62
  12  -4   5    0.20    0.48
  12  -4   5   -0.36    0.59
 -12  -4  -5   -0.46    0.53
  12  -4   5   -0.24    0.48
 -12   4  -5    0.24    0.47
  12   4   5   -0.86    0.82
  12   4   5   -1.01    0.61
 -12   4  -5    0.66    0.55
  12   4   5   -0.57    0.55
  12   4   5   -0.34    0.59
  12   4   5    0.25    0.73
  14  -4   5    2.95    0.70
  14  -4   5    1.26    0.62
  14  -4   5    0.65    0.54
 -14  -4  -5    0.87    0.59
  14  -4   5    1.95    0.65
  14   4   5    0.09    0.66
  14   4   5    2.60    0.93
 -14   4  -5    1.28    0.51
  14   4   5    1.73    0.64
  14   4   5    2.30    0.76
  14   4   5    1.11    0.63
 -14   4  -5    1.66    0.52
 -16  -4  -5   -0.33    0.56
  16  -4   5   -0.13    0.44
  16  -4   5    0.51    0.45
  16  -4   5   -0.18    0.46
  16  -4   5    0.15    0.51
 -16   4  -5    0.76    0.41
  16   4   5    0.91    0.53
  16   4   5    0.90    0.53
  16   4   5    0.57    0.76
  16   4   5   -0.26    0.59
  16   4   5    0.44    0.55
  18  -4   5   -0.17    0.35
  18  -4   5   -0.31    0.36
  18   4   5   -0.43    0.41
  18   4   5   -0.28    0.40
  18   4   5   -0.88    0.51
  15  -5  -5    0.26    0.33
 -15   5   5    0.30    0.34
  15   5  -5    0.53    0.42
  13  -5  -5    0.31    0.36
  13   5  -5   -0.23    0.41
 -13   5   5    0.16    0.37
  11  -5  -5    0.88    0.45
 -11  -5   5    0.50    0.48
  11   5  -5    1.09    0.52
 -11   5   5    1.63    0.53
  11   5  -5    1.04    0.54
  -9  -5   5    1.24    0.57
   9  -5  -5    2.06    0.54
  -9   5   5    0.69    0.48
   9   5  -5    1.32    0.52
   9   5  -5    1.64    0.61
  -7  -5   5    0.41    0.45
   7  -5  -5    0.26    0.43
   7  -5  -5    0.75    0.46
  -7   5   5   -0.20    0.46
   7   5  -5    0.94    0.57
   7   5  -5    0.99    0.53
  -5  -5   5    1.91    0.60
   5  -5  -5    1.59    0.60
   5  -5  -5    1.25    0.53
   5   5  -5    2.37    0.74
  -5   5   5    2.70    0.68
  -5   5   5    1.38    0.58
   5   5  -5    1.96    0.57
   3  -5  -5    7.47    0.91
   3  -5  -5    6.75    0.93
  -3  -5   5    5.82    0.80
   3   5  -5    6.57    0.82
  -3   5   5    7.15    0.88
  -3   5   5    7.84    0.90
  -1  -5   5    2.36    0.61
   1  -5  -5    4.65    0.79
   1  -5  -5    5.01    0.79
  -1   5   5    3.70    0.70
  -1   5   5    3.36    0.73
   1   5  -5    3.16    0.62
   1   5  -5    2.67    0.61
  -1  -5  -5    6.27    0.91
   1  -5   5    6.28    0.80
  -1  -5  -5    6.41    0.94
  -1   5  -5    6.38    0.81
  -1   5  -5    6.84    0.82
   1   5   5    7.70    0.89
  -3  -5  -5    2.09    0.65
   3  -5   5    1.28    0.47
  -3  -5  -5    2.24    0.62
   3  -5   5    0.25    0.38
   3   5   5    2.81    0.75
  -3   5  -5    2.01    0.57
  -3   5  -5    2.04    0.56
   3   5   5    1.90    0.64
  -5  -5  -5   -0.57    0.52
   5  -5   5    0.51    0.45
  -5  -5  -5    0.38    0.47
   5  -5   5    0.39    0.41
   5   5   5   -0.49    0.44
   5   5   5   -0.20    0.45
  -5   5  -5   -0.03    0.41
   7  -5   5   -0.43    0.38
   7  -5   5    0.10    0.37
  -7  -5  -5   -0.08    0.42
  -7  -5  -5   -0.55    0.47
   7   5   5    0.29    0.51
   7   5   5    0.92    0.52
  -7   5  -5    0.30    0.44
   9  -5   5    0.89    0.41
  -9  -5  -5    0.66    0.43
   9  -5   5    0.38    0.42
  -9   5  -5    0.37    0.37
   9   5   5    0.50    0.60
   9   5   5    0.80    0.50
 -11  -5  -5   -0.04    0.33
  11  -5   5    0.25    0.36
  11   5   5    0.35    0.41
  11   5   5   -0.61    0.49
 -11   5  -5    0.05    0.31
  28   0  -6    3.05    0.72
  28   0  -6    3.75    0.60
  26   0  -6    0.33    0.57
  26   0  -6    0.08    0.48
 -26   0   6    0.76    0.65
  26   0  -6    0.31    0.76
  26   0  -6   -0.75    0.62
  24   0  -6    4.09    0.90
  24   0  -6    3.70    0.98
 -24   0   6    2.54    0.85
  24   0  -6    2.39    0.89
  24   0  -6    4.09    0.83
  22   0  -6   25.74    1.65
  22   0  -6   25.93    1.81
  22   0  -6   24.05    2.01
  22   0  -6   25.49    1.67
 -22   0   6   28.99    1.79
  22   0  -6   23.68    1.79
 -22   0   6   25.51    1.69
 -20   0   6   77.22    3.06
  20   0  -6   76.39    3.18
 -20   0   6   78.34    2.93
  20   0  -6   74.92    2.91
  20   0  -6   75.70    3.13
  20   0  -6   77.33    2.99
  18   0  -6   53.65    2.42
 -18   0   6   47.51    2.33
  18   0  -6   55.91    2.84
  18   0  -6   53.20    2.13
  18   0  -6   54.19    2.22
 -18   0   6   54.56    2.22
  16   0  -6   39.71    2.20
 -16   0   6   39.33    1.74
  16   0  -6   40.45    1.74
  16   0  -6   38.78    2.15
 -16   0   6   40.01    1.76
  16   0  -6   40.28    1.77
 -16   0   6   37.61    1.90
 -14   0   6    2.83    0.64
 -14   0   6    4.00    0.52
  14   0  -6    4.47    0.95
  14   0  -6    5.39    0.74
 -14   0   6    4.67    0.70
  14   0  -6    5.61    1.13
  12   0  -6    0.78    0.53
 -12   0   6    0.63    0.30
 -12   0   6    0.36    0.42
  10   0  -6    3.47    0.65
 -10   0   6    2.93    0.58
 -10   0   6    2.61    0.37
  -8   0   6    0.26    0.20
  -8   0   6    0.42    0.37
   8   0  -6    0.86    0.47
   8   0  -6    0.22    0.19
   6   0  -6   -0.08    0.21
   6   0  -6    0.05    0.37
  -6   0   6    0.05    0.31
  -6   0   6    0.13    0.17
  -4   0   6    6.37    0.30
  -4   0   6    7.59    0.59
   4   0  -6    7.29    0.65
  -4   0   6    6.78    0.54
  -2   0   6   70.89    2.10
   2   0  -6   67.72    2.07
  -2   0   6   64.46    2.07
   0   0   6    6.51    0.37
   0   0  -6    6.56    0.51
   0   0   6    6.53    0.59
   0   0   6    6.22    0.51
   2   0   6    4.11    0.48
   2   0   6    4.14    0.36
   2   0   6    4.21    0.47
  -2   0  -6    4.26    0.47
   4   0   6  117.10    3.27
   4   0   6  113.80    3.35
   4   0   6  103.39    3.25
   4   0   6  117.12    3.41
   6   0   6   29.24    1.16
   6   0   6   27.35    1.32
   6   0   6   25.80    1.20
   6   0   6   27.48    1.21
  -8   0  -6   28.64    1.29
  -8   0  -6   29.47    1.11
   8   0   6   28.95    1.47
   8   0   6   25.13    1.31
  10   0   6   14.35    1.04
  10   0   6   15.09    1.17
 -10   0  -6   16.29    0.97
 -12   0  -6   10.06    0.85
  12   0   6   11.87    1.06
  12   0   6   11.78    1.06
  12   0   6   11.42    1.13
  12   0   6    9.50    0.96
  12   0   6   11.36    0.98
  14   0   6    0.56    0.60
  14   0   6   -0.56    0.55
  14   0   6    0.62    0.58
 -14   0  -6   -0.57    0.57
  14   0   6    0.38    0.62
  16   0   6    3.40    0.89
  16   0   6    3.36    0.88
 -16   0  -6    2.41    0.71
  16   0   6    2.67    0.82
  18   0   6   -0.24    0.62
  18   0   6   -0.31    0.69
  18   0   6    0.84    0.83
  18   0   6    0.52    0.70
  18   0   6    1.40    0.78
  20   0   6    1.65    0.82
  20   0   6    0.01    0.67
  20   0   6    0.19    0.71
  20   0   6    0.66    0.80
  20   0   6   -0.26    0.77
  22   0   6    3.19    0.84
  22   0   6    2.07    0.77
  22   0   6    4.62    0.97
  22   0   6    1.53    0.72
  22   0   6    2.58    0.95
  24   0   6    2.90    0.77
  24   0   6    3.66    0.80
  24   0   6    2.45    0.77
  26   0   6   -0.11    0.40
  26   0   6    0.25    0.52
  27  -1  -6    0.54    0.54
  27  -1  -6    0.20    0.58
  27  -1  -6   -0.65    0.37
 -27  -1   6    0.07    0.53
 -27   1   6    0.77    0.65
  27   1  -6   -0.19    0.46
 -27   1   6   -0.65    0.43
  27   1  -6   -0.41    0.57
  27   1  -6    0.42    0.84
  25  -1  -6    0.33    0.65
  25  -1  -6    0.36    0.55
 -25  -1   6   -0.16    0.58
  25  -1  -6    0.40    0.81
  25  -1  -6    0.64    0.63
  25   1  -6    0.92    0.57
  25   1  -6    0.09    0.61
  25   1  -6    1.19    0.80
  25   1  -6   -0.04    0.81
 -25   1   6    1.84    0.77
 -25   1   6    0.63    0.63
 -23  -1   6   -0.11    0.74
  23  -1  -6    0.54    0.75
  23  -1  -6    0.85    0.73
  23  -1  -6   -0.36    0.56
  23  -1  -6    0.18    0.91
 -23   1   6    1.06    0.80
  23   1  -6    0.45    0.58
 -23   1   6    1.18    0.88
  23   1  -6    1.53    0.67
  23   1  -6    1.72    0.81
  23   1  -6   -0.42    0.67
  23   1  -6    1.33    0.99
 -21  -1   6    2.01    0.80
  21  -1  -6    1.64    0.75
  21  -1  -6    2.20    0.70
  21  -1  -6    2.10    0.76
  21   1  -6    1.58    0.65
  21   1  -6    2.01    0.73
  21   1  -6    3.87    0.87
  21   1  -6    2.30    1.14
 -21   1   6    2.93    0.82
 -21   1   6    3.83    1.05
  21   1  -6    2.43    0.87
  19  -1  -6    0.39    0.57
 -19  -1   6   -0.29    0.77
  19  -1  -6   -0.65    0.67
 -19  -1   6   -0.58    0.67
  19  -1  -6    0.45    0.69
  19   1  -6    0.24    0.48
 -19   1   6    0.31    0.62
  19   1  -6    0.14    0.84
  19   1  -6    1.40    0.92
  19   1  -6   -0.22    0.58
  19   1  -6    1.82    0.74
 -17  -1   6    5.05    0.96
  17  -1  -6    3.91    0.71
  17  -1  -6    3.67    0.94
 -17  -1   6    3.89    0.79
 -17   1   6    2.98    0.81
  17   1  -6    6.36    0.93
  17   1  -6    5.32    0.82
  17   1  -6    3.82    1.07
  17   1  -6    4.84    1.03
 -17   1   6    4.89    0.84
 -15  -1   6    0.92    0.68
  15  -1  -6    0.20    0.49
  15  -1  -6    0.44    0.65
  15  -1  -6    0.64    0.56
 -15  -1   6    0.29    0.42
  15   1  -6    0.56    0.74
  15   1  -6    0.10    0.50
 -15   1   6    0.05    0.41
 -15   1   6    0.29    0.51
  15   1  -6    0.26    0.49
  15   1  -6   -0.09    0.60
 -15   1   6    0.67    0.53
  13  -1  -6   48.58    2.17
  13  -1  -6   43.82    1.90
 -13  -1   6   41.52    1.83
  13  -1  -6   44.87    1.81
 -13  -1   6   47.67    1.86
  13  -1  -6   45.15    1.83
 -13  -1   6   44.39    1.83
 -13   1   6   47.53    1.97
  13   1  -6   44.42    1.85
 -13   1   6   46.69    1.82
  13   1  -6   44.46    2.23
 -11  -1   6   76.00    2.50
 -11  -1   6   73.86    2.49
  11  -1  -6   72.37    2.81
  11  -1  -6   74.62    2.45
  11   1  -6   74.00    2.87
 -11   1   6   73.29    2.59
  -9  -1   6    0.02    0.37
   9  -1  -6    0.02    0.28
  -9  -1   6    0.23    0.30
   9  -1  -6    0.13    0.40
   9   1  -6    0.16    0.28
  -9   1   6    0.43    0.31
  -9   1   6    0.38    0.42
   9   1  -6    0.63    0.46
  -7  -1   6   47.76    1.64
   7  -1  -6   45.51    1.88
  -7  -1   6   47.88    1.68
   7   1  -6   50.07    1.62
  -7   1   6   47.39    1.74
   7   1  -6   47.97    1.85
  -7   1   6   47.57    1.59
  -5  -1   6    5.97    0.55
  -5  -1   6    6.73    0.52
   5  -1  -6    5.97    0.34
   5  -1  -6    7.13    0.73
   5   1  -6    6.20    0.47
   5   1  -6    6.51    0.62
  -5   1   6    6.88    0.60
  -5   1   6    6.54    0.53
   3  -1  -6    1.61    0.48
  -3  -1   6    0.81    0.28
  -3  -1   6    1.17    0.39
   3  -1  -6    1.03    0.16
   3   1  -6    1.24    0.37
  -3   1   6    1.43    0.38
  -3   1   6    1.09    0.37
   3   1  -6    0.74    0.31
  -1  -1   6  146.76    4.24
   1  -1  -6  151.51    4.38
   1  -1  -6  150.53    3.92
  -1  -1   6  148.72    4.12
  -1   1   6  153.42    4.12
  -1   1   6  150.41    4.20
   1   1  -6  153.53    4.16
   1  -1   6  496.96   12.82
   1  -1   6  508.34   12.99
  -1  -1  -6  497.76   13.07
  -1  -1  -6  491.90   12.65
  -1   1  -6  504.50   12.82
   1   1   6  494.73   12.77
   1   1   6  496.20   12.88
  -3  -1  -6   48.11    1.57
   3  -1   6   51.77    1.71
   3  -1   6   50.70    1.83
   3   1   6   48.72    2.02
   3   1   6   44.52    1.56
  -3   1  -6   50.58    1.64
   3   1   6   49.18    1.69
  -5  -1  -6    6.19    0.52
   5  -1   6    5.80    0.65
   5  -1   6    6.15    0.63
   5   1   6    6.92    0.83
   5   1   6    6.91    0.53
  -5   1  -6    6.28    0.53
   5   1   6    5.70    0.55
  -7  -1  -6   22.08    1.10
   7  -1   6   19.77    1.10
   7  -1   6   19.75    1.13
  -7   1  -6   20.05    1.12
  -7   1  -6   20.67    0.92
   7   1   6   20.45    1.04
   7   1   6   22.66    1.42
   9  -1   6   12.48    0.96
  -9  -1  -6   13.70    0.95
   9  -1   6   16.63    1.46
   9  -1   6   12.57    1.03
   9   1   6   15.92    0.88
  -9   1  -6   14.04    1.01
   9   1   6   14.79    1.25
 -11  -1  -6    7.94    0.80
  11  -1   6    7.45    0.92
  11  -1   6    9.83    0.85
  11  -1   6   10.23    0.97
  11  -1   6    7.18    0.85
 -11   1  -6    9.00    0.88
  11   1   6    8.73    0.91
  11   1   6    8.69    1.05
  11   1   6    8.00    0.92
  11   1   6    8.45    1.09
  13  -1   6    0.40    0.51
  13  -1   6    0.61    0.53
  13  -1   6    0.83    0.56
  13  -1   6    0.43    0.52
 -13  -1  -6    0.32    0.39
  13   1   6    1.51    0.62
  13   1   6    1.16    0.63
  13   1   6    0.50    0.64
  13   1   6    0.43    0.73
 -13   1  -6    0.27    0.48
 -15  -1  -6    0.42    0.50
  15  -1   6   -0.10    0.62
  15  -1   6   -0.09    0.56
  15  -1   6    0.38    0.60
  15   1   6   -0.88    0.54
 -15   1  -6    0.35    0.58
  15   1   6   -0.51    0.62
  15   1   6    0.35    0.89
  17  -1   6    0.77    0.71
  17  -1   6    0.27    0.69
  17  -1   6    0.90    0.79
  17  -1   6    0.17    0.61
  17  -1   6    0.86    0.72
  17   1   6   -0.69    0.78
  17   1   6   -0.49    0.62
  17   1   6   -0.49    0.72
  17   1   6   -0.41    0.69
  17   1   6    0.11    0.86
  19  -1   6    0.57    0.71
  19  -1   6    0.31    0.80
  19  -1   6    0.63    0.66
  19  -1   6    1.47    0.80
  19  -1   6   -0.70    0.68
  19   1   6    1.85    0.89
  19   1   6    0.72    0.77
  19   1   6    1.49    0.81
  19   1   6   -0.61    0.69
  19   1   6    1.60    0.91
  21  -1   6    0.28    0.65
  21  -1   6    0.24    0.71
  21  -1   6   -0.07    0.70
  21  -1   6   -0.29    0.56
  21  -1   6   -0.07    0.74
  21   1   6   -0.39    0.55
  21   1   6    0.58    0.87
  21   1   6    1.02    0.81
  21   1   6   -0.51    0.61
  21   1   6    0.38    0.76
  23  -1   6    0.28    0.68
  23  -1   6    0.22    0.51
  23  -1   6    0.64    0.50
  23  -1   6    0.24    0.70
  23  -1   6    0.13    0.68
  23   1   6   -0.05    0.68
  23   1   6   -1.37    0.69
  23   1   6    0.25    0.65
  23   1   6   -0.91    0.58
  23   1   6    0.49    0.61
  25  -1   6    1.56    0.58
  25  -1   6    1.50    0.55
  25   1   6    0.67    0.57
  25   1   6    0.69    0.45
  26  -2  -6    0.08    0.60
  26  -2  -6    0.13    0.50
 -26  -2   6    0.03    0.45
 -26   2   6    0.06    0.44
  26   2  -6   -0.20    0.42
  24  -2  -6    0.53    0.59
  24  -2  -6    0.44    0.62
 -24  -2   6   -0.52    0.47
  24   2  -6    0.57    0.59
  24   2  -6   -0.57    0.57
 -24   2   6    0.20    0.67
  24   2  -6   -0.41    0.65
 -24   2   6   -0.65    0.55
  22  -2  -6    2.99    0.77
 -22  -2   6    2.39    0.86
 -22  -2   6    0.64    0.60
  22  -2  -6    2.52    0.75
 -22   2   6    3.01    0.95
  22   2  -6    1.21    0.69
 -22   2   6    3.12    0.85
  22   2  -6    2.08    0.75
  22   2  -6    3.27    0.95
  22   2  -6    3.24    0.94
 -20  -2   6   12.88    1.30
  20  -2  -6    8.96    1.19
  20  -2  -6   12.27    1.14
  20  -2  -6   10.17    1.32
  20   2  -6   11.10    1.33
  20   2  -6   11.38    1.45
 -20   2   6    9.52    1.26
  20   2  -6   12.92    1.40
 -20   2   6   10.20    1.03
  20   2  -6   13.23    1.32
  20   2  -6   10.94    1.20
  18  -2  -6    9.98    1.22
  18  -2  -6   12.40    1.12
  18  -2  -6    9.72    1.34
 -18  -2   6   13.53    1.27
 -18   2   6   11.41    1.02
  18   2  -6   11.25    1.14
  18   2  -6    9.55    1.63
  18   2  -6   11.45    1.26
 -18   2   6   11.19    1.17
  18   2  -6   10.02    1.37
  18   2  -6    9.76    1.32
 -16  -2   6   19.00    1.38
 -16  -2   6   16.93    1.34
  16  -2  -6   18.21    1.31
  16  -2  -6   17.11    1.65
  16   2  -6   18.52    1.54
 -16   2   6   15.37    1.19
 -16   2   6   13.77    1.33
 -16   2   6   17.46    1.15
  16   2  -6   16.34    1.28
  16   2  -6   14.27    1.64
 -14  -2   6   22.36    1.42
  14  -2  -6   20.98    1.29
 -14  -2   6   21.01    1.36
  14  -2  -6   25.26    1.61
 -14   2   6   19.79    1.20
  14   2  -6   22.27    1.57
  14   2  -6   21.32    1.71
  14   2  -6   22.10    1.39
 -14   2   6   22.88    1.47
 -12  -2   6    2.85    0.67
  12  -2  -6    1.04    0.53
 -12  -2   6    1.15    0.61
 -12  -2   6    0.95    0.57
  12  -2  -6    1.02    0.55
 -12   2   6    1.43    0.65
  12   2  -6    1.00    0.72
  12   2  -6    0.70    0.65
 -12   2   6    1.11    0.46
  12   2  -6    0.94    0.51
 -10  -2   6    1.16    0.53
  10  -2  -6    1.74    0.61
 -10  -2   6    2.28    0.64
  10  -2  -6    2.41    0.56
 -10  -2   6    1.73    0.53
 -10   2   6    2.21    0.62
  10   2  -6    2.88    0.54
  10   2  -6    1.61    0.65
  10   2  -6    1.46    0.57
 -10   2   6    1.92    0.51
   8  -2  -6  173.92    5.38
  -8  -2   6  175.53    5.11
   8  -2  -6  164.36    4.96
   8   2  -6  174.86    4.98
   8   2  -6  177.12    5.35
  -8   2   6  169.41    4.93
  -8   2   6  168.56    4.91
  -8   2   6  178.12    5.07
   6  -2  -6  134.69    4.38
  -6  -2   6  142.18    4.21
  -6  -2   6  136.27    4.05
  -6   2   6  138.29    4.10
   6   2  -6  141.13    4.10
  -6   2   6  138.83    4.09
   6   2  -6  140.74    5.10
  -4  -2   6   -0.03    0.32
  -4  -2   6    0.29    0.37
   4  -2  -6   -0.17    0.43
   4  -2  -6    0.09    0.25
   4   2  -6    0.21    0.34
  -4   2   6   -0.08    0.32
  -4   2   6    0.10    0.30
   2  -2  -6    5.90    0.51
   2  -2  -6    6.55    0.76
  -2  -2   6    5.29    0.59
  -2  -2   6    4.99    0.63
   2   2  -6    5.01    0.63
  -2   2   6    6.37    0.63
   0  -2  -6  257.00    7.47
   0  -2   6  259.11    7.24
   0  -2  -6  257.54    7.01
   0  -2   6  259.26    7.23
   0   2  -6  271.02    7.20
   0   2   6  274.52    7.28
  -2  -2  -6   35.77    1.38
   2  -2   6   36.85    1.57
   2  -2   6   35.45    1.54
  -2  -2  -6   33.33    1.68
  -2   2  -6   36.32    1.48
   2   2   6   38.05    1.57
  -4  -2  -6   26.80    1.20
   4  -2   6   25.10    1.29
   4  -2   6   25.19    1.31
  -4  -2  -6   25.07    1.47
   4   2   6   26.14    1.29
  -4   2  -6   26.53    1.21
   4   2   6   24.69    1.60
  -6  -2  -6   18.20    1.07
   6  -2   6   19.30    1.23
   6  -2   6   21.24    1.14
   6  -2   6   18.46    1.16
   6  -2   6   19.71    1.12
  -6   2  -6   20.64    1.23
   6   2   6   19.77    1.50
   6   2   6   20.12    1.13
   6   2   6   18.46    1.18
   6   2   6   18.77    1.02
   6   2   6   17.59    1.19
  -6   2  -6   19.71    1.03
   8  -2   6   13.32    0.98
   8  -2   6   12.39    1.07
   8  -2   6   13.05    0.94
  -8  -2  -6   13.28    1.00
   8  -2   6   15.05    1.09
   8   2   6   12.02    1.14
   8   2   6   15.28    1.02
   8   2   6   13.81    0.94
  -8   2  -6   14.23    1.03
   8   2   6   12.44    1.00
   8   2   6   14.19    1.35
   8   2   6   12.75    1.26
  10  -2   6    7.31    0.84
 -10  -2  -6    8.14    0.91
  10  -2   6    8.09    0.94
  10  -2   6    9.07    1.01
  10  -2   6    6.81    0.79
  10   2   6   10.15    1.29
  10   2   6    8.07    1.04
  10   2   6    7.96    0.95
  10   2   6    6.62    1.14
 -10   2  -6    8.22    0.93
  12  -2   6    8.22    0.95
  12  -2   6    7.76    0.87
 -12  -2  -6    7.15    0.95
  12  -2   6    8.36    0.99
  12  -2   6    9.95    1.08
  12   2   6    8.38    1.00
 -12   2  -6    6.16    0.94
  12   2   6    7.51    1.42
  12   2   6    8.60    1.05
  12   2   6    6.06    1.28
  14  -2   6    9.85    1.09
  14  -2   6    8.48    1.18
  14  -2   6    7.99    1.21
  14  -2   6    8.09    0.91
  14  -2   6    8.19    1.28
  14  -2   6    8.88    1.11
  14   2   6    7.84    1.16
  14   2   6    6.39    1.04
  14   2   6    7.47    1.15
  14   2   6    5.06    1.19
  14   2   6    9.64    1.49
  16  -2   6    4.45    0.93
  16  -2   6    4.61    0.99
  16  -2   6    5.13    0.96
  16  -2   6    5.83    1.07
  16  -2   6    3.83    0.87
  16   2   6    5.00    1.00
 -16   2  -6    5.89    0.91
  16   2   6    3.36    1.11
  16   2   6    3.69    1.10
  16   2   6    4.63    0.94
  16   2   6    4.23    0.90
  18  -2   6    0.05    0.65
  18  -2   6    0.51    0.62
  18  -2   6    0.49    0.70
  18  -2   6   -0.84    0.61
  18  -2   6    1.11    0.78
 -18   2  -6    0.16    0.50
  18   2   6    0.79    0.85
  18   2   6    0.93    0.67
  18   2   6    0.04    0.83
  18   2   6    1.20    0.89
  18   2   6    0.04    0.66
  20  -2   6   -0.04    0.53
  20  -2   6    0.59    0.64
  20  -2   6   -0.28    0.56
  20  -2   6   -0.03    0.56
  20  -2   6    0.50    0.71
  20   2   6    0.20    1.60
  20   2   6    0.89    0.79
  20   2   6    0.48    0.64
  20   2   6    0.09    0.83
  22  -2   6   -0.35    0.55
  22  -2   6    0.19    0.56
  22  -2   6   -0.54    0.45
  22  -2   6   -0.05    0.49
  22  -2   6    0.19    0.60
  22   2   6    1.07    0.71
  22   2   6   -0.11    0.51
  22   2   6   -0.43    0.57
  22   2   6    0.51    0.71
  24  -2   6   -0.09    0.36
  24  -2   6    0.28    0.43
  24  -2   6   -0.54    0.38
  24   2   6    1.06    0.53
  24   2   6    0.21    0.43
 -25  -3   6    0.73    0.42
  25  -3  -6    0.06    0.39
 -25   3   6    0.11    0.40
  25   3  -6    0.08    0.42
  23  -3  -6    4.30    0.70
 -23  -3   6    3.84    0.72
  23  -3  -6    6.74    0.80
 -23  -3   6    5.05    0.79
 -23   3   6    6.35    0.84
  23   3  -6    5.72    0.81
  23   3  -6    4.03    0.71
  21  -3  -6    0.68    0.53
 -21  -3   6    0.62    0.68
 -21  -3   6   -0.94    0.51
  21  -3  -6    0.24    0.53
  21   3  -6   -0.01    0.52
 -21   3   6    0.51    0.65
 -21   3   6   -0.09    0.38
  21   3  -6    0.09    0.65
  19  -3  -6    0.55    0.60
 -19  -3   6   -0.18    0.66
 -19  -3   6    1.58    0.75
  19  -3  -6   -0.51    0.56
  19   3  -6    1.25    0.75
  19   3  -6   -0.02    0.58
 -19   3   6   -0.45    0.42
 -19   3   6    0.41    0.75
  19   3  -6    0.43    0.64
  17  -3  -6    0.43    0.64
 -17  -3   6   -0.93    0.59
  17  -3  -6   -0.24    0.51
  17  -3  -6    2.09    0.81
 -17  -3   6   -0.90    0.63
  17   3  -6    0.42    0.99
 -17   3   6    0.58    0.53
  17   3  -6   -0.46    0.66
  17   3  -6   -0.13    0.65
 -15  -3   6    3.05    0.90
  15  -3  -6    1.86    0.74
  15  -3  -6    2.69    0.70
  15  -3  -6    3.13    0.89
 -15  -3   6    0.67    0.64
  15   3  -6    3.05    0.83
  15   3  -6    1.96    0.78
 -15   3   6    1.17    0.54
 -13  -3   6    1.14    0.75
  13  -3  -6    0.33    0.56
  13  -3  -6    0.96    0.60
 -13  -3   6    0.49    0.65
  13  -3  -6   -0.42    0.83
 -13   3   6    0.18    0.73
  13   3  -6    0.27    0.63
  13   3  -6    0.60    0.65
 -13   3   6    0.72    0.46
 -11  -3   6    6.92    0.97
 -11  -3   6    6.68    0.96
  11  -3  -6    6.15    0.89
  11   3  -6    6.19    0.99
 -11   3   6    5.44    0.75
  11   3  -6    5.56    0.80
  -9  -3   6    0.19    0.50
  -9  -3   6    0.11    0.53
   9  -3  -6    0.38    0.53
   9   3  -6    0.19    0.47
  -9   3   6    0.09    0.38
   9   3  -6    0.64    0.50
   9   3  -6    0.75    0.62
  -7  -3   6    0.54    0.46
   7  -3  -6    0.81    0.52
  -7  -3   6    0.59    0.47
   7  -3  -6   -0.41    0.59
  -7   3   6    0.55    0.44
   7   3  -6    0.22    0.42
  -7   3   6    0.12    0.33
  -7   3   6    0.13    0.43
   7   3  -6    0.01    0.41
  -5  -3   6    2.13    0.61
   5  -3  -6    1.89    0.74
  -5  -3   6    1.21    0.55
   5  -3  -6    1.32    0.58
  -5   3   6    2.46    0.54
   5   3  -6    1.90    0.59
   5   3  -6    2.02    0.57
  -5   3   6    1.24    0.46
  -5   3   6    1.90    0.61
   3  -3  -6    0.91    0.66
   3  -3  -6    1.36    0.53
  -3  -3   6    1.03    0.53
  -3  -3   6    1.49    0.58
   3   3  -6    1.04    0.52
  -3   3   6    1.00    0.45
   3   3  -6    1.97    0.53
  -3   3   6    0.79    0.50
  -3   3   6    1.58    0.50
  -1  -3   6    1.40    0.55
   1  -3  -6    0.81    0.58
  -1  -3   6    1.62    0.58
  -1   3   6    0.81    0.47
  -1   3   6    0.14    0.36
  -1   3   6    1.72    0.70
   1   3  -6    1.09    0.53
  -1   3   6    1.89    0.75
   1   3  -6    1.44    0.55
   1  -3   6   21.84    1.21
   1  -3   6   22.29    1.29
  -1  -3  -6   21.92    1.45
   1  -3   6   21.45    1.31
   1   3   6   21.13    1.12
   1   3   6   17.56    1.20
  -1   3  -6   20.84    1.14
   1   3   6   22.48    1.43
  -1   3  -6   20.59    1.23
   1   3   6   18.78    1.31
   3  -3   6    8.84    0.87
  -3  -3  -6   11.00    1.11
   3  -3   6    8.09    0.96
   3  -3   6    8.36    0.91
   3  -3   6    8.38    0.89
  -3   3  -6    7.83    0.80
   3   3   6    9.59    0.98
   3   3   6    8.94    0.80
   3   3   6    7.91    1.12
  -3   3  -6    9.57    0.86
   3   3   6    9.23    0.94
   5  -3   6    6.05    0.81
   5  -3   6    5.62    0.83
  -5  -3  -6    7.64    1.01
   5  -3   6    6.67    0.85
   5  -3   6    5.41    0.90
  -5   3  -6    5.85    0.72
   5   3   6    7.02    1.15
  -5   3  -6    6.05    0.74
   5   3   6    6.92    0.77
   5   3   6    4.99    0.73
   5   3   6    6.07    0.87
  -5   3  -6    6.86    0.86
   7  -3   6    6.36    0.81
   7  -3   6    6.02    0.91
   7  -3   6    7.27    1.00
   7  -3   6    6.42    0.88
  -7  -3  -6    7.31    0.99
  -7  -3  -6    6.63    0.86
   7   3   6    7.50    1.24
   7   3   6    6.41    0.85
  -7   3  -6    6.54    0.93
   7   3   6    6.13    0.88
   7   3   6    7.68    0.94
   9  -3   6    4.52    0.98
   9  -3   6    5.47    0.89
  -9  -3  -6    4.85    0.86
   9  -3   6    5.25    0.96
   9  -3   6    5.52    0.95
   9  -3   6    5.64    0.90
   9  -3   6    4.51    0.94
  -9   3  -6    5.21    1.31
   9   3   6    6.38    1.38
   9   3   6    4.48    1.02
   9   3   6    3.97    0.84
   9   3   6    5.81    0.83
   9   3   6    6.52    1.07
   9   3   6    5.75    1.04
   9   3   6    4.31    0.86
  11  -3   6   30.65    1.78
 -11  -3  -6   34.01    1.74
  11  -3   6   29.42    1.69
  11  -3   6   30.70    1.76
  11  -3   6   30.14    1.62
  11  -3   6   29.51    1.73
  11  -3   6   28.97    1.81
  11  -3   6   32.05    1.73
  11   3   6   28.46    1.99
  11   3   6   26.73    1.86
  11   3   6   29.82    1.92
  11   3   6   27.57    1.71
  11   3   6   28.76    1.76
  13  -3   6    4.47    0.96
  13  -3   6    5.21    0.90
  13  -3   6    3.47    0.82
  13  -3   6    2.37    0.75
 -13  -3  -6    3.41    0.83
  13  -3   6    4.51    0.90
  13  -3   6    4.26    0.98
  13   3   6    3.04    0.95
  13   3   6    3.02    0.87
  13   3   6    7.11    1.11
  13   3   6    4.21    1.01
 -13   3  -6    6.19    0.94
  13   3   6    4.35    1.12
  15  -3   6    7.19    1.04
  15  -3   6    6.68    0.98
  15  -3   6    8.15    1.16
  15  -3   6    6.49    1.04
  15  -3   6    5.64    0.93
 -15  -3  -6    4.20    0.85
  15   3   6    7.02    1.28
  15   3   6   10.63    1.32
  15   3   6    5.07    0.96
  15   3   6    5.28    0.99
  15   3   6    6.97    1.04
 -15   3  -6    6.68    0.87
 -17  -3  -6   14.93    1.20
  17  -3   6   15.32    1.28
  17  -3   6   16.76    1.32
  17  -3   6   15.20    1.28
  17  -3   6   16.06    1.34
  17  -3   6   16.94    1.26
  17   3   6   15.96    1.48
 -17   3  -6   17.16    1.15
  17   3   6   16.91    1.35
  17   3   6   18.33    1.45
  17   3   6   15.81    1.65
 -19  -3  -6   -0.66    0.50
  19  -3   6    0.32    0.56
  19  -3   6   -0.47    0.50
  19  -3   6    0.68    0.50
  19  -3   6   -0.20    0.49
  19  -3   6   -0.09    0.45
  19   3   6    0.14    0.78
  19   3   6   -0.19    0.58
 -19   3  -6   -0.49    0.36
  19   3   6   -0.21    0.52
  19   3   6    0.34    0.64
  21  -3   6    0.59    0.43
  21  -3   6    0.13    0.46
  21  -3   6   -0.06    0.41
  21   3   6   -0.28    0.57
  21   3   6    0.05    0.47
  20  -4  -6    1.28    0.45
 -20  -4   6    1.24    0.50
  20   4  -6    0.81    0.51
  18  -4  -6    1.54    0.54
  18  -4  -6    1.84    0.54
 -18  -4   6    2.59    0.74
 -18  -4   6    1.49    0.61
  18   4  -6    3.05    0.73
 -18   4   6    1.71    0.49
  18   4  -6    0.59    0.55
 -16  -4   6    2.58    0.74
 -16  -4   6    5.37    0.93
  16  -4  -6    3.60    0.75
  16  -4  -6    1.90    0.63
  16   4  -6    1.97    0.68
 -16   4   6    2.36    0.67
 -16   4   6    3.02    0.65
  16   4  -6    3.35    0.76
  14  -4  -6    1.10    0.63
  14  -4  -6    1.04    0.59
 -14  -4   6    2.26    0.76
 -14  -4   6    1.59    0.81
 -14   4   6    0.94    0.53
  14   4  -6    2.21    0.71
  14   4  -6    1.64    0.72
 -14   4   6    0.90    0.61
  12  -4  -6    3.07    0.72
 -12  -4   6    3.25    0.80
  12  -4  -6    2.91    0.70
 -12  -4   6    4.30    0.98
 -12   4   6    4.62    0.86
 -12   4   6    3.53    0.75
  12   4  -6    3.41    0.85
  12   4  -6    3.71    0.94
 -10  -4   6    1.08    0.80
  10  -4  -6    1.72    0.63
  10  -4  -6    3.28    0.73
 -10  -4   6    1.54    0.68
  10   4  -6    2.94    0.71
  10   4  -6    3.17    0.81
 -10   4   6    1.63    0.59
 -10   4   6    2.47    0.68
   8  -4  -6    0.14    0.45
  -8  -4   6   -0.50    0.47
  -8  -4   6   -0.94    0.68
   8  -4  -6    0.30    0.52
  -8   4   6   -0.23    0.50
  -8   4   6    0.05    0.45
   8   4  -6    0.26    0.52
   8   4  -6   -0.12    0.58
   6  -4  -6    7.65    0.95
   6  -4  -6    8.91    1.03
  -6  -4   6    8.76    1.08
  -6  -4   6    9.36    1.03
   6   4  -6    8.40    0.95
  -6   4   6    9.21    0.99
   6   4  -6    7.12    1.04
  -6   4   6    7.76    0.97
   4  -4  -6    2.90    0.68
  -4  -4   6    2.63    0.74
  -4  -4   6    1.60    0.81
   4  -4  -6    3.29    0.72
   4   4  -6    2.44    0.79
  -4   4   6    3.73    0.73
  -4   4   6    4.48    0.81
   4   4  -6    2.85    0.69
   2  -4  -6    2.13    0.63
  -2  -4   6    1.49    0.62
   2  -4  -6    2.00    0.61
  -2  -4   6    0.18    0.69
   2   4  -6    0.88    0.56
  -2   4   6    1.33    0.63
   2   4  -6    0.45    0.74
  -2   4   6    1.03    0.52
   0  -4   6    3.15    0.85
   0  -4   6    4.53    1.04
   0  -4  -6    2.62    0.65
   0  -4   6    3.41    0.75
   0   4   6    3.86    1.03
   0   4  -6    2.59    0.69
   0   4   6    3.33    0.70
   0   4   6    2.53    0.70
   0   4   6    2.82    0.93
   2  -4   6    0.18    0.66
   2  -4   6    0.91    0.63
   2  -4   6    2.57    0.88
  -2  -4  -6    1.69    0.63
   2   4   6    1.97    0.65
   2   4   6    0.97    0.65
  -2   4  -6    1.08    0.58
   2   4   6    0.52    0.74
   2   4   6   -0.25    0.80
   4  -4   6    3.16    0.89
   4  -4   6    2.50    0.75
   4  -4   6    3.27    0.79
   4   4   6    3.17    0.67
  -4   4  -6    1.40    0.59
   4   4   6    3.12    0.99
   4   4   6    2.56    0.89
   4   4   6    2.42    0.86
   4   4   6    4.77    1.13
   4   4   6    3.96    0.93
   6  -4   6   10.44    1.20
   6  -4   6    9.02    1.02
   6  -4   6   11.13    1.26
   6   4   6   11.87    1.08
  -6   4  -6   11.91    1.01
  -6   4  -6   11.02    0.96
   6   4   6   11.45    1.52
   6   4   6   10.38    1.30
   6   4   6   11.00    1.22
   6   4   6   10.68    1.31
   6   4   6    8.87    1.30
   8  -4   6    0.43    0.64
   8  -4   6    0.31    0.57
   8  -4   6   -0.19    0.48
   8   4   6    0.41    0.61
   8   4   6   -0.01    0.72
   8   4   6    1.01    0.81
  -8   4  -6    0.74    0.48
   8   4   6    0.20    0.89
  -8   4  -6   -0.22    0.61
   8   4   6    0.07    0.54
   8   4   6    0.60    0.65
  10  -4   6    0.08    0.53
  10  -4   6   -0.50    0.57
  10  -4   6   -0.64    0.44
 -10   4  -6    0.00    0.55
  10   4   6   -1.52    0.66
  10   4   6    0.07    0.64
  10   4   6    0.18    0.53
  10   4   6    0.04    0.61
  10   4   6    1.09    0.79
 -10   4  -6    0.50    0.52
  10   4   6   -0.66    0.85
  12  -4   6    0.78    0.53
  12  -4   6    0.18    0.52
  12  -4   6    0.26    0.66
  12  -4   6    0.08    0.54
 -12   4  -6    0.21    0.52
  12   4   6   -0.02    0.67
 -12   4  -6   -0.39    0.45
  12   4   6    0.70    0.69
  12   4   6   -0.21    0.78
  12   4   6    0.66    0.84
  12   4   6   -0.16    0.53
  14  -4   6    0.03    0.49
  14  -4   6    0.12    0.50
  14  -4   6    0.18    0.54
  14  -4   6    0.90    0.55
  14   4   6    0.05    0.57
 -14   4  -6    0.23    0.40
 -14   4  -6    0.36    0.44
  14   4   6    0.38    0.56
  14   4   6    0.14    0.55
  14   4   6    0.22    0.79
  14   4   6   -1.30    0.52
  16  -4   6   -0.14    0.48
  16  -4   6    0.00    0.44
  16  -4   6    0.69    0.51
  16  -4   6    0.49    0.45
  16   4   6    0.38    0.64
 -16   4  -6    0.30    0.35
  16   4   6    0.68    0.55
  16   4   6    0.47    0.65
  16   4   6    0.09    0.47
  16   4   6   -0.64    0.43
  18  -4   6    0.15    0.34
  18  -4   6   -0.02    0.40
  18  -4   6   -0.03    0.34
  18   4   6   -0.90    0.40
  18   4   6   -0.01    0.42
  18   4   6    0.35    0.39
  15  -5  -6    0.14    0.31
  15   5  -6    0.53    0.43
 -15   5   6   -0.27    0.32
  13  -5  -6   -0.02    0.32
 -13   5   6   -0.09    0.35
  13   5  -6   -0.55    0.38
 -11  -5   6    1.01    0.52
  11  -5  -6    1.65    0.54
  11   5  -6    0.65    0.68
 -11   5   6    1.41    0.49
  11   5  -6    0.31    0.50
   9  -5  -6    0.09    0.41
   9  -5  -6    0.56    0.45
  -9  -5   6    0.49    0.47
  -9   5   6    0.16    0.45
   9   5  -6    0.44    0.44
   9   5  -6    1.34    0.55
  -7  -5   6   -0.37    0.40
   7  -5  -6   -0.07    0.48
   7  -5  -6    0.03    0.38
   7   5  -6    0.69    0.56
  -7   5   6    0.42    0.50
   7   5  -6    0.82    0.46
   5  -5  -6    2.34    0.61
  -5  -5   6    2.02    0.68
   5  -5  -6    2.05    0.60
  -5   5   6    3.07    0.64
   5   5  -6    2.10    0.55
  -5   5   6    2.31    0.63
   5   5  -6    2.29    0.69
  -3  -5   6    3.26    0.72
   3  -5  -6    2.00    0.62
   3  -5  -6    1.72    0.60
   3   5  -6    2.24    0.53
  -3   5   6    1.92    0.57
  -3   5   6    3.61    0.71
   1  -5  -6    0.62    0.52
   1  -5  -6    1.37    0.61
  -1  -5   6    0.46    0.48
  -1   5   6    0.25    0.46
   1   5  -6   -0.27    0.39
   1   5  -6    0.43    0.42
  -1   5   6    0.87    0.55
  -1  -5  -6    0.12    0.48
   1  -5   6   -0.45    0.37
  -1  -5  -6    0.66    0.53
   1   5   6    0.00    0.43
   1   5   6    0.13    0.43
  -1   5  -6    0.01    0.39
  -1   5  -6   -0.51    0.40
   3  -5   6    7.57    0.87
  -3  -5  -6    7.66    0.95
  -3  -5  -6   10.11    0.96
   3   5   6    9.69    0.96
   3   5   6    7.98    1.00
  -3   5  -6    7.86    0.84
  -3   5  -6    9.04    0.86
   5  -5   6    2.66    0.60
  -5  -5  -6    2.59    0.62
  -5  -5  -6    1.20    0.58
   5   5   6    1.35    0.55
   5   5   6    2.33    0.66
  -5   5  -6    2.49    0.58
  -7  -5  -6    0.65    0.44
   7  -5   6   -0.06    0.38
  -7  -5  -6   -0.70    0.44
   7   5   6    0.74    0.52
   7   5   6   -0.09    0.43
  -7   5  -6   -0.38    0.38
   9  -5   6   -0.04    0.47
  -9  -5  -6   -0.18    0.35
   9   5   6    0.21    0.43
  -9   5  -6    0.28    0.37
 -11  -5  -6    0.33    0.36
  11   5   6    0.38    0.40
 -11   5  -6    0.54    0.31
  28   0  -7    0.89    0.46
  28   0  -7   -0.66    0.53
  26   0  -7    0.46    0.60
  26   0  -7    0.23    0.52
  26   0  -7    0.91    0.67
 -26   0   7    0.62    0.64
  24   0  -7   -0.31    0.58
  24   0  -7   -0.14    0.77
  24   0  -7   -0.42    0.48
 -24   0   7    1.22    0.77
  22   0  -7   -0.39    0.57
 -22   0   7    1.30    0.87
 -22   0   7    0.15    0.73
  22   0  -7    0.24    0.85
  22   0  -7    0.92    0.72
 -20   0   7    1.24    0.77
  20   0  -7    0.30    0.67
  20   0  -7    0.73    0.90
 -20   0   7   -0.35    0.73
  20   0  -7   -0.17    0.58
  18   0  -7    0.03    0.53
  18   0  -7   -0.08    0.44
 -18   0   7    0.09    0.52
  18   0  -7   -0.31    0.63
 -18   0   7    0.45    0.65
 -16   0   7   -0.35    0.52
 -16   0   7    0.14    0.45
  16   0  -7   -0.13    0.59
  16   0  -7    0.41    0.45
  16   0  -7   -0.27    0.47
 -14   0   7    1.20    0.54
  14   0  -7    0.11    0.45
 -14   0   7    0.61    0.55
  14   0  -7   -0.11    0.54
  14   0  -7   -0.18    0.40
 -12   0   7   -0.25    0.35
 -12   0   7    0.10    0.22
  12   0  -7    0.05    0.43
 -10   0   7   -0.04    0.20
 -10   0   7    0.05    0.34
  10   0  -7    0.29    0.45
  -8   0   7    0.01    0.34
  -8   0   7    0.42    0.20
   8   0  -7   -0.30    0.18
   8   0  -7   -0.13    0.37
   6   0  -7   -0.16    0.36
  -6   0   7   -0.07    0.35
  -6   0   7   -0.16    0.16
   6   0  -7    0.20    0.23
   4   0  -7    0.67    0.39
  -4   0   7    0.32    0.34
  -4   0   7    0.46    0.32
   2   0  -7    0.00    0.30
  -2   0   7   -0.08    0.30
  -2   0   7   -0.07    0.34
  -2   0   7    0.16    0.13
   0   0   7    0.04    0.16
   0   0  -7   -0.10    0.25
   0   0   7    0.01    0.29
   0   0   7   -0.15    0.26
   2   0   7    0.13    0.22
   2   0   7   -0.26    0.23
   2   0   7   -0.09    0.34
  -2   0  -7   -0.02    0.29
   4   0   7   -0.58    0.20
   4   0   7    0.04    0.31
   4   0   7    0.29    0.32
   4   0   7   -0.13    0.37
   6   0   7   -0.02    0.30
   6   0   7    0.09    0.36
   6   0   7    0.02    0.44
   6   0   7    0.09    0.31
   8   0   7    0.78    0.46
  -8   0  -7    0.43    0.39
  -8   0  -7    0.52    0.32
   8   0   7    0.01    0.37
  10   0   7   -0.43    0.44
  10   0   7   -0.10    0.51
  10   0   7   -0.86    0.45
 -10   0  -7    0.15    0.35
  10   0   7   -0.34    0.38
  12   0   7    0.43    0.58
  12   0   7    1.11    0.61
  12   0   7   -0.44    0.56
 -12   0  -7   -0.24    0.40
  12   0   7    0.04    0.51
  14   0   7   -0.54    0.53
  14   0   7   -0.67    0.59
  14   0   7   -0.29    0.59
  14   0   7    0.01    0.61
  16   0   7   -1.14    0.69
  16   0   7    0.28    0.66
  16   0   7   -0.43    0.66
  16   0   7   -0.35    0.59
  16   0   7   -1.03    0.61
  18   0   7    0.23    0.79
  18   0   7    0.49    0.67
  18   0   7   -0.42    0.72
  18   0   7    0.64    0.70
  18   0   7   -0.80    0.68
  20   0   7   -0.74    0.74
  20   0   7   -0.13    0.64
  20   0   7    0.47    0.70
  20   0   7    0.45    0.76
  20   0   7   -0.53    0.70
  22   0   7   -0.47    0.57
  22   0   7    0.36    0.55
  22   0   7   -0.14    0.70
  22   0   7    0.59    0.71
  22   0   7    0.39    0.70
  24   0   7    0.07    0.56
  24   0   7   -1.16    1.23
  24   0   7    0.14    0.57
  27  -1  -7    0.67    0.55
  27  -1  -7    0.15    0.42
 -27  -1   7    1.65    0.60
  27   1  -7    0.41    0.48
  27   1  -7    0.93    0.59
 -27   1   7    1.87    0.69
 -27   1   7    0.11    0.48
  25  -1  -7    2.36    0.71
  25  -1  -7    2.60    0.65
  25  -1  -7    2.24    0.77
 -25  -1   7    1.15    0.68
 -25   1   7    1.90    0.80
  25   1  -7    2.71    0.79
  25   1  -7    1.56    0.90
 -25   1   7    2.49    0.75
  25   1  -7    2.66    0.70
  23  -1  -7    0.19    0.60
  23  -1  -7    0.07    0.58
  23  -1  -7    1.54    0.80
 -23  -1   7   -0.11    0.67
  23   1  -7    0.86    0.78
 -23   1   7    0.77    0.80
  23   1  -7   -0.31    0.60
  23   1  -7   -0.08    1.17
 -23   1   7   -0.34    0.61
  23   1  -7    0.13    0.62
  23   1  -7    0.28    0.68
  21  -1  -7    0.45    0.64
 -21  -1   7   -0.46    0.78
  21  -1  -7   -0.13    0.63
  21   1  -7    0.26    0.59
  21   1  -7    0.98    0.82
 -21   1   7   -0.63    0.65
  21   1  -7    0.89    0.65
  21   1  -7   -0.08    0.67
  21   1  -7    1.77    1.07
 -21   1   7   -0.13    0.85
  19  -1  -7    0.85    0.58
  19  -1  -7    2.30    0.76
 -19  -1   7    3.04    0.88
  19   1  -7    1.65    0.62
  19   1  -7    3.03    0.88
 -19   1   7    1.50    0.75
  19   1  -7    2.31    0.72
  19   1  -7    1.38    0.74
  19   1  -7    1.68    1.05
 -19   1   7    1.25    1.00
 -17  -1   7   11.73    1.27
  17  -1  -7   11.75    1.08
 -17  -1   7   13.99    1.27
  17  -1  -7   11.81    1.38
  17   1  -7   13.86    1.16
 -17   1   7   11.42    1.05
 -17   1   7   14.09    1.19
  17   1  -7   15.49    1.46
  17   1  -7   11.64    1.03
 -17   1   7   13.38    1.22
  17   1  -7   11.76    1.36
 -15  -1   7    9.62    0.89
 -15  -1   7   10.45    0.92
 -15  -1   7   10.59    1.03
  15  -1  -7   10.42    1.12
  15  -1  -7    9.27    0.95
  15   1  -7    9.19    1.09
  15   1  -7    8.57    1.15
  15   1  -7    9.78    0.96
 -15   1   7   10.04    0.84
 -15   1   7   10.12    0.95
  15   1  -7   11.08    1.40
 -15   1   7    9.48    1.01
 -13  -1   7   23.80    1.24
 -13  -1   7   21.31    1.21
  13  -1  -7   24.22    1.25
 -13  -1   7   21.31    1.18
  13  -1  -7   25.69    1.54
 -13   1   7   19.53    1.16
 -13   1   7   23.15    1.14
 -13   1   7   21.58    1.33
  13   1  -7   21.56    1.24
  13   1  -7   22.58    1.53
 -11  -1   7   65.20    2.22
  11  -1  -7   59.05    2.54
 -11  -1   7   64.96    2.27
 -11   1   7   63.13    2.38
  11   1  -7   65.05    2.59
  -9  -1   7   12.59    0.83
  -9  -1   7   13.19    0.78
   9  -1  -7   13.32    1.08
   9   1  -7   13.46    0.72
  -9   1   7   11.90    0.70
   9   1  -7   10.76    0.91
  -9   1   7   11.53    0.86
  -7  -1   7   17.70    0.92
  -7  -1   7   16.14    0.84
   7  -1  -7   15.99    1.07
   7   1  -7   17.10    0.81
  -7   1   7   16.08    0.84
  -7   1   7   16.62    0.96
   7   1  -7   16.36    1.03
  -5  -1   7    7.54    0.56
   5  -1  -7    8.11    0.80
  -5  -1   7    8.32    0.64
  -5   1   7    8.46    0.62
   5   1  -7    9.24    0.68
   5   1  -7    7.71    0.59
  -3  -1   7   89.25    2.59
   3  -1  -7   90.55    2.89
  -3  -1   7   86.98    2.76
  -3   1   7   88.19    2.69
   3   1  -7   90.19    2.60
  -3   1   7   85.34    2.66
   3   1  -7   89.21    2.66
  -1  -1   7  156.74    4.36
   1  -1  -7  155.78    4.47
   1  -1  -7  154.13    3.91
  -1  -1   7  149.21    4.16
  -1   1   7  150.41    4.21
   1   1  -7  152.60    4.22
   1   1  -7  141.13    3.96
  -1   1   7  151.11    4.27
   1  -1   7  120.51    3.43
  -1  -1  -7  116.83    3.24
   1  -1   7  124.36    3.64
  -1  -1  -7  120.16    3.70
   1   1   7  114.33    3.41
   1   1   7  121.89    3.52
  -1   1  -7  121.90    3.45
   3  -1   7    4.77    0.58
   3  -1   7    5.87    0.53
  -3  -1  -7    5.40    0.42
  -3   1  -7    6.54    0.53
   3   1   7    5.57    0.54
   3   1   7    5.14    0.50
   3   1   7    4.02    0.70
  -5  -1  -7   31.98    1.27
   5  -1   7   30.96    1.44
   5  -1   7   31.15    1.36
   5   1   7   32.65    1.69
  -5   1  -7   31.10    1.25
   5   1   7   30.34    1.33
   5   1   7   31.84    1.22
  -7  -1  -7   21.68    1.09
   7  -1   7   19.57    1.16
   7  -1   7   19.87    1.13
   7   1   7   19.81    1.40
   7   1   7   20.19    1.08
  -7   1  -7   20.31    0.99
   9  -1   7   10.81    1.01
   9  -1   7   13.28    0.96
  -9  -1  -7   11.03    0.86
   9  -1   7   12.22    0.95
   9  -1   7   12.08    0.93
   9   1   7   12.05    1.03
   9   1   7   10.55    0.93
   9   1   7   11.04    0.82
  -9   1  -7   12.45    0.95
   9   1   7   14.63    1.28
  11  -1   7    8.16    0.91
  11  -1   7    7.04    0.81
  11  -1   7    8.67    0.94
  11  -1   7    8.06    0.97
 -11  -1  -7    7.81    0.79
  11   1   7    7.36    1.01
 -11   1  -7    8.68    0.86
  11   1   7    6.72    1.10
  11   1   7    8.67    0.93
  11   1   7    7.38    0.89
 -13  -1  -7    0.82    0.52
  13  -1   7    1.24    0.61
  13  -1   7    1.13    0.58
  13  -1   7    0.36    0.53
  13  -1   7    0.71    0.59
  13   1   7    0.53    0.57
 -13   1  -7    1.05    0.61
  13   1   7    0.76    0.76
  13   1   7    0.61    0.57
  13   1   7    0.68    0.77
  15  -1   7    0.32    0.65
  15  -1   7    1.20    0.64
  15  -1   7    0.91    0.79
  15  -1   7    0.37    0.78
  15  -1   7    1.48    0.80
  15   1   7    1.12    0.89
  15   1   7    0.35    0.96
  15   1   7    0.73    0.74
  15   1   7    2.35    1.01
  17  -1   7    0.75    0.78
  17  -1   7    0.71    0.72
  17  -1   7    1.60    0.73
  17  -1   7    0.14    0.74
  17  -1   7    0.58    0.68
  17   1   7    2.12    0.84
  17   1   7    0.16    0.63
  17   1   7   -0.52    0.67
  17   1   7    1.08    0.91
  17   1   7    1.03    0.89
  19  -1   7    0.90    0.71
  19  -1   7    0.94    0.77
  19  -1   7    1.80    0.86
  19  -1   7    1.20    0.81
  19  -1   7    1.41    0.78
  19   1   7    0.70    0.71
  19   1   7    2.64    0.93
  19   1   7   -0.44    0.58
  19   1   7    0.66    0.82
  19   1   7    0.71    0.80
  21  -1   7    0.63    0.68
  21  -1   7    0.70    0.70
  21  -1   7    1.63    0.70
  21  -1   7   -0.49    0.44
  21  -1   7    0.85    0.96
  21   1   7   -0.40    0.72
  21   1   7   -0.09    0.54
  21   1   7   -1.14    0.69
  21   1   7    0.18    0.70
  21   1   7   -0.97    0.70
  23  -1   7   -0.01    0.68
  23  -1   7   -0.50    0.57
  23  -1   7   -0.15    0.50
  23  -1   7   -1.42    0.55
  23   1   7    1.57    0.74
  23   1   7   -0.41    0.70
  23   1   7   -0.09    0.60
  23   1   7    0.59    0.56
  25  -1   7    0.69    0.46
  25  -1   7    0.84    0.50
  25   1   7    0.56    0.42
  25   1   7   -0.27    0.50
  26  -2  -7    1.31    0.66
 -26  -2   7    1.18    0.53
  26  -2  -7    1.66    0.57
  26   2  -7    1.74    0.53
 -26   2   7    1.54    0.53
 -24  -2   7    0.08    0.53
  24  -2  -7    0.03    0.54
  24  -2  -7   -0.54    0.58
  24   2  -7    0.03    0.55
 -24   2   7    0.41    0.58
  24   2  -7   -1.48    0.59
 -24   2   7    0.56    0.70
  24   2  -7    0.17    0.57
  22  -2  -7   -0.06    0.59
 -22  -2   7    0.04    0.56
 -22  -2   7    0.38    0.76
  22  -2  -7    1.13    0.66
 -22   2   7    1.21    0.77
  22   2  -7    2.39    0.76
  22   2  -7    0.16    0.75
 -22   2   7   -0.74    0.62
  22   2  -7    0.48    0.57
  20  -2  -7    0.51    0.64
  20  -2  -7   -0.40    0.57
  20  -2  -7    0.58    0.58
 -20  -2   7   -0.29    0.53
 -20  -2   7    1.19    0.78
 -20   2   7    1.21    0.90
 -20   2   7    0.36    0.52
 -20   2   7   -0.34    0.59
  20   2  -7    0.93    0.65
  20   2  -7    0.10    0.61
  20   2  -7   -0.22    0.77
  18  -2  -7   -0.32    0.54
  18  -2  -7    0.66    0.72
  18  -2  -7   -0.04    0.59
  18  -2  -7   -0.40    0.69
 -18  -2   7    0.13    0.70
 -18  -2   7   -0.54    0.52
 -18   2   7   -0.61    0.52
  18   2  -7    0.36    0.58
  18   2  -7    1.43    0.72
  18   2  -7    0.07    0.82
  18   2  -7    0.80    0.86
 -18   2   7    1.00    0.59
  16  -2  -7    1.62    0.83
 -16  -2   7   -0.05    0.65
 -16  -2   7   -0.42    0.66
  16  -2  -7    0.29    0.60
 -16  -2   7   -0.41    0.50
 -16   2   7   -1.02    0.62
  16   2  -7    0.29    0.76
  16   2  -7    0.25    0.54
  16   2  -7   -0.75    0.77
 -16   2   7   -0.49    0.44
  14  -2  -7    4.18    0.76
 -14  -2   7    5.05    0.89
  14  -2  -7    3.53    0.85
 -14  -2   7    5.98    0.84
 -14  -2   7    4.14    0.83
 -14   2   7    3.41    0.81
  14   2  -7    3.10    0.93
  14   2  -7    4.97    0.86
 -14   2   7    4.43    0.73
 -12  -2   7    7.49    0.85
 -12  -2   7    7.10    0.91
  12  -2  -7    9.65    1.05
  12  -2  -7    5.90    0.75
 -12  -2   7    7.65    0.84
 -12   2   7    7.24    0.91
  12   2  -7    8.19    0.89
 -12   2   7    8.99    0.79
  12   2  -7    7.92    1.11
  10  -2  -7    6.98    0.78
 -10  -2   7    8.54    0.77
 -10  -2   7    8.45    0.82
  10  -2  -7    7.73    0.96
 -10  -2   7    6.82    0.81
  10   2  -7    7.03    0.81
  10   2  -7    7.94    0.72
 -10   2   7    7.06    0.82
  10   2  -7    6.93    0.97
  10   2  -7    7.69    0.83
 -10   2   7    6.06    0.66
   8  -2  -7   42.79    1.72
   8  -2  -7   42.86    2.06
  -8  -2   7   44.69    1.83
   8   2  -7   43.49    1.70
   8   2  -7   42.85    2.45
  -8   2   7   41.30    1.66
  -8   2   7   43.92    1.82
  -8   2   7   40.81    1.64
  -6  -2   7   10.97    0.83
  -6  -2   7   10.50    0.84
   6  -2  -7   10.51    1.05
  -6   2   7   11.38    0.80
  -6   2   7   11.77    0.85
   6   2  -7   11.60    0.84
  -4  -2   7    7.41    0.70
  -4  -2   7    6.47    0.68
   4  -2  -7    6.97    0.81
  -4   2   7    7.00    0.62
  -4   2   7    7.39    0.69
   4   2  -7    7.45    0.72
  -2  -2   7    5.58    0.65
  -2  -2   7    4.94    0.63
   2  -2  -7    3.90    0.71
   2   2  -7    5.68    0.66
  -2   2   7    4.74    0.60
   0  -2   7   61.00    2.21
   0  -2  -7   61.28    2.43
   0  -2   7   61.44    2.24
   0   2  -7   57.33    2.12
   0   2   7   65.27    2.25
  -2  -2  -7    2.04    0.66
   2  -2   7    2.65    0.64
  -2  -2  -7    2.27    0.46
   2  -2   7    1.92    0.49
  -2   2  -7    1.09    0.41
   2   2   7    2.54    0.59
  -4  -2  -7    1.19    0.42
   4  -2   7    1.66    0.48
   4  -2   7    0.98    0.54
  -4  -2  -7    0.99    0.52
   4  -2   7    1.54    0.54
   4  -2   7    0.37    0.42
   4  -2   7    1.44    0.47
   4   2   7    0.93    0.48
   4   2   7    1.18    0.46
   4   2   7    1.33    0.69
  -4   2  -7    0.63    0.37
   4   2   7    0.56    0.49
   6  -2   7   33.94    1.56
   6  -2   7   35.48    1.67
   6  -2   7   35.38    1.70
  -6  -2  -7   35.59    1.55
   6  -2   7   33.01    1.56
   6   2   7   33.91    1.48
   6   2   7   36.94    1.62
   6   2   7   36.30    2.11
   6   2   7   31.66    1.65
  -6   2  -7   32.80    1.64
   6   2   7   32.65    1.61
  -6   2  -7   35.90    1.49
   8  -2   7   24.60    1.45
   8  -2   7   25.18    1.47
  -8  -2  -7   25.57    1.40
   8  -2   7   25.20    1.32
   8  -2   7   24.29    1.31
   8   2   7   25.68    1.29
   8   2   7   25.84    1.39
   8   2   7   25.87    1.46
  -8   2  -7   28.71    1.53
   8   2   7   26.05    1.83
   8   2   7   24.13    1.72
   8   2   7   24.94    1.53
  10  -2   7   14.05    1.07
  10  -2   7   13.03    1.18
  10  -2   7   12.84    1.17
  10  -2   7   15.03    1.12
 -10  -2  -7   12.95    1.13
  10   2   7   11.35    1.33
  10   2   7   14.93    1.54
  10   2   7   14.60    1.29
 -10   2  -7   12.85    1.10
  10   2   7   13.05    1.15
  12  -2   7    6.74    1.08
  12  -2   7    3.63    0.79
  12  -2   7    6.43    0.96
  12  -2   7    5.81    0.86
 -12  -2  -7    6.53    1.04
  12   2   7    4.35    1.11
  12   2   7    6.23    1.02
  12   2   7    4.93    1.27
 -12   2  -7    6.46    0.93
  12   2   7    4.17    0.99
  14  -2   7   12.20    1.27
  14  -2   7   14.04    1.14
  14  -2   7   10.82    1.15
  14  -2   7   12.16    1.26
  14  -2   7   10.22    1.28
  14  -2   7   12.59    1.25
  14   2   7   10.61    1.31
  14   2   7   13.92    1.22
  14   2   7   11.11    1.49
  14   2   7   12.27    1.40
  14   2   7   12.25    1.61
  16  -2   7    1.84    0.77
  16  -2   7    0.32    0.62
  16  -2   7    1.48    0.73
  16  -2   7    1.99    0.85
  16  -2   7    1.21    0.77
 -16   2  -7    1.62    0.68
  16   2   7    2.11    0.89
  16   2   7    1.23    0.70
  16   2   7    0.23    0.73
  16   2   7    2.27    1.04
  16   2   7    0.96    0.96
  18  -2   7    0.14    0.66
  18  -2   7    0.12    0.70
  18  -2   7    0.84    0.67
  18  -2   7    0.52    0.58
  18  -2   7    0.01    0.70
  18   2   7    0.05    0.76
  18   2   7   -0.99    0.72
  18   2   7    0.61    0.65
  18   2   7    0.43    0.81
 -18   2  -7   -0.33    0.42
  18   2   7    0.59    0.66
  20  -2   7    0.47    0.67
  20  -2   7    0.29    0.60
  20  -2   7   -0.96    0.47
  20  -2   7    0.74    0.65
  20  -2   7   -0.05    0.55
  20   2   7   -0.29    0.63
  20   2   7    0.06    0.62
  20   2   7    0.11    0.71
  20   2   7    0.50    0.76
  22  -2   7    0.18    0.57
  22  -2   7   -0.82    0.46
  22  -2   7   -0.55    0.45
  22  -2   7    0.60    0.51
  22  -2   7   -0.39    0.59
  22   2   7    0.52    0.50
  22   2   7    0.99    0.64
  22   2   7   -0.19    0.69
 -25  -3   7    0.20    0.38
  25  -3  -7    0.14    0.41
 -25   3   7    0.26    0.39
  25   3  -7    0.56    0.42
 -23  -3   7    0.17    0.54
  23  -3  -7   -0.05    0.45
  23  -3  -7    0.07    0.48
  23   3  -7   -0.65    0.48
  23   3  -7   -0.76    0.49
 -23   3   7    0.03    0.50
 -21  -3   7    0.18    0.58
 -21  -3   7    0.34    0.65
  21  -3  -7    0.14    0.54
  21  -3  -7    0.03    0.50
  21   3  -7   -0.34    0.60
  21   3  -7    0.14    0.54
 -21   3   7    0.51    0.56
 -21   3   7    0.98    0.50
 -19  -3   7    0.71    0.66
  19  -3  -7    1.43    0.63
  19  -3  -7    1.21    0.65
 -19  -3   7    2.29    0.82
 -19   3   7    1.76    0.60
  19   3  -7    1.85    0.72
  19   3  -7    3.02    0.83
  19   3  -7    0.62    0.65
 -19   3   7    1.58    0.78
 -17  -3   7   13.56    1.27
 -17  -3   7   15.37    1.45
  17  -3  -7   13.45    1.27
  17  -3  -7   13.11    1.25
 -17   3   7   15.48    1.43
  17   3  -7   15.92    1.33
 -17   3   7   14.13    1.13
  17   3  -7   19.03    1.44
  15  -3  -7   16.87    1.27
  15  -3  -7   15.51    1.36
 -15  -3   7   13.19    1.42
 -15  -3   7   15.48    1.30
  15   3  -7   15.88    1.38
  15   3  -7   15.93    1.38
 -15   3   7   13.44    1.48
 -15   3   7   14.52    1.16
  13  -3  -7   19.23    1.31
  13  -3  -7   15.99    1.34
 -13  -3   7   17.82    1.32
 -13  -3   7   16.70    1.46
  13   3  -7   16.62    1.42
 -13   3   7   17.02    1.18
  13   3  -7   17.31    1.41
 -13   3   7   14.42    1.33
  11  -3  -7   10.75    1.06
 -11  -3   7    8.51    1.04
 -11  -3   7   11.94    1.11
  11   3  -7   11.33    1.17
 -11   3   7   12.23    0.98
  11   3  -7   11.34    0.99
   9  -3  -7    0.10    0.57
  -9  -3   7    0.25    0.49
   9  -3  -7    0.33    0.48
  -9  -3   7    1.24    0.63
   9   3  -7    0.36    0.55
   9   3  -7    0.65    0.46
  -9   3   7   -0.31    0.37
   9   3  -7    0.48    0.51
   7  -3  -7   11.72    1.32
  -7  -3   7   13.87    1.12
   7  -3  -7   13.67    1.07
  -7  -3   7   13.08    1.11
  -7   3   7   13.44    1.06
   7   3  -7   14.62    1.00
   7   3  -7   15.30    1.12
  -7   3   7   13.62    1.03
  -7   3   7   14.49    0.99
  -5  -3   7    3.12    0.71
  -5  -3   7    3.37    0.76
   5  -3  -7    1.11    0.69
   5  -3  -7    2.68    0.58
   5   3  -7    3.06    0.65
  -5   3   7    2.79    0.60
  -5   3   7    2.27    0.57
  -5   3   7    3.14    0.61
   5   3  -7    3.62    0.66
   3  -3  -7    1.52    0.73
  -3  -3   7    2.93    0.69
   3  -3  -7    1.76    0.58
  -3  -3   7    1.34    0.59
   3   3  -7    1.59    0.50
  -3   3   7    2.23    0.59
   3   3  -7    1.96    0.55
  -3   3   7    1.70    0.49
  -3   3   7    2.66    0.58
  -1  -3   7    6.51    0.84
   1  -3  -7    7.24    0.97
  -1  -3   7    6.18    0.94
  -1  -3   7    6.94    0.83
  -1   3   7    7.78    0.85
  -1   3   7    9.19    1.15
   1   3  -7    6.50    0.79
  -1   3   7    5.40    0.91
  -1   3   7    6.83    0.85
   1   3  -7    6.96    0.77
   1  -3   7    0.72    0.47
   1  -3   7    1.73    0.62
   1  -3   7    1.08    0.63
  -1  -3  -7    1.24    0.62
   1  -3   7   -0.30    0.41
  -1   3  -7    1.53    0.54
   1   3   7    1.38    0.67
   1   3   7    1.17    0.52
  -1   3  -7    1.02    0.52
   1   3   7    1.04    0.51
   1   3   7    0.57    0.65
   3  -3   7    0.31    0.53
   3  -3   7   -0.29    0.44
   3  -3   7    0.51    0.58
   3  -3   7    0.08    0.44
  -3  -3  -7    0.55    0.57
  -3   3  -7   -0.16    0.40
   3   3   7    0.50    0.45
   3   3   7   -0.13    0.62
  -3   3  -7    0.23    0.47
  -3   3  -7   -0.14    0.48
   3   3   7   -0.18    0.35
   3   3   7    0.31    0.58
   5  -3   7    3.05    0.67
  -5  -3  -7    4.21    0.91
   5  -3   7    3.88    0.80
   5  -3   7    3.83    0.79
   5  -3   7    2.53    0.72
   5   3   7    3.54    0.72
   5   3   7    5.12    0.91
   5   3   7    4.77    0.87
  -5   3  -7    3.00    0.68
   5   3   7    5.22    0.99
  -5   3  -7    4.80    0.80
  -5   3  -7    4.18    0.69
  -7  -3  -7    0.99    0.63
   7  -3   7    0.33    0.48
   7  -3   7    0.33    0.50
   7  -3   7    0.72    0.61
   7  -3   7   -0.03    0.47
  -7   3  -7   -0.07    0.64
   7   3   7   -0.59    0.79
   7   3   7    0.74    0.50
   7   3   7    0.04    0.56
   7   3   7   -0.68    0.57
   9  -3   7    2.28    0.80
   9  -3   7    0.87    0.58
   9  -3   7    1.59    0.64
   9  -3   7    1.25    0.76
   9  -3   7    2.30    0.78
   9  -3   7    1.84    0.73
   9   3   7    1.61    0.77
   9   3   7    1.08    0.74
   9   3   7    0.63    1.01
   9   3   7    1.45    0.59
   9   3   7    1.68    0.79
   9   3   7    2.20    0.94
  11  -3   7    1.15    0.53
 -11  -3  -7    0.91    0.66
  11  -3   7    0.73    0.63
  11  -3   7    1.54    0.70
  11  -3   7    1.05    0.74
  11  -3   7    0.04    0.63
  11  -3   7    1.27    0.71
  11  -3   7    1.20    0.60
  11   3   7   -0.24    0.68
  11   3   7    0.13    0.81
  11   3   7    0.97    0.74
  11   3   7    0.93    0.99
  11   3   7    1.35    0.73
 -13  -3  -7    0.50    0.63
  13  -3   7    0.83    0.75
  13  -3   7    0.80    0.61
  13  -3   7   -0.20    0.58
  13  -3   7    0.39    0.58
  13  -3   7    1.00    0.68
  13  -3   7    2.72    0.85
  13   3   7    0.97    0.72
  13   3   7    2.95    1.02
  13   3   7    0.84    0.70
  13   3   7    1.32    0.94
 -13   3  -7    1.27    0.66
  13   3   7   -0.11    0.62
  15  -3   7   -0.10    0.61
 -15  -3  -7   -0.08    0.55
  15  -3   7    1.96    0.70
  15  -3   7    2.02    0.79
  15  -3   7    1.14    0.70
  15  -3   7    2.23    0.74
  15   3   7    1.56    0.74
 -15   3  -7    1.20    0.53
  15   3   7    0.86    0.94
  15   3   7    1.04    0.76
  15   3   7    0.71    0.66
  15   3   7    0.99    0.89
  17  -3   7    7.07    0.95
 -17  -3  -7    3.90    0.80
  17  -3   7    5.61    0.93
  17  -3   7    4.30    0.87
  17  -3   7    4.10    0.80
  17  -3   7    4.68    0.82
 -17   3  -7    5.74    0.73
  17   3   7    5.63    0.94
  17   3   7    5.63    1.12
  17   3   7    4.63    1.01
  17   3   7    5.03    0.89
  19  -3   7    0.24    0.52
  19  -3   7   -0.54    0.44
  19  -3   7   -0.06    0.53
  19  -3   7    0.02    0.43
  19  -3   7    0.44    0.47
  19   3   7    0.04    0.67
  19   3   7    0.85    0.59
  19   3   7    0.04    0.57
 -19   3  -7   -0.07    0.39
  19   3   7   -0.03    0.69
  21  -3   7   -0.62    0.33
  21  -3   7    0.28    0.39
  21  -3   7    0.48    0.44
  21   3   7   -0.11    0.42
  21   3   7    1.31    0.58
  20  -4  -7    0.23    0.35
 -20  -4   7    0.27    0.46
  20   4  -7    0.46    0.51
 -18  -4   7    1.90    0.59
 -18  -4   7    2.30    0.63
  18  -4  -7    1.47    0.51
  18  -4  -7    3.19    0.66
 -18   4   7    1.08    0.47
  18   4  -7    1.79    0.65
  18   4  -7    1.34    0.56
 -16  -4   7    2.08    0.74
 -16  -4   7    0.56    0.56
  16  -4  -7    2.15    0.59
  16  -4  -7    0.91    0.60
  16   4  -7    0.66    0.58
 -16   4   7    1.69    0.56
 -16   4   7    1.31    0.59
  16   4  -7    1.47    0.64
 -14  -4   7   -0.31    0.49
  14  -4  -7    0.56    0.56
  14  -4  -7   -0.18    0.52
 -14  -4   7    0.21    0.71
  14   4  -7   -0.32    0.65
 -14   4   7    0.54    0.48
  14   4  -7   -0.59    0.56
 -14   4   7    1.06    0.61
 -12  -4   7    1.44    0.66
 -12  -4   7    1.98    0.84
  12  -4  -7    1.26    0.59
  12  -4  -7    0.53    0.57
  12   4  -7    0.61    0.66
  12   4  -7   -0.62    0.36
 -12   4   7    1.32    0.54
 -12   4   7    1.70    0.69
 -10  -4   7    1.14    0.87
 -10  -4   7    2.10    0.74
  10  -4  -7    1.80    0.58
  10  -4  -7    2.33    0.68
  10   4  -7    2.25    0.69
 -10   4   7    1.74    0.69
 -10   4   7    1.99    0.64
  10   4  -7    3.24    0.81
  -8  -4   7    4.43    0.93
   8  -4  -7    3.53    0.75
   8  -4  -7    4.96    0.82
  -8  -4   7    4.75    0.88
   8   4  -7    4.79    0.83
  -8   4   7    4.97    0.81
   8   4  -7    4.26    0.88
  -8   4   7    6.17    0.89
  -6  -4   7    1.30    0.66
  -6  -4   7    0.26    0.63
   6  -4  -7    1.34    0.63
   6  -4  -7    3.08    0.75
  -6   4   7    2.28    0.72
   6   4  -7    2.32    0.61
  -6   4   7    0.39    0.44
   6   4  -7    3.03    0.82
  -6   4   7    1.14    0.62
   4  -4  -7   12.59    1.19
   4  -4  -7   15.73    1.20
  -4  -4   7   13.79    1.33
  -4  -4   7   15.06    1.22
  -4   4   7   14.70    1.15
   4   4  -7   13.35    1.29
  -4   4   7   16.35    1.22
   4   4  -7   17.07    1.18
   2  -4  -7    5.80    0.87
  -2  -4   7    6.48    1.16
  -2  -4   7    7.07    1.05
  -2  -4   7    7.54    0.90
   2  -4  -7    6.31    0.89
  -2   4   7    5.76    0.90
   2   4  -7    5.98    0.83
  -2   4   7    5.76    0.89
   0  -4   7    0.50    0.86
   0  -4   7    1.45    0.62
   0  -4  -7    2.28    0.66
   0  -4   7    1.58    0.69
   0  -4  -7    1.49    0.60
   0   4   7    0.97    0.63
   0   4   7    1.84    0.93
   0   4  -7    0.87    0.55
   0   4   7    0.73    1.50
   0   4   7    1.70    0.81
   0   4   7    0.44    0.53
  -2  -4  -7    6.47    0.94
   2  -4   7    6.30    0.91
   2  -4   7    6.63    1.08
   2  -4   7    4.96    0.87
   2   4   7    6.01    0.95
   2   4   7    7.24    1.18
   2   4   7    5.30    1.15
   2   4   7    6.49    0.98
  -2   4  -7    4.41    0.75
   2   4   7    4.64    0.99
   2   4   7    6.11    1.12
   4  -4   7    7.32    1.11
   4  -4   7    7.47    0.97
   4  -4   7    7.76    1.00
   4   4   7    8.56    1.26
  -4   4  -7    7.68    0.88
   4   4   7    6.59    0.96
   4   4   7    6.70    1.14
   4   4   7    7.69    1.21
   4   4   7    8.49    1.30
   4   4   7    6.80    1.25
   6  -4   7   10.08    1.18
   6  -4   7   12.23    1.27
   6  -4   7   11.97    1.12
  -6   4  -7   10.47    1.00
   6   4   7   10.51    1.47
   6   4   7    9.33    1.04
   6   4   7   11.94    1.34
   6   4   7   11.91    1.24
   6   4   7   11.80    1.28
   6   4   7   10.95    1.51
  -6   4  -7   11.81    1.06
   8  -4   7    0.23    0.53
   8  -4   7    1.55    0.73
   8   4   7    1.10    0.82
   8   4   7    0.95    0.68
   8   4   7    0.97    0.83
   8   4   7    0.81    0.56
   8   4   7    0.68    0.77
  -8   4  -7    1.39    0.51
   8   4   7    1.00    0.70
  -8   4  -7    2.26    0.71
  10  -4   7    0.30    0.55
  10  -4   7   -0.06    0.50
  10  -4   7   -0.15    0.45
  10   4   7   -0.01    0.80
  10   4   7    0.71    0.67
  10   4   7   -0.07    0.55
 -10   4  -7   -0.49    0.39
  10   4   7   -0.73    0.65
 -10   4  -7    0.13    0.58
  10   4   7    0.18    0.67
  10   4   7   -0.32    0.55
  12  -4   7    0.68    0.54
  12  -4   7    0.14    0.48
  12  -4   7    1.22    0.50
  12  -4   7   -0.60    0.56
  12   4   7   -0.03    0.69
 -12   4  -7    0.14    0.53
  12   4   7    0.30    0.56
 -12   4  -7   -0.21    0.47
  12   4   7    0.20    0.60
  12   4   7    0.33    0.68
  12   4   7    1.19    0.78
  14  -4   7   -0.27    0.44
  14  -4   7    0.22    0.41
  14  -4   7    1.05    0.59
  14  -4   7   -0.56    0.42
  14   4   7    1.13    0.64
  14   4   7   -0.63    0.52
  14   4   7    0.11    0.54
 -14   4  -7    0.39    0.42
  14   4   7    0.24    0.75
  14   4   7    0.65    0.59
 -14   4  -7   -0.34    0.37
  16  -4   7    0.05    0.40
  16  -4   7    1.20    0.46
  16  -4   7   -0.65    0.36
  16   4   7   -0.42    0.41
  16   4   7    0.02    0.47
  16   4   7    0.46    0.59
  15  -5  -7    0.33    0.31
 -15   5   7   -0.11    0.32
  15   5  -7    0.18    0.35
  13  -5  -7    1.18    0.43
 -13   5   7    0.87    0.40
  13   5  -7    1.33    0.48
 -11  -5   7    0.14    0.77
  11  -5  -7    0.16    0.41
 -11  -5   7    0.28    0.43
  11   5  -7    0.12    0.44
 -11   5   7   -0.03    0.38
   9  -5  -7    0.32    0.42
   9  -5  -7   -0.29    0.33
  -9  -5   7    1.03    0.46
  -9  -5   7    0.70    0.57
   9   5  -7    0.17    0.44
  -9   5   7   -0.34    0.42
   9   5  -7   -0.04    0.45
  -7  -5   7    0.94    0.49
  -7  -5   7    1.03    0.59
   7  -5  -7    1.36    0.53
   7  -5  -7    1.02    0.45
   7   5  -7    1.13    0.58
  -7   5   7    1.36    0.57
   7   5  -7    1.15    0.51
  -5  -5   7    0.17    0.64
   5  -5  -7   -0.04    0.52
  -5  -5   7    0.03    0.44
   5  -5  -7    0.27    0.42
   5   5  -7   -0.56    0.32
  -5   5   7    0.04    0.44
  -5   5   7    0.00    0.47
   3  -5  -7    0.31    0.46
   3  -5  -7    0.40    0.54
  -3  -5   7    0.01    0.48
  -3   5   7    0.52    0.45
   3   5  -7    0.17    0.37
  -3   5   7   -0.51    0.47
  -1  -5   7    5.85    0.85
   1  -5  -7    6.30    0.88
  -1   5   7    7.51    0.93
  -1   5   7    8.35    0.91
   1   5  -7    6.66    0.81
   1   5  -7    6.42    0.79
  -1  -5  -7    1.81    0.54
  -1  -5  -7    1.91    0.62
   1  -5   7    0.82    0.49
  -1   5  -7    1.39    0.47
   1   5   7    0.62    0.50
  -1   5  -7    0.59    0.43
   1   5   7    0.14    0.47
   1   5   7    0.73    0.71
  -3  -5  -7    3.50    0.66
   3  -5   7    3.59    0.70
  -3  -5  -7    4.76    0.73
  -3   5  -7    3.95    0.63
   3   5   7    6.12    0.81
   3   5   7    5.79    0.87
  -5  -5  -7    0.45    0.40
   5  -5   7    0.27    0.38
  -5  -5  -7   -0.08    0.53
   5   5   7   -0.24    0.44
  -5   5  -7    0.46    0.42
   5   5   7    0.56    0.45
  -7  -5  -7    0.17    0.38
  -7  -5  -7    0.06    0.46
   7  -5   7    0.22    0.39
   7   5   7    0.07    0.46
   7   5   7    0.65    0.49
  -7   5  -7    0.28    0.41
  -9  -5  -7    0.59    0.38
   9   5   7   -0.16    0.36
  -9   5  -7    0.27    0.32
 -11  -5  -7    0.48    0.33
 -11   5  -7    0.86    0.31
  11   5   7    0.46    0.35
  28   0  -8    0.87    0.58
  28   0  -8    1.40    0.48
 -26   0   8    0.49    0.59
  26   0  -8   -0.03    0.50
  26   0  -8   -0.06    0.69
  26   0  -8    0.57    0.64
 -24   0   8   11.59    1.36
 -24   0   8   11.47    1.33
  24   0  -8   11.36    1.16
  24   0  -8   12.52    1.34
  24   0  -8    9.77    1.19
 -22   0   8   45.84    2.29
  22   0  -8   43.06    2.26
 -22   0   8   44.92    2.19
  22   0  -8   42.12    2.09
  22   0  -8   45.98    2.18
  20   0  -8    1.56    0.92
  20   0  -8    3.38    0.81
  20   0  -8    1.63    0.71
 -20   0   8    1.23    0.83
 -20   0   8    3.55    0.94
  20   0  -8    0.24    0.47
 -18   0   8   18.12    1.35
  18   0  -8   16.29    1.20
  18   0  -8   15.20    1.49
 -18   0   8   16.92    1.29
  18   0  -8   18.16    1.24
 -16   0   8   22.42    1.38
  16   0  -8   21.79    1.65
  16   0  -8   20.80    1.26
  16   0  -8   21.43    1.28
 -16   0   8   24.00    1.44
 -14   0   8   -0.22    0.35
  14   0  -8    0.46    0.56
  14   0  -8    0.08    0.44
  14   0  -8    0.24    0.49
 -14   0   8    0.06    0.55
 -12   0   8    6.21    0.72
  12   0  -8    5.35    0.74
 -10   0   8  149.96    4.51
  10   0  -8  151.91    4.12
  10   0  -8  149.66    4.69
  -8   0   8  121.84    3.75
   8   0  -8  122.72    3.47
   8   0  -8  126.82    3.92
   6   0  -8    0.48    0.26
   6   0  -8    0.51    0.42
  -6   0   8    1.01    0.46
   4   0  -8   17.21    0.98
  -4   0   8   18.09    0.94
  -4   0   8   16.17    0.89
   2   0  -8   10.72    0.72
  -2   0   8   11.57    0.76
  -2   0   8   12.56    0.79
   0   0   8   83.94    2.43
   0   0   8   84.86    2.75
   0   0  -8   91.15    2.69
   0   0   8   93.07    2.79
   2   0   8   96.01    2.74
   2   0   8   91.14    2.95
  -2   0  -8   96.71    2.91
   2   0   8   94.24    2.96
   4   0   8   85.61    2.79
  -4   0  -8   85.38    2.73
   4   0   8   86.65    2.76
   4   0   8   83.43    2.63
   6   0   8  136.85    4.22
   6   0   8  141.71    4.25
   6   0   8  140.83    4.42
   6   0   8  151.86    4.34
   8   0   8    1.81    0.55
   8   0   8    2.36    0.60
   8   0   8    1.92    0.59
  -8   0  -8    2.11    0.52
  -8   0  -8    2.01    0.45
  10   0   8    1.05    0.60
 -10   0  -8    0.64    0.42
  10   0   8   -0.61    0.44
  10   0   8    0.58    0.48
  12   0   8    3.11    0.77
  12   0   8    7.06    0.94
  12   0   8    7.26    1.01
  12   0   8    6.39    0.92
 -12   0  -8    6.71    0.83
  14   0   8   -0.54    0.71
  14   0   8    0.13    0.69
  14   0   8    0.83    0.61
  14   0   8    1.76    0.63
  16   0   8    1.18    0.82
  16   0   8   -0.62    0.73
  16   0   8   -0.28    0.56
  16   0   8    1.24    0.85
  16   0   8    0.44    0.69
  18   0   8   -0.82    0.74
  18   0   8    0.91    0.77
  18   0   8    0.05    0.79
  18   0   8    0.81    0.78
  18   0   8    0.60    0.66
  20   0   8   11.08    1.32
  20   0   8   11.70    1.38
  20   0   8   12.51    1.40
  22   0   8    1.44    0.75
  22   0   8    0.39    0.67
  22   0   8    0.78    0.70
  24   0   8    0.09    0.54
  24   0   8    0.76    0.59
  27  -1  -8    1.73    0.61
  27  -1  -8    1.75    0.54
 -27  -1   8    1.37    0.62
 -27   1   8    1.12    0.53
  27   1  -8    1.77    0.64
 -27   1   8    0.85    0.59
  27   1  -8    1.42    0.52
  25  -1  -8    0.07    0.46
 -25  -1   8    0.71    0.62
  25  -1  -8    0.19    0.61
  25   1  -8   -0.18    0.62
 -25   1   8   -0.40    0.58
  25   1  -8    0.44    0.54
 -25   1   8   -0.63    0.62
  25   1  -8   -0.78    0.71
 -23  -1   8    2.95    0.88
  23  -1  -8    3.21    0.79
  23  -1  -8    4.24    0.91
  23   1  -8    3.19    1.04
 -23   1   8    2.76    0.92
  23   1  -8    2.95    0.88
  23   1  -8    3.47    0.79
  23   1  -8    2.25    0.74
 -23   1   8    3.57    0.89
  21  -1  -8    8.02    1.04
 -21  -1   8    8.99    1.24
  21  -1  -8    8.26    1.07
  21   1  -8   10.27    1.36
  21   1  -8    9.35    1.16
 -21   1   8    8.36    1.25
  21   1  -8    9.24    1.08
  21   1  -8    7.54    1.07
 -21   1   8   11.00    1.29
  19  -1  -8    2.02    0.74
 -19  -1   8    1.15    0.82
  19  -1  -8    1.77    0.62
 -19   1   8    1.66    0.77
  19   1  -8    0.56    0.78
  19   1  -8    1.54    0.65
 -19   1   8    2.24    0.97
  19   1  -8    2.63    0.84
  19   1  -8    2.42    0.76
 -17  -1   8    0.41    0.71
  17  -1  -8    1.08    0.75
  17  -1  -8    0.99    0.61
  17   1  -8    1.72    0.74
 -17   1   8    1.58    0.69
 -17   1   8    0.77    0.59
 -17   1   8    2.61    0.64
  17   1  -8    2.34    0.84
  17   1  -8    1.35    0.61
 -15  -1   8    2.77    0.70
 -15  -1   8    3.91    0.82
  15  -1  -8    2.60    0.78
  15  -1  -8    2.66    0.68
  15   1  -8    2.08    0.67
  15   1  -8    1.65    0.68
 -15   1   8    2.01    0.54
 -15   1   8    1.19    0.67
 -15   1   8    2.05    0.69
 -13  -1   8    0.06    0.53
 -13  -1   8    0.49    0.40
  13  -1  -8    0.90    0.43
 -13  -1   8    0.09    0.46
  13  -1  -8    0.50    0.54
  13  -1  -8    0.28    0.52
 -13   1   8   -0.48    0.51
  13   1  -8    0.16    0.49
 -13   1   8    0.68    0.58
  13   1  -8   -0.21    0.47
 -13   1   8    0.59    0.39
 -11  -1   8   -0.24    0.32
 -11  -1   8   -0.07    0.46
  11  -1  -8   -0.18    0.47
 -11  -1   8    0.07    0.40
 -11   1   8   -0.09    0.40
  11   1  -8   -0.48    0.38
  11   1  -8   -0.23    0.45
  -9  -1   8   11.12    0.83
  -9  -1   8   11.09    0.74
   9  -1  -8   10.05    1.00
  -9   1   8   10.56    0.71
   9   1  -8   10.55    0.70
   9   1  -8    9.15    0.89
  -9   1   8    9.15    0.82
   7  -1  -8    0.46    0.48
  -7  -1   8    1.79    0.50
  -7  -1   8    1.11    0.36
   7   1  -8    0.63    0.33
  -7   1   8    0.65    0.38
  -7   1   8    0.94    0.40
   7   1  -8    1.26    0.51
  -5  -1   8   49.65    1.82
   5  -1  -8   52.20    1.99
  -5  -1   8   48.17    1.62
  -5   1   8   43.31    1.73
  -5   1   8   48.89    1.75
   5   1  -8   50.00    1.79
   5   1  -8   48.33    1.68
   3  -1  -8   85.05    2.81
  -3  -1   8   82.48    2.46
  -3  -1   8   84.07    2.71
   3   1  -8   81.02    2.54
  -3   1   8   82.85    2.61
  -3   1   8   82.29    2.59
  -1  -1   8    7.68    0.56
   1  -1  -8    7.98    0.73
  -1  -1   8    9.53    0.74
  -1   1   8    7.64    0.60
   1   1  -8    9.27    0.64
  -1   1   8    9.43    0.68
   1  -1   8    4.43    0.59
   1  -1   8    4.69    0.48
  -1  -1  -8    3.74    0.60
  -1  -1  -8    3.62    0.48
   1   1   8    4.27    0.60
  -1   1  -8    4.20    0.53
   1   1   8    4.92    0.52
  -3  -1  -8    9.48    0.84
   3  -1   8    9.25    0.77
  -3  -1  -8    7.94    0.53
   3  -1   8    9.44    0.71
  -3   1  -8    9.29    0.68
   3   1   8    9.22    0.67
   3   1   8    7.41    0.67
   5  -1   8    0.15    0.39
  -5  -1  -8    0.26    0.26
   5  -1   8    0.69    0.53
   5   1   8   -0.20    0.45
   5   1   8   -0.04    0.40
  -5   1  -8    0.17    0.34
   5   1   8    0.21    0.54
   7  -1   8   16.89    1.11
   7  -1   8   13.43    1.02
  -7  -1  -8   14.07    0.89
   7  -1   8   14.41    0.98
   7  -1   8   15.97    1.02
   7   1   8   15.00    1.28
  -7   1  -8   14.69    0.87
   7   1   8   15.14    0.98
   9  -1   8    3.36    0.67
  -9  -1  -8    3.54    0.54
   9  -1   8    4.35    0.64
   9  -1   8    1.86    0.62
   9  -1   8    3.09    0.75
   9   1   8    4.23    0.75
   9   1   8    3.43    0.81
  -9   1  -8    2.47    0.62
   9   1   8    3.44    0.73
   9   1   8    2.68    0.61
   9   1   8    3.04    0.85
  11  -1   8    4.08    0.78
  11  -1   8    4.05    0.84
  11  -1   8    4.86    0.82
  11  -1   8    3.81    0.81
 -11  -1  -8    3.29    0.66
  11   1   8    4.27    1.05
  11   1   8    4.12    0.92
  11   1   8    5.00    0.85
  11   1   8    3.11    0.77
 -11   1  -8    4.46    0.74
  13  -1   8   -0.35    0.52
  13  -1   8   -0.70    0.49
 -13  -1  -8    0.24    0.47
  13  -1   8    0.12    0.54
  13  -1   8    0.27    0.58
  13   1   8   -1.13    0.66
  13   1   8   -0.44    0.60
  13   1   8   -0.52    0.77
 -13   1  -8   -0.83    0.46
  13   1   8    0.87    0.65
  15  -1   8    1.95    0.87
  15  -1   8    1.66    0.76
  15  -1   8    2.35    0.78
  15  -1   8   -0.61    0.72
  15  -1   8    0.38    0.71
  15   1   8    0.47    0.79
  15   1   8    1.27    0.95
  15   1   8    0.14    0.78
  15   1   8    1.09    0.70
  17  -1   8    0.77    0.81
  17  -1   8    1.29    0.82
  17  -1   8    0.54    0.67
  17  -1   8    0.58    0.73
  17  -1   8   -0.66    0.62
  17   1   8    0.42    0.66
  17   1   8    0.82    0.85
  17   1   8    0.23    0.72
  17   1   8    0.22    0.78
  19  -1   8    1.36    0.78
  19  -1   8    2.54    0.80
  19  -1   8    1.24    0.72
  19  -1   8    1.94    0.83
  19  -1   8    2.41    0.84
  19   1   8    1.02    0.75
  19   1   8    1.99    0.90
  19   1   8   -0.85    0.58
  19   1   8    0.35    0.84
  21  -1   8   -0.58    0.65
  21  -1   8    0.62    0.48
  21  -1   8    0.16    0.62
  21  -1   8    0.27    0.70
  21  -1   8    0.74    0.65
  21   1   8    0.04    0.56
  21   1   8   -0.17    0.72
  21   1   8   -0.50    0.64
  21   1   8    0.94    0.81
  23  -1   8    0.40    0.55
  23  -1   8    1.29    0.63
  23   1   8    0.28    0.59
  23   1   8   -0.18    0.48
  26  -2  -8    0.28    0.92
 -26  -2   8    1.38    0.52
 -26   2   8    0.67    0.47
  26   2  -8    0.15    0.47
 -24  -2   8    1.48    0.66
 -24  -2   8    0.77    0.58
  24  -2  -8    0.56    0.55
  24   2  -8    0.87    0.63
 -24   2   8    1.00    0.64
  24   2  -8    0.83    0.59
 -22  -2   8    4.54    0.93
  22  -2  -8    3.76    0.83
  22  -2  -8    3.62    0.86
  22   2  -8    3.74    0.81
  22   2  -8    4.57    1.01
  22   2  -8    4.26    0.88
 -22   2   8    3.99    0.87
  20  -2  -8    2.85    1.14
  20  -2  -8    4.92    0.86
  20  -2  -8    4.66    0.87
 -20  -2   8    2.79    0.89
 -20   2   8    4.52    0.99
  20   2  -8    4.61    0.87
  20   2  -8    5.70    1.10
  20   2  -8    3.23    0.82
 -20   2   8   -0.84    0.83
 -20   2   8    4.27    0.80
  18  -2  -8    0.50    0.66
  18  -2  -8    0.93    0.64
 -18  -2   8    0.49    0.59
 -18  -2   8    1.76    0.81
  18   2  -8    1.59    0.68
  18   2  -8    1.93    0.83
 -18   2   8    1.65    0.89
 -18   2   8    1.39    0.60
  18   2  -8    0.24    0.70
  16  -2  -8    0.85    0.74
  16  -2  -8    0.41    0.66
  16  -2  -8    0.38    0.61
 -16  -2   8   -0.04    1.23
 -16  -2   8   -0.06    0.50
 -16  -2   8    0.91    0.69
 -16   2   8   -0.08    0.67
  16   2  -8    0.80    0.63
  16   2  -8    1.78    0.86
  16   2  -8    1.08    0.85
 -16   2   8   -0.69    0.39
 -16   2   8    0.10    1.07
 -14  -2   8    0.83    0.58
 -14  -2   8    0.00    0.58
  14  -2  -8    0.33    0.46
 -14  -2   8    0.09    0.51
  14  -2  -8    1.52    0.70
  14   2  -8    0.69    0.60
 -14   2   8    0.80    0.50
  14   2  -8    0.80    0.78
 -14   2   8    1.07    0.70
 -12  -2   8    7.07    0.97
 -12  -2   8    7.13    0.83
 -12  -2   8    7.50    0.86
  12  -2  -8    6.38    1.00
  12  -2  -8    6.70    0.77
  12   2  -8    7.00    0.90
  12   2  -8    8.35    1.09
 -12   2   8    7.08    0.76
 -12   2   8    7.95    0.98
  10  -2  -8    3.27    0.83
 -10  -2   8    3.57    0.74
 -10  -2   8    3.56    0.68
  10  -2  -8    5.01    0.73
 -10  -2   8    5.68    0.82
  10   2  -8    4.23    0.61
 -10   2   8    3.30    0.60
 -10   2   8    2.82    0.63
  10   2  -8    4.23    0.64
  10   2  -8    4.91    0.82
   8  -2  -8    0.93    0.66
  -8  -2   8    1.25    0.85
  -8  -2   8    1.17    0.57
  -8  -2   8    0.74    0.46
   8  -2  -8    1.38    0.52
   8   2  -8    2.09    0.63
  -8   2   8    1.01    0.47
  -8   2   8    1.38    0.47
   8   2  -8    0.12    0.34
  -8   2   8    1.00    0.45
   8   2  -8    0.36    0.38
   6  -2  -8    5.50    0.75
   6  -2  -8    6.36    0.95
  -6  -2   8    7.10    0.74
  -6  -2   8    6.77    0.71
  -6   2   8    7.24    0.68
  -6   2   8    6.90    0.67
   6   2  -8    6.59    0.71
   6   2  -8    7.60    0.67
  -6   2   8    6.51    0.66
   4  -2  -8   39.93    1.90
  -4  -2   8   39.15    1.65
  -4  -2   8   41.99    1.70
   4   2  -8   41.47    1.67
  -4   2   8   39.54    1.66
  -4   2   8   36.51    1.52
   2  -2  -8   15.78    1.17
  -2  -2   8   17.61    1.05
  -2  -2   8   16.32    0.99
   2   2  -8   16.93    1.01
  -2   2   8   15.75    0.98
   0  -2   8   44.93    1.79
   0  -2  -8   44.42    2.02
   0  -2   8   44.39    1.84
   0   2   8   39.51    1.76
   0   2   8   46.99    1.83
   0   2  -8   43.35    1.74
   2  -2   8   18.35    1.07
   2  -2   8   16.48    1.07
   2  -2   8   17.50    1.12
  -2  -2  -8   18.88    1.32
   2  -2   8   16.31    1.17
  -2   2  -8   18.86    1.05
   2   2   8   16.10    1.07
   2   2   8   16.18    0.95
   2   2   8   18.82    1.09
  -2   2  -8   17.94    0.96
   2   2   8   15.85    1.23
   4  -2   8    9.40    0.84
   4  -2   8    9.53    0.84
  -4  -2  -8    9.69    0.98
   4  -2   8    9.51    0.85
   4  -2   8   10.13    0.92
   4  -2   8    8.88    0.91
   4   2   8   11.56    0.89
  -4   2  -8   11.17    0.81
   4   2   8    8.30    0.83
  -4   2  -8    8.20    0.71
   4   2   8   11.01    0.79
   4   2   8    9.22    0.97
   6  -2   8    3.01    0.67
  -6  -2  -8    7.03    0.92
   6  -2   8    5.14    0.74
   6  -2   8    6.11    0.89
   6  -2   8    3.98    0.67
   6   2   8    5.02    0.70
   6   2   8    5.36    0.86
  -6   2  -8    6.30    0.79
  -6   2  -8    4.88    0.69
   6   2   8    4.72    0.77
  -6   2  -8    5.19    0.60
   6   2   8    5.70    0.84
   8  -2   8    0.98    0.47
   8  -2   8    1.46    0.56
   8  -2   8    1.77    0.64
   8  -2   8    1.86    0.60
   8   2   8    1.20    0.81
   8   2   8    0.27    0.46
   8   2   8    1.70    0.61
  -8   2  -8    1.30    0.63
   8   2   8    1.80    0.69
   8   2   8    1.92    0.61
  10  -2   8    6.60    1.02
  10  -2   8    6.34    0.90
  10  -2   8    6.79    0.89
  10  -2   8    6.03    0.82
  10   2   8    7.60    1.01
  10   2   8    5.07    1.22
 -10   2  -8    6.29    0.93
  10   2   8    7.74    0.95
  12  -2   8    1.90    0.71
  12  -2   8    2.49    0.73
  12  -2   8    3.56    0.94
  12  -2   8    3.77    0.92
  12  -2   8    3.32    0.76
  12   2   8    2.49    1.00
  12   2   8    1.92    0.81
  12   2   8    4.05    1.08
  12   2   8    2.16    0.71
  12   2   8    2.63    0.84
  14  -2   8    7.95    1.18
  14  -2   8    6.10    0.94
  14  -2   8    7.83    1.11
  14  -2   8    7.16    1.10
  14  -2   8    6.82    1.00
  14  -2   8    6.17    1.08
  14   2   8    5.23    1.22
  14   2   8    6.68    1.27
  14   2   8    8.08    1.17
  14   2   8    6.32    1.04
  14   2   8    6.43    1.07
  16  -2   8    1.84    0.84
  16  -2   8   -0.26    0.64
  16  -2   8    1.13    0.71
  16  -2   8    0.92    0.74
  16  -2   8    1.05    0.65
  16   2   8    0.77    0.87
  16   2   8    0.31    0.81
  16   2   8    1.36    0.81
 -16   2  -8    0.63    0.62
  16   2   8    0.51    0.67
  16   2   8    1.22    0.73
  18  -2   8   -0.66    0.60
  18  -2   8   -0.24    0.63
  18  -2   8   -0.58    0.59
  18  -2   8    0.40    0.67
  18  -2   8    0.11    0.66
  18   2   8    0.19    0.58
 -18   2  -8   -0.36    0.43
  18   2   8   -1.12    0.76
  18   2   8   -0.77    0.76
  18   2   8   -0.09    0.64
  18   2   8    0.50    0.69
  20  -2   8   -0.52    0.58
  20  -2   8    0.48    0.68
  20  -2   8   -0.01    0.60
  20  -2   8    0.65    0.59
  20  -2   8   -0.26    0.50
  20   2   8    0.16    0.62
  20   2   8   -0.05    0.63
  20   2   8    0.83    0.72
  20   2   8    0.57    0.63
  22  -2   8   -0.93    0.42
  22  -2   8    0.06    0.42
  22  -2   8    0.13    0.43
  22   2   8    0.91    0.57
  22   2   8   -0.69    0.42
 -25  -3   8    0.42    0.37
 -25   3   8    0.28    0.34
  25   3  -8    0.36    0.44
 -23  -3   8    0.80    0.55
  23  -3  -8    1.20    0.52
  23  -3  -8    1.60    0.57
 -23   3   8    0.56    0.54
  23   3  -8    0.95    0.55
  23   3  -8   -0.01    0.56
  21  -3  -8   -0.74    0.47
 -21  -3   8    0.65    0.60
 -21  -3   8   -0.46    0.59
  21  -3  -8    0.38    0.51
 -21   3   8    0.60    0.59
  21   3  -8    0.31    0.66
  21   3  -8    0.22    0.63
  21   3  -8    0.15    0.55
 -21   3   8   -0.24    0.43
  19  -3  -8   10.70    1.12
 -19  -3   8   10.00    1.28
  19  -3  -8    8.50    1.10
 -19  -3   8    8.60    1.09
  19   3  -8    8.75    1.12
  19   3  -8    8.52    1.14
 -19   3   8   11.16    1.23
 -19   3   8    9.42    0.96
  17  -3  -8    1.07    0.66
  17  -3  -8    0.90    0.71
 -17  -3   8    1.94    0.72
 -17  -3   8    2.67    0.85
  17   3  -8    0.34    0.63
 -17   3   8    1.04    0.77
  17   3  -8    2.28    0.76
 -17   3   8    0.89    0.58
 -15  -3   8    5.23    0.93
 -15  -3   8    5.72    1.03
  15  -3  -8    5.89    0.98
  15  -3  -8    6.79    0.98
 -15   3   8    7.31    0.96
  15   3  -8    7.26    1.14
  15   3  -8    4.83    0.92
 -15   3   8    8.52    1.24
 -13  -3   8   33.91    1.91
 -13  -3   8   34.43    1.82
  13  -3  -8   35.31    1.79
  13  -3  -8   33.25    1.84
  13   3  -8   37.54    1.94
  13   3  -8   32.66    1.85
 -13   3   8   32.16    1.77
 -13   3   8   34.14    1.71
 -11  -3   8    0.88    0.66
 -11  -3   8    1.08    0.65
 -11  -3   8    0.01    0.71
  11  -3  -8    0.64    0.59
  11   3  -8    0.29    0.63
  11   3  -8    0.95    0.56
  11   3  -8    0.78    0.70
 -11   3   8   -0.14    0.43
   9  -3  -8    2.02    0.78
   9  -3  -8    1.56    0.61
  -9  -3   8    1.33    0.58
  -9  -3   8    1.51    0.59
   9   3  -8    2.52    0.69
   9   3  -8    1.95    0.65
   9   3  -8    2.81    0.81
  -9   3   8    1.31    0.50
   7  -3  -8   12.57    1.39
  -7  -3   8   15.27    1.21
   7  -3  -8   14.63    1.11
  -7  -3   8   16.48    1.19
  -7   3   8   13.18    1.12
  -7   3   8   15.32    1.06
   7   3  -8   14.27    1.12
   7   3  -8   15.09    0.99
  -7   3   8   14.94    1.05
   5  -3  -8    2.42    0.58
  -5  -3   8    2.28    0.68
  -5  -3   8    2.09    0.73
   5  -3  -8    1.54    0.77
  -5  -3   8    2.56    0.68
   5   3  -8    1.43    0.55
  -5   3   8    1.40    0.61
  -5   3   8    1.97    0.61
   5   3  -8    2.45    0.57
  -5   3   8    1.14    0.51
   3  -3  -8    0.46    0.43
  -3  -3   8    0.12    0.50
  -3  -3   8   -0.15    0.59
   3  -3  -8   -0.11    0.62
  -3  -3   8    0.62    0.50
   3   3  -8    0.58    0.47
  -3   3   8    0.61    0.49
  -3   3   8   -0.20    0.43
  -3   3   8   -0.02    0.62
  -3   3   8   -0.37    0.41
   3   3  -8   -0.32    0.42
   1  -3  -8    0.17    0.56
  -1  -3   8   -0.11    0.61
  -1  -3   8    0.00    0.41
  -1  -3   8    0.22    0.41
   1   3  -8   -0.14    0.38
  -1   3   8   -0.25    0.61
  -1   3   8    0.49    0.48
  -1   3   8    0.29    0.56
   1   3  -8    0.51    0.47
  -1   3   8   -0.26    0.42
   1  -3   8   10.23    0.91
   1  -3   8   11.26    1.01
  -1  -3  -8    9.13    1.09
   1  -3   8   11.19    0.98
   1  -3   8    9.72    1.07
   1   3   8   11.25    1.15
   1   3   8   10.56    1.01
  -1   3  -8    8.91    0.85
   1   3   8    8.97    1.06
  -1   3  -8    9.08    0.92
   1   3   8    9.58    0.91
  -3  -3  -8   22.43    1.61
   3  -3   8   20.78    1.34
   3  -3   8   20.95    1.41
   3  -3   8   21.43    1.40
   3  -3   8   21.51    1.34
   3   3   8   23.06    1.58
  -3   3  -8   21.30    1.18
   3   3   8   20.19    1.39
  -3   3  -8   19.09    1.28
  -3   3  -8   20.76    1.39
   3   3   8   21.02    1.41
   3   3   8   23.45    1.30
   5  -3   8    0.93    0.58
   5  -3   8   -0.14    0.54
   5  -3   8    0.07    0.56
  -5  -3  -8    1.21    0.65
   5  -3   8    0.14    0.44
  -5   3  -8    1.56    0.67
   5   3   8    0.23    0.53
   5   3   8    0.38    0.63
   5   3   8    0.39    0.44
  -5   3  -8    0.22    0.48
  -5   3  -8    0.47    0.57
   5   3   8    1.33    0.71
   7  -3   8   12.10    1.09
   7  -3   8   12.71    1.43
   7  -3   8   12.47    1.27
   7  -3   8   11.87    1.19
   7  -3   8   11.84    1.08
   7  -3   8   11.93    1.13
   7   3   8   12.94    1.40
   7   3   8   10.62    1.54
   7   3   8    9.65    1.31
   7   3   8    8.61    1.33
   7   3   8   12.46    1.03
   7   3   8   12.22    1.19
   9  -3   8   14.34    1.29
   9  -3   8   16.16    1.50
   9  -3   8   16.01    1.39
   9  -3   8   15.52    1.22
   9  -3   8   14.14    1.19
   9  -3   8   15.28    1.34
   9   3   8   15.73    1.17
   9   3   8   12.84    1.63
   9   3   8   14.76    1.38
   9   3   8   15.22    1.46
   9   3   8   14.48    1.49
   9   3   8   16.26    1.42
  11  -3   8    1.30    0.59
  11  -3   8    1.32    0.72
  11  -3   8    0.45    0.59
  11  -3   8    1.50    0.71
  11  -3   8    0.40    0.62
  11  -3   8    0.90    0.65
  11   3   8    0.70    0.85
  11   3   8    0.92    0.68
  11   3   8   -0.49    0.65
  11   3   8   -0.16    0.92
  11   3   8    0.57    0.69
  13  -3   8    8.39    1.10
  13  -3   8    7.06    1.10
  13  -3   8    6.26    1.03
  13  -3   8    6.56    1.07
  13   3   8    6.10    1.15
  13   3   8    5.48    1.02
  13   3   8    7.56    1.08
  13   3   8    3.79    1.18
  13   3   8    7.25    1.14
 -13   3  -8    7.28    0.95
  15  -3   8    3.78    0.88
  15  -3   8    4.50    0.87
  15  -3   8    3.20    0.79
  15  -3   8    4.38    0.82
 -15   3  -8    2.04    0.54
  15   3   8    4.38    0.89
  15   3   8    2.28    0.74
  15   3   8    4.77    1.05
  15   3   8    4.26    0.89
  15   3   8    4.76    1.12
  17  -3   8    0.53    0.58
  17  -3   8    0.36    0.54
  17  -3   8    0.84    0.64
  17  -3   8   -0.14    0.42
  17  -3   8    0.48    0.59
  17   3   8    0.76    0.82
  17   3   8    0.08    0.61
  17   3   8    0.24    0.60
  17   3   8   -0.62    0.66
 -17   3  -8    0.29    0.40
  19  -3   8   -0.65    0.37
  19  -3   8    1.07    0.48
  19  -3   8    0.42    0.66
  19  -3   8    1.03    0.49
  19   3   8    0.00    0.63
  19   3   8    0.67    0.56
  19   3   8   -0.18    0.75
 -20  -4   8   -0.11    0.45
  20  -4  -8   -0.10    0.36
  20   4  -8    0.26    0.50
  18  -4  -8    3.69    0.65
  18  -4  -8    3.03    0.63
 -18  -4   8    3.77    0.74
 -18  -4   8    2.59    0.65
 -18   4   8    2.60    0.59
  18   4  -8    2.06    0.61
  18   4  -8    3.75    0.70
 -16  -4   8    1.13    0.70
  16  -4  -8    1.43    0.61
 -16  -4   8    1.72    0.61
  16  -4  -8    0.65    0.47
 -16   4   8    0.76    0.56
 -16   4   8    0.47    0.47
  16   4  -8    1.65    0.63
  16   4  -8    0.73    0.66
  14  -4  -8   -0.14    0.50
 -14  -4   8   -0.55    0.51
 -14  -4   8    0.47    0.70
  14  -4  -8    1.27    0.59
 -14   4   8   -0.05    0.48
  14   4  -8    0.02    0.57
  14   4  -8   -0.31    0.66
 -14   4   8    0.27    0.54
  12  -4  -8    0.76    0.60
  12  -4  -8    0.90    0.54
 -12  -4   8    0.35    0.57
 -12  -4   8    0.18    0.72
 -12   4   8    0.53    0.50
 -12   4   8    1.21    0.60
  12   4  -8    0.31    0.49
  12   4  -8   -0.22    0.58
  10  -4  -8    1.09    0.55
 -10  -4   8    1.37    0.79
  10  -4  -8    2.11    0.68
 -10  -4   8    0.28    0.57
  10   4  -8    1.14    0.59
  10   4  -8    1.90    0.75
 -10   4   8    1.13    0.57
 -10   4   8    1.60    0.66
   8  -4  -8    6.92    1.00
  -8  -4   8    7.59    1.06
   8  -4  -8    8.00    0.99
  -8  -4   8    8.96    1.16
  -8   4   8    8.82    1.03
  -8   4   8    7.25    0.96
   8   4  -8    8.17    1.14
   8   4  -8   10.11    0.99
   6  -4  -8   17.46    1.30
  -6  -4   8   14.92    1.29
  -6  -4   8   16.65    1.39
   6  -4  -8   15.72    1.22
   6   4  -8   15.02    1.34
   6   4  -8   15.18    1.17
  -6   4   8   16.46    1.25
  -6   4   8   16.91    1.21
   4  -4  -8    5.33    0.84
   4  -4  -8    6.48    0.95
  -4  -4   8    6.91    1.03
  -4  -4   8    4.87    0.91
  -4   4   8    4.97    0.87
  -4   4   8    6.52    0.98
   4   4  -8    6.82    0.95
   4   4  -8    8.40    1.13
   2  -4  -8   14.27    1.15
  -2  -4   8   13.45    1.16
  -2  -4   8   12.97    1.27
   2  -4  -8   13.75    1.15
  -2   4   8   15.74    1.21
   2   4  -8   13.80    1.12
  -2   4   8   14.76    1.24
  -2   4   8   11.54    1.70
   0  -4   8    0.41    0.74
   0  -4   8    0.37    0.55
   0  -4   8    0.07    0.60
   0  -4  -8    0.75    0.53
   0  -4  -8    0.14    0.53
   0   4   8   -1.03    0.82
   0   4   8    0.06    0.60
   0   4  -8    0.12    0.51
   0   4   8    0.28    0.69
   0   4   8    0.19    0.54
   2  -4   8    0.85    0.64
  -2  -4  -8    0.08    0.55
   2  -4   8    0.19    0.51
   2  -4   8    0.51    0.75
   2   4   8   -0.58    0.77
  -2   4  -8    1.25    0.54
   2   4   8    0.83    0.83
   2   4   8    0.65    0.65
   2   4   8    0.18    0.64
   2   4   8    0.52    0.57
   2   4   8    0.89    0.81
   4  -4   8    5.92    1.00
   4  -4   8    3.64    0.77
   4  -4   8    4.57    0.86
   4   4   8    5.58    1.07
   4   4   8    4.20    0.83
  -4   4  -8    4.02    0.72
  -4   4  -8    2.19    0.66
   4   4   8    6.08    1.02
   4   4   8    4.17    1.04
   4   4   8    6.25    1.15
   4   4   8    3.16    0.93
   6  -4   8    1.01    0.62
   6  -4   8   -0.11    0.59
   6  -4   8    0.08    0.64
  -6   4  -8    0.74    0.57
   6   4   8    1.20    0.73
   6   4   8    0.65    0.87
   6   4   8    0.20    0.54
   6   4   8    2.19    0.88
  -6   4  -8    0.49    0.62
   6   4   8   -0.15    0.71
   6   4   8    0.06    0.73
   8  -4   8   -0.09    0.53
   8  -4   8    1.44    0.68
   8  -4   8    0.45    0.63
   8   4   8    0.59    0.65
   8   4   8   -0.63    0.54
  -8   4  -8    0.48    0.54
   8   4   8    0.33    0.79
   8   4   8   -0.62    0.64
   8   4   8   -0.08    0.50
   8   4   8    0.28    0.81
  10  -4   8    0.58    0.59
  10  -4   8    0.70    0.59
  10  -4   8   -0.08    0.67
  10   4   8    1.37    0.78
  10   4   8    0.34    0.78
  10   4   8    0.37    0.67
  10   4   8    1.35    0.66
  10   4   8    0.16    0.56
 -10   4  -8    1.96    0.69
 -10   4  -8    0.53    0.43
  10   4   8    0.38    0.70
  12  -4   8    1.19    0.56
  12  -4   8    2.08    0.57
  12  -4   8    3.18    0.75
 -12   4  -8    3.49    0.66
  12   4   8    1.58    0.72
  12   4   8    2.62    0.80
  12   4   8    1.82    0.67
 -12   4  -8    0.57    0.48
  12   4   8    1.91    0.80
  12   4   8    1.90    0.73
  14  -4   8   -0.20    0.47
  14  -4   8   -0.07    0.47
  14  -4   8    0.49    0.45
 -14   4  -8    0.33    0.41
  14   4   8   -0.37    0.56
  14   4   8    0.13    0.63
  14   4   8   -0.50    0.49
 -14   4  -8   -0.03    0.37
  14   4   8   -0.20    0.47
  14   4   8   -0.86    0.49
  16  -4   8    0.73    0.40
  16  -4   8    0.46    0.39
  16   4   8    0.31    0.38
  16   4   8   -0.31    0.51
  16   4   8   -0.50    0.42
 -13  -5   8   -0.08    0.39
  13  -5  -8   -0.19    0.31
  13   5  -8    0.16    0.40
 -13   5   8    0.10    0.35
  11  -5  -8    0.00    0.35
 -11  -5   8    0.29    0.46
 -11  -5   8    0.90    0.45
 -11   5   8    0.17    0.39
  11   5  -8    0.80    0.45
  -9  -5   8    0.24    0.49
   9  -5  -8    0.42    0.43
   9  -5  -8   -0.54    0.30
  -9  -5   8    0.57    0.46
   9   5  -8   -0.10    0.42
   9   5  -8    0.00    0.40
  -9   5   8    0.14    0.43
   7  -5  -8    3.88    0.62
   7  -5  -8    3.89    0.67
  -7  -5   8    4.38    0.72
  -7  -5   8    2.93    0.64
   7   5  -8    2.95    0.59
   7   5  -8    3.13    0.69
  -7   5   8    4.16    0.72
   5  -5  -8    0.11    0.37
   5  -5  -8    0.12    0.49
  -5  -5   8    0.79    0.52
  -5  -5   8    0.46    0.51
  -5   5   8   -0.25    0.45
  -5   5   8    0.89    0.54
   5   5  -8    0.39    0.40
   3  -5  -8    1.02    0.55
  -3  -5   8    1.04    0.55
   3  -5  -8    0.15    0.40
  -3  -5   8   -0.40    0.44
   3   5  -8    0.61    0.43
  -3   5   8    0.27    0.52
  -3   5   8    0.25    0.41
   1  -5  -8    2.51    0.67
  -1  -5   8    1.88    0.58
  -1  -5   8    1.52    0.57
   1  -5  -8    2.29    0.59
  -1   5   8    1.94    0.59
  -1   5   8    1.99    0.63
   1   5  -8    1.95    0.54
   1   5  -8    1.97    0.52
  -1  -5  -8    1.28    0.47
   1  -5   8   -0.32    0.49
   1  -5   8    0.49    0.48
  -1  -5  -8    0.04    0.50
   1   5   8    0.44    0.43
   1   5   8    0.58    0.46
  -1   5  -8    0.58    0.41
   1   5   8    1.06    0.58
  -1   5  -8    0.84    0.43
   3  -5   8    0.58    0.46
  -3  -5  -8    0.65    0.44
   3  -5   8   -0.06    0.45
  -3  -5  -8    0.98    0.52
   3   5   8    0.18    0.48
  -3   5  -8    0.06    0.42
   3   5   8    1.10    0.59
  -3   5  -8    0.26    0.41
   5  -5   8    1.15    0.46
   5  -5   8    1.29    0.49
  -5  -5  -8    0.80    0.42
  -5  -5  -8    0.00    0.48
   5   5   8    0.33    0.49
  -5   5  -8    1.48    0.47
   5   5   8    1.26    0.53
   7  -5   8    0.49    0.66
  -7  -5  -8    0.65    0.40
   7   5   8   -0.34    0.38
  -7   5  -8   -0.04    0.37
   7   5   8    0.03    0.80
  -9  -5  -8    0.72    0.35
   9   5   8    0.12    0.38
  -9   5  -8    0.01    0.31
   9   5   8    0.28    0.51
  28   0  -9   -0.24    0.37
  28   0  -9    0.71    0.55
  26   0  -9   -0.08    0.48
  26   0  -9    0.28    0.76
  26   0  -9   -0.33    0.57
 -26   0   9    0.10    0.54
 -24   0   9    0.15    0.78
  24   0  -9   -0.15    0.66
  24   0  -9    0.34    0.57
  24   0  -9   -0.11    0.81
 -24   0   9   -0.42    0.65
  22   0  -9    0.28    0.68
 -22   0   9    1.24    0.74
 -22   0   9    0.58    0.83
  22   0  -9    0.14    0.59
  22   0  -9   -0.66    0.75
 -20   0   9   -0.39    0.66
 -20   0   9    0.26    0.77
  20   0  -9    0.77    0.59
  20   0  -9   -0.66    0.60
  20   0  -9   -0.26    0.59
  20   0  -9    0.14    0.87
 -18   0   9    0.12    0.68
  18   0  -9    1.13    0.61
  18   0  -9   -0.38    0.55
  18   0  -9    0.36    0.51
 -18   0   9   -0.36    0.56
 -16   0   9   -0.01    0.50
  16   0  -9    0.21    0.54
  16   0  -9   -0.32    0.55
 -16   0   9   -0.41    0.60
  16   0  -9   -0.75    0.47
 -14   0   9    0.42    0.49
  14   0  -9    0.03    0.45
  14   0  -9   -0.34    0.47
  14   0  -9    0.40    0.56
 -14   0   9    0.38    0.54
  12   0  -9    0.69    0.47
 -12   0   9    0.21    0.40
  12   0  -9    0.43    0.41
 -12   0   9    0.96    0.59
  10   0  -9    0.06    0.25
  10   0  -9   -0.11    0.40
 -10   0   9   -0.30    0.40
   8   0  -9    0.07    0.31
   8   0  -9   -0.17    0.41
  -8   0   9    0.41    0.45
   6   0  -9    0.29    0.37
  -6   0   9    0.17    0.40
   6   0  -9    0.17    0.28
  -4   0   9    0.20    0.42
   4   0  -9   -0.13    0.32
  -4   0   9    0.44    0.40
   2   0  -9    0.08    0.35
  -2   0   9   -0.10    0.30
  -2   0   9    0.05    0.31
   0   0   9    0.10    0.33
   0   0  -9   -0.21    0.30
   0   0   9    0.22    0.38
  -2   0  -9   -0.43    0.26
   2   0   9   -0.13    0.38
   2   0   9   -0.05    0.35
   2   0   9    0.05    0.25
   4   0   9    0.07    0.38
   4   0   9   -0.24    0.28
  -4   0  -9    0.10    0.35
   4   0   9    0.20    0.40
   6   0   9    0.51    0.43
  -6   0  -9    0.04    0.29
  -6   0  -9    0.82    0.40
   6   0   9    0.19    0.38
  -8   0  -9    0.41    0.35
   8   0   9   -1.04    0.46
   8   0   9   -0.09    0.40
   8   0   9    0.56    0.45
  10   0   9    0.19    0.60
  10   0   9    0.30    0.62
 -10   0  -9    0.00    0.44
  10   0   9    0.21    0.52
  12   0   9    0.32    0.61
  12   0   9    0.84    0.61
  12   0   9   -0.55    0.67
  14   0   9    0.12    1.22
  14   0   9   -0.83    0.62
  14   0   9   -1.07    0.55
  16   0   9   -0.44    0.68
  16   0   9   -0.51    0.66
  16   0   9   -0.32    0.79
  16   0   9   -0.18    0.68
  18   0   9   -0.09    0.57
  18   0   9    0.66    0.82
  18   0   9    0.71    0.79
  18   0   9    0.18    0.80
  20   0   9   -0.46    0.65
  20   0   9   -0.78    0.71
  20   0   9   -1.01    0.64
  22   0   9    0.28    0.64
  22   0   9   -0.36    0.61
  22   0   9   -1.60    0.53
  24   0   9    0.40    0.48
  24   0   9    0.28    0.48
 -27  -1   9   -0.20    0.56
  27  -1  -9    0.03    0.44
  27  -1  -9    0.18    0.57
  27   1  -9    1.27    0.51
 -27   1   9   -0.34    0.42
 -27   1   9    0.56    0.61
  27   1  -9    0.19    0.54
 -25  -1   9    3.26    0.75
  25  -1  -9    1.72    0.70
  25  -1  -9    3.38    0.70
 -25   1   9    2.48    0.73
 -25   1   9    3.28    0.87
  25   1  -9    3.10    0.83
  25   1  -9    0.73    0.59
  25   1  -9    2.42    0.67
 -23  -1   9    0.97    0.75
  23  -1  -9    1.71    0.71
  23  -1  -9    1.33    0.65
 -23   1   9    1.66    0.79
  23   1  -9    0.42    0.59
  23   1  -9    1.86    0.75
  23   1  -9    1.09    0.91
 -23   1   9    1.38    0.70
  21  -1  -9   35.79    1.91
 -21  -1   9   40.63    2.06
  21  -1  -9   39.64    2.02
  21   1  -9   37.36    2.16
 -21   1   9   37.48    2.03
  21   1  -9   43.45    2.06
 -21   1   9   41.95    2.05
  21   1  -9   39.54    2.00
  19  -1  -9   10.92    1.06
 -19  -1   9   10.65    1.26
  19  -1  -9    9.47    1.24
 -19   1   9    8.87    1.14
 -19   1   9    9.94    1.24
  19   1  -9   12.22    1.32
  19   1  -9   11.11    1.06
  19   1  -9   12.31    1.47
 -17  -1   9    0.14    0.60
  17  -1  -9    0.21    0.82
  17  -1  -9   -0.71    0.49
 -17   1   9   -0.29    0.48
 -17   1   9    0.91    0.57
  17   1  -9   -0.27    0.54
  17   1  -9    0.18    0.60
 -17   1   9    0.19    0.71
  15  -1  -9   11.89    1.06
  15  -1  -9   14.67    1.34
  15  -1  -9   14.07    1.10
 -15  -1   9   13.89    1.12
 -15  -1   9   14.11    1.12
 -15   1   9   12.32    0.96
  15   1  -9   14.40    1.34
  15   1  -9   13.32    1.07
 -15   1   9    9.46    1.01
 -15   1   9   10.74    1.08
  13  -1  -9   -0.65    0.48
  13  -1  -9    0.26    0.46
 -13  -1   9    0.54    0.48
  13  -1  -9    0.35    0.54
 -13  -1   9   -0.27    0.44
  13   1  -9   -0.10    0.45
 -13   1   9   -0.54    0.53
 -13   1   9    0.27    0.41
  13   1  -9    0.10    0.50
 -13   1   9   -0.22    0.40
  11  -1  -9   21.89    1.48
 -11  -1   9   23.16    1.26
  11  -1  -9   21.18    1.26
 -11  -1   9   20.43    1.22
  11   1  -9   22.21    1.42
 -11   1   9   19.77    1.10
 -11   1   9   23.76    1.32
  11   1  -9   22.11    1.21
  -9  -1   9    3.19    0.63
   9  -1  -9    4.08    0.84
  -9  -1   9    3.22    0.50
  -9   1   9    4.03    0.57
   9   1  -9    3.33    0.70
   9   1  -9    3.81    0.52
  -9   1   9    4.04    0.64
  -7  -1   9    0.64    0.45
  -7  -1   9    0.86    0.31
   7  -1  -9    1.43    0.63
   7   1  -9    1.86    0.56
  -7   1   9    1.13    0.41
  -7   1   9    0.74    0.47
   7   1  -9    1.38    0.42
  -5  -1   9   15.15    0.75
  -5  -1   9   15.88    0.97
   5  -1  -9   15.49    1.06
   5   1  -9   13.96    0.85
  -5   1   9   15.37    0.88
  -5   1   9   15.01    0.93
   5   1  -9   15.25    0.90
  -3  -1   9    7.03    0.69
   3  -1  -9    5.62    0.75
  -3  -1   9    6.63    0.52
  -3   1   9    7.67    0.69
  -3   1   9    7.60    0.66
   3   1  -9    7.32    0.65
   1  -1  -9  115.09    3.69
  -1  -1   9  115.17    3.35
  -1  -1   9  114.95    3.62
   1   1  -9  114.64    3.47
  -1   1   9  116.96    3.55
  -1   1   9  121.64    3.52
  -1  -1  -9   11.15    0.89
   1  -1   9   11.40    0.89
   1  -1   9   11.93    0.75
  -1   1  -9   11.54    0.79
   1   1   9   12.27    0.88
   1   1   9   10.94    0.75
  -3  -1  -9  136.03    4.18
   3  -1   9  135.94    3.89
   3  -1   9  132.81    4.10
  -3   1  -9  124.47    3.82
   3   1   9  117.81    3.80
   3   1   9  131.35    3.94
  -5  -1  -9    0.28    0.31
   5  -1   9    0.96    0.64
  -5  -1  -9    0.20    0.39
   5  -1   9    1.56    0.70
   5  -1   9    0.54    0.41
   5  -1   9    0.38    0.44
  -5   1  -9    0.15    0.34
   5   1   9    0.74    0.45
   7  -1   9   14.78    1.11
   7  -1   9   11.59    0.93
   7  -1   9   14.40    1.01
   7  -1   9   13.39    0.97
   7  -1   9   14.99    1.10
  -7  -1  -9   13.95    0.90
   7   1   9   14.75    1.05
   7   1   9   14.92    1.12
   7   1   9   15.36    1.37
   7   1   9   13.56    1.02
   7   1   9   15.81    1.02
  -7   1  -9   14.97    0.91
  -9  -1  -9   21.50    1.23
   9  -1   9   19.76    1.25
   9  -1   9   20.52    1.22
   9  -1   9   20.30    1.32
   9  -1   9   22.93    1.41
   9   1   9   23.52    1.72
   9   1   9   20.76    1.29
  -9   1  -9   20.56    1.32
   9   1   9   22.63    1.37
  11  -1   9    1.72    0.70
  11  -1   9   -0.01    0.51
  11  -1   9    0.06    0.54
 -11  -1  -9    0.85    0.47
  11  -1   9   -0.16    0.52
  11   1   9    1.28    0.76
  11   1   9    0.76    0.79
  11   1   9    0.78    0.61
 -11   1  -9    0.78    0.55
  11   1   9    1.01    0.64
  13  -1   9    0.21    0.84
  13  -1   9    0.76    0.64
  13  -1   9   -0.06    0.55
  13  -1   9    0.68    0.60
  13  -1   9    1.04    0.71
 -13  -1  -9   -0.42    0.47
  13   1   9   -0.85    0.95
 -13   1  -9   -0.11    0.69
  13   1   9   -0.06    0.62
  13   1   9   -0.91    0.70
  15  -1   9    0.54    0.81
  15  -1   9    0.03    0.63
  15  -1   9    0.33    0.70
  15  -1   9   -0.42    0.80
  15  -1   9    0.04    0.66
  15   1   9    2.55    0.99
  15   1   9   -0.01    0.63
  15   1   9    0.66    0.77
  17  -1   9    0.05    0.74
  17  -1   9    0.30    0.71
  17  -1   9    0.34    0.67
  17  -1   9    1.27    0.78
  17  -1   9   -0.40    0.63
  17   1   9    1.46    0.86
  17   1   9   -0.28    0.66
  17   1   9   -0.59    0.79
  19  -1   9    1.06    0.74
  19  -1   9    0.71    0.67
  19  -1   9    0.38    0.66
  19  -1   9    0.83    0.68
  19  -1   9    0.44    0.72
  19   1   9    0.34    0.71
  19   1   9    0.88    0.84
  19   1   9    0.72    0.79
  21  -1   9   -0.51    0.51
  21  -1   9   -0.13    0.64
  21  -1   9   -0.29    0.59
  21  -1   9    0.90    0.68
  21  -1   9   -0.27    0.67
  21   1   9    0.08    0.62
  21   1   9   -0.73    0.78
  21   1   9   -1.13    0.64
  23  -1   9    0.60    0.51
  23  -1   9    1.35    0.56
  23   1   9   -0.18    0.51
 -26  -2   9    0.14    0.47
  26   2  -9   -0.27    0.43
 -26   2   9   -0.13    0.42
 -24  -2   9   -0.16    0.54
  24  -2  -9    0.13    0.45
  24  -2  -9    0.20    0.51
 -24  -2   9    0.13    0.64
  24   2  -9    0.06    0.56
  24   2  -9    0.29    0.55
 -24   2   9   -0.45    0.55
  22  -2  -9    2.60    0.79
 -22  -2   9    2.46    0.79
 -22  -2   9    1.89    0.71
  22  -2  -9    2.13    0.70
  22   2  -9    2.29    0.78
 -22   2   9    3.50    0.85
  22   2  -9    1.97    0.70
  20  -2  -9    1.74    0.71
  20  -2  -9    2.12    0.73
 -20  -2   9    3.38    0.86
  20   2  -9    1.08    0.81
 -20   2   9    1.39    0.73
  20   2  -9    1.69    0.71
 -20   2   9    2.86    0.70
  20   2  -9    1.16    0.71
  18  -2  -9    0.29    0.64
 -18  -2   9   -0.17    0.47
 -18  -2   9    0.69    0.73
  18  -2  -9   -0.20    0.56
  18   2  -9    1.26    0.79
  18   2  -9    0.02    0.52
 -18   2   9    1.27    0.82
  18   2  -9    1.64    0.80
 -18   2   9    0.75    0.55
  16  -2  -9   11.21    1.20
  16  -2  -9   11.09    1.11
 -16  -2   9   10.56    1.21
  16   2  -9   11.99    1.14
  16   2  -9   11.68    1.32
 -16   2   9    8.13    1.24
 -16   2   9   13.77    1.07
  16   2  -9   11.22    1.29
 -14  -2   9    3.11    0.71
  14  -2  -9    3.11    0.72
  14  -2  -9    2.72    0.83
 -14  -2   9    2.58    0.75
  14   2  -9    2.06    0.69
 -14   2   9    2.30    0.62
 -14   2   9    1.36    0.66
  12  -2  -9    6.46    1.00
 -12  -2   9    7.58    1.00
 -12  -2   9    8.74    0.92
 -12  -2   9    6.84    0.87
  12  -2  -9    6.22    0.86
 -12   2   9    6.72    0.91
 -12   2   9    6.92    0.75
  12   2  -9    5.99    0.88
 -10  -2   9    5.47    0.83
 -10  -2   9    3.32    0.67
  10  -2  -9    6.21    0.73
  10  -2  -9    3.15    0.80
 -10  -2   9    4.80    0.83
  10   2  -9    5.45    0.87
 -10   2   9    4.17    0.67
  10   2  -9    4.04    0.62
  10   2  -9    4.41    0.64
 -10   2   9    4.70    0.73
  -8  -2   9   -0.36    0.36
  -8  -2   9   -0.24    0.50
   8  -2  -9    0.51    0.46
   8  -2  -9    0.34    0.57
  -8  -2   9    1.20    0.61
  -8  -2   9   -0.31    0.46
  -8   2   9    0.88    0.37
   8   2  -9    0.07    0.39
  -8   2   9    1.21    0.70
  -8   2   9    1.29    0.51
   8   2  -9    0.30    0.57
  -8   2   9    0.77    0.42
   8   2  -9    0.34    0.43
   6  -2  -9   16.92    1.02
  -6  -2   9   17.40    1.07
  -6  -2   9   17.84    1.20
   6  -2  -9   18.68    1.37
  -6  -2   9   18.86    1.14
  -6   2   9   17.94    1.04
  -6   2   9   17.98    1.04
  -6   2   9   17.10    1.24
   6   2  -9   17.33    0.95
  -6   2   9   18.39    1.09
   6   2  -9   18.22    1.09
  -6   2   9   16.69    1.03
  -4  -2   9   59.74    2.20
  -4  -2   9   62.56    2.32
   4  -2  -9   60.67    2.16
  -4  -2   9   52.14    2.23
   4  -2  -9   63.17    2.56
   4   2  -9   64.33    2.26
   4   2  -9   59.48    2.05
  -4   2   9   57.54    2.35
  -4   2   9   59.25    2.12
  -4   2   9   57.62    2.10
  -4   2   9   63.54    2.27
   2  -2  -9   47.03    2.12
  -2  -2   9   43.67    1.83
  -2  -2   9   42.19    1.84
  -2  -2   9   48.77    1.96
  -2  -2   9   48.81    1.87
   2   2  -9   44.54    1.67
  -2   2   9   44.57    1.91
  -2   2   9   47.63    1.88
  -2   2   9   45.72    1.73
  -2   2   9   44.21    1.94
   2   2  -9   45.88    1.85
   0  -2  -9   31.45    1.67
   0  -2   9   31.24    1.53
   0  -2   9   33.60    1.47
   0  -2   9   32.96    1.50
   0  -2   9   30.38    1.47
   0  -2   9   31.21    1.54
   0   2   9   26.97    1.48
   0   2   9   30.17    1.34
   0   2   9   31.21    1.49
   0   2   9   31.74    1.57
   0   2  -9   28.84    1.42
   2  -2   9   13.59    0.95
   2  -2   9   12.66    1.07
   2  -2   9   13.19    0.94
   2  -2   9   13.16    1.03
   2  -2   9   13.36    1.06
   2  -2   9   13.14    0.94
  -2  -2  -9   15.05    1.16
   2   2   9   11.94    1.16
   2   2   9   12.92    1.06
  -2   2  -9   15.61    1.00
   2   2   9   12.89    0.95
   2   2   9   13.87    0.90
  -4  -2  -9   14.42    1.21
   4  -2   9   15.17    1.13
   4  -2   9   13.19    0.93
   4  -2   9   12.46    0.99
   4  -2   9   14.99    1.11
   4  -2   9   12.50    0.97
  -4   2  -9   13.76    0.89
   4   2   9   13.96    0.92
   4   2   9   14.38    1.16
  -4   2  -9   14.67    0.98
   4   2   9   12.85    1.02
   4   2   9   14.30    1.06
  -6  -2  -9    0.33    0.48
   6  -2   9    0.34    0.45
   6  -2   9    0.50    0.49
   6  -2   9    0.12    0.55
   6  -2   9    0.02    0.37
   6   2   9    0.03    0.47
  -6   2  -9    0.36    0.41
   6   2   9    0.60    0.54
  -6   2  -9    0.56    0.51
   6   2   9   -1.02    0.58
   6   2   9   -0.53    0.43
  -6   2  -9    0.17    0.42
   8  -2   9   14.22    1.18
   8  -2   9   15.70    1.14
   8  -2   9   16.84    1.17
  -8  -2  -9   18.22    1.43
   8  -2   9   16.69    1.27
   8   2   9   15.65    1.31
  -8   2  -9   16.22    1.26
   8   2   9   16.78    1.24
   8   2   9   12.75    1.06
   8   2   9   13.79    1.18
 -10  -2  -9   13.32    1.25
  10  -2   9    8.83    0.94
  10  -2   9    8.44    1.02
  10  -2   9    8.75    1.10
  10  -2   9    7.80    0.95
  10   2   9    8.06    1.05
 -10   2  -9   11.43    1.14
  10   2   9   11.56    1.23
  12  -2   9    1.86    0.82
  12  -2   9    1.00    0.64
  12  -2   9    1.52    0.62
  12  -2   9    1.46    0.69
  12  -2   9    1.88    0.75
  12   2   9    2.68    0.86
  12   2   9    0.04    0.96
  12   2   9    1.53    0.82
  12   2   9    2.19    0.80
  12   2   9    2.51    0.95
  14  -2   9    4.79    0.91
  14  -2   9    5.71    1.04
  14  -2   9    4.81    0.83
  14  -2   9    5.16    1.05
  14  -2   9    5.39    0.94
  14   2   9    3.07    0.90
  14   2   9    3.60    1.19
  14   2   9    6.05    1.04
  14   2   9    4.96    0.96
  16  -2   9    0.94    0.69
  16  -2   9    5.61    1.05
  16  -2   9    5.67    1.05
  16  -2   9    4.69    0.94
  16  -2   9    3.84    0.94
  16   2   9    4.09    0.98
  16   2   9    4.75    0.97
 -16   2  -9    4.61    0.83
  16   2   9    5.36    1.16
  16   2   9    4.23    0.90
  18  -2   9    0.48    0.61
  18  -2   9    0.85    0.66
  18  -2   9   -0.22    0.67
  18  -2   9   -0.35    0.47
  18  -2   9   -0.06    0.61
  18   2   9    0.18    0.74
 -18   2  -9    0.56    0.62
  18   2   9   -0.37    0.57
  18   2   9   -0.80    0.62
  20  -2   9    0.12    0.57
  20  -2   9    0.27    0.53
  20  -2   9   -0.23    0.45
  20  -2   9   -0.61    0.56
  20  -2   9    0.02    0.57
  20   2   9    0.37    0.66
  20   2   9    0.30    0.65
  20   2   9   -0.09    0.50
  22  -2   9    0.03    0.39
  22  -2   9   -0.52    0.42
  22   2   9    0.34    0.54
  22   2   9   -0.87    0.38
 -25  -3   9    0.09    0.37
 -23  -3   9    0.51    0.49
  23  -3  -9    0.86    0.47
  23   3  -9   -0.46    0.43
 -23   3   9    0.05    0.49
 -21  -3   9    0.86    0.65
 -21  -3   9    0.59    0.89
  21  -3  -9   -0.36    0.44
 -21   3   9    0.15    0.39
 -21   3   9    0.48    0.58
  21   3  -9    0.56    0.53
  21   3  -9    0.12    0.51
  19  -3  -9    0.78    0.62
  19  -3  -9    0.47    0.59
 -19  -3   9   -0.15    0.66
 -19  -3   9    0.05    0.64
 -19   3   9    1.46    0.68
  19   3  -9   -0.45    0.50
 -19   3   9    0.67    0.53
  19   3  -9   -0.55    0.56
  17  -3  -9    0.83    0.68
  17  -3  -9    1.03    0.67
 -17  -3   9    1.55    0.76
 -17  -3   9   -0.05    0.72
 -17   3   9    1.20    0.76
  17   3  -9    1.86    0.77
  17   3  -9   -0.04    0.62
 -17   3   9    1.43    0.62
 -15  -3   9    1.40    0.80
 -15  -3   9    0.35    0.70
  15  -3  -9    0.53    0.65
  15  -3  -9    0.17    0.59
 -15   3   9    0.61    0.72
  15   3  -9    0.24    0.64
  15   3  -9    0.35    0.62
 -15   3   9    0.16    0.48
 -13  -3   9    7.27    0.99
  13  -3  -9    6.70    0.95
 -13  -3   9    6.70    1.05
  13  -3  -9    7.76    1.12
 -13   3   9    8.67    1.14
  13   3  -9    8.41    1.22
  13   3  -9    7.76    1.09
 -13   3   9    7.84    0.92
  11  -3  -9    0.36    0.56
 -11  -3   9    1.05    0.93
 -11  -3   9    0.17    0.71
 -11  -3   9    1.93    0.69
 -11   3   9    0.76    0.51
 -11   3   9    0.89    0.86
 -11   3   9   -0.21    0.59
  11   3  -9    0.10    0.70
  11   3  -9    1.54    0.72
  11   3  -9    2.20    0.65
   9  -3  -9    2.23    0.72
   9  -3  -9    2.12    0.88
  -9  -3   9    4.65    1.04
  -9  -3   9    1.25    0.66
  -9  -3   9    3.89    0.81
   9   3  -9    3.37    0.78
   9   3  -9    3.81    0.73
  -9   3   9    2.95    0.67
   9   3  -9    3.26    0.98
  -7  -3   9    1.17    0.59
  -7  -3   9   -0.51    0.64
  -7  -3   9    0.45    0.56
   7  -3  -9   -0.63    0.63
   7  -3  -9    0.89    0.54
  -7   3   9    0.43    0.53
  -7   3   9    1.25    0.57
   7   3  -9    1.18    0.55
  -7   3   9    0.51    0.49
   7   3  -9   -0.07    0.53
  -5  -3   9    3.59    0.76
   5  -3  -9    2.57    0.92
  -5  -3   9    5.25    0.92
   5  -3  -9    4.00    0.71
  -5  -3   9    3.13    0.69
  -5   3   9    4.00    0.72
   5   3  -9    4.42    0.73
   5   3  -9    3.96    0.80
  -5   3   9    2.46    0.63
  -5   3   9    3.47    0.69
  -3  -3   9   -0.15    0.61
   3  -3  -9    1.26    0.54
  -3  -3   9    0.15    0.45
  -3  -3   9    0.33    0.59
   3  -3  -9   -0.36    0.62
  -3   3   9    0.05    0.47
  -3   3   9   -0.03    0.64
   3   3  -9    0.14    0.46
  -3   3   9    0.52    0.46
   3   3  -9   -0.03    0.38
  -3   3   9    0.26    0.44
   1  -3  -9    0.87    0.59
   1  -3  -9    0.76    0.68
  -1  -3   9    1.33    0.66
  -1  -3   9   -0.12    0.48
  -1  -3   9    0.74    0.47
   1   3  -9    0.62    0.52
  -1   3   9    0.48    0.65
  -1   3   9    0.98    0.49
   1   3  -9    0.38    0.49
  -1   3   9   -0.38    0.68
  -1   3   9    0.77    0.48
   1  -3   9    3.66    0.69
   1  -3   9    3.91    0.79
  -1  -3  -9    3.01    0.79
   1  -3   9    3.28    0.73
   1  -3   9    2.74    0.79
   1   3   9    3.90    0.87
   1   3   9    3.14    0.68
   1   3   9    5.03    0.82
  -1   3  -9    3.60    0.75
   1   3   9    4.74    0.98
  -1   3  -9    3.16    0.68
  -3  -3  -9    0.62    0.70
   3  -3   9    0.86    0.67
   3  -3   9    0.07    0.51
   3  -3   9    1.21    0.60
   3  -3   9    1.10    0.51
  -3   3  -9    2.36    0.74
   3   3   9    1.04    0.71
   3   3   9    1.06    0.77
  -3   3  -9    0.67    0.53
  -3   3  -9    1.44    0.55
   3   3   9    1.22    0.60
   3   3   9    2.27    0.55
   5  -3   9    0.48    0.56
   5  -3   9   -0.23    0.56
   5  -3   9    0.94    0.74
   5  -3   9    0.08    0.63
   5  -3   9   -0.31    0.46
   5  -3   9    0.35    0.60
   5   3   9   -0.52    0.60
  -5   3  -9    0.64    0.56
   5   3   9    0.69    0.70
  -5   3  -9    0.06    0.49
   5   3   9   -0.20    0.46
   5   3   9   -0.40    0.63
  -5   3  -9    1.53    0.70
   5   3   9    0.48    0.71
   5   3   9    1.34    0.80
   7  -3   9    3.44    0.90
   7  -3   9    3.23    0.80
   7  -3   9    3.37    0.77
   7  -3   9    3.25    0.77
   7  -3   9    3.65    0.94
   7  -3   9    4.15    0.93
   7   3   9    2.05    0.89
   7   3   9    6.34    1.23
   7   3   9    5.45    1.05
   7   3   9    2.24    0.86
   7   3   9    2.90    0.67
   7   3   9    3.21    0.83
   9  -3   9   17.49    1.28
   9  -3   9   15.27    1.35
   9  -3   9   14.89    1.24
   9  -3   9   13.82    1.45
   9  -3   9   14.97    1.32
   9  -3   9   16.51    1.34
   9   3   9   16.70    1.22
   9   3   9   14.19    1.60
   9   3   9   14.69    1.55
   9   3   9   16.40    1.53
   9   3   9   19.48    1.45
   9   3   9   16.36    1.37
  11  -3   9    2.20    0.75
  11  -3   9    1.94    0.71
  11  -3   9    0.28    0.65
  11  -3   9    0.84    0.62
  11  -3   9    1.31    0.75
  11  -3   9    0.67    0.65
  11   3   9    0.80    1.00
  11   3   9    2.70    0.83
  11   3   9    2.77    1.02
  11   3   9    1.39    0.69
  11   3   9    2.05    0.81
  13  -3   9    2.68    0.83
  13  -3   9    0.27    0.52
  13  -3   9    1.52    0.76
  13  -3   9    1.80    0.74
  13  -3   9    1.95    0.77
  13   3   9    2.24    0.80
  13   3   9    1.95    0.91
 -13   3  -9    1.37    0.61
  13   3   9    1.68    0.78
  13   3   9    1.61    0.98
  13   3   9    1.39    0.74
  15  -3   9    2.55    0.71
  15  -3   9    1.99    0.66
  15  -3   9    3.39    0.83
  15  -3   9    2.61    0.72
  15   3   9    2.85    0.96
  15   3   9    2.72    0.81
  15   3   9   -0.05    0.50
  15   3   9    2.75    0.77
  15   3   9    1.71    0.93
 -15   3  -9    2.11    0.61
  17  -3   9    2.11    0.62
  17  -3   9    0.80    0.57
  17  -3   9    1.36    0.63
  17  -3   9    2.62    0.66
  17   3   9    1.96    0.74
  17   3   9    1.24    0.73
  17   3   9    1.37    0.68
  17   3   9    1.37    0.77
 -17   3  -9    1.29    0.43
  19  -3   9    5.86    0.73
  19  -3   9    6.15    0.75
  19   3   9    3.06    0.72
  19   3   9    5.90    0.86
 -20  -4   9    0.26    0.45
  20  -4  -9    0.35    0.45
  20   4  -9    0.20    0.49
  18  -4  -9    4.61    0.70
 -18  -4   9    3.75    0.76
 -18  -4   9    4.13    0.77
  18  -4  -9    5.49    0.75
 -18   4   9    3.03    0.57
  18   4  -9    2.80    0.75
  18   4  -9    5.29    0.78
  16  -4  -9    0.57    0.50
 -16  -4   9    0.77    0.65
  16  -4  -9   -0.31    0.51
 -16  -4   9    0.21    0.50
  16   4  -9   -0.31    0.60
  16   4  -9    0.34    0.53
 -16   4   9    0.16    0.42
 -16   4   9   -0.24    0.49
  14  -4  -9    0.06    0.56
 -14  -4   9    1.21    0.60
  14  -4  -9   -0.40    0.47
 -14  -4   9    1.27    0.74
 -14   4   9   -0.35    0.47
 -14   4   9    0.66    0.56
  14   4  -9    0.59    0.61
 -12  -4   9   -0.70    0.70
  12  -4  -9   -0.12    0.50
 -12  -4   9    0.31    0.59
  12  -4  -9    0.52    0.49
  12   4  -9    0.45    0.46
 -12   4   9    0.57    0.53
 -12   4   9   -1.06    0.49
  12   4  -9   -0.47    0.57
  10  -4  -9    5.52    0.89
  10  -4  -9    2.54    0.68
 -10  -4   9    6.57    1.05
 -10  -4   9    6.82    0.97
 -10   4   9    4.71    0.82
  10   4  -9    6.97    1.05
 -10   4   9    6.46    0.96
  10   4  -9    8.23    0.92
  -8  -4   9    3.48    0.82
  -8  -4   9    2.90    0.79
   8  -4  -9    2.28    0.66
   8  -4  -9    3.83    0.79
  -8   4   9    3.05    0.74
   8   4  -9    3.73    0.89
   8   4  -9    3.74    0.81
  -8   4   9    3.09    0.68
   6  -4  -9   13.74    1.19
  -6  -4   9   15.27    1.39
  -6  -4   9   16.17    1.27
   6  -4  -9   16.07    1.27
  -6   4   9   14.04    1.21
  -6   4   9   15.46    1.22
   6   4  -9   16.78    1.19
   6   4  -9   15.04    1.34
  -4  -4   9    0.80    0.73
   4  -4  -9    0.44    0.53
  -4  -4   9    0.92    0.53
   4  -4  -9    1.31    0.67
   4   4  -9    0.93    0.73
  -4   4   9    0.39    0.58
   4   4  -9    0.94    0.63
  -4   4   9    0.86    0.57
  -4   4   9    1.27    0.91
  -2  -4   9    2.47    0.75
   2  -4  -9    3.46    0.77
  -2  -4   9    3.26    0.93
   2  -4  -9    2.00    0.67
  -2  -4   9    2.55    0.78
  -2   4   9    3.63    0.80
   2   4  -9    2.70    0.72
  -2   4   9    2.68    0.74
  -2   4   9    3.24    1.04
   0  -4   9    2.34    0.85
   0  -4   9    0.94    0.59
   0  -4  -9    2.26    0.71
   0  -4  -9    1.04    0.57
   0  -4   9    2.40    0.76
   0   4   9    2.30    0.85
   0   4  -9    1.31    0.62
   0   4   9    0.33    0.63
   0   4   9    0.15    0.85
   0   4   9    0.58    0.77
   0   4   9    1.64    0.62
  -2  -4  -9    0.07    0.57
   2  -4   9    1.13    0.67
   2  -4   9    0.46    0.61
   2  -4   9    0.82    0.77
   2   4   9    1.35    0.80
   2   4   9    1.14    0.85
  -2   4  -9    0.23    0.49
   2   4   9    0.69    0.58
   2   4   9   -0.03    0.81
   2   4   9    1.69    0.75
   2   4   9   -0.27    0.64
  -4  -4  -9    0.39    0.67
   4  -4   9    4.12    0.93
   4  -4   9    3.09    0.75
   4  -4   9    2.00    0.65
  -4   4  -9    0.90    0.67
  -4   4  -9    2.83    0.65
   4   4   9    3.06    0.73
   4   4   9    2.81    0.92
   4   4   9    3.35    0.87
   4   4   9    4.63    1.03
   4   4   9    3.56    0.95
   6  -4   9    0.37    0.50
   6  -4   9    0.80    0.66
   6  -4   9    0.23    0.64
  -6   4  -9   -0.80    0.49
   6   4   9   -0.41    0.73
   6   4   9    0.16    0.71
   6   4   9   -0.21    0.68
   6   4   9   -0.31    0.67
   6   4   9   -1.08    0.55
   6   4   9    0.21    0.52
   8  -4   9    4.85    0.87
   8  -4   9    5.45    0.90
   8  -4   9    3.34    0.78
   8   4   9    3.29    0.90
  -8   4  -9    5.99    0.87
   8   4   9    4.90    0.94
   8   4   9    3.65    0.73
   8   4   9    3.34    0.89
   8   4   9    5.16    1.06
   8   4   9    2.47    0.87
  10  -4   9    0.05    0.63
  10  -4   9    0.42    0.54
  10  -4   9    0.27    0.57
 -10   4  -9    0.37    0.58
  10   4   9   -0.10    0.48
  10   4   9    0.85    0.65
  10   4   9    0.11    0.59
  10   4   9   -0.40    0.65
 -10   4  -9    0.22    0.45
  10   4   9   -0.30    0.58
  10   4   9    0.13    0.68
  12  -4   9    0.37    0.48
  12  -4   9   -0.54    0.41
  12  -4   9   -0.43    0.48
 -12   4  -9    0.27    0.41
  12   4   9   -0.06    0.51
  12   4   9   -0.81    0.50
 -12   4  -9    0.39    0.43
  12   4   9   -0.27    0.47
  12   4   9   -0.14    0.65
  12   4   9   -1.02    0.52
  14  -4   9    0.82    0.46
  14  -4   9    0.63    0.45
 -14   4  -9    0.54    0.36
  14   4   9    1.44    0.52
 -14   4  -9    1.16    0.50
  14   4   9    0.42    0.60
  14   4   9    0.86    0.60
  14   4   9    0.83    0.51
  16  -4   9    0.07    0.33
  16  -4   9   -0.03    0.33
  16   4   9    0.24    0.41
  16   4   9   -0.94    0.35
  16   4   9   -0.57    0.35
 -13  -5   9    1.02    0.42
  13  -5  -9    1.17    0.36
 -13   5   9    0.39    0.34
  13   5  -9    0.66    0.39
 -11  -5   9    1.08    0.47
  11  -5  -9    2.73    0.51
  11   5  -9    3.28    0.59
 -11   5   9    2.59    0.52
   9  -5  -9    0.03    0.37
  -9  -5   9    0.36    0.44
  -9  -5   9    1.11    0.51
   9  -5  -9    0.13    0.42
   9   5  -9    0.91    0.42
   9   5  -9    1.04    0.50
  -9   5   9    0.34    0.41
   7  -5  -9    1.02    0.49
   7  -5  -9    1.33    0.44
  -7  -5   9    0.76    0.46
  -7  -5   9    0.96    0.49
  -7   5   9    0.68    0.48
   7   5  -9    0.49    0.52
   7   5  -9    0.60    0.40
  -5  -5   9    0.33    0.44
   5  -5  -9    0.92    0.42
   5  -5  -9    1.12    0.52
  -5  -5   9    0.12    0.48
  -5   5   9    0.56    0.51
  -5   5   9    1.04    0.55
   5   5  -9    0.22    0.39
   3  -5  -9    0.63    0.42
  -3  -5   9    1.60    0.55
   3  -5  -9    1.61    0.57
  -3  -5   9    1.41    0.55
   3   5  -9    0.94    0.45
  -3   5   9    0.48    0.44
  -3   5   9    1.10    0.54
  -1  -5   9    2.20    0.57
   1  -5  -9    3.25    0.69
  -1  -5   9    1.91    0.56
   1  -5  -9    3.09    0.62
   1   5  -9    1.76    0.50
  -1   5   9    2.13    0.58
  -1   5   9    3.00    0.63
   1   5  -9    3.87    0.60
   1  -5   9    0.67    0.45
  -1  -5  -9    0.96    0.47
  -1  -5  -9    1.21    0.52
   1  -5   9    0.90    0.52
   1   5   9   -0.18    0.38
  -1   5  -9    0.30    0.39
   1   5   9    1.05    0.56
  -1   5  -9    0.86    0.41
   1   5   9    0.19    0.43
   3  -5   9   -0.47    0.39
  -3  -5  -9   -0.01    0.46
  -3  -5  -9   -0.14    0.36
   3  -5   9   -0.42    0.40
  -3   5  -9   -0.08    0.39
   3   5   9    0.05    0.43
   3   5   9    0.03    0.47
  -3   5  -9    0.18    0.40
   5  -5   9   -0.17    0.39
   5  -5   9    0.69    0.46
  -5  -5  -9   -0.42    0.33
  -5  -5  -9   -0.24    0.51
   5   5   9    0.11    0.41
   5   5   9    0.05    0.60
   5   5   9   -0.96    0.39
  -5   5  -9    0.10    0.33
   7  -5   9   -0.66    0.38
  -7  -5  -9    0.00    0.30
   7   5   9   -0.01    0.53
  -7   5  -9   -0.25    0.32
   7   5   9    0.15    0.38
  -9  -5  -9    1.42    0.33
   9   5   9    1.89    0.54
  -9   5  -9    1.57    0.35
   9   5   9    2.46    0.47
  28   0 -10    0.91    0.44
  26   0 -10    1.07    0.67
 -26   0  10    2.32    0.86
  26   0 -10    1.47    0.60
 -26   0  10    1.43    0.62
  24   0 -10   -0.51    1.13
 -24   0  10    0.21    0.66
 -24   0  10   -0.03    0.69
  24   0 -10    0.53    0.71
  24   0 -10    0.58    0.61
  22   0 -10    0.80    0.65
  22   0 -10    0.27    0.62
 -22   0  10    1.56    0.80
  22   0 -10    3.16    0.87
 -22   0  10    3.68    1.02
 -20   0  10   -0.22    0.71
  20   0 -10    0.22    0.60
  20   0 -10   -0.58    0.61
  20   0 -10    0.02    0.59
 -20   0  10   -0.86    0.66
  18   0 -10   14.28    1.62
 -18   0  10   11.22    1.22
 -18   0  10   12.35    1.24
  18   0 -10   12.92    1.11
  18   0 -10   10.44    1.09
 -16   0  10    0.33    0.52
  16   0 -10    0.53    0.53
 -16   0  10    0.65    0.62
  16   0 -10    0.53    0.60
  16   0 -10    0.50    0.59
  14   0 -10   21.20    1.21
 -14   0  10   20.53    1.36
 -14   0  10   25.63    1.40
  14   0 -10   23.05    1.60
  12   0 -10   81.11    3.11
  12   0 -10   78.34    2.68
 -12   0  10   75.68    2.73
 -12   0  10   87.88    2.99
 -10   0  10   12.71    0.97
  10   0 -10   12.67    0.74
  10   0 -10   10.97    1.02
  -8   0  10   60.34    2.22
   8   0 -10   56.70    2.29
   8   0 -10   55.49    1.92
  -6   0  10   74.62    2.51
   6   0 -10   66.58    2.24
   6   0 -10   67.68    2.50
   4   0 -10    0.81    0.47
   4   0 -10    0.69    0.33
  -4   0  10    1.05    0.43
   2   0 -10    4.38    0.60
  -2   0  10    3.79    0.67
  -2   0  10    3.69    0.56
   0   0 -10    2.54    0.52
   0   0  10    2.39    0.58
   0   0  10    2.83    0.61
   2   0  10   -0.02    0.39
  -2   0 -10   -0.10    0.33
   2   0  10    0.29    0.43
  -4   0 -10   25.32    1.27
  -4   0 -10   25.85    1.19
   4   0  10   25.07    1.32
  -6   0 -10    4.58    0.60
   6   0  10    6.47    0.69
   6   0  10    6.21    0.75
  -8   0 -10   32.18    1.43
   8   0  10   32.73    1.61
   8   0  10   30.38    1.58
   8   0  10   31.50    1.47
   8   0  10   32.02    1.63
  10   0  10   32.97    1.71
  10   0  10   32.11    1.75
 -10   0 -10   34.11    1.68
  10   0  10   30.41    1.64
  12   0  10   16.16    1.28
  12   0  10    9.31    1.21
  12   0  10   11.36    1.15
  14   0  10    2.25    0.79
  14   0  10    1.62    0.82
  14   0  10    3.26    0.90
  16   0  10   -0.70    0.67
  16   0  10    0.58    0.81
  16   0  10   -0.26    0.63
  16   0  10   -0.72    0.74
  18   0  10   -1.07    0.66
  18   0  10    1.45    0.77
  18   0  10    0.08    0.72
  20   0  10    0.78    0.71
  20   0  10   -0.29    0.60
  20   0  10    0.11    0.70
  22   0  10   -0.14    0.53
  22   0  10   -0.29    0.57
 -27  -1  10   -0.11    0.88
  27  -1 -10    0.35    0.43
 -27  -1  10   -0.57    0.39
  27   1 -10    0.17    0.41
 -27   1  10    0.76    0.45
  25  -1 -10    5.51    0.90
  25  -1 -10    4.28    0.78
 -25  -1  10    4.04    0.82
 -25   1  10    4.68    0.84
  25   1 -10    3.83    0.77
  25   1 -10    6.79    0.99
 -25   1  10    5.94    0.92
  25   1 -10    5.18    0.90
 -23  -1  10    0.14    0.65
  23  -1 -10    1.54    0.71
  23  -1 -10    1.37    0.64
  23   1 -10    0.42    0.79
 -23   1  10    1.49    0.77
  23   1 -10    0.91    0.65
  23   1 -10    0.86    0.66
 -23   1  10    0.39    0.72
  21  -1 -10    0.42    0.58
 -21  -1  10    0.48    0.67
  21  -1 -10    0.16    0.61
  21   1 -10   -0.48    0.57
 -21   1  10    0.28    0.73
  21   1 -10    0.68    0.89
  21   1 -10    0.80    0.66
 -21   1  10    0.88    0.77
  19  -1 -10   20.01    1.37
 -19  -1  10   22.51    1.54
  19  -1 -10   20.00    1.50
 -19   1  10   20.20    1.52
 -19   1  10   19.82    1.55
  19   1 -10   17.77    1.62
  19   1 -10   21.61    1.46
  19   1 -10   18.13    1.46
  17  -1 -10    1.33    0.64
  17  -1 -10    1.42    0.79
 -17  -1  10    0.89    0.64
 -17   1  10    1.62    0.80
  17   1 -10    0.92    0.63
  17   1 -10    1.54    0.84
 -17   1  10    2.26    0.61
 -17   1  10    1.92    0.70
  15  -1 -10    0.73    0.55
  15  -1 -10    0.93    0.62
 -15  -1  10    1.10    0.56
  15  -1 -10    0.52    0.59
 -15  -1  10    0.01    0.54
 -15   1  10    0.75    0.48
 -15   1  10    1.40    0.67
  15   1 -10    0.48    0.58
 -15   1  10    0.43    0.55
  15   1 -10    0.51    0.59
  13  -1 -10    1.16    0.58
  13  -1 -10    0.85    0.52
 -13  -1  10    1.05    0.57
 -13  -1  10    1.04    0.51
  13  -1 -10    0.81    0.60
  13   1 -10    0.52    0.51
 -13   1  10   -0.05    0.55
 -13   1  10   -0.01    0.39
 -13   1  10    0.00    0.44
  13   1 -10    0.30    0.54
 -11  -1  10    1.82    0.60
  11  -1 -10    2.67    0.74
  11  -1 -10    1.98    0.56
 -11  -1  10    2.35    0.61
  11  -1 -10    1.46    0.47
  11   1 -10    1.38    0.59
 -11   1  10    1.61    0.50
 -11   1  10    0.68    0.54
  11   1 -10    1.90    0.62
   9  -1 -10    1.58    0.62
  -9  -1  10    2.51    0.63
  -9  -1  10    3.42    0.67
  -9   1  10    1.03    0.49
   9   1 -10    1.27    0.40
  -9   1  10    1.75    0.52
   9   1 -10    2.86    0.70
  -9   1  10    1.83    0.50
   9   1 -10    1.51    0.61
  -7  -1  10    9.23    0.83
   7  -1 -10    8.30    1.01
   7   1 -10   10.01    0.74
  -7   1  10    8.55    0.74
   7   1 -10    8.17    0.85
  -7   1  10    8.87    0.83
  -5  -1  10    0.72    0.44
   5  -1 -10    0.28    0.48
  -5   1  10    0.90    0.47
  -5   1  10    0.14    0.44
   5   1 -10   -0.17    0.36
   5   1 -10    0.02    0.46
  -3  -1  10   57.48    2.19
   3  -1 -10   58.84    2.29
  -3  -1  10   58.23    1.86
  -3   1  10   55.27    2.07
   3   1 -10   59.06    2.04
  -3   1  10   54.67    2.08
  -1  -1  10   12.94    0.71
  -1  -1  10   12.46    0.94
   1  -1 -10   12.39    0.98
  -1   1  10   13.08    0.88
   1   1 -10   11.11    0.82
  -1   1  10   12.81    0.87
   1  -1  10   16.57    1.09
   1  -1  10   15.71    0.87
  -1  -1 -10   17.29    1.15
   1   1  10   16.24    1.05
  -1   1 -10   14.95    0.95
   1   1  10   16.76    0.99
   3  -1  10    6.23    0.78
  -3  -1 -10    8.27    0.87
   3  -1  10    7.07    0.78
   3  -1  10    7.29    0.66
   3   1  10    7.30    0.69
   3   1  10    7.50    0.77
  -3   1 -10    6.41    0.63
  -5  -1 -10    6.03    0.78
   5  -1  10    5.54    0.67
   5  -1  10    6.00    0.88
   5  -1  10    5.00    0.67
   5  -1  10    4.73    1.01
   5  -1  10    4.12    0.68
   5   1  10    6.10    0.90
   5   1  10    4.82    0.70
   5   1  10    5.30    0.71
  -5   1 -10    5.41    0.64
   7  -1  10    5.09    0.74
   7  -1  10    5.98    0.88
  -7  -1 -10    6.67    0.83
   7  -1  10    5.58    0.81
   7  -1  10    4.60    0.69
   7  -1  10    6.43    0.78
  -7   1 -10    5.67    0.67
   7   1  10    5.93    0.90
   7   1  10    4.82    0.83
   7   1  10    5.34    0.74
   7   1  10    4.86    0.72
   9  -1  10    0.20    0.57
  -9  -1 -10    1.66    0.53
   9  -1  10    0.02    0.46
   9  -1  10    0.64    0.56
   9  -1  10   -0.37    0.52
   9   1  10   -0.17    0.52
   9   1  10   -0.17    0.62
  -9   1 -10    0.54    0.52
  11  -1  10    6.11    1.04
  11  -1  10    5.84    0.96
  11  -1  10    6.11    0.92
  11  -1  10    3.00    0.78
  11   1  10    5.07    0.94
  11   1  10    5.70    0.96
 -11   1 -10    7.29    0.91
  13  -1  10   -0.12    0.63
  13  -1  10    0.07    0.57
  13  -1  10    0.42    0.61
  13  -1  10   -0.30    0.72
  13  -1  10    0.36    0.75
  13   1  10   -0.23    1.34
  13   1  10    0.96    0.72
  15  -1  10    1.62    0.78
  15  -1  10    0.48    0.71
  15  -1  10    0.10    0.71
  15  -1  10    0.64    0.69
  15   1  10    0.29    0.63
  15   1  10    0.23    0.70
  15   1  10    0.82    0.95
  17  -1  10    0.42    0.73
  17  -1  10    0.58    0.72
  17  -1  10    1.19    0.71
  17  -1  10    0.11    0.66
  17   1  10    0.14    0.69
  17   1  10   -1.54    0.69
  17   1  10    0.40    0.85
  19  -1  10    1.82    0.75
  19  -1  10    0.09    0.57
  19  -1  10    1.01    0.73
  19  -1  10    0.41    0.65
  19  -1  10   -0.22    0.47
  19   1  10   -0.15    0.59
  19   1  10    0.19    0.72
  19   1  10    0.40    0.82
  21  -1  10   -1.10    0.52
  21  -1  10   -0.75    0.60
  21  -1  10    0.10    0.54
  21  -1  10   -1.36    0.61
  21   1  10   -0.80    0.63
  23  -1  10    0.08    0.48
  23   1  10   -0.48    0.40
  26  -2 -10   -0.06    0.36
 -26  -2  10    0.38    0.47
 -26   2  10   -0.10    0.38
  26   2 -10    0.04    0.42
 -24  -2  10   -0.28    0.54
  24  -2 -10   -0.08    0.50
 -24  -2  10    0.66    0.64
  24  -2 -10    0.22    0.50
  24   2 -10    0.37    0.53
 -24   2  10    0.36    0.58
  24   2 -10    0.17    0.51
 -22  -2  10   -0.34    0.59
  22  -2 -10    0.48    0.59
 -22  -2  10    1.30    0.69
  22  -2 -10    1.04    0.59
  22   2 -10    0.66    0.61
 -22   2  10    0.71    0.66
  22   2 -10    0.13    0.58
  20  -2 -10    6.30    0.95
 -20  -2  10    5.90    0.99
 -20  -2  10    7.92    1.15
  20  -2 -10    6.48    0.95
  20   2 -10    5.30    0.96
  20   2 -10    5.55    0.94
 -20   2  10    6.57    0.90
 -20   2  10    7.49    1.17
  18  -2 -10    5.08    0.94
 -18  -2  10    4.96    1.00
 -18  -2  10    3.47    0.92
  18  -2 -10    5.70    0.92
  18   2 -10    3.12    0.86
  18   2 -10    3.75    0.93
 -18   2  10    3.02    0.84
 -18   2  10    4.03    0.81
  18   2 -10    4.29    1.00
 -16  -2  10    4.79    0.96
 -16  -2  10    2.44    0.79
  16  -2 -10    3.64    0.83
  16  -2 -10    5.06    0.90
  16   2 -10    3.05    0.80
 -16   2  10    3.93    0.79
 -16   2  10    4.72    0.98
  16   2 -10    4.48    1.00
  14  -2 -10   24.73    1.79
 -14  -2  10   23.01    1.48
  14  -2 -10   22.45    1.39
 -14   2  10   20.57    1.50
  14   2 -10   22.50    1.46
 -14   2  10   22.17    1.34
 -12  -2  10    1.15    0.68
  12  -2 -10    0.78    0.54
  12  -2 -10    1.29    0.64
  12   2 -10    0.80    0.68
 -12   2  10    1.51    0.55
 -12   2  10    0.65    0.58
 -10  -2  10    2.71    0.74
  10  -2 -10    2.32    0.84
  10  -2 -10    1.77    0.54
  10   2 -10    1.14    0.50
 -10   2  10    2.24    0.83
 -10   2  10    1.65    0.59
  10   2 -10    2.35    0.77
 -10   2  10    2.29    0.57
  10   2 -10    1.73    0.51
  -8  -2  10    0.88    0.58
   8  -2 -10    0.72    0.54
  -8  -2  10    1.29    0.44
   8  -2 -10    0.12    0.63
  -8  -2  10    1.19    0.65
  -8   2  10    0.75    0.51
  -8   2  10    0.74    0.49
   8   2 -10    0.37    0.46
  -8   2  10    0.30    0.36
   8   2 -10    0.45    0.37
   8   2 -10    1.31    0.59
  -8   2  10    0.82    0.69
  -8   2  10    0.60    0.47
   6  -2 -10   20.95    1.50
  -6  -2  10   21.37    1.27
   6  -2 -10   19.63    1.15
  -6  -2  10   19.53    1.30
  -6  -2  10   20.82    1.15
  -6   2  10   19.69    1.16
  -6   2  10   20.17    1.12
  -6   2  10   19.34    1.34
   6   2 -10   20.13    1.19
  -6   2  10   20.23    1.18
   6   2 -10   19.70    1.48
   6   2 -10   19.71    1.06
  -6   2  10   18.24    1.10
  -4  -2  10    6.90    0.79
  -4  -2  10    6.58    0.94
  -4  -2  10    6.84    0.70
   4  -2 -10    6.42    0.71
  -4  -2  10    6.17    0.87
   4  -2 -10    6.37    0.90
   4   2 -10    6.68    0.69
  -4   2  10    6.82    0.72
  -4   2  10    5.95    0.67
   4   2 -10    7.78    0.78
  -4   2  10    6.81    0.70
  -4   2  10    6.34    0.89
  -2  -2  10   27.08    1.40
   2  -2 -10   27.80    1.62
  -2  -2  10   26.26    1.42
  -2  -2  10   26.62    1.38
  -2  -2  10   27.55    1.33
  -2  -2  10   26.17    1.39
  -2   2  10   26.54    1.45
  -2   2  10   24.50    1.46
  -2   2  10   27.31    1.39
  -2   2  10   25.82    1.27
  -2   2  10   24.86    1.24
   2   2 -10   26.43    1.36
   0  -2 -10    4.03    0.81
   0  -2  10    3.40    0.68
   0  -2  10    3.50    0.62
   0  -2  10    3.56    0.79
   0  -2  10    4.03    0.77
   0  -2  10    3.28    0.72
   0  -2  10    3.45    0.63
   0   2  10    3.27    0.72
   0   2  10    4.12    0.71
   0   2 -10    3.26    0.66
   0   2  10    4.78    0.70
   0   2  10    3.89    0.83
   0   2  10    3.69    0.60
  -2  -2 -10   -0.11    0.43
   2  -2  10    1.13    0.48
   2  -2  10    1.57    0.64
   2  -2  10    0.90    0.54
   2  -2  10    0.14    0.48
   2  -2  10   -0.36    0.61
   2  -2  10    0.62    0.49
  -2   2 -10    0.51    0.40
   2   2  10    0.06    0.54
   2   2  10   -0.07    0.54
   2   2  10    0.02    0.41
   2   2  10    0.46    0.43
  -4  -2 -10    0.56    0.55
   4  -2  10    0.63    0.45
   4  -2  10    0.78    0.51
   4  -2  10    0.14    0.42
   4  -2  10    0.51    0.45
   4  -2  10    0.54    0.64
   4  -2  10   -0.16    0.49
   4   2  10   -0.31    0.64
   4   2  10    0.39    0.47
  -4   2 -10    0.31    0.41
   4   2  10   -0.35    0.47
  -4   2 -10   -0.03    0.37
   4   2  10    0.20    0.47
  -6  -2 -10    3.65    0.84
   6  -2  10    2.78    0.68
   6  -2  10    3.06    0.67
   6  -2  10    3.65    0.78
   6  -2  10    3.38    0.78
  -6   2 -10    3.01    0.66
   6   2  10    2.72    0.65
   6   2  10    4.05    0.91
  -6   2 -10    2.78    0.70
  -6   2 -10    2.48    0.53
   6   2  10    4.60    0.86
   6   2  10    4.04    0.81
   8  -2  10    0.28    0.54
   8  -2  10    1.27    0.75
   8  -2  10    1.24    0.68
  -8  -2 -10    1.90    0.68
   8  -2  10    0.76    0.49
  -8   2 -10    0.73    0.60
   8   2  10    1.72    0.67
   8   2  10    1.26    0.53
   8   2  10    0.76    0.69
   8   2  10    1.49    0.65
  10  -2  10   39.90    2.05
  10  -2  10   41.44    1.97
  10  -2  10   41.23    1.94
  10  -2  10   43.72    2.14
  10  -2  10   39.47    2.15
  10  -2  10   36.98    1.90
  10   2  10   44.28    2.06
  10   2  10   38.50    2.06
  10   2  10   41.75    2.12
  10   2  10   40.56    2.21
  10   2  10   44.26    3.05
  12  -2  10    3.98    0.88
  12  -2  10    3.53    0.84
  12  -2  10    3.76    0.86
  12  -2  10    3.12    0.84
  12  -2  10    3.59    0.79
  12   2  10    3.75    0.99
  12   2  10    2.76    1.07
  12   2  10    0.95    0.76
  12   2  10    4.41    0.92
  12   2  10    4.11    0.91
  14  -2  10    3.25    0.81
  14  -2  10    4.57    0.98
  14  -2  10    3.43    0.87
  14  -2  10    2.34    0.79
  14  -2  10    4.28    0.84
  14   2  10    3.05    0.89
  14   2  10    5.72    1.03
  14   2  10    3.87    1.10
  14   2  10    3.76    0.92
  16  -2  10    0.18    0.61
  16  -2  10   -0.34    0.62
  16  -2  10    0.78    0.71
  16  -2  10   -0.04    0.57
  16   2  10   -0.79    0.62
  16   2  10   -0.01    0.75
  16   2  10   -1.28    0.56
  16   2  10    0.23    0.71
 -16   2 -10   -0.13    0.56
  18  -2  10   -0.25    0.53
  18  -2  10   -0.33    0.66
  18  -2  10   -0.27    0.56
  18  -2  10    0.44    0.57
  18   2  10   -0.14    0.59
  18   2  10    0.55    0.70
  18   2  10   -0.22    0.70
  20  -2  10    0.26    0.54
  20  -2  10   -0.29    0.54
  20  -2  10    0.03    0.46
  20   2  10    1.13    0.62
  20   2  10   -0.82    0.46
 -23  -3  10    0.00    0.45
 -23   3  10   -0.33    0.42
  23   3 -10    1.05    0.63
  21  -3 -10    2.25    0.59
 -21  -3  10    2.96    0.76
  21   3 -10   -0.06    0.44
  21   3 -10    2.19    0.66
 -21   3  10    2.16    0.66
 -21   3  10    1.88    0.54
 -19  -3  10    2.23    0.79
  19  -3 -10    1.13    0.59
 -19   3  10    0.68    0.50
 -19   3  10    1.37    0.66
  19   3 -10    0.63    0.60
  19   3 -10    1.26    0.63
  17  -3 -10    1.37    0.69
  17  -3 -10   -0.44    0.51
 -17  -3  10    0.34    0.74
 -17  -3  10    0.34    0.52
  17   3 -10    0.84    0.74
 -17   3  10    1.42    0.61
 -17   3  10    1.17    0.74
  17   3 -10    0.76    0.68
  15  -3 -10   -0.09    0.59
  15  -3 -10   -0.19    0.53
 -15  -3  10    1.02    0.59
 -15  -3  10    1.06    0.75
 -15  -3  10    0.32    1.34
  15   3 -10   -0.06    0.63
  15   3 -10    0.77    0.65
 -15   3  10    0.25    0.51
 -15   3  10    0.12    0.63
  13  -3 -10    4.16    0.81
 -13  -3  10    3.96    0.89
  13  -3 -10    4.62    0.87
 -13  -3  10    6.97    1.15
 -13  -3  10    3.97    0.92
  13   3 -10    5.23    0.95
  13   3 -10    6.30    1.09
 -13   3  10    4.63    0.78
 -13   3  10    4.99    0.97
 -11  -3  10   15.41    1.51
 -11  -3  10   14.84    1.22
 -11  -3  10   13.56    1.34
  11  -3 -10   13.63    1.19
  11   3 -10   12.12    1.23
 -11   3  10   15.22    1.62
  11   3 -10   15.30    1.40
  11   3 -10   15.84    1.09
 -11   3  10   16.39    1.19
 -11   3  10   14.84    1.29
  -9  -3  10   23.22    1.63
  -9  -3  10   22.95    1.50
   9  -3 -10   30.60    2.91
  -9  -3  10   23.07    1.59
  -9  -3  10   22.90    1.44
   9  -3 -10   21.60    1.41
  -9   3  10   24.34    1.42
   9   3 -10   22.07    1.56
  -9   3  10   26.80    2.16
  -9   3  10   23.30    1.48
   9   3 -10   22.13    1.29
   9   3 -10   24.63    1.82
   7  -3 -10    6.82    0.94
   7  -3 -10    5.12    1.14
  -7  -3  10    9.08    1.24
  -7  -3  10    5.90    0.95
  -7  -3  10    6.92    0.92
   7   3 -10    6.80    0.83
  -7   3  10    5.64    0.82
  -7   3  10    7.83    0.97
  -7   3  10    7.21    0.90
   7   3 -10    6.96    0.89
  -5  -3  10    0.32    0.50
  -5  -3  10   -0.23    0.61
   5  -3 -10   -0.09    0.71
  -5  -3  10    0.71    0.59
   5  -3 -10    0.07    0.50
  -5   3  10   -0.06    0.54
  -5   3  10    0.40    0.69
  -5   3  10    0.88    0.53
  -5   3  10    0.11    0.44
   5   3 -10    0.66    0.56
   5   3 -10    0.10    0.46
  -3  -3  10    9.53    0.93
  -3  -3  10    9.94    1.16
   3  -3 -10    7.66    1.25
  -3  -3  10   10.01    1.00
   3  -3 -10    9.08    0.95
  -3   3  10    7.33    0.87
  -3   3  10    9.04    0.92
   3   3 -10    7.89    0.78
  -3   3  10    7.81    0.96
  -3   3  10    7.96    1.09
   3   3 -10    7.81    0.94
  -1  -3  10    2.30    0.66
  -1  -3  10    2.29    0.78
   1  -3 -10    1.49    0.78
  -1  -3  10    1.14    0.61
  -1  -3  10    1.75    0.67
   1  -3 -10    1.57    0.59
   1   3 -10    2.15    0.58
  -1   3  10    1.40    0.73
   1   3 -10    1.06    0.56
  -1   3  10    1.61    0.64
  -1   3  10    1.59    0.58
   1  -3  10    0.65    0.59
   1  -3  10   -0.23    0.53
   1  -3  10    0.88    0.57
   1  -3  10    0.36    0.51
  -1  -3 -10   -0.57    0.63
   1   3  10   -0.20    0.65
   1   3  10   -0.75    0.51
  -1   3 -10    0.04    0.44
  -1   3 -10   -0.53    0.41
   1   3  10    0.62    0.72
   1   3  10   -0.09    0.44
   3  -3  10    2.90    0.77
   3  -3  10    3.27    0.90
   3  -3  10    2.22    0.78
   3  -3  10    2.78    0.84
   3  -3  10    2.00    0.59
   3  -3  10    1.37    0.64
   3   3  10    2.77    0.90
   3   3  10    4.66    1.03
   3   3  10    2.36    0.83
  -3   3 -10    2.44    0.74
  -3   3 -10    4.22    0.91
   3   3  10    3.81    0.75
   3   3  10    2.40    0.88
  -3   3 -10    3.37    0.70
   5  -3  10   -0.38    0.73
   5  -3  10   -0.23    0.51
   5  -3  10    0.03    0.47
   5  -3  10   -0.02    0.56
   5  -3  10   -0.36    0.62
   5  -3  10    0.61    0.67
   5   3  10   -0.80    0.71
   5   3  10    0.45    0.71
   5   3  10   -1.18    0.87
  -5   3 -10    0.34    0.50
   5   3  10   -0.21    0.63
   5   3  10    0.20    0.47
   5   3  10    0.45    0.76
   7  -3  10   -1.08    0.55
   7  -3  10   -0.69    0.69
   7  -3  10   -0.53    0.53
   7  -3  10    0.40    0.68
   7  -3  10    0.12    0.52
   7  -3  10    0.20    0.56
   7   3  10   -0.12    0.91
   7   3  10    0.58    0.73
   7   3  10    0.14    0.66
   7   3  10    0.68    0.59
   7   3  10    0.85    0.82
   7   3  10    0.26    0.62
   9  -3  10    0.06    0.72
   9  -3  10    1.78    0.63
   9  -3  10   -0.27    0.62
   9  -3  10   -0.08    0.62
   9  -3  10   -0.17    0.53
   9  -3  10    0.47    0.67
   9   3  10    0.95    0.76
   9   3  10    0.26    0.79
   9   3  10    1.94    0.79
   9   3  10    0.38    0.94
   9   3  10   -0.33    0.58
   9   3  10   -0.11    0.67
  11  -3  10   10.93    1.33
  11  -3  10    9.72    1.12
  11  -3  10   10.87    1.23
  11  -3  10   11.01    1.07
  11  -3  10    9.37    1.16
  11  -3  10    7.98    1.07
  11   3  10   10.09    1.26
  11   3  10   10.56    1.42
  11   3  10    9.76    1.36
  11   3  10   13.33    1.37
  11   3  10    8.38    1.32
  13  -3  10    1.18    0.63
  13  -3  10    1.50    0.68
  13  -3  10    1.71    0.67
  13  -3  10    4.42    0.89
  13  -3  10    0.24    0.48
  13   3  10    2.04    0.69
  13   3  10    3.63    0.92
  13   3  10    3.16    0.96
  13   3  10    1.36    0.88
  13   3  10    2.16    0.76
 -13   3 -10    2.00    0.66
  15  -3  10    1.44    0.62
  15  -3  10    0.61    0.57
  15  -3  10    1.35    0.68
  15  -3  10    1.55    0.67
  15   3  10    1.26    0.82
  15   3  10    1.20    0.77
  15   3  10    2.16    0.75
 -15   3 -10    0.50    0.50
  15   3  10   -0.19    0.44
  15   3  10   -0.22    0.59
  17  -3  10    1.91    0.63
  17  -3  10    2.08    0.58
  17  -3  10    2.62    0.62
  17  -3  10    1.81    0.64
  17   3  10    2.51    0.81
  17   3  10    3.06    0.71
  17   3  10    2.39    0.77
 -17   3 -10    2.40    0.54
  17   3  10    2.27    0.74
  19  -3  10   -0.08    0.34
  19  -3  10    0.03    0.38
  19   3  10    0.45    0.51
  19   3  10    0.46    0.49
 -20  -4  10    1.66    0.48
  20   4 -10    1.60    0.52
  18  -4 -10    1.81    0.52
 -18  -4  10    1.97    0.65
  18   4 -10    1.26    0.54
 -18   4  10    1.42    0.50
 -16  -4  10    1.19    0.66
 -16  -4  10    0.11    0.46
  16  -4 -10   -0.18    0.43
  16  -4 -10   -0.50    0.46
 -16   4  10   -0.30    0.39
 -16   4  10   -0.60    0.46
  16   4 -10   -0.68    0.49
  14  -4 -10    2.37    0.64
 -14  -4  10    1.78    0.60
  14  -4 -10    2.34    0.68
 -14  -4  10    2.03    0.79
  14   4 -10    3.89    0.77
 -14   4  10    1.97    0.58
 -14   4  10    3.89    0.75
  12  -4 -10    0.16    0.54
  12  -4 -10   -0.13    0.48
 -12  -4  10   -0.28    0.47
 -12  -4  10    1.04    0.68
  12   4 -10   -0.23    0.55
  12   4 -10   -0.02    0.49
 -12   4  10    0.22    0.46
 -12   4  10    0.85    0.59
  10  -4 -10   -0.22    0.49
  10  -4 -10    0.45    0.56
 -10  -4  10    0.53    0.68
 -10  -4  10    0.19    0.56
  10   4 -10    0.00    0.51
  10   4 -10    0.45    0.63
 -10   4  10    0.58    0.51
 -10   4  10   -0.71    0.51
   8  -4 -10    0.47    0.52
  -8  -4  10    1.73    0.64
   8  -4 -10    1.51    0.65
  -8  -4  10    0.56    0.68
  -8   4  10    1.97    0.63
   8   4 -10    0.91    0.59
  -8   4  10    2.60    1.29
  -8   4  10    1.36    0.70
   8   4 -10    1.59    0.75
  -6  -4  10    5.11    0.86
   6  -4 -10    6.81    1.01
  -6  -4  10    6.23    1.01
   6  -4 -10    5.43    0.84
   6   4 -10    5.73    1.00
  -6   4  10    5.02    0.89
  -6   4  10    5.91    1.04
  -6   4  10    5.33    0.84
   6   4 -10    4.89    0.84
   4  -4 -10    1.08    0.65
  -4  -4  10   -0.27    0.62
  -4  -4  10    1.32    0.61
   4  -4 -10    0.45    0.51
  -4  -4  10   -0.45    0.80
  -4   4  10   -0.13    0.50
  -4   4  10   -0.90    0.50
  -4   4  10    0.55    0.79
   4   4 -10   -0.60    0.51
   4   4 -10    0.67    0.72
  -2  -4  10    2.84    0.89
   2  -4 -10    4.10    0.87
  -2  -4  10    4.37    0.90
   2  -4 -10    2.44    0.67
  -2  -4  10    3.06    0.76
  -2   4  10    3.47    0.95
  -2   4  10    3.75    1.05
  -2   4  10    2.56    0.72
  -2   4  10    4.40    0.84
   2   4 -10    4.58    0.79
   0  -4  10    3.50    0.92
   0  -4 -10    2.43    0.68
   0  -4  10    2.21    0.70
   0  -4 -10    2.81    0.73
   0  -4  10    2.87    0.76
   0   4 -10    2.96    0.70
   0   4  10    2.26    0.92
   0   4  10    3.47    0.78
   0   4  10    3.99    0.84
   0   4  10    2.81    0.88
   0   4  10    2.45    0.86
   2  -4  10    1.35    0.61
  -2  -4 -10    1.80    0.73
   2  -4  10    2.58    0.90
   2  -4  10    1.69    0.68
   2   4  10    1.00    0.75
   2   4  10    2.25    0.73
   2   4  10    0.92    0.55
   2   4  10    0.43    0.83
   2   4  10    0.98    0.84
   2   4  10    0.96    0.78
  -2   4 -10    0.97    0.57
   4  -4  10    4.24    0.91
   4  -4  10    1.76    0.66
   4  -4  10    3.80    0.81
  -4  -4 -10    2.69    0.77
   4   4  10    2.62    0.72
  -4   4 -10    1.09    0.57
   4   4  10    2.67    0.86
   4   4  10    3.74    0.94
   4   4  10    3.98    0.94
  -4   4 -10    2.05    0.71
   4   4  10    4.69    1.02
   6  -4  10    1.12    0.70
   6  -4  10   -0.48    0.50
   6  -4  10    0.26    0.57
   6   4  10   -0.29    0.66
   6   4  10   -0.18    0.55
   6   4  10   -0.05    0.70
  -6   4 -10   -0.60    0.54
   6   4  10   -0.08    0.67
   6   4  10    0.15    0.63
   6   4  10    0.23    0.73
   8  -4  10    0.43    0.52
   8  -4  10   -0.58    1.33
   8  -4  10   -0.47    0.51
   8  -4  10    0.02    0.86
   8   4  10   -0.88    0.59
   8   4  10   -0.43    0.47
   8   4  10   -0.40    0.60
   8   4  10   -0.46    0.68
   8   4  10    0.53    0.70
  -8   4 -10    0.58    0.54
   8   4  10    0.30    0.59
  10  -4  10    0.10    0.50
  10  -4  10    0.36    0.63
  10  -4  10   -0.25    0.48
  10   4  10    1.38    0.75
 -10   4 -10    0.37    0.40
  10   4  10    0.21    0.60
 -10   4 -10    1.47    0.56
  10   4  10   -0.33    0.67
  10   4  10    1.29    0.60
  10   4  10   -0.23    0.58
  10   4  10    1.43    0.70
  12  -4  10   -0.04    0.45
  12  -4  10    0.39    0.53
  12  -4  10   -0.19    0.48
  12   4  10    1.24    0.57
  12   4  10    0.48    0.58
  12   4  10    1.07    0.62
 -12   4 -10    0.93    0.45
 -12   4 -10    0.65    0.41
  12   4  10    0.81    0.61
  12   4  10    0.09    0.57
  14  -4  10    1.02    0.43
  14  -4  10    0.42    0.39
  14   4  10    0.97    0.54
 -14   4 -10    0.21    0.31
  14   4  10    0.78    0.45
  14   4  10    0.49    0.46
  13  -5 -10    0.69    0.34
 -13  -5  10    0.34    0.37
 -13   5  10    0.50    0.31
  13   5 -10    0.50    0.37
 -11  -5  10    0.22    0.41
  11  -5 -10    0.01    0.35
  11   5 -10   -0.25    0.37
 -11   5  10   -0.19    0.32
  -9  -5  10    0.22    0.39
   9  -5 -10   -0.03    0.35
   9   5 -10   -0.23    0.42
  -9   5  10   -0.56    0.32
  -7  -5  10    0.10    0.44
   7  -5 -10    0.44    0.37
   7  -5 -10   -0.07    0.37
  -7  -5  10    0.27    0.45
   7   5 -10   -0.29    0.46
   7   5 -10    0.49    0.40
  -7   5  10   -0.15    0.41
   5  -5 -10   -0.31    0.33
  -5  -5  10   -0.12    0.41
   5  -5 -10   -0.17    0.45
  -5  -5  10    0.05    0.45
   5   5 -10    0.56    0.41
  -5   5  10   -0.53    0.44
  -5   5  10   -0.25    0.45
   3  -5 -10    0.37    0.39
   3  -5 -10    0.48    0.46
  -3  -5  10    0.51    0.48
  -3  -5  10    0.41    0.45
  -3   5  10   -0.14    0.42
   3   5 -10    0.88    0.45
  -3   5  10    0.43    0.47
  -1  -5  10   -0.37    0.36
   1  -5 -10   -0.40    0.33
  -1  -5  10   -0.13    0.42
   1  -5 -10    0.32    0.43
  -1   5  10   -0.07    0.40
  -1   5  10    0.18    0.44
   1   5 -10    0.02    0.35
   1   5 -10    0.30    0.38
   1  -5  10   -0.29    0.41
  -1  -5 -10    0.21    0.49
   1  -5  10   -0.41    0.40
  -1  -5 -10   -0.22    0.35
   1   5  10    0.28    0.49
  -1   5 -10    0.13    0.38
   1   5  10    0.10    0.41
  -1   5 -10   -0.24    0.36
   1   5  10   -0.64    0.34
   3  -5  10    0.46    0.45
   3  -5  10    0.78    0.44
  -3  -5 -10    0.80    0.38
  -3  -5 -10   -0.19    0.43
   3   5  10    0.36    0.59
  -3   5 -10   -0.50    0.34
   3   5  10   -0.22    0.42
   3   5  10    1.34    0.50
   5  -5  10   -0.39    0.32
  -5  -5 -10   -0.07    0.33
  -5   5 -10    0.66    0.39
   5   5  10    1.10    0.57
   5   5  10    0.33    0.38
   7  -5  10    0.06    0.36
  -7  -5 -10   -0.11    0.29
   7   5  10    0.77    0.39
   7   5  10    0.40    0.50
  -7   5 -10    0.00    0.28
  28   0 -11    0.01    0.38
 -26   0  11   -0.07    0.52
 -26   0  11    1.03    0.62
  26   0 -11    0.05    0.51
 -24   0  11   -0.61    0.61
  24   0 -11   -0.23    0.66
 -24   0  11   -0.12    0.58
  24   0 -11   -0.42    0.59
 -22   0  11   -0.34    0.68
 -22   0  11    0.54    0.73
  22   0 -11    0.41    0.75
  22   0 -11    0.85    0.59
  22   0 -11   -1.21    0.56
  20   0 -11    0.64    0.63
  20   0 -11    0.01    0.58
 -20   0  11   -0.36    0.63
 -20   0  11   -0.06    0.68
  20   0 -11   -0.14    0.61
  18   0 -11    0.66    0.67
  18   0 -11    0.00    0.58
 -18   0  11    0.45    0.77
  18   0 -11   -0.66    0.55
 -18   0  11    0.11    0.60
 -16   0  11    0.29    0.56
  16   0 -11   -0.43    0.48
 -16   0  11    0.94    0.56
  16   0 -11    0.05    0.64
 -14   0  11    0.27    0.53
 -14   0  11    0.55    0.53
  14   0 -11   -0.05    0.41
  14   0 -11    0.97    0.61
  12   0 -11   -0.21    0.46
 -12   0  11    0.14    0.47
  12   0 -11    0.06    0.48
 -12   0  11    0.45    0.49
 -12   0  11   -0.13    0.43
  10   0 -11    0.46    0.47
  10   0 -11    0.21    0.31
 -10   0  11   -0.09    0.43
  10   0 -11    0.06    0.43
 -10   0  11    0.01    0.46
   8   0 -11    0.00    0.31
   8   0 -11    0.06    0.38
  -8   0  11    0.75    0.49
  -6   0  11    0.09    0.42
   6   0 -11    0.03    0.36
   6   0 -11    0.64    0.44
   4   0 -11    0.32    0.46
  -4   0  11    0.33    0.51
   4   0 -11    0.14    0.31
   2   0 -11   -0.23    0.27
   2   0 -11   -0.13    0.44
  -2   0  11    0.42    0.39
  -2   0  11   -0.07    0.38
   0   0  11    0.19    0.43
   0   0 -11   -0.15    0.38
   0   0  11    0.28    0.46
   0   0 -11   -0.20    0.32
  -2   0 -11    0.49    0.35
  -2   0 -11   -0.90    0.34
   2   0  11    0.27    0.43
  -4   0 -11    0.30    0.36
   4   0  11    0.65    0.48
   4   0  11   -0.01    0.45
   4   0  11    0.04    0.39
   6   0  11    0.66    0.59
   6   0  11    0.27    0.52
   6   0  11   -0.43    0.48
   6   0  11   -0.64    0.44
  -6   0 -11   -0.13    0.33
   8   0  11    0.11    0.51
   8   0  11    0.23    0.52
   8   0  11    0.11    0.46
  10   0  11   -1.19    0.44
  12   0  11   -0.42    0.57
  12   0  11   -0.21    0.59
  14   0  11   -1.14    0.83
  14   0  11    0.70    0.70
  14   0  11   -0.42    0.59
  16   0  11   -0.83    0.67
  16   0  11    0.00    0.70
  18   0  11   -0.37    0.57
  18   0  11    0.83    0.79
  20   0  11    1.08    0.73
  20   0  11   -0.68    0.51
  22   0  11   -1.11    0.44
  27  -1 -11    2.71    0.56
 -27  -1  11    1.31    0.51
 -27   1  11    1.79    0.51
  27   1 -11    2.22    0.54
  25  -1 -11    0.53    0.62
 -25  -1  11    0.58    0.57
  25  -1 -11    0.47    0.53
 -25  -1  11    0.45    0.57
 -25   1  11   -0.16    0.56
  25   1 -11    0.35    0.52
  25   1 -11    0.27    0.56
 -25   1  11    0.86    0.60
  23  -1 -11    5.09    0.90
  23  -1 -11    5.54    0.90
 -23  -1  11    6.65    1.04
  23   1 -11    5.89    0.91
 -23   1  11    4.91    0.94
 -23   1  11    4.62    0.90
  23   1 -11    5.23    0.92
  23   1 -11    3.28    0.92
  21  -1 -11    2.75    0.77
 -21  -1  11    2.24    0.80
  21  -1 -11    2.03    0.73
  21   1 -11    3.38    0.79
 -21   1  11    2.97    0.92
  21   1 -11    1.13    0.68
  21   1 -11    2.63    0.89
 -21   1  11    3.03    0.89
  19  -1 -11    4.21    0.84
 -19  -1  11    5.96    1.06
  19  -1 -11    6.90    1.01
  19   1 -11    6.22    1.00
 -19   1  11    6.40    1.00
 -19   1  11    5.96    1.00
  19   1 -11    5.02    1.00
  19   1 -11    6.07    0.93
  17  -1 -11    4.78    0.86
 -17  -1  11    3.68    0.86
  17  -1 -11    3.37    0.77
  17  -1 -11    4.91    0.92
  17   1 -11    2.89    0.76
  17   1 -11    1.47    1.20
 -17   1  11    4.00    0.89
 -17   1  11    4.42    0.81
 -17   1  11    4.40    0.95
 -15  -1  11    1.65    0.68
  15  -1 -11    3.45    0.92
 -15  -1  11    2.81    0.73
  15  -1 -11    3.36    0.75
  15  -1 -11    2.27    0.64
 -15   1  11    2.00    0.57
 -15   1  11    1.55    0.71
 -15   1  11    1.85    0.73
  15   1 -11    2.55    0.78
  15   1 -11    1.99    0.82
  13  -1 -11    7.10    0.82
 -13  -1  11    6.83    0.95
  13  -1 -11    8.19    1.03
  13  -1 -11    7.45    0.91
 -13  -1  11    5.41    0.80
 -13   1  11    5.54    0.87
 -13   1  11    6.67    0.95
 -13   1  11    5.68    0.72
  13   1 -11    6.04    0.92
  13   1 -11    6.55    0.85
  11  -1 -11   43.77    1.75
 -11  -1  11   46.83    2.01
 -11  -1  11   41.67    1.85
  11  -1 -11   40.53    2.14
  11  -1 -11   42.05    1.73
  11   1 -11   38.43    2.17
 -11   1  11   42.05    1.72
  11   1 -11   44.31    2.14
  11   1 -11   43.70    1.83
  -9  -1  11    1.40    0.58
   9  -1 -11    0.75    0.56
  -9  -1  11    1.13    0.53
  -9   1  11    0.53    0.67
  -9   1  11    0.18    0.34
  -9   1  11    0.92    0.52
  -9   1  11    0.45    0.44
   9   1 -11    0.85    0.52
   9   1 -11    0.50    0.52
   9   1 -11    0.29    0.35
  -7  -1  11    5.49    0.77
   7  -1 -11    5.33    0.84
  -7  -1  11    5.45    0.73
  -7   1  11    4.61    0.70
   7   1 -11    4.81    0.63
   7   1 -11    5.58    0.93
  -7   1  11    5.15    0.70
  -7   1  11    5.54    0.92
  -7   1  11    6.19    0.67
   5  -1 -11    3.12    0.78
  -5  -1  11    2.77    0.63
   5   1 -11    3.27    0.61
  -5   1  11    3.43    0.66
  -5   1  11    3.28    0.63
   3  -1 -11   25.07    1.46
  -3  -1  11   26.09    1.39
  -3   1  11   26.26    1.33
  -3   1  11   25.78    1.32
   3   1 -11   24.34    1.23
   1  -1 -11    4.01    0.72
  -1  -1  11    3.76    0.64
  -1   1  11    3.54    0.61
   1   1 -11    3.39    0.54
  -1   1  11    3.91    0.58
   1  -1  11    2.11    0.62
   1  -1  11    1.68    0.66
   1  -1  11    3.00    0.62
  -1  -1 -11    1.20    0.51
   1  -1  11    0.39    0.59
   1   1  11    0.98    0.46
  -1   1 -11    1.24    0.44
   1   1  11    1.77    0.51
   1   1  11    0.42    0.52
   1   1  11    0.72    0.45
   3  -1  11   -0.32    0.57
   3  -1  11   -0.48    0.36
  -3  -1 -11   -0.02    0.39
   3  -1  11    0.65    0.47
   3  -1  11    0.21    0.41
   3  -1  11   -0.06    0.56
   3   1  11    0.08    0.45
   3   1  11   -0.29    0.46
   3   1  11    0.25    0.46
  -3   1 -11    0.30    0.40
   5  -1  11    1.37    0.45
  -5  -1 -11    4.22    0.74
   5  -1  11    2.04    0.66
   5  -1  11    2.37    0.65
   5  -1  11    4.67    0.84
   5  -1  11    2.01    0.56
   5   1  11    2.53    0.65
   5   1  11    3.17    0.65
  -5   1 -11    2.14    0.56
   5   1  11    3.46    0.76
  -7  -1 -11    1.14    0.58
   7  -1  11    1.06    0.53
   7  -1  11    1.26    0.60
   7  -1  11    1.21    0.64
   7  -1  11    1.15    0.54
   7   1  11    2.44    0.93
  -7   1 -11    0.25    0.43
   7   1  11    1.35    0.57
   7   1  11    0.69    0.59
   7   1  11    1.05    0.66
   9  -1  11    2.99    0.75
   9  -1  11    1.52    0.64
  -9  -1 -11    5.35    0.85
   9  -1  11    2.72    0.65
   9  -1  11    4.14    0.87
  -9   1 -11    3.58    0.81
   9   1  11    3.31    0.86
   9   1  11    4.40    0.88
  11  -1  11    7.72    0.96
  11  -1  11   10.98    2.14
  11  -1  11    5.34    0.91
  11  -1  11    9.73    1.14
  11  -1  11   11.88    1.81
  11  -1  11    3.21    1.13
  11   1  11    8.68    1.13
  13  -1  11   10.97    1.16
  13  -1  11   12.31    1.43
  13  -1  11   14.53    1.28
  13  -1  11   10.50    1.27
  13  -1  11   13.37    1.13
  15  -1  11    4.49    0.99
  15  -1  11    3.35    0.92
  15  -1  11    3.54    0.90
  15  -1  11    3.75    0.91
  15   1  11   -0.31    0.66
  17  -1  11   -0.12    0.61
  17  -1  11   -0.03    0.60
  17  -1  11    1.99    0.78
  17  -1  11    0.56    0.71
  17   1  11   -0.58    0.67
  19  -1  11    0.65    0.73
  19  -1  11   -0.03    0.48
  19  -1  11   -0.24    0.65
  19  -1  11   -0.05    0.63
  19   1  11    0.36    0.60
  21  -1  11   -0.21    0.50
  21   1  11   -0.08    0.46
 -26  -2  11    1.86    0.54
  26  -2 -11    2.45    0.44
  26   2 -11    1.88    0.53
 -26   2  11    1.46    0.49
  24  -2 -11   -0.53    0.45
 -24  -2  11   -0.40    0.56
  24  -2 -11   -0.09    0.47
 -24  -2  11    0.63    0.63
  24   2 -11   -0.03    0.52
  24   2 -11   -0.11    0.51
 -24   2  11    0.12    0.54
  22  -2 -11   -0.47    0.50
  22  -2 -11    0.18    0.56
 -22  -2  11    0.26    0.61
 -22  -2  11    0.43    0.68
 -22   2  11   -0.09    0.59
  22   2 -11    0.12    0.54
  22   2 -11   -0.55    0.52
  20  -2 -11    8.58    1.02
  20  -2 -11    9.07    1.15
 -20  -2  11    8.94    1.23
 -20  -2  11   10.75    1.26
  20   2 -11   10.10    1.20
 -20   2  11    9.98    1.24
 -20   2  11    9.58    0.98
  20   2 -11    8.48    1.22
  18  -2 -11    7.08    0.98
  18  -2 -11    6.71    1.01
 -18  -2  11    4.75    0.96
 -18  -2  11    5.58    0.99
 -18   2  11    5.87    0.89
  18   2 -11    5.14    0.97
  18   2 -11    7.82    1.14
 -18   2  11    6.42    1.07
  16  -2 -11    2.86    0.79
 -16  -2  11    3.38    0.90
  16  -2 -11    3.02    0.77
 -16  -2  11    3.17    0.91
  16   2 -11    2.66    0.75
  16   2 -11    4.62    1.00
 -16   2  11    1.53    0.83
 -16   2  11    3.99    0.82
 -14  -2  11    7.24    1.09
  14  -2 -11    6.76    0.90
  14  -2 -11   10.10    1.32
 -14   2  11    7.76    0.97
  14   2 -11    7.04    1.02
  12  -2 -11    3.63    0.72
 -12  -2  11    2.62    0.78
  12  -2 -11    1.82    0.77
 -12   2  11    1.27    0.65
  12   2 -11    1.43    0.67
 -12   2  11    1.85    0.58
  10  -2 -11    1.43    0.71
 -10  -2  11    4.41    0.85
  10  -2 -11    3.06    0.68
 -10   2  11    2.18    0.57
  10   2 -11    3.12    0.77
 -10   2  11    2.87    0.86
 -10   2  11    2.70    0.73
  10   2 -11    3.59    0.61
  10   2 -11    2.51    0.59
   8  -2 -11    2.74    0.84
  -8  -2  11    4.42    0.88
   8  -2 -11    3.42    0.68
  -8  -2  11    3.65    0.79
  -8   2  11    3.83    0.94
   8   2 -11    4.65    0.79
  -8   2  11    4.97    0.71
  -8   2  11    4.93    0.71
  -8   2  11    3.45    0.69
   8   2 -11    5.41    0.81
  -8   2  11    4.71    0.73
   8   2 -11    4.51    0.63
   6  -2 -11   15.90    1.40
  -6  -2  11   12.96    1.15
  -6  -2  11   14.01    1.11
   6  -2 -11   13.44    1.03
   6   2 -11   14.01    1.02
  -6   2  11   12.53    1.18
  -6   2  11   14.76    1.02
  -6   2  11   11.79    0.93
  -6   2  11   14.85    1.07
   6   2 -11   15.82    0.97
  -4  -2  11    1.80    0.67
  -4  -2  11    0.98    0.55
  -4  -2  11    1.17    0.60
   4  -2 -11    1.18    0.52
   4  -2 -11    0.45    0.65
  -4  -2  11    0.90    0.62
  -4  -2  11    0.56    0.42
   4   2 -11    0.73    0.42
  -4   2  11    1.60    0.61
  -4   2  11    1.11    0.50
  -4   2  11    0.60    0.65
  -4   2  11    1.00    0.48
  -2  -2  11    3.76    0.59
  -2  -2  11    4.04    0.79
  -2  -2  11    4.35    0.78
   2  -2 -11    2.93    0.76
  -2  -2  11    3.47    0.73
  -2  -2  11    3.70    0.82
  -2   2  11    3.57    0.64
  -2   2  11    5.15    0.95
  -2   2  11    4.46    0.80
  -2   2  11    4.77    0.69
  -2   2  11    5.64    0.85
   2   2 -11    1.94    0.54
   0  -2 -11    4.43    0.88
   0  -2  11    4.22    0.84
   0  -2  11    4.34    0.79
   0  -2  11    3.26    0.74
   0  -2  11    5.27    0.87
   0  -2  11    4.08    1.01
   0  -2  11    4.01    0.61
   0   2  11    4.52    0.70
   0   2  11    3.89    0.69
   0   2  11    3.52    0.79
   0   2 -11    4.67    0.73
   0   2  11    5.11    0.88
   0   2  11    4.73    0.77
   2  -2  11   16.59    1.15
   2  -2  11   16.48    1.20
   2  -2  11   13.99    1.14
   2  -2  11   17.90    1.27
   2  -2  11   16.96    1.07
  -2  -2 -11   16.62    1.34
   2   2  11   19.89    1.29
   2   2  11   16.34    1.26
   2   2  11   15.18    1.07
   2   2  11   17.81    1.35
  -2   2 -11   14.98    1.09
   4  -2  11    0.35    0.58
   4  -2  11   -0.37    0.36
  -4  -2 -11    0.24    0.53
   4  -2  11   -0.70    0.40
   4  -2  11    0.33    0.49
   4  -2  11    0.58    0.53
   4  -2  11    0.78    0.68
   4   2  11    0.93    0.62
   4   2  11   -0.02    0.67
   4   2  11   -0.01    0.45
   4   2  11   -0.05    0.51
  -4   2 -11   -0.46    0.42
   6  -2  11    3.25    0.84
  -6  -2 -11    2.14    0.77
   6  -2  11    1.52    0.67
   6  -2  11    2.58    0.64
   6  -2  11    1.80    0.69
   6  -2  11    0.83    0.54
  -6   2 -11    1.91    0.70
  -6   2 -11    1.88    0.62
   6   2  11    2.68    0.87
   6   2  11    2.00    0.63
   6   2  11    2.51    0.77
  -6   2 -11    2.30    0.57
   6   2  11    2.40    0.65
   8  -2  11    1.28    0.63
   8  -2  11    0.26    0.87
   8  -2  11    0.62    0.60
  -8  -2 -11    2.44    0.78
   8  -2  11    0.75    0.66
   8  -2  11   -0.02    0.50
   8  -2  11    1.29    0.81
   8   2  11    0.74    0.73
   8   2  11    0.95    0.59
   8   2  11   -0.11    0.66
   8   2  11   -0.62    0.56
  10  -2  11    7.73    0.97
  10  -2  11    6.04    0.87
  10  -2  11    6.99    1.10
  10  -2  11    6.86    1.06
  10  -2  11    7.54    1.10
  10  -2  11    7.02    1.11
  10   2  11    6.35    1.10
  10   2  11    5.81    1.07
  10   2  11    6.12    1.07
  10   2  11    7.54    1.14
  12  -2  11    4.48    0.89
  12  -2  11    5.22    0.85
  12  -2  11    4.67    0.86
  12  -2  11    4.65    0.92
  12  -2  11    7.98    1.26
  12   2  11    3.60    0.94
  12   2  11    6.26    1.09
  12   2  11    5.82    1.05
  14  -2  11    0.35    0.56
  14  -2  11    2.38    0.80
  14  -2  11    0.70    0.69
  14  -2  11    1.07    0.73
  14  -2  11    1.59    0.75
  14   2  11    0.25    0.77
  14   2  11    0.09    0.72
  14   2  11    1.24    0.82
  14   2  11    0.78    0.71
  16  -2  11    1.13    0.64
  16  -2  11    2.70    0.83
  16  -2  11    1.51    0.70
  16  -2  11    1.82    0.74
 -16   2 -11    0.71    0.59
  16   2  11    1.98    0.82
  16   2  11   -0.42    0.66
  16   2  11    2.22    0.73
  18  -2  11    1.17    0.63
  18  -2  11    0.87    0.61
  18  -2  11    0.83    0.60
  18  -2  11   -0.09    0.60
  18   2  11    0.97    0.67
  18   2  11    1.03    0.74
  18   2  11    1.23    0.61
  20  -2  11    0.50    0.51
  20  -2  11    0.13    0.42
  20   2  11    0.00    0.43
  20   2  11    0.58    0.58
 -23  -3  11   -0.05    0.46
 -23   3  11    0.05    0.45
 -21  -3  11    1.01    0.61
  21  -3 -11    1.36    0.52
 -21   3  11    2.02    0.65
  21   3 -11   -0.40    0.44
  21   3 -11    1.76    0.62
 -21   3  11    1.69    0.55
  19  -3 -11    0.64    0.54
  19  -3 -11   -0.03    0.47
 -19  -3  11    0.66    0.65
 -19   3  11    0.50    0.60
 -19   3  11    0.57    0.46
  19   3 -11   -0.03    0.55
  19   3 -11    0.95    0.60
  17  -3 -11    1.20    0.67
 -17  -3  11    2.74    1.13
 -17  -3  11    2.80    0.83
  17  -3 -11    1.26    0.65
 -17   3  11    2.06    0.61
  17   3 -11    1.17    0.67
  17   3 -11    1.80    0.76
 -17   3  11    2.14    0.75
  15  -3 -11    1.57    0.65
 -15  -3  11    2.45    0.80
 -15  -3  11    1.33    0.89
  15  -3 -11    1.98    0.70
  15   3 -11    1.60    0.78
 -15   3  11   -0.56    0.59
 -15   3  11    1.54    0.66
  15   3 -11    1.59    0.73
 -13  -3  11    0.91    0.91
  13  -3 -11    0.72    0.59
 -13  -3  11    1.40    0.74
 -13  -3  11   -0.06    0.45
  13  -3 -11    0.96    0.71
 -13   3  11    1.11    0.61
  13   3 -11    0.07    0.58
  13   3 -11    2.50    0.85
 -13   3  11    1.17    0.73
 -11  -3  11   38.06    2.02
 -11  -3  11   42.86    2.14
 -11   3  11   38.83    1.90
  11   3 -11   38.23    2.02
  11   3 -11   43.67    1.82
 -11   3  11   40.56    2.02
 -11   3  11   37.72    2.26
  11   3 -11   41.52    2.09
  -9  -3  11   13.98    1.32
  -9  -3  11   11.23    1.10
  -9  -3  11   12.62    1.35
   9  -3 -11   13.21    1.15
  -9   3  11   10.48    1.17
   9   3 -11    9.15    1.22
  -9   3  11   14.26    1.09
   9   3 -11   12.57    1.04
  -9   3  11   11.69    1.50
  -7  -3  11   39.92    2.00
   7  -3 -11   40.16    1.90
  -7  -3  11   40.10    1.90
  -7  -3  11   36.69    2.00
  -7   3  11   43.83    1.88
  -7   3  11   41.54    1.84
   7   3 -11   36.45    1.94
  -7   3  11   37.07    2.10
   7   3 -11   40.10    1.74
  -7   3  11   40.34    1.95
  -7   3  11   37.40    2.35
   5  -3 -11    2.43    0.99
   5  -3 -11    5.65    0.84
  -5  -3  11    4.97    0.85
  -5  -3  11    4.74    0.91
  -5  -3  11    3.84    0.86
   5   3 -11    4.61    0.80
  -5   3  11    4.13    1.02
   5   3 -11    5.57    0.96
  -5   3  11    6.53    0.90
  -5   3  11    5.78    0.93
  -5   3  11    5.24    0.85
  -3  -3  11    6.44    0.85
  -3  -3  11    5.97    0.90
  -3  -3  11    6.58    1.02
   3  -3 -11    4.30    1.11
   3  -3 -11    7.50    0.86
  -3   3  11    8.11    0.91
   3   3 -11    6.36    0.87
  -3   3  11    7.47    0.81
  -3   3  11    5.23    1.00
  -3   3  11    5.73    0.92
   3   3 -11    4.15    0.86
  -1  -3  11    0.62    0.96
  -1  -3  11    1.77    0.72
  -1  -3  11    2.53    0.75
  -1  -3  11    0.64    0.59
  -1  -3  11    1.96    0.70
   1  -3 -11    2.02    0.70
   1  -3 -11    1.18    0.86
   1   3 -11    1.65    0.67
  -1   3  11    1.62    0.63
  -1   3  11    2.58    0.85
  -1   3  11    1.01    0.69
   1   3 -11    1.73    0.61
   1  -3  11   -0.72    0.52
   1  -3  11   -0.42    0.48
   1  -3  11    0.05    0.63
   1  -3  11   -0.15    0.80
   1  -3  11    0.95    0.64
   1  -3  11    1.32    0.66
   1   3  11    0.27    0.70
   1   3  11   -0.18    0.62
   1   3  11    0.19    0.65
   1   3  11   -0.25    0.65
   1   3  11   -1.28    0.67
   1   3  11   -0.52    0.45
  -1   3 -11    0.81    0.47
   3  -3  11   -0.50    0.54
   3  -3  11    0.94    0.80
   3  -3  11    0.01    0.48
   3  -3  11    0.35    0.67
   3  -3  11    0.58    0.70
   3  -3  11   -0.97    0.61
   3   3  11    0.56    0.72
   3   3  11   -0.31    0.75
   3   3  11    0.57    0.73
   3   3  11    0.68    0.68
   3   3  11    0.13    0.51
  -3   3 -11    0.32    0.49
   3   3  11   -0.31    0.64
   5  -3  11    0.18    0.58
   5  -3  11   -0.13    0.56
   5  -3  11   -0.08    0.49
   5  -3  11   -0.20    0.49
   5  -3  11   -0.20    0.76
   5  -3  11   -0.13    0.66
   5   3  11    0.88    0.72
   5   3  11    0.09    0.75
   5   3  11   -0.31    0.49
   5   3  11    0.94    0.78
   5   3  11   -0.24    0.69
  -5   3 -11    0.36    0.51
   7  -3  11    2.41    0.71
   7  -3  11    1.37    0.79
   7  -3  11    2.66    0.78
   7  -3  11    1.91    0.70
   7  -3  11    2.68    0.70
   7  -3  11    2.22    0.78
   7   3  11    0.64    0.93
   7   3  11    2.16    0.67
   7   3  11    0.20    0.86
   7   3  11    1.51    0.83
   7   3  11    2.57    0.87
   7   3  11    1.62    0.78
   9  -3  11    0.35    0.65
   9  -3  11    1.68    0.68
   9  -3  11    2.28    0.75
   9  -3  11    2.29    0.69
   9  -3  11    1.42    0.73
   9  -3  11    1.44    0.71
   9   3  11    2.53    0.91
   9   3  11    3.63    0.91
   9   3  11    1.20    0.95
   9   3  11    1.57    0.73
   9   3  11    1.51    0.88
   9   3  11    2.79    0.70
  11  -3  11    0.40    0.62
  11  -3  11    0.08    0.59
  11  -3  11   -0.39    0.58
  11  -3  11    0.02    0.57
  11  -3  11   -0.06    0.54
  11  -3  11   -0.11    0.61
  11   3  11   -0.82    0.81
  11   3  11    0.31    0.64
  11   3  11    0.34    0.79
  11   3  11   -0.66    0.70
  11   3  11   -0.45    0.64
  13  -3  11    0.04    0.58
  13  -3  11    0.06    0.43
  13  -3  11   -0.06    0.58
  13  -3  11    0.44    0.61
  13  -3  11    0.94    0.55
  13   3  11   -0.75    0.70
 -13   3 -11    0.70    0.56
  13   3  11   -0.31    1.07
  13   3  11    0.22    0.67
  13   3  11    0.90    0.59
  13   3  11    1.16    0.77
  15  -3  11    1.84    0.62
  15  -3  11    0.80    0.56
  15  -3  11    1.06    0.55
  15  -3  11    0.56    0.63
  15   3  11    0.06    0.64
 -15   3 -11    0.38    0.35
  15   3  11    0.91    0.60
  15   3  11   -0.07    0.66
  15   3  11    1.44    0.73
  15   3  11   -1.04    0.41
  17  -3  11    0.93    0.49
  17  -3  11    0.91    0.46
  17   3  11    0.56    0.55
  17   3  11    0.66    0.54
 -20  -4  11    3.07    0.53
  20   4 -11    5.35    0.59
 -18  -4  11    0.14    0.45
  18  -4 -11    0.40    0.61
 -18   4  11    0.01    0.53
  18   4 -11    0.89    0.46
  16  -4 -11   -0.57    0.47
 -16  -4  11   -0.01    0.49
 -16   4  11    0.24    0.48
 -16   4  11   -0.60    0.40
  16   4 -11    0.53    0.56
 -14  -4  11    2.05    0.62
 -14  -4  11    3.31    0.80
  14  -4 -11    3.03    0.68
 -14   4  11    1.95    0.62
  14   4 -11    1.80    0.62
 -14   4  11    2.42    0.68
 -12  -4  11   -0.15    0.51
 -12  -4  11   -0.48    0.57
  12  -4 -11   -0.70    0.44
 -12   4  11   -0.13    0.47
 -12   4  11   -0.19    0.53
  12   4 -11   -0.92    0.46
  12   4 -11   -0.04    0.46
 -10  -4  11    0.62    0.67
 -10  -4  11    0.16    0.51
  10  -4 -11   -0.05    0.56
  10   4 -11    0.61    0.53
  10   4 -11    0.28    0.64
 -10   4  11   -1.00    0.46
 -10   4  11    0.16    0.58
 -10   4  11    1.28    0.75
  -8  -4  11    0.45    0.51
   8  -4 -11    0.98    0.61
  -8  -4  11   -0.90    0.63
   8   4 -11    0.43    0.52
  -8   4  11    0.82    0.74
  -8   4  11   -0.67    0.48
  -8   4  11   -0.13    0.55
   8   4 -11    0.45    0.63
   6  -4 -11    3.93    0.78
   6  -4 -11    3.57    0.79
  -6  -4  11    3.00    0.83
  -6  -4  11    1.71    0.65
  -6   4  11    2.01    0.71
   6   4 -11    3.10    0.76
  -6   4  11    2.61    0.88
  -6   4  11    2.83    0.75
   6   4 -11    4.68    0.92
  -4  -4  11    0.59    0.69
  -4  -4  11    1.43    0.60
  -4  -4  11    1.56    0.84
   4  -4 -11    1.06    0.59
   4  -4 -11    1.18    0.65
   4   4 -11    0.77    0.75
  -4   4  11    2.03    0.92
  -4   4  11    1.16    0.61
  -4   4  11    0.49    0.59
   4   4 -11    0.53    0.61
  -2  -4  11   -0.19    0.62
  -2  -4  11   -0.18    0.75
  -2  -4  11    0.54    0.58
   2  -4 -11   -0.07    0.50
   2  -4 -11    0.84    0.59
   2   4 -11   -0.52    0.48
  -2   4  11    0.44    0.87
  -2   4  11    0.25    0.54
  -2   4  11   -0.54    0.63
  -2   4  11   -0.35    0.53
   0  -4 -11    2.00    0.65
   0  -4  11    0.58    0.67
   0  -4  11    1.11    0.62
   0  -4 -11    0.51    0.53
   0  -4  11    0.18    0.80
   0   4  11    0.83    0.63
   0   4  11    1.13    0.70
   0   4  11    1.46    0.90
   0   4 -11    0.74    0.55
   0   4  11   -0.02    0.50
   0   4  11    1.23    0.77
   2  -4  11    0.53    0.76
  -2  -4 -11    1.17    0.58
   2  -4  11    0.69    0.56
   2  -4  11    0.48    0.58
  -2  -4 -11    0.43    0.54
   2   4  11   -0.11    0.55
   2   4  11   -0.37    0.78
   2   4  11    0.68    0.69
   2   4  11   -0.17    0.62
  -2   4 -11   -0.20    0.51
   2   4  11   -0.46    0.49
   4  -4  11    7.59    1.11
   4  -4  11    4.90    0.83
   4  -4  11    5.08    0.84
  -4  -4 -11    3.24    0.77
   4   4  11    5.02    0.99
   4   4  11    5.79    1.02
  -4   4 -11    3.37    0.75
   4   4  11    4.09    0.76
   4   4  11    7.72    1.12
   4   4  11    3.98    0.93
  -4   4 -11    5.40    0.82
   6  -4  11    0.11    0.53
   6  -4  11    0.82    0.58
   6  -4  11    1.24    0.62
   6  -4  11   -0.17    0.63
  -6  -4 -11   -0.07    0.53
   6   4  11    0.04    0.64
   6   4  11    0.26    0.54
   6   4  11    0.93    0.70
   6   4  11    0.17    0.58
  -6   4 -11   -0.17    0.58
   6   4  11   -0.64    0.63
   8  -4  11   -0.27    0.62
   8  -4  11    0.53    0.57
   8  -4  11   -0.10    0.51
   8  -4  11    0.98    0.56
   8  -4  11    0.84    0.54
  -8   4 -11    0.70    0.53
   8   4  11    0.25    0.56
   8   4  11    0.73    0.66
   8   4  11    0.00    0.61
   8   4  11   -0.32    0.56
   8   4  11    0.97    0.54
   8   4  11    0.21    0.57
  10  -4  11    0.19    0.44
  10  -4  11   -0.05    0.67
  10  -4  11   -0.15    0.47
  10  -4  11   -0.49    0.50
  10   4  11    0.01    0.50
  10   4  11   -0.51    0.52
  10   4  11    0.23    0.57
 -10   4 -11   -0.27    0.45
 -10   4 -11    0.03    0.37
  10   4  11    0.54    0.60
  10   4  11    0.25    0.62
  12  -4  11   -0.06    0.40
  12  -4  11    0.12    0.43
  12   4  11    0.08    0.61
  12   4  11   -0.48    0.40
 -12   4 -11    0.22    0.37
 -12   4 -11   -0.10    0.54
  12   4  11   -0.34    0.46
  12   4  11   -0.09    0.49
  14  -4  11    2.10    0.45
  14  -4  11    0.48    0.34
  14   4  11    2.06    0.49
  14   4  11    2.29    0.52
  14   4  11    1.56    0.49
 -11  -5  11   -0.06    0.32
  11   5 -11   -0.44    0.32
 -11   5  11    0.28    0.31
  -9  -5  11   -0.31    0.35
   9  -5 -11   -0.05    0.36
   9   5 -11   -0.18    0.39
  -9   5  11    0.20    0.36
  -7  -5  11   -0.12    0.36
   7  -5 -11    0.42    0.38
   7  -5 -11    0.31    0.56
  -7   5  11    0.53    0.41
   7   5 -11   -0.12    0.46
   7   5 -11    0.57    0.70
  -5  -5  11   -0.12    0.45
  -5  -5  11   -0.41    0.37
   5  -5 -11   -0.23    0.33
   5  -5 -11   -0.03    0.39
  -5   5  11    0.91    0.43
   5   5 -11    0.16    0.38
  -3  -5  11    0.68    0.42
   3  -5 -11    0.23    0.45
  -3  -5  11    0.45    0.45
   3  -5 -11    0.25    0.36
  -3   5  11    0.50    0.42
  -3   5  11    0.40    0.42
   3   5 -11    0.48    0.41
  -1  -5  11    5.47    0.70
   1  -5 -11    3.54    0.58
  -1  -5  11    2.94    0.65
   1   5 -11    2.76    0.54
   1   5 -11    3.90    0.56
  -1   5  11    4.91    0.71
  -1   5  11    1.89    0.47
  -1  -5 -11   -0.24    0.65
  -1  -5 -11   -0.21    0.32
   1  -5  11   -0.13    0.36
   1   5  11    0.24    0.47
   1   5  11   -0.23    0.35
   1   5  11   -0.31    0.49
  -1   5 -11   -0.10    0.32
   1   5  11    0.41    0.44
  -3  -5 -11   -0.11    0.31
   3  -5  11    0.34    0.41
  -3   5 -11    0.44    0.35
   3   5  11   -0.33    0.49
   3   5  11    0.40    0.44
  -5  -5 -11   -0.09    0.30
   5  -5  11   -0.53    0.30
  -5   5 -11   -0.03    0.29
   5   5  11    0.67    0.50
   5   5  11   -0.03    0.36
  28   0 -12    2.80    0.52
 -26   0  12    0.41    0.51
 -26   0  12    0.46    0.57
  26   0 -12    0.50    0.51
  24   0 -12    8.90    1.09
 -24   0  12    7.44    1.12
 -24   0  12    9.87    1.16
 -22   0  12    0.15    0.61
  22   0 -12   -0.31    0.59
  22   0 -12   -0.14    0.65
 -22   0  12   -0.93    0.63
 -20   0  12    0.26    0.72
  20   0 -12    2.44    0.77
  20   0 -12    1.49    0.73
 -20   0  12    0.46    0.70
  18   0 -12    7.51    1.11
  18   0 -12    6.07    0.97
 -18   0  12    7.56    1.09
 -18   0  12    9.33    1.20
  16   0 -12    1.00    0.69
 -16   0  12   -0.39    0.51
 -16   0  12   -0.02    0.61
  16   0 -12    0.09    0.56
 -14   0  12   34.71    1.69
  14   0 -12   34.14    1.62
  14   0 -12   33.02    1.99
  12   0 -12   56.22    2.14
 -12   0  12   55.17    2.17
  12   0 -12   53.58    2.48
 -12   0  12   58.51    2.41
 -12   0  12   56.09    2.11
 -10   0  12    0.60    0.56
  10   0 -12    1.47    0.43
  10   0 -12    1.63    0.60
  10   0 -12    1.37    0.57
 -10   0  12    1.78    0.60
 -10   0  12    1.53    0.52
  -8   0  12   81.46    2.81
   8   0 -12   90.46    2.84
  -8   0  12   86.93    3.12
   8   0 -12   88.52    3.21
   6   0 -12  160.76    4.64
  -6   0  12  146.83    5.23
   6   0 -12  163.03    4.94
  -6   0  12  160.12    4.93
   4   0 -12    1.23    0.54
  -4   0  12    1.26    0.57
   4   0 -12    1.51    0.48
  -2   0  12    1.32    0.58
   2   0 -12    0.93    0.44
   2   0 -12    1.28    0.60
   0   0  12   55.35    2.05
   0   0  12   58.65    2.30
   0   0 -12   59.45    2.20
   0   0  12   56.31    2.06
   0   0 -12   55.58    2.08
   2   0  12   27.48    1.35
   2   0  12   25.89    1.33
  -2   0 -12   27.80    1.33
   2   0  12   27.39    1.49
   4   0  12   11.14    1.07
  -4   0 -12    8.58    0.78
   4   0  12    8.81    0.82
   4   0  12    8.10    0.79
   4   0  12    8.61    0.89
   6   0  12   22.10    1.39
  -6   0 -12   22.01    1.21
   6   0  12   24.28    1.27
   6   0  12   21.28    1.27
   6   0  12   20.16    1.32
   8   0  12   10.26    1.07
  -8   0 -12    9.96    0.95
   8   0  12    7.54    0.90
   8   0  12    9.29    1.03
  10   0  12    0.10    0.59
  18   0  12   -1.75    0.63
  27  -1 -12    0.73    0.43
 -27  -1  12    0.52    0.46
  27   1 -12    0.13    0.38
 -27   1  12   -0.15    0.39
  25  -1 -12    0.62    0.60
 -25  -1  12    0.10    0.52
 -25  -1  12   -0.15    0.53
  25  -1 -12    0.41    0.53
 -25   1  12    0.37    0.59
 -25   1  12   -0.79    0.44
  25   1 -12    0.58    0.53
  25   1 -12   -0.99    0.45
  23  -1 -12    2.99    0.77
 -23  -1  12    2.66    0.75
 -23  -1  12    3.75    0.88
  23  -1 -12    2.32    0.69
  23   1 -12    3.86    0.78
 -23   1  12    2.78    0.79
  23   1 -12    4.44    0.83
 -23   1  12    1.94    0.70
  21  -1 -12    3.58    0.84
 -21  -1  12    1.52    0.81
  21  -1 -12    2.62    0.73
 -21   1  12    3.37    0.85
  21   1 -12    3.43    0.99
  21   1 -12    1.46    0.70
 -21   1  12    4.14    0.90
  21   1 -12    4.32    0.86
 -19  -1  12    0.32    0.69
  19  -1 -12    0.00    0.60
  19  -1 -12    0.45    0.56
 -19   1  12    0.34    0.69
  19   1 -12   -0.05    0.59
  19   1 -12    0.63    0.74
  19   1 -12    0.08    0.79
 -19   1  12    0.61    0.65
  17  -1 -12   10.08    1.07
  17  -1 -12    8.47    1.05
  17  -1 -12    8.86    1.13
 -17  -1  12    9.32    1.19
  17   1 -12    9.07    1.22
  17   1 -12    9.79    1.32
  17   1 -12   11.09    1.10
 -17   1  12    9.93    0.95
 -17   1  12    8.12    1.15
 -17   1  12    7.86    1.09
 -15  -1  12   -1.15    0.51
 -15  -1  12   -0.13    0.55
  15  -1 -12    0.26    0.58
  15  -1 -12    2.14    0.69
  15  -1 -12    0.58    0.52
 -15   1  12    0.31    0.49
 -15   1  12   -0.52    0.52
  15   1 -12   -0.05    0.50
  15   1 -12    0.15    0.57
 -15   1  12   -0.02    0.56
  13  -1 -12    4.20    0.74
 -13  -1  12    2.87    0.78
 -13  -1  12    2.07    0.68
  13  -1 -12    4.52    0.78
  13  -1 -12    4.18    0.97
  13   1 -12    4.58    0.78
 -13   1  12    2.80    0.62
 -13   1  12    2.27    0.72
  13   1 -12    3.18    0.87
 -11  -1  12    3.85    0.72
  11  -1 -12    2.57    0.59
 -11  -1  12    1.45    0.62
  11  -1 -12    3.50    0.69
  11  -1 -12    1.92    0.69
 -11   1  12    2.32    0.58
  11   1 -12    3.34    0.69
 -11   1  12    3.21    0.74
  11   1 -12    2.84    0.79
   9  -1 -12    1.29    0.59
  -9  -1  12    1.61    0.68
  -9  -1  12    2.19    0.68
  -9  -1  12    1.72    0.65
  -9   1  12    1.11    0.62
  -9   1  12    2.14    0.79
   9   1 -12    1.93    0.58
  -9   1  12    0.97    0.46
   9   1 -12    1.56    0.47
  -9   1  12    0.75    0.43
  -7  -1  12    0.92    0.52
  -7  -1  12    0.87    0.51
   7  -1 -12   -0.04    0.48
  -7  -1  12    1.78    0.60
  -7  -1  12    0.83    0.64
  -7   1  12    0.49    0.52
  -7   1  12    0.44    0.45
   7   1 -12    0.79    0.41
  -7   1  12    0.19    0.44
   7   1 -12    1.07    0.59
  -7   1  12    1.05    0.46
  -7   1  12    0.19    0.62
   5  -1 -12    1.19    0.63
  -5  -1  12    0.87    0.65
  -5  -1  12    1.57    0.61
  -5  -1  12    0.83    0.63
  -5  -1  12    0.86    0.58
  -5   1  12    1.00    0.50
  -5   1  12    1.06    0.49
  -5   1  12    0.83    0.61
   5   1 -12    0.85    0.48
  -5   1  12    0.58    0.48
  -5   1  12    1.87    0.57
  -3  -1  12   14.76    1.10
  -3  -1  12   15.44    1.12
   3  -1 -12   14.93    1.19
  -3  -1  12   15.51    1.10
  -3  -1  12   13.87    1.00
  -3   1  12   14.16    0.98
  -3   1  12   15.45    1.01
  -3   1  12   14.61    1.17
  -3   1  12   13.40    1.01
   3   1 -12   16.87    1.02
  -3   1  12   15.17    1.06
  -1  -1  12   26.40    1.41
  -1  -1  12   24.01    1.28
  -1  -1  12   25.49    1.39
  -1  -1  12   29.91    1.53
   1  -1 -12   26.94    1.51
  -1   1  12   24.27    1.26
  -1   1  12   23.61    1.31
  -1   1  12   23.98    1.25
  -1   1  12   26.53    1.40
   1   1 -12   25.55    1.30
  -1   1  12   26.60    1.49
   1  -1  12    8.63    0.91
   1  -1  12    6.99    0.80
  -1  -1 -12    8.91    0.91
   1  -1  12    8.68    0.96
   1  -1  12    7.71    0.96
   1   1  12    7.70    0.80
   1   1  12    8.45    0.79
   1   1  12    7.26    0.97
  -1   1 -12    8.96    0.81
   1   1  12    7.98    0.86
   1   1  12    9.82    0.87
  -3  -1 -12   13.01    1.11
   3  -1  12   11.11    1.06
   3  -1  12   13.11    1.09
   3  -1  12   12.78    1.13
   3  -1  12   11.01    0.96
  -3   1 -12   11.60    0.91
   3   1  12   13.75    1.07
   3   1  12   12.65    0.99
   3   1  12   13.84    1.14
   3   1  12   12.84    0.95
   5  -1  12   -0.01    0.57
  -5  -1 -12   -0.11    0.42
   5  -1  12    0.64    0.52
   5  -1  12    0.66    0.54
   5  -1  12   -1.14    0.58
   5   1  12   -0.13    0.45
  -5   1 -12   -0.07    0.44
   5   1  12    0.08    0.48
   5   1  12   -0.17    0.57
  -7  -1 -12    3.06    0.77
   7  -1  12    1.09    0.67
   7  -1  12    2.06    0.68
   7  -1  12    2.08    0.92
   7  -1  12    2.09    0.66
   7   1  12    0.67    0.56
   7   1  12    0.95    0.68
   7   1  12    1.81    0.65
   9  -1  12    7.86    0.91
   9  -1  12    7.37    1.03
  -9   1 -12    6.48    0.93
   9   1  12    7.21    1.08
  11  -1  12   11.87    1.50
  11  -1  12   11.32    1.15
  11  -1  12   14.20    1.33
  11  -1  12   13.32    1.30
  13  -1  12   -0.08    0.59
  13  -1  12    0.12    0.70
  13  -1  12   -1.80    0.57
  13  -1  12    0.24    0.63
  13  -1  12    0.94    0.68
  15  -1  12    0.23    0.71
  15  -1  12   -1.69    0.57
  15  -1  12    0.03    0.61
  15  -1  12   -0.99    0.59
  17  -1  12    1.91    0.77
  17  -1  12    0.80    0.67
  17  -1  12    1.20    0.79
  17  -1  12    2.20    0.73
  19  -1  12    0.04    0.68
  19  -1  12    0.60    0.64
  19  -1  12   -0.43    0.54
  21  -1  12    0.27    0.47
  26  -2 -12    2.13    0.43
 -26  -2  12    2.55    0.53
  26   2 -12    1.38    0.48
 -26   2  12    2.04    0.48
  24  -2 -12    0.04    0.48
  24  -2 -12    0.73    0.53
 -24  -2  12    0.62    0.59
 -24  -2  12   -0.94    0.51
  24   2 -12    0.98    0.52
 -24   2  12    0.71    0.58
  24   2 -12    0.25    0.51
 -22  -2  12    3.36    0.85
  22  -2 -12    3.88    0.75
 -22  -2  12    3.05    0.80
  22  -2 -12    1.56    0.65
  22   2 -12    1.00    0.60
 -22   2  12    3.45    0.81
 -22   2  12    3.35    0.93
  22   2 -12    1.67    0.67
  20  -2 -12    3.39    0.76
  20  -2 -12    2.80    0.73
 -20  -2  12    3.92    0.90
 -20  -2  12    3.48    0.93
  20   2 -12    2.94    0.74
 -20   2  12    2.59    0.80
  20   2 -12    2.84    0.82
 -20   2  12    2.46    0.67
 -18  -2  12    0.35    0.74
 -18  -2  12    1.69    0.81
  18  -2 -12    2.51    0.77
  18  -2 -12    1.94    0.71
 -18   2  12    2.04    0.79
 -18   2  12    1.31    0.58
  18   2 -12    2.75    0.78
  18   2 -12    2.55    0.85
 -16  -2  12   17.01    1.54
  16  -2 -12   17.83    1.34
 -16  -2  12   16.10    1.39
  16  -2 -12   17.07    1.31
  16   2 -12   18.51    1.39
 -16   2  12   17.63    1.24
  16   2 -12   17.82    1.49
 -16   2  12   16.73    1.51
  14  -2 -12   -0.21    0.63
  14  -2 -12    0.62    0.59
 -14  -2  12   -0.37    0.69
 -14  -2  12    1.75    0.82
 -14   2  12    0.27    0.45
 -14   2  12    0.37    0.78
  14   2 -12    0.29    0.75
  14   2 -12    0.38    0.63
  12  -2 -12   10.01    1.00
  12  -2 -12   10.35    0.97
 -12  -2  12    9.68    1.15
  12  -2 -12    9.18    1.21
 -12   2  12   10.20    0.93
  12   2 -12    8.59    1.07
  10  -2 -12    0.20    0.67
  10  -2 -12   -1.29    0.42
 -10  -2  12    0.07    0.65
  10   2 -12   -0.38    0.46
 -10   2  12    0.20    0.60
 -10   2  12    0.25    0.43
 -10   2  12    1.00    0.76
  10   2 -12   -0.38    0.41
  10   2 -12   -0.39    0.55
  -8  -2  12    0.15    0.57
   8  -2 -12   -0.14    0.60
   8  -2 -12    0.56    0.55
  -8  -2  12    0.83    0.64
  -8   2  12   -0.13    0.47
  -8   2  12    0.44    0.53
   8   2 -12   -0.36    0.43
  -8   2  12    0.76    0.73
  -8   2  12   -0.47    0.51
   8   2 -12   -0.04    0.40
  -8   2  12   -0.55    0.39
   8   2 -12   -0.20    0.59
   6  -2 -12   -0.25    0.68
  -6  -2  12    1.33    0.71
   6  -2 -12    0.40    0.50
  -6  -2  12    0.55    0.54
  -6   2  12    0.85    0.61
  -6   2  12    1.36    0.55
   6   2 -12    0.69    0.41
   6   2 -12    0.20    0.36
  -6   2  12    0.37    0.46
  -6   2  12    0.53    0.49
   4  -2 -12    3.39    0.88
  -4  -2  12    2.92    0.72
   4  -2 -12    2.48    0.61
  -4  -2  12    4.11    0.81
  -4  -2  12    2.61    0.74
  -4  -2  12    3.21    0.74
  -4   2  12    2.61    0.67
   4   2 -12    1.94    0.55
  -4   2  12    3.16    0.83
  -4   2  12    3.47    0.69
  -4   2  12    2.52    0.60
  -2  -2  12    6.02    0.80
   2  -2 -12    6.52    0.84
  -2  -2  12    5.75    0.94
  -2  -2  12    6.37    0.88
   2  -2 -12    6.05    0.98
  -2  -2  12    5.14    0.88
  -2   2  12    8.01    0.82
  -2   2  12    5.93    0.80
   2   2 -12    6.18    0.77
  -2   2  12    5.96    0.87
  -2   2  12    6.11    0.82
   0  -2  12    1.20    0.66
   0  -2  12    2.07    0.78
   0  -2 -12    2.52    0.75
   0  -2  12    2.57    0.73
   0  -2  12    2.32    0.66
   0   2  12    2.11    0.75
   0   2  12    2.53    0.59
   0   2  12    3.01    0.80
   0   2  12    1.44    0.59
   0   2 -12    1.04    0.59
   0   2  12    2.90    0.70
   2  -2  12    1.43    0.68
   2  -2  12   -1.27    0.64
   2  -2  12    0.74    0.62
   2  -2  12   -0.47    0.44
  -2  -2 -12    0.23    0.54
   2   2  12    0.31    0.57
  -2   2 -12    0.08    0.47
   2   2  12    0.34    0.66
   2   2  12    0.12    0.46
   2   2  12    0.45    0.46
   4  -2  12   15.94    1.30
   4  -2  12   17.59    1.14
   4  -2  12   18.00    1.24
  -4  -2 -12   19.10    1.53
   4  -2  12   16.83    1.32
   4  -2  12   16.36    1.26
   4   2  12   17.17    1.40
  -4   2 -12   16.32    1.23
   4   2  12   18.00    1.39
   4   2  12   18.33    1.17
   4   2  12   18.71    1.36
  -6  -2 -12    0.35    0.58
   6  -2  12    0.16    0.60
   6  -2  12    0.23    0.53
   6  -2  12    0.63    0.57
   6   2  12    0.48    0.63
   6   2  12   -0.54    0.50
  -6   2 -12    0.37    0.44
   6   2  12   -1.19    0.70
   6   2  12   -0.63    0.46
  -6   2 -12    0.77    0.62
   8  -2  12    5.68    0.86
   8  -2  12    5.42    0.99
   8  -2  12    7.57    1.13
   8  -2  12    5.87    0.94
   8  -2  12    6.00    1.03
   8  -2  12    9.02    1.21
   8   2  12    5.68    1.08
   8   2  12    6.36    0.96
   8   2  12    5.92    1.03
   8   2  12    6.97    1.17
   8   2  12    6.96    1.15
  10  -2  12    0.23    0.59
  10  -2  12    1.04    0.72
  10  -2  12    1.11    0.73
  10  -2  12   -0.25    0.51
  10  -2  12    2.26    0.80
  10  -2  12    0.25    0.73
  10   2  12    0.74    0.80
  10   2  12    1.28    0.77
  10   2  12   -0.18    0.76
  10   2  12    0.24    0.71
  12  -2  12    8.82    1.24
  12  -2  12    5.25    0.93
  12  -2  12   10.20    1.24
  12  -2  12    8.38    0.98
  12  -2  12    9.83    1.22
  12   2  12    8.74    1.28
  12   2  12    9.39    1.20
  12   2  12    7.62    1.23
  14  -2  12    3.00    0.80
  14  -2  12    2.42    0.67
  14  -2  12    2.47    0.77
  14  -2  12    3.01    0.83
  14  -2  12    2.47    0.79
  14   2  12    1.34    0.73
  14   2  12    2.54    0.87
  14   2  12    2.03    0.89
  16  -2  12    1.49    0.69
  16  -2  12   -0.21    0.64
  16  -2  12    1.11    0.67
  16  -2  12    0.08    0.56
  16   2  12    0.78    0.67
  16   2  12   -0.42    0.70
 -16   2 -12   -0.01    0.54
  16   2  12    0.34    0.66
  18  -2  12    1.12    0.61
  18  -2  12    0.62    0.54
  18  -2  12    1.23    0.54
  18   2  12   -0.18    0.96
  18   2  12   -0.28    0.46
  20  -2  12    1.29    0.43
  20  -2  12    1.14    0.46
 -23  -3  12    0.25    0.46
 -23   3  12    0.73    0.41
  21  -3 -12    0.62    0.42
 -21  -3  12    0.32    0.57
  21  -3 -12   -0.09    0.40
  21   3 -12    0.07    0.50
  21   3 -12    0.47    0.51
 -21   3  12   -0.92    0.45
 -21   3  12    0.00    0.39
  19  -3 -12    2.36    0.61
 -19  -3  12    3.96    0.80
  19  -3 -12    3.86    0.75
  19   3 -12    2.88    0.74
 -19   3  12    3.29    0.74
  19   3 -12    4.70    0.81
 -19   3  12    3.13    0.67
 -17  -3  12   21.36    1.52
  17  -3 -12   20.67    1.37
  17  -3 -12   22.02    1.44
 -17  -3  12   20.43    1.69
  17   3 -12   20.77    1.47
 -17   3  12   21.32    1.34
  17   3 -12   20.90    1.45
  15  -3 -12    1.61    0.69
 -15  -3  12    2.62    0.96
  15  -3 -12    2.69    0.72
 -15  -3  12    2.24    0.79
 -15   3  12    1.66    0.63
  15   3 -12    1.18    0.76
  15   3 -12    2.02    0.77
 -13  -3  12   14.38    1.35
  13  -3 -12   15.42    1.27
 -13  -3  12   13.33    1.48
  13  -3 -12   15.24    1.22
 -13   3  12   14.91    1.34
 -13   3  12   14.23    1.19
  13   3 -12   15.37    1.29
  13   3 -12   14.31    1.36
 -11  -3  12   25.51    1.65
  11  -3 -12   26.24    1.56
 -11  -3  12   24.89    1.78
 -11   3  12   25.03    1.65
  11   3 -12   27.12    1.73
 -11   3  12   28.61    1.56
  11   3 -12   25.26    1.41
 -11   3  12   28.67    1.89
  11   3 -12   25.33    1.78
   9  -3 -12   15.37    1.23
  -9  -3  12   11.93    1.35
  -9  -3  12   15.81    1.39
  -9   3  12   15.21    1.53
  -9   3  12   15.38    1.18
  -9   3  12   15.19    1.35
   9   3 -12   14.37    1.33
   9   3 -12   15.18    1.15
   7  -3 -12    7.68    1.04
  -7  -3  12    6.54    1.10
  -7  -3  12    4.96    0.93
  -7   3  12    7.79    1.26
  -7   3  12    6.72    0.93
   7   3 -12    6.97    0.84
  -7   3  12    5.57    0.91
  -7   3  12    6.01    1.20
  -7   3  12    5.40    0.82
   7   3 -12    5.53    1.01
   5  -3 -12   22.00    1.36
  -5  -3  12   17.67    1.40
  -5  -3  12   17.92    1.43
   5   3 -12   21.21    1.48
  -5   3  12   19.80    1.31
   5   3 -12   21.33    1.25
  -5   3  12   19.09    1.79
  -5   3  12   20.78    1.24
  -5   3  12   20.17    1.42
  -5   3  12   17.80    1.49
  -3  -3  12    8.75    1.13
  -3  -3  12    7.72    0.96
   3  -3 -12    8.56    0.97
  -3  -3  12    9.22    1.27
  -3  -3  12    8.71    1.11
  -3   3  12    7.85    1.17
  -3   3  12    6.37    1.09
  -3   3  12    6.91    1.02
  -3   3  12    8.57    1.27
   3   3 -12    9.56    1.28
   3   3 -12    7.63    0.85
  -3   3  12    7.35    0.93
  -3   3  12    5.75    0.85
  -1  -3  12    2.17    0.76
  -1  -3  12    2.09    0.90
  -1  -3  12    2.30    0.67
  -1  -3  12    1.85    0.79
  -1  -3  12    1.74    0.76
   1  -3 -12    2.49    0.75
   1   3 -12    1.54    0.56
  -1   3  12    3.06    0.92
  -1   3  12    2.49    0.74
  -1   3  12    0.99    0.85
  -1   3  12    2.79    0.93
  -1   3  12    1.36    0.63
   1  -3  12    2.52    0.67
   1  -3  12    2.23    0.91
   1  -3  12    1.00    0.75
   1  -3  12    3.08    0.85
   1  -3  12    2.87    0.75
   1  -3  12    2.55    0.91
   1   3  12    2.27    0.70
   1   3  12    2.17    0.84
   1   3  12    3.60    0.95
   1   3  12    4.59    0.97
   1   3  12    2.77    0.83
   1   3  12    2.86    0.74
  -1   3 -12    1.66    0.54
   3  -3  12    0.68    0.58
   3  -3  12    1.06    0.68
   3  -3  12    0.65    0.78
   3  -3  12   -0.05    0.65
   3  -3  12    0.03    0.51
   3  -3  12    0.97    0.69
   3   3  12   -0.90    0.59
  -3   3 -12    0.48    0.52
   3   3  12    0.44    0.70
   3   3  12    0.88    0.81
   3   3  12    0.18    0.49
   3   3  12   -0.58    0.61
   3   3  12    1.04    0.75
   5  -3  12    1.02    0.55
   5  -3  12    0.04    0.70
   5  -3  12    1.72    0.70
   5  -3  12    2.38    0.75
   5  -3  12    3.13    0.80
   5  -3  12    2.07    0.91
   5   3  12    1.45    0.83
   5   3  12    2.38    0.83
   5   3  12    2.50    0.89
   5   3  12    2.23    0.72
   5   3  12    2.54    0.88
  -5   3 -12    2.18    0.64
   7  -3  12    1.41    0.72
   7  -3  12    0.97    0.69
   7  -3  12   -0.10    0.55
   7  -3  12    1.02    0.63
   7  -3  12    0.56    0.63
   7  -3  12    0.73    0.73
   7   3  12    1.13    0.79
   7   3  12    1.56    0.74
   7   3  12    1.34    0.87
   7   3  12    0.43    0.73
   7   3  12    0.88    0.61
   9  -3  12    3.34    0.83
   9  -3  12    1.92    0.76
   9  -3  12    2.01    0.65
   9  -3  12    3.75    0.76
   9  -3  12    3.49    0.84
   9  -3  12    3.24    0.88
   9   3  12    4.10    0.88
   9   3  12    1.91    0.84
   9   3  12    1.98    0.69
   9   3  12    2.69    0.84
   9   3  12    3.87    0.95
  11  -3  12   -0.13    0.55
  11  -3  12   -0.18    0.50
  11  -3  12    0.22    0.56
  11  -3  12    0.59    0.64
  11  -3  12    0.19    0.60
  11  -3  12    0.09    0.56
  11   3  12   -1.39    0.61
  11   3  12   -0.36    0.62
  11   3  12    0.06    0.55
  11   3  12   -0.11    0.64
  11   3  12   -0.31    0.68
  13  -3  12    0.86    0.60
  13  -3  12    0.89    0.65
  13  -3  12    0.83    0.57
  13  -3  12    0.17    0.56
  13  -3  12   -0.16    0.43
  13   3  12   -0.47    0.62
  13   3  12   -0.32    0.62
 -13   3 -12    0.03    0.46
  13   3  12    0.02    0.62
  13   3  12    0.05    0.63
  13   3  12    0.70    0.60
  15  -3  12    0.14    0.47
  15  -3  12    0.28    0.43
  15  -3  12    0.48    0.50
  15  -3  12    0.45    0.57
  15   3  12   -0.06    0.59
  15   3  12    0.40    0.62
  15   3  12    0.05    0.48
 -15   3 -12    0.56    0.37
  15   3  12    0.08    0.59
  17  -3  12    0.15    0.38
  17  -3  12    0.55    0.40
  17   3  12    0.19    0.43
 -18  -4  12    0.07    0.40
  18   4 -12    0.14    0.40
 -16  -4  12    1.83    0.58
  16  -4 -12    1.33    0.52
 -16   4  12    1.22    0.49
 -16   4  12    1.49    0.51
  16   4 -12    0.43    0.50
  14  -4 -12    0.90    0.50
 -14  -4  12    0.12    0.52
 -14   4  12    0.61    0.48
  14   4 -12    0.88    0.57
 -14   4  12   -0.40    0.42
 -12  -4  12    0.80    0.59
  12  -4 -12    0.63    0.51
  12  -4 -12    0.74    0.43
 -12  -4  12    0.10    0.50
  12   4 -12    0.58    0.47
  12   4 -12   -0.35    0.52
 -12   4  12    0.60    0.56
 -12   4  12   -0.09    0.47
 -10  -4  12    0.26    0.44
  10  -4 -12    0.43    0.52
 -10  -4  12    1.41    0.73
 -10   4  12    0.76    0.61
 -10   4  12    1.30    0.71
  10   4 -12    0.81    0.68
 -10   4  12   -0.18    0.45
  10   4 -12    0.88    0.55
  -8  -4  12    1.87    0.60
  -8  -4  12    2.47    0.77
   8  -4 -12    2.58    0.68
  -8   4  12    3.51    0.87
   8   4 -12    3.42    0.84
   8   4 -12    3.18    0.74
  -8   4  12    1.51    0.61
  -8   4  12    4.50    0.89
   6  -4 -12    3.39    0.76
  -6  -4  12    3.94    0.78
  -6  -4  12    4.38    0.91
   6   4 -12    3.52    0.83
  -6   4  12    1.49    0.79
   6   4 -12    3.79    0.76
  -6   4  12    2.09    0.71
  -6   4  12    4.33    0.82
  -4  -4  12    1.14    0.77
  -4  -4  12    0.90    0.66
  -4  -4  12    0.27    0.58
   4  -4 -12    0.45    0.57
  -4   4  12   -0.13    0.54
  -4   4  12    1.06    0.86
   4   4 -12    0.00    0.53
   4   4 -12   -0.60    0.93
  -4   4  12    0.91    0.58
  -2  -4  12    1.20    0.68
  -2  -4  12    1.90    0.83
   2  -4 -12    0.91    0.59
  -2  -4  12    1.87    0.67
  -2   4  12    1.36    0.62
  -2   4  12   -0.28    0.53
  -2   4  12    1.66    0.82
  -2   4  12    0.89    0.75
  -2   4  12   -0.36    0.79
   2   4 -12    1.14    0.55
   0  -4  12   -0.49    0.56
   0  -4  12   -0.17    0.50
   0  -4  12   -0.42    0.69
   0  -4 -12   -0.24    0.50
   0   4  12   -0.14    0.75
   0   4  12    0.26    0.54
   0   4  12    0.83    0.71
   0   4  12    0.32    0.69
   0   4  12    0.41    0.49
   0   4 -12   -0.14    0.47
   2  -4  12    3.30    0.93
   2  -4  12    4.59    0.81
  -2  -4 -12    7.20    0.90
   2  -4  12    5.08    0.98
   2  -4  12    5.60    0.87
  -2  -4 -12    4.78    0.80
   2   4  12    7.64    0.98
   2   4  12    1.61    0.66
   2   4  12    6.34    1.00
   2   4  12    3.75    0.91
  -2   4 -12    4.13    0.74
   2   4  12    5.45    1.03
   4  -4  12    0.14    0.50
   4  -4  12    0.78    0.59
   4  -4  12    0.46    0.61
  -4  -4 -12    1.39    0.58
   4  -4  12    0.99    0.70
   4   4  12    0.79    0.68
   4   4  12    1.04    0.60
   4   4  12    2.00    0.69
   4   4  12    0.66    0.53
  -4   4 -12    1.06    0.54
  -4   4 -12   -0.32    0.54
   4   4  12    1.16    0.76
  -6  -4 -12    1.34    0.56
   6  -4  12    1.66    0.65
   6  -4  12    0.09    0.61
   6  -4  12    0.01    0.54
   6  -4  12    1.40    0.60
   6   4  12    1.45    0.56
  -6   4 -12    0.51    0.60
   6   4  12    0.41    0.54
   6   4  12    1.09    0.63
   6   4  12    0.83    0.66
   6   4  12    1.05    0.74
   8  -4  12    0.45    0.49
  -8  -4 -12    0.56    0.47
   8  -4  12   -0.11    0.48
   8  -4  12    0.62    0.55
   8  -4  12    0.39    0.60
   8  -4  12   -0.08    0.50
   8   4  12    0.26    0.55
  -8   4 -12    0.28    0.50
   8   4  12    0.36    0.60
   8   4  12   -0.56    0.47
   8   4  12    0.19    0.56
   8   4  12    0.60    0.54
  10  -4  12    1.12    0.51
 -10  -4 -12    1.36    0.52
  10  -4  12    2.09    0.62
  10  -4  12    1.97    0.62
 -10   4 -12    2.15    0.51
  10   4  12    1.37    0.61
 -10   4 -12    1.30    0.49
  10   4  12    2.40    0.63
  10   4  12    0.51    0.48
  10   4  12    2.14    0.60
  12  -4  12    0.52    0.36
  12  -4  12    0.67    0.44
  12   4  12    0.38    0.44
 -12   4 -12    0.22    0.33
  12   4  12    0.35    0.43
  12   4  12    0.89    0.49
 -11  -5  12   -0.29    0.29
  11   5 -12   -0.18    0.31
 -11   5  12    0.17    0.30
  -9  -5  12   -0.02    0.35
   9   5 -12    0.14    0.42
  -9   5  12    0.12    0.33
  -7  -5  12    0.23    0.38
  -7   5  12    0.16    0.36
  -5  -5  12    0.46    0.39
  -5   5  12    0.29    0.38
  -3  -5  12   -0.13    0.33
  -3   5  12   -0.11    0.37
  -1  -5  12    0.79    0.42
   1  -5 -12    0.49    0.43
   1   5 -12    0.56    0.34
  -1   5  12    0.91    0.53
  -1   5  12    0.43    0.39
  -1  -5 -12   -0.04    0.32
   1  -5  12    0.19    0.36
   1   5  12    0.55    0.46
  -1   5 -12    0.26    0.33
   1   5  12    0.77    0.45
  -3  -5 -12    0.11    0.34
   3  -5  12    0.20    0.35
  -3   5 -12   -0.32    0.29
   3   5  12   -0.17    0.36
   3   5  12    0.16    0.45
   5  -5  12   -0.19    0.32
  28   0 -13   -0.27    0.32
 -26   0  13   -0.08    0.52
 -26   0  13    0.67    0.50
  26   0 -13    0.08    0.45
  24   0 -13   -0.02    0.52
 -24   0  13    0.29    0.63
 -24   0  13   -0.57    0.55
 -22   0  13    0.42    0.68
 -22   0  13    0.15    0.63
  22   0 -13    0.56    0.67
  22   0 -13    0.61    0.64
 -20   0  13   -0.39    0.62
  20   0 -13   -0.53    0.61
  20   0 -13    0.35    0.68
 -20   0  13    0.61    0.63
 -18   0  13   -0.79    0.62
  18   0 -13   -0.53    0.62
 -18   0  13    0.20    0.62
  18   0 -13    0.16    0.57
 -16   0  13   -0.36    0.53
  16   0 -13   -0.50    0.52
 -16   0  13    1.10    0.73
  16   0 -13    0.35    0.78
 -14   0  13    0.53    0.55
 -14   0  13   -0.46    0.72
 -14   0  13   -0.11    0.57
  14   0 -13    0.18    0.51
  14   0 -13    0.30    0.59
 -12   0  13   -0.89    0.47
 -12   0  13   -0.07    0.48
 -12   0  13    0.13    0.54
  12   0 -13    1.25    0.56
  12   0 -13    0.14    0.46
 -10   0  13    0.12    0.46
  10   0 -13   -0.26    0.36
  10   0 -13    0.96    0.51
 -10   0  13    0.24    0.48
 -10   0  13    0.84    0.60
  10   0 -13   -0.07    0.49
   8   0 -13   -0.17    0.37
  -8   0  13   -0.85    0.57
  -8   0  13    0.90    0.61
  -8   0  13    1.03    0.57
  -8   0  13   -0.04    0.46
   8   0 -13    0.69    0.39
   8   0 -13    0.08    0.46
  -6   0  13    0.14    0.56
   6   0 -13   -0.18    0.41
  -6   0  13    0.02    0.53
  -6   0  13    0.07    0.73
   6   0 -13    0.30    0.41
  -6   0  13    0.02    0.39
  -6   0  13    0.71    0.63
   4   0 -13   -0.51    0.39
  -4   0  13   -0.26    0.76
   4   0 -13    0.23    0.37
  -4   0  13    0.89    0.47
  -4   0  13    0.04    0.43
  -4   0  13    0.34    0.52
  -2   0  13   -0.17    0.64
  -2   0  13    0.05    0.44
   2   0 -13   -0.73    0.33
  -2   0  13    0.27    0.52
  -2   0  13   -0.21    0.44
   2   0 -13   -0.97    0.49
   0   0  13    0.17    0.68
   0   0  13    0.11    0.49
   0   0  13   -0.11    0.46
   0   0  13    0.96    0.51
   0   0 -13    0.51    0.36
   2   0  13    0.88    0.68
  -2   0 -13   -0.49    0.34
   2   0  13    0.24    0.46
   2   0  13    0.92    0.62
   2   0  13    0.60    0.53
   2   0  13    0.18    0.53
   4   0  13    0.18    0.54
   4   0  13   -0.89    0.40
   4   0  13   -0.26    0.45
  -4   0 -13    0.13    0.37
   4   0  13   -0.54    0.73
   6   0  13    0.33    0.50
   6   0  13   -0.03    0.63
  -6   0 -13    0.44    0.42
   6   0  13    0.28    0.58
   8   0  13   -0.08    0.55
   8   0  13   -0.76    0.60
  -8   0 -13    0.78    0.61
  27  -1 -13    0.63    0.39
  27   1 -13    0.48    0.39
 -27   1  13    0.17    0.38
 -25  -1  13   -0.09    0.51
  25  -1 -13    0.70    0.68
  25  -1 -13    0.34    0.51
 -25  -1  13   -0.70    0.44
  25   1 -13   -0.29    0.45
 -25   1  13   -0.02    0.60
 -25   1  13   -0.45    0.47
  25   1 -13   -0.44    0.47
  23  -1 -13    0.16    0.56
  23  -1 -13    0.72    0.65
 -23  -1  13    0.48    0.63
 -23  -1  13   -0.97    0.50
 -23   1  13    0.56    0.63
  23   1 -13   -0.57    0.53
 -23   1  13   -0.34    0.57
  23   1 -13    0.52    0.57
  21  -1 -13    3.72    0.86
  21  -1 -13    3.52    0.80
 -21  -1  13    3.36    0.82
 -21   1  13    4.93    0.96
 -21   1  13    3.69    0.89
  21   1 -13    4.60    0.86
  21   1 -13    4.52    0.89
  19  -1 -13    2.46    0.74
 -19  -1  13   -1.10    0.64
  19  -1 -13    0.74    0.60
 -19  -1  13    0.74    0.71
  19  -1 -13    2.22    0.69
 -19   1  13    2.52    0.83
 -19   1  13    1.14    0.68
  19   1 -13    1.76    0.76
  19   1 -13    3.83    0.94
  17  -1 -13    0.69    0.61
  17  -1 -13    0.78    0.65
 -17  -1  13    1.19    0.77
 -17  -1  13    0.42    0.67
  17  -1 -13    0.15    0.66
 -17   1  13    1.61    0.78
 -17   1  13    1.83    0.65
  17   1 -13    1.48    0.81
 -17   1  13    1.01    0.62
  17   1 -13    0.81    0.65
 -15  -1  13   -0.09    0.59
 -15  -1  13    0.66    0.59
  15  -1 -13    2.56    0.80
  15  -1 -13    1.04    0.65
  15  -1 -13    0.61    0.65
 -15   1  13    0.39    0.54
  15   1 -13    0.71    0.74
 -15   1  13    1.32    0.67
 -15   1  13    0.92    0.52
  15   1 -13    0.58    0.62
  13  -1 -13    1.82    0.73
 -13  -1  13    0.94    0.57
  13  -1 -13    1.78    0.82
 -13  -1  13    0.93    0.65
  13  -1 -13   -0.29    0.56
  13   1 -13    0.88    0.59
 -13   1  13    1.26    0.51
 -13   1  13    0.33    0.49
  11  -1 -13    5.21    0.79
 -11  -1  13    4.43    0.84
  11  -1 -13    5.21    0.91
 -11  -1  13    3.55    0.79
  11   1 -13    5.15    0.86
 -11   1  13    4.22    0.70
 -11   1  13    2.37    0.71
   9  -1 -13   11.78    1.21
  -9  -1  13    9.36    0.98
  -9  -1  13   11.18    1.09
  -9  -1  13    9.38    1.04
  -9  -1  13   12.77    1.00
  -9   1  13   11.27    1.08
  -9   1  13   11.59    1.28
   9   1 -13   10.95    0.86
  -9   1  13   12.97    0.99
   9   1 -13   11.79    0.95
  -9   1  13   12.65    0.99
  -9   1  13   10.59    0.88
  -7  -1  13    2.73    0.77
   7  -1 -13    1.51    0.67
  -7  -1  13    1.82    0.68
  -7  -1  13    0.81    0.62
  -7  -1  13    1.82    0.67
   7   1 -13    1.38    0.60
  -7   1  13    1.71    0.79
  -7   1  13    1.38    0.56
  -7   1  13    1.13    0.49
  -7   1  13    2.03    0.55
  -7   1  13    1.69    0.60
   7   1 -13    1.21    0.46
  -5  -1  13    1.10    0.62
  -5  -1  13    1.89    0.70
   5  -1 -13    2.24    0.79
  -5  -1  13    2.04    0.65
  -5  -1  13    1.73    0.61
  -5   1  13    1.80    0.58
  -5   1  13    1.66    0.64
   5   1 -13    1.60    0.66
  -5   1  13    1.80    0.75
  -5   1  13    1.66    0.59
  -5   1  13    1.66    0.57
   5   1 -13    0.77    0.45
  -3  -1  13   11.42    1.07
   3  -1 -13   10.77    1.13
  -3  -1  13   10.91    0.96
  -3  -1  13   12.60    1.04
  -3  -1  13   11.56    1.09
  -3   1  13   12.62    1.03
  -3   1  13   12.42    1.19
   3   1 -13   12.88    0.95
  -3   1  13   13.96    0.98
  -3   1  13   10.43    0.96
  -3   1  13   11.77    0.94
   1  -1 -13   14.78    1.20
  -1  -1  13   14.13    1.12
  -1  -1  13   13.12    1.11
  -1  -1  13   12.97    1.07
  -1  -1  13   13.73    1.01
  -1   1  13   12.70    0.92
  -1   1  13   14.45    1.00
  -1   1  13   12.93    1.04
  -1   1  13   16.19    1.23
  -1   1  13   13.93    1.07
   1   1 -13   15.67    1.03
   1  -1  13    2.75    0.65
   1  -1  13    1.76    0.62
   1  -1  13    3.04    0.77
  -1  -1 -13    2.34    0.71
   1  -1  13    1.98    0.73
   1   1  13    2.10    0.61
   1   1  13    2.71    0.76
   1   1  13    2.82    0.89
   1   1  13    2.58    0.64
   1   1  13    3.27    0.67
  -1   1 -13    3.06    0.62
   3  -1  13   -1.00    0.61
   3  -1  13   -0.23    0.51
   3  -1  13   -0.32    0.47
  -3  -1 -13    0.50    0.50
   3  -1  13    0.23    0.61
   3   1  13   -0.14    0.49
   3   1  13    0.39    0.64
  -3   1 -13   -0.19    0.42
   3   1  13    1.59    0.52
   3   1  13   -0.13    0.54
   5  -1  13    2.54    0.75
  -5  -1 -13    3.97    0.87
   5  -1  13    5.39    0.95
   5  -1  13    3.55    0.85
   5  -1  13    4.01    0.76
  -5   1 -13    1.79    0.60
   5   1  13    4.75    0.79
   5   1  13    4.50    1.07
   5   1  13    1.84    0.63
   5   1  13    3.98    0.92
   7  -1  13    4.09    0.91
   7  -1  13    2.98    0.87
   7  -1  13    4.89    0.89
   7  -1  13    4.13    0.79
   7   1  13    5.59    1.02
   7   1  13    4.72    0.80
   7   1  13    2.64    0.73
   9  -1  13   26.20    1.76
   9  -1  13   30.11    1.91
   9  -1  13   31.23    1.81
   9  -1  13   29.89    1.85
   9  -1  13   33.27    1.71
  11  -1  13   -0.15    0.75
  11  -1  13    0.02    0.70
  11  -1  13    1.15    0.66
  11  -1  13    1.33    0.76
  13  -1  13    2.18    0.77
  13  -1  13    0.73    0.73
  13  -1  13    0.81    0.74
  13  -1  13    0.56    0.57
  15  -1  13    0.12    0.68
  15  -1  13   -0.01    0.62
  15  -1  13    1.00    0.73
  17  -1  13    0.13    0.64
  17  -1  13    0.71    0.66
  17  -1  13   -0.37    0.54
  19  -1  13   -0.53    0.50
 -26  -2  13    0.48    0.43
  26  -2 -13   -0.21    0.31
 -26   2  13   -0.43    0.34
  26   2 -13    0.43    0.42
  24  -2 -13   -0.28    0.44
 -24  -2  13    2.09    0.72
  24  -2 -13    0.72    0.56
 -24  -2  13    0.62    0.51
  24   2 -13    0.87    0.53
  24   2 -13    0.39    0.52
 -24   2  13    0.70    0.51
 -22  -2  13    1.35    0.73
  22  -2 -13    1.04    0.60
  22  -2 -13    0.82    0.56
 -22  -2  13    1.08    0.67
  22   2 -13    2.39    0.67
  22   2 -13    0.49    0.60
 -22   2  13    0.87    0.78
 -22   2  13    1.31    0.66
  20  -2 -13    0.02    0.54
 -20  -2  13   -0.40    0.62
 -20  -2  13    0.36    0.68
  20  -2 -13   -0.73    0.52
  20   2 -13    0.13    0.51
 -20   2  13   -0.12    0.64
 -20   2  13    0.88    0.55
  18  -2 -13    2.65    0.76
  18  -2 -13    0.74    0.65
 -18  -2  13    0.11    0.68
 -18  -2  13    1.07    0.78
 -18   2  13    1.92    0.76
  18   2 -13    1.35    0.71
  18   2 -13    2.98    0.82
 -18   2  13    1.20    0.58
  16  -2 -13    1.46    0.70
  16  -2 -13    0.85    0.69
 -16  -2  13    0.89    0.77
 -16  -2  13    0.71    0.77
 -16   2  13    1.35    0.73
  16   2 -13    0.22    0.66
 -16   2  13   -0.08    0.52
  16   2 -13    0.13    0.73
 -14  -2  13    3.22    0.91
 -14  -2  13    4.43    1.01
  14  -2 -13    5.35    0.88
  14  -2 -13    4.59    0.89
  14   2 -13    4.15    0.90
  14   2 -13    5.04    1.01
 -14   2  13    4.21    0.80
 -14   2  13    6.60    1.05
 -12  -2  13   33.18    2.18
  12  -2 -13   32.80    1.72
  12  -2 -13   31.76    1.64
 -12  -2  13   31.51    1.84
 -12   2  13   34.44    1.68
 -12   2  13   33.14    2.04
  12   2 -13   35.45    1.83
  12   2 -13   31.88    1.85
  10  -2 -13   19.76    1.68
  10  -2 -13   26.62    1.41
 -10  -2  13   23.66    1.54
 -10   2  13   22.82    1.70
  10   2 -13   22.55    1.42
  10   2 -13   19.88    1.34
  10   2 -13   24.16    1.20
 -10   2  13   20.97    1.48
 -10   2  13   21.68    1.31
   8  -2 -13    2.10    0.63
  -8  -2  13    3.48    0.94
  -8  -2  13    3.23    0.87
   8  -2 -13    1.81    0.75
   8   2 -13    1.17    0.61
   8   2 -13    1.95    0.55
  -8   2  13    2.33    0.60
  -8   2  13    2.23    0.84
   8   2 -13    2.38    0.78
  -8   2  13    0.64    0.59
  -8   2  13    2.33    0.70
  -6  -2  13    6.05    1.03
  -6  -2  13    7.50    1.09
   6  -2 -13    6.94    0.86
   6  -2 -13    5.81    1.20
  -6  -2  13    6.78    0.91
  -6   2  13    6.99    0.81
  -6   2  13    8.94    0.89
   6   2 -13    6.96    0.79
  -6   2  13    8.73    1.17
  -6   2  13    4.71    0.86
   6   2 -13    6.68    0.84
   4  -2 -13    0.13    0.63
   4  -2 -13   -0.25    0.43
  -4  -2  13   -0.47    0.49
  -4  -2  13    0.55    0.72
  -4  -2  13    0.53    0.58
  -4  -2  13    1.80    0.69
   4   2 -13    0.60    0.55
  -4   2  13   -0.15    0.43
  -4   2  13    0.35    0.51
  -4   2  13    0.30    0.57
  -4   2  13    0.37    0.68
   2  -2 -13    2.23    0.64
  -2  -2  13    1.48    0.76
  -2  -2  13    1.05    0.69
  -2  -2  13    0.07    0.52
   2  -2 -13    1.63    0.77
  -2  -2  13    1.50    0.72
  -2   2  13    1.87    0.57
   2   2 -13    0.89    0.55
  -2   2  13    1.59    0.58
  -2   2  13    2.24    0.77
  -2   2  13    0.89    0.56
   0  -2  13    0.89    0.77
   0  -2  13    0.72    0.68
   0  -2 -13   -0.17    0.57
   0  -2  13    0.19    0.66
   0  -2  13    0.21    0.51
   0   2 -13   -0.05    0.53
   0   2  13    0.28    0.62
   0   2  13    0.47    0.44
   0   2  13   -0.47    0.51
   0   2  13    0.37    0.56
   0   2  13    0.46    0.66
  -2  -2 -13    0.70    0.73
   2  -2  13    2.77    0.77
   2  -2  13    2.32    0.87
   2  -2  13    2.41    0.73
   2  -2  13    1.17    0.56
   2   2  13    4.23    0.91
   2   2  13    1.86    0.78
   2   2  13    1.80    0.72
  -2   2 -13    1.00    0.57
   2   2  13    1.83    0.57
   4  -2  13    4.89    0.92
   4  -2  13    3.25    0.82
   4  -2  13    2.31    0.84
  -4  -2 -13    1.96    0.82
   4  -2  13    4.10    0.79
  -4   2 -13    2.27    0.69
   4   2  13    2.76    0.68
   4   2  13    4.40    0.95
   4   2  13    2.38    0.75
   4   2  13    3.70    0.93
   6  -2  13    0.54    0.70
   6  -2  13    0.37    0.77
   6  -2  13    0.80    0.64
   6  -2  13    0.61    0.59
   6  -2  13    0.91    0.75
   6   2  13    1.05    0.81
   6   2  13    0.41    0.74
   6   2  13    1.59    0.75
  -6   2 -13    0.45    0.46
   6   2  13    1.93    0.66
   6   2  13    0.04    0.76
   8  -2  13    1.55    0.76
   8  -2  13    0.22    0.56
   8  -2  13    3.42    0.90
   8  -2  13    3.21    0.89
   8  -2  13    2.60    0.72
   8  -2  13    1.91    0.75
   8   2  13    3.05    0.93
   8   2  13    1.76    0.87
   8   2  13    2.35    0.71
   8   2  13    2.84    0.82
   8   2  13    3.14    0.91
  10  -2  13    1.16    0.62
  10  -2  13    0.54    0.70
  10  -2  13    0.47    0.73
  10  -2  13    1.08    0.70
  10  -2  13    1.32    0.75
  10  -2  13   -0.53    0.54
  10   2  13    0.05    0.81
  10   2  13    1.51    0.81
  10   2  13    1.00    0.72
  10   2  13   -0.36    0.70
  12  -2  13    1.09    0.70
  12  -2  13    0.64    0.60
  12  -2  13   -0.42    0.59
  12  -2  13    1.02    0.67
  12  -2  13    1.66    0.79
  12   2  13    1.06    0.73
  12   2  13    1.00    0.78
  12   2  13   -0.52    0.76
  12   2  13    0.15    0.73
  14  -2  13    1.24    0.67
  14  -2  13    0.70    0.61
  14  -2  13    0.71    0.53
  14  -2  13    0.40    0.64
  14  -2  13    0.26    0.63
  14   2  13   -0.19    0.65
  14   2  13    0.33    0.64
  14   2  13   -0.04    0.70
  16  -2  13    0.57    0.67
  16  -2  13    0.43    0.57
  16  -2  13    0.31    0.57
  16  -2  13   -0.29    0.54
  16   2  13   -0.31    0.51
 -16   2 -13    0.38    0.54
  18  -2  13    0.64    0.47
  18  -2  13    0.07    0.48
 -23  -3  13   -0.11    0.42
 -23   3  13   -0.64    0.35
  21  -3 -13    1.14    0.47
 -21  -3  13    1.90    0.65
  21  -3 -13    2.40    0.56
  21   3 -13    0.57    0.51
 -21   3  13    0.60    0.45
 -21   3  13    1.64    0.53
  21   3 -13    0.43    0.53
 -19  -3  13    2.56    0.87
 -19  -3  13    2.10    0.72
  19  -3 -13    2.70    0.63
  19  -3 -13    2.22    0.62
  19   3 -13    3.53    0.72
 -19   3  13    3.66    0.72
 -19   3  13    4.07    0.70
  19   3 -13    3.24    0.74
 -17  -3  13    1.56    0.77
  17  -3 -13   -0.23    0.56
 -17  -3  13    1.08    0.86
  17  -3 -13    0.85    0.57
 -17   3  13   -0.07    0.47
  17   3 -13    0.84    0.64
 -17   3  13   -0.01    0.50
  17   3 -13    0.73    0.61
 -15  -3  13   -0.67    0.72
  15  -3 -13   -0.19    0.54
  15  -3 -13    0.40    0.59
 -15  -3  13   -0.70    0.62
 -15   3  13   -0.78    0.46
  15   3 -13   -1.03    0.54
  15   3 -13   -0.40    0.65
  13  -3 -13    1.13    0.61
 -13  -3  13    1.70    0.78
 -13  -3  13    0.34    0.77
  13  -3 -13   -0.33    0.58
  13   3 -13    1.02    0.70
 -13   3  13    0.71    0.61
  13   3 -13    0.82    0.75
 -13   3  13    1.18    0.70
 -11  -3  13    0.90    0.81
 -11  -3  13    0.47    0.73
  11  -3 -13    0.18    0.61
  11   3 -13   -0.18    0.57
  11   3 -13    0.06    0.65
 -11   3  13    0.20    0.54
 -11   3  13   -0.34    0.58
 -11   3  13    0.93    0.75
   9  -3 -13    8.41    1.01
  -9  -3  13    7.89    1.14
  -9  -3  13    8.66    1.24
  -9   3  13    8.14    0.98
   9   3 -13    9.02    1.23
   9   3 -13    7.92    0.90
  -9   3  13    8.14    1.13
  -9   3  13    8.09    1.14
   7  -3 -13    8.82    1.05
  -7  -3  13    7.36    1.08
  -7  -3  13    8.39    1.11
  -7   3  13    7.36    1.23
   7   3 -13    6.88    0.87
   7   3 -13    7.44    1.07
  -7   3  13    6.70    1.00
  -7   3  13    7.82    0.94
  -7   3  13    5.68    1.11
  -7   3  13    6.56    0.90
  -5  -3  13    1.84    0.99
   5  -3 -13    1.04    0.62
  -5  -3  13    0.76    0.75
  -5  -3  13    1.36    0.77
  -5   3  13    2.68    0.74
  -5   3  13    3.03    0.88
  -5   3  13    1.68    0.93
  -5   3  13    2.63    0.77
   5   3 -13    3.36    0.87
  -5   3  13    2.22    0.91
   5   3 -13    1.49    0.61
  -5   3  13    2.49    0.69
  -3  -3  13    0.08    0.60
   3  -3 -13   -0.02    0.56
  -3  -3  13   -1.19    0.58
  -3  -3  13    1.33    0.84
  -3   3  13    0.55    0.57
   3   3 -13    1.14    0.56
  -3   3  13    0.67    0.74
  -3   3  13    0.16    0.53
  -3   3  13   -0.41    0.69
  -3   3  13    1.03    0.86
   3   3 -13    1.27    0.77
  -3   3  13   -0.44    0.54
  -1  -3  13    0.39    0.54
  -1  -3  13    3.94    0.89
  -1  -3  13    2.79    0.89
  -1  -3  13    2.34    0.79
   1  -3 -13    2.30    0.67
  -1  -3  13    3.46    0.89
  -1   3  13    1.65    0.61
  -1   3  13    4.31    0.84
   1   3 -13    2.20    0.59
  -1   3  13    3.65    0.91
  -1   3  13    2.82    0.88
  -1   3  13    3.10    0.97
   1  -3  13    1.98    0.85
   1  -3  13    1.00    0.64
   1  -3  13    1.93    0.88
   1  -3  13    0.58    0.69
   1  -3  13   -0.21    0.46
   1  -3  13    1.49    0.69
  -1  -3 -13    1.30    0.68
   1   3  13    2.81    0.95
   1   3  13    2.37    0.75
   1   3  13    1.80    0.62
   1   3  13    1.02    0.72
  -1   3 -13    2.69    0.63
   1   3  13    1.59    0.87
   3  -3  13    0.15    0.64
   3  -3  13   -0.19    0.69
   3  -3  13    0.04    0.44
   3  -3  13    0.42    0.61
   3  -3  13   -0.23    0.58
   3  -3  13   -0.05    0.69
   3   3  13    0.19    0.69
   3   3  13    0.10    0.64
   3   3  13    0.46    0.66
   3   3  13    0.36    0.75
   3   3  13    0.54    0.68
  -3   3 -13   -0.15    0.48
   3   3  13    0.00    0.50
   5  -3  13    2.54    0.77
   5  -3  13    1.67    0.68
   5  -3  13    4.03    0.91
   5  -3  13    1.47    0.68
   5  -3  13    4.38    0.86
   5  -3  13    2.24    0.81
  -5   3 -13    2.23    0.65
   5   3  13    1.61    0.79
   5   3  13    1.38    0.76
   5   3  13    2.14    0.73
   5   3  13    3.29    0.94
   5   3  13    2.31    0.68
   7  -3  13   -0.01    0.68
   7  -3  13    0.60    0.63
   7  -3  13    0.14    0.59
   7  -3  13    0.27    0.56
   7  -3  13   -0.42    0.51
   7  -3  13   -0.58    0.60
   7   3  13    0.55    0.76
   7   3  13   -0.29    0.60
   7   3  13   -0.76    0.70
   7   3  13    0.88    0.79
   7   3  13    1.07    0.65
   9  -3  13   -0.36    0.52
   9  -3  13    0.39    0.58
   9  -3  13    0.16    0.62
   9  -3  13   -0.59    0.55
   9  -3  13    0.26    0.63
   9  -3  13    0.18    0.49
   9   3  13    0.01    0.72
   9   3  13    0.40    0.58
   9   3  13    0.16    0.72
   9   3  13    0.54    0.65
   9   3  13    0.68    0.57
  11  -3  13    0.53    0.59
  11  -3  13    0.18    0.56
  11  -3  13   -0.02    0.52
  11  -3  13    0.64    0.54
  11  -3  13   -0.32    0.45
  11  -3  13    0.09    0.58
  11   3  13   -0.01    0.53
  11   3  13   -0.01    0.67
  11   3  13   -0.45    0.61
  11   3  13   -0.19    0.62
  13  -3  13    1.27    0.62
  13  -3  13    0.72    0.65
  13  -3  13    0.20    0.53
  13  -3  13    0.03    0.39
  13  -3  13    0.21    0.51
 -13   3 -13    0.77    0.48
  13   3  13    1.28    0.64
  13   3  13   -0.47    0.56
[truncated: 161,386 more chars]
