# Supplementary material for: Crystallographic workshops – a primer and perspective from Whitworth University’s Summer Crystallography Institute
Source: Acta Crystallogr E Crystallogr Commun. 2026 Feb 3;82(Pt 3):313–9. doi: 10.1107/S2056989026000939 (PMC12961664; doi:10.1107/S2056989026000939)
Supplement: Supplementary file 1 [file e-82-00313-sup2.zip › Practice Data Sets/SCI24/SCI24.ins]

TITL SCI24 C2/c
REM R. Dembinski, Oakland Univ. USA
CELL 1.54178 24.3102 4.9196 21.9533 90.000 104.348 90.000
ZERR 8.0000 0.0026 0.0005 0.0026 0.000 0.007 0.000
LATT 7
SYMM -X, Y, 0.5-Z
SFAC C H N O F
UNIT 128 104 16 8 8
TREF 100
HKLF 4
