# Supplementary material for: Crystallographic workshops – a primer and perspective from Whitworth University’s Summer Crystallography Institute
Source: Acta Crystallogr E Crystallogr Commun. 2026 Feb 3;82(Pt 3):313–9. doi: 10.1107/S2056989026000939 (PMC12961664; doi:10.1107/S2056989026000939)
Supplement: Supplementary file 1 [file e-82-00313-sup2.zip › Practice Data Sets/SCI25/SCI25.hkl]

  -1   0   0    1.35    0.06
  -1   0   0    1.22    0.11
  -1   0   0    1.39    0.09
  -1   0   0    1.30    0.17
   1   0   0    1.53    0.16
   1   0   0    1.32    0.10
  -2   0   0    2.94    0.23
  -2   0   0    3.22    0.39
  -2   0   0    3.02    0.13
   2   0   0    3.01    0.33
  -3   0   0    1.30    0.62
  -3   0   0    1.52    0.09
   3   0   0    1.77    0.39
   3   0   0    1.77    0.21
  -4   0   0   15.60    0.57
  -4   0   0   14.98    0.54
   4   0   0   16.28    0.70
   4   0   0   15.02    1.02
   4   0   0   15.68    0.73
   5   0   0    1.31    1.21
  -6   0   0    1.77    0.09
  -6   0   0    1.77    0.09
  -6   0   0    1.83    0.08
  -6   0   0    1.95    0.10
   6   0   0    1.37    2.40
   6   0   0    2.04    0.36
   6   0   0    1.83    0.08
   6   0   0    1.82    0.09
  -7   0   0    1.97    0.10
  -7   0   0    2.01    0.09
  -7   0   0    1.83    0.09
  -7   0   0    1.97    0.10
   7   0   0    2.10    0.69
   7   0   0    1.98    0.09
  -8   0   0    1.05    0.07
  -8   0   0    1.04    0.06
  -8   0   0    1.03    0.07
   8   0   0    1.06    0.06
 -10   0   0    0.03    0.01
  10  -1   0    0.20    0.02
 -10   1   0    0.20    0.02
   9  -1   0    0.10    0.03
  -9   1   0    0.13    0.02
  -9   1   0    0.07    0.03
   8  -1   0    2.10    0.10
  -8   1   0    1.97    0.10
  -8   1   0    2.14    0.09
  -8   1   0    2.07    0.10
   7  -1   0   10.90    0.38
  -7   1   0   11.04    0.39
  -7   1   0    9.78    0.53
  -7   1   0   11.00    0.39
  -7   1   0   11.02    0.39
  -7   1   0   10.95    0.38
   6  -1   0   25.43    1.20
   6  -1   0   24.40    0.84
   6  -1   0   24.56    0.84
   6  -1   0   24.44    2.78
   6  -1   0   23.48    1.11
  -6   1   0   23.53    0.85
  -6   1   0   24.37    0.84
  -6   1   0   24.66    0.84
  -6   1   0   25.49    0.85
  -6   1   0   24.03    0.84
   5  -1   0    0.73    0.21
   5  -1   0    0.45    0.94
  -5   1   0    0.57    0.05
  -5   1   0    0.63    0.05
   4  -1   0    5.35    0.36
   4  -1   0    4.41    0.74
  -4   1   0    4.76    0.19
   3  -1   0    3.90    0.51
   3  -1   0    3.71    0.26
  -3   1   0    4.33    0.70
   2  -1   0   32.69    1.19
   2  -1   0   31.84    1.33
   2  -1   0   29.46    1.20
   2  -1   0   32.16    1.09
  -2   1   0   33.49    1.35
   1  -1   0   25.49    0.86
   1  -1   0   22.02    0.79
   1  -1   0   23.06    0.92
   1  -1   0   22.59    0.84
  -1   1   0   22.70    0.92
  -1   1   0   23.93    0.84
   0  -1   0   61.16    2.12
   0   1   0   61.00    2.14
   0   1   0   62.45    2.13
   0   1   0   65.03    2.14
  -1  -1   0   10.62    0.45
   1   1   0   10.47    0.43
   1   1   0   10.08    0.43
  -2  -1   0    6.24    0.36
  -2  -1   0    6.68    0.52
   2   1   0    6.82    0.42
   2   1   0    7.38    0.35
  -3  -1   0   13.30    0.47
  -3  -1   0   11.59    0.62
   3   1   0   13.62    0.59
   3   1   0   13.16    0.74
  -4  -1   0   19.61    0.70
  -4  -1   0   19.12    0.67
   4   1   0   19.53    0.86
   4   1   0   18.78    1.10
  -5  -1   0    6.45    0.31
  -5  -1   0    6.79    0.25
   5   1   0    6.71    1.05
   5   1   0    6.37    0.24
   5   1   0    7.49    0.50
  -6  -1   0    0.35    0.04
  -6  -1   0    0.44    0.05
  -6  -1   0    0.37    0.05
  -6  -1   0    0.46    0.04
   6   1   0    0.40    0.04
   6   1   0    0.12    0.23
   6   1   0    0.39    0.05
  -7  -1   0    8.05    0.30
  -7  -1   0    8.53    0.31
  -7  -1   0    8.05    0.30
  -7  -1   0    8.20    0.29
   7   1   0    8.40    0.30
   7   1   0    7.81    0.31
   7   1   0    7.57    0.75
  -8  -1   0    0.51    0.05
  -8  -1   0    0.41    0.05
  -8  -1   0    0.48    0.05
   8   1   0    0.38    0.04
  -9  -1   0    0.09    0.03
  -9  -1   0    0.06    0.02
  -9  -1   0    0.08    0.02
   9   1   0    0.06    0.02
  10  -2   0    2.27    0.09
 -10   2   0    2.32    0.08
   9  -2   0    2.13    0.12
  -9   2   0    2.11    0.10
  -9   2   0    2.08    0.09
   8  -2   0    0.56    0.04
   8  -2   0    0.58    0.06
  -8   2   0    0.40    0.05
  -8   2   0    0.57    0.06
  -8   2   0    0.48    0.05
  -8   2   0    0.56    0.04
   7  -2   0   29.89    1.03
   7  -2   0   30.10    1.03
   7  -2   0   30.33    1.46
  -7   2   0   29.75    1.03
  -7   2   0   29.86    1.03
  -7   2   0   30.16    1.04
  -7   2   0   30.37    1.02
   6  -2   0   -1.39    2.58
   6  -2   0    0.15    0.02
   6  -2   0    0.23    0.23
   6  -2   0    0.11    0.03
   6  -2   0    0.15    0.03
  -6   2   0    0.14    0.03
  -6   2   0    0.17    0.03
  -6   2   0    0.08    0.13
  -6   2   0    0.11    0.03
  -6   2   0    0.16    0.02
  -6   2   0    0.11    0.03
   5  -2   0    0.13    0.18
   5  -2   0   -0.03    1.33
   5  -2   0    0.07    0.03
   5  -2   0    0.16    0.22
   5  -2   0    0.04    0.02
   5  -2   0    0.08    0.02
  -5   2   0    0.02    0.02
  -5   2   0    0.06    0.02
  -5   2   0    0.05    0.02
  -5   2   0    0.01    0.02
   4  -2   0    3.63    0.48
   4  -2   0    3.58    0.80
  -4   2   0    4.95    1.59
  -4   2   0    3.08    0.13
   3  -2   0    6.18    0.75
   3  -2   0    7.49    0.38
   3  -2   0    6.40    0.44
  -3   2   0    7.81    1.01
   2  -2   0    0.67    0.06
   2  -2   0    0.83    0.39
   2  -2   0    0.68    0.14
  -2   2   0    0.44    0.32
   1  -2   0    1.94    0.29
   1  -2   0    1.81    0.15
  -1   2   0    1.79    0.26
  -1   2   0    1.81    0.19
   0   2   0   41.88    1.50
   1   2   0   57.77    2.05
   2   2   0    6.17    0.34
   2   2   0    5.47    0.42
   2   2   0    6.43    0.35
  -3  -2   0    0.46    0.06
   3   2   0    0.79    0.31
   3   2   0    0.56    0.18
  -4  -2   0   12.33    0.44
  -4  -2   0   10.26    0.40
   4   2   0   10.51    0.92
   4   2   0   11.24    0.97
   4   2   0   11.80    0.63
  -5  -2   0    4.76    0.26
   5   2   0    4.76    0.19
   5   2   0    3.86    0.93
  -6  -2   0    2.30    0.11
  -6  -2   0    2.34    0.11
  -6  -2   0    2.55    0.11
  -6  -2   0    2.63    0.12
   6   2   0    2.53    0.13
   6   2   0    2.81    0.44
  -7  -2   0    0.37    0.05
  -7  -2   0    0.30    0.04
  -7  -2   0    0.33    0.05
  -7  -2   0    0.33    0.05
   7   2   0    0.29    0.05
   7   2   0    0.38    0.04
  -8  -2   0    0.56    0.05
  -8  -2   0    0.51    0.06
  -8  -2   0    0.54    0.05
   8   2   0    0.40    0.06
   8   2   0    0.51    0.04
  -9  -2   0    0.78    0.06
  -9  -2   0    0.85    0.05
  -9  -2   0    0.79    0.05
   9  -3   0    0.86    0.05
  -9   3   0    0.83    0.05
  -9   3   0    0.85    0.05
   8  -3   0    0.02    0.03
   8  -3   0   -0.03    0.03
   8  -3   0   -0.01    0.02
  -8   3   0    0.00    0.02
  -8   3   0    0.05    0.03
   7  -3   0   11.93    0.40
   7  -3   0   11.44    0.79
   7  -3   0   11.93    0.42
   7  -3   0   11.63    0.42
  -7   3   0   11.66    0.42
  -7   3   0   11.71    0.42
  -7   3   0   11.79    0.40
   6  -3   0   18.30    0.64
   6  -3   0   17.95    0.96
   6  -3   0   18.74    0.63
   6  -3   0   18.40    0.64
  -6   3   0   18.13    0.65
  -6   3   0   18.59    0.63
  -6   3   0   18.46    0.64
   5  -3   0    2.69    1.74
   5  -3   0    1.74    0.31
   5  -3   0    1.63    0.08
   5  -3   0    1.62    0.08
   5  -3   0    1.56    0.09
   5  -3   0    1.57    0.07
  -5   3   0    1.53    0.07
  -5   3   0    1.68    0.08
  -5   3   0    1.67    0.08
  -5   3   0    1.71    0.11
   4  -3   0    1.26    1.14
   3  -3   0    0.17    0.03
   3  -3   0    0.15    0.16
   3  -3   0    0.37    0.62
   3  -3   0    0.16    0.11
  -3   3   0   -0.43    0.72
   2  -3   0   88.18    3.09
   2  -3   0   82.73    2.92
   2  -3   0   83.81    3.03
   2  -3   0   87.58    3.26
  -2   3   0   88.94    3.25
   1  -3   0  184.63    6.36
   1  -3   0  177.72    6.47
  -1   3   0  197.27    6.47
   0  -3   0   56.94    2.00
   0  -3   0   59.76    2.01
   1   3   0   31.25    1.20
   2   3   0    5.64    0.37
  -3  -3   0   12.19    0.44
   3   3   0   11.46    0.63
   3   3   0   11.14    0.59
   3   3   0   12.02    0.62
  -4  -3   0    1.55    0.14
  -4  -3   0    1.61    0.09
   4   3   0    1.61    0.09
   4   3   0    1.73    0.50
   4   3   0    1.28    0.28
  -5  -3   0    0.21    0.16
   5   3   0    0.21    0.04
   5   3   0   -1.31    0.85
   5   3   0    0.38    2.01
   5   3   0    0.29    0.26
  -6  -3   0    4.13    0.17
  -6  -3   0    3.78    0.16
  -6  -3   0    4.35    0.20
   6   3   0    4.17    0.18
   6   3   0    4.16    0.15
   6   3   0    4.15    0.55
  -7  -3   0    0.20    0.03
  -7  -3   0    0.17    0.04
  -7  -3   0    0.15    0.04
  -7  -3   0    0.33    0.17
   7   3   0    0.19    0.03
  -8  -3   0    1.90    0.10
  -8  -3   0    1.83    0.08
   8   3   0    1.55    0.10
  -9  -3   0    0.32    0.04
  -9  -3   0    0.29    0.03
  -9  -3   0    0.28    0.03
   9  -4   0    1.64    0.07
   9  -4   0    1.42    0.06
  -9   4   0    1.50    0.07
   8  -4   0    2.01    0.48
   8  -4   0    2.82    0.12
   8  -4   0    2.88    0.11
   8  -4   0    2.72    0.11
  -8   4   0    2.70    0.12
  -8   4   0    2.74    0.11
   7  -4   0    3.20    0.14
   7  -4   0    2.92    0.47
   7  -4   0    3.18    0.12
   7  -4   0    2.85    0.13
   7  -4   0    3.25    0.13
  -7   4   0    3.10    0.13
  -7   4   0    3.09    0.13
   6  -4   0    3.31    0.17
   6  -4   0    2.52    0.37
   6  -4   0    3.08    0.13
   6  -4   0    3.04    0.12
   6  -4   0    3.01    0.13
  -6   4   0    3.02    0.13
  -6   4   0    3.09    0.12
   5  -4   0    1.58    0.10
   5  -4   0    1.83    0.09
   5  -4   0    1.80    0.08
   5  -4   0    1.78    0.34
   5  -4   0    1.76    0.08
  -5   4   0    1.85    0.09
  -5   4   0    1.53    0.09
  -5   4   0    1.82    0.08
   4  -4   0    3.71    0.15
   4  -4   0    6.64    1.82
   4  -4   0    3.37    0.35
  -4   4   0    3.58    0.14
  -4   4   0    3.70    0.15
   3  -4   0    8.63    0.32
   3  -4   0    8.75    0.60
   3  -4   0    9.76    0.50
   3  -4   0    9.64    1.31
   2  -4   0    0.21    0.71
   2  -4   0    0.41    0.15
   2  -4   0    0.36    0.08
   2  -4   0    0.54    0.15
   1  -4   0    1.68    0.17
   1  -4   0    1.30    0.54
   0  -4   0    2.05    0.11
   0  -4   0    2.23    0.12
   2   4   0    0.22    0.19
  -3  -4   0    5.52    0.25
   3   4   0    6.19    0.47
  -4  -4   0   15.80    0.60
   4   4   0   15.81    0.56
   4   4   0   15.15    0.54
   4   4   0   15.57    0.88
  -5  -4   0    0.09    0.04
   5   4   0    0.02    0.30
   5   4   0    0.13    0.05
  -6  -4   0    3.18    0.14
  -6  -4   0    3.20    0.13
   6   4   0    3.02    0.15
  -7  -4   0    0.93    0.06
  -7  -4   0    0.93    0.08
  -7  -4   0    0.97    0.06
   7   4   0    0.98    0.08
  -8  -4   0    0.08    0.03
  -8  -4   0    0.10    0.02
   8   4   0    0.04    0.03
  -9  -4   0    0.22    0.02
   9  -5   0    0.84    0.05
  -9   5   0    0.80    0.04
   8  -5   0    0.00    0.02
   8  -5   0    0.01    0.02
   8  -5   0    0.01    0.02
  -8   5   0    0.02    0.02
   7  -5   0    3.31    0.13
   7  -5   0    2.69    0.45
   7  -5   0    3.41    0.13
   7  -5   0    3.13    0.14
   7  -5   0    3.41    0.14
  -7   5   0    3.25    0.12
  -7   5   0    3.28    0.14
   6  -5   0    8.89    0.31
   6  -5   0    8.78    0.31
   6  -5   0    9.02    0.32
   6  -5   0    8.57    0.32
  -6   5   0    8.97    0.32
  -6   5   0    8.59    0.31
  -6   5   0    8.02    0.31
   5  -5   0    0.13    0.29
   5  -5   0    0.27    0.04
   5  -5   0    0.32    0.04
  -5   5   0    0.29    0.04
  -5   5   0    0.25    0.03
   4  -5   0    2.42    0.11
   4  -5   0    2.20    0.09
   4  -5   0    2.17    0.10
   4  -5   0    2.12    0.35
  -4   5   0    2.37    0.10
  -4   5   0    2.26    0.10
  -4   5   0    2.45    0.11
   3  -5   0    0.22    0.03
   3  -5   0    0.39    0.29
   3  -5   0    0.37    0.17
  -3   5   0    0.22    0.03
  -3   5   0    0.19    0.03
  -3   5   0    0.28    0.04
   2  -5   0    9.17    0.34
   2  -5   0   10.37    0.54
   1  -5   0    3.87    0.28
   0  -5   0    1.44    0.18
   0  -5   0    1.33    0.13
  -3  -5   0    0.42    0.12
   3   5   0    0.44    0.06
   3   5   0    0.32    0.05
   3   5   0    0.27    0.05
  -4  -5   0   -0.09    0.21
   4   5   0    0.51    0.05
   4   5   0    0.56    0.06
   4   5   0    0.43    0.05
   4   5   0    0.51    0.06
   5   5   0    0.07    0.03
   5   5   0    0.04    0.04
   5   5   0    0.11    0.05
  -6  -5   0    2.55    0.11
  -6  -5   0    2.66    0.28
  -6  -5   0    2.79    0.13
   6   5   0    2.90    0.14
  -7  -5   0    0.34    0.04
  -7  -5   0    0.33    0.05
   7   5   0    0.31    0.04
  -8  -5   0    0.39    0.04
   8   5   0    0.36    0.04
   9  -6   0    0.28    0.02
  -9   6   0    0.31    0.02
   8  -6   0    0.53    0.04
   8  -6   0    0.58    0.04
   8  -6   0    0.37    0.05
  -8   6   0    0.56    0.04
   7  -6   0   -0.01    0.28
   7  -6   0    0.06    0.03
   7  -6   0    0.05    0.02
   7  -6   0    0.04    0.03
  -7   6   0    0.02    0.02
   6  -6   0    2.00    0.09
   6  -6   0    2.04    0.10
   6  -6   0    2.03    0.10
  -6   6   0    1.95    0.10
   5  -6   0    5.04    0.19
   5  -6   0    5.22    0.20
   5  -6   0    5.11    0.21
   5  -6   0    4.88    0.71
  -5   6   0    5.30    0.21
  -5   6   0    4.98    0.20
  -5   6   0    5.47    0.20
   4  -6   0   15.63    0.54
   4  -6   0   14.73    0.88
   4  -6   0   15.69    0.55
   4  -6   0   15.09    0.53
  -4   6   0   15.89    0.54
   3  -6   0   -0.20    0.44
   3  -6   0   -0.07    0.21
   2  -6   0    3.87    0.60
   2  -6   0    3.66    0.15
  -2   6   0    3.96    0.15
  -2   6   0    3.92    0.15
  -2   6   0    3.71    0.14
   1  -6   0    0.31    0.17
   1  -6   0    0.29    0.28
  -1   6   0    0.37    0.05
  -1   6   0    0.29    0.04
   0  -6   0    1.89    0.26
   0   6   0    2.01    0.09
  -1  -6   0    6.84    0.32
  -1  -6   0    6.58    0.35
  -1  -6   0    6.58    0.40
   1   6   0    6.44    0.24
   1   6   0    5.90    0.23
  -2  -6   0    5.53    0.28
   2   6   0    5.07    0.19
   2   6   0    5.25    0.19
   2   6   0    5.17    0.19
  -3  -6   0    2.72    0.22
   3   6   0    2.66    0.12
   3   6   0    2.47    0.14
   3   6   0    2.65    0.11
   3   6   0    2.58    0.11
  -4  -6   0   -0.17    0.16
   4   6   0   -0.03    0.03
   4   6   0    0.03    0.03
   4   6   0   -0.03    0.03
   4   6   0    0.00    0.04
   4   6   0    0.03    0.04
  -5  -6   0    0.36    0.05
  -5  -6   0    0.32    0.25
   5   6   0    0.38    0.07
   5   6   0    0.32    0.06
  -6  -6   0    1.36    0.09
   6   6   0    1.32    0.10
  -7  -6   0    0.49    0.05
  -7  -6   0    0.43    0.04
   7   6   0    0.39    0.04
   7   6   0    0.44    0.06
   8   6   0    0.08    0.02
   8  -7   0    0.10    0.02
  -8   7   0    0.07    0.02
   7  -7   0   -0.02    0.02
   7  -7   0   -0.01    0.03
   7  -7   0   -0.01    0.02
  -7   7   0   -0.01    0.02
   6  -7   0    0.11    0.03
   6  -7   0    0.29    0.27
   6  -7   0    0.15    0.03
  -6   7   0    0.11    0.03
  -6   7   0    0.15    0.03
   5  -7   0    2.21    0.11
   5  -7   0    2.18    0.10
   5  -7   0    2.19    0.10
  -5   7   0    2.29    0.11
  -5   7   0    2.21    0.11
  -5   7   0    2.18    0.10
   4  -7   0    3.36    0.14
   4  -7   0    3.61    0.15
   4  -7   0    3.36    0.14
  -4   7   0    3.50    0.15
  -4   7   0    3.49    0.14
  -4   7   0    3.48    0.13
   3  -7   0    0.57    0.06
   3  -7   0    0.57    0.05
   3  -7   0    0.71    0.35
   3  -7   0    0.84    0.07
  -3   7   0    0.63    0.04
  -3   7   0    0.55    0.06
  -3   7   0    0.61    0.05
   2  -7   0   21.98    1.06
   2  -7   0   21.23    0.73
  -2   7   0   20.39    0.76
   1  -7   0    0.92    0.71
   1  -7   0    0.82    0.29
  -1   7   0    0.66    0.05
  -1   7   0    0.72    0.05
   0  -7   0    3.80    0.41
   0  -7   0    1.97    0.68
   0   7   0    3.38    0.14
   0   7   0    3.09    0.13
   0   7   0    3.55    0.14
  -1  -7   0    1.92    0.36
   1   7   0    1.53    0.08
   1   7   0    1.54    0.08
   1   7   0    1.37    0.07
   1   7   0    1.46    0.09
   2   7   0    6.34    0.24
   2   7   0    6.61    0.24
   2   7   0    6.67    0.26
   2   7   0    6.82    0.26
   2   7   0    6.45    0.24
   3   7   0    0.11    0.05
   3   7   0    0.10    0.03
   3   7   0    0.04    0.03
   3   7   0    0.12    0.03
   3   7   0    0.15    0.04
   3   7   0    0.10    0.04
   4   7   0    0.14    0.04
   4   7   0    0.10    0.07
   4   7   0    0.15    0.05
   4   7   0    0.09    0.03
   5   7   0    2.36    0.10
   5   7   0    2.30    0.12
   5   7   0    2.45    0.13
  -6  -7   0    0.01    0.04
   6   7   0    0.07    0.02
   6   7   0    0.04    0.04
   7   7   0    0.01    0.03
   7  -8   0    0.58    0.03
   7  -8   0    0.59    0.04
   7  -8   0    0.49    0.05
  -7   8   0    0.52    0.03
   6  -8   0    0.32    0.05
   6  -8   0    0.31    0.04
   6  -8   0    0.34    0.05
  -6   8   0    0.37    0.03
   5  -8   0    2.26    0.10
   5  -8   0    2.43    0.13
   5  -8   0    2.28    0.10
  -5   8   0    2.25    0.09
  -5   8   0    2.30    0.10
   4  -8   0    0.03    0.02
   4  -8   0    0.06    0.03
   4  -8   0    0.04    0.03
  -4   8   0    0.10    0.03
  -4   8   0    0.11    0.03
   3  -8   0    0.58    0.05
   3  -8   0    0.51    0.06
  -3   8   0    0.53    0.06
  -3   8   0    0.52    0.06
   2  -8   0    0.88    0.07
  -2   8   0    0.85    0.06
  -2   8   0    0.77    0.06
   1  -8   0    0.04    0.69
   1  -8   0    0.21    0.04
  -1   8   0    0.32    0.04
  -1   8   0    0.27    0.04
   0   8   0    0.02    0.02
   0   8   0    0.02    0.02
   1   8   0    1.79    0.09
   1   8   0    1.76    0.10
   1   8   0    1.78    0.09
   1   8   0    1.75    0.08
   2   8   0    0.18    0.06
   2   8   0    0.14    0.05
   3   8   0    0.17    0.03
   3   8   0    0.20    0.04
   3   8   0    0.18    0.04
   3   8   0    0.27    0.05
   4   8   0    1.13    0.07
   4   8   0    1.25    0.09
   4   8   0    1.26    0.09
   4   8   0    1.35    0.08
   5   8   0    0.49    0.06
   5   8   0    0.63    0.06
   6  -9   0    0.05    0.02
   6  -9   0    0.05    0.02
   6  -9   0    0.06    0.03
   5  -9   0    1.13    0.06
   5  -9   0    1.05    0.07
   5  -9   0    1.13    0.06
  -5   9   0    1.12    0.06
   4  -9   0    1.63    0.08
   4  -9   0    1.69    0.07
   4  -9   0    1.70    0.09
  -4   9   0    1.62    0.09
  -4   9   0    1.66    0.08
   3  -9   0    0.14    0.03
   3  -9   0    0.11    0.03
  -3   9   0    0.16    0.04
  -3   9   0    0.14    0.03
   2  -9   0    0.21    0.04
  -2   9   0    0.23    0.03
  -2   9   0    0.25    0.04
   1  -9   0    1.55    0.09
  -1   9   0    1.74    0.09
  -1   9   0    1.73    0.09
   0   9   0    0.69    0.06
   0   9   0    0.78    0.06
   1   9   0   -0.04    0.03
   1   9   0    0.00    0.02
   1   9   0   -0.02    0.04
   1   9   0   -0.03    0.02
   2   9   0    1.57    0.07
   2   9   0    1.51    0.08
   2   9   0    1.47    0.13
   3   9   0    0.46    0.05
   3   9   0    0.47    0.06
   3   9   0    0.40    0.06
   4   9   0    0.18    0.03
   5   9   0    0.56    0.04
   5 -10   0    0.02    0.04
   5 -10   0   -0.01    0.01
  -5  10   0    0.00    0.01
   4 -10   0    0.02    0.02
   4 -10   0    0.01    0.02
  -4  10   0    0.02    0.02
   3 -10   0    0.84    0.05
   3 -10   0    0.73    0.05
  -3  10   0    0.77    0.06
  -3  10   0    0.83    0.05
   2 -10   0    0.03    0.03
  -2  10   0    0.06    0.02
  -2  10   0    0.07    0.02
  -1  10   0    0.01    0.02
  -1  10   0    0.03    0.02
   0  10   0    0.56    0.05
   0  10   0    0.64    0.05
   0  10   0    0.69    0.05
   0  10   0    0.68    0.05
   1  10   0    2.17    0.09
   1  10   0    2.10    0.09
   2  10   0    0.00    0.02
  -3  11   0    0.32    0.03
  -2  11   0    0.05    0.02
  -2  11   0    0.06    0.02
  -1  11   0    0.30    0.03
  -1  11   0    0.32    0.03
   0  11   0   -0.01    0.03
   0  11   0   -0.02    0.02
   0  11  -1    0.84    0.04
  -1  11  -1    0.01    0.02
  -1  11  -1    0.02    0.02
  -2  11  -1    0.01    0.01
  -2  11  -1    0.00    0.02
  -3  11  -1    0.31    0.03
  -3  11  -1    0.32    0.03
   2  10  -1    0.10    0.02
   2  10  -1    0.17    0.03
   1  10  -1    0.02    0.02
   1  10  -1    0.05    0.02
   1  10  -1    0.01    0.02
   0  10  -1    0.17    0.05
   0  10  -1    0.28    0.04
   0  10  -1    0.33    0.04
  -1  10  -1    0.03    0.02
  -1  10  -1    0.07    0.03
   1 -10   1    0.12    0.05
  -2  10  -1    0.02    0.02
   2 -10   1    0.10    0.03
   2 -10   1    0.07    0.03
  -3  10  -1    0.48    0.04
   3 -10   1    0.51    0.04
   3 -10   1    0.48    0.05
  -4  10  -1    0.04    0.02
   4 -10   1    0.01    0.03
   4 -10   1    0.00    0.02
  -5  10  -1    0.08    0.02
   5 -10   1    0.08    0.02
   5 -10   1    0.06    0.01
   5 -10   1    0.05    0.03
   5   9  -1    0.10    0.02
   4   9  -1    1.40    0.08
   3   9  -1    1.28    0.08
   3   9  -1    1.23    0.07
   3   9  -1    1.21    0.06
   3   9  -1    1.31    0.08
   2   9  -1    0.01    0.02
   2   9  -1    0.04    0.03
   2   9  -1   -0.01    0.03
   2   9  -1   -0.01    0.03
   1   9  -1    0.03    0.03
   1   9  -1    0.07    0.03
   1   9  -1    0.07    0.04
   1   9  -1    0.01    0.03
   0   9  -1    0.90    0.06
   0   9  -1    0.74    0.06
  -1   9  -1   11.65    0.41
  -1   9  -1   11.34    0.41
  -2   9  -1    4.19    0.17
  -2   9  -1    4.15    0.17
   2  -9   1    4.55    0.18
   2  -9   1    4.18    0.17
  -3   9  -1    3.74    0.16
  -3   9  -1    3.95    0.16
   3  -9   1    4.19    0.15
   3  -9   1    4.01    0.16
  -4   9  -1    0.15    0.03
   4  -9   1    0.14    0.02
   4  -9   1    0.16    0.04
   4  -9   1    0.14    0.03
  -5   9  -1    0.08    0.02
   5  -9   1    0.03    0.02
   5  -9   1    0.06    0.02
   5  -9   1    0.05    0.03
   6  -9   1    0.13    0.03
   6  -9   1    0.11    0.02
   6  -9   1    0.12    0.02
   6  -9   1    0.11    0.02
   6   8  -1   -0.01    0.02
   5   8  -1    0.08    0.03
   4   8  -1    0.13    0.04
   4   8  -1    0.06    0.04
   4   8  -1    0.11    0.03
   3   8  -1    2.46    0.11
   3   8  -1    2.48    0.11
   3   8  -1    2.67    0.13
   3   8  -1    2.59    0.13
   2   8  -1    5.47    0.21
   2   8  -1    5.81    0.23
   1   8  -1    0.06    0.05
   1   8  -1    0.14    0.03
   1   8  -1    0.06    0.03
   0   8  -1    0.06    0.03
   0   8  -1    0.09    0.03
   0  -8   1   -0.51    0.43
  -1   8  -1    1.87    0.09
  -1   8  -1    1.93    0.09
   1  -8   1    1.80    0.09
  -2   8  -1    1.01    0.07
  -2   8  -1    1.12    0.07
   2  -8   1    1.15    0.07
  -3   8  -1    4.42    0.18
  -3   8  -1    4.60    0.18
   3  -8   1    4.53    0.17
   3  -8   1    4.49    0.18
   3  -8   1    4.39    0.17
  -4   8  -1    6.78    0.26
  -4   8  -1    6.80    0.25
  -4   8  -1    6.81    0.24
   4  -8   1    6.79    0.25
   4  -8   1    6.78    0.26
   4  -8   1    6.82    0.25
  -5   8  -1    5.84    0.22
  -5   8  -1    5.97    0.21
   5  -8   1    5.87    0.22
   5  -8   1    5.97    0.22
   5  -8   1    5.99    0.23
  -6   8  -1    0.12    0.02
  -6   8  -1    0.13    0.03
   6  -8   1    0.11    0.02
   6  -8   1    0.10    0.03
   6  -8   1    0.14    0.03
   7  -8   1    0.02    0.02
   7  -8   1    0.01    0.02
   7  -8   1    0.00    0.03
   7  -8   1    0.01    0.01
   7   7  -1    0.30    0.04
   6   7  -1    1.06    0.05
  -6  -7   1    0.83    0.07
   5   7  -1    0.92    0.09
   5   7  -1    0.85    0.05
   5   7  -1    0.91    0.06
   5   7  -1    0.95    0.08
   4   7  -1    1.49    0.12
   4   7  -1    1.29    0.07
   4   7  -1    1.32    0.07
   3   7  -1    3.20    0.13
   3   7  -1    3.24    0.13
   3   7  -1    3.51    0.14
   3   7  -1    3.32    0.15
   2   7  -1    0.46    0.05
  -2  -7   1    0.77    0.31
   1   7  -1    0.31    0.04
   1   7  -1    0.31    0.04
   1   7  -1    0.34    0.04
  -1  -7   1    0.52    0.25
   0   7  -1    0.66    0.05
   0   7  -1    0.67    0.06
   0  -7   1    0.70    0.26
   1  -7   1    0.05    0.22
   1  -7   1    0.13    0.04
  -2   7  -1    1.37    0.07
   2  -7   1    1.24    0.08
  -3   7  -1    3.43    0.14
  -3   7  -1    3.33    0.14
  -3   7  -1    3.46    0.13
   3  -7   1    3.76    0.54
   3  -7   1    3.23    0.15
   3  -7   1    3.32    0.14
  -4   7  -1    0.44    0.06
  -4   7  -1    0.44    0.05
  -4   7  -1    0.42    0.04
   4  -7   1    0.40    0.04
   4  -7   1    0.47    0.06
   4  -7   1    0.47    0.05
   5  -7   1    1.59    0.09
   5  -7   1    1.67    0.10
  -6   7  -1    0.41    0.05
  -6   7  -1    0.43    0.04
   6  -7   1    0.42    0.05
   6  -7   1    0.46    0.06
   7  -7   1    0.17    0.04
  -8   7  -1    0.31    0.02
   8  -7   1    0.32    0.03
   8  -7   1    0.29    0.03
   8   6  -1    0.58    0.04
   7   6  -1    0.02    0.02
   7   6  -1    0.04    0.03
  -7  -6   1   -0.03    0.03
   6   6  -1    0.11    0.04
   6   6  -1    0.13    0.04
  -6  -6   1    0.04    0.04
   5   6  -1    1.43    0.09
   5   6  -1    1.29    0.10
   5   6  -1    1.28    0.09
  -5  -6   1    1.31    0.09
  -5  -6   1    1.40    0.26
   4   6  -1    0.53    0.05
   4   6  -1    0.65    0.06
   4   6  -1    0.48    0.07
  -4  -6   1    0.53    0.30
   3   6  -1    0.71    0.09
   3   6  -1    0.58    0.06
   3   6  -1    0.63    0.05
   3   6  -1    0.68    0.05
  -3  -6   1    0.73    0.16
   2   6  -1    0.75    0.06
   2   6  -1    0.63    0.07
  -2  -6   1    0.78    0.14
   1   6  -1    1.62    0.08
  -1  -6   1    1.90    0.20
  -1  -6   1    1.75    0.21
   0   6  -1    2.96    0.12
   0  -6   1    2.93    0.28
  -1   6  -1    0.93    0.06
  -1   6  -1    0.92    0.06
   1  -6   1    1.11    0.22
  -2   6  -1    2.17    0.10
  -2   6  -1    2.29    0.09
  -2   6  -1    2.20    0.10
   2  -6   1    2.20    0.10
   2  -6   1    1.84    0.44
   2  -6   1    2.11    0.30
  -3   6  -1    0.07    0.02
  -3   6  -1    0.04    0.03
  -3   6  -1    0.04    0.02
   3  -6   1    0.73    0.44
   3  -6   1    0.00    0.03
   3  -6   1    0.09    0.02
   3  -6   1    0.09    0.03
   3  -6   1   -0.06    0.21
  -4   6  -1    4.35    0.19
  -4   6  -1    4.63    0.18
   4  -6   1    4.39    0.18
   4  -6   1    4.32    0.17
   4  -6   1    4.47    0.17
   4  -6   1    3.65    0.50
  -5   6  -1    1.08    0.07
  -5   6  -1    1.06    0.06
   5  -6   1    1.08    0.06
   5  -6   1    1.06    0.08
   5  -6   1    1.02    0.06
   5  -6   1    1.01    0.47
  -6   6  -1    8.52    0.31
   6  -6   1    8.77    0.32
  -7   6  -1    0.17    0.03
   7  -6   1    0.12    0.05
   7  -6   1    0.23    0.03
   7  -6   1    0.21    0.04
   7  -6   1    0.08    0.31
   7  -6   1    0.22    0.03
  -8   6  -1    0.01    0.02
   8  -6   1    0.03    0.02
   8  -6   1    0.03    0.02
   8  -6   1    0.10    0.02
   8   5  -1    0.15    0.03
  -8  -5   1    0.16    0.03
   7   5  -1    2.69    0.13
  -7  -5   1    2.65    0.12
   6   5  -1    0.27    0.09
  -6  -5   1    0.20    0.03
  -6  -5   1    0.30    0.32
  -6  -5   1    0.24    0.05
   5   5  -1    3.40    0.15
   5   5  -1    3.49    0.16
  -5  -5   1    3.52    0.27
  -5  -5   1    3.48    0.17
   4   5  -1    4.21    0.17
   4   5  -1    4.19    0.18
   4   5  -1    4.01    0.16
  -4  -5   1    4.53    0.27
  -4  -5   1    4.47    0.41
   3   5  -1    9.49    0.36
  -3  -5   1    9.87    0.42
  -3  -5   1   11.35    0.45
  -2  -5   1    8.18    0.33
  -2  -5   1    9.01    0.37
  -1  -5   1   10.92    0.43
   0  -5   1    6.86    0.31
   1  -5   1    1.52    0.20
   2  -5   1    0.33    0.15
   2  -5   1    0.23    0.21
  -3   5  -1    2.52    0.11
  -3   5  -1    2.25    0.10
  -3   5  -1    2.26    0.10
   3  -5   1    2.14    0.38
   3  -5   1    2.46    0.10
  -4   5  -1    0.39    0.04
  -4   5  -1    0.51    0.05
  -4   5  -1    0.53    0.05
   4  -5   1    0.51    0.04
   4  -5   1    1.03    0.50
   4  -5   1    0.49    0.05
   4  -5   1    0.53    0.05
  -5   5  -1    9.34    0.33
  -5   5  -1    9.70    0.34
  -5   5  -1    9.81    0.34
   5  -5   1    7.97    0.70
   5  -5   1    9.81    0.35
   5  -5   1    9.57    0.34
   5  -5   1    9.68    0.36
  -6   5  -1   19.78    0.72
  -6   5  -1   21.11    0.71
  -6   5  -1   20.89    0.72
   6  -5   1   20.14    0.72
   6  -5   1   21.12    0.71
   6  -5   1   21.33    0.73
   6  -5   1   20.94    0.72
  -7   5  -1    2.68    0.11
  -7   5  -1    2.69    0.12
   7  -5   1    2.76    0.11
   7  -5   1    2.66    0.11
   7  -5   1    2.09    0.39
   7  -5   1    2.75    0.12
  -8   5  -1    0.07    0.02
   8  -5   1    0.09    0.03
   8  -5   1    0.09    0.02
   8  -5   1    0.06    0.02
  -9   5  -1    0.02    0.02
   9  -5   1    0.04    0.02
   9  -5   1    0.02    0.01
  -9  -4   1    1.26    0.05
  -9  -4   1    1.25    0.06
   8   4  -1    0.04    0.03
  -8  -4   1    0.10    0.03
  -8  -4   1    0.04    0.02
  -8  -4   1    0.05    0.03
   7   4  -1    0.09    0.04
  -7  -4   1    0.19    0.03
  -7  -4   1    0.14    0.04
  -7  -4   1    0.09    0.03
   6   4  -1    1.05    0.09
   6   4  -1    1.07    0.09
  -6  -4   1    0.98    0.18
  -6  -4   1    1.06    0.08
  -6  -4   1    0.95    0.08
  -6  -4   1    1.08    0.07
   5   4  -1    7.90    0.31
  -5  -4   1    7.12    0.28
   4   4  -1    4.11    0.16
   4   4  -1    4.12    0.17
   4   4  -1    4.21    0.16
   4   4  -1    4.59    0.46
  -4  -4   1    3.75    0.18
  -4  -4   1    4.21    0.24
   3   4  -1    3.03    0.35
  -3  -4   1    3.19    0.17
  -2  -4   1    6.37    0.25
   1   4  -1    0.08    0.13
  -1  -4   1    0.07    0.05
   0   4  -1   10.19    0.53
   0  -4   1    9.28    0.36
   0  -4   1    9.86    0.38
  -1   4  -1    0.91    0.35
  -1   4  -1    0.67    0.19
   1  -4   1    0.64    0.53
   1  -4   1    0.81    0.14
  -2   4  -1   13.04    1.00
   2  -4   1   13.55    0.67
   2  -4   1   12.43    0.60
   2  -4   1   11.71    1.13
   2  -4   1   12.74    0.46
  -3   4  -1   11.88    2.20
   3  -4   1   10.92    0.69
   3  -4   1   10.02    0.37
   3  -4   1   10.92    1.52
  -4   4  -1    3.95    0.16
  -4   4  -1    3.87    0.15
   4  -4   1    3.79    0.54
   4  -4   1    3.77    0.14
   4  -4   1    4.09    0.37
   4  -4   1    3.94    0.18
   4  -4   1    3.75    0.15
   4  -4   1    5.11    1.83
  -5   4  -1    3.00    0.13
  -5   4  -1    2.61    0.15
  -5   4  -1    3.05    0.12
   5  -4   1    3.07    0.13
   5  -4   1    2.94    0.12
   5  -4   1    2.83    0.43
   5  -4   1    2.95    0.12
  -6   4  -1    7.43    0.28
  -6   4  -1    7.68    0.28
   6  -4   1    7.61    0.29
   6  -4   1    8.24    0.30
   6  -4   1    7.60    0.28
   6  -4   1    7.76    0.27
  -7   4  -1    5.53    0.21
  -7   4  -1    5.68    0.22
   7  -4   1    4.58    0.51
   7  -4   1    5.70    0.21
  -8   4  -1    4.13    0.16
  -8   4  -1    4.09    0.15
   8  -4   1    4.12    0.15
   8  -4   1    3.85    0.15
   8  -4   1    2.94    0.59
   8  -4   1    4.06    0.16
  -9   4  -1    0.39    0.03
   9  -4   1    0.30    0.03
   9  -4   1    0.34    0.03
  -9  -3   1    0.34    0.04
  -9  -3   1    0.42    0.03
  -9  -3   1    0.35    0.03
   8   3  -1    0.01    0.03
  -8  -3   1   -0.01    0.02
  -8  -3   1    0.04    0.03
  -8  -3   1    0.05    0.03
   7   3  -1    0.49    0.09
  -7  -3   1    0.47    0.07
  -7  -3   1    0.52    0.07
  -7  -3   1    0.67    0.17
  -7  -3   1    0.55    0.07
   6   3  -1    1.56    0.10
   6   3  -1    1.52    0.07
  -6  -3   1    1.51    0.09
  -6  -3   1    1.55    0.08
   5   3  -1    6.44    0.24
   5   3  -1    6.19    1.34
   5   3  -1    6.38    0.25
   5   3  -1    7.05    0.56
   5   3  -1    6.32    0.23
  -5  -3   1    6.45    0.25
   4   3  -1    6.16    0.48
   4   3  -1    5.72    1.02
   4   3  -1    6.31    0.69
  -4  -3   1    5.49    0.22
   3   3  -1    0.03    0.28
   3   3  -1    0.06    0.18
  -3  -3   1    0.11    0.05
   2   3  -1    4.95    0.35
   2   3  -1    4.75    0.26
  -2  -3   1    4.60    0.19
   1   3  -1   87.56    3.08
   0   3  -1   27.47    1.08
   0   3  -1   27.52    1.05
   0  -3   1   29.17    0.98
   0  -3   1   28.38    1.06
   0  -3   1   27.61    0.97
  -1   3  -1   60.34    2.31
  -1   3  -1   61.84    2.22
   1  -3   1   61.86    2.32
   1  -3   1   62.58    2.17
  -2   3  -1   53.50    1.99
  -2   3  -1   57.16    1.87
   2  -3   1   53.35    1.99
   2  -3   1   52.43    1.85
   2  -3   1   52.99    2.23
   2  -3   1   57.53    2.03
  -3   3  -1    1.13    0.85
  -3   3  -1    1.64    0.20
   3  -3   1    2.11    0.78
   3  -3   1    1.79    0.28
   3  -3   1    1.76    0.08
  -4   3  -1    1.71    2.03
   4  -3   1    3.99    0.33
   4  -3   1    4.18    1.16
   4  -3   1    3.81    0.15
  -5   3  -1   15.60    0.51
  -5   3  -1   14.84    0.53
  -5   3  -1   15.12    0.52
   5  -3   1   11.51    2.11
   5  -3   1   14.88    0.52
   5  -3   1   14.99    0.53
   5  -3   1   15.30    0.72
   5  -3   1   13.92    0.79
   5  -3   1   15.70    0.53
   5  -3   1   14.55    0.52
  -6   3  -1    4.21    0.17
  -6   3  -1    4.46    0.16
  -6   3  -1    4.53    0.20
   6  -3   1    4.82    0.46
   6  -3   1    4.52    0.18
   6  -3   1    4.56    0.18
   6  -3   1    4.59    0.18
  -7   3  -1   10.10    0.37
  -7   3  -1   10.51    0.36
  -7   3  -1   10.02    0.35
   7  -3   1   10.26    0.37
   7  -3   1    9.98    0.36
   7  -3   1    9.81    0.73
   7  -3   1   10.15    0.35
   7  -3   1   10.10    0.36
  -8   3  -1    0.10    0.03
  -8   3  -1    0.10    0.03
   8  -3   1    0.09    0.02
   8  -3   1    0.08    0.03
   8  -3   1    0.12    0.03
  -9   3  -1    0.53    0.04
   9  -3   1    0.49    0.04
  -9  -2   1    0.38    0.06
  -9  -2   1    0.54    0.04
  -9  -2   1    0.49    0.04
   8   2  -1    2.51    0.10
   8   2  -1    2.16    0.11
  -8  -2   1    2.38    0.10
  -8  -2   1    2.32    0.11
   7   2  -1    1.16    0.09
   7   2  -1    1.31    0.07
  -7  -2   1    1.22    0.19
  -7  -2   1    1.29    0.09
  -7  -2   1    1.26    0.08
  -7  -2   1    1.05    0.07
  -7  -2   1    1.36    0.07
   6   2  -1    4.58    0.51
   6   2  -1    4.24    0.17
  -6  -2   1    4.15    0.17
  -6  -2   1    4.40    0.18
  -6  -2   1    4.28    0.16
  -6  -2   1    4.05    0.17
   5   2  -1    7.58    0.55
   5   2  -1    6.25    1.00
   5   2  -1    8.18    0.34
  -5  -2   1    7.67    0.29
   4   2  -1    2.14    0.54
   4   2  -1    2.21    0.64
   4   2  -1    2.39    0.28
  -4  -2   1    2.09    0.10
  -4  -2   1    2.39    0.14
   3   2  -1    2.03    0.36
   3   2  -1    1.78    0.23
  -3  -2   1    1.84    0.10
   2   2  -1    8.81    0.54
   2   2  -1    9.64    0.41
   2   2  -1    9.74    0.46
   2   2  -1    9.12    0.47
  -2  -2   1    9.26    0.34
   1   2  -1 1000.00   33.66
   0   2  -1    0.75    0.14
   0   2  -1    0.74    0.15
   0  -2   1    0.76    0.15
   0  -2   1    0.67    0.05
  -1   2  -1    9.68    0.44
  -1   2  -1    9.18    0.54
   1  -2   1    9.76    0.34
   1  -2   1   10.57    0.41
   1  -2   1    9.75    0.54
  -2   2  -1   16.43    0.67
  -2   2  -1   15.92    0.89
   2  -2   1   16.27    0.68
   2  -2   1   16.86    0.91
   2  -2   1   17.39    0.71
  -3   2  -1    1.84    0.74
   3  -2   1    1.79    0.27
   3  -2   1    1.96    0.20
   3  -2   1    2.14    0.53
  -4   2  -1    7.16    2.05
  -4   2  -1   10.89    0.37
   4  -2   1   10.23    0.37
   4  -2   1    9.86    1.21
  -5   2  -1    0.88    0.08
  -5   2  -1    1.06    0.06
  -5   2  -1    0.89    0.05
   5  -2   1    0.92    0.06
   5  -2   1   -0.45    1.25
   5  -2   1    0.91    0.06
   5  -2   1    0.89    0.05
   5  -2   1    0.91    0.05
  -6   2  -1    2.12    0.10
  -6   2  -1    2.14    0.10
  -6   2  -1    2.10    0.10
  -6   2  -1    2.05    0.09
   6  -2   1    2.74    3.10
   6  -2   1    2.64    0.47
   6  -2   1    1.99    0.10
   6  -2   1    2.62    0.42
   6  -2   1    2.01    0.09
   6  -2   1    2.23    0.08
  -7   2  -1    4.45    0.17
  -7   2  -1    4.44    0.16
  -7   2  -1    4.32    0.18
  -7   2  -1    4.28    0.17
   7  -2   1    4.38    0.17
   7  -2   1    4.44    0.17
   7  -2   1    4.27    0.17
   7  -2   1    3.67    0.58
  -8   2  -1    2.07    0.09
  -8   2  -1    2.02    0.08
  -8   2  -1    2.02    0.10
   8  -2   1    2.01    0.10
   8  -2   1    1.97    0.09
  -9   2  -1    1.83    0.08
  -9   2  -1    1.78    0.08
   9  -2   1    1.81    0.08
   9   1  -1    0.29    0.03
  -9  -1   1    0.32    0.04
  -9  -1   1    0.28    0.03
   8   1  -1    2.19    0.10
  -8  -1   1    2.28    0.11
  -8  -1   1    2.08    0.10
  -8  -1   1    2.23    0.10
  -8  -1   1    2.35    0.11
   7   1  -1   12.33    0.48
   7   1  -1   13.68    0.47
  -7  -1   1   13.89    0.47
  -7  -1   1   13.97    0.48
  -7  -1   1   13.26    0.48
  -7  -1   1   14.00    0.49
  -7  -1   1   12.92    0.60
   6   1  -1   -0.03    0.03
   6   1  -1    0.04    0.02
   6   1  -1    0.27    0.30
   6   1  -1   -0.36    1.43
  -6  -1   1    0.02    0.03
  -6  -1   1    0.02    0.02
  -6  -1   1    0.06    0.03
  -6  -1   1    0.04    0.03
   5   1  -1    1.76    0.08
   5   1  -1    1.62    0.83
   5   1  -1    1.41    0.25
  -5  -1   1    1.64    0.09
   4   1  -1    0.04    0.13
   4   1  -1   -0.22    0.45
   4   1  -1    0.01    0.56
  -4  -1   1   -0.05    0.05
   3   1  -1   30.00    1.35
   3   1  -1   31.68    1.20
   3   1  -1   30.42    1.31
  -3  -1   1   30.79    1.07
   2   1  -1    0.56    0.17
   2   1  -1    0.46    0.19
   2   1  -1    0.73    0.16
  -2  -1   1    0.54    0.05
   1   1  -1   90.60    3.08
   1   1  -1   92.27    3.11
  -1  -1   1   86.58    3.08
  -1  -1   1   88.34    3.01
   0   1  -1    0.17    0.09
   0  -1   1    0.23    0.03
   0  -1   1    0.22    0.03
   0  -1   1    0.19    0.09
  -1   1  -1   86.27    2.87
  -1   1  -1   79.91    3.01
   1  -1   1   90.43    2.94
   1  -1   1   83.93    3.02
  -2   1  -1   46.24    1.61
  -2   1  -1   47.54    1.57
  -2   1  -1   45.47    1.87
   2  -1   1   44.73    1.81
   2  -1   1   46.42    1.68
  -3   1  -1  100.89    3.38
  -3   1  -1   99.45    3.84
   3  -1   1  101.21    3.48
   3  -1   1   97.05    3.74
  -4   1  -1    0.31    0.07
   4  -1   1    0.45    0.59
  -5   1  -1    0.59    0.05
  -5   1  -1    0.80    0.05
  -5   1  -1    0.61    0.04
   5  -1   1    0.88    0.23
   5  -1   1   -0.90    1.08
   5  -1   1    0.58    0.05
  -6   1  -1    7.18    0.27
  -6   1  -1    7.52    0.26
  -6   1  -1    7.74    0.28
  -6   1  -1    7.39    0.27
  -6   1  -1    7.33    0.27
   6  -1   1    7.23    0.27
   6  -1   1    7.17    0.55
   6  -1   1    7.63    0.60
   6  -1   1    7.36    0.27
   6  -1   1    7.28    0.26
  -7   1  -1    0.28    0.04
  -7   1  -1    0.30    0.04
  -7   1  -1    0.28    0.04
  -7   1  -1    0.30    0.04
   7  -1   1    0.27    0.04
   7  -1   1    0.17    0.04
   7  -1   1    0.30    0.04
  -8   1  -1    0.87    0.06
  -8   1  -1    0.86    0.06
  -8   1  -1    0.93    0.07
  -8   1  -1    0.83    0.05
   8  -1   1    0.85    0.06
  -9   1  -1    0.27    0.02
  10  -1   1    0.33    0.02
  10   0  -1    0.08    0.01
 -10   0   1    0.07    0.02
   9   0  -1    0.54    0.04
  -9   0   1    0.56    0.05
  -9   0   1    0.47    0.04
  -9   0   1    0.56    0.05
   8   0  -1    7.15    0.26
  -8   0   1    7.32    0.27
  -8   0   1    6.79    0.27
  -8   0   1    7.20    0.26
   7   0  -1    0.15    0.04
   7   0  -1    0.26    0.04
  -7   0   1    0.23    0.04
  -7   0   1    0.23    0.03
  -7   0   1    0.22    0.04
  -7   0   1    0.29    0.04
   6   0  -1    8.64    2.72
   6   0  -1   16.07    0.54
   6   0  -1   15.84    0.55
  -6   0   1   15.69    0.55
  -6   0   1   15.43    0.55
  -6   0   1   15.74    0.55
  -6   0   1   16.41    0.56
   5   0  -1    2.00    0.27
   5   0  -1    1.45    1.09
   5   0  -1    2.25    0.35
  -5   0   1    2.14    0.10
   4   0  -1    0.66    0.20
   4   0  -1    0.22    0.47
   4   0  -1    0.66    0.18
   4   0  -1    0.52    0.67
  -4   0   1    0.46    0.05
   3   0  -1   10.87    0.52
   3   0  -1   11.39    0.70
   3   0  -1   10.75    0.48
  -3   0   1   10.81    0.40
  -3   0   1   10.51    0.57
   2   0  -1    2.45    0.21
   2   0  -1    2.43    0.11
   2   0  -1    2.55    0.34
   2   0  -1    2.14    0.17
  -2   0   1    2.36    0.11
   1   0  -1   67.70    2.35
   1   0  -1   71.26    2.32
   1   0  -1   67.56    2.40
   0   0  -1    4.16    0.20
   0   0  -1    4.31    0.15
   0   0  -1    4.14    0.16
   0   0  -1    3.99    0.15
   0   0   1    4.32    0.19
  -1   0  -1   26.29    1.07
   1   0   1   25.87    1.06
   1   0   1   28.18    0.96
   1   0   1   30.55    0.97
   1   0   1   28.18    0.99
  -2   0  -1   81.55    2.66
  -2   0  -1   84.44    2.73
  -2   0  -1   76.85    2.91
   2   0   1   78.11    2.67
   2   0   1   73.35    2.71
   2   0   1   76.83    2.87
  -3   0  -1    8.19    0.92
  -3   0  -1    7.51    0.29
   3   0   1    7.14    0.68
   3   0   1    8.01    0.40
  -4   0  -1   22.21    0.79
   4   0   1   22.62    0.94
   4   0   1   20.77    1.24
  -5   0  -1    0.13    0.03
  -5   0  -1    0.12    0.03
  -5   0  -1   -0.04    0.08
   5   0   1    0.02    0.20
   5   0   1    0.36    0.91
   5   0   1    0.07    0.02
   5   0   1    0.33    0.21
  -6   0  -1    5.19    0.20
  -6   0  -1    5.43    0.20
  -6   0  -1    5.03    0.20
  -6   0  -1    5.31    0.19
   6   0   1    4.96    0.19
   6   0   1    5.75    1.86
   6   0   1    5.09    0.21
   6   0   1    5.10    0.20
   6   0   1    5.57    0.49
  -7   0  -1    2.34    0.11
  -7   0  -1    2.32    0.10
  -7   0  -1    2.32    0.11
   7   0   1    1.68    0.52
   7   0   1    2.32    0.10
  -8   0  -1    0.83    0.07
  -8   0  -1    0.95    0.06
  -8   0  -1    1.05    0.06
   8   0   1    0.83    0.06
  -9   0  -1    0.86    0.05
  -9   0  -1    0.81    0.05
  -9   0  -1    0.90    0.04
   9   0   1    0.86    0.05
  10  -1  -1    0.05    0.02
 -10   1   1    0.03    0.02
   9  -1  -1    0.49    0.05
  -9   1   1    0.34    0.05
  -9   1   1    0.42    0.05
  -9   1   1    0.45    0.05
  -9   1   1    0.52    0.04
   8  -1  -1    1.23    0.08
  -8   1   1    1.31    0.08
  -8   1   1    1.22    0.06
  -8   1   1    1.24    0.07
  -8   1   1    1.25    0.08
   7  -1  -1   13.82    0.49
   7  -1  -1   13.86    0.48
  -7   1   1   13.48    0.49
  -7   1   1   13.71    0.49
  -7   1   1   13.62    0.60
  -7   1   1   13.85    0.49
  -7   1   1   13.82    0.49
  -7   1   1   13.88    0.48
   6  -1  -1    1.85    0.08
   6  -1  -1    2.06    0.40
   6  -1  -1    2.86    0.46
   6  -1  -1    1.84    0.09
   6  -1  -1    1.67    1.98
  -6   1   1    1.75    0.08
  -6   1   1    1.75    0.10
  -6   1   1    1.79    0.09
  -6   1   1    1.99    0.16
  -6   1   1    1.82    0.09
  -6   1   1    1.90    0.09
   5  -1  -1    1.18    0.10
   5  -1  -1    1.07    1.01
   5  -1  -1    1.44    0.24
   5  -1  -1    1.78    0.29
  -5   1   1    1.29    0.07
   4  -1  -1    2.33    0.89
   4  -1  -1    1.64    0.59
   4  -1  -1    2.27    0.26
   4  -1  -1    2.28    0.22
  -4   1   1    2.04    0.09
   3  -1  -1    0.11    0.10
   3  -1  -1   -0.02    0.34
  -3   1   1    0.15    0.17
   2  -1  -1   46.00    1.57
   2  -1  -1   45.68    1.55
   2  -1  -1   44.21    1.62
   2  -1  -1   45.27    1.78
  -2   1   1   45.88    1.66
   1  -1  -1    0.13    0.14
   1  -1  -1    0.08    0.06
   1  -1  -1    0.09    0.07
   1  -1  -1   -0.15    0.11
  -1   1   1    0.13    0.03
   0  -1  -1   10.56    0.40
   0   1   1   10.19    0.40
  -1  -1  -1   14.10    0.49
  -1  -1  -1   13.50    0.59
   1   1   1   13.50    0.56
  -2  -1  -1   13.84    0.53
  -2  -1  -1   12.91    0.58
  -2  -1  -1   14.43    0.77
   2   1   1   14.54    0.68
  -3  -1  -1    0.36    0.15
  -3  -1  -1    0.23    0.05
   3   1   1   -0.05    0.31
  -4  -1  -1   15.41    0.58
  -4  -1  -1   16.14    0.59
   4   1   1   15.99    1.01
   4   1   1   16.38    0.75
  -5  -1  -1    3.84    0.17
  -5  -1  -1    3.42    0.22
   5   1   1    3.70    0.16
   5   1   1    4.20    0.99
   5   1   1    3.86    0.36
  -6  -1  -1    0.20    0.04
  -6  -1  -1    0.21    0.03
  -6  -1  -1    0.17    0.04
  -6  -1  -1    0.16    0.03
   6   1   1    0.21    0.25
   6   1   1    0.18    0.03
   6   1   1    0.15    0.04
  -7  -1  -1    6.77    0.25
  -7  -1  -1    6.53    0.24
  -7  -1  -1    6.58    0.23
   7   1   1    6.34    0.23
   7   1   1    5.94    0.25
   7   1   1    5.21    0.69
  -8  -1  -1    2.49    0.11
  -8  -1  -1    2.47    0.13
  -8  -1  -1    2.39    0.10
   8   1   1    2.43    0.10
   8   1   1    2.42    0.14
  -9  -1  -1    0.38    0.03
  -9  -1  -1    0.42    0.04
   9   1   1    0.42    0.03
  10  -2  -1    0.72    0.04
 -10   2   1    0.67    0.03
   9  -2  -1    0.70    0.05
  -9   2   1    0.74    0.05
  -9   2   1    0.72    0.05
   8  -2  -1    0.02    0.02
   8  -2  -1    0.01    0.03
  -8   2   1    0.02    0.03
  -8   2   1   -0.03    0.03
  -8   2   1   -0.01    0.02
   7  -2  -1   12.97    0.45
   7  -2  -1   12.86    0.46
   7  -2  -1   12.00    0.83
   7  -2  -1   12.72    0.45
  -7   2   1   12.93    0.46
  -7   2   1   12.51    0.45
  -7   2   1   12.99    0.46
  -7   2   1   12.95    0.44
   6  -2  -1    3.60    0.14
   6  -2  -1    3.94    0.42
   6  -2  -1    4.04    2.49
   6  -2  -1    3.73    0.14
   6  -2  -1    3.81    0.15
  -6   2   1    3.58    0.15
  -6   2   1    3.70    0.24
  -6   2   1    3.65    0.15
  -6   2   1    3.91    0.15
  -6   2   1    3.74    0.15
  -6   2   1    3.75    0.14
   5  -2  -1    0.61    0.04
   5  -2  -1    0.51    0.04
   5  -2  -1    0.90    0.25
   5  -2  -1    0.61    0.05
   5  -2  -1    0.19    1.17
  -5   2   1    0.55    0.05
  -5   2   1    0.70    0.10
  -5   2   1    0.58    0.04
  -5   2   1    0.61    0.05
  -5   2   1    0.49    0.05
   4  -2  -1   -0.07    0.69
   3  -2  -1    3.81    0.60
   3  -2  -1    3.66    0.27
  -3   2   1    3.90    0.16
   2  -2  -1   20.78    0.89
   2  -2  -1   22.68    0.83
   2  -2  -1   20.79    1.04
   1  -2  -1    5.17    0.36
   1  -2  -1    5.46    0.39
   1  -2  -1    6.02    0.30
   1  -2  -1    5.24    0.26
   0  -2  -1    1.21    0.15
   0   2   1    1.14    0.13
  -1  -2  -1    3.98    0.25
   1   2   1    4.19    0.20
   1   2   1    3.95    0.25
   2   2   1    0.17    0.13
   2   2   1    0.14    0.17
   3   2   1   24.70    1.02
  -4  -2  -1    7.16    0.30
   4   2   1    7.77    0.87
   4   2   1    7.61    0.49
  -5  -2  -1    2.80    0.21
  -5  -2  -1    2.91    0.13
   5   2   1    2.91    0.11
   5   2   1    2.82    0.13
   5   2   1    2.81    0.36
   5   2   1    2.58    0.87
  -6  -2  -1    0.08    0.04
  -6  -2  -1    0.08    0.04
  -6  -2  -1    0.08    0.03
   6   2   1    0.09    0.03
   6   2   1    0.18    0.30
  -7  -2  -1    0.56    0.05
  -7  -2  -1    0.55    0.06
  -7  -2  -1    0.54    0.05
   7   2   1    0.57    0.05
   7   2   1    0.45    0.07
   7   2   1    0.14    0.48
  -8  -2  -1    1.08    0.07
  -8  -2  -1    0.91    0.06
  -8  -2  -1    1.12    0.06
   8   2   1    0.93    0.07
   8   2   1    1.16    0.05
  -9  -2  -1    0.66    0.04
  -9  -2  -1    0.70    0.05
  -9  -2  -1    0.80    0.04
  10  -3  -1    0.16    0.02
   9  -3  -1    0.34    0.04
   9  -3  -1    0.32    0.03
  -9   3   1    0.35    0.03
  -9   3   1    0.33    0.04
   8  -3  -1    1.10    0.06
   8  -3  -1    1.07    0.07
  -8   3   1    1.00    0.07
  -8   3   1    1.08    0.06
   7  -3  -1    1.78    0.08
   7  -3  -1    1.68    0.09
   7  -3  -1    1.83    0.41
   7  -3  -1    1.65    0.07
  -7   3   1    1.78    0.09
  -7   3   1    1.69    0.09
  -7   3   1    1.67    0.07
   6  -3  -1    7.81    0.27
   6  -3  -1    7.96    0.29
   6  -3  -1    7.61    0.29
   6  -3  -1    7.25    0.58
   6  -3  -1    7.71    0.28
  -6   3   1    7.88    0.27
  -6   3   1    7.66    0.30
  -6   3   1    7.78    0.29
  -6   3   1    7.72    0.28
   5  -3  -1    0.08    0.02
   5  -3  -1    0.11    0.02
   5  -3  -1    0.07    0.03
   5  -3  -1   -0.79    1.69
  -5   3   1    0.08    0.04
  -5   3   1    0.10    0.02
  -5   3   1    0.10    0.03
  -5   3   1    0.08    0.13
   4  -3  -1   -1.61    0.99
   4  -3  -1    0.53    0.18
   3  -3  -1    2.54    0.67
   3  -3  -1    1.61    0.09
   3  -3  -1    1.60    0.21
   3  -3  -1    1.54    0.29
   2  -3  -1   -0.22    0.41
   2  -3  -1    0.01    0.12
   1  -3  -1   16.03    0.63
   1  -3  -1   17.18    0.68
   1  -3  -1   14.94    0.84
   1  -3  -1   14.97    0.77
   0  -3  -1  116.53    4.17
   0   3   1  129.88    4.25
   1   3   1    1.18    0.17
  -2  -3  -1    0.37    0.08
   2   3   1    0.32    0.16
   3   3   1    7.86    0.48
   3   3   1    7.09    0.49
   3   3   1    7.79    0.50
  -4  -3  -1    1.33    0.13
  -4  -3  -1    1.06    0.07
   4   3   1    1.22    0.08
   4   3   1    2.33    0.49
   4   3   1    1.22    0.27
  -5  -3  -1    7.49    0.39
  -5  -3  -1    8.30    0.30
   5   3   1    7.11    0.99
   5   3   1    8.50    1.97
   5   3   1    8.40    0.31
   5   3   1    8.25    0.31
   5   3   1    8.07    0.28
   5   3   1    7.15    0.59
  -6  -3  -1    1.26    0.07
  -6  -3  -1    1.30    0.08
  -6  -3  -1    1.37    0.09
   6   3   1    1.39    0.10
   6   3   1    0.99    0.54
   6   3   1    1.28    0.06
  -7  -3  -1    1.63    0.08
  -7  -3  -1    1.65    0.08
  -7  -3  -1    1.68    0.09
   7   3   1    1.58    0.10
   7   3   1    1.67    0.07
  -8  -3  -1    2.96    0.13
  -8  -3  -1    3.00    0.12
  -8  -3  -1    2.91    0.12
  -9  -3  -1    0.01    0.01
  -9  -3  -1    0.02    0.01
   9  -4  -1    0.20    0.03
   9  -4  -1    0.22    0.03
  -9   4   1    0.20    0.03
  -9   4   1    0.20    0.02
   8  -4  -1   -0.20    0.36
   8  -4  -1    0.27    0.04
   8  -4  -1    0.25    0.03
   8  -4  -1    0.25    0.03
  -8   4   1    0.24    0.04
  -8   4   1    0.26    0.03
   7  -4  -1    0.01    0.03
   7  -4  -1    0.05    0.02
   7  -4  -1    0.15    0.26
   7  -4  -1    0.05    0.03
   7  -4  -1    0.04    0.03
  -7   4   1    0.02    0.03
  -7   4   1    0.02    0.03
   6  -4  -1    0.77    0.05
   6  -4  -1    0.72    0.25
   6  -4  -1    0.76    0.05
   6  -4  -1    0.75    0.06
  -6   4   1    0.75    0.05
  -6   4   1    0.72    0.06
   5  -4  -1   10.87    0.84
   5  -4  -1   12.10    0.42
   5  -4  -1   11.81    0.41
   5  -4  -1   11.83    0.41
   5  -4  -1   11.45    0.42
  -5   4   1   11.70    0.41
  -5   4   1   11.88    0.42
  -5   4   1   11.99    0.42
   4  -4  -1    5.01    0.41
   4  -4  -1    6.14    1.64
   4  -4  -1    5.20    0.20
  -4   4   1    5.39    0.20
  -4   4   1    5.18    0.20
   3  -4  -1    3.52    0.41
   3  -4  -1    4.41    0.32
   3  -4  -1    6.62    1.17
   3  -4  -1    3.87    0.15
   2  -4  -1    1.73    0.28
   1  -4  -1   24.13    1.23
   1  -4  -1   27.20    1.06
   1  -4  -1   25.30    0.99
   0  -4  -1   15.11    0.61
   1   4   1   10.25    0.54
  -2  -4  -1    3.34    0.20
   2   4   1    3.29    0.32
  -4  -4  -1    2.20    0.21
  -4  -4  -1    2.00    0.11
   4   4   1    2.14    0.33
   4   4   1    2.47    0.10
   4   4   1    2.44    0.12
  -5  -4  -1    9.50    0.35
   5   4   1    9.92    0.75
   5   4   1    9.74    0.36
   5   4   1    9.80    0.37
  -6  -4  -1    2.31    0.12
  -6  -4  -1    2.13    0.10
   6   4   1    2.13    0.54
   6   4   1    2.25    0.12
  -7  -4  -1    2.41    0.12
  -7  -4  -1    2.05    0.10
  -7  -4  -1    2.34    0.10
   7   4   1    2.17    0.11
  -8  -4  -1    0.87    0.05
  -8  -4  -1    1.01    0.06
  -8  -4  -1    0.99    0.05
   8   4   1    0.94    0.06
   9  -5  -1    0.03    0.02
   9  -5  -1    0.06    0.02
  -9   5   1    0.04    0.02
   8  -5  -1    2.37    0.10
   8  -5  -1    2.49    0.14
  -8   5   1    2.43    0.11
   7  -5  -1    0.86    0.43
   7  -5  -1    0.99    0.06
   7  -5  -1    0.97    0.05
   7  -5  -1    0.87    0.07
   7  -5  -1    0.89    0.07
  -7   5   1    1.00    0.07
  -7   5   1    0.89    0.05
   6  -5  -1    2.58    0.12
   6  -5  -1    2.43    0.11
   6  -5  -1    2.30    0.39
   6  -5  -1    2.30    0.12
   6  -5  -1    2.51    0.10
  -6   5   1    2.48    0.11
  -6   5   1    2.31    0.10
   5  -5  -1    3.04    0.13
   5  -5  -1    2.36    0.41
   5  -5  -1    3.10    0.12
   5  -5  -1    3.02    0.13
  -5   5   1    2.87    0.12
  -5   5   1    2.88    0.12
   4  -5  -1   13.31    0.76
   4  -5  -1   13.74    0.48
   4  -5  -1   13.43    0.48
   4  -5  -1   12.99    0.47
  -4   5   1   14.00    0.48
  -4   5   1   14.10    0.48
  -4   5   1   13.85    0.48
   3  -5  -1   17.19    0.81
   3  -5  -1   15.80    0.97
   3  -5  -1   17.06    0.59
  -3   5   1   17.57    0.59
  -3   5   1   17.38    0.60
  -3   5   1   17.23    0.59
  -3   5   1   16.56    0.61
   2  -5  -1    0.09    0.20
   1  -5  -1   20.07    0.91
   1  -5  -1   18.95    0.82
   0  -5  -1    4.12    0.27
  -2  -5  -1    0.07    0.15
   2   5   1    0.12    0.20
  -3  -5  -1    1.72    0.15
   3   5   1    1.53    0.09
   3   5   1    1.50    0.09
   3   5   1    1.69    0.38
   4   5   1    1.57    0.08
   4   5   1    2.10    0.48
  -5  -5  -1    0.57    0.06
   5   5   1    0.59    0.07
   5   5   1    0.48    0.05
   5   5   1    0.52    0.08
  -6  -5  -1    0.70    0.06
  -6  -5  -1    0.78    0.07
  -6  -5  -1    0.96    0.19
   6   5   1    0.88    0.09
  -7  -5  -1    0.23    0.04
  -7  -5  -1    0.30    0.04
   7   5   1    0.19    0.04
  -8  -5  -1    0.76    0.05
  -8  -5  -1    0.75    0.04
   8   5   1    0.67    0.04
   8   5   1    0.73    0.05
   9  -6  -1    0.03    0.01
  -9   6   1    0.01    0.01
   8  -6  -1    0.00    0.03
   8  -6  -1    0.02    0.02
   8  -6  -1    0.06    0.02
  -8   6   1    0.03    0.02
   7  -6  -1    0.01    0.02
   7  -6  -1   -0.01    0.02
   7  -6  -1    0.20    0.30
   7  -6  -1   -0.04    0.03
  -7   6   1   -0.03    0.02
   6  -6  -1    0.90    0.06
   6  -6  -1    1.00    0.30
   6  -6  -1    0.91    0.06
   6  -6  -1    0.93    0.07
  -6   6   1    0.94    0.06
   5  -6  -1    1.46    0.07
   5  -6  -1    1.41    0.08
   5  -6  -1    1.39    0.07
   5  -6  -1    0.54    0.45
  -5   6   1    1.33    0.07
  -5   6   1    1.47    0.09
  -5   6   1    1.45    0.08
   4  -6  -1    2.43    0.43
   4  -6  -1    2.49    0.11
   4  -6  -1    2.49    0.11
   4  -6  -1    2.38    0.10
  -4   6   1    2.43    0.13
  -4   6   1    2.44    0.11
   3  -6  -1    1.38    0.09
   3  -6  -1    0.90    0.50
   3  -6  -1    1.67    0.08
   3  -6  -1    1.39    0.08
  -3   6   1    1.58    0.08
  -3   6   1    1.58    0.08
  -3   6   1    1.54    0.07
   2  -6  -1   28.87    1.48
   2  -6  -1   29.90    1.04
   2  -6  -1   33.29    1.30
  -2   6   1   31.23    1.05
  -2   6   1   29.61    1.04
  -2   6   1   31.05    1.05
   1  -6  -1    3.12    0.33
   1  -6  -1    3.81    0.53
  -1   6   1    3.32    0.13
  -1   6   1    3.16    0.13
   0  -6  -1    4.46    0.67
   0  -6  -1    3.34    0.31
   0   6   1    3.28    0.14
   0   6   1    2.90    0.12
  -1  -6  -1    4.96    0.26
  -1  -6  -1    5.37    0.38
  -1  -6  -1    5.50    0.32
   1   6   1    4.90    0.19
   1   6   1    4.80    0.20
   1   6   1    5.08    0.19
  -2  -6  -1    3.59    0.39
   2   6   1    3.63    0.14
   2   6   1    3.58    0.14
   2   6   1    3.71    0.16
   2   6   1    3.82    0.14
   2   6   1    3.85    0.16
   3   6   1    0.02    0.03
   3   6   1   -0.08    0.03
   3   6   1    0.01    0.02
   3   6   1   -0.02    0.03
   4   6   1    0.67    0.06
   4   6   1    0.70    0.05
   4   6   1    0.81    0.09
   4   6   1    0.70    0.07
  -5  -6  -1    0.54    0.24
  -5  -6  -1    0.51    0.08
   5   6   1    0.80    0.08
   5   6   1    0.90    0.14
  -6  -6  -1    1.85    0.10
   6   6   1    1.95    0.11
  -7  -6  -1    0.00    0.03
  -7  -6  -1    0.05    0.02
   7   6   1    0.01    0.02
   7   6   1    0.02    0.03
   8  -7  -1    0.01    0.02
  -8   7   1    0.02    0.01
   7  -7  -1    0.01    0.02
   7  -7  -1    0.05    0.03
   7  -7  -1   -0.02    0.02
  -7   7   1   -0.03    0.02
   6  -7  -1    0.77    0.31
   6  -7  -1    1.03    0.06
   6  -7  -1    1.05    0.06
   6  -7  -1    1.11    0.08
  -6   7   1    1.08    0.06
  -6   7   1    1.05    0.06
   5  -7  -1    0.00    0.02
   5  -7  -1   -0.02    0.02
   5  -7  -1    0.02    0.03
  -5   7   1    0.04    0.02
  -5   7   1    0.01    0.02
  -5   7   1    0.02    0.03
   4  -7  -1   -0.04    0.03
   4  -7  -1    0.02    0.02
   4  -7  -1    0.01    0.02
  -4   7   1   -0.01    0.02
  -4   7   1    0.04    0.03
  -4   7   1    0.00    0.03
   3  -7  -1    2.95    0.13
   3  -7  -1    2.66    0.12
   3  -7  -1    2.75    0.13
   3  -7  -1    2.65    0.48
  -3   7   1    3.12    0.13
  -3   7   1    2.90    0.11
  -3   7   1    2.98    0.12
   2  -7  -1   14.68    0.88
   2  -7  -1   15.78    0.56
  -2   7   1   17.56    0.58
   1  -7  -1    6.88    0.58
   1  -7  -1    7.62    1.11
  -1   7   1    6.01    0.23
  -1   7   1    6.57    0.24
  -1   7   1    6.31    0.24
   0  -7  -1    0.64    0.34
   0   7   1    0.15    0.03
   0   7   1    0.11    0.03
   0   7   1    0.17    0.03
   1   7   1    0.99    0.08
   1   7   1    1.05    0.06
   1   7   1    0.90    0.09
   2   7   1    8.31    0.30
   2   7   1    8.37    0.32
   2   7   1    8.41    0.30
   2   7   1    8.27    0.30
   2   7   1    8.24    0.30
   2   7   1    8.57    0.32
   3   7   1    0.20    0.03
   3   7   1    0.15    0.04
   3   7   1    0.15    0.03
   3   7   1    0.12    0.03
   3   7   1    0.21    0.05
   3   7   1    0.21    0.04
   4   7   1    0.49    0.07
   4   7   1    0.66    0.07
   4   7   1    0.56    0.05
   4   7   1    0.58    0.06
   4   7   1    0.58    0.05
   5   7   1    0.06    0.02
   5   7   1    0.11    0.04
   6   7   1    0.14    0.02
   6   7   1    0.14    0.03
   7   7   1    0.05    0.02
   7  -8  -1    0.56    0.04
   7  -8  -1    0.75    0.04
   7  -8  -1    0.68    0.05
  -7   8   1    0.53    0.03
   6  -8  -1    0.02    0.02
   6  -8  -1    0.02    0.03
  -6   8   1    0.01    0.02
  -6   8   1    0.05    0.02
   5  -8  -1    0.98    0.06
   5  -8  -1    0.96    0.06
   5  -8  -1    0.94    0.10
  -5   8   1    1.03    0.06
  -5   8   1    1.02    0.07
  -5   8   1    1.07    0.05
   4  -8  -1    1.22    0.08
   4  -8  -1    1.17    0.07
   4  -8  -1    1.40    0.07
  -4   8   1    1.23    0.07
  -4   8   1    1.23    0.08
   3  -8  -1    0.36    0.05
   3  -8  -1    0.52    0.05
  -3   8   1    0.44    0.05
  -3   8   1    0.50    0.06
   2  -8  -1    3.42    0.14
  -2   8   1    3.59    0.15
  -2   8   1    3.55    0.15
  -1   8   1    0.41    0.05
  -1   8   1    0.48    0.05
   0   8   1    0.32    0.04
   0   8   1    0.36    0.04
   0   8   1    0.30    0.04
   1   8   1    0.02    0.04
   1   8   1    0.03    0.03
   1   8   1    0.05    0.03
   1   8   1    0.04    0.03
   2   8   1    0.75    0.08
   2   8   1    0.64    0.07
   2   8   1    0.66    0.06
   2   8   1    0.65    0.06
   2   8   1    0.67    0.08
   2   8   1    0.75    0.06
   2   8   1    0.64    0.09
   3   8   1    0.60    0.07
   3   8   1    0.51    0.05
   3   8   1    0.60    0.05
   3   8   1    0.55    0.07
   3   8   1    0.54    0.04
   4   8   1    3.22    0.14
   4   8   1    3.01    0.13
   5   8   1    0.13    0.03
   5   8   1    0.15    0.02
   6   8   1    0.03    0.02
   6  -9  -1    0.08    0.02
   6  -9  -1    0.13    0.03
   6  -9  -1    0.10    0.02
  -6   9   1    0.06    0.02
   5  -9  -1   -0.01    0.03
   5  -9  -1    0.00    0.02
   5  -9  -1    0.05    0.02
  -5   9   1    0.02    0.02
   4  -9  -1    0.33    0.04
   4  -9  -1    0.39    0.05
   4  -9  -1    0.33    0.04
  -4   9   1    0.43    0.04
  -4   9   1    0.37    0.05
   3  -9  -1    0.07    0.03
   3  -9  -1    0.04    0.02
  -3   9   1    0.03    0.02
  -3   9   1    0.05    0.03
   2  -9  -1    0.36    0.05
  -2   9   1    0.19    0.03
  -2   9   1    0.18    0.03
   1  -9  -1    2.52    0.15
  -1   9   1    2.37    0.11
  -1   9   1    2.25    0.11
   0   9   1    0.04    0.03
   0   9   1    0.01    0.02
   1   9   1    4.02    0.16
   1   9   1    4.01    0.16
   1   9   1    3.89    0.15
   1   9   1    4.03    0.16
   2   9   1    0.32    0.04
   2   9   1    0.27    0.04
   3   9   1    0.26    0.03
   3   9   1    0.20    0.03
   5   9   1    0.01    0.02
   5 -10  -1    0.05    0.01
  -5  10   1    0.02    0.01
   4 -10  -1    0.92    0.06
   4 -10  -1    1.00    0.05
  -4  10   1    0.95    0.05
   3 -10  -1    2.33    0.09
   3 -10  -1    2.20    0.10
  -3  10   1    2.09    0.10
  -3  10   1    2.25    0.09
   2 -10  -1    0.30    0.04
  -2  10   1    0.44    0.05
  -2  10   1    0.46    0.05
  -1  10   1    0.12    0.03
  -1  10   1    0.14    0.03
   0  10   1    2.43    0.10
   0  10   1    2.40    0.10
   0  10   1    2.45    0.10
   1  10   1    0.20    0.05
   1  10   1    0.17    0.02
   1  10   1    0.20    0.03
  -3  11   1    0.13    0.02
  -2  11   1    0.03    0.02
  -2  11   1    0.04    0.02
  -1  11   1    0.03    0.01
  -1  11   1    0.04    0.02
   0  11   1    0.02    0.02
   0  11  -2    0.20    0.03
  -1  11  -2    0.67    0.04
  -1  11  -2    0.61    0.04
  -2  11  -2    1.76    0.07
  -2  11  -2    1.82    0.07
   2  10  -2    0.19    0.03
   2  10  -2    0.29    0.04
   2  10  -2    0.23    0.03
   1  10  -2    0.05    0.02
   1  10  -2    0.07    0.02
   1  10  -2    0.05    0.03
   0  10  -2    0.06    0.02
   1 -10   2    0.12    0.04
  -2  10  -2    1.29    0.08
   2 -10   2    1.53    0.08
  -3  10  -2    0.87    0.05
   3 -10   2    0.85    0.06
   3 -10   2    0.86    0.05
  -4  10  -2    3.14    0.12
   4 -10   2    3.21    0.12
   4 -10   2    3.25    0.13
   5 -10   2    0.99    0.06
   5 -10   2    1.03    0.05
   5 -10   2    1.09    0.05
   5   9  -2    2.37    0.10
   4   9  -2    0.48    0.05
   4   9  -2    0.43    0.05
   4   9  -2    0.43    0.04
   3   9  -2    0.26    0.04
   3   9  -2    0.22    0.04
   3   9  -2    0.27    0.05
   3   9  -2    0.29    0.04
   2   9  -2    0.20    0.03
   2   9  -2    0.27    0.04
   2   9  -2    0.22    0.04
   2   9  -2    0.32    0.04
   2   9  -2    0.12    0.04
   1   9  -2    0.27    0.05
   1   9  -2    0.24    0.04
   1   9  -2    0.32    0.04
   0   9  -2    1.61    0.08
   0   9  -2    1.59    0.08
  -1   9  -2    0.48    0.05
  -1   9  -2    0.39    0.05
  -2   9  -2    0.67    0.06
  -2   9  -2    0.66    0.05
   2  -9   2    0.61    0.05
   2  -9   2    0.64    0.06
  -3   9  -2    1.08    0.07
   3  -9   2    1.01    0.06
   3  -9   2    1.00    0.07
  -4   9  -2    1.76    0.08
   4  -9   2    1.57    0.09
   4  -9   2    1.70    0.08
   4  -9   2    1.80    0.08
  -5   9  -2    0.54    0.04
   5  -9   2    0.49    0.05
   5  -9   2    0.48    0.04
   5  -9   2    0.50    0.04
   6  -9   2    0.01    0.02
   6  -9   2   -0.02    0.01
   6  -9   2   -0.02    0.02
   6  -9   2    0.01    0.02
   6   8  -2    0.01    0.02
   5   8  -2    0.22    0.04
   5   8  -2    0.19    0.04
   4   8  -2    0.04    0.04
   4   8  -2    0.03    0.04
   4   8  -2    0.01    0.03
   3   8  -2    0.15    0.03
   3   8  -2    0.15    0.03
   3   8  -2    0.09    0.03
   3   8  -2    0.17    0.05
   2   8  -2    0.01    0.04
   2   8  -2    0.02    0.03
   1   8  -2    0.02    0.04
   1   8  -2    0.00    0.03
   1   8  -2    0.05    0.03
  -1  -8   2   -0.22    0.44
   0   8  -2    2.00    0.10
   0   8  -2    1.99    0.10
   0  -8   2    2.14    0.46
  -1   8  -2    1.35    0.08
  -1   8  -2    1.41    0.08
   1  -8   2    1.59    0.43
   1  -8   2    1.24    0.08
  -2   8  -2    0.27    0.04
   2  -8   2    0.28    0.04
   2  -8   2    0.33    0.04
  -3   8  -2    1.43    0.08
  -3   8  -2    1.40    0.08
   3  -8   2    1.41    0.08
   3  -8   2    1.47    0.08
  -4   8  -2    0.38    0.05
  -4   8  -2    0.32    0.03
   4  -8   2    0.26    0.03
   4  -8   2    0.25    0.03
  -5   8  -2    8.37    0.32
  -5   8  -2    9.02    0.31
   5  -8   2    9.04    0.32
   5  -8   2    9.33    0.32
  -6   8  -2    0.82    0.05
  -6   8  -2    0.97    0.04
   6  -8   2    1.02    0.06
   6  -8   2    0.89    0.06
   7  -8   2    0.52    0.04
   7  -8   2    0.53    0.04
   7  -8   2    0.51    0.04
   7   7  -2    0.03    0.02
   6   7  -2    0.64    0.08
   6   7  -2    0.41    0.05
  -6  -7   2    0.57    0.07
   5   7  -2    0.14    0.04
   5   7  -2    0.19    0.05
   5   7  -2    0.11    0.03
   5   7  -2    0.13    0.03
   4   7  -2    0.03    0.07
   4   7  -2    0.07    0.03
   4   7  -2    0.02    0.03
   3   7  -2    2.64    0.13
   3   7  -2    2.71    0.12
   3   7  -2    2.61    0.11
   2   7  -2    0.05    0.03
   1   7  -2    0.05    0.03
   1   7  -2    0.00    0.03
  -1  -7   2   -0.05    0.22
   0   7  -2    4.20    0.16
   0   7  -2    3.87    0.16
   0  -7   2    4.07    0.40
  -1   7  -2    0.16    0.03
  -1   7  -2    0.13    0.03
   1  -7   2    0.27    0.23
  -2   7  -2    0.15    0.04
  -2   7  -2    0.10    0.03
  -2   7  -2    0.14    0.02
   2  -7   2    0.10    0.24
   2  -7   2    0.12    0.03
  -3   7  -2    5.74    0.22
  -3   7  -2    5.70    0.21
   3  -7   2    5.90    0.21
   3  -7   2    5.58    0.21
  -4   7  -2    0.22    0.03
  -4   7  -2    0.20    0.04
  -4   7  -2    0.21    0.04
   4  -7   2    0.20    0.03
   4  -7   2    0.17    0.04
  -5   7  -2    5.86    0.22
  -5   7  -2    5.71    0.22
   5  -7   2    5.73    0.22
   5  -7   2    5.99    0.22
   5  -7   2    5.85    0.23
  -6   7  -2    0.10    0.02
  -6   7  -2    0.10    0.03
   6  -7   2    0.08    0.03
   6  -7   2    0.10    0.03
   6  -7   2    0.07    0.02
  -7   7  -2    0.49    0.04
   7  -7   2    0.50    0.04
   7  -7   2    0.51    0.05
   7  -7   2    0.49    0.04
   7  -7   2    0.52    0.05
  -8   7  -2    0.11    0.02
   8  -7   2    0.13    0.02
   8   6  -2   -0.01    0.02
   7   6  -2    0.92    0.07
   7   6  -2    0.79    0.04
  -7  -6   2    0.80    0.06
  -7  -6   2    0.87    0.05
   6   6  -2    0.09    0.04
   6   6  -2    0.03    0.04
  -6  -6   2    0.06    0.04
   5   6  -2    3.83    0.17
   5   6  -2    3.88    0.16
  -5  -6   2    3.88    0.17
  -5  -6   2    3.38    0.36
   4   6  -2   13.45    0.48
   4   6  -2   13.46    0.47
   4   6  -2   12.85    0.46
   3   6  -2    2.40    0.10
   3   6  -2    2.40    0.10
  -3  -6   2    2.32    0.24
  -2  -6   2    0.12    0.21
  -2  -6   2    0.45    0.15
  -1  -6   2    1.58    0.27
   0  -6   2    0.11    0.14
  -1   6  -2   14.06    0.48
  -1   6  -2   13.58    0.48
   1  -6   2   13.07    0.48
   1  -6   2   14.32    0.77
  -2   6  -2    0.07    0.02
  -2   6  -2    0.09    0.02
  -2   6  -2    0.11    0.02
   2  -6   2    0.12    0.18
   2  -6   2    0.12    0.38
  -3   6  -2    2.98    0.13
  -3   6  -2    3.04    0.12
  -3   6  -2    3.13    0.13
   3  -6   2    3.06    0.13
   3  -6   2    2.84    0.12
   3  -6   2    2.86    0.12
  -4   6  -2    0.68    0.05
  -4   6  -2    0.66    0.07
  -4   6  -2    0.65    0.05
   4  -6   2    0.68    0.29
   4  -6   2    0.71    0.05
   4  -6   2    0.66    0.06
  -5   6  -2    1.30    0.07
  -5   6  -2    1.26    0.08
   5  -6   2    1.24    0.08
   5  -6   2    1.25    0.07
   5  -6   2    1.34    0.07
  -6   6  -2   12.56    0.46
  -6   6  -2   13.21    0.46
   6  -6   2   12.87    0.45
   6  -6   2   13.21    0.46
   6  -6   2   12.81    0.46
  -7   6  -2   -0.01    0.02
   7  -6   2    0.01    0.03
   7  -6   2   -0.08    0.03
   7  -6   2   -0.03    0.03
   7  -6   2    0.01    0.03
   7  -6   2    0.03    0.02
  -8   6  -2    0.76    0.04
   8  -6   2    0.64    0.04
   8  -6   2    0.64    0.04
   8   5  -2    1.97    0.09
  -8  -5   2    1.89    0.09
  -8  -5   2    1.96    0.08
   7   5  -2    0.11    0.04
  -7  -5   2    0.14    0.04
  -7  -5   2    0.10    0.03
  -6  -5   2    0.15    0.22
  -6  -5   2    0.40    0.05
  -6  -5   2    0.31    0.04
   5   5  -2    0.67    0.07
   5   5  -2    0.63    0.06
  -5  -5   2    0.78    0.09
  -5  -5   2    0.92    0.19
   4   5  -2    0.13    0.03
   4   5  -2    0.14    0.04
   4   5  -2    0.08    0.03
  -4  -5   2    0.20    0.10
   3   5  -2    3.91    0.16
  -3  -5   2    4.32    0.24
  -2  -5   2   39.65    1.42
   1   5  -2    0.63    0.21
  -1  -5   2    0.78    0.12
   0   5  -2   26.74    1.16
   0  -5   2   25.84    0.97
  -1   5  -2    1.76    0.29
  -1   5  -2    2.65    0.64
   1  -5   2    2.27    0.23
  -2   5  -2    2.08    1.00
   2  -5   2    0.34    0.04
   2  -5   2    0.68    0.24
   2  -5   2    0.41    0.15
  -3   5  -2   14.25    0.49
   3  -5   2   13.37    0.86
   3  -5   2   13.57    0.49
  -4   5  -2    5.91    0.22
  -4   5  -2    5.90    0.22
  -4   5  -2    5.94    0.23
   4  -5   2    5.76    0.21
   4  -5   2    5.13    0.47
   4  -5   2    5.98    0.82
   4  -5   2    6.06    0.22
   4  -5   2    5.75    0.22
  -5   5  -2    3.36    0.14
  -5   5  -2    3.17    0.13
   5  -5   2    3.43    0.15
   5  -5   2    3.42    0.14
   5  -5   2    3.32    0.13
   5  -5   2    3.35    0.51
  -6   5  -2    6.74    0.25
  -6   5  -2    6.85    0.24
  -6   5  -2    6.53    0.25
   6  -5   2    6.94    0.25
   6  -5   2    6.73    0.26
   6  -5   2    6.81    0.26
   6  -5   2    6.80    0.24
  -7   5  -2    2.17    0.10
   7  -5   2    1.43    0.39
   7  -5   2    2.07    0.10
   7  -5   2    2.09    0.10
   7  -5   2    2.11    0.10
   7  -5   2    2.06    0.10
   7  -5   2    2.12    0.09
   8  -5   2    0.63    0.05
   8  -5   2    0.61    0.05
  -9   5  -2    0.31    0.03
  -9  -4   2   -0.02    0.02
  -9  -4   2   -0.01    0.01
   8   4  -2    0.00    0.03
  -8  -4   2    0.05    0.03
  -8  -4   2    0.05    0.02
  -8  -4   2    0.01    0.02
   7   4  -2    4.64    0.19
  -7  -4   2    4.52    0.18
  -7  -4   2    4.28    0.17
  -7  -4   2    4.71    0.19
  -7  -4   2    4.61    0.17
   6   4  -2    3.02    0.15
  -6  -4   2    3.06    0.26
  -6  -4   2    2.77    0.15
  -6  -4   2    2.89    0.13
  -6  -4   2    3.16    0.14
  -5  -4   2    0.47    0.13
  -5  -4   2    0.33    0.05
   4   4  -2    2.03    0.09
   4   4  -2    2.11    0.10
   4   4  -2    2.15    0.11
  -4  -4   2    2.57    0.18
  -4  -4   2    1.78    0.11
  -3  -4   2    0.03    0.06
  -3  -4   2    0.04    0.07
   2   4  -2   24.10    1.01
  -2  -4   2   24.24    0.88
   1   4  -2    0.13    0.15
  -1  -4   2    0.10    0.06
   0   4  -2   11.49    0.60
   0   4  -2   10.80    0.57
   0  -4   2   11.43    0.44
  -1   4  -2   12.48    0.63
  -1   4  -2   12.69    0.83
   1  -4   2   12.54    0.89
   1  -4   2   12.36    0.56
  -2   4  -2    4.91    0.19
  -2   4  -2    4.65    1.36
  -2   4  -2    5.17    0.38
   2  -4   2    5.36    0.34
   2  -4   2    5.95    0.92
  -3   4  -2   -0.31    1.23
  -3   4  -2    0.08    0.04
   3  -4   2   -0.08    0.19
   3  -4   2    1.35    1.25
   3  -4   2    0.13    0.03
  -4   4  -2    0.06    0.03
   4  -4   2   -0.05    0.15
   4  -4   2    0.07    0.02
   4  -4   2   -0.21    0.31
   4  -4   2    0.01    0.02
   4  -4   2    0.04    0.02
  -5   4  -2    3.27    0.13
  -5   4  -2    3.22    0.13
  -5   4  -2    3.11    0.13
   5  -4   2    3.35    0.14
   5  -4   2    2.98    0.14
   5  -4   2    3.12    0.12
   5  -4   2    2.88    0.42
   5  -4   2    3.24    0.13
  -6   4  -2    7.33    0.28
  -6   4  -2    7.37    0.27
   6  -4   2    7.46    0.28
   6  -4   2    7.66    0.27
   6  -4   2    7.33    0.27
   6  -4   2    7.50    0.28
  -7   4  -2   16.99    0.58
  -7   4  -2   16.04    0.56
   7  -4   2   16.17    0.57
   7  -4   2   15.80    0.55
   7  -4   2   13.09    1.04
   7  -4   2   16.44    0.57
   7  -4   2   16.41    0.56
  -8   4  -2    2.09    0.09
  -8   4  -2    2.07    0.09
   8  -4   2    2.10    0.10
   8  -4   2    2.07    0.09
   8  -4   2    2.05    0.09
  -9   4  -2    0.09    0.02
   9  -4   2    0.08    0.02
  -9  -3   2    0.61    0.04
  -9  -3   2    0.71    0.04
  -9  -3   2    0.67    0.05
   8   3  -2    0.27    0.04
  -8  -3   2    0.27    0.03
  -8  -3   2    0.29    0.05
  -8  -3   2    0.31    0.04
  -8  -3   2    0.34    0.04
   7   3  -2    0.28    0.06
  -7  -3   2    0.33    0.16
  -7  -3   2    0.27    0.05
  -7  -3   2    0.44    0.05
   6   3  -2    1.70    0.08
   6   3  -2    1.77    0.10
  -6  -3   2    1.62    0.09
  -6  -3   2    1.66    0.10
  -6  -3   2    1.50    0.18
   5   3  -2    1.04    0.06
   5   3  -2    3.49    1.28
   5   3  -2    1.27    1.29
   5   3  -2    1.20    0.07
  -5  -3   2    1.15    0.08
   4   3  -2    4.40    0.69
   4   3  -2    4.90    0.71
   3   3  -2    2.28    0.56
   3   3  -2    1.74    0.37
  -3  -3   2    2.42    0.13
   2   3  -2    1.89    0.27
   2   3  -2    2.30    0.23
   2   3  -2    1.97    0.28
  -2  -3   2    1.99    0.10
   1   3  -2    1.29    0.19
   1   3  -2    1.41    0.20
  -1  -3   2    1.29    0.25
  -1  -3   2    1.29    0.09
   0   3  -2  386.70   12.74
   0   3  -2  364.26   12.76
   0  -3   2  359.02   12.63
   0  -3   2  389.95   12.75
  -1   3  -2   67.72    2.42
   1  -3   2   67.05    2.54
  -2   3  -2    0.68    0.18
  -2   3  -2    0.60    0.10
  -2   3  -2    0.36    0.50
   2  -3   2    0.67    0.15
   2  -3   2   -0.26    0.52
  -3   3  -2    6.59    1.16
   3  -3   2    6.20    0.91
   3  -3   2    5.71    0.44
   4  -3   2    1.73    0.25
   4  -3   2    1.92    0.09
   4  -3   2    2.59    1.17
   4  -3   2    1.84    0.35
  -5   3  -2    1.21    0.05
  -5   3  -2    1.14    0.07
  -5   3  -2    0.95    0.06
  -5   3  -2    1.02    0.06
   5  -3   2    1.16    0.07
   5  -3   2    0.85    0.28
   5  -3   2    1.06    0.06
   5  -3   2    2.32    2.09
   5  -3   2    1.15    0.10
   5  -3   2    1.10    0.05
  -6   3  -2    3.97    0.15
  -6   3  -2    3.58    0.15
  -6   3  -2    3.59    0.15
   6  -3   2    3.96    0.42
   6  -3   2    3.78    0.14
   6  -3   2    3.67    0.15
   6  -3   2    3.93    0.16
   6  -3   2    3.93    0.16
  -7   3  -2    0.20    0.02
  -7   3  -2    0.24    0.03
  -7   3  -2    0.21    0.04
   7  -3   2    0.22    0.03
   7  -3   2    0.36    0.35
   7  -3   2    0.22    0.03
   7  -3   2    0.26    0.04
  -8   3  -2    0.06    0.02
  -8   3  -2    0.04    0.02
   8  -3   2    0.07    0.02
   8  -3   2    0.08    0.03
   8  -3   2    0.11    0.03
  -9   3  -2    0.00    0.02
  -9   3  -2    0.05    0.02
   9  -3   2    0.04    0.02
  -9  -2   2    0.00    0.03
  -9  -2   2    0.07    0.02
  -9  -2   2    0.07    0.02
   8   2  -2    0.85    0.05
   8   2  -2    0.75    0.07
  -8  -2   2    0.81    0.06
  -8  -2   2    0.81    0.06
  -8  -2   2    0.86    0.06
  -8  -2   2    0.88    0.09
   7   2  -2   14.47    0.50
   7   2  -2   13.93    0.51
  -7  -2   2   14.26    0.64
  -7  -2   2   14.47    0.50
  -7  -2   2   14.23    0.51
  -7  -2   2   14.06    0.50
  -7  -2   2   13.93    0.50
   6   2  -2    1.11    0.08
   6   2  -2    1.08    0.06
  -6  -2   2    1.00    0.07
  -6  -2   2    1.35    0.16
  -6  -2   2    1.26    0.08
  -6  -2   2    1.05    0.07
   5   2  -2    1.29    0.84
   5   2  -2    2.24    0.10
   5   2  -2    1.96    0.33
  -5  -2   2    2.08    0.11
   4   2  -2    6.22    0.82
   4   2  -2    6.35    0.45
   4   2  -2    5.88    0.72
  -4  -2   2    6.09    0.23
   3   2  -2    1.06    0.34
   3   2  -2    1.33    0.24
  -3  -2   2    1.02    0.08
   2   2  -2    6.50    0.39
   2   2  -2    7.02    0.48
   2   2  -2    6.73    0.41
  -2  -2   2    6.85    0.25
   1   2  -2    5.46    0.32
  -1  -2   2    5.49    0.22
  -1  -2   2    5.58    0.34
   0  -2   2  540.14   18.27
  -1   2  -2  124.94    4.10
   1  -2   2  116.42    4.28
  -2   2  -2   48.76    1.70
  -2   2  -2   44.18    1.97
   2  -2   2   47.59    1.71
   2  -2   2   47.19    1.93
  -3   2  -2    1.30    0.19
  -3   2  -2    2.13    0.84
   3  -2   2    0.96    0.19
   3  -2   2    1.76    0.55
   3  -2   2    1.39    0.18
  -4   2  -2    0.99    0.06
   4  -2   2    2.62    0.90
   4  -2   2    1.07    0.06
   4  -2   2    1.27    0.24
  -5   2  -2   11.75    0.42
  -5   2  -2   13.13    0.43
  -5   2  -2   12.02    0.41
  -5   2  -2   11.51    0.42
   5  -2   2   11.77    0.41
   5  -2   2   12.17    0.42
   5  -2   2   11.80    0.45
   5  -2   2    9.92    1.66
   5  -2   2   10.41    0.42
  -6   2  -2    6.79    0.24
  -6   2  -2    6.67    0.25
  -6   2  -2    6.45    0.25
   6  -2   2    6.53    0.59
   6  -2   2    6.56    0.24
   6  -2   2    6.55    0.24
   6  -2   2    6.64    0.25
   6  -2   2    6.55    0.23
   6  -2   2    6.36    0.54
   6  -2   2    1.85    4.28
  -7   2  -2    2.76    0.11
  -7   2  -2    2.83    0.12
  -7   2  -2    2.71    0.12
   7  -2   2    2.44    0.52
   7  -2   2    2.58    0.12
   7  -2   2    2.68    0.12
   7  -2   2    2.81    0.11
  -8   2  -2   -0.01    0.02
  -8   2  -2    0.05    0.03
  -8   2  -2    0.00    0.01
   8  -2   2    0.02    0.03
   8  -2   2   -0.01    0.02
   8  -2   2    0.02    0.02
  -9   2  -2    0.19    0.03
   9  -2   2    0.14    0.02
 -10  -1   2    0.36    0.03
   9   1  -2   -0.01    0.02
  -9  -1   2   -0.01    0.03
  -9  -1   2    0.00    0.02
  -9  -1   2   -0.01    0.02
   8   1  -2    0.39    0.05
  -8  -1   2    0.25    0.04
  -8  -1   2    0.30    0.04
  -8  -1   2    0.27    0.03
  -8  -1   2    0.28    0.04
   7   1  -2   20.39    0.76
   7   1  -2   22.34    0.76
  -7  -1   2   22.31    0.89
  -7  -1   2   22.17    0.77
  -7  -1   2   21.77    0.76
  -7  -1   2   22.12    0.76
  -7  -1   2   21.92    0.75
   6   1  -2    2.46    0.11
   6   1  -2    2.75    1.56
  -6  -1   2    2.70    0.12
  -6  -1   2    2.95    0.20
  -6  -1   2    2.47    0.11
  -6  -1   2    2.44    0.11
  -6  -1   2    2.60    0.12
   5   1  -2   15.23    1.36
   5   1  -2   16.47    0.82
   5   1  -2   15.80    0.56
  -5  -1   2   17.01    0.58
   4   1  -2    0.26    0.16
   4   1  -2    0.49    0.50
  -4  -1   2    0.27    0.04
   3   1  -2    3.90    0.29
   3   1  -2    4.35    0.49
   3   1  -2    2.48    0.49
   2   1  -2    5.93    0.39
   2   1  -2    5.90    0.45
   2   1  -2    6.36    0.34
   1   1  -2  162.85    5.51
   1   1  -2  162.83    5.61
  -1  -1   2  161.21    5.62
  -1  -1   2  168.11    5.52
   0   1  -2  114.65    4.11
   0  -1   2  126.50    4.11
   0  -1   2  123.47    4.20
  -1   1  -2    0.80    0.11
  -1   1  -2    0.92    0.26
   1  -1   2    0.88    0.10
   1  -1   2    1.19    0.27
  -2   1  -2   52.43    1.75
  -2   1  -2   49.09    2.07
   2  -1   2   53.64    1.86
   2  -1   2   50.52    2.03
  -3   1  -2    6.67    0.26
   3  -1   2    6.57    0.35
   3  -1   2    6.79    0.71
  -4   1  -2    3.03    0.16
  -4   1  -2    2.90    0.12
   4  -1   2    2.91    0.74
   4  -1   2    2.63    0.28
  -5   1  -2    2.58    0.11
  -5   1  -2    2.40    0.12
   5  -1   2    2.86    0.11
   5  -1   2    1.66    1.10
   5  -1   2    2.38    0.10
  -6   1  -2    0.05    0.03
  -6   1  -2    0.04    0.02
  -6   1  -2    0.02    0.03
  -6   1  -2    0.00    0.02
   6  -1   2    0.02    0.02
   6  -1   2   -0.10    0.29
   6  -1   2    0.06    0.03
   6  -1   2   -0.03    0.29
   6  -1   2   -2.32    2.32
   6  -1   2    0.02    0.02
  -7   1  -2    0.71    0.05
  -7   1  -2    0.65    0.06
  -7   1  -2    0.75    0.06
  -7   1  -2    0.77    0.06
   7  -1   2    1.16    0.57
   7  -1   2    0.64    0.06
   7  -1   2    0.75    0.05
   7  -1   2    0.70    0.06
  -8   1  -2    0.08    0.02
  -8   1  -2    0.11    0.03
  -8   1  -2    0.01    0.03
   8  -1   2    0.07    0.03
  -9   1  -2    0.09    0.01
  -9   1  -2    0.13    0.02
   9  -1   2    0.10    0.02
 -10   0   2    1.18    0.06
   9   0  -2    0.38    0.04
  -9   0   2    0.30    0.05
  -9   0   2    0.34    0.04
  -9   0   2    0.30    0.03
   8   0  -2    5.64    0.21
  -8   0   2    5.77    0.22
  -8   0   2    4.20    0.56
  -8   0   2    5.70    0.22
  -8   0   2    5.82    0.21
  -8   0   2    5.58    0.22
   7   0  -2    9.88    0.35
   7   0  -2   10.06    0.36
  -7   0   2   10.47    0.38
  -7   0   2   10.05    0.37
  -7   0   2   10.08    0.36
  -7   0   2   10.18    0.55
  -7   0   2   10.24    0.37
   6   0  -2   -0.03    0.02
   6   0  -2   -0.02    0.02
   6   0  -2    0.62    2.74
  -6   0   2    0.01    0.03
  -6   0   2    0.05    0.09
  -6   0   2   -0.03    0.03
  -6   0   2   -0.02    0.03
   5   0  -2    1.22    0.28
   5   0  -2    1.19    0.29
  -5   0   2    0.96    0.07
   4   0  -2    0.46    0.53
   4   0  -2    0.56    0.17
   4   0  -2    0.45    0.19
  -4   0   2    0.46    0.05
   3   0  -2    0.31    0.11
   3   0  -2    0.26    0.31
   3   0  -2    1.02    0.39
   3   0  -2    0.48    0.18
   2   0  -2   21.01    0.92
   2   0  -2   19.56    0.87
   2   0  -2   20.37    0.76
   2   0  -2   20.00    0.69
   2   0  -2   19.01    0.80
   1   0  -2    0.31    0.11
   1   0  -2    0.40    0.14
  -1   0   2    0.34    0.05
   0   0  -2  107.23    3.61
   0   0  -2  103.17    3.62
   0   0  -2  107.28    3.61
   0   0  -2  108.83    3.70
   0   0   2  107.86    3.69
  -1   0  -2   66.77    2.44
   1   0   2   68.16    2.42
   1   0   2   66.95    2.28
   1   0   2   66.16    2.30
  -2   0  -2   46.24    1.61
  -2   0  -2   45.15    1.88
   2   0   2   47.89    1.63
   2   0   2   46.01    1.82
  -3   0  -2    1.55    0.09
   3   0   2    1.62    0.44
  -4   0  -2    0.70    0.05
  -4   0  -2    0.62    0.08
   4   0   2    0.66    0.20
   4   0   2   -0.25    0.53
  -5   0  -2    0.26    0.04
  -5   0  -2    0.24    0.03
  -5   0  -2    0.18    0.10
  -5   0  -2    0.23    0.03
   5   0   2    0.59    0.27
   5   0   2    0.45    0.90
  -6   0  -2    0.18    0.03
  -6   0  -2    0.20    0.04
  -6   0  -2    0.18    0.03
   6   0   2    0.19    0.03
   6   0   2    0.17    0.03
   6   0   2   -0.13    0.27
   6   0   2    0.13    0.04
  -7   0  -2    0.24    0.04
  -7   0  -2    0.23    0.03
  -7   0  -2    0.26    0.04
   7   0   2    0.38    0.47
   7   0   2    0.21    0.03
  -8   0  -2    0.45    0.04
  -8   0  -2    0.42    0.05
   8   0   2    0.44    0.05
  -9   0  -2    0.16    0.02
  -9   0  -2    0.14    0.03
  -9   0  -2    0.14    0.02
   9   0   2    0.13    0.02
   9  -1  -2    1.67    0.08
  -9   1   2    1.77    0.08
  -9   1   2    1.55    0.08
   8  -1  -2    1.36    0.08
   8  -1  -2    1.22    0.06
  -8   1   2    1.25    0.08
  -8   1   2    1.17    0.08
  -8   1   2    1.26    0.06
  -8   1   2    1.30    0.08
  -8   1   2    1.44    0.08
   7  -1  -2    3.66    0.15
   7  -1  -2    3.70    0.14
  -7   1   2    3.67    0.14
  -7   1   2    3.47    0.15
  -7   1   2    3.63    0.15
  -7   1   2    3.47    0.29
  -7   1   2    3.75    0.15
  -7   1   2    3.64    0.16
   6  -1  -2   -0.08    1.95
   6  -1  -2    0.18    0.03
   6  -1  -2    0.29    0.23
   6  -1  -2    0.20    0.03
  -6   1   2    0.33    0.11
  -6   1   2    0.23    0.04
  -6   1   2    0.25    0.04
  -6   1   2    0.14    0.03
  -6   1   2    0.25    0.04
  -6   1   2    0.20    0.03
   5  -1  -2    1.75    0.33
   5  -1  -2    1.48    0.30
   5  -1  -2    1.13    0.07
   5  -1  -2    1.63    0.93
  -5   1   2    1.28    0.07
  -5   1   2    1.31    0.12
   4  -1  -2    1.88    0.61
   4  -1  -2   -0.12    0.86
   4  -1  -2    1.40    0.22
   4  -1  -2    1.70    0.28
  -4   1   2    1.31    0.07
   3  -1  -2   28.90    1.14
   3  -1  -2   27.40    1.36
   3  -1  -2   27.66    1.34
   3  -1  -2   30.33    1.08
  -3   1   2   31.24    1.03
   2  -1  -2   36.96    1.49
   2  -1  -2   34.47    1.42
  -2   1   2   35.34    1.36
  -2   1   2   36.01    1.23
   1  -1  -2   10.63    0.46
   1  -1  -2   11.73    0.54
  -1   1   2   11.80    0.50
  -1   1   2   12.23    0.55
  -1   1   2   12.47    0.41
  -1   1   2   12.17    0.46
   0  -1  -2   51.75    1.86
   0   1   2   52.55    1.84
  -1  -1  -2   20.68    0.69
  -1  -1  -2   19.24    0.73
  -1  -1  -2   19.37    0.84
   1   1   2   19.97    0.80
  -2  -1  -2   38.07    1.62
   2   1   2   38.43    1.51
  -3  -1  -2    4.82    0.23
   3   1   2    4.16    0.48
  -4  -1  -2  116.21    4.02
  -4  -1  -2  120.37    4.06
   4   1   2  121.65    4.53
  -5  -1  -2    0.30    0.04
  -5  -1  -2    0.25    0.03
  -5  -1  -2    0.22    0.10
  -5  -1  -2    0.29    0.04
   5   1   2    0.19    0.04
   5   1   2    0.21    0.91
   5   1   2    0.28    0.26
   5   1   2    0.29    0.04
  -6  -1  -2    0.13    0.04
  -6  -1  -2    0.09    0.03
  -6  -1  -2    0.11    0.03
   6   1   2   -0.04    0.26
   6   1   2    0.08    0.03
   6   1   2    0.14    0.03
  -7  -1  -2    0.51    0.05
  -7  -1  -2    0.59    0.06
  -7  -1  -2    0.54    0.05
   7   1   2    0.55    0.07
   7   1   2    0.34    0.43
   7   1   2    0.49    0.05
  -8  -1  -2    0.35    0.04
  -8  -1  -2    0.37    0.05
  -8  -1  -2    0.36    0.04
   8   1   2    0.35    0.04
  -9  -1  -2    0.02    0.01
  -9  -1  -2    0.03    0.02
  -9  -1  -2    0.01    0.02
   9   1   2    0.01    0.01
  10  -2  -2    0.68    0.05
 -10   2   2    0.60    0.03
   9  -2  -2    3.82    0.15
  -9   2   2    3.85    0.15
  -9   2   2    3.77    0.15
   8  -2  -2    2.19    0.09
   8  -2  -2    2.10    0.10
  -8   2   2    2.12    0.10
  -8   2   2    2.07    0.10
  -8   2   2    2.06    0.08
   7  -2  -2    0.11    0.03
   7  -2  -2   -0.33    0.28
  -7   2   2    0.19    0.04
  -7   2   2    0.12    0.04
  -7   2   2   -0.29    0.34
  -7   2   2    0.16    0.04
  -7   2   2    0.12    0.03
   6  -2  -2   12.12    0.42
   6  -2  -2   11.91    0.44
   6  -2  -2   11.67    0.44
   6  -2  -2    8.14    2.45
   6  -2  -2   12.27    0.43
   6  -2  -2   13.19    0.78
  -6   2   2   12.31    0.43
  -6   2   2   12.35    0.44
  -6   2   2   12.86    0.53
  -6   2   2   12.45    0.44
  -6   2   2   12.40    0.44
  -6   2   2   12.22    0.43
   5  -2  -2    0.02    0.16
   5  -2  -2   -0.02    0.02
   5  -2  -2    0.07    0.02
   5  -2  -2   -1.86    1.20
   5  -2  -2    0.05    0.02
  -5   2   2    0.00    0.02
  -5   2   2   -0.01    0.03
  -5   2   2    0.00    0.02
  -5   2   2    0.04    0.02
  -5   2   2    0.00    0.08
   4  -2  -2    1.90    0.09
   4  -2  -2    3.07    0.77
  -4   2   2    1.86    0.12
  -4   2   2    1.68    0.08
   3  -2  -2    0.30    0.14
   3  -2  -2    0.50    0.63
   3  -2  -2   -0.13    0.45
  -3   2   2    0.37    0.07
   2  -2  -2  173.17    5.95
   2  -2  -2  160.49    5.87
   2  -2  -2  168.59    5.74
   1  -2  -2   54.12    1.93
   1  -2  -2   47.71    1.83
   1  -2  -2   50.52    1.88
   1  -2  -2   52.12    1.79
   0  -2  -2    0.33    0.18
   0   2   2    0.28    0.12
  -1  -2  -2    0.25    0.07
  -1  -2  -2    0.60    0.30
   1   2   2    0.33    0.12
  -2  -2  -2   48.39    1.71
   2   2   2   50.63    1.85
  -4  -2  -2   11.84    0.44
  -4  -2  -2   10.75    0.40
   4   2   2   12.10    0.64
   4   2   2   10.12    0.93
  -5  -2  -2    0.56    0.16
  -5  -2  -2    0.34    0.05
  -5  -2  -2    0.45    0.05
  -5  -2  -2    0.44    0.05
   5   2   2    0.42    0.07
   5   2   2    0.48    0.26
   5   2   2    0.35    0.04
  -6  -2  -2    0.28    0.05
  -6  -2  -2    0.20    0.03
   6   2   2    0.26    0.03
   6   2   2    0.27    0.05
   6   2   2    0.04    0.32
  -7  -2  -2    0.13    0.03
  -7  -2  -2    0.05    0.04
  -7  -2  -2    0.08    0.03
   7   2   2   -0.06    0.53
   7   2   2    0.07    0.03
  -8  -2  -2    1.46    0.07
  -8  -2  -2    1.41    0.08
   8   2   2    1.50    0.06
  -9  -2  -2    0.05    0.02
  -9  -2  -2    0.05    0.02
  -9  -2  -2    0.04    0.02
  10  -3  -2    0.08    0.02
   9  -3  -2    1.98    0.08
   9  -3  -2    2.19    0.09
  -9   3   2    2.12    0.09
  -9   3   2    2.26    0.09
   8  -3  -2    0.08    0.03
   8  -3  -2    0.13    0.03
  -8   3   2    0.13    0.03
  -8   3   2    0.06    0.03
   7  -3  -2    7.68    0.27
   7  -3  -2    7.78    0.28
   7  -3  -2    7.87    0.29
   7  -3  -2    7.15    0.66
  -7   3   2    7.83    0.29
  -7   3   2    7.80    0.27
  -7   3   2    7.96    0.29
   6  -3  -2   18.95    0.64
   6  -3  -2   18.92    0.65
   6  -3  -2   18.16    0.65
   6  -3  -2   18.55    0.99
   6  -3  -2   18.45    0.65
  -6   3   2   19.00    0.65
  -6   3   2   18.36    0.65
  -6   3   2   19.23    0.65
  -6   3   2   18.55    0.64
   5  -3  -2    3.54    0.35
   5  -3  -2    3.34    0.13
   5  -3  -2    3.87    1.81
   5  -3  -2    3.44    0.14
   5  -3  -2    3.28    0.13
  -5   3   2    3.27    0.14
  -5   3   2    3.39    0.14
   4  -3  -2    9.63    1.40
   4  -3  -2   12.13    0.41
   4  -3  -2   11.40    0.63
   3  -3  -2    6.78    0.98
   3  -3  -2    6.88    0.25
   3  -3  -2    7.56    0.42
   2  -3  -2    0.14    0.50
   2  -3  -2    0.56    0.12
   2  -3  -2    0.52    0.17
   1  -3  -2    0.63    0.38
   1  -3  -2    0.53    0.13
   0  -3  -2    6.35    0.43
   0  -3  -2    6.38    0.31
   0  -3  -2    6.30    0.42
   0  -3  -2    5.82    0.27
   0   3   2    5.48    0.31
   1   3   2   30.09    1.16
  -2  -3  -2    2.75    0.18
   2   3   2    2.87    0.27
   3   3   2    1.11    0.25
   3   3   2    0.93    0.30
  -4  -3  -2    2.56    0.17
  -4  -3  -2    2.58    0.11
   4   3   2    1.27    0.95
   4   3   2    3.18    0.57
   4   3   2    2.64    0.40
  -5  -3  -2    2.62    0.12
  -5  -3  -2    2.77    0.13
  -5  -3  -2    2.91    0.13
   5   3   2    2.72    0.11
   5   3   2    2.75    0.13
   5   3   2    2.76    0.40
  -6  -3  -2    6.34    0.24
  -6  -3  -2    5.88    0.22
  -6  -3  -2    6.04    0.23
   6   3   2    6.22    0.22
   6   3   2    4.90    0.58
   6   3   2    5.94    0.24
  -7  -3  -2    2.17    0.09
  -7  -3  -2    2.22    0.11
  -7  -3  -2    2.09    0.10
   7   3   2    1.80    1.05
   7   3   2    2.16    0.08
   7   3   2    2.12    0.11
  -8  -3  -2    0.35    0.05
  -8  -3  -2    0.28    0.04
  -8  -3  -2    0.41    0.04
   8   3   2    0.46    0.05
  -9  -3  -2    0.09    0.03
  -9  -3  -2    0.08    0.02
   9  -4  -2    2.00    0.09
   9  -4  -2    1.97    0.08
  -9   4   2    1.88    0.08
  -9   4   2    1.96    0.09
   8  -4  -2    0.19    0.03
   8  -4  -2    0.20    0.34
   8  -4  -2    0.22    0.03
   8  -4  -2    0.20    0.03
  -8   4   2    0.17    0.03
  -8   4   2    0.20    0.03
   7  -4  -2    0.38    0.05
   7  -4  -2    0.35    0.04
   7  -4  -2    0.41    0.05
   7  -4  -2    0.38    0.05
   7  -4  -2    0.56    0.32
  -7   4   2    0.37    0.05
  -7   4   2    0.42    0.05
   6  -4  -2    1.05    0.06
   6  -4  -2    0.83    0.29
   6  -4  -2    1.13    0.07
   6  -4  -2    1.06    0.06
  -6   4   2    1.09    0.07
  -6   4   2    1.07    0.06
   5  -4  -2   10.46    0.36
   5  -4  -2   10.08    0.35
   5  -4  -2   10.15    0.36
   5  -4  -2    9.56    0.37
  -5   4   2   10.35    0.37
  -5   4   2   10.28    0.36
  -5   4   2    9.90    0.36
   4  -4  -2    1.87    0.29
   4  -4  -2    4.34    1.66
   4  -4  -2    1.84    0.09
  -4   4   2    1.86    0.09
  -4   4   2    1.98    0.09
   3  -4  -2   17.85    0.64
   3  -4  -2   19.70    0.85
   3  -4  -2   19.11    1.54
   2  -4  -2   30.45    1.17
   2  -4  -2   35.24    2.34
   2  -4  -2   27.75    1.26
   1  -4  -2    0.75    0.61
   1  -4  -2    0.33    0.14
   1  -4  -2    0.46    0.13
   0  -4  -2    4.18    0.24
   0  -4  -2    4.40    0.29
   0   4   2    4.12    0.30
   1   4   2    8.50    0.48
  -2  -4  -2    6.11    0.31
   2   4   2    6.13    0.42
   3   4   2    1.51    0.30
   3   4   2    1.83    0.09
   3   4   2    1.58    0.10
  -4  -4  -2    0.32    0.04
   4   4   2    0.31    0.26
   4   4   2    0.25    0.05
   4   4   2    0.29    0.04
   4   4   2    0.29    0.05
  -5  -4  -2    1.46    0.09
   5   4   2    0.94    0.37
   5   4   2    1.42    0.10
  -6  -4  -2    0.28    0.04
  -6  -4  -2    0.25    0.03
   6   4   2    0.26    0.05
   6   4   2   -0.21    0.43
  -7  -4  -2    1.77    0.08
  -7  -4  -2    1.76    0.09
   7   4   2    1.80    0.10
  -8  -4  -2    0.69    0.08
  -8  -4  -2    0.71    0.04
   8   4   2    0.68    0.06
   9  -5  -2    0.33    0.04
  -9   5   2    0.33    0.04
   8  -5  -2    0.13    0.03
   8  -5  -2    0.12    0.03
   8  -5  -2   -0.16    0.36
   8  -5  -2    0.14    0.03
  -8   5   2    0.17    0.03
   7  -5  -2    4.38    0.17
   7  -5  -2    4.25    0.17
   7  -5  -2    4.41    0.16
   7  -5  -2    5.15    0.91
   7  -5  -2    4.33    0.18
  -7   5   2    4.26    0.16
  -7   5   2    4.48    0.18
   6  -5  -2    0.04    0.03
   6  -5  -2    0.03    0.03
   6  -5  -2    0.00    0.23
   6  -5  -2    0.02    0.02
  -6   5   2    0.04    0.03
  -6   5   2   -0.03    0.02
   5  -5  -2    6.71    0.24
   5  -5  -2    6.43    0.25
   5  -5  -2    6.61    0.25
  -5   5   2    6.03    0.24
  -5   5   2    7.02    0.26
   4  -5  -2    3.60    0.14
   4  -5  -2    3.31    0.14
   4  -5  -2    2.97    0.42
   4  -5  -2    3.74    0.15
  -4   5   2    3.76    0.15
  -4   5   2    3.85    0.15
  -4   5   2    3.74    0.15
  -4   5   2    3.79    0.15
   3  -5  -2   19.96    0.93
   3  -5  -2   19.68    0.70
  -3   5   2   20.33    0.70
  -3   5   2   21.37    0.70
  -3   5   2   20.05    0.70
   2  -5  -2   24.78    1.00
   2  -5  -2   22.78    1.13
   1  -5  -2    0.08    0.19
   0  -5  -2    4.49    0.29
   0  -5  -2    4.25    0.37
   1   5   2    6.26    0.45
  -2  -5  -2    1.98    0.24
   2   5   2    1.75    0.08
   2   5   2    1.65    0.10
   2   5   2    1.97    0.35
   3   5   2    0.12    0.04
   3   5   2    0.28    0.28
   3   5   2    0.04    0.03
   3   5   2    0.04    0.03
   4   5   2    2.14    0.12
   4   5   2    2.79    0.47
   4   5   2    2.21    0.10
   4   5   2    2.32    0.12
   5   5   2   -0.23    0.39
  -6  -5  -2    0.18    0.04
  -6  -5  -2    0.15    0.03
   6   5   2    0.11    0.03
   6   5   2    0.12    0.04
  -7  -5  -2    0.33    0.05
  -7  -5  -2    0.42    0.03
   7   5   2    0.39    0.06
  -8  -5  -2    0.05    0.01
   8   5   2    0.05    0.02
   8   5   2    0.05    0.02
   9  -6  -2    0.12    0.02
  -9   6   2    0.11    0.02
   8  -6  -2    1.88    0.08
   8  -6  -2    1.99    0.08
  -8   6   2    1.95    0.09
   7  -6  -2    0.11    0.28
   7  -6  -2    0.17    0.03
   7  -6  -2    0.16    0.04
   7  -6  -2    0.18    0.03
  -7   6   2    0.17    0.03
   6  -6  -2    0.58    0.31
   6  -6  -2    0.66    0.06
   6  -6  -2    0.66    0.05
   6  -6  -2    0.72    0.06
  -6   6   2    0.65    0.06
   5  -6  -2    0.16    0.03
   5  -6  -2    0.18    0.04
   5  -6  -2    0.14    0.03
  -5   6   2    0.13    0.03
  -5   6   2    0.16    0.03
  -5   6   2    0.15    0.03
   4  -6  -2   -0.30    0.30
   4  -6  -2    0.22    0.03
   4  -6  -2    0.21    0.04
  -4   6   2    0.22    0.03
   3  -6  -2    0.99    0.06
  -3   6   2    0.99    0.07
  -3   6   2    0.95    0.05
  -3   6   2    1.02    0.06
  -3   6   2    0.96    0.06
   2  -6  -2   -0.02    0.20
   2  -6  -2    0.03    0.39
   2  -6  -2    0.09    0.03
  -2   6   2    0.16    0.03
  -2   6   2    0.12    0.03
  -2   6   2    0.13    0.03
   1  -6  -2    0.47    0.21
   1  -6  -2    0.30    0.36
  -1   6   2    0.45    0.06
  -1   6   2    0.51    0.04
  -1   6   2    0.48    0.04
   0  -6  -2   10.03    0.74
   0   6   2   10.72    0.37
   0   6   2   10.30    0.37
   0   6   2   10.11    0.36
   1   6   2    0.11    0.03
   1   6   2    0.12    0.02
   1   6   2    0.15    0.05
   1   6   2    0.08    0.02
  -2  -6  -2    0.28    0.23
   2   6   2    0.09    0.04
   2   6   2    0.08    0.04
   2   6   2    0.04    0.03
   2   6   2    0.13    0.03
   2   6   2    0.11    0.02
   2   6   2    0.09    0.02
   3   6   2    0.62    0.08
   3   6   2    0.65    0.05
   3   6   2    0.58    0.06
   3   6   2    0.55    0.05
   3   6   2    0.56    0.05
   4   6   2    7.27    0.28
   4   6   2    7.19    0.28
   4   6   2    6.98    0.26
   4   6   2    7.23    0.26
  -5  -6  -2    2.04    0.30
  -5  -6  -2    2.19    0.12
   5   6   2    2.65    0.13
   5   6   2    2.42    0.10
  -6  -6  -2    0.50    0.06
   6   6   2    0.34    0.04
   6   6   2    0.32    0.05
  -7  -6  -2    1.68    0.08
  -7  -6  -2    1.89    0.07
   7   6   2    1.81    0.08
   7   6   2    1.82    0.09
   8  -7  -2    0.04    0.02
   8  -7  -2    0.03    0.02
  -8   7   2    0.03    0.01
   7  -7  -2    0.44    0.04
   7  -7  -2    0.42    0.04
   7  -7  -2    0.33    0.04
  -7   7   2    0.44    0.04
   6  -7  -2    0.05    0.04
   6  -7  -2    0.01    0.02
   6  -7  -2    0.26    0.27
   6  -7  -2    0.02    0.02
  -6   7   2    0.05    0.03
  -6   7   2    0.01    0.02
   5  -7  -2    0.18    0.04
   5  -7  -2    0.16    0.04
   5  -7  -2    0.14    0.03
  -5   7   2    0.16    0.04
  -5   7   2    0.18    0.04
  -5   7   2    0.15    0.03
   4  -7  -2    0.04    0.03
   4  -7  -2    0.03    0.02
   4  -7  -2    0.08    0.03
  -4   7   2    0.05    0.03
  -4   7   2    0.04    0.02
  -4   7   2    0.05    0.04
   3  -7  -2    1.78    0.09
   3  -7  -2    2.05    0.09
   3  -7  -2    1.68    0.45
  -3   7   2    1.75    0.08
  -3   7   2    1.78    0.09
  -3   7   2    1.89    0.09
   2  -7  -2    1.54    0.41
   2  -7  -2    1.70    0.09
  -2   7   2    1.88    0.09
  -2   7   2    1.93    0.09
   1  -7  -2    1.64    0.85
   1  -7  -2    1.14    0.39
  -1   7   2    1.76    0.08
   0   7   2    2.95    0.12
  -1  -7  -2    5.57    0.44
   1   7   2    5.01    0.19
   1   7   2    4.96    0.19
   1   7   2    4.42    0.20
   1   7   2    5.19    0.19
   1   7   2    4.81    0.21
   2   7   2    0.07    0.03
   2   7   2    0.06    0.03
   2   7   2    0.01    0.04
   2   7   2    0.02    0.04
   2   7   2    0.06    0.02
   2   7   2   -0.05    0.03
   2   7   2    0.00    0.02
   3   7   2    0.15    0.03
   3   7   2    0.20    0.04
   3   7   2    0.10    0.03
   3   7   2    0.14    0.04
   3   7   2    0.14    0.03
   3   7   2    0.15    0.03
   4   7   2    0.16    0.04
   4   7   2    0.16    0.03
   4   7   2    0.16    0.03
   5   7   2    4.51    0.17
   5   7   2    4.59    0.19
   6   7   2    2.11    0.10
   6   7   2    2.03    0.08
   7   7   2    2.25    0.09
   7  -8  -2    0.36    0.04
   7  -8  -2    0.40    0.03
   7  -8  -2    0.34    0.03
   6  -8  -2    0.00    0.02
   6  -8  -2   -0.01    0.02
   6  -8  -2    0.00    0.03
  -6   8   2    0.03    0.02
  -6   8   2    0.02    0.02
   5  -8  -2    1.33    0.07
   5  -8  -2    1.29    0.09
   5  -8  -2    0.62    0.36
   5  -8  -2    1.20    0.06
  -5   8   2    1.28    0.07
  -5   8   2    1.28    0.06
  -5   8   2    1.38    0.08
   4  -8  -2    1.10    0.06
   4  -8  -2    1.23    0.06
   4  -8  -2    1.04    0.07
  -4   8   2    1.09    0.07
  -4   8   2    1.04    0.07
   3  -8  -2    0.17    0.04
  -3   8   2    0.19    0.04
  -3   8   2    0.16    0.03
   2  -8  -2    0.38    0.05
  -2   8   2    0.40    0.05
  -2   8   2    0.42    0.05
  -1   8   2    0.10    0.03
  -1   8   2    0.11    0.03
   0   8   2    0.06    0.02
   0   8   2    0.12    0.03
   0   8   2    0.05    0.03
   1   8   2    0.07    0.03
   1   8   2    0.20    0.03
   1   8   2    0.09    0.02
   1   8   2    0.12    0.03
   2   8   2    1.21    0.08
   2   8   2    1.02    0.07
   2   8   2    1.18    0.06
   2   8   2    1.19    0.07
   2   8   2    1.06    0.07
   2   8   2    1.12    0.06
   2   8   2    1.06    0.08
   3   8   2    0.18    0.04
   3   8   2    0.22    0.03
   3   8   2    0.16    0.03
   4   8   2    0.33    0.04
   4   8   2    0.32    0.04
   4   8   2    0.43    0.05
   5   8   2    0.22    0.03
   5   8   2    0.18    0.03
   6  -9  -2    0.35    0.03
   6  -9  -2    0.19    0.03
   6  -9  -2    0.28    0.03
   5  -9  -2    1.32    0.06
   5  -9  -2    1.37    0.07
  -5   9   2    1.31    0.06
   4  -9  -2    0.14    0.03
   4  -9  -2    0.19    0.03
   4  -9  -2    0.15    0.03
  -4   9   2    0.14    0.03
  -4   9   2    0.19    0.04
   3  -9  -2    0.72    0.06
   3  -9  -2    0.61    0.05
  -3   9   2    0.52    0.05
  -3   9   2    0.57    0.06
   2  -9  -2    0.68    0.07
  -2   9   2    0.72    0.06
  -2   9   2    0.70    0.05
  -1   9   2    0.02    0.03
  -1   9   2    0.03    0.03
   0   9   2    0.58    0.05
   0   9   2    0.48    0.05
   1   9   2    2.17    0.09
   1   9   2    1.99    0.09
   1   9   2    2.07    0.09
   2   9   2    4.04    0.16
   2   9   2    3.92    0.16
   3   9   2    0.12    0.02
   3   9   2    0.14    0.03
   4   9   2    0.01    0.02
   4   9   2    0.07    0.02
   5 -10  -2    1.64    0.09
   5 -10  -2    2.15    0.08
  -5  10   2    1.99    0.08
   4 -10  -2    0.15    0.03
  -4  10   2    0.15    0.02
   3 -10  -2    0.19    0.03
  -3  10   2    0.15    0.03
  -3  10   2    0.20    0.03
  -2  10   2    0.61    0.05
  -1  10   2    1.29    0.07
   0  10   2    0.59    0.05
   0  10   2    0.65    0.04
   0  10   2    0.69    0.05
   1  10   2    0.08    0.02
   1  10   2    0.09    0.02
  -3  11   2    0.17    0.02
  -2  11   2    0.37    0.03
  -2  11   2    0.30    0.03
  -1  11   2   -0.02    0.01
   0  11  -3    0.62    0.04
   0  11  -3    0.53    0.04
  -1  11  -3    0.95    0.04
  -1  11  -3    0.94    0.05
  -2  11  -3    0.47    0.03
  -2  11  -3    0.49    0.03
   3  10  -3    0.99    0.05
   2  10  -3    0.72    0.05
   2  10  -3    0.89    0.05
   2  10  -3    0.89    0.05
   1  10  -3    0.13    0.04
   1  10  -3    0.21    0.03
   1  10  -3    0.27    0.04
   1  10  -3    0.27    0.04
   0  10  -3    1.43    0.10
   0  10  -3    1.42    0.07
  -1  10  -3    0.48    0.04
   1 -10   3    0.33    0.04
  -2  10  -3    0.46    0.04
   2 -10   3    0.38    0.05
  -3  10  -3    0.16    0.03
   3 -10   3    0.15    0.03
   3 -10   3    0.16    0.02
  -4  10  -3    4.81    0.18
   4 -10   3    4.91    0.18
   4 -10   3    4.89    0.17
   5 -10   3    0.14    0.02
   5 -10   3    0.19    0.02
   5   9  -3    0.26    0.04
   4   9  -3    0.57    0.05
   4   9  -3    0.45    0.05
   4   9  -3    0.50    0.04
   3   9  -3    2.33    0.11
   3   9  -3    2.32    0.10
   2   9  -3    0.36    0.06
   2   9  -3    0.43    0.05
   2   9  -3    0.46    0.05
   2   9  -3    0.42    0.07
   1   9  -3    1.16    0.07
   1   9  -3    1.26    0.07
   0   9  -3    0.33    0.05
   0  -9   3    0.31    0.05
  -1   9  -3    3.83    0.15
  -1   9  -3    3.65    0.15
   1  -9   3    3.72    0.15
  -2   9  -3    0.16    0.03
   2  -9   3    0.12    0.04
  -3   9  -3    3.36    0.14
   3  -9   3    3.27    0.14
   3  -9   3    3.46    0.13
  -4   9  -3    0.09    0.03
   4  -9   3    0.07    0.02
   4  -9   3    0.09    0.03
  -5   9  -3    0.03    0.02
   5  -9   3    0.00    0.02
   5  -9   3   -0.01    0.02
   5  -9   3    0.03    0.02
   6  -9   3    0.21    0.03
   6  -9   3    0.20    0.03
   6  -9   3    0.17    0.03
   6   8  -3    0.40    0.05
   5   8  -3    4.92    0.19
   5   8  -3    4.83    0.20
   5   8  -3    5.00    0.20
   4   8  -3    0.54    0.06
   4   8  -3    0.47    0.07
   4   8  -3    0.56    0.06
   3   8  -3    0.56    0.07
   3   8  -3    0.55    0.06
   3   8  -3    0.60    0.05
   2   8  -3    1.76    0.11
   2   8  -3    1.57    0.08
   1   8  -3    1.20    0.07
  -1  -8   3    1.14    0.43
   0   8  -3    0.22    0.04
   0   8  -3    0.21    0.03
   0  -8   3    0.23    0.37
  -1   8  -3    0.04    0.03
  -1   8  -3    0.04    0.03
   1  -8   3   -0.07    0.32
   1  -8   3    0.04    0.03
  -2   8  -3    0.39    0.05
  -2   8  -3    0.44    0.05
   2  -8   3    0.51    0.05
   2  -8   3    0.49    0.06
  -3   8  -3    0.11    0.05
   3  -8   3    0.09    0.03
   3  -8   3    0.05    0.03
   3  -8   3    0.16    0.03
  -4   8  -3    0.85    0.06
  -4   8  -3    0.80    0.04
   4  -8   3    0.82    0.06
   4  -8   3    0.80    0.05
   4  -8   3    0.74    0.06
  -5   8  -3    9.68    0.34
  -5   8  -3    9.50    0.35
   5  -8   3    9.86    0.35
   5  -8   3    9.91    0.34
   5  -8   3    9.69    0.34
  -6   8  -3    1.12    0.05
   6  -8   3    1.01    0.07
   6  -8   3    1.13    0.06
   6  -8   3    1.10    0.05
   6  -8   3    1.08    0.06
   7  -8   3    1.64    0.07
   7  -8   3    1.79    0.06
   7   7  -3    0.09    0.03
   6   7  -3   -0.01    0.04
   6   7  -3   -0.02    0.06
  -6  -7   3   -0.04    0.03
   5   7  -3    0.04    0.03
   5   7  -3    0.09    0.05
   5   7  -3    0.01    0.04
  -5  -7   3    0.09    0.05
   4   7  -3    2.04    0.10
   3   7  -3    0.14    0.03
   3   7  -3    0.13    0.03
   2   7  -3    1.62    0.08
   2   7  -3    1.69    0.08
  -1  -7   3    6.36    0.48
   0   7  -3    0.37    0.05
   0  -7   3    0.39    0.22
  -1   7  -3    1.07    0.07
  -1   7  -3    0.96    0.07
   1  -7   3    0.97    0.07
   1  -7   3    1.17    0.30
  -2   7  -3    3.73    0.15
  -2   7  -3    3.63    0.15
   2  -7   3    3.84    0.15
   2  -7   3    3.35    0.42
   2  -7   3    3.70    0.14
  -3   7  -3    0.42    0.04
  -3   7  -3    0.31    0.04
  -3   7  -3    0.27    0.04
   3  -7   3    0.32    0.04
   3  -7   3    0.29    0.05
   3  -7   3    0.26    0.03
  -4   7  -3    5.70    0.22
  -4   7  -3    5.78    0.21
   4  -7   3    5.72    0.22
   4  -7   3    5.67    0.21
   4  -7   3    5.53    0.21
  -5   7  -3    0.45    0.05
  -5   7  -3    0.31    0.04
   5  -7   3    0.30    0.04
   5  -7   3    0.46    0.05
   5  -7   3    0.38    0.04
  -6   7  -3    6.93    0.25
   6  -7   3    6.93    0.25
   6  -7   3    6.85    0.25
   6  -7   3    6.95    0.26
  -7   7  -3    6.25    0.23
   7  -7   3    6.66    0.23
   7  -7   3    6.31    0.23
   7  -7   3    6.51    0.23
  -8   7  -3    1.28    0.05
   8  -7   3    1.33    0.05
   8  -7   3    1.29    0.05
   8   6  -3    0.33    0.04
  -8  -6   3    0.38    0.03
   7   6  -3    0.09    0.03
   7   6  -3    0.02    0.02
  -7  -6   3    0.07    0.04
  -7  -6   3    0.00    0.02
   6   6  -3    0.64    0.08
   6   6  -3    0.76    0.08
  -6  -6   3    0.63    0.07
   5   6  -3   11.91    0.40
  -5  -6   3    9.98    0.59
  -5  -6   3   10.98    0.40
   4   6  -3    0.32    0.04
   4   6  -3    0.43    0.06
   4   6  -3    0.38    0.06
  -3  -6   3    2.51    0.26
   2   6  -3    0.51    0.06
  -2  -6   3    0.61    0.23
  -2  -6   3    0.61    0.16
   1   6  -3    5.78    0.22
  -1  -6   3    5.54    0.39
   0   6  -3   10.06    0.39
   0  -6   3   12.50    0.66
  -1   6  -3    0.98    0.06
  -1   6  -3    0.95    0.05
  -1   6  -3    0.86    0.06
   1  -6   3    0.80    0.06
   1  -6   3    0.89    0.23
  -2   6  -3    8.66    0.32
  -2   6  -3    8.76    0.32
  -2   6  -3    8.71    0.31
   2  -6   3    8.44    0.56
   2  -6   3    9.37    0.32
   2  -6   3    8.77    0.32
   2  -6   3    8.74    0.32
   2  -6   3    8.77    0.76
  -3   6  -3    4.85    0.18
  -3   6  -3    4.71    0.18
  -3   6  -3    4.55    0.18
   3  -6   3    4.54    0.17
   3  -6   3    4.84    0.19
   3  -6   3    4.70    0.18
  -4   6  -3   -0.01    0.02
  -4   6  -3    0.03    0.03
   4  -6   3    0.26    0.31
   4  -6   3    0.01    0.03
   4  -6   3    0.01    0.02
   4  -6   3    0.01    0.03
  -5   6  -3    4.78    0.19
  -5   6  -3    4.79    0.18
   5  -6   3    4.80    0.18
   5  -6   3    4.66    0.18
   5  -6   3    4.63    0.19
  -6   6  -3    9.65    0.34
  -6   6  -3    9.38    0.34
   6  -6   3    9.79    0.34
   6  -6   3    9.72    0.34
   6  -6   3    9.49    0.35
  -7   6  -3    0.89    0.05
   7  -6   3    0.87    0.06
   7  -6   3    0.92    0.06
   7  -6   3    0.95    0.05
   7  -6   3    0.86    0.06
   7  -6   3    0.46    0.47
   7  -6   3    0.68    0.09
  -8   6  -3    0.99    0.05
   8  -6   3    0.99    0.05
   8  -6   3    0.91    0.05
   8   5  -3    0.09    0.03
  -8  -5   3    0.09    0.03
  -8  -5   3    0.09    0.02
   7   5  -3    0.27    0.04
  -7  -5   3    0.23    0.03
  -7  -5   3    0.18    0.04
  -6  -5   3    0.32    0.05
  -6  -5   3    0.36    0.04
   5   5  -3   -0.01    0.04
   5   5  -3    0.00    0.03
  -5  -5   3   -0.03    0.14
   4   5  -3    0.45    0.05
  -4  -5   3    0.32    0.05
  -4  -5   3    0.42    0.14
   3   5  -3    0.84    0.05
  -3  -5   3    0.96    0.23
   2   5  -3    4.16    0.39
  -2  -5   3    4.18    0.24
   1   5  -3   99.24    3.53
  -1  -5   3   93.07    3.33
   0   5  -3   40.45    1.57
   0  -5   3   34.95    1.36
  -1   5  -3    5.90    0.45
  -1   5  -3    4.57    1.16
   1  -5   3    4.85    0.20
   1  -5   3    5.76    0.36
  -2   5  -3    3.21    0.35
  -2   5  -3    0.40    1.27
  -2   5  -3    2.86    0.12
   2  -5   3    3.35    0.31
   2  -5   3    2.91    0.12
  -3   5  -3    4.99    0.20
  -3   5  -3    5.18    0.19
  -3   5  -3    5.07    0.19
   3  -5   3    4.89    0.41
   3  -5   3    5.63    0.59
   3  -5   3    5.08    0.19
   3  -5   3    4.84    0.19
   3  -5   3    5.36    0.20
  -4   5  -3    1.20    0.07
  -4   5  -3    1.27    0.07
   4  -5   3    1.23    0.07
   4  -5   3    1.10    0.06
   4  -5   3    1.28    0.07
   4  -5   3    1.29    0.29
  -5   5  -3    0.85    0.06
  -5   5  -3    0.87    0.06
   5  -5   3    0.86    0.06
   5  -5   3    0.48    0.37
   5  -5   3    0.91    0.05
  -6   5  -3    0.57    0.06
   6  -5   3    0.57    0.05
   6  -5   3    0.56    0.06
   6  -5   3    0.57    0.05
   6  -5   3    0.62    0.06
  -7   5  -3    0.36    0.04
   7  -5   3    0.33    0.04
   7  -5   3   -0.14    0.34
   7  -5   3    0.44    0.05
   7  -5   3    0.33    0.03
   7  -5   3    0.27    0.03
  -8   5  -3    0.04    0.02
   8  -5   3    0.09    0.02
   8  -5   3    0.07    0.02
   8  -5   3    0.04    0.02
  -9   5  -3    0.23    0.02
  -9  -4   3    0.63    0.05
  -9  -4   3    0.62    0.03
   8   4  -3    1.54    0.09
  -8  -4   3    1.61    0.09
  -8  -4   3    1.56    0.07
  -8  -4   3    1.68    0.07
   7   4  -3    1.15    0.09
  -7  -4   3    1.10    0.07
  -7  -4   3    0.96    0.07
  -7  -4   3    1.16    0.08
  -7  -4   3    1.12    0.07
   6   4  -3    1.42    0.10
  -6  -4   3    1.65    0.22
  -6  -4   3    1.22    0.08
  -6  -4   3    1.38    0.09
  -6  -4   3    1.42    0.09
   5   4  -3    9.09    0.32
  -5  -4   3    9.77    0.46
  -5  -4   3    8.97    0.34
   4   4  -3    2.58    0.11
   4   4  -3    2.34    0.46
   4   4  -3    2.49    0.10
   4   4  -3    2.44    0.44
  -4  -4   3    2.32    0.11
   3   4  -3    5.10    0.40
   3   4  -3    4.76    0.42
   3   4  -3    4.79    0.42
  -3  -4   3    5.75    0.27
   2   4  -3    0.51    0.22
   2   4  -3    0.67    0.20
  -2  -4   3    0.69    0.09
   1   4  -3  156.94    5.33
  -1  -4   3  141.28    5.17
  -1  -4   3  158.48    5.19
   0   4  -3    8.93    0.50
   0   4  -3    7.75    0.62
   0  -4   3    9.07    0.85
   0  -4   3    8.49    0.37
  -1   4  -3   17.65    0.82
  -1   4  -3   17.16    1.10
   1  -4   3   19.02    0.77
   1  -4   3   18.61    1.70
  -2   4  -3    7.89    0.29
  -2   4  -3    8.34    1.19
  -2   4  -3    7.78    0.49
   2  -4   3    7.23    1.10
   2  -4   3    7.93    0.44
  -3   4  -3   34.03    1.36
   3  -4   3   32.47    1.12
   3  -4   3   32.87    1.44
   3  -4   3   31.40    1.34
  -4   4  -3    0.19    0.03
  -4   4  -3    0.20    0.03
  -4   4  -3    0.24    0.05
   4  -4   3    0.22    0.18
   4  -4   3    0.25    0.03
   4  -4   3    0.25    0.03
   4  -4   3    0.22    0.03
   4  -4   3   -0.16    0.34
  -5   4  -3   10.14    0.37
  -5   4  -3   10.64    0.37
  -5   4  -3   10.46    0.37
   5  -4   3   10.58    0.36
   5  -4   3   10.66    0.38
   5  -4   3   10.56    0.37
   5  -4   3    8.91    0.71
   5  -4   3   10.09    0.37
  -6   4  -3    0.05    0.02
  -6   4  -3    0.08    0.03
   6  -4   3    0.05    0.03
   6  -4   3    0.06    0.03
   6  -4   3    0.08    0.02
   6  -4   3    0.05    0.04
  -7   4  -3    0.71    0.06
  -7   4  -3    0.85    0.05
   7  -4   3    0.08    0.35
   7  -4   3    0.75    0.06
   7  -4   3    0.75    0.06
   7  -4   3    0.73    0.06
   7  -4   3    0.83    0.04
  -8   4  -3    0.73    0.05
   8  -4   3    0.73    0.05
   8  -4   3    0.76    0.05
  -9   4  -3    0.70    0.04
   9  -4   3    0.69    0.04
  -9  -3   3    0.18    0.03
  -9  -3   3    0.11    0.03
  -9  -3   3    0.14    0.02
   8   3  -3    6.55    0.25
  -8  -3   3    6.59    0.25
  -8  -3   3    6.49    0.24
  -8  -3   3    6.49    0.24
   7   3  -3   14.36    0.58
  -7  -3   3   14.49    0.54
  -7  -3   3   15.18    0.52
  -7  -3   3   14.28    0.68
  -7  -3   3   15.36    0.53
   6   3  -3    0.40    0.04
   6   3  -3    0.48    0.07
  -6  -3   3    0.31    0.13
  -6  -3   3    0.35    0.06
  -6  -3   3    0.48    0.06
   5   3  -3    0.92    0.96
   5   3  -3    0.45    0.07
   5   3  -3    0.47    0.04
   5   3  -3    0.48    0.05
  -5  -3   3    0.51    0.11
  -5  -3   3    0.59    0.06
  -5  -3   3    0.47    0.06
  -5  -3   3    0.57    0.05
   4   3  -3    2.06    0.09
   4   3  -3    1.88    0.80
   4   3  -3    1.54    0.60
  -4  -3   3    2.29    0.16
  -4  -3   3    1.90    0.10
   3   3  -3    7.64    0.43
   3   3  -3    7.58    0.62
   3   3  -3    8.45    0.65
  -3  -3   3    8.14    0.34
   2   3  -3    4.31    0.43
   2   3  -3    4.48    0.31
  -2  -3   3    4.74    0.22
   1   3  -3    2.26    0.33
  -1  -3   3    2.27    0.38
  -1  -3   3    2.09    0.13
   0   3  -3    2.01    0.36
   0  -3   3    2.13    0.39
   0  -3   3    2.14    0.14
  -1   3  -3   23.55    0.81
  -1   3  -3   22.73    1.17
   1  -3   3   24.75    1.18
  -2   3  -3   29.40    1.60
  -2   3  -3   32.39    1.33
  -2   3  -3   34.65    1.21
   2  -3   3   31.67    1.75
   2  -3   3   32.29    1.24
  -3   3  -3    8.99    1.38
  -3   3  -3    6.06    0.39
   3  -3   3    5.81    0.22
   3  -3   3    6.12    0.99
   3  -3   3    6.05    0.45
  -4   3  -3    1.62    0.08
  -4   3  -3    1.69    0.09
   4  -3   3    1.60    0.08
   4  -3   3    1.47    0.07
   4  -3   3    1.54    0.24
   4  -3   3    1.41    0.07
   4  -3   3    1.43    0.35
   4  -3   3   -1.05    1.28
  -5   3  -3    2.49    0.11
  -5   3  -3    2.41    0.11
  -5   3  -3    2.34    0.11
  -5   3  -3    2.50    0.10
   5  -3   3    2.59    0.11
   5  -3   3    2.50    0.37
   5  -3   3    2.65    0.11
   5  -3   3    1.96    3.15
   5  -3   3    2.52    0.10
   5  -3   3    2.52    0.10
  -6   3  -3    3.80    0.14
  -6   3  -3    3.84    0.15
  -6   3  -3    3.70    0.15
   6  -3   3    3.87    0.15
   6  -3   3    3.69    0.15
   6  -3   3    3.68    0.15
   6  -3   3    3.72    0.44
   6  -3   3    3.88    0.14
   6  -3   3    3.94    0.16
  -7   3  -3    0.21    0.04
   7  -3   3    0.22    0.04
   7  -3   3    0.17    0.05
   7  -3   3    0.27    0.42
  -8   3  -3    0.14    0.03
  -8   3  -3    0.11    0.03
   8  -3   3    0.07    0.03
   8  -3   3    0.08    0.03
   8  -3   3    0.10    0.02
  -9   3  -3    0.05    0.02
   9  -3   3    0.06    0.02
  -9  -2   3    1.06    0.06
  -9  -2   3    0.99    0.06
  -9  -2   3    1.10    0.05
   8   2  -3    8.29    0.31
   8   2  -3    8.18    0.30
  -8  -2   3    8.57    0.31
  -8  -2   3    8.19    0.33
  -8  -2   3    8.20    0.30
  -8  -2   3    8.40    0.30
   7   2  -3    3.17    0.13
   7   2  -3    3.10    0.15
  -7  -2   3    3.02    0.13
  -7  -2   3    3.10    0.15
  -7  -2   3    3.06    0.27
  -7  -2   3    3.04    0.13
  -7  -2   3    3.01    0.14
   6   2  -3    0.71    0.07
   6   2  -3    0.64    0.08
  -6  -2   3    0.78    0.07
  -6  -2   3    0.68    0.05
  -6  -2   3    0.65    0.06
  -6  -2   3    0.55    0.14
   5   2  -3   10.05    1.30
   5   2  -3    9.02    0.34
   5   2  -3    9.70    0.34
  -5  -2   3    9.90    0.43
   4   2  -3    4.46    0.80
   4   2  -3    5.16    0.86
  -4  -2   3    5.16    0.24
  -4  -2   3    6.43    0.28
   3   2  -3    8.36    0.66
   3   2  -3    7.87    0.64
  -3  -2   3    9.36    0.36
   2   2  -3   10.13    0.56
  -2  -2   3    9.03    0.60
   1   2  -3  106.15    3.89
  -1  -2   3  106.27    3.68
  -1  -2   3  108.29    3.68
  -1  -2   3  113.17    3.83
   0   2  -3   12.26    0.68
   0  -2   3   13.80    0.51
   0  -2   3   15.01    0.69
  -1   2  -3   16.20    0.92
  -1   2  -3   18.08    0.65
   1  -2   3   17.86    0.90
  -2   2  -3   32.55    1.09
  -2   2  -3   30.47    1.15
   2  -2   3   31.50    1.20
   2  -2   3   32.53    1.47
  -3   2  -3   13.47    0.59
  -3   2  -3   13.36    0.49
  -3   2  -3   14.25    1.47
   3  -2   3   13.12    1.03
   3  -2   3   13.60    0.68
   3  -2   3   13.28    0.47
  -4   2  -3    1.66    0.08
   4  -2   3    1.68    0.08
   4  -2   3    1.82    0.93
   4  -2   3    1.75    0.25
  -5   2  -3    0.03    0.02
  -5   2  -3    0.07    0.02
  -5   2  -3    0.03    0.02
   5  -2   3   -0.01    0.03
   5  -2   3    0.04    0.02
   5  -2   3    1.09    1.91
   5  -2   3    0.05    0.02
   5  -2   3    0.11    0.02
  -6   2  -3    0.12    0.02
  -6   2  -3    0.12    0.03
   6  -2   3    0.16    0.34
   6  -2   3    0.08    0.02
   6  -2   3    0.10    0.04
   6  -2   3    0.10    0.03
   6  -2   3    0.09    0.03
   6  -2   3    0.34    0.27
  -7   2  -3    2.15    0.10
  -7   2  -3    2.07    0.10
  -7   2  -3    2.10    0.09
  -7   2  -3    2.11    0.10
   7  -2   3    2.11    0.10
   7  -2   3    2.12    0.10
   7  -2   3    1.44    0.60
   7  -2   3    2.13    0.09
  -8   2  -3    1.09    0.06
  -8   2  -3    1.08    0.05
  -8   2  -3    1.04    0.06
   8  -2   3    0.99    0.06
   8  -2   3    0.94    0.08
  -9   2  -3    0.21    0.03
  -9   2  -3    0.11    0.02
   9  -2   3    0.16    0.02
 -10  -1   3    0.40    0.03
   9   1  -3    0.18    0.03
  -9  -1   3    0.16    0.03
  -9  -1   3    0.16    0.03
  -9  -1   3    0.16    0.03
   8   1  -3    0.20    0.03
  -8  -1   3    0.19    0.04
  -8  -1   3    0.27    0.05
  -8  -1   3    0.26    0.04
  -8  -1   3    0.22    0.03
   7   1  -3    9.29    0.33
   7   1  -3    8.71    0.33
  -7  -1   3    8.97    0.33
  -7  -1   3    9.04    0.33
  -7  -1   3    8.82    0.32
  -7  -1   3    8.92    0.34
  -7  -1   3    9.12    0.47
   6   1  -3    0.50    0.06
   6   1  -3    1.86    1.81
   6   1  -3    0.50    0.05
  -6  -1   3    0.43    0.05
  -6  -1   3    0.47    0.04
  -6  -1   3    0.45    0.06
  -6  -1   3    0.47    0.12
   5   1  -3    0.07    0.85
   5   1  -3    0.24    0.03
  -5  -1   3    0.38    0.09
  -5  -1   3    0.32    0.04
   4   1  -3   29.15    1.75
   4   1  -3   29.58    1.57
  -4  -1   3   33.10    1.12
   3   1  -3    2.52    0.46
   2   1  -3    6.95    0.26
  -2  -1   3    6.87    0.28
  -2  -1   3    6.70    0.49
   1   1  -3   20.45    0.93
  -1  -1   3   19.06    0.72
  -1  -1   3   21.39    0.87
   0   1  -3   98.12    3.14
   0   1  -3   93.13    3.15
   0   1  -3   88.78    3.28
   0  -1   3   87.86    3.14
   0  -1   3   94.11    3.28
  -1   1  -3   17.19    0.66
  -1   1  -3   17.71    0.88
  -1   1  -3   18.45    0.67
   1  -1   3   18.97    0.86
  -2   1  -3   22.76    1.24
  -2   1  -3   24.35    0.89
   2  -1   3   23.50    1.14
   2  -1   3   23.66    0.93
   2  -1   3   26.12    0.95
  -3   1  -3  116.85    4.75
  -3   1  -3  126.64    4.13
   3  -1   3  128.88    4.79
   3  -1   3  113.27    4.32
   3  -1   3  124.76    4.22
  -4   1  -3   19.25    0.68
  -4   1  -3   18.66    0.64
   4  -1   3   18.46    1.31
   4  -1   3   17.61    0.81
  -5   1  -3    0.32    0.04
  -5   1  -3    0.29    0.03
  -5   1  -3    0.29    0.04
  -5   1  -3    0.33    0.11
   5  -1   3    0.34    0.04
   5  -1   3    0.35    0.05
   5  -1   3    0.28    0.03
   5  -1   3    1.82    1.35
  -6   1  -3    1.39    0.08
  -6   1  -3    1.36    0.07
  -6   1  -3    1.34    0.08
  -6   1  -3    1.44    0.08
   6  -1   3    1.38    0.07
   6  -1   3    1.34    0.43
   6  -1   3    1.30    0.08
   6  -1   3    1.94    0.41
   6  -1   3    1.50    0.09
  -7   1  -3    0.03    0.02
  -7   1  -3    0.04    0.03
  -7   1  -3    0.06    0.03
  -7   1  -3    0.02    0.03
   7  -1   3    0.05    0.03
   7  -1   3    0.02    0.03
   7  -1   3   -0.35    0.57
   7  -1   3    0.08    0.03
  -8   1  -3    0.52    0.05
  -8   1  -3    0.48    0.05
  -8   1  -3    0.49    0.04
   8  -1   3    0.54    0.05
  -9   1  -3    3.60    0.13
   9  -1   3    3.14    0.13
   9   0  -3    0.04    0.02
  -9   0   3    0.03    0.02
  -9   0   3    0.05    0.03
  -9   0   3    0.02    0.02
   8   0  -3    0.26    0.04
  -8   0   3    0.26    0.03
  -8   0   3    0.23    0.04
  -8   0   3    0.19    0.04
  -8   0   3    0.29    0.04
  -8   0   3    0.15    0.52
   7   0  -3    1.88    0.09
   7   0  -3    1.87    0.09
  -7   0   3    2.00    0.10
  -7   0   3    1.94    0.10
  -7   0   3    1.97    0.37
  -7   0   3    2.14    0.11
  -7   0   3    1.94    0.09
   6   0  -3    1.41    0.07
   6   0  -3    1.26    0.07
  -6   0   3    1.45    0.08
  -6   0   3    1.47    0.07
  -6   0   3    1.42    0.08
  -6   0   3    1.45    0.08
  -6   0   3    1.35    0.16
   5   0  -3    0.05    0.02
  -5   0   3    0.02    0.03
  -5   0   3    0.06    0.07
   4   0  -3    1.75    0.58
   4   0  -3    2.91    0.33
   4   0  -3    2.41    0.89
  -4   0   3    2.53    0.15
   3   0  -3    1.34    0.44
   3   0  -3    0.99    0.39
   3   0  -3    1.01    0.22
  -3   0   3    0.87    0.08
   2   0  -3    0.82    0.28
   2   0  -3    0.53    0.06
   2   0  -3    0.59    0.18
  -2   0   3    0.60    0.23
  -2   0   3    0.51    0.07
   1   0  -3    9.86    0.51
  -1   0   3    9.92    0.51
  -1   0   3    9.85    0.36
   0   0  -3    0.37    0.08
   0   0  -3    0.22    0.04
   0   0  -3    0.38    0.06
   0   0  -3    0.30    0.21
   0   0   3    0.47    0.18
  -1   0  -3   34.94    1.48
   1   0   3   37.18    1.44
   1   0   3   37.93    1.29
  -2   0  -3    3.55    0.61
  -2   0  -3    3.41    0.19
   2   0   3    3.54    0.46
   2   0   3    3.48    0.19
   2   0   3    3.14    0.22
  -3   0  -3   22.59    0.83
   3   0   3   22.06    1.19
  -4   0  -3    3.11    0.13
  -4   0  -3    3.03    0.16
   4   0   3    4.13    0.80
   4   0   3    3.47    0.32
  -5   0  -3    5.07    0.19
  -5   0  -3    4.74    0.19
  -5   0  -3    4.75    0.18
  -5   0  -3    4.87    0.26
   5   0   3    4.60    0.18
   5   0   3    5.56    1.25
   5   0   3    4.70    0.18
   5   0   3    5.20    0.50
   5   0   3    5.35    0.19
  -6   0  -3    0.89    0.06
  -6   0  -3    0.87    0.08
  -6   0  -3    0.84    0.07
   6   0   3    0.97    0.08
   6   0   3    0.84    0.06
   6   0   3    0.75    0.06
   6   0   3    0.84    0.05
   6   0   3    1.17    0.36
  -7   0  -3    0.44    0.06
  -7   0  -3    0.57    0.05
  -7   0  -3    0.49    0.04
   7   0   3    0.66    0.48
   7   0   3    0.45    0.05
  -8   0  -3    3.64    0.15
  -8   0  -3    3.69    0.14
   8   0   3    3.64    0.14
  -9   0  -3    0.10    0.02
  -9   0  -3    0.11    0.03
  -9   0  -3    0.11    0.02
   9   0   3    0.09    0.02
  10  -1  -3    0.81    0.06
 -10   1   3    0.79    0.06
   9  -1  -3    0.44    0.04
  -9   1   3    0.48    0.04
  -9   1   3    0.52    0.05
  -9   1   3    0.50    0.06
   8  -1  -3    3.00    0.12
   8  -1  -3    3.12    0.13
  -8   1   3    3.02    0.13
  -8   1   3    3.05    0.12
  -8   1   3    2.89    0.13
  -8   1   3    3.16    0.13
  -8   1   3    3.09    0.13
   7  -1  -3   33.93    1.16
   7  -1  -3   34.14    1.15
  -7   1   3   34.68    1.17
  -7   1   3   33.70    1.17
  -7   1   3   34.02    1.16
  -7   1   3   31.59    1.29
  -7   1   3   34.29    1.15
  -7   1   3   34.23    1.16
   6  -1  -3   20.88    0.72
   6  -1  -3   21.40    1.09
   6  -1  -3   21.00    0.73
  -6   1   3   21.34    0.82
  -6   1   3   20.78    0.73
  -6   1   3   21.32    0.73
  -6   1   3   21.01    0.73
  -6   1   3   20.59    0.72
  -6   1   3   20.67    0.73
   5  -1  -3    2.17    0.33
   5  -1  -3    2.20    1.02
  -5   1   3    2.24    0.10
  -5   1   3    2.38    0.11
  -5   1   3    2.44    0.16
  -5   1   3    2.29    0.10
  -5   1   3    2.20    0.10
   4  -1  -3   33.39    1.35
   4  -1  -3   30.64    1.68
   4  -1  -3   29.60    1.85
  -4   1   3   34.88    1.18
  -4   1   3   34.56    1.14
   3  -1  -3    1.93    0.46
   3  -1  -3    2.20    0.55
   3  -1  -3    1.68    0.23
  -3   1   3    1.74    0.11
   2  -1  -3    4.66    0.29
   2  -1  -3    5.29    0.46
  -2   1   3    3.68    0.33
  -2   1   3    4.22    0.19
   1  -1  -3    9.47    0.51
   1  -1  -3    8.99    0.41
  -1   1   3    9.43    0.34
  -1   1   3    9.10    0.48
  -1   1   3    8.95    0.39
   0  -1  -3    1.47    0.12
   0  -1  -3    2.03    0.30
   0   1   3    1.85    0.24
  -1  -1  -3  109.25    3.58
  -1  -1  -3  102.50    3.61
  -1  -1  -3  102.89    3.78
   1   1   3  107.49    3.72
   2   1   3    4.48    0.40
  -3  -1  -3   16.69    0.63
   3   1   3   15.78    0.95
  -4  -1  -3    2.16    0.10
  -4  -1  -3    1.99    0.13
  -5  -1  -3    2.03    0.10
  -5  -1  -3    2.08    0.10
  -5  -1  -3    1.99    0.09
  -5  -1  -3    2.41    0.24
   5   1   3    1.61    1.02
   5   1   3    2.02    0.11
   5   1   3    2.27    0.34
   5   1   3    2.04    0.09
  -6  -1  -3    1.70    0.09
  -6  -1  -3    1.63    0.08
  -6  -1  -3    1.58    0.08
   6   1   3    1.98    0.40
   6   1   3    1.61    0.08
  -7  -1  -3    0.87    0.06
  -7  -1  -3    0.87    0.06
  -7  -1  -3    0.85    0.07
   7   1   3    0.93    0.51
   7   1   3    0.78    0.08
   7   1   3    0.85    0.06
  -8  -1  -3    0.12    0.02
  -8  -1  -3    0.14    0.03
  -8  -1  -3    0.12    0.03
   8   1   3    0.14    0.02
  -9  -1  -3    0.05    0.02
  -9  -1  -3    0.03    0.02
  -9  -1  -3    0.03    0.01
 -10   2   3    0.90    0.04
   9  -2  -3    0.04    0.03
  -9   2   3    0.07    0.03
  -9   2   3    0.07    0.03
   8  -2  -3    1.69    0.09
   8  -2  -3    1.70    0.08
  -8   2   3    1.64    0.07
  -8   2   3    1.69    0.09
  -8   2   3    1.63    0.09
   7  -2  -3    1.21    0.39
   7  -2  -3    1.14    0.07
   7  -2  -3    1.14    0.06
  -7   2   3    1.12    0.08
  -7   2   3    1.03    0.06
  -7   2   3    1.00    0.07
  -7   2   3   -0.17    0.44
  -7   2   3    1.02    0.07
  -7   2   3    1.24    0.07
   6  -2  -3    1.03    0.05
   6  -2  -3    0.95    0.29
   6  -2  -3    1.01    0.07
   6  -2  -3    2.04    2.73
   6  -2  -3    1.12    0.06
   6  -2  -3    0.99    0.07
  -6   2   3    1.02    0.06
  -6   2   3    0.95    0.07
  -6   2   3    0.94    0.07
  -6   2   3    0.99    0.07
  -6   2   3    0.98    0.07
  -6   2   3    1.45    0.21
   5  -2  -3    6.53    1.60
   5  -2  -3    5.42    0.43
   5  -2  -3    4.73    0.17
   5  -2  -3    4.89    0.18
   5  -2  -3    4.61    0.18
  -5   2   3    4.90    0.26
  -5   2   3    5.12    0.19
  -5   2   3    4.72    0.18
  -5   2   3    4.69    0.18
  -5   2   3    4.84    0.18
   4  -2  -3    3.73    0.33
   4  -2  -3    3.26    0.13
   4  -2  -3    2.77    0.84
  -4   2   3    3.40    0.19
  -4   2   3    3.17    0.13
   3  -2  -3   75.41    3.02
   2  -2  -3   21.64    1.08
   2  -2  -3   18.55    0.99
   2  -2  -3   17.62    0.77
  -2   2   3   20.35    0.84
   1  -2  -3  142.86    4.65
   1  -2  -3  121.30    4.50
  -1   2   3  131.08    4.60
   0   2   3   16.44    0.69
  -1  -2  -3   28.36    1.00
  -1  -2  -3   26.66    1.21
  -2  -2  -3    2.55    0.15
  -3  -2  -3   28.03    1.02
   3   2   3   28.28    1.29
  -4  -2  -3    1.13    0.07
  -4  -2  -3    1.06    0.11
   4   2   3    1.82    0.59
   4   2   3    0.97    0.12
  -5  -2  -3    0.94    0.16
  -5  -2  -3    1.11    0.07
  -5  -2  -3    0.90    0.06
  -5  -2  -3    1.04    0.06
   5   2   3    1.03    0.08
   5   2   3   -1.32    0.97
   5   2   3    1.17    0.32
   5   2   3    1.01    0.05
  -6  -2  -3    1.93    0.10
  -6  -2  -3    1.85    0.09
  -6  -2  -3    1.83    0.08
   6   2   3    1.75    0.10
   6   2   3    1.82    0.08
  -7  -2  -3    1.35    0.09
  -7  -2  -3    1.29    0.07
  -7  -2  -3    1.48    0.07
   7   2   3    1.26    0.09
   7   2   3    1.29    0.06
   7   2   3    1.18    0.56
  -8  -2  -3    1.87    0.09
  -8  -2  -3    2.03    0.11
  -8  -2  -3    1.90    0.08
  -9  -2  -3    0.33    0.04
  -9  -2  -3    0.33    0.03
  10  -3  -3    0.04    0.01
   9  -3  -3    0.25    0.03
   9  -3  -3    0.22    0.02
  -9   3   3    0.28    0.03
  -9   3   3    0.28    0.03
   8  -3  -3    0.39    0.05
   8  -3  -3    0.46    0.04
  -8   3   3    0.41    0.05
  -8   3   3    0.40    0.05
   7  -3  -3    0.15    0.25
   7  -3  -3    0.06    0.03
   7  -3  -3    0.07    0.03
   7  -3  -3    0.04    0.02
  -7   3   3    0.04    0.03
  -7   3   3    0.03    0.03
   6  -3  -3   10.50    0.69
   6  -3  -3    8.66    0.34
   6  -3  -3    9.38    0.34
   6  -3  -3    9.41    0.33
   6  -3  -3    9.25    0.36
  -6   3   3    9.15    0.34
  -6   3   3   10.37    0.36
  -6   3   3    9.27    0.34
  -6   3   3    9.26    0.33
   5  -3  -3    1.73    0.07
   5  -3  -3    0.71    1.94
   5  -3  -3    1.70    0.32
   5  -3  -3    1.81    0.08
   5  -3  -3    1.56    0.08
  -5   3   3    1.67    0.09
  -5   3   3    1.71    0.08
  -5   3   3    1.77    0.09
  -5   3   3    1.72    0.09
   4  -3  -3    4.02    0.15
   4  -3  -3    4.11    1.28
   3  -3  -3   28.23    1.15
   3  -3  -3   27.74    0.95
   3  -3  -3   28.18    1.56
   2  -3  -3    5.25    0.78
   2  -3  -3    6.27    0.35
   1  -3  -3   12.04    0.77
   1  -3  -3   11.68    0.50
   0   3   3   31.70    1.17
  -1  -3  -3    4.87    0.25
   1   3   3    4.86    0.30
  -2  -3  -3   10.46    0.46
  -2  -3  -3   10.77    0.43
   2   3   3   11.18    0.56
   2   3   3   10.91    0.55
   3   3   3    1.31    0.38
   3   3   3    1.46    0.29
  -4  -3  -3    0.81    0.12
  -4  -3  -3    0.87    0.06
   4   3   3    0.79    0.08
   4   3   3    1.04    0.57
   4   3   3    1.03    0.29
   4   3   3    0.74    0.04
  -5  -3  -3    1.55    0.08
  -5  -3  -3    1.42    0.07
  -5  -3  -3    1.28    0.08
   5   3   3    1.61    0.39
   5   3   3    1.51    0.07
  -6  -3  -3    0.19    0.03
  -6  -3  -3    0.17    0.03
   6   3   3    0.04    0.33
   6   3   3    0.16    0.02
   6   3   3    0.13    0.04
  -7  -3  -3    1.95    0.09
  -7  -3  -3    2.05    0.10
  -7  -3  -3    1.97    0.09
   7   3   3    1.89    0.10
  -8  -3  -3    0.92    0.05
  -8  -3  -3    0.97    0.06
  -8  -3  -3    0.91    0.05
  -9  -3  -3    0.08    0.01
   9  -4  -3    6.58    0.23
   9  -4  -3    6.59    0.24
  -9   4   3    6.60    0.24
   8  -4  -3    3.66    0.15
   8  -4  -3    3.69    0.14
  -8   4   3    3.67    0.14
  -8   4   3    3.71    0.15
   7  -4  -3    3.23    0.49
   7  -4  -3    3.36    0.14
   7  -4  -3    3.43    0.13
   7  -4  -3    3.38    0.14
   7  -4  -3    3.34    0.15
  -7   4   3    3.51    0.15
  -7   4   3    3.46    0.14
   6  -4  -3    3.06    0.13
   6  -4  -3    3.19    0.14
   6  -4  -3    3.17    0.42
   6  -4  -3    3.12    0.12
  -6   4   3    3.16    0.14
  -6   4   3    3.10    0.13
   5  -4  -3    0.20    0.03
   5  -4  -3    0.22    0.18
   5  -4  -3    0.26    0.04
   5  -4  -3    0.23    0.04
   5  -4  -3    0.23    0.03
  -5   4   3    0.25    0.04
  -5   4   3    0.18    0.03
  -5   4   3    0.25    0.04
  -5   4   3    0.22    0.04
   4  -4  -3    0.38    0.21
   4  -4  -3    0.43    0.05
   4  -4  -3    0.49    0.04
   4  -4  -3    0.32    0.04
  -4   4   3    0.43    0.05
  -4   4   3    0.32    0.05
  -4   4   3    0.47    0.04
   3  -4  -3    0.90    0.05
   3  -4  -3    0.09    1.28
   3  -4  -3    0.83    0.20
   2  -4  -3   20.72    0.86
   2  -4  -3   19.40    1.68
   1  -4  -3   36.14    1.30
   1  -4  -3   31.82    1.37
   1  -4  -3   36.41    1.67
   0  -4  -3   10.67    0.44
   0  -4  -3    9.92    0.50
   0   4   3    9.23    0.49
   1   4   3    8.69    0.49
  -2  -4  -3    0.18    0.12
   2   4   3    0.29    0.18
   3   4   3   13.12    0.74
   3   4   3   12.50    0.46
  -4  -4  -3    4.71    0.31
  -4  -4  -3    4.67    0.20
   4   4   3    4.91    0.20
   4   4   3    5.05    0.50
   4   4   3    4.89    0.20
  -5  -4  -3    2.10    0.11
   5   4   3    2.03    0.12
  -6  -4  -3    0.66    0.06
  -6  -4  -3    0.68    0.06
  -6  -4  -3    0.76    0.06
   6   4   3    0.14    0.53
  -7  -4  -3    0.05    0.02
  -7  -4  -3    0.06    0.03
  -7  -4  -3    0.06    0.03
   7   4   3    0.05    0.03
  -8  -4  -3    0.45    0.03
   9  -5  -3    0.54    0.04
  -9   5   3    0.44    0.04
   8  -5  -3    0.75    0.06
   8  -5  -3    0.20    0.36
   8  -5  -3    0.70    0.05
  -8   5   3    0.70    0.05
   7  -5  -3    0.23    0.04
   7  -5  -3    0.29    0.04
   7  -5  -3    0.37    0.05
   7  -5  -3    0.20    0.38
   7  -5  -3    0.27    0.03
  -7   5   3    0.29    0.04
  -7   5   3    0.25    0.03
   6  -5  -3    0.28    0.05
   6  -5  -3    0.38    0.04
   6  -5  -3    0.35    0.05
   6  -5  -3    0.20    0.24
   6  -5  -3    0.41    0.05
  -6   5   3    0.29    0.03
  -6   5   3    0.41    0.05
   5  -5  -3    0.43    0.05
   5  -5  -3    0.40    0.21
  -5   5   3    0.32    0.04
  -5   5   3    0.37    0.04
   4  -5  -3    0.43    0.32
   4  -5  -3    0.42    0.05
   4  -5  -3    0.54    0.04
   4  -5  -3    0.47    0.04
  -4   5   3    0.60    0.05
  -4   5   3    0.46    0.04
  -4   5   3    0.42    0.05
  -4   5   3    0.47    0.05
   3  -5  -3    0.04    0.02
   3  -5  -3    0.09    0.18
  -3   5   3    0.05    0.02
  -3   5   3    0.04    0.02
   2  -5  -3    7.00    0.27
   2  -5  -3    7.83    0.46
   1  -5  -3    1.79    0.32
   1  -5  -3    1.98    0.25
   0  -5  -3   11.70    0.64
   0  -5  -3   12.19    0.54
  -1  -5  -3   15.10    0.61
   1   5   3   13.62    0.49
   1   5   3   13.88    0.50
   1   5   3   13.93    0.73
  -2  -5  -3    3.22    0.28
   2   5   3    2.88    0.13
   2   5   3    3.08    0.36
   3   5   3    0.67    0.07
   3   5   3    0.75    0.07
   3   5   3    0.27    0.24
  -4  -5  -3    2.44    0.12
   4   5   3    2.02    0.43
   4   5   3    2.79    0.13
   4   5   3    2.81    0.14
  -5  -5  -3    5.46    0.22
   5   5   3    5.73    0.23
   5   5   3    5.12    0.68
  -6  -5  -3    0.30    0.04
  -6  -5  -3    0.35    0.04
   6   5   3    0.37    0.04
   6   5   3    0.26    0.04
  -7  -5  -3    0.90    0.06
  -7  -5  -3    0.94    0.05
   7   5   3    0.95    0.08
  -8  -5  -3    0.37    0.03
   8   5   3    0.37    0.03
   9  -6  -3    0.02    0.01
  -9   6   3    0.00    0.01
   8  -6  -3    0.25    0.03
   8  -6  -3    0.29    0.02
  -8   6   3    0.26    0.03
   7  -6  -3    0.18    0.32
   7  -6  -3    0.02    0.03
   7  -6  -3    0.01    0.02
   7  -6  -3    0.02    0.02
  -7   6   3    0.02    0.02
   6  -6  -3    0.16    0.04
   6  -6  -3    0.16    0.03
   6  -6  -3    0.15    0.28
   6  -6  -3    0.15    0.04
  -6   6   3    0.13    0.03
  -6   6   3    0.14    0.03
   5  -6  -3    1.73    0.09
   5  -6  -3    2.03    0.39
   5  -6  -3    1.75    0.08
   5  -6  -3    1.64    0.08
  -5   6   3    1.61    0.08
  -5   6   3    1.68    0.08
  -5   6   3    1.73    0.09
   4  -6  -3    2.92    0.13
   4  -6  -3    2.79    0.12
   4  -6  -3    1.89    0.45
   4  -6  -3    2.88    0.12
  -4   6   3    3.03    0.13
  -4   6   3    2.86    0.13
  -4   6   3    2.92    0.15
   3  -6  -3    6.54    0.24
   3  -6  -3    6.21    0.25
   3  -6  -3    6.06    0.64
  -3   6   3    6.77    0.25
  -3   6   3    6.62    0.25
  -3   6   3    6.61    0.24
  -3   6   3    6.51    0.24
   2  -6  -3    0.18    0.25
   2  -6  -3    0.20    0.03
  -2   6   3    0.27    0.03
  -2   6   3    0.30    0.04
  -2   6   3    0.26    0.04
  -2   6   3    0.31    0.04
   1  -6  -3    0.06    0.23
  -1   6   3    0.42    0.04
  -1   6   3    0.42    0.05
  -1   6   3    0.44    0.04
  -1   6   3    0.35    0.04
   0  -6  -3    0.01    0.32
   0   6   3    0.25    0.03
   0   6   3    0.29    0.04
  -1  -6  -3    4.83    0.50
   1   6   3    4.49    0.17
   1   6   3    4.47    0.17
   1   6   3    4.60    0.20
   1   6   3    4.38    0.18
   1   6   3    4.60    0.18
   1   6   3    4.43    0.17
  -2  -6  -3    1.25    0.35
  -2  -6  -3    0.83    0.27
   2   6   3    1.05    0.06
   2   6   3    0.98    0.08
   2   6   3    1.02    0.06
   2   6   3    1.00    0.06
   2   6   3    0.94    0.08
   3   6   3    1.48    0.07
   3   6   3    1.52    0.10
   3   6   3    1.48    0.08
   3   6   3    1.36    0.09
   3   6   3    1.46    0.08
   4   6   3    3.22    0.13
   4   6   3    3.24    0.13
   4   6   3    3.07    0.15
  -5  -6  -3    0.64    0.06
   5   6   3    0.58    0.05
   5   6   3    0.57    0.05
   5   6   3    0.69    0.08
  -6  -6  -3   -0.05    0.03
  -6  -6  -3   -0.02    0.02
   6   6   3    0.02    0.03
   6   6   3    0.01    0.02
   6   6   3    0.06    0.03
  -7  -6  -3    0.36    0.03
   7   6   3    0.46    0.03
   7   6   3    0.51    0.05
   8  -7  -3    0.36    0.03
   8  -7  -3    0.33    0.03
  -8   7   3    0.34    0.03
   7  -7  -3    0.69    0.04
   7  -7  -3    0.70    0.05
   7  -7  -3    0.73    0.06
  -7   7   3    0.68    0.05
   6  -7  -3    1.04    0.06
   6  -7  -3    0.64    0.30
   6  -7  -3    0.99    0.06
  -6   7   3    1.03    0.06
  -6   7   3    0.84    0.06
   5  -7  -3    1.92    0.10
   5  -7  -3    1.82    0.35
   5  -7  -3    2.01    0.11
  -5   7   3    1.99    0.12
   4  -7  -3    0.01    0.03
   4  -7  -3    0.01    0.02
   4  -7  -3    0.02    0.02
  -4   7   3    0.00    0.02
  -4   7   3    0.04    0.03
  -4   7   3   -0.01    0.02
   3  -7  -3    0.30    0.04
   3  -7  -3    0.29    0.03
   3  -7  -3   -0.58    0.51
  -3   7   3    0.33    0.04
   2  -7  -3    3.01    0.53
   2  -7  -3    2.95    0.13
  -2   7   3    3.25    0.14
  -2   7   3    3.34    0.14
  -2   7   3    3.34    0.13
  -1   7   3    2.17    0.10
  -1   7   3    2.15    0.10
   0   7   3    1.94    0.09
   0   7   3    1.94    0.09
   0   7   3    1.91    0.09
  -1  -7  -3    9.90    0.60
   1   7   3   10.84    0.38
   1   7   3   11.13    0.38
   1   7   3   10.75    0.41
   1   7   3   11.04    0.38
   2   7   3    0.18    0.03
   2   7   3    0.18    0.04
   2   7   3    0.16    0.03
   2   7   3    0.30    0.04
   2   7   3    0.11    0.05
   3   7   3    0.70    0.06
   3   7   3    0.80    0.06
   3   7   3    0.89    0.06
   3   7   3    0.88    0.08
   4   7   3    0.06    0.03
   4   7   3    0.03    0.03
   4   7   3    0.04    0.03
   5   7   3    6.10    0.24
   5   7   3    6.16    0.22
   5   7   3    5.92    0.22
   6   7   3    3.04    0.11
   6   7   3    2.90    0.12
   7  -8  -3    0.20    0.02
   7  -8  -3    0.13    0.02
   7  -8  -3    0.14    0.02
   6  -8  -3    3.14    0.13
   6  -8  -3    3.05    0.12
   6  -8  -3    3.22    0.12
  -6   8   3    3.00    0.11
  -6   8   3    2.92    0.12
   5  -8  -3   -0.21    0.34
   5  -8  -3   -0.01    0.02
   5  -8  -3    0.02    0.03
   5  -8  -3    0.03    0.02
  -5   8   3    0.03    0.03
  -5   8   3    0.01    0.02
  -5   8   3    0.00    0.02
   4  -8  -3    0.20    0.03
   4  -8  -3    0.33    0.32
   4  -8  -3    0.13    0.04
   4  -8  -3    0.14    0.03
  -4   8   3    0.14    0.04
  -4   8   3    0.16    0.03
   3  -8  -3    0.98    0.07
  -3   8   3    0.92    0.07
  -3   8   3    0.99    0.07
   2  -8  -3    3.39    0.14
  -2   8   3    3.60    0.14
  -2   8   3    3.37    0.15
   1  -8  -3    0.14    0.04
  -1   8   3    0.06    0.03
  -1   8   3    0.03    0.03
   0  -8  -3    2.79    0.37
   0   8   3    2.58    0.11
   0   8   3    2.48    0.11
   0   8   3    2.65    0.12
   1   8   3    0.15    0.03
   1   8   3    0.11    0.03
   1   8   3    0.13    0.03
   2   8   3    0.60    0.05
   2   8   3    0.58    0.05
   2   8   3    0.47    0.05
   2   8   3    0.59    0.07
   3   8   3    0.53    0.07
   3   8   3    0.56    0.05
   3   8   3    0.41    0.05
   3   8   3    0.39    0.04
   4   8   3    0.47    0.04
   5   8   3    1.35    0.06
   5   8   3    1.43    0.07
   6  -9  -3    1.50    0.07
   6  -9  -3    1.56    0.07
   6  -9  -3    1.60    0.06
   5  -9  -3    0.39    0.05
   5  -9  -3    0.50    0.04
   5  -9  -3    0.38    0.04
  -5   9   3    0.42    0.04
  -5   9   3    0.39    0.05
   4  -9  -3    0.62    0.06
  -4   9   3    0.64    0.06
  -4   9   3    0.59    0.05
   3  -9  -3    1.38    0.07
   3  -9  -3    1.35    0.08
  -3   9   3    1.35    0.07
  -3   9   3    1.44    0.08
   2  -9  -3    0.04    0.03
  -2   9   3    0.02    0.03
  -2   9   3   -0.01    0.03
   1  -9  -3    0.49    0.08
  -1   9   3    0.51    0.05
  -1   9   3    0.56    0.05
   0   9   3    0.11    0.03
   0   9   3    0.08    0.03
   1   9   3    0.45    0.06
   1   9   3    0.57    0.05
   1   9   3    0.52    0.05
   1   9   3    0.46    0.05
   2   9   3    2.34    0.10
   2   9   3    2.35    0.11
   3   9   3    0.09    0.03
   3   9   3    0.14    0.02
   4   9   3    0.33    0.03
   5 -10  -3    0.46    0.04
   5 -10  -3    0.50    0.03
  -5  10   3    0.42    0.04
   4 -10  -3    0.00    0.02
   4 -10  -3    0.00    0.02
  -4  10   3    0.02    0.02
  -4  10   3    0.01    0.02
   3 -10  -3    0.01    0.02
   3 -10  -3    0.00    0.03
  -3  10   3   -0.01    0.02
  -3  10   3    0.00    0.02
   2 -10  -3    1.22    0.07
  -2  10   3    1.14    0.06
  -2  10   3    1.11    0.06
  -1  10   3    0.06    0.02
  -1  10   3    0.03    0.02
   0  10   3    0.02    0.02
   0  10   3    0.03    0.02
   1  10   3   -0.01    0.02
   1  10   3    0.00    0.02
  -2  11   3    0.08    0.02
  -2  11   3    0.08    0.02
  -1  11   3    1.26    0.05
  -1  11   3    1.04    0.05
   0  11  -4    0.55    0.03
   0  11  -4    0.49    0.04
  -1  11  -4    0.30    0.03
  -1  11  -4    0.25    0.03
   3  10  -4    0.23    0.03
   3  10  -4    0.31    0.03
   2  10  -4    0.04    0.02
   2  10  -4    0.03    0.03
   2  10  -4    0.03    0.02
   1  10  -4    0.05    0.05
   1  10  -4    0.03    0.02
   1  10  -4    0.09    0.03
   1  10  -4    0.07    0.02
   0  10  -4   -0.02    0.04
   0  10  -4    0.06    0.02
   0  10  -4    0.04    0.02
  -1  10  -4    0.07    0.03
  -1  10  -4    0.12    0.02
   1 -10   4    0.09    0.04
  -2  10  -4    0.16    0.03
   2 -10   4    0.16    0.03
  -3  10  -4    1.47    0.07
   3 -10   4    1.45    0.06
   3 -10   4    1.48    0.07
  -4  10  -4    2.44    0.10
   4 -10   4    2.45    0.09
   4 -10   4    2.27    0.10
   5   9  -4    0.50    0.04
   4   9  -4    0.77    0.05
   4   9  -4    0.84    0.06
   4   9  -4    0.76    0.06
   3   9  -4    0.92    0.09
   3   9  -4    0.91    0.06
   3   9  -4    0.78    0.07
   2   9  -4    0.56    0.05
   2   9  -4    0.65    0.05
   2   9  -4    0.45    0.07
   2   9  -4    0.40    0.06
   1   9  -4    0.12    0.03
   1   9  -4    0.12    0.03
   0   9  -4    1.61    0.08
   0  -9   4    1.39    0.09
  -1   9  -4   -0.01    0.02
   1  -9   4    0.05    0.03
   1  -9   4   -0.01    0.03
  -2   9  -4    0.04    0.03
   2  -9   4   -0.02    0.03
  -3   9  -4    0.06    0.03
   3  -9   4   -0.03    0.03
   3  -9   4    0.02    0.02
   3  -9   4    0.05    0.03
   4  -9   4    0.41    0.05
   4  -9   4    0.43    0.04
   4  -9   4    0.44    0.04
   4  -9   4    0.40    0.04
   5  -9   4    4.52    0.18
   5  -9   4    4.68    0.17
   5  -9   4    4.56    0.17
   6  -9   4    3.54    0.13
   6  -9   4    3.71    0.13
   6   8  -4    3.72    0.15
   5   8  -4    3.52    0.15
   5   8  -4    3.25    0.15
   4   8  -4    0.24    0.05
   4   8  -4    0.20    0.04
   4   8  -4    0.15    0.04
   3   8  -4    0.50    0.06
   3   8  -4    0.50    0.07
   3   8  -4    0.48    0.05
   2   8  -4    0.77    0.06
   2   8  -4    0.94    0.07
  -2  -8   4    0.52    0.47
   1   8  -4    3.93    0.15
  -1  -8   4    3.55    0.55
   0   8  -4    3.69    0.15
   0  -8   4    2.98    0.51
   0  -8   4    3.87    0.16
  -1   8  -4    0.03    0.03
  -1   8  -4    0.02    0.03
   1  -8   4    0.01    0.03
   1  -8   4   -0.07    0.33
  -2   8  -4    0.05    0.03
   2  -8   4    0.11    0.04
   2  -8   4    0.09    0.03
  -3   8  -4    2.08    0.10
   3  -8   4    2.06    0.09
   3  -8   4    1.96    0.10
   3  -8   4    2.07    0.09
  -4   8  -4    0.09    0.02
  -4   8  -4    0.14    0.03
   4  -8   4    0.12    0.03
   4  -8   4    0.12    0.03
  -5   8  -4    3.26    0.13
  -5   8  -4    3.22    0.13
   5  -8   4    3.30    0.13
   5  -8   4    3.19    0.13
   5  -8   4    3.31    0.14
   5  -8   4    3.23    0.13
  -6   8  -4    4.03    0.15
   6  -8   4    4.27    0.16
   6  -8   4    4.17    0.16
   6  -8   4    4.32    0.15
   6  -8   4    4.25    0.16
   7  -8   4    0.03    0.01
   7  -8   4    0.02    0.01
   7   7  -4    0.89    0.06
  -6  -7   4    0.03    0.04
   5   7  -4    0.24    0.04
   5   7  -4    0.23    0.05
  -5  -7   4    0.28    0.05
   4   7  -4    0.20    0.04
   4   7  -4    0.21    0.03
   4   7  -4    0.22    0.05
   3   7  -4    0.88    0.06
   2   7  -4   29.05    1.01
   2   7  -4   30.06    1.01
   1   7  -4    6.22    0.24
  -1  -7   4    7.07    0.52
   0   7  -4    0.04    0.03
   0   7  -4    0.05    0.04
   0  -7   4    0.12    0.21
   0  -7   4    0.05    0.04
  -1   7  -4    2.73    0.12
   1  -7   4    2.78    0.12
   1  -7   4    2.51    0.36
  -2   7  -4    0.61    0.05
  -2   7  -4    0.68    0.06
  -2   7  -4    0.70    0.04
   2  -7   4    0.67    0.05
   2  -7   4    0.69    0.06
   2  -7   4    0.61    0.30
  -3   7  -4    0.12    0.03
  -3   7  -4    0.05    0.02
   3  -7   4    0.08    0.03
   3  -7   4    0.09    0.03
   3  -7   4    0.04    0.03
  -4   7  -4    0.15    0.04
  -4   7  -4    0.15    0.03
   4  -7   4    0.14    0.04
   4  -7   4    0.16    0.03
  -5   7  -4    0.16    0.03
  -5   7  -4    0.16    0.03
   5  -7   4    0.18    0.03
   5  -7   4    0.15    0.03
   5  -7   4    0.19    0.04
  -6   7  -4    0.13    0.02
   6  -7   4    0.15    0.04
   6  -7   4    0.17    0.03
   6  -7   4    0.17    0.03
   6  -7   4    0.18    0.03
  -7   7  -4    2.70    0.10
   7  -7   4    2.79    0.11
   7  -7   4    2.79    0.11
   7  -7   4    2.74    0.10
   8   6  -4    0.43    0.04
  -8  -6   4    0.41    0.03
   7   6  -4    2.47    0.11
  -7  -6   4    2.02    0.10
  -7  -6   4    2.19    0.09
   6   6  -4    0.99    0.08
  -6  -6   4    0.94    0.08
  -5  -6   4    0.83    0.49
  -5  -6   4    0.50    0.08
   4   6  -4    6.89    0.25
   4   6  -4    6.89    0.25
  -4  -6   4    6.20    0.41
  -4  -6   4    6.65    0.30
   3   6  -4    0.09    0.03
  -3  -6   4   -0.04    0.16
   2   6  -4    6.26    0.23
   2   6  -4    6.45    0.23
  -2  -6   4    5.83    0.48
   1   6  -4    0.25    0.03
   1   6  -4    0.24    0.25
  -1  -6   4    0.00    0.22
   0   6  -4    8.21    0.59
   0   6  -4    8.08    0.29
   0  -6   4    8.02    0.29
  -1   6  -4   -0.05    0.21
  -1   6  -4   -0.01    0.02
  -1   6  -4    0.03    0.02
   1  -6   4    0.10    0.14
  -2   6  -4    4.83    0.19
  -2   6  -4    5.01    0.18
  -2   6  -4    5.08    0.19
   2  -6   4    4.88    0.96
   2  -6   4    4.76    0.19
   2  -6   4    4.85    0.18
   2  -6   4    4.68    0.43
   2  -6   4    5.27    0.19
   3  -6   4    0.46    0.06
   3  -6   4    0.49    0.04
   3  -6   4    0.40    0.04
   3  -6   4    0.48    0.23
   4  -6   4    0.28    0.36
  -5   6  -4    1.50    0.08
  -5   6  -4    1.47    0.09
   5  -6   4    1.61    0.08
   5  -6   4    1.44    0.09
   5  -6   4    1.52    0.08
  -6   6  -4    2.42    0.10
   6  -6   4    2.38    0.10
   6  -6   4    2.40    0.11
   6  -6   4    2.45    0.11
  -7   6  -4    2.81    0.11
   7  -6   4    2.97    0.11
   7  -6   4    2.90    0.12
   7  -6   4    2.91    0.13
   7  -6   4    2.91    0.12
  -8   6  -4    0.35    0.03
   8  -6   4    0.34    0.03
   8   5  -4    3.19    0.13
  -8  -5   4    3.05    0.12
  -8  -5   4    2.81    0.12
   7   5  -4    1.84    0.10
  -7  -5   4    1.84    0.08
  -7  -5   4    1.79    0.10
  -7  -5   4    1.58    0.08
   6   5  -4    0.10    0.05
   6   5  -4    0.05    0.04
  -6  -5   4    0.42    0.24
  -6  -5   4    0.18    0.04
   5   5  -4    0.55    0.06
   5   5  -4    0.53    0.07
  -5  -5   4    0.48    0.06
  -5  -5   4    0.38    0.16
   4   5  -4    0.12    0.03
  -4  -5   4    0.09    0.13
   3   5  -4    0.08    0.03
  -3  -5   4    0.14    0.12
   2   5  -4    1.15    0.28
  -2  -5   4    1.53    0.20
  -2  -5   4    0.98    0.15
   1   5  -4   12.76    0.77
   1   5  -4   13.47    0.72
  -1  -5   4   12.07    0.56
   0   5  -4   64.24    2.37
   0  -5   4   58.21    2.07
  -1   5  -4   34.77    1.11
  -1   5  -4   31.89    1.38
  -1   5  -4   30.91    1.83
   1  -5   4   31.99    1.29
   1  -5   4   30.29    1.09
  -2   5  -4    2.67    0.11
  -2   5  -4   -0.58    1.82
  -2   5  -4    2.66    0.36
  -2   5  -4    2.60    0.12
   2  -5   4    2.79    0.11
   2  -5   4    2.79    0.31
  -3   5  -4    2.38    0.36
  -3   5  -4    1.80    0.08
  -3   5  -4    1.68    0.10
  -3   5  -4    1.82    0.09
   3  -5   4    1.79    0.08
   3  -5   4    1.80    0.09
   3  -5   4    1.79    0.08
   3  -5   4    1.77    0.29
  -4   5  -4    0.24    0.03
  -4   5  -4    0.22    0.03
  -4   5  -4    0.21    0.04
  -4   5  -4    0.13    0.06
   4  -5   4    0.08    0.24
   4  -5   4    0.17    0.03
   4  -5   4    0.17    0.04
   4  -5   4    0.23    0.03
  -5   5  -4    0.81    0.06
  -5   5  -4    0.74    0.06
   5  -5   4    0.68    0.06
   5  -5   4    0.78    0.05
   5  -5   4    0.54    0.43
   5  -5   4    0.66    0.06
   5  -5   4    0.79    0.06
  -6   5  -4    4.00    0.15
  -6   5  -4    3.93    0.17
   6  -5   4    4.01    0.17
   6  -5   4    4.00    0.17
   6  -5   4    4.12    0.17
  -7   5  -4    1.72    0.08
   7  -5   4    1.87    0.08
   7  -5   4    1.76    0.09
   7  -5   4    1.79    0.07
   7  -5   4    0.48    0.53
   7  -5   4    1.70    0.08
  -8   5  -4    0.05    0.02
   8  -5   4    0.08    0.02
   8  -5   4    0.05    0.02
   8  -5   4    0.08    0.02
  -9  -4   4    0.35    0.04
   8   4  -4    1.83    0.09
  -8  -4   4    1.78    0.09
  -8  -4   4    1.79    0.08
  -8  -4   4    1.58    0.08
  -8  -4   4    1.62    0.08
   7   4  -4    5.07    0.21
  -7  -4   4    5.14    0.24
  -7  -4   4    4.76    0.19
  -7  -4   4    5.08    0.19
  -7  -4   4    4.95    0.20
   6   4  -4    9.10    0.32
   6   4  -4    8.70    0.33
  -6  -4   4    8.13    0.47
  -6  -4   4    8.93    0.33
  -6  -4   4    8.42    0.31
  -6  -4   4    8.49    0.32
   5   4  -4    0.14    0.03
   5   4  -4    0.08    0.04
   5   4  -4    0.10    0.02
  -5  -4   4    0.04    0.04
  -5  -4   4    0.03    0.11
   4   4  -4    1.32    0.65
   4   4  -4    2.00    0.10
   4   4  -4    1.53    1.09
   4   4  -4    1.96    0.09
  -4  -4   4    2.10    0.10
  -4  -4   4    2.09    0.19
   3   4  -4    0.27    0.43
   3   4  -4    0.16    0.03
   3   4  -4    0.04    0.21
   3   4  -4   -0.02    0.51
  -3  -4   4    0.16    0.04
  -3  -4   4    0.10    0.09
   2   4  -4   11.99    0.80
   2   4  -4   13.07    0.65
  -2  -4   4   12.35    0.51
   1   4  -4    0.30    0.18
   1   4  -4    0.36    0.44
  -1  -4   4    0.21    0.08
   0   4  -4    7.92    0.80
   0   4  -4    9.37    0.52
   0  -4   4    8.56    0.39
   0  -4   4    7.97    1.04
  -1   4  -4    2.82    0.29
  -1   4  -4    3.03    0.77
   1  -4   4    2.76    0.86
   1  -4   4    2.34    0.11
  -2   4  -4    0.09    0.03
  -2   4  -4    0.21    0.16
   2  -4   4    0.04    0.02
   2  -4   4    0.01    0.11
   2  -4   4   -0.75    1.09
  -3   4  -4    1.02    0.06
  -3   4  -4    1.08    0.07
  -3   4  -4    1.02    0.06
  -3   4  -4    1.18    0.28
   3  -4   4    2.14    1.68
   3  -4   4    0.98    0.06
   3  -4   4    1.34    0.31
   3  -4   4    1.16    0.25
  -4   4  -4    0.99    0.06
  -4   4  -4    1.09    0.06
  -4   4  -4    1.21    0.07
   4  -4   4    1.05    0.06
   4  -4   4    1.08    0.06
   4  -4   4    1.01    0.08
   4  -4   4    1.19    0.26
   4  -4   4    1.13    0.47
   4  -4   4    1.13    0.07
  -5   4  -4    0.41    0.05
  -5   4  -4    0.47    0.05
   5  -4   4    0.55    0.04
   5  -4   4    0.73    0.37
   5  -4   4    0.45    0.06
   5  -4   4    0.49    0.05
   5  -4   4    0.57    0.05
  -6   4  -4    0.92    0.05
  -6   4  -4    0.85    0.06
   6  -4   4    0.90    0.07
   6  -4   4    0.89    0.07
   6  -4   4    0.88    0.05
   6  -4   4    0.79    0.06
   6  -4   4    0.96    0.06
  -7   4  -4    3.26    0.14
   7  -4   4    3.32    0.14
   7  -4   4    3.39    0.14
   7  -4   4    3.25    0.58
   7  -4   4    3.37    0.13
  -8   4  -4    0.11    0.02
  -8   4  -4    0.07    0.02
   8  -4   4    0.12    0.03
   8  -4   4    0.10    0.02
   8  -4   4    0.10    0.02
  -9   4  -4    0.13    0.02
   9  -4   4    0.16    0.02
  -9  -3   4    0.01    0.02
  -9  -3   4    0.07    0.03
   8   3  -4    1.64    0.09
  -8  -3   4    1.57    0.08
  -8  -3   4    1.59    0.08
  -8  -3   4    1.52    0.08
  -8  -3   4    1.69    0.10
  -7  -3   4    2.72    0.31
  -7  -3   4    3.06    0.14
   6   3  -4    0.13    0.03
   6   3  -4    0.18    0.05
  -6  -3   4    0.14    0.04
  -6  -3   4    0.25    0.17
  -6  -3   4    0.14    0.03
   5   3  -4    0.60    0.04
   5   3  -4    0.60    0.07
   5   3  -4    0.98    1.04
   5   3  -4    0.61    0.06
  -5  -3   4    0.64    0.07
  -5  -3   4    0.77    0.07
  -5  -3   4    0.70    0.14
   4   3  -4    4.55    1.09
   4   3  -4    5.33    0.20
   4   3  -4    5.20    0.20
   4   3  -4    4.80    0.78
  -4  -3   4    5.23    0.20
  -4  -3   4    5.87    0.29
   3   3  -4   -0.35    0.49
   3   3  -4    0.02    0.18
   3   3  -4    0.07    0.44
  -3  -3   4    0.03    0.06
   2   3  -4    0.81    0.39
  -2  -3   4    0.72    0.59
  -2  -3   4    1.10    0.11
   1   3  -4    4.25    0.50
  -1  -3   4    3.86    0.20
   0   3  -4    9.65    0.79
   0  -3   4   10.71    0.76
   0  -3   4   10.70    0.43
  -1   3  -4   12.55    0.44
   1  -3   4   12.08    0.84
  -2   3  -4   23.03    1.68
   2  -3   4   25.28    0.88
   2  -3   4   26.14    1.44
   2  -3   4   27.22    1.04
  -3   3  -4    0.26    0.17
  -3   3  -4   -3.67    1.67
   3  -3   4    0.21    0.13
   3  -3   4   -0.22    1.05
   3  -3   4    0.26    0.18
  -4   3  -4    2.46    0.12
  -4   3  -4    2.11    0.11
  -4   3  -4    2.27    0.35
  -4   3  -4    2.14    0.10
  -4   3  -4    2.26    0.10
   4  -3   4    2.12    0.29
   4  -3   4    2.04    0.42
   4  -3   4    4.01    1.57
  -5   3  -4    4.89    0.18
  -5   3  -4    4.65    0.17
  -5   3  -4    4.66    0.19
  -5   3  -4    4.75    0.18
   5  -3   4    4.83    0.17
   5  -3   4    4.94    0.19
   5  -3   4    4.60    0.18
   5  -3   4    4.35    0.57
   5  -3   4    4.62    0.18
  -6   3  -4    0.13    0.03
  -6   3  -4    0.11    0.03
   6  -3   4    0.11    0.03
   6  -3   4    0.16    0.03
   6  -3   4    0.12    0.03
   6  -3   4   -0.05    0.06
   6  -3   4    0.56    0.33
  -7   3  -4    5.00    0.19
  -7   3  -4    5.09    0.19
   7  -3   4    5.06    0.19
   7  -3   4    5.03    0.19
   7  -3   4    4.19    0.75
   7  -3   4    5.12    0.19
  -8   3  -4    1.77    0.08
   8  -3   4    1.66    0.08
   8  -3   4    1.76    0.08
   8  -3   4    1.76    0.08
  -9   3  -4    0.05    0.02
  -9   3  -4    0.03    0.01
   9  -3   4    0.05    0.02
   9   2  -4    0.28    0.03
  -9  -2   4    0.19    0.03
  -9  -2   4    0.20    0.03
  -9  -2   4    0.21    0.06
   8   2  -4    0.13    0.03
   8   2  -4    0.27    0.04
  -8  -2   4    0.15    0.04
  -8  -2   4    0.19    0.04
  -8  -2   4    0.19    0.03
   7   2  -4    1.81    0.09
  -7  -2   4    1.88    0.10
  -7  -2   4    1.91    0.11
  -7  -2   4    1.85    0.09
  -7  -2   4    1.56    0.25
  -7  -2   4    1.86    0.10
   6   2  -4    1.28    0.08
   6   2  -4    1.01    0.09
  -6  -2   4    1.07    0.07
  -6  -2   4    1.20    0.08
  -6  -2   4    1.21    0.17
  -6  -2   4    1.16    0.07
   5   2  -4    0.03    0.02
   5   2  -4   -0.45    0.94
   5   2  -4    0.02    0.03
  -5  -2   4   -0.04    0.03
  -5  -2   4    0.02    0.07
  -5  -2   4    0.07    0.03
  -5  -2   4    0.04    0.03
   4   2  -4   -0.24    0.62
   4   2  -4   -1.82    0.81
  -4  -2   4    0.22    0.08
   3   2  -4    0.72    0.48
   3   2  -4    0.37    0.43
  -3  -2   4    0.33    0.08
   2   2  -4   20.49    1.27
  -2  -2   4   20.30    0.75
  -2  -2   4   19.94    1.02
   1   2  -4    7.13    0.54
   1   2  -4    7.43    0.32
  -1  -2   4    7.60    0.33
  -1  -2   4    8.51    0.57
   0   2  -4   17.45    0.60
   0   2  -4   17.70    0.66
   0   2  -4   16.33    0.88
   0  -2   4   16.32    0.65
   0  -2   4   18.80    0.86
  -1   2  -4   69.04    2.36
  -1   2  -4   66.56    2.67
   1  -2   4   69.05    2.62
  -2   2  -4    0.19    0.81
  -2   2  -4    0.84    0.07
   2  -2   4    0.54    0.46
   2  -2   4    1.00    0.19
  -3   2  -4   16.08    2.18
  -3   2  -4   16.33    0.60
  -3   2  -4   16.03    0.57
  -3   2  -4   17.19    0.73
   3  -2   4   17.07    0.80
   3  -2   4   17.27    0.59
   3  -2   4   16.25    1.22
  -4   2  -4    0.74    0.05
  -4   2  -4    0.76    0.10
  -4   2  -4    0.76    0.05
   4  -2   4    0.83    0.06
   4  -2   4    0.70    0.20
   4  -2   4   -0.06    1.09
   4  -2   4    0.76    0.05
  -5   2  -4   11.56    0.42
  -5   2  -4   12.00    0.42
  -5   2  -4   11.82    0.42
  -5   2  -4   12.15    0.42
   5  -2   4   12.98    2.31
   5  -2   4   13.54    0.43
   5  -2   4   11.97    0.42
   5  -2   4   11.73    0.41
   5  -2   4   11.55    0.42
   5  -2   4   11.66    0.42
  -6   2  -4    0.02    0.03
  -6   2  -4    0.00    0.02
  -6   2  -4    0.03    0.02
  -6   2  -4    0.01    0.03
   6  -2   4    0.04    0.36
   6  -2   4    0.05    0.03
   6  -2   4    0.00    0.03
   6  -2   4   -0.02    0.02
  -7   2  -4    2.76    0.12
   7  -2   4    2.81    0.14
   7  -2   4    2.99    0.13
  -8   2  -4    0.03    0.02
  -8   2  -4    0.01    0.03
   8  -2   4    0.01    0.02
   8  -2   4    0.02    0.02
  -9   2  -4    0.39    0.04
   9  -2   4    0.44    0.03
 -10  -1   4    0.01    0.01
   9   1  -4    0.03    0.02
  -9  -1   4   -0.01    0.02
  -9  -1   4    0.03    0.02
  -9  -1   4    0.04    0.03
   8   1  -4    4.92    0.19
  -8  -1   4    4.82    0.19
  -8  -1   4    4.82    0.18
  -8  -1   4    4.75    0.20
  -8  -1   4    4.85    0.19
   7   1  -4   11.99    0.42
  -7  -1   4   12.21    0.44
  -7  -1   4   11.96    0.43
  -7  -1   4   10.88    0.57
  -7  -1   4   12.21    0.43
  -7  -1   4   11.85    0.42
   6   1  -4    7.88    0.29
   6   1  -4    7.68    0.30
  -6  -1   4    7.76    0.29
  -6  -1   4    8.14    0.40
  -6  -1   4    8.40    0.30
  -6  -1   4    7.98    0.29
   5   1  -4    0.63    0.91
  -5  -1   4    0.10    0.03
  -5  -1   4    0.15    0.04
  -5  -1   4    0.14    0.08
   4   1  -4    0.55    0.87
   4   1  -4   -0.33    0.52
  -4  -1   4    0.15    0.07
  -4  -1   4    0.23    0.04
   3   1  -4    9.53    0.82
   3   1  -4    9.91    0.75
  -3  -1   4   10.28    0.41
   2   1  -4    0.97    0.36
   2   1  -4    0.95    0.08
  -2  -1   4    0.98    0.32
  -2  -1   4    0.93    0.10
   1   1  -4    1.19    0.29
  -1  -1   4    1.55    0.11
  -1  -1   4    1.93    0.30
   0   1  -4    1.06    0.12
   0   1  -4    1.05    0.10
   0   1  -4    0.89    0.31
   0  -1   4    1.58    0.29
  -1   1  -4    1.15    0.13
  -1   1  -4    1.19    0.14
  -1   1  -4    1.54    0.44
   1  -1   4    1.17    0.32
  -2   1  -4    0.46    0.69
  -2   1  -4    0.84    0.13
   2  -1   4    0.70    0.14
   2  -1   4    0.63    0.35
  -3   1  -4   15.25    0.55
  -3   1  -4   15.16    0.53
   3  -1   4   16.12    0.65
   3  -1   4   15.25    0.74
   3  -1   4   15.21    1.12
  -4   1  -4   19.41    0.66
   4  -1   4   18.33    0.84
   4  -1   4   19.16    1.45
  -5   1  -4    8.57    0.30
  -5   1  -4    8.83    0.31
  -5   1  -4    8.58    0.31
  -5   1  -4    8.29    0.31
  -5   1  -4    7.97    0.39
   5  -1   4    6.70    1.56
   5  -1   4    8.30    0.31
   5  -1   4    8.47    0.30
   5  -1   4    8.85    0.58
   5  -1   4    8.60    0.31
  -6   1  -4    0.37    0.04
  -6   1  -4    0.34    0.05
  -6   1  -4    0.36    0.05
   6  -1   4    0.35    0.05
   6  -1   4   -0.01    0.49
   6  -1   4    0.39    0.05
  -7   1  -4    0.09    0.03
  -7   1  -4    0.08    0.02
  -7   1  -4    0.09    0.03
   7  -1   4   -0.82    0.79
   7  -1   4    0.07    0.03
  -8   1  -4    0.25    0.04
  -8   1  -4    0.31    0.04
  -8   1  -4    0.37    0.04
  -8   1  -4    0.36    0.03
   8  -1   4    0.32    0.04
   9  -1   4    1.25    0.06
  10   0  -4    0.40    0.03
 -10   0   4    0.34    0.04
   9   0  -4    0.02    0.02
  -9   0   4    0.05    0.02
  -9   0   4   -0.01    0.03
  -9   0   4    0.02    0.03
   8   0  -4    0.15    0.03
  -8   0   4    0.13    0.03
  -8   0   4    0.13    0.04
  -8   0   4    0.14    0.03
  -8   0   4    0.14    0.04
   7   0  -4    3.55    0.14
   7   0  -4    3.48    0.15
  -7   0   4    3.29    0.16
  -7   0   4    3.74    0.16
  -7   0   4    3.56    0.15
  -7   0   4    3.81    0.48
  -7   0   4    3.50    0.14
  -7   0   4    3.60    0.15
   6   0  -4    0.04    0.02
   6   0  -4    0.11    0.02
  -6   0   4    0.04    0.02
  -6   0   4   -0.01    0.03
  -6   0   4    0.09    0.11
  -6   0   4    0.07    0.03
  -6   0   4    0.04    0.03
   5   0  -4    0.35    0.04
   5   0  -4    0.91    1.11
  -5   0   4    0.36    0.05
  -5   0   4    0.44    0.04
  -5   0   4    0.39    0.10
  -5   0   4    0.35    0.04
   4   0  -4   21.96    1.66
   4   0  -4   22.73    1.42
  -4   0   4   21.07    0.76
  -4   0   4   23.28    0.83
   3   0  -4   12.49    0.91
   3   0  -4   12.91    1.36
   3   0  -4   14.21    0.52
  -3   0   4   14.12    0.53
   2   0  -4   -0.01    0.05
  -2   0   4    0.10    0.06
  -2   0   4    0.38    0.26
   1   0  -4    3.15    0.39
   1   0  -4    2.62    0.16
  -1   0   4    2.94    0.32
  -1   0   4    2.55    0.14
   0   0  -4   29.84    1.32
   0   0  -4   32.35    1.12
   0   0  -4   31.62    1.11
   0   0   4   33.85    1.29
  -1   0  -4    8.68    0.69
  -1   0  -4    9.72    0.39
   1   0   4    9.68    0.40
   1   0   4   10.17    0.58
  -2   0  -4    5.25    0.93
  -2   0  -4    6.10    0.29
   2   0   4    6.50    0.55
  -3   0  -4   37.06    1.33
  -3   0  -4   36.33    1.26
   3   0   4   37.65    1.71
  -4   0  -4    0.21    0.06
   4   0   4    0.42    0.22
   4   0   4   -0.11    1.03
  -5   0  -4    0.33    0.04
  -5   0  -4    0.18    0.19
  -5   0  -4    0.52    0.05
   5   0   4    0.36    0.04
   5   0   4    0.37    0.04
   5   0   4   -0.18    1.28
  -6   0  -4    3.67    0.14
  -6   0  -4    3.65    0.15
  -6   0  -4    3.70    0.18
   6   0   4    3.64    0.15
   6   0   4    3.30    0.48
   6   0   4    3.67    0.15
   6   0   4    4.11    0.15
  -7   0  -4    2.38    0.11
  -7   0  -4    2.39    0.11
  -7   0  -4    2.45    0.10
   7   0   4    2.39    0.11
   7   0   4    2.19    0.10
   7   0   4    2.19    0.75
  -8   0  -4    0.19    0.03
  -8   0  -4    0.21    0.03
  -8   0  -4    0.21    0.03
   8   0   4    0.18    0.03
   9   0   4    0.26    0.02
   9  -1  -4    1.01    0.06
  -9   1   4    0.98    0.07
  -9   1   4    0.96    0.05
  -9   1   4    1.00    0.06
   8  -1  -4    0.34    0.04
   8  -1  -4    0.35    0.04
  -8   1   4    0.35    0.04
  -8   1   4    0.40    0.05
  -8   1   4    0.36    0.04
  -8   1   4    0.32    0.04
   7  -1  -4    6.46    0.24
   7  -1  -4    6.15    0.23
  -7   1   4    6.45    0.23
  -7   1   4    6.42    0.25
  -7   1   4    6.52    0.25
  -7   1   4    5.72    0.47
  -7   1   4    6.52    0.25
  -7   1   4    6.63    0.25
   6  -1  -4    3.97    2.33
   6  -1  -4    4.22    0.16
   6  -1  -4    4.17    0.17
  -6   1   4    4.24    0.17
  -6   1   4    4.36    0.17
  -6   1   4    4.35    0.16
  -6   1   4    4.16    0.17
  -6   1   4    3.90    0.27
  -6   1   4    4.24    0.17
   5  -1  -4   -0.05    0.03
   5  -1  -4   -0.07    0.18
   5  -1  -4    0.01    0.02
   5  -1  -4    0.00    0.02
   5  -1  -4    0.47    1.17
  -5   1   4    0.05    0.03
  -5   1   4    0.07    0.08
  -5   1   4   -0.01    0.02
  -5   1   4    0.04    0.02
   4  -1  -4   49.76    2.57
   4  -1  -4   55.36    2.03
   4  -1  -4   51.43    2.40
   4  -1  -4   49.86    1.77
  -4   1   4   53.44    1.77
  -4   1   4   52.46    1.83
   3  -1  -4   13.26    0.93
   3  -1  -4   12.36    0.61
  -3   1   4   11.91    0.48
   2  -1  -4    4.71    0.33
   2  -1  -4    4.03    0.55
  -2   1   4    4.62    0.43
  -2   1   4    5.22    0.21
   1  -1  -4   30.74    1.20
   1  -1  -4   32.08    1.15
   1  -1  -4   32.68    1.35
  -1   1   4   33.92    1.31
   0  -1  -4   50.50    1.74
   0  -1  -4   45.62    1.71
   0  -1  -4   48.99    1.92
   0   1   4   53.78    1.88
  -1  -1  -4    7.65    0.69
  -1  -1  -4    8.92    0.35
  -1  -1  -4    8.70    0.39
   1   1   4    8.96    0.52
   2   1   4   32.60    1.41
  -3  -1  -4    4.90    0.26
  -3  -1  -4    4.21    0.17
   3   1   4    6.09    0.67
  -4  -1  -4    5.83    0.22
  -4  -1  -4    5.93    0.26
   4   1   4    5.71    0.21
   4   1   4    6.04    0.86
  -5  -1  -4    0.08    0.02
  -5  -1  -4    0.06    0.13
  -5  -1  -4    0.03    0.03
   5   1   4    0.05    0.02
   5   1   4   -2.71    1.23
   5   1   4    0.02    0.03
   5   1   4    0.08    0.03
  -6  -1  -4    0.20    0.03
  -6  -1  -4    0.21    0.04
  -6  -1  -4    0.23    0.04
   6   1   4   -0.09    0.36
   6   1   4    0.22    0.03
   6   1   4    0.27    0.04
   6   1   4    0.23    0.04
  -7  -1  -4    2.18    0.10
  -7  -1  -4    2.22    0.09
  -7  -1  -4    2.11    0.11
   7   1   4    1.66    0.56
   7   1   4    2.17    0.10
   7   1   4    1.89    0.11
  -8  -1  -4    0.11    0.02
  -8  -1  -4    0.11    0.02
  -8  -1  -4    0.10    0.03
   8   1   4    0.08    0.02
  10  -2  -4    1.59    0.07
 -10   2   4    1.59    0.06
   9  -2  -4    0.44    0.05
  -9   2   4    0.36    0.05
  -9   2   4    0.41    0.04
   8  -2  -4    0.10    0.02
   8  -2  -4    0.06    0.03
  -8   2   4    0.09    0.02
  -8   2   4    0.10    0.03
  -8   2   4    0.10    0.03
  -8   2   4    0.08    0.03
   7  -2  -4    3.61    0.14
   7  -2  -4    3.54    0.15
  -7   2   4    3.72    0.15
  -7   2   4    3.62    0.15
  -7   2   4    3.60    0.15
  -7   2   4    3.55    0.15
  -7   2   4    3.57    0.14
   6  -2  -4    1.13    0.07
   6  -2  -4   -0.42    3.07
   6  -2  -4    1.18    0.07
   6  -2  -4    1.10    0.06
   6  -2  -4    1.07    0.05
   6  -2  -4    1.40    0.37
  -6   2   4    1.03    0.07
  -6   2   4    1.22    0.07
  -6   2   4    1.17    0.07
  -6   2   4    1.18    0.07
  -6   2   4    1.14    0.06
   5  -2  -4    0.02    0.18
   5  -2  -4    0.05    0.03
   5  -2  -4    0.05    0.02
   5  -2  -4   -0.94    1.43
   5  -2  -4    0.08    0.02
  -5   2   4    0.11    0.03
  -5   2   4    0.06    0.10
  -5   2   4    0.06    0.03
  -5   2   4    0.07    0.02
   4  -2  -4    7.11    0.47
   4  -2  -4    6.27    1.05
   4  -2  -4    6.73    0.25
  -4   2   4    6.78    0.25
   3  -2  -4   15.31    0.73
   3  -2  -4   15.79    1.11
  -3   2   4   16.78    0.58
   2  -2  -4    1.54    0.63
  -2   2   4    1.58    0.28
   1  -2  -4    9.31    0.69
   1  -2  -4    8.89    0.42
  -1   2   4    9.07    0.61
  -1   2   4    9.54    0.44
   0  -2  -4   77.76    2.71
   0  -2  -4   76.81    3.01
   0   2   4   81.32    2.89
  -1  -2  -4   42.70    1.58
   1   2   4   46.51    1.92
  -2  -2  -4    2.79    0.17
  -3  -2  -4   12.03    0.48
  -3  -2  -4   10.59    0.40
   3   2   4   13.09    0.94
  -4  -2  -4    1.75    0.09
   4   2   4    2.34    0.72
   4   2   4    1.86    0.08
  -5  -2  -4    0.92    0.07
  -5  -2  -4    0.96    0.06
  -5  -2  -4    1.04    0.06
   5   2   4    1.07    0.33
   5   2   4    0.91    0.07
  -6  -2  -4    0.07    0.02
  -6  -2  -4    0.13    0.04
  -6  -2  -4    0.07    0.03
   6   2   4    0.07    0.04
   6   2   4   -0.20    0.32
   6   2   4    0.07    0.02
  -7  -2  -4    0.42    0.04
  -7  -2  -4    0.46    0.06
  -7  -2  -4    0.38    0.05
   7   2   4    0.31    0.04
   7   2   4    0.40    0.07
  -8  -2  -4    0.01    0.02
  -8  -2  -4   -0.01    0.02
  -8  -2  -4    0.02    0.02
  -9  -2  -4    0.12    0.02
  10  -3  -4    0.28    0.03
   9  -3  -4    0.43    0.04
   9  -3  -4    0.43    0.03
  -9   3   4    0.44    0.04
   8  -3  -4    0.20    0.03
   8  -3  -4    0.26    0.04
  -8   3   4    0.21    0.04
  -8   3   4    0.24    0.03
   7  -3  -4   -0.02    0.06
   7  -3  -4    0.30    0.32
   7  -3  -4    0.15    0.04
   7  -3  -4    0.14    0.02
   7  -3  -4    0.14    0.03
  -7   3   4    0.16    0.04
  -7   3   4    0.11    0.03
  -7   3   4    0.08    0.03
   6  -3  -4    0.29    0.05
   6  -3  -4    0.15    0.24
   6  -3  -4    0.29    0.04
   6  -3  -4    0.23    0.04
  -6   3   4    0.39    0.06
  -6   3   4    0.27    0.02
   5  -3  -4    3.25    0.13
   5  -3  -4    3.08    0.13
   5  -3  -4    6.83    2.26
   5  -3  -4    3.27    0.12
   5  -3  -4    3.23    0.38
   5  -3  -4    3.11    0.13
  -5   3   4    3.40    0.14
  -5   3   4    3.31    0.13
  -5   3   4    3.07    0.13
  -5   3   4    3.05    0.13
  -5   3   4    3.15    0.13
   4  -3  -4    1.04    0.06
   4  -3  -4    1.47    0.28
   4  -3  -4    0.06    1.24
   3  -3  -4    5.84    1.05
   3  -3  -4    5.20    0.19
   2  -3  -4    4.41    0.76
  -1  -3  -4    1.36    0.15
   1   3   4    1.33    0.25
  -2  -3  -4   13.12    0.58
  -2  -3  -4   12.90    0.52
   2   3   4   14.54    0.72
   3   3   4    0.65    0.07
   3   3   4    0.98    0.43
  -4  -3  -4    3.96    0.16
   4   3   4    3.78    0.14
   4   3   4    3.79    0.40
   4   3   4    3.82    0.17
   4   3   4    3.78    0.17
  -5  -3  -4    2.42    0.11
  -5  -3  -4    2.30    0.10
  -5  -3  -4    2.31    0.10
   5   3   4    2.19    0.12
   5   3   4    2.36    0.10
   5   3   4    2.41    0.43
  -6  -3  -4    0.20    0.03
  -6  -3  -4    0.16    0.04
  -6  -3  -4    0.24    0.04
   6   3   4    0.21    0.02
   6   3   4    0.39    0.39
   6   3   4    0.25    0.05
  -7  -3  -4    6.96    0.26
  -7  -3  -4    6.67    0.25
  -7  -3  -4    7.03    0.25
   7   3   4    6.78    0.26
  -8  -3  -4   -0.03    0.03
  -8  -3  -4   -0.01    0.02
   9  -4  -4    0.14    0.02
   9  -4  -4    0.10    0.02
  -9   4   4    0.09    0.02
   8  -4  -4    0.16    0.03
   8  -4  -4    0.19    0.03
  -8   4   4    0.19    0.03
  -8   4   4    0.18    0.03
   7  -4  -4    2.71    0.11
   7  -4  -4    2.64    0.12
   7  -4  -4    2.84    0.12
   7  -4  -4    2.56    0.12
   7  -4  -4    2.50    0.50
  -7   4   4    2.76    0.12
  -7   4   4    2.60    0.11
   6  -4  -4    0.50    0.28
   6  -4  -4    0.39    0.05
   6  -4  -4    0.43    0.06
   6  -4  -4    0.39    0.04
   6  -4  -4    0.43    0.05
  -6   4   4    0.32    0.04
  -6   4   4    0.46    0.05
   5  -4  -4    5.23    0.20
   5  -4  -4    5.56    0.21
   5  -4  -4    5.20    0.47
   5  -4  -4    5.41    0.20
  -5   4   4    5.24    0.20
  -5   4   4    5.46    0.21
  -5   4   4    5.56    0.21
  -5   4   4    5.22    0.21
   4  -4  -4    0.70    0.05
   4  -4  -4    0.65    0.05
   4  -4  -4    0.72    0.05
   4  -4  -4    0.98    0.24
  -4   4   4    0.67    0.05
  -4   4   4    0.73    0.06
  -4   4   4    0.78    0.06
   3  -4  -4    2.32    0.10
   3  -4  -4    2.71    1.51
   2  -4  -4    4.01    0.32
   2  -4  -4    4.54    1.36
   2  -4  -4    4.23    0.15
   1  -4  -4   12.72    1.28
   1  -4  -4   10.84    0.52
   0   4   4   20.00    0.84
  -1  -4  -4   10.95    0.48
   1   4   4   10.14    0.55
  -2  -4  -4   10.14    0.49
  -2  -4  -4   10.07    0.47
   2   4   4   10.98    0.60
  -3  -4  -4    9.96    0.37
   3   4   4   10.74    0.66
   3   4   4   10.36    0.38
  -4  -4  -4    2.36    0.11
   4   4   4    2.23    0.44
  -5  -4  -4    0.14    0.03
  -5  -4  -4    0.13    0.04
   5   4   4    0.20    0.04
   5   4   4    0.26    0.30
  -6  -4  -4    0.75    0.05
  -6  -4  -4    0.64    0.05
  -6  -4  -4    0.80    0.07
   6   4   4    0.35    0.48
   6   4   4    0.74    0.08
  -7  -4  -4    0.56    0.05
   7   4   4    0.57    0.06
  -8  -4  -4    1.22    0.05
  -8  -4  -4    1.27    0.06
   9  -5  -4    0.79    0.04
   9  -5  -4    0.69    0.05
  -9   5   4    0.69    0.04
   8  -5  -4    1.04    0.06
   8  -5  -4    0.95    0.06
  -8   5   4    1.00    0.06
   7  -5  -4    0.04    0.02
   7  -5  -4    0.02    0.31
   7  -5  -4    0.05    0.03
   7  -5  -4    0.01    0.03
   7  -5  -4    0.06    0.03
  -7   5   4    0.03    0.03
  -7   5   4   -0.01    0.02
   6  -5  -4    3.08    0.12
   6  -5  -4    3.24    0.45
   6  -5  -4    3.77    0.18
   6  -5  -4    3.10    0.14
   6  -5  -4    3.15    0.13
  -6   5   4    2.54    0.12
  -6   5   4    3.06    0.13
   5  -5  -4    1.46    0.08
   5  -5  -4    1.44    0.07
   5  -5  -4    1.49    0.08
   5  -5  -4    1.51    0.58
  -5   5   4    1.57    0.09
  -5   5   4    1.62    0.09
  -5   5   4    1.41    0.07
  -5   5   4    1.45    0.08
   4  -5  -4    0.14    0.03
   4  -5  -4    0.15    0.03
   4  -5  -4    0.16    0.03
  -4   5   4    0.20    0.03
  -4   5   4    0.16    0.03
  -4   5   4    0.16    0.03
  -4   5   4    0.12    0.02
   3  -5  -4    0.28    0.23
  -3   5   4    0.33    0.04
  -3   5   4    0.32    0.04
  -3   5   4    0.29    0.04
   2  -5  -4    9.93    0.60
   2  -5  -4   11.23    0.39
  -2   5   4   11.23    0.39
  -2   5   4   11.14    0.39
  -2   5   4   11.24    0.39
   1  -5  -4    5.94    0.41
  -1   5   4    6.12    0.22
  -1   5   4    5.73    0.24
   0   5   4   40.22    1.60
   0   5   4   42.45    1.40
   0   5   4   41.01    1.40
  -1  -5  -4    0.11    0.11
   1   5   4    0.01    0.19
  -2  -5  -4    0.15    0.16
  -2  -5  -4    0.03    0.17
   2   5   4    0.11    0.23
   2   5   4    0.17    0.04
   2   5   4    0.19    0.04
   2   5   4    0.23    0.04
   3   5   4    0.20    0.04
   3   5   4    0.24    0.06
   3   5   4    0.23    0.28
  -4  -5  -4    0.14    0.04
   4   5   4   -0.01    0.33
   4   5   4    0.08    0.04
  -5  -5  -4    7.01    0.26
   5   5   4    6.03    0.76
   5   5   4    7.22    0.28
  -6  -5  -4    0.14    0.03
  -6  -5  -4    0.03    0.02
   6   5   4    0.06    0.03
   6   5   4    0.11    0.02
  -7  -5  -4    0.08    0.02
   7   5   4    0.02    0.02
   7   5   4    0.08    0.03
   7   5   4    0.04    0.02
   9  -6  -4    0.06    0.01
  -9   6   4    0.04    0.01
   8  -6  -4    0.13    0.02
  -8   6   4    0.15    0.02
   7  -6  -4    1.30    0.40
   7  -6  -4    1.35    0.07
   7  -6  -4    1.40    0.06
   7  -6  -4    1.29    0.08
  -7   6   4    1.30    0.07
   6  -6  -4    0.89    0.07
   6  -6  -4    0.85    0.31
  -6   6   4    0.95    0.11
   5  -6  -4    1.51    0.32
   5  -6  -4    2.10    0.09
   5  -6  -4    2.06    0.10
   5  -6  -4    2.09    0.10
  -5   6   4    2.02    0.09
  -5   6   4    2.17    0.10
  -5   6   4    2.15    0.11
   4  -6  -4    0.11    0.04
   4  -6  -4    0.20    0.31
   4  -6  -4    0.10    0.03
  -4   6   4    0.06    0.03
  -4   6   4    0.10    0.04
  -4   6   4    0.08    0.03
  -4   6   4    0.06    0.03
   3  -6  -4    0.66    0.05
   3  -6  -4    0.69    0.05
   3  -6  -4    0.72    0.06
  -3   6   4    0.63    0.05
  -3   6   4    0.74    0.06
  -3   6   4    0.64    0.05
  -3   6   4    0.66    0.05
   2  -6  -4    1.00    0.32
   2  -6  -4    0.82    0.05
  -2   6   4    0.91    0.06
  -2   6   4    0.80    0.05
  -2   6   4    0.84    0.07
  -2   6   4    0.77    0.06
  -2   6   4    0.83    0.05
   1  -6  -4    0.18    0.32
  -1   6   4    0.05    0.02
  -1   6   4    0.01    0.03
  -1   6   4    0.02    0.02
  -1   6   4    0.03    0.02
   0   6   4    5.68    0.21
   0   6   4    5.80    0.21
   0   6   4    5.88    0.22
  -1  -6  -4    0.40    0.18
   1   6   4    0.54    0.04
   1   6   4    0.43    0.07
   1   6   4    0.49    0.05
   1   6   4    0.52    0.06
   1   6   4    0.40    0.05
  -2  -6  -4    2.90    0.48
   2   6   4    1.91    0.10
   2   6   4    2.02    0.09
   2   6   4    2.33    0.49
   2   6   4    1.87    0.11
   3   6   4   -0.15    0.43
  -4  -6  -4   -0.06    0.04
   4   6   4    0.03    0.03
   4   6   4    0.08    0.04
   4   6   4   -0.14    0.51
  -5  -6  -4    0.88    0.07
   5   6   4    0.97    0.06
   5   6   4    1.03    0.08
   5   6   4    0.98    0.06
  -6  -6  -4    3.63    0.15
   6   6   4    4.43    0.18
   6   6   4    3.93    0.15
   6   6   4    4.08    0.18
  -7  -6  -4    0.84    0.04
   7   6   4    1.10    0.05
   8  -7  -4    0.04    0.02
  -8   7   4    0.03    0.01
   7  -7  -4    2.42    0.10
   7  -7  -4    2.22    0.10
   6  -7  -4    2.41    0.10
   6  -7  -4    2.53    0.12
   6  -7  -4    1.92    0.40
   6  -7  -4    2.46    0.10
  -6   7   4    1.89    0.11
  -6   7   4    2.38    0.10
   5  -7  -4    1.13    0.07
   5  -7  -4    1.12    0.08
   5  -7  -4    0.56    0.40
   5  -7  -4    1.03    0.07
  -5   7   4    1.12    0.07
  -5   7   4    1.15    0.08
  -5   7   4    1.24    0.06
   4  -7  -4    1.27    0.07
   4  -7  -4    1.23    0.07
   4  -7  -4    1.11    0.33
   4  -7  -4    1.28    0.08
  -4   7   4    1.32    0.08
  -4   7   4    1.25    0.07
  -4   7   4    1.28    0.06
   3  -7  -4    0.02    0.03
   3  -7  -4   -0.06    0.02
   3  -7  -4   -0.02    0.03
  -3   7   4    0.02    0.02
  -3   7   4    0.04    0.02
  -3   7   4    0.00    0.03
  -3   7   4   -0.02    0.03
   2  -7  -4    0.30    0.04
  -2   7   4    0.23    0.04
  -2   7   4    0.23    0.04
  -2   7   4    0.28    0.04
   1  -7  -4    2.91    0.13
  -1   7   4    3.15    0.13
  -1   7   4    3.03    0.13
  -1   7   4    3.19    0.13
  -1   7   4    3.12    0.14
   0  -7  -4    2.86    0.33
   0   7   4    2.23    0.10
   0   7   4    2.23    0.11
   0   7   4    2.36    0.11
   0   7   4    2.34    0.11
  -1  -7  -4   -0.11    0.28
   1   7   4    0.01    0.04
   1   7   4    0.02    0.03
   1   7   4    0.03    0.02
   1   7   4    0.04    0.03
   2   7   4    3.48    0.14
   2   7   4    3.49    0.14
   2   7   4    3.48    0.14
   2   7   4    3.49    0.15
   3   7   4    0.70    0.09
   3   7   4    0.82    0.06
   4   7   4    0.04    0.03
   4   7   4    0.02    0.02
   4   7   4    0.00    0.02
   5   7   4    3.22    0.13
   5   7   4    3.14    0.14
   5   7   4    3.15    0.12
   6   7   4    0.83    0.06
   6   7   4    0.81    0.04
   7  -8  -4    0.00    0.02
   7  -8  -4    0.00    0.01
   7  -8  -4    0.00    0.02
   6  -8  -4    0.35    0.04
   6  -8  -4    0.28    0.04
   6  -8  -4    0.30    0.05
  -6   8   4    0.23    0.03
   5  -8  -4    1.24    0.06
   5  -8  -4    1.25    0.07
   5  -8  -4    1.38    0.08
   5  -8  -4    1.93    0.84
  -5   8   4    1.18    0.07
  -5   8   4    1.13    0.07
   4  -8  -4    1.42    0.08
   4  -8  -4    1.41    0.07
   4  -8  -4    1.39    0.07
   4  -8  -4    0.99    0.41
  -4   8   4    1.40    0.08
  -4   8   4    1.31    0.07
   3  -8  -4    0.04    0.52
   3  -8  -4   -0.01    0.02
   3  -8  -4    0.01    0.03
   2  -8  -4    0.64    0.06
  -2   8   4    0.60    0.05
  -2   8   4    0.58    0.06
   1  -8  -4    0.61    0.26
   1  -8  -4    0.80    0.06
  -1   8   4    0.97    0.06
  -1   8   4    0.88    0.07
   0  -8  -4    0.43    0.34
   0   8   4    1.15    0.07
   0   8   4    1.12    0.07
   0   8   4    1.13    0.07
   1   8   4    1.34    0.08
   1   8   4    1.40    0.08
   1   8   4    1.36    0.09
   2   8   4    3.86    0.15
   2   8   4    3.75    0.15
   2   8   4    3.87    0.15
   2   8   4    3.70    0.16
   3   8   4    2.18    0.10
   3   8   4    2.24    0.10
   3   8   4    2.25    0.10
   3   8   4    2.11    0.11
   4   8   4    1.71    0.08
   4   8   4    1.77    0.09
   4   8   4    1.76    0.08
   5   8   4    0.42    0.05
   5   8   4    0.41    0.04
   6  -9  -4    0.04    0.02
   6  -9  -4    0.06    0.02
   6  -9  -4    0.07    0.02
   5  -9  -4    0.08    0.02
   5  -9  -4    0.06    0.02
  -5   9   4    0.08    0.03
  -5   9   4    0.08    0.02
   4  -9  -4    0.10    0.03
   4  -9  -4    0.11    0.02
  -4   9   4    0.05    0.03
  -4   9   4    0.08    0.02
   3  -9  -4    5.50    0.20
   3  -9  -4    5.35    0.20
  -3   9   4    5.16    0.20
   2  -9  -4    0.09    0.03
  -2   9   4    0.03    0.03
  -2   9   4    0.01    0.03
   1  -9  -4    0.55    0.06
  -1   9   4    0.57    0.05
  -1   9   4    0.53    0.05
   0   9   4    0.30    0.04
   0   9   4    0.29    0.04
   1   9   4    0.29    0.04
   1   9   4    0.22    0.03
   1   9   4    0.21    0.03
   2   9   4    1.20    0.06
   2   9   4    1.21    0.06
   2   9   4    1.23    0.06
   3   9   4    1.27    0.07
   3   9   4    1.37    0.06
   4   9   4    0.95    0.04
   5 -10  -4    0.33    0.02
   4 -10  -4    1.76    0.08
   4 -10  -4    1.78    0.07
  -4  10   4    1.77    0.08
  -4  10   4    1.81    0.07
  -3  10   4    0.12    0.02
  -3  10   4    0.10    0.02
   2 -10  -4    0.03    0.03
  -2  10   4    0.09    0.03
  -2  10   4    0.08    0.02
  -1  10   4    2.04    0.09
  -1  10   4    2.12    0.09
   0  10   4    0.04    0.02
   0  10   4    0.01    0.02
   1  10   4    0.09    0.02
   1  10   4    0.13    0.03
   3  10  -5    0.07    0.02
   2  10  -5    0.16    0.02
   2  10  -5    0.19    0.03
   2  10  -5    0.13    0.03
   1  10  -5    1.11    0.06
   1  10  -5    0.90    0.07
   1  10  -5    1.08    0.06
   0  10  -5    0.01    0.02
   0  10  -5    0.07    0.02
  -1  10  -5    1.47    0.07
  -1  10  -5    1.50    0.07
  -1  10  -5    1.44    0.08
   1 -10   5    1.39    0.07
   1 -10   5    1.45    0.08
  -2  10  -5   -0.02    0.02
  -2  10  -5    0.03    0.02
   2 -10   5    0.02    0.03
   2 -10   5    0.04    0.02
  -3  10  -5    0.70    0.04
  -3  10  -5    0.66    0.04
   3 -10   5    0.67    0.05
   3 -10   5    0.68    0.05
  -4  10  -5    0.43    0.04
   4 -10   5    0.34    0.03
   4 -10   5    0.39    0.04
   5   9  -5    0.24    0.04
   5   9  -5    0.28    0.04
   4   9  -5    0.11    0.03
   4   9  -5    0.12    0.03
   3   9  -5    3.52    0.15
   3   9  -5    3.75    0.15
   3   9  -5    3.58    0.14
   3   9  -5    3.71    0.15
   2   9  -5    0.17    0.03
   2   9  -5    0.17    0.04
   2   9  -5    0.07    0.04
   1   9  -5    0.01    0.03
   1   9  -5    0.00    0.02
  -1  -9   5   -0.05    0.04
   0   9  -5    0.07    0.03
   0   9  -5    0.08    0.03
   0  -9   5    0.16    0.04
  -1   9  -5    0.11    0.03
   1  -9   5    0.14    0.04
  -2   9  -5    0.07    0.03
   2  -9   5    0.09    0.04
   2  -9   5    0.05    0.02
   2  -9   5    0.03    0.02
  -3   9  -5    2.11    0.10
   3  -9   5    2.15    0.09
   3  -9   5    2.06    0.09
   3  -9   5    2.15    0.10
   3  -9   5    1.97    0.11
  -4   9  -5    0.82    0.06
   4  -9   5    0.74    0.05
   4  -9   5    0.83    0.05
   4  -9   5    0.73    0.06
   4  -9   5    0.82    0.05
   5  -9   5    1.20    0.06
   5  -9   5    1.20    0.06
   5  -9   5    1.26    0.06
   5  -9   5    1.24    0.07
   5   8  -5    3.73    0.15
   5   8  -5    3.73    0.15
   5   8  -5    3.75    0.15
  -5  -8   5    3.50    0.18
   4   8  -5    2.64    0.13
   4   8  -5    2.46    0.11
  -4  -8   5    2.31    0.13
   3   8  -5    2.36    0.10
   3   8  -5    2.38    0.11
  -3  -8   5    1.96    0.14
   2   8  -5    0.73    0.06
  -2  -8   5    0.96    0.80
   1   8  -5    8.11    0.30
   1   8  -5    8.13    0.31
  -1  -8   5    7.49    0.29
  -1  -8   5    7.27    0.71
   0   8  -5    2.17    0.10
   0  -8   5    1.72    0.41
   0  -8   5    2.37    0.11
  -1   8  -5    0.08    0.03
   1  -8   5    0.04    0.34
   1  -8   5    0.04    0.04
  -2   8  -5    1.54    0.09
   2  -8   5    1.34    0.08
   2  -8   5    1.52    0.09
   2  -8   5    1.56    0.07
  -3   8  -5    1.94    0.10
   3  -8   5    2.05    0.09
   3  -8   5    1.91    0.10
   3  -8   5    2.05    0.09
  -4   8  -5    1.82    0.09
  -4   8  -5    1.77    0.07
   4  -8   5    1.83    0.08
   4  -8   5    1.88    0.09
   4  -8   5    1.87    0.10
   4  -8   5    1.75    0.09
  -5   8  -5    3.42    0.13
  -5   8  -5    3.52    0.16
   5  -8   5    3.72    0.17
   5  -8   5    3.64    0.14
   5  -8   5    3.61    0.14
   5  -8   5    3.56    0.15
  -6   8  -5    0.52    0.03
   6  -8   5    0.58    0.04
   6  -8   5    0.54    0.04
   6  -8   5    0.55    0.04
   6  -8   5    0.40    0.05
   7   7  -5    1.70    0.11
   6   7  -5    0.62    0.07
   6   7  -5    0.66    0.06
  -6  -7   5    0.50    0.05
  -6  -7   5    0.60    0.06
   5   7  -5    2.95    0.13
  -5  -7   5    2.79    0.13
   4   7  -5    0.23    0.04
   4   7  -5    0.22    0.03
   4   7  -5    0.22    0.05
  -4  -7   5    0.34    0.07
   3   7  -5    0.18    0.04
  -3  -7   5    0.18    0.05
   2   7  -5    1.06    0.07
   2   7  -5    1.27    0.07
  -2  -7   5    1.09    0.14
   1   7  -5   60.36    2.03
  -1  -7   5   59.38    2.03
   0   7  -5    4.85    0.19
   0  -7   5    4.93    0.19
   0  -7   5    4.62    0.45
  -1   7  -5    7.54    0.28
  -1   7  -5    7.19    0.27
   1  -7   5    7.67    0.28
   1  -7   5    7.29    0.59
  -2   7  -5    3.54    0.15
  -2   7  -5    3.56    0.13
   2  -7   5    3.14    0.42
   2  -7   5    3.51    0.15
   2  -7   5    3.32    0.14
   2  -7   5    3.59    0.14
  -3   7  -5    0.60    0.04
  -3   7  -5    0.57    0.06
   3  -7   5    0.51    0.05
   3  -7   5    0.57    0.05
   3  -7   5    0.51    0.06
  -4   7  -5    0.02    0.02
  -4   7  -5    0.00    0.04
   4  -7   5   -0.03    0.04
   4  -7   5   -0.01    0.03
   4  -7   5    0.04    0.03
  -5   7  -5    2.28    0.09
  -5   7  -5    2.36    0.11
   5  -7   5    2.24    0.10
   5  -7   5    2.47    0.13
   5  -7   5    2.29    0.10
   5  -7   5    2.20    0.11
  -6   7  -5    0.86    0.05
   6  -7   5    0.84    0.06
   6  -7   5    0.82    0.06
   6  -7   5    0.86    0.05
   6  -7   5    0.84    0.05
  -7   7  -5    0.01    0.01
   7  -7   5    0.01    0.02
   7  -7   5    0.03    0.02
   8   6  -5    2.25    0.09
  -8  -6   5    2.27    0.08
   7   6  -5    3.29    0.14
  -7  -6   5    2.99    0.12
  -7  -6   5    2.93    0.13
   6   6  -5    0.63    0.06
   6   6  -5    0.62    0.07
  -6  -6   5    0.70    0.07
   5   6  -5    0.90    0.07
   5   6  -5    0.85    0.09
  -5  -6   5    1.11    0.08
   4   6  -5    0.11    0.03
   4   6  -5    0.11    0.03
  -4  -6   5    0.01    0.04
   3   6  -5    0.33    0.04
  -3  -6   5    0.32    0.05
   2   6  -5    2.00    0.40
   2   6  -5    2.08    0.10
   2   6  -5    1.80    0.09
  -2  -6   5    1.84    0.10
   1   6  -5    8.45    0.30
   1   6  -5    7.83    0.61
  -1  -6   5    7.96    0.54
   0   6  -5    0.02    0.02
   0   6  -5    0.04    0.02
   0   6  -5    0.15    0.23
   0  -6   5    0.07    0.03
  -1   6  -5    0.32    0.03
  -1   6  -5    0.24    0.25
  -1   6  -5    0.31    0.04
  -1   6  -5    0.25    0.04
   1  -6   5    0.36    0.19
   1  -6   5    0.30    0.04
  -2   6  -5    9.07    0.69
  -2   6  -5   10.02    0.34
  -2   6  -5   10.21    0.35
   2  -6   5   10.42    0.36
   2  -6   5    9.81    0.35
   2  -6   5    9.01    0.62
   2  -6   5    9.45    0.34
  -3   6  -5    2.69    0.12
  -3   6  -5    2.84    0.11
   3  -6   5    2.78    0.13
   3  -6   5    2.80    0.12
   3  -6   5    2.49    0.38
   3  -6   5    2.61    0.11
  -4   6  -5    0.04    0.03
  -4   6  -5    0.03    0.02
   4  -6   5    0.03    0.03
   4  -6   5    0.03    0.03
   4  -6   5    0.04    0.03
   5  -6   5    1.51    0.09
  -6   6  -5    2.96    0.12
   6  -6   5    2.96    0.13
   6  -6   5    3.08    0.12
   6  -6   5    2.85    0.13
   6  -6   5    3.15    0.12
  -7   6  -5    0.31    0.03
   7  -6   5    0.36    0.04
   7  -6   5    0.37    0.04
   7  -6   5    0.32    0.04
  -8   6  -5    0.09    0.01
   8  -6   5    0.09    0.02
   8  -6   5    0.09    0.02
   8   5  -5    3.91    0.15
  -8  -5   5    3.74    0.15
  -8  -5   5    3.91    0.14
   7   5  -5    0.84    0.07
   7   5  -5    0.90    0.08
  -7  -5   5    0.93    0.07
  -7  -5   5    0.84    0.08
   6   5  -5    1.04    0.08
   6   5  -5    1.03    0.07
  -6  -5   5    1.06    0.08
  -6  -5   5    1.02    0.07
  -6  -5   5    0.60    0.24
   5   5  -5    5.02    0.19
   5   5  -5    5.01    0.21
  -5  -5   5    4.59    0.19
  -5  -5   5    5.00    0.20
  -5  -5   5    4.46    0.35
   4   5  -5    0.22    0.03
   4   5  -5    0.24    0.04
  -4  -5   5    0.15    0.15
  -4  -5   5    0.27    0.04
   3   5  -5    0.59    0.33
   3   5  -5    0.65    0.05
  -3  -5   5    0.54    0.14
  -3  -5   5    0.51    0.22
   2   5  -5    2.44    0.48
   2   5  -5    2.62    0.40
   2   5  -5    3.21    0.13
   2   5  -5    4.05    0.42
  -2  -5   5    3.15    0.29
  -2  -5   5    3.32    0.14
   1   5  -5   23.84    1.41
   1   5  -5   27.63    1.18
  -1  -5   5   25.07    1.00
  -1  -5   5   24.69    0.87
   0   5  -5    0.79    0.95
   0   5  -5    1.92    0.33
   0   5  -5    1.70    0.08
   0  -5   5    1.76    0.08
  -1   5  -5    8.50    0.58
  -1   5  -5    7.76    0.29
  -1   5  -5    8.33    0.30
   1  -5   5    8.30    0.49
   1  -5   5    8.14    0.30
  -2   5  -5    2.70    0.39
  -2   5  -5    3.15    0.12
  -2   5  -5    3.29    0.13
   2  -5   5    2.90    0.12
   2  -5   5    2.74    0.12
   2  -5   5    3.23    0.32
   2  -5   5    3.18    0.13
  -3   5  -5    2.30    0.40
  -3   5  -5    2.47    0.10
  -3   5  -5    2.44    0.12
  -3   5  -5    2.58    0.11
   3  -5   5    2.45    0.10
   3  -5   5    2.60    0.12
   3  -5   5    2.44    0.11
   3  -5   5    2.62    0.36
   3  -5   5    1.95    0.48
  -4   5  -5    0.31    0.04
  -4   5  -5    0.32    0.04
  -4   5  -5    0.44    0.05
  -4   5  -5    0.43    0.06
   4  -5   5    0.31    0.03
   4  -5   5    0.32    0.04
   4  -5   5    0.31    0.04
   4  -5   5    0.15    0.29
  -5   5  -5    2.20    0.10
  -5   5  -5    2.04    0.09
  -5   5  -5    2.13    0.10
   5  -5   5    1.98    0.10
   5  -5   5    2.15    0.10
   5  -5   5    2.11    0.09
   5  -5   5    2.07    0.10
   5  -5   5    2.07    0.11
  -6   5  -5    1.79    0.08
  -6   5  -5    1.95    0.09
   6  -5   5    1.85    0.08
   6  -5   5    1.94    0.09
   6  -5   5    1.90    0.10
   6  -5   5    1.90    0.09
   6  -5   5    1.85    0.09
  -7   5  -5    0.36    0.04
   7  -5   5    0.35    0.05
   7  -5   5    0.40    0.04
   7  -5   5    0.46    0.04
  -8   5  -5    0.04    0.02
   8  -5   5    0.04    0.02
   8  -5   5    0.04    0.02
   8  -5   5    0.08    0.02
  -9  -4   5    0.73    0.05
  -9  -4   5    0.89    0.04
   8   4  -5    5.98    0.23
  -8  -4   5    6.06    0.23
  -8  -4   5    6.12    0.22
  -8  -4   5    5.89    0.22
  -8  -4   5    5.65    0.22
   7   4  -5    6.32    0.25
  -7  -4   5    6.47    0.26
  -7  -4   5    6.40    0.24
  -7  -4   5    6.29    0.23
   6   4  -5   -0.03    0.03
   6   4  -5    0.04    0.02
   6   4  -5    0.02    0.03
  -6  -4   5   -0.15    0.17
  -6  -4   5    0.08    0.04
  -6  -4   5   -0.02    0.03
  -6  -4   5    0.04    0.04
   5   4  -5    0.83    0.08
   5   4  -5    0.90    0.07
  -5  -4   5    0.67    0.16
  -5  -4   5    0.95    0.08
  -5  -4   5    0.78    0.08
   4   4  -5    2.56    1.66
   4   4  -5    1.51    0.07
   4   4  -5    1.08    0.83
   4   4  -5    1.41    0.07
   4   4  -5    1.43    0.08
  -4  -4   5    1.37    0.18
  -4  -4   5    1.61    0.09
   3   4  -5   -0.09    0.60
   3   4  -5    0.91    0.25
  -3  -4   5    0.84    0.14
  -3  -4   5    0.74    0.06
   2   4  -5    4.09    0.81
   2   4  -5    5.12    0.40
  -2  -4   5    4.13    0.24
  -2  -4   5    5.06    0.28
  -2  -4   5    4.45    0.18
   1   4  -5   30.50    1.54
  -1  -4   5   33.27    1.86
  -1  -4   5   31.08    1.17
   0   4  -5   55.94    2.49
   0  -4   5   56.23    1.94
   0  -4   5   60.45    2.59
  -1   4  -5    1.00    0.22
  -1   4  -5    0.95    1.61
  -1   4  -5    1.06    0.07
   1  -4   5    1.00    0.06
   1  -4   5    0.69    1.02
  -2   4  -5   -0.58    1.72
  -2   4  -5    0.10    0.16
   2  -4   5    0.10    0.14
   2  -4   5   -2.35    1.34
   2  -4   5    0.04    0.03
  -3   4  -5    5.28    0.20
  -3   4  -5    4.62    0.18
  -3   4  -5    4.82    0.43
  -3   4  -5    5.01    0.20
   3  -4   5    4.94    0.19
   3  -4   5    4.94    0.56
  -4   4  -5    4.54    0.59
  -4   4  -5    5.50    0.21
  -4   4  -5    5.65    0.21
  -4   4  -5    5.77    0.23
   4  -4   5    4.81    0.85
   4  -4   5    5.64    0.20
   4  -4   5    5.36    0.20
   4  -4   5    5.59    0.21
   4  -4   5    5.21    0.21
   4  -4   5    5.77    0.49
  -5   4  -5    0.01    0.05
  -5   4  -5    0.04    0.03
   5  -4   5    0.01    0.03
   5  -4   5    0.02    0.03
   5  -4   5    0.05    0.03
   5  -4   5    0.02    0.02
   5  -4   5    0.01    0.03
   5  -4   5    0.17    0.42
  -6   4  -5    0.46    0.05
  -6   4  -5    0.54    0.07
   6  -4   5    0.53    0.04
   6  -4   5    0.52    0.06
   6  -4   5    0.60    0.05
   6  -4   5    0.54    0.05
   6  -4   5    0.43    0.06
  -7   4  -5    1.99    0.09
   7  -4   5    2.14    0.09
   7  -4   5    2.08    0.09
   7  -4   5    2.05    0.09
  -8   4  -5    1.54    0.07
  -8   4  -5    1.54    0.06
   8  -4   5    1.61    0.07
   8  -4   5    1.56    0.07
   8  -4   5    1.58    0.07
  -9  -3   5    0.08    0.03
  -9  -3   5    0.04    0.02
  -9  -3   5    0.04    0.02
  -8  -3   5    0.68    0.06
  -8  -3   5    0.72    0.05
  -8  -3   5    0.64    0.07
  -8  -3   5    0.78    0.06
   7   3  -5    0.41    0.06
   7   3  -5    0.32    0.04
  -7  -3   5    0.33    0.06
  -7  -3   5    0.41    0.40
  -7  -3   5    0.34    0.04
  -7  -3   5    0.34    0.04
   6   3  -5    0.79    0.05
   6   3  -5    0.81    0.07
  -6  -3   5    0.87    0.07
  -6  -3   5    0.88    0.08
  -6  -3   5    0.54    0.18
  -6  -3   5    0.69    0.06
   5   3  -5    0.42    0.04
   5   3  -5    0.42    0.05
   5   3  -5    0.55    0.06
  -5  -3   5    0.56    0.05
  -5  -3   5    0.46    0.05
  -5  -3   5    0.61    0.14
  -5  -3   5    0.43    0.06
   4   3  -5    2.58    0.10
   4   3  -5    2.44    0.82
  -4  -3   5    2.65    0.12
   3   3  -5    1.53    0.70
   3   3  -5    0.59    0.57
  -3  -3   5    1.28    0.14
   2   3  -5    4.53    0.65
  -2  -3   5    3.76    0.22
  -2  -3   5    4.81    0.80
  -2  -3   5    4.45    0.23
   1   3  -5    4.76    0.70
  -1  -3   5    5.35    0.27
  -1  -3   5    5.50    0.77
   0   3  -5    1.31    0.60
   0  -3   5    0.67    0.50
  -1   3  -5   19.76    1.30
  -1   3  -5   17.10    0.68
   1  -3   5   20.63    0.67
   1  -3   5   21.84    1.20
  -2   3  -5   21.32    1.71
   2  -3   5   19.80    0.84
   2  -3   5   19.21    1.47
   2  -3   5   19.01    0.67
  -3   3  -5   46.08    1.76
   3  -3   5   46.27    2.49
   3  -3   5   46.12    1.55
   3  -3   5   43.95    1.77
  -4   3  -5    0.08    0.02
  -4   3  -5    0.06    0.02
  -4   3  -5   -0.08    0.26
  -4   3  -5    0.05    0.03
   4  -3   5   -0.28    0.40
   4  -3   5    0.00    0.20
   4  -3   5   -2.40    1.93
   4  -3   5    0.07    0.02
   4  -3   5    0.17    0.06
  -5   3  -5    0.69    0.06
  -5   3  -5    0.62    0.08
   5  -3   5    0.54    0.06
   5  -3   5    0.48    0.05
   5  -3   5    0.48    0.06
   5  -3   5    0.60    0.42
  -6   3  -5    0.27    0.04
  -6   3  -5    0.26    0.04
  -6   3  -5    0.28    0.03
   6  -3   5    0.25    0.04
   6  -3   5    0.44    0.38
   6  -3   5    0.30    0.04
   6  -3   5    0.27    0.04
   6  -3   5    0.28    0.04
  -7   3  -5    0.74    0.05
  -7   3  -5    0.75    0.05
   7  -3   5    0.72    0.06
   7  -3   5    0.72    0.06
   7  -3   5    0.72    0.05
  -8   3  -5    1.24    0.06
   8  -3   5    1.18    0.06
   8  -3   5    1.36    0.07
   8  -3   5    1.23    0.06
   9  -3   5    0.26    0.02
   9   2  -5    0.52    0.03
  -9  -2   5    0.38    0.04
  -9  -2   5    0.44    0.04
  -9  -2   5    0.39    0.04
  -9  -2   5    0.44    0.06
   8   2  -5    3.84    0.16
   8   2  -5    3.75    0.15
  -8  -2   5    3.69    0.16
  -8  -2   5    3.78    0.15
  -8  -2   5    3.74    0.17
  -8  -2   5    3.79    0.15
   7   2  -5   12.67    0.44
  -7  -2   5   12.67    0.44
  -7  -2   5   10.77    0.59
  -7  -2   5   12.87    0.45
  -7  -2   5   12.42    0.44
   6   2  -5    3.09    0.12
  -6  -2   5    2.61    0.25
  -6  -2   5    2.96    0.13
  -6  -2   5    3.06    0.14
   5   2  -5    1.26    0.07
   5   2  -5    1.35    0.08
   5   2  -5    1.89    1.25
   5   2  -5    1.46    0.09
  -5  -2   5    1.15    0.09
  -5  -2   5    1.29    0.08
  -5  -2   5    1.19    0.07
  -5  -2   5    1.49    0.17
   4   2  -5    9.74    1.09
  -4  -2   5   10.05    0.37
  -4  -2   5   10.67    0.46
   3   2  -5    2.82    0.72
  -3  -2   5    2.65    0.18
  -3  -2   5    2.55    0.11
   2   2  -5    0.04    0.46
  -2  -2   5    0.35    0.08
  -2  -2   5    0.41    0.51
   1   2  -5    7.52    0.33
  -1  -2   5    7.51    0.33
  -1  -2   5    7.86    0.62
   0   2  -5    3.85    0.22
   0   2  -5    3.58    0.15
   0   2  -5    4.01    0.58
  -1   2  -5   13.43    0.55
   1  -2   5   13.18    0.86
  -2   2  -5    1.30    1.06
  -2   2  -5    0.52    0.05
   2  -2   5    0.49    0.05
   2  -2   5    0.59    0.61
   2  -2   5    0.64    0.15
  -3   2  -5    0.24    0.07
  -3   2  -5    0.20    0.03
   3  -2   5    0.29    0.19
   3  -2   5   -0.23    0.79
   3  -2   5    0.18    0.03
  -4   2  -5    0.48    0.06
  -4   2  -5    0.46    0.04
  -4   2  -5    0.44    0.11
  -4   2  -5    0.47    0.05
   4  -2   5    0.37    0.21
   4  -2   5   -0.72    1.41
   4  -2   5    0.42    0.05
   4  -2   5    0.46    0.05
   4  -2   5    0.53    0.04
   4  -2   5    0.55    0.06
  -5   2  -5    2.53    0.11
  -5   2  -5    2.56    0.11
  -5   2  -5    2.70    0.11
  -5   2  -5    2.67    0.10
   5  -2   5    2.54    0.10
   5  -2   5    1.67    2.36
   5  -2   5    2.77    0.12
   5  -2   5    2.67    0.11
   5  -2   5    2.68    0.11
  -6   2  -5    3.47    0.14
  -6   2  -5    3.29    0.13
  -6   2  -5    3.39    0.14
  -6   2  -5    3.27    0.14
   6  -2   5    3.38    0.14
   6  -2   5    3.69    0.14
   6  -2   5    3.29    0.14
  -7   2  -5    0.13    0.03
  -7   2  -5    0.15    0.03
   7  -2   5    0.08    0.03
   7  -2   5    0.18    0.03
   7  -2   5    0.14    0.03
  -8   2  -5    1.13    0.06
   8  -2   5    1.02    0.06
   8  -2   5    1.07    0.06
  -9   2  -5    0.04    0.02
   9  -2   5    0.03    0.01
 -10  -1   5    0.08    0.02
   9   1  -5    2.33    0.09
  -9  -1   5    2.28    0.10
  -9  -1   5    2.02    0.11
  -9  -1   5    2.26    0.09
  -9  -1   5    2.38    0.10
   8   1  -5    5.53    0.21
  -8  -1   5    5.65    0.21
  -8  -1   5    5.58    0.22
  -8  -1   5    5.52    0.22
  -8  -1   5    5.64    0.22
   7   1  -5    8.89    0.32
  -7  -1   5    8.89    0.31
  -7  -1   5    8.77    0.32
  -7  -1   5    9.05    0.33
  -7  -1   5    7.59    0.47
  -7  -1   5    8.84    0.32
   6   1  -5    0.17    0.04
   6   1  -5    0.14    0.04
  -6  -1   5    0.12    0.12
  -6  -1   5    0.19    0.04
  -6  -1   5    0.10    0.03
  -6  -1   5    0.12    0.04
   5   1  -5   17.08    1.66
   5   1  -5   16.07    0.57
  -5  -1   5   16.67    0.59
  -5  -1   5   16.67    0.58
   4   1  -5   11.80    1.37
   4   1  -5   11.20    1.03
  -4  -1   5   11.42    0.48
  -4  -1   5   11.16    0.40
   3   1  -5    2.87    0.73
  -3  -1   5    2.60    0.11
  -3  -1   5    2.76    0.17
   2   1  -5    1.47    0.11
   2   1  -5    2.04    0.52
  -2  -1   5    1.70    0.42
  -2  -1   5    1.58    0.12
  -2  -1   5    1.50    0.13
   1   1  -5    3.65    0.50
   1   1  -5    3.37    0.14
  -1  -1   5    3.94    0.21
  -1  -1   5    4.27    0.45
   0   1  -5    0.03    0.07
   0   1  -5    0.04    0.08
   0   1  -5   -0.19    0.42
   0   1  -5    0.09    0.03
   0  -1   5    0.01    0.28
  -1   1  -5    0.53    0.11
  -1   1  -5    0.64    0.60
   1  -1   5    0.58    0.38
  -2   1  -5    0.38    0.12
  -2   1  -5    1.48    1.01
   2  -1   5    0.51    0.14
   2  -1   5    0.46    0.43
  -3   1  -5    3.16    0.15
   3  -1   5    2.77    0.35
   3  -1   5    3.06    0.13
   3  -1   5    4.60    0.75
   3  -1   5    3.60    0.26
  -4   1  -5    0.36    0.08
  -4   1  -5    0.25    0.03
  -4   1  -5    0.30    0.04
  -4   1  -5    0.24    0.04
   4  -1   5    0.27    0.04
   4  -1   5    0.29    0.03
   4  -1   5    0.14    0.22
   4  -1   5    1.37    1.44
   4  -1   5    0.24    0.03
  -5   1  -5    0.56    0.18
   5  -1   5   -1.16    2.44
   5  -1   5   -0.09    0.36
  -6   1  -5    8.07    0.29
  -6   1  -5    8.14    0.29
  -6   1  -5    7.65    0.29
  -6   1  -5    8.21    0.30
   6  -1   5    8.02    0.29
   6  -1   5    7.97    0.29
   6  -1   5    8.04    0.29
  -7   1  -5    1.10    0.06
  -7   1  -5    1.09    0.06
  -7   1  -5    1.05    0.07
  -7   1  -5    1.12    0.07
   7  -1   5    1.07    0.06
   7  -1   5    1.07    0.07
  -8   1  -5    0.91    0.05
  -8   1  -5    0.73    0.06
   8  -1   5    0.82    0.05
  -9   1  -5    0.05    0.01
   9  -1   5    0.04    0.01
  10   0  -5    0.29    0.02
 -10   0   5    0.31    0.03
   9   0  -5    0.02    0.02
  -9   0   5    0.00    0.02
  -9   0   5    0.02    0.03
   8   0  -5    2.36    0.11
  -8   0   5    2.30    0.11
  -8   0   5    2.30    0.11
  -8   0   5    2.19    0.11
  -8   0   5    2.34    0.10
   7   0  -5    3.80    0.16
   7   0  -5    3.76    0.14
  -7   0   5    3.81    0.15
  -7   0   5    3.71    0.16
  -7   0   5    3.86    0.16
  -7   0   5    3.41    0.31
  -7   0   5    3.76    0.16
  -7   0   5    3.97    0.16
   6   0  -5    1.94    0.08
   6   0  -5    1.88    0.09
   6   0  -5    0.27    2.15
  -6   0   5    1.84    0.10
  -6   0   5    1.92    0.11
  -6   0   5    1.98    0.10
  -6   0   5    1.90    0.20
  -6   0   5    1.85    0.09
   5   0  -5   -0.83    1.05
   5   0  -5    0.06    0.02
  -5   0   5    0.12    0.04
  -5   0   5    0.10    0.10
  -5   0   5    0.01    0.03
  -5   0   5   -0.01    0.04
   4   0  -5    0.88    1.17
   4   0  -5    0.94    0.71
  -4   0   5    1.59    0.14
  -4   0   5    1.48    0.08
   3   0  -5   38.16    1.27
   3   0  -5   34.84    1.76
  -3   0   5   32.87    1.26
   2   0  -5   44.17    1.48
   2   0  -5   42.26    1.52
   2   0  -5   43.47    1.81
  -2   0   5   42.51    1.78
  -2   0   5   42.11    1.50
   1   0  -5   13.08    0.80
   1   0  -5   13.12    0.49
   1   0  -5   13.02    0.53
   1   0  -5   12.47    0.45
  -1   0   5   12.72    0.50
  -1   0   5   14.06    0.72
   0   0  -5   23.46    1.20
   0   0  -5   25.18    0.89
   0   0  -5   23.84    0.91
   0   0   5   26.73    1.11
  -1   0  -5    3.01    0.18
   1   0   5    3.34    0.41
   1   0   5    3.06    0.18
  -2   0  -5    0.62    0.12
   2   0   5    0.41    0.36
  -3   0  -5    2.02    0.19
  -3   0  -5    2.06    0.09
   3   0   5    2.62    0.62
  -4   0  -5    4.62    0.18
  -4   0  -5    4.94    0.24
  -4   0  -5    4.82    0.18
   4   0   5    4.84    0.18
   4   0   5    5.14    0.97
   4   0   5    4.71    0.18
  -5   0  -5    0.94    0.06
  -5   0  -5    0.63    0.20
  -5   0  -5    0.80    0.05
  -5   0  -5    0.88    0.05
   5   0   5    0.90    0.06
   5   0   5    0.85    0.05
   5   0   5   -1.35    1.58
   5   0   5    0.65    0.08
   5   0   5    0.71    0.05
  -6   0  -5    0.04    0.03
  -6   0  -5    0.06    0.03
  -6   0  -5    0.07    0.02
   6   0   5    0.07    0.03
   6   0   5    0.08    0.03
   6   0   5    0.26    0.33
  -7   0  -5    5.29    0.20
  -7   0  -5    5.28    0.20
  -7   0  -5    5.44    0.21
   7   0   5    5.47    0.20
   7   0   5    5.29    0.20
  -8   0  -5    0.14    0.03
  -8   0  -5    0.19    0.03
  -8   0  -5    0.15    0.02
   8   0   5    0.14    0.02
  -9   0  -5    0.09    0.02
   9   0   5    0.10    0.01
  10  -1  -5    1.37    0.06
 -10   1   5    1.20    0.05
   9  -1  -5    0.89    0.05
  -9   1   5    0.73    0.04
  -9   1   5    0.82    0.06
  -9   1   5    0.88    0.06
   8  -1  -5    1.32    0.08
   8  -1  -5    1.20    0.06
  -8   1   5    1.30    0.06
  -8   1   5    1.27    0.08
  -8   1   5    1.28    0.08
  -8   1   5    1.18    0.08
  -8   1   5    1.20    0.08
   7  -1  -5    4.70    0.18
   7  -1  -5    4.68    0.19
  -7   1   5    4.85    0.19
  -7   1   5    4.58    0.19
  -7   1   5    4.65    0.19
  -7   1   5    4.63    0.18
  -7   1   5    4.64    0.19
   6  -1  -5   12.14    0.43
   6  -1  -5   12.51    0.43
   6  -1  -5    4.65    3.62
  -6   1   5   12.49    0.44
  -6   1   5   12.41    0.44
  -6   1   5   12.09    0.43
  -6   1   5   10.49    0.53
  -6   1   5   12.38    0.42
  -6   1   5   12.41    0.43
   5  -1  -5    2.58    0.34
   5  -1  -5    2.45    0.10
   5  -1  -5    2.52    1.27
   5  -1  -5    2.44    0.11
   5  -1  -5    2.58    0.11
   5  -1  -5    2.47    0.11
  -5   1   5    2.27    0.19
  -5   1   5    2.70    0.12
   4  -1  -5    0.44    0.10
   4  -1  -5    0.93    0.80
   4  -1  -5    0.87    0.25
   4  -1  -5    0.36    0.04
  -4   1   5    0.36    0.09
  -4   1   5    0.39    0.05
   3  -1  -5    1.08    0.82
   2  -1  -5    2.55    0.27
   2  -1  -5    2.82    0.18
   2  -1  -5    2.60    0.61
  -2   1   5    2.78    0.41
  -2   1   5    3.00    0.16
   1  -1  -5    2.03    0.16
   1  -1  -5    2.41    0.57
  -1   1   5    2.17    0.34
   0  -1  -5    5.85    0.27
   0  -1  -5    6.37    0.31
   0  -1  -5    6.47    0.27
   0  -1  -5    5.24    0.67
   0   1   5    6.84    0.47
  -1  -1  -5    2.33    0.16
   1   1   5    2.35    0.36
   2   1   5    2.02    0.44
  -3  -1  -5   13.23    0.54
  -3  -1  -5   12.34    0.44
   3   1   5   12.22    0.96
  -4  -1  -5    0.58    0.10
  -4  -1  -5    0.62    0.06
  -4  -1  -5    0.71    0.05
   4   1   5    0.71    0.05
   4   1   5    0.54    0.07
   4   1   5    0.62    0.06
   4   1   5    0.56    0.83
  -5  -1  -5    0.22    0.04
  -5  -1  -5    0.25    0.03
  -5  -1  -5    0.24    0.03
   5   1   5    0.24    0.03
   5   1   5    0.22    0.03
   5   1   5    0.25    0.04
  -6  -1  -5    2.24    0.11
  -6  -1  -5    2.21    0.10
  -6  -1  -5    2.25    0.10
   6   1   5    2.21    0.46
   6   1   5    2.19    0.12
   6   1   5    2.35    0.10
   6   1   5    2.20    0.10
  -7  -1  -5    0.98    0.06
  -7  -1  -5    0.84    0.05
   7   1   5    0.84    0.05
  -8  -1  -5    0.55    0.04
  -8  -1  -5    0.52    0.04
  -8  -1  -5    0.51    0.05
   8   1   5    0.52    0.04
  -9  -1  -5    0.00    0.01
  -9  -1  -5   -0.01    0.01
  10  -2  -5    0.26    0.03
 -10   2   5    0.21    0.02
  -9   2   5    2.32    0.10
   8  -2  -5    0.01    0.03
   8  -2  -5    0.03    0.02
  -8   2   5    0.03    0.03
  -8   2   5    0.03    0.03
  -8   2   5    0.01    0.03
   7  -2  -5    2.18    0.11
   7  -2  -5    2.21    0.10
  -7   2   5    2.19    0.11
  -7   2   5    2.20    0.11
  -7   2   5    2.16    0.11
  -7   2   5    2.25    0.11
  -7   2   5    2.23    0.09
   6  -2  -5    0.24    0.24
   6  -2  -5    0.27    0.04
   6  -2  -5    0.28    0.04
   6  -2  -5    0.23    0.02
   6  -2  -5    0.20    0.04
  -6   2   5    0.27    0.04
  -6   2   5    0.23    0.04
  -6   2   5    0.29    0.04
  -6   2   5    0.33    0.05
  -6   2   5    0.25    0.03
   5  -2  -5    0.47    0.05
   5  -2  -5    0.66    0.26
   5  -2  -5    0.53    0.04
   5  -2  -5    0.52    0.04
   5  -2  -5   -0.35    1.62
  -5   2   5    0.55    0.06
  -5   2   5    0.44    0.05
  -5   2   5    0.46    0.05
   4  -2  -5    1.01    0.06
   4  -2  -5    1.37    0.38
  -4   2   5    1.08    0.13
  -4   2   5    1.07    0.07
   3  -2  -5   46.23    1.76
   3  -2  -5   53.93    1.96
   3  -2  -5   53.55    2.39
  -3   2   5   52.96    1.78
   2  -2  -5    5.14    0.33
  -2   2   5    5.04    0.51
  -1   2   5    0.54    0.28
  -1   2   5    0.54    0.16
   0  -2  -5    1.27    0.14
   0  -2  -5    1.55    0.23
   0   2   5    1.97    0.31
  -1  -2  -5    0.70    0.12
  -1  -2  -5    0.85    0.11
   1   2   5    0.63    0.28
  -2  -2  -5    1.93    0.16
   2   2   5    2.62    0.45
  -3  -2  -5    5.25    0.20
  -3  -2  -5    5.60    0.30
   3   2   5    5.40    0.70
  -4  -2  -5    1.72    0.08
  -4  -2  -5    1.69    0.24
  -4  -2  -5    1.70    0.08
  -4  -2  -5    1.87    0.09
   4   2   5    1.88    0.11
   4   2   5    1.86    0.08
   4   2   5    1.05    0.85
   4   2   5    1.93    0.10
  -5  -2  -5   10.22    0.37
  -5  -2  -5   10.29    0.37
  -5  -2  -5   10.06    0.36
   5   2   5   10.62    0.72
   5   2   5   10.15    0.39
   5   2   5   10.08    0.36
   5   2   5   10.37    0.36
  -6  -2  -5    2.20    0.10
  -6  -2  -5    2.12    0.10
  -6  -2  -5    2.19    0.11
   6   2   5    2.15    0.12
   6   2   5    1.90    0.50
   6   2   5    2.22    0.09
  -7  -2  -5    0.11    0.03
  -7  -2  -5    0.07    0.02
   7   2   5    0.09    0.02
  -8  -2  -5    0.27    0.03
  -8  -2  -5    0.22    0.03
  10  -3  -5    0.51    0.03
   9  -3  -5    0.95    0.05
   9  -3  -5    0.96    0.06
  -9   3   5    1.00    0.05
  -9   3   5    0.95    0.06
   8  -3  -5    0.94    0.05
   8  -3  -5    0.92    0.06
  -8   3   5    0.87    0.06
  -8   3   5    0.92    0.06
   7  -3  -5    0.39    0.04
   7  -3  -5    0.24    0.04
   7  -3  -5    0.23    0.03
  -7   3   5    0.22    0.04
  -7   3   5    0.22    0.04
  -7   3   5    0.25    0.04
   6  -3  -5    1.21    0.07
   6  -3  -5    1.20    0.07
   6  -3  -5    1.21    0.06
   6  -3  -5    1.30    0.46
  -6   3   5    1.13    0.07
  -6   3   5    0.95    0.08
  -6   3   5    1.18    0.07
  -6   3   5    1.18    0.07
   5  -3  -5    0.03    0.02
   5  -3  -5    0.07    0.02
   5  -3  -5    0.03    0.02
  -5   3   5    0.05    0.03
  -5   3   5    0.17    0.03
  -5   3   5    0.05    0.03
  -5   3   5    0.07    0.03
  -5   3   5    0.00    0.02
   4  -3  -5    3.04    1.74
   4  -3  -5    2.87    0.11
   4  -3  -5    3.12    0.12
   4  -3  -5    2.74    0.12
   4  -3  -5    3.13    0.33
  -4   3   5    2.77    0.12
   3  -3  -5    3.71    0.33
   3  -3  -5    3.91    1.05
   3  -3  -5    3.60    0.14
   2  -3  -5    1.71    0.07
   2  -3  -5    0.69    0.84
   2  -3  -5    1.81    0.23
   1  -3  -5   41.17    1.49
  -1   3   5   39.46    1.64
   0  -3  -5    1.26    0.16
   0  -3  -5    1.60    0.17
  -1  -3  -5   21.23    0.84
   1   3   5   21.39    0.97
  -2  -3  -5   10.22    0.48
   2   3   5   12.23    0.75
  -3  -3  -5    3.86    0.15
   3   3   5    3.54    0.14
   3   3   5    4.54    0.64
  -4  -3  -5    1.35    0.08
  -4  -3  -5    1.30    0.07
   4   3   5    1.54    0.37
   4   3   5    1.51    0.09
   4   3   5    1.29    0.06
   4   3   5    1.25    0.07
  -5  -3  -5    1.93    0.12
  -5  -3  -5    2.00    0.09
  -5  -3  -5    2.02    0.09
   5   3   5    2.05    0.08
   5   3   5    2.09    0.10
   5   3   5    2.10    0.12
   5   3   5    2.45    0.63
  -6  -3  -5    0.08    0.03
  -6  -3  -5    0.08    0.03
   6   3   5    0.66    0.55
  -7  -3  -5    0.29    0.03
   7   3   5    0.22    0.04
  -8  -3  -5    0.03    0.02
  -8  -3  -5    0.03    0.02
  -8  -3  -5    0.01    0.02
   9  -4  -5   -0.02    0.02
   9  -4  -5   -0.02    0.02
  -9   4   5    0.01    0.02
   8  -4  -5    0.07    0.03
   8  -4  -5    0.14    0.03
  -8   4   5    0.12    0.03
  -8   4   5    0.15    0.02
   7  -4  -5    3.62    0.16
   7  -4  -5    3.21    0.55
  -7   4   5    3.29    0.16
   6  -4  -5   -0.02    0.24
   6  -4  -5    0.03    0.03
   6  -4  -5    0.04    0.02
   6  -4  -5    0.01    0.03
   6  -4  -5    0.02    0.03
  -6   4   5    0.05    0.03
  -6   4   5    0.04    0.03
  -6   4   5    0.03    0.03
   5  -4  -5    2.00    0.09
   5  -4  -5    2.15    0.37
   5  -4  -5    1.78    0.10
   5  -4  -5    2.00    0.09
   5  -4  -5    2.19    0.10
  -5   4   5    2.22    0.10
  -5   4   5    2.11    0.10
  -5   4   5    2.19    0.10
  -5   4   5    2.06    0.10
  -5   4   5    1.95    0.09
   4  -4  -5    0.05    0.03
   4  -4  -5    0.05    0.03
   4  -4  -5   -0.04    0.19
   4  -4  -5    0.04    0.02
  -4   4   5    0.08    0.03
  -4   4   5    0.08    0.05
  -4   4   5    0.03    0.02
  -4   4   5    0.04    0.03
   3  -4  -5    0.21    0.03
  -3   4   5    0.16    0.03
  -3   4   5    0.22    0.03
   2  -4  -5    3.39    1.66
   2  -4  -5    1.52    0.24
   2  -4  -5    1.27    0.06
   1  -4  -5    5.76    1.36
   1  -4  -5    6.48    0.40
   0  -4  -5    0.33    0.12
   0  -4  -5    0.39    0.12
   0   4   5    0.61    0.34
  -1  -4  -5    8.36    0.42
   1   4   5    8.03    0.49
  -2  -4  -5    4.30    0.34
  -2  -4  -5    4.53    0.28
   2   4   5    4.36    0.20
   2   4   5    4.53    0.41
  -3  -4  -5    1.74    0.09
   3   4   5    1.88    0.34
   3   4   5    1.69    0.09
   3   4   5    1.94    0.10
  -4  -4  -5    0.70    0.06
   4   4   5    0.84    0.08
   4   4   5    0.86    0.07
   4   4   5    1.10    0.36
  -5  -4  -5    2.72    0.12
  -5  -4  -5    2.70    0.11
   5   4   5    2.77    0.14
   5   4   5    1.84    0.46
  -6  -4  -5    0.90    0.06
  -6  -4  -5    0.86    0.07
   6   4   5    1.01    0.08
  -7  -4  -5    0.13    0.03
  -7  -4  -5    0.12    0.02
  -7  -4  -5    0.11    0.03
   7   4   5    0.15    0.04
  -8  -4  -5    0.59    0.03
  -8  -4  -5    0.56    0.04
   8   4   5    0.58    0.04
   9  -5  -5    1.12    0.06
   9  -5  -5    1.12    0.06
  -9   5   5    1.13    0.05
   8  -5  -5    0.00    0.02
   8  -5  -5   -0.03    0.03
  -8   5   5    0.00    0.02
   7  -5  -5    0.77    0.06
   7  -5  -5    0.69    0.07
   7  -5  -5    0.80    0.05
   7  -5  -5    0.86    0.08
   7  -5  -5    0.43    0.32
  -7   5   5    0.78    0.06
   6  -5  -5    0.46    0.06
   6  -5  -5    0.41    0.29
   6  -5  -5    0.50    0.05
   6  -5  -5    0.51    0.04
  -6   5   5    0.52    0.05
  -6   5   5    0.50    0.06
   5  -5  -5    0.39    0.05
   5  -5  -5    0.41    0.04
   5  -5  -5    0.37    0.25
   5  -5  -5    0.42    0.04
  -5   5   5    0.31    0.04
  -5   5   5    0.33    0.04
  -5   5   5    0.36    0.05
  -5   5   5    0.38    0.05
   4  -5  -5    6.81    0.25
   4  -5  -5    6.57    0.24
   4  -5  -5    5.87    0.48
  -4   5   5    6.64    0.24
  -4   5   5    7.10    0.25
  -4   5   5    6.76    0.25
  -4   5   5    6.29    0.24
   3  -5  -5    0.39    0.04
   3  -5  -5    0.44    0.19
   3  -5  -5    0.38    0.04
   3  -5  -5    0.40    0.04
  -3   5   5    0.38    0.04
  -3   5   5    0.43    0.05
  -3   5   5    0.44    0.05
   2  -5  -5    0.02    0.02
  -2   5   5    0.00    0.04
  -2   5   5    0.08    0.02
  -2   5   5    0.07    0.03
  -2   5   5    0.06    0.03
   1  -5  -5    8.99    0.50
   1  -5  -5    7.78    0.30
  -1   5   5    8.18    0.31
  -1   5   5    8.16    0.30
  -1   5   5    9.16    0.31
   0  -5  -5   16.56    0.69
   0   5   5   15.69    0.55
   0   5   5   16.07    0.56
   0   5   5   14.07    0.74
  -1  -5  -5    0.06    0.12
   1   5   5    0.19    0.03
   1   5   5    0.18    0.03
   1   5   5    0.08    0.23
  -2  -5  -5    2.74    0.32
   2   5   5    3.71    0.15
   2   5   5    3.65    0.16
   2   5   5    3.18    0.40
   2   5   5    3.58    0.14
  -3  -5  -5   15.46    0.54
   3   5   5   13.87    0.90
   3   5   5   15.60    0.54
   3   5   5   16.08    0.55
  -4  -5  -5    2.11    0.10
   4   5   5    0.94    0.42
   4   5   5    2.15    0.12
  -5  -5  -5    9.81    0.34
  -5  -5  -5    9.27    0.33
   5   5   5    9.72    0.35
   5   5   5    7.87    0.88
  -6  -5  -5    0.57    0.04
   6   5   5    0.53    0.07
   6   5   5    0.48    0.04
  -7  -5  -5    1.91    0.08
  -7  -5  -5    1.91    0.08
   7   5   5    1.89    0.08
   7   5   5    1.96    0.08
   9  -6  -5    1.63    0.06
  -9   6   5    1.62    0.06
   8  -6  -5    0.01    0.02
  -8   6   5    0.02    0.02
   7  -6  -5    0.03    0.03
   7  -6  -5    0.04    0.02
   7  -6  -5   -0.33    0.34
   7  -6  -5    0.04    0.02
  -7   6   5    0.04    0.02
   6  -6  -5    5.91    0.80
   6  -6  -5    6.35    0.23
   6  -6  -5    6.29    0.24
   6  -6  -5    6.32    0.24
  -6   6   5    6.36    0.24
  -6   6   5    6.38    0.24
   5  -6  -5    1.24    0.07
   5  -6  -5    1.61    0.36
   5  -6  -5    1.57    0.08
   5  -6  -5    1.28    0.07
  -5   6   5    1.33    0.07
  -5   6   5    1.28    0.09
  -5   6   5    1.17    0.07
  -5   6   5    1.32    0.08
   4  -6  -5    0.54    0.05
   4  -6  -5    0.56    0.28
   4  -6  -5    0.50    0.05
  -4   6   5    0.57    0.07
  -4   6   5    0.63    0.05
  -4   6   5    0.72    0.06
  -4   6   5    0.68    0.05
   3  -6  -5    0.50    0.05
   3  -6  -5    0.42    0.04
   3  -6  -5    0.29    0.24
   3  -6  -5    0.50    0.04
  -3   6   5    0.49    0.05
  -3   6   5    0.41    0.04
   2  -6  -5    1.30    0.07
   2  -6  -5    1.22    0.28
  -2   6   5    1.28    0.07
  -2   6   5    1.32    0.07
  -2   6   5    1.29    0.08
  -2   6   5    1.28    0.07
  -2   6   5    1.32    0.06
  -1   6   5    0.15    0.03
  -1   6   5    0.10    0.03
  -1   6   5    0.10    0.03
   0  -6  -5    0.10    0.14
   0   6   5    0.03    0.05
   0   6   5    0.11    0.02
   0   6   5    0.10    0.03
   0   6   5    0.11    0.03
   0   6   5    0.16    0.03
  -1  -6  -5    6.25    0.45
   1   6   5    6.08    0.24
   1   6   5    6.33    0.24
   1   6   5    6.34    0.24
   2   6   5    4.93    0.19
   2   6   5    4.75    0.61
   2   6   5    5.03    0.19
   2   6   5    4.98    0.20
   2   6   5    4.71    0.19
   3   6   5    1.23    0.09
   3   6   5    1.21    0.07
   3   6   5    1.17    0.51
   3   6   5    1.25    0.07
   4   6   5   -0.12    0.62
   4   6   5    0.13    0.04
   4   6   5    0.03    0.03
   4   6   5    0.08    0.03
   4   6   5    0.10    0.03
  -5  -6  -5    0.12    0.03
   5   6   5    0.15    0.03
   5   6   5    0.14    0.03
   5   6   5    0.13    0.03
  -6  -6  -5    0.98    0.05
  -6  -6  -5    1.16    0.06
   6   6   5    1.24    0.07
   6   6   5    1.24    0.06
   6   6   5    1.15    0.06
   7   6   5    0.77    0.04
   8  -7  -5    0.01    0.01
   7  -7  -5    4.55    0.17
   7  -7  -5    4.59    0.17
   7  -7  -5    4.46    0.18
  -7   7   5    4.52    0.17
   6  -7  -5    0.02    0.03
   6  -7  -5    0.03    0.02
   6  -7  -5    0.22    0.41
   6  -7  -5    0.05    0.02
  -6   7   5    0.04    0.02
   5  -7  -5    0.44    0.06
   5  -7  -5    0.27    0.35
   5  -7  -5    0.41    0.05
   5  -7  -5    0.37    0.04
  -5   7   5    0.32    0.04
  -5   7   5    0.49    0.04
  -5   7   5    0.32    0.04
   4  -7  -5    2.08    0.10
   4  -7  -5    2.02    0.09
   4  -7  -5    1.95    0.09
   4  -7  -5    1.34    0.36
  -4   7   5    1.89    0.10
  -4   7   5    2.08    0.09
  -4   7   5    1.97    0.09
  -4   7   5    1.97    0.11
   3  -7  -5    3.13    0.13
   3  -7  -5    2.88    0.12
   3  -7  -5    2.20    0.42
   3  -7  -5    3.02    0.12
  -3   7   5    3.13    0.13
  -3   7   5    3.19    0.13
  -3   7   5    2.97    0.12
  -3   7   5    3.12    0.14
  -2   7   5    1.19    0.08
  -2   7   5    1.31    0.08
  -2   7   5    1.26    0.07
   1  -7  -5    0.54    0.05
   1  -7  -5    0.47    0.24
  -1   7   5    0.61    0.05
  -1   7   5    0.57    0.06
  -1   7   5    0.57    0.05
  -1   7   5    0.56    0.05
   0  -7  -5    0.33    0.32
   0   7   5    0.44    0.06
   0   7   5    0.47    0.05
   0   7   5    0.50    0.05
   0   7   5    0.48    0.05
  -1  -7  -5   -0.15    0.30
   1   7   5    0.03    0.03
   1   7   5    0.05    0.04
   1   7   5    0.04    0.03
   1   7   5    0.06    0.03
   2   7   5    2.62    0.12
   2   7   5    2.65    0.11
   2   7   5    2.61    0.13
   2   7   5    2.83    0.12
   3   7   5    4.00    0.15
   3   7   5    3.85    0.17
   3   7   5    3.71    0.15
   3   7   5    3.89    0.15
   4   7   5    0.14    0.03
   4   7   5    0.18    0.03
   4   7   5    0.16    0.04
   5   7   5    5.51    0.20
   5   7   5    5.41    0.20
   5   7   5    5.45    0.21
   6   7   5    1.30    0.06
   7  -8  -5    0.07    0.03
   7  -8  -5    0.03    0.02
   7  -8  -5    0.03    0.01
   6  -8  -5    0.68    0.04
   6  -8  -5    0.73    0.06
   6  -8  -5    0.72    0.04
   5  -8  -5    3.49    0.13
   5  -8  -5    3.35    0.13
   5  -8  -5    3.45    0.14
  -5   8   5    3.19    0.13
  -5   8   5    3.55    0.14
   4  -8  -5    0.04    0.02
   4  -8  -5    0.01    0.04
   4  -8  -5    0.04    0.03
   4  -8  -5    0.60    0.60
   3  -8  -5    1.43    0.08
   3  -8  -5    1.34    0.07
  -3   8   5    1.27    0.08
   2  -8  -5    3.72    0.15
   2  -8  -5    3.60    0.60
   1  -8  -5    2.51    0.11
   1  -8  -5    1.61    0.40
  -1   8   5    2.69    0.12
  -1   8   5    2.21    0.12
   0  -8  -5    2.20    0.45
   0   8   5    2.91    0.14
   0   8   5    3.05    0.13
   0   8   5    2.90    0.14
   1   8   5    2.94    0.12
   1   8   5    2.93    0.13
   1   8   5    2.96    0.12
   2   8   5    1.00    0.07
   2   8   5    1.02    0.08
   2   8   5    1.09    0.07
   2   8   5    1.16    0.06
   3   8   5    0.48    0.04
   3   8   5    0.45    0.04
   3   8   5    0.37    0.04
   4   8   5    0.34    0.04
   4   8   5    0.36    0.04
   5   8   5    2.57    0.10
   6  -9  -5    0.01    0.01
   6  -9  -5    0.00    0.02
   6  -9  -5    0.08    0.02
   5  -9  -5    0.71    0.08
   5  -9  -5    0.62    0.04
   5  -9  -5    0.67    0.04
  -5   9   5    0.64    0.05
  -5   9   5    0.65    0.04
   4  -9  -5    0.56    0.05
   4  -9  -5    0.56    0.04
  -4   9   5    0.58    0.05
  -4   9   5    0.49    0.05
   3  -9  -5    0.20    0.03
   3  -9  -5    0.20    0.03
  -3   9   5    0.19    0.03
  -3   9   5    0.23    0.03
   2  -9  -5    0.87    0.07
   2  -9  -5    1.01    0.06
  -2   9   5    0.90    0.06
  -2   9   5    0.92    0.06
   1  -9  -5   -0.02    0.03
  -1   9   5    0.04    0.03
  -1   9   5    0.01    0.03
   0   9   5    0.63    0.05
   0   9   5    0.62    0.06
   1   9   5    0.05    0.02
   1   9   5    0.02    0.03
   1   9   5    0.06    0.02
   2   9   5    0.98    0.06
   2   9   5    0.93    0.05
   2   9   5    1.00    0.06
   3   9   5    2.21    0.09
   3   9   5    2.62    0.11
   4   9   5    1.94    0.08
   5 -10  -5    0.42    0.02
   4 -10  -5    1.68    0.06
   4 -10  -5    1.46    0.08
  -4  10   5    1.65    0.07
  -4  10   5    1.41    0.06
   3 -10  -5    4.55    0.16
   3 -10  -5    4.19    0.17
  -3  10   5    4.70    0.16
  -3  10   5    4.40    0.17
   2 -10  -5    4.85    0.20
  -2  10   5    5.88    0.20
  -2  10   5    5.63    0.20
  -1  10   5    3.13    0.12
  -1  10   5    2.99    0.12
   0  10   5    0.10    0.02
   0  10   5    0.09    0.02
   1  10   5    0.09    0.02
   1  10   5    0.12    0.03
   3  10  -6    1.85    0.08
   3  10  -6    1.90    0.07
   2  10  -6    7.11    0.24
   2  10  -6    6.63    0.25
   2  10  -6    6.90    0.24
   1  10  -6    1.55    0.07
   1  10  -6    1.48    0.07
   1  10  -6    1.48    0.08
   0  10  -6    2.88    0.11
   0  10  -6    2.55    0.11
   0 -10   6    2.70    0.13
  -1  10  -6    0.62    0.04
  -1  10  -6    0.72    0.05
   1 -10   6    0.61    0.04
   1 -10   6    0.63    0.05
  -2  10  -6    0.11    0.02
  -2  10  -6    0.13    0.02
   2 -10   6    0.11    0.02
   2 -10   6    0.08    0.03
  -3  10  -6    1.28    0.05
   3 -10   6    1.33    0.05
   5   9  -6    0.10    0.02
   4   9  -6    0.10    0.03
   4   9  -6    0.08    0.02
   4   9  -6    0.10    0.02
   3   9  -6    2.11    0.10
   3   9  -6    1.96    0.09
   3   9  -6    2.07    0.10
   3   9  -6    2.02    0.09
   2   9  -6   15.38    0.54
   2   9  -6   16.24    0.54
  -2  -9   6   15.09    0.54
   1   9  -6    2.45    0.11
   1   9  -6    2.61    0.11
  -1  -9   6    2.45    0.12
   0   9  -6    0.08    0.03
   0   9  -6    0.07    0.03
   0  -9   6    0.10    0.04
   0  -9   6    0.10    0.03
  -1   9  -6    0.02    0.03
  -1   9  -6    0.05    0.03
   1  -9   6    0.02    0.02
   1  -9   6    0.08    0.04
  -2   9  -6    0.70    0.06
   2  -9   6    0.61    0.05
   2  -9   6    0.65    0.06
   3  -9   6    0.09    0.02
   3  -9   6    0.08    0.02
   3  -9   6    0.10    0.03
   3  -9   6    0.11    0.04
  -4   9  -6    2.72    0.11
   4  -9   6    2.70    0.12
   4  -9   6    2.65    0.10
   4  -9   6    2.55    0.10
   5  -9   6    2.58    0.10
   5  -9   6    2.52    0.11
   5  -9   6    2.63    0.10
   5  -9   6    2.55    0.10
   6   8  -6    1.68    0.08
   5   8  -6    0.25    0.03
   5   8  -6    0.25    0.04
   5   8  -6    0.22    0.03
  -5  -8   6    0.22    0.05
   4   8  -6    1.75    0.09
   4   8  -6    1.83    0.10
  -4  -8   6    1.60    0.10
   3   8  -6    0.14    0.03
   3   8  -6    0.14    0.03
  -3  -8   6    0.08    0.05
   2   8  -6    0.01    0.03
   2   8  -6    0.08    0.03
  -2  -8   6   -0.07    0.04
   1   8  -6    0.15    0.03
   1   8  -6    0.12    0.03
  -1  -8   6    0.50    0.36
  -1  -8   6    0.03    0.04
   0   8  -6    2.35    0.11
   0  -8   6    2.46    0.59
   0  -8   6    2.43    0.12
   0  -8   6    2.27    0.10
  -1   8  -6    4.21    0.17
   1  -8   6    3.70    0.57
   1  -8   6    4.41    0.18
   1  -8   6    4.23    0.16
  -2   8  -6    0.60    0.06
   2  -8   6    0.54    0.06
   2  -8   6    0.62    0.06
   2  -8   6    0.58    0.05
  -3   8  -6    0.05    0.03
   3  -8   6    0.06    0.03
   3  -8   6    0.08    0.03
   3  -8   6    0.02    0.02
  -4   8  -6    0.64    0.06
  -4   8  -6    0.63    0.04
   4  -8   6    0.81    0.05
   4  -8   6    0.62    0.06
   4  -8   6    0.68    0.05
   4  -8   6    0.67    0.05
  -5   8  -6    0.11    0.01
   5  -8   6    0.13    0.03
   5  -8   6    0.07    0.03
   5  -8   6    0.09    0.02
   5  -8   6    0.08    0.02
   6  -8   6    0.06    0.02
   6  -8   6    0.04    0.02
   7   7  -6    0.86    0.05
   6   7  -6    3.81    0.16
   6   7  -6    4.00    0.16
  -6  -7   6    3.54    0.15
  -6  -7   6    3.66    0.14
   5   7  -6    0.13    0.05
   5   7  -6    0.09    0.03
  -5  -7   6    0.10    0.04
   4   7  -6    3.09    0.15
   4   7  -6    2.85    0.13
   4   7  -6    2.98    0.13
  -4  -7   6    3.32    0.16
   3   7  -6    1.49    0.08
  -3  -7   6    1.67    0.10
   2   7  -6   20.85    0.69
   2   7  -6   19.20    0.69
  -2  -7   6   19.94    0.70
   1   7  -6    2.72    0.12
   1   7  -6    2.76    0.12
  -1  -7   6    3.17    0.13
   0   7  -6    0.05    0.03
   0   7  -6   -0.03    0.30
   0  -7   6    0.06    0.04
   0  -7   6    0.27    0.22
   0  -7   6    0.13    0.04
  -1   7  -6    5.49    0.21
  -1   7  -6    5.30    0.19
   1  -7   6    5.40    0.20
   1  -7   6    4.88    0.49
   1  -7   6    5.41    0.20
   1  -7   6    4.78    0.20
   1  -7   6    5.41    0.21
  -2   7  -6    0.24    0.04
  -2   7  -6    0.25    0.03
   2  -7   6    0.31    0.29
   2  -7   6    0.35    0.05
   2  -7   6    0.21    0.04
  -3   7  -6    1.89    0.10
  -3   7  -6    1.94    0.08
   3  -7   6    1.89    0.09
   3  -7   6    1.95    0.11
   3  -7   6    1.82    0.09
   3  -7   6    1.89    0.10
  -4   7  -6    0.33    0.04
  -4   7  -6    0.32    0.04
   4  -7   6    0.25    0.03
   4  -7   6    0.31    0.05
   4  -7   6    0.34    0.04
   4  -7   6    0.30    0.04
  -5   7  -6    0.41    0.04
   5  -7   6    0.40    0.06
   5  -7   6    0.41    0.05
   5  -7   6    0.38    0.05
   5  -7   6    0.40    0.04
  -6   7  -6    0.08    0.02
   6  -7   6    0.14    0.04
   6  -7   6    0.11    0.02
   6  -7   6    0.11    0.03
   6  -7   6    0.13    0.03
  -7   7  -6    0.08    0.02
   7   6  -6    0.97    0.07
  -7  -6   6    0.96    0.05
  -7  -6   6    0.94    0.05
  -7  -6   6    0.89    0.06
   6   6  -6    0.20    0.04
   6   6  -6    0.20    0.04
  -6  -6   6    0.25    0.04
  -6  -6   6    0.19    0.04
   5   6  -6    0.08    0.04
   5   6  -6    0.04    0.03
  -5  -6   6    0.12    0.03
  -5  -6   6    0.12    0.04
   4   6  -6    0.72    0.07
   4   6  -6    0.69    0.06
  -4  -6   6    0.74    0.07
   3   6  -6    0.17    0.04
  -3  -6   6    0.14    0.05
   2   6  -6    0.84    0.06
   2   6  -6    0.57    0.06
   2   6  -6    0.65    0.33
  -2  -6   6    0.84    0.07
   1   6  -6    0.44    0.30
   1   6  -6    0.39    0.05
  -1  -6   6    0.45    0.06
   0   6  -6    0.98    0.06
   0   6  -6    0.84    0.30
   0   6  -6    0.94    0.05
   0  -6   6    0.89    0.07
  -1   6  -6    0.61    0.04
  -1   6  -6    0.53    0.32
  -1   6  -6    0.68    0.05
   1  -6   6    0.74    0.06
   1  -6   6    0.66    0.06
   1  -6   6    0.53    0.20
   1  -6   6    0.54    0.05
  -2   6  -6    1.19    0.07
  -2   6  -6    1.19    0.06
  -2   6  -6    1.06    0.35
   2  -6   6    1.12    0.32
   2  -6   6    1.17    0.08
   2  -6   6    1.18    0.08
   2  -6   6    1.02    0.07
  -3   6  -6    7.89    0.28
  -3   6  -6    7.87    0.29
   3  -6   6    7.90    0.28
   3  -6   6    8.15    0.30
   3  -6   6    6.64    0.67
   3  -6   6    7.76    0.28
  -4   6  -6    0.18    0.03
  -4   6  -6    0.21    0.04
   4  -6   6    0.16    0.03
   4  -6   6    0.15    0.04
   4  -6   6    0.19    0.05
   4  -6   6    0.18    0.04
  -5   6  -6    0.16    0.03
   5  -6   6    0.16    0.03
   5  -6   6    0.15    0.03
   5  -6   6    0.16    0.03
   5  -6   6    0.13    0.04
  -6   6  -6    2.05    0.09
   6  -6   6    2.25    0.09
   6  -6   6    2.02    0.09
   6  -6   6    1.83    0.10
   6  -6   6    2.03    0.09
  -7   6  -6    0.58    0.04
   7  -6   6    0.51    0.04
   7  -6   6    0.62    0.04
   7  -6   6    0.43    0.05
   8   5  -6    0.03    0.02
  -8  -5   6    0.00    0.02
  -8  -5   6    0.03    0.03
   7   5  -6    0.62    0.06
  -7  -5   6    0.61    0.06
  -7  -5   6    0.58    0.08
  -7  -5   6    0.64    0.06
   6   5  -6    0.07    0.03
   6   5  -6    0.07    0.04
  -6  -5   6    0.10    0.03
  -6  -5   6    0.01    0.04
  -6  -5   6    0.10    0.04
   5   5  -6    1.15    0.08
   5   5  -6    1.26    0.09
  -5  -5   6    1.07    0.07
  -5  -5   6    1.19    0.09
   4   5  -6    5.46    0.22
   4   5  -6    5.65    0.21
  -4  -5   6    5.83    0.22
   3   5  -6    0.03    0.32
   3   5  -6    0.03    0.03
  -3  -5   6    0.00    0.04
   2   5  -6    0.01    0.02
   2   5  -6   -0.09    0.23
   2   5  -6    0.80    1.54
  -2  -5   6    0.06    0.04
  -2  -5   6   -0.14    0.19
   1   5  -6    3.37    0.12
   1   5  -6    3.17    0.13
   1   5  -6    2.07    1.17
   1   5  -6    3.75    0.40
  -1  -5   6    3.41    0.14
  -1  -5   6    2.89    0.31
   0   5  -6   -0.09    1.45
   0   5  -6    1.48    0.29
   0  -5   6    1.20    0.07
  -1   5  -6    2.73    0.37
  -1   5  -6    2.37    0.09
  -1   5  -6    2.49    0.11
   1  -5   6    2.32    0.10
   1  -5   6    2.30    0.10
   1  -5   6    2.36    0.11
   1  -5   6    2.51    0.28
  -2   5  -6   12.84    0.45
  -2   5  -6   12.57    0.44
  -2   5  -6   12.61    0.76
   2  -5   6   12.50    0.70
   2  -5   6   12.62    0.44
   2  -5   6   12.92    0.45
   2  -5   6   12.06    0.44
  -3   5  -6    3.87    0.15
  -3   5  -6    3.14    0.47
  -3   5  -6    3.90    0.17
  -3   5  -6    3.70    0.16
   3  -5   6    3.31    0.41
   3  -5   6    3.71    0.14
   3  -5   6    3.68    0.16
   3  -5   6    3.79    0.15
  -4   5  -6    0.64    0.05
  -4   5  -6    0.70    0.06
  -4   5  -6    0.58    0.05
  -4   5  -6    0.66    0.08
   4  -5   6    0.64    0.05
   4  -5   6    0.70    0.06
   4  -5   6    0.60    0.07
   4  -5   6    0.62    0.06
  -5   5  -6    0.29    0.04
  -5   5  -6    0.30    0.07
  -5   5  -6    0.28    0.03
   5  -5   6    0.29    0.04
   5  -5   6    0.31    0.04
   5  -5   6    0.28    0.03
   5  -5   6    0.25    0.05
   5  -5   6    0.27    0.04
  -6   5  -6    0.01    0.02
  -6   5  -6    0.01    0.02
   6  -5   6    0.03    0.02
   6  -5   6   -0.05    0.04
   6  -5   6    0.03    0.03
   6  -5   6    0.02    0.03
   6  -5   6    0.06    0.02
  -7   5  -6    0.03    0.02
   7  -5   6    0.05    0.02
   7  -5   6    0.04    0.04
   7  -5   6    0.05    0.03
  -8   5  -6    0.02    0.02
   8  -5   6    0.01    0.01
   8  -5   6    0.03    0.01
   8  -5   6    0.05    0.02
  -9  -4   6    0.42    0.03
   8   4  -6    3.47    0.14
  -8  -4   6    3.67    0.14
  -8  -4   6    3.50    0.15
  -8  -4   6    3.49    0.13
  -8  -4   6    3.40    0.14
   7   4  -6    0.94    0.08
  -7  -4   6    1.00    0.07
  -7  -4   6    1.06    0.07
  -7  -4   6    0.85    0.09
   6   4  -6    1.94    0.11
   6   4  -6    1.92    0.10
   6   4  -6    2.10    0.08
  -6  -4   6    1.70    0.10
  -6  -4   6    1.94    0.09
  -6  -4   6    1.27    0.26
  -6  -4   6    2.05    0.11
   5   4  -6    0.19    0.04
   5   4  -6    0.19    0.05
   5   4  -6    0.19    0.03
  -5  -4   6    0.16    0.05
  -5  -4   6    0.13    0.03
  -5  -4   6    0.17    0.14
   4   4  -6    0.59    0.05
   4   4  -6    0.57    0.06
   4   4  -6    0.55    0.04
   4   4  -6    0.30    0.36
  -4  -4   6    0.44    0.07
  -4  -4   6    0.63    0.06
  -4  -4   6    0.54    0.05
  -4  -4   6    0.36    0.13
   3   4  -6    4.00    0.41
   3   4  -6    3.79    0.85
   3   4  -6    3.81    0.15
  -3  -4   6    4.17    0.30
  -3  -4   6    3.95    0.16
   2   4  -6    2.06    0.09
  -2  -4   6    2.13    0.10
  -2  -4   6    2.22    0.22
   1   4  -6    4.09    0.99
  -1  -4   6    3.97    0.27
  -1  -4   6    3.85    0.15
   0   4  -6   -0.53    1.02
  -1   4  -6    1.00    0.07
  -1   4  -6   -0.68    1.50
   1  -4   6    0.97    1.32
   1  -4   6    0.75    0.06
  -2   4  -6    7.44    0.27
  -2   4  -6    7.21    0.50
   2  -4   6    7.22    0.46
   2  -4   6    6.45    0.25
   2  -4   6    6.84    0.25
  -3   4  -6    4.29    0.17
  -3   4  -6    4.01    0.16
  -3   4  -6    4.25    0.18
  -3   4  -6    4.22    0.54
  -3   4  -6    4.05    0.15
   3  -4   6    4.20    0.40
   3  -4   6    4.59    0.63
   3  -4   6    4.19    0.17
   3  -4   6    4.11    0.16
   3  -4   6    3.99    0.15
  -4   4  -6    0.53    0.05
  -4   4  -6    0.52    0.07
  -4   4  -6    0.54    0.36
  -4   4  -6    0.56    0.04
   4  -4   6    0.44    0.04
   4  -4   6    0.42    0.29
   4  -4   6    0.43    0.06
  -5   4  -6    0.07    0.03
  -5   4  -6    0.03    0.04
   5  -4   6    0.07    0.03
   5  -4   6    0.03    0.02
   5  -4   6    0.06    0.04
   5  -4   6    0.52    0.60
   5  -4   6    0.00    0.03
   5  -4   6    0.03    0.03
  -6   4  -6    2.70    0.15
  -6   4  -6    2.75    0.11
  -6   4  -6    2.88    0.12
   6  -4   6    2.82    0.11
   6  -4   6    3.01    0.12
   6  -4   6    1.86    0.44
   6  -4   6    2.92    0.12
   6  -4   6    2.95    0.13
  -7   4  -6    5.11    0.19
  -7   4  -6    5.10    0.19
   7  -4   6    5.22    0.19
   7  -4   6    5.26    0.19
   7  -4   6    5.16    0.19
  -8   4  -6    0.01    0.01
  -8   4  -6    0.01    0.02
   8  -4   6    0.02    0.02
   8  -4   6    0.02    0.02
   8  -4   6    0.03    0.02
  -9  -3   6    0.27    0.03
  -9  -3   6    0.28    0.04
  -9  -3   6    0.33    0.03
  -9  -3   6    0.33    0.03
   8   3  -6    2.30    0.11
   8   3  -6    2.32    0.09
  -8  -3   6    2.41    0.10
  -8  -3   6    2.26    0.11
  -8  -3   6    2.42    0.11
   7   3  -6    0.07    0.03
   7   3  -6    0.15    0.04
  -7  -3   6    0.12    0.04
  -7  -3   6    0.15    0.04
  -7  -3   6    0.14    0.03
  -7  -3   6   -0.04    0.21
   6   3  -6   11.98    0.41
   6   3  -6   11.83    0.43
  -6  -3   6   10.10    0.57
  -6  -3   6   12.18    0.43
  -6  -3   6   11.75    0.41
  -6  -3   6   11.69    0.42
   5   3  -6    0.77    0.06
   5   3  -6    0.92    0.07
   5   3  -6    0.87    0.06
  -5  -3   6    1.00    0.18
  -5  -3   6    0.75    0.06
  -5  -3   6    0.76    0.07
  -5  -3   6    0.90    0.07
   4   3  -6    5.33    0.20
   4   3  -6    5.33    0.19
   4   3  -6    5.07    0.47
   4   3  -6    4.48    1.07
  -4  -3   6    5.44    0.31
  -4  -3   6    5.46    0.21
  -4  -3   6    4.94    0.22
   3   3  -6   -0.93    0.97
  -3  -3   6    0.49    0.11
  -3  -3   6    0.45    0.11
   2   3  -6   24.57    1.48
  -2  -3   6   27.66    1.86
  -2  -3   6   25.50    0.97
   1   3  -6    1.32    0.88
  -1  -3   6    1.33    0.07
  -1  -3   6    1.93    0.76
  -1  -3   6    1.40    0.16
   0   3  -6    1.37    0.08
   0  -3   6    0.48    0.73
   0  -3   6    1.09    0.07
  -1   3  -6    4.68    1.16
  -1   3  -6    5.03    0.19
   1  -3   6    5.31    0.87
   1  -3   6    4.46    0.18
  -2   3  -6    2.09    0.11
  -2   3  -6    4.11    1.89
   2  -3   6    1.94    0.09
   2  -3   6    1.96    0.22
   2  -3   6    3.54    1.14
  -3   3  -6    0.16    0.19
  -3   3  -6    0.07    0.03
  -3   3  -6    0.15    0.03
   3  -3   6    0.06    0.27
   3  -3   6    0.01    0.15
   3  -3   6    0.58    1.47
   3  -3   6    0.10    0.04
  -4   3  -6   14.08    0.81
  -4   3  -6   14.81    0.52
  -4   3  -6   14.69    0.51
  -4   3  -6   15.12    0.52
   4  -3   6   14.93    0.52
   4  -3   6   15.17    0.52
   4  -3   6   15.61    0.53
   4  -3   6   15.26    0.52
   4  -3   6   15.14    0.51
   4  -3   6   13.34    1.12
   4  -3   6   14.59    0.78
  -5   3  -6    0.04    0.02
  -5   3  -6   -0.02    0.02
   5  -3   6   -0.01    0.02
   5  -3   6    0.00    0.02
   5  -3   6   -0.06    0.03
   5  -3   6    0.04    0.03
   5  -3   6    0.03    0.55
   5  -3   6   -0.01    0.02
  -6   3  -6    0.84    0.06
   6  -3   6    0.92    0.06
   6  -3   6    0.91    0.06
   6  -3   6    0.95    0.07
   6  -3   6    0.32    0.58
  -7   3  -6    0.36    0.04
   7  -3   6    0.34    0.04
   7  -3   6    0.33    0.04
   7  -3   6    0.34    0.04
  -8   3  -6    0.08    0.02
  -8   3  -6    0.08    0.02
   8  -3   6    0.08    0.02
   8  -3   6    0.08    0.02
  -9  -2   6    0.01    0.02
  -9  -2   6    0.02    0.02
  -9  -2   6    0.01    0.02
  -9  -2   6    0.01    0.02
   8   2  -6    2.42    0.10
  -8  -2   6    2.37    0.10
  -8  -2   6    2.32    0.11
  -8  -2   6    2.22    0.11
  -8  -2   6    2.31    0.12
   7   2  -6    2.17    0.10
  -7  -2   6    2.03    0.11
  -7  -2   6    2.20    0.10
  -7  -2   6    2.24    0.12
  -7  -2   6    1.54    0.25
   6   2  -6    4.64    0.19
   6   2  -6    4.68    0.18
  -6  -2   6    4.66    0.18
  -6  -2   6    5.01    0.24
  -6  -2   6    4.42    0.32
  -6  -2   6    4.71    0.19
   5   2  -6    0.88    1.43
   5   2  -6    2.12    0.10
   5   2  -6    2.06    0.09
   5   2  -6    2.22    0.11
  -5  -2   6    2.18    0.11
  -5  -2   6    2.03    0.09
  -5  -2   6    1.91    0.10
  -5  -2   6    2.18    0.21
   4   2  -6   17.60    0.65
   4   2  -6   21.30    0.70
   4   2  -6   18.19    1.47
  -4  -2   6   18.56    0.67
  -4  -2   6   19.46    0.77
  -3  -2   6   14.01    0.48
  -3  -2   6   14.40    1.24
  -3  -2   6   13.23    0.56
   2   2  -6    0.38    0.11
   2   2  -6    0.42    0.07
   2   2  -6    0.91    0.63
  -2  -2   6   -0.01    0.63
  -2  -2   6    0.42    0.05
  -2  -2   6    0.32    0.08
   1   2  -6    1.88    0.67
   1   2  -6    1.23    0.15
  -1  -2   6    1.27    0.58
  -1  -2   6    1.11    0.14
   0   2  -6    5.76    0.31
   0   2  -6    6.37    0.94
   0  -2   6    6.92    0.71
  -1   2  -6    0.27    0.11
  -1   2  -6    1.22    1.04
  -1   2  -6    0.27    0.04
   1  -2   6    0.18    0.06
   1  -2   6    0.61    0.54
  -2   2  -6   18.16    0.63
  -2   2  -6   16.67    0.60
   2  -2   6   16.86    0.60
   2  -2   6   17.50    1.23
   2  -2   6   18.08    0.76
  -3   2  -6    0.06    0.07
  -3   2  -6    0.00    0.02
  -3   2  -6    0.01    0.02
   3  -2   6    0.01    0.02
   3  -2   6    0.03    0.03
   3  -2   6    0.17    1.11
   3  -2   6   -0.01    0.03
   3  -2   6    0.27    0.24
   3  -2   6    0.00    0.02
  -4   2  -6    1.17    0.07
  -4   2  -6    1.20    0.15
  -4   2  -6    1.33    0.06
  -4   2  -6    1.30    0.07
  -4   2  -6    1.28    0.07
   4  -2   6    2.19    1.99
   4  -2   6    1.23    0.07
   4  -2   6    1.25    0.07
   4  -2   6    1.55    0.08
   4  -2   6    1.25    0.06
   4  -2   6    1.02    0.30
   4  -2   6    1.23    0.07
  -5   2  -6    8.06    0.30
  -5   2  -6    7.75    0.28
  -5   2  -6    7.90    0.28
  -5   2  -6    8.05    0.28
   5  -2   6    8.04    0.29
   5  -2   6    7.39    0.27
   5  -2   6    7.73    0.28
   5  -2   6    7.64    0.29
  -6   2  -6    0.99    0.06
  -6   2  -6    0.88    0.05
  -6   2  -6    0.90    0.06
  -6   2  -6    0.96    0.06
   6  -2   6    0.97    0.06
   6  -2   6    0.90    0.06
   6  -2   6    0.93    0.06
  -7   2  -6    1.11    0.06
  -7   2  -6    1.09    0.06
  -7   2  -6    1.03    0.05
   7  -2   6    1.05    0.06
   7  -2   6    1.10    0.06
   7  -2   6    1.12    0.06
  -8   2  -6    0.15    0.02
   8  -2   6    0.17    0.02
   8  -2   6    0.16    0.02
  -9   2  -6    0.07    0.01
   9  -2   6    0.06    0.01
   9   1  -6    0.63    0.04
  -9  -1   6    0.55    0.04
  -9  -1   6    0.51    0.05
  -9  -1   6    0.62    0.05
  -9  -1   6    0.57    0.05
   8   1  -6    1.09    0.07
  -8  -1   6    1.04    0.07
  -8  -1   6    1.09    0.07
  -8  -1   6    1.13    0.06
   7   1  -6    2.08    0.10
  -7  -1   6    2.13    0.10
  -7  -1   6    1.94    0.10
  -7  -1   6    2.08    0.11
  -7  -1   6    1.47    0.27
  -7  -1   6    2.06    0.11
   6   1  -6    0.31    0.04
  -6  -1   6    0.30    0.06
  -6  -1   6    0.34    0.04
  -6  -1   6    0.15    0.15
  -6  -1   6    0.27    0.05
   5   1  -6    0.36    1.32
   5   1  -6    0.51    0.04
   5   1  -6    0.40    0.05
  -5  -1   6    0.53    0.05
  -5  -1   6    0.59    0.06
  -5  -1   6    0.51    0.13
  -5  -1   6    0.59    0.05
  -4  -1   6    8.03    0.39
  -4  -1   6    8.43    0.30
   3   1  -6    6.90    1.01
  -3  -1   6    6.31    0.24
  -3  -1   6    6.50    0.90
   2   1  -6    2.47    0.15
   2   1  -6    0.87    0.75
  -2  -1   6    2.25    0.52
  -2  -1   6    2.08    0.15
   1   1  -6   25.85    0.91
   1   1  -6   26.20    1.36
  -1  -1   6   25.74    0.97
  -1  -1   6   27.92    1.26
   0   1  -6   16.77    0.66
   0   1  -6   14.25    1.15
   0  -1   6   19.17    0.97
  -1   1  -6   32.73    1.95
  -1   1  -6   39.40    1.39
   1  -1   6   41.05    1.75
  -2   1  -6    1.04    0.16
   2  -1   6    0.69    0.05
   2  -1   6    0.90    0.56
   2  -1   6    0.99    0.16
  -3   1  -6    1.49    0.12
  -3   1  -6    1.62    0.08
   3  -1   6    1.57    0.29
   3  -1   6    1.54    0.79
   3  -1   6    1.54    0.21
   3  -1   6    1.64    0.09
  -4   1  -6    0.95    0.06
  -4   1  -6    0.83    0.13
  -4   1  -6    0.83    0.05
  -4   1  -6    0.77    0.05
  -4   1  -6    0.75    0.05
   4  -1   6   -0.43    1.21
   4  -1   6    0.80    0.06
   4  -1   6    0.72    0.05
   4  -1   6    0.75    0.05
  -5   1  -6    2.76    0.13
  -5   1  -6    2.80    0.12
   5  -1   6    2.72    0.11
  -6   1  -6    1.15    0.07
  -6   1  -6    1.26    0.07
  -6   1  -6    1.09    0.07
  -6   1  -6    1.16    0.06
   6  -1   6    1.14    0.07
   6  -1   6    1.21    0.07
   6  -1   6    1.10    0.07
  -7   1  -6    0.14    0.04
  -7   1  -6    0.10    0.02
  -7   1  -6    0.12    0.03
  -7   1  -6    0.10    0.03
   7  -1   6    0.07    0.03
   7  -1   6    0.12    0.03
  -8   1  -6    0.19    0.02
   8  -1   6    0.17    0.03
  -9   1  -6   -0.01    0.01
   9  -1   6    0.02    0.01
  10   0  -6    0.27    0.02
 -10   0   6    0.28    0.03
  -9   0   6    0.14    0.02
  -9   0   6    0.08    0.03
  -9   0   6    0.15    0.03
   8   0  -6    2.29    0.11
  -8   0   6    2.37    0.10
  -8   0   6    2.35    0.11
  -8   0   6    2.34    0.12
  -8   0   6    2.21    0.13
  -8   0   6    2.34    0.11
   7   0  -6    4.10    0.16
   7   0  -6    3.89    0.15
  -7   0   6    3.78    0.17
  -7   0   6    3.94    0.17
  -7   0   6    3.95    0.15
  -7   0   6    3.95    0.17
  -7   0   6    4.02    0.17
   6   0  -6    1.73    0.08
  -6   0   6    1.79    0.10
  -6   0   6    1.79    0.10
  -6   0   6    1.47    0.19
   5   0  -6    2.53    0.11
   5   0  -6    1.21    1.30
  -5   0   6    2.80    0.12
  -5   0   6    2.91    0.12
  -5   0   6    2.60    0.11
   4   0  -6   53.67    3.29
  -4   0   6   45.42    1.50
  -4   0   6   39.13    1.57
   3   0  -6   61.29    2.03
   3   0  -6   56.84    2.07
   3   0  -6   59.81    2.73
  -3   0   6   60.00    2.05
  -3   0   6   55.26    2.45
   2   0  -6    0.01    0.09
   2   0  -6   -0.29    0.67
   2   0  -6   -0.03    0.06
  -2   0   6    0.06    0.06
  -2   0   6   -0.31    0.38
   1   0  -6    0.65    0.66
   1   0  -6    0.32    0.04
   1   0  -6    0.37    0.08
  -1   0   6    0.36    0.31
   0   0  -6    3.84    0.90
   0   0  -6    5.46    0.25
   0   0   6    4.96    0.51
   1   0   6    4.36    0.24
   1   0   6    4.70    0.55
  -2   0  -6    7.06    0.27
  -2   0  -6    7.58    0.36
   2   0   6    7.21    0.71
  -3   0  -6    1.27    0.18
   3   0   6    2.81    0.77
  -4   0  -6    0.71    0.05
  -4   0  -6    0.75    0.05
  -4   0  -6    0.77    0.06
  -4   0  -6    0.46    0.11
   4   0   6    0.29    1.15
   4   0   6    0.68    0.05
   4   0   6    0.73    0.05
   4   0   6    0.86    0.05
  -5   0  -6    0.00    0.03
   5   0   6    0.00    0.03
   5   0   6    0.01    0.03
   5   0   6    0.04    0.03
  -6   0  -6    0.81    0.05
  -6   0  -6    0.83    0.06
  -6   0  -6    0.83    0.06
   6   0   6    0.75    0.06
   6   0   6    0.79    0.06
  -7   0  -6    0.72    0.05
  -7   0  -6    0.69    0.05
   7   0   6    0.74    0.06
   7   0   6    0.65    0.05
  -8   0  -6    0.04    0.02
   8   0   6    0.06    0.02
  -9   0  -6    0.01    0.01
  10  -1  -6    0.01    0.01
 -10   1   6    0.00    0.01
  -9   1   6    0.52    0.05
   8  -1  -6    1.69    0.08
   8  -1  -6    1.80    0.09
  -8   1   6    1.81    0.09
  -8   1   6    1.78    0.09
  -8   1   6    1.78    0.09
  -8   1   6    1.72    0.09
  -8   1   6    1.77    0.08
   7  -1  -6    1.38    0.08
   7  -1  -6    1.38    0.07
  -7   1   6    1.44    0.09
  -7   1   6    1.44    0.08
  -7   1   6    1.46    0.09
  -7   1   6    1.46    0.09
  -7   1   6    1.47    0.07
   6  -1  -6    0.15    0.05
   6  -1  -6    0.86    3.07
   6  -1  -6    0.14    0.03
  -6   1   6    0.12    0.03
  -6   1   6    0.19    0.04
   5  -1  -6    5.92    0.22
   5  -1  -6    6.10    0.22
   5  -1  -6    5.53    1.94
   5  -1  -6    6.01    0.22
  -5   1   6    5.95    0.23
  -5   1   6    5.99    0.22
  -5   1   6    6.23    0.23
  -5   1   6    5.98    0.23
   4  -1  -6    1.53    0.18
   4  -1  -6    1.49    0.07
   4  -1  -6    2.03    1.00
  -4   1   6    1.59    0.16
  -4   1   6    1.39    0.08
   3  -1  -6    8.17    0.30
   3  -1  -6    9.13    0.39
  -3   1   6    7.90    0.30
  -3   1   6    8.49    0.36
   2  -1  -6   -0.45    0.81
  -2   1   6    0.25    0.08
   1  -1  -6    0.80    0.06
   1  -1  -6    0.10    0.82
  -1   1   6    0.86    0.38
   0  -1  -6   74.13    2.60
   0  -1  -6   76.14    2.66
   0   1   6   76.16    2.85
  -1  -1  -6   27.53    1.02
   1   1   6   28.78    1.32
   2   1   6    0.81    0.42
  -3  -1  -6    5.47    0.31
  -3  -1  -6    5.54    0.21
   3   1   6    5.35    0.80
  -4  -1  -6    0.96    0.06
  -4  -1  -6    1.01    0.06
  -4  -1  -6    1.05    0.07
   4   1   6    0.98    0.06
   4   1   6    1.13    1.03
   4   1   6    1.00    0.06
   4   1   6    1.04    0.08
  -5  -1  -6    0.19    0.03
  -5  -1  -6    0.21    0.03
  -5  -1  -6    0.23    0.04
   5   1   6    0.20    0.03
   5   1   6    0.19    0.04
  -6  -1  -6    0.12    0.03
  -6  -1  -6    0.08    0.03
   6   1   6    0.12    0.03
   6   1   6   -0.33    0.37
  -7  -1  -6    1.14    0.06
  -7  -1  -6    1.17    0.06
  -7  -1  -6    1.18    0.07
   7   1   6    1.13    0.06
  -8  -1  -6    1.92    0.08
  -8  -1  -6    1.97    0.08
   8   1   6    1.85    0.08
  10  -2  -6    0.55    0.03
   9  -2  -6    0.14    0.03
  -9   2   6    0.05    0.02
  -9   2   6    0.08    0.03
   8  -2  -6    0.20    0.03
   8  -2  -6    0.18    0.03
  -8   2   6    0.21    0.04
  -8   2   6    0.21    0.04
  -8   2   6    0.20    0.04
   7  -2  -6    0.14    0.03
   7  -2  -6    0.18    0.04
  -7   2   6    0.15    0.04
  -7   2   6    0.18    0.04
  -7   2   6    0.18    0.04
  -7   2   6    0.17    0.02
   6  -2  -6    0.12    0.03
   6  -2  -6    0.07    0.03
  -6   2   6    0.11    0.03
  -6   2   6    0.08    0.04
  -6   2   6    0.11    0.03
   5  -2  -6    0.08    0.03
   5  -2  -6    0.09    0.13
   5  -2  -6    0.07    0.03
   5  -2  -6    0.12    0.02
   5  -2  -6    0.19    0.21
   5  -2  -6    0.09    0.02
   5  -2  -6    2.25    2.08
  -5   2   6    0.07    0.03
  -5   2   6    0.11    0.03
  -5   2   6    0.13    0.03
  -5   2   6    0.10    0.03
  -5   2   6   -0.01    0.17
  -5   2   6    0.10    0.02
  -5   2   6    0.09    0.03
   4  -2  -6    2.57    0.10
   4  -2  -6    2.67    0.34
   4  -2  -6    2.53    0.10
   4  -2  -6    2.21    0.11
   4  -2  -6    2.43    1.30
  -4   2   6    2.76    0.20
   3  -2  -6    9.22    0.33
   3  -2  -6    9.08    1.26
   3  -2  -6    9.55    0.56
   2  -2  -6    0.49    0.11
   2  -2  -6    0.47    0.04
   2  -2  -6    0.48    0.18
  -2   2   6    0.33    0.39
   1  -2  -6    5.15    0.27
   1  -2  -6    4.05    0.19
  -1   2   6    5.15    0.51
  -1   2   6    5.43    0.39
   0  -2  -6  115.99    4.08
   0  -2  -6  122.15    4.13
   0   2   6  119.72    4.32
  -1  -2  -6    5.21    0.32
  -1  -2  -6    4.88    0.26
   1   2   6    5.53    0.57
  -2  -2  -6    7.72    0.37
  -2  -2  -6    7.54    0.27
  -3  -2  -6    1.62    0.08
   3   2   6    1.48    0.08
   3   2   6    1.48    0.07
   3   2   6    2.01    0.67
  -4  -2  -6    0.06    0.03
  -4  -2  -6    0.04    0.18
  -4  -2  -6    0.09    0.02
   4   2   6    0.11    1.02
   4   2   6    0.07    0.03
   4   2   6    0.10    0.02
   4   2   6    0.05    0.03
  -5  -2  -6    1.94    0.09
  -5  -2  -6    1.99    0.09
  -5  -2  -6    1.86    0.12
   5   2   6    1.93    0.11
   5   2   6    1.95    0.09
   5   2   6    1.67    0.61
   5   2   6    1.87    0.08
  -6  -2  -6    0.13    0.03
   6   2   6    0.19    0.42
   6   2   6    0.09    0.03
  -7  -2  -6    0.03    0.02
  -7  -2  -6    0.01    0.03
   7   2   6    0.01    0.02
  -8  -2  -6    0.08    0.02
  -8  -2  -6    0.11    0.02
  -8  -2  -6    0.08    0.02
   9  -3  -6    0.12    0.02
   9  -3  -6    0.12    0.02
  -9   3   6    0.12    0.02
  -9   3   6    0.14    0.02
   8  -3  -6   -0.02    0.03
   8  -3  -6    0.02    0.02
  -8   3   6    0.01    0.02
  -8   3   6    0.01    0.03
   7  -3  -6    6.77    0.25
   7  -3  -6    6.88    0.26
   7  -3  -6    7.15    0.26
  -7   3   6    7.12    0.26
  -7   3   6    7.02    0.27
  -7   3   6    6.99    0.26
   6  -3  -6    0.10    0.03
   6  -3  -6    0.13    0.27
   6  -3  -6    0.32    0.23
   6  -3  -6    0.07    0.02
   6  -3  -6    0.09    0.03
   6  -3  -6    0.04    0.03
  -6   3   6    0.14    0.04
  -6   3   6    0.11    0.03
  -6   3   6    0.11    0.03
   5  -3  -6   11.35    0.75
   5  -3  -6   11.62    0.40
   5  -3  -6   11.13    0.40
   5  -3  -6   11.05    0.40
   5  -3  -6   11.09    0.39
  -5   3   6   11.08    0.40
  -5   3   6   11.33    0.40
  -5   3   6   11.17    0.40
  -5   3   6   11.55    0.40
   4  -3  -6    6.33    0.23
   4  -3  -6    6.35    0.49
   4  -3  -6    3.74    2.20
   4  -3  -6    6.36    0.24
  -4   3   6    5.67    0.22
  -4   3   6    6.38    0.23
  -4   3   6    5.82    0.23
   3  -3  -6    0.39    1.25
   3  -3  -6    0.73    0.05
   3  -3  -6    0.59    0.19
   2  -3  -6   23.04    0.80
   2  -3  -6   23.83    1.00
   1  -3  -6    7.58    0.36
   1  -3  -6    6.40    0.24
  -1   3   6    6.46    0.60
   0  -3  -6    3.45    0.26
   0  -3  -6    2.93    0.23
   0   3   6    3.10    0.47
  -1  -3  -6   32.18    1.14
  -1  -3  -6   29.99    1.05
  -1  -3  -6   30.70    1.20
  -2  -3  -6   24.70    0.84
  -2  -3  -6   23.96    0.94
   2   3   6   24.13    0.85
   2   3   6   26.00    1.25
  -3  -3  -6    0.70    0.07
  -3  -3  -6    0.84    0.17
   3   3   6    0.75    0.07
   3   3   6    0.65    0.04
   3   3   6    0.79    1.03
   3   3   6    0.67    0.05
  -4  -3  -6   13.26    0.46
  -4  -3  -6   13.34    0.47
  -4  -3  -6   12.55    0.63
  -4  -3  -6   12.92    0.46
   4   3   6   13.07    0.46
   4   3   6   13.32    0.45
   4   3   6   13.31    0.81
  -5  -3  -6    4.57    0.18
  -5  -3  -6    4.72    0.18
  -5  -3  -6    4.79    0.19
   5   3   6    4.83    0.20
   5   3   6    4.61    0.17
   5   3   6    4.05    0.56
   5   3   6    4.66    0.18
  -6  -3  -6    0.64    0.05
   6   3   6    0.67    0.04
   6   3   6    0.67    0.08
   6   3   6    0.81    0.84
  -7  -3  -6    0.48    0.05
  -7  -3  -6    0.51    0.04
  -8  -3  -6    0.00    0.02
   8   3   6   -0.02    0.01
   9  -4  -6    1.07    0.06
   9  -4  -6    1.07    0.05
  -9   4   6    1.18    0.06
   8  -4  -6    0.19    0.03
   8  -4  -6    0.16    0.03
  -8   4   6    0.16    0.03
   7  -4  -6    7.07    0.27
   7  -4  -6    7.33    0.26
   7  -4  -6    7.50    0.28
   7  -4  -6    7.41    0.27
  -7   4   6    7.50    0.28
  -7   4   6    7.40    0.27
   6  -4  -6    1.35    0.08
   6  -4  -6    1.31    0.07
   6  -4  -6    1.39    0.08
   6  -4  -6    1.54    0.37
   6  -4  -6    1.47    0.08
  -6   4   6    1.41    0.08
  -6   4   6    1.31    0.08
  -6   4   6    1.44    0.07
   5  -4  -6    1.58    0.34
   5  -4  -6    1.28    0.09
   5  -4  -6    1.41    0.08
  -5   4   6    1.46    0.08
  -5   4   6    1.46    0.08
  -5   4   6    1.32    0.07
  -5   4   6    1.26    0.08
   4  -4  -6    0.87    0.05
   4  -4  -6    0.87    0.27
   4  -4  -6    0.86    0.06
   4  -4  -6    0.76    0.05
  -4   4   6    1.04    0.06
  -4   4   6    0.86    0.06
  -4   4   6    0.80    0.06
  -4   4   6    0.87    0.06
  -4   4   6    0.89    0.06
   3  -4  -6    0.04    0.02
   3  -4  -6    0.01    0.18
  -3   4   6   -0.01    0.03
   2  -4  -6    0.51    0.21
   2  -4  -6    0.48    0.04
  -2   4   6    0.39    0.05
  -2   4   6    0.52    0.05
  -2   4   6    0.53    0.05
   1  -4  -6    8.60    0.31
   1  -4  -6    9.70    0.45
   1  -4  -6    8.08    0.63
   0  -4  -6    1.82    0.21
   0   4   6    1.74    0.28
  -1  -4  -6    4.58    0.17
  -1  -4  -6    4.81    0.32
  -1  -4  -6    4.86    0.27
   1   4   6    4.35    0.17
   1   4   6    4.47    0.37
   1   4   6    4.45    0.19
   1   4   6    4.12    0.57
   1   4   6    4.39    0.17
  -2  -4  -6    1.54    0.08
  -2  -4  -6    1.25    0.21
   2   4   6    1.26    0.46
   2   4   6    1.95    0.34
   2   4   6    1.46    0.08
   2   4   6    1.49    0.09
   2   4   6    1.28    0.06
  -3  -4  -6    1.05    0.07
   3   4   6    1.16    0.09
   3   4   6    1.25    0.07
   3   4   6    1.16    0.33
  -4  -4  -6    1.01    0.06
   4   4   6    1.10    0.08
   4   4   6    0.85    0.47
  -5  -4  -6    4.36    0.18
   5   4   6    4.45    0.19
   5   4   6    3.36    0.60
  -6  -4  -6    0.62    0.05
  -6  -4  -6    0.62    0.05
   6   4   6    0.61    0.07
  -7  -4  -6    1.15    0.05
  -7  -4  -6    1.22    0.05
   7   4   6    1.21    0.06
   9  -5  -6    0.88    0.04
   9  -5  -6    0.69    0.06
  -9   5   6    0.87    0.04
   8  -5  -6    1.26    0.07
   8  -5  -6    1.25    0.06
  -8   5   6    1.30    0.07
   7  -5  -6    0.14    0.02
   7  -5  -6    0.19    0.04
   7  -5  -6    0.18    0.03
   7  -5  -6    0.32    0.04
  -7   5   6    0.18    0.03
   6  -5  -6    0.83    0.05
   6  -5  -6    0.85    0.06
   6  -5  -6    0.89    0.07
   6  -5  -6    0.93    0.37
  -6   5   6    0.97    0.07
  -6   5   6    0.79    0.06
  -6   5   6    0.82    0.07
   5  -5  -6    2.15    0.10
   5  -5  -6    2.18    0.43
   5  -5  -6    2.22    0.10
   5  -5  -6    2.16    0.10
  -5   5   6    2.30    0.10
  -5   5   6    2.16    0.11
  -5   5   6    2.16    0.11
  -5   5   6    2.18    0.10
   4  -5  -6    1.53    0.33
   4  -5  -6    1.55    0.07
   4  -5  -6    1.57    0.08
   4  -5  -6    1.57    0.08
  -4   5   6    1.58    0.08
  -4   5   6    1.52    0.12
  -4   5   6    1.51    0.08
   3  -5  -6    2.42    0.10
   3  -5  -6    2.46    0.38
   3  -5  -6    2.48    0.11
   3  -5  -6    2.40    0.10
  -3   5   6    2.47    0.10
  -3   5   6    2.48    0.11
  -3   5   6    2.42    0.10
  -3   5   6    2.41    0.11
   2  -5  -6    0.09    0.03
   2  -5  -6    0.28    0.27
  -2   5   6    0.10    0.03
  -2   5   6    0.07    0.03
  -2   5   6    0.13    0.02
  -2   5   6    0.08    0.03
  -2   5   6    0.08    0.02
   1  -5  -6    1.64    0.08
   1  -5  -6    1.83    0.22
  -1   5   6    1.65    0.08
  -1   5   6    1.65    0.07
  -1   5   6    1.74    0.09
  -1   5   6    1.62    0.08
  -1   5   6    1.63    0.08
   0  -5  -6    1.03    0.06
   0  -5  -6    0.83    0.18
   0   5   6    0.93    0.05
   0   5   6    0.66    0.28
   0   5   6    0.72    0.08
   0   5   6    1.01    0.07
   0   5   6    0.93    0.06
   0   5   6    0.93    0.08
  -1  -5  -6    2.73    0.11
  -1  -5  -6    2.73    0.29
   1   5   6    2.83    0.12
   1   5   6    2.86    0.11
   1   5   6    2.20    0.40
   1   5   6    2.87    0.11
   1   5   6    2.72    0.13
  -2  -5  -6    1.80    0.30
  -2  -5  -6    1.44    0.08
   2   5   6    1.62    0.09
   2   5   6    1.59    0.10
   2   5   6    1.77    0.11
   2   5   6    1.55    0.39
   3   5   6    2.27    0.12
   3   5   6    1.84    0.45
   3   5   6    2.18    0.11
   3   5   6    2.29    0.10
   4   5   6   11.13    0.41
   4   5   6   11.22    0.40
  -5  -5  -6    5.77    0.20
  -5  -5  -6    5.38    0.23
   5   5   6    5.70    0.21
   5   5   6    5.51    0.23
  -6  -5  -6    0.17    0.03
  -6  -5  -6    0.22    0.03
   6   5   6    0.19    0.03
   6   5   6    0.21    0.03
   6   5   6    0.22    0.04
  -7  -5  -6    0.40    0.04
   7   5   6    0.40    0.03
   8  -6  -6    1.68    0.07
  -8   6   6    1.63    0.07
   7  -6  -6    1.44    0.08
   7  -6  -6    1.43    0.06
   7  -6  -6    1.42    0.07
  -7   6   6    1.38    0.07
   6  -6  -6    4.14    0.17
   6  -6  -6    4.33    0.17
   6  -6  -6    4.39    0.16
  -6   6   6    4.26    0.17
  -6   6   6    4.20    0.17
   5  -6  -6    0.19    0.04
   5  -6  -6    0.19    0.03
   5  -6  -6    0.19    0.03
   5  -6  -6    0.22    0.30
  -5   6   6    0.16    0.03
  -5   6   6    0.14    0.04
  -5   6   6    0.15    0.04
  -5   6   6    0.14    0.03
   4  -6  -6    1.17    0.07
   4  -6  -6    0.84    0.34
   4  -6  -6    1.27    0.08
  -4   6   6    1.07    0.07
  -4   6   6    1.10    0.08
  -4   6   6    1.14    0.07
  -4   6   6    1.17    0.07
   3  -6  -6    0.00    0.29
   3  -6  -6    0.10    0.03
   3  -6  -6    0.10    0.03
  -3   6   6    0.10    0.03
  -3   6   6    0.06    0.02
  -3   6   6    0.08    0.02
  -3   6   6    0.01    0.03
   2  -6  -6    8.49    0.30
   2  -6  -6    7.72    0.68
   2  -6  -6    7.76    0.30
  -2   6   6    9.41    0.34
  -2   6   6    8.32    0.30
   1  -6  -6    5.05    0.37
   1  -6  -6    4.64    0.18
  -1   6   6    4.85    0.19
  -1   6   6    4.71    0.19
  -1   6   6    4.90    0.19
  -1   6   6    4.16    0.19
   0  -6  -6    1.14    0.21
   0  -6  -6    1.24    0.07
   0   6   6    1.54    0.09
   0   6   6    1.21    0.08
   0   6   6    1.43    0.08
   0   6   6    1.35    0.13
  -1  -6  -6    0.29    0.28
  -1  -6  -6    0.42    0.06
  -1  -6  -6    0.53    0.23
   1   6   6    0.55    0.05
   1   6   6   -0.54    0.49
   1   6   6    0.56    0.06
   1   6   6    0.59    0.07
   1   6   6    0.58    0.05
   1   6   6    0.53    0.06
  -2  -6  -6    0.12    0.05
   2   6   6    0.12    0.04
   2   6   6    0.12    0.03
   2   6   6    0.11    0.03
   2   6   6    0.10    0.04
  -3  -6  -6    0.60    0.06
   3   6   6    0.72    0.08
   3   6   6   -0.53    0.59
   3   6   6    0.75    0.06
   3   6   6    0.76    0.06
   3   6   6    0.58    0.07
  -4  -6  -6   11.14    0.39
   4   6   6   10.67    0.38
   4   6   6   10.90    0.39
   4   6   6   10.72    0.40
  -5  -6  -6    0.31    0.05
  -5  -6  -6    0.26    0.03
   5   6   6    0.48    0.06
   5   6   6    0.32    0.04
   5   6   6    0.37    0.04
  -6  -6  -6    0.12    0.02
   6   6   6    0.12    0.02
   8  -7  -6    0.06    0.02
  -8   7   6    0.06    0.01
   7  -7  -6    1.00    0.05
   7  -7  -6    0.90    0.06
   7  -7  -6    1.04    0.05
  -7   7   6    0.98    0.05
   6  -7  -6    0.44    0.05
   6  -7  -6    0.44    0.04
   6  -7  -6    0.14    0.46
   6  -7  -6    0.43    0.04
  -6   7   6    0.44    0.04
   5  -7  -6    0.42    0.43
   5  -7  -6    1.10    0.06
   5  -7  -6    1.00    0.07
   5  -7  -6    1.08    0.06
  -5   7   6    1.03    0.06
  -5   7   6    1.11    0.07
  -5   7   6    0.89    0.06
   4  -7  -6    0.34    0.05
   4  -7  -6    0.24    0.04
   4  -7  -6    0.27    0.43
  -4   7   6    0.24    0.04
  -4   7   6    0.25    0.04
  -4   7   6    0.23    0.05
   3  -7  -6    3.29    0.66
   3  -7  -6    4.30    0.17
   3  -7  -6    4.12    0.15
   3  -7  -6    3.92    0.16
  -3   7   6    4.11    0.17
  -3   7   6    4.20    0.17
  -3   7   6    4.11    0.16
   2  -7  -6    0.68    0.05
   2  -7  -6    0.72    0.05
   2  -7  -6    0.44    0.21
  -2   7   6    0.62    0.06
  -2   7   6    0.65    0.06
  -2   7   6    0.53    0.07
   1  -7  -6    0.28    0.04
   1  -7  -6    0.19    0.19
  -1   7   6    0.28    0.04
  -1   7   6    0.31    0.04
  -1   7   6    0.30    0.04
  -1   7   6    0.29    0.04
   0  -7  -6    0.15    0.24
   0  -7  -6    0.12    0.03
   0   7   6    0.18    0.04
   0   7   6    0.20    0.04
   0   7   6    0.22    0.03
   0   7   6    0.15    0.03
  -1  -7  -6    0.02    0.33
   1   7   6    0.52    0.05
   1   7   6    0.56    0.05
   1   7   6    0.54    0.05
   2   7   6    2.83    0.14
   2   7   6    2.78    0.13
   2   7   6    2.68    0.15
   2   7   6    2.97    0.12
  -3  -7  -6    2.63    0.12
   3   7   6    2.64    0.11
   3   7   6    2.75    0.13
   3   7   6    2.64    0.11
   3   7   6    2.73    0.11
  -4  -7  -6    0.14    0.03
   4   7   6    0.17    0.03
   4   7   6    0.20    0.04
   4   7   6    0.15    0.03
  -5  -7  -6    1.27    0.08
   5   7   6    1.25    0.06
   5   7   6    1.16    0.06
   6   7   6    0.39    0.03
   7  -8  -6    0.02    0.02
   7  -8  -6    0.00    0.01
   6  -8  -6    0.08    0.02
   6  -8  -6    0.07    0.02
   6  -8  -6    0.06    0.02
   5  -8  -6    1.79    0.08
   5  -8  -6    1.66    0.08
   5  -8  -6    1.69    0.09
  -5   8   6    1.74    0.08
  -5   8   6    1.64    0.08
   4  -8  -6   10.36    0.36
   4  -8  -6   10.35    0.36
  -4   8   6   10.33    0.37
  -4   8   6   10.09    0.37
   3  -8  -6    4.22    0.17
   3  -8  -6    4.07    0.15
  -3   8   6    4.15    0.16
  -3   8   6    4.13    0.17
   2  -8  -6    0.83    0.05
   2  -8  -6    0.87    0.06
   2  -8  -6    0.93    0.30
  -2   8   6    0.90    0.07
  -2   8   6    0.90    0.06
   1  -8  -6    3.74    0.54
   1  -8  -6    3.44    0.14
  -1   8   6    3.51    0.15
  -1   8   6    3.61    0.15
   0  -8  -6    0.53    0.06
   0   8   6    0.52    0.05
   0   8   6    0.53    0.05
   0   8   6    0.59    0.06
   1   8   6    0.42    0.05
   1   8   6    0.43    0.05
   1   8   6    0.40    0.05
   2   8   6    0.10    0.03
   2   8   6    0.15    0.03
   2   8   6    0.10    0.03
   3   8   6    0.90    0.05
   3   8   6    1.09    0.07
   3   8   6    0.96    0.07
   4   8   6    0.12    0.02
   4   8   6    0.08    0.02
   5   8   6    0.49    0.03
   6  -9  -6    0.02    0.01
   6  -9  -6    0.02    0.02
   5  -9  -6    0.26    0.04
   5  -9  -6    0.18    0.02
  -5   9   6    0.32    0.04
  -5   9   6    0.25    0.03
   4  -9  -6    1.03    0.05
   4  -9  -6    1.05    0.06
  -4   9   6    1.04    0.06
  -4   9   6    1.14    0.06
   3  -9  -6    0.50    0.04
   3  -9  -6    0.42    0.05
  -3   9   6    0.41    0.05
  -3   9   6    0.45    0.04
   2  -9  -6    5.22    0.20
   2  -9  -6    5.44    0.19
  -2   9   6    5.36    0.20
  -2   9   6    5.11    0.20
  -1   9   6    0.71    0.06
  -1   9   6    0.76    0.05
   0   9   6    0.55    0.05
   0   9   6    0.63    0.05
   1   9   6    0.48    0.05
   1   9   6    0.47    0.04
   1   9   6    0.52    0.05
   2   9   6    0.69    0.04
   2   9   6    0.71    0.05
   2   9   6    0.69    0.05
   3   9   6    0.15    0.02
   3   9   6    0.13    0.03
   4 -10  -6    0.50    0.03
  -4  10   6    0.47    0.03
  -4  10   6    0.52    0.04
   3 -10  -6    0.06    0.03
  -3  10   6    0.07    0.02
  -3  10   6    0.08    0.02
  -2  10   6    0.51    0.04
  -2  10   6    0.52    0.04
  -1  10   6    0.58    0.04
  -1  10   6    0.56    0.04
   0  10   6    2.34    0.10
   0  10   6    2.54    0.10
   1  10   6    0.22    0.03
   1  10   6    0.23    0.03
   2  10  -7    0.01    0.02
   2  10  -7    0.01    0.02
   1  10  -7    3.69    0.14
   1  10  -7    3.77    0.14
   1  10  -7    3.73    0.14
   0  10  -7    3.80    0.14
   0 -10   7    3.28    0.15
   0 -10   7    3.91    0.15
  -1  10  -7    0.25    0.03
   1 -10   7    0.14    0.02
   1 -10   7    0.11    0.05
  -2  10  -7    0.04    0.02
   2 -10   7    0.06    0.04
   2 -10   7    0.06    0.02
   3 -10   7    0.90    0.04
   4   9  -7    1.56    0.07
   4   9  -7    1.54    0.08
   4   9  -7    1.53    0.07
   3   9  -7    5.36    0.20
   3   9  -7    5.35    0.20
   3   9  -7    5.37    0.19
  -3  -9   7    4.90    0.20
  -2  -9   7    0.61    0.07
   1   9  -7    2.98    0.11
  -1  -9   7    2.35    0.12
  -1  -9   7    2.59    0.11
   0   9  -7    3.38    0.14
   0   9  -7    3.47    0.13
   0  -9   7    3.27    0.14
   0  -9   7    3.40    0.13
  -1   9  -7    0.08    0.03
  -1   9  -7    0.07    0.03
   1  -9   7    0.11    0.03
   1  -9   7    0.07    0.03
  -2   9  -7    0.02    0.02
   2  -9   7    0.01    0.03
   2  -9   7    0.04    0.02
  -3   9  -7    0.56    0.04
   3  -9   7    0.60    0.04
   3  -9   7    0.55    0.06
   4  -9   7    0.01    0.02
   4  -9   7   -0.01    0.03
   4  -9   7    0.05    0.02
   4  -9   7    0.02    0.02
   5  -9   7    0.92    0.04
   6   8  -7    0.84    0.05
   5   8  -7    0.03    0.03
   5   8  -7    0.03    0.02
   5   8  -7    0.07    0.03
  -5  -8   7    0.06    0.03
  -5  -8   7    0.03    0.04
   4   8  -7    0.11    0.03
   4   8  -7    0.10    0.04
  -4  -8   7    0.08    0.04
   3   8  -7    0.04    0.03
   3   8  -7    0.07    0.03
  -3  -8   7    0.04    0.04
   2   8  -7    0.05    0.03
  -2  -8   7    0.08    0.04
   1   8  -7    0.45    0.05
   1   8  -7    0.48    0.05
  -1  -8   7    0.42    0.05
   0  -8   7    0.54    0.69
  -1   8  -7    1.01    0.06
  -1   8  -7    1.04    0.07
   1  -8   7    0.91    0.06
   1  -8   7    1.11    0.08
   1  -8   7    0.88    0.07
  -2   8  -7    0.66    0.06
   2  -8   7    0.58    0.05
   2  -8   7    0.71    0.06
   2  -8   7    0.54    0.05
  -3   8  -7    0.08    0.03
   3  -8   7    0.09    0.04
   3  -8   7    0.12    0.03
   3  -8   7    0.07    0.03
   3  -8   7    0.09    0.03
  -4   8  -7    0.07    0.02
  -4   8  -7    0.02    0.01
   4  -8   7    0.04    0.02
   4  -8   7    0.05    0.03
   4  -8   7    0.01    0.02
   4  -8   7    0.08    0.03
  -5   8  -7    0.01    0.01
   5  -8   7    0.03    0.03
   5  -8   7    0.02    0.02
   5  -8   7    0.02    0.02
   5  -8   7    0.01    0.02
   6  -8   7    0.02    0.01
   6  -8   7    0.03    0.02
   7   7  -7    0.08    0.02
   6   7  -7    0.03    0.03
  -6  -7   7    0.05    0.02
  -6  -7   7   -0.01    0.03
   5   7  -7    0.03    0.03
   5   7  -7    0.03    0.04
  -5  -7   7    0.00    0.03
  -5  -7   7    0.03    0.04
   4   7  -7    0.07    0.03
  -4  -7   7    0.14    0.04
  -4  -7   7    0.13    0.03
   3   7  -7    0.50    0.06
   3   7  -7    0.54    0.06
  -3  -7   7    0.47    0.07
   2   7  -7    2.50    0.12
   2   7  -7    2.84    0.12
  -2  -7   7    2.80    0.13
   1   7  -7    2.02    0.10
   1   7  -7    1.93    0.09
   1   7  -7    1.52    0.43
  -1  -7   7    2.04    0.10
  -1  -7   7    1.75    0.09
  -1  -7   7    2.23    0.40
   0   7  -7    0.11    0.03
   0   7  -7    0.24    0.36
   0  -7   7    0.13    0.03
   0  -7   7    0.27    0.28
   0  -7   7    0.13    0.04
   0  -7   7    0.05    0.04
  -1   7  -7    0.61    0.06
  -1   7  -7    0.55    0.04
  -1   7  -7    0.23    0.36
   1  -7   7    0.66    0.06
   1  -7   7    0.73    0.31
   1  -7   7    0.52    0.06
   1  -7   7    0.55    0.05
   1  -7   7    0.49    0.06
  -2   7  -7    2.22    0.11
  -2   7  -7    2.12    0.09
   2  -7   7    1.33    0.40
   2  -7   7    2.10    0.10
   2  -7   7    2.18    0.11
   2  -7   7    2.10    0.09
   2  -7   7    2.16    0.10
  -3   7  -7    4.70    0.17
  -3   7  -7    4.58    0.18
   3  -7   7    4.52    0.17
   3  -7   7    4.64    0.19
   3  -7   7    4.63    0.18
   3  -7   7    4.64    0.18
  -4   7  -7    0.04    0.02
  -4   7  -7    0.02    0.03
   4  -7   7    0.00    0.02
   4  -7   7    0.04    0.03
   4  -7   7    0.01    0.03
  -5   7  -7    0.76    0.04
   5  -7   7    0.80    0.06
   5  -7   7    0.76    0.05
   5  -7   7    0.77    0.06
   5  -7   7    0.82    0.05
  -6   7  -7    0.02    0.01
   6  -7   7    0.03    0.02
   6  -7   7    0.04    0.01
   6  -7   7    0.02    0.02
   7   6  -7    0.10    0.03
  -7  -6   7    0.10    0.02
  -7  -6   7    0.11    0.03
  -7  -6   7    0.09    0.02
   6   6  -7    1.06    0.07
   6   6  -7    1.09    0.08
  -6  -6   7    1.15    0.06
  -6  -6   7    1.15    0.08
   5   6  -7    1.01    0.09
   5   6  -7    1.17    0.07
  -5  -6   7    1.28    0.07
   4   6  -7    0.11    0.04
   4   6  -7    0.07    0.03
  -4  -6   7    0.00    0.04
  -4  -6   7    0.09    0.04
   3   6  -7    0.00    0.03
   3   6  -7   -0.23    0.45
  -3  -6   7    0.03    0.05
  -3  -6   7    0.05    0.04
   2   6  -7    0.35    0.05
   2   6  -7    0.43    0.38
  -2  -6   7    0.37    0.05
   1   6  -7   -0.07    0.28
   1   6  -7    0.07    0.03
  -1  -6   7    0.13    0.03
  -1  -6   7    0.05    0.04
   0   6  -7    5.71    0.24
   0   6  -7    4.80    0.54
   0  -6   7    5.58    0.45
   0  -6   7    4.88    0.19
   0  -6   7    5.18    0.21
   0  -6   7    5.12    0.20
  -1   6  -7    1.08    0.37
  -1   6  -7    0.95    0.05
  -1   6  -7    0.93    0.07
   1  -6   7    0.88    0.06
   1  -6   7    0.91    0.07
   1  -6   7    0.84    0.07
   1  -6   7    0.92    0.25
  -2   6  -7    1.64    0.49
  -2   6  -7    1.99    0.08
  -2   6  -7    2.00    0.10
   2  -6   7    1.88    0.11
   2  -6   7    1.86    0.09
   2  -6   7    1.89    0.09
   2  -6   7    1.98    0.09
  -3   6  -7    5.05    0.63
  -3   6  -7    6.61    0.23
  -3   6  -7    6.25    0.24
   3  -6   7    6.48    0.23
   3  -6   7    6.48    0.24
   3  -6   7    6.40    0.25
   3  -6   7    6.43    0.24
  -4   6  -7    0.86    0.08
  -4   6  -7    0.81    0.08
   4  -6   7    1.09    0.10
   4  -6   7    0.81    0.07
   4  -6   7    0.90    0.06
  -5   6  -7    6.66    0.23
   5  -6   7    6.38    0.23
   5  -6   7    6.29    0.25
   5  -6   7    6.35    0.24
   5  -6   7    6.55    0.24
  -6   6  -7    1.66    0.07
   6  -6   7    1.78    0.07
   6  -6   7    1.68    0.08
   6  -6   7    1.67    0.08
  -7   6  -7    0.14    0.02
   7  -6   7    0.14    0.02
   7  -6   7    0.15    0.02
   8   5  -7    0.90    0.06
  -8  -5   7    0.98    0.06
  -8  -5   7    1.09    0.07
  -8  -5   7    1.10    0.07
   7   5  -7    3.62    0.16
  -7  -5   7    3.80    0.16
  -7  -5   7    3.92    0.15
  -7  -5   7    3.97    0.15
   6   5  -7    0.04    0.03
   6   5  -7   -0.01    0.03
  -6  -5   7    0.03    0.03
  -6  -5   7    0.06    0.03
  -6  -5   7    0.01    0.07
   5   5  -7    1.88    0.09
   5   5  -7    1.77    0.11
  -5  -5   7    1.70    0.09
  -5  -5   7    1.87    0.11
  -5  -5   7    1.59    0.09
   4   5  -7    2.44    0.11
   4   5  -7    2.52    0.11
   4   5  -7    2.24    0.09
  -4  -5   7    1.99    0.12
  -4  -5   7    2.53    0.13
  -4  -5   7    2.47    0.10
   3   5  -7    1.76    0.09
   3   5  -7    1.53    0.42
   3   5  -7    1.56    0.07
  -3  -5   7    1.24    0.08
  -3  -5   7    1.64    0.10
   2   5  -7    0.20    0.25
   2   5  -7    0.04    0.02
   2   5  -7    0.03    0.03
  -2  -5   7   -0.01    0.03
  -2  -5   7   -0.19    0.24
   1   5  -7    4.48    0.18
   1   5  -7    4.68    0.18
   1   5  -7    4.90    0.17
   1   5  -7    4.50    0.46
  -1  -5   7    4.12    0.17
  -1  -5   7    4.71    0.18
  -1  -5   7    4.84    0.18
   0   5  -7    0.38    0.25
   0   5  -7    0.36    0.04
   0   5  -7    0.40    0.03
   0  -5   7    0.40    0.05
  -1   5  -7    4.03    0.15
  -1   5  -7    3.64    0.42
  -1   5  -7    3.99    0.16
   1  -5   7    3.89    0.15
   1  -5   7    3.82    0.15
   1  -5   7    4.09    0.36
   1  -5   7    4.30    0.16
   1  -5   7    3.73    0.15
  -2   5  -7    0.65    0.06
  -2   5  -7    0.38    0.26
   2  -5   7    0.50    0.05
   2  -5   7    0.58    0.06
   2  -5   7    0.59    0.22
   2  -5   7    0.63    0.05
   2  -5   7    0.56    0.05
  -3   5  -7   15.42    0.55
  -3   5  -7   15.48    0.53
  -3   5  -7   13.36    0.88
  -3   5  -7   15.36    0.53
   3  -5   7   15.49    0.53
   3  -5   7   15.39    0.53
   3  -5   7   13.00    0.83
   3  -5   7   15.66    0.53
   3  -5   7   15.78    0.54
  -4   5  -7    1.34    0.07
  -4   5  -7    1.25    0.09
  -4   5  -7    1.20    0.06
   4  -5   7    1.28    0.09
   4  -5   7    1.32    0.08
   4  -5   7    1.16    0.08
   4  -5   7    1.26    0.07
   4  -5   7    1.35    0.07
  -5   5  -7    0.09    0.06
  -5   5  -7    0.06    0.03
  -5   5  -7    0.04    0.02
   5  -5   7    0.03    0.03
   5  -5   7    0.05    0.03
   5  -5   7    0.08    0.03
   5  -5   7    0.05    0.04
   5  -5   7    0.04    0.05
  -6   5  -7    0.94    0.06
   6  -5   7    1.01    0.06
   6  -5   7    0.91    0.06
   6  -5   7    0.96    0.06
   6  -5   7    0.94    0.05
  -7   5  -7    0.67    0.04
   7  -5   7    0.62    0.04
   7  -5   7    0.66    0.04
   7  -5   7    0.65    0.04
  -8   5  -7    0.03    0.01
   8  -5   7    0.04    0.01
   8   4  -7    3.00    0.12
  -8  -4   7    3.25    0.12
  -8  -4   7    3.02    0.12
  -8  -4   7    2.98    0.12
  -8  -4   7    2.60    0.13
   7   4  -7    2.51    0.12
  -7  -4   7    2.50    0.11
  -7  -4   7    2.51    0.11
  -7  -4   7    2.48    0.12
   6   4  -7    0.37    0.07
  -6  -4   7    0.38    0.06
  -6  -4   7    0.38    0.06
   5   4  -7    3.20    0.15
   5   4  -7    3.25    0.13
   5   4  -7    3.16    0.14
  -5  -4   7    3.31    0.15
  -5  -4   7    3.22    0.13
  -5  -4   7    2.98    0.14
   4   4  -7   12.74    0.45
   4   4  -7   11.43    0.80
   4   4  -7   12.93    0.44
  -4  -4   7   13.18    0.45
  -4  -4   7   12.63    0.45
  -4  -4   7   12.38    0.44
   3   4  -7    1.61    0.44
   3   4  -7    1.39    0.07
   3   4  -7    1.38    0.06
  -3  -4   7    1.14    0.08
  -3  -4   7    1.07    0.07
  -3  -4   7    1.36    0.08
  -3  -4   7    1.21    0.23
   2   4  -7    7.82    0.28
  -2  -4   7    8.06    0.44
  -2  -4   7    7.97    0.29
   1   4  -7   -0.80    1.43
   1   4  -7    0.06    0.02
   1   4  -7    0.04    0.02
  -1  -4   7   -0.18    0.13
  -1  -4   7    0.05    0.03
   0   4  -7    5.36    0.20
   0   4  -7    5.57    0.21
   0  -4   7    5.65    0.21
  -1   4  -7    5.57    0.22
   1  -4   7    6.05    0.39
   1  -4   7    5.06    0.20
   1  -4   7    5.13    0.19
   1  -4   7    5.13    0.24
  -2   4  -7    0.68    0.04
  -2   4  -7    0.69    0.06
  -2   4  -7    0.72    0.27
  -2   4  -7    0.63    0.04
  -2   4  -7    0.63    0.06
   2  -4   7    0.67    0.05
   2  -4   7    0.69    0.06
   2  -4   7    0.66    0.06
   2  -4   7    0.72    0.21
   2  -4   7    0.71    0.05
  -3   4  -7    7.22    0.26
  -3   4  -7    6.81    0.25
  -3   4  -7    7.48    0.28
  -3   4  -7    6.76    0.55
  -3   4  -7    6.97    0.25
   3  -4   7    6.18    0.85
   3  -4   7    7.04    0.25
   3  -4   7    6.77    0.26
   3  -4   7    7.28    0.27
   3  -4   7    6.69    0.53
   3  -4   7    7.03    0.26
   3  -4   7    7.03    0.26
  -4   4  -7    0.07    0.04
  -4   4  -7    0.08    0.03
  -4   4  -7    0.10    0.02
  -4   4  -7   -0.15    0.39
   4  -4   7    0.09    0.03
   4  -4   7    0.09    0.03
   4  -4   7    0.08    0.04
   4  -4   7   -0.09    0.40
   4  -4   7    0.10    0.03
  -5   4  -7   -0.02    0.02
  -5   4  -7    0.01    0.02
   5  -4   7   -0.01    0.03
   5  -4   7    0.01    0.03
   5  -4   7    0.01    0.02
   5  -4   7    0.02    0.03
   5  -4   7    0.01    0.03
  -6   4  -7    5.42    0.20
  -6   4  -7    5.46    0.20
  -6   4  -7    5.15    0.23
   6  -4   7    5.50    0.21
   6  -4   7    5.55    0.21
   6  -4   7    5.67    0.21
  -7   4  -7    1.00    0.05
   7  -4   7    1.09    0.08
   7  -4   7    1.12    0.06
   7  -4   7    1.11    0.07
  -8   4  -7    0.02    0.01
   8  -4   7    0.04    0.01
   8  -4   7    0.03    0.01
  -9  -3   7    0.49    0.03
  -9  -3   7    0.48    0.03
  -9  -3   7    0.54    0.03
   8   3  -7    0.14    0.03
   8   3  -7    0.16    0.02
  -8  -3   7    0.14    0.03
  -8  -3   7    0.16    0.04
  -8  -3   7    0.10    0.03
  -8  -3   7    0.13    0.03
   7   3  -7    0.35    0.04
   7   3  -7    0.31    0.05
  -7  -3   7    0.33    0.04
  -7  -3   7    0.27    0.04
  -7  -3   7    0.28    0.05
   6   3  -7    0.03    0.04
   6   3  -7    0.00    0.02
  -6  -3   7   -0.01    0.04
  -6  -3   7   -0.02    0.03
  -6  -3   7    0.07    0.03
   5   3  -7    0.21    0.04
   5   3  -7    0.23    0.03
  -5  -3   7    0.26    0.05
  -5  -3   7    0.25    0.05
   4   3  -7    8.25    0.29
   4   3  -7    8.05    0.29
   4   3  -7    6.33    1.43
  -4  -3   7    7.85    0.29
  -4  -3   7    8.01    0.30
  -4  -3   7    8.15    0.46
  -4  -3   7    8.42    0.30
   3   3  -7    3.41    0.13
  -3  -3   7    3.47    0.14
  -3  -3   7    3.28    0.26
   2   3  -7    1.19    1.77
  -1  -3   7    0.45    0.16
  -1  -3   7    0.46    0.05
  -1  -3   7    0.15    1.03
   0   3  -7    3.80    1.39
   0   3  -7    5.73    0.22
   0  -3   7    5.30    0.21
  -1   3  -7    1.86    0.10
  -1   3  -7    1.79    1.79
   1  -3   7    3.50    1.19
   1  -3   7    1.79    0.09
  -2   3  -7    1.90    0.10
  -2   3  -7    1.72    0.09
  -2   3  -7    1.72    0.08
  -2   3  -7    1.78    0.09
   2  -3   7    1.78    0.08
   2  -3   7    2.03    0.25
   2  -3   7    1.75    0.08
   2  -3   7    1.87    0.10
   2  -3   7    1.73    0.08
   2  -3   7    2.10    1.52
  -3   3  -7   12.22    0.69
  -3   3  -7   11.68    0.42
  -3   3  -7   11.75    0.41
  -3   3  -7   12.46    0.44
  -3   3  -7   11.58    0.41
   3  -3   7   11.90    0.42
   3  -3   7   11.83    0.41
   3  -3   7   11.99    0.42
   3  -3   7   11.06    0.83
   3  -3   7   12.18    0.42
  -4   3  -7    4.24    0.57
  -4   3  -7    4.22    0.16
  -4   3  -7    3.80    0.14
   4  -3   7    3.99    0.15
   4  -3   7    4.05    0.16
   4  -3   7    2.71    0.43
   4  -3   7    2.94    0.89
   4  -3   7    3.99    0.16
  -5   3  -7    0.19    0.02
  -5   3  -7    0.21    0.03
   5  -3   7    0.23    0.03
   5  -3   7    0.23    0.03
   5  -3   7    0.13    0.05
   5  -3   7    0.22    0.03
   5  -3   7    0.24    0.03
  -6   3  -7    0.52    0.05
   6  -3   7    0.47    0.05
   6  -3   7    0.48    0.05
   6  -3   7    0.50    0.05
  -7   3  -7    3.29    0.13
  -7   3  -7    3.32    0.12
  -7   3  -7    3.01    0.16
   7  -3   7    3.23    0.13
   7  -3   7    3.29    0.13
   7  -3   7    3.34    0.13
  -8   3  -7    1.85    0.07
  -8   3  -7    1.82    0.07
   8  -3   7    1.77    0.08
   8  -3   7    1.82    0.08
  -9  -2   7    0.71    0.04
  -9  -2   7    0.66    0.04
  -9  -2   7    0.73    0.05
  -9  -2   7    0.58    0.05
   8   2  -7    3.96    0.16
   8   2  -7    4.15    0.16
  -8  -2   7    4.37    0.18
  -8  -2   7    4.16    0.16
  -8  -2   7    4.10    0.16
  -8  -2   7    4.08    0.16
  -7  -2   7    0.01    0.04
  -7  -2   7   -0.01    0.04
  -7  -2   7   -0.02    0.05
   6   2  -7    0.11    0.03
   6   2  -7    0.10    0.04
  -6  -2   7    0.14    0.03
  -6  -2   7    0.06    0.03
  -6  -2   7    0.12    0.05
   5   2  -7    2.02    0.11
   5   2  -7    2.08    0.10
   5   2  -7    2.01    0.09
  -5  -2   7    2.19    0.11
  -5  -2   7    1.95    0.10
  -5  -2   7    1.67    0.20
  -5  -2   7    2.05    0.09
   4   2  -7    1.12    0.07
   4   2  -7   -0.02    0.97
   4   2  -7    1.22    0.06
  -4  -2   7    1.20    0.06
  -4  -2   7    1.12    0.07
  -4  -2   7    1.34    0.08
  -4  -2   7    1.09    0.16
   3   2  -7    1.06    1.38
  -3  -2   7    0.65    1.24
   2   2  -7    0.44    0.12
   2   2  -7    0.44    0.13
   2   2  -7    0.55    1.05
  -2  -2   7    0.39    0.10
  -2  -2   7    0.45    0.98
  -2  -2   7    0.53    0.05
   1   2  -7   10.49    1.23
   1   2  -7   11.43    0.47
  -1  -2   7   10.27    1.07
  -1  -2   7    9.86    0.36
  -1  -2   7    9.69    0.46
   0   2  -7    3.61    0.15
   0   2  -7    4.25    1.14
   0   2  -7    3.61    0.24
   0  -2   7    3.39    0.14
   0  -2   7    4.04    0.79
  -1   2  -7    5.59    0.32
  -1   2  -7    5.81    0.23
  -1   2  -7    8.10    1.76
   1  -2   7    7.74    0.98
   1  -2   7    5.59    0.21
  -2   2  -7    4.78    0.20
  -2   2  -7    4.46    0.17
   2  -2   7    4.68    0.18
   2  -2   7    4.57    0.33
  -3   2  -7    5.64    0.21
  -3   2  -7    5.44    0.20
  -3   2  -7    5.54    0.26
   3  -2   7    5.62    0.21
   3  -2   7    5.40    0.20
   3  -2   7    5.44    0.20
   3  -2   7    5.32    0.20
   3  -2   7    5.21    0.60
   3  -2   7    6.86    1.46
   3  -2   7    5.49    0.21
  -4   2  -7    1.30    0.07
  -4   2  -7    1.26    0.07
  -4   2  -7    1.19    0.21
   4  -2   7    1.30    0.06
   4  -2   7    1.19    0.08
   4  -2   7    1.28    0.07
   4  -2   7    3.77    2.22
   4  -2   7    1.13    0.39
   4  -2   7    1.21    0.07
   4  -2   7    1.25    0.07
  -5   2  -7    2.09    0.09
  -5   2  -7    2.08    0.10
  -5   2  -7    2.08    0.11
   5  -2   7    1.99    0.10
   5  -2   7    2.12    0.10
   5  -2   7    2.09    0.10
  -6   2  -7    0.94    0.06
   6  -2   7    0.93    0.09
  -7   2  -7    1.97    0.09
  -7   2  -7    1.93    0.08
   7  -2   7    2.05    0.09
   7  -2   7    1.95    0.09
   7  -2   7    2.03    0.09
  -8   2  -7    0.79    0.04
  -8   2  -7    0.83    0.04
   8  -2   7    0.84    0.05
   8  -2   7    0.84    0.05
   9   1  -7    0.29    0.03
  -9  -1   7    0.22    0.03
  -9  -1   7    0.21    0.03
   8   1  -7    0.04    0.02
  -8  -1   7    0.03    0.03
  -8  -1   7   -0.02    0.03
  -8  -1   7   -0.01    0.03
  -8  -1   7   -0.01    0.02
   7   1  -7    2.79    0.12
  -7  -1   7    2.88    0.12
  -7  -1   7    2.89    0.13
  -7  -1   7    2.83    0.13
  -7  -1   7    2.84    0.14
   6   1  -7    1.37    0.13
   6   1  -7    1.34    0.08
   6   1  -7    1.30    0.07
  -6  -1   7    1.39    0.08
  -6  -1   7    1.35    0.09
  -6  -1   7    1.39    0.08
   5   1  -7    1.44    0.07
   5   1  -7    1.09    0.13
   5   1  -7    1.34    0.07
  -5  -1   7    1.47    0.08
  -5  -1   7    1.73    0.26
  -5  -1   7    1.30    0.07
  -5  -1   7    1.28    0.08
   4   1  -7   -1.16    0.96
  -4  -1   7    0.22    0.12
   3   1  -7    6.29    1.52
  -3  -1   7    5.96    0.22
  -3  -1   7    5.67    0.30
  -3  -1   7    5.92    0.99
   2   1  -7    4.99    1.03
  -2  -1   7    5.50    0.28
  -2  -1   7    5.47    0.82
  -2  -1   7    5.15    0.20
   1   1  -7    1.30    1.00
   1   1  -7    1.42    0.08
  -1  -1   7    0.58    0.51
  -1  -1   7    1.26    0.07
   0   1  -7    6.08    1.15
   0   1  -7    4.57    0.18
   0   1  -7    4.70    0.26
   0  -1   7    5.05    0.69
   0  -1   7    4.32    0.17
  -1   1  -7    0.20    0.10
  -1   1  -7    0.14    0.02
   1  -1   7    0.17    0.03
   1  -1   7    0.22    0.11
   1  -1   7    0.20    0.62
  -2   1  -7    5.10    0.19
   2  -1   7    5.83    0.95
   2  -1   7    5.11    0.34
   2  -1   7    5.02    0.20
  -3   1  -7    0.50    0.04
  -3   1  -7    0.51    0.05
  -3   1  -7    0.43    0.05
  -3   1  -7    0.36    0.09
   3  -1   7    0.44    0.99
   3  -1   7    0.52    0.05
   3  -1   7    0.44    0.05
   3  -1   7    0.40    0.04
   3  -1   7    0.49    0.04
  -4   1  -7    2.24    0.09
  -4   1  -7    2.05    0.10
  -4   1  -7    2.22    0.09
  -4   1  -7    2.21    0.10
  -4   1  -7    1.87    0.19
   4  -1   7    2.54    1.83
   4  -1   7    2.20    0.09
   4  -1   7    2.10    0.10
   4  -1   7    2.14    0.10
  -5   1  -7   -0.02    0.04
  -5   1  -7    0.02    0.03
  -5   1  -7    0.03    0.02
  -5   1  -7    0.04    0.03
   5  -1   7    0.02    0.03
   5  -1   7    0.02    0.03
   5  -1   7    0.02    0.03
  -6   1  -7    9.39    0.35
  -6   1  -7    9.62    0.34
  -6   1  -7    9.79    0.35
   6  -1   7    9.77    0.35
   6  -1   7    9.80    0.35
  -7   1  -7    2.38    0.09
  -7   1  -7    2.27    0.10
  -7   1  -7    2.46    0.10
   7  -1   7    2.43    0.10
   7  -1   7    2.45    0.10
  -8   1  -7    0.02    0.02
   8  -1   7    0.02    0.02
   9   0  -7   -0.02    0.02
  -9   0   7   -0.01    0.02
  -9   0   7   -0.01    0.01
  -9   0   7    0.04    0.02
   8   0  -7    0.76    0.06
  -8   0   7    0.67    0.06
  -8   0   7    0.59    0.06
  -8   0   7    0.68    0.06
  -8   0   7    0.66    0.05
   7   0  -7    1.61    0.08
   7   0  -7    1.71    0.09
  -7   0   7    1.69    0.09
  -7   0   7    1.60    0.10
  -7   0   7    1.73    0.09
  -7   0   7    1.67    0.08
  -7   0   7    1.52    0.09
   6   0  -7    1.21    0.09
   6   0  -7    1.16    0.07
  -6   0   7    0.94    0.08
  -6   0   7    1.06    0.06
  -6   0   7    1.13    0.08
  -6   0   7    1.16    0.08
   5   0  -7    0.15    0.03
   5   0  -7   -0.30    1.74
   5   0  -7    0.21    0.03
  -5   0   7    0.20    0.03
  -5   0   7    0.15    0.18
  -5   0   7    0.23    0.04
  -5   0   7    0.14    0.03
  -5   0   7    0.28    0.05
   4   0  -7    6.54    0.24
   4   0  -7    6.68    0.31
   4   0  -7    5.92    0.25
   4   0  -7    4.93    1.17
  -4   0   7    6.42    0.34
  -4   0   7    6.37    0.23
  -4   0   7    6.84    0.24
  -4   0   7    6.28    0.24
   3   0  -7    7.29    1.59
   3   0  -7    7.90    0.29
   3   0  -7    8.88    0.36
  -3   0   7    7.61    1.02
  -3   0   7    8.26    0.30
  -3   0   7    8.68    0.38
   2   0  -7   21.44    0.74
   2   0  -7   22.74    0.80
  -2   0   7   20.69    0.74
  -2   0   7   21.51    1.27
  -2   0   7   21.18    0.82
   1   0  -7   33.22    1.14
   1   0  -7   31.04    1.85
   1   0  -7   33.82    1.20
  -1   0   7   34.83    1.55
   0   0  -7   68.38    2.42
   0   0  -7   69.88    2.44
   0   0  -7   73.61    2.50
   0   0   7   76.24    2.86
  -1   0  -7    3.60    0.14
   1   0   7    5.13    0.68
  -2   0  -7    0.61    0.04
  -2   0  -7    0.65    0.14
   2   0   7    0.32    0.60
  -3   0  -7    5.50    0.33
  -3   0  -7    5.07    0.19
  -3   0  -7    5.31    0.19
   3   0   7    5.10    0.20
   3   0   7    4.26    1.02
   3   0   7    5.37    0.20
  -4   0  -7    2.50    0.24
  -4   0  -7    2.86    0.11
  -4   0  -7    3.02    0.12
  -4   0  -7    2.82    0.11
   4   0   7    0.91    1.54
   4   0   7    2.77    0.12
   4   0   7    2.87    0.11
   4   0   7    2.62    0.11
  -5   0  -7    0.03    0.02
  -5   0  -7    0.01    0.05
  -5   0  -7    0.07    0.03
   5   0   7    0.00    0.03
   5   0   7    0.03    0.03
  -6   0  -7    3.90    0.15
  -6   0  -7    3.95    0.15
  -6   0  -7    3.81    0.16
   6   0   7    3.84    0.15
  -7   0  -7    1.02    0.06
  -7   0  -7    1.08    0.05
   7   0   7    1.08    0.06
   7   0   7    1.05    0.06
  -8   0  -7    0.27    0.02
  -8   0  -7    0.23    0.03
   8   0   7    0.20    0.03
  10  -1  -7    0.23    0.02
 -10   1   7    0.20    0.02
   9  -1  -7    0.03    0.02
  -9   1   7    0.04    0.02
  -9   1   7    0.04    0.02
   8  -1  -7    4.26    0.16
   8  -1  -7    3.91    0.15
  -8   1   7    3.77    0.16
  -8   1   7    4.18    0.17
  -8   1   7    4.03    0.15
  -8   1   7    4.25    0.17
  -8   1   7    4.34    0.17
   7  -1  -7    0.20    0.04
   7  -1  -7    0.21    0.03
  -7   1   7    0.21    0.04
  -7   1   7    0.24    0.04
  -7   1   7    0.24    0.03
  -7   1   7    0.22    0.04
  -7   1   7    0.24    0.04
   6  -1  -7    0.00    0.03
   6  -1  -7   -0.01    0.02
  -6   1   7    0.02    0.02
  -6   1   7    0.05    0.03
  -6   1   7    0.03    0.03
  -6   1   7    0.03    0.03
   5  -1  -7    0.03    0.02
   5  -1  -7    0.02    0.02
   5  -1  -7    0.03    0.03
   5  -1  -7   -0.50    1.96
   5  -1  -7   -0.02    0.02
   5  -1  -7    0.08    0.18
  -5   1   7    0.06    0.03
  -5   1   7    0.03    0.03
  -5   1   7   -0.15    0.19
  -5   1   7    0.01    0.02
  -5   1   7    0.04    0.04
  -5   1   7    0.02    0.03
   4  -1  -7    3.16    0.26
   4  -1  -7    2.87    0.11
   4  -1  -7    2.84    0.12
   4  -1  -7    2.44    1.28
   4  -1  -7    3.02    0.12
  -4   1   7    2.84    0.11
  -4   1   7    3.12    0.13
  -4   1   7    3.29    0.24
  -4   1   7    2.94    0.12
   3  -1  -7   10.24    0.36
   3  -1  -7   10.92    0.48
  -3   1   7    9.27    0.96
  -3   1   7   10.16    0.37
  -3   1   7   10.35    0.45
   2  -1  -7    0.07    0.08
  -2   1   7    0.12    0.46
   1  -1  -7    8.54    0.36
   1  -1  -7    7.93    0.30
   1  -1  -7    8.11    0.41
  -1   1   7    8.25    0.70
   0  -1  -7   17.44    0.63
   0  -1  -7   18.82    0.71
   0   1   7   19.65    1.07
  -1  -1  -7   15.22    0.62
  -1  -1  -7   15.06    0.53
   1   1   7   16.19    0.98
  -2  -1  -7    0.59    0.05
  -2  -1  -7    0.67    0.16
   2   1   7    1.21    0.63
  -3  -1  -7    4.27    0.16
  -3  -1  -7    4.07    0.16
  -3  -1  -7    4.35    0.29
  -3  -1  -7    4.11    0.15
   3   1   7    4.22    0.19
   3   1   7    4.16    0.94
   3   1   7    4.00    0.16
  -4  -1  -7   11.36    0.40
  -4  -1  -7   11.39    0.40
  -4  -1  -7   11.82    0.56
   4   1   7   11.48    0.40
   4   1   7   11.52    0.40
   4   1   7   11.29    0.42
  -5  -1  -7    5.28    0.20
  -5  -1  -7    5.50    0.21
  -5  -1  -7    5.35    0.20
   5   1   7    5.23    0.20
   5   1   7    5.38    0.20
  -6  -1  -7    2.08    0.10
  -6  -1  -7    2.22    0.11
  -6  -1  -7    2.05    0.10
   6   1   7    2.15    0.12
   6   1   7    1.90    0.66
   6   1   7    2.26    0.10
  -7  -1  -7    0.24    0.03
  -7  -1  -7    0.19    0.03
   7   1   7    0.20    0.03
  -8  -1  -7    0.07    0.02
  -8  -1  -7    0.05    0.02
   9  -2  -7    0.00    0.02
  -9   2   7   -0.01    0.02
  -9   2   7    0.02    0.02
   8  -2  -7    0.55    0.04
   8  -2  -7    0.59    0.05
  -8   2   7    0.56    0.05
  -8   2   7    0.54    0.05
  -8   2   7    0.56    0.05
   7  -2  -7    0.36    0.04
   7  -2  -7    0.34    0.04
  -7   2   7    0.37    0.05
  -7   2   7    0.37    0.04
  -7   2   7    0.34    0.04
  -7   2   7    0.42    0.06
   6  -2  -7    0.09    0.03
   6  -2  -7    0.07    0.02
   6  -2  -7    0.08    0.03
  -6   2   7    0.07    0.04
  -6   2   7    0.05    0.04
  -6   2   7    0.11    0.03
  -6   2   7    0.14    0.02
  -6   2   7    0.13    0.04
  -6   2   7    0.08    0.03
   5  -2  -7    0.48    0.18
   5  -2  -7    0.44    0.05
   5  -2  -7    0.44    0.04
   5  -2  -7    0.39    0.04
   5  -2  -7    0.45    0.04
  -5   2   7    0.41    0.04
  -5   2   7    0.45    0.05
  -5   2   7    0.48    0.04
  -5   2   7    0.50    0.05
  -5   2   7    0.36    0.05
   4  -2  -7    0.05    0.10
   4  -2  -7   -0.30    1.61
  -4   2   7    0.03    0.16
  -4   2   7    0.07    0.04
  -4   2   7    0.12    0.03
  -4   2   7    0.09    0.03
  -4   2   7    0.11    0.03
   3  -2  -7    5.34    0.30
   3  -2  -7    5.07    0.19
   2  -2  -7    1.69    0.08
   2  -2  -7    1.55    0.17
  -2   2   7    1.89    0.51
   1  -2  -7    0.99    0.06
   1  -2  -7    1.11    0.06
   1  -2  -7    1.25    0.16
  -1   2   7    1.37    0.43
   0  -2  -7    0.16    0.09
   0  -2  -7    0.00    0.09
   0   2   7   -0.29    0.40
  -1  -2  -7    0.94    0.15
  -1  -2  -7    0.76    0.05
   1   2   7    1.25    0.50
  -2  -2  -7    4.71    0.17
  -2  -2  -7    4.45    0.29
   2   2   7    4.85    0.74
   2   2   7    4.46    0.17
   2   2   7    4.35    0.17
   2   2   7    4.26    0.18
  -3  -2  -7    0.23    0.12
   3   2   7    0.17    0.02
   3   2   7    0.73    0.85
   3   2   7    0.19    0.03
   3   2   7    0.15    0.04
  -4  -2  -7    8.13    0.45
  -4  -2  -7    7.71    0.28
  -4  -2  -7    7.70    0.28
   4   2   7    7.84    0.29
  -5  -2  -7   10.10    0.36
  -5  -2  -7    9.85    0.35
   5   2   7    9.45    0.74
   5   2   7   10.05    0.35
   5   2   7    9.94    0.37
   5   2   7   10.18    0.36
  -6  -2  -7    0.23    0.03
   6   2   7    0.11    0.61
   6   2   7    0.30    0.03
   6   2   7    0.24    0.03
  -7  -2  -7    0.11    0.02
  -7  -2  -7    0.09    0.03
  -7  -2  -7    0.08    0.03
   7   2   7    0.09    0.02
  -8  -2  -7    0.23    0.02
  -8  -2  -7    0.19    0.03
  -8  -2  -7    0.22    0.02
   8   2   7    0.20    0.02
   9  -3  -7    0.18    0.02
  -9   3   7    0.17    0.03
  -9   3   7    0.23    0.03
   8  -3  -7    0.09    0.03
   8  -3  -7    0.09    0.02
  -8   3   7    0.05    0.03
  -8   3   7    0.08    0.02
   7  -3  -7    0.57    0.04
   6  -3  -7   -0.23    0.29
   6  -3  -7    0.08    0.03
   6  -3  -7    0.04    0.03
   6  -3  -7    0.06    0.03
   6  -3  -7    0.05    0.02
  -6   3   7    0.19    0.04
  -6   3   7    0.06    0.03
  -6   3   7    0.08    0.03
  -6   3   7    0.07    0.03
   5  -3  -7    0.07    0.02
   5  -3  -7    0.06    0.03
   5  -3  -7    0.11    0.03
   5  -3  -7    0.14    0.03
   5  -3  -7    0.11    0.15
   5  -3  -7    0.11    0.22
  -5   3   7    0.06    0.03
  -5   3   7    0.06    0.03
  -5   3   7    0.06    0.03
  -5   3   7    0.08    0.03
   4  -3  -7    1.02    0.06
   4  -3  -7    1.22    0.31
   4  -3  -7    1.05    0.05
   4  -3  -7    1.06    0.06
  -4   3   7    0.94    0.08
  -4   3   7    1.01    0.07
  -4   3   7    1.03    0.06
  -4   3   7    1.07    0.09
   3  -3  -7    1.85    0.09
   3  -3  -7    2.07    0.20
   3  -3  -7   -2.19    1.85
   3  -3  -7    1.72    0.08
   3  -3  -7    1.91    0.08
  -3   3   7    1.84    0.09
  -3   3   7    1.70    0.08
   2  -3  -7    0.26    0.11
   2  -3  -7    0.25    0.03
   1  -3  -7    5.43    0.20
   1  -3  -7    6.01    0.33
   0  -3  -7    5.09    0.19
   0  -3  -7    5.46    0.33
   0   3   7    4.68    0.66
  -1  -3  -7    0.32    0.04
  -1  -3  -7    0.27    0.11
  -1  -3  -7    0.16    0.13
   1   3   7    0.27    0.03
   1   3   7    0.04    0.49
  -2  -3  -7    0.29    0.04
  -2  -3  -7    0.11    0.15
   2   3   7    0.29    0.04
   2   3   7    0.29    0.63
   2   3   7    0.34    0.05
  -3  -3  -7    2.53    0.11
  -3  -3  -7    2.80    0.27
   3   3   7    2.70    0.13
   3   3   7    2.73    0.11
   3   3   7    2.73    0.12
  -4  -3  -7   12.10    0.42
  -4  -3  -7   13.10    0.63
   4   3   7   11.99    0.43
   4   3   7   12.07    0.42
   4   3   7   11.50    0.79
   4   3   7   12.13    0.44
  -5  -3  -7    2.83    0.12
  -5  -3  -7    2.80    0.11
   5   3   7    2.48    0.53
   5   3   7    2.79    0.12
   5   3   7    2.77    0.14
   5   3   7    2.69    0.11
  -6  -3  -7    0.12    0.02
  -6  -3  -7    0.16    0.04
  -7  -3  -7    2.20    0.09
  -7  -3  -7    2.12    0.09
  -7  -3  -7    2.24    0.09
  -8  -3  -7    0.07    0.01
   8   3   7    0.09    0.02
   9  -4  -7    0.75    0.04
   9  -4  -7    0.76    0.04
   8  -4  -7    0.01    0.02
   8  -4  -7    0.05    0.03
  -8   4   7    0.01    0.03
  -8   4   7    0.02    0.02
   7  -4  -7    0.06    0.03
   7  -4  -7    0.03    0.05
   7  -4  -7    0.04    0.03
   7  -4  -7    0.06    0.02
  -7   4   7    0.06    0.02
  -7   4   7    0.04    0.03
   6  -4  -7    1.14    0.07
   6  -4  -7    1.30    0.08
   6  -4  -7    1.13    0.07
   6  -4  -7    1.32    0.30
   6  -4  -7    1.10    0.06
  -6   4   7    1.24    0.08
  -6   4   7    1.03    0.07
  -6   4   7    1.07    0.07
   5  -4  -7    2.22    0.11
   5  -4  -7    2.11    0.09
   5  -4  -7    2.52    0.57
   5  -4  -7    2.46    0.30
   5  -4  -7    2.09    0.10
   5  -4  -7    2.24    0.10
  -5   4   7    2.24    0.10
  -5   4   7    2.06    0.11
  -5   4   7    2.21    0.11
  -5   4   7    2.21    0.10
   4  -4  -7    3.18    0.44
   4  -4  -7    3.20    0.12
   4  -4  -7    3.24    0.13
   4  -4  -7    3.25    0.13
  -4   4   7    3.04    0.13
  -4   4   7    3.20    0.13
  -4   4   7    3.18    0.13
  -4   4   7    3.20    0.13
  -4   4   7    3.09    0.13
  -4   4   7    3.16    0.14
   3  -4  -7    1.99    0.09
   3  -4  -7    2.16    0.09
   3  -4  -7    2.16    0.10
   3  -4  -7    1.90    0.35
  -3   4   7    2.10    0.10
  -3   4   7    2.11    0.09
   2  -4  -7    0.16    0.25
   2  -4  -7    0.07    0.03
  -2   4   7    0.09    0.03
  -2   4   7    0.08    0.03
   1  -4  -7    0.43    0.14
   1  -4  -7    0.59    0.04
  -1   4   7    0.54    0.05
  -1   4   7    0.63    0.04
  -1   4   7    0.62    0.05
  -1   4   7    0.42    0.04
   0  -4  -7    4.15    0.15
   0  -4  -7    4.56    0.33
   0   4   7    3.33    0.60
   0   4   7    4.16    0.16
   0   4   7    3.77    0.15
  -1  -4  -7    0.08    0.03
  -1  -4  -7   -0.08    0.13
  -1  -4  -7    0.02    0.12
   1   4   7    0.00    0.03
   1   4   7    0.10    0.03
   1   4   7    0.14    0.55
   1   4   7    0.06    0.03
   1   4   7    0.08    0.03
  -2  -4  -7    0.12    0.03
  -2  -4  -7    0.03    0.21
   2   4   7    0.38    0.67
   2   4   7    0.10    0.03
   2   4   7    0.08    0.03
   2   4   7    0.09    0.02
   2   4   7    0.06    0.02
   2   4   7   -0.09    0.25
  -3  -4  -7   25.78    0.92
  -3  -4  -7   27.02    1.08
  -3  -4  -7   27.95    0.93
   3   4   7   25.51    1.29
   3   4   7   27.87    0.94
   3   4   7   27.08    0.94
  -4  -4  -7    0.32    0.04
  -4  -4  -7    0.23    0.04
   4   4   7    0.26    0.04
   4   4   7    0.25    0.05
   4   4   7    0.22    0.35
  -5  -4  -7    3.99    0.15
  -5  -4  -7    3.90    0.15
  -5  -4  -7    4.09    0.16
   5   4   7    3.93    0.17
   5   4   7    2.35    0.64
  -6  -4  -7    1.88    0.08
  -6  -4  -7    1.91    0.09
  -6  -4  -7    1.91    0.08
   6   4   7    1.96    0.09
  -7  -4  -7    0.34    0.03
   7   4   7    0.40    0.03
   7   4   7    0.37    0.03
  -9   5   7   -0.01    0.01
   8  -5  -7    0.09    0.02
  -8   5   7    0.08    0.02
   7  -5  -7    0.68    0.06
   7  -5  -7    0.68    0.04
   7  -5  -7    0.65    0.05
  -7   5   7    0.65    0.05
   6  -5  -7    0.01    0.28
   6  -5  -7    0.02    0.04
   6  -5  -7    0.04    0.03
   5  -5  -7    1.00    0.06
   5  -5  -7    0.98    0.07
   5  -5  -7    0.73    0.35
   5  -5  -7    1.00    0.06
  -5   5   7    0.89    0.07
  -5   5   7    0.88    0.07
  -5   5   7    0.70    0.06
  -5   5   7    1.00    0.07
   4  -5  -7    8.59    0.32
   4  -5  -7    8.43    0.68
   4  -5  -7    8.74    0.31
   4  -5  -7    8.90    0.32
  -4   5   7    8.98    0.33
  -4   5   7    8.94    0.32
  -4   5   7    9.26    0.33
   3  -5  -7    0.03    0.02
   3  -5  -7    0.08    0.03
   3  -5  -7    0.09    0.02
   3  -5  -7    0.12    0.28
  -3   5   7    0.10    0.03
  -3   5   7    0.05    0.03
  -3   5   7    0.06    0.03
   2  -5  -7    0.23    0.13
   2  -5  -7    0.18    0.02
   2  -5  -7    0.17    0.03
   2  -5  -7    0.19    0.03
  -2   5   7    0.18    0.03
  -2   5   7    0.19    0.03
  -2   5   7    0.17    0.04
  -2   5   7    0.22    0.04
  -2   5   7    0.20    0.03
   1  -5  -7    0.19    0.03
   1  -5  -7    0.16    0.13
  -1   5   7    0.16    0.03
  -1   5   7    0.23    0.03
  -1   5   7    0.16    0.04
  -1   5   7    0.16    0.03
   0  -5  -7    8.01    0.29
   0  -5  -7    8.00    0.47
   0   5   7    8.19    0.29
   0   5   7    7.39    0.28
   0   5   7    7.91    0.29
   0   5   7    7.97    0.29
   0   5   7    8.21    0.29
  -1  -5  -7    0.55    0.22
  -1  -5  -7    0.85    0.05
  -1  -5  -7    0.39    0.19
   1   5   7    0.59    0.36
   1   5   7    0.81    0.05
   1   5   7    0.61    0.07
   1   5   7    0.71    0.07
   1   5   7    0.78    0.05
   1   5   7    0.61    0.07
  -2  -5  -7    0.20    0.32
  -2  -5  -7    0.17    0.03
   2   5   7    0.06    0.36
   2   5   7    0.16    0.03
   2   5   7    0.11    0.04
   2   5   7    0.15    0.04
  -3  -5  -7    0.41    0.06
  -3  -5  -7    0.02    0.31
   3   5   7    0.37    0.05
   3   5   7    0.44    0.07
   3   5   7    0.42    0.05
   3   5   7    0.41    0.41
  -4  -5  -7    2.19    0.10
  -4  -5  -7    1.91    0.09
   4   5   7    2.18    0.14
   4   5   7    2.19    0.11
   4   5   7    1.90    0.10
   4   5   7    1.49    0.66
  -5  -5  -7    4.67    0.17
  -5  -5  -7    4.61    0.18
   5   5   7    4.51    0.18
   5   5   7    4.62    0.19
  -6  -5  -7    0.74    0.06
   6   5   7    0.67    0.04
   6   5   7    0.64    0.04
  -7  -5  -7    0.17    0.02
   7   5   7    0.26    0.02
   8  -6  -7    0.65    0.04
  -8   6   7    0.61    0.04
   7  -6  -7    1.21    0.06
   7  -6  -7    1.22    0.06
   7  -6  -7    1.21    0.07
  -7   6   7    1.23    0.06
   6  -6  -7    0.11    0.03
   6  -6  -7    0.10    0.02
   6  -6  -7    0.18    0.05
  -6   6   7    0.05    0.03
  -6   6   7    0.12    0.03
   5  -6  -7    6.41    0.50
   5  -6  -7    7.24    0.26
   5  -6  -7    6.99    0.26
   5  -6  -7    5.20    0.67
  -5   6   7    7.04    0.27
  -5   6   7    7.80    0.29
   4  -6  -7    2.09    0.45
   4  -6  -7    2.46    0.11
   4  -6  -7    2.41    0.11
   4  -6  -7    2.47    0.10
  -4   6   7    2.38    0.11
  -4   6   7    2.53    0.11
  -4   6   7    2.39    0.12
  -4   6   7    2.29    0.11
   3  -6  -7    0.63    0.06
   3  -6  -7    0.54    0.04
   3  -6  -7    0.60    0.05
   3  -6  -7    0.77    0.25
  -3   6   7    0.57    0.05
  -3   6   7    0.42    0.05
  -3   6   7    0.64    0.05
  -3   6   7    0.48    0.06
   2  -6  -7    9.66    0.34
   2  -6  -7    8.95    0.33
   2  -6  -7    9.75    0.55
   2  -6  -7    9.36    0.33
  -2   6   7    9.44    0.34
  -2   6   7    9.28    0.34
  -2   6   7    9.10    0.33
   1  -6  -7    0.29    0.15
   1  -6  -7    0.04    0.03
  -1   6   7    0.04    0.04
  -1   6   7    0.07    0.03
  -1   6   7    0.06    0.03
  -1   6   7    0.04    0.03
   0  -6  -7    0.06    0.18
   0  -6  -7    0.22    0.03
   0   6   7    0.16    0.03
   0   6   7    0.17    0.03
   0   6   7    0.09    0.04
   0   6   7    0.11    0.03
  -1  -6  -7    0.13    0.04
  -1  -6  -7    0.47    0.36
   1   6   7    0.13    0.04
   1   6   7    0.23    0.04
   1   6   7    0.17    0.03
   1   6   7    0.18    0.04
  -2  -6  -7    0.76    0.06
   2   6   7    0.63    0.07
   2   6   7    0.78    0.06
   2   6   7    0.88    0.08
   2   6   7    0.97    0.68
  -3  -6  -7    6.84    0.25
   3   6   7    6.37    0.25
   3   6   7    6.66    0.26
   3   6   7    6.68    0.25
   3   6   7    6.51    0.25
  -4  -6  -7    4.51    0.17
   4   6   7    4.64    0.18
   4   6   7    4.45    0.17
   4   6   7    3.65    0.17
   4   6   7    4.50    0.17
  -5  -6  -7    1.93    0.10
  -5  -6  -7    2.12    0.08
   5   6   7    2.17    0.09
  -6  -6  -7    0.07    0.02
   6   6   7    0.02    0.01
   6   6   7    0.04    0.02
   8  -7  -7    0.01    0.01
   7  -7  -7    1.15    0.05
   7  -7  -7    1.18    0.06
   7  -7  -7    1.28    0.06
  -7   7   7    1.20    0.06
   6  -7  -7    0.79    0.06
   6  -7  -7    0.83    0.05
   6  -7  -7    0.78    0.05
  -6   7   7    0.74    0.05
   5  -7  -7    0.28    0.04
   5  -7  -7    0.30    0.04
  -5   7   7    0.25    0.03
  -5   7   7    0.31    0.04
  -5   7   7    0.35    0.05
   4  -7  -7    0.96    0.27
   4  -7  -7    1.28    0.07
   4  -7  -7    1.23    0.07
   4  -7  -7    1.27    0.06
  -4   7   7    1.24    0.07
  -4   7   7    1.25    0.06
  -4   7   7    1.28    0.08
  -4   7   7    1.10    0.08
   3  -7  -7    5.09    0.47
   3  -7  -7    6.08    0.22
   3  -7  -7    5.82    0.21
   3  -7  -7    5.62    0.24
  -3   7   7    5.91    0.22
  -3   7   7    6.11    0.23
  -3   7   7    5.60    0.22
   2  -7  -7   15.59    0.81
   2  -7  -7   16.77    0.58
   2  -7  -7   16.33    0.57
  -2   7   7   16.74    0.58
  -2   7   7   16.73    0.58
  -2   7   7   16.58    0.58
   1  -7  -7    6.87    0.25
   1  -7  -7    6.13    0.50
  -1   7   7    6.98    0.26
  -1   7   7    7.15    0.26
  -1   7   7    7.01    0.26
  -1   7   7    7.11    0.26
   0  -7  -7    0.06    0.03
   0  -7  -7    0.32    0.29
   0   7   7    0.09    0.03
   0   7   7    0.05    0.03
   0   7   7    0.04    0.03
  -1  -7  -7    5.46    0.21
   1   7   7    5.70    0.22
   1   7   7    5.43    0.24
  -2  -7  -7    0.81    0.06
   2   7   7    0.69    0.06
   2   7   7    0.69    0.06
   2   7   7    0.75    0.05
   3   7   7    2.75    0.11
   3   7   7    2.80    0.12
   3   7   7    2.74    0.11
  -4  -7  -7    1.05    0.06
   4   7   7    1.25    0.06
   4   7   7    1.35    0.09
   5   7   7    0.32    0.03
   5   7   7    0.23    0.03
   7  -8  -7    0.24    0.02
   7  -8  -7    0.20    0.02
   6  -8  -7    1.42    0.06
   6  -8  -7    1.48    0.06
   6  -8  -7    1.39    0.07
   5  -8  -7    0.00    0.02
   5  -8  -7    0.03    0.03
  -5   8   7    0.01    0.03
  -5   8   7    0.07    0.02
   4  -8  -7    0.40    0.05
   4  -8  -7    0.51    0.04
   4  -8  -7    0.53    0.05
  -4   8   7    0.41    0.04
  -4   8   7    0.47    0.05
   3  -8  -7    6.71    0.24
   3  -8  -7    6.65    0.23
  -3   8   7    6.29    0.24
   2  -8  -7    7.94    0.28
   2  -8  -7    8.03    0.30
  -2   8   7    7.88    0.29
  -2   8   7    7.88    0.30
  -2   8   7    8.02    0.29
   1  -8  -7    6.83    0.25
  -1   8   7    6.59    0.25
  -1   8   7    6.54    0.25
   0  -8  -7    0.58    0.06
   0   8   7    0.60    0.05
   0   8   7    0.59    0.05
   0   8   7    0.60    0.06
  -1  -8  -7    0.10    0.03
   1   8   7    0.09    0.03
   1   8   7    0.07    0.03
   1   8   7    0.07    0.03
   2   8   7    0.08    0.03
   2   8   7    0.06    0.03
   3   8   7    0.28    0.04
   3   8   7    0.30    0.04
   3   8   7    0.26    0.04
   4   8   7    0.73    0.04
   4   8   7    0.74    0.04
   6  -9  -7    0.00    0.01
   5  -9  -7    1.04    0.06
   5  -9  -7    1.05    0.05
  -5   9   7    0.91    0.07
  -5   9   7    0.99    0.05
   4  -9  -7    1.07    0.05
   4  -9  -7    1.08    0.06
  -4   9   7    1.08    0.05
  -4   9   7    0.94    0.06
   3  -9  -7    0.06    0.02
   3  -9  -7    0.05    0.03
  -3   9   7    0.09    0.02
  -3   9   7    0.11    0.03
   2  -9  -7    0.06    0.02
  -2   9   7    0.02    0.02
  -2   9   7    0.01    0.02
   1  -9  -7   -0.01    0.03
  -1   9   7    0.01    0.02
  -1   9   7    0.03    0.02
   0  -9  -7    0.34    0.05
   0   9   7    0.32    0.04
   0   9   7    0.43    0.06
   1   9   7    0.25    0.03
   1   9   7    0.27    0.04
   2   9   7    0.02    0.02
   2   9   7    0.04    0.02
   2   9   7    0.03    0.02
   3   9   7    0.23    0.03
   4 -10  -7    0.02    0.01
  -3  10   7    0.08    0.02
  -3  10   7    0.07    0.02
  -2  10   7    0.90    0.05
  -2  10   7    0.93    0.05
  -1  10   7    4.90    0.17
  -1  10   7    4.65    0.17
   0  10   7    1.71    0.07
   0  10   7    1.55    0.07
   1  10   7    0.17    0.02
   2  10  -8    0.74    0.04
   1  10  -8    0.02    0.02
   1  10  -8    0.01    0.02
   1  10  -8    0.03    0.02
   0  10  -8    0.06    0.02
   0  10  -8    0.06    0.02
   0 -10   8    0.04    0.02
  -1  10  -8    0.07    0.02
   1 -10   8    0.08    0.02
   2 -10   8   -0.01    0.01
   4   9  -8    0.01    0.02
   4   9  -8    0.02    0.02
   3   9  -8    0.12    0.03
   3   9  -8    0.17    0.03
   2   9  -8    3.44    0.13
   2   9  -8    3.40    0.13
  -2  -9   8    3.36    0.13
  -2  -9   8    3.33    0.14
   1   9  -8    0.09    0.03
  -1  -9   8    0.10    0.04
   0   9  -8    0.44    0.05
   0  -9   8    0.44    0.05
   0  -9   8    0.31    0.04
  -1   9  -8    0.29    0.04
   1  -9   8    0.29    0.04
  -2   9  -8    1.58    0.07
   2  -9   8    1.37    0.07
   2  -9   8    1.58    0.07
   2  -9   8    1.39    0.09
  -3   9  -8    0.01    0.02
   3  -9   8    0.05    0.03
   3  -9   8    0.03    0.02
   3  -9   8    0.03    0.02
   4  -9   8    0.66    0.05
   4  -9   8    0.81    0.05
   5   8  -8    1.60    0.07
   5   8  -8    1.71    0.08
  -5  -8   8    1.43    0.07
   4   8  -8    2.27    0.11
   4   8  -8    2.16    0.10
  -4  -8   8    2.14    0.10
  -4  -8   8    2.15    0.09
   3   8  -8    0.64    0.06
   3   8  -8    0.64    0.05
  -3  -8   8    0.68    0.07
  -3  -8   8    0.67    0.05
   2   8  -8    0.82    0.06
  -2  -8   8    0.92    0.08
  -2  -8   8    0.75    0.07
   1   8  -8    0.69    0.06
  -1  -8   8    0.59    0.05
  -1  -8   8    0.67    0.06
   0   8  -8    0.24    0.03
   0   8  -8    0.25    0.04
   0  -8   8    0.27    0.05
   0  -8   8    0.22    0.03
  -1   8  -8    1.07    0.06
  -1   8  -8    1.11    0.07
   1  -8   8    1.11    0.08
   1  -8   8    1.12    0.07
   1  -8   8    1.10    0.06
  -2   8  -8    7.63    0.28
  -2   8  -8    7.81    0.29
   2  -8   8    7.80    0.28
   2  -8   8    7.84    0.28
   2  -8   8    8.13    0.30
   2  -8   8    7.99    0.28
  -3   8  -8    0.03    0.02
   3  -8   8    0.04    0.03
   3  -8   8    0.03    0.03
   3  -8   8    0.01    0.03
   3  -8   8    0.06    0.02
   4  -8   8    3.03    0.13
   4  -8   8    3.04    0.12
   4  -8   8    3.15    0.12
   4  -8   8    3.09    0.12
   5  -8   8    0.28    0.03
   5  -8   8    0.26    0.03
   5  -8   8    0.18    0.06
   6   7  -8    0.28    0.05
  -6  -7   8    0.19    0.03
  -6  -7   8    0.35    0.03
   5   7  -8    0.25    0.05
   5   7  -8    0.19    0.03
  -5  -7   8    0.17    0.04
  -5  -7   8    0.35    0.04
   4   7  -8    0.67    0.06
  -4  -7   8    0.49    0.06
  -4  -7   8    0.72    0.07
   3   7  -8    0.54    0.06
   3   7  -8    0.60    0.06
  -3  -7   8    0.63    0.07
  -3  -7   8    0.52    0.05
   2   7  -8    1.16    0.10
  -2  -7   8    1.27    0.09
  -2  -7   8    1.55    0.07
   1   7  -8    0.27    0.42
   1   7  -8    0.55    0.06
   1   7  -8    0.54    0.07
  -1  -7   8    0.59    0.07
  -1  -7   8    0.39    0.29
  -1  -7   8    0.70    0.06
   0   7  -8    0.17    0.40
   0   7  -8    0.01    0.03
   0   7  -8    0.01    0.03
   0  -7   8   -0.01    0.03
   0  -7   8   -0.18    0.25
   0  -7   8    0.03    0.04
   0  -7   8   -0.02    0.04
  -1   7  -8    0.83    0.44
  -1   7  -8    1.39    0.08
  -1   7  -8    1.24    0.07
   1  -7   8    1.29    0.07
   1  -7   8    1.33    0.09
  -2   7  -8    7.25    0.26
  -2   7  -8    7.65    0.28
   2  -7   8    5.57    0.69
   2  -7   8    7.66    0.27
   2  -7   8    7.53    0.27
   2  -7   8    7.34    0.27
   2  -7   8    7.61    0.28
  -3   7  -8    2.68    0.12
  -3   7  -8    2.71    0.10
  -3   7  -8    2.53    0.11
   3  -7   8    2.57    0.13
   3  -7   8    2.67    0.11
   3  -7   8    2.65    0.11
   3  -7   8    2.73    0.12
  -4   7  -8    0.05    0.02
   4  -7   8    0.02    0.03
   4  -7   8    0.01    0.03
   4  -7   8    0.04    0.03
   4  -7   8    0.06    0.04
  -5   7  -8    0.67    0.04
   5  -7   8    0.73    0.05
   5  -7   8    0.68    0.04
   5  -7   8    0.75    0.05
   5  -7   8    0.66    0.08
  -6   7  -8    0.08    0.01
   6  -7   8    0.08    0.02
   6  -7   8    0.08    0.02
   7   6  -8    0.05    0.02
  -7  -6   8    0.05    0.03
  -7  -6   8    0.06    0.03
  -7  -6   8    0.10    0.02
  -6  -6   8    1.51    0.07
  -6  -6   8    1.64    0.09
   5   6  -8   10.39    0.38
   5   6  -8   10.54    0.39
  -5  -6   8   11.08    0.39
  -5  -6   8   10.79    0.38
   4   6  -8    0.06    0.04
  -4  -6   8    0.14    0.04
  -4  -6   8    0.04    0.03
   3   6  -8    0.14    0.03
  -3  -6   8    0.20    0.05
  -3  -6   8    0.08    0.07
  -3  -6   8    0.12    0.03
   2   6  -8    0.06    0.03
   2   6  -8    0.17    0.39
  -2  -6   8    0.01    0.03
  -2  -6   8    0.17    0.04
  -2  -6   8    0.00    0.04
   1   6  -8    0.28    0.03
   1   6  -8    0.06    0.52
   1   6  -8    0.22    0.04
   1   6  -8    0.21    0.04
  -1  -6   8    0.18    0.04
  -1  -6   8    0.22    0.03
   0   6  -8    2.24    0.08
   0   6  -8    2.07    0.10
   0   6  -8    2.05    0.10
   0   6  -8    1.76    0.50
   0  -6   8    2.05    0.09
   0  -6   8    1.98    0.40
   0  -6   8    1.91    0.10
  -1   6  -8    0.06    0.03
  -1   6  -8    0.03    0.02
  -1   6  -8   -0.19    0.33
   1  -6   8    0.03    0.03
   1  -6   8    0.09    0.04
   1  -6   8    0.11    0.03
   1  -6   8    0.07    0.03
   1  -6   8    0.11    0.23
  -2   6  -8    4.87    0.19
  -2   6  -8    4.87    0.17
  -2   6  -8    4.64    0.60
   2  -6   8    3.45    0.46
   2  -6   8    4.79    0.18
   2  -6   8    4.63    0.19
   2  -6   8    4.84    0.18
   2  -6   8    4.79    0.18
  -3   6  -8    0.77    0.05
  -3   6  -8    0.39    0.46
  -3   6  -8    0.72    0.07
   3  -6   8    0.71    0.06
   3  -6   8    0.77    0.06
   3  -6   8    0.66    0.07
   3  -6   8    0.75    0.06
  -4   6  -8    0.01    0.02
   4  -6   8    0.03    0.03
   4  -6   8    0.00    0.02
   4  -6   8    0.03    0.04
   4  -6   8    0.00    0.03
  -5   6  -8    0.15    0.02
   5  -6   8    0.20    0.03
   5  -6   8    0.21    0.03
   5  -6   8    0.15    0.03
  -6   6  -8    0.09    0.02
   6  -6   8    0.10    0.02
   6  -6   8    0.10    0.02
  -7   6  -8    0.20    0.02
   7  -6   8    0.20    0.02
   7  -6   8    0.18    0.03
   8   5  -8    0.06    0.02
  -8  -5   8    0.10    0.04
  -8  -5   8    0.08    0.02
  -8  -5   8    0.05    0.03
   7   5  -8   -0.03    0.03
  -7  -5   8   -0.02    0.03
  -7  -5   8    0.00    0.02
  -7  -5   8   -0.04    0.03
   6   5  -8    0.44    0.06
   6   5  -8    0.44    0.06
  -6  -5   8    0.52    0.05
  -6  -5   8    0.47    0.07
  -6  -5   8    0.40    0.04
   5   5  -8    3.98    0.19
  -5  -5   8    4.01    0.17
  -5  -5   8    3.78    0.16
  -5  -5   8    3.94    0.15
   4   5  -8   10.11    0.34
   4   5  -8    9.93    0.36
  -4  -5   8    9.82    0.36
  -4  -5   8    9.91    0.36
  -4  -5   8    9.45    0.35
   3   5  -8    0.03    0.02
   3   5  -8   -0.15    0.36
   3   5  -8    0.02    0.03
  -3  -5   8    0.00    0.04
  -3  -5   8    0.01    0.04
   2   5  -8    0.14    0.27
   2   5  -8    0.28    0.03
  -2  -5   8    0.22    0.03
  -2  -5   8    0.29    0.05
  -2  -5   8    0.38    0.05
   1   5  -8    0.87    0.06
   1   5  -8    0.96    0.06
   1   5  -8    1.01    0.32
   1   5  -8    1.01    0.05
  -1  -5   8    0.87    0.07
  -1  -5   8    0.97    0.07
   0   5  -8    8.93    0.33
   0   5  -8    9.65    0.69
   0   5  -8    9.17    0.32
   0   5  -8    9.19    0.33
   0  -5   8    8.88    0.32
   0  -5   8    9.04    0.33
   0  -5   8    9.62    0.34
  -1   5  -8    0.70    0.06
  -1   5  -8    0.49    0.27
  -1   5  -8    0.64    0.04
   1  -5   8    0.79    0.05
   1  -5   8    0.75    0.06
   1  -5   8    0.71    0.05
   1  -5   8    0.73    0.23
   1  -5   8    0.56    0.07
  -2   5  -8   14.24    0.49
  -2   5  -8   13.34    0.85
  -2   5  -8   14.44    0.50
   2  -5   8   14.01    0.51
   2  -5   8   14.34    0.50
   2  -5   8   13.93    0.49
   2  -5   8   12.42    0.77
   2  -5   8   14.49    0.49
  -3   5  -8    2.07    0.11
  -3   5  -8    1.97    0.09
  -3   5  -8    2.05    0.12
  -3   5  -8    1.91    0.61
   3  -5   8    2.05    0.10
   3  -5   8    1.85    0.09
   3  -5   8    2.02    0.10
   3  -5   8    1.96    0.11
  -4   5  -8    1.09    0.06
  -4   5  -8    1.01    0.06
  -4   5  -8    1.05    0.09
   4  -5   8    1.16    0.07
   4  -5   8    1.01    0.07
   4  -5   8    1.18    0.07
   4  -5   8    1.11    0.06
   4  -5   8    1.07    0.08
  -5   5  -8    0.25    0.03
  -5   5  -8    0.33    0.04
  -5   5  -8    0.18    0.06
   5  -5   8    0.36    0.05
   5  -5   8    0.36    0.05
   5  -5   8    0.34    0.04
   5  -5   8    0.33    0.04
   5  -5   8    0.32    0.04
  -6   5  -8    4.71    0.18
   6  -5   8    4.96    0.18
   6  -5   8    4.72    0.18
   6  -5   8    4.89    0.18
  -7   5  -8    1.86    0.07
   7  -5   8    1.80    0.08
   7  -5   8    1.90    0.08
   7  -5   8    1.81    0.08
   8   4  -8    1.11    0.07
  -8  -4   8    1.11    0.07
  -8  -4   8    1.26    0.06
  -8  -4   8    1.49    0.09
  -8  -4   8    1.11    0.06
   7   4  -8    0.49    0.06
  -7  -4   8    0.60    0.06
  -7  -4   8    0.40    0.05
  -7  -4   8    0.44    0.06
   6   4  -8    2.39    0.10
   6   4  -8    2.07    0.11
  -6  -4   8    2.49    0.13
  -6  -4   8    2.37    0.11
  -6  -4   8    2.39    0.10
   5   4  -8    0.20    0.03
   5   4  -8    0.24    0.04
  -5  -4   8    0.14    0.05
  -5  -4   8    0.13    0.04
  -5  -4   8    0.19    0.03
   4   4  -8    0.60    0.45
   4   4  -8    0.38    0.04
   4   4  -8    0.40    0.05
  -4  -4   8    0.40    0.06
   3   4  -8    1.65    0.07
   3   4  -8    1.55    0.08
  -3  -4   8    1.47    0.09
  -3  -4   8    1.54    0.08
  -3  -4   8    1.64    0.09
   2   4  -8    3.43    0.13
   2   4  -8    3.46    0.13
  -2  -4   8    2.87    0.15
  -2  -4   8    3.05    0.34
  -2  -4   8    3.55    0.14
   1   4  -8    1.62    0.08
   1   4  -8    1.65    0.09
   1   4  -8    1.69    0.07
  -1  -4   8    1.76    0.09
  -1  -4   8    1.78    0.09
  -1  -4   8    1.78    0.08
   0   4  -8    0.96    0.05
   0   4  -8    0.84    0.06
   0   4  -8    0.83    0.06
   0  -4   8    0.89    0.07
  -1   4  -8   16.08    0.57
  -1   4  -8   15.36    0.52
  -1   4  -8   15.09    0.52
  -1   4  -8   15.19    0.53
   1  -4   8   15.15    0.53
   1  -4   8   14.70    0.53
   1  -4   8   14.75    0.52
   1  -4   8   14.86    0.74
  -2   4  -8   -0.04    0.23
  -2   4  -8    0.13    0.02
  -2   4  -8    0.16    0.03
  -2   4  -8    0.18    0.03
  -2   4  -8    0.10    0.04
   2  -4   8    0.21    0.19
   2  -4   8    0.10    0.04
   2  -4   8    0.15    0.03
   2  -4   8    0.18    0.03
  -3   4  -8    0.79    0.06
  -3   4  -8    0.63    0.34
  -3   4  -8    1.00    0.07
  -3   4  -8    0.84    0.08
   3  -4   8    0.88    0.06
   3  -4   8    0.85    0.06
   3  -4   8    0.93    0.06
   3  -4   8    0.88    0.07
   3  -4   8    0.87    0.06
  -4   4  -8   -0.44    1.00
  -4   4  -8    0.21    0.03
  -4   4  -8    0.25    0.05
  -4   4  -8    0.23    0.03
   4  -4   8    0.26    0.05
   4  -4   8    0.17    0.60
   4  -4   8    0.22    0.03
   4  -4   8    0.26    0.04
   4  -4   8    0.20    0.03
   4  -4   8    0.22    0.04
  -5   4  -8    0.81    0.09
  -5   4  -8    0.86    0.06
   5  -4   8    0.83    0.06
   5  -4   8    0.55    0.07
   5  -4   8    0.74    0.05
  -6   4  -8    1.80    0.08
  -6   4  -8    1.87    0.08
  -6   4  -8    1.75    0.12
   6  -4   8    1.93    0.09
   6  -4   8    1.87    0.09
   6  -4   8    1.93    0.09
  -7   4  -8    0.07    0.02
  -7   4  -8    0.10    0.02
   7  -4   8    0.05    0.02
   7  -4   8    0.09    0.02
   7  -4   8    0.09    0.02
   8  -4   8    0.02    0.01
   8  -4   8    0.02    0.01
  -9  -3   8    0.02    0.01
  -9  -3   8    0.01    0.01
  -9  -3   8    0.02    0.01
   8   3  -8    1.19    0.07
  -8  -3   8    1.18    0.07
  -8  -3   8    1.14    0.07
  -8  -3   8    1.29    0.07
  -8  -3   8    1.23    0.07
   7   3  -8    2.64    0.13
   7   3  -8    2.87    0.11
  -7  -3   8    2.76    0.15
  -7  -3   8    2.81    0.12
  -7  -3   8    2.82    0.12
   6   3  -8    5.22    0.22
   6   3  -8    5.72    0.21
  -6  -3   8    5.67    0.22
  -6  -3   8    5.74    0.23
  -6  -3   8    5.61    0.21
   5   3  -8    0.73    0.06
   5   3  -8    0.84    0.06
  -5  -3   8    0.81    0.06
  -5  -3   8    0.97    0.07
   4   3  -8    0.26    0.04
   4   3  -8    0.30    0.04
  -4  -3   8    0.32    0.05
  -4  -3   8    0.43    0.06
  -4  -3   8    0.23    0.03
   3   3  -8    0.36    0.06
   3   3  -8    0.18    0.03
   3   3  -8    0.24    0.03
  -3  -3   8    0.24    0.04
  -3  -3   8    0.18    0.04
  -3  -3   8    0.09    0.18
   2   3  -8    0.05    0.03
   2   3  -8    0.09    0.03
  -2  -3   8   -0.01    0.14
   1   3  -8    0.69    0.04
  -1  -3   8    0.79    0.06
   0   3  -8    7.53    0.28
   0   3  -8    6.65    0.25
   0  -3   8    8.21    1.40
   0  -3   8    6.99    0.26
  -1   3  -8    6.39    0.25
  -1   3  -8    7.35    0.27
  -1   3  -8    6.43    0.26
   1  -3   8    7.99    1.66
   1  -3   8    6.83    0.24
   1  -3   8    6.58    0.25
   1  -3   8    6.95    0.27
   1  -3   8    7.27    0.42
  -2   3  -8    0.02    0.02
  -2   3  -8    0.06    0.02
  -2   3  -8    0.06    0.03
   2  -3   8    0.06    0.03
   2  -3   8    0.01    0.03
   2  -3   8    0.09    0.03
   2  -3   8    0.00    0.02
   2  -3   8    0.01    0.02
   2  -3   8    0.07    0.17
  -3   3  -8    0.12    0.03
  -3   3  -8    0.15    0.02
  -3   3  -8    0.18    0.03
  -3   3  -8    0.20    0.05
   3  -3   8    0.17    0.03
   3  -3   8    0.21    0.04
   3  -3   8    0.19    0.03
   3  -3   8    0.18    0.03
   3  -3   8    0.17    0.03
   3  -3   8   -0.43    0.55
  -4   3  -8    0.08    0.05
  -4   3  -8   -0.33    0.46
  -4   3  -8    0.10    0.03
   4  -3   8   -0.69    0.55
  -5   3  -8    3.90    0.19
  -5   3  -8    3.65    0.15
  -5   3  -8    3.78    0.14
   5  -3   8    3.74    0.15
   5  -3   8    3.70    0.15
   5  -3   8    3.59    0.14
   5  -3   8    3.59    0.15
  -6   3  -8    0.51    0.07
  -6   3  -8    0.35    0.04
  -6   3  -8    0.40    0.04
   6  -3   8    0.50    0.05
   6  -3   8    0.44    0.05
   6  -3   8    0.40    0.05
  -7   3  -8    0.47    0.08
  -7   3  -8    0.43    0.03
  -7   3  -8    0.33    0.04
   7  -3   8    0.41    0.04
   7  -3   8    0.43    0.03
   7  -3   8    0.44    0.04
  -8   3  -8    0.05    0.02
  -8   3  -8    0.04    0.01
   8  -3   8    0.07    0.02
   8  -3   8    0.04    0.02
  -9  -2   8    0.06    0.02
  -9  -2   8    0.05    0.02
  -9  -2   8    0.04    0.02
  -9  -2   8    0.02    0.03
   8   2  -8    0.34    0.04
   8   2  -8    0.44    0.06
  -8  -2   8    0.31    0.05
  -8  -2   8    0.30    0.04
  -8  -2   8    0.40    0.04
   7   2  -8    0.17    0.03
  -7  -2   8    0.24    0.05
  -7  -2   8    0.17    0.04
  -7  -2   8    0.24    0.04
   6   2  -8    1.58    0.08
   6   2  -8    1.63    0.09
  -6  -2   8    1.42    0.09
  -6  -2   8    1.64    0.10
  -6  -2   8    1.48    0.08
   5   2  -8    5.07    0.20
   5   2  -8    4.96    0.20
   5   2  -8    5.13    0.20
  -5  -2   8    5.15    0.21
   4   2  -8   10.71    0.37
   4   2  -8   10.56    0.38
   4   2  -8    6.74    1.82
  -4  -2   8   11.11    0.39
  -4  -2   8   10.54    0.38
  -4  -2   8   10.32    0.55
  -4  -2   8   10.54    0.37
  -3  -2   8    0.24    0.03
  -3  -2   8    0.27    0.04
  -3  -2   8    0.16    0.13
   2   2  -8    3.64    0.25
  -2  -2   8    2.44    1.24
  -2  -2   8    3.27    0.26
  -2  -2   8    3.52    0.14
   1   2  -8   41.05    1.46
   1   2  -8   37.90    2.54
  -1  -2   8   38.30    1.35
  -1  -2   8   41.67    2.15
   0   2  -8    8.93    0.33
   0   2  -8    8.91    0.43
   0   2  -8    6.21    1.97
   0  -2   8   12.01    1.26
   0  -2   8    8.29    0.32
  -1   2  -8    6.45    0.35
  -1   2  -8    5.84    0.23
  -1   2  -8    6.50    0.25
   1  -2   8    7.15    1.28
   1  -2   8    6.55    0.37
   1  -2   8    6.20    0.23
  -2   2  -8    0.33    0.04
  -2   2  -8    0.33    0.03
  -2   2  -8    0.33    0.04
  -2   2  -8    0.36    0.05
  -2   2  -8    0.45    0.09
   2  -2   8    0.40    0.05
   2  -2   8    0.42    0.05
   2  -2   8    0.37    0.05
   2  -2   8    1.10    1.23
   2  -2   8    0.41    0.18
  -3   2  -8    1.94    0.09
  -3   2  -8    1.66    0.18
  -3   2  -8    2.01    0.09
  -3   2  -8    1.99    0.09
  -3   2  -8    1.97    0.08
   3  -2   8    2.04    0.09
   3  -2   8    1.94    0.09
   3  -2   8    1.93    0.09
   3  -2   8    1.94    0.08
   3  -2   8    1.96    0.09
   3  -2   8    1.16    0.54
   3  -2   8   -0.92    1.80
  -4   2  -8    0.14    0.03
  -4   2  -8    0.16    0.02
   4  -2   8    0.12    0.03
   4  -2   8    0.15    0.03
   4  -2   8    0.12    0.04
   4  -2   8    0.18    0.03
  -5   2  -8    1.44    0.08
  -5   2  -8    1.60    0.08
  -5   2  -8    1.55    0.07
   5  -2   8    1.50    0.08
   5  -2   8    1.49    0.08
   5  -2   8    1.50    0.08
  -6   2  -8    1.34    0.07
  -6   2  -8    1.35    0.07
  -6   2  -8    1.35    0.06
   6  -2   8    1.37    0.07
   6  -2   8    1.32    0.07
   6  -2   8    1.34    0.07
  -7   2  -8    2.61    0.10
  -7   2  -8    2.69    0.10
  -7   2  -8    2.34    0.13
   7  -2   8    2.56    0.10
  -8   2  -8    0.55    0.03
   8  -2   8    0.54    0.03
   9   1  -8    0.13    0.02
  -9  -1   8    0.17    0.03
  -9  -1   8    0.16    0.03
   8   1  -8    0.45    0.05
  -8  -1   8    0.41    0.05
  -8  -1   8    0.40    0.04
  -8  -1   8    0.43    0.05
  -8  -1   8    0.35    0.05
  -7  -1   8    0.06    0.04
   6   1  -8    2.44    0.10
   6   1  -8    2.62    0.12
  -6  -1   8    2.50    0.11
  -6  -1   8    2.54    0.12
  -6  -1   8    2.60    0.13
   5   1  -8    0.43    0.04
   5   1  -8    0.51    0.05
  -5  -1   8    0.53    0.06
  -5  -1   8    0.49    0.06
  -5  -1   8    0.46    0.05
   4   1  -8   11.38    0.39
   4   1  -8   11.55    0.40
   4   1  -8    7.89    1.49
  -4  -1   8   10.37    0.52
  -4  -1   8   11.24    0.39
  -4  -1   8   10.97    0.40
  -4  -1   8   12.07    0.41
   3   1  -8    0.38    0.13
   3   1  -8    0.30    0.05
  -3  -1   8    0.26    0.11
  -3  -1   8    0.33    0.05
  -3  -1   8    0.32    0.04
  -3  -1   8   -0.53    1.12
   2   1  -8   15.91    0.61
   2   1  -8   16.01    2.32
  -2  -1   8   16.08    1.44
  -2  -1   8   13.13    0.61
  -2  -1   8   14.82    0.52
   1   1  -8    0.56    0.05
   1   1  -8    0.71    0.06
   1   1  -8    0.65    0.13
  -1  -1   8    0.68    0.06
  -1  -1   8    0.90    0.66
   0   1  -8   72.39    2.66
   0   1  -8   75.80    2.56
   0  -1   8   73.72    2.55
   0  -1   8   80.73    3.17
  -1   1  -8    0.13    0.10
  -1   1  -8    0.08    0.04
  -1   1  -8    0.18    0.03
   1  -1   8    0.18    0.03
   1  -1   8    0.18    0.12
   1  -1   8    0.17    0.74
  -2   1  -8    0.07    0.02
  -2   1  -8    0.10    0.12
  -2   1  -8    0.03    0.02
   2  -1   8    0.07    0.02
   2  -1   8    0.06    0.02
   2  -1   8   -0.19    0.92
   2  -1   8    0.09    0.03
   2  -1   8    0.05    0.02
  -3   1  -8    2.73    0.22
  -3   1  -8    3.08    0.12
   3  -1   8    2.98    0.12
   3  -1   8    3.24    0.12
   3  -1   8    2.72    0.12
   3  -1   8    1.13    1.37
   3  -1   8    2.90    0.12
  -4   1  -8    0.09    0.03
  -4   1  -8    0.08    0.03
   4  -1   8    0.10    0.03
   4  -1   8   -0.02    0.03
  -5   1  -8    1.88    0.09
  -5   1  -8    1.78    0.09
   5  -1   8    1.93    0.09
   5  -1   8    2.00    0.09
   5  -1   8    1.81    0.09
  -6   1  -8    0.96    0.06
  -6   1  -8    1.03    0.05
  -6   1  -8    1.03    0.06
   6  -1   8    1.10    0.07
   6  -1   8    0.98    0.06
  -7   1  -8    1.53    0.08
  -7   1  -8    1.69    0.07
  -7   1  -8    1.73    0.08
  -7   1  -8    1.71    0.08
   7  -1   8    1.64    0.08
   7  -1   8    1.64    0.09
  -8   1  -8    0.13    0.02
   8  -1   8    0.11    0.02
   9   0  -8    0.14    0.02
  -9   0   8    0.15    0.03
  -9   0   8    0.14    0.03
   8   0  -8    0.81    0.06
  -8   0   8    0.76    0.06
  -8   0   8    0.78    0.07
  -8   0   8    0.60    0.06
  -8   0   8    0.76    0.06
  -8   0   8    0.71    0.05
   7   0  -8    3.04    0.13
  -7   0   8    3.00    0.13
  -7   0   8    2.98    0.12
  -7   0   8    2.97    0.14
  -7   0   8    2.95    0.13
   6   0  -8    0.77    0.05
   6   0  -8    0.79    0.07
  -6   0   8    0.78    0.07
  -6   0   8    0.72    0.05
  -6   0   8    0.78    0.08
  -6   0   8    0.72    0.07
   5   0  -8    7.52    3.86
   4   0  -8    0.05    0.03
   4   0  -8   -1.05    1.33
   4   0  -8    0.07    0.19
   4   0  -8    0.06    0.03
   4   0  -8    0.07    0.02
  -4   0   8   -0.06    0.14
  -4   0   8    0.04    0.02
  -4   0   8    0.06    0.03
  -4   0   8    0.09    0.03
  -4   0   8    0.07    0.05
   3   0  -8    2.28    0.10
   3   0  -8    2.14    0.20
  -3   0   8    2.56    0.11
  -3   0   8    2.19    0.97
  -3   0   8    2.46    0.22
   2   0  -8    1.94    0.20
   2   0  -8    2.03    0.08
  -2   0   8    1.81    0.70
  -2   0   8    1.91    0.09
   1   0  -8    0.58    0.12
   1   0  -8    0.47    0.04
   1   0  -8    0.43    0.05
  -1   0   8    0.97    0.57
  -1   0   8    0.40    0.05
   0   0  -8    4.68    0.17
   0   0  -8    4.87    0.19
   0   0  -8    4.57    0.28
   0   0   8    4.60    0.18
   0   0   8    4.51    0.69
  -1   0  -8    8.24    0.30
  -1   0  -8    9.09    0.46
   1   0   8    8.58    0.94
  -2   0  -8    1.31    0.07
  -2   0  -8    1.44    0.19
  -2   0  -8    1.39    0.07
   2   0   8    1.42    1.43
   2   0   8    1.38    0.07
   2   0   8    1.44    0.07
  -3   0  -8    7.54    0.26
  -3   0  -8    7.36    0.25
  -3   0  -8    7.25    0.41
   3   0   8    4.33    1.24
   3   0   8    6.87    0.26
   3   0   8    7.25    0.26
   3   0   8    7.11    0.26
   3   0   8    6.90    0.26
  -4   0  -8    8.12    0.29
  -4   0  -8    7.95    0.29
  -4   0  -8    7.93    0.29
   4   0   8    7.39    0.28
  -5   0  -8    1.85    0.10
  -5   0  -8    1.94    0.08
   5   0   8    1.97    0.09
   5   0   8    1.96    0.09
  -6   0  -8    0.24    0.04
  -6   0  -8    0.26    0.03
   6   0   8    0.21    0.03
   6   0   8    0.22    0.03
  -7   0  -8    1.08    0.06
  -7   0  -8    0.99    0.05
  -7   0  -8    1.04    0.06
   7   0   8    1.07    0.05
   7   0   8    0.97    0.06
  -8   0  -8    0.21    0.03
   9  -1  -8    0.14    0.02
  -9   1   8    0.14    0.03
  -9   1   8    0.09    0.03
  -9   1   8    0.11    0.02
  -8   1   8    0.67    0.06
  -8   1   8    0.62    0.04
  -8   1   8    0.75    0.06
  -8   1   8    0.67    0.06
   7  -1  -8    1.45    0.08
   7  -1  -8    1.34    0.09
  -7   1   8    1.46    0.08
  -7   1   8    1.56    0.09
  -7   1   8    1.34    0.07
  -7   1   8    1.36    0.09
   6  -1  -8    0.16    0.03
   6  -1  -8    0.16    0.04
  -6   1   8    0.17    0.04
  -6   1   8    0.14    0.03
  -6   1   8    0.10    0.04
  -6   1   8    0.15    0.05
  -6   1   8    0.18    0.04
   5  -1  -8    2.01    2.59
   5  -1  -8    1.55    0.09
   5  -1  -8    1.52    0.08
   5  -1  -8    1.40    0.06
   5  -1  -8    1.46    0.07
  -5   1   8    1.41    0.08
  -5   1   8    1.32    0.08
  -5   1   8    1.44    0.09
  -5   1   8    1.58    0.08
  -5   1   8    1.46    0.07
  -5   1   8    1.44    0.30
   4  -1  -8    2.64    0.23
   4  -1  -8    2.76    0.10
   4  -1  -8    2.75    0.11
   4  -1  -8    1.73    1.67
   4  -1  -8    2.36    0.25
   4  -1  -8    2.74    0.11
  -4   1   8    2.86    0.12
  -4   1   8    2.56    0.11
  -4   1   8    2.57    0.32
  -4   1   8    2.76    0.11
  -4   1   8    2.73    0.12
   3  -1  -8    0.64    0.05
   3  -1  -8    0.62    0.13
   3  -1  -8    0.65    0.05
   3  -1  -8    0.60    0.13
  -3   1   8    0.58    0.06
  -3   1   8    0.92    0.92
   2  -1  -8    0.05    0.02
   2  -1  -8    0.06    0.09
   2  -1  -8    0.05    0.09
  -2   1   8    0.37    0.65
  -2   1   8    0.00    0.03
   1  -1  -8    9.13    0.34
   1  -1  -8    9.77    0.35
   1  -1  -8    9.76    0.43
   1  -1  -8   10.13    0.49
  -1   1   8    9.26    0.86
   0  -1  -8   10.83    0.47
   0  -1  -8   10.66    0.38
   0  -1  -8   10.64    0.39
   0   1   8   12.53    0.91
  -1  -1  -8    0.61    0.14
  -1  -1  -8    0.13    0.03
   1   1   8   -0.01    0.57
   2   1   8    0.48    0.80
  -3  -1  -8    5.88    0.21
  -3  -1  -8    5.48    0.35
  -3  -1  -8    5.61    0.20
   3   1   8    5.45    0.21
   3   1   8    5.11    0.22
   3   1   8    5.64    0.21
   3   1   8    4.35    1.69
   3   1   8    5.56    0.20
  -4  -1  -8    3.95    0.15
  -4  -1  -8    3.99    0.16
   4   1   8    3.80    0.15
   4   1   8    3.65    0.15
  -5  -1  -8    1.65    0.09
  -5  -1  -8    1.70    0.08
   5   1   8    1.78    0.08
   5   1   8    1.77    0.09
  -6  -1  -8    0.48    0.04
  -6  -1  -8    0.39    0.05
   6   1   8    0.41    0.04
   6   1   8    0.45    0.05
  -7  -1  -8    0.02    0.02
  -7  -1  -8    0.02    0.02
  -7  -1  -8    0.02    0.03
   7   1   8    0.06    0.03
  -8  -1  -8    0.07    0.01
  -8  -1  -8    0.07    0.01
   9  -2  -8    0.65    0.04
  -9   2   8    0.59    0.05
  -9   2   8    0.61    0.04
   8  -2  -8    1.34    0.07
   8  -2  -8    1.23    0.06
  -8   2   8    1.36    0.07
  -8   2   8    1.39    0.08
  -8   2   8    1.32    0.07
   6  -2  -8    0.70    0.06
   6  -2  -8    0.87    0.06
   6  -2  -8    0.89    0.05
  -6   2   8    0.81    0.06
  -6   2   8    0.85    0.07
  -6   2   8    0.76    0.07
  -6   2   8    0.84    0.05
  -6   2   8    0.86    0.07
   5  -2  -8    1.96    0.09
   5  -2  -8    1.90    0.08
   5  -2  -8    1.90    0.28
   5  -2  -8    1.96    0.09
   5  -2  -8    1.94    0.09
  -5   2   8    1.93    0.09
  -5   2   8    1.99    0.09
  -5   2   8    1.80    0.08
  -5   2   8    1.89    0.09
  -5   2   8    1.99    0.10
   4  -2  -8    1.16    0.05
   4  -2  -8    1.12    0.06
   4  -2  -8    1.15    0.19
   4  -2  -8    1.08    0.06
   4  -2  -8   -0.83    2.19
  -4   2   8    1.19    0.07
  -4   2   8    0.98    0.05
  -4   2   8    0.91    0.06
  -4   2   8    1.10    0.06
   3  -2  -8    0.08    0.10
   3  -2  -8    0.14    0.02
   3  -2  -8    0.18    0.03
   3  -2  -8    0.15    0.02
  -3   2   8    0.18    0.03
  -3   2   8    0.16    0.03
  -3   2   8    0.23    0.04
   2  -2  -8    0.05    0.02
   2  -2  -8    0.03    0.10
  -2   2   8   -0.54    0.67
   1  -2  -8    0.12    0.02
   1  -2  -8    0.09    0.10
   1  -2  -8    0.01    0.09
   1  -2  -8    0.05    0.03
  -1   2   8    0.55    0.52
   0  -2  -8    0.05    0.10
   0  -2  -8    0.00    0.03
   0  -2  -8   -0.10    0.11
   0  -2  -8    0.03    0.02
  -1  -2  -8    1.91    0.20
  -1  -2  -8    1.58    0.08
   1   2   8    1.18    0.59
   1   2   8    1.65    0.07
   1   2   8    1.59    0.08
  -2  -2  -8    0.31    0.04
  -2  -2  -8    0.27    0.03
  -2  -2  -8    0.28    0.04
   2   2   8    0.31    0.04
   2   2   8    0.67    0.82
   2   2   8    0.31    0.04
  -3  -2  -8    1.34    0.06
  -3  -2  -8    1.31    0.21
  -3  -2  -8    1.20    0.08
  -3  -2  -8    1.31    0.07
   3   2   8    1.27    0.07
   3   2   8    1.25    0.06
  -4  -2  -8   22.41    0.77
   4   2   8   22.50    0.78
   4   2   8   22.47    0.77
  -5  -2  -8    4.43    0.17
  -5  -2  -8    4.61    0.18
   5   2   8    4.50    0.17
   5   2   8    4.66    0.18
   5   2   8    3.45    0.57
  -6  -2  -8    2.12    0.09
  -6  -2  -8    2.03    0.09
  -6  -2  -8    2.11    0.10
   6   2   8    2.09    0.09
   6   2   8    2.12    0.09
  -7  -2  -8    0.23    0.03
  -7  -2  -8    0.22    0.03
  -7  -2  -8    0.18    0.03
   7   2   8    0.20    0.03
  -8  -2  -8    0.26    0.02
  -8  -2  -8    0.19    0.02
   9  -3  -8    0.01    0.02
  -9   3   8   -0.01    0.02
  -9   3   8    0.02    0.01
   8  -3  -8    1.89    0.09
   8  -3  -8    1.81    0.08
  -8   3   8    1.70    0.09
  -8   3   8    1.79    0.08
   7  -3  -8    0.00    0.02
   7  -3  -8    0.01    0.02
   7  -3  -8   -0.01    0.03
  -7   3   8    0.01    0.03
  -7   3   8    0.03    0.03
  -7   3   8    0.02    0.03
   6  -3  -8    0.47    0.04
   6  -3  -8    0.45    0.05
   6  -3  -8    0.44    0.05
   6  -3  -8    0.39    0.04
  -6   3   8    0.51    0.05
  -6   3   8    0.47    0.05
  -6   3   8    0.47    0.06
  -6   3   8    0.40    0.05
   5  -3  -8    0.02    0.02
   5  -3  -8   -0.02    0.18
   5  -3  -8   -0.01    0.02
   5  -3  -8   -0.01    0.02
   5  -3  -8    0.00    0.03
  -5   3   8    0.00    0.03
  -5   3   8    0.04    0.03
   4  -3  -8    0.00    0.02
   4  -3  -8    0.02    0.02
   4  -3  -8    0.03    0.02
   4  -3  -8   -0.06    0.11
  -4   3   8    0.07    0.03
  -4   3   8   -0.06    0.03
  -4   3   8   -0.01    0.02
  -4   3   8    0.06    0.03
   3  -3  -8    1.20    0.06
   3  -3  -8    1.20    0.06
   3  -3  -8    1.24    0.06
   3  -3  -8    1.29    0.20
  -3   3   8    1.15    0.06
  -3   3   8    1.03    0.07
  -3   3   8    1.27    0.07
   2  -3  -8    3.89    0.29
   2  -3  -8    3.38    0.13
   2  -3  -8    3.33    0.15
  -2   3   8    3.55    0.14
  -2   3   8    3.55    0.15
  -2   3   8    4.17    0.16
  -2   3   8    3.66    0.15
   1  -3  -8    3.79    0.17
   1  -3  -8    4.58    0.31
   1  -3  -8    4.50    0.16
  -1   3   8    4.33    0.16
  -1   3   8    3.44    0.74
  -1   3   8    4.31    0.17
  -1   3   8    4.41    0.16
   0  -3  -8    2.10    0.09
   0  -3  -8    2.06    0.23
   0  -3  -8    1.95    0.19
   0   3   8    2.14    0.09
   0   3   8    2.02    0.65
   0   3   8    1.94    0.08
   0   3   8    1.83    0.10
   0   3   8    2.00    0.09
  -1  -3  -8    0.48    0.06
  -1  -3  -8    0.26    0.15
   1   3   8    0.50    0.05
   1   3   8    0.47    0.05
   1   3   8    0.44    0.70
   1   3   8    0.47    0.04
  -2  -3  -8    3.85    0.15
  -2  -3  -8    4.05    0.15
  -2  -3  -8    3.75    0.15
  -2  -3  -8    4.20    0.41
   2   3   8    4.00    0.16
   2   3   8    3.93    0.17
   2   3   8    3.41    0.92
   2   3   8    3.94    0.15
   2   3   8    3.89    0.15
  -3  -3  -8    1.29    0.23
  -3  -3  -8    1.34    0.07
  -3  -3  -8    1.26    0.08
  -3  -3  -8    1.36    0.07
   3   3   8    1.23    0.09
   3   3   8    1.25    0.09
  -4  -3  -8   21.82    0.73
  -4  -3  -8   21.26    0.72
  -4  -3  -8   20.73    0.91
  -4  -3  -8   20.77    0.72
   4   3   8   20.90    0.73
   4   3   8   20.69    1.15
   4   3   8   20.51    0.74
   4   3   8   21.10    0.72
  -5  -3  -8    0.97    0.05
  -5  -3  -8    0.93    0.06
  -5  -3  -8    0.89    0.07
   5   3   8    0.97    0.06
   5   3   8    0.76    0.05
   5   3   8    1.00    0.51
  -6  -3  -8    0.71    0.04
  -6  -3  -8    0.66    0.06
   6   3   8    0.67    0.05
  -7  -3  -8    0.56    0.04
  -7  -3  -8    0.62    0.04
  -7  -3  -8    0.62    0.03
   7   3   8    0.59    0.04
   9  -4  -8    0.01    0.01
   9  -4  -8    0.00    0.02
  -9   4   8    0.02    0.03
   8  -4  -8    0.11    0.03
  -8   4   8    0.14    0.05
   7  -4  -8    0.57    0.05
   7  -4  -8    0.54    0.04
   7  -4  -8    0.51    0.06
   7  -4  -8    0.43    0.06
  -7   4   8    0.57    0.06
  -7   4   8    0.54    0.04
   6  -4  -8    4.57    0.17
   6  -4  -8    4.38    0.18
   6  -4  -8    4.58    0.18
   6  -4  -8    4.57    0.18
   6  -4  -8    4.37    0.57
  -6   4   8    4.40    0.18
  -6   4   8    4.75    0.18
  -6   4   8    4.53    0.17
   5  -4  -8    0.82    0.06
   5  -4  -8    0.73    0.05
   5  -4  -8    0.90    0.23
   5  -4  -8    0.83    0.07
   5  -4  -8    0.71    0.06
  -5   4   8    0.75    0.05
  -5   4   8    0.71    0.06
  -5   4   8    0.75    0.06
  -5   4   8    0.77    0.06
   4  -4  -8    0.79    0.07
   4  -4  -8    0.66    0.05
   4  -4  -8    0.48    0.18
  -4   4   8    0.55    0.07
  -4   4   8    0.64    0.05
  -4   4   8    0.56    0.06
   3  -4  -8    1.55    0.07
   3  -4  -8    1.52    0.07
   3  -4  -8    1.58    0.08
   3  -4  -8    1.53    0.23
  -3   4   8    1.57    0.09
  -3   4   8    1.51    0.08
  -3   4   8    1.46    0.08
   2  -4  -8    7.08    0.42
   2  -4  -8    7.77    0.27
   2  -4  -8    6.89    0.27
   2  -4  -8    7.14    0.26
  -2   4   8    7.58    0.27
  -2   4   8    7.42    0.26
  -2   4   8    7.42    0.27
  -2   4   8    7.21    0.26
  -2   4   8    7.53    0.27
   1  -4  -8   -0.05    0.11
   1  -4  -8    0.04    0.02
   1  -4  -8   -0.02    0.02
  -1   4   8    0.04    0.02
  -1   4   8    0.03    0.02
  -1   4   8    0.06    0.03
  -1   4   8    0.08    0.03
  -1   4   8    0.05    0.02
   0  -4  -8    0.56    0.18
   0  -4  -8    0.75    0.05
   0  -4  -8    0.78    0.17
   0  -4  -8    0.83    0.05
   0   4   8    0.81    0.06
   0   4   8    0.78    0.05
   0   4   8    0.76    0.05
   0   4   8    0.74    0.04
   0   4   8    0.78    0.06
  -1  -4  -8    0.30    0.19
   1   4   8   -0.66    0.88
  -2  -4  -8   11.90    0.68
  -2  -4  -8   13.55    0.47
  -2  -4  -8   12.94    0.46
   2   4   8   12.52    0.49
   2   4   8   12.98    0.46
   2   4   8   13.16    0.47
   2   4   8   13.41    0.79
   2   4   8   14.69    0.50
  -3  -4  -8   17.03    0.58
  -3  -4  -8   16.40    0.57
  -3  -4  -8   14.70    0.74
  -3  -4  -8   16.30    0.57
   3   4   8   17.08    0.58
   3   4   8   15.70    0.97
   3   4   8   16.89    0.59
   3   4   8   16.72    0.57
   3   4   8   17.08    0.58
  -4  -4  -8    1.29    0.07
  -4  -4  -8    1.12    0.07
   4   4   8    1.24    0.09
   4   4   8    1.25    0.07
   4   4   8    0.89    0.48
  -5  -4  -8    3.77    0.16
  -5  -4  -8    3.94    0.15
  -5  -4  -8    3.87    0.15
   5   4   8    3.92    0.15
   5   4   8    3.90    0.15
  -6  -4  -8    0.59    0.05
  -6  -4  -8    0.64    0.04
   6   4   8    0.61    0.04
  -7  -4  -8    0.16    0.03
  -7  -4  -8    0.15    0.02
   7   4   8    0.16    0.02
   7   4   8    0.19    0.02
  -9   5   8    0.07    0.01
   8  -5  -8    0.51    0.04
   8  -5  -8    0.56    0.04
  -8   5   8    0.56    0.04
   7  -5  -8    0.04    0.02
   7  -5  -8    0.03    0.03
   7  -5  -8    0.07    0.03
   7  -5  -8   -0.08    0.03
  -7   5   8    0.04    0.03
   6  -5  -8    0.02    0.02
   6  -5  -8    0.04    0.03
   6  -5  -8    0.03    0.03
  -6   5   8    0.10    0.03
  -6   5   8    0.00    0.03
   5  -5  -8    3.33    0.13
   5  -5  -8    2.95    0.38
   5  -5  -8    3.50    0.14
   5  -5  -8    3.34    0.14
  -5   5   8    3.40    0.14
  -5   5   8    3.19    0.13
  -5   5   8    3.34    0.14
  -5   5   8    3.37    0.15
   4  -5  -8    9.33    0.33
   4  -5  -8    9.58    0.34
   4  -5  -8    9.38    0.34
  -4   5   8    9.35    0.34
  -4   5   8    9.35    0.34
  -4   5   8    9.41    0.34
  -4   5   8    9.56    0.34
   3  -5  -8   20.79    0.78
   3  -5  -8   22.69    0.77
   3  -5  -8   23.03    0.98
  -3   5   8   22.73    0.77
   2  -5  -8    5.51    0.40
   2  -5  -8    5.52    0.20
   2  -5  -8    5.74    0.21
   2  -5  -8    5.41    0.20
  -2   5   8    5.05    0.23
  -2   5   8    5.62    0.21
  -2   5   8    5.69    0.20
   1  -5  -8    0.59    0.16
   1  -5  -8    0.42    0.03
   1  -5  -8    0.48    0.05
   1  -5  -8    0.42    0.05
  -1   5   8    0.52    0.05
  -1   5   8    0.52    0.06
  -1   5   8    0.56    0.05
  -1   5   8    0.46    0.05
   0  -5  -8    0.15    0.03
   0  -5  -8    0.33    0.20
   0  -5  -8    0.05    0.15
   0   5   8    0.17    0.03
  -1  -5  -8    2.75    0.35
  -1  -5  -8    3.29    0.13
   1   5   8    3.19    0.13
   1   5   8    2.28    0.52
   1   5   8    3.27    0.13
   1   5   8    3.19    0.14
  -2  -5  -8    0.42    0.49
  -2  -5  -8    0.37    0.05
  -2  -5  -8    0.59    0.07
   2   5   8   -0.22    0.53
   2   5   8    0.34    0.05
   2   5   8    0.32    0.05
  -3  -5  -8    4.65    0.18
   3   5   8    4.55    0.20
   3   5   8    4.69    0.18
   3   5   8    3.77    0.66
   3   5   8    4.77    0.19
  -4  -5  -8    0.44    0.07
   4   5   8    0.38    0.05
   4   5   8    0.42    0.06
  -5  -5  -8    0.09    0.03
  -5  -5  -8    0.14    0.02
   5   5   8    0.09    0.02
   5   5   8    0.10    0.03
  -6  -5  -8    0.12    0.02
  -6  -5  -8    0.09    0.02
   6   5   8    0.11    0.02
   6   5   8    0.11    0.02
   8  -6  -8    0.23    0.02
  -8   6   8    0.22    0.03
   7  -6  -8    0.05    0.02
   7  -6  -8    0.05    0.03
   6  -6  -8    0.55    0.05
   6  -6  -8    0.51    0.04
   6  -6  -8    0.54    0.05
  -6   6   8    0.52    0.05
   5  -6  -8    0.54    0.05
   5  -6  -8    0.57    0.05
   5  -6  -8    0.60    0.05
   5  -6  -8    0.35    0.27
  -5   6   8    0.63    0.06
  -5   6   8    0.55    0.06
  -5   6   8    0.52    0.05
  -5   6   8    0.53    0.05
   4  -6  -8   20.84    0.70
   4  -6  -8   20.96    0.71
   4  -6  -8   20.46    0.70
   4  -6  -8   19.39    0.94
  -4   6   8   20.45    0.71
  -4   6   8   20.53    0.70
  -4   6   8   20.22    0.71
  -4   6   8   19.39    0.70
   3  -6  -8    5.35    0.43
   3  -6  -8    6.20    0.22
   3  -6  -8    5.78    0.22
   3  -6  -8    6.04    0.21
  -3   6   8    5.61    0.22
  -3   6   8    5.67    0.21
  -3   6   8    5.71    0.22
  -3   6   8    5.82    0.23
   2  -6  -8    7.57    0.51
   2  -6  -8    8.14    0.29
   2  -6  -8    7.94    0.29
   2  -6  -8    8.50    0.30
  -2   6   8    7.87    0.29
  -2   6   8    8.16    0.30
  -2   6   8    8.26    0.30
   1  -6  -8   -0.07    0.19
   1  -6  -8    0.03    0.03
   1  -6  -8    0.02    0.02
  -1   6   8    0.04    0.03
  -1   6   8   -0.01    0.02
  -1   6   8    0.02    0.03
  -1   6   8    0.01    0.04
   0  -6  -8   -0.21    0.34
   0  -6  -8    0.09    0.22
   0  -6  -8    0.00    0.03
   0   6   8    0.02    0.03
   0   6   8    0.01    0.03
   0   6   8    0.01    0.03
   0   6   8   -0.01    0.04
  -1  -6  -8    1.81    0.09
   1   6   8    1.81    0.10
   1   6   8    1.84    0.09
   1   6   8    1.87    0.10
   1   6   8    1.85    0.09
  -2  -6  -8    0.44    0.05
   2   6   8    0.45    0.05
   2   6   8    0.43    0.05
  -3  -6  -8    0.18    0.03
  -3  -6  -8    0.14    0.03
   3   6   8    0.15    0.03
   3   6   8    0.14    0.03
   3   6   8    0.09    0.04
  -4  -6  -8    0.59    0.05
  -4  -6  -8    0.62    0.04
   4   6   8    0.44    0.05
   4   6   8    0.58    0.05
   4   6   8    0.63    0.05
  -5  -6  -8    0.51    0.04
  -5  -6  -8    0.38    0.03
   5   6   8    0.41    0.04
   5   6   8    0.48    0.04
   6   6   8    0.01    0.02
   7  -7  -8    0.01    0.01
   7  -7  -8    0.01    0.03
   7  -7  -8    0.00    0.02
  -7   7   8   -0.01    0.01
   6  -7  -8    0.02    0.02
   6  -7  -8    0.02    0.02
   6  -7  -8    0.03    0.02
  -6   7   8    0.01    0.02
   5  -7  -8    1.09    0.07
   5  -7  -8    1.16    0.06
   5  -7  -8    1.18    0.06
  -5   7   8    1.12    0.08
  -5   7   8    1.17    0.07
  -5   7   8    1.12    0.06
  -5   7   8    1.13    0.07
   4  -7  -8    0.13    0.03
   4  -7  -8    0.09    0.03
  -4   7   8    0.09    0.04
  -4   7   8    0.11    0.02
  -4   7   8    0.09    0.02
  -4   7   8    0.10    0.03
   3  -7  -8    0.23    0.03
   3  -7  -8    0.26    0.03
   3  -7  -8    0.27    0.04
   3  -7  -8    0.16    0.23
  -3   7   8    0.24    0.03
  -3   7   8    0.27    0.04
  -3   7   8    0.31    0.05
   2  -7  -8    0.07    0.03
   2  -7  -8    0.28    0.27
   2  -7  -8    0.14    0.03
  -2   7   8    0.10    0.06
   1  -7  -8    1.98    0.36
   1  -7  -8    2.22    0.10
   1  -7  -8    2.07    0.09
  -1   7   8    2.34    0.11
  -1   7   8    2.39    0.11
  -1   7   8    2.54    0.12
   0  -7  -8    0.37    0.34
   0  -7  -8    0.61    0.05
   0   7   8    0.48    0.05
   0   7   8    0.44    0.06
   0   7   8    0.59    0.07
   0   7   8    0.62    0.07
   1   7   8    0.62    0.05
   1   7   8    0.71    0.06
   1   7   8    0.73    0.06
  -2  -7  -8    2.27    0.10
   2   7   8    2.28    0.10
   2   7   8    2.32    0.10
   2   7   8    2.29    0.10
  -3  -7  -8    1.22    0.10
   3   7   8    1.10    0.06
   3   7   8    1.16    0.06
   3   7   8    1.12    0.06
  -4  -7  -8    0.00    0.03
   4   7   8    0.02    0.02
   4   7   8    0.01    0.02
   5   7   8    0.04    0.02
   5   7   8    0.03    0.01
   6  -8  -8    0.02    0.02
   6  -8  -8    0.03    0.01
   5  -8  -8    0.04    0.02
   5  -8  -8    0.05    0.03
   5  -8  -8    0.03    0.02
  -5   8   8    0.02    0.02
  -5   8   8    0.01    0.02
   4  -8  -8    0.04    0.02
   4  -8  -8    0.05    0.02
   4  -8  -8    0.07    0.03
  -4   8   8    0.03    0.03
   3  -8  -8    1.11    0.06
   3  -8  -8    1.12    0.07
   3  -8  -8    0.97    0.06
  -3   8   8    1.01    0.06
  -3   8   8    1.08    0.07
  -3   8   8    0.98    0.06
   2  -8  -8    3.16    0.12
   2  -8  -8    3.24    0.13
  -2   8   8    3.22    0.14
  -2   8   8    3.20    0.13
  -2   8   8    3.27    0.14
   1  -8  -8    1.90    0.09
   1  -8  -8    1.61    0.09
  -1   8   8    1.90    0.09
  -1   8   8    1.89    0.09
   0  -8  -8    0.53    0.05
   0   8   8    0.45    0.05
   0   8   8    0.54    0.05
   0   8   8    0.50    0.05
   1   8   8   -0.01    0.03
   1   8   8    0.03    0.02
   1   8   8   -0.04    0.02
  -2  -8  -8    1.04    0.07
   2   8   8    1.28    0.07
   2   8   8    1.35    0.06
   2   8   8    1.35    0.07
   3   8   8    0.04    0.02
   3   8   8    0.05    0.02
   4   8   8    0.06    0.02
   4   8   8    0.06    0.01
   5  -9  -8    0.31    0.03
   4  -9  -8    0.13    0.03
   4  -9  -8    0.14    0.02
  -4   9   8    0.16    0.02
  -4   9   8    0.14    0.02
   3  -9  -8    0.31    0.03
   3  -9  -8    0.29    0.04
  -3   9   8    0.34    0.04
  -3   9   8    0.25    0.03
   2  -9  -8    0.39    0.04
  -2   9   8    0.44    0.04
  -2   9   8    0.39    0.04
   1  -9  -8    1.29    0.06
   1  -9  -8    1.28    0.07
  -1   9   8    1.37    0.07
  -1   9   8    1.34    0.06
   0  -9  -8    0.72    0.06
   0   9   8    0.87    0.05
   0   9   8    0.96    0.06
   1   9   8    0.03    0.02
   1   9   8    0.03    0.02
   2   9   8    2.42    0.10
  -2  10   8    0.19    0.03
  -1  10   8    0.34    0.03
  -1  10   8    0.37    0.03
   0  10  -9    0.74    0.04
   3   9  -9    0.46    0.04
   3   9  -9    0.49    0.04
   2   9  -9    2.81    0.11
  -2  -9   9    2.75    0.10
  -2  -9   9    2.45    0.11
   1   9  -9    2.42    0.09
  -1  -9   9    2.05    0.10
  -1  -9   9    2.36    0.10
   0   9  -9    0.89    0.05
   0  -9   9    0.92    0.05
   0  -9   9    0.81    0.06
  -1   9  -9    0.64    0.04
   1  -9   9    0.72    0.06
   1  -9   9    0.67    0.04
  -2   9  -9    0.12    0.02
   2  -9   9    0.10    0.03
   2  -9   9    0.10    0.02
   2  -9   9    0.09    0.03
   3  -9   9    0.04    0.02
   3  -9   9    0.04    0.03
   5   8  -9    0.05    0.02
   5   8  -9    0.06    0.03
  -5  -8   9    0.06    0.02
   4   8  -9    0.57    0.05
   4   8  -9    0.57    0.04
  -4  -8   9    0.55    0.06
  -4  -8   9    0.55    0.04
   3   8  -9    0.10    0.05
  -3  -8   9    0.03    0.03
  -3  -8   9    0.13    0.02
   2   8  -9    0.53    0.05
   2   8  -9    0.57    0.05
  -2  -8   9    0.54    0.06
  -2  -8   9    0.48    0.05
   1   8  -9    0.45    0.05
  -1  -8   9    0.44    0.06
  -1  -8   9    0.36    0.04
   0   8  -9    1.91    0.09
   0  -8   9    1.83    0.09
   0  -8   9    1.95    0.10
   0  -8   9    2.20    0.09
  -1   8  -9    0.63    0.05
   1  -8   9    0.71    0.05
   1  -8   9    0.67    0.06
   1  -8   9    0.69    0.07
  -2   8  -9    0.98    0.05
   2  -8   9    0.96    0.06
   2  -8   9    1.06    0.07
   2  -8   9    1.03    0.06
   3  -8   9    1.83    0.09
   3  -8   9    1.90    0.08
   3  -8   9    1.88    0.08
   3  -8   9    1.86    0.08
   4  -8   9    0.53    0.05
   4  -8   9    0.45    0.05
   4  -8   9    0.53    0.04
   4  -8   9    0.53    0.04
   5  -8   9    0.01    0.02
   6   7  -9    0.45    0.06
  -6  -7   9    0.40    0.03
   5   7  -9    3.79    0.15
   5   7  -9    3.58    0.14
  -5  -7   9    3.75    0.14
  -5  -7   9    3.71    0.16
   4   7  -9    1.98    0.10
  -4  -7   9    2.15    0.09
  -4  -7   9    2.09    0.11
   3   7  -9    0.05    0.03
   3   7  -9    0.03    0.03
  -3  -7   9    0.04    0.04
  -3  -7   9    0.04    0.03
   2   7  -9    0.40    0.05
  -2  -7   9    0.45    0.07
  -2  -7   9    0.28    0.04
  -2  -7   9    0.32    0.05
   1   7  -9    0.44    0.05
   1   7  -9    0.29    0.49
  -1  -7   9    0.30    0.05
  -1  -7   9    0.44    0.06
  -1  -7   9    0.30    0.30
  -1  -7   9    0.42    0.05
   0   7  -9    0.12    0.47
   0   7  -9    0.12    0.03
   0   7  -9    0.14    0.02
   0  -7   9    0.21    0.04
   0  -7   9    0.15    0.04
   0  -7   9    0.36    0.34
  -1   7  -9    2.87    0.13
  -1   7  -9    2.89    0.11
  -1   7  -9    2.12    0.54
  -1   7  -9    2.88    0.12
   1  -7   9    1.76    0.42
   1  -7   9    2.83    0.12
   1  -7   9    2.95    0.14
   1  -7   9    2.82    0.12
  -2   7  -9    0.29    0.04
  -2   7  -9    0.31    0.03
   2  -7   9    0.28    0.03
   2  -7   9    0.22    0.04
   2  -7   9    0.27    0.03
   2  -7   9    0.25    0.05
  -3   7  -9    0.65    0.04
  -3   7  -9    0.61    0.05
   3  -7   9    0.65    0.05
   3  -7   9    0.54    0.07
   3  -7   9    0.64    0.06
   3  -7   9    0.71    0.05
  -4   7  -9    0.96    0.05
   4  -7   9    1.03    0.07
   4  -7   9    0.92    0.07
   4  -7   9    1.04    0.06
   4  -7   9    0.95    0.05
  -5   7  -9    3.93    0.14
   5  -7   9    4.04    0.14
   5  -7   9    4.11    0.15
   5  -7   9    3.94    0.15
   6  -7   9    1.15    0.05
   6  -7   9    1.13    0.05
  -7  -6   9    0.01    0.02
  -7  -6   9    0.01    0.01
   6   6  -9    0.08    0.03
  -6  -6   9    0.03    0.03
  -6  -6   9    0.08    0.02
   5   6  -9    0.33    0.05
   5   6  -9    0.21    0.04
  -5  -6   9    0.26    0.05
  -5  -6   9    0.39    0.05
   4   6  -9    0.29    0.04
  -4  -6   9    0.30    0.05
  -4  -6   9    0.28    0.04
  -4  -6   9    0.27    0.03
   3   6  -9    2.03    0.10
   3   6  -9    2.09    0.12
  -3  -6   9    2.13    0.11
  -3  -6   9    2.16    0.12
   2   6  -9    0.04    0.02
   2   6  -9    0.13    0.42
   2   6  -9    0.02    0.03
  -2  -6   9    0.03    0.03
  -2  -6   9   -0.07    0.04
  -2  -6   9    0.03    0.04
   1   6  -9    2.56    0.12
   1   6  -9    2.81    0.10
   1   6  -9    2.82    0.54
  -1  -6   9    2.70    0.12
  -1  -6   9    2.53    0.11
  -1  -6   9    2.77    0.13
   0   6  -9    0.30    0.03
   0   6  -9    0.40    0.35
   0   6  -9    0.35    0.05
   0  -6   9    0.41    0.05
   0  -6   9    0.40    0.24
   0  -6   9    0.25    0.04
   0  -6   9    0.32    0.06
  -1   6  -9    0.16    0.03
  -1   6  -9   -0.17    0.36
  -1   6  -9    0.14    0.04
  -1   6  -9    0.17    0.02
   1  -6   9    0.15    0.03
   1  -6   9    0.12    0.04
   1  -6   9    0.12    0.03
   1  -6   9    0.12    0.03
   1  -6   9    0.05    0.27
  -2   6  -9    0.50    0.45
  -2   6  -9    0.53    0.05
  -2   6  -9    0.51    0.04
   2  -6   9    0.48    0.05
   2  -6   9    0.42    0.05
   2  -6   9    0.50    0.32
   2  -6   9    0.56    0.07
   2  -6   9    0.49    0.06
  -3   6  -9    0.29    0.60
  -3   6  -9    0.11    0.02
   3  -6   9    0.10    0.03
   3  -6   9    0.12    0.03
   3  -6   9    0.15    0.03
   3  -6   9    0.11    0.04
  -4   6  -9    1.55    0.07
   4  -6   9    1.63    0.08
   4  -6   9    1.54    0.09
   4  -6   9    1.53    0.08
   4  -6   9    1.54    0.07
  -5   6  -9    0.24    0.03
   5  -6   9    0.20    0.04
   5  -6   9    0.28    0.03
   5  -6   9    0.26    0.03
  -6   6  -9    1.58    0.06
   6  -6   9    1.62    0.07
   6  -6   9    1.47    0.07
   6  -6   9    1.61    0.07
  -8  -5   9   -0.01    0.01
  -7  -5   9    0.22    0.03
  -7  -5   9    0.21    0.03
   6   5  -9   -0.04    0.03
  -6  -5   9    0.03    0.04
  -6  -5   9    0.04    0.02
  -6  -5   9    0.03    0.04
   5   5  -9    0.16    0.05
   5   5  -9    0.16    0.04
  -5  -5   9    0.18    0.05
  -5  -5   9    0.14    0.03
   4   5  -9   -0.73    0.87
  -4  -5   9    0.19    0.04
  -4  -5   9    0.20    0.04
   3   5  -9    0.66    0.05
   3   5  -9   -0.14    0.41
   3   5  -9    0.63    0.06
   3   5  -9    0.66    0.06
  -3  -5   9    0.59    0.06
  -3  -5   9    0.70    0.07
  -3  -5   9    0.55    0.06
   2   5  -9    3.05    0.11
   2   5  -9    2.21    0.44
   2   5  -9    2.83    0.12
  -2  -5   9    2.84    0.14
  -2  -5   9    2.86    0.13
  -2  -5   9    2.83    0.12
   1   5  -9    0.57    0.05
   1   5  -9    0.71    0.04
   1   5  -9    0.53    0.31
  -1  -5   9    0.67    0.07
   0   5  -9    1.03    0.34
   0   5  -9    1.24    0.07
   0   5  -9    1.29    0.06
   0  -5   9    1.27    0.09
   0  -5   9    1.25    0.07
  -1   5  -9    0.43    0.31
  -1   5  -9    0.42    0.06
  -1   5  -9    0.35    0.04
   1  -5   9    0.42    0.05
   1  -5   9    0.41    0.05
   1  -5   9    0.46    0.06
   1  -5   9    0.31    0.21
  -2   5  -9   -0.47    0.32
  -2   5  -9    0.02    0.02
  -2   5  -9   -0.04    0.03
   2  -5   9   -0.01    0.03
   2  -5   9    0.00    0.03
   2  -5   9   -0.01    0.03
   2  -5   9   -0.09    0.27
   2  -5   9    0.03    0.03
  -3   5  -9    0.53    0.47
  -3   5  -9    0.70    0.05
   3  -5   9    0.69    0.07
   3  -5   9    0.66    0.06
   3  -5   9    0.65    0.06
   3  -5   9    0.67    0.05
  -4   5  -9    1.93    0.09
  -4   5  -9    1.80    0.11
   4  -5   9    1.81    0.09
   4  -5   9    1.92    0.09
   4  -5   9    1.80    0.10
   4  -5   9    1.85    0.08
   4  -5   9    1.91    0.09
  -5   5  -9    0.63    0.05
   5  -5   9    0.59    0.06
   5  -5   9    0.65    0.05
   5  -5   9    0.63    0.05
   5  -5   9    0.62    0.04
   5  -5   9    0.43    0.07
  -6   5  -9    0.91    0.05
   6  -5   9    0.76    0.07
   6  -5   9    0.93    0.05
   6  -5   9    0.93    0.05
   6  -5   9    0.93    0.05
  -7   5  -9    0.30    0.02
   7  -5   9    0.29    0.03
   7  -5   9    0.22    0.03
   7  -5   9    0.28    0.03
   8   4  -9    0.56    0.05
  -8  -4   9    0.67    0.04
  -8  -4   9    0.59    0.04
  -8  -4   9    0.57    0.05
  -8  -4   9    0.58    0.04
   7   4  -9   -0.05    0.03
  -7  -4   9    0.02    0.03
  -7  -4   9   -0.01    0.02
  -7  -4   9   -0.01    0.02
   6   4  -9    0.04    0.02
   6   4  -9   -0.02    0.03
  -6  -4   9   -0.01    0.03
  -6  -4   9    0.05    0.03
  -6  -4   9   -0.01    0.04
   5   4  -9    0.04    0.03
   5   4  -9    0.04    0.03
  -5  -4   9    0.02    0.03
  -5  -4   9    0.06    0.04
   4   4  -9    0.03    0.03
   4   4  -9    0.20    0.47
   4   4  -9    0.01    0.02
  -4  -4   9    0.10    0.04
  -4  -4   9    0.06    0.04
  -4  -4   9    0.00    0.03
   3   4  -9    1.25    0.06
   3   4  -9    1.24    0.07
  -3  -4   9    1.22    0.09
  -3  -4   9    1.32    0.07
  -3  -4   9    1.26    0.08
   2   4  -9    0.95    0.05
   2   4  -9    0.92    0.06
  -2  -4   9    1.04    0.07
  -2  -4   9    0.97    0.06
  -2  -4   9    0.96    0.07
   1   4  -9    4.46    0.16
   1   4  -9    4.32    0.17
  -1  -4   9    4.32    0.17
  -1  -4   9    4.38    0.17
  -1  -4   9    4.62    0.18
   0   4  -9   -0.01    0.03
   0   4  -9    0.02    0.02
   0  -4   9    0.00    0.02
   0  -4   9   -0.01    0.03
   0  -4   9   -0.01    0.03
  -1   4  -9    0.02    0.04
  -1   4  -9    0.02    0.02
  -1   4  -9    0.02    0.02
   1  -4   9   -0.02    0.16
   1  -4   9    0.03    0.02
   1  -4   9    0.05    0.03
   1  -4   9    0.02    0.03
   1  -4   9   -0.05    0.02
  -2   4  -9    3.72    0.15
  -2   4  -9    4.08    0.15
  -2   4  -9    4.18    0.18
   2  -4   9    3.15    0.40
   2  -4   9    4.04    0.17
   2  -4   9    3.94    0.15
   2  -4   9    3.76    0.16
   2  -4   9    4.01    0.16
  -3   4  -9    7.89    0.84
  -3   4  -9    8.93    0.32
  -3   4  -9    9.11    0.35
  -3   4  -9    8.81    0.31
   3  -4   9    9.20    0.33
   3  -4   9    8.89    0.32
   3  -4   9    8.61    0.32
   3  -4   9    9.00    0.32
   3  -4   9    8.95    0.32
  -4   4  -9   -0.03    0.02
  -4   4  -9    0.01    0.02
  -4   4  -9    0.00    0.04
   4  -4   9    0.03    0.03
   4  -4   9    0.01    0.03
   4  -4   9    0.03    0.02
   4  -4   9   -0.01    0.03
   4  -4   9   -0.01    0.04
  -5   4  -9    1.64    0.07
  -5   4  -9    1.60    0.11
  -5   4  -9    1.56    0.08
   5  -4   9    1.55    0.08
   5  -4   9    1.69    0.08
   5  -4   9    1.70    0.08
   5  -4   9    1.62    0.07
  -6   4  -9    1.72    0.11
  -6   4  -9    1.89    0.07
  -6   4  -9    1.82    0.08
   6  -4   9    1.61    0.08
   6  -4   9    1.87    0.08
   6  -4   9    1.85    0.08
  -7   4  -9    0.34    0.03
   7  -4   9    0.27    0.03
   7  -4   9    0.29    0.03
   7  -4   9    0.22    0.03
   8   3  -9    0.00    0.04
  -8  -3   9    0.02    0.02
  -8  -3   9    0.05    0.02
  -8  -3   9    0.01    0.02
   7   3  -9    0.67    0.05
  -7  -3   9    0.69    0.05
  -7  -3   9    0.62    0.06
  -7  -3   9    0.64    0.06
   6   3  -9    0.22    0.04
   6   3  -9    0.26    0.05
  -6  -3   9    0.28    0.06
  -6  -3   9    0.29    0.05
  -6  -3   9    0.31    0.05
   5   3  -9    0.84    0.06
   5   3  -9    0.81    0.06
  -5  -3   9    0.77    0.06
  -5  -3   9    0.84    0.08
   4   3  -9    0.63    0.06
   4   3  -9    0.65    0.05
  -4  -3   9    0.57    0.07
  -4  -3   9    0.61    0.06
   3   3  -9    0.69    0.06
   3   3  -9    0.55    0.04
  -3  -3   9    0.48    0.04
  -3  -3   9    0.72    0.07
  -3  -3   9    0.66    0.06
  -3  -3   9    0.65    0.05
   2   3  -9    4.69    0.17
   2   3  -9    4.78    0.18
  -2  -3   9    3.83    0.52
  -2  -3   9    4.78    0.19
  -2  -3   9    4.73    0.17
  -2  -3   9    4.39    0.18
  -2  -3   9    4.36    0.18
   1   3  -9   27.11    0.93
   1   3  -9   25.96    0.93
  -1  -3   9   28.70    0.95
  -1  -3   9   27.80    0.93
  -1  -3   9   27.33    0.94
   0   3  -9    0.04    0.02
   0   3  -9    0.04    0.04
   0   3  -9    0.05    0.02
   0  -3   9    0.00    0.02
   0  -3   9    0.01    0.03
   0  -3   9    0.04    0.03
  -1   3  -9    0.65    0.04
  -1   3  -9    0.65    0.07
  -1   3  -9    0.55    0.04
   1  -3   9    0.63    0.05
   1  -3   9    0.49    0.06
   1  -3   9    0.66    0.05
   1  -3   9    0.68    0.22
   1  -3   9    0.52    0.05
   1  -3   9    0.69    0.06
  -2   3  -9    2.41    0.13
  -2   3  -9    2.23    0.09
  -2   3  -9    2.34    0.10
   2  -3   9    2.24    0.10
   2  -3   9    2.20    0.10
   2  -3   9    2.39    0.11
   2  -3   9    2.27    0.09
   2  -3   9    2.15    0.10
   2  -3   9    2.35    0.34
  -3   3  -9    3.59    0.17
  -3   3  -9    3.57    0.14
  -3   3  -9    3.69    0.14
   3  -3   9    3.40    0.14
   3  -3   9    3.42    0.14
   3  -3   9    3.51    0.14
   3  -3   9    3.42    0.15
  -4   3  -9    0.02    0.02
  -4   3  -9    0.02    0.04
  -4   3  -9    0.04    0.02
   4  -3   9    0.08    0.03
   4  -3   9    0.03    0.02
   4  -3   9    0.03    0.03
   4  -3   9    0.02    0.04
   4  -3   9    0.02    0.03
  -5   3  -9    0.56    0.05
  -5   3  -9    0.55    0.08
  -5   3  -9    0.57    0.04
   5  -3   9    0.57    0.05
   5  -3   9    0.51    0.05
   5  -3   9    0.55    0.05
  -6   3  -9    0.13    0.02
  -6   3  -9    0.10    0.05
  -6   3  -9    0.16    0.03
   6  -3   9    0.14    0.03
   6  -3   9    0.14    0.03
   6  -3   9    0.16    0.03
  -7   3  -9    1.52    0.06
  -7   3  -9    1.53    0.07
   7  -3   9    1.49    0.07
   7  -3   9    1.60    0.07
  -9  -2   9    0.20    0.04
  -9  -2   9    0.21    0.02
  -9  -2   9    0.16    0.03
   8   2  -9    0.15    0.03
  -8  -2   9    0.18    0.03
  -8  -2   9    0.17    0.03
  -8  -2   9    0.17    0.04
   7   2  -9    3.45    0.14
  -7  -2   9    3.71    0.14
  -7  -2   9    3.50    0.16
  -7  -2   9    3.64    0.15
   6   2  -9    0.19    0.04
   6   2  -9    0.13    0.04
  -6  -2   9    0.18    0.05
  -6  -2   9    0.18    0.03
  -6  -2   9    0.14    0.04
   5   2  -9    0.06    0.03
  -5  -2   9    0.07    0.03
  -5  -2   9    0.04    0.03
   4   2  -9    0.20    0.03
   4   2  -9    0.29    0.04
   4   2  -9   -0.34    3.06
   4   2  -9    0.27    0.03
  -4  -2   9    0.28    0.05
  -4  -2   9    0.25    0.04
  -4  -2   9    0.27    0.03
   3   2  -9    0.40    0.04
   3   2  -9    0.30    0.03
  -3  -2   9    0.47    0.20
  -3  -2   9    0.41    0.05
  -3  -2   9    0.32    0.04
  -3  -2   9    0.38    0.04
  -3  -2   9    0.41    0.05
   2   2  -9    0.28    0.03
   2   2  -9    0.45    0.16
  -2  -2   9    0.23    0.03
  -2  -2   9    0.31    0.04
  -2  -2   9    0.31    0.05
   1   2  -9   18.34    0.74
   1   2  -9   16.79    0.60
  -1  -2   9   18.60    0.62
  -1  -2   9   16.65    0.60
  -1  -2   9   20.42    2.06
  -1  -2   9   16.66    0.61
   0   2  -9    4.41    0.30
   0   2  -9    4.54    0.17
   0   2  -9    4.40    0.17
   0   2  -9    5.02    0.20
   0  -2   9    4.88    1.54
   0  -2   9    4.67    0.19
   0  -2   9    4.50    0.17
   0  -2   9    4.43    0.17
  -1   2  -9    0.83    0.04
  -1   2  -9    0.81    0.05
  -1   2  -9    0.94    0.08
  -1   2  -9    0.86    0.17
  -1   2  -9    0.79    0.05
   1  -2   9   -0.49    1.37
   1  -2   9    0.85    0.19
   1  -2   9    0.85    0.06
   1  -2   9    0.86    0.05
   1  -2   9    0.90    0.06
   1  -2   9    0.91    0.06
   1  -2   9    0.89    0.06
  -2   2  -9   15.08    0.52
  -2   2  -9   14.03    0.49
  -2   2  -9   14.00    0.49
  -2   2  -9   14.20    0.48
  -2   2  -9   14.18    0.49
   2  -2   9   13.60    0.49
   2  -2   9   12.69    0.70
   2  -2   9   14.55    0.50
   2  -2   9   14.15    0.49
   2  -2   9   14.14    0.49
   2  -2   9   15.04    3.29
   2  -2   9   14.06    0.49
  -3   2  -9   12.84    0.45
  -3   2  -9   13.31    0.49
  -3   2  -9   12.76    0.47
  -3   2  -9   12.72    0.45
  -3   2  -9   12.96    0.45
   3  -2   9   13.18    0.45
   3  -2   9   13.25    0.46
   3  -2   9   12.86    0.46
   3  -2   9   13.06    0.47
   3  -2   9   12.87    0.46
  -4   2  -9    3.00    0.12
  -4   2  -9    2.94    0.12
  -4   2  -9    2.88    0.11
   4  -2   9    2.83    0.12
   4  -2   9    3.00    0.12
   4  -2   9    2.85    0.12
  -5   2  -9    0.03    0.03
  -5   2  -9    0.04    0.03
   5  -2   9    0.05    0.04
   5  -2   9    0.05    0.03
   5  -2   9    0.05    0.03
  -6   2  -9    1.07    0.09
  -6   2  -9    1.18    0.06
  -6   2  -9    1.09    0.05
  -6   2  -9    1.05    0.06
   6  -2   9    1.19    0.07
   6  -2   9    1.18    0.07
   6  -2   9    1.15    0.06
  -7   2  -9    0.05    0.02
  -7   2  -9    0.02    0.02
  -7   2  -9    0.07    0.04
   7  -2   9    0.01    0.02
   7  -2   9   -0.01    0.02
  -8   2  -9    0.04    0.01
   8  -2   9    0.03    0.01
   9   1  -9    0.34    0.03
  -9  -1   9    0.38    0.04
  -9  -1   9    0.40    0.04
   8   1  -9    2.22    0.10
  -8  -1   9    2.23    0.10
  -8  -1   9    2.14    0.09
  -8  -1   9    2.05    0.10
  -8  -1   9    2.20    0.10
   7   1  -9    2.60    0.11
  -7  -1   9    2.59    0.11
  -7  -1   9    2.62    0.12
  -7  -1   9    2.52    0.12
  -7  -1   9    2.58    0.12
   6   1  -9    0.05    0.03
   6   1  -9    0.02    0.03
  -6  -1   9    0.04    0.04
  -6  -1   9    0.03    0.03
  -6  -1   9    0.16    0.06
  -6  -1   9    0.08    0.04
   5   1  -9    0.49    0.05
   5   1  -9    0.51    0.04
  -5  -1   9    0.56    0.06
  -5  -1   9    0.46    0.06
  -5  -1   9    0.37    0.05
  -5  -1   9    0.39    0.05
   4   1  -9    0.12    0.03
   4   1  -9    0.11    0.03
  -4  -1   9    0.15    0.03
  -4  -1   9    0.27    0.23
  -4  -1   9    0.13    0.04
  -4  -1   9    0.12    0.03
   3   1  -9    0.31    0.14
   3   1  -9    0.37    0.04
  -3  -1   9   -0.47    1.78
  -3  -1   9    0.32    0.04
  -3  -1   9    0.31    0.04
  -3  -1   9   -0.05    0.16
  -3  -1   9    0.36    0.04
  -3  -1   9    0.34    0.05
   2   1  -9    1.51    0.07
   2   1  -9    1.41    0.07
   2   1  -9    1.77    0.18
   2   1  -9    1.64    0.08
  -2  -1   9    1.45    0.08
  -2  -1   9    1.59    0.08
  -2  -1   9    1.52    1.16
  -2  -1   9    1.50    0.07
  -1  -1   9    0.92    0.95
   0   1  -9    0.74    0.05
   0   1  -9    0.86    0.07
   0   1  -9    0.86    0.16
   0   1  -9    0.85    0.05
   0  -1   9    0.77    0.05
   0  -1   9    0.66    0.05
   0  -1   9    0.80    0.06
   0  -1   9    0.45    1.05
   0  -1   9    0.73    0.06
  -1   1  -9    2.55    0.10
  -1   1  -9    2.75    0.24
  -1   1  -9    2.54    0.10
  -1   1  -9    2.68    0.13
  -1   1  -9    2.50    0.10
   1  -1   9    2.52    0.11
   1  -1   9    2.67    0.27
   1  -1   9    2.72    0.11
   1  -1   9    4.23    1.13
   1  -1   9    2.45    0.10
   1  -1   9    2.44    0.11
   1  -1   9    2.38    0.11
  -2   1  -9    1.73    0.07
  -2   1  -9    1.47    0.22
  -2   1  -9    1.47    0.07
  -2   1  -9    1.62    0.06
   2  -1   9    2.03    1.41
   2  -1   9    1.41    0.07
   2  -1   9    1.50    0.08
   2  -1   9    1.51    0.07
   2  -1   9    1.46    0.07
   2  -1   9    1.35    0.09
   3  -1   9    1.31    3.47
  -4   1  -9    0.78    0.05
  -4   1  -9    0.68    0.06
  -4   1  -9    0.72    0.05
   4  -1   9    0.77    0.06
   4  -1   9    0.78    0.06
   4  -1   9    0.76    0.06
   4  -1   9    0.75    0.05
  -5   1  -9    1.61    0.08
  -5   1  -9    1.53    0.08
  -5   1  -9    1.56    0.07
  -5   1  -9    1.57    0.08
   5  -1   9    1.56    0.08
   5  -1   9    1.53    0.08
   5  -1   9    1.60    0.08
  -6   1  -9    2.01    0.09
  -6   1  -9    2.05    0.09
  -6   1  -9    2.11    0.08
  -6   1  -9    2.14    0.09
   6  -1   9    2.06    0.09
   6  -1   9    2.04    0.09
  -7   1  -9    0.13    0.02
  -7   1  -9    0.06    0.04
   7  -1   9    0.12    0.02
   7  -1   9    0.10    0.02
  -8   1  -9    0.05    0.01
   8  -1   9    0.03    0.01
   9   0  -9    0.85    0.05
  -9   0   9    0.84    0.05
  -9   0   9    0.86    0.05
   8   0  -9    1.65    0.08
  -8   0   9    1.63    0.08
  -8   0   9    1.63    0.09
  -8   0   9    1.69    0.09
  -8   0   9    1.67    0.07
   7   0  -9    1.12    0.06
   7   0  -9    1.02    0.07
  -7   0   9    1.06    0.06
  -7   0   9    1.04    0.07
  -7   0   9    0.96    0.07
  -7   0   9    1.10    0.07
  -7   0   9    1.06    0.07
   6   0  -9    0.78    0.05
   6   0  -9    0.68    0.07
  -6   0   9    0.74    0.07
  -6   0   9    0.71    0.07
  -6   0   9    0.67    0.05
  -6   0   9    0.72    0.07
  -5   0   9    3.85    0.16
  -5   0   9    4.18    0.17
  -5   0   9    4.36    0.18
  -5   0   9    4.20    0.16
  -5   0   9    4.05    0.17
   4   0  -9    0.34    0.04
   4   0  -9    0.46    0.04
   4   0  -9    0.32    0.04
  -4   0   9    0.34    0.05
  -4   0   9    0.35    0.04
  -4   0   9    0.31    0.04
  -4   0   9    0.34    0.03
  -4   0   9    0.18    0.21
   3   0  -9    2.11    0.09
   3   0  -9    2.13    0.10
   3   0  -9    2.16    0.09
   3   0  -9    2.63    0.25
  -3   0   9    2.36    0.11
  -3   0   9    2.30    0.11
  -3   0   9    2.40    1.40
  -3   0   9    2.39    0.10
  -3   0   9    2.05    0.10
  -3   0   9    2.17    0.11
   2   0  -9    6.11    0.21
   2   0  -9    5.47    0.21
   2   0  -9    6.07    0.33
  -2   0   9    6.17    0.22
  -2   0   9    5.61    0.22
  -2   0   9    5.67    1.06
  -2   0   9    6.19    0.22
   1   0  -9    2.64    0.11
   1   0  -9    3.00    0.23
   1   0  -9    2.68    0.12
  -1   0   9    2.69    0.12
  -1   0   9    2.34    0.82
   0   0  -9    0.11    0.04
   0   0  -9    0.14    0.02
   0   0   9    0.40    0.76
  -1   0  -9    0.72    0.16
  -1   0  -9    0.83    0.05
  -1   0  -9    0.85    0.04
  -1   0  -9    0.91    0.06
  -1   0  -9    0.87    0.07
   1   0   9    0.94    0.05
   1   0   9    2.54    1.32
   1   0   9    0.87    0.06
   1   0   9    0.77    0.05
   1   0   9    0.79    0.05
  -2   0  -9    0.02    0.02
  -2   0  -9    0.03    0.12
  -2   0  -9    0.06    0.02
  -2   0  -9    0.01    0.02
   2   0   9   -0.02    0.03
   2   0   9    0.03    0.03
   2   0   9    0.00    0.02
   2   0   9   -0.01    0.02
   2   0   9    0.27    1.24
  -3   0  -9   17.79    0.77
  -3   0  -9   17.45    0.60
  -3   0  -9   17.41    0.59
  -3   0  -9   17.03    0.60
  -3   0  -9   17.17    0.59
   3   0   9   17.23    0.60
   3   0   9   17.25    0.60
   3   0   9   17.19    0.60
   3   0   9   16.89    0.60
   3   0   9   13.56    2.08
  -4   0  -9   13.82    0.51
  -4   0  -9   14.18    0.50
  -4   0  -9   13.91    0.49
   4   0   9   14.01    0.49
   4   0   9   14.20    0.49
   4   0   9   13.86    0.49
   4   0   9   14.24    0.49
  -5   0  -9    0.01    0.02
  -5   0  -9    0.08    0.03
  -5   0  -9    0.02    0.03
   5   0   9    0.02    0.03
   5   0   9    0.04    0.03
  -6   0  -9    1.09    0.06
  -6   0  -9    1.18    0.06
  -6   0  -9    1.12    0.05
   6   0   9    1.18    0.06
   6   0   9    1.29    0.07
  -7   0  -9    0.27    0.04
  -7   0  -9    0.28    0.02
  -7   0  -9    0.31    0.03
   7   0   9    0.23    0.03
  -8   0  -9    0.25    0.02
   9  -1  -9    0.04    0.02
  -9   1   9    0.01    0.02
  -9   1   9    0.01    0.02
   8  -1  -9    0.05    0.03
  -8   1   9    0.02    0.03
  -8   1   9    0.06    0.03
  -8   1   9    0.04    0.03
   7  -1  -9    0.87    0.07
   7  -1  -9    0.91    0.05
  -7   1   9    0.96    0.07
  -7   1   9    0.91    0.05
  -7   1   9    0.93    0.07
  -7   1   9    0.89    0.07
   6  -1  -9    0.16    0.04
   6  -1  -9    0.09    0.03
  -6   1   9    0.09    0.04
  -6   1   9    0.09    0.04
  -6   1   9    0.10    0.03
  -6   1   9    0.11    0.02
  -6   1   9    0.12    0.03
   5  -1  -9    0.29    0.03
   5  -1  -9    0.35    0.06
  -5   1   9    0.23    0.04
  -5   1   9    0.30    0.04
  -5   1   9    0.25    0.04
  -5   1   9    0.22    0.04
   4  -1  -9    3.83    0.31
   4  -1  -9    3.58    0.14
   4  -1  -9    3.55    0.13
   4  -1  -9    3.44    0.14
   4  -1  -9    3.52    0.14
   4  -1  -9    1.97    2.60
  -4   1   9    3.59    0.14
  -4   1   9    3.52    0.15
  -4   1   9    3.57    0.14
  -4   1   9    3.49    0.14
  -4   1   9    3.69    0.15
   3  -1  -9    4.16    0.15
   3  -1  -9    4.46    0.28
   3  -1  -9    4.08    0.15
   3  -1  -9    4.17    0.16
  -3   1   9    4.08    0.17
  -3   1   9    4.02    0.16
  -3   1   9    3.82    1.21
  -3   1   9    4.15    0.15
   2  -1  -9    0.07    0.02
   2  -1  -9    0.04    0.02
   2  -1  -9    0.07    0.02
   2  -1  -9    0.12    0.12
  -2   1   9    0.11    0.03
  -2   1   9    0.07    0.03
  -2   1   9    0.05    0.90
  -2   1   9    0.03    0.02
   1  -1  -9    0.14    0.03
   1  -1  -9    0.09    0.03
   1  -1  -9    0.15    0.03
   1  -1  -9    0.07    0.11
  -1   1   9    0.15    0.03
  -1   1   9    0.90    0.71
   0  -1  -9    5.39    0.20
   0  -1  -9    5.53    0.32
   0  -1  -9    5.85    0.21
   0  -1  -9    5.25    0.21
   0  -1  -9    5.64    0.22
   0   1   9    6.03    0.22
   0   1   9    5.69    0.21
   0   1   9    5.27    0.20
   1   1   9    0.71    0.81
  -2  -1  -9    0.18    0.13
  -2  -1  -9    0.16    0.02
  -2  -1  -9    0.13    0.03
   2   1   9    0.14    0.03
   2   1   9    0.17    0.03
   2   1   9    0.17    0.03
   2   1   9    0.38    1.04
  -3  -1  -9   17.75    0.79
  -3  -1  -9   17.96    0.63
  -3  -1  -9   17.25    0.62
   3   1   9   19.20    0.65
   3   1   9   17.72    0.62
  -4  -1  -9    0.46    0.04
  -4  -1  -9    0.35    0.05
  -4  -1  -9    0.49    0.05
   4   1   9    0.29    0.04
   4   1   9    0.40    0.05
  -5  -1  -9    0.63    0.06
  -6  -1  -9    0.01    0.02
  -6  -1  -9    0.03    0.02
  -6  -1  -9    0.04    0.03
   6   1   9    0.04    0.02
   6   1   9    0.09    0.03
  -7  -1  -9    2.26    0.09
  -7  -1  -9    2.33    0.09
  -7  -1  -9    2.40    0.09
   7   1   9    2.13    0.09
   7   1   9    2.32    0.09
   9  -2  -9    0.06    0.02
  -9   2   9    0.04    0.01
  -9   2   9    0.05    0.02
   8  -2  -9    0.14    0.03
  -8   2   9    0.16    0.05
  -8   2   9    0.20    0.03
  -8   2   9    0.15    0.03
   7  -2  -9    1.11    0.06
   7  -2  -9    1.17    0.07
  -7   2   9    1.15    0.07
  -7   2   9    1.14    0.07
  -7   2   9    1.08    0.07
   6  -2  -9    0.46    0.06
   6  -2  -9    0.43    0.03
   6  -2  -9    0.45    0.05
  -6   2   9    0.46    0.05
  -6   2   9    0.36    0.05
  -6   2   9    0.44    0.05
  -6   2   9    0.45    0.06
   5  -2  -9    0.14    0.03
   5  -2  -9    0.05    0.04
   5  -2  -9   -0.18    0.31
   5  -2  -9    0.16    0.27
   5  -2  -9    0.10    0.02
   5  -2  -9    0.10    0.03
  -5   2   9    0.08    0.03
  -5   2   9    0.08    0.02
  -5   2   9    0.06    0.03
  -5   2   9    0.06    0.03
   4  -2  -9   12.53    0.59
   4  -2  -9   11.05    0.38
   4  -2  -9   11.01    0.39
   4  -2  -9   10.59    0.39
   4  -2  -9   10.86    0.52
   4  -2  -9   10.84    0.38
  -4   2   9   10.65    0.39
  -4   2   9   10.90    0.39
  -4   2   9   10.46    0.38
  -4   2   9   10.91    0.39
  -4   2   9   10.90    0.39
   3  -2  -9    0.43    0.05
   3  -2  -9    0.46    0.04
   3  -2  -9    0.30    0.20
   3  -2  -9    0.48    0.15
   3  -2  -9    0.53    0.04
   3  -2  -9    0.50    0.04
  -3   2   9    0.54    0.06
  -3   2   9    0.56    0.05
  -3   2   9    0.37    0.05
  -3   2   9    0.48    0.05
   2  -2  -9    4.71    0.17
   2  -2  -9    4.55    0.19
   2  -2  -9    4.70    0.28
   2  -2  -9    4.73    0.33
  -2   2   9    4.44    0.18
  -2   2   9    4.33    0.17
  -2   2   9    4.65    0.20
  -2   2   9    3.96    0.98
   1  -2  -9    7.04    0.25
   1  -2  -9    7.02    0.26
   1  -2  -9    7.41    0.45
   1  -2  -9    7.24    0.27
   1  -2  -9    7.37    0.37
  -1   2   9    7.02    0.27
  -1   2   9    9.86    1.14
  -1   2   9    7.02    0.26
  -1   2   9    7.61    0.27
   0  -2  -9    1.27    0.06
   0  -2  -9    1.31    0.08
   0  -2  -9    1.42    0.18
   0  -2  -9    1.26    0.06
   0  -2  -9    1.40    0.07
   0   2   9    1.23    0.07
   0   2   9    1.25    0.77
  -1  -2  -9    0.31    0.04
  -1  -2  -9    0.30    0.04
  -1  -2  -9    0.36    0.17
   1   2   9    0.33    0.04
   1   2   9    0.37    0.04
   1   2   9    0.01    0.82
   1   2   9    0.35    0.04
   1   2   9    0.35    0.04
  -2  -2  -9   12.68    0.45
  -2  -2  -9   12.92    0.45
  -2  -2  -9   13.41    0.46
  -2  -2  -9   12.90    0.61
   2   2   9   13.44    0.46
   2   2   9   12.64    0.45
   2   2   9   12.84    0.45
   2   2   9   13.02    0.45
  -3  -2  -9    8.63    0.50
  -3  -2  -9    9.31    0.32
  -3  -2  -9    9.21    0.33
  -3  -2  -9    9.43    0.34
   3   2   9    9.27    0.33
   3   2   9    9.17    0.33
   3   2   9    9.11    0.35
  -4  -2  -9   10.02    0.36
  -4  -2  -9   10.11    0.37
  -4  -2  -9   10.21    0.56
  -4  -2  -9   10.00    0.36
   4   2   9   10.17    0.36
   4   2   9   10.38    0.37
  -5  -2  -9    4.97    0.18
  -5  -2  -9    4.81    0.19
  -5  -2  -9    4.78    0.18
   5   2   9    4.81    0.18
   5   2   9    4.85    0.19
  -6  -2  -9    0.13    0.02
  -6  -2  -9    0.12    0.02
  -6  -2  -9    0.09    0.03
   6   2   9    0.13    0.02
   6   2   9    0.16    0.03
  -7  -2  -9    0.22    0.02
  -7  -2  -9    0.28    0.03
   7   2   9    0.22    0.02
   9  -3  -9    0.38    0.03
  -9   3   9    0.41    0.03
   8  -3  -9    0.32    0.04
  -8   3   9    0.30    0.03
   7  -3  -9    1.33    0.07
   7  -3  -9    1.39    0.08
  -7   3   9    1.27    0.07
  -7   3   9    1.27    0.07
  -7   3   9    1.37    0.08
   6  -3  -9    1.57    0.08
   6  -3  -9    1.59    0.07
   6  -3  -9    1.54    0.09
   6  -3  -9    1.64    0.08
  -6   3   9    1.55    0.08
  -6   3   9    1.66    0.09
  -6   3   9    1.68    0.09
  -6   3   9    1.73    0.08
   5  -3  -9    1.00    0.06
   5  -3  -9    0.80    0.07
   5  -3  -9    0.98    0.08
   5  -3  -9    1.00    0.05
   5  -3  -9    0.93    0.26
  -5   3   9    0.78    0.07
  -5   3   9    1.00    0.06
  -5   3   9    1.13    0.07
  -5   3   9    0.88    0.07
   4  -3  -9   20.66    0.74
   4  -3  -9   22.47    0.74
   4  -3  -9   20.18    0.73
   4  -3  -9   21.77    0.73
   4  -3  -9   20.77    0.93
  -4   3   9   21.38    0.73
  -4   3   9   20.92    0.73
  -4   3   9   21.40    0.74
   3  -3  -9    0.18    0.02
   3  -3  -9    0.16    0.03
   3  -3  -9    0.18    0.03
   3  -3  -9    0.02    0.13
  -3   3   9    0.19    0.04
  -3   3   9    0.17    0.04
  -3   3   9    0.07    0.03
  -3   3   9    0.14    0.03
   2  -3  -9    0.20    0.03
   2  -3  -9    0.24    0.03
   2  -3  -9    0.13    0.02
   2  -3  -9    0.11    0.13
  -2   3   9    0.16    0.03
  -2   3   9    0.14    0.03
  -2   3   9    0.14    0.03
  -2   3   9    0.14    0.03
   1  -3  -9    0.50    0.04
   1  -3  -9    0.45    0.04
   1  -3  -9    0.48    0.16
   1  -3  -9    0.68    0.15
  -1   3   9    0.83    0.84
  -1   3   9    0.52    0.05
  -1   3   9    0.45    0.04
  -1   3   9    0.45    0.05
  -1   3   9    0.50    0.05
   0  -3  -9    0.26    0.03
   0  -3  -9    0.20    0.05
   0  -3  -9    0.25    0.17
   0  -3  -9    0.24    0.05
   0  -3  -9    0.28    0.03
   0  -3  -9    0.14    0.15
   0   3   9    0.27    0.03
   0   3   9   -0.64    0.99
   0   3   9    0.25    0.03
   0   3   9    0.20    0.03
   0   3   9    0.26    0.03
  -1  -3  -9    0.41    0.04
  -1  -3  -9    0.39    0.04
  -1  -3  -9    0.38    0.18
   1   3   9    0.43    0.04
   1   3   9    0.51    0.05
   1   3   9    0.44    0.04
   1   3   9    1.18    0.99
   1   3   9    0.40    0.05
  -2  -3  -9    2.53    0.11
  -2  -3  -9    2.43    0.10
  -2  -3  -9    2.49    0.10
   2   3   9    2.38    0.10
   2   3   9    2.34    0.11
  -3  -3  -9    4.18    0.16
  -3  -3  -9    3.93    0.15
  -3  -3  -9    3.66    0.34
   3   3   9    3.97    0.16
   3   3   9    3.94    0.15
   3   3   9    3.93    0.15
  -4  -3  -9    0.12    0.03
  -4  -3  -9    0.06    0.03
  -4  -3  -9    0.11    0.30
  -4  -3  -9    0.08    0.03
   4   3   9    0.16    0.41
   4   3   9    0.11    0.02
   4   3   9    0.09    0.03
   4   3   9    0.10    0.03
   5   3   9    0.70    0.04
   5   3   9    0.85    0.06
   5   3   9    0.70    0.05
  -6  -3  -9    0.07    0.03
  -6  -3  -9    0.08    0.02
  -6  -3  -9    0.11    0.02
   6   3   9    0.07    0.02
  -7  -3  -9    0.11    0.02
  -7  -3  -9    0.12    0.03
   7   3   9    0.10    0.02
   9  -4  -9    0.71    0.04
  -9   4   9    0.78    0.04
   8  -4  -9    0.42    0.03
   8  -4  -9    0.42    0.04
  -8   4   9    0.33    0.04
   7  -4  -9    0.02    0.01
   7  -4  -9    0.02    0.03
   7  -4  -9    0.02    0.02
  -7   4   9    0.00    0.03
  -7   4   9   -0.05    0.03
   6  -4  -9    0.21    0.03
   6  -4  -9    0.20    0.03
   6  -4  -9    0.19    0.04
  -6   4   9    0.26    0.04
  -6   4   9    0.19    0.03
  -6   4   9    0.17    0.04
   5  -4  -9   13.28    0.74
   5  -4  -9   14.15    0.50
   5  -4  -9   13.82    0.50
   5  -4  -9   14.54    0.49
   5  -4  -9   14.03    0.49
  -5   4   9   14.07    0.49
  -5   4   9   14.37    0.50
  -5   4   9   14.20    0.50
   4  -4  -9    0.23    0.19
   4  -4  -9    0.14    0.02
   4  -4  -9    0.06    0.02
  -4   4   9    0.08    0.04
  -4   4   9    0.11    0.03
   3  -4  -9   15.00    0.52
   3  -4  -9   13.84    0.72
   3  -4  -9   15.93    0.52
   3  -4  -9   14.72    0.53
  -3   4   9   15.25    0.55
  -3   4   9   15.11    0.52
   2  -4  -9    0.18    0.14
   2  -4  -9    0.24    0.03
   2  -4  -9    0.22    0.03
   2  -4  -9    0.27    0.03
  -2   4   9    0.24    0.04
  -2   4   9    0.25    0.03
  -2   4   9    0.29    0.04
  -2   4   9    0.21    0.03
   1  -4  -9    3.14    0.28
   1  -4  -9    3.00    0.32
   1  -4  -9    3.10    0.12
   1  -4  -9    3.37    0.13
   1  -4  -9    3.06    0.12
  -1   4   9    3.17    0.12
  -1   4   9    3.23    0.13
  -1   4   9    3.29    0.13
  -1   4   9    3.44    0.14
  -1   4   9    3.16    0.14
   0  -4  -9    0.31    0.17
   0  -4  -9    0.25    0.03
   0  -4  -9    0.52    0.19
   0  -4  -9    0.25    0.03
   0   4   9    0.29    0.03
   0   4   9    0.30    0.04
   0   4   9    0.29    0.04
   0   4   9    0.28    0.04
  -1  -4  -9    1.10    0.07
  -1  -4  -9    0.82    0.26
  -1  -4  -9    1.09    0.06
  -1  -4  -9    1.10    0.06
   1   4   9    1.11    0.07
   1   4   9    1.12    0.08
  -2  -4  -9    0.53    0.04
  -2  -4  -9    0.48    0.05
   2   4   9    0.37    0.05
   2   4   9    0.43    0.06
   2   4   9    0.40    0.05
   2   4   9    0.14    0.37
   2   4   9    0.42    0.04
  -3  -4  -9    0.59    0.05
  -3  -4  -9    0.76    0.05
  -3  -4  -9    0.56    0.04
  -3  -4  -9    0.51    0.24
   3   4   9    0.52    0.06
   3   4   9    0.52    0.04
   3   4   9    0.36    0.43
   3   4   9    0.57    0.05
  -4  -4  -9    2.00    0.09
  -4  -4  -9    2.05    0.10
   4   4   9    0.25    0.88
   4   4   9    2.03    0.10
   4   4   9    2.07    0.09
  -5  -4  -9    1.30    0.07
  -5  -4  -9    1.30    0.06
  -5  -4  -9    1.23    0.06
   5   4   9    1.35    0.07
   5   4   9    1.30    0.06
  -6  -4  -9    0.01    0.02
  -6  -4  -9   -0.02    0.02
  -6  -4  -9    0.01    0.01
   6   4   9    0.01    0.02
   8  -5  -9    0.49    0.05
   8  -5  -9    0.68    0.04
  -8   5   9    0.71    0.04
   7  -5  -9    0.96    0.07
   7  -5  -9    0.92    0.05
   7  -5  -9    0.84    0.07
  -7   5   9    0.96    0.06
   6  -5  -9    2.31    0.10
   6  -5  -9    2.27    0.09
  -6   5   9    2.29    0.10
  -6   5   9    2.09    0.10
   5  -5  -9    0.08    0.02
   5  -5  -9    0.07    0.03
   5  -5  -9   -0.12    0.28
   5  -5  -9    0.07    0.03
  -5   5   9    0.11    0.05
  -5   5   9    0.08    0.04
  -5   5   9    0.06    0.03
   4  -5  -9    4.17    0.16
   4  -5  -9    4.20    0.16
   4  -5  -9    3.94    0.40
   4  -5  -9    4.24    0.17
  -4   5   9    4.20    0.17
  -4   5   9    4.09    0.16
  -4   5   9    4.13    0.17
  -4   5   9    4.24    0.17
   3  -5  -9    0.11    0.03
   3  -5  -9    0.11    0.03
   3  -5  -9    0.10    0.02
   3  -5  -9    0.08    0.22
  -3   5   9    0.10    0.03
  -3   5   9    0.06    0.03
  -3   5   9    0.05    0.04
   2  -5  -9   23.66    0.82
   2  -5  -9   24.67    0.83
   2  -5  -9   24.14    0.83
   2  -5  -9   22.93    1.06
  -2   5   9   24.77    0.84
  -2   5   9   24.85    0.84
  -2   5   9   23.77    0.83
  -2   5   9   23.74    0.83
   1  -5  -9    0.66    0.24
   1  -5  -9    0.90    0.06
   1  -5  -9    0.70    0.07
   1  -5  -9    0.55    0.20
  -1   5   9    0.95    0.07
  -1   5   9    0.93    0.06
  -1   5   9    0.90    0.07
  -1   5   9    0.95    0.06
  -1   5   9    0.80    0.05
   0  -5  -9    4.95    0.45
   0  -5  -9    4.60    0.18
   0  -5  -9    4.48    0.17
   0   5   9    4.66    0.19
   0   5   9    4.46    0.17
   0   5   9    4.60    0.18
   0   5   9    4.67    0.18
   0   5   9    4.33    0.17
  -1  -5  -9    0.41    0.04
  -1  -5  -9    0.51    0.05
  -1  -5  -9    0.53    0.36
  -1  -5  -9    0.44    0.04
   1   5   9    0.50    0.05
   1   5   9    0.45    0.06
   1   5   9    0.96    0.97
   1   5   9    0.55    0.06
   1   5   9    0.48    0.05
  -2  -5  -9    0.62    0.04
  -2  -5  -9    0.57    0.05
   2   5   9    0.72    0.61
   2   5   9    0.60    0.07
   2   5   9    0.67    0.06
   2   5   9    0.57    0.05
  -3  -5  -9    0.12    0.02
  -3  -5  -9    0.18    0.03
   3   5   9    0.14    0.03
   3   5   9    0.88    0.76
   3   5   9    0.08    0.03
  -4  -5  -9    1.07    0.05
  -4  -5  -9    1.12    0.06
   4   5   9    1.07    0.06
   4   5   9    1.15    0.06
   4   5   9    1.28    0.07
  -5  -5  -9    0.09    0.02
  -5  -5  -9    0.12    0.02
   5   5   9    0.12    0.03
   5   5   9    0.10    0.02
  -6  -5  -9    0.32    0.02
  -6  -5  -9    0.27    0.03
   6   5   9    0.33    0.03
   6   5   9    0.31    0.03
   8  -6  -9    0.10    0.01
  -8   6   9    0.11    0.01
   7  -6  -9    0.32    0.03
   7  -6  -9    0.37    0.04
  -7   6   9    0.30    0.03
   6  -6  -9    0.69    0.04
   6  -6  -9    0.68    0.05
   6  -6  -9    0.66    0.06
  -6   6   9    0.66    0.05
  -6   6   9    0.62    0.06
   5  -6  -9    0.44    0.05
   5  -6  -9    0.40    0.04
   5  -6  -9    0.46    0.04
  -5   6   9    0.40    0.05
  -5   6   9    0.46    0.05
  -5   6   9    0.48    0.05
  -5   6   9    0.45    0.04
   4  -6  -9    0.23    0.03
   4  -6  -9    0.14    0.03
   4  -6  -9   -0.22    0.31
   4  -6  -9    0.13    0.03
  -4   6   9    0.09    0.03
  -4   6   9    0.13    0.03
  -4   6   9    0.13    0.03
  -4   6   9    0.20    0.04
   3  -6  -9    0.46    0.24
   3  -6  -9    0.83    0.06
   3  -6  -9    0.70    0.06
   3  -6  -9    0.80    0.05
  -3   6   9    0.74    0.05
  -3   6   9    0.81    0.07
  -3   6   9    0.80    0.06
  -3   6   9    0.70    0.06
   2  -6  -9    7.54    0.26
   2  -6  -9    7.55    0.27
   2  -6  -9    6.26    0.51
   2  -6  -9    7.43    0.27
  -2   6   9    7.29    0.26
  -2   6   9    7.33    0.27
  -2   6   9    7.57    0.28
   1  -6  -9    0.08    0.02
   1  -6  -9    0.03    0.03
   1  -6  -9   -0.06    0.21
   1  -6  -9    0.03    0.03
  -1   6   9    0.07    0.03
  -1   6   9    0.09    0.04
  -1   6   9    0.10    0.03
  -1   6   9    0.07    0.03
   0  -6  -9    0.64    0.05
   0  -6  -9    0.70    0.34
   0  -6  -9    0.78    0.06
   0   6   9    0.77    0.06
   0   6   9    0.70    0.06
   0   6   9    0.76    0.06
   0   6   9    0.69    0.07
  -1  -6  -9    0.42    0.05
  -1  -6  -9    0.44    0.04
   1   6   9    0.41    0.05
   1   6   9    0.35    0.04
   1   6   9    0.40    0.06
  -2  -6  -9    0.27    0.03
  -2  -6  -9    0.38    0.05
   2   6   9    0.36    0.05
   2   6   9    0.30    0.04
   2   6   9    0.43    0.05
  -3  -6  -9    0.07    0.03
   3   6   9    0.08    0.03
   3   6   9    0.06    0.03
   3   6   9    0.06    0.02
  -4  -6  -9    1.10    0.05
   4   6   9    1.06    0.08
   4   6   9    1.09    0.08
  -5  -6  -9    0.09    0.01
   5   6   9    0.07    0.02
   5   6   9    0.09    0.02
   7  -7  -9    0.49    0.04
   7  -7  -9    0.40    0.02
   6  -7  -9    0.78    0.04
   6  -7  -9    0.82    0.05
  -6   7   9    0.73    0.04
   5  -7  -9    0.52    0.05
   5  -7  -9    0.49    0.05
   5  -7  -9    0.52    0.04
  -5   7   9    0.47    0.04
  -5   7   9    0.47    0.06
  -5   7   9    0.48    0.05
   4  -7  -9    3.08    0.13
   4  -7  -9    3.09    0.12
   4  -7  -9    3.05    0.12
  -4   7   9    2.98    0.12
  -4   7   9    2.76    0.12
  -4   7   9    2.95    0.11
  -4   7   9    2.97    0.13
   3  -7  -9    1.09    0.06
   3  -7  -9    1.07    0.06
   3  -7  -9    1.14    0.07
  -3   7   9    1.12    0.08
  -3   7   9    1.05    0.06
  -3   7   9    1.05    0.07
   2  -7  -9    0.44    0.05
   2  -7  -9    0.44    0.05
   2  -7  -9    0.52    0.04
  -2   7   9    0.40    0.05
  -2   7   9    0.47    0.06
  -2   7   9    0.45    0.05
   1  -7  -9    2.62    0.11
   1  -7  -9    2.48    0.10
  -1   7   9    2.65    0.12
  -1   7   9    2.69    0.12
   0  -7  -9    0.25    0.03
   0   7   9    0.33    0.04
   0   7   9    0.30    0.04
   0   7   9    0.34    0.04
   0   7   9    0.30    0.04
  -1  -7  -9    0.72    0.06
   1   7   9    0.75    0.06
   1   7   9    0.73    0.05
   1   7   9    0.77    0.06
  -2  -7  -9    2.46    0.10
  -2  -7  -9    2.62    0.11
   2   7   9    2.51    0.11
   2   7   9    2.59    0.11
   2   7   9    2.52    0.11
  -3  -7  -9    0.51    0.04
  -3  -7  -9    0.43    0.05
   3   7   9    0.49    0.04
   3   7   9    0.55    0.04
   3   7   9    0.49    0.04
   4   7   9    0.12    0.02
   4   7   9    0.14    0.02
   6  -8  -9    0.17    0.02
   6  -8  -9    0.23    0.03
   6  -8  -9    0.17    0.02
   5  -8  -9    0.10    0.02
   5  -8  -9    0.11    0.02
   5  -8  -9    0.10    0.03
  -5   8   9    0.10    0.02
  -5   8   9    0.08    0.02
   4  -8  -9    0.08    0.02
   4  -8  -9    0.10    0.03
   4  -8  -9    0.10    0.02
  -4   8   9    0.10    0.02
   3  -8  -9    0.63    0.04
   3  -8  -9    0.61    0.05
   3  -8  -9    0.72    0.05
  -3   8   9    0.67    0.06
  -3   8   9    0.57    0.04
  -3   8   9    0.63    0.05
   2  -8  -9    0.77    0.05
   2  -8  -9    0.75    0.04
  -2   8   9    0.71    0.05
  -2   8   9    0.71    0.06
  -2   8   9    0.80    0.05
   1  -8  -9    2.47    0.10
   1  -8  -9    2.55    0.11
  -1   8   9    2.45    0.11
  -1   8   9    2.47    0.11
   0  -8  -9    0.19    0.03
   0  -8  -9    0.17    0.02
   0   8   9    0.32    0.04
   0   8   9    0.25    0.03
  -1  -8  -9    1.28    0.07
   1   8   9    1.25    0.08
   1   8   9    1.40    0.07
   1   8   9    1.42    0.08
  -2  -8  -9    0.14    0.03
   2   8   9    0.06    0.02
   2   8   9    0.04    0.02
   2   8   9    0.06    0.02
   3   8   9    0.71    0.04
   5  -9  -9    0.01    0.01
   4  -9  -9    0.04    0.03
   4  -9  -9    0.05    0.01
  -4   9   9    0.05    0.02
  -4   9   9    0.07    0.01
   3  -9  -9    0.12    0.02
   3  -9  -9    0.12    0.02
  -3   9   9    0.14    0.02
  -3   9   9    0.13    0.02
   2  -9  -9    0.05    0.02
   2  -9  -9   -0.03    0.02
  -2   9   9    0.00    0.02
  -2   9   9    0.01    0.02
   1  -9  -9    0.06    0.04
   1  -9  -9    0.05    0.02
  -1   9   9    0.02    0.02
  -1   9   9    0.02    0.02
   0   9   9    0.12    0.02
   1   9   9    0.10    0.02
   3   9 -10    0.04    0.01
   3   9 -10    0.05    0.02
  -2  -9  10    0.45    0.03
  -2  -9  10    0.47    0.05
   1   9 -10    0.17    0.02
  -1  -9  10    0.17    0.02
  -1  -9  10    0.17    0.03
   0   9 -10    0.04    0.02
   0  -9  10   -0.01    0.03
   0  -9  10    0.05    0.02
   1  -9  10    0.18    0.03
   1  -9  10    0.13    0.02
   1  -9  10    0.15    0.02
   2  -9  10    0.08    0.05
   5   8 -10    0.82    0.05
   4   8 -10    0.25    0.04
   4   8 -10    0.30    0.04
  -4  -8  10    0.29    0.03
  -4  -8  10    0.24    0.04
   3   8 -10    0.04    0.02
  -3  -8  10    0.06    0.02
  -3  -8  10    0.04    0.03
   2   8 -10    0.03    0.03
   2   8 -10    0.04    0.03
  -2  -8  10    0.03    0.02
  -2  -8  10    0.02    0.03
   1   8 -10    0.24    0.05
  -1  -8  10    0.17    0.03
  -1  -8  10    0.24    0.04
  -1  -8  10    0.25    0.03
   0  -8  10   -0.04    0.03
   0  -8  10    0.02    0.04
   0  -8  10   -0.01    0.03
  -1   8 -10    0.50    0.04
   1  -8  10    0.48    0.05
   1  -8  10    0.59    0.06
  -2   8 -10    1.72    0.09
   2  -8  10    1.71    0.09
   2  -8  10    1.73    0.08
   2  -8  10    1.76    0.08
   3  -8  10    0.26    0.04
   3  -8  10    0.22    0.03
   3  -8  10    0.28    0.03
   4  -8  10    0.08    0.02
   4  -8  10    0.10    0.02
   6   7 -10    0.36    0.03
  -6  -7  10    0.39    0.03
   5   7 -10    0.34    0.05
   5   7 -10    0.35    0.04
  -5  -7  10    0.35    0.03
  -5  -7  10    0.38    0.05
   4   7 -10    0.07    0.04
  -4  -7  10    0.02    0.02
  -4  -7  10    0.05    0.03
   3   7 -10    0.90    0.06
  -3  -7  10    0.90    0.06
  -3  -7  10    0.77    0.07
  -3  -7  10    0.84    0.07
   2   7 -10    0.01    0.03
  -2  -7  10    0.04    0.04
  -2  -7  10    0.10    0.04
  -2  -7  10    0.08    0.03
   1   7 -10    0.49    0.05
  -1  -7  10    0.60    0.05
  -1  -7  10    0.44    0.06
  -1  -7  10    0.46    0.08
   0   7 -10    0.20    0.03
   0   7 -10    0.17    0.03
   0  -7  10    0.19    0.05
   0  -7  10    0.22    0.04
   0  -7  10    0.17    0.03
  -1   7 -10   -0.03    0.02
  -1   7 -10    0.01    0.02
   1  -7  10    0.00    0.02
   1  -7  10   -0.03    0.03
  -2   7 -10    0.06    0.03
  -2   7 -10    0.10    0.02
   2  -7  10    0.09    0.04
   2  -7  10    0.10    0.03
   2  -7  10    0.11    0.03
  -3   7 -10    0.14    0.02
   3  -7  10    0.14    0.03
   3  -7  10    0.14    0.04
   3  -7  10    0.14    0.03
   3  -7  10    0.17    0.03
  -4   7 -10    0.18    0.02
   4  -7  10    0.19    0.03
   4  -7  10    0.20    0.02
   4  -7  10    0.19    0.03
   4  -7  10    0.17    0.02
   5  -7  10    0.51    0.04
   5  -7  10    0.59    0.04
   5  -7  10    0.59    0.04
   7   6 -10    0.24    0.03
  -7  -6  10    0.20    0.02
   6   6 -10    0.05    0.03
  -6  -6  10    0.02    0.03
  -6  -6  10    0.06    0.02
   5   6 -10    0.73    0.05
   5   6 -10    0.74    0.06
  -5  -6  10    0.79    0.07
  -5  -6  10    0.73    0.06
   4   6 -10    0.45    0.05
  -4  -6  10    0.46    0.05
  -4  -6  10    0.42    0.06
  -4  -6  10    0.50    0.07
   3   6 -10    0.34    0.05
  -3  -6  10    0.37    0.05
  -3  -6  10    0.41    0.06
  -3  -6  10    0.38    0.05
   2   6 -10    2.13    0.09
   2   6 -10    0.73    0.80
  -2  -6  10    2.33    0.12
  -2  -6  10    1.98    0.11
  -2  -6  10    2.14    0.12
  -2  -6  10    2.00    0.10
   1   6 -10    0.79    0.44
   1   6 -10    1.01    0.07
   1   6 -10    1.05    0.05
  -1  -6  10    1.04    0.08
  -1  -6  10    1.13    0.07
  -1  -6  10    1.00    0.08
   0   6 -10   -0.05    0.40
   0   6 -10    0.28    0.04
   0   6 -10    0.30    0.03
   0  -6  10    0.27    0.05
   0  -6  10    0.46    0.27
   0  -6  10    0.26    0.04
   0  -6  10    0.26    0.04
  -1   6 -10   -0.08    0.42
  -1   6 -10    0.42    0.05
   1  -6  10    0.45    0.07
   1  -6  10    0.21    0.34
   1  -6  10    0.43    0.05
   1  -6  10    0.39    0.04
  -2   6 -10    0.34    0.54
  -2   6 -10    1.08    0.05
   2  -6  10    0.96    0.08
   2  -6  10    0.52    0.46
   2  -6  10    0.93    0.06
   2  -6  10    1.05    0.07
   2  -6  10    0.93    0.06
  -3   6 -10    0.27    0.04
   3  -6  10    0.41    0.04
   3  -6  10    0.33    0.04
   3  -6  10    0.31    0.04
  -4   6 -10    0.53    0.04
   4  -6  10    0.49    0.05
   4  -6  10    0.51    0.05
   4  -6  10    0.46    0.05
   4  -6  10    0.44    0.04
  -5   6 -10    0.35    0.03
   5  -6  10    0.33    0.04
   5  -6  10    0.32    0.04
   6  -6  10    0.57    0.03
   6  -6  10    0.54    0.04
  -7  -5  10    0.94    0.05
  -7  -5  10    0.88    0.06
  -7  -5  10    0.85    0.05
   6   5 -10    0.02    0.03
  -6  -5  10    0.03    0.03
  -6  -5  10    0.10    0.04
  -6  -5  10    0.03    0.03
   5   5 -10    0.05    0.03
   5   5 -10    0.02    0.04
  -5  -5  10    0.05    0.03
  -5  -5  10    0.09    0.07
  -5  -5  10    0.08    0.04
   4   5 -10    0.88    0.07
   4   5 -10    1.03    0.06
  -4  -5  10    1.12    0.08
  -4  -5  10    1.03    0.08
  -4  -5  10    1.05    0.06
   3   5 -10    0.04    0.03
   3   5 -10    0.00    0.47
   3   5 -10    0.01    0.02
  -3  -5  10    0.01    0.03
  -3  -5  10    0.00    0.03
  -3  -5  10    0.07    0.04
  -3  -5  10   -0.01    0.04
   2   5 -10   12.18    0.43
   2   5 -10   12.32    0.42
   2   5 -10    9.91    0.81
  -2  -5  10   11.84    0.42
  -2  -5  10   12.35    0.42
  -2  -5  10   12.22    0.43
  -2  -5  10   12.56    0.44
   1   5 -10    1.38    0.38
   1   5 -10    1.37    0.07
   1   5 -10    1.23    0.06
  -1  -5  10    1.31    0.07
  -1  -5  10    1.08    0.08
  -1  -5  10    1.32    0.09
   0   5 -10    2.24    0.10
   0   5 -10    2.53    0.10
   0   5 -10    1.41    0.40
   0  -5  10    2.57    0.12
   0  -5  10    2.53    0.11
   0  -5  10    2.51    0.37
   0  -5  10    2.32    0.10
  -1   5 -10    4.58    0.18
  -1   5 -10    5.08    0.18
  -1   5 -10    4.49    0.56
   1  -5  10    4.38    0.47
   1  -5  10    5.27    0.20
   1  -5  10    5.09    0.19
   1  -5  10    4.96    0.19
   1  -5  10    5.23    0.19
  -2   5 -10   -0.20    0.38
  -2   5 -10    0.04    0.02
   2  -5  10    0.06    0.03
   2  -5  10    0.10    0.34
   2  -5  10    0.03    0.03
   2  -5  10    0.08    0.04
   2  -5  10    0.04    0.03
  -3   5 -10    0.14    0.63
   3  -5  10    0.75    0.09
   3  -5  10    0.61    0.06
   3  -5  10    0.65    0.06
   3  -5  10    0.55    0.06
   3  -5  10    0.74    0.06
  -4   5 -10    0.25    0.03
   4  -5  10    0.33    0.04
   4  -5  10    0.40    0.04
   4  -5  10    0.32    0.04
   4  -5  10    0.33    0.05
   4  -5  10    0.24    0.04
  -5   5 -10    0.03    0.02
   5  -5  10    0.07    0.03
   5  -5  10    0.04    0.02
   5  -5  10    0.09    0.03
  -6   5 -10    1.16    0.05
   6  -5  10    1.16    0.06
   6  -5  10    1.18    0.06
   6  -5  10    1.17    0.06
  -8  -4  10    0.98    0.06
  -8  -4  10    1.05    0.05
  -8  -4  10    0.95    0.05
  -8  -4  10    0.94    0.05
  -7  -4  10    0.19    0.03
  -7  -4  10    0.31    0.04
  -7  -4  10    0.30    0.04
   6   4 -10    0.02    0.02
   6   4 -10    0.03    0.03
  -6  -4  10    0.04    0.03
  -6  -4  10    0.03    0.03
  -6  -4  10    0.00    0.04
   5   4 -10    0.80    0.05
   5   4 -10    0.75    0.06
   5   4 -10    0.79    0.07
  -5  -4  10    0.84    0.06
  -5  -4  10    0.84    0.07
  -5  -4  10    0.95    0.08
   4   4 -10    0.05    0.02
   4   4 -10   -0.01    0.03
   4   4 -10   -0.16    0.54
  -4  -4  10    0.01    0.04
  -4  -4  10    0.04    0.03
  -4  -4  10    0.03    0.02
   3   4 -10    0.48    0.04
   3   4 -10    0.45    0.05
  -3  -4  10    0.54    0.07
  -3  -4  10    0.51    0.05
  -3  -4  10    0.50    0.06
  -3  -4  10    0.51    0.05
   2   4 -10    0.20    0.03
   2   4 -10    0.22    0.03
  -2  -4  10    0.25    0.05
  -2  -4  10    0.22    0.03
  -2  -4  10    0.23    0.04
   1   4 -10    3.20    0.14
   1   4 -10    3.46    0.13
  -1  -4  10    3.57    0.15
   0   4 -10    1.38    0.08
   0   4 -10    1.57    0.07
   0  -4  10    1.35    0.08
   0  -4  10    1.59    0.09
   0  -4  10    1.65    0.08
  -1   4 -10    3.75    0.14
  -1   4 -10    3.36    0.14
   1  -4  10    3.45    0.38
   1  -4  10    3.86    0.16
   1  -4  10    3.79    0.15
   1  -4  10    3.66    0.14
  -2   4 -10    1.85    0.76
  -2   4 -10    3.84    0.18
  -2   4 -10    3.81    0.15
  -2   4 -10    3.68    0.14
   2  -4  10    3.74    0.16
   2  -4  10    3.85    0.15
   2  -4  10    3.81    0.14
   2  -4  10    3.68    0.15
   2  -4  10    3.83    0.15
   2  -4  10    2.75    0.69
  -3   4 -10    1.39    0.15
  -3   4 -10    0.45    0.46
  -3   4 -10    1.12    0.06
  -3   4 -10    1.27    0.07
   3  -4  10    1.11    0.07
   3  -4  10    1.20    0.08
   3  -4  10    1.26    0.08
   3  -4  10    1.25    0.06
   3  -4  10    1.27    0.07
  -4   4 -10    1.73    0.11
  -4   4 -10    1.76    0.08
  -4   4 -10    1.75    0.08
   4  -4  10    1.77    0.09
   4  -4  10    1.58    0.10
   4  -4  10    1.71    0.08
   4  -4  10    1.78    0.09
   4  -4  10    1.86    0.09
  -5   4 -10    2.16    0.12
  -5   4 -10    2.18    0.09
  -5   4 -10    2.21    0.10
   5  -4  10    2.28    0.10
   5  -4  10    2.27    0.10
   5  -4  10    2.25    0.10
   5  -4  10    2.45    0.10
  -6   4 -10    0.09    0.02
  -6   4 -10    0.09    0.02
   6  -4  10    0.05    0.02
   6  -4  10    0.07    0.02
   6  -4  10    0.09    0.02
  -7   4 -10    0.25    0.02
   7  -4  10    0.26    0.03
   7  -4  10    0.24    0.03
  -8  -3  10    0.48    0.03
  -8  -3  10    0.45    0.04
  -8  -3  10    0.44    0.04
  -8  -3  10    0.37    0.05
   7   3 -10    0.38    0.04
[truncated: 185,282 more chars]
