# Supplementary material for: Crystallographic workshops – a primer and perspective from Whitworth University’s Summer Crystallography Institute
Source: Acta Crystallogr E Crystallogr Commun. 2026 Feb 3;82(Pt 3):313–9. doi: 10.1107/S2056989026000939 (PMC12961664; doi:10.1107/S2056989026000939)
Supplement: Supplementary file 1 [file e-82-00313-sup2.zip › Practice Data Sets/SCI25/SCI25.ins]

TITL SCI 25 P-1
REM M. Cremeens, Gonzaga Univ. USA
CELL 1.54178 8.2152 9.0492 14.8512 91.238 99.206 95.172
ZERR 2.0000 0.0002 0.0003 0.0004 0.001 0.001 0.001
LATT 1
SFAC C H N O
UNIT 46 56 8 10
HKLF 4
