# Supplementary material for: Crystallographic workshops – a primer and perspective from Whitworth University’s Summer Crystallography Institute
Source: Acta Crystallogr E Crystallogr Commun. 2026 Feb 3;82(Pt 3):313–9. doi: 10.1107/S2056989026000939 (PMC12961664; doi:10.1107/S2056989026000939)
Supplement: Supplementary file 1 [file e-82-00313-sup2.zip › Practice Data Sets/SCI26/SCI26.hkl]

   1   0   0   41.00    4.10
  -1   0   0   35.80    3.80
  -1   0   0   33.70    3.30
  -1   0   0   34.90    2.90
   2   0   0    3.90    2.20
  -2   0   0   -1.10    1.50
   2   0   0    2.40    1.30
  -2   0   0    3.30    1.20
   3   0   0  728.83   65.69
   3   0   0  680.93   57.69
  -3   0   0  654.63   50.99
  -4   0   0  196.78   19.10
  -4   0   0  192.68   15.40
   4   0   0  218.58   18.40
  -4   0   0  198.88   16.00
  -5   0   0  361.66   26.50
  -5   0   0  376.36   32.80
  -5   0   0  392.16   25.00
  -5   0   0  306.67   27.40
   5   0   0  334.27   31.40
  -6   0   0  104.59   11.90
  -6   0   0  110.09    9.80
  -6   0   0  116.79    9.20
  -6   0   0  117.69    9.30
  -6   0   0  113.29    9.40
   6   0   0   81.79   12.40
   7   0   0    3.20    4.50
  -7   0   0   -3.60    5.30
  -7   0   0    7.30    4.00
  -7   0   0    4.40    3.90
  -7   0   0    6.60    3.10
   7   0   0   -5.20    5.80
  -8   0   0   29.20    3.60
  -8   0   0   28.10    4.70
   1  -1   0   30.80    3.60
  -1  -1   0   30.70    3.20
  -1  -1   0   26.60    2.30
  -1   1   0   20.80    2.70
   1   1   0   28.60    2.70
   1   1   0   34.20    3.10
  -1   1   0   26.50    2.30
  -1   1   0   22.50    2.50
   2  -1   0 1096.39  103.89
  -2  -1   0 1024.80   80.69
   2   1   0 1169.38  103.59
   2   1   0 1129.59   91.19
  -2   1   0 1103.59   91.09
  -2   1   0 1066.49   80.69
  -3  -1   0  155.08   13.30
   3  -1   0  172.38   17.60
   3  -1   0  167.08   15.10
   3   1   0  190.28   17.40
  -3   1   0  167.38   13.40
   3   1   0  172.88   15.30
  -4  -1   0   68.69    8.60
  -4  -1   0   72.69    6.80
   4  -1   0   78.09    8.20
   4  -1   0   92.39    9.80
  -4  -1   0   72.59    7.10
  -4   1   0   83.19    7.10
   4   1   0   76.39    8.30
  -4   1   0   82.69    9.00
  -4   1   0   85.49    7.30
  -5  -1   0  245.08   16.80
  -5  -1   0  243.18   17.90
   5  -1   0  219.58   21.20
  -5  -1   0  202.08   18.50
  -5   1   0  224.58   18.70
  -5   1   0  242.38   18.00
   5   1   0  194.48   22.30
  -5   1   0  250.37   22.40
   5   1   0  226.38   21.40
  -5   1   0  263.77   16.90
  -6  -1   0   83.69   10.10
  -6  -1   0   76.19    7.50
   6  -1   0   57.79    9.90
  -6  -1   0   89.69    7.20
  -6  -1   0   83.89    7.50
  -6  -1   0   74.19    7.40
  -6   1   0   61.49    7.30
  -6   1   0   59.09    9.60
  -6   1   0   72.79    7.00
  -6   1   0   74.19    7.40
   6   1   0   80.19    9.80
  -6   1   0   70.59    7.60
  -6   1   0   80.79    7.50
  -7  -1   0   36.80    5.00
  -7  -1   0   30.00    6.80
  -7  -1   0   48.00    5.20
   7  -1   0   39.10    6.90
  -7  -1   0   37.40    4.80
   7  -1   0   18.00    6.00
  -7   1   0   28.20    4.80
  -7   1   0   35.30    5.00
  -7   1   0   28.70    4.70
  -7   1   0   24.60    6.30
  -8  -1   0   38.40    4.40
  -8  -1   0   42.00    5.70
  -8   1   0   54.19    5.60
  -8   1   0   45.90    4.30
   0  -2   0  731.13   78.19
   0   2   0  845.32   59.99
   0   2   0  880.41   67.69
  -1  -2   0 1109.39   80.29
  -1  -2   0 1009.60  104.79
   1  -2   0 1056.29  103.39
   1   2   0 1206.28  102.89
  -1   2   0 1125.49   90.49
  -1   2   0 1155.48   80.29
   1   2   0  997.30   90.59
   2  -2   0 7600.84  707.33
  -2  -2   0 7423.86  551.24
   2   2   0 7327.27  621.94
  -2   2   0 7261.87  551.24
  -2   2   0 7614.64  621.94
   2   2   0 8024.00  706.93
  -3  -2   0  358.76   27.70
   3  -2   0  370.66   31.30
   3  -2   0  382.46   36.10
   3   2   0  398.46   35.50
  -3   2   0  352.96   27.80
   3   2   0  340.97   31.40
   4  -2   0    4.40    2.50
  -4  -2   0    6.70    2.60
  -4  -2   0    4.30    2.20
  -4  -2   0    2.60    3.30
   4  -2   0    2.80    3.80
  -4   2   0    7.50    3.90
  -4   2   0    8.00    2.80
   4   2   0    3.20    2.70
  -4   2   0    7.10    2.50
   5  -2   0   14.90    4.10
  -5  -2   0   15.60    3.20
  -5  -2   0   18.60    3.60
  -5  -2   0   18.30    3.60
  -5   2   0   16.00    3.70
  -5   2   0   16.20    4.90
   5   2   0   15.00    4.30
  -5   2   0   21.10    3.60
   5   2   0   17.90    5.80
  -5   2   0   18.40    3.70
  -6  -2   0   70.69    9.50
   6  -2   0   57.89    9.80
  -6  -2   0   72.49    6.70
  -6  -2   0   74.99    7.30
  -6  -2   0   74.39    7.10
  -6  -2   0   79.39    7.30
  -6   2   0   72.19    7.20
  -6   2   0   62.79    9.40
  -6   2   0   69.89    7.40
   6   2   0   51.89    9.20
  -6   2   0   70.79    7.20
  -6   2   0   74.39    6.90
  -6   2   0   66.69    7.20
   7  -2   0  143.19   14.10
  -7  -2   0  175.68   14.20
  -7  -2   0  180.48   16.00
  -7  -2   0  188.78   12.80
  -7   2   0  161.78   14.30
  -7   2   0  177.28   12.70
  -7   2   0  179.78   13.40
  -7   2   0  181.58   15.40
  -8  -2   0   14.00    4.40
   8  -2   0   17.80    4.20
  -8  -2   0   13.20    3.10
  -8   2   0   17.10    3.80
   0  -3   0    1.80    1.70
   0  -3   0    1.40    1.10
   0   3   0    0.20    0.60
   0   3   0    0.90    0.50
  -1  -3   0  300.07   23.50
   1  -3   0  291.57   30.90
  -1   3   0  345.37   26.60
   1   3   0  345.77   30.00
  -1   3   0  360.16   23.70
   1   3   0  258.87   26.60
  -2  -3   0 8743.92  663.73
   2  -3   0 8840.42  851.71
  -2   3   0 9166.38  663.93
   2   3   0 8261.07  748.83
  -2   3   0 9488.75  748.93
   2   3   0 9999.00  851.21
  -3  -3   0  200.38   14.70
   3  -3   0  198.18   16.60
   3  -3   0  192.88   19.70
  -3   3   0  165.38   14.70
   3   3   0  167.48   16.70
   3   3   0  201.88   18.70
  -4  -3   0  241.98   19.20
   4  -3   0  262.17   22.80
  -4  -3   0  237.58   20.00
   4  -3   0  297.67   26.80
  -4  -3   0  252.57   23.80
  -4   3   0  265.47   20.40
  -4   3   0  267.57   24.00
   4   3   0  252.07   23.10
  -4   3   0  256.27   19.50
  -5  -3   0   26.00    4.10
  -5  -3   0   36.50    4.20
   5  -3   0   24.60    5.00
  -5  -3   0   27.10    4.10
  -5   3   0   33.80    4.70
  -5   3   0   33.40    6.00
  -5   3   0   37.30    4.30
  -5   3   0   34.40    4.90
   5   3   0   28.30    5.30
   5   3   0   23.80    6.40
  -6  -3   0   86.89    8.60
  -6  -3   0   86.29   10.90
   6  -3   0   74.39   11.80
  -6  -3   0   92.79    8.30
  -6  -3   0  102.89    8.60
  -6   3   0  106.39    8.60
  -6   3   0  108.49    9.40
  -6   3   0   98.69   10.90
  -6   3   0   90.59    8.60
  -6   3   0  106.39    8.70
  -6   3   0  104.19    8.90
  -7  -3   0   29.80    4.10
   7  -3   0   14.40    5.80
  -7  -3   0   28.20    6.70
   7  -3   0   22.20    6.50
  -7  -3   0   25.40    4.40
  -7   3   0   39.60    4.90
  -7   3   0   15.40    5.50
  -7   3   0   24.90    4.30
  -7   3   0   14.10    4.40
   7   3   0   14.70    5.00
  -8  -3   0    6.80    4.20
  -8  -3   0    7.40    2.80
   8  -3   0    2.90    3.90
  -8   3   0    5.60    3.00
   0   4   0 3915.51  303.87
   0   4   0 4402.66  342.97
   1  -4   0  470.35   48.80
  -1  -4   0  520.95   37.40
   1  -4   0  479.85   48.50
  -1   4   0  539.55   37.50
  -1   4   0  511.35   42.20
   1   4   0  517.35   47.70
  -2  -4   0 5573.74  433.46
   2  -4   0 5625.04  556.64
  -2   4   0 6013.30  489.15
  -2   4   0 6088.29  433.76
   2   4   0 6341.77  555.74
  -3  -4   0  386.86   30.00
   3  -4   0  398.16   39.50
   3   4   0  348.57   34.10
  -3   4   0  420.86   30.20
  -3   4   0  439.86   34.10
  -4  -4   0  366.06   29.40
  -4  -4   0  384.56   28.40
   4  -4   0  424.26   33.50
   4  -4   0  444.26   39.10
  -4   4   0  366.66   35.00
  -4   4   0  387.86   28.60
   4   4   0  343.97   33.60
  -4   4   0  392.96   29.80
  -5  -4   0  302.57   32.50
  -5  -4   0  386.66   24.80
   5  -4   0  354.16   31.10
  -5  -4   0  358.36   26.10
  -5  -4   0  319.77   27.10
  -5   4   0  313.87   27.50
  -5   4   0  373.16   32.50
  -5   4   0  344.37   26.50
  -5   4   0  382.36   24.80
  -6  -4   0   45.20    7.90
  -6  -4   0   52.89    6.00
  -6  -4   0   49.30    5.50
  -6  -4   0   46.80    5.50
   6   4   0   23.70    7.20
  -6   4   0   58.49    6.50
  -6   4   0   60.09    6.40
  -6   4   0   50.49    8.00
  -6   4   0   57.39    5.80
  -6   4   0   53.99    6.10
  -6   4   0   46.10    6.20
   7  -4   0   37.80    7.40
  -7  -4   0   50.69    7.80
  -7  -4   0   48.50    5.40
  -7  -4   0   45.50    5.20
   7  -4   0   35.10    7.50
  -7   4   0   51.59    5.80
  -7   4   0   40.00    5.60
  -7   4   0   47.30    5.50
  -8  -4   0    7.80    2.80
  -8  -4   0    5.10    4.20
   8  -4   0    7.90    4.00
  -8   4   0    2.80    2.90
   0  -5   0   -2.00    2.10
   0  -5   0    0.70    3.30
   0   5   0   -0.30    1.00
  -1  -5   0  346.87   25.10
   1  -5   0  324.97   33.30
   1   5   0  345.47   31.90
  -1   5   0  332.37   28.40
  -1   5   0  337.87   25.20
   2  -5   0  855.31   79.59
  -2  -5   0  784.62   60.99
  -2   5   0  841.42   61.29
   2   5   0  799.02   77.89
  -2   5   0  867.41   68.99
  -3  -5   0   29.10    3.00
   3  -5   0   28.70    5.60
  -3  -5   0   13.00    4.90
  -3   5   0   21.90    3.60
   3   5   0   17.20    3.90
  -3   5   0   21.60    3.20
   4  -5   0 1714.53  146.89
  -4  -5   0 1226.08  128.99
  -4  -5   0 1532.75  103.09
  -4  -5   0 1551.24  109.19
  -4  -5   0 1523.15  113.49
   4  -5   0 1712.23  128.29
  -4   5   0 1442.96  133.59
  -4   5   0 1572.14  113.89
  -4   5   0 1556.74  103.09
  -4   5   0 1536.95  109.49
  -5  -5   0  193.68   17.20
  -5  -5   0  167.58   21.80
   5  -5   0  218.28   19.90
  -5  -5   0  228.28   15.80
  -5  -5   0  217.28   16.60
  -5   5   0  241.58   15.90
  -5   5   0  190.48   17.70
  -5   5   0  229.48   17.10
  -5   5   0  219.18   20.90
  -6  -5   0   52.49    5.80
  -6  -5   0   58.29    6.40
  -6  -5   0   58.19    5.90
  -6  -5   0   58.59    8.20
  -6   5   0   57.59    8.00
  -6   5   0   57.09    6.70
   6   5   0   37.90    7.80
  -6   5   0   51.99    6.60
  -6   5   0   50.99    6.10
  -6   5   0   56.19    6.40
  -6   5   0   57.09    6.10
  -7  -5   0   47.30    5.30
   7  -5   0   53.69    7.80
   7  -5   0   37.30    7.90
  -7  -5   0   62.19    8.00
  -7  -5   0   54.49    5.60
   7   5   0   28.60    6.40
  -7   5   0   51.39    5.50
  -7   5   0   57.59    6.00
  -7   5   0   57.39    6.10
   8  -5   0   22.20    4.40
  -8  -5   0   16.70    3.30
  -8  -5   0   20.70    4.90
  -8   5   0   21.30    3.40
   0  -6   0  126.49   12.70
   0   6   0  105.39    8.60
   0   6   0  116.89    9.80
  -1  -6   0  707.43   49.90
   1  -6   0  712.83   65.39
  -1   6   0  606.24   49.90
   1   6   0  723.63   63.59
  -1   6   0  635.64   56.29
  -2  -6   0   13.30    4.60
   2  -6   0   36.40    6.10
  -2   6   0   18.80    3.00
  -2   6   0   18.70    2.80
   2   6   0   15.60    3.20
   2   6   0   21.70    2.40
   3  -6   0  103.99   12.20
  -3  -6   0  100.69    8.10
  -3   6   0   86.39    8.30
  -3   6   0   96.89    9.30
  -4  -6   0  958.40   67.69
   4  -6   0 1105.29   84.39
   4  -6   0 1098.29   97.29
  -4  -6   0  971.70   74.59
  -4  -6   0  940.81   71.69
   4  -6   0  963.30   71.79
  -4   6   0 1045.10   67.79
  -4   6   0  939.91   87.89
  -4   6   0 1016.60   74.99
  -4   6   0 1025.60   72.09
  -5  -6   0  137.19   10.10
  -5  -6   0  124.09   10.50
   5  -6   0  109.79   12.00
  -5  -6   0  117.89   15.40
  -5  -6   0  131.39    9.60
  -5   6   0  119.79    9.60
   5   6   0   82.99   12.60
  -5   6   0  119.19   10.50
  -5   6   0  117.09   12.60
  -5   6   0  110.99   10.90
  -6  -6   0   27.60    4.90
  -6  -6   0   31.60    9.90
  -6  -6   0   28.10    4.40
  -6  -6   0   22.60    4.10
  -6  -6   0   25.50    6.40
  -6   6   0   35.10    4.90
   6   6   0   15.10    5.90
  -6   6   0   37.80    5.40
  -6   6   0   36.20    5.40
  -6   6   0   38.10    5.00
  -6   6   0   37.00    5.70
  -6   6   0   30.00    6.00
  -7  -6   0   22.20    6.10
  -7  -6   0   12.50    3.10
   7  -6   0   10.90    6.30
  -7  -6   0   14.10    3.80
   7  -6   0    0.20    5.30
  -7   6   0   20.70    3.90
   7   6   0    8.80    4.20
  -7   6   0   12.20    3.90
  -7   6   0   13.60    4.30
  -8  -6   0   -2.00    4.10
   8  -6   0    3.40    3.90
  -8  -6   0    2.10    2.70
  -8   6   0    1.00    2.60
   0  -7   0   -1.60    2.40
   0  -7   0    0.80    4.00
   0   7   0    5.00    1.20
   0   7   0   -1.10    0.80
   1  -7   0  110.09   13.60
   1  -7   0  136.59   15.40
  -1  -7   0  128.99   10.60
  -1   7   0  163.18   12.10
  -1   7   0  153.78   10.70
  -2  -7   0 1457.85  108.39
   2  -7   0 1521.15  140.89
  -2   7   0 1501.45  122.49
  -2   7   0 1427.66  108.59
  -3  -7   0  249.28   18.90
   3  -7   0  258.87   26.20
  -3   7   0  232.08   19.20
  -3   7   0  246.08   21.50
  -4  -7   0  749.23   54.69
   4  -7   0  850.41   72.19
  -4  -7   0  610.74   63.19
   4  -7   0  754.22   53.09
  -4  -7   0  732.43   49.60
  -4  -7   0  754.72   52.59
  -4   7   0  717.73   54.99
  -4   7   0  717.33   52.89
  -4   7   0  669.53   64.39
  -4   7   0  756.92   49.70
   5  -7   0  202.28   16.10
  -5  -7   0  198.88   15.60
   5  -7   0  193.28   18.00
  -5  -7   0  195.68   14.90
  -5  -7   0  154.88   20.50
  -5  -7   0  214.68   14.30
   5  -7   0  215.18   22.20
  -5   7   0  158.98   15.90
  -5   7   0  171.68   18.50
  -5   7   0  188.98   14.20
  -5   7   0  174.98   15.30
  -6  -7   0  141.19   10.40
  -6  -7   0  112.99   16.60
  -6  -7   0  127.59   11.10
  -6  -7   0  135.79   12.80
  -6  -7   0  136.09   10.80
  -6   7   0  123.19   10.50
  -6   7   0  135.89   11.80
  -6   7   0  143.19   11.30
  -6   7   0  142.99   11.00
  -6   7   0  120.79   10.30
  -6   7   0  129.69   14.00
  -7  -7   0    4.00    2.80
   7  -7   0   -9.10    5.90
   7  -7   0   -1.70    5.40
  -7  -7   0    7.00    3.50
  -7  -7   0    5.20    5.50
  -7   7   0   11.20    4.10
   7   7   0    4.00    3.70
  -7   7   0    8.00    3.30
   8  -7   0   21.50    4.30
  -8  -7   0   18.70    4.70
  -8  -7   0   14.70    3.10
  -8   7   0    8.50    2.70
   0  -8   0  801.12   77.59
   0   8   0  822.22   66.99
   0   8   0  795.82   59.29
   1  -8   0  246.88   24.40
  -1  -8   0  234.48   17.30
   1  -8   0  192.28   22.50
  -1   8   0  250.77   17.40
   2  -8   0 2765.52  247.48
  -2  -8   0 2587.24  191.28
  -2   8   0 2654.03  216.08
  -2   8   0 2449.45  191.48
   3  -8   0  639.64   62.49
  -3  -8   0  645.34   47.10
  -3   8   0  592.44   47.30
  -3   8   0  651.63   53.39
   4  -8   0  500.85   46.60
  -4  -8   0  449.16   31.40
  -4  -8   0  450.65   33.20
  -4  -8   0  472.45   34.60
  -4  -8   0  380.66   40.90
   4  -8   0  447.56   34.30
  -4   8   0  425.26   40.80
  -4   8   0  434.36   33.60
  -4   8   0  520.05   39.60
  -4   8   0  492.65   31.60
  -4   8   0  430.96   34.90
  -5  -8   0  178.68   15.70
  -5  -8   0  196.98   14.40
  -5  -8   0  179.68   15.00
  -5  -8   0  163.38   21.00
   5  -8   0  185.08   18.10
   5  -8   0  195.08   16.40
   5  -8   0  192.98   22.40
  -5   8   0  232.28   14.70
  -5   8   0  193.28   18.80
  -5   8   0  196.68   15.60
  -5   8   0  177.78   16.20
  -6  -8   0  187.28   12.80
  -6  -8   0  203.48   13.70
  -6  -8   0  173.78   13.90
  -6  -8   0  145.59   19.80
  -6  -8   0  172.78   15.50
  -6   8   0  177.58   13.80
  -6   8   0  149.49   12.80
  -6   8   0  160.68   14.30
  -6   8   0  181.68   13.50
  -6   8   0  161.38   17.20
  -7  -8   0   15.40    3.90
   7  -8   0   12.50    6.10
  -7  -8   0   14.30    3.30
  -7  -8   0   23.70    6.00
  -7   8   0   21.10    4.50
   7   8   0   13.70    4.20
  -7   8   0   16.80    3.70
  -7   8   0   14.20    3.30
  -8  -8   0   15.30    4.40
   8  -8   0    6.50    4.00
  -8   8   0   15.00    2.70
   8   8   0   16.00    2.50
   0  -9   0    5.00    5.30
   0  -9   0    2.90    3.30
   0   9   0    0.80    1.20
   0   9   0   -0.50    0.90
   1  -9   0  666.23   66.39
  -1   9   0  698.33   50.09
   1   9   0  700.03   49.99
  -1   9   0  724.73   56.69
   1   9   0  595.84   56.59
   2  -9   0  116.19   14.50
  -2  -9   0  123.59    8.90
  -2   9   0   95.79    9.00
  -2   9   0  104.69   10.20
  -3  -9   0  214.98   15.00
   3  -9   0  222.88   22.10
  -3   9   0  157.88   15.00
  -3   9   0  182.88   17.10
  -4  -9   0  306.97   21.00
  -4  -9   0  256.17   28.30
   4  -9   0  314.77   23.80
  -4  -9   0  320.57   22.20
  -4  -9   0  324.77   23.10
  -4  -9   0  246.68   31.80
   4  -9   0  315.57   32.00
  -4   9   0  294.87   22.50
  -4   9   0  315.47   26.40
  -4   9   0  264.77   27.10
  -4   9   0  271.27   23.30
  -4   9   0  308.77   21.10
  -5  -9   0   28.70   10.30
   5  -9   0   32.60    9.20
   5  -9   0   29.50    7.00
  -5  -9   0   49.00    5.00
   5  -9   0   30.80    6.10
  -5  -9   0   48.80    5.50
  -5  -9   0   43.90    4.90
  -5   9   0   35.80    5.20
   5   9   0   22.70    6.50
  -5   9   0   47.80    5.20
  -5   9   0   35.50    6.10
  -6  -9   0   49.90    5.80
  -6  -9   0   52.79    6.00
  -6  -9   0   51.89    7.50
  -6  -9   0   44.90   11.60
  -6  -9   0   55.49    6.00
  -6   9   0   66.69    7.80
  -6   9   0   68.89    7.00
   6   9   0   37.90    7.50
  -6   9   0   54.69    5.70
  -6   9   0   51.89    6.40
  -6   9   0   67.39    6.30
  -7  -9   0   45.70    6.70
  -7  -9   0   42.20    4.80
  -7  -9   0   27.10    4.10
   7  -9   0   13.90    6.80
   7   9   0   21.20    4.80
  -7   9   0   31.40    4.90
  -7   9   0   29.60    3.90
   8  -9   0   50.39    5.80
  -8  -9   0   53.79    6.30
   8   9   0   50.99    4.20
  -8   9   0   55.89    4.70
   0 -10   0  175.38   22.90
   0  10   0  229.78   18.40
   0  10   0  220.08   16.10
  -1 -10   0  517.95   45.00
   1 -10   0  386.26   45.60
  -1  10   0  441.26   38.30
   1  10   0  458.05   33.70
  -1  10   0  450.95   33.80
   1  10   0  466.05   38.40
  -2 -10   0  196.28   15.40
   2 -10   0  203.98   22.90
  -2  10   0  208.18   17.60
  -2  10   0  190.28   15.50
  -3 -10   0   43.10   10.20
  -3 -10   0   64.69    6.10
   3 -10   0   75.29   11.00
  -3  10   0   74.49    7.40
  -3  10   0   74.49    6.50
   4 -10   0  373.26   26.50
  -4 -10   0  347.07   24.60
  -4 -10   0  361.66   25.70
   4 -10   0  350.86   35.50
  -4 -10   0  343.47   23.40
  -4 -10   0  284.47   31.10
  -4 -10   0  271.57   35.30
  -4  10   0  321.07   24.90
  -4  10   0  353.36   29.30
  -4  10   0  294.67   25.70
  -4  10   0  298.67   30.00
  -4  10   0  362.66   23.60
   5 -10   0  112.79   10.90
  -5 -10   0  104.99    8.40
  -5 -10   0   95.89    8.50
  -5 -10   0   83.89   14.20
  -5  10   0   96.19    8.40
  -5  10   0   92.99    8.80
  -5  10   0   78.79   10.20
  -6 -10   0  226.38   15.40
  -6 -10   0  188.28   17.20
  -6 -10   0  201.68   15.70
   6 -10   0  231.68   17.20
  -6 -10   0  197.18   22.40
  -6 -10   0  222.58   14.50
  -6  10   0  202.48   15.20
  -6  10   0  182.08   19.10
  -6  10   0  192.08   15.40
  -6  10   0  181.28   14.30
  -6  10   0  174.28   15.80
  -7 -10   0   94.29    8.90
  -7 -10   0   87.59    6.90
   7 -10   0   50.69    9.90
  -7  10   0   75.39    6.30
  -7  10   0   80.49    7.10
   7  10   0   58.09    8.20
   0 -11   0    6.20    6.80
   0 -11   0    3.20    4.60
   0  11   0    0.20    1.50
   0  11   0   -1.10    1.10
  -1 -11   0   26.50    7.20
  -1 -11   0    4.60    5.90
   1 -11   0   22.30    8.20
   1 -11   0   18.60    4.40
   1  11   0   15.40    2.80
   1  11   0   16.00    2.20
  -1  11   0   21.50    2.50
  -1  11   0   23.20    2.90
   2 -11   0  490.75   51.69
  -2 -11   0  499.15   38.00
  -2  11   0  532.65   38.10
  -2  11   0  501.85   43.00
  -3 -11   0  557.64   41.40
  -3 -11   0  445.16   48.20
   3 -11   0  601.74   56.49
   3 -11   0  502.05   41.30
  -3  11   0  591.64   47.20
  -3  11   0  590.64   38.00
  -3  11   0  560.34   41.60
  -4 -11   0  103.09   15.70
   4 -11   0  120.89   15.30
  -4 -11   0  125.99    8.90
   4 -11   0  140.19   12.40
  -4 -11   0  135.19    9.60
  -4 -11   0   90.59   13.80
  -4  11   0  103.99    8.80
  -4  11   0   93.89    9.40
  -4  11   0   96.89    9.20
  -4  11   0   83.39   10.80
  -4  11   0   98.89   10.70
  -5 -11   0  111.79    9.30
  -5 -11   0   98.59   10.90
  -5 -11   0  101.49    8.90
   5 -11   0  126.19   12.10
  -5 -11   0  101.29   15.20
  -5  11   0  107.99    9.70
  -5  11   0  111.49    9.30
  -5  11   0  105.09    8.70
  -5  11   0  121.29   10.30
  -5  11   0  105.49   11.50
  -6 -11   0   17.10    9.60
  -6 -11   0   15.70    4.20
  -6 -11   0   16.30    5.60
   6 -11   0   24.20    6.40
   6  11   0    8.20    4.50
  -6  11   0   10.50    4.20
  -6  11   0   10.40    3.60
  -6  11   0   15.10    3.30
  -6  11   0   20.50    5.00
  -6  11   0   10.00    3.80
  -7 -11   0   20.80    8.90
   7 -11   0    9.50    6.70
  -7 -11   0   29.50    5.80
  -7 -11   0   21.90    4.10
  -7  11   0   22.30    3.20
   7  11   0   18.60    4.30
  -7  11   0   28.20    3.70
  -7  11   0   25.90    4.20
   0  12   0  176.58   16.10
   0  12   0  193.98   14.10
   1 -12   0  230.78   28.10
   1 -12   0  205.48   25.50
  -1  12   0  268.87   21.70
   1  12   0  258.27   18.90
  -1  12   0  264.37   19.10
   1  12   0  262.27   21.80
   2 -12   0  171.48   21.10
  -2 -12   0  169.68   13.60
  -2  12   0  181.68   15.40
   2  12   0  137.59   15.30
  -2  12   0  193.18   13.60
   3 -12   0   93.59   13.00
  -3 -12   0   85.79   15.00
  -3 -12   0   85.99   13.20
  -3 -12   0  116.89    9.60
   3 -12   0  125.89   16.30
  -3 -12   0  104.39    9.00
   3  12   0   97.89   11.70
  -3  12   0  138.29    9.40
  -3  12   0  136.09   11.30
  -3  12   0  111.39   11.40
  -3  12   0  130.69    9.90
  -4 -12   0   41.60   11.30
   4 -12   0   64.09    9.70
  -4 -12   0   58.59    5.50
  -4 -12   0   39.00    9.90
   4 -12   0   50.69   10.40
  -4  12   0   50.19    5.70
  -4  12   0   58.09    5.70
   4  12   0   33.00    6.90
  -4  12   0   62.49    5.80
  -4  12   0   41.40    6.30
  -4  12   0   49.80    6.50
   5 -12   0   43.90    8.50
  -5 -12   0   48.70    7.40
  -5 -12   0   46.80    5.50
  -5 -12   0   45.60    5.60
  -5 -12   0   50.09   11.20
   5  12   0   32.30    6.90
  -5  12   0   51.09    5.20
  -5  12   0   51.39    6.60
  -5  12   0   49.30    5.60
  -5  12   0   40.20    5.40
  -5  12   0   50.89    6.70
   6 -12   0  111.19   11.70
  -6 -12   0  119.39    9.60
  -6 -12   0  116.39   11.60
  -6 -12   0  105.39   15.80
   6  12   0   87.29   12.10
  -6  12   0  133.79   12.30
  -6  12   0  116.49   10.00
  -6  12   0  129.39    9.20
  -6  12   0  120.69   10.20
  -6  12   0  110.99    9.70
  -7 -12   0    0.20    4.60
   7 -12   0   -1.70    6.40
  -7 -12   0    1.20    3.20
  -7 -12   0   10.50    8.10
  -7  12   0    6.70    3.30
   7  12   0    3.10    3.20
  -7  12   0    9.70    2.60
  -7  12   0    1.60    2.20
   0 -13   0    4.70    7.70
   0 -13   0    4.50    5.40
   0  13   0   -0.70    1.40
   0  13   0    1.20    1.30
   1  13   0  568.64   44.00
  -1  13   0  591.34   49.99
   1  13   0  588.24   49.99
  -1  13   0  633.24   44.20
   2 -13   0  329.07   38.70
  -2  13   0  384.96   27.40
  -2  13   0  356.36   30.90
   2  13   0  354.06   31.10
   3 -13   0    2.70    6.60
  -3 -13   0    6.70    7.20
  -3 -13   0   -2.20    6.80
  -3 -13   0    6.30    3.00
   3 -13   0   -9.00    8.30
  -3  13   0    9.90    3.10
   3  13   0    4.90    4.00
  -3  13   0    6.10    2.70
  -3  13   0    7.70    2.60
  -3  13   0    8.70    3.10
  -3  13   0   11.80    3.50
   3  13   0    6.40    3.00
   4 -13   0  101.19   12.10
  -4 -13   0   64.39   12.40
  -4 -13   0   83.79    7.80
  -4 -13   0   77.99   15.00
   4 -13   0   92.89   14.50
  -4  13   0   98.49    8.20
  -4  13   0  101.39    9.80
  -4  13   0  112.39    8.30
  -4  13   0   88.59    9.60
   4  13   0   69.49   10.00
  -4  13   0   86.49    8.30
  -5 -13   0  195.58   17.30
  -5 -13   0  184.28   21.90
   5 -13   0  226.18   18.40
  -5 -13   0  194.48   15.20
  -5 -13   0  172.88   14.20
  -5  13   0  205.38   14.30
   5  13   0  175.38   19.50
  -5  13   0  189.28   15.50
  -5  13   0  226.38   19.20
  -5  13   0  206.18   15.70
  -5  13   0  204.08   15.20
   6 -13   0   65.89    8.50
  -6 -13   0   57.19    6.20
  -6 -13   0   51.29    7.80
  -6 -13   0   58.59   11.80
  -6  13   0   49.40    5.80
  -6  13   0   53.59    6.00
  -6  13   0   62.59    7.30
   6  13   0   53.89    7.60
  -6  13   0   60.69    6.60
  -6  13   0   59.59    5.40
  -7 -13   0   14.00    8.00
   7 -13   0   10.50    7.10
  -7 -13   0    2.00    4.60
  -7  13   0   13.90    3.30
  -7  13   0   13.30    2.70
  -7  13   0   12.90    2.40
   7  13   0   10.80    3.60
   7  13   0    9.80    2.90
   0 -14   0  103.59   15.20
   0  14   0  104.59    9.60
   1 -14   0  197.08   26.30
   1 -14   0  180.18   23.70
  -1  14   0  257.57   17.50
   1  14   0  239.68   19.90
  -1  14   0  232.28   19.80
   2 -14   0  142.69   20.20
  -2 -14   0  108.59   18.10
  -2  14   0  173.08   12.30
   2  14   0  147.79   11.30
  -2  14   0  145.19   11.30
   2  14   0  162.08   14.30
  -2  14   0  160.78   11.70
  -2  14   0  156.18   14.00
   3 -14   0  146.99   21.20
  -3 -14   0  134.49   17.50
   3 -14   0  153.68   16.70
  -3 -14   0  127.99   20.40
   3  14   0  158.88   12.50
  -3  14   0  168.98   15.50
  -3  14   0  178.98   12.70
   3  14   0  148.49   15.60
   3  14   0  174.98   16.30
  -3  14   0  195.28   13.70
  -3  14   0  193.28   16.00
  -4 -14   0   71.19   12.00
   4 -14   0   83.49   14.00
   4 -14   0   77.69   11.80
  -4 -14   0   66.39   14.60
  -4  14   0   73.39    8.60
  -4  14   0   90.99    7.50
   4  14   0   57.09    8.50
  -4  14   0   72.59    7.40
   4  14   0   60.39    7.10
  -4  14   0   94.69    8.80
   4  14   0   76.49    9.30
  -4  14   0   93.19    7.40
  -5 -14   0  111.09   15.40
  -5 -14   0  120.59   11.60
  -5 -14   0   93.99    9.00
   5 -14   0  116.49   12.80
  -5  14   0   99.19    9.70
  -5  14   0  116.39    9.40
  -5  14   0  116.49    8.60
   5  14   0   80.39    9.10
   5  14   0   94.59   11.90
  -5  14   0  126.99    9.60
  -5  14   0  122.59   11.60
   6 -14   0   13.20    6.20
  -6 -14   0   10.00    4.00
  -6 -14   0   14.30    5.70
  -6 -14   0    4.90    8.50
  -6  14   0    5.00    2.90
  -6  14   0    9.60    3.70
  -6  14   0    3.30    2.50
   6  14   0    5.50    4.00
  -6  14   0    2.70    3.20
  -6  14   0   11.50    4.10
  -7 -14   0  156.98   13.80
  -7  14   0  159.48   11.20
  -7  14   0  157.38   11.80
   0 -15   0    6.80    5.90
   0 -15   0    0.30    8.10
   0  15   0   -0.90    1.60
  -1 -15   0   65.89   12.00
   1 -15   0  100.69   15.20
   1 -15   0   85.79   11.40
   1  15   0   89.39    8.30
  -1  15   0   86.89    8.30
   2 -15   0  158.18   21.60
  -2 -15   0  151.68   24.90
  -2 -15   0  138.89   16.90
  -2 -15   0  116.79   19.00
  -2  15   0  161.58   11.80
  -2  15   0  167.48   14.60
   2  15   0  160.18   11.70
   2  15   0  168.78   14.80
  -2  15   0  174.58   12.20
   3 -15   0   38.40   10.40
  -3 -15   0   39.20    8.90
  -3 -15   0   31.40    9.80
   3 -15   0   23.50    9.80
   3  15   0   47.20    4.70
  -3  15   0   34.70    5.10
  -3  15   0   49.30    4.80
   3  15   0   34.40    5.30
  -4 -15   0  110.69   15.70
  -4 -15   0  116.59   19.70
   4 -15   0  115.09   15.40
   4  15   0  133.39   13.70
  -4  15   0  125.69   10.60
  -4  15   0  148.49   13.30
   4  15   0  123.79   10.60
  -4  15   0  143.69   10.90
   5 -15   0   64.89   10.80
  -5 -15   0   58.69    7.20
  -5 -15   0   63.29    9.30
  -5 -15   0   59.29   12.20
   5  15   0   70.19    9.30
  -5  15   0   68.29    7.10
  -5  15   0   84.09    7.80
  -5  15   0   85.09    7.20
  -5  15   0   91.99    8.90
  -5  15   0   86.99    6.70
   5  15   0   78.49    7.40
  -6 -15   0   19.30    5.90
   6 -15   0   27.10    6.80
  -6 -15   0   22.30    8.80
  -6  15   0   13.30    3.50
  -6  15   0   14.40    3.00
   6  15   0   15.60    4.50
  -6  15   0   16.30    4.00
   6  15   0    5.80    3.50
  -6  15   0   14.60    3.20
  -6  15   0   12.80    3.90
  -7 -15   0   21.20    5.00
   7  15   0   20.10    2.80
  -7  15   0   21.00    3.10
   0 -16   0   16.20    6.90
   0 -16   0   13.10   16.40
   0 -16   0   23.90    9.90
   0  16   0    8.00    2.10
   0  16   0   10.40    2.40
  -1 -16   0   15.20   17.40
   1 -16   0    9.80    9.60
  -1 -16   0    5.90    6.40
   1 -16   0   -4.40   15.00
  -1  16   0    6.10    2.00
   1  16   0    3.80    2.00
  -1  16   0    1.00    2.00
   1  16   0    5.40    2.00
  -2 -16   0  236.48   33.40
   2 -16   0  204.68   31.20
   2  16   0  282.37   19.20
  -2  16   0  256.47   19.30
  -2  16   0  283.87   24.00
  -2  16   0  288.07   20.10
   2  16   0  302.77   24.30
  -3 -16   0    6.60    7.50
  -3 -16   0    5.00    7.90
   3 -16   0   28.70   10.80
   3 -16   0    1.80    8.70
   3  16   0   14.00    3.30
  -3  16   0    9.00    3.10
  -3  16   0    9.70    3.40
   3  16   0   10.00    3.40
   4 -16   0   16.90   10.70
  -4 -16   0   20.40    8.90
  -4  16   0   21.40    4.20
   4  16   0   26.90    4.30
  -5 -16   0   60.99   10.90
  -5 -16   0   61.49    8.50
   5 -16   0   72.29   10.50
  -5  16   0   47.30    5.50
   5  16   0   52.79    5.70
   5  16   0   53.19    7.30
  -5  16   0   44.90    5.30
  -5  16   0   41.10    6.00
  -5  16   0   51.09    5.00
  -6 -16   0   26.50    6.70
  -6 -16   0   34.00    9.00
   6 -16   0   25.60    7.10
  -6  16   0   39.10    3.80
  -6  16   0   42.30    4.70
  -6  16   0   24.90    4.10
   6  16   0   31.60    4.20
  -7 -16   0    3.00    4.30
   7 -16   0    7.50    5.80
  -7  16   0   10.30    2.40
   7  16   0   11.80    2.20
   0 -17   0    2.40    6.50
   0 -17   0   14.30   16.10
   0  17   0   -1.00    1.80
   0  17   0   -0.10    1.80
   1 -17   0  111.29   22.30
   1 -17   0  127.49   20.10
  -1 -17   0  101.99   17.50
  -1 -17   0  123.79   23.60
  -1  17   0  155.68   11.10
  -1  17   0  146.99   10.60
   1  17   0  151.48   10.50
   1  17   0  143.59   13.20
  -1  17   0  156.98   13.20
   2 -17   0   64.29   14.50
  -2 -17   0   48.50   11.70
   2 -17   0   60.49   16.10
  -2 -17   0   53.79   19.30
  -2 -17   0   49.90   10.80
   2  17   0   71.29    7.70
  -2  17   0   85.49    6.50
  -2  17   0   79.39    7.70
  -2  17   0   77.79    6.30
   2  17   0   74.79    6.20
   3 -17   0   21.80   11.00
  -3 -17   0   24.20    8.70
   3 -17   0   32.70   11.90
  -3 -17   0   14.70    9.30
  -3  17   0   19.60    3.80
   3  17   0   19.90    4.30
  -3  17   0   18.20    3.40
   3  17   0   20.80    3.60
  -4 -17   0   56.49   10.60
  -4 -17   0   50.09   20.80
   4 -17   0   53.99   12.60
   4  17   0   42.30    5.50
   4  17   0   47.50    5.30
  -4  17   0   38.00    4.90
  -4  17   0   51.79    5.50
  -4  17   0   46.60    6.10
   5 -17   0   34.60    9.60
  -5 -17   0   46.50   17.60
  -5 -17   0   38.30    9.90
  -5 -17   0   43.90    8.30
   5  17   0   35.60    5.00
  -5  17   0   37.70    4.80
   5  17   0   54.59    5.10
  -5  17   0   44.60    4.50
  -5  17   0   33.90    5.20
  -6 -17   0   11.20    7.30
  -6 -17   0   15.00    6.00
   6 -17   0    7.40    6.30
   6  17   0   20.30    3.50
  -6  17   0   10.80    3.10
  -6  17   0   11.30    2.50
  -6  17   0   12.40    3.40
   7 -17   0   62.99    8.50
  -7 -17   0   81.99    8.10
  -7  17   0   83.29    6.20
   7  17   0   79.49    5.70
   0 -18   0  536.15   58.89
   0 -18   0  478.45   57.79
   0  18   0  614.64   38.70
   0  18   0  603.84   48.10
  -1 -18   0  174.78   25.70
  -1 -18   0  116.69   19.50
   1 -18   0  161.98   22.70
   1 -18   0  132.69   24.00
   1  18   0  156.08   14.80
   1  18   0  166.48   11.80
  -1  18   0  163.08   11.90
  -1  18   0  185.88   12.50
  -1  18   0  175.88   14.90
   2 -18   0  230.78   31.60
   2 -18   0  258.87   31.00
  -2 -18   0  193.48   29.20
   2 -18   0  270.27   24.50
  -2 -18   0  285.67   33.40
  -2 -18   0  261.97   25.80
   2  18   0  250.27   23.20
   2  18   0  285.97   18.60
  -2  18   0  277.97   23.20
  -2  18   0  279.67   18.70
  -3 -18   0   70.89   13.80
   3 -18   0   41.00   14.70
   3 -18   0   84.69   14.80
  -3 -18   0   78.09   11.80
   3  18   0   88.29    6.60
  -3  18   0   66.29    6.40
   3  18   0   65.19    8.10
  -4 -18   0   30.00   18.80
   4 -18   0  -40.00   15.60
  -4 -18   0   13.70    8.20
   4 -18   0    2.70   11.50
   4  18   0   15.90    4.20
   4  18   0   18.80    3.60
  -4  18   0   11.10    3.40
  -4  18   0   18.60    3.70
  -4  18   0   16.00    4.50
  -5 -18   0   15.50   15.20
  -5 -18   0    5.70    7.50
   5 -18   0   16.10    8.80
   5  18   0    7.80    3.10
  -5  18   0    6.10    2.80
  -5  18   0    5.40    3.60
   5  18   0    7.30    3.70
  -5  18   0    3.50    2.90
   6 -18   0   14.80    6.60
  -6 -18   0   15.90    6.90
  -6 -18   0   14.10    6.10
   6  18   0   15.50    3.10
  -6  18   0   14.60    2.50
  -6  18   0   10.40    3.00
  -6  18   0   16.70    3.20
  -7  18   0  112.29    8.10
   7  18   0  109.69    7.40
   0 -19   0    9.80   15.60
   0 -19   0   -2.00    7.60
   0  19   0   -1.00    2.10
   0  19   0    0.90    2.00
  -1 -19   0  110.79   18.20
   1 -19   0  132.19   20.70
   1 -19   0  179.08   23.60
  -1 -19   0  136.59   23.80
  -1  19   0  137.49   13.20
  -1  19   0  161.88   11.20
   1  19   0  134.59   13.30
  -1  19   0  149.88   10.70
   1  19   0  149.09   10.60
  -2 -19   0   29.80   17.10
   2 -19   0   48.70   13.30
  -2 -19   0   28.20    9.50
   2 -19   0   20.50   12.20
   2 -19   0   24.00   15.00
  -2 -19   0   25.30    9.30
  -2  19   0   23.30    3.40
   2  19   0   30.70    3.60
   2  19   0   27.30    4.20
  -2  19   0   23.40    4.10
   3 -19   0  107.59   16.40
  -3 -19   0   80.69   13.00
   3  19   0   99.09    8.00
  -3  19   0   99.89    8.10
  -4 -19   0  191.98   22.20
  -4 -19   0  204.88   27.00
   4 -19   0  215.08   21.80
   4 -19   0  181.58   24.70
  -4  19   0  215.18   15.90
   4  19   0  212.58   14.70
  -4  19   0  219.48   15.10
   4  19   0  238.98   15.80
  -4  19   0  213.08   16.00
   5 -19   0   21.50    9.10
  -5 -19   0   11.90    7.30
  -5 -19   0   22.40   14.50
   5  19   0    9.30    2.90
  -5  19   0    6.60    2.80
   5  19   0    5.00    3.40
  -5  19   0    8.20    2.70
  -5  19   0    4.40    3.30
   6 -19   0   34.30    7.60
  -6 -19   0   35.40    7.90
   6  19   0   43.40    4.10
  -6  19   0   47.00    3.90
  -6  19   0   44.70    4.40
  -6  19   0   40.30    4.30
   0 -20   0   57.79   12.30
   0 -20   0   60.89   18.40
   0  20   0   62.09    6.80
   0  20   0   65.39    5.40
   1 -20   0  267.97   32.00
  -1 -20   0  253.47   32.30
   1  20   0  228.98   22.20
   1  20   0  262.27   17.80
  -1  20   0  264.67   17.90
  -1  20   0  249.58   22.20
  -2 -20   0   30.40   17.70
   2 -20   0   44.00   16.90
  -2 -20   0   18.20   10.10
   2 -20   0   32.00   13.60
   2 -20   0   57.59   14.10
  -2  20   0   39.50    5.40
   2  20   0   47.40    4.30
   2  20   0   35.00    5.20
  -2  20   0   41.20    4.30
   3 -20   0  147.49   18.00
  -3 -20   0  127.39   22.80
   3 -20   0   47.90   20.60
  -3 -20   0  111.59   15.00
   3  20   0  108.49    8.80
  -3  20   0  118.99    9.60
  -3  20   0  121.39    9.40
   3  20   0  127.89    9.30
  -4 -20   0   35.60    9.50
   4 -20   0   54.99   12.80
   4 -20   0   26.60   16.20
  -4 -20   0   58.79   17.30
  -4  20   0   39.10    4.80
  -4  20   0   37.60    5.10
   4  20   0   47.60    4.70
   4  20   0   46.80    4.90
  -4  20   0   43.90    4.50
  -5 -20   0   13.10    7.20
  -5 -20   0   -3.90   12.80
   5 -20   0   13.70    8.60
  -5  20   0   11.00    3.30
  -5  20   0   16.10    2.80
   5  20   0   18.00    3.10
   5  20   0   11.10    3.30
  -5  20   0   12.50    2.90
  -6 -20   0   26.40    6.50
   6 -20   0   10.30    6.50
  -6  20   0   21.70    3.10
   6  20   0   26.10    3.00
  -6  20   0   22.10    2.60
   0 -21   0    9.80   16.10
   0  21   0    1.00    2.20
   0  21   0   -0.80    2.30
  -1 -21   0   11.10    9.80
  -1 -21   0   45.00   17.80
   1 -21   0   35.60   17.10
  -1  21   0   38.40    3.70
  -1  21   0   28.10    4.40
   1  21   0   24.10    4.30
   1  21   0   32.00    3.70
   2 -21   0   34.80   16.10
  -2 -21   0   46.60   17.30
   2 -21   0   52.29   14.10
   2  21   0   23.40    3.40
  -2  21   0   21.90    3.40
  -3 -21   0   88.79   13.90
   3 -21   0  125.89   17.50
  -3 -21   0  119.19   21.30
   3 -21   0  101.59   20.60
   3  21   0  108.79    8.60
  -3  21   0  115.09    9.00
  -3  21   0  112.29    8.80
   3  21   0  101.89    8.20
   4 -21   0   10.10   15.40
   4 -21   0   30.60   11.80
  -4 -21   0   15.60    8.10
  -4 -21   0   50.69   15.60
  -4  21   0   29.40    4.20
  -4  21   0   34.40    4.00
   4  21   0   18.30    3.80
   4  21   0   18.40    3.40
   5 -21   0   35.20    9.90
  -5 -21   0   49.00    9.10
  -5 -21   0   74.59   13.60
   5  21   0   60.79    4.90
  -5  21   0   45.50    4.50
  -5  21   0   44.20    4.80
   5  21   0   55.79    4.90
  -5  21   0   54.59    5.10
  -6  21   0   18.80    2.70
   6  21   0   26.70    2.70
  -6  21   0   18.80    2.30
   0 -22   0  104.29   20.60
   0  22   0   84.59    6.60
   0  22   0   69.39    8.00
   1 -22   0  195.98   27.80
  -1 -22   0  175.08   27.20
   1  22   0  194.18   14.00
  -1  22   0  196.28   14.00
   2 -22   0  181.18   27.00
  -2 -22   0  200.58   27.00
  -2 -22   0  191.28   27.30
   2 -22   0  175.78   21.80
  -2  22   0  199.48   14.50
  -2  22   0  195.48   16.40
   2  22   0  193.18   13.30
  -2  22   0  200.98   14.30
   2  22   0  196.58   14.20
   3 -22   0   38.50   18.40
  -3 -22   0   61.99   11.40
   3 -22   0   92.29   15.70
  -3 -22   0   68.49   17.90
  -3  22   0   70.39    6.40
   3  22   0   63.19    5.80
   3  22   0   72.59    6.10
  -3  22   0   66.09    6.10
   4 -22   0   41.20   16.50
  -4 -22   0   72.69   15.70
  -4 -22   0   52.39   10.60
   4 -22   0   55.59   13.00
  -4  22   0   71.29    6.40
   4  22   0   71.59    6.10
  -4  22   0   70.49    6.20
   4  22   0   73.79    6.00
   5 -22   0    5.00    8.00
  -5 -22   0    4.70    6.30
  -5 -22   0    4.00   10.30
   5  22   0    9.00    2.70
  -5  22   0   10.50    2.50
  -5  22   0    5.90    2.20
  -5  22   0    8.60    2.70
   6  22   0   27.20    2.70
  -6  22   0   23.10    2.50
  -6  22   0   31.00    2.90
   0 -23   0   -5.60   16.00
   0  23   0    1.30    2.40
   0  23   0   -0.20    3.10
   0  23   0   -6.00    4.60
  -1 -23   0   96.29   21.10
  -1 -23   0   76.49   19.30
   1 -23   0  107.19   20.80
   1  23   0   83.19    6.80
  -1  23   0   87.89    8.60
   1  23   0   82.89    7.00
  -1  23   0   83.49    7.00
   2 -23   0   45.40   17.70
   2 -23   0   32.80   14.70
  -2 -23   0   15.80   15.10
   2 -23   0   26.10   16.10
  -2 -23   0    8.90   16.90
  -2  23   0   17.90    3.90
   2  23   0   14.40    3.10
  -2  23   0   16.90    3.10
   2  23   0   16.90    3.50
   3 -23   0   25.40   17.20
  -3 -23   0   39.60   15.90
   3 -23   0   50.79   13.60
  -3  23   0   46.30    5.00
  -3  23   0   42.10    4.60
   3  23   0   46.40    4.60
   3  23   0   42.90    4.50
   4 -23   0   48.80   11.70
   4 -23   0    1.80   14.70
  -4 -23   0   28.20    8.50
  -4 -23   0   30.60   13.10
   4  23   0   44.60    4.30
  -4  23   0   41.60    4.40
   4  23   0   41.60    4.30
  -4  23   0   44.50    4.60
   5 -23   0   23.80    8.20
  -5 -23   0   44.00   10.00
  -5 -23   0   19.70    6.60
   5  23   0   25.50    3.20
  -5  23   0   27.10    3.30
  -6  23   0   47.30    3.90
   6  23   0   46.70    3.70
   0 -24   0   59.79   18.50
   0 -24   0   86.29   19.60
   0  24   0   81.99    6.80
   0  24   0   78.49    6.50
  -1 -24   0   30.90   17.90
   1 -24   0   25.00   16.80
  -1 -24   0   28.00   16.20
   1 -24   0   44.80   17.00
  -1  24   0   25.90    3.50
   1  24   0   25.50    3.50
   1  24   0   16.00    3.70
   2 -24   0   50.89   17.60
   2 -24   0   58.29   17.30
   2 -24   0   53.09   14.90
  -2 -24   0   47.50   17.00
  -2 -24   0   40.20   16.10
  -2  24   0   59.19    5.80
   2  24   0   57.99    5.40
   2  24   0   61.89    5.30
  -2  24   0   57.29    5.40
  -3 -24   0   61.49   15.50
   3 -24   0   40.30   17.30
   3 -24   0   47.20   13.10
   3  24   0   53.09    5.10
  -3  24   0   59.09    5.60
  -3  24   0   57.59    5.30
   3  24   0   58.89    5.30
   4 -24   0   -5.50    9.40
  -4 -24   0   -1.60   10.70
   4 -24   0  -21.10   13.30
  -4 -24   0    2.90    6.50
   4  24   0    2.70    2.40
  -4  24   0    0.60    2.40
   4  24   0    3.00    2.60
  -4  24   0    2.50    2.60
  -5 -24   0   31.90    7.50
   5 -24   0   28.40    8.40
  -5 -24   0   43.40    9.50
  -5  24   0   52.99    4.40
   5  24   0   56.19    4.30
   0 -25   0   21.00   15.80
   0 -25   0   -3.70   15.50
   0  25   0   -0.30    2.40
   0  25   0   -2.60    3.00
   1 -25   0   -7.60   14.70
  -1 -25   0    1.30   14.60
  -1 -25   0    7.90   16.00
   1 -25   0   27.20   15.30
   1  25   0    2.40    3.00
  -1  25   0   -1.60    2.50
   1  25   0    0.20    2.50
  -2 -25   0  -15.90   13.90
  -2 -25   0   17.30   13.50
   2 -25   0    1.90   15.30
   2 -25   0   15.50   14.90
  -2  25   0   10.30    2.70
   2  25   0    6.40    2.70
  -2  25   0    9.20    3.40
   2  25   0   12.00    3.10
   3 -25   0   90.49   14.50
  -3 -25   0  121.79   17.10
   3 -25   0  162.08   19.70
   3  25   0  100.89    7.60
  -3  25   0   97.19    8.10
   3  25   0  103.49    8.00
  -3  25   0   94.89    8.00
  -4 -25   0    9.40   10.30
   4 -25   0    8.90   12.80
   4 -25   0   17.80    9.40
  -4 -25   0    7.70    6.60
  -4  25   0    1.90    2.30
   4  25   0    4.30    2.50
  -4  25   0    3.70    2.60
   4  25   0    4.00    2.20
  -5 -25   0   38.10    8.10
   5  25   0   43.40    3.60
  -5  25   0   36.00    3.60
   0 -26   0   37.90   15.10
   0 -26   0    8.90   14.50
   0  26   0    1.70    2.50
   0  26   0    5.50    3.00
   1 -26   0   16.30   14.70
  -1 -26   0    5.70   14.30
  -1 -26   0   22.50   14.30
   1 -26   0   34.00   14.80
   1  26   0   21.50    3.30
   1  26   0   19.10    3.40
  -1  26   0   20.80    3.30
  -2 -26   0   56.69   14.70
   2 -26   0   62.79   16.80
  -2 -26   0   71.59   15.40
   2 -26   0   70.59   16.40
  -2  26   0   67.89    6.00
  -2  26   0   65.99    5.80
   2  26   0   65.59    5.80
   2  26   0   64.79    5.60
   3 -26   0   -6.30    9.80
  -3 -26   0    8.40   11.70
   3 -26   0   29.00   15.40
  -3  26   0    4.00    2.90
   3  26   0   12.00    2.60
   3  26   0    9.10    2.80
  -3  26   0    5.10    2.50
   4 -26   0   29.30   12.30
  -4 -26   0   32.70    9.80
   4 -26   0   33.10    9.20
  -4  26   0   24.90    3.30
  -4  26   0   25.30    3.20
   4  26   0   29.40    3.20
   4  26   0   26.00    3.20
  -5 -26   0    4.20    6.00
   5  26   0    1.60    1.70
  -5  26   0    1.30    1.70
   0 -27   0   -3.30   12.90
   0 -27   0    9.80   14.00
   0  27   0    0.00    2.80
   0  27   0    0.90    2.50
  -1 -27   0   22.30   13.50
  -1 -27   0   33.60   13.60
   1 -27   0   47.20   14.70
   1 -27   0   55.29   14.50
  -1  27   0   27.50    3.70
   1  27   0   26.70    3.70
   1  27   0   28.30    3.70
   2 -27   0   70.39   14.80
  -2 -27   0   36.50   12.60
  -2 -27   0   32.50   11.90
  -2  27   0   24.20    3.20
   2  27   0   18.20    3.10
   2  27   0   19.30    3.20
  -2  27   0   19.50    3.50
  -3 -27   0    0.00   10.40
   3 -27   0   24.10    9.40
   3 -27   0   15.20   13.50
   3  27   0   13.30    2.70
  -3  27   0    9.60    2.80
   3  27   0   11.00    2.50
  -3  27   0    6.10    2.50
   4 -27   0   28.80   10.80
  -4 -27   0   16.90    8.20
  -4  27   0   13.90    2.40
   4  27   0   14.00    2.40
  -4  27   0    7.90    2.40
   0 -28   0   91.69   16.70
   0 -28   0   77.19   15.60
   0  28   0   90.29    7.40
   0  28   0   95.89    7.00
   1 -28   0  115.69   16.10
  -1 -28   0   77.19   15.90
  -1 -28   0   92.09   15.30
   1 -28   0   96.99   17.10
   1  28   0   88.89    7.40
   1  28   0   86.69    6.90
  -1  28   0   98.19    7.50
  -2 -28   0   46.60   12.00
  -2 -28   0   42.80   11.90
   2 -28   0   70.99   14.50
  -2  28   0   41.50    4.50
   2  28   0   47.50    4.30
   2  28   0   49.40    4.50
   3 -28   0   24.90   12.40
  -3 -28   0    4.80    9.10
   3  28   0    2.60    2.20
   3  28   0    7.90    2.30
  -3  28   0    3.20    2.40
  -3  28   0    4.90    2.30
   4 -28   0   10.00    9.10
  -4 -28   0    2.80    6.50
  -4  28   0    3.50    1.90
   4  28   0    2.60    1.80
   0 -29   0    4.60   11.50
   0 -29   0   -1.00   10.50
   0  29   0   -0.40    2.30
   1 -29   0   39.30   12.30
   1 -29   0   50.69   13.00
  -1 -29   0   47.50   11.80
  -1 -29   0   47.80   11.90
  -1  29   0   35.20    3.90
   1  29   0   30.80    3.70
   1  29   0   34.90    3.90
  -2 -29   0   61.39   11.30
   2 -29   0   66.19   13.30
  -2 -29   0   61.29   12.00
   2  29   0   51.69    4.70
  -2  29   0   44.20    4.70
   2  29   0   55.99    4.50
  -3 -29   0  247.78   22.90
   3 -29   0  273.87   23.60
   3  29   0  239.38   15.70
  -3  29   0  234.48   16.90
   4 -29   0   27.10    8.00
  -4 -29   0   24.30    6.00
  -4  29   0   15.70    2.20
   4  29   0   17.10    2.10
   0 -30   0    8.60   10.20
   0 -30   0   22.40   10.10
   0  30   0    8.20    2.40
   1 -30   0   41.60   11.90
  -1 -30   0   28.60   10.60
   1 -30   0   23.40   11.20
   1  30   0   44.80    4.00
  -1  30   0   49.99    4.40
   1  30   0   47.00    4.30
  -2 -30   0   35.80    9.70
  -2 -30   0   36.00   10.70
   2 -30   0   68.99   11.80
  -2  30   0   55.09    4.80
   2  30   0   52.29    4.70
   2  30   0   57.39    4.40
   3 -30   0   11.70    8.60
  -3 -30   0    6.80    6.70
   3  30   0    6.10    1.90
   0 -31   0    4.40    8.50
   0  31   0    1.50    2.10
   1 -31   0  118.19   13.70
  -1  31   0  109.59    8.60
   1  31   0  117.49    7.90
   1  31   0  114.19    8.60
  -2 -31   0   27.00    7.70
   2 -31   0   39.80    9.20
   2  31   0   23.70    2.70
   3 -31   0   88.69   11.10
   3  31   0   99.29    6.60
   1 -32   0   34.10    8.20
   2 -32   0   26.50    7.30
  -2 -32   0   29.80    6.60
   2  32   0   26.70    2.60
   1 -33   0   46.10    7.40
  -8   0   1   33.80    4.10
  -8   0   1   28.40    3.70
  -8   0   1   27.20    5.20
   8   0  -1   14.80    4.60
  -7   0   1  105.79    9.30
  -7   0   1  108.89   11.90
  -7   0   1  125.99    9.30
  -7   0   1  111.39   10.30
  -7   0   1  121.79    9.70
  -6   0   1   27.90    5.00
  -6   0   1   21.20    4.30
  -6   0   1   17.70    7.60
  -6   0   1   18.40    3.80
  -6   0   1   27.50    5.60
  -6   0   1   29.80    5.00
  -5   0   1  131.69   11.00
  -5   0   1  117.59   11.30
   5   0  -1  122.79   12.90
  -5   0   1  139.59   10.20
  -5   0   1  138.89   13.60
   4   0  -1   80.69    8.20
  -4   0   1   75.39    7.10
   3   0  -1  647.94   62.99
   3   0  -1  659.93   55.29
  -3   0   1  666.83   49.00
  -2   0   1   73.99    6.10
  -2   0   1   77.79    7.60
  -2   0   1   69.59    6.70
   2   0  -1   70.99    8.20
  -1   0   1   57.69    4.80
  -1   0   1   59.09    5.30
  -1   0   1   57.69    5.90
  -1   0   1   63.89    6.10
   0   0   1  702.73   65.49
   0   0   1  745.73   66.49
   0   0  -1  621.24   50.99
   0   0   1  710.53   57.49
  -1   0  -1   69.59    5.50
  -1   0  -1   70.09    7.00
   1   0   1   75.79    7.30
   1   0   1   61.49    6.00
   2   0   1   50.99    5.90
  -2   0  -1   48.10    4.30
   2   0   1   43.60    4.80
  -2   0  -1   52.99    5.70
   3   0   1  209.88   19.40
   3   0   1  245.28   22.50
  -3   0  -1  212.98   17.10
   4   0   1   57.19    8.70
   4   0   1   67.59    7.60
  -4   0  -1   66.49    6.50
  -4   0  -1   69.39    6.40
   4   0   1   87.39    9.20
   5   0   1   60.79    9.00
  -5   0  -1   93.99    7.70
  -5   0  -1   95.19    8.10
   5   0   1   70.89   10.20
  -6   0  -1  233.28   19.80
  -6   0  -1  247.48   18.20
   6   0   1  201.68   17.90
  -7   0  -1   -1.40    4.70
   7   0   1    0.30    3.90
   7   0   1    3.70    5.00
  -7   0  -1    5.10    2.90
  -8   0  -1    4.80    3.00
  -8  -1   1   24.00    5.40
  -8  -1   1   23.60    3.80
  -8  -1   1   24.90    3.90
  -8  -1   1   24.30    3.60
  -8   1   1   20.50    3.80
  -8   1   1   28.60    3.70
  -8   1   1   28.00    3.90
  -7  -1   1   16.60    4.10
  -7  -1   1    6.80    2.90
  -7  -1   1    8.70    3.40
   7  -1  -1    6.00    5.50
  -7  -1   1   14.10    4.10
  -7  -1   1    0.80    6.30
  -7   1   1    9.70    3.70
   7   1  -1    3.80    4.70
  -7   1   1    7.40    4.00
  -7   1   1    9.80    3.10
  -7   1   1   12.20    6.10
  -7   1   1   11.00    4.10
  -6  -1   1   76.79    7.50
  -6  -1   1   71.79   10.50
  -6  -1   1   87.69    7.40
  -6  -1   1   77.89    8.00
  -6  -1   1   75.59    7.80
   6   1  -1   64.89   10.50
  -6   1   1   89.99    7.50
  -6   1   1   77.99    7.80
  -6   1   1   87.29    7.60
  -6   1   1   86.99    8.30
  -6   1   1   94.99   10.40
  -6   1   1   93.09   10.50
  -5  -1   1   97.29    9.60
  -5  -1   1   91.79    9.90
   5  -1  -1  107.19   11.50
  -5  -1   1  116.09   12.10
  -5  -1   1  116.29    9.00
  -5   1   1  128.99    9.10
  -5   1   1  127.79   12.30
   5   1  -1  117.99   11.70
  -5   1   1  117.79    9.90
  -5   1   1  115.59   10.30
   4  -1  -1   11.80    3.00
  -4  -1   1   10.30    2.50
   4   1  -1   16.10    3.30
  -4   1   1   15.00    2.80
  -3  -1   1   72.29    7.20
   3  -1  -1   78.99    8.20
  -3  -1   1   78.29    9.00
   3  -1  -1  101.79   10.30
   3   1  -1   92.99    8.40
  -3   1   1   89.19    7.40
   3   1  -1   96.19    9.60
  -2  -1   1  139.29   10.80
   2  -1  -1  137.89   14.50
  -2  -1   1  140.89   13.90
   2   1  -1  116.09   13.80
  -2   1   1  136.29   12.10
  -2   1   1  144.19   13.60
   2   1  -1  145.89   12.20
  -2   1   1  146.99   10.80
  -1  -1   1  118.99    9.70
  -1  -1   1  117.19   10.90
  -1  -1   1  129.19   11.30
  -1  -1   1  123.09    8.70
  -1   1   1   97.69   10.90
  -1   1   1  112.19   11.10
  -1   1   1  105.29    8.60
  -1   1   1  105.09    9.70
   0  -1  -1  267.07   23.10
   0  -1   1  316.17   29.80
   0  -1   1  315.07   30.20
   0   1   1  323.77   26.10
   0   1   1  311.57   29.80
   0   1  -1  308.17   23.20
   0   1   1  358.86   30.30
   1  -1   1  212.58   18.70
   1  -1   1  195.18   16.00
  -1  -1  -1  198.68   14.30
  -1  -1  -1  209.58   18.70
   1   1   1  179.28   18.50
  -1   1  -1  165.08   18.50
  -1   1  -1  177.78   14.40
   2  -1   1   23.30    3.70
   2  -1   1   17.20    2.50
  -2  -1  -1   15.20    2.10
  -2  -1  -1   18.90    3.10
   2   1   1   19.70    3.40
  -2   1  -1   18.30    2.40
  -2   1  -1   18.30    2.80
   2   1   1   14.20    2.60
   3  -1   1   47.30    5.10
   3  -1   1   59.19    6.60
  -3  -1  -1   46.20    4.40
   3   1   1   42.00    6.00
   3   1   1   36.70    5.10
  -3   1  -1   38.60    4.40
   4  -1   1  104.79   10.50
   4  -1   1  130.49   12.50
  -4  -1  -1  106.49    9.00
  -4  -1  -1  110.79    8.80
  -4   1  -1   94.89   11.00
   4   1   1   99.19   10.50
   4   1   1   87.99   11.40
  -4   1  -1  105.19    9.10
  -4   1  -1  105.29    8.90
   5  -1   1   47.00    8.30
  -5  -1  -1   56.39    6.10
  -5  -1  -1   62.29    5.90
   5   1   1   37.50    7.90
   5   1   1   40.20    7.10
  -5   1  -1   59.49    6.30
  -5   1  -1   75.79    6.30
  -6  -1  -1    9.80    3.30
   6  -1   1    1.00    5.10
  -6  -1  -1    9.20    6.20
   6  -1   1    2.00    6.60
  -6   1  -1   13.70    6.00
   6   1   1    3.70    4.90
  -6   1  -1    5.20    3.40
   6   1   1   -1.80    6.40
   7  -1   1   18.90    5.40
  -7  -1  -1   30.10    6.00
   7  -1   1   45.00    6.20
  -7  -1  -1   30.10    4.20
   7   1   1   26.00    5.70
  -7   1  -1   26.40    5.60
   7   1   1   14.80    5.00
  -7   1  -1   30.70    4.30
   8  -1   1   30.70    4.10
  -8  -1  -1   41.90    4.90
  -8   1  -1   42.70    4.60
   8  -2  -1    7.30    4.20
  -8  -2   1   17.00    5.10
  -8  -2   1    6.40    2.90
  -8  -2   1   16.60    3.30
  -8  -2   1   14.50    3.00
  -8   2   1   13.20    3.20
   8   2  -1    6.90    3.70
  -8   2   1   15.40    3.10
  -8   2   1   16.10    3.40
  -7  -2   1   48.50    5.40
   7  -2  -1   30.70    7.50
  -7  -2   1   41.90    5.30
  -7  -2   1   43.10    4.80
  -7  -2   1   35.00    5.10
   7  -2  -1   32.10    7.40
  -7  -2   1   42.30    8.00
  -7   2   1   37.60    4.80
  -7   2   1   53.99    5.70
  -7   2   1   53.29    5.90
  -7   2   1   40.30    7.20
  -7   2   1   47.60    5.40
   7   2  -1   27.70    6.70
  -6  -2   1   66.29    6.70
  -6  -2   1   69.19    6.20
  -6  -2   1   64.49    6.60
  -6  -2   1   56.49    9.60
  -6  -2   1   56.69    6.70
  -6   2   1   65.49    6.60
   6   2  -1   48.80    9.00
  -6   2   1   59.29    6.20
  -6   2   1   64.89    6.90
  -6   2   1   77.09    9.40
  -6   2   1   58.19    6.80
  -6   2   1   64.79    8.70
  -6   2   1   62.69    7.00
  -5  -2   1  160.18   15.10
  -5  -2   1  158.28   11.40
  -5  -2   1  143.39   12.10
   5  -2  -1  145.59   14.40
  -5   2   1  156.98   15.30
  -5   2   1  158.38   11.40
  -5   2   1  131.49   12.70
  -5   2   1  150.68   12.40
   5   2  -1  135.39   14.50
  -4  -2   1  432.86   33.10
   4  -2  -1  494.95   37.50
  -4  -2   1  410.36   31.70
   4  -2  -1  474.85   43.10
  -4   2   1  417.46   33.20
   4   2  -1  422.26   37.50
  -4   2   1  403.36   38.90
  -3  -2   1  541.25   51.89
  -3  -2   1  519.75   40.00
   3  -2  -1  548.45   52.09
  -3   2   1  531.65   40.10
   3   2  -1  533.25   45.20
  -3   2   1  536.15   45.10
  -2  -2   1   80.89    9.00
   2  -2  -1   83.79   10.00
  -2  -2   1   86.39    7.00
  -2   2   1   88.69    7.00
   2   2  -1   83.59    8.80
   2   2  -1   92.39    7.90
  -2   2   1   90.79    8.60
  -2   2   1   82.39    7.80
  -1  -2   1 4359.76  434.46
  -1  -2   1 4640.54  441.96
  -1  -2   1 4548.25  339.07
   1   2  -1 4740.03  382.46
  -1   2   1 4750.42  338.97
  -1   2   1 4403.96  382.36
  -1   2   1 5221.68  442.06
  -1   2   1 4436.66  434.46
   0  -2   1  442.76   42.60
   0  -2  -1  458.85   43.20
   0  -2  -1  427.26   33.00
   0  -2   1  462.85   43.20
   0   2   1  451.35   37.40
   0   2   1  446.36   42.50
   0   2  -1  460.55   33.20
  -1  -2  -1  127.79   10.80
   1  -2   1  140.79   14.00
  -1  -2  -1  136.09   14.20
   1  -2   1  134.39   14.30
   1  -2   1  138.19   12.10
   1   2   1  167.98   14.20
  -1   2  -1  166.88   11.10
  -2  -2  -1    9.20    1.80
  -2  -2  -1   17.10    3.00
   2  -2   1   15.40    2.20
   2  -2   1   18.50    3.60
  -2   2  -1   13.10    2.30
   2   2   1    8.10    2.30
   2   2   1   13.20    3.10
  -2   2  -1   16.90    2.40
   3  -2   1  123.99   12.10
  -3  -2  -1  101.19    8.60
  -3  -2  -1  100.09   11.90
   3  -2   1  104.39    9.90
  -3   2  -1  103.89    8.90
   3   2   1  123.39   11.70
   3   2   1   92.09   10.10
  -4  -2  -1  121.59    9.50
  -4  -2  -1  132.09    9.90
   4  -2   1  125.79   11.40
  -4  -2  -1  135.69   13.40
   4  -2   1  141.79   13.60
  -4   2  -1  124.19    9.70
  -4   2  -1  105.59    9.80
  -4   2  -1   99.89   11.80
   4   2   1   94.69   11.20
   4   2   1   85.59   12.10
  -5  -2  -1   82.49    8.00
  -5  -2  -1  101.19    7.90
   5  -2   1   72.89   10.60
   5   2   1   64.19    9.40
  -5   2  -1  107.39    8.30
  -5   2  -1   92.19    8.60
   5   2   1   70.79   10.30
   6  -2   1   60.29    8.50
  -6  -2  -1   55.39    5.80
   6  -2   1   34.50    7.80
  -6  -2  -1   55.89    8.30
  -6  -2  -1   59.49    6.50
   6   2   1   51.39    8.10
  -6   2  -1   52.19    7.90
   6   2   1   32.80    7.40
  -6   2  -1   70.99    6.50
   7  -2   1   12.00    5.00
  -7  -2  -1   20.00    3.60
   7  -2   1   16.10    5.60
  -7  -2  -1   19.60    5.60
  -7   2  -1   18.30    3.70
   7   2   1   23.30    5.30
   7   2   1   11.80    4.50
  -7   2  -1   16.40    5.00
   8  -2   1   63.09    6.00
  -8  -2  -1   78.29    7.00
  -8   2  -1   65.29    6.30
  -8  -3   1    6.70    3.10
  -8  -3   1    8.60    2.80
  -8  -3   1    4.80    4.80
   8  -3  -1    2.50    4.00
  -8   3   1    3.90    2.70
  -8   3   1    8.00    2.80
  -8   3   1    6.90    3.10
  -7  -3   1   48.10    5.20
   7  -3  -1   35.80    8.00
  -7  -3   1   43.90    5.50
  -7  -3   1   51.49    5.70
  -7  -3   1   53.19    8.60
  -7  -3   1   56.69    5.70
  -7   3   1   54.89    5.50
  -7   3   1   56.09    5.80
  -7   3   1   64.39    6.10
   7   3  -1   25.80    6.80
  -7   3   1   52.69    5.60
  -7   3   1   47.10    6.10
  -6  -3   1  155.58   15.20
  -6  -3   1  154.98   12.70
  -6  -3   1  151.78   12.10
  -6  -3   1  153.68   11.80
  -6  -3   1  172.08   11.60
  -6   3   1  160.98   11.60
  -6   3   1  143.89   13.00
  -6   3   1  160.68   16.10
   6   3  -1  110.99   15.80
  -6   3   1  156.08   11.90
  -6   3   1  168.28   12.20
  -6   3   1  140.79   12.10
  -5  -3   1   58.29    7.40
  -5  -3   1   53.79    5.80
  -5  -3   1   42.10    5.80
   5  -3  -1   52.99    6.80
  -5  -3   1   62.79    5.50
   5   3  -1   52.09    7.10
  -5   3   1   61.59    7.60
  -5   3   1   59.89    6.20
  -5   3   1   56.59    5.40
   4  -3  -1   48.50    5.60
  -4  -3   1   40.60    4.90
  -4  -3   1   50.49    4.70
   4  -3  -1   59.99    7.90
  -4  -3   1   48.10    5.00
   4   3  -1   48.60    6.00
  -4   3   1   43.10    4.60
  -4   3   1   46.20    5.20
  -4   3   1   51.19    5.40
  -4   3   1   50.89    6.50
  -3  -3   1  329.67   26.10
   3  -3  -1  302.57   34.30
  -3  -3   1  329.87   33.90
  -3   3   1  361.56   26.20
   3   3  -1  377.16   29.80
  -3   3   1  363.16   29.50
   2  -3  -1  205.58   19.80
  -2  -3   1  202.48   14.50
  -2  -3   1  193.48   18.80
   2   3  -1  183.78   18.00
  -2   3   1  168.18   16.10
   2   3  -1  184.78   16.30
  -2   3   1  186.98   14.40
  -1  -3   1 4904.71  488.15
  -1  -3   1 5068.39  380.86
  -1  -3   1 5056.19  496.45
   1  -3  -1 5654.33  496.45
   1   3  -1 5160.28  429.56
  -1   3   1 5574.24  380.86
  -1   3   1 5185.18  488.15
  -1   3   1 5068.19  429.46
   0  -3  -1  647.44   59.69
   0  -3   1  615.64   58.79
   0  -3   1  638.84   59.69
   0   3   1  595.04   58.69
   0   3  -1  581.54   45.80
   0   3  -1  645.04   51.49
   0   3   1  633.34   51.69
  -1  -3  -1  129.39   10.00
  -1  -3  -1  142.99   13.40
   1  -3   1  142.09   13.50
   1  -3   1  146.39   13.10
  -1   3  -1  122.39   11.30
   1   3   1  125.49   13.10
  -1   3  -1  124.49   10.30
   2  -3   1 1103.09  105.09
   2  -3   1 1083.59   91.79
  -2  -3  -1 1017.90   81.29
  -2  -3  -1 1229.28  106.69
  -2   3  -1 1074.29   81.59
  -2   3  -1 1078.59  105.89
   2   3   1 1173.88  104.59
   3  -3   1  169.08   14.90
  -3  -3  -1  140.99   17.70
   3  -3   1  196.28   18.00
  -3  -3  -1  170.98   13.10
   3   3   1  139.29   15.00
  -3   3  -1  193.68   13.50
  -4  -3  -1  165.08   13.30
  -4  -3  -1  166.18   13.90
   4  -3   1  174.88   16.00
   4  -3   1  168.68   13.90
   4  -3   1  191.48   18.80
  -4  -3  -1  176.28   17.70
  -4   3  -1  152.58   16.60
  -4   3  -1  188.98   13.80
  -4   3  -1  177.38   14.20
   5  -3   1   46.20    8.40
  -5  -3  -1   70.09    5.80
  -5  -3  -1   53.49    5.60
  -5  -3  -1   62.99   10.50
   5   3   1   36.20    7.50
   5   3   1   32.20    6.60
  -5   3  -1   57.89    6.00
  -6  -3  -1   63.19    6.40
  -6  -3  -1   71.49    6.90
   6  -3   1   51.39    9.00
   6  -3   1   57.79    8.60
  -6  -3  -1   75.39    9.00
  -6   3  -1   79.79    7.30
   6   3   1   55.99    8.60
   6   3   1   42.10    8.30
  -6   3  -1   73.69    8.60
  -7  -3  -1   89.39    9.10
  -7  -3  -1   76.89    7.20
   7  -3   1   76.19    8.40
  -7   3  -1   65.69    7.30
  -7   3  -1   80.79    8.20
   8  -3   1   15.80    3.40
  -8  -3  -1   21.30    3.90
  -8  -4   1   45.00    6.90
   8  -4  -1   46.20    6.10
  -8  -4   1   51.79    4.80
  -8  -4   1   50.29    5.00
  -8   4   1   43.40    4.50
  -8   4   1   49.50    5.10
  -7  -4   1   56.69    5.50
  -7  -4   1   71.49    9.10
  -7  -4   1   42.80    5.60
  -7  -4   1   57.89    5.90
  -7  -4   1   51.89    5.70
   7  -4  -1   35.40    8.30
  -7   4   1   49.00    5.60
  -7   4   1   47.10    5.70
  -7   4   1   61.19    6.00
  -7   4   1   61.69    6.30
  -7   4   1   50.79    6.30
  -6  -4   1   -1.80    6.70
  -6  -4   1    4.40    3.20
  -6  -4   1   15.50    4.20
  -6  -4   1    9.30    3.10
  -6  -4   1   10.20    4.50
  -6   4   1    8.20    3.40
  -6   4   1   13.70    4.60
  -6   4   1   10.70    4.00
   6   4  -1    3.20    5.60
  -6   4   1    4.30    4.80
  -6   4   1    8.10    4.60
  -6   4   1   15.40    4.70
  -5  -4   1   59.89    9.80
  -5  -4   1   57.09    6.10
  -5  -4   1   58.09    6.00
   5  -4  -1   66.59    7.20
  -5  -4   1   71.59    5.70
   5   4  -1   42.10    6.90
  -5   4   1   59.79    5.60
   5   4  -1   47.00    8.30
  -5   4   1   62.99    7.90
  -5   4   1   62.09    6.50
  -5   4   1   41.90    6.10
  -4  -4   1   75.19    6.70
   4  -4  -1   78.69   10.20
  -4  -4   1   80.49    7.00
   4  -4  -1   81.69    7.80
  -4  -4   1   85.59    6.40
   4   4  -1   70.29    8.10
  -4   4   1   66.29    6.10
  -4   4   1   73.49    7.20
  -4   4   1   65.89    8.40
  -4   4   1   66.09    6.90
  -3  -4   1  186.28   14.00
   3  -4  -1  167.88   19.20
  -3  -4   1  181.88   18.40
   3   4  -1  170.58   16.00
  -3   4   1  177.88   15.80
  -3   4   1  177.68   14.10
  -2  -4   1    8.20    2.60
  -2  -4   1    5.00    1.40
   2  -4  -1    4.50    4.00
  -2   4   1    7.40    1.70
   2   4  -1    9.10    2.20
  -2   4   1   10.30    1.90
   1  -4  -1 1171.68  103.09
  -1  -4   1 1000.90  101.29
  -1  -4   1 1026.80   79.29
  -1  -4   1 1008.20  103.49
  -1   4   1 1061.49   89.39
  -1   4   1 1161.68   79.19
  -1   4   1 1120.99  101.59
   0  -4   1   97.79   10.00
   0  -4   1   97.59   10.00
   0  -4  -1   99.59    9.90
   0   4   1   96.99    9.80
   0   4  -1  102.59    8.30
   0   4  -1   93.99    7.60
   0   4   1   98.79    8.60
  -1  -4  -1 1346.97  104.39
   1  -4   1 1408.46  134.59
   1  -4   1 1457.25  136.09
  -1  -4  -1 1535.05  136.59
   1   4   1 1477.35  134.09
  -1   4  -1 1421.96  117.79
  -1   4  -1 1334.27  104.69
  -2  -4  -1  191.58   14.60
  -2  -4  -1  235.48   20.00
   2  -4   1  202.98   19.90
  -2   4  -1  179.98   18.80
   2   4   1  203.68   19.00
  -2   4  -1  173.38   16.50
  -2   4  -1  179.28   15.00
  -3  -4  -1  162.28   21.10
  -3  -4  -1  200.78   15.60
   3  -4   1  212.58   17.70
   3  -4   1  222.08   21.20
   3   4   1  223.78   20.30
  -3   4  -1  187.08   15.90
   4  -4   1    1.10    3.70
  -4  -4  -1    3.90    2.20
   4  -4   1   -3.60    4.10
  -4  -4  -1    7.10    2.70
   4  -4   1    2.70    2.50
  -4  -4  -1    6.60    6.30
  -4   4  -1   -2.60    2.70
  -4   4  -1    0.40    3.60
   4   4   1    2.80    4.30
   4   4   1   -0.70    2.60
  -4   4  -1    5.30    2.80
  -5  -4  -1  118.69    9.40
  -5  -4  -1  108.79    9.80
   5  -4   1   97.79   12.80
  -5  -4  -1  117.79   14.70
  -5   4  -1  118.59   10.60
  -5   4  -1  135.29   10.10
   5   4   1   75.99   11.90
  -6  -4  -1   32.50    4.30
  -6  -4  -1   26.50    6.60
   6  -4   1   16.70    7.00
   6  -4   1   23.60    6.70
  -6  -4  -1   36.60    5.40
   6   4   1   33.40    7.30
   6   4   1   22.00    5.90
  -6   4  -1   31.70    5.50
  -6   4  -1   28.30    4.90
  -6   4  -1   35.30    6.40
  -7  -4  -1   15.80    3.20
  -7  -4  -1   20.20    4.10
   7  -4   1   13.40    5.80
  -7  -4  -1   13.50    5.40
   7  -4   1    2.10    4.60
  -7   4  -1   19.60    4.60
   7   4   1    2.80    3.70
  -7   4  -1   11.40    3.50
   8  -4   1   21.50    3.70
  -8  -4  -1   25.50    4.30
  -8  -5   1   28.10    6.00
  -8  -5   1   30.60    3.80
   8  -5  -1   26.50    5.30
  -8   5   1   30.60    4.10
  -8   5   1   32.60    3.60
  -7  -5   1    2.20    2.70
  -7  -5   1    0.00    3.60
  -7  -5   1    4.70    2.80
  -7  -5   1    2.30    6.40
   7  -5  -1   -7.90    5.30
  -7  -5   1    3.30    3.50
  -7   5   1    1.10    3.30
  -7   5   1    2.80    3.10
  -7   5   1   -1.30    3.40
  -7   5   1    3.30    3.90
  -7   5   1    2.40    4.10
   7   5  -1   -0.70    4.10
  -6  -5   1  186.58   15.30
  -6  -5   1  182.98   13.70
  -6  -5   1  175.88   14.60
  -6  -5   1  191.88   17.60
  -6  -5   1  184.28   14.40
  -6   5   1  208.38   19.50
  -6   5   1  216.08   14.70
  -6   5   1  176.48   14.40
  -6   5   1  188.68   15.90
  -6   5   1  198.98   14.90
  -6   5   1  205.08   14.00
  -5  -5   1   38.20    4.70
   5  -5  -1   31.20    5.20
  -5  -5   1   35.50    4.30
  -5  -5   1   36.00    4.70
  -5  -5   1   37.60    9.10
   5   5  -1   29.40    7.20
  -5   5   1   51.29    6.70
  -5   5   1   37.90    5.20
   5   5  -1   29.90    5.80
  -5   5   1   42.20    4.60
  -5   5   1   41.90    5.40
  -4  -5   1   67.29    6.10
  -4  -5   1   81.09    8.10
   4  -5  -1   74.99   10.30
  -4  -5   1   73.29    6.60
  -4  -5   1   71.09    6.70
   4   5  -1   58.49    7.80
  -4   5   1   73.79    7.00
  -4   5   1   70.49    8.40
  -4   5   1   68.09    6.10
  -4   5   1   73.59    7.00
  -4   5   1   75.29    7.70
   3  -5  -1  330.57   35.10
  -3  -5   1  334.67   26.20
  -3  -5   1  311.27   34.30
  -3   5   1  378.06   26.40
   3   5  -1  329.57   29.80
  -3   5   1  383.76   29.70
   2  -5  -1  227.68   22.50
  -2  -5   1  208.38   16.10
  -2  -5   1  183.08   21.20
  -2   5   1  228.88   18.20
  -2   5   1  224.58   16.10
   2   5  -1  193.08   18.20
  -1  -5   1  300.27   24.10
   1  -5  -1  379.96   31.20
  -1  -5   1  296.77   30.40
  -1  -5   1  288.97   31.60
  -1   5   1  345.97   27.30
   0  -5   1 3009.30  300.57
   0  -5  -1 3394.26  300.67
   0  -5   1 2990.20  295.67
   0   5  -1 2993.90  230.48
   0   5   1 3284.17  260.07
   0   5   1 3027.80  295.47
   0   5  -1 3356.46  259.97
   1  -5   1 6888.31  653.73
  -1  -5  -1 7453.95  664.53
  -1  -5  -1 6602.84  509.15
   1  -5   1 7192.78  664.03
  -1   5  -1 6587.54  509.45
  -1   5  -1 7096.79  574.64
   1   5   1 6966.30  653.13
   2  -5   1  102.89   11.70
  -2  -5  -1  103.69   11.40
  -2  -5  -1   93.99    8.00
  -2   5  -1   96.39    8.50
  -2   5  -1  103.69    9.20
   2   5   1  108.89   10.50
  -3  -5  -1   40.70    4.10
   3  -5   1   48.30    4.90
   3  -5   1   51.79    6.90
  -3  -5  -1   25.30    6.60
  -3   5  -1   43.00    4.80
  -4  -5  -1  187.68   16.70
   4  -5   1  169.88   17.30
   4  -5   1  162.88   14.20
   4  -5   1  157.18   12.80
  -4  -5  -1  154.58   12.30
  -4  -5  -1  151.78   11.90
  -4   5  -1  140.29   12.70
  -4   5  -1  144.79   12.20
  -4   5  -1  112.29   14.60
  -5  -5  -1   76.09   12.30
  -5  -5  -1   79.09    6.90
   5  -5   1   85.39    8.30
  -5  -5  -1   69.29    7.10
  -5   5  -1   73.49    7.40
  -5   5  -1   63.29    7.50
  -5   5  -1   59.79    8.60
   6  -5   1   -0.80    5.80
  -6  -5  -1   -1.40    4.30
  -6  -5  -1    8.40    5.50
  -6  -5  -1    6.50    3.00
  -6   5  -1    2.20    3.60
  -6   5  -1   15.00    5.00
  -6   5  -1   10.80    3.70
  -6   5  -1    9.50    5.40
   6   5   1    5.20    4.70
   7  -5   1    9.80    5.30
  -7  -5  -1   22.30    4.30
  -7  -5  -1   14.00    5.50
  -7  -5  -1   18.90    3.50
   7  -5   1    7.80    5.70
  -7   5  -1   17.70    3.80
  -7   5  -1   17.00    4.40
  -7   5  -1   22.90    4.40
   7   5   1   16.30    4.30
   8  -5   1    8.90    3.20
  -8  -5  -1    5.20    3.30
  -8  -6   1    4.30    2.60
  -8  -6   1    1.20    4.90
   8  -6  -1   -0.10    4.40
  -8   6   1    1.40    2.80
  -8   6   1    1.30    2.30
  -7  -6   1   24.40    4.30
  -7  -6   1   14.30    3.40
   7  -6  -1    1.70    6.00
  -7  -6   1   13.30    3.40
  -7  -6   1   25.80    7.00
  -7  -6   1   21.90    3.80
  -7   6   1   16.50    4.30
  -7   6   1   12.00    3.90
  -7   6   1   18.10    4.70
   7   6  -1    2.40    4.30
  -7   6   1   17.00    3.70
  -7   6   1   21.10    3.90
  -6  -6   1   55.59    5.30
  -6  -6   1   54.09    6.10
  -6  -6   1   52.39    5.50
  -6  -6   1   42.10   10.10
  -6  -6   1   52.49    5.50
  -6  -6   1   48.50    8.30
  -6   6   1   49.30    7.50
   6   6  -1   23.60    7.20
  -6   6   1   42.00    6.30
  -6   6   1   33.10    5.70
  -6   6   1   52.89    5.50
  -6   6   1   38.60    6.00
  -6   6   1   50.39    6.00
  -5  -6   1   27.10    4.20
  -5  -6   1   31.10    4.00
  -5  -6   1   37.30    9.10
  -5  -6   1   27.40    4.20
   5  -6  -1   27.40    4.90
  -5   6   1   39.00    5.00
  -5   6   1   31.80    4.20
   5   6  -1   28.10    6.80
  -5   6   1   22.50    4.50
   5   6  -1   21.20    5.10
  -5   6   1   32.00    5.90
  -4  -6   1  883.01   66.19
  -4  -6   1  859.41   59.99
  -4  -6   1  880.91   63.59
   4  -6  -1  965.90   86.79
  -4   6   1  935.81   66.59
  -4   6   1  966.10   74.89
  -4   6   1  857.51   77.99
  -4   6   1  915.91   63.89
  -4   6   1  876.31   59.99
   4   6  -1  761.32   74.89
   3  -6  -1  205.08   22.30
  -3  -6   1  191.68   15.80
  -3  -6   1  189.98   21.10
  -3   6   1  218.48   18.00
   3   6  -1  185.28   18.20
  -3   6   1  224.48   16.10
  -2  -6   1   20.80    2.70
  -2  -6   1   17.70    4.20
   2  -6  -1   27.30    6.30
   2   6  -1   12.40    3.10
  -2   6   1   23.60    3.10
  -2   6   1   24.40    2.70
   1  -6  -1  796.02   65.79
  -1  -6   1  664.03   64.29
  -1  -6   1  584.84   66.09
  -1  -6   1  630.94   50.59
  -1   6   1  670.83   56.99
  -1   6   1  747.03   50.29
   0  -6   1 1432.36  156.98
   0  -6   1 1537.15  154.58
   0  -6  -1 1777.82  157.18
   0   6  -1 1593.54  120.29
   0   6  -1 1794.02  135.69
   0   6   1 1597.14  154.28
   0   6   1 1762.72  135.89
   1  -6   1 6053.39  581.74
  -1  -6  -1 5884.01  452.95
  -1  -6  -1 6779.62  591.34
   1  -6   1 6392.36  590.64
  -1   6  -1 5857.41  453.25
   1   6   1 6294.17  580.94
  -1   6  -1 6133.39  511.05
   2  -6   1   23.80    5.20
  -2  -6  -1   22.90    4.70
  -2  -6  -1   20.80    2.50
   2   6   1   22.30    3.50
  -2   6  -1   20.60    3.30
  -2   6  -1   25.00    3.30
  -3  -6  -1   25.50    2.80
   3  -6   1   28.40    3.50
   3  -6   1   26.60    5.50
  -3  -6  -1   16.30    5.70
  -3   6  -1   28.00    3.80
   3   6   1   14.70    3.60
  -4  -6  -1  195.48   17.00
  -4  -6  -1  233.58   21.70
   4  -6   1  221.68   17.30
  -4  -6  -1  204.98   16.40
   4  -6   1  233.98   23.60
   4  -6   1  222.98   19.50
  -4   6  -1  184.78   20.30
  -4   6  -1  245.78   17.10
  -4   6  -1  229.78   17.70
  -5  -6  -1  390.86   32.30
  -5  -6  -1  412.76   39.40
  -5  -6  -1  466.75   31.10
   5  -6   1  452.25   31.60
  -5   6  -1  377.36   38.10
  -5   6  -1  423.16   31.50
  -6  -6  -1   11.10    3.30
  -6  -6  -1    9.50    4.40
  -6  -6  -1    3.70    9.00
   6  -6   1    1.50    6.00
  -6  -6  -1    5.50    5.20
  -6   6  -1   15.00    4.80
   6   6   1    3.30    4.50
  -6   6  -1    8.40    3.70
  -6   6  -1    9.00    3.80
   7  -6   1    1.40    5.70
  -7  -6  -1    8.60    5.00
  -7  -6  -1   13.20    4.00
   7  -6   1   -0.30    4.70
  -7   6  -1    3.70    3.10
   7   6   1    3.00    3.40
  -7   6  -1    9.90    4.00
  -8  -7   1   22.60    3.40
   8  -7  -1   15.50    4.90
  -8  -7   1   26.00    5.60
  -8   7   1   23.60    2.90
  -8   7   1   24.60    3.50
  -7  -7   1    5.40    6.20
   7  -7  -1   -0.30    5.80
  -7  -7   1    4.10    2.80
  -7  -7   1    2.10    3.30
  -7  -7   1    6.10    3.00
  -7  -7   1    6.00    3.70
  -7   7   1    2.70    4.30
  -7   7   1    4.30    3.40
  -7   7   1    5.80    3.90
  -7   7   1   10.10    3.40
  -7   7   1    1.10    3.10
   7   7  -1    5.00    4.10
  -6  -7   1  249.97   21.60
  -6  -7   1  257.57   18.40
  -6  -7   1  256.37   18.50
  -6  -7   1  249.08   19.40
  -6  -7   1  253.07   25.70
  -6  -7   1  251.47   17.30
  -6   7   1  247.98   24.10
  -6   7   1  266.87   17.50
  -6   7   1  250.67   18.80
  -6   7   1  234.38   18.00
  -6   7   1  238.38   19.80
  -6   7   1  250.77   18.50
  -5  -7   1  166.68   21.40
  -5  -7   1  213.18   16.30
  -5  -7   1  191.58   16.90
  -5  -7   1  210.68   15.40
   5  -7  -1  217.78   19.50
  -5   7   1  217.58   16.70
  -5   7   1  231.48   15.60
  -5   7   1  188.98   17.30
  -5   7   1  216.98   20.40
  -4  -7   1  144.09   17.60
  -4  -7   1  179.78   12.20
  -4  -7   1  198.48   13.20
  -4  -7   1  193.68   13.60
   4  -7  -1  186.78   19.70
  -4   7   1  162.08   15.30
  -4   7   1  172.48   13.80
  -4   7   1  164.58   13.20
   4   7  -1  124.89   16.30
  -4   7   1  151.38   16.00
   4   7  -1  125.39   15.30
  -4   7   1  160.78   12.20
   3  -7  -1  266.47   27.30
  -3  -7   1  220.78   25.90
  -3  -7   1  240.68   19.40
  -3   7   1  296.47   19.70
  -3   7   1  293.47   22.20
   3   7  -1  197.08   22.00
   2  -7  -1  471.25   49.40
  -2  -7   1  422.46   48.70
  -2  -7   1  510.05   37.00
  -2   7   1  542.45   36.90
  -2   7   1  512.75   41.80
  -1  -7   1  582.04   63.69
  -1  -7   1  598.84   48.70
  -1  -7   1  661.33   61.89
  -1   7   1  700.33   54.99
  -1   7   1  772.42   48.40
   1   7  -1  615.54   48.40
   0  -7   1    9.50    3.00
   0   7   1   19.80    2.50
   0   7  -1   17.50    2.00
   0   7   1   19.90    2.30
   0   7  -1   21.10    2.10
   1  -7   1  874.11   77.49
   1  -7   1  811.32   77.39
  -1  -7  -1  772.02   59.29
  -1  -7  -1  915.31   78.19
  -1   7  -1  763.42   66.99
   1   7   1  759.92   76.19
  -1   7  -1  765.62   59.59
   2  -7   1   19.60    5.10
  -2  -7  -1    7.00    1.90
  -2  -7  -1    2.90    3.80
  -2   7  -1   15.80    2.90
   2   7   1    5.80    2.50
  -2   7  -1   15.60    2.50
   2   7   1   14.40    2.80
  -3  -7  -1 1093.49   84.29
   3  -7   1 1200.08  109.79
  -3   7  -1 1159.68   95.29
  -3   7  -1 1126.49   84.89
  -4  -7  -1   99.69    8.60
  -4  -7  -1  100.39    8.80
   4  -7   1  110.19   10.10
  -4  -7  -1  100.19   12.70
   4  -7   1  122.89   13.50
  -4   7  -1  113.19    9.20
  -4   7  -1   97.59    9.40
  -4   7  -1   85.89   10.70
  -5  -7  -1   78.39   12.30
  -5  -7  -1   87.79    6.60
   5  -7   1   73.59    7.90
   5  -7   1   65.89   10.40
   5   7   1   37.40    8.00
  -5   7  -1   43.80    7.60
  -5   7  -1   61.79    6.80
  -6  -7  -1  132.89   10.60
  -6  -7  -1  130.79   11.10
  -6  -7  -1  140.49   12.60
   6  -7   1  102.49   15.00
  -6  -7  -1  131.89   17.10
  -6   7  -1  122.39   10.40
  -6   7  -1  162.38   11.40
  -6   7  -1  147.29   11.90
   7  -7   1   44.20    9.10
  -7  -7  -1   96.69    7.20
  -7  -7  -1   84.79    8.50
   7  -7   1   76.19    8.50
   7   7   1   56.29    8.10
  -7   7  -1   85.69    7.00
  -7   7  -1   70.69    7.00
   8  -8  -1   32.10    5.70
  -8  -8   1   43.90    6.50
  -8  -8   1   46.40    4.50
  -8   8   1   45.40    4.50
  -8   8   1   48.30    4.00
  -7  -8   1   16.70    4.10
   7  -8  -1    7.00    6.40
  -7  -8   1   20.50    3.90
  -7  -8   1   22.10    6.60
  -7  -8   1   23.20    3.70
  -7  -8   1   15.30    3.50
  -7   8   1   20.70    4.20
  -7   8   1   23.80    4.80
  -7   8   1   24.90    4.00
  -7   8   1   24.40    4.10
  -7   8   1   22.70    3.70
   7   8  -1   12.70    4.70
  -6  -8   1  142.39   11.30
  -6  -8   1  140.79   10.80
  -6  -8   1  138.39   11.90
  -6  -8   1  152.28   14.10
  -6  -8   1  144.39   17.70
  -6  -8   1  145.09   11.60
  -6   8   1  130.49   11.90
  -6   8   1  145.89   15.00
  -6   8   1  131.29   12.20
  -6   8   1  152.28   11.60
  -6   8   1  142.49   11.00
  -6   8   1  144.69   11.30
   5  -8  -1   60.09    7.20
  -5  -8   1   56.59    5.50
  -5  -8   1   50.69    5.90
  -5  -8   1   63.79    5.90
  -5  -8   1   47.80   10.90
   5  -8  -1   57.09   10.70
   5  -8  -1   44.80    8.80
  -5   8   1   54.19    7.60
  -5   8   1   57.69    5.70
   5   8  -1   35.20    7.90
  -5   8   1   42.40    6.30
  -5   8   1   48.70    6.10
  -4  -8   1  136.39   10.10
   4  -8  -1  137.19   16.10
  -4  -8   1  133.49    9.50
  -4  -8   1  134.89   10.50
  -4  -8   1  142.09   15.00
  -4  -8   1  129.59   15.20
   4   8  -1   84.09   12.70
  -4   8   1  119.29   10.30
  -4   8   1  118.39   12.50
  -4   8   1  121.19   11.90
  -4   8   1  116.49   10.60
  -4   8   1  126.59    9.50
  -4   8   1   97.59    9.60
  -3  -8   1   30.50    3.80
  -3  -8   1   30.10    6.40
   3  -8  -1   50.89    8.60
  -3   8   1   42.20    4.70
  -3   8   1   39.30    3.90
   3   8  -1   20.60    4.40
  -2  -8   1  446.36   48.80
   2  -8  -1  459.15   49.50
  -2  -8   1  522.85   36.90
  -2   8   1  492.05   41.60
  -2   8   1  520.35   36.70
   1  -8  -1 2357.16  194.38
  -1  -8   1 1781.22  194.58
  -1  -8   1 1977.40  190.58
  -1   8   1 2256.37  148.69
  -1   8   1 1973.40  168.08
   1   8  -1 1833.12  148.69
   0  -8   1   12.00    3.40
   0  -8   1   13.20    3.00
   0  -8  -1   10.60    2.90
   0   8  -1   15.60    1.80
   0   8   1   11.20    2.00
   0   8  -1   12.30    1.70
   0   8   1   13.90    2.00
  -1  -8  -1  247.08   20.20
   1  -8   1  299.97   26.70
  -1  -8  -1  315.97   27.60
   1  -8   1  282.27   27.70
   1   8   1  274.77   26.10
  -1   8  -1  252.37   23.00
  -1   8  -1  270.17   20.60
   1   8   1  249.18   23.20
  -2  -8  -1  225.98   24.80
   2  -8   1  247.78   25.20
  -2  -8  -1  230.08   18.00
  -2   8  -1  243.48   20.60
  -2   8  -1  214.28   18.50
   2   8   1  267.07   23.30
  -3  -8  -1 2638.44  192.58
   3  -8   1 2702.33  248.68
  -3   8  -1 2630.54  217.48
  -3   8  -1 2530.95  193.08
  -4  -8  -1   16.60    2.80
   4  -8   1   16.40    5.90
  -4  -8  -1   23.20    7.20
   4  -8   1   12.20    5.30
  -4   8  -1    8.30    3.00
  -4   8  -1   14.20    3.60
   4   8   1    8.40    3.40
  -4   8  -1   10.80    4.20
   4   8   1    4.20    4.40
   5  -8   1   47.30    7.00
  -5  -8  -1   53.99   11.00
  -5   8  -1   42.30    6.60
  -5   8  -1   56.39    6.00
   5   8   1   35.10    7.00
  -6  -8  -1   72.69    8.10
   6  -8   1   58.39   10.10
  -6  -8  -1   71.29   12.60
  -6  -8  -1   70.79    6.90
   6   8   1   46.80    8.10
  -6   8  -1   64.79    7.10
  -6   8  -1   55.19    6.00
  -6   8  -1   78.39    7.20
   7  -8   1    8.50    5.80
  -7  -8  -1   32.90    4.70
   7  -8   1   25.50    6.60
  -7  -8  -1   27.90    5.50
   7   8   1   23.90    4.50
  -7   8  -1   22.30    3.80
  -7   8  -1   27.00    4.40
  -8  -9   1   14.60    4.70
  -8  -9   1   13.30    2.80
   8  -9  -1    2.70    4.30
  -8   9   1    9.20    2.60
  -8   9   1   11.40    2.20
  -7  -9   1    2.10    3.10
  -7  -9   1    3.40    2.80
  -7  -9   1    2.90    5.80
  -7  -9   1    3.50    2.80
  -7   9   1    8.20    3.60
  -7   9   1   11.60    4.30
  -7   9   1   -1.50    2.90
  -7   9   1    0.90    3.10
   7   9  -1    1.30    3.90
  -7   9   1    2.90    2.90
  -7   9   1    2.50    3.40
  -6  -9   1   16.20    3.50
  -6  -9   1   11.40    9.40
  -6  -9   1   17.10    3.70
  -6  -9   1   19.10    6.70
  -6  -9   1    6.20    4.50
  -6  -9   1   10.60    3.80
  -6   9   1   20.80    4.80
  -6   9   1   19.00    5.00
  -6   9   1   14.50    4.20
  -6   9   1   17.00    4.00
  -6   9   1   18.50    4.10
   6   9  -1    7.50    5.40
  -6   9   1   17.80    5.20
  -5  -9   1  178.08   15.80
  -5  -9   1  193.08   14.30
   5  -9  -1  186.68   22.90
   5  -9  -1  181.08   17.10
  -5  -9   1  160.48   21.00
  -5  -9   1  195.68   15.10
   5  -9  -1  188.08   18.20
  -5   9   1  173.48   16.10
  -5   9   1  219.98   14.70
  -5   9   1  187.48   15.40
  -5   9   1  209.28   19.00
  -4  -9   1  173.18   12.00
   4  -9  -1  191.08   20.30
  -4  -9   1  169.68   13.20
  -4  -9   1  174.88   12.80
  -4  -9   1  174.88   19.00
  -4  -9   1  153.18   18.00
  -4   9   1  147.29   15.00
  -4   9   1  144.09   12.20
  -4   9   1  161.88   13.40
  -4   9   1  146.59   12.80
  -4   9   1  157.18   12.10
  -4   9   1  137.69   15.50
   3  -9  -1  431.66   43.10
  -3  -9   1  374.66   42.00
  -3  -9   1  404.86   31.30
  -3   9   1  410.26   35.50
  -3   9   1  440.66   31.30
  -2  -9   1  161.08   21.70
   2  -9  -1  177.48   23.10
  -2  -9   1  206.78   16.00
  -2   9   1  232.78   15.80
  -2   9   1  213.68   18.10
   1  -9  -1   71.29    7.30
  -1  -9   1   59.49    8.20
  -1  -9   1   65.39    6.70
  -1   9   1   64.29    5.00
   1   9  -1   59.49    5.10
  -1   9   1   55.89    6.00
   1   9  -1   44.50    5.60
   0  -9  -1  549.85   48.70
   0  -9   1  424.36   48.00
   0  -9   1  457.85   48.50
   0   9  -1  484.25   36.80
   0   9   1  507.35   47.10
   0   9  -1  523.05   41.40
   0   9   1  517.75   41.60
  -1  -9  -1    3.50    1.40
   1  -9   1    6.40    4.60
  -1  -9  -1    3.00    3.60
   1  -9   1    6.70    2.30
  -1   9  -1   14.30    2.20
  -1   9  -1   10.60    2.10
   1   9   1    6.90    2.20
   1   9   1    6.60    1.80
  -2  -9  -1   24.30    5.60
   2  -9   1   23.20    6.20
  -2  -9  -1   22.70    2.70
  -2   9  -1   27.30    3.50
  -2   9  -1   25.20    3.30
   2   9   1   14.80    3.40
  -3  -9  -1  620.44   52.39
   3  -9   1  639.44   44.60
   3  -9   1  678.93   60.49
  -3  -9  -1  595.04   45.20
  -3   9  -1  593.24   45.80
  -3   9  -1  550.34   43.90
  -3   9  -1  600.94   51.29
   4  -9   1   11.20    5.40
  -4  -9  -1   13.90    7.00
   4  -9   1    6.40    5.40
  -4   9  -1    3.00    3.30
  -4   9  -1    6.90    3.10
   4   9   1    4.20    4.30
   4   9   1    3.50    3.10
  -4   9  -1    4.60    3.70
  -4   9  -1    9.00    3.30
  -5  -9  -1  271.77   21.10
   5  -9   1  290.07   20.90
  -5  -9  -1  270.87   26.80
  -5   9  -1  238.78   24.00
  -5   9  -1  291.37   20.40
  -5   9  -1  208.88   17.90
  -6  -9  -1   45.10   11.30
   6  -9   1   57.59    7.50
  -6  -9  -1   64.69    6.50
   6  -9   1   46.00    9.30
  -6  -9  -1   53.49    7.10
   6   9   1   42.60    7.10
  -6   9  -1   65.49    6.70
  -6   9  -1   40.80    5.10
  -6   9  -1   58.09    6.20
   7  -9   1   -2.80    5.30
  -7  -9  -1    5.40    3.80
   7  -9   1    4.90    5.80
  -7  -9  -1    7.00    4.50
  -7   9  -1   -0.30    2.60
  -7   9  -1    6.90    3.60
   7   9   1    1.70    2.90
   8 -10  -1   -0.40    4.00
  -8 -10   1    9.50    4.30
  -8  10   1   10.10    2.30
  -7 -10   1    0.20    3.10
  -7 -10   1    2.00    2.80
  -7 -10   1    5.80    2.90
  -7 -10   1    4.40    5.90
  -7  10   1    1.80    2.70
  -7  10   1    0.40    3.20
  -7  10   1   10.60    4.10
  -7  10   1    2.30    2.80
  -7  10   1   -0.30    3.20
   7  10  -1    0.20    3.60
  -7  10   1    5.00    3.10
  -6 -10   1   19.10    6.80
  -6 -10   1   25.00    4.10
  -6 -10   1   29.80    4.40
  -6 -10   1   17.30   10.00
  -6 -10   1   25.10    5.00
  -6 -10   1   25.00    4.40
  -6  10   1   26.90    5.50
   6  10  -1   18.70    6.10
  -6  10   1   26.10    5.60
  -6  10   1   28.00    4.70
  -6  10   1   28.20    4.90
  -6  10   1   26.30    4.20
  -6  10   1   29.10    4.60
   5 -10  -1   21.40    8.20
  -5 -10   1   13.00    9.40
   5 -10  -1   23.40    5.20
  -5 -10   1   16.70    3.80
  -5 -10   1   19.00    4.20
   5 -10  -1   23.20    9.30
  -5 -10   1   23.60    3.90
   5  10  -1    7.40    5.90
  -5  10   1   23.20    5.20
  -5  10   1   34.40    4.50
  -5  10   1   24.20    4.60
  -5  10   1   20.50    4.30
  -4 -10   1  305.47   21.40
  -4 -10   1  308.37   32.60
  -4 -10   1  313.97   22.70
  -4 -10   1  305.37   23.50
   4 -10  -1  321.47   33.50
  -4 -10   1  241.98   28.70
  -4  10   1  289.67   27.70
  -4  10   1  304.77   22.10
  -4  10   1  301.17   22.70
  -4  10   1  296.77   26.80
  -4  10   1  303.57   23.70
  -4  10   1  309.27   21.50
   3 -10  -1  142.09   19.50
  -3 -10   1  166.88   12.90
  -3 -10   1  141.49   18.40
  -3  10   1  158.88   14.70
  -3  10   1  166.08   12.80
  -2 -10   1  758.12   52.19
  -2 -10   1  576.14   68.69
   2 -10  -1  636.44   69.39
  -2  10   1  700.13   58.69
  -2  10   1  780.82   51.79
   1 -10  -1  107.99   15.20
  -1 -10   1   82.49   11.30
   1  10  -1  105.49    9.90
  -1  10   1  108.29   10.10
  -1  10   1  128.69    8.60
   1  10  -1  119.69    8.80
   0 -10  -1  148.29   15.80
   0 -10   1  141.29   16.20
   0 -10   1  146.19   15.90
   0  10  -1  155.38   12.90
   0  10   1  149.59   13.10
   0  10  -1  145.29   11.40
   1 -10   1  140.49   16.80
   1 -10   1  161.08   15.10
  -1 -10  -1  156.88   16.10
  -1  10  -1  134.19   12.80
   1  10   1  143.59   14.40
   1  10   1  143.19   13.00
  -1  10  -1  144.09   11.50
  -2 -10  -1   54.09    9.30
   2 -10   1   80.59   10.70
  -2  10  -1   76.29    6.50
   2  10   1   58.89    7.10
  -2  10  -1   82.39    7.10
   3 -10   1 1372.56  123.19
  -3 -10  -1 1350.86  107.49
   3 -10   1 1306.57   90.99
  -3  10  -1 1156.78   90.79
  -3  10  -1 1247.48   94.59
  -3  10  -1 1243.48  106.29
   4 -10   1  260.77   18.90
   4 -10   1  247.48   25.50
  -4 -10  -1  163.58   25.40
  -4 -10  -1  208.18   22.20
  -4  10  -1  238.68   17.60
  -4  10  -1  201.08   20.90
  -4  10  -1  268.47   16.70
  -4  10  -1  205.78   18.10
   5 -10   1  752.52   48.80
  -5 -10  -1  683.83   49.99
  -5 -10  -1  658.83   58.99
  -5 -10  -1  687.43   42.60
  -5  10  -1  673.93   45.70
  -5  10  -1  628.24   58.39
  -5  10  -1  559.64   43.70
  -5  10  -1  657.13   48.20
   6 -10   1   40.50    6.40
   6 -10   1   12.50    7.80
  -6 -10  -1   29.70    5.20
  -6 -10  -1   24.40    9.90
  -6 -10  -1   18.80    5.40
   6  10   1   18.60    5.00
  -6  10  -1   24.10    3.80
  -6  10  -1   27.80    5.20
  -6  10  -1   27.00    4.30
  -7 -10  -1    6.30    4.40
   7 -10   1    7.30    5.90
  -7  10  -1    2.30    2.60
   7  10   1    5.90    3.10
   7  10   1    6.90    2.80
  -7  10  -1    6.60    3.40
   8 -11  -1   24.70    4.70
  -8 -11   1   21.20    4.70
  -8  11   1   30.20    3.10
   8  11  -1   27.80    2.90
  -7 -11   1    9.50    7.90
  -7 -11   1   14.20    3.60
  -7 -11   1    9.70    5.90
  -7 -11   1   16.90    3.50
  -7  11   1   13.10    3.20
  -7  11   1    7.80    3.30
  -7  11   1   15.80    4.10
  -7  11   1   14.40    3.70
  -7  11   1   13.00    2.90
  -7  11   1   10.50    3.30
  -6 -11   1   16.10    3.70
   6 -11  -1   14.40    6.80
  -6 -11   1   13.30    4.00
  -6 -11   1   11.90    9.70
  -6 -11   1    9.10    6.20
  -6 -11   1   15.70    3.60
  -6  11   1   16.30    5.10
  -6  11   1   19.70    4.40
  -6  11   1   16.90    3.60
  -6  11   1   12.10    3.90
  -6  11   1   21.40    4.80
   6  11  -1   11.90    5.50
  -6  11   1   21.30    4.20
  -5 -11   1   23.70    4.30
  -5 -11   1   24.10    4.10
  -5 -11   1   19.20   10.10
   5 -11  -1   23.10    8.50
  -5  11   1   41.10    4.90
   5  11  -1   10.90    6.00
  -5  11   1   35.40    5.70
  -5  11   1   31.70    4.70
  -4 -11   1   22.90    7.90
  -4 -11   1   34.50    3.90
  -4 -11   1   29.40    3.90
  -4 -11   1   35.50    4.10
   4 -11  -1   28.30    8.50
  -4 -11   1   24.50    8.80
  -4  11   1   24.30    3.30
   4  11  -1   12.50    4.30
  -4  11   1   27.10    4.10
  -4  11   1   17.60    4.60
  -4  11   1   24.90    4.10
  -4  11   1   20.50    4.30
  -4  11   1   18.30    3.70
  -3 -11   1  583.04   65.89
  -3 -11   1  616.64   44.70
  -3 -11   1  723.23   49.40
  -3 -11   1  574.14   57.19
   3 -11  -1  645.94   66.59
  -3  11   1  630.74   57.69
  -3  11   1  730.03   46.60
  -3  11   1  677.23   44.90
  -3  11   1  693.43   55.89
  -2 -11   1   69.59    6.80
  -2 -11   1   50.49   10.40
   2 -11  -1   60.59   12.40
  -2  11   1   87.69    6.40
  -2  11   1   75.79    7.60
  -1 -11   1   48.10    9.30
   1 -11  -1   78.69   12.50
   1  11  -1   63.69    6.30
  -1  11   1   71.39    6.60
   1  11  -1   62.79    5.50
   0 -11   1  329.77   38.70
   0 -11   1  391.96   38.90
   0 -11  -1  357.66   38.70
   0  11   1  419.96   32.90
   0  11  -1  410.66   32.70
   0  11  -1  401.06   29.00
   1 -11   1  262.37   25.40
  -1 -11  -1  210.08   26.10
   1 -11   1  236.08   27.00
   1  11   1  258.97   21.90
  -1  11  -1  269.17   19.40
  -1  11  -1  247.38   21.70
   1  11   1  271.47   24.50
  -2 -11  -1   22.20    6.00
   2 -11   1   40.70    7.70
   2  11   1   23.50    3.70
  -2  11  -1   25.80    3.40
  -2  11  -1   22.10    3.30
   3 -11   1   93.19    9.80
   3 -11   1   78.79   11.60
  -3 -11  -1   90.79   10.20
  -3  11  -1   78.99    7.30
   3  11   1   52.29    8.40
  -3  11  -1   74.89    7.00
  -3  11  -1   79.59    6.80
   4 -11   1   30.50    7.00
  -4 -11  -1   11.00    9.00
  -4 -11  -1   26.10    7.80
   4 -11   1   32.80    8.00
   4  11   1   23.00    5.40
  -4  11  -1   31.40    4.50
   4  11   1   15.30    4.30
  -4  11  -1   26.80    4.10
  -4  11  -1   32.10    4.30
   5 -11   1   35.80    7.00
  -5 -11  -1   30.90   10.00
  -5 -11  -1   37.50    6.50
  -5 -11  -1   34.40    5.80
  -5  11  -1   48.50    4.90
   5  11   1   32.40    6.60
  -5  11  -1   44.40    5.40
  -5  11  -1   42.90    6.10
  -5  11  -1   45.80    6.50
   6 -11   1   63.09    7.90
  -6 -11  -1   39.40   11.20
  -6 -11  -1   54.59    6.50
  -6 -11  -1   56.39    7.20
  -6  11  -1   62.39    6.60
   6  11   1   53.39    7.50
  -6  11  -1   63.69    6.20
  -6  11  -1   52.59    5.30
  -7 -11  -1  108.29    9.50
   7 -11   1  107.09    9.90
  -7  11  -1  101.09    7.90
  -7  11  -1   95.89    8.10
   7  11   1   97.19    7.00
   7  11   1   76.49    9.70
  -7 -12   1   55.49    9.90
  -7 -12   1   45.40    5.00
  -7 -12   1   45.40    7.20
  -7  12   1   41.70    4.90
  -7  12   1   38.50    5.70
  -7  12   1   47.60    5.40
  -7  12   1   45.60    4.60
  -7  12   1   45.00    4.80
  -7  12   1   50.39    4.50
   7  12  -1   35.60    4.90
  -6 -12   1   34.80    4.70
  -6 -12   1   35.40    7.30
  -6 -12   1   34.50    4.80
  -6 -12   1   21.00   10.30
   6 -12  -1   42.90    7.90
  -6 -12   1   40.00    4.90
  -6  12   1   39.50    4.50
  -6  12   1   35.40    4.80
  -6  12   1   36.50    5.00
  -6  12   1   29.70    5.70
   6  12  -1   24.70    6.30
  -6  12   1   34.30    5.00
  -6  12   1   38.90    5.90
  -5 -12   1   32.50   10.70
  -5 -12   1   31.70    4.50
   5 -12  -1   15.10    8.70
  -5 -12   1   35.50    7.50
  -5 -12   1   27.70    4.40
  -5 -12   1   28.80    4.80
   5  12  -1   15.30    6.20
  -5  12   1   28.40    4.50
  -5  12   1   29.20    4.80
  -5  12   1   37.00    5.70
  -5  12   1   37.00    6.40
  -5  12   1   27.40    5.30
  -5  12   1   27.90    4.20
   4 -12  -1   64.19   13.10
  -4 -12   1   63.29   12.20
  -4 -12   1   72.99   13.10
  -4 -12   1   77.79    7.50
  -4 -12   1   77.49    7.70
  -4 -12   1   75.19    7.00
  -4  12   1   88.79    9.10
  -4  12   1   77.59    8.90
  -4  12   1   89.99    7.00
  -4  12   1   86.59    7.40
  -3 -12   1   17.70    3.20
  -3 -12   1   13.80    3.00
  -3 -12   1    9.40    7.50
  -3 -12   1    9.90    7.20
   3 -12  -1   20.30    8.70
  -3  12   1    7.60    2.80
  -3  12   1   17.10    2.60
  -3  12   1    5.50    3.40
   3  12  -1    7.10    2.80
  -3  12   1   12.70    2.50
  -3  12   1   10.10    3.30
   2 -12  -1  871.91   88.89
  -2 -12   1  800.82   88.19
  -2  12   1  924.91   74.99
   2  12  -1  952.20   66.19
  -1 -12   1   34.50    8.30
   1 -12  -1   32.90   10.50
  -1  12   1   44.70    5.00
   1  12  -1   49.10    4.30
   1  12  -1   46.20    4.80
   0 -12   1  160.58   21.00
   0 -12   1  176.08   20.50
   0  12  -1  201.88   14.80
   0  12  -1  195.38   16.60
   0  12   1  206.38   16.80
   1 -12   1  141.99   15.20
   1 -12   1  115.29   17.10
  -1  12  -1  146.79   12.80
  -1  12  -1  143.49   11.40
   1  12   1  155.78   13.00
   2 -12   1  274.67   29.50
  -2  12  -1  281.27   20.80
   2  12   1  273.47   23.60
  -2  12  -1  251.27   23.30
   3 -12   1  457.85   39.30
  -3 -12  -1  420.66   33.30
   3  12   1  297.27   25.10
  -3  12  -1  396.56   28.10
  -3  12  -1  388.86   26.90
   3  12   1  322.37   32.80
  -3  12  -1  387.76   25.50
   3  12   1  302.47   31.40
  -4 -12  -1   18.20    7.80
   4 -12   1   28.40    7.20
  -4 -12  -1    5.10    9.00
   4 -12   1   17.30    7.40
   4  12   1   10.60    3.90
   4  12   1   17.90    5.00
  -4  12  -1   14.30    4.00
  -4  12  -1   22.50    3.80
  -4  12  -1    8.80    3.20
  -5 -12  -1  313.17   33.40
  -5 -12  -1  359.16   23.80
  -5 -12  -1  342.97   27.50
   5 -12   1  410.26   27.90
  -5  12  -1  370.46   26.40
   5  12   1  282.37   32.00
  -5  12  -1  369.96   23.90
  -5  12  -1  347.97   25.20
  -6 -12  -1   70.59    8.40
  -6 -12  -1   89.49    7.80
   6 -12   1   74.99    8.90
  -6 -12  -1   87.69   12.80
  -6  12  -1   73.79    6.40
  -6  12  -1   80.49    7.60
  -6  12  -1   78.39    7.30
   6  12   1   67.69    8.90
   7 -12   1   96.49    9.70
  -7 -12  -1   96.99    9.00
  -7  12  -1   99.79    7.60
   7  12   1   88.99    6.70
   7  12   1   81.99    9.30
  -7 -13   1   45.70    9.70
  -7 -13   1   47.60    5.30
  -7 -13   1   49.70    7.40
  -7  13   1   45.10    5.40
  -7  13   1   50.19    4.70
  -7  13   1   65.09    4.80
   7  13  -1   46.40    5.10
  -7  13   1   48.10    5.10
  -7  13   1   53.69    6.30
  -6 -13   1    4.40    3.40
  -6 -13   1    6.30    9.20
  -6 -13   1    5.80    6.00
  -6 -13   1   -0.60    2.80
   6 -13  -1   -4.40    6.60
  -6 -13   1   -5.10    3.40
  -6  13   1    0.00    3.00
  -6  13   1    5.30    3.70
  -6  13   1   -0.20    2.70
  -6  13   1    5.00    3.70
  -6  13   1    3.40    3.40
  -6  13   1    2.40    4.30
  -5 -13   1  165.48   19.80
  -5 -13   1  167.48   12.90
  -5 -13   1  158.48   13.50
  -5 -13   1  148.49   12.10
   5 -13  -1  166.08   16.70
  -5 -13   1  184.18   15.70
  -5  13   1  181.18   16.50
  -5  13   1  162.78   12.10
  -5  13   1  150.38   12.20
  -5  13   1  178.18   13.20
  -5  13   1  151.18   13.50
  -4 -13   1   15.10    3.70
  -4 -13   1   22.40    3.60
  -4 -13   1   17.50    3.60
   4 -13  -1   -3.40    9.50
   4 -13  -1   13.50    8.70
  -4 -13   1    6.60    8.50
  -4 -13   1   12.50    8.60
   4  13  -1    7.90    4.00
  -4  13   1   11.80    3.80
  -4  13   1   10.40    3.90
  -4  13   1   13.40    3.90
  -3 -13   1   13.00    7.70
  -3 -13   1   16.30    3.30
  -3 -13   1   23.70    4.00
  -3 -13   1   30.30    8.30
   3 -13  -1   18.80    9.30
  -3 -13   1   26.40    3.80
   3  13  -1   10.40    3.30
  -3  13   1   14.70    3.40
  -3  13   1   19.50    3.90
  -3  13   1   20.20    2.80
  -3  13   1   21.30    3.70
  -2 -13   1  494.65   59.09
   2 -13  -1  573.24   60.49
   2  13  -1  670.03   43.80
   2  13  -1  505.35   49.40
  -2  13   1  657.73   49.80
   1 -13  -1  313.07   35.00
  -1 -13   1  264.77   33.10
   1  13  -1  336.57   27.10
   1  13  -1  325.07   24.00
  -1  13   1  326.87   27.30
   0 -13   1  174.08   22.20
   0 -13   1  193.68   21.70
   0  13  -1  210.88   17.40
   0  13   1  204.78   17.60
   0  13  -1  209.28   15.50
   1 -13   1  376.16   45.10
   1 -13   1  468.45   43.90
  -1  13  -1  439.36   33.20
  -1  13  -1  438.86   37.40
   1  13   1  471.85   37.70
   2 -13   1  167.18   22.30
   2 -13   1  166.58   17.50
  -2  13  -1  178.58   16.90
  -2  13  -1  219.48   15.30
   2  13   1  202.18   17.40
  -3 -13  -1   76.79   14.80
  -3 -13  -1  113.29   13.50
   3 -13   1  119.69   12.90
   3 -13   1  123.59   16.30
  -3  13  -1  131.59   10.30
   3  13   1  119.39   11.80
  -3  13  -1  128.09    9.90
  -3  13  -1  107.49    9.40
   3  13   1  122.59    9.30
   3  13   1  127.59   12.40
   4 -13   1   60.49    9.10
  -4 -13  -1   53.19    9.80
   4 -13   1   62.69   11.10
  -4 -13  -1   23.20   11.30
  -4  13  -1   51.89    5.30
  -4  13  -1   41.30    5.20
  -4  13  -1   46.50    5.40
   4  13   1   35.40    6.10
   4  13   1   38.60    6.60
  -5 -13  -1  179.18   15.10
  -5 -13  -1  179.28   13.20
  -5 -13  -1  157.78   19.30
   5 -13   1  218.18   16.30
  -5  13  -1  161.18   13.60
  -5  13  -1  172.78   13.90
   5  13   1  143.69   17.00
  -5  13  -1  179.38   12.60
  -6 -13  -1   40.30    6.20
  -6 -13  -1   19.10    9.00
   6 -13   1   31.70    6.70
   6  13   1   29.50    4.30
  -6  13  -1   42.80    4.20
   6  13   1   35.10    5.70
  -6  13  -1   41.50    5.30
  -6  13  -1   35.30    4.50
   7 -13   1  164.78   14.30
  -7 -13  -1  175.88   14.80
  -7  13  -1  187.58   12.90
   7  13   1  172.98   11.70
  -7 -14   1    5.60    7.20
  -7 -14   1   17.10    5.20
  -7  14   1    6.80    2.20
  -7  14   1    8.60    3.20
  -7  14   1    7.40    2.80
   7  14  -1   10.20    3.00
  -7  14   1    5.90    2.50
  -6 -14   1    6.20    3.70
   6 -14  -1    6.30    6.90
  -6 -14   1   12.90    9.10
  -6 -14   1    6.80    6.30
  -6  14   1    4.50    3.60
  -6  14   1    0.40    3.40
  -6  14   1    2.70    4.10
  -6  14   1    2.80    2.70
  -6  14   1    1.20    3.20
   6  14  -1    2.30    3.90
   5 -14  -1   17.20    9.40
  -5 -14   1    8.90    3.80
  -5 -14   1   14.20    4.20
  -5 -14   1    8.60    3.40
  -5 -14   1    7.30    7.00
  -5 -14   1    4.30    9.40
  -5  14   1   13.10    5.40
  -5  14   1    6.70    3.20
  -5  14   1   11.00    3.90
  -5  14   1   16.60    4.80
  -5  14   1   11.00    3.80
   4 -14  -1   34.70   11.60
  -4 -14   1   50.59   11.30
  -4 -14   1   44.00   12.40
  -4 -14   1   61.19    6.30
  -4 -14   1   58.69    5.90
   4 -14  -1   42.10   12.40
  -4  14   1   50.39    7.10
  -4  14   1   70.39    7.40
  -4  14   1   65.29    6.40
  -3 -14   1  184.88   23.70
  -3 -14   1  183.08   20.40
   3 -14  -1  167.08   24.60
  -3 -14   1  163.68   14.30
  -3  14   1  213.08   14.70
  -3  14   1  189.78   14.50
  -3  14   1  208.08   18.30
  -3  14   1  185.78   17.80
   3  14  -1  223.58   15.70
   2 -14  -1  168.78   23.80
  -2 -14   1  157.38   21.90
   2  14  -1  214.18   14.80
  -2  14   1  178.28   13.60
   2  14  -1  179.48   16.80
  -2  14   1  205.08   16.90
   2  14  -1  165.08   13.40
  -2  14   1  192.38   13.90
   1 -14  -1  145.79   23.30
  -1  14   1  192.38   17.20
   1  14  -1  205.78   15.10
   1  14  -1  204.58   17.10
   0 -14  -1   99.79   13.70
   0 -14   1   71.69   10.40
   0 -14   1   62.09   11.40
   0  14  -1   74.79    6.40
   0  14  -1   76.69    7.10
   0  14   1   77.39    7.40
   1 -14   1  137.89   15.60
   1 -14   1  108.69   17.60
  -1  14  -1  153.28   12.90
  -1  14  -1  158.98   11.50
   1  14   1  135.89   12.90
   2 -14   1  128.39   19.30
  -2 -14  -1  118.89   15.60
   2 -14   1  165.38   16.20
   2  14   1  165.18   14.40
  -2  14  -1  154.78   14.00
  -2  14  -1  172.28   12.60
  -2  14  -1  155.88   11.50
   2  14   1  153.08   14.70
  -3 -14  -1  257.27   28.00
   3 -14   1  277.07   33.30
   3 -14   1  325.07   25.30
   3  14   1  315.07   21.30
  -3  14  -1  329.07   22.70
   3  14   1  276.57   26.70
  -3  14  -1  297.67   21.50
  -3  14  -1  323.87   23.70
   3  14   1  305.77   27.90
  -4 -14  -1  300.97   33.60
   4 -14   1  386.46   29.50
  -4  14  -1  367.96   25.80
   4  14   1  348.87   33.40
  -4  14  -1  405.86   27.20
  -5 -14  -1   23.90    5.20
  -5 -14  -1   28.80    9.10
  -5 -14  -1   24.40    6.00
   5 -14   1   19.20    7.10
  -5  14  -1   20.30    3.80
   5  14   1   26.60    5.40
  -5  14  -1   26.10    3.70
  -5  14  -1   23.20    5.20
   6 -14   1   44.60    7.00
  -6 -14  -1   31.80    9.50
  -6 -14  -1   36.70    6.30
  -6  14  -1   39.00    5.10
  -6  14  -1   41.10    4.10
  -6  14  -1   38.60    4.50
   6  14   1   35.30    5.60
   6  14   1   41.00    4.50
  -7 -14  -1   68.39    7.50
   7 -14   1   69.59    8.40
   7  14   1   69.09    5.40
  -7  14  -1   84.19    6.20
  -7 -15   1   12.00    5.00
  -7  15   1    8.70    2.90
   7  15  -1   11.60    2.90
  -7  15   1   13.60    2.30
  -6 -15   1   60.19   10.70
  -6 -15   1   41.20    5.20
   6 -15  -1   44.20    8.30
  -6 -15   1   43.50    7.60
  -6  15   1   39.80    4.70
  -6  15   1   40.70    5.30
  -6  15   1   40.30    4.30
  -6  15   1   40.00    5.70
  -6  15   1   27.50    4.60
   6  15  -1   36.70    5.00
  -5 -15   1   35.80    8.20
   5 -15  -1   28.50   10.40
  -5 -15   1   35.50   10.70
  -5 -15   1   27.70    5.10
  -5  15   1   34.90    5.10
  -5  15   1   40.80    4.50
  -5  15   1   49.60    6.00
   5  15  -1   33.20    5.50
  -5  15   1   36.70    6.10
  -5  15   1   44.10    5.40
   4 -15  -1   47.00   13.00
  -4 -15   1   63.79   11.50
  -4 -15   1   57.09   13.40
   4 -15  -1   52.79   12.40
   4  15  -1   39.30    5.70
   4  15  -1   34.60    6.50
  -4  15   1   67.29    6.20
  -4  15   1   54.99    6.80
   3 -15  -1  100.39   18.60
  -3 -15   1  112.19   15.10
  -3 -15   1  105.69   17.20
  -3  15   1  140.79    9.80
  -3  15   1  124.09   12.10
  -3  15   1  126.19    9.90
   3  15  -1  101.79   11.90
   3  15  -1  109.09    9.70
  -3  15   1  150.68   12.40
  -2 -15   1  236.68   25.20
  -2 -15   1  275.97   31.60
  -2 -15   1  235.98   29.40
   2 -15  -1  243.68   31.30
   2  15  -1  288.17   20.30
   2  15  -1  250.37   18.50
  -2  15   1  242.88   18.60
  -2  15   1  270.67   23.10
   2  15  -1  285.17   23.20
  -2  15   1  267.87   23.70
  -2  15   1  261.47   19.20
   1 -15  -1   21.10   10.40
   1 -15  -1   15.00    6.50
  -1 -15   1   24.60    8.00
   1  15  -1   31.00    3.80
  -1  15   1   31.30    3.90
   1  15  -1   33.40    3.30
   0 -15  -1  192.68   23.10
   0 -15   1  150.08   21.30
   0 -15   1  159.28   20.60
   0  15  -1  185.48   16.20
   0  15   1  196.58   16.50
   0  15  -1  205.38   14.50
   1 -15   1  479.55   58.39
  -1  15  -1  611.44   48.80
  -1  15  -1  615.54   43.30
   1  15   1  576.44   48.90
   2 -15   1   82.79   15.20
  -2 -15  -1   63.09   21.20
   2 -15   1   95.79   13.70
  -2 -15  -1   73.59   12.10
   2  15   1  111.79   10.60
  -2  15  -1  109.69    8.90
   2  15   1  108.49    8.00
  -2  15  -1  102.69    8.20
   2  15   1  110.99   10.30
  -2  15  -1  107.79    8.50
  -3 -15  -1   60.99   10.80
   3 -15   1   84.39   11.90
   3 -15   1   74.89   13.70
  -3  15  -1   70.69    6.90
   3  15   1   78.79    6.70
   3  15   1   80.49    8.90
  -3  15  -1   86.79    7.20
   3  15   1   75.49    8.50
  -3  15  -1   83.69    7.50
  -4 -15  -1   30.20    8.90
   4 -15   1   29.50    9.00
   4  15   1   21.20    5.10
  -4  15  -1   25.40    5.30
  -4  15  -1   22.90    4.20
  -4  15  -1   19.60    3.80
   4  15   1   20.80    4.60
  -5 -15  -1   65.09    8.40
   5 -15   1   76.49    9.80
  -5 -15  -1   68.49   11.30
  -5  15  -1   66.59    5.80
   5  15   1   58.39    6.10
  -5  15  -1   63.89    6.90
  -5  15  -1   60.19    6.30
   5  15   1   67.79    8.30
  -6 -15  -1   39.70    6.50
   6 -15   1   39.20    7.20
  -6 -15  -1   42.20    9.40
   6  15   1   46.20    4.60
   6  15   1   44.90    6.00
  -6  15  -1   46.50    5.20
  -6  15  -1   52.29    4.40
  -6  15  -1   43.90    4.80
   7 -15   1   44.40    7.10
  -7 -15  -1   58.59    6.40
  -7  15  -1   54.59    4.60
   7  15   1   51.79    4.10
  -7 -16   1   79.79    8.50
   7  16  -1   76.39    6.00
  -7  16   1   78.89    6.00
  -7  16   1   83.69    6.60
  -6 -16   1   28.50    9.20
   6 -16  -1   23.60    7.90
  -6 -16   1   37.90    7.30
  -6  16   1   37.50    4.00
   6  16  -1   33.00    4.50
  -6  16   1   35.10    5.20
  -6  16   1   31.80    4.80
  -6  16   1   40.40    4.40
  -6  16   1   30.30    4.30
   5 -16  -1   90.99   13.90
  -5 -16   1   90.19   11.70
  -5 -16   1   95.39    8.90
  -5 -16   1   95.09   14.60
  -5  16   1   92.39    9.40
  -5  16   1  107.69    8.70
  -5  16   1  127.29   11.40
  -5  16   1  113.99    9.20
  -5  16   1  109.79    8.40
   5  16  -1  103.99    9.20
  -4 -16   1   -3.80    8.40
   4 -16  -1   -5.70   11.10
   4  16  -1   -0.10    3.70
  -4  16   1    2.50    3.50
  -4  16   1   -0.40    3.20
   3 -16  -1  143.69   23.70
  -3 -16   1  147.19   21.90
  -3 -16   1  148.09   18.70
  -3  16   1  187.88   16.30
  -3  16   1  173.08   16.00
  -3  16   1  177.08   13.10
   3  16  -1  158.68   16.00
   3  16  -1  163.18   12.90
  -3  16   1  192.78   13.10
   2 -16  -1  191.98   28.50
  -2 -16   1  220.28   29.20
  -2 -16   1  184.08   22.70
  -2 -16   1  171.58   26.10
   2  16  -1  234.58   16.50
  -2  16   1  256.67   21.10
  -2  16   1  240.98   17.00
   2  16  -1  251.37   20.60
  -2  16   1  230.88   16.60
  -2  16   1  240.58   20.60
  -1 -16   1   -4.80   14.90
  -1 -16   1   14.80    7.00
   1 -16  -1   10.60   10.00
   1 -16  -1   21.80   17.90
   1  16  -1    9.70    2.30
   1  16  -1   10.10    2.10
  -1  16   1    7.60    2.30
  -1  16   1    5.80    2.20
   1  16  -1    6.50    2.20
  -1  16   1    8.50    2.30
   0 -16  -1  479.65   47.20
   0 -16   1  382.66   45.10
   0 -16   1  434.06   46.40
   0  16   1  449.66   37.70
   0  16  -1  489.85   33.30
   0  16   1  435.46   30.20
   0  16  -1  411.36   30.10
   0  16  -1  460.25   37.50
  -1 -16  -1   94.19   22.10
   1 -16   1   96.39   16.90
   1 -16   1  118.99   18.30
  -1  16  -1  130.39   10.00
   1  16   1  120.09    9.00
  -1  16  -1  131.29   11.30
   1  16   1  125.59   11.70
  -1  16  -1  120.79    9.10
   1  16   1  118.89   11.40
   2 -16   1  121.19   20.50
  -2 -16  -1  103.99   24.50
   2 -16   1  146.89   17.40
  -2 -16  -1  116.89   16.60
   2  16   1  168.18   11.70
  -2  16  -1  171.78   13.00
  -2  16  -1  165.78   12.40
   2  16   1  175.38   15.40
  -2  16  -1  162.78   11.90
   2  16   1  177.88   15.10
  -3 -16  -1  353.06   39.90
   3 -16   1  367.76   47.30
   3 -16   1  431.76   35.70
  -3  16  -1  465.65   34.20
  -3  16  -1  433.46   31.10
   3  16   1  479.95   30.90
   3  16   1  489.55   40.30
  -3  16  -1  495.45   32.80
  -4 -16  -1   45.30   22.60
   4 -16   1   39.00   10.50
  -4 -16  -1   40.10   10.10
  -4  16  -1   55.19    6.10
  -4  16  -1   69.49    5.80
   4  16   1   56.29    6.00
  -4  16  -1   51.79    6.60
  -4  16  -1   62.09    6.00
   4  16   1   70.89    7.90
   5 -16   1   28.30    7.80
  -5 -16  -1   20.90    8.40
  -5  16  -1   26.80    3.50
  -5  16  -1   21.90    4.50
   5  16   1   15.80    4.50
   5  16   1   26.70    4.20
  -5  16  -1   23.50    3.60
  -6 -16  -1   55.89    7.90
   6 -16   1   74.49    8.70
  -6 -16  -1   62.89   10.60
  -6  16  -1   68.39    6.30
   6  16   1   67.59    5.70
  -6  16  -1   76.39    5.80
   6  16   1   70.09    8.00
  -6  16  -1   75.79    6.40
  -7 -16  -1   24.00    4.90
   7 -16   1   17.50    5.80
   7  16   1   37.50    2.90
  -7  16  -1   31.70    3.20
  -7 -17   1   37.60    6.00
   7  17  -1   47.80    3.80
  -7  17   1   42.60    4.10
   6 -17  -1    4.90    7.10
  -6 -17   1   14.00    7.70
  -6 -17   1    9.70    6.10
   6  17  -1   19.20    3.40
  -6  17   1   14.10    3.20
  -6  17   1   12.80    3.50
  -6  17   1   16.60    2.90
  -6  17   1   20.00    3.40
   6  17  -1   18.10    3.80
  -6  17   1   14.60    3.80
  -5 -17   1  211.78   23.50
  -5 -17   1  258.17   26.90
   5 -17  -1  179.08   20.80
  -5 -17   1  206.48   19.40
  -5  17   1  246.68   15.40
  -5  17   1  223.08   15.50
   5  17  -1  238.98   16.60
  -5  17   1  209.88   16.60
  -5  17   1  205.88   16.50
  -5  17   1  228.28   20.90
   4 -17  -1   29.80   12.80
  -4 -17   1   69.19   19.60
  -4 -17   1   42.60   10.60
  -4  17   1   36.10    5.60
   4  17  -1   48.70    5.40
  -4  17   1   42.80    5.40
  -4  17   1   42.60    4.70
  -4  17   1   46.00    6.10
  -4  17   1   43.10    5.90
   3 -17  -1   12.70   12.40
  -3 -17   1   13.70    8.70
  -3 -17   1    5.40    9.20
   3  17  -1   19.00    4.10
  -3  17   1    9.80    3.30
  -3  17   1   10.70    3.30
   3  17  -1   18.10    3.60
  -3  17   1   10.50    2.60
  -3  17   1   16.10    3.60
  -2 -17   1   12.80    8.60
   2 -17  -1   12.80   17.40
  -2 -17   1    6.00   15.60
   2 -17  -1   24.30   12.30
  -2 -17   1   22.20    8.70
   2  17  -1   26.10    3.80
   2  17  -1   16.90    3.10
  -2  17   1   19.00    2.90
  -2  17   1   19.10    3.20
  -2  17   1   19.50    3.80
  -2  17   1   18.80    3.50
  -1 -17   1    3.00    7.10
   1 -17  -1   -2.10   16.70
   1 -17  -1    8.20    9.80
  -1 -17   1   -1.80   14.60
   1  17  -1    2.60    2.00
  -1  17   1    6.90    2.30
  -1  17   1    3.30    2.10
  -1  17   1    6.50    2.80
  -1  17   1    4.00    2.20
   1  17  -1    3.90    2.00
   0 -17  -1   32.50    9.10
   0 -17  -1   83.19   20.00
   0 -17   1   73.69   10.50
   0 -17  -1   78.09   13.80
   0 -17   1  104.19   17.10
   0  17  -1   61.49    6.20
   0  17  -1   64.49    5.10
   0  17   1   62.69    5.20
   0  17   1   61.69    6.30
   0  17   1   55.19    6.50
   1 -17   1   87.49   14.30
   1 -17   1   78.39   14.10
   1 -17   1   81.09   15.50
  -1 -17  -1   47.20   18.80
  -1  17  -1   67.39    5.90
   1  17   1   74.09    7.70
   1  17   1   74.99    6.00
   1  17   1   75.69    7.50
  -1  17  -1   74.49    6.50
  -2 -17  -1   15.10    7.70
   2 -17   1    5.30    9.40
  -2 -17  -1   11.90    6.70
   2 -17   1   12.00   11.20
  -2 -17  -1   28.00   17.70
  -2  17  -1   15.10    2.80
  -2  17  -1    5.90    2.50
   2  17   1    7.60    3.20
   2  17   1    7.60    2.40
   2  17   1    5.60    2.40
  -3 -17  -1   14.80    8.20
  -3 -17  -1   21.70    9.60
   3 -17   1   21.30   11.10
   3 -17   1   21.90   11.70
  -3  17  -1   31.10    4.20
   3  17   1   42.40    4.20
   3  17   1   39.10    5.30
   3  17   1   35.70    5.20
  -3  17  -1   37.90    4.40
   4 -17   1   -3.20    8.90
  -4 -17  -1    8.30    7.60
  -4 -17  -1   20.40   20.10
   4 -17   1  -15.40   13.10
   4  17   1   16.10    4.10
  -4  17  -1   11.50    4.20
  -4  17  -1    0.60    2.80
  -4  17  -1    7.00    3.40
  -4  17  -1    4.30    3.30
   4  17   1   15.70    4.00
  -5 -17  -1   66.39   10.60
   5 -17   1   66.19    9.80
   5  17   1   51.59    5.50
  -5  17  -1   62.69    6.20
   5  17   1   64.89    7.60
  -5  17  -1   55.39    5.70
  -5  17  -1   57.29    5.30
  -6 -17  -1   40.20    8.80
   6 -17   1   52.89    7.70
  -6 -17  -1   43.10    7.10
   6  17   1   49.30    4.60
   6  17   1   58.69    6.50
  -6  17  -1   45.40    4.90
  -6  17  -1   57.09    5.10
  -6  17  -1   57.69    4.60
  -7 -18   1    8.10    4.20
   7  18  -1    6.70    1.90
  -7  18   1    6.50    1.50
  -7  18   1    2.90    1.90
   6 -18  -1   36.10    8.50
  -6 -18   1   38.70    8.60
  -6 -18   1   55.89    7.60
  -6  18   1   36.00    5.40
  -6  18   1   41.70    4.20
   6  18  -1   43.80    4.50
  -6  18   1   39.60    4.40
  -6  18   1   39.50    4.00
  -6  18   1   40.50    4.70
   6  18  -1   47.50    4.70
  -5 -18   1   39.00    9.60
  -5 -18   1   54.69   15.80
  -5 -18   1   20.50    7.80
   5 -18  -1   17.00   10.50
  -5  18   1   23.60    4.20
   5  18  -1   32.80    4.20
  -5  18   1   23.60    3.40
  -5  18   1   18.40    3.80
  -5  18   1   24.20    4.40
  -5  18   1   11.20    4.40
   5  18  -1   30.40    4.60
   4 -18  -1  118.59   17.20
  -4 -18   1  123.49   15.70
  -4 -18   1  123.59   21.70
   4  18  -1  112.89    9.70
  -4  18   1  117.79   10.10
  -4  18   1  109.49   10.70
  -4  18   1  131.99   12.10
  -4  18   1  122.99    9.90
  -4  18   1  118.89    9.30
   4  18  -1  113.29    9.30
  -4  18   1  116.99    9.00
   3 -18  -1  119.39   21.40
  -3 -18   1  103.49   15.40
  -3 -18   1  102.59   18.10
  -3  18   1  132.79    9.90
  -3  18   1  137.49   12.40
   3  18  -1  127.39   12.50
  -3  18   1  102.79   11.90
  -3  18   1  127.19    9.90
   3  18  -1  131.89    9.90
  -2 -18   1   37.80   11.30
  -2 -18   1   53.59   10.90
   2 -18  -1   51.59   15.20
   2 -18  -1   66.89   19.10
  -2 -18   1   62.59   17.30
  -2  18   1   51.49    5.20
   2  18  -1   59.19    5.30
  -2  18   1   59.29    6.50
   2  18  -1   57.19    6.40
  -2  18   1   62.79    5.30
  -2  18   1   54.39    6.30
  -1 -18   1  297.67   38.70
   1 -18  -1  351.66   41.10
  -1 -18   1  374.26   41.10
   1 -18  -1  265.27   40.60
  -1  18   1  380.16   26.30
   1  18  -1  384.96   25.10
   1  18  -1  368.96   31.20
  -1  18   1  384.76   25.20
  -1  18   1  385.96   32.40
  -1  18   1  353.56   31.30
   0 -18   1   28.70    8.60
   0 -18  -1   18.40    7.90
   0 -18   1   20.20   14.80
   0 -18  -1   26.10   17.80
   0  18   1   41.10    3.90
   0  18   1   38.90    4.90
   0  18  -1   46.60    4.70
   0  18   1   40.50    4.70
   0  18  -1   38.20    3.80
   1 -18   1   53.59   15.60
  -1 -18  -1   41.80   18.60
   1  18   1   75.59    7.80
   1  18   1   72.29    7.60
  -1  18  -1   81.19    6.10
   1  18   1   70.69    6.00
   2 -18   1   89.09   18.30
  -2 -18  -1  101.59   14.40
  -2 -18  -1  125.29   23.40
   2 -18   1  132.19   16.80
   2  18   1  105.29   11.70
   2  18   1  134.09    9.30
   2  18   1  135.79   12.20
  -2  18  -1  132.19    9.50
   3 -18   1   36.40   11.60
  -3 -18  -1    8.90    7.90
  -3  18  -1   16.60    3.40
   3  18   1   12.50    3.10
   3  18   1   20.70    4.20
  -4 -18  -1  131.09   24.20
  -4 -18  -1  113.89   17.10
   4 -18   1  144.89   16.90
   4 -18   1  137.89   19.40
  -4  18  -1  168.78   12.60
  -4  18  -1  162.18   12.20
   4  18   1  154.68   11.20
  -4  18  -1  155.18   12.30
   4  18   1  195.38   16.00
   5 -18   1   43.90    9.00
  -5 -18  -1   43.20    9.10
  -5 -18  -1   59.39   16.20
   5  18   1   51.19    6.30
   5  18   1   42.50    4.60
  -5  18  -1   39.50    4.60
  -5  18  -1   35.60    5.00
  -5  18  -1   50.29    4.40
   6 -18   1   15.20    5.70
   6 -18   1   12.20    7.70
  -6 -18  -1    7.10    6.10
   6  18   1    9.30    2.50
   6  18   1    5.70    3.20
  -6  18  -1    9.90    2.70
  -6 -19   1   76.89    8.90
  -6 -19   1   73.69   10.20
   6 -19  -1   55.39    9.50
   6  19  -1   84.29    5.90
   6  19  -1   74.19    6.00
  -6  19   1   55.79    5.90
  -6  19   1   69.69    5.60
  -6  19   1   70.99    6.10
  -5 -19   1  106.49   15.60
   5 -19  -1   98.09   15.20
  -5 -19   1  119.09   19.60
   5  19  -1  150.78   10.70
  -5  19   1  138.99   13.30
  -5  19   1  133.39   10.60
  -5  19   1  129.39    9.90
   5  19  -1  152.78   10.10
  -5  19   1  131.49   10.70
  -5  19   1  141.09    9.90
  -4 -19   1    1.90    8.20
  -4 -19   1    7.20   16.20
   4 -19  -1   13.10   13.30
  -4  19   1    0.00    3.20
   4  19  -1    5.70    3.20
   4  19  -1    3.90    4.00
  -4  19   1    4.40    3.40
  -4  19   1    6.60    4.20
  -4  19   1   12.20    3.00
  -4  19   1    0.80    3.80
  -3 -19   1   71.19   12.40
   3  19  -1   82.59    6.80
  -3  19   1   78.09    8.40
  -3  19   1   74.49    6.70
  -3  19   1   72.59    6.80
  -2 -19   1   18.80    9.40
  -2 -19   1   29.20    9.40
   2 -19  -1   27.40   17.80
  -2 -19   1   51.39   17.00
   2 -19  -1   26.90   14.20
   2  19  -1   21.10    3.30
  -2  19   1   17.10    3.60
   2  19  -1   22.00    3.80
  -2  19   1   22.90    3.30
  -2  19   1   20.30    4.00
  -2  19   1   18.10    3.00
   1 -19  -1   36.80   18.20
  -1 -19   1   17.30    9.10
  -1 -19   1   28.00   16.20
   1 -19  -1   30.40   13.00
  -1  19   1   31.40    3.60
   1  19  -1   31.40    4.10
  -1  19   1   30.80    4.10
   1  19  -1   30.30    3.50
  -1  19   1   24.40    3.40
   0 -19  -1   55.69   18.80
   0 -19   1   60.69   17.30
   0 -19   1   46.90   11.20
   0 -19  -1   41.50   10.90
   0  19  -1   74.29    5.70
   0  19   1   78.19    5.80
   0  19  -1   66.69    6.90
   0  19   1   71.69    7.20
  -1 -19  -1  154.28   25.50
   1 -19   1  172.18   23.50
   1  19   1  161.48   15.50
  -1  19  -1  166.88   12.30
   1  19   1  177.58   12.40
   1  19   1  177.28   16.00
   2 -19   1   93.99   15.20
   2 -19   1   69.39   15.50
   2 -19   1   35.00   14.90
  -2 -19  -1   74.69   20.40
   2  19   1   80.39    8.70
   2  19   1   87.19    6.80
  -2  19  -1   84.99    6.90
   2  19   1   92.29    8.90
  -3 -19  -1   76.19   21.30
   3 -19   1   77.99   13.70
  -3 -19  -1   50.49   10.80
   3 -19   1   60.39   18.20
   3  19   1   70.09    6.00
  -3  19  -1   66.49    6.70
   3  19   1   77.49    6.10
  -3  19  -1   59.59    6.10
   3  19   1   75.59    8.00
  -4 -19  -1   33.90    8.80
   4 -19   1   12.40   13.40
  -4 -19  -1   32.90   17.40
   4 -19   1   32.50   10.50
  -4  19  -1   22.70    4.40
  -4  19  -1   30.80    4.10
   4  19   1   27.80    4.10
   4  19   1   26.80    4.90
  -5 -19  -1   26.60    7.90
   5 -19   1   39.30    8.50
  -5 -19  -1   41.90   14.50
   5  19   1   32.10    3.90
   5  19   1   30.30    5.10
  -5  19  -1   28.90    4.20
  -5  19  -1   32.50    3.60
   6 -19   1   22.70    7.90
  -6 -19  -1   11.40    6.10
   6 -19   1   20.30    5.90
   6  19   1   25.60    2.80
  -6  19  -1   19.20    2.90
   6 -20  -1   21.70    7.40
  -6 -20   1   26.80    6.80
   6  20  -1   29.40    3.40
   6  20  -1   36.90    3.60
  -6  20   1   30.70    3.50
  -6  20   1   25.90    3.40
  -6  20   1   26.70    3.00
  -5 -20   1   61.59   11.10
   5 -20  -1   60.79   12.40
  -5 -20   1   76.19   15.60
   5  20  -1   78.89    6.80
  -5  20   1   83.39    6.50
  -5  20   1   82.49    6.40
   5  20  -1   84.29    6.70
  -5  20   1   81.19    7.00
  -5  20   1   73.69    6.80
  -4 -20   1  111.59   18.90
  -4 -20   1   80.19   13.00
   4 -20  -1    0.00   18.80
   4 -20  -1  100.49   16.30
  -4  20   1   91.89    7.30
  -4  20   1   96.29    8.10
  -4  20   1   95.79    7.50
  -4  20   1   90.09    7.90
   4  20  -1   97.59    7.80
   4  20  -1   86.39    7.40
  -3 -20   1   71.29   19.60
  -3 -20   1   57.79   11.60
  -3  20   1   67.39    6.90
  -3  20   1   72.59    6.40
  -3  20   1   73.69    6.40
  -3  20   1   68.09    7.10
   3  20  -1   63.99    6.10
   3  20  -1   64.59    6.10
  -2 -20   1  164.18   24.30
   2 -20  -1  190.78   28.10
  -2 -20   1  231.98   27.90
   2 -20  -1  183.78   28.70
   2  20  -1  179.88   17.60
  -2  20   1  172.18   17.60
  -2  20   1  208.48   14.30
  -2  20   1  203.78   14.70
   2  20  -1  217.28   14.30
   1 -20  -1    4.80   17.00
  -1 -20   1   -0.40    8.40
  -1 -20   1   13.10   15.80
   1 -20  -1   -9.80   11.80
   1  20  -1    4.80    2.70
   1  20  -1    7.10    2.30
  -1  20   1    0.10    2.40
  -1  20   1    3.20    2.30
  -1  20   1    2.20    2.50
   0 -20   1   76.69   17.70
   0 -20  -1   57.79   18.50
   0 -20   1   44.40   10.80
   0 -20  -1   31.30   10.40
   0  20   1   56.09    4.80
   0  20   1   50.79    6.00
   0  20  -1   55.29    4.80
  -1 -20  -1  241.18   34.00
   1 -20   1  306.17   33.40
  -1  20  -1  287.87   19.50
   1  20   1  296.87   19.50
   1  20   1  250.07   24.40
   2 -20   1   28.00   13.50
   2 -20   1   20.40   13.10
   2 -20   1   49.60   13.80
  -2 -20  -1   29.70   18.00
   2  20   1   26.00    3.60
  -2  20  -1   34.30    3.80
   3 -20   1   88.79   18.50
  -3 -20  -1   64.19   12.10
  -3 -20  -1   84.99   21.10
   3 -20   1  117.99   15.10
  -3  20  -1   89.89    7.40
  -3  20  -1   85.39    7.60
   3  20   1   89.09    7.10
   3  20   1   89.09    9.40
   3  20   1   89.09    7.20
  -4 -20  -1   18.80   15.50
   4 -20   1   13.20   13.10
   4 -20   1   19.90   10.10
  -4 -20  -1   11.40    7.50
  -4  20  -1   -0.40    3.30
  -4  20  -1    8.50    3.00
   4  20   1    7.60    3.20
   4  20   1    8.50    3.70
   5 -20   1   10.60    7.30
  -5 -20  -1    8.40    6.60
  -5 -20  -1    0.80   11.90
   5  20   1    8.00    2.90
  -5  20  -1    8.60    3.10
  -5  20  -1   11.50    2.50
   6 -20   1   43.10    8.70
  -6  20  -1   51.89    4.40
   6  20   1   50.39    4.10
  -6 -21   1   22.80    6.00
   6 -21  -1   16.80    6.90
  -6  21   1   17.60    2.30
  -6  21   1   10.70    2.50
   6  21  -1   17.90    2.70
   5 -21  -1  162.78   18.70
  -5 -21   1  201.98   21.70
  -5 -21   1  148.99   19.10
   5  21  -1  197.08   13.90
  -5  21   1  179.48   13.20
  -5  21   1  190.08   12.80
  -5  21   1  200.88   13.90
   5  21  -1  207.58   13.00
  -4 -21   1   52.79   16.00
   4 -21  -1   16.90   17.60
   4 -21  -1   92.19   15.50
  -4 -21   1   56.69   10.40
  -4  21   1   50.79    5.00
  -4  21   1   52.49    5.40
   4  21  -1   51.29    5.20
  -4  21   1   58.69    5.80
  -4  21   1   44.90    5.20
   4  21  -1   54.29    5.30
  -3 -21   1   52.19   11.70
  -3 -21   1   69.49   18.70
   3 -21  -1   83.69   16.00
  -3  21   1   78.29    7.20
   3  21  -1   76.99    6.40
  -3  21   1   73.29    6.50
   3  21  -1   81.89    6.70
  -3  21   1   74.79    6.70
  -3  21   1   70.99    7.50
   2 -21  -1  122.89   23.70
  -2 -21   1  141.39   22.00
  -2  21   1  118.79    9.90
   2  21  -1  127.19    9.60
  -2  21   1  125.59    9.70
   1 -21  -1   21.60   17.80
  -1 -21   1    8.20   16.30
  -1 -21   1    3.60    8.70
  -1  21   1    5.80    2.40
   1  21  -1    9.00    2.60
  -1  21   1    6.00    2.90
   0 -21   1  101.69   19.90
   0 -21  -1   98.39   21.30
   0  21   1   77.49    8.90
   0  21   1   96.49    7.30
   0  21  -1   91.89    7.20
   1 -21   1   10.90   14.60
  -1 -21  -1   18.30   17.00
  -1 -21  -1   10.50    8.90
  -1  21  -1   16.90    2.90
   1  21   1   16.20    2.90
   2 -21   1   -4.50   17.40
   2 -21   1   25.80   13.00
  -2 -21  -1   15.30   17.20
  -2 -21  -1   17.50   20.00
   2 -21   1   24.80   13.40
  -2  21  -1   33.40    3.80
   2  21   1   26.60    4.00
  -2  21  -1   29.10    4.60
   2  21   1   34.30    3.80
   3 -21   1  138.79   21.60
  -3 -21  -1  144.29   23.40
  -3 -21  -1  131.09   17.40
   3 -21   1  158.98   18.30
   3  21   1  172.28   11.80
  -3  21  -1  151.68   11.90
  -3  21  -1  163.18   11.90
   3  21   1  159.38   11.10
   4 -21   1   45.30   11.10
   4 -21   1   59.79   14.40
  -4 -21  -1   46.10   15.80
  -4 -21  -1   34.80    9.10
  -4  21  -1   45.60    5.00
  -4  21  -1   50.09    5.20
   4  21   1   54.39    4.80
   5 -21   1   -0.20    7.00
  -5 -21  -1   -3.00   10.40
  -5 -21  -1   -0.30    5.90
  -5  21  -1    1.20    2.50
   5  21   1    2.80    2.50
   6 -21   1   58.59    8.70
  -6  21  -1   57.09    4.70
   6  21   1   59.99    4.40
  -6  22   1    7.70    1.80
  -6  22   1   10.40    2.10
   6  22  -1   10.30    2.10
  -5 -22   1   -2.20    5.80
   5 -22  -1    0.80    8.90
  -5 -22   1   -4.80   10.30
   5  22  -1    2.80    2.40
   5  22  -1   10.50    3.00
  -5  22   1   10.60    2.80
  -5  22   1    4.80    2.70
  -5  22   1    6.40    2.50
  -5  22   1    3.90    2.20
   4 -22  -1  252.67   23.30
  -4 -22   1  257.87   25.00
  -4 -22   1  200.38   22.00
   4 -22  -1  206.78   25.60
  -4  22   1  201.18   15.00
  -4  22   1  209.88   14.60
  -4  22   1  226.48   15.80
   4  22  -1  222.48   14.60
  -4  22   1  211.88   15.80
   4  22  -1  219.88   15.70
  -3 -22   1   64.29   11.60
   3 -22  -1   96.39   15.90
  -3 -22   1   77.39   17.50
  -3 -22   1   76.59   17.50
  -3  22   1   68.19    6.40
   3  22  -1   74.49    6.10
  -3  22   1   66.89    7.30
   3  22  -1   71.69    6.40
  -3  22   1   77.89    6.30
  -3  22   1   74.59    6.80
  -2 -22   1   82.59   18.00
  -2 -22   1   68.79   19.10
   2 -22  -1   70.29   20.20
   2  22  -1   67.19    5.90
  -2  22   1   63.29    5.70
   2  22  -1   56.59    5.70
  -2  22   1   67.99    5.90
  -2  22   1   64.49    5.90
  -2  22   1   65.59    6.90
   1 -22  -1  143.49   24.60
  -1 -22   1  141.59   23.00
  -1  22   1  140.89   10.50
   1  22  -1  134.29   10.40
   0 -22  -1   65.29   19.50
   0 -22   1   70.19   18.40
   0  22  -1   59.69    5.40
   0  22   1   56.49    5.30
  -1 -22  -1   -2.30   16.60
   1 -22   1   -2.20   14.50
  -1  22  -1    2.00    2.40
   1  22   1   -1.30    3.10
   1  22   1   -1.40    2.30
   2 -22   1   18.90   13.60
   2 -22   1   22.50   13.20
  -2 -22  -1   37.80   16.90
   2 -22   1   34.60   18.00
  -2 -22  -1   15.70   18.60
   2  22   1   28.70    3.60
   2  22   1   25.10    3.90
  -2  22  -1   24.90    4.30
  -2  22  -1   29.30    3.60
   3 -22   1   12.50   11.30
  -3 -22  -1   21.70    8.60
   3 -22   1   -8.10   15.40
  -3 -22  -1   15.80   16.10
  -3  22  -1   21.40    3.30
   3  22   1   18.40    3.50
   3  22   1   17.20    3.30
  -3  22  -1   21.00    3.70
  -4 -22  -1   16.20   13.40
   4 -22   1   13.70   12.70
   4 -22   1   38.70   10.00
  -4 -22  -1   13.30    7.30
  -4  22  -1   12.70    3.40
  -4  22  -1   14.50    3.10
   4  22   1   20.80    3.20
   5 -22   1    0.40    6.80
  -5 -22  -1    4.50    5.80
  -5 -22  -1    9.10    9.60
  -5  22  -1    8.60    2.50
   5  22   1    8.50    2.40
  -6  22  -1    3.20    1.60
   6  22   1    0.00    1.40
  -6  23   1   -0.40    1.30
   6  23  -1    3.30    1.80
  -6  23   1   -0.70    1.60
   5 -23  -1   43.10   10.50
  -5 -23   1   68.49   11.70
   5  23  -1   60.89    5.30
  -5  23   1   60.49    5.00
  -5  23   1   62.59    5.40
   5  23  -1   64.39    5.10
   4 -23  -1   -0.60   15.70
  -4 -23   1    0.60    6.60
   4 -23  -1    5.10   12.10
  -4 -23   1    2.60   11.80
   4  23  -1    4.80    2.90
  -4  23   1    2.40    2.60
  -4  23   1    8.70    2.70
  -4  23   1    9.30    3.00
  -4  23   1    4.30    3.10
   4  23  -1    6.20    2.60
  -3 -23   1   39.10   15.10
  -3 -23   1   45.50   15.10
   3 -23  -1   54.69   14.30
  -3 -23   1   29.60    8.80
   3  23  -1   25.30    3.60
  -3  23   1   21.40    4.30
  -3  23   1   26.20    4.40
  -3  23   1   23.80    3.80
   3  23  -1   23.40    3.70
  -3  23   1   22.70    3.60
   2 -23  -1   72.79   19.80
  -2 -23   1   62.69   17.50
  -2 -23   1   49.80   15.80
   2 -23  -1   81.79   14.40
  -2  23   1   51.69    5.10
  -2  23   1   50.29    5.90
  -2  23   1   43.80    4.90
   2  23  -1   53.59    5.10
   2  23  -1   45.80    4.90
   1 -23  -1   37.70   17.80
  -1 -23   1   27.80   16.10
  -1 -23   1    6.40    9.70
  -1 -23   1   37.60   18.40
   1  23  -1   20.70    3.30
  -1  23   1   14.50    3.50
  -1  23   1   19.20    4.50
  -1  23   1   22.00    3.30
   0 -23  -1  102.89   23.00
   0 -23   1  148.39   22.40
   0 -23   1  120.09   22.20
   0  23   1  124.29   11.50
   0  23  -1  122.99   10.10
   0  23   1  120.49    9.10
   0  23   1  132.49    9.70
   0  23  -1  133.39    9.80
  -1 -23  -1  107.59   21.80
  -1 -23  -1   94.49   20.30
   1 -23   1   90.39   20.50
   1 -23   1   84.49   18.90
   1  23   1   91.19    7.50
   1  23   1   94.39    7.20
  -1  23  -1   92.69    7.90
  -1  23  -1   93.79    7.60
  -2 -23  -1  290.27   32.40
   2 -23   1  299.87   31.20
   2 -23   1  297.57   34.00
  -2 -23  -1  317.27   35.50
   2 -23   1  293.07   26.80
   2  23   1  288.27   19.50
   2  23   1  307.97   21.00
  -2  23  -1  287.37   21.00
  -2  23  -1  304.47   21.00
   3 -23   1   69.89   12.80
  -3 -23  -1   67.29   16.80
   3 -23   1   80.89   17.60
   3  23   1   67.29    5.90
  -3  23  -1   69.79    6.20
  -3  23  -1   67.49    6.00
   3  23   1   65.09    5.70
  -4 -23  -1   26.30    8.10
   4 -23   1   33.00   13.10
   4 -23   1   36.60   10.00
  -4 -23  -1   45.00   13.00
  -4  23  -1   42.30    4.40
  -4  23  -1   35.90    4.20
   4  23   1   43.00    4.10
  -5 -23  -1   22.20    8.80
  -5 -23  -1   22.90    6.50
   5 -23   1   21.80    7.00
  -5  23  -1   16.40    2.80
   5  23   1   25.40    2.80
  -5 -24   1   20.40    6.20
  -5 -24   1   30.70    8.70
   5 -24  -1    7.80    8.10
  -5  24   1   17.70    2.70
   5  24  -1   23.50    2.90
   5  24  -1   15.20    2.70
  -5  24   1   18.60    2.70
  -5  24   1   14.90    2.40
  -4 -24   1   19.00    7.10
  -4 -24   1   13.80   11.40
   4 -24  -1   -3.70   15.00
   4 -24  -1   13.60   11.30
  -4  24   1   20.10    3.40
  -4  24   1   16.70    3.10
  -4  24   1   18.50    3.20
   4  24  -1   21.40    3.20
   4  24  -1   19.80    3.10
  -3 -24   1  102.49   17.50
  -3 -24   1   84.79   16.70
   3 -24  -1  108.19   16.50
   3  24  -1   98.19    7.80
  -3  24   1   97.59    7.80
   3  24  -1   87.69    7.20
  -3  24   1   98.89    7.40
  -2 -24   1  528.65   51.89
   2 -24  -1  517.75   53.59
   2 -24  -1  478.85   39.80
  -2 -24   1  553.54   46.10
   2  24  -1  516.65   34.00
  -2  24   1  457.05   31.40
  -2  24   1  502.65   34.00
   2  24  -1  489.15   31.40
  -2  24   1  457.35   38.50
  -1 -24   1    8.50   15.00
   1 -24  -1   10.70   16.30
  -1 -24   1   -2.50   16.10
   1  24  -1    8.00    2.80
   1  24  -1    6.90    4.50
  -1  24   1    7.00    2.70
  -1  24   1    5.50    3.10
  -1  24   1    6.30    4.00
   0 -24  -1   68.49   19.30
   0 -24   1   89.09   19.60
   0 -24   1   85.69   18.40
   0  24  -1   57.69    6.60
   0  24   1   73.29    6.00
   0  24  -1   73.69    6.20
   0  24   1   69.39    7.70
   0  24   1   71.19    6.10
  -1 -24  -1  257.67   34.80
  -1 -24  -1  266.77   31.80
   1 -24   1  319.07   31.00
   1 -24   1  308.07   34.70
   1  24   1  300.27   19.30
   1  24   1  301.17   20.70
  -1  24  -1  293.77   20.70
  -1  24  -1  286.07   20.70
  -2 -24  -1   10.60   14.50
  -2 -24  -1   32.90   16.20
   2 -24   1   20.20   14.30
   2 -24   1    5.90   16.20
   2  24   1   13.10    2.80
   2  24   1   17.90    3.20
  -2  24  -1    7.40    3.40
  -2  24  -1    6.40    2.70
   3 -24   1   69.29   16.90
   3 -24   1   61.59   12.20
  -3 -24  -1   71.19   15.90
  -3  24  -1   65.99    5.90
   3  24   1   64.69    5.80
  -3  24  -1   71.89    6.10
   3  24   1   69.39    5.70
  -4 -24  -1   27.40   11.40
   4 -24   1   23.20    9.10
   4 -24   1   39.30   12.40
  -4 -24  -1   16.70    7.30
  -4  24  -1   19.20    3.30
  -4  24  -1   20.30    3.10
   4  24   1   24.30    3.20
  -5 -24  -1    4.50    7.20
  -5  24  -1    5.90    2.10
   5  24   1    8.40    2.10
  -5 -25   1    9.20    7.20
  -5  25   1   16.10    2.50
   5  25  -1   21.30    2.70
   4 -25  -1   18.80   10.80
  -4 -25   1   33.10   11.10
   4 -25  -1   49.40   14.90
  -4 -25   1   26.80    7.60
  -4  25   1   41.10    4.10
  -4  25   1   34.70    3.80
   4  25  -1   38.90    3.90
  -4  25   1   31.40    3.90
   4  25  -1   42.30    3.90
   3 -25  -1  102.59   16.20
  -3 -25   1  125.39   17.00
   3 -25  -1  128.29   19.10
  -3  25   1   97.59    7.90
   3  25  -1  116.89    8.60
  -3  25   1  100.99    8.50
   3  25  -1  109.69    7.90
  -2 -25   1  251.67   31.10
   2 -25  -1  237.18   25.10
  -2 -25   1  282.47   28.50
   2 -25  -1  302.97   34.10
   2  25  -1  279.27   19.10
  -2  25   1  271.77   21.70
  -2  25   1  257.47   17.70
  -2  25   1  268.97   19.10
  -1 -25   1  102.59   19.30
   1 -25  -1  113.29   21.20
  -1 -25   1   91.89   18.40
  -1  25   1  106.49    8.00
   1  25  -1  109.89    8.60
  -1  25   1  103.49    8.50
  -1  25   1  114.39   10.10
   0 -25   1  162.48   23.90
   0 -25  -1  167.68   25.00
   0 -25   1  148.89   22.10
   0  25   1  172.78   14.20
   0  25  -1  157.78   12.10
   0  25  -1  156.08   12.30
   0  25   1  162.88   11.30
   0  25   1  164.58   12.10
   1 -25   1   13.00   16.10
  -1 -25  -1   11.60   14.60
  -1 -25  -1   -7.70   16.10
   1 -25   1   -3.50   13.20
  -1  25  -1    0.30    3.40
  -1  25  -1   -2.10    2.40
   1  25   1    3.90    2.90
   1  25   1    3.20    2.50
  -2 -25  -1   65.99   16.30
   2 -25   1   59.69   17.00
  -2 -25  -1   41.40   14.90
  -2  25  -1   48.40    4.90
   2  25   1   54.49    4.80
  -2  25  -1   47.90    5.20
   2  25   1   50.49    4.80
   3 -25   1   -6.20    9.20
  -3 -25  -1   -5.10   12.50
   3 -25   1   15.80   14.60
   3  25   1    8.40    2.50
  -3  25  -1    4.70    2.90
  -3  25  -1    6.10    2.50
   3  25   1    4.80    2.70
   4 -25   1   16.60   11.00
   4 -25   1   21.60    8.50
  -4 -25  -1   20.20    9.90
  -4  25  -1   16.80    2.90
  -4  25  -1   14.20    2.90
   4  25   1   18.70    2.80
  -5 -25  -1   26.90    6.90
  -5  25  -1   20.90    2.60
   5  25   1   24.20    2.50
  -5 -26   1    7.60    6.10
   5  26  -1    2.90    1.80
  -5  26   1    2.40    1.80
   4 -26  -1  130.59   16.60
   4 -26  -1   93.49   13.00
  -4 -26   1  119.79   13.70
  -4  26   1   88.29    7.50
  -4  26   1   99.49    7.40
   4  26  -1   87.69    7.40
   4  26  -1   96.99    7.00
   3 -26  -1   98.29   15.50
  -3 -26   1  126.29   16.10
   3 -26  -1  151.28   19.00
  -3  26   1   97.19    8.40
   3  26  -1  105.09    7.80
  -3  26   1  109.09    7.80
   3  26  -1  111.59    8.40
   2 -26  -1   -3.90   15.30
  -2 -26   1   16.50   11.90
  -2 -26   1   24.70   13.00
  -2  26   1   12.20    3.20
  -2  26   1   16.70    3.00
   2  26  -1   16.60    3.10
  -1 -26   1  298.57   34.10
   1 -26  -1  295.27   35.30
  -1 -26   1  315.47   30.40
   1  26  -1  292.97   21.00
  -1  26   1  313.27   21.00
  -1  26   1  292.77   24.00
  -1  26   1  286.07   19.40
   0 -26   1  159.68   20.10
   0 -26   1  132.59   21.00
   0 -26  -1  125.69   21.90
   0  26   1  139.09   12.20
   0  26  -1  144.89   10.40
   0  26  -1  147.19   10.60
   0  26   1  125.89    9.60
   0  26   1  121.99   10.20
   1 -26   1   27.80   13.80
  -1 -26  -1   27.20   15.10
  -1 -26  -1   42.80   15.20
   1 -26   1   37.80   15.40
  -1  26  -1   32.20    3.90
  -1  26  -1   36.00    4.50
   1  26   1   32.00    3.80
   1  26   1   35.80    4.00
  -2 -26  -1   16.70   12.80
  -2 -26  -1   22.30   13.80
   2 -26   1   53.79   15.10
   2  26   1   10.00    3.00
  -2  26  -1   14.10    3.30
   2  26   1   18.30    3.00
  -2  26  -1   18.60    3.00
   3 -26   1  -15.20   12.90
   3 -26   1    3.30    8.60
  -3 -26  -1   -3.30   11.70
  -3  26  -1    2.40    2.30
   3  26   1    3.60    2.50
  -3  26  -1    3.00    2.70
   4 -26   1   87.39   12.70
  -4 -26  -1   68.99   11.70
   4 -26   1   48.80   10.10
   4  26   1   89.79    6.00
  -4  26  -1   75.39    6.30
  -5 -27   1   20.20    5.50
   4 -27  -1   96.59   14.00
   4 -27  -1   64.89   10.90
  -4 -27   1   75.19   11.20
  -4  27   1   76.19    6.10
   4  27  -1   69.19    6.00
   4  27  -1   79.99    5.70
   3 -27  -1   20.00   10.40
   3 -27  -1   25.00   13.80
  -3 -27   1    6.50   10.10
  -3  27   1   17.50    2.90
   3  27  -1   15.40    2.80
  -3  27   1   15.40    2.90
   3  27  -1   17.70    2.90
  -2 -27   1   15.70   11.80
  -2 -27   1   23.60   11.40
   2 -27  -1   25.00   14.80
   2  27  -1   16.20    3.00
  -2  27   1   11.80    3.00
  -2  27   1   21.30    3.10
  -1 -27   1   13.20   12.20
  -1 -27   1   31.30   12.90
   1 -27  -1   16.40   14.20
  -1  27   1   12.00    3.00
  -1  27   1    6.20    2.70
   1  27  -1   14.90    3.00
   0 -27   1  142.49   20.80
   0 -27   1  142.59   19.30
   0 -27  -1  156.78   22.30
   0 -27  -1  138.59   18.60
   0  27  -1  142.59   11.00
   0  27   1  142.49   10.80
   0  27  -1  144.99   10.80
   0  27   1  142.49   10.10
   1 -27   1    9.50   12.30
  -1 -27  -1   17.80   12.90
  -1 -27  -1    5.40   13.20
  -1  27  -1   -4.30    3.10
   1  27   1   -2.20    2.30
  -1  27  -1    2.70    2.40
   1  27   1   -0.30    2.60
  -2 -27  -1  161.88   19.80
  -2 -27  -1  156.78   21.20
   2 -27   1  182.18   20.50
  -2  27  -1  163.88   11.70
   2  27   1  162.38   10.90
   2  27   1  154.48   11.60
  -2  27  -1  146.39   11.60
   3 -27   1   16.20   12.40
  -3 -27  -1   -2.10   10.20
  -3  27  -1    9.10    2.40
   3  27   1    6.30    2.50
  -3  27  -1    3.70    2.50
  -4 -27  -1   16.60    7.70
   4 -27   1   21.40    8.90
   4  27   1   16.00    2.40
  -4  27  -1   19.80    2.60
   4 -28  -1   48.70   10.80
  -4 -28   1   31.50    7.70
   4  28  -1   33.20    3.20
   3 -28  -1  119.49   15.90
  -3 -28   1   97.29   12.70
   3  28  -1   78.89    6.70
  -3  28   1   79.59    6.70
  -3  28   1   83.99    6.20
   3  28  -1   86.39    6.20
   2 -28  -1  175.48   19.10
   2 -28  -1  171.38   22.30
  -2 -28   1  153.78   19.60
  -2 -28   1  155.08   17.80
  -2  28   1  152.78   10.40
  -2  28   1  147.29   11.20
   2  28  -1  142.39   11.20
  -1 -28   1  116.39   17.90
  -1 -28   1  132.79   16.90
   1 -28  -1  113.89   19.40
   1  28  -1  112.49    9.30
  -1  28   1  126.79    9.40
  -1  28   1  131.09    8.80
   0 -28  -1   37.10   13.20
   0 -28   1   34.20   12.30
   0 -28  -1   48.60   13.20
   0 -28   1   44.10   13.40
   0  28   1   32.10    3.90
   0  28  -1   34.20    4.40
   0  28   1   29.70    3.80
   0  28  -1   32.80    3.80
  -1 -28  -1   62.89   14.70
  -1 -28  -1   84.79   14.30
   1 -28   1   65.99   14.60
   1 -28   1   69.29   14.40
  -1  28  -1   63.49    5.90
  -1  28  -1   72.99    6.20
   1  28   1   75.59    5.80
   1  28   1   68.69    5.90
  -2 -28  -1   19.20   10.80
  -2 -28  -1   18.90   11.20
   2 -28   1   36.70   13.00
   2  28   1   16.60    2.90
   2  28   1   14.50    2.80
  -2  28  -1   15.70    2.90
  -2  28  -1   16.10    3.10
  -3 -28  -1   98.89   13.20
   3 -28   1  108.19   14.40
  -3  28  -1   95.09    7.00
  -3  28  -1   79.19    6.90
   4 -28   1   13.70    7.60
  -4 -28  -1    5.90    6.10
   4  28   1    6.20    1.70
  -4  28  -1    8.60    1.90
   4 -29  -1   19.10    8.70
  -4 -29   1   21.20    6.20
   4  29  -1   29.00    2.70
  -3 -29   1  156.08   15.90
   3 -29  -1  141.59   17.30
  -3  29   1  147.29   10.80
  -2 -29   1   70.99   12.60
   2 -29  -1  101.39   13.90
  -2 -29   1   88.39   12.30
  -2  29   1   71.89    6.00
  -2  29   1   64.89    5.50
   2  29  -1   70.39    5.90
   1 -29  -1   86.79   14.10
  -1 -29   1   59.19   13.60
   1 -29  -1   74.49   15.60
   1  29  -1   83.99    6.80
  -1  29   1   90.89    6.90
  -1  29   1   88.39    6.40
   0 -29  -1   31.30   12.30
   0 -29   1   40.00   11.80
   0 -29  -1   25.00   12.20
   0 -29   1   39.30   11.90
   0  29   1   39.10    4.00
   0  29   1   42.50    4.20
   0  29  -1   38.90    4.10
   1 -29   1   38.90   11.70
  -1 -29  -1   26.40   11.20
   1 -29   1   51.89   12.10
  -1 -29  -1   29.30   11.50
   1  29   1   30.30    3.60
  -1  29  -1   41.60    4.10
  -1  29  -1   36.20    3.80
   1  29   1   30.80    3.70
  -2 -29  -1   42.80   10.50
   2 -29   1   45.90   11.60
  -2 -29  -1   42.10   10.90
   2  29   1   33.00    3.60
  -2  29  -1   33.60    3.70
  -2  29  -1   29.70    3.60
   2  29   1   31.90    3.40
  -3 -29  -1   16.90    8.40
   3 -29   1   43.10   10.20
  -3  29  -1   33.80    3.50
   3  29   1   41.20    3.40
  -3 -30   1   41.50    8.00
   3 -30  -1   56.29   10.50
  -2 -30   1   12.00    8.10
   2 -30  -1   23.40   10.40
  -2 -30   1    3.60    8.30
   2  30  -1   11.80    2.30
  -2  30   1    8.60    2.40
  -2  30   1    8.50    2.30
  -1 -30   1   27.60    9.60
   1 -30  -1   41.80   11.70
   1 -30  -1   26.70   10.80
  -1  30   1   26.60    3.10
  -1  30   1   24.10    3.20
   1  30  -1   27.70    3.20
   0 -30   1   51.19   10.80
   0 -30   1   47.80   11.50
   0 -30  -1   71.59   12.90
   0  30   1   59.69    5.00
   0  30  -1   54.49    4.90
   0  30   1   51.09    4.60
  -1 -30  -1   61.59   12.10
   1 -30   1   64.99   12.10
   1 -30   1   56.89   11.40
  -1  30  -1   59.59    5.20
   1  30   1   59.39    5.20
   1  30   1   61.79    4.90
  -1  30  -1   55.59    5.10
   2 -30   1   90.89   12.50
  -2 -30  -1   88.39   11.90
   2  30   1   78.99    6.10
  -2  30  -1   85.59    6.50
   3 -30   1    4.90    7.40
  -3 -30  -1    7.10    6.20
   3  30   1    6.80    1.80
   3 -31  -1   13.90    7.50
  -3 -31   1   22.60    5.80
  -2 -31   1   23.10    7.30
   2 -31  -1   30.20    9.30
   1 -31  -1   43.20   10.10
  -1 -31   1   32.30    9.40
  -1  31   1   39.60    4.00
  -1  31   1   41.40    3.60
   1  31  -1   40.60    3.90
   0 -31   1    5.80    7.90
   0 -31  -1    3.00    8.80
   0  31   1    5.40    2.20
   0  31   1    4.20    2.10
   0  31  -1    7.00    2.20
   1 -31   1   19.00    8.70
   1  31   1   38.00    3.40
   2 -31   1   13.00    7.60
  -2 -31  -1   18.90    7.30
   2  31   1   19.70    2.40
  -2  31  -1   19.70    2.60
   2 -32  -1   38.60    8.00
  -2 -32   1   30.70    6.50
   1 -32  -1    3.40    7.60
  -1  32   1    1.60    1.80
   0  32   1   16.20    2.20
   1  32   1   22.60    2.50
   0  33   1   12.50    1.90
  -8   0   2   26.80    3.90
  -8   0   2   26.90    3.60
  -8   0   2   21.30    3.80
   8   0  -2    8.70    4.50
  -7   0   2    8.20    4.00
  -7   0   2    7.30    3.80
   7   0  -2   -1.00    5.20
  -7   0   2    2.80    3.40
  -7   0   2    2.60    6.50
  -7   0   2    3.60    2.70
  -6   0   2  243.98   17.10
  -6   0   2  268.07   24.10
  -6   0   2  242.68   18.40
  -6   0   2  249.18   21.70
  -6   0   2  246.08   19.80
  -6   0   2  249.68   18.20
  -5   0   2  245.38   19.10
   5   0  -2  245.98   22.50
  -5   0   2  243.38   17.70
  -5   0   2  247.48   23.10
  -4   0   2    3.50    2.20
  -4   0   2    4.20    2.50
   4   0  -2    5.50    2.70
  -4   0   2    4.20    2.90
  -3   0   2  493.75   45.30
  -3   0   2  439.66   35.10
   3   0  -2  414.56   45.40
   3   0  -2  513.55   39.70
  -2   0   2  284.27   27.20
  -2   0   2  270.97   21.40
  -2   0   2  291.87   27.70
  -2   0   2  283.57   24.00
  -1   0   2   70.99    5.60
  -1   0   2   68.19    6.10
  -1   0   2   70.99    7.30
  -1   0   2   65.79    7.20
   0   0   2  333.97   27.80
   0   0   2  332.87   32.10
   0   0   2  355.86   32.60
   0   0  -2  317.17   24.90
   1   0   2 1963.00  177.18
  -1   0  -2 1860.91  137.99
  -1   0  -2 1822.82  179.78
  -2   0  -2    7.60    2.10
   2   0   2    3.60    2.00
   2   0   2    3.40    3.20
  -2   0  -2    1.00    2.30
  -3   0  -2  234.58   18.20
  -4   0  -2    9.70    2.90
  -4   0  -2    2.80    2.40
  -4   0  -2    9.00    5.80
   4   0   2    7.30    4.10
   4   0   2   -1.50    4.40
  -5   0  -2    1.80    5.80
   5   0   2    1.30    6.90
   5   0   2    7.50    5.00
  -5   0  -2    3.50    3.00
   6   0   2   42.00    7.10
  -6   0  -2   44.20    7.00
  -6   0  -2   38.30    4.90
   6   0   2   24.20    6.20
   7   0   2   23.80    5.30
  -7   0  -2   29.90    4.20
  -7   0  -2   36.10    5.40
   7   0   2   34.30    5.10
  -8  -1   2   32.00    3.80
   8  -1  -2    9.90    5.00
  -8  -1   2   30.20    5.60
  -8  -1   2   37.60    4.30
  -8   1   2   30.00    4.20
  -8   1   2   29.60    3.90
  -8   1   2   27.40    4.20
  -7  -1   2   64.59    6.80
  -7  -1   2   60.09    5.80
   7  -1  -2   47.60    8.80
  -7  -1   2   67.49    6.60
  -7  -1   2   67.49    6.20
  -7  -1   2   63.39    9.30
  -7   1   2   63.59    6.60
  -7   1   2   53.49    6.70
   7   1  -2   41.40    8.40
  -7   1   2   62.89    6.00
  -7   1   2   70.39    6.30
  -6  -1   2   52.99    6.20
  -6  -1   2   55.79    6.30
  -6  -1   2   54.69    5.90
  -6  -1   2   52.99    5.50
  -6  -1   2   47.30    7.30
  -6  -1   2   38.60    9.30
  -6   1   2   48.30    5.70
  -6   1   2   58.49    6.40
  -6   1   2   50.29    6.30
  -6   1   2   58.09    7.70
  -6   1   2   53.99    5.60
  -5  -1   2  165.78   12.10
  -5  -1   2  153.98   13.70
  -5  -1   2  177.78   16.10
   5  -1  -2  161.38   15.40
  -5  -1   2  164.58   13.20
  -5   1   2  146.99   12.00
  -5   1   2  160.08   13.20
   5   1  -2  154.48   15.50
  -5   1   2  161.58   16.00
  -4  -1   2  140.79   12.00
   4  -1  -2  144.49   13.50
  -4  -1   2  141.69   10.70
  -4  -1   2  131.69   11.50
  -4   1   2  142.39   10.70
  -4   1   2  141.99   11.70
   4   1  -2  164.18   13.80
  -4   1   2  141.09   12.00
  -4   1   2  146.69   14.10
  -3  -1   2  402.36   31.20
   3  -1  -2  376.56   40.70
  -3  -1   2  438.66   40.30
  -3   1   2  410.76   35.00
   3   1  -2  383.26   40.20
   3   1  -2  455.75   35.30
  -3   1   2  414.36   31.30
  -2  -1   2  151.48   13.20
  -2  -1   2  159.08   17.00
  -2  -1   2  152.48   16.50
  -2  -1   2  152.28   14.60
  -2   1   2  185.98   14.80
  -2   1   2  185.28   16.70
  -2   1   2  198.38   17.00
  -2   1   2  179.68   13.20
  -1  -1   2 1117.79   84.49
  -1  -1   2 1142.59   95.09
  -1  -1   2 1115.39  108.29
  -1  -1   2 1196.98  110.19
  -1   1   2 1162.58   84.39
  -1   1   2 1086.19  108.29
  -1   1   2 1155.98   95.19
  -1   1   2 1223.38  110.19
   0  -1   2  161.88   17.40
   0  -1   2  165.68   17.50
   0  -1  -2  157.78   13.40
   0   1  -2  177.58   13.50
   0   1   2  196.78   15.00
   0   1   2  205.38   17.70
   0   1   2  181.48   17.50
  -1  -1  -2  340.17   25.30
  -1  -1  -2  317.67   32.90
   1  -1   2  343.57   32.80
  -1   1  -2  319.57   32.90
  -1   1  -2  344.97   25.40
   1   1   2  372.66   32.90
  -2  -1  -2   25.10    4.00
   2  -1   2   31.10    5.00
  -2  -1  -2   27.50    3.20
   2  -1   2   19.40    3.40
   2   1   2   34.50    5.00
  -2   1  -2   31.40    4.10
  -2   1  -2   29.60    3.40
  -3  -1  -2  159.68   12.40
   3  -1   2  178.58   16.80
   3  -1   2  119.69   13.90
   3   1   2  183.88   16.70
  -3   1  -2  149.29   12.50
  -4  -1  -2   47.40    7.50
   4  -1   2   42.40    5.50
   4  -1   2   28.70    6.50
  -4  -1  -2   40.30    4.30
   4  -1   2   49.20    6.80
  -4  -1  -2   37.90    4.30
   4   1   2   18.30    5.90
  -4   1  -2   33.00    4.30
  -4   1  -2   35.60    4.50
  -5  -1  -2   87.39    7.60
  -5  -1  -2   90.89    9.70
  -5   1  -2   93.79    7.80
   5   1   2   53.69    9.60
  -6  -1  -2  190.08   13.90
   6  -1   2  149.69   14.00
  -6  -1  -2  193.48   15.60
  -6   1  -2  155.38   13.70
   6   1   2  159.38   14.00
  -6   1  -2  162.28   15.20
   7  -1   2   22.60    4.70
  -7  -1  -2    8.70    4.40
  -7  -1  -2   17.60    3.40
   7  -1   2    8.50    4.40
   7   1   2    8.60    4.00
  -7   1  -2   10.90    3.20
  -7   1  -2    6.40    4.00
   7   1   2   12.70    4.10
  -8  -2   2  100.69    7.70
  -8  -2   2  115.99    9.70
  -8  -2   2   96.39    7.20
  -8  -2   2   80.49    8.20
  -8   2   2   68.39    8.10
  -8   2   2   94.29    7.20
  -8   2   2   88.49    7.80
  -7  -2   2   49.60    5.00
  -7  -2   2   44.90    5.50
   7  -2  -2   38.50    7.90
  -7  -2   2   40.50    8.40
  -7  -2   2   39.30    5.50
  -7  -2   2   47.30    5.30
  -7   2   2   46.90    5.50
  -7   2   2   39.90    5.00
  -7   2   2   50.29    5.90
  -7   2   2   47.00    6.00
  -6  -2   2  254.87   22.50
  -6  -2   2  256.17   18.50
  -6  -2   2  265.07   24.20
  -6  -2   2  236.58   18.60
  -6  -2   2  251.77   17.50
  -6  -2   2  258.17   20.00
  -6   2   2  260.57   18.60
  -6   2   2  268.57   24.50
  -6   2   2  255.17   20.20
  -6   2   2  247.28   18.80
  -6   2   2  245.58   17.40
   5  -2  -2   11.00    3.50
  -5  -2   2   17.60    3.10
  -5  -2   2   13.20    3.50
  -5  -2   2   13.90    3.30
  -5  -2   2   16.70    4.30
  -5   2   2   10.00    3.30
   5   2  -2   16.00    4.10
  -5   2   2   13.20    4.30
  -5   2   2   15.20    3.90
  -5   2   2   15.00    3.10
   4  -2  -2  606.34   48.20
  -4  -2   2  557.24   38.60
  -4  -2   2  562.74   42.80
  -4  -2   2  565.04   41.10
  -4   2   2  553.14   50.09
  -4   2   2  530.15   38.50
   4   2  -2  615.44   48.50
  -4   2   2  550.24   41.10
  -4   2   2  558.64   42.80
  -3  -2   2   51.69    5.20
   3  -2  -2   44.00    7.90
  -3  -2   2   60.99    6.60
  -3   2   2   52.39    5.70
   3   2  -2   53.79    6.00
  -3   2   2   59.39    5.40
  -2  -2   2  110.89   11.40
  -2  -2   2  104.29    8.90
  -2  -2   2  105.79   10.90
   2   2  -2  117.69   10.00
  -2   2   2  114.59   11.10
  -2   2   2  102.19    9.80
  -2   2   2  106.99    8.80
  -2   2   2  118.89   11.20
  -1  -2   2 1348.07  128.19
  -1  -2   2 1260.87  125.99
  -1  -2   2 1254.67   98.39
   1   2  -2 1451.45  110.79
  -1   2   2 1343.57   98.19
  -1   2   2 1467.45  128.29
  -1   2   2 1279.27  126.09
  -1   2   2 1311.07  110.79
   0  -2  -2  429.06   41.30
   0  -2  -2  414.36   31.50
   0  -2   2  410.36   40.70
   0  -2   2  422.56   41.30
   0   2   2  458.35   35.70
   0   2   2  437.16   40.80
   0   2  -2  415.06   31.70
   1  -2   2  147.99   14.80
  -1  -2  -2  139.69   11.10
  -1  -2  -2  139.29   14.60
   1  -2   2  145.89   14.50
   1   2   2  160.68   14.80
  -1   2  -2  141.69   11.40
  -2  -2  -2  675.23   63.59
  -2  -2  -2  607.14   48.50
   2  -2   2  676.53   63.09
  -2   2  -2  623.34   48.80
  -2   2  -2  653.63   63.39
   2   2   2  709.93   62.89
  -3  -2  -2  540.15   44.10
   3  -2   2  614.44   57.49
  -3  -2  -2  641.44   58.29
  -3   2  -2  521.05   44.30
   3   2   2  657.53   57.29
   4  -2   2   24.50    6.90
  -4  -2  -2   46.60    4.70
  -4  -2  -2   44.50    4.70
  -4  -2  -2   52.99    8.00
   4  -2   2   54.49    5.90
   4  -2   2   50.09    7.30
  -4   2  -2   41.80    4.90
  -4   2  -2   44.00    4.90
   4   2   2   26.60    6.30
  -5  -2  -2    7.80    7.60
   5  -2   2    3.90    7.20
  -5  -2  -2   12.50    5.80
   5  -2   2    4.70    5.10
  -5  -2  -2    7.20    3.00
   5   2   2    4.10    6.90
  -5   2  -2    5.70    3.30
   5   2   2    0.20    4.60
   6  -2   2   57.39    7.80
  -6  -2  -2   55.09    5.60
   6  -2   2   33.20    7.20
  -6  -2  -2   53.89    7.40
  -6   2  -2   57.69    7.30
  -6   2  -2   49.40    5.70
   6   2   2   26.40    6.70
   6   2   2   49.10    7.30
  -7  -2  -2   11.00    3.10
  -7  -2  -2    8.70    4.40
   7  -2   2    6.20    4.50
   7  -2   2    7.60    4.50
   7   2   2   13.20    3.90
  -7   2  -2   13.50    4.10
  -7   2  -2    4.10    2.90
   7   2   2    8.70    3.80
  -8  -3   2   54.19    7.00
  -8  -3   2   50.19    4.90
  -8  -3   2   45.90    4.50
  -8  -3   2   38.20    5.10
  -8   3   2   48.70    5.10
  -8   3   2   44.80    4.60
  -8   3   2   29.90    4.80
  -7  -3   2   33.50    4.80
  -7  -3   2   29.10    4.30
  -7  -3   2   30.60    3.90
   7  -3  -2   16.60    6.70
  -7  -3   2   31.60    7.90
  -7  -3   2   31.40    4.60
  -7   3   2   36.00    4.90
  -7   3   2   34.70    5.20
   7   3  -2   17.80    5.90
  -7   3   2   27.00    4.10
  -7   3   2   22.90    4.60
  -6  -3   2   25.90    4.90
  -6  -3   2   21.00    8.40
  -6  -3   2   22.90    3.80
  -6  -3   2   21.70    4.60
  -6  -3   2   24.90    4.30
  -6   3   2   19.90    4.60
  -6   3   2   28.80    5.70
   6   3  -2   16.50    6.60
  -6   3   2   26.30    4.10
  -6   3   2   19.90    4.60
  -6   3   2   23.10    5.10
  -5  -3   2   65.49    7.60
  -5  -3   2   80.99    6.90
  -5  -3   2   76.69    7.50
  -5  -3   2   84.59    9.20
   5  -3  -2   88.89    8.90
  -5   3   2   92.79    8.00
   5   3  -2   66.49    8.80
  -5   3   2   78.39    6.90
  -5   3   2   77.99    9.30
  -5   3   2   81.09    8.10
   4  -3  -2   38.20    7.40
  -4  -3   2   26.70    3.70
  -4  -3   2   29.70    4.30
   4  -3  -2   32.90    4.60
  -4  -3   2   30.00    4.10
  -4   3   2   36.60    3.90
  -4   3   2   39.70    5.60
  -4   3   2   39.70    4.80
  -4   3   2   41.50    4.50
   4   3  -2   42.70    5.40
  -3  -3   2  157.88   12.50
  -3  -3   2  170.18   15.90
   3  -3  -2  151.88   17.40
  -3   3   2  135.29   13.70
  -3   3   2  150.58   12.40
   3   3  -2  155.88   14.00
  -2  -3   2  143.79   15.50
  -2  -3   2  155.68   12.60
  -2  -3   2  165.78   16.30
  -2   3   2  175.88   16.00
  -2   3   2  152.28   14.00
   2   3  -2  171.28   14.20
  -2   3   2  158.58   15.80
  -2   3   2  164.48   12.50
  -1  -3   2  542.65   49.10
   1  -3  -2  559.84   49.00
  -1  -3   2  488.05   37.70
  -1  -3   2  497.85   48.10
  -1   3   2  504.95   42.30
   1   3  -2  444.26   37.50
  -1   3   2  528.25   37.40
   1   3  -2  511.05   42.20
  -1   3   2  487.95   48.20
   0  -3  -2 1056.79   82.19
   0  -3   2 1137.39  107.49
   0  -3   2 1070.59  105.79
   0  -3  -2 1114.79  107.49
   0   3   2 1127.99   92.99
   0   3   2 1175.28  105.89
   0   3  -2 1173.58   82.49
   1  -3   2  455.25   41.70
  -1  -3  -2  439.76   41.90
  -1  -3  -2  432.66   31.90
   1  -3   2  456.15   41.80
   1   3   2  356.16   36.10
  -1   3  -2  438.46   32.30
   1   3   2  447.76   41.50
   2  -3   2  128.49   12.90
   2  -3   2  101.79   10.30
  -2  -3  -2  129.79   12.50
  -2  -3  -2  113.59    9.10
   2   3   2  121.09   12.40
  -2   3  -2  114.89   12.00
  -2   3  -2  110.79    9.60
  -3  -3  -2  271.77   26.40
   3  -3   2  259.07   26.00
  -3  -3  -2  226.28   19.40
  -3   3  -2  253.27   20.00
   3   3   2  272.47   25.70
   4  -3   2   35.20    6.20
   4  -3   2   37.80    5.20
  -4  -3  -2   34.00    4.00
   4  -3   2   28.20    6.50
  -4  -3  -2   35.00    3.90
  -4  -3  -2   36.00    7.30
  -4   3  -2   29.00    4.10
   4   3   2   13.50    5.20
  -4   3  -2   23.30    4.10
   5  -3   2   36.40    7.90
   5  -3   2   24.80    6.80
  -5  -3  -2   45.70    6.90
  -5  -3  -2   46.90    9.30
  -5  -3  -2   37.60    4.50
  -5   3  -2   24.10    6.70
   5   3   2   23.80    6.20
  -5   3  -2   31.30    4.80
   5   3   2   39.40    7.80
  -6  -3  -2   32.50    4.30
   6  -3   2   16.30    6.00
  -6  -3  -2   37.10    6.50
   6  -3   2   31.90    7.00
   6   3   2   33.10    6.40
  -6   3  -2   40.70    5.00
  -6   3  -2   37.50    6.10
   6   3   2   21.30    5.80
   7  -3   2    6.20    4.60
  -7  -3  -2   15.60    4.80
   7  -3   2   10.20    4.80
   7   3   2   12.20    4.00
   7   3   2   19.30    3.90
  -7   3  -2   11.40    3.20
  -7   3  -2   22.20    4.10
  -8  -4   2  133.59   12.30
  -8  -4   2  138.69   10.10
  -8  -4   2  128.19    9.40
  -8  -4   2  108.49   10.70
  -8   4   2  131.39    9.40
  -8   4   2  133.19   10.20
  -7  -4   2   22.30    4.20
  -7  -4   2   12.30    3.60
  -7  -4   2   17.30    7.50
  -7  -4   2   12.00    2.90
  -7  -4   2   16.10    3.70
  -7   4   2   12.80    4.60
  -7   4   2    9.60    3.40
  -7   4   2   12.30    3.80
  -7   4   2   17.20    4.30
   7   4  -2    9.00    5.10
  -7   4   2   11.20    4.60
  -6  -4   2   16.00    4.50
  -6  -4   2   14.10    4.70
  -6  -4   2   18.80    4.00
  -6  -4   2   14.80    8.30
  -6  -4   2   24.60    3.70
  -6   4   2   19.30    5.00
  -6   4   2   16.70    4.40
  -6   4   2   19.30    3.90
  -6   4   2   13.50    5.00
   6   4  -2   14.80    6.60
  -6   4   2   24.20    4.60
  -6   4   2   22.20    5.60
  -5  -4   2  458.75   30.40
   5  -4  -2  438.06   38.10
  -5  -4   2  442.86   38.90
  -5  -4   2  433.36   32.40
  -5  -4   2  466.15   39.40
  -5  -4   2  390.56   33.60
   5   4  -2  381.36   38.30
  -5   4   2  434.66   30.40
  -5   4   2  464.65   39.80
  -5   4   2  454.45   32.70
  -4  -4   2  239.08   20.10
  -4  -4   2  228.58   19.30
   4  -4  -2  234.48   27.20
  -4  -4   2  237.98   18.00
  -4   4   2  283.47   20.40
   4   4  -2  266.07   23.10
  -4   4   2  273.97   19.60
  -4   4   2  275.47   22.70
  -4   4   2  267.87   23.80
  -4   4   2  251.27   18.10
  -3  -4   2  622.94   61.29
  -3  -4   2  610.84   47.20
   3  -4  -2  633.94   62.19
  -3   4   2  612.54   53.09
   3   4  -2  656.63   53.39
  -3   4   2  650.73   47.20
  -2  -4   2  392.56   43.90
  -2  -4   2  458.55   34.90
  -2  -4   2  499.15   45.40
   2  -4  -2  486.55   44.80
  -2   4   2  491.95   34.60
  -2   4   2  459.45   39.10
   2   4  -2  473.85   39.20
  -1  -4   2  303.37   29.40
   1  -4  -2  330.47   29.20
  -1  -4   2  278.47   28.60
  -1   4   2  337.47   22.20
   1   4  -2  248.78   25.00
   1   4  -2  265.37   22.40
  -1   4   2  309.07   28.80
  -1   4   2  323.47   25.40
   0  -4   2  203.58   17.90
   0  -4   2  193.38   17.80
   0  -4  -2  183.78   13.30
   0  -4  -2  193.48   17.80
   0   4  -2  167.88   13.70
   0   4   2  159.78   17.60
   0   4   2  152.58   15.40
  -1  -4  -2 1581.04  149.29
  -1  -4  -2 1485.85  114.09
   1  -4   2 1592.94  149.09
   1  -4   2 1523.65  147.19
   1   4   2 1532.25  129.09
   1   4   2 1661.03  146.99
  -1   4  -2 1536.55  114.69
  -2  -4  -2   70.49    6.10
   2  -4   2   75.09    9.10
  -2  -4  -2   74.09    8.60
  -2   4  -2   74.19    6.80
  -2   4  -2   75.29    8.10
   2   4   2   76.09    8.60
  -3  -4  -2   67.59    6.40
   3  -4   2   91.59    9.80
  -3  -4  -2   79.49    9.70
   3   4   2   70.69    8.90
  -3   4  -2   71.29    7.00
  -4  -4  -2   24.20    6.30
   4  -4   2    8.00    4.40
  -4  -4  -2   12.30    2.90
   4  -4   2   12.20    4.40
   4  -4   2    7.40    5.70
  -4  -4  -2   10.50    2.60
  -4   4  -2   10.20    3.30
  -4   4  -2    8.60    3.00
   4   4   2    6.90    3.50
   4   4   2    2.80    4.10
   5  -4   2   62.99   11.10
  -5  -4  -2  104.89   10.10
   5  -4   2   98.59    9.30
  -5  -4  -2   96.29    8.30
  -5  -4  -2  106.39   13.30
   5  -4   2   84.29   10.30
  -5   4  -2   94.19   10.10
  -5   4  -2  100.59    8.90
   5   4   2   92.39   10.30
  -6  -4  -2   51.79    5.00
   6  -4   2   22.60    6.90
  -6  -4  -2   51.29    7.00
   6  -4   2   47.00    7.50
   6   4   2   30.40    6.30
   6   4   2   29.90    6.30
  -6   4  -2   36.80    5.20
  -6   4  -2   35.00    6.20
  -7  -4  -2   17.20    4.60
   7  -4   2    7.80    4.60
   7  -4   2    6.90    4.80
  -7   4  -2    9.50    3.50
   7   4   2    6.90    3.50
   7   4   2    3.80    3.30
  -7   4  -2    5.20    2.90
  -8  -5   2   34.30    4.20
  -8  -5   2   42.30    4.10
  -8  -5   2   35.00    6.60
  -8   5   2   30.10    4.00
  -8   5   2   39.20    4.60
  -7  -5   2   87.19    8.20
  -7  -5   2   87.39    7.80
  -7  -5   2   92.19    7.70
  -7  -5   2   94.79   11.60
  -7  -5   2   92.59    8.60
  -7   5   2   83.09    8.70
  -7   5   2   98.19    8.10
  -7   5   2   96.09    8.00
  -7   5   2   91.59    8.10
  -7   5   2  100.39    8.80
  -7   5   2   96.99   10.90
  -6  -5   2   63.59    6.10
  -6  -5   2   69.39    6.80
  -6  -5   2   61.69    6.30
  -6  -5   2   56.39   10.10
  -6  -5   2   67.79    6.80
  -6   5   2   59.39    7.20
  -6   5   2   62.99    6.50
   6   5  -2   46.40    8.90
  -6   5   2   68.39    6.40
  -6   5   2   59.19    8.50
  -6   5   2   58.09    6.80
  -6   5   2   57.99    7.00
  -5  -5   2   -2.00    6.60
  -5  -5   2    3.50    2.70
  -5  -5   2    4.30    2.90
   5  -5  -2    1.30    3.00
  -5  -5   2    4.30    2.70
  -5   5   2    4.30    2.80
   5   5  -2    8.80    6.00
  -5   5   2    4.20    3.20
  -5   5   2    4.70    4.20
   5   5  -2    4.10    3.90
  -5   5   2   10.10    3.80
  -4  -5   2   74.99    7.00
   4  -5  -2   70.29   11.10
  -4  -5   2   67.39    6.70
  -4  -5   2   72.59    9.90
  -4  -5   2   63.79    6.10
  -4   5   2   75.19    6.90
  -4   5   2   72.09    6.20
  -4   5   2   74.89    7.10
  -4   5   2   72.49    7.60
  -4   5   2   75.49    8.50
   4   5  -2   72.49    8.10
  -3  -5   2  102.49    9.60
  -3  -5   2  114.99   12.50
   3  -5  -2   98.39   14.30
  -3   5   2  118.79   10.80
  -3   5   2  124.69    9.60
   3   5  -2  125.19   11.20
  -2  -5   2  244.98   26.20
  -2  -5   2  235.18   20.10
   2  -5  -2  250.17   25.50
   2   5  -2  259.17   22.60
  -2   5   2  281.27   22.60
  -2   5   2  303.27   19.90
   1  -5  -2  415.16   38.50
  -1  -5   2  368.86   37.70
  -1  -5   2  399.16   38.80
  -1   5   2  424.06   29.30
  -1   5   2  403.06   38.00
   1   5  -2  356.36   29.50
  -1   5   2  412.06   33.50
   0  -5  -2  482.65   43.90
   0  -5   2  472.85   43.90
   0  -5   2  443.06   43.30
   0   5  -2  438.66   33.60
   0   5   2  419.16   38.00
   0   5   2  458.25   43.30
   1  -5   2  813.92   77.89
   1  -5   2  762.52   77.19
  -1  -5  -2  756.22   59.39
  -1  -5  -2  816.52   78.09
  -1   5  -2  795.92   59.99
   1   5   2  865.11   76.99
   1   5   2  864.61   67.59
  -2  -5  -2   47.30    6.10
  -2  -5  -2   44.70    4.10
   2  -5   2   43.80    6.70
  -2   5  -2   46.20    5.00
   2   5   2   47.90    6.10
  -2   5  -2   45.20    5.40
  -3  -5  -2  114.89    9.20
   3  -5   2  113.19   13.00
  -3  -5  -2  126.99   13.50
  -3  -5  -2  126.69   11.70
  -3   5  -2   94.39    9.60
   3   5   2  116.19   12.30
  -3   5  -2   95.69    9.30
   4  -5   2   37.00    6.20
  -4  -5  -2   26.80    6.70
   4  -5   2   33.20    5.10
   4  -5   2   16.90    6.60
   4   5   2    5.80    4.40
  -4   5  -2   16.80    3.60
   4   5   2   11.10    3.70
  -4   5  -2   21.60    3.90
  -5  -5  -2  176.18   16.00
  -5  -5  -2  191.48   20.30
   5  -5   2  206.68   15.40
   5  -5   2  160.98   15.30
  -5   5  -2  184.18   16.10
  -5   5  -2  202.78   15.20
   5   5   2  159.38   15.10
  -6  -5  -2  214.38   23.60
  -6  -5  -2  252.37   19.50
   6  -5   2  198.28   17.80
   6   5   2  221.68   17.10
  -6   5  -2  250.37   19.00
  -6   5  -2  225.48   18.10
   7  -5   2    4.80    4.90
  -7  -5  -2    3.20    4.10
   7  -5   2   -3.10    4.50
   7   5   2    4.80    3.20
   7   5   2    3.00    3.10
  -7   5  -2    1.60    3.20
  -7   5  -2    3.10    2.80
  -8  -6   2   43.90    4.60
  -8  -6   2   49.60    7.20
  -8  -6   2   34.40    4.20
  -8   6   2   47.10    4.90
  -8   6   2   48.20    4.40
  -7  -6   2    3.60    7.20
  -7  -6   2    3.90    2.90
  -7  -6   2    5.40    3.70
  -7  -6   2    6.70    2.70
  -7  -6   2    2.40    3.20
  -7   6   2    4.40    4.20
  -7   6   2    4.80    3.60
  -7   6   2    3.10    3.80
  -7   6   2    2.70    3.00
  -7   6   2    1.40    3.30
  -7   6   2    8.90    4.50
   7   6  -2    0.20    4.50
  -6  -6   2  414.76   34.50
  -6  -6   2  415.66   31.80
  -6  -6   2  430.46   29.90
  -6  -6   2  415.46   27.80
  -6  -6   2  424.16   30.00
  -6   6   2  402.06   29.20
  -6   6   2  396.66   30.10
  -6   6   2  411.36   32.00
  -6   6   2  444.66   39.30
  -6   6   2  443.06   28.00
  -6   6   2  475.15   30.20
  -5  -6   2   69.59   10.60
  -5  -6   2   71.29    6.20
  -5  -6   2   72.69    6.70
  -5  -6   2   63.19    6.80
   5  -6  -2   72.59    7.90
  -5   6   2   74.49    8.60
   5   6  -2   46.50    9.20
  -5   6   2   61.19    7.10
  -5   6   2   63.09    6.10
   5   6  -2   45.30    7.80
  -5   6   2   64.59    6.90
   4  -6  -2   76.29   11.80
  -4  -6   2   85.29    7.30
  -4  -6   2   76.89    6.40
  -4  -6   2   79.69    7.10
  -4  -6   2   75.39   10.30
  -4   6   2   77.39    7.30
   4   6  -2   76.19    8.60
  -4   6   2   73.29    8.00
  -4   6   2   70.69    6.40
  -4   6   2   76.59    7.20
  -4   6   2   64.89    8.50
  -3  -6   2  380.76   28.60
  -3  -6   2  390.76   37.30
   3  -6  -2  379.36   39.00
   3   6  -2  328.17   32.20
  -3   6   2  409.46   28.50
  -3   6   2  358.26   32.00
  -2  -6   2  806.82   79.59
   2  -6  -2  842.22   78.89
  -2  -6   2  809.62   61.19
  -2   6   2  764.92   68.69
  -2   6   2  884.01   60.69
  -1  -6   2  807.12   75.79
   1  -6  -2  857.81   75.39
  -1  -6   2  753.82   73.99
   1   6  -2  719.03   57.79
  -1   6   2  800.62   57.49
  -1   6   2  777.12   65.49
  -1   6   2  772.52   74.19
   0  -6   2 1493.55  141.09
   0  -6  -2 1541.15  141.09
   0  -6   2 1417.16  138.89
   0   6  -2 1345.57  121.59
   0   6   2 1538.55  138.89
   0   6   2 1499.65  122.19
   0   6  -2 1482.05  108.19
   1  -6   2  341.77   34.40
  -1  -6  -2  360.56   34.50
  -1  -6  -2  329.07   25.90
   1  -6   2  360.16   34.20
  -1   6  -2  344.47   26.50
   1   6   2  363.36   29.70
   1   6   2  356.76   34.00
   2  -6   2  174.68   17.80
  -2  -6  -2  161.78   12.70
  -2  -6  -2  175.28   17.50
   2   6   2  169.88   17.00
  -2   6  -2  150.38   13.30
   3  -6   2  218.98   21.90
  -3  -6  -2  230.38   22.30
   3  -6   2  196.48   16.10
  -3  -6  -2  217.38   19.10
  -3  -6  -2  186.98   15.70
  -3   6  -2  198.08   16.50
  -3   6  -2  190.68   15.70
   4  -6   2  145.09   11.80
   4  -6   2  105.39   14.40
  -4  -6  -2  178.78   15.30
   4  -6   2  137.19   15.80
  -4   6  -2  118.39   11.60
  -4   6  -2  126.69   11.10
   5  -6   2    8.90    6.70
  -5  -6  -2   20.40    5.50
   5  -6   2   23.80    5.40
  -5  -6  -2   30.10    9.10
   5  -6   2   15.80    7.00
   5   6   2   15.30    7.00
  -5   6  -2   28.20    6.00
   5   6   2   13.30    5.10
  -5   6  -2   21.60    4.40
  -6  -6  -2    2.20    8.70
   6  -6   2    4.80    6.40
   6  -6   2   -3.80    5.40
  -6  -6  -2   11.90    4.90
  -6   6  -2   10.20    3.60
  -6   6  -2    4.40    4.50
   6   6   2    3.00    4.00
   6   6   2    6.20    4.70
   7  -6   2   35.20    5.80
  -7  -6  -2   28.20    5.20
   7   6   2   29.40    4.90
  -7   6  -2   26.20    4.00
  -7   6  -2   34.00    4.30
   8  -7  -2   -3.80    4.70
  -8  -7   2    7.00    2.70
  -8  -7   2    6.40    2.50
  -8  -7   2    6.30    5.20
  -8   7   2    5.30    3.00
  -8   7   2    5.60    2.50
  -7  -7   2  123.29    9.80
  -7  -7   2  118.89   10.30
  -7  -7   2  137.59   10.70
  -7  -7   2  119.99   11.10
  -7  -7   2  133.29   14.00
  -7   7   2  138.29   14.00
  -7   7   2  144.29   10.20
  -7   7   2  132.99   10.40
  -7   7   2  138.79   10.80
  -7   7   2  119.99   11.20
  -7   7   2  143.89   11.20
  -6  -7   2   35.70    5.10
  -6  -7   2   24.90    8.90
  -6  -7   2   32.80    8.70
  -6  -7   2   35.40    4.70
  -6  -7   2   33.40    5.10
  -6  -7   2   38.20    5.60
  -6   7   2   45.00    5.60
  -6   7   2   48.80    5.70
  -6   7   2   46.30    5.20
  -6   7   2   48.80    6.40
  -6   7   2   38.60    5.50
  -6   7   2   43.10    7.00
   6   7  -2   25.40    7.40
  -5  -7   2   39.90    4.60
  -5  -7   2   43.70    5.00
   5  -7  -2   50.49    6.20
  -5  -7   2   40.30    9.30
  -5  -7   2   47.40    5.30
   5   7  -2   23.20    7.70
  -5   7   2   45.00    5.50
  -5   7   2   31.60    5.30
  -5   7   2   45.70    6.70
  -5   7   2   34.00    4.70
   5   7  -2   24.00    5.90
  -4  -7   2  154.78   15.80
  -4  -7   2  136.29   11.90
  -4  -7   2  137.69   15.50
   4  -7  -2  148.39   18.20
  -4  -7   2  141.59   11.50
  -4  -7   2  135.99   10.60
  -4   7   2  142.69   14.20
  -4   7   2  158.08   11.80
  -4   7   2  135.89   13.40
  -4   7   2  151.68   12.10
  -4   7   2  147.09   10.80
  -4   7   2  135.89   11.00
   4   7  -2  112.39   13.50
  -3  -7   2  169.98   17.70
   3  -7  -2  168.78   20.00
  -3  -7   2  162.28   13.40
  -3   7   2  176.58   13.30
  -3   7   2  149.19   14.90
  -2  -7   2  206.48   16.60
   2  -7  -2  206.48   20.70
  -2  -7   2  191.68   21.50
  -2   7   2  205.48   18.50
  -2   7   2  233.08   16.00
  -1  -7   2 1737.43  165.68
   1  -7  -2 1834.12  165.28
  -1  -7   2 1610.64  162.28
  -1   7   2 1732.43  143.29
   1   7  -2 1642.84  126.69
  -1   7   2 1809.12  162.68
   0  -7   2  530.15   52.29
   0  -7  -2  525.75   52.19
   0  -7   2  496.35   51.59
   0   7   2  555.34   45.30
   0   7  -2  571.24   40.10
   0   7  -2  534.05   44.70
   0   7   2  559.04   51.49
  -1  -7  -2  193.78   19.50
   1  -7   2  197.38   19.80
   1  -7   2  204.28   19.10
   1   7   2  190.68   16.60
  -1   7  -2  178.08   14.80
   1   7   2  179.28   19.00
  -2  -7  -2  123.99   12.90
   2  -7   2  124.29   13.60
  -2   7  -2  104.59    9.80
   2   7   2  113.49   12.30
  -3  -7  -2  137.79   15.30
   3  -7   2  112.59   11.10
   3  -7   2  133.69   15.00
  -3  -7  -2  137.29   13.10
  -3   7  -2  120.59   10.60
  -3   7  -2  129.29   11.10
   4  -7   2  112.19   14.00
   4  -7   2  118.29   10.50
  -4  -7  -2  128.49   13.20
  -4   7  -2  109.69    9.80
  -4   7  -2   95.39   10.10
   5  -7   2   96.29    8.80
   5  -7   2   58.29   10.70
  -5  -7  -2   77.69   12.30
  -5  -7  -2   80.29    8.60
   5   7   2   84.29    9.10
   5   7   2   67.69    9.40
  -5   7  -2   52.29    6.70
  -5   7  -2   93.09    8.10
  -5   7  -2   94.29    8.80
   6  -7   2   -5.50    6.10
  -6  -7  -2    2.20    4.40
  -6  -7  -2    2.50    8.40
   6   7   2    2.80    3.80
  -6   7  -2    4.60    4.20
  -6   7  -2    1.70    3.30
  -7  -7  -2   33.40    5.30
   7  -7   2   36.50    5.90
  -7   7  -2   30.50    4.10
  -8  -8   2   20.50    5.60
  -8  -8   2   13.80    3.10
   8  -8  -2   -0.80    4.70
  -8  -8   2   20.40    3.00
  -8   8   2   19.70    2.80
  -8   8   2   19.00    3.30
  -7  -8   2   31.00    7.80
  -7  -8   2   27.20    4.40
  -7  -8   2   31.00    4.00
  -7  -8   2   24.10    4.20
  -7  -8   2   22.00    4.00
  -7   8   2   28.20    5.20
  -7   8   2   22.70    4.20
  -7   8   2   26.20    4.30
  -7   8   2   36.10    4.70
  -7   8   2   29.50    5.50
  -7   8   2   21.80    4.20
  -6  -8   2    5.60    3.30
  -6  -8   2    0.30    2.70
  -6  -8   2    4.20    7.30
  -6  -8   2    1.20    8.00
  -6  -8   2    3.40    3.80
  -6  -8   2    5.00    4.20
  -6   8   2    9.40    5.10
   6   8  -2    3.70    5.80
  -6   8   2    2.30    3.50
  -6   8   2    6.00    4.40
  -6   8   2    9.40    3.60
  -6   8   2    2.00    3.80
  -6   8   2    5.70    4.50
  -5  -8   2   18.00    8.80
   5  -8  -2   27.40    5.30
  -5  -8   2   32.40    4.50
  -5  -8   2   25.40    4.30
  -5  -8   2   26.00    4.00
  -5   8   2   35.30    4.50
   5   8  -2   15.90    5.40
  -5   8   2   30.90    5.90
  -5   8   2   36.80    5.00
  -5   8   2   37.90    5.00
   4  -8  -2  187.68   23.80
  -4  -8   2  187.38   20.50
  -4  -8   2  215.58   21.90
  -4  -8   2  193.18   16.30
  -4  -8   2  201.38   15.80
  -4  -8   2  192.48   14.70
  -4   8   2  199.68   19.30
  -4   8   2  215.48   16.50
  -4   8   2  211.08   14.90
  -4   8   2  202.98   15.20
  -4   8   2  205.18   18.60
  -3  -8   2   62.59    8.60
   3  -8  -2   56.69   11.20
  -3  -8   2   67.29    6.40
  -3   8   2   77.29    7.30
   3   8  -2   45.80    6.90
  -3   8   2   85.39    6.30
   2  -8  -2  415.36   38.30
  -2  -8   2  360.96   39.10
  -2  -8   2  381.56   30.10
  -2   8   2  432.86   29.30
  -2   8   2  360.76   33.50
  -1  -8   2  242.68   25.30
  -1  -8   2  250.47   26.50
   1  -8  -2  274.67   26.00
  -1   8   2  289.97   25.70
  -1   8   2  257.87   22.80
   1   8  -2  260.87   19.90
   0  -8  -2   59.59    7.60
   0  -8   2   53.09    7.60
   0  -8   2   49.99    7.70
   0   8   2   76.29    6.70
   0   8  -2   71.49    5.80
   0   8  -2   75.79    6.00
   0   8   2   79.19    7.60
   1  -8   2  613.94   63.89
  -1  -8  -2  676.73   64.49
   1  -8   2  663.93   63.99
   1   8   2  648.54   63.19
   1   8   2  700.03   55.59
  -1   8  -2  668.63   49.40
  -2  -8  -2   57.19    7.60
   2  -8   2   56.99    8.30
   2   8   2   64.99    7.10
   2   8   2   49.00    6.00
  -2   8  -2   58.69    5.70
  -3  -8  -2  113.29   14.00
  -3  -8  -2  120.49   12.00
   3  -8   2  114.99   13.80
   3  -8   2  108.29   10.40
  -3   8  -2  107.99    9.60
  -3   8  -2  114.19   10.10
   4  -8   2  332.57   34.00
  -4   8  -2  286.87   25.50
  -4   8  -2  356.86   24.80
  -5  -8  -2   67.09   11.00
  -5  -8  -2   55.69    7.00
   5  -8   2   61.59    7.20
   5   8   2   43.60    7.20
  -5   8  -2   56.79    6.20
  -5   8  -2   30.80    5.10
  -6  -8  -2   15.60    4.80
   6  -8   2   10.60    6.60
  -6  -8  -2   19.00    9.00
   6   8   2   11.50    4.10
  -6   8  -2    2.90    3.30
   7  -8   2   15.80    5.10
  -7  -8  -2   11.30    4.00
  -7   8  -2    8.40    2.80
   7   8   2   13.00    3.40
   8  -9  -2    7.20    4.70
  -8  -9   2   14.40    2.70
  -8  -9   2   16.40    3.10
  -8  -9   2   16.60    5.30
  -8   9   2   13.00    2.40
  -8   9   2   13.50    2.90
  -7  -9   2    8.60    3.10
  -7  -9   2    7.20    3.50
  -7  -9   2    5.40    6.70
  -7  -9   2    7.90    2.80
  -7  -9   2    5.90    3.20
  -7   9   2    1.00    3.00
  -7   9   2    7.40    3.90
  -7   9   2    9.20    3.30
  -7   9   2   13.90    4.40
  -7   9   2    7.30    3.30
  -7   9   2    0.50    3.50
  -6  -9   2   10.60    4.40
  -6  -9   2   10.70    3.20
  -6  -9   2   -3.50    8.10
  -6  -9   2    8.00    3.40
  -6  -9   2    9.90    3.90
  -6  -9   2   21.70    7.70
  -6   9   2   12.90    3.90
  -6   9   2    9.00    3.70
  -6   9   2   15.50    4.90
  -6   9   2   14.90    4.60
  -6   9   2   21.70    5.50
  -6   9   2    8.60    3.80
  -5  -9   2    7.30    3.20
   5  -9  -2  -18.20    8.60
  -5  -9   2   11.50    8.80
  -5  -9   2   15.60    3.90
  -5  -9   2   17.20    3.70
  -5   9   2   15.50    4.00
  -5   9   2   13.40    4.80
   5   9  -2   10.50    4.90
  -5   9   2   16.10    3.80
  -5   9   2   11.80    4.30
  -4  -9   2    7.80    2.80
  -4  -9   2    6.00    4.70
  -4  -9   2    9.80    2.60
   4  -9  -2    8.40    7.50
  -4  -9   2    3.30    7.30
  -4  -9   2   14.30    3.40
  -4   9   2   16.40    3.00
  -4   9   2   15.80    4.30
  -4   9   2   15.20    3.70
   4   9  -2    8.90    3.70
  -4   9   2   18.80    3.40
  -4   9   2   17.30    2.90
   3  -9  -2  260.97   33.20
  -3  -9   2  296.97   23.70
  -3  -9   2  299.67   31.50
  -3   9   2  295.77   26.70
  -3   9   2  346.37   23.50
  -2  -9   2  361.76   27.80
  -2  -9   2  343.47   36.30
  -2   9   2  378.86   31.10
   2   9  -2  354.66   27.20
  -1  -9   2   36.00    5.00
   1  -9  -2   47.00    5.40
  -1  -9   2   39.70    6.00
  -1   9   2   44.30    5.00
  -1   9   2   45.40    5.00
   1   9  -2   34.40    4.10
   1   9  -2   41.30    3.90
   0  -9  -2 1099.39  101.19
   0  -9   2  997.20   99.79
   0  -9   2 1029.90  101.19
   0   9   2 1082.59   87.49
   0   9  -2 1020.90   77.39
   0   9   2 1024.20   99.29
   0   9  -2 1091.79   86.99
   1  -9   2  920.41   89.79
   1  -9   2  871.21   89.39
  -1  -9  -2  920.61   90.19
   1   9   2  904.31   88.39
   1   9   2 1030.80   77.89
  -1   9  -2  943.01   69.09
   2  -9   2   21.50    5.60
  -2  -9  -2   17.50    4.50
  -2   9  -2   19.40    3.20
   2   9   2   18.30    3.30
   2   9   2   24.30    3.80
  -3  -9  -2   66.59    9.90
   3  -9   2   79.99    8.00
   3  -9   2   77.79   10.20
  -3  -9  -2   95.39    8.90
   3   9   2   46.00    7.50
   3   9   2   50.49    6.90
  -3   9  -2   64.09    6.40
  -3   9  -2   71.39    6.80
   4  -9   2   64.49    7.20
  -4  -9  -2   62.79    8.90
   4  -9   2   59.49    9.10
   4   9   2   31.50    6.50
  -4   9  -2   53.39    5.70
  -4   9  -2   38.20    5.70
   4   9   2   36.60    6.10
  -5  -9  -2   -1.60    5.10
   5  -9   2    6.50    5.10
  -5  -9  -2   -2.40    4.60
  -5  -9  -2    0.80    7.70
  -5   9  -2    5.00    5.20
  -5   9  -2    5.40    3.60
  -5   9  -2   -1.80    3.10
   5   9   2    3.70    4.30
   6  -9   2  102.59   11.30
  -6  -9  -2  115.49   15.10
  -6  -9  -2  125.79   10.80
   6  -9   2  117.79   10.80
  -6   9  -2  113.39    9.80
   6   9   2   97.59   11.80
  -7  -9  -2    9.90    3.90
   7  -9   2   -0.10    4.70
  -7   9  -2    5.40    2.50
   8 -10  -2   18.90    5.00
  -8 -10   2   32.10    3.60
  -8 -10   2   33.50    5.80
  -8 -10   2   31.60    3.90
  -8  10   2   34.40    3.20
  -8  10   2   31.10    3.60
  -7 -10   2    0.20    2.40
  -7 -10   2    6.90    6.40
  -7 -10   2    2.10    2.90
  -7 -10   2   -1.90    2.90
  -7 -10   2   -1.10    3.10
  -7  10   2    0.20    3.10
  -7  10   2    1.80    3.30
  -7  10   2    2.60    4.10
  -7  10   2    2.50    3.30
  -7  10   2    9.30    3.00
  -6 -10   2   94.69    8.10
  -6 -10   2  101.49    9.00
  -6 -10   2   95.59    8.60
  -6 -10   2   77.39   13.70
  -6 -10   2   91.89    9.00
  -6 -10   2   88.39   11.80
  -6  10   2  104.49   11.30
  -6  10   2   97.49    9.50
  -6  10   2  104.39    8.40
  -6  10   2   93.89    8.90
  -6  10   2  111.89    8.60
  -6  10   2  109.69    9.10
   5 -10  -2   -2.90    8.90
  -5 -10   2   14.80    3.70
  -5 -10   2   20.60    3.60
   5 -10  -2   13.30    9.80
  -5 -10   2    9.70    9.00
  -5  10   2   14.80    3.90
  -5  10   2   11.90    4.90
  -4 -10   2   81.49   11.90
  -4 -10   2   78.19    7.60
   4 -10  -2   75.69   13.80
  -4 -10   2   74.69    6.70
  -4 -10   2   79.79   11.00
  -4 -10   2   85.89    7.40
  -4  10   2   75.99    6.70
  -4  10   2   71.99    8.80
  -4  10   2   69.89    8.50
  -4  10   2   75.09    7.00
  -3 -10   2  427.66   31.20
   3 -10  -2  369.86   44.60
  -3 -10   2  371.56   37.70
  -3 -10   2  377.96   29.10
  -3 -10   2  442.06   43.10
  -3 -10   2  424.56   32.40
  -3  10   2  409.76   37.70
  -3  10   2  444.66   36.60
  -3  10   2  455.35   29.40
  -3  10   2  463.95   30.30
  -2 -10   2  168.88   18.30
   2 -10  -2  219.28   22.40
   2  10  -2  158.88   13.00
  -2  10   2  151.88   15.00
  -1 -10   2  419.36   41.60
   1 -10  -2  461.05   41.00
   1  10  -2  386.96   34.90
  -1  10   2  439.76   40.10
  -1  10   2  394.16   35.40
   1  10  -2  400.06   31.20
   0 -10  -2 1423.66  131.29
   0 -10   2 1269.67  129.39
   0 -10   2 1317.27  131.29
   0  10  -2 1405.16  112.99
   0  10   2 1454.35  113.49
   0  10  -2 1348.37  100.39
   0  10   2 1330.27  128.79
   1 -10   2   97.59   10.40
  -1 -10  -2   89.29   10.90
   1 -10   2   79.19   11.50
  -1  10  -2   99.59    8.00
   1  10   2  102.69    9.00
   1  10   2   93.29   10.10
   2 -10   2  898.61   87.19
  -2 -10  -2  907.81   87.69
  -2  10  -2  893.31   66.89
   2  10   2  893.81   75.29
  -3 -10  -2    7.80    5.40
  -3 -10  -2    3.80    4.60
   3 -10   2   15.80    5.40
   3 -10   2   15.10    5.90
   3  10   2    5.20    3.80
   3  10   2    6.70    2.90
  -3  10  -2   11.40    2.90
  -3  10  -2   10.50    3.10
   4 -10   2  112.59   15.10
  -4 -10  -2  161.58   14.50
   4 -10   2  148.49   11.90
  -4  10  -2   92.39   10.30
   4  10   2  106.89   11.90
   4  10   2  110.39   12.50
  -4  10  -2  123.29   10.20
   5 -10   2   53.19    7.20
  -5 -10  -2   41.40    9.90
  -5 -10  -2   51.09    6.50
  -5 -10  -2   43.70    6.50
  -5  10  -2   30.20    4.70
   5  10   2   36.40    6.60
  -5  10  -2   46.40    5.60
  -5  10  -2   52.39    6.60
   6 -10   2    9.40    6.90
  -6 -10  -2    5.00    4.30
  -6 -10  -2    3.70    8.00
   6 -10   2   10.70    5.00
   6  10   2   10.70    3.50
  -6  10  -2   10.30    4.30
   6  10   2    2.40    3.40
  -6  10  -2    7.10    3.10
  -7 -10  -2   28.90    4.70
   7 -10   2   26.20    5.60
  -8 -11   2    1.20    2.20
   8 -11  -2   -0.40    3.90
  -8 -11   2   -1.40    4.00
  -8  11   2    3.60    1.70
  -8  11   2    3.20    2.00
  -7 -11   2    8.80    3.40
  -7 -11   2   12.20    3.30
  -7 -11   2    0.30    6.10
  -7 -11   2   10.00    2.80
  -7 -11   2    6.50    7.30
  -7 -11   2    7.50    3.00
  -7  11   2    6.30    3.30
  -7  11   2    5.50    4.00
  -7  11   2    7.80    3.20
  -7  11   2    7.30    2.90
  -7  11   2    7.00    3.50
  -6 -11   2    4.40    3.20
  -6 -11   2    8.00    3.50
  -6 -11   2    7.40    3.80
  -6 -11   2    5.40    8.60
  -6 -11   2   14.80    7.20
  -6 -11   2   13.80    4.40
  -6  11   2   17.40    4.60
  -6  11   2   23.00    3.80
  -6  11   2   15.90    4.20
  -6  11   2   18.20    5.40
  -6  11   2   20.20    4.50
  -5 -11   2    1.70    3.00
  -5 -11   2   -1.40    9.10
   5 -11  -2  -22.50    8.70
  -5 -11   2   -1.10    3.20
  -5 -11   2   -4.30    7.30
  -5  11   2    5.60    3.70
  -5  11   2    4.20    4.20
  -5  11   2    4.30    3.50
   4 -11  -2  191.98   26.00
  -4 -11   2  187.68   22.00
  -4 -11   2  211.68   17.40
  -4 -11   2  218.48   15.60
  -4 -11   2  220.38   24.00
  -4 -11   2  218.88   16.70
  -4  11   2  229.78   15.90
  -4  11   2  201.28   19.60
  -4  11   2  207.48   15.80
  -4  11   2  201.58   20.00
   3 -11  -2   34.40   10.50
  -3 -11   2   44.80    5.10
  -3 -11   2   46.90    5.20
  -3 -11   2   43.80    7.90
  -3 -11   2   36.90    8.80
  -3 -11   2   40.50    4.40
  -3  11   2   35.80    5.30
  -3  11   2   33.90    4.80
  -3  11   2   38.00    5.30
  -3  11   2   39.80    4.10
   2 -11  -2  236.48   26.10
  -2 -11   2  208.98   22.70
   2  11  -2  214.98   16.20
  -2  11   2  188.58   18.60
   1 -11  -2  342.97   33.10
  -1 -11   2  321.37   33.80
   1  11  -2  321.37   25.10
   1  11  -2  330.67   28.10
  -1  11   2  346.27   28.70
   0 -11   2  420.66   44.00
   0 -11   2  416.06   43.70
   0 -11  -2  456.05   44.00
   0  11  -2  464.55   33.40
   0  11   2  467.45   37.80
   0  11   2  440.86   42.80
   1 -11   2  479.45   44.20
   1 -11   2  418.26   44.90
  -1 -11  -2  480.65   44.90
   1  11   2  445.26   38.10
   1  11   2  427.36   43.30
  -1  11  -2  447.06   33.90
   2 -11   2   53.99    7.50
  -2 -11  -2   50.19    7.00
  -2 -11  -2   58.79    8.10
   2 -11   2   54.59    8.90
   2  11   2   57.59    6.00
   2  11   2   56.79    6.50
  -2  11  -2   41.80    5.00
  -2  11  -2   51.29    5.30
  -3 -11  -2  160.88   15.20
   3 -11   2  155.38   13.60
   3 -11   2  149.79   18.10
  -3  11  -2  158.98   12.00
   3  11   2  139.39   13.90
  -3  11  -2  143.79   12.50
   3  11   2  133.19   14.60
   4 -11   2   42.50    7.20
   4 -11   2   27.00    8.20
  -4 -11  -2   48.00    8.30
   4  11   2   42.00    6.10
   4  11   2   38.10    6.40
  -4  11  -2   36.90    5.10
  -4  11  -2   43.70    5.20
   5 -11   2  159.18   13.00
  -5 -11  -2  121.49   12.10
  -5 -11  -2  120.79   16.20
   5  11   2  128.59   14.10
  -5  11  -2  142.59   10.40
  -5  11  -2  133.69   11.50
  -5  11  -2  138.49   11.50
   6 -11   2   22.90    5.40
   6 -11   2   13.10    7.10
  -6 -11  -2   22.80    8.40
  -6 -11  -2   20.30    4.80
   6  11   2   25.60    3.80
  -6  11  -2   25.00    3.80
  -6  11  -2   20.80    4.50
   6  11   2   16.50    4.30
  -7 -11  -2   11.60    3.80
   7 -11   2    5.40    4.80
  -7 -12   2    0.20    5.70
  -7 -12   2   12.20    7.60
  -7 -12   2    6.80    3.30
  -7 -12   2    4.80    3.00
  -7 -12   2    2.80    2.90
  -7  12   2    4.10    3.70
  -7  12   2    9.80    3.10
  -7  12   2    6.10    2.60
  -7  12   2    2.80    2.90
  -7  12   2    5.70    3.20
  -6 -12   2   10.80    6.90
  -6 -12   2    2.60    3.60
  -6 -12   2    1.80    2.80
  -6 -12   2    3.00    4.10
  -6 -12   2    3.80    3.20
  -6 -12   2   -3.00    8.20
  -6  12   2    0.70    3.50
  -6  12   2    7.10    3.70
  -6  12   2    9.90    4.00
  -6  12   2    7.60    4.80
  -6  12   2    2.00    3.00
  -5 -12   2  251.67   19.70
  -5 -12   2  244.38   26.40
  -5 -12   2  269.57   18.70
   5 -12  -2  229.38   22.40
  -5 -12   2  235.28   17.20
  -5 -12   2  253.67   18.70
  -5 -12   2  254.87   22.10
  -5  12   2  271.57   24.00
  -5  12   2  245.38   17.60
  -5  12   2  237.18   19.10
  -5  12   2  257.77   18.80
  -5  12   2  244.38   17.50
  -4 -12   2  254.47   30.40
  -4 -12   2  256.67   22.30
  -4 -12   2  275.57   20.00
  -4 -12   2  270.57   27.80
  -4 -12   2  297.17   21.50
   4 -12  -2  238.48   32.40
  -4  12   2  294.07   20.40
  -4  12   2  263.27   25.10
  -4  12   2  298.47   20.60
  -4  12   2  297.17   25.90
  -3 -12   2   79.39   11.40
  -3 -12   2   53.99   11.00
  -3 -12   2   68.29    6.70
   3 -12  -2   57.19   13.70
  -3 -12   2   78.19    7.60
  -3  12   2   70.39    8.20
  -3  12   2   80.99    6.50
   3  12  -2   84.59    7.10
  -3  12   2   75.39    7.10
  -3  12   2   89.39    8.60
  -2 -12   2  166.98   18.90
   2 -12  -2  175.58   22.20
  -2  12   2  156.88   15.00
   2  12  -2  161.08   12.90
  -1 -12   2  215.18   23.90
   1 -12  -2  238.88   23.20
  -1  12   2  223.98   19.80
   1  12  -2  222.68   17.30
   1  12  -2  223.28   19.30
   0 -12  -2  176.48   16.40
   0 -12   2  147.29   16.80
   0 -12   2  164.18   16.40
   0  12   2  135.59   15.00
   0  12  -2  133.09   11.70
   0  12   2  153.88   13.50
   1 -12   2  358.36   38.70
  -1 -12  -2  366.36   38.20
   1 -12   2  376.96   37.60
   1  12   2  386.36   32.40
  -1  12  -2  408.46   28.80
   1  12   2  372.46   36.70
   2 -12   2   11.20    6.00
   2 -12   2    2.90    6.30
  -2 -12  -2    1.50    4.60
  -2 -12  -2    2.10    4.10
  -2  12  -2    9.20    2.40
  -2  12  -2   11.90    2.70
   2  12   2    4.50    3.10
   2  12   2   10.00    2.80
   3 -12   2  114.69   16.50
  -3 -12  -2  121.69   13.60
   3 -12   2  120.49   12.60
  -3  12  -2  148.39   10.80
  -3  12  -2  133.69   11.20
   3  12   2  124.09   13.10
   3  12   2  129.39   12.60
   4 -12   2  480.45   34.10
  -4 -12  -2  419.86   39.90
   4  12   2  401.16   40.10
  -4  12  -2  475.95   32.90
  -5 -12  -2   19.70    5.20
  -5 -12  -2   16.10    8.20
   5 -12   2   27.40    6.40
   5  12   2   20.80    4.30
   5  12   2   16.20    4.70
  -5  12  -2   19.20    3.60
  -5  12  -2   20.50    5.10
  -5  12  -2   22.20    3.90
   6 -12   2   69.89    7.70
   6 -12   2   73.29    9.30
  -6 -12  -2   62.09    7.00
  -6 -12  -2   53.39   10.60
  -6  12  -2   61.29    6.20
  -6  12  -2   50.19    5.80
   6  12   2   65.99    5.40
   6  12   2   56.59    7.20
  -7 -12  -2    9.40    3.50
   7 -12   2    3.00    4.50
  -7 -13   2   17.60    3.40
  -7 -13   2   23.40    6.20
  -7 -13   2   20.50    7.70
  -7 -13   2   18.50    3.70
  -7 -13   2   10.40    3.50
   7  13  -2    7.30    3.40
  -7  13   2    8.50    2.90
  -7  13   2    5.70    2.90
  -7  13   2    6.20    3.50
  -7  13   2   10.50    2.60
  -7  13   2    5.40    3.10
  -6 -13   2    2.80    2.80
  -6 -13   2    4.90    6.70
  -6 -13   2   -6.20    8.00
   6 -13  -2   -1.90    7.50
  -6 -13   2   -0.90    3.90
  -6 -13   2    4.20    3.30
  -6 -13   2    9.30    3.80
  -6  13   2   -0.80    4.50
  -6  13   2   -0.20    3.70
  -6  13   2    4.30    3.30
  -6  13   2    0.10    2.80
  -6  13   2    1.70    3.50
   5 -13  -2   16.10   10.00
  -5 -13   2   19.20    4.10
  -5 -13   2   12.70    5.00
  -5 -13   2   14.20    4.50
  -5 -13   2   20.50   10.00
  -5 -13   2   23.70    4.00
  -5 -13   2   28.90    8.20
  -5  13   2   19.20    5.10
  -5  13   2   15.90    5.90
  -5  13   2   14.60    3.60
  -5  13   2   19.30    4.70
  -5  13   2   18.90    4.40
  -4 -13   2   12.90    4.00
  -4 -13   2    6.90    7.30
  -4 -13   2   10.30    3.30
  -4 -13   2   13.60    4.20
   4 -13  -2    8.00   10.40
  -4 -13   2   10.60    9.10
   4  13  -2   14.10    4.40
  -4  13   2   31.40    4.60
  -4  13   2   20.00    4.30
  -4  13   2   18.30    3.00
  -4  13   2   17.00    4.30
  -3 -13   2  144.59   19.20
   3 -13  -2  136.79   21.80
  -3 -13   2  157.68   17.70
  -3 -13   2  150.18   12.10
  -3 -13   2  160.08   13.20
   3  13  -2  172.48   13.10
  -3  13   2  189.28   15.50
  -3  13   2  146.59   12.30
  -3  13   2  138.99   14.90
  -3  13   2  168.88   12.20
  -2 -13   2  716.13   73.29
   2 -13  -2  790.92   75.89
  -2 -13   2  648.54   63.09
  -2  13   2  776.82   62.19
  -2  13   2  733.33   51.89
  -2  13   2  781.42   64.39
   2  13  -2  792.12   54.79
   2  13  -2  648.64   61.59
   1 -13  -2  227.78   22.90
  -1 -13   2  222.28   23.70
  -1  13   2  216.08   19.30
   1  13  -2  211.28   18.80
   1  13  -2  218.58   16.90
   0 -13   2  304.47   32.30
   0 -13   2  258.27   32.30
   0 -13  -2  296.67   32.20
   0  13  -2  334.27   24.20
   0  13   2  357.56   27.50
   0  13   2  338.87   31.00
   1 -13   2    4.10    5.60
   1 -13   2    5.10    3.10
  -1 -13  -2    7.70    3.90
   1  13   2    3.70    2.00
   1  13   2    4.10    2.00
  -1  13  -2    3.30    1.80
   2 -13   2   20.30    7.80
  -2 -13  -2   59.49   17.70
   2 -13   2   32.80    8.60
  -2 -13  -2   28.80    6.80
  -2 -13  -2   54.09    7.10
   2  13   2   45.40    5.00
  -2  13  -2   35.90    4.20
   2  13   2   39.30    5.30
  -2  13  -2   38.70    4.40
   3 -13   2   70.59   12.80
  -3 -13  -2   88.89   10.60
   3 -13   2   78.69   10.20
  -3  13  -2   75.29    7.70
   3  13   2   83.49    9.30
  -3  13  -2   88.09    7.50
   3  13   2   89.89    9.00
  -4 -13  -2  211.28   23.10
   4 -13   2  253.57   20.20
   4  13   2  236.98   22.50
   4  13   2  226.48   16.00
  -4  13  -2  244.78   16.70
  -4  13  -2  232.38   17.80
  -4  13  -2  237.68   18.20
  -5 -13  -2   67.39   11.50
   5 -13   2   95.99    9.60
  -5 -13  -2   75.89    8.30
   5  13   2   74.69    6.60
  -5  13  -2   70.19    7.60
  -5  13  -2   74.29    6.50
   5  13   2   75.29    8.90
  -5  13  -2   70.39    7.10
   6 -13   2  126.39   12.70
  -6 -13  -2  126.79   11.50
  -6 -13  -2  118.59   15.30
   6 -13   2  128.49   11.80
   6  13   2  145.79    9.20
  -6  13  -2  116.99   10.40
  -6  13  -2  120.69   10.10
   6  13   2  134.49   12.90
   7 -13   2   44.30    6.10
  -7 -13  -2   47.60    5.40
  -7 -14   2   44.10    6.80
  -7 -14   2   25.20    4.50
  -7 -14   2   33.30    8.70
  -7 -14   2   38.50    4.40
  -7 -14   2   34.50    4.60
  -7  14   2   25.70    4.10
  -7  14   2   34.80    3.50
   7  14  -2   33.40    4.20
  -7  14   2   37.40    3.70
  -7  14   2   31.80    4.70
  -7  14   2   29.30    4.00
  -6 -14   2  144.09   17.40
  -6 -14   2  145.69   14.10
  -6 -14   2  121.39   11.10
   6 -14  -2  122.69   14.30
  -6 -14   2  135.39   11.40
  -6 -14   2  111.79   11.70
  -6 -14   2  125.09   10.60
  -6  14   2  160.78   10.50
  -6  14   2  151.88   10.50
  -6  14   2  147.49   11.50
  -6  14   2  140.59   11.50
  -6  14   2  157.98   14.30
  -5 -14   2   26.90   10.80
  -5 -14   2   35.00    4.70
   5 -14  -2   20.70   10.70
  -5 -14   2   35.00    8.60
  -5 -14   2   40.00    5.20
  -5 -14   2   29.40    5.60
  -5 -14   2   36.00    5.10
  -5  14   2   33.50    5.50
  -5  14   2   31.70    5.20
  -5  14   2   36.20    4.30
  -5  14   2   29.90    6.10
  -5  14   2   32.10    5.70
   4 -14  -2    9.10   11.50
  -4 -14   2   15.70    8.70
  -4 -14   2   27.60    4.70
  -4 -14   2   22.30    3.90
  -4 -14   2   14.20    9.60
  -4  14   2   27.90    3.40
  -4  14   2   30.80    4.70
   4  14  -2   28.40    4.60
  -4  14   2   24.00    5.00
   4  14  -2   18.20    4.70
  -4  14   2   27.50    4.80
   3 -14  -2  474.85   59.29
  -3 -14   2  513.75   38.70
  -3 -14   2  552.24   50.19
  -3 -14   2  508.05   57.59
  -3 -14   2  610.94   41.50
   3  14  -2  604.04   42.40
  -3  14   2  523.95   38.80
  -3  14   2  527.05   48.10
  -3  14   2  596.44   40.10
  -3  14   2  635.44   49.80
  -2 -14   2  433.06   42.10
  -2 -14   2  447.06   48.90
  -2 -14   2  476.95   35.60
  -2 -14   2  523.45   47.80
   2 -14  -2  545.25   52.59
  -2  14   2  500.85   40.80
   2  14  -2  514.85   35.90
  -2  14   2  471.55   33.90
  -2  14   2  402.16   32.70
   2  14  -2  510.55   40.50
  -2  14   2  495.95   42.00
   2  14  -2  415.16   32.50
  -1 -14   2  203.98   22.60
   1 -14  -2  179.78   21.60
   1  14  -2  221.18   16.00
  -1  14   2  191.18   18.10
   1  14  -2  215.98   17.70
   0 -14   2  203.18   24.90
   0 -14   2  244.18   24.70
   0 -14  -2  214.58   24.40
   0  14   2  238.58   20.40
   0  14  -2  250.47   18.00
   1 -14   2   95.89   15.50
   1 -14   2  136.09   15.50
  -1 -14  -2   98.79   14.20
  -1 -14  -2  178.18   21.40
  -1  14  -2  122.39    9.70
   1  14   2  132.29   12.90
   1  14   2  126.19   11.90
   1  14   2  122.49   11.40
  -1  14  -2  127.39   10.20
  -2 -14  -2  554.04   45.80
   2 -14   2  501.75   53.89
   2 -14   2  501.15   39.80
  -2  14  -2  529.75   39.70
   2  14   2  550.74   44.90
  -2  14  -2  497.85   38.00
   2  14   2  534.45   46.60
   3 -14   2   34.70    8.00
   3 -14   2   20.70    8.70
  -3 -14  -2   20.30    6.30
  -3 -14  -2    8.90    6.80
  -3  14  -2   18.60    3.30
  -3  14  -2   12.60    3.50
   3  14   2   11.70    4.00
   3  14   2   12.40    3.70
   4 -14   2  130.99   13.60
  -4 -14  -2  131.59   27.10
  -4 -14  -2  122.49   15.30
  -4  14  -2  126.29   10.90
  -4  14  -2  121.19   11.10
   4  14   2  153.38   14.00
   4  14   2  128.09    9.90
  -4  14  -2  134.59   10.10
  -5 -14  -2    9.20    5.00
  -5 -14  -2    0.60    7.10
   5 -14   2   -1.40    5.70
  -5  14  -2    2.50    4.20
  -5  14  -2    0.40    2.70
   5  14   2    6.50    3.50
   5  14   2    4.30    3.60
  -5  14  -2   -2.40    2.70
  -6 -14  -2   35.30    5.90
   6 -14   2   41.10    6.40
  -6 -14  -2   25.80    8.40
   6 -14   2   50.59    8.50
   6  14   2   38.80    4.10
  -6  14  -2   41.70    4.40
  -6  14  -2   43.00    4.80
   6  14   2   41.50    5.50
  -7 -15   2    7.00    7.10
  -7 -15   2    1.60    4.90
   7  15  -2    0.10    2.60
  -7  15   2   -0.80    2.40
  -7  15   2    0.80    2.20
   7  15  -2   -4.00    2.70
  -7  15   2   -1.00    2.40
  -7  15   2   -0.90    2.70
  -7  15   2   -1.90    1.90
  -6 -15   2   19.00    4.30
  -6 -15   2   10.80    4.10
  -6 -15   2   24.00    7.00
  -6 -15   2   15.00    4.40
  -6 -15   2   13.10    8.20
   6 -15  -2   13.80    8.00
  -6  15   2   18.50    3.10
  -6  15   2   19.10    3.90
   6  15  -2   10.60    4.20
  -6  15   2   17.30    3.80
  -6  15   2   18.20    3.90
  -6  15   2   14.20    4.30
  -5 -15   2   63.39    7.00
   5 -15  -2   43.20   12.10
  -5 -15   2   65.99    6.70
  -5 -15   2   62.29    9.90
  -5 -15   2   62.09    6.90
  -5 -15   2   77.59   12.80
  -5  15   2   58.79    7.30
  -5  15   2   52.89    6.40
  -5  15   2   55.19    5.40
  -5  15   2   56.69    7.40
  -5  15   2   54.79    6.40
  -4 -15   2  325.77   26.70
  -4 -15   2  370.66   28.60
  -4 -15   2  400.16   36.50
   4  15  -2  376.26   29.40
  -4  15   2  423.06   34.40
  -4  15   2  364.66   27.00
  -4  15   2  386.06   27.40
  -3 -15   2   80.49   13.60
  -3 -15   2  111.49   13.50
  -3 -15   2  105.79    9.20
   3 -15  -2   87.39   17.80
   3  15  -2   88.09    8.10
  -3  15   2   97.89    7.50
  -3  15   2  102.59    9.50
   3  15  -2   72.99    9.10
  -3  15   2   82.99    9.40
   3  15  -2   68.49    7.50
  -3  15   2   94.89    8.00
  -2 -15   2  553.64   42.30
  -2 -15   2  605.54   56.79
  -2 -15   2  505.75   57.99
  -2 -15   2  524.75   49.99
   2 -15  -2  600.34   61.19
   2  15  -2  540.35   38.80
   2  15  -2  616.64   42.80
  -2  15   2  506.85   39.00
  -2  15   2  593.64   50.09
  -2  15   2  599.34   48.60
  -2  15   2  582.34   40.50
   2  15  -2  589.44   48.20
   1 -15  -2  104.69   15.40
   1 -15  -2   95.19   19.70
  -1 -15   2   64.39   10.20
  -1 -15   2   68.69   13.50
  -1  15   2   63.49    5.90
  -1  15   2   65.69    5.70
   1  15  -2   61.69    5.50
  -1  15   2   65.89    7.00
   1  15  -2   64.19    6.00
  -1  15   2   70.29    7.00
   0 -15   2  242.98   24.00
   0 -15   2  220.58   22.40
   0 -15  -2  293.87   27.60
   0 -15  -2  161.58   21.70
   0  15   2  199.28   18.10
   0  15  -2  221.78   16.00
   0  15   2  192.38   18.60
   0  15  -2  195.78   14.40
   1 -15   2  109.59   17.20
   1 -15   2  167.88   17.30
   1 -15   2  121.59   14.50
  -1 -15  -2  151.28   22.60
   1  15   2  133.89   12.40
   1  15   2  132.99   12.80
  -1  15  -2  142.19   11.00
  -1  15  -2  128.79   10.40
  -1  15  -2  132.19    9.90
  -2 -15  -2  148.29   14.80
  -2 -15  -2  106.29   22.70
   2 -15   2  131.29   14.60
   2 -15   2  123.09   18.60
   2  15   2  160.78   13.90
  -2  15  -2  142.69   11.70
  -2  15  -2  139.19   11.10
   2  15   2  133.49   13.10
  -3 -15  -2  254.07   27.30
   3 -15   2  255.77   32.90
   3 -15   2  301.07   24.80
   3  15   2  335.87   27.30
  -3  15  -2  312.57   22.00
  -3  15  -2  285.27   23.00
   3  15   2  284.57   26.00
   4 -15   2  150.98   14.40
  -4 -15  -2  122.29   26.20
  -4 -15  -2  125.89   15.90
   4  15   2  137.09   10.00
  -4  15  -2  133.49   10.40
   4  15   2  151.48   14.20
  -4  15  -2  128.59   11.10
  -4  15  -2  136.69   11.30
   5 -15   2  127.99   13.40
  -5 -15  -2  116.69   16.00
   5  15   2  155.38   14.40
  -5  15  -2  142.79   11.40
   5  15   2  142.79   10.10
  -5  15  -2  137.09   11.40
  -5  15  -2  151.48   10.60
  -6 -15  -2  223.28   23.40
   6 -15   2  242.98   19.30
  -6 -15  -2  222.98   19.20
   6 -15   2  225.88   19.10
  -6  15  -2  257.07   17.20
  -6  15  -2  240.48   18.00
   6  15   2  246.68   15.60
  -7 -16   2   -1.50    4.50
  -7  16   2    2.30    2.00
   7  16  -2   -0.60    2.50
  -7  16   2   -0.90    1.70
  -7  16   2   -0.30    2.30
  -6 -16   2   13.60    6.60
  -6 -16   2    9.80    4.30
  -6 -16   2    6.40    4.00
  -6 -16   2    4.50    3.80
   6 -16  -2    4.50    7.80
  -6 -16   2   10.40    7.70
  -6  16   2    0.20    2.80
  -6  16   2    5.10    2.50
  -6  16   2    3.60    3.20
  -6  16   2    7.40    3.70
  -6  16   2    3.90    3.10
   6  16  -2    7.90    3.70
   5 -16  -2  118.79   16.70
  -5 -16   2  138.19   17.50
  -5 -16   2  123.59   19.80
  -5 -16   2  132.09   11.90
  -5 -16   2  133.19   11.10
  -5 -16   2  139.09   14.60
  -5 -16   2  129.09   12.20
  -5  16   2  131.39   11.50
  -5  16   2  163.58   11.00
  -5  16   2  166.88   14.50
   5  16  -2  134.49   11.70
  -5  16   2  144.19   11.80
  -5  16   2  147.69   10.50
  -4 -16   2  727.63   53.79
  -4 -16   2  716.43   65.29
  -4  16   2  760.12   48.60
  -4  16   2  839.22   65.19
  -4  16   2  694.13   50.59
  -4  16   2  748.63   52.29
   4  16  -2  630.74   50.29
  -4  16   2  762.82   46.90
  -3 -16   2    4.20    7.70
  -3 -16   2   10.00    5.00
  -3 -16   2    3.40    8.40
   3 -16  -2   16.00   12.20
  -3  16   2    9.50    3.50
  -3  16   2    5.40    3.20
   3  16  -2   12.40    3.80
  -3  16   2   11.10    2.50
  -3  16   2   12.60    3.40
   3  16  -2    6.50    3.40
   3  16  -2   10.10    3.10
  -2 -16   2   91.39   15.60
  -2 -16   2   66.89   11.80
  -2 -16   2   76.69    9.40
   2 -16  -2   56.49   21.90
  -2 -16   2   75.69   13.10
   2 -16  -2  105.09   18.10
  -2  16   2   94.59    9.00
   2  16  -2   95.39    7.70
   2  16  -2   84.69    8.60
  -2  16   2   74.39    8.60
  -2  16   2   84.79    7.40
  -2  16   2   88.99    7.20
   2  16  -2   89.09    7.10
  -1 -16   2   25.20    7.50
   1 -16  -2   38.80   12.00
  -1 -16   2   30.80    6.90
  -1 -16   2   14.60   11.80
   1 -16  -2   14.80    6.70
   1 -16  -2    9.90   17.80
   1  16  -2   44.60    4.20
  -1  16   2   39.60    4.10
  -1  16   2   37.00    3.90
  -1  16   2   36.60    4.60
  -1  16   2   40.30    4.70
   1  16  -2   39.40    3.70
   0 -16  -2  122.19   15.00
   0 -16   2   51.79   12.70
   0 -16   2   71.69    9.70
   0 -16   2   34.30    7.40
   0 -16  -2   70.09   19.00
   0  16  -2   62.09    5.80
   0  16   2   63.89    6.80
   0  16   2   68.79    5.60
   0  16  -2   59.39    5.20
   0  16   2   69.59    6.70
   0  16   2   61.19    5.60
   1 -16   2  375.06   32.50
   1 -16   2  329.17   42.90
  -1 -16  -2  302.67   44.10
   1 -16   2  499.35   42.20
  -1  16  -2  449.36   31.30
   1  16   2  428.26   36.70
  -1  16  -2  415.76   28.20
   1  16   2  384.16   35.20
  -1  16  -2  448.26   29.90
   2 -16   2  100.99   12.70
  -2 -16  -2   76.59   11.20
   2 -16   2   67.69   14.50
  -2 -16  -2   40.80   19.70
  -2  16  -2   93.39    8.20
  -2  16  -2   96.89    7.80
  -2  16  -2   92.69    7.50
   2  16   2   90.69    9.20
   2  16   2  105.29    9.80
  -3 -16  -2  153.48   18.50
   3 -16   2  178.78   17.60
   3  16   2  191.98   17.50
  -3  16  -2  183.88   14.10
   4 -16   2  140.39   15.10
  -4 -16  -2  130.19   25.60
  -4 -16  -2  116.29   16.50
   4  16   2  181.18   15.40
  -4  16  -2  156.58   12.10
  -4  16  -2  159.88   12.10
   4  16   2  134.19   10.60
  -5 -16  -2   67.39   11.60
   5 -16   2   82.89   10.20
   5  16   2   94.09    6.90
  -5  16  -2   78.59    7.50
   5  16   2   97.49    9.70
  -5  16  -2   91.59    7.80
  -6 -16  -2   49.00    9.70
   6 -16   2   72.49    8.30
   6 -16   2   63.29    9.60
   6  16   2   77.59    5.60
   6  16   2   68.39    7.80
  -6  16  -2   81.99    6.30
  -6  16  -2   78.29    6.40
  -7 -17   2   13.50    4.70
  -7  17   2    7.60    2.30
   7  17  -2    5.90    2.40
  -7  17   2    6.10    1.70
  -7  17   2    6.60    1.90
  -6 -17   2   11.70    4.60
  -6 -17   2   14.70    7.50
  -6 -17   2   19.70    6.50
   6 -17  -2   13.20    8.00
  -6  17   2   11.80    3.30
  -6  17   2   11.90    3.20
   6  17  -2   13.50    4.00
  -6  17   2   14.30    2.70
   6  17  -2   15.20    3.60
  -6  17   2   15.40    3.50
  -6  17   2   15.10    3.60
   5 -17  -2    6.40   10.50
  -5 -17   2    0.50   13.70
  -5 -17   2   -0.20    7.40
  -5 -17   2   10.80    4.90
  -5 -17   2   18.80    8.90
  -5 -17   2    9.20    4.60
  -5 -17   2    3.30    4.50
  -5  17   2   11.90    3.60
  -5  17   2   10.20    4.00
   5  17  -2   15.10    4.30
  -5  17   2   11.40    4.60
  -5  17   2   12.70    3.00
  -5  17   2   14.90    3.80
  -4 -17   2   72.79    8.30
  -4 -17   2   72.09   11.50
  -4 -17   2   75.89   18.60
  -4 -17   2   63.59   12.70
  -4 -17   2   69.69    8.30
  -4  17   2   83.19    6.50
  -4  17   2   80.69    8.10
   4  17  -2   80.29    7.40
  -4  17   2   75.29    7.40
  -4  17   2   85.59    8.70
  -4  17   2   69.29    7.60
  -4  17   2   81.09    7.00
  -4  17   2   68.39    6.60
  -3 -17   2    5.80    8.60
   3 -17  -2   18.40   14.10
  -3 -17   2   -0.50    5.10
  -3 -17   2    1.50    8.10
  -3  17   2   11.30    2.60
   3  17  -2    8.60    3.80
  -3  17   2   10.10    3.40
  -3  17   2    4.60    3.30
   3  17  -2   13.00    3.60
  -3  17   2    6.80    3.20
   2 -17  -2  159.48   24.10
  -2 -17   2  152.28   17.40
  -2 -17   2  159.58   14.30
  -2 -17   2  121.89   19.40
   2 -17  -2   90.59   25.60
  -2 -17   2  171.58   21.80
   2  17  -2  170.48   12.90
  -2  17   2  167.28   14.80
   2  17  -2  152.38   11.50
  -2  17   2  161.98   12.00
  -2  17   2  153.78   11.80
  -2  17   2  146.19   14.50
  -1 -17   2  221.38   27.60
   1 -17  -2  282.97   31.60
  -1 -17   2  255.67   29.20
  -1 -17   2  202.48   20.20
  -1  17   2  266.77   17.80
  -1  17   2  249.58   22.60
  -1  17   2  233.78   21.90
   1  17  -2  277.47   19.50
  -1  17   2  246.58   18.30
   1  17  -2  253.77   17.50
   0 -17   2  117.19   17.90
   0 -17  -2  157.88   19.40
   0 -17   2  103.09   14.80
   0 -17  -2   78.19   21.30
   0  17  -2  133.39   10.10
   0  17  -2  123.39    9.60
   0  17   2  129.89    9.30
   0  17   2  123.69   11.80
   0  17   2  113.59   11.40
   0  17  -2  118.49    9.00
   1 -17   2   79.29   13.20
  -1 -17  -2   68.89   18.50
   1 -17   2   43.30   12.50
   1  17   2   72.69    7.50
  -1  17  -2   66.89    6.20
  -1  17  -2   75.89    6.00
  -1  17  -2   66.19    6.50
   1  17   2   86.29    8.00
  -2 -17  -2   27.90   18.60
   2 -17   2   26.50   11.30
  -2 -17  -2   35.70    8.20
  -2 -17  -2   13.70    7.10
   2 -17   2   42.60   10.80
   2  17   2   33.30    4.70
   2  17   2   41.20    5.20
  -2  17  -2   33.70    4.00
  -2  17  -2   34.80    4.10
  -2  17  -2   36.50    4.20
  -3 -17  -2  208.88   30.50
  -3 -17  -2  171.68   22.90
   3 -17   2  221.08   21.60
  -3  17  -2  247.98   17.40
  -3  17  -2  260.47   18.10
   3  17   2  278.17   22.50
   3  17   2  223.38   15.80
   4 -17   2  127.89   14.20
  -4 -17  -2  133.09   15.60
   4 -17   2  146.49   16.50
  -4 -17  -2  109.89   23.20
   4  17   2  128.49    9.50
   4  17   2  141.49   13.40
  -4  17  -2  130.69   10.60
  -4  17  -2  117.59   10.50
  -5 -17  -2  192.68   23.20
   5 -17   2  214.58   20.20
   5 -17   2  231.78   20.20
  -5  17  -2  226.48   18.00
   5  17   2  259.77   15.90
  -5  17  -2  258.17   17.50
   5  17   2  257.97   22.50
   6 -17   2   12.70    7.10
  -6 -17  -2    9.50    6.00
  -6  17  -2    6.80    2.50
   6  17   2    6.50    2.20
  -7 -18   2   16.90    4.70
  -7  18   2   17.30    2.10
  -7  18   2   15.50    2.00
  -7  18   2   15.50    2.40
   7  18  -2   14.80    2.40
  -6 -18   2  292.07   27.60
   6  18  -2  373.46   22.50
  -6  18   2  328.07   24.30
  -6  18   2  361.56   23.30
  -6  18   2  343.57   24.20
  -6  18   2  360.16   22.40
  -5 -18   2   32.20    7.90
  -5 -18   2   16.20    8.60
  -5 -18   2   16.40    5.40
   5 -18  -2   12.00   11.40
  -5 -18   2    5.70   13.70
  -5  18   2   18.50    4.50
  -5  18   2   15.70    3.80
  -5  18   2   22.00    4.10
   5  18  -2   16.80    4.50
  -5  18   2   16.30    4.10
   5  18  -2   18.90    4.20
  -5  18   2   23.80    3.40
  -4 -18   2   28.90    6.60
  -4 -18   2   30.60   10.00
  -4 -18   2   27.70    9.90
  -4 -18   2   36.10   16.60
   4  18  -2   35.90    5.20
  -4  18   2   36.70    5.10
  -4  18   2   43.50    4.40
   4  18  -2   46.60    5.50
  -4  18   2   38.70    5.60
  -4  18   2   32.80    5.30
  -4  18   2   47.50    4.50
  -4  18   2   43.90    5.10
  -3 -18   2  287.67   30.80
  -3 -18   2  337.07   35.90
  -3  18   2  341.77   29.20
  -3  18   2  312.37   22.90
   3  18  -2  321.87   22.70
  -3  18   2  316.07   23.40
   2 -18  -2   41.50   14.70
  -2 -18   2    2.20    7.80
  -2 -18   2   16.20   13.20
   2 -18  -2   32.30   20.20
  -2 -18   2   20.20    8.90
  -2  18   2   27.00    3.80
  -2  18   2   26.20    4.30
  -2  18   2   25.50    4.30
   2  18  -2   24.90    3.60
  -2  18   2   38.30    3.70
  -1 -18   2  284.47   26.40
   1 -18  -2  385.16   40.20
  -1 -18   2  385.56   37.80
  -1 -18   2  272.07   35.90
   1  18  -2  336.97   23.40
  -1  18   2  328.57   29.30
  -1  18   2  353.86   23.60
   1  18  -2  361.16   25.90
  -1  18   2  341.27   24.50
  -1  18   2  342.77   30.20
   0 -18   2    3.50   11.30
   0 -18   2   -8.20    5.50
   0 -18  -2    0.30    5.50
   0 -18  -2   19.90   16.80
   0  18   2    0.30    2.10
   0  18  -2    1.00    2.00
   0  18  -2    1.30    2.50
   0  18  -2    2.70    2.10
   0  18   2    4.20    2.70
   0  18   2   -1.20    2.20
   1 -18   2   36.00   11.70
  -1 -18  -2    9.80    6.60
  -1 -18  -2   11.50   17.30
   1  18   2   34.80    4.60
   1  18   2   33.70    4.30
  -1  18  -2   25.90    3.40
   1  18   2   32.30    3.60
  -1  18  -2   26.20    3.80
  -1  18  -2   38.10    3.90
   2 -18   2  732.73   54.49
  -2 -18  -2  594.64   61.79
   2 -18   2  583.14   72.79
  -2  18  -2  735.33   48.80
  -2  18  -2  715.13   53.69
   2  18   2  801.62   63.29
  -2  18  -2  792.22   51.59
  -3 -18  -2  117.39   24.20
   3 -18   2  122.79   15.50
   3 -18   2  141.79   18.70
  -3 -18  -2   91.69   15.00
  -3  18  -2  145.09   11.00
  -3  18  -2  142.89   10.80
   3  18   2  130.79    9.80
   3  18   2  148.59   13.60
  -4 -18  -2   27.90    8.10
   4 -18   2   27.90    9.00
   4 -18   2   21.50   11.30
  -4 -18  -2   43.00   18.00
   4  18   2   30.90    3.90
   4  18   2   24.20    4.80
  -4  18  -2   32.90    4.60
  -4  18  -2   26.40    3.80
  -5 -18  -2   32.30   13.90
   5 -18   2   34.10    7.40
   5 -18   2   38.30   10.30
  -5 -18  -2   24.70    7.30
  -5  18  -2   24.30    3.60
  -5  18  -2   29.10    4.20
   5  18   2   32.70    3.60
   5  18   2   37.40    5.00
   6 -18   2    3.80    6.80
   6  18   2    6.30    1.90
  -6  18  -2    4.60    2.10
  -7  19   2   16.50    1.90
  -6 -19   2   69.69    9.40
   6 -19  -2   57.69   10.40
  -6 -19   2   82.19   11.20
  -6  19   2   89.19    6.40
   6  19  -2   90.29    6.70
   6  19  -2   84.19    6.90
  -6  19   2   84.99    6.90
  -6  19   2   79.39    8.60
  -5 -19   2   17.30    5.50
   5 -19  -2   17.60   11.30
  -5 -19   2   31.40    8.80
  -5 -19   2   23.20   13.40
  -5 -19   2   20.80    8.00
   5  19  -2   31.00    4.20
  -5  19   2   27.90    3.40
  -5  19   2   25.00    4.00
  -5  19   2   19.40    4.30
   5  19  -2   23.80    4.50
  -5  19   2   19.50    4.10
  -5  19   2   17.30    3.70
  -4 -19   2    5.80   15.00
  -4 -19   2   10.90    8.70
  -4 -19   2   11.20    5.70
  -4  19   2   25.00    4.10
  -4  19   2   14.10    3.80
   4  19  -2   24.60    4.00
  -4  19   2   14.90    3.30
  -4  19   2   14.50    2.90
   4  19  -2   10.10    4.20
  -4  19   2   14.90    3.80
  -4  19   2   11.00    4.00
  -3 -19   2  108.19   19.70
  -3 -19   2   77.89   12.50
  -3 -19   2   71.99   16.70
   3  19  -2   84.69    6.80
  -3  19   2   68.29    7.50
  -3  19   2   75.49    6.90
  -3  19   2   74.89    6.60
  -3  19   2   67.99    8.10
  -3  19   2   75.39    6.60
  -3  19   2   70.39    6.30
  -2 -19   2  116.09   20.40
  -2 -19   2  154.68   23.40
  -2 -19   2  143.09   18.10
   2 -19  -2  152.48   25.50
   2 -19  -2   91.19   26.20
   2  19  -2  182.88   12.20
  -2  19   2  144.19   15.10
  -2  19   2  180.68   12.50
  -2  19   2  177.78   15.60
  -2  19   2  182.08   12.70
   1 -19  -2   60.49   22.80
   1 -19  -2  117.99   20.90
  -1 -19   2  117.09   19.80
  -1 -19   2   90.99   16.40
   1  19  -2  122.79    9.40
  -1  19   2  132.69    9.90
  -1  19   2  143.29    9.70
  -1  19   2  124.99   11.90
  -1  19   2  128.09   12.20
   0 -19   2   40.70   14.10
   0 -19  -2   18.10    8.20
   0 -19   2   35.50    9.30
   0 -19  -2   25.20   18.40
   0  19  -2   53.89    4.40
   0  19   2   45.30    5.60
   0  19   2   56.59    4.60
   0  19   2   40.90    5.30
  -1 -19  -2   57.79   19.90
   1 -19   2   68.39   14.90
   1  19   2   84.89    6.60
   1  19   2   83.29    8.50
   1  19   2   69.69    8.10
  -1  19  -2   79.99    6.50
  -1  19  -2   80.29    6.90
   2 -19   2  117.29   15.90
  -2 -19  -2   88.59   23.20
   2  19   2  134.89   12.80
  -2  19  -2  126.59    9.80
  -2  19  -2  129.59   10.30
   3 -19   2  604.14   48.10
   3 -19   2  667.03   52.59
  -3 -19  -2  491.05   56.29
  -3  19  -2  600.74   42.80
  -3  19  -2  672.23   45.30
   3  19   2  680.43   55.59
   3  19   2  610.54   39.60
  -4 -19  -2   34.10   16.50
   4 -19   2   19.20    9.00
   4 -19   2   18.70   11.20
  -4 -19  -2   14.70    7.80
   4  19   2   33.10    4.00
   4  19   2   35.40    5.10
  -4  19  -2   31.20    4.40
  -4  19  -2   31.50    3.90
   5 -19   2   58.69    9.20
  -5 -19  -2   60.19   10.00
  -5 -19  -2   93.29   14.60
  -5  19  -2   73.69    6.40
  -5  19  -2   71.39    6.40
   5  19   2   80.39    8.10
   5  19   2   76.89    5.80
   6 -19   2   15.40    6.70
  -6  19  -2   11.10    2.20
   6  19   2   12.00    2.00
   6 -20  -2   19.80    7.80
  -6 -20   2   18.60    6.60
  -6 -20   2   14.70    6.20
   6  20  -2   20.50    3.20
  -6  20   2   24.90    3.40
  -6  20   2   30.70    3.00
  -6  20   2   29.90    4.30
  -6  20   2   26.50    3.00
   6  20  -2   27.30    3.50
  -6  20   2   26.50    3.40
  -5 -20   2   47.90    7.10
  -5 -20   2   50.69   13.80
   5 -20  -2   61.09   12.70
  -5 -20   2   45.00    8.90
  -5 -20   2   51.19    9.60
  -5  20   2   51.49    4.90
  -5  20   2   44.10    5.30
  -5  20   2   54.59    6.40
  -5  20   2   47.80    5.30
   5  20  -2   62.09    5.50
   5  20  -2   59.29    5.30
  -5  20   2   54.79    5.20
  -4 -20   2  117.29   12.20
   4 -20  -2  146.79   19.20
  -4 -20   2  119.79   16.30
  -4 -20   2  126.69   20.30
  -4  20   2  138.29   10.20
  -4  20   2  136.09   10.20
   4  20  -2  132.79   10.00
  -4  20   2  151.38   13.70
  -4  20   2  139.59   11.00
   4  20  -2  156.78   11.00
  -4  20   2  132.69   11.90
  -3 -20   2   46.90   17.40
  -3 -20   2   59.29   10.90
  -3 -20   2   61.39   15.50
  -3 -20   2   29.80    8.00
   3  20  -2   56.49    5.20
  -3  20   2   49.40    5.10
  -3  20   2   44.70    5.10
  -3  20   2   49.20    6.10
  -3  20   2   41.10    5.70
  -3  20   2   45.70    4.80
  -3  20   2   45.70    4.80
   2 -20  -2   13.40   20.00
  -2 -20   2   23.50    9.40
  -2 -20   2    9.80   14.40
   2  20  -2   23.00    3.40
  -2  20   2   17.50    3.10
  -2  20   2   22.00    3.50
  -2  20   2   18.80    3.90
  -1 -20   2   36.90   11.30
   1 -20  -2   48.20   16.20
  -1 -20   2   66.09   16.70
   1 -20  -2   61.99   20.00
  -1  20   2   57.49    5.60
   1  20  -2   62.39    5.40
  -1  20   2   55.79    6.80
  -1  20   2   66.29    7.00
  -1  20   2   68.69    5.60
   0 -20  -2   60.79   19.80
   0 -20   2   71.79   16.70
   0  20   2   63.29    7.50
   0  20   2   80.09    6.20
   0  20   2   74.39    7.90
   0  20  -2   70.39    6.00
  -1 -20  -2  122.39   28.00
   1 -20   2  222.68   26.20
   1  20   2  220.58   15.10
   1  20   2  212.28   19.60
  -1  20  -2  216.48   15.10
   2 -20   2   87.49   14.60
  -2 -20  -2   78.29   22.80
   2 -20   2   89.09   18.70
  -2 -20  -2  108.79   22.60
   2  20   2  111.89   10.70
  -2  20  -2   92.29    8.10
   2  20   2  102.19    7.80
  -2  20  -2  111.29    8.60
  -2  20  -2   97.19    8.40
  -3 -20  -2  102.09   15.20
   3 -20   2  148.29   16.10
  -3 -20  -2  124.29   22.40
   3 -20   2  132.69   18.50
  -3  20  -2  136.69   10.70
   3  20   2  132.79    9.50
   3  20   2  145.59   13.40
  -3  20  -2  128.49   10.40
   4 -20   2    4.40    8.30
  -4 -20  -2   -3.40    6.50
   4 -20   2   -1.30   10.40
  -4 -20  -2    6.40   14.30
  -4  20  -2    1.70    3.20
   4  20   2    4.90    2.80
  -4  20  -2    3.60    2.50
   4  20   2    5.30    3.20
  -5 -20  -2    8.80    6.00
  -5 -20  -2    1.90   10.70
   5 -20   2    8.20    6.10
   5  20   2   18.80    2.70
  -5  20  -2   15.60    2.90
  -5  20  -2   16.20    2.70
   5  20   2   14.10    3.50
  -6  20  -2   17.70    2.30
   6  20   2   21.90    2.20
  -6 -21   2   24.10    6.30
  -6 -21   2   21.10    6.60
  -6  21   2   28.20    3.00
  -6  21   2   26.70    3.30
  -6  21   2   33.30    3.00
  -6  21   2   26.10    3.20
   6  21  -2   30.90    3.30
   5 -21  -2   12.90   10.80
  -5 -21   2    1.60    5.30
  -5 -21   2   -3.10    5.80
  -5 -21   2    7.50   11.10
  -5  21   2    1.00    2.70
   5  21  -2    2.90    3.20
  -5  21   2   -5.70    2.70
  -5  21   2    3.60    2.40
   5  21  -2    5.20    2.70
  -5  21   2    1.30    2.50
  -5  21   2   -0.20    2.90
  -4 -21   2   15.30    8.10
  -4 -21   2    6.70   13.50
   4 -21  -2   36.00   14.00
  -4 -21   2   -0.50    6.00
  -4  21   2   10.70    3.40
  -4  21   2   16.20    3.90
  -4  21   2   15.70    3.20
  -4  21   2   20.10    4.10
   4  21  -2   24.30    3.90
   4  21  -2   23.20    3.60
  -4  21   2   19.40    3.80
  -3 -21   2   24.50    7.70
  -3 -21   2   27.60    9.30
  -3 -21   2   50.99   16.40
  -3 -21   2   35.80   14.30
  -3  21   2   40.60    4.20
  -3  21   2   35.90    5.20
  -3  21   2   37.80    4.20
  -3  21   2   38.30    4.50
  -3  21   2   36.20    4.40
   3  21  -2   28.70    4.20
  -3  21   2   31.40    4.90
  -2 -21   2  120.49   13.70
  -2 -21   2  148.99   21.80
  -2 -21   2  135.79   21.80
   2 -21  -2  106.09   25.10
  -2  21   2  132.49   13.10
   2  21  -2  154.68   10.40
  -2  21   2  117.39   11.60
  -2  21   2  133.69   10.60
  -2  21   2  139.89   10.40
  -2  21   2  130.69    9.70
  -1 -21   2   91.49   18.80
   1 -21  -2   65.19   21.50
   1  21  -2   96.09    7.50
  -1  21   2   87.49    9.60
  -1  21   2   96.59    7.60
  -1  21   2   93.69    7.80
   0 -21   2  409.76   43.50
   0  21  -2  392.06   27.50
   0  21   2  403.96   27.60
   0  21   2  395.06   35.60
  -1 -21  -2  150.68   28.20
  -1 -21  -2  158.58   28.40
   1 -21   2  221.28   25.90
   1 -21   2  203.28   25.70
   1  21   2  223.78   14.70
  -1  21  -2  201.18   14.60
  -1  21  -2  185.88   14.80
   1  21   2  211.08   19.00
   1  21   2  202.68   13.70
   2 -21   2    3.80   15.80
   2 -21   2   -3.50   11.20
  -2 -21  -2   26.30   17.30
  -2 -21  -2   -2.90   18.50
  -2  21  -2   16.60    3.80
   2  21   2   13.70    3.70
   2  21   2   14.90    3.40
  -2  21  -2   12.10    3.00
  -3 -21  -2   90.49   14.90
   3 -21   2  142.69   18.70
  -3 -21  -2  128.39   21.50
   3 -21   2  116.59   15.40
  -3  21  -2  124.29   10.20
   3  21   2  135.59   13.10
   3  21   2  135.49    9.40
  -3  21  -2  151.48   10.70
  -4 -21  -2   49.40    9.70
  -4 -21  -2   63.79   15.40
   4 -21   2   62.99   10.70
   4 -21   2   68.19   12.50
  -4  21  -2   70.89    6.10
   4  21   2   67.39    7.50
  -4  21  -2   65.29    6.00
   4  21   2   67.29    5.50
  -5 -21  -2   33.20    7.30
  -5 -21  -2   36.10   10.50
   5 -21   2   37.70    7.30
   5  21   2   38.60    3.60
   5  21   2   31.80    4.90
  -5  21  -2   44.20    3.90
  -6  22   2   58.29    4.90
   6  22  -2   72.89    4.70
  -6  22   2   54.59    4.60
  -6  22   2   54.49    4.40
  -5 -22   2    6.10    6.10
   5 -22  -2   13.30   10.30
  -5 -22   2    1.60   10.10
   5  22  -2    1.90    2.70
   5  22  -2    2.80    2.50
  -5  22   2   -4.50    2.50
  -5  22   2   -1.10    2.30
  -5  22   2    3.20    2.70
  -5  22   2    0.60    2.70
  -5  22   2    2.60    2.20
  -4 -22   2   31.20    8.50
  -4 -22   2   24.20   13.20
  -4 -22   2   31.00    7.10
   4 -22  -2   48.30   14.20
  -4  22   2   37.30    4.80
  -4  22   2   36.70    4.50
  -4  22   2   34.00    4.00
  -4  22   2   40.10    4.30
  -4  22   2   35.80    5.20
   4  22  -2   38.90    4.30
   4  22  -2   35.00    4.20
  -3 -22   2  197.58   24.30
  -3 -22   2  166.68   19.20
  -3 -22   2  153.28   15.30
  -3 -22   2  196.48   23.10
  -3  22   2  168.58   13.50
  -3  22   2  188.58   13.40
   3  22  -2  189.88   13.20
  -3  22   2  178.68   12.70
  -3  22   2  184.78   12.40
  -3  22   2  167.58   14.80
  -3  22   2  174.18   16.80
   2 -22  -2   11.10   19.30
  -2 -22   2   19.90    8.80
  -2 -22   2   -9.40   15.70
  -2 -22   2   11.20   14.10
  -2  22   2    8.80    2.90
  -2  22   2   11.60    3.30
   2  22  -2    9.20    2.90
  -2  22   2    9.10    3.80
  -2  22   2   12.30    2.90
  -2  22   2    7.30    3.50
   1 -22  -2  149.09   26.90
  -1 -22   2  187.38   24.00
  -1 -22   2  157.78   16.60
  -1 -22   2  232.18   25.80
  -1  22   2  157.58   14.60
  -1  22   2  163.38   11.90
  -1  22   2  182.78   12.80
  -1  22   2  168.68   13.30
   1  22  -2  178.98   12.70
  -1  22   2  176.58   16.40
   0 -22  -2  120.59   23.20
   0 -22   2  169.88   23.00
   0 -22   2  136.09   20.90
   0  22   2  121.19   11.20
   0  22  -2  120.79    9.30
   0  22   2  125.69   12.10
   0  22   2  119.39    9.30
   0  22   2  120.49    8.90
   0  22  -2  112.69    9.80
   1 -22   2  388.06   39.10
  -1 -22  -2  273.67   40.10
  -1 -22  -2  301.07   37.60
   1 -22   2  392.16   35.60
  -1  22  -2  352.16   24.70
   1  22   2  369.06   24.50
   1  22   2  345.67   22.90
   1  22   2  349.17   31.80
  -1  22  -2  365.06   24.60
   2 -22   2   37.40   16.20
  -2 -22  -2   24.70   16.70
  -2 -22  -2   31.60   18.60
   2 -22   2   40.30   11.50
  -2  22  -2   38.00    4.50
  -2  22  -2   32.10    4.00
   2  22   2   34.30    5.10
   2  22   2   35.40    4.10
  -3 -22  -2   23.00   15.80
   3 -22   2   11.20    9.70
   3 -22   2   25.00   14.10
  -3  22  -2   21.00    3.70
   3  22   2   26.90    3.60
   3  22   2   22.70    4.30
   4 -22   2   30.70   11.00
   4 -22   2   42.70    9.50
  -4 -22  -2   38.80    8.60
  -4 -22  -2   44.60   13.10
  -4  22  -2   52.19    4.90
   4  22   2   45.20    5.90
   4  22   2   50.79    4.40
  -5 -22  -2   13.50    8.50
   5 -22   2   18.30    6.40
   5  22   2   22.40    2.60
  -5  22  -2   18.50    2.70
  -6  23   2    2.90    1.70
  -6  23   2    1.80    1.50
   6  23  -2    2.50    1.90
  -6  23   2    3.40    1.50
   5 -23  -2    9.60    9.30
  -5 -23   2   11.30    6.00
  -5 -23   2    8.10    9.00
  -5  23   2   12.30    2.40
  -5  23   2   16.20    2.70
  -5  23   2    9.60    2.60
   5  23  -2   13.50    2.70
   5  23  -2   17.60    2.90
  -4 -23   2    0.60    6.20
  -4 -23   2   -8.30   11.40
  -4 -23   2    0.60    6.50
   4 -23  -2   -3.80   12.30
  -4  23   2    2.30    2.40
  -4  23   2    2.60    3.00
   4  23  -2    5.70    2.60
  -4  23   2    2.00    2.90
  -4  23   2    0.90    2.60
  -3 -23   2  134.69   15.90
  -3 -23   2  130.89   20.10
  -3 -23   2  122.09   12.80
  -3 -23   2  147.19   19.70
  -3  23   2  138.09   10.40
  -3  23   2  132.39    9.90
   3  23  -2  145.49   10.40
  -3  23   2  134.89   11.70
  -3  23   2  140.09    9.70
  -3  23   2  134.09   13.10
  -3  23   2  119.89   10.50
  -2 -23   2  193.28   18.80
   2 -23  -2  187.98   30.90
  -2 -23   2  232.88   28.40
  -2 -23   2  223.78   26.10
  -2  23   2  206.98   16.80
  -2  23   2  250.37   16.40
   2  23  -2  239.58   16.20
  -2  23   2  235.28   20.90
  -2  23   2  229.78   15.10
  -2  23   2  211.18   18.40
  -1 -23   2   86.19   13.00
   1 -23  -2   90.49   21.80
  -1 -23   2  119.79   19.90
  -1 -23   2   94.19   19.70
   1  23  -2  105.49    8.50
  -1  23   2  106.69   10.90
  -1  23   2  107.59    8.10
  -1  23   2  117.59    8.60
  -1  23   2  110.19   10.00
   0 -23  -2  156.58   26.30
   0 -23   2  226.58   24.70
   0 -23   2  209.18   25.00
   0  23   2  165.38   11.60
   0  23   2  165.78   16.00
   0  23   2  174.38   12.40
   0  23  -2  161.98   12.60
   0  23  -2  156.98   12.30
   0  23   2  168.28   14.50
   1 -23   2  374.16   35.80
   1 -23   2  377.56   40.10
  -1 -23  -2  297.97   41.00
  -1 -23  -2  289.17   37.20
   1  23   2  390.36   25.40
  -1  23  -2  368.96   25.40
   1  23   2  373.86   23.70
  -1  23  -2  358.16   25.50
   1  23   2  381.06   33.00
   2 -23   2   26.50   15.90
  -2 -23  -2    2.80   16.80
  -2 -23  -2   29.30   15.80
  -2  23  -2   10.10    2.90
  -2  23  -2   14.30    3.50
   2  23   2    6.70    3.40
   2  23   2    8.30    3.00
   3 -23   2   66.09   15.10
   3 -23   2   53.89   11.00
  -3 -23  -2   48.30   15.60
   3  23   2   53.49    6.50
  -3  23  -2   49.10    5.20
   3  23   2   58.79    4.90
   4 -23   2   21.30   10.20
  -4 -23  -2   12.20    7.00
  -4 -23  -2   24.90   11.60
   4 -23   2   23.60    8.10
   4  23   2   16.50    2.80
  -4  23  -2   17.60    3.20
  -5 -23  -2    8.90    7.40
  -5  23  -2   14.10    2.20
   5  23   2    9.70    2.00
   5 -24  -2   57.49   10.90
  -5 -24   2   87.69   11.10
  -5 -24   2   52.49    9.10
  -5  24   2   75.49    5.30
  -5  24   2   60.59    5.70
  -5  24   2   71.49    5.40
   5  24  -2   76.09    5.40
   5  24  -2   67.79    5.80
  -4 -24   2  142.79   16.20
   4 -24  -2   98.49   16.10
   4 -24  -2   91.59   18.40
  -4 -24   2   96.79   13.10
  -4  24   2  111.89    8.90
  -4  24   2  114.09    8.20
  -4  24   2  111.19    8.40
   4  24  -2  123.69    8.90
   3 -24  -2   93.99   14.90
  -3 -24   2   86.09   15.90
  -3 -24   2   67.69    9.60
  -3 -24   2   87.79   15.80
  -3  24   2   71.59    6.60
  -3  24   2   75.59    7.50
   3  24  -2   72.79    6.50
  -3  24   2   82.29    6.30
  -2 -24   2  261.67   26.90
  -2 -24   2  214.28   19.70
  -2 -24   2  239.88   29.10
   2 -24  -2  216.18   31.80
  -2  24   2  234.48   19.50
   2  24  -2  254.07   17.30
  -2  24   2  226.78   17.90
  -2  24   2  241.88   22.20
  -2  24   2  237.18   16.00
  -2  24   2  263.07   17.40
  -1 -24   2  137.39   21.10
   1 -24  -2  103.59   22.30
  -1 -24   2  125.19   19.90
  -1  24   2  120.89    9.10
  -1  24   2  124.69   12.50
  -1  24   2  128.39    9.80
  -1  24   2  131.39   11.40
   1  24  -2  132.09    9.80
   0 -24   2   18.20   16.90
   0 -24   2    7.90   14.20
   0 -24  -2   30.20   17.20
   0  24  -2   29.00    4.60
   0  24   2   32.10    5.40
   0  24   2   33.20    3.80
   0  24   2   26.90    4.90
   0  24   2   33.40    3.90
   0  24  -2   35.20    3.80
  -1 -24  -2   25.40   15.80
  -1 -24  -2   -3.50   17.30
   1 -24   2   18.50   13.40
   1 -24   2    6.00   16.20
   1  24   2   24.00    4.40
  -1  24  -2   16.80    3.20
   1  24   2   21.70    3.40
  -1  24  -2   12.40    3.70
   1  24   2   20.30    3.20
   2 -24   2   16.00   14.90
  -2 -24  -2   17.50   14.50
  -2 -24  -2   18.50   16.30
   2  24   2   28.50    4.40
  -2  24  -2   24.50    3.90
   2  24   2   27.00    3.50
  -2  24  -2   20.30    3.40
   3 -24   2   40.30    9.90
   3 -24   2   58.89   14.50
  -3 -24  -2   53.19   14.40
   3  24   2   40.70    4.10
  -3  24  -2   38.30    4.40
  -4 -24  -2   20.40   10.10
   4 -24   2   16.40    9.30
   4 -24   2    4.70    7.30
   4  24   2   14.30    2.60
  -4  24  -2   16.10    2.80
  -5 -24  -2   17.30    6.40
  -5  24  -2   11.80    2.00
   5  24   2   14.30    1.90
  -5 -25   2   15.40    6.90
  -5  25   2    3.80    1.80
  -5  25   2    1.90    1.80
   4 -25  -2   -1.60   13.60
   4 -25  -2   14.10   11.30
  -4 -25   2    1.10    6.50
  -4 -25   2    5.60    9.80
  -4  25   2    8.20    2.60
   4  25  -2   13.70    2.60
  -4  25   2   11.50    2.70
  -4  25   2   12.20    2.50
  -3 -25   2   24.90   12.00
   3 -25  -2   24.80   12.00
  -3 -25   2   25.90   12.10
  -3 -25   2   23.40    7.10
  -3  25   2   17.30    3.30
  -3  25   2   25.70    4.10
  -3  25   2   23.40    3.40
   3  25  -2   20.30    3.20
   2 -25  -2    0.10   15.90
  -2 -25   2   21.70   12.20
  -2 -25   2   35.80   13.80
  -2 -25   2   32.30    8.20
  -2  25   2    8.40    3.70
   2  25  -2   11.60    2.80
  -2  25   2   14.10    3.20
  -2  25   2   15.80    3.00
  -2  25   2   10.10    2.80
  -1 -25   2  384.16   33.70
  -1 -25   2  336.57   37.90
   1 -25  -2  317.07   39.00
  -1  25   2  348.67   23.80
  -1  25   2  343.07   27.10
   1  25  -2  337.97   23.80
  -1  25   2  327.47   22.10
   1  25  -2  338.37   23.90
   0 -25   2   47.80   15.20
   0 -25  -2   53.49   17.80
   0 -25   2   48.60   16.50
   0  25  -2   65.49    5.40
   0  25   2   60.79    5.40
   0  25   2   51.99    6.70
   0  25  -2   56.09    5.80
   0  25   2   53.89    5.10
  -1 -25  -2   46.20   16.40
   1 -25   2   29.70   15.30
  -1 -25  -2   22.20   15.40
   1 -25   2    6.20   12.00
   1  25   2   11.00    3.10
  -1  25  -2   10.90    3.50
   1  25   2   14.40    2.90
  -1  25  -2   15.90    3.00
  -2 -25  -2   18.50   13.40
  -2 -25  -2   16.20   14.60
   2 -25   2   33.10   14.20
  -2  25  -2   10.30    2.80
  -2  25  -2    9.00    3.20
   2  25   2   12.70    2.90
   3 -25   2    9.90   12.40
  -3 -25  -2    0.70   12.30
   3 -25   2   -5.30    7.80
  -3  25  -2    3.70    2.70
   3  25   2    3.70    2.50
  -4 -25  -2    6.80    8.60
   4 -25   2   13.80    8.30
  -4  25  -2    1.50    2.20
   4  25   2    6.30    2.10
  -5 -26   2    2.80    5.60
  -5  26   2    4.00    1.60
  -5  26   2    3.00    1.60
   4 -26  -2  110.39   15.40
   4 -26  -2   72.19   12.70
  -4 -26   2   92.29   12.10
  -4  26   2   84.99    6.00
  -4  26   2   76.79    6.50
   4  26  -2   71.59    6.40
  -3 -26   2  220.18   26.50
   3 -26  -2  221.38   22.60
  -3 -26   2  215.28   18.40
  -3 -26   2  273.97   24.30
  -3  26   2  236.98   16.70
  -3  26   2  227.68   18.90
  -3  26   2  242.08   15.50
   3  26  -2  233.18   16.60
   2 -26  -2   61.49   17.40
  -2 -26   2   66.19   13.80
  -2 -26   2   48.70   13.10
   2 -26  -2   46.60   12.80
  -2  26   2   54.09    6.00
  -2  26   2   52.99    5.10
   2  26  -2   49.00    5.00
  -2  26   2   56.69    4.90
  -1 -26   2   57.69   14.40
   1 -26  -2   42.80   16.00
  -1 -26   2   51.59   14.20
  -1  26   2   56.89    6.20
   1  26  -2   52.99    5.60
  -1  26   2   51.09    5.00
  -1  26   2   57.59    5.00
   1  26  -2   47.50    4.90
   0 -26   2   49.40   15.30
   0 -26   2   26.50   13.60
   0 -26  -2   31.80   15.50
   0  26   2   47.50    6.00
   0  26  -2   44.80    4.60
   0  26  -2   42.80    5.10
   0  26   2   48.80    4.70
   0  26   2   49.60    4.60
   1 -26   2   37.60   12.90
  -1 -26  -2   46.40   15.10
   1 -26   2   68.59   15.00
  -1 -26  -2   30.60   14.70
  -1  26  -2   38.80    4.20
  -1  26  -2   39.00    4.60
   1  26   2   41.10    4.20
   2 -26   2  237.28   24.30
  -2 -26  -2  210.18   27.10
  -2 -26  -2  229.38   25.00
  -2  26  -2  217.58   16.10
  -2  26  -2  233.28   16.20
   2  26   2  230.58   15.10
   3 -26   2   26.20   11.70
  -3 -26  -2   15.60   11.60
  -3  26  -2   20.20    3.30
   3  26   2   27.40    3.10
  -4 -26  -2    5.10    7.40
   4 -26   2    7.10    7.20
   4  26   2   10.20    2.00
  -4  26  -2    9.20    2.20
  -4 -27   2   13.40    7.80
   4 -27  -2   23.10    9.30
   4 -27  -2   23.60   11.30
   4  27  -2   24.20    2.90
  -4  27   2   15.90    2.80
  -4  27   2   21.20    2.60
  -3 -27   2  146.79   16.10
   3 -27  -2  127.69   16.10
   3 -27  -2  153.68   17.90
  -3  27   2  128.89    9.10
   3  27  -2  124.29    9.80
  -3  27   2  132.19    9.90
  -2 -27   2   40.30   11.90
  -2 -27   2   41.00   11.80
   2 -27  -2   26.00   15.50
   2  27  -2   45.20    4.50
   2  27  -2   48.30    5.10
  -2  27   2   48.50    5.50
  -2  27   2   47.30    4.60
  -2  27   2   42.80    4.40
  -1 -27   2  122.79   19.60
  -1 -27   2  118.49   18.00
   1 -27  -2  120.49   21.00
   1  27  -2  152.38   11.00
  -1  27   2  140.89   10.70
   1  27  -2  148.29   10.80
  -1  27   2  151.18   10.10
  -1  27   2  145.09   12.50
   0 -27   2  142.59   20.70
   0 -27  -2  122.29   21.80
   0 -27   2  158.98   19.00
   0  27   2  163.28   10.90
   0  27  -2  151.78   11.60
   0  27   2  149.99   11.50
   0  27   2  170.28   13.60
   0  27  -2  164.18   11.80
   1 -27   2  136.29   19.20
  -1 -27  -2  104.69   18.60
  -1 -27  -2  125.39   20.40
   1 -27   2  144.79   18.30
   1  27   2  145.79    9.90
  -1  27  -2  154.28   10.80
  -1  27  -2  138.69   10.50
  -2 -27  -2    1.20   10.90
   2 -27   2   16.20   12.20
  -2 -27  -2    7.60   11.90
  -2  27  -2   -3.20    2.50
  -2  27  -2   -0.30    2.40
   2  27   2    8.70    2.50
   3 -27   2   16.40   10.20
  -3 -27  -2   14.80   10.10
  -3  27  -2   21.90    3.00
   3  27   2   19.30    2.70
  -4 -27  -2   32.30    7.50
   4 -27   2   29.90    7.40
   4  27   2   43.20    3.40
  -4  27  -2   42.10    3.60
  -4 -28   2   91.19    9.50
   4 -28  -2   85.29   12.00
  -4  28   2   56.19    4.80
   3 -28  -2   31.20   11.20
  -3 -28   2   49.80   10.10
   3 -28  -2   78.29   13.20
  -3  28   2   55.59    4.50
  -3  28   2   55.09    4.90
  -2 -28   2   74.59   12.10
   2 -28  -2   80.89   16.40
  -2 -28   2   64.09   12.60
  -2  28   2   63.19    5.30
   2  28  -2   69.29    5.90
  -2  28   2   65.69    5.70
   2  28  -2   62.19    5.60
  -1 -28   2   57.39   12.50
   1 -28  -2   67.09   14.90
   1  28  -2   49.00    4.90
   1  28  -2   54.99    5.30
  -1  28   2   52.09    4.80
  -1  28   2   53.99    6.10
  -1  28   2   56.89    5.00
   0 -28   2   33.60   11.60
   0 -28  -2   39.30   13.10
   0 -28   2   29.70   10.90
   0  28  -2   24.10    3.50
   0  28   2   34.30    3.70
   0  28   2   27.00    3.50
   0  28   2   31.80    4.90
   0  28  -2   25.20    3.80
   1 -28   2   66.19   13.00
  -1 -28  -2   51.19   13.40
   1 -28   2   56.89   12.40
  -1 -28  -2   74.29   14.50
  -1  28  -2   62.79    5.50
  -1  28  -2   65.39    5.80
   1  28   2   65.29    5.30
   2 -28   2   27.80   11.10
  -2 -28  -2   -1.90   10.50
  -2 -28  -2   17.50   10.90
  -2  28  -2   17.30    3.00
  -2  28  -2   18.10    2.90
   2  28   2   21.60    2.80
  -3 -28  -2   25.40    9.10
   3 -28   2   25.40    9.30
   3  28   2   33.90    3.20
  -3  28  -2   32.70    3.40
  -4 -29   2   10.60    5.40
   4 -29  -2   16.10    8.00
  -4  29   2   19.20    2.10
   3 -29  -2   87.79   12.40
  -3 -29   2   59.89    9.60
   3  29  -2   53.69    5.10
  -3  29   2   67.79    4.80
  -2 -29   2  170.28   18.20
   2 -29  -2  190.38   23.10
  -2  29   2  181.58   12.90
   2  29  -2  195.88   12.90
   2  29  -2  159.68   12.70
  -2  29   2  176.48   11.90
  -1 -29   2   42.10   10.90
   1 -29  -2   61.89   12.00
   1 -29  -2   35.30   13.00
   1  29  -2   57.69    5.10
  -1  29   2   49.30    4.80
   1  29  -2   55.19    4.80
  -1  29   2   51.29    4.50
   0 -29  -2   21.20   11.50
   0 -29   2   23.40    9.40
   0 -29  -2   -3.50   10.80
   0 -29   2   13.90    9.60
   0  29  -2   16.30    2.80
   0  29  -2   16.10    3.20
   0  29   2   16.50    2.90
   0  29   2   15.90    2.90
  -1 -29  -2   49.20   12.50
  -1 -29  -2   46.50   11.50
   1 -29   2   41.80   10.90
  -1  29  -2   49.20    4.70
  -1  29  -2   48.70    4.70
   1  29   2   58.89    4.60
  -2 -29  -2   12.10    9.10
   2 -29   2    7.30    9.00
  -2  29  -2    6.30    2.30
   2  29   2    2.30    2.10
   3 -29   2   23.60    7.50
  -3 -29  -2   14.20    6.90
   3  29   2   21.90    2.50
  -3  29  -2   27.90    2.80
   3 -30  -2    0.90    8.40
  -3 -30   2    6.90    5.90
  -3  30   2    6.20    1.80
   2 -30  -2   20.80    9.60
  -2 -30   2    4.90    7.10
  -2  30   2    5.00    2.10
   2  30  -2    4.20    2.00
   1 -30  -2   71.99   14.50
   1 -30  -2   76.39   12.70
  -1  30   2   90.29    7.10
  -1  30   2   86.79    6.50
   1  30  -2   94.49    7.10
   1  30  -2   94.59    7.10
   0 -30   2   30.30    9.00
   0 -30  -2   18.70   10.50
   0 -30   2   37.80    8.90
   0  30   2   25.90    3.40
   0  30  -2   30.30    3.30
   0  30   2   30.00    3.20
   0  30  -2   28.30    3.50
   1 -30   2   29.70    8.80
  -1 -30  -2   24.70   10.20
  -1  30  -2   27.30    3.30
   1  30   2   29.00    3.10
  -2 -30  -2   61.99   10.00
   2 -30   2   74.59   10.10
  -2  30  -2   67.79    5.40
   2  30   2   64.59    5.00
  -2 -31   2   63.19    8.20
   2 -31  -2   70.39   10.20
  -2  31   2   57.29    4.50
   1 -31  -2   30.20    9.30
   1  31  -2   31.90    3.40
  -1  31   2   35.50    3.20
   0  31  -2   16.40    2.50
   0  31   2   13.40    2.30
   1 -31   2   35.60    7.80
   1  31   2   35.00    3.30
  -1  31  -2   37.70    3.50
  -2 -31  -2   30.00    6.90
   2 -31   2   28.80    6.80
  -2  31  -2   35.90    3.20
   2  31   2   33.60    3.00
   1 -32  -2   10.60    7.40
  -1  32   2   13.90    2.10
   0  32   2   63.29    4.60
   0  32  -2   58.69    4.80
   1 -32   2   68.59    8.20
   1  32   2   65.19    4.80
  -1  32  -2   67.79    5.20
  -8   0   3    7.20    2.80
  -8   0   3    0.50    3.10
  -8   0   3    1.60    3.00
  -7   0   3  190.88   13.60
  -7   0   3  190.48   14.40
  -7   0   3  189.78   15.90
  -7   0   3  194.78   14.80
  -6   0   3  238.68   17.00
  -6   0   3  224.58   17.20
  -6   0   3  224.78   18.50
  -6   0   3  233.58   22.00
  -6   0   3  221.48   15.70
  -5   0   3  186.58   16.30
  -5   0   3  201.48   15.60
   5   0  -3  181.08   18.00
  -5   0   3  197.08   18.40
  -5   0   3  184.68   14.10
  -4   0   3  123.99   12.70
  -4   0   3  128.39   11.20
  -4   0   3  124.89   10.90
  -4   0   3  125.19    9.80
   4   0  -3  142.49   12.60
  -3   0   3   43.10    5.50
   3   0  -3   43.60    5.20
   3   0  -3   72.89    8.70
  -3   0   3   37.50    4.50
  -2   0   3  105.49    8.70
  -2   0   3   96.09   10.90
  -2   0   3  111.29   11.30
  -2   0   3  110.59    9.60
  -1   0   3  553.14   55.39
  -1   0   3  604.64   48.30
  -1   0   3  598.84   56.29
   1   0  -3  562.94   43.00
   0   0  -3   35.80    3.80
   0   0   3   40.10    5.30
   0   0   3   36.20    4.80
  -1   0  -3  801.42   61.39
  -1   0  -3  826.52   80.09
   1   0   3  863.41   79.19
  -2   0  -3   68.39    6.60
   2   0   3   80.09    9.20
  -2   0  -3   77.99    8.70
  -3   0  -3  169.58   14.20
  -3   0  -3  173.08   13.70
   3   0   3  181.68   14.20
  -3   0  -3  183.48   17.00
   3   0   3  186.38   19.10
  -4   0  -3  459.15   35.30
   4   0   3  491.55   35.40
  -4   0  -3  552.74   42.80
  -4   0  -3  425.16   36.70
   4   0   3  511.45   48.20
  -5   0  -3  246.18   19.70
   5   0   3  208.88   18.00
  -5   0  -3  240.08   18.20
  -6   0  -3  210.68   16.40
  -6   0  -3  218.68   17.80
   6   0   3  196.08   15.90
  -7   0  -3   29.90    4.50
   7   0   3   35.60    4.20
  -8  -1   3    9.70    3.20
  -8  -1   3   11.70    2.90
  -8   1   3   11.80    3.50
  -8   1   3   16.10    3.10
  -8   1   3    9.50    2.70
  -7  -1   3   33.80    7.60
  -7  -1   3   39.50    4.80
  -7  -1   3   38.90    5.30
   7  -1  -3   23.90    7.10
  -7  -1   3   38.70    4.40
  -7  -1   3   35.60    5.30
  -7   1   3   42.10    4.90
   7   1  -3   20.10    7.00
  -7   1   3   46.90    5.50
  -7   1   3   31.00    5.20
  -7   1   3   31.80    4.40
  -6  -1   3   61.79    6.30
  -6  -1   3   66.09    8.40
  -6  -1   3   56.49    7.20
  -6  -1   3   52.19    6.30
  -6  -1   3   61.69    7.10
  -6  -1   3   73.99   10.60
  -6   1   3   80.69    8.80
  -6   1   3   69.09    7.30
  -6   1   3   75.89    6.50
  -6   1   3   73.49    6.60
  -6   1   3   71.49    7.60
  -5  -1   3   64.79    6.00
   5  -1  -3   62.39    7.80
  -5  -1   3   64.09    7.30
  -5  -1   3   60.79    6.90
  -5  -1   3   67.19    7.90
  -5   1   3   60.69    7.90
  -5   1   3   73.29    6.20
  -5   1   3   61.49    7.30
  -5   1   3   69.09    7.10
   5   1  -3   60.19    8.00
   4  -1  -3  358.46   27.60
  -4  -1   3  335.67   23.70
  -4  -1   3  336.37   21.90
  -4  -1   3  333.17   24.60
  -4  -1   3  314.37   28.20
  -4   1   3  271.27   21.70
  -4   1   3  284.67   28.20
   4   1  -3  300.07   27.40
  -4   1   3  301.47   24.40
  -4   1   3  288.87   23.40
  -3  -1   3  275.67   23.70
  -3  -1   3  306.17   30.50
  -3   1   3  297.37   26.40
   3   1  -3  346.67   26.80
  -3   1   3  327.67   30.40
  -3   1   3  292.97   23.60
  -2  -1   3  393.66   31.10
  -2  -1   3  412.76   40.40
  -2  -1   3  385.36   39.60
  -2   1   3  422.76   34.80
  -2   1   3  444.56   40.40
  -2   1   3  438.46   31.10
  -2   1   3  394.16   39.70
   1  -1  -3  240.28   18.70
  -1  -1   3  258.17   24.20
  -1  -1   3  266.27   24.60
  -1  -1   3  267.47   20.80
   1   1  -3  225.88   18.70
  -1   1   3  243.08   24.50
  -1   1   3  231.98   24.20
  -1   1   3  239.38   20.80
   0  -1   3  325.97   32.00
   0  -1   3  323.57   32.20
   0  -1  -3  314.47   24.70
   0  -1  -3  344.37   32.30
   0   1   3  343.27   27.40
   0   1  -3  302.67   24.70
   0   1   3  345.07   32.10
   1  -1   3   12.80    3.90
  -1  -1  -3   15.10    2.60
  -1  -1  -3   15.00    3.20
  -1   1  -3   18.30    3.20
  -1   1  -3   18.70    2.80
   1   1   3   21.10    4.20
  -2  -1  -3  463.45   37.90
   2  -1   3  545.05   49.50
  -2  -1  -3  481.55   49.60
  -2   1  -3  516.75   38.10
   2   1   3  518.25   49.40
  -2   1  -3  527.95   49.70
   3  -1   3  263.57   18.80
   3  -1   3  270.07   25.40
  -3  -1  -3  217.78   18.80
  -3  -1  -3  257.47   22.30
  -3  -1  -3  213.58   18.10
  -3   1  -3  235.58   18.40
  -3   1  -3  235.98   19.10
  -3   1  -3  261.27   22.30
   3   1   3  261.07   25.20
   3   1   3  243.08   18.60
  -4  -1  -3   52.59    6.00
   4  -1   3   57.19    6.70
   4  -1   3   30.10    7.70
  -4  -1  -3   77.09    8.90
   4  -1   3   55.19    8.60
  -4  -1  -3   68.19    5.90
  -4   1  -3   54.69    6.10
   4   1   3   80.19    7.00
  -4   1  -3   52.49    5.80
  -4   1  -3   69.99    8.50
   4   1   3   40.70    7.70
  -5  -1  -3   25.10    4.10
  -5  -1  -3   32.00    6.10
   5  -1   3   20.10    6.00
  -5  -1  -3   19.60    7.40
   5  -1   3   28.80    7.10
   5   1   3   23.00    5.90
  -5   1  -3   19.10    4.00
  -5   1  -3   23.00    6.00
   5   1   3   28.10    6.70
   6  -1   3   14.00    5.40
  -6  -1  -3   17.60    5.20
   6  -1   3    7.90    5.00
   6   1   3   10.60    4.60
   6   1   3   19.00    5.10
  -6   1  -3   18.90    5.10
  -6   1  -3    8.90    3.50
  -7  -1  -3   43.60    5.50
   7  -1   3   43.00    5.00
  -7   1  -3   51.19    5.50
   7   1   3   51.59    4.90
  -8  -2   3    5.20    2.60
  -8  -2   3    5.80    2.60
  -8  -2   3    5.20    3.00
  -8   2   3    1.90    3.20
  -8   2   3    7.80    2.90
  -7  -2   3   37.00    4.70
  -7  -2   3   42.40    8.00
  -7  -2   3   44.90    5.40
  -7  -2   3   39.30    4.40
  -7  -2   3   40.40    5.40
  -7   2   3   30.90    4.80
   7   2  -3   22.40    7.10
  -7   2   3   35.30    5.40
  -7   2   3   30.90    5.90
  -7   2   3   41.90    5.60
  -7   2   3   36.00    4.60
  -6  -2   3   90.99    8.30
  -6  -2   3   94.99    9.10
  -6  -2   3  104.19   12.70
  -6  -2   3  101.69    8.60
  -6  -2   3  104.69    9.70
  -6  -2   3  105.39   11.20
  -6   2   3  104.09    8.70
  -6   2   3   96.69    8.30
  -6   2   3   98.79   11.30
  -6   2   3  104.49    9.40
  -6   2   3  107.99    9.90
  -5  -2   3  306.37   28.30
  -5  -2   3  291.47   24.70
   5  -2  -3  321.97   27.80
  -5  -2   3  304.97   21.90
  -5  -2   3  317.17   23.80
   5   2  -3  327.57   28.20
  -5   2   3  271.77   24.60
  -5   2   3  312.67   28.60
  -5   2   3  299.67   21.90
  -5   2   3  334.57   23.90
   4  -2  -3  174.68   15.90
  -4  -2   3  163.58   14.30
  -4  -2   3  165.08   12.60
  -4  -2   3  167.18   13.80
  -4   2   3  176.18   13.90
  -4   2   3  178.48   12.70
   4   2  -3  187.38   16.30
  -4   2   3  172.08   14.30
  -4   2   3  163.08   16.40
  -3  -2   3    6.90    2.50
   3  -2  -3   18.90    6.20
  -3  -2   3   11.00    3.10
   3   2  -3   20.60    3.40
  -3   2   3   22.00    2.80
  -3   2   3   17.10    3.00
  -3   2   3   15.90    2.70
  -2  -2   3  655.93   49.00
  -2  -2   3  680.43   63.69
  -2  -2   3  621.04   62.39
  -2   2   3  674.13   63.49
  -2   2   3  623.84   54.89
   2   2  -3  737.63   55.09
  -2   2   3  654.73   48.70
  -2   2   3  608.54   62.49
  -1  -2   3  938.71   90.39
  -1  -2   3  851.51   88.79
  -1   2   3  961.40   77.89
   1   2  -3  946.61   69.29
  -1   2   3  971.00   90.39
   1   2  -3  987.00   77.79
  -1   2   3  911.21   88.99
   0  -2   3 1695.83  162.98
   0  -2   3 1669.43  160.58
   0  -2  -3 1702.93  163.08
   0  -2  -3 1620.24  124.89
   0   2  -3 1597.34  125.09
   0   2   3 1795.72  160.78
   0   2   3 1837.62  140.79
  -1  -2  -3  224.58   17.30
  -1  -2  -3  239.68   22.90
   1  -2   3  218.78   22.90
   1   2   3  254.47   23.10
  -1   2  -3  215.48   22.80
  -1   2  -3  215.98   17.70
  -2  -2  -3  494.55   38.90
   2  -2   3  515.95   50.79
  -2  -2  -3  530.35   51.19
  -2   2  -3  509.75   39.30
   2   2   3  561.14   50.89
  -2   2  -3  526.65   50.99
  -3  -2  -3  114.39    9.60
   3  -2   3  120.59   13.50
  -3  -2  -3  135.09   12.20
   3  -2   3  113.59   10.10
   3   2   3  125.59   13.40
  -3   2  -3  109.09    9.60
   3   2   3  117.59   10.00
  -3   2  -3  100.59    9.90
  -3   2  -3  115.19   11.90
   4  -2   3   46.40    9.00
   4  -2   3   79.09   10.30
  -4  -2  -3   88.99    9.90
   4  -2   3   86.59    7.80
   4   2   3   47.30    8.60
  -4   2  -3   76.29    7.30
  -4   2  -3   75.69    7.00
   5  -2   3  214.88   18.40
  -5  -2  -3  278.47   24.00
  -5  -2  -3  249.68   20.00
   5   2   3  205.18   18.00
  -5   2  -3  241.08   19.90
  -5   2  -3  243.88   18.60
   6  -2   3    3.00    4.80
   6  -2   3    3.90    5.10
  -6  -2  -3    7.40    4.80
  -6   2  -3    5.50    3.20
  -6   2  -3    3.60    4.40
   6   2   3   10.20    4.60
   6   2   3    7.30    4.40
   7  -2   3   21.10    3.60
  -7  -2  -3   12.00    3.80
   7   2   3   14.50    3.10
  -7   2  -3   24.20    3.70
  -8  -3   3   61.79    7.70
  -8  -3   3   60.19    6.70
  -8  -3   3   67.29    6.00
  -8  -3   3   66.39    5.50
  -8   3   3   63.49    5.70
  -8   3   3   64.99    6.30
  -7  -3   3   16.00    3.70
  -7  -3   3    5.20    2.70
  -7  -3   3    5.80    6.90
  -7  -3   3   16.90    4.20
  -7  -3   3   10.40    3.70
  -7   3   3    7.60    3.20
  -7   3   3   18.20    4.10
   7   3  -3    5.90    5.80
  -7   3   3    9.80    3.90
  -7   3   3   10.50    4.30
  -7   3   3   16.50    4.70
  -6  -3   3    3.80    8.40
  -6  -3   3    8.80    4.50
  -6  -3   3    5.80    3.70
  -6  -3   3    3.90    4.10
  -6  -3   3    5.10    3.00
  -6   3   3    9.30    4.10
  -6   3   3   17.30    5.10
  -6   3   3   19.20    4.20
  -6   3   3   13.40    4.60
  -6   3   3   11.50    3.50
  -5  -3   3   36.40    4.30
   5  -3  -3   26.40    5.20
  -5  -3   3   30.10    5.50
  -5  -3   3   29.70    4.80
  -5  -3   3   28.00    4.90
   5   3  -3   35.30    5.90
  -5   3   3   39.60    4.40
  -5   3   3   31.80    5.00
  -5   3   3   35.70    5.10
  -5   3   3   37.70    5.80
  -4  -3   3   32.30    5.70
  -4  -3   3   30.50    4.30
  -4  -3   3   26.70    3.80
   4  -3  -3   31.50    4.30
  -4  -3   3   25.40    3.50
  -4   3   3   20.90    4.60
  -4   3   3   21.60    3.70
  -4   3   3   18.00    4.10
  -4   3   3   19.90    3.40
   4   3  -3   22.90    4.50
  -3  -3   3    8.80    2.80
   3  -3  -3   20.20    6.30
  -3  -3   3   13.60    2.60
  -3   3   3    7.10    2.10
  -3   3   3    7.10    2.30
   3   3  -3    6.60    2.70
  -2  -3   3   93.49    9.50
  -2  -3   3   97.29   10.00
  -2  -3   3   96.59    8.00
  -2   3   3   88.69    9.70
   2   3  -3   94.29    8.40
  -2   3   3   88.99    7.30
  -2   3   3   82.09    8.30
  -2   3   3   78.89    9.40
  -1  -3   3  673.13   66.29
   1  -3  -3  741.33   67.39
  -1  -3   3  740.23   67.49
  -1   3   3  684.53   58.09
   1   3  -3  673.63   51.59
  -1   3   3  670.83   66.39
   0  -3   3  534.15   53.79
   0  -3  -3  586.84   54.49
   0  -3   3  566.24   54.49
   0  -3  -3  564.54   41.50
   0   3  -3  519.45   41.80
   0   3   3  578.64   47.00
   0   3   3  580.04   53.89
   1  -3   3 1107.69  108.89
   1  -3   3 1166.08  107.79
  -1  -3  -3 1121.59   83.39
  -1  -3  -3 1144.79  109.09
   1   3   3 1095.79   94.19
   1   3   3 1202.48  107.79
  -1   3  -3 1105.89   83.89
  -2  -3  -3  413.86   39.30
   2  -3   3  409.46   39.20
  -2  -3  -3  406.76   29.70
   2   3   3  430.56   39.00
  -2   3  -3  356.26   38.90
  -2   3  -3  365.76   30.10
  -3  -3  -3  108.29   11.30
   3  -3   3   93.39   12.50
  -3  -3  -3  106.39   12.70
   3  -3   3   96.99    9.50
   3   3   3  114.99    9.50
  -3   3  -3  107.49    9.60
  -3   3  -3  112.49   11.30
  -3   3  -3  105.69    9.20
   3   3   3  124.79   12.70
   4  -3   3  107.19   13.60
  -4  -3  -3  124.39   12.90
   4  -3   3  111.09   10.20
  -4   3  -3   93.39    9.90
  -4   3  -3  123.39    9.80
  -5  -3  -3  141.79   14.40
   5  -3   3   83.99   10.80
  -5  -3  -3  129.99   11.30
   5  -3   3  118.69   10.40
  -5   3  -3  114.59    9.90
   5   3   3   88.59   12.20
   5   3   3  111.29   10.60
  -5   3  -3  114.59   11.20
   6  -3   3   13.20    5.60
  -6  -3  -3   16.20    5.10
   6   3   3   17.70    4.60
   6   3   3   10.50    4.40
  -6   3  -3   14.20    4.60
  -6   3  -3   16.80    3.70
  -7  -3  -3   31.10    4.60
   7  -3   3   31.40    4.30
  -7   3  -3   30.90    4.00
   7   3   3   28.00    3.60
  -8  -4   3   38.00    6.50
  -8  -4   3   34.10    3.90
  -8  -4   3   38.60    4.40
  -8   4   3   40.40    4.30
  -8   4   3   37.00    4.70
  -7  -4   3  137.79   10.40
  -7  -4   3  143.29   12.40
  -7  -4   3  136.29   11.40
  -7  -4   3  128.49   11.00
  -7  -4   3  141.59   14.60
  -7   4   3  142.99   11.40
  -7   4   3  159.68   11.90
  -7   4   3  159.08   10.80
  -7   4   3  141.29   14.90
  -7   4   3  132.69   12.20
  -6  -4   3  149.19   12.70
  -6  -4   3  152.98   16.60
  -6  -4   3  158.88   11.80
  -6  -4   3  161.78   12.40
  -6  -4   3  165.88   13.70
  -6   4   3  167.98   13.80
  -6   4   3  164.48   16.40
  -6   4   3  159.18   11.80
  -6   4   3  159.38   12.50
  -6   4   3  148.69   12.90
  -5  -4   3   12.40    3.80
   5  -4  -3   11.70    3.90
  -5  -4   3   13.60    3.30
  -5  -4   3   10.20    3.80
  -5   4   3   17.90    3.40
  -5   4   3   18.10    4.80
  -5   4   3   14.90    4.10
   5   4  -3   11.50    4.60
  -5   4   3   18.80    4.00
  -4  -4   3  228.88   17.80
  -4  -4   3  227.68   15.70
  -4  -4   3  235.48   17.20
  -4  -4   3  206.08   20.20
  -4   4   3  219.08   17.60
  -4   4   3  218.38   17.00
  -4   4   3  208.78   20.40
   4   4  -3  223.58   20.10
  -4   4   3  202.48   19.40
  -4   4   3  206.38   15.70
  -3  -4   3  119.29   10.40
  -3  -4   3  123.69   13.10
   3   4  -3  129.49   11.60
  -3   4   3  124.79   10.00
  -3   4   3  111.09   11.20
  -2  -4   3  422.66   43.00
  -2  -4   3  395.76   41.90
  -2  -4   3  429.56   33.30
   2  -4  -3  432.76   42.60
  -2   4   3  486.85   32.70
   2   4  -3  442.46   37.00
  -2   4   3  447.16   37.10
  -2   4   3  447.66   42.20
   1  -4  -3  343.17   34.30
  -1  -4   3  311.67   33.70
  -1  -4   3  335.57   34.40
   1   4  -3  373.46   26.40
  -1   4   3  372.56   29.70
  -1   4   3  365.06   34.10
   0  -4   3  626.14   61.39
   0  -4  -3  662.23   61.49
   0  -4  -3  606.54   46.70
   0  -4   3  589.54   60.59
   0   4   3  669.63   53.09
   0   4  -3  635.14   47.20
   0   4   3  653.63   60.79
   1  -4   3  230.28   23.90
   1  -4   3  237.38   24.20
  -1  -4  -3  228.48   24.00
   1   4   3  249.08   20.80
  -1   4  -3  235.08   18.70
   1   4   3  262.47   24.20
   2  -4   3   36.70    6.00
  -2  -4  -3   28.40    5.00
  -2   4  -3   39.90    4.50
  -2   4  -3   36.40    5.00
   2   4   3   42.00    5.70
  -3  -4  -3  218.18   21.20
  -3  -4  -3  218.78   18.40
   3  -4   3  213.88   21.10
   3  -4   3  198.28   15.40
  -3   4  -3  167.18   15.00
  -3   4  -3  173.88   15.80
   3   4   3  193.48   20.40
   3   4   3  178.38   15.10
   4  -4   3  248.88   18.10
   4  -4   3  236.68   24.50
  -4  -4  -3  240.18   22.00
  -4   4  -3  231.38   17.70
  -4   4  -3  181.28   18.20
  -5  -4  -3   76.79    8.80
   5  -4   3   89.89    9.70
   5  -4   3   88.09    8.40
  -5  -4  -3   82.89   11.70
  -5   4  -3   73.69    8.70
   5   4   3   81.39    8.60
  -5   4  -3   82.19    7.80
   5   4   3   59.89    9.30
  -6  -4  -3   37.50    6.10
   6  -4   3   38.40    6.50
   6   4   3   36.50    5.20
  -6   4  -3   30.70    4.70
   6   4   3   31.70    5.70
  -6   4  -3   41.90    5.60
  -7  -4  -3    4.50    3.30
   7  -4   3    0.00    3.00
  -7   4  -3    1.80    2.50
   7   4   3    3.60    2.40
  -8  -5   3   32.60    3.60
  -8  -5   3   34.60    4.10
  -8  -5   3   28.60    6.20
  -8   5   3   31.30    3.90
  -8   5   3   34.00    4.40
  -7  -5   3   32.40    4.10
  -7  -5   3   27.90    8.10
  -7  -5   3   35.20    4.90
  -7  -5   3   31.60    4.30
  -7  -5   3   33.30    5.00
  -7   5   3   36.40    4.70
  -7   5   3   28.40    5.90
  -7   5   3   40.10    5.70
  -7   5   3   24.50    4.70
  -7   5   3   41.90    5.00
  -6  -5   3   88.09    8.30
  -6  -5   3   96.49    8.90
  -6  -5   3   95.09    7.80
  -6  -5   3  101.69    8.00
  -6  -5   3   92.69   12.40
  -6   5   3   87.89    8.00
  -6   5   3   88.49    8.90
  -6   5   3   78.49    8.60
  -6   5   3   82.19   10.40
  -6   5   3   74.89    7.60
   5  -5  -3   18.20    4.40
  -5  -5   3   23.00    3.60
  -5  -5   3   28.20    6.40
  -5  -5   3   25.70    4.20
  -5  -5   3   22.30    4.10
  -5   5   3   17.50    4.30
  -5   5   3   21.50    3.70
   5   5  -3   10.70    4.90
  -5   5   3   19.80    4.40
  -5   5   3   14.50    5.10
   4  -5  -3   16.90    7.30
  -4  -5   3   19.70    5.50
  -4  -5   3   15.70    3.70
  -4  -5   3   14.90    3.30
  -4  -5   3   13.50    3.10
  -4   5   3   23.20    4.70
  -4   5   3   17.30    3.60
  -4   5   3   23.50    3.60
   4   5  -3   18.10    4.20
  -4   5   3   21.30    3.30
   3  -5  -3   44.60    9.00
  -3  -5   3   28.80    5.10
  -3  -5   3   27.10    4.20
  -3   5   3   38.50    4.60
   3   5  -3   42.50    4.90
  -3   5   3   43.20    4.10
  -2  -5   3   16.90    3.50
   2  -5  -3   18.00    2.80
  -2   5   3   11.90    2.80
   2   5  -3   10.80    2.40
  -2   5   3    8.80    2.50
   2   5  -3   11.40    2.70
  -2   5   3   18.00    2.00
  -1  -5   3  539.75   50.79
   1  -5  -3  564.94   50.59
  -1  -5   3  519.45   49.80
  -1   5   3  499.55   49.90
  -1   5   3  512.85   43.70
   1   5  -3  484.25   38.70
   0  -5   3  362.66   37.60
   0  -5   3  367.86   38.00
   0  -5  -3  393.46   38.10
   0   5  -3  388.46   29.20
   0   5   3  393.66   33.00
   0   5   3  425.06   37.90
  -1  -5  -3 1017.20  101.09
   1  -5   3 1065.89   99.99
   1  -5   3 1037.60  100.89
  -1   5  -3 1015.70   77.69
   1   5   3 1070.29   87.39
   1   5   3 1087.49   99.79
   2  -5   3  141.49   15.50
  -2  -5  -3  139.29   15.00
   2   5   3  149.69   12.90
   2   5   3  139.49   15.00
  -2   5  -3  133.89   14.70
  -2   5  -3  134.09   11.70
  -3  -5  -3   23.10    5.10
   3  -5   3   22.70    5.40
   3  -5   3   24.80    4.70
  -3  -5  -3   25.70    5.40
   3   5   3   12.30    4.50
   3   5   3   25.90    5.10
  -3   5  -3   25.30    4.10
  -3   5  -3   24.30    4.10
   4  -5   3   11.80    4.70
  -4  -5  -3   13.50    5.90
   4  -5   3    8.60    5.40
  -4   5  -3    8.80    3.60
   4   5   3    9.00    4.60
  -4   5  -3   18.80    3.90
  -5  -5  -3   28.60    5.60
   5  -5   3   27.50    7.20
   5  -5   3   32.70    5.40
  -5  -5  -3   19.10    8.00
  -5   5  -3   22.40    5.50
   5   5   3   13.40    4.90
  -5   5  -3   18.90    4.20
   5   5   3    9.70    5.60
   6  -5   3    4.80    5.40
  -6  -5  -3    2.00    4.40
  -6   5  -3    9.00    4.00
   6   5   3    7.20    3.80
   6   5   3   10.00    3.80
  -6   5  -3    6.60    3.30
   7  -5   3   33.90    4.50
  -7  -5  -3   36.50    4.80
  -7   5  -3   34.50    4.00
   7   5   3   31.40    3.60
  -8  -6   3  129.89    8.50
  -8  -6   3  121.39    9.20
  -8  -6   3  119.59   11.50
  -8   6   3  105.79    9.20
  -8   6   3  104.29    8.40
  -7  -6   3   24.80    3.70
  -7  -6   3   37.40    8.30
  -7  -6   3   36.50    4.20
  -7  -6   3   27.00    4.60
  -7  -6   3   26.40    4.60
  -7   6   3   34.20    4.70
  -7   6   3   29.10    5.60
  -7   6   3   31.60    5.40
  -7   6   3   27.90    4.40
  -7   6   3   19.60    4.30
  -6  -6   3   52.59   10.60
  -6  -6   3   68.99    6.90
  -6  -6   3   57.69    6.60
  -6  -6   3   60.29    6.20
  -6  -6   3   56.99    5.90
  -6   6   3   59.19    6.30
  -6   6   3   56.29    6.70
  -6   6   3   65.59    7.50
  -6   6   3   53.09    8.10
  -6   6   3   59.99    6.70
  -6   6   3   61.59    6.30
  -5  -6   3  268.77   20.20
   5  -6  -3  279.37   23.80
  -5  -6   3  283.87   24.70
  -5  -6   3  289.27   18.80
   5   6  -3  198.28   23.70
  -5   6   3  252.87   24.50
  -5   6   3  250.67   20.00
  -5   6   3  240.68   18.70
  -4  -6   3  129.59   10.00
  -4  -6   3  132.99   13.90
  -4  -6   3  137.49   14.50
  -4  -6   3  124.49   11.00
   4  -6  -3  117.19   17.20
  -4  -6   3  125.89   11.40
  -4   6   3  136.29   13.40
   4   6  -3  107.99   12.80
  -4   6   3  131.69   10.10
  -4   6   3  148.99   11.30
  -4   6   3  133.19   12.60
   3  -6  -3  153.98   17.10
  -3  -6   3  108.39   13.10
  -3  -6   3  107.69   10.50
  -3   6   3  141.99   10.00
  -3   6   3  123.79   11.40
   3   6  -3  101.79   11.40
   2  -6  -3   85.09    9.00
  -2  -6   3   87.89    9.70
  -2   6   3   83.39    8.20
  -2   6   3   87.79    9.10
   2   6  -3   73.49    7.10
   1  -6  -3 1222.78  117.79
  -1  -6   3 1147.79  115.79
  -1  -6   3 1221.58  117.99
   1   6  -3 1215.08   90.39
  -1   6   3 1284.67  102.09
  -1   6   3 1268.37  116.19
   0  -6  -3 2734.23  252.87
   0  -6   3 2565.84  248.88
   0  -6   3 2654.63  252.87
   0   6   3 2507.35  218.78
   0   6  -3 2757.72  193.98
   1  -6   3  165.98   19.10
  -1  -6  -3  180.88   19.00
   1  -6   3  172.58   18.70
  -1   6  -3  180.48   14.70
   1   6   3  211.78   16.40
   1   6   3  196.68   19.10
  -2  -6  -3  132.09   13.20
   2  -6   3  129.29   11.50
  -2  -6  -3  136.59   15.10
   2  -6   3  142.79   15.70
  -2   6  -3  131.29   11.70
   2   6   3  147.89   15.10
   2   6   3  156.98   13.00
   3  -6   3  251.37   28.80
  -3  -6  -3  280.47   29.20
  -3  -6  -3  286.47   25.20
   3  -6   3  267.57   21.30
   3   6   3  330.67   28.70
  -3   6  -3  255.47   22.10
  -3   6  -3  279.27   21.20
   4  -6   3    4.20    5.30
   4  -6   3    3.30    4.50
  -4  -6  -3   10.40    5.80
  -4   6  -3    8.20    3.60
   4   6   3    0.60    4.00
   5  -6   3   90.09    8.70
  -5  -6  -3   87.29   12.00
   5  -6   3   77.19    9.80
  -5  -6  -3   80.89    8.70
   5   6   3   82.49    8.40
  -5   6  -3   76.09    7.90
   5   6   3   67.69    9.50
  -5   6  -3   86.19    8.70
  -6  -6  -3   35.50    5.60
  -6  -6  -3   35.80    9.10
   6  -6   3   21.20    6.30
   6   6   3   32.90    4.70
  -6   6  -3   26.70    4.50
  -6   6  -3   36.00    5.00
   6   6   3   33.40    5.40
   7  -6   3    2.50    3.20
  -7  -6  -3    4.70    3.10
   7   6   3    0.20    2.00
  -7   6  -3   -0.30    2.20
  -8  -7   3   60.79    5.00
  -8  -7   3   59.69    5.40
  -8  -7   3   51.49    7.60
  -8   7   3   53.39    4.90
  -8   7   3   55.89    5.50
  -7  -7   3   43.50    5.20
  -7  -7   3   33.90    8.50
  -7  -7   3   34.30    5.10
  -7  -7   3   37.30    4.40
  -7  -7   3   34.10    4.40
  -7   7   3   34.50    4.80
  -7   7   3   38.50    5.00
  -7   7   3   48.00    5.10
  -7   7   3   36.20    6.30
  -7   7   3   36.20    4.90
  -7   7   3   46.40    5.90
  -6  -7   3  233.18   21.50
  -6  -7   3  213.28   20.20
  -6  -7   3  217.28   16.00
  -6  -7   3  216.58   14.90
  -6  -7   3  223.78   17.30
  -6  -7   3  218.28   16.20
  -6   7   3  191.68   15.60
  -6   7   3  209.08   16.10
  -6   7   3  196.38   20.90
  -6   7   3  211.48   15.10
  -6   7   3  218.68   17.10
  -6   7   3  210.08   16.60
  -5  -7   3   97.69    8.00
   5  -7  -3   89.89   10.20
  -5  -7   3   80.09    8.90
  -5  -7   3   96.29    8.80
  -5  -7   3  104.39   12.00
  -5   7   3   96.69   10.70
   5   7  -3   65.09   10.30
  -5   7   3   98.59    8.10
  -4  -7   3  115.89    9.30
  -4  -7   3  120.79   10.30
  -4  -7   3  122.79   10.80
  -4  -7   3  125.69   13.60
  -4  -7   3  116.69   13.20
   4  -7  -3  103.69   16.50
  -4   7   3  122.99   11.80
   4   7  -3  101.29   12.00
  -4   7   3  122.39    9.60
  -4   7   3  118.49    9.40
  -4   7   3  120.39   12.40
   3  -7  -3   69.29   11.10
  -3  -7   3   51.49    7.30
  -3  -7   3   40.70    5.40
  -3  -7   3   55.59    5.60
  -3  -7   3   57.39    7.00
  -3   7   3   48.00    5.80
   3   7  -3   33.20    5.50
   2  -7  -3   64.09    6.80
  -2  -7   3   65.29    7.60
  -2   7   3   59.39    6.80
   2   7  -3   47.80    5.30
  -2   7   3   55.99    6.30
  -1  -7   3  389.26   38.20
  -1  -7   3  404.56   39.20
   1  -7  -3  428.16   38.90
  -1   7   3  385.76   33.80
  -1   7   3  400.16   38.40
   1   7  -3  369.16   29.70
   0  -7  -3  475.75   46.10
   0  -7   3  472.95   45.70
   0  -7   3  475.05   46.10
   0   7   3  484.25   45.60
   0   7   3  423.56   39.90
   0   7  -3  494.55   35.30
   1  -7   3  296.17   31.80
   1  -7   3  321.17   31.60
  -1  -7  -3  307.77   31.80
  -1   7  -3  312.17   24.50
   1   7   3  336.47   31.60
   1   7   3  337.07   27.40
  -2  -7  -3  270.07   23.00
   2  -7   3  270.37   27.00
   2  -7   3  265.87   19.90
  -2  -7  -3  270.97   26.60
   2   7   3  225.58   23.70
   2   7   3  293.67   22.80
  -2   7  -3  240.78   20.40
   2   7   3  285.17   26.40
  -2   7  -3  219.98   19.40
  -3  -7  -3  131.99   13.80
   3  -7   3  110.99   10.00
   3  -7   3   98.69   13.20
  -3  -7  -3  131.39   11.70
  -3   7  -3  107.59    9.40
  -3   7  -3   96.69    9.80
   3   7   3   92.29   11.30
   4  -7   3  186.18   14.00
  -4  -7  -3  194.78   17.10
  -4   7  -3  154.08   13.20
   4   7   3  125.09   15.80
   5  -7   3  133.89   11.70
  -5  -7  -3  127.59   11.70
   5  -7   3  113.29   12.30
  -5  -7  -3  141.79   15.60
  -5   7  -3  135.79   11.60
   5   7   3  118.89   10.70
  -5   7  -3  120.79   11.00
   5   7   3  118.09   13.30
  -6  -7  -3   66.29   11.50
  -6  -7  -3   72.39    7.90
   6  -7   3   75.29    8.70
  -6   7  -3   81.79    7.50
   6   7   3   75.89    8.70
  -6   7  -3   69.09    7.10
   6   7   3   73.99    6.90
   7  -7   3   37.90    4.80
  -7  -7  -3   45.50    4.90
  -7   7  -3   35.30    3.90
  -8  -8   3   65.29    7.80
  -8  -8   3   54.59    5.00
  -8  -8   3   61.49    5.50
  -8   8   3   56.99    5.00
  -8   8   3   60.99    5.50
  -7  -8   3  216.88   17.10
  -7  -8   3  239.18   16.10
  -7  -8   3  253.27   20.10
  -7  -8   3  223.98   16.00
  -7  -8   3  233.98   14.80
  -7   8   3  200.58   16.00
  -7   8   3  198.18   16.20
  -7   8   3  208.38   14.90
  -7   8   3  186.18   20.50
  -7   8   3  199.08   15.30
  -6  -8   3   16.40    4.20
  -6  -8   3   16.40    7.20
  -6  -8   3   10.10    4.30
  -6  -8   3   17.20    4.10
  -6  -8   3   14.90    3.40
  -6  -8   3    8.20    8.40
  -6   8   3   13.80    5.50
  -6   8   3   10.30    4.70
  -6   8   3   16.10    4.50
  -6   8   3   14.30    4.00
  -6   8   3   11.40    4.90
  -5  -8   3    3.30    3.50
  -5  -8   3    0.80    2.90
  -5  -8   3  -10.70    6.00
  -5   8   3    7.10    4.60
  -5   8   3    4.40    3.40
   4  -8  -3  134.49   19.40
  -4  -8   3  161.48   16.30
  -4  -8   3  154.98   12.20
  -4  -8   3  157.08   15.60
  -4  -8   3  149.19   12.80
  -4  -8   3  142.89   11.00
  -4   8   3  136.79   11.00
  -4   8   3  128.89   14.30
  -4   8   3  136.29   11.20
  -4   8   3  135.89   13.80
  -3  -8   3  213.38   16.60
  -3  -8   3  233.38   22.40
   3  -8  -3  239.98   26.10
  -3  -8   3  217.88   17.40
  -3  -8   3  210.58   15.20
  -3  -8   3  222.68   20.20
  -3   8   3  214.48   19.10
  -3   8   3  180.88   19.60
  -3   8   3  190.58   15.50
   2  -8  -3  779.12   73.59
  -2  -8   3  797.12   74.39
   2   8  -3  713.83   56.59
  -2   8   3  774.62   72.59
  -2   8   3  747.63   64.19
  -1  -8   3 1473.65  150.68
   1  -8  -3 1555.14  153.18
  -1  -8   3 1600.34  153.58
  -1   8   3 1712.33  150.98
   1   8  -3 1655.23  117.59
  -1   8   3 1592.24  132.99
   0  -8  -3  216.98   22.00
   0  -8   3  210.48   22.00
   0  -8   3  217.58   22.00
   0   8  -3  232.38   16.80
   0   8   3  200.48   19.00
   0   8   3  216.78   21.80
   1  -8   3  447.46   46.60
  -1  -8  -3  468.25   46.80
   1  -8   3  483.45   46.60
   1   8   3  456.75   46.10
   1   8   3  506.95   40.40
  -1   8  -3  484.65   35.90
  -2  -8  -3  194.68   19.40
  -2  -8  -3  191.48   16.80
   2  -8   3  196.98   20.10
   2  -8   3  188.98   14.80
   2   8   3  150.58   17.00
  -2   8  -3  160.48   14.00
  -2   8  -3  174.18   14.80
   2   8   3  201.18   16.40
   2   8   3  184.28   19.00
   3  -8   3  124.69   15.00
   3  -8   3  134.09   11.30
  -3  -8  -3  149.79   13.00
  -3  -8  -3  149.69   15.30
   3   8   3  106.29   12.40
  -3   8  -3  108.79   10.20
  -3   8  -3  102.99   10.70
   4  -8   3  130.69   11.00
  -4  -8  -3  125.59   13.30
   4   8   3   95.19   12.00
  -4   8  -3  112.49   10.10
  -5  -8  -3  107.49   13.20
   5  -8   3   94.39   10.90
   5  -8   3   95.19    9.60
  -5  -8  -3  101.99    9.60
   5   8   3   81.19   10.40
  -5   8  -3  101.19    9.30
  -5   8  -3   88.79    8.70
   5   8   3   90.69    8.60
  -6  -8  -3   57.69    6.40
  -6  -8  -3   51.99   10.20
   6  -8   3   62.69    7.80
  -6   8  -3   40.20    5.30
  -6   8  -3   54.89    5.70
   6   8   3   41.90    5.20
   6   8   3   51.29    6.60
   7  -8   3   68.49    6.20
  -7  -8  -3   58.29    6.30
  -8  -9   3    2.10    4.70
  -8  -9   3    2.60    2.40
  -8  -9   3    4.40    2.20
  -8   9   3    1.90    2.40
  -8   9   3    1.00    2.00
  -7  -9   3  106.19    8.50
  -7  -9   3  106.59    7.80
  -7  -9   3   96.19    8.90
  -7  -9   3  121.79   12.20
  -7  -9   3   90.59    8.10
  -7   9   3   96.59    8.50
  -7   9   3   91.09    8.80
  -7   9   3   97.39    8.00
  -7   9   3   89.09    7.90
  -7   9   3   85.09   10.50
  -6  -9   3  172.18   12.30
  -6  -9   3  185.98   18.80
  -6  -9   3  173.68   13.20
  -6  -9   3  172.08   14.20
  -6  -9   3  185.98   17.30
  -6  -9   3  171.08   13.40
  -6   9   3  168.08   13.80
  -6   9   3  153.38   12.70
  -6   9   3  168.78   12.60
  -6   9   3  160.98   13.30
  -6   9   3  157.28   17.10
  -5  -9   3  353.76   32.20
  -5  -9   3  338.17   25.90
  -5  -9   3  369.26   24.30
  -5   9   3  318.37   31.40
  -5   9   3  333.17   24.40
  -5   9   3  324.97   24.90
  -4  -9   3  324.67   26.70
  -4  -9   3  278.37   21.20
  -4  -9   3  301.27   19.70
   4  -9  -3  220.28   31.10
  -4  -9   3  299.97   28.90
  -4  -9   3  288.57   22.30
  -4   9   3  258.37   20.10
  -4   9   3  241.08   25.30
  -4   9   3  262.47   19.70
  -4   9   3  256.27   24.50
   3  -9  -3   27.00    9.50
  -3  -9   3   30.30    3.90
  -3  -9   3   34.50    5.90
  -3  -9   3   38.50    7.00
  -3  -9   3   29.00    4.60
  -3   9   3   29.60    4.90
  -3   9   3   28.50    4.20
  -3   9   3   27.90    3.40
   3   9  -3   22.80    3.60
  -3   9   3   29.90    4.50
  -2  -9   3  225.18   23.90
   2  -9  -3  230.78   23.10
   2   9  -3  223.28   17.80
  -2   9   3  238.98   20.60
  -1  -9   3  609.04   57.79
   1  -9  -3  598.04   57.29
  -1   9   3  623.94   56.59
  -1   9   3  538.15   49.80
   1   9  -3  574.94   43.90
   0  -9   3  343.67   34.90
   0  -9  -3  372.66   35.00
   0  -9   3  330.97   34.70
   0   9  -3  354.36   26.60
   0   9   3  344.07   30.20
   0   9   3  360.76   34.50
  -1  -9  -3  104.09   11.20
   1  -9   3  113.69   11.00
   1  -9   3  104.39   11.90
   1   9   3   80.99   10.60
   1   9   3   90.69    9.20
  -1   9  -3   93.59    8.30
  -2  -9  -3  514.15   45.90
   2  -9   3  500.85   39.40
   2  -9   3  503.75   53.29
  -2  -9  -3  527.65   53.39
   2   9   3  512.95   47.70
  -2   9  -3  513.35   39.10
   2   9   3  609.34   45.90
  -2   9  -3  576.54   41.00
   2   9   3  585.64   52.59
   3  -9   3  129.69   15.20
  -3  -9  -3  120.09   14.80
   3  -9   3  124.89   11.20
  -3  -9  -3  129.99   12.60
   3   9   3  105.49   12.20
  -3   9  -3  113.09   10.60
  -3   9  -3  122.39   10.20
  -4  -9  -3  101.09   10.90
   4  -9   3   59.29   10.90
   4  -9   3   75.79    8.70
  -4   9  -3   70.99    7.50
   4   9   3   83.19    8.30
   4   9   3   69.79    9.00
   5  -9   3   24.80    5.60
   5  -9   3   19.20    7.80
  -5  -9  -3   22.60    5.10
  -5  -9  -3   23.50    8.00
   5   9   3   23.60    5.00
   5   9   3   21.40    4.90
  -5   9  -3   23.40    4.20
  -5   9  -3   25.30    4.90
   6  -9   3   33.20    6.80
  -6  -9  -3   28.80    8.70
  -6  -9  -3   37.20    5.10
   6  -9   3   34.80    5.70
  -6   9  -3   22.00    3.80
   6   9   3   23.10    4.00
  -6   9  -3   29.10    4.20
  -7  -9  -3   47.10    5.20
   7  -9   3   44.50    5.10
  -8 -10   3   52.19    4.90
  -8 -10   3   49.50    4.50
  -8 -10   3   62.29    7.10
  -8  10   3   47.00    4.60
  -8  10   3   50.49    4.20
  -7 -10   3   60.49    5.60
  -7 -10   3   60.19    9.40
  -7 -10   3   59.79    6.10
  -7 -10   3   60.89    6.40
  -7 -10   3   46.90    5.40
  -7  10   3   53.09    7.30
  -7  10   3   57.19    6.50
  -7  10   3   64.09    5.60
  -7  10   3   56.49    6.00
  -7  10   3   61.49    5.80
  -6 -10   3  204.48   14.00
  -6 -10   3  202.38   15.20
  -6 -10   3  186.18   14.90
  -6 -10   3  179.28   20.60
  -6 -10   3  190.98   16.00
  -6 -10   3  202.88   18.80
  -6  10   3  206.28   14.30
  -6  10   3  207.48   15.40
  -6  10   3  195.78   19.50
  -6  10   3  183.38   14.30
  -6  10   3  201.38   15.60
  -5 -10   3  308.07   20.70
  -5 -10   3  322.47   22.30
  -5 -10   3  293.37   24.90
  -5 -10   3  313.87   20.90
  -5 -10   3  320.97   28.30
  -5  10   3  252.07   19.30
  -5  10   3  240.68   19.60
  -5  10   3  263.97   26.60
  -5  10   3  274.87   20.70
  -5  10   3  265.17   20.90
  -4 -10   3  159.18   13.90
  -4 -10   3  160.68   18.20
  -4 -10   3  160.28   17.40
  -4 -10   3  166.18   13.30
  -4 -10   3  151.08   12.00
   4 -10  -3  108.19   20.60
  -4  10   3  148.89   15.30
  -4  10   3  166.08   12.40
  -4  10   3  165.78   12.20
  -4  10   3  159.18   15.70
   3 -10  -3  854.61   93.79
  -3 -10   3  993.30   80.19
  -3 -10   3  929.41   63.59
  -3 -10   3 1002.00   92.09
  -3 -10   3  963.00   67.89
   3  10  -3  955.10   69.79
  -3  10   3  924.51   66.09
  -3  10   3  870.51   81.99
  -3  10   3  939.61   79.29
  -3  10   3  937.61   63.59
  -2 -10   3  107.19   13.10
   2  10  -3  108.79    9.40
  -2  10   3  125.29   11.30
  -1 -10   3   16.40    4.00
   1 -10  -3   18.00    3.40
   1  10  -3    9.60    2.20
  -1  10   3    9.90    3.00
  -1  10   3    9.80    2.60
   0 -10   3 1113.79  105.09
   0 -10   3 1041.70  103.69
   0 -10  -3 1103.19  104.99
   0  10  -3 1100.49   80.29
   0  10   3 1097.69  103.29
   0  10   3 1059.99   90.79
   1 -10   3  165.48   19.60
  -1 -10  -3  176.48   19.10
   1 -10   3  179.78   18.80
   1  10   3  214.98   16.40
  -1  10  -3  185.78   14.50
   1  10   3  179.48   16.80
  -1  10  -3  159.38   13.70
   1  10   3  186.28   18.70
  -2 -10  -3   80.89   10.50
  -2 -10  -3   86.19    9.30
   2 -10   3   79.19   11.40
   2 -10   3   81.09    8.90
  -2  10  -3   81.59    7.40
   2  10   3   99.09    8.80
   2  10   3   85.49   10.30
   2  10   3   77.69    9.00
  -2  10  -3   91.09    8.00
   2  10   3   88.69   10.20
   3 -10   3   29.10    7.60
  -3 -10  -3   38.40    7.60
   3 -10   3   35.60    6.30
  -3 -10  -3   31.60    6.20
  -3  10  -3   42.50    4.80
   3  10   3   37.70    5.70
  -3  10  -3   36.90    4.90
   4 -10   3   28.20    9.60
  -4 -10  -3   38.30    7.60
   4 -10   3   41.00    6.80
  -4 -10  -3   28.50    6.00
   4  10   3   30.10    6.10
  -4  10  -3   45.80    5.90
   4  10   3   36.30    6.00
  -4  10  -3   37.80    5.00
   5 -10   3  114.59   11.50
  -5 -10  -3  116.39   11.20
  -5 -10  -3  115.19   14.90
   5 -10   3   96.79   12.40
   5  10   3  130.59   10.20
   5  10   3  130.79   13.00
  -5  10  -3  131.19   10.90
  -5  10  -3  123.49   10.60
  -6 -10  -3  182.48   20.00
   6 -10   3  192.38   15.60
   6 -10   3  201.08   15.60
  -6 -10  -3  189.58   15.60
  -6  10  -3  178.08   14.70
   6  10   3  196.78   18.10
  -7 -11   3   19.70    3.60
  -7 -11   3   16.20    3.80
  -7 -11   3   26.10    4.10
  -7 -11   3   18.50    3.30
  -7 -11   3   29.50    7.30
  -7  11   3   20.70    4.30
  -7  11   3   26.10    3.90
  -7  11   3   19.90    3.80
  -7  11   3   17.80    4.30
  -7  11   3   24.10    3.60
  -6 -11   3   70.59   10.70
  -6 -11   3   70.69    7.00
  -6 -11   3   66.59   11.60
  -6 -11   3   74.29    7.50
  -6 -11   3   66.49    7.50
  -6 -11   3   74.59    6.80
  -6  11   3   73.89    8.00
  -6  11   3   76.79    7.50
  -6  11   3   77.29    6.70
  -6  11   3   74.99    9.20
  -6  11   3   72.59    7.10
  -5 -11   3  230.68   15.40
  -5 -11   3  211.18   16.60
  -5 -11   3  237.18   17.80
  -5 -11   3  221.18   20.40
  -5 -11   3  187.98   22.50
  -5 -11   3  229.38   16.50
  -5  11   3  210.88   17.00
  -5  11   3  214.98   21.20
  -5  11   3  213.78   15.60
  -5  11   3  210.28   15.60
  -5  11   3  212.78   16.50
  -5  11   3  222.08   16.70
   4 -11  -3   93.39   19.90
  -4 -11   3  150.78   16.80
  -4 -11   3  154.68   12.60
  -4 -11   3  148.29   11.40
  -4 -11   3  143.19   17.30
   4  11  -3  150.18   12.50
  -4  11   3  145.39   11.40
  -4  11   3  136.39   14.50
  -4  11   3  145.69   14.70
  -4  11   3  154.28   11.70
  -3 -11   3  796.02   66.79
  -3 -11   3  759.22   52.69
   3 -11  -3  692.43   78.79
  -3 -11   3  787.92   56.39
  -3 -11   3  798.92   76.59
  -3  11   3  787.22   54.69
  -3  11   3  760.52   67.99
  -3  11   3  733.23   65.69
  -3  11   3  797.02   52.79
   3  11  -3  790.42   57.79
  -2 -11   3  198.98   16.60
  -2 -11   3  216.38   19.60
  -2 -11   3  221.48   22.10
  -2  11   3  195.28   15.00
   2  11  -3  200.68   15.90
  -2  11   3  198.68   18.50
  -2  11   3  195.08   18.80
  -1 -11   3   18.40    4.60
   1 -11  -3   15.50    3.80
  -1  11   3   21.90    3.90
  -1  11   3   24.00    3.70
   1  11  -3   29.30    3.10
   0 -11  -3  226.58   22.90
   0 -11   3  216.58   22.90
   0 -11   3  204.78   23.10
   0  11   3  224.08   22.40
   0  11  -3  229.28   17.30
   0  11   3  226.88   19.70
  -1 -11  -3  245.48   26.50
   1 -11   3  225.48   26.90
   1 -11   3  252.47   26.20
   1  11   3  253.57   23.40
   1  11   3  265.57   25.90
  -1  11  -3  237.28   19.10
   1  11   3  270.67   25.80
  -1  11  -3  279.17   20.20
   1  11   3  287.17   22.70
   2 -11   3    0.90    4.60
   2 -11   3   -5.00    4.90
  -2 -11  -3    6.70    3.80
  -2 -11  -3    2.20    4.00
   2  11   3    3.20    2.30
  -2  11  -3    1.50    2.50
   2  11   3    3.00    2.80
   2  11   3    1.30    4.40
  -2  11  -3   -0.70    2.30
  -3 -11  -3  229.28   28.30
  -3 -11  -3  287.07   24.40
   3 -11   3  275.67   21.30
   3 -11   3  250.37   28.70
   3  11   3  277.77   24.60
  -3  11  -3  247.78   20.90
  -3  11  -3  265.77   20.00
  -4 -11  -3  329.87   30.50
   4 -11   3  343.27   25.90
   4 -11   3  340.57   25.80
  -4  11  -3  340.67   24.90
   4  11   3  316.27   30.40
   4  11   3  308.97   23.20
  -5 -11  -3   75.39    8.30
   5 -11   3   66.89   10.50
  -5 -11  -3   84.09   11.90
   5 -11   3   77.79    8.90
  -5  11  -3   77.89    7.60
   5  11   3   88.89    7.60
   5  11   3   84.59    9.30
  -6 -11  -3  256.57   19.40
   6 -11   3  232.78   18.60
   6 -11   3  242.08   19.10
  -6  11  -3  221.88   18.30
   6  11   3  255.37   22.50
  -7 -12   3   62.39    6.60
  -7 -12   3   72.99    6.50
  -7 -12   3   54.99    5.90
  -7 -12   3   65.19    5.90
  -7 -12   3   80.19    9.30
  -7 -12   3   55.79   10.00
  -7  12   3   72.69    5.90
  -7  12   3   60.09    6.20
  -7  12   3   70.29    5.70
  -7  12   3   60.69    7.50
  -7  12   3   58.39    6.30
  -6 -12   3   18.50    8.80
  -6 -12   3   29.20    4.80
  -6 -12   3   26.70    4.40
  -6 -12   3   26.40    5.10
  -6 -12   3   40.30    8.90
  -6 -12   3   34.80    5.10
  -6  12   3   38.90    5.10
  -6  12   3   34.70    6.00
  -6  12   3   39.30    5.20
  -6  12   3   31.90    4.30
  -6  12   3   36.30    5.90
  -5 -12   3  341.67   26.20
  -5 -12   3  334.37   28.80
  -5 -12   3  339.07   24.70
  -5 -12   3  316.87   32.90
  -5 -12   3  328.17   24.50
  -5 -12   3  343.77   22.80
  -5  12   3  349.67   25.10
  -5  12   3  317.17   24.80
  -5  12   3  370.06   31.80
  -5  12   3  327.17   23.00
  -5  12   3  346.87   24.80
  -5  12   3  353.36   23.40
  -4 -12   3  122.59   10.30
  -4 -12   3  121.89   15.70
  -4 -12   3  121.39   16.10
  -4 -12   3  125.89   11.30
   4 -12  -3   91.59   19.40
   4  12  -3  129.89   11.20
  -4  12   3  127.59   10.20
  -4  12   3  139.89   13.30
  -4  12   3  149.88   10.90
  -4  12   3  116.69   13.00
  -3 -12   3   13.40    6.90
  -3 -12   3   11.50    4.30
  -3 -12   3    8.30    3.20
  -3 -12   3   10.50    5.30
   3 -12  -3   14.50   10.50
  -3  12   3   17.10    2.70
  -3  12   3   17.20    4.20
  -3  12   3    6.70    3.50
   3  12  -3   13.30    3.00
  -3  12   3   14.40    3.70
  -2 -12   3  595.14   50.19
  -2 -12   3  597.14   55.49
  -2 -12   3  609.94   57.89
  -2 -12   3  587.44   43.00
  -2  12   3  525.75   54.39
  -2  12   3  557.54   49.40
  -2  12   3  571.74   50.89
   2  12  -3  596.84   43.30
  -2  12   3  568.34   41.00
   1 -12  -3  320.37   32.90
  -1 -12   3  333.07   32.70
  -1 -12   3  329.27   33.60
   1  12  -3  351.66   25.10
  -1  12   3  341.17   28.70
  -1  12   3  309.07   31.80
  -1  12   3  347.37   32.30
  -1  12   3  319.77   23.80
  -1  12   3  307.37   29.30
   0 -12   3  236.78   27.30
   0 -12  -3  285.07   27.30
   0 -12   3  249.28   27.20
   0 -12   3  263.07   26.80
   0  12   3  288.17   23.40
   0  12   3  258.87   23.90
   0  12   3  268.97   26.30
   0  12   3  265.67   26.40
   0  12  -3  270.17   20.50
   1 -12   3  152.68   15.90
  -1 -12  -3  150.18   16.40
   1 -12   3  151.48   13.40
   1 -12   3  157.68   17.60
   1 -12   3  164.48   16.30
  -1 -12  -3  156.48   14.20
   1  12   3  136.29   13.90
  -1  12  -3  152.08   12.10
   1  12   3  139.89   15.50
   1  12   3  141.79   15.70
   1  12   3  144.29   13.50
  -1  12  -3  136.59   11.40
   2 -12   3   32.50    8.10
   2 -12   3   46.00    7.40
  -2 -12  -3   42.40    7.00
  -2 -12  -3   44.80    6.70
  -2  12  -3   42.40    4.50
  -2  12  -3   38.60    4.70
   2  12   3   44.20    5.20
   2  12   3   43.60    5.50
   2  12   3   42.00    6.60
   3 -12   3  115.99   11.20
  -3 -12  -3   72.99   13.30
   3 -12   3   91.49   14.20
  -3 -12  -3  122.29   11.90
   3  12   3  102.59   10.90
   3  12   3  110.29   10.50
  -3  12  -3   96.99    9.30
  -3  12  -3  102.79    8.90
   4 -12   3  146.69   15.80
   4 -12   3  159.88   14.20
  -4 -12  -3  154.58   16.40
   4  12   3  151.78   15.40
  -4  12  -3  154.98   12.50
  -4  12  -3  143.19   12.60
   5 -12   3   12.40    5.30
  -5 -12  -3    1.00    7.10
   5 -12   3    6.10    8.30
  -5 -12  -3    8.90    4.40
   5  12   3   15.70    4.00
  -5  12  -3   11.80    3.20
   6 -12   3  207.98   16.20
  -6 -12  -3  209.88   16.40
   6 -12   3  220.38   16.50
  -6 -12  -3  199.18   20.50
  -6  12  -3  182.28   15.30
   6  12   3  197.78   18.80
  -7 -13   3   -0.30    6.90
  -7 -13   3    8.80    3.30
  -7 -13   3   15.90    6.10
  -7 -13   3    7.30    3.30
  -7 -13   3    7.70    3.10
  -7  13   3    3.60    3.20
   7  13  -3    5.60    3.40
  -7  13   3    3.20    2.90
  -7  13   3   10.10    2.90
  -7  13   3    6.80    2.40
  -7  13   3    5.30    2.90
  -6 -13   3   11.80    3.50
  -6 -13   3    3.20    7.90
  -6 -13   3   15.10    4.20
  -6 -13   3   19.00    7.80
  -6 -13   3   10.80    4.00
  -6 -13   3   14.30    4.50
  -6  13   3   31.90    5.10
  -6  13   3   26.70    3.60
  -6  13   3   25.90    4.50
  -6  13   3   23.70    4.50
  -6  13   3   18.70    5.10
  -5 -13   3  303.47   20.20
  -5 -13   3  276.17   29.50
  -5 -13   3  306.97   23.20
  -5 -13   3  280.87   25.50
  -5 -13   3  278.07   21.50
  -5 -13   3  307.27   21.90
  -5  13   3  269.47   21.80
  -5  13   3  322.67   27.80
  -5  13   3  284.67   21.80
  -5  13   3  284.67   20.20
  -5  13   3  304.77   20.50
  -5  13   3  305.37   21.90
  -4 -13   3  164.38   20.90
   4 -13  -3  106.19   23.30
  -4 -13   3  165.28   13.30
  -4 -13   3  172.68   19.60
  -4 -13   3  173.48   14.60
  -4  13   3  184.78   13.40
  -4  13   3  187.58   17.10
  -4  13   3  181.18   13.80
  -4  13   3  145.19   16.60
   4  13  -3  199.58   14.80
  -3 -13   3  460.15   30.70
  -3 -13   3  421.86   36.90
   3 -13  -3  356.96   45.10
  -3 -13   3  395.56   28.20
  -3 -13   3  400.46   41.80
   3  13  -3  407.16   30.60
  -3  13   3  418.26   36.00
  -3  13   3  333.47   34.80
  -3  13   3  398.96   28.80
  -3  13   3  393.46   28.20
  -2 -13   3  178.98   18.40
  -2 -13   3  195.68   20.40
  -2 -13   3  186.78   20.90
  -2 -13   3  182.38   15.90
  -2  13   3  182.98   17.20
   2  13  -3  192.28   14.80
  -2  13   3  194.18   17.30
  -2  13   3  185.78   14.00
  -2  13   3  171.68   18.50
   2  13  -3  161.58   13.40
  -2  13   3  195.48   13.90
  -1 -13   3   24.90    5.80
   1 -13  -3   40.30    5.60
  -1 -13   3   30.50    6.60
  -1 -13   3   39.10    7.80
  -1 -13   3   25.90    6.30
  -1  13   3   27.30    5.30
  -1  13   3   29.30    4.40
  -1  13   3   28.30    4.20
  -1  13   3   25.70    3.30
   1  13  -3   30.50    3.60
   0 -13   3  109.69   12.80
   0 -13   3   99.79   13.50
   0 -13   3  103.89   13.50
   0 -13  -3  114.79   12.80
   0  13   3  114.19   12.40
   0  13  -3  111.09    9.20
   0  13   3  105.59    8.80
   0  13   3  113.69   12.00
   0  13   3  109.29   10.80
   0  13   3  119.19   10.70
  -1 -13  -3   89.89   10.30
   1 -13   3  103.49   12.40
   1 -13   3   76.99   10.50
   1 -13   3   77.19   12.80
  -1 -13  -3   88.89   11.70
   1  13   3  108.99   11.50
   1  13   3  106.69   11.10
   1  13   3  100.19    9.90
  -1  13  -3   96.49    8.00
  -1  13  -3   98.99    8.50
   1  13   3  111.79    9.70
   2 -13   3  201.28   17.60
  -2 -13  -3  222.78   19.40
  -2 -13  -3  179.38   22.10
   2 -13   3  194.38   23.60
  -2  13  -3  203.08   15.50
   2  13   3  206.68   19.10
  -2  13  -3  194.28   16.30
   2  13   3  197.38   18.30
   2  13   3  227.08   20.90
  -3 -13  -3   84.29   10.20
   3 -13   3   74.19   10.00
  -3  13  -3   77.49    7.40
   3  13   3   84.69    8.80
   3  13   3   82.19    9.20
  -4 -13  -3  586.64   51.49
   4 -13   3  531.85   41.80
   4 -13   3  587.44   43.80
   4  13   3  630.54   52.39
  -4  13  -3  590.74   42.60
  -4  13  -3  559.74   40.50
   5 -13   3   33.20    9.30
  -5 -13  -3   32.80    8.30
   5 -13   3   33.60    6.50
   5  13   3   35.00    5.40
  -5  13  -3   43.90    5.40
  -5  13  -3   34.20    4.40
  -6 -13  -3  117.49   10.90
   6 -13   3  124.49   11.30
   6 -13   3  124.29   11.70
  -6 -13  -3  114.49   14.30
  -6  13  -3  130.39   10.10
   6  13   3  134.99   12.40
  -7 -14   3    4.50    3.40
  -7 -14   3   -2.50    6.80
  -7 -14   3   11.40    3.20
  -7 -14   3   14.80    3.60
  -7 -14   3   27.90    6.10
  -7  14   3    9.30    3.10
  -7  14   3   13.60    2.50
  -7  14   3    9.70    3.00
  -7  14   3   14.00    2.80
  -7  14   3    4.60    2.70
   7  14  -3    8.40    3.00
  -6 -14   3   36.10    8.00
  -6 -14   3   31.70    9.20
  -6 -14   3   27.50    4.80
  -6 -14   3   28.30    4.70
   6 -14  -3   13.10    9.00
  -6 -14   3   30.30    5.10
  -6  14   3   27.70    5.20
  -6  14   3   29.80    4.60
  -6  14   3   28.70    5.10
  -6  14   3   39.10    5.00
  -6  14   3   26.50    3.80
  -5 -14   3   40.40   10.60
  -5 -14   3   40.20    5.70
  -5 -14   3   33.60    9.40
  -5 -14   3   41.50    6.10
  -5 -14   3   30.30    5.50
  -5 -14   3   27.50    4.80
  -5  14   3   43.40    4.50
  -5  14   3   42.20    5.60
  -5  14   3   47.60    6.40
  -5  14   3   39.40    4.40
  -5  14   3   31.90    5.60
  -5  14   3   36.30    6.40
  -4 -14   3  142.19   17.10
  -4 -14   3  127.79   11.00
  -4 -14   3  145.19   12.30
  -4  14   3  148.99   13.90
  -4  14   3  130.79   10.70
  -4  14   3  121.99   11.20
   3 -14  -3  290.37   38.10
  -3 -14   3  337.67   30.30
  -3 -14   3  355.26   24.90
  -3 -14   3  334.87   34.30
  -3  14   3  287.97   22.60
  -3  14   3  254.67   27.80
  -3  14   3  322.07   28.60
   3  14  -3  333.07   24.50
  -3  14   3  315.77   22.90
  -2 -14   3  220.88   19.10
  -2 -14   3  235.08   25.50
  -2 -14   3  212.58   22.10
   2 -14  -3  315.47   31.90
  -2 -14   3  249.18   24.80
   2  14  -3  232.88   18.00
  -2  14   3  231.38   21.10
  -2  14   3  227.08   20.80
  -2  14   3  221.08   22.60
   2  14  -3  212.88   16.30
  -2  14   3  218.48   16.80
  -2  14   3  231.98   17.00
   1 -14  -3  184.78   20.60
  -1 -14   3  202.98   21.60
  -1 -14   3  162.38   16.50
  -1 -14   3  176.88   18.80
  -1 -14   3  205.98   21.60
  -1  14   3  210.78   17.80
  -1  14   3  189.38   17.90
   1  14  -3  189.18   13.80
  -1  14   3  187.98   19.70
  -1  14   3  203.38   14.60
   1  14  -3  210.18   15.50
   0 -14   3   73.69    9.90
   0 -14   3  124.69   13.30
   0 -14   3  102.59   11.90
   0 -14  -3  111.99   12.10
   0  14   3   90.19    7.90
   0  14   3   97.69   10.80
   0  14   3   97.09   11.20
   0  14   3   91.29    9.60
   0  14   3   99.19    9.60
   0  14  -3   97.59    8.30
   1 -14   3  184.58   23.50
   1 -14   3  202.78   22.00
   1 -14   3  180.18   17.90
  -1 -14  -3  178.38   22.20
   1  14   3  238.08   21.40
  -1  14  -3  198.98   15.60
   1  14   3  211.08   19.20
   1  14   3  219.08   18.60
  -1  14  -3  213.58   16.50
   1  14   3  219.38   21.20
  -2 -14  -3   35.70    8.00
   2 -14   3   43.80   10.20
  -2 -14  -3   50.39    7.60
   2 -14   3   47.70    8.80
  -2  14  -3   46.80    5.00
   2  14   3   56.59    6.30
  -2  14  -3   47.00    5.30
   2  14   3   58.19    6.00
  -3 -14  -3  118.99   13.70
   3 -14   3  109.09   13.00
  -3  14  -3  120.29   10.30
   3  14   3  138.49   12.90
   4 -14   3  521.45   37.00
  -4 -14  -3  458.75   43.00
  -4 -14  -3  375.76   46.40
   4  14   3  546.15   43.50
  -4  14  -3  460.95   33.60
  -4  14  -3  467.65   35.20
   5 -14   3   43.70    7.30
   5 -14   3   52.99   10.10
  -5 -14  -3   29.60    8.70
   5  14   3   65.99    6.90
  -5  14  -3   50.29    5.30
  -5  14  -3   57.99    6.00
   6 -14   3   12.30    6.10
  -6 -14  -3   18.50    6.70
  -6  14  -3   12.20    2.50
   6  14   3   13.80    3.10
  -7 -15   3   25.40    5.90
  -7 -15   3   25.00    4.00
  -7  15   3   19.10    3.30
  -7  15   3   25.30    2.80
   7  15  -3   21.70    3.40
   7  15  -3   18.20    3.40
  -7  15   3   20.60    3.20
  -7  15   3   22.20    2.90
  -7  15   3   21.60    3.70
  -6 -15   3    0.00    7.70
  -6 -15   3    4.80    3.70
  -6 -15   3    0.80    3.80
  -6 -15   3    3.40    4.10
  -6 -15   3    6.40    6.90
   6 -15  -3   10.40    8.60
  -6  15   3    6.80    3.50
  -6  15   3    4.60    3.20
  -6  15   3    1.80    2.60
   6  15  -3   -2.30    3.90
  -6  15   3    5.00    3.50
  -6  15   3   -1.40    4.10
  -5 -15   3   23.20    5.00
  -5 -15   3   24.00    9.90
  -5 -15   3   29.10    8.60
  -5 -15   3   24.00    5.20
  -5 -15   3   22.90   11.90
  -5  15   3   26.10    4.70
  -5  15   3   29.70    5.10
  -5  15   3   22.70    3.50
   5  15  -3   17.40    5.10
  -5  15   3   22.70    3.60
  -5  15   3   26.70    5.00
  -5  15   3   27.70    5.70
  -4 -15   3  159.58   13.70
  -4 -15   3  142.29   12.80
  -4 -15   3  153.98   16.80
  -4 -15   3  162.38   18.70
  -4  15   3  170.58   12.10
  -4  15   3  182.68   15.50
  -4  15   3  153.68   11.20
   4  15  -3  112.69   12.00
  -4  15   3  142.09   11.50
  -4  15   3  150.88   12.50
  -3 -15   3   -1.80    6.20
   3 -15  -3   -1.50   11.80
  -3 -15   3   -1.50    7.60
  -3 -15   3    6.60    5.20
  -3 -15   3    9.60    8.70
  -3  15   3    9.60    4.00
   3  15  -3   -1.00    3.40
  -3  15   3    5.40    2.40
   3  15  -3    5.20    2.90
  -3  15   3   -1.20    3.00
  -3  15   3    0.80    3.10
  -2 -15   3  224.38   19.40
  -2 -15   3  247.28   25.20
  -2 -15   3  224.88   25.80
   2 -15  -3  256.87   30.90
  -2 -15   3  217.88   22.40
  -2  15   3  229.08   21.00
   2  15  -3  233.38   16.30
  -2  15   3  244.38   22.70
  -2  15   3  204.48   20.60
  -2  15   3  207.18   16.70
   2  15  -3  241.48   18.10
  -2  15   3  223.18   17.00
   1 -15  -3  129.49   15.50
  -1 -15   3  144.79   16.90
  -1 -15   3  117.69   13.10
  -1 -15   3  120.89   14.40
  -1 -15   3  134.89   16.30
   1  15  -3  132.39    9.90
  -1  15   3  141.99   10.50
  -1  15   3  128.79   12.80
  -1  15   3  139.59   13.00
  -1  15   3  137.69   14.40
   1  15  -3  140.99   11.20
   0 -15  -3  124.69   16.20
   0 -15   3  127.19   16.30
   0 -15   3  149.39   17.40
   0  15   3  139.49   13.70
   0  15   3  138.69   11.20
   0  15   3  151.68   15.30
   0  15   3  152.38   13.50
   0  15   3  152.48   15.50
   0  15  -3  162.58   11.90
  -1 -15  -3   36.20    8.00
   1 -15   3   32.60   10.10
   1 -15   3   28.40    9.20
   1 -15   3   53.69    9.80
   1  15   3   57.49    6.40
  -1  15  -3   60.29    5.70
  -1  15  -3   60.19    5.30
   1  15   3   69.49    7.90
   1  15   3   62.29    6.30
   2 -15   3  100.09   13.20
  -2 -15  -3  143.39   13.80
  -2 -15  -3  143.09   23.30
   2 -15   3  101.49   17.20
  -2  15  -3  113.69   10.80
   2  15   3  151.18   12.90
   2  15   3  127.29   12.20
  -2  15  -3  125.89   10.20
  -3 -15  -3   54.99   20.00
   3 -15   3   73.39   10.40
  -3 -15  -3   74.09   10.00
   3 -15   3   81.29   12.80
  -3  15  -3   68.09    6.50
   3  15   3   64.19    6.10
   3  15   3   67.89    8.10
  -3  15  -3   72.79    7.20
  -4 -15  -3  250.17   27.80
   4 -15   3  313.07   24.50
  -4 -15  -3  237.08   33.10
  -4  15  -3  312.07   22.30
   4  15   3  325.97   27.60
   4  15   3  290.17   19.40
  -4  15  -3  298.57   21.40
   5 -15   3   27.30    6.30
  -5 -15  -3   32.60    7.70
   5 -15   3   36.40    9.60
   5  15   3   34.90    5.00
  -5  15  -3   35.80    4.10
  -5  15  -3   29.60    4.60
   6 -15   3   28.20    6.40
  -7 -16   3   78.69    7.60
  -7 -16   3   78.49    9.10
  -7  16   3   94.99    7.00
  -7  16   3   90.89    6.50
  -7  16   3   92.79    6.60
   7  16  -3   87.09    6.60
  -6 -16   3   -6.70    3.80
  -6 -16   3   -6.10    6.10
  -6 -16   3    3.10    3.90
   6 -16  -3   -7.70    8.10
  -6 -16   3    5.90    7.30
  -6  16   3    3.70    3.20
  -6  16   3   -4.70    3.60
  -6  16   3    0.90    2.40
  -6  16   3    1.90    3.20
   6  16  -3   -1.60    3.30
  -6  16   3    1.40    2.80
  -5 -16   3   23.40    9.70
  -5 -16   3   22.30   12.30
  -5 -16   3   26.10    5.30
  -5 -16   3   20.60    5.20
  -5 -16   3   16.60    8.40
  -5  16   3   27.10    4.90
  -5  16   3   26.90    3.50
  -5  16   3   30.40    4.80
  -5  16   3   31.20    3.70
   5  16  -3   25.40    5.20
  -5  16   3   19.60    4.40
  -4 -16   3  121.19   14.40
  -4 -16   3  104.09   18.00
  -4 -16   3  101.59   10.60
  -4 -16   3  140.49   16.30
  -4 -16   3  116.69   11.20
   4  16  -3  102.29    9.70
  -4  16   3  115.99    8.80
  -4  16   3  115.69    9.30
  -4  16   3  110.39   10.40
  -4  16   3  131.49   12.20
  -4  16   3  109.29   10.00
  -4  16   3  115.89    9.40
  -3 -16   3   18.70    8.80
   3 -16  -3   15.10   14.40
  -3 -16   3   10.70    7.80
  -3 -16   3   10.30    9.30
  -3 -16   3    7.40    5.50
  -3  16   3   19.30    4.30
   3  16  -3   12.80    3.20
   3  16  -3   17.60    3.80
  -3  16   3    7.00    3.60
  -3  16   3   15.00    2.90
  -3  16   3   11.50    3.60
  -2 -16   3   48.10   10.40
  -2 -16   3   57.69   12.50
  -2 -16   3   69.49    9.40
   2 -16  -3   71.49   16.90
   2 -16  -3   91.79   20.90
  -2 -16   3   47.20   10.80
   2  16  -3   74.79    6.20
  -2  16   3   71.69    6.80
   2  16  -3   76.39    6.70
  -2  16   3   71.89    7.70
  -2  16   3   80.49    6.30
  -2  16   3   63.89    7.80
  -1 -16   3  118.49   14.60
  -1 -16   3  102.19   11.90
  -1 -16   3   90.79   10.90
  -1 -16   3  105.09   13.00
   1  16  -3   91.29    8.10
  -1  16   3   96.99   10.60
   1  16  -3   81.19    7.10
  -1  16   3   87.19    9.40
  -1  16   3   90.19    7.60
  -1  16   3   93.79    9.40
   0 -16   3   35.60    7.20
   0 -16   3   39.60   10.00
   0 -16  -3   36.70    7.40
   0  16  -3   41.50    4.40
   0  16   3   45.40    5.40
   0  16   3   47.40    5.40
   0  16  -3   41.80    4.60
   0  16   3   49.90    6.70
   0  16   3   42.00    4.40
   1 -16   3  267.57   24.60
  -1 -16  -3  249.08   31.30
   1 -16   3  244.78   32.50
   1 -16   3  356.56   31.30
   1  16   3  309.57   26.20
  -1  16  -3  302.47   23.10
   1  16   3  322.47   27.10
  -1  16  -3  302.87   22.00
   2 -16   3  537.65   44.00
   2 -16   3  451.65   58.99
  -2 -16  -3  601.04   50.49
  -2  16  -3  620.14   41.90
   2  16   3  554.54   49.30
   2  16   3  671.23   51.49
  -2  16  -3  560.04   43.70
  -3 -16  -3   65.79   19.60
  -3 -16  -3   44.50    9.00
   3 -16   3   54.09    9.90
   3 -16   3   60.19   12.50
   3  16   3   56.69    5.40
  -3  16  -3   61.59    6.40
   3  16   3   66.19    7.30
  -3  16  -3   52.09    5.70
  -4 -16  -3   14.70    7.60
   4 -16   3   22.60    7.60
   4 -16   3   45.00    9.30
  -4 -16  -3    1.30   18.10
   4  16   3   32.20    5.00
   4  16   3   28.40    3.90
  -4  16  -3   32.00    4.10
  -4  16  -3   33.50    5.00
   5 -16   3    8.40    5.50
  -5 -16  -3   11.20    6.10
   5 -16   3   10.20    9.20
   5  16   3   10.30    3.30
  -5  16  -3    9.80    2.60
  -5  16  -3   18.10    3.60
   5  16   3   11.00    2.80
   6 -16   3    8.60    5.60
  -7 -17   3    1.20    3.10
  -7 -17   3    3.80    4.40
  -7  17   3    4.10    1.80
  -7  17   3   -1.30    1.80
  -7  17   3    4.60    1.60
   7  17  -3    7.70    2.30
  -6 -17   3    5.50    4.10
  -6 -17   3    3.70    4.10
  -6 -17   3   12.00    7.20
   6 -17  -3   -2.30    8.30
  -6 -17   3    0.80    6.10
  -6  17   3    8.00    3.10
   6  17  -3    4.20    3.20
  -6  17   3    3.40    2.90
  -6  17   3   -0.50    3.40
   6  17  -3    3.50    3.70
  -6  17   3    8.80    3.00
  -6  17   3    4.00    2.40
  -5 -17   3   33.80    6.00
  -5 -17   3   30.60    8.70
  -5 -17   3   33.50    6.00
  -5 -17   3   37.20   10.00
  -5 -17   3   40.90   12.80
  -5  17   3   42.60    5.60
  -5  17   3   31.00    3.90
  -5  17   3   39.40    5.00
   5  17  -3   32.30    5.20
  -5  17   3   33.20    4.90
  -4 -17   3   65.99    7.70
  -4 -17   3   60.69   11.80
  -4 -17   3   58.49    7.50
  -4 -17   3   61.79   15.40
  -4 -17   3   69.29   11.20
  -4  17   3   58.79    5.40
  -4  17   3   55.69    5.90
   4  17  -3   52.69    6.10
  -4  17   3   44.50    6.00
  -4  17   3   42.80    6.30
  -4  17   3   57.19    7.00
  -4  17   3   55.29    5.20
  -3 -17   3   69.59    8.90
  -3 -17   3   79.89   12.20
  -3 -17   3   82.09   13.60
  -3  17   3   71.39    6.20
  -3  17   3   54.79    6.60
   3  17  -3   59.49    6.20
  -3  17   3   62.29    7.50
   2 -17  -3  125.69   21.90
  -2 -17   3  105.59   12.20
  -2 -17   3  119.19   14.50
  -2 -17   3  105.39   16.60
   2 -17  -3   74.59   23.50
  -2 -17   3   90.49   15.40
  -2  17   3  119.19    9.50
  -2  17   3  114.99    9.20
   2  17  -3  116.19    9.90
  -2  17   3  121.99   11.40
  -2  17   3  103.69   11.30
   2  17  -3  121.49    8.90
   1 -17  -3  229.68   26.30
  -1 -17   3  148.79   19.40
  -1 -17   3  143.89   17.20
  -1 -17   3  137.09   15.20
   1 -17  -3  232.18   25.70
  -1 -17   3  170.88   20.60
  -1  17   3  168.08   15.40
   1  17  -3  173.68   13.30
   1  17  -3  153.38   11.80
  -1  17   3  152.88   15.00
  -1  17   3  162.48   12.50
   0 -17  -3  117.19   19.50
   0 -17  -3   31.20    8.70
   0 -17  -3  115.79   16.00
   0 -17   3   48.10    9.20
   0 -17   3   66.19   12.40
   0  17  -3   61.79    5.20
   0  17   3   60.99    5.50
   0  17  -3   56.99    5.50
   0  17  -3   57.29    5.80
   0  17   3   58.49    6.60
   0  17   3   64.69    6.70
  -1 -17  -3   99.39   20.80
   1 -17   3   87.79   13.30
   1  17   3   88.69    9.20
  -1  17  -3   86.59    7.90
   1  17   3   79.19    8.80
  -1  17  -3   91.89    7.50
  -2 -17  -3  916.01   81.39
   2 -17   3  952.50   70.39
   2  17   3 1009.10   83.79
  -2  17  -3  939.21   68.29
  -3 -17  -3  140.29   17.70
   3 -17   3  146.89   16.70
   3 -17   3  163.08   18.80
  -3 -17  -3  153.48   24.50
  -3  17  -3  162.08   13.40
   3  17   3  181.08   11.80
  -3  17  -3  173.78   13.10
   3  17   3  198.48   16.80
  -4 -17  -3   23.20    8.00
   4 -17   3   55.79    9.70
  -4 -17  -3   30.40   17.60
   4 -17   3   41.80    8.60
   4  17   3   46.30    4.50
  -4  17  -3   45.30    4.80
   4  17   3   48.20    6.10
  -4  17  -3   46.50    5.40
   5 -17   3   12.20    5.90
  -5 -17  -3   15.80    6.40
  -5  17  -3   19.70    3.00
  -5  17  -3   24.50    3.60
   5  17   3   19.80    3.00
   5  17   3   19.60    3.70
  -7 -18   3   38.90    5.60
  -7 -18   3   31.80    4.50
  -7  18   3   37.00    3.30
   7  18  -3   34.20    3.30
  -7  18   3   41.80    3.30
  -7  18   3   37.10    3.20
  -6 -18   3   20.40    7.40
   6 -18  -3   12.10    8.30
  -6 -18   3   34.70    5.10
  -6 -18   3   22.90    6.60
  -6 -18   3   24.20    5.30
   6  18  -3   26.00    4.00
   6  18  -3   26.60    3.80
  -6  18   3   22.50    3.40
  -6  18   3   27.30    3.10
  -6  18   3   22.90    4.00
  -6  18   3   23.70    3.70
  -6  18   3   31.00    3.90
  -5 -18   3   10.30    4.90
  -5 -18   3   14.90    8.50
  -5 -18   3   11.90    4.80
   5 -18  -3    4.30   10.80
  -5 -18   3    3.70   11.70
  -5 -18   3    7.50    7.30
  -5  18   3   11.20    3.50
  -5  18   3    1.90    3.30
   5  18  -3   13.90    3.80
  -5  18   3    8.60    2.70
  -5  18   3    8.80    3.60
  -4 -18   3    1.90    8.70
  -4 -18   3   10.90    5.40
  -4 -18   3    7.80    5.50
  -4 -18   3   -1.90   13.30
  -4 -18   3    5.80    8.50
  -4  18   3    7.70    3.80
  -4  18   3    1.80    3.80
  -4  18   3    8.70    3.60
  -4  18   3    8.20    3.70
   4  18  -3    8.60    3.60
  -4  18   3    6.60    2.50
  -4  18   3   13.10    3.00
  -3 -18   3  115.29   16.50
  -3 -18   3  133.09   11.60
  -3 -18   3  123.19   18.90
  -3 -18   3  100.89   10.90
  -3 -18   3  104.59   14.90
  -3 -18   3  122.89   14.80
  -3  18   3  100.09    8.90
  -3  18   3   99.09   10.50
  -3  18   3   85.39    8.00
  -3  18   3   97.49    8.40
   3  18  -3  109.39    8.50
  -3  18   3   94.69    9.40
  -3  18   3   95.89    7.90
  -2 -18   3   44.00   11.30
   2 -18  -3   44.90   16.90
  -2 -18   3   56.29    9.20
   2 -18  -3   37.80   20.60
  -2 -18   3   54.99   13.70
  -2 -18   3   54.49   10.40
   2  18  -3   63.29    6.20
  -2  18   3   57.39    6.80
   2  18  -3   60.49    5.40
  -2  18   3   59.09    5.50
  -2  18   3   59.59    6.00
  -2  18   3   49.80    6.80
  -1 -18   3   39.90    9.70
   1 -18  -3   65.09   16.00
   1 -18  -3   39.30   19.20
  -1 -18   3   48.70    9.10
  -1 -18   3   41.40   12.50
  -1  18   3   53.69    6.10
   1  18  -3   47.30    4.60
  -1  18   3   47.40    6.10
  -1  18   3   51.49    5.00
   1  18  -3   52.49    5.40
   0 -18   3  191.78   22.10
   0 -18   3  139.79   20.00
   0 -18  -3  138.49   26.30
   0  18   3  171.38   16.20
   0  18  -3  182.18   13.60
   0  18  -3  183.68   14.40
   0  18   3  184.38   13.50
   0  18   3  174.08   16.60
   0  18  -3  187.18   12.80
  -1 -18  -3   79.29   22.10
   1 -18   3  138.39   16.10
   1  18   3   95.59   10.70
  -1  18  -3  114.89    9.70
   1  18   3  114.89   11.20
  -1  18  -3  109.49    9.00
   2 -18   3  251.57   23.20
   2 -18   3  281.47   26.10
  -2 -18  -3  201.58   24.40
   2  18   3  285.97   24.00
   2  18   3  251.37   17.10
  -2  18  -3  280.17   19.50
  -2  18  -3  248.48   18.50
  -3 -18  -3    8.20    7.60
   3 -18   3   14.00    8.70
  -3 -18  -3   29.50   18.00
   3 -18   3   24.40   11.30
  -3  18  -3   15.60    3.30
   3  18   3   28.60    4.50
  -3  18  -3   19.80    4.20
   3  18   3   26.30    3.70
  -4 -18  -3   63.09   16.70
   4 -18   3   61.09    9.40
  -4 -18  -3   45.10    9.20
   4 -18   3   79.79   10.50
   4  18   3   55.89    6.90
  -4  18  -3   57.29    5.50
   4  18   3   58.89    5.10
  -4  18  -3   59.39    5.90
   5 -18   3   61.89    8.30
  -5 -18  -3   42.80    8.60
   5  18   3   63.09    6.90
  -5  18  -3   67.59    5.60
  -5  18  -3   61.59    5.50
   5  18   3   65.19    5.00
   6 -19  -3   -1.90    7.60
  -6 -19   3   17.90    4.60
  -6 -19   3   26.70    6.30
  -6  19   3   10.80    3.00
  -6  19   3   18.80    3.30
  -6  19   3   15.20    2.80
  -6  19   3   17.40    2.60
   6  19  -3   14.90    3.00
   6  19  -3   21.60    3.40
  -5 -19   3    9.80    5.20
  -5 -19   3   11.90    5.20
  -5 -19   3   10.00   11.70
   5 -19  -3    5.70   10.80
  -5 -19   3    3.00    7.20
  -5 -19   3   17.60    7.50
  -5  19   3   17.10    3.60
  -5  19   3   19.30    3.80
  -5  19   3   25.10    3.80
  -5  19   3   16.30    2.90
   5  19  -3   23.40    3.80
  -4 -19   3   18.90    6.40
  -4 -19   3   20.40    6.40
  -4 -19   3    4.70   13.80
  -4 -19   3   20.80    9.50
  -4 -19   3   31.40    9.80
  -4  19   3   42.20    4.20
  -4  19   3   39.80    4.10
  -4  19   3   35.20    4.90
  -4  19   3   32.10    5.10
  -4  19   3   44.10    5.00
   4  19  -3   30.20    4.50
  -4  19   3   40.60    4.60
  -3 -19   3   -2.80    6.50
  -3 -19   3   -3.90   11.20
  -3 -19   3   -0.20   14.80
  -3 -19   3    3.20    6.00
  -3 -19   3   -3.60    8.00
  -3  19   3    0.60    2.70
   3  19  -3    3.50    2.90
  -3  19   3    1.40    3.10
  -3  19   3   -1.10    3.40
  -3  19   3    0.50    3.70
  -3  19   3    0.60    2.50
  -3  19   3   -0.20    3.40
  -2 -19   3  101.09   14.50
  -2 -19   3  101.49   12.40
  -2 -19   3  106.19   18.10
   2 -19  -3   52.89   23.90
  -2  19   3  118.19    9.30
   2  19  -3  115.19    8.90
  -2  19   3  121.79    9.40
  -2  19   3  118.59   11.50
  -1 -19   3   21.30   12.40
   1 -19  -3   15.60   18.80
  -1 -19   3   22.30    9.20
  -1 -19   3   27.20    8.30
   1 -19  -3   32.40   14.70
   1  19  -3   34.10    4.60
  -1  19   3   36.90    5.10
  -1  19   3   41.40    4.20
  -1  19   3   30.40    4.90
  -1  19   3   41.60    4.50
   1  19  -3   37.60    3.90
   0 -19   3   65.29   14.00
   0 -19  -3   61.29   20.10
   0  19  -3   59.19    6.30
   0  19  -3   59.09    5.40
   0  19  -3   57.19    5.80
   0  19   3   65.89    7.10
  -1 -19  -3   20.60   18.00
   1 -19   3    2.70    9.40
  -1  19  -3   11.40    2.90
   1  19   3    9.90    3.40
   2 -19   3   26.80   11.00
   2 -19   3   36.50   14.30
  -2 -19  -3    9.00   19.00
  -2 -19  -3   68.49   20.10
  -2  19  -3   55.59    5.70
  -2  19  -3   66.99    5.60
   2  19   3   53.39    6.70
   2  19   3   53.79    5.10
   3 -19   3  214.78   20.70
   3 -19   3  164.48   18.10
  -3 -19  -3  140.09   19.30
  -3 -19  -3  140.89   24.70
   3  19   3  200.78   18.20
  -3  19  -3  210.88   14.90
  -3  19  -3  208.58   14.20
   3  19   3  186.98   13.00
   4 -19   3   34.30    8.10
  -4 -19  -3   23.30   14.50
  -4 -19  -3   24.10    7.30
   4 -19   3   35.30    8.90
  -4  19  -3   27.00    4.10
   4  19   3   27.70    3.50
  -4  19  -3   29.50    3.60
   4  19   3   27.80    4.50
   5 -19   3   -3.00    5.10
  -5 -19  -3    3.30    5.30
  -5 -19  -3    4.10    9.90
  -5  19  -3    0.90    1.90
   5  19   3   -0.10    2.40
  -5  19  -3    4.90    2.40
   5  19   3   -2.50    2.00
  -6 -20   3    3.70    5.80
  -6 -20   3   -3.40    3.90
  -6 -20   3   -3.80    5.20
  -6  20   3   -1.80    2.20
  -6  20   3   -1.60    2.00
  -6  20   3    0.20    2.20
   6  20  -3    3.00    2.30
  -6  20   3   -0.50    1.70
  -5 -20   3   13.00    7.40
  -5 -20   3   28.80   11.40
  -5 -20   3   20.40    5.40
   5 -20  -3   38.80   11.20
  -5 -20   3   14.60    7.30
   5  20  -3   22.20    3.60
  -5  20   3   25.30    3.10
  -5  20   3   14.30    3.70
  -5  20   3   18.70    3.50
  -5  20   3   16.30    3.50
  -4 -20   3   42.80    7.20
  -4 -20   3   45.80    9.70
  -4 -20   3   24.80   13.90
  -4 -20   3   42.90    7.20
  -4 -20   3   36.90    9.70
  -4  20   3   38.00    4.90
  -4  20   3   40.70    4.40
   4  20  -3   46.20    4.80
  -4  20   3   43.10    4.30
  -4  20   3   38.20    5.10
  -4  20   3   36.70    4.60
  -4  20   3   37.10    5.50
  -3 -20   3   19.90    7.10
  -3 -20   3   17.40    7.50
  -3 -20   3   42.80   13.10
  -3 -20   3   25.00    9.50
  -3 -20   3   38.50   15.20
  -3  20   3   34.40    5.10
  -3  20   3   38.30    4.20
   3  20  -3   37.00    4.20
  -3  20   3   38.10    5.20
  -3  20   3   39.00    4.20
  -3  20   3   30.20    4.60
  -3  20   3   34.20    4.40
  -2 -20   3  598.44   51.69
  -2 -20   3  575.24   43.90
  -2 -20   3  519.15   41.60
  -2 -20   3  556.84   51.19
  -2 -20   3  576.44   58.29
  -2  20   3  572.04   38.00
  -2  20   3  556.54   36.50
  -2  20   3  543.85   44.60
   2  20  -3  575.14   39.10
  -2  20   3  579.74   50.69
  -2  20   3  588.54   41.10
  -2  20   3  626.14   39.60
  -1 -20   3   67.19   12.00
   1 -20  -3   40.60   20.20
  -1 -20   3   95.99   10.80
  -1 -20   3   73.09   15.60
   1  20  -3   62.39    5.70
  -1  20   3   61.39    7.40
  -1  20   3   59.79    5.90
  -1  20   3   70.29    6.10
   0 -20   3  332.47   37.50
   0  20  -3  365.16   25.60
   0  20  -3  340.07   24.00
   0  20  -3  321.67   24.20
   0  20   3  369.16   31.40
   1 -20   3   58.19   18.70
  -1 -20  -3   64.79   22.10
   1 -20   3  113.99   16.90
  -1 -20  -3   84.49   23.50
   1  20   3  129.59   12.00
  -1  20  -3  126.49    9.70
  -1  20  -3  114.89    9.40
   1  20   3  121.39    8.70
   2 -20   3   57.69   15.00
  -2 -20  -3   52.49   20.00
   2 -20   3   59.99   11.70
  -2 -20  -3   53.79   19.80
   2  20   3   75.09    7.80
  -2  20  -3   60.59    6.20
   2  20   3   61.19    5.60
  -2  20  -3   67.99    6.20
  -3 -20  -3   55.59   10.70
   3 -20   3   63.69   11.30
   3 -20   3   49.00   13.20
  -3 -20  -3   43.70   17.90
  -3  20  -3   73.79    6.60
   3  20   3   72.59    6.00
   3  20   3   84.89    8.40
  -3  20  -3   77.69    6.60
  -4 -20  -3   37.50   13.60
   4 -20   3   38.70    8.20
   4 -20   3   48.70    9.20
  -4 -20  -3   28.90    7.60
  -4  20  -3   41.10    4.30
   4  20   3   34.90    3.70
   4  20   3   30.50    4.80
  -4  20  -3   33.70    3.90
  -5 -20  -3   29.30    9.60
  -5  20  -3   27.40    3.10
   5  20   3   25.40    2.80
  -6 -21   3    5.20    4.00
  -6 -21   3    6.30    5.10
  -6  21   3    3.40    1.70
  -6  21   3    4.10    1.80
   5 -21  -3   -0.20   10.20
  -5 -21   3   -0.50    6.60
  -5 -21   3    8.20    6.50
  -5 -21   3   -6.10    9.70
  -5 -21   3    3.70    5.00
   5  21  -3    4.40    2.60
  -5  21   3    5.30    2.30
  -5  21   3    4.30    2.70
  -5  21   3    3.20    2.70
  -5  21   3   -0.30    2.80
  -4 -21   3  136.19   17.30
  -4 -21   3  129.69   13.40
  -4 -21   3  172.98   20.20
  -4  21   3  162.58   13.30
  -4  21   3  147.49   12.10
   4  21  -3  174.88   11.90
  -4  21   3  152.68   15.00
  -4  21   3  157.18   11.30
  -4  21   3  169.88   12.10
  -4  21   3  152.98   11.10
  -3 -21   3   57.09   11.20
  -3 -21   3   52.39    8.80
  -3 -21   3   55.09   15.60
  -3 -21   3   52.49    8.60
  -3 -21   3   67.39   14.60
  -3  21   3   55.09    6.50
   3  21  -3   66.29    5.70
  -3  21   3   52.89    5.60
  -3  21   3   59.69    5.60
  -3  21   3   65.09    7.20
  -3  21   3   71.29    6.20
  -3  21   3   57.89    5.40
  -2 -21   3   25.10   13.40
  -2 -21   3   30.00   15.00
  -2 -21   3   17.80    9.30
  -2 -21   3   35.80    8.40
  -2 -21   3   20.00    9.70
   2 -21  -3   18.30   20.20
  -2  21   3   29.70    4.20
  -2  21   3   42.90    4.50
  -2  21   3   34.20    4.10
  -2  21   3   33.00    5.00
   2  21  -3   31.80    3.90
  -2  21   3   31.70    4.10
  -2  21   3   34.40    5.00
  -1 -21   3  112.59   19.50
  -1 -21   3  140.99   20.50
  -1 -21   3  115.29   14.80
   1 -21  -3   81.69   23.70
   1  21  -3  133.09    9.90
  -1  21   3  131.89   10.50
  -1  21   3  117.59   11.70
   1  21  -3  141.19   10.70
  -1  21   3  151.98   10.40
  -1  21   3  117.59    9.40
  -1  21   3  138.29   13.10
   0 -21   3  420.76   38.40
   0 -21   3  414.06   43.20
   0  21  -3  406.36   29.70
   0  21   3  418.36   36.50
   0  21  -3  383.36   28.20
   0  21   3  419.76   32.40
   0  21   3  389.46   26.10
   0  21  -3  410.46   28.00
  -1 -21  -3  181.78   33.10
   1 -21   3  312.87   30.50
   1 -21   3  284.07   32.40
  -1  21  -3  313.67   22.20
   1  21   3  306.17   19.60
   1  21   3  319.37   27.30
  -1  21  -3  285.87   21.00
   2 -21   3  120.99   17.70
   2 -21   3  117.29   14.10
  -2 -21  -3   92.19   22.00
  -2 -21  -3  104.09   21.30
   2  21   3  111.09    8.20
  -2  21  -3  111.49    9.20
  -2  21  -3  103.49    8.80
   2  21   3  114.69   11.30
   3 -21   3   43.60   13.50
  -3 -21  -3   53.19   17.20
   3 -21   3   55.29   11.10
   3  21   3   89.39    8.80
  -3  21  -3   75.89    6.90
   3  21   3   87.59    6.30
  -3  21  -3   83.19    7.00
   4 -21   3   16.10    7.20
  -4 -21  -3   22.90    7.10
  -4 -21  -3   32.20   12.20
   4 -21   3   31.50    8.30
  -4  21  -3   25.80    3.50
   4  21   3   23.30    4.10
  -4  21  -3   25.30    3.20
   4  21   3   29.10    3.20
  -5 -21  -3   13.90    8.00
  -5  21  -3   15.00    2.30
   5  21   3    9.50    1.90
  -6 -22   3   -6.00    3.70
  -6 -22   3    3.70    4.80
  -6  22   3    0.40    1.50
  -6  22   3   -0.10    1.40
  -5 -22   3   17.30    6.60
  -5 -22   3    2.90    9.10
  -5 -22   3   14.40    5.30
   5 -22  -3   22.00   10.30
   5  22  -3   15.30    2.90
  -5  22   3   14.70    2.90
  -5  22   3   15.10    2.90
  -5  22   3   14.30    3.20
  -5  22   3   17.90    2.70
  -4 -22   3   66.49   14.20
  -4 -22   3   74.49   10.70
  -4 -22   3   58.09    8.30
  -4  22   3   66.19    6.10
  -4  22   3   63.29    7.30
  -4  22   3   64.89    5.50
  -4  22   3   70.09    5.70
  -4  22   3   57.59    6.40
  -4  22   3   65.09    5.80
   4  22  -3   62.59    5.80
  -3 -22   3   75.19   12.20
  -3 -22   3   66.09    9.80
  -3 -22   3   70.99   15.90
  -3 -22   3   75.19   15.70
  -3  22   3   91.69    6.80
  -3  22   3   77.09    7.10
   3  22  -3   83.39    6.90
  -3  22   3   92.09    9.00
  -3  22   3   91.99    7.40
  -3  22   3   75.29    8.00
  -3  22   3   82.19    6.80
  -2 -22   3   -2.50   13.70
  -2 -22   3    2.20   12.10
   2 -22  -3   -6.00   18.80
  -2 -22   3   20.70    9.10
  -2  22   3   14.50    2.90
  -2  22   3    7.70    3.80
  -2  22   3   10.00    3.20
   2  22  -3    9.00    2.80
  -2  22   3    7.20    3.30
  -2  22   3    8.20    3.00
  -2  22   3   11.90    3.20
  -1 -22   3   45.20   14.90
  -1 -22   3   37.30   14.80
  -1 -22   3   43.20   10.70
   1 -22  -3   16.40   18.60
   1  22  -3   44.40    4.80
  -1  22   3   45.00    4.70
  -1  22   3   46.90    5.80
  -1  22   3   43.20    4.50
   1  22  -3   35.00    4.30
  -1  22   3   37.20    5.60
  -1  22   3   45.60    4.70
   0 -22   3   24.00   17.10
   0 -22  -3    1.60   20.70
   0 -22   3   15.40   12.80
   0 -22  -3   35.90   18.90
   0  22  -3   32.50    4.60
   0  22  -3   23.70    3.80
   0  22  -3   30.10    3.60
   0  22   3   20.80    3.70
   0  22   3   29.50    4.60
   0  22   3   24.50    5.10
  -1 -22  -3  138.49   27.20
  -1 -22  -3  134.39   28.20
   1 -22   3  224.68   25.40
   1 -22   3  211.28   24.60
   1  22   3  210.78   14.30
  -1  22  -3  234.68   16.30
   1  22   3  220.88   20.00
  -1  22  -3  216.58   15.50
  -2 -22  -3   51.39   18.40
   2 -22   3   52.09   14.50
  -2 -22  -3   32.40   17.30
  -2  22  -3   67.49    5.90
   2  22   3   57.69    5.20
   2  22   3   62.69    7.10
  -2  22  -3   54.69    5.70
   3 -22   3   30.80   11.50
  -3 -22  -3    3.30   13.90
   3 -22   3    8.80    7.90
  -3  22  -3    9.20    3.20
   3  22   3   12.10    3.30
  -3  22  -3    9.70    2.70
   3  22   3   10.40    2.80
   4 -22   3    6.80    6.70
  -4 -22  -3   12.30   10.30
   4 -22   3    2.60    7.30
  -4 -22  -3    3.50    6.20
  -4  22  -3    1.90    2.40
   4  22   3    7.20    2.80
   4  22   3    4.60    2.20
  -4  22  -3    4.20    2.20
  -5 -22  -3   56.09    8.70
  -5  22  -3   56.19    4.50
   5  22   3   53.99    4.10
  -6  23   3   10.50    1.70
  -6  23   3   11.50    1.70
  -5 -23   3   22.20    8.30
   5 -23  -3   12.50    9.70
  -5 -23   3   14.40    6.30
  -5 -23   3   17.10    5.40
  -5  23   3   21.30    3.60
   5  23  -3   29.60    3.20
  -5  23   3   19.80    3.00
  -5  23   3   22.70    2.90
  -5  23   3   25.40    2.90
  -4 -23   3   20.30    7.50
   4 -23  -3   32.30   12.30
  -4 -23   3   21.10   11.20
  -4 -23   3   24.80    6.40
  -4  23   3   24.40    4.10
  -4  23   3   23.10    3.20
  -4  23   3   31.70    3.60
   4  23  -3   17.00    3.20
  -4  23   3   25.80    3.60
  -4  23   3   26.50    4.00
  -3 -23   3   17.20    8.20
  -3 -23   3    1.70    6.70
  -3 -23   3   17.20   11.80
  -3 -23   3   10.30   12.60
  -3  23   3   10.90    3.50
  -3  23   3    8.90    2.50
   3  23  -3    5.10    2.60
  -3  23   3    5.50    2.80
  -3  23   3    8.40    3.00
  -3  23   3    6.20    3.00
  -3  23   3    7.20    3.30
   2 -23  -3  126.59   26.20
  -2 -23   3  207.28   21.70
  -2 -23   3  185.08   16.10
  -2 -23   3  180.48   22.80
  -2  23   3  161.68   14.20
  -2  23   3  154.78   11.90
  -2  23   3  167.08   13.00
   2  23  -3  175.58   12.40
  -2  23   3  162.68   11.60
  -2  23   3  163.68   16.00
  -2  23   3  174.18   12.60
   1 -23  -3  118.79   23.40
  -1 -23   3  141.89   14.90
  -1 -23   3  131.49   18.90
  -1 -23   3  134.39   20.40
  -1  23   3  145.69   13.20
  -1  23   3  133.89   11.80
  -1  23   3  135.29   10.20
  -1  23   3  125.19   10.50
   1  23  -3  124.39   10.00
  -1  23   3  129.29    9.50
   0 -23   3   16.10   15.90
   0 -23  -3   30.60   17.60
   0 -23   3   18.30   12.60
   0  23   3   20.90    4.90
   0  23   3   23.00    4.40
   0  23   3   21.00    3.50
   0  23  -3   22.70    3.40
   0  23  -3   32.40    4.30
  -1 -23  -3   35.80   19.10
   1 -23   3   62.79   13.40
   1 -23   3   62.69   16.50
  -1 -23  -3   43.30   17.70
   1  23   3   51.59    5.10
  -1  23  -3   58.09    5.70
  -1  23  -3   60.29    5.70
   1  23   3   63.49    7.10
  -2 -23  -3   94.49   20.70
  -2 -23  -3  113.39   20.70
   2 -23   3  127.89   18.30
  -2  23  -3  141.39   10.50
   2  23   3  125.49    9.20
   2  23   3  133.89   12.90
  -2  23  -3  130.49   10.00
  -3 -23  -3  133.89   19.90
   3 -23   3  140.19   17.50
   3 -23   3  115.89   14.60
  -3  23  -3  156.38   11.80
  -3  23  -3  162.28   11.30
   3  23   3  146.89   14.50
   3  23   3  162.18   10.50
  -4 -23  -3   26.80    9.90
   4 -23   3   28.10    7.60
   4 -23   3   19.90    7.00
   4  23   3   20.50    3.70
   4  23   3   22.60    2.70
  -4  23  -3   27.10    3.10
  -5 -24   3   -1.70    4.50
  -5 -24   3    0.70    6.50
  -5  24   3    1.00    1.80
  -5  24   3    3.20    1.90
  -4 -24   3    6.10   10.30
   4 -24  -3   27.00   11.40
  -4 -24   3   23.80    6.20
  -4 -24   3   11.00    6.90
  -4  24   3   21.70    3.40
  -4  24   3   24.80    3.20
  -4  24   3   18.70    3.80
  -4  24   3   24.90    3.00
   4  24  -3   18.40    3.00
  -4  24   3   21.00    3.60
  -3 -24   3   -4.60   11.50
  -3 -24   3    1.10    6.70
  -3 -24   3    3.20   10.70
  -3  24   3    7.40    2.80
  -3  24   3   -0.30    2.70
   3  24  -3    5.50    2.40
  -3  24   3    3.80    2.30
  -3  24   3    5.60    2.70
  -3  24   3    5.40    3.00
  -3  24   3   11.70    3.30
  -2 -24   3  145.89   19.50
  -2 -24   3  133.59   20.30
  -2 -24   3  121.29   14.20
   2 -24  -3   82.29   23.30
  -2  24   3  145.19   11.60
  -2  24   3  157.88   10.50
  -2  24   3  152.48   12.80
   2  24  -3  151.68   11.10
  -2  24   3  162.08   11.40
  -2  24   3  153.78   14.40
   1 -24  -3  171.88   31.80
  -1 -24   3  268.07   27.30
  -1 -24   3  262.37   31.10
  -1  24   3  276.47   21.70
  -1  24   3  269.17   17.60
   1  24  -3  264.97   18.80
   1  24  -3  276.57   19.00
  -1  24   3  278.47   24.50
   0 -24   3   31.10   15.40
   0 -24   3   51.39   13.80
   0 -24  -3   60.29   17.90
   0  24  -3   52.59    5.00
   0  24   3   55.69    6.60
   0  24   3   59.79    5.00
   0  24  -3   47.70    5.50
   0  24   3   54.09    6.70
   1 -24   3  197.88   21.30
  -1 -24  -3  130.19   23.20
   1 -24   3  144.19   21.00
  -1 -24  -3  115.19   23.80
   1  24   3  180.38   16.20
  -1  24  -3  173.08   12.50
   1  24   3  175.68   11.60
  -2 -24  -3   66.89   16.80
   2 -24   3   76.59   14.90
  -2 -24  -3   59.99   16.10
  -2  24  -3   69.59    6.10
   2  24   3   63.49    5.50
   2  24   3   68.59    7.60
   3 -24   3   23.00   10.60
  -3 -24  -3   30.50   12.80
   3 -24   3   21.70    7.90
  -3  24  -3   42.30    4.00
   3  24   3   30.20    4.60
   3  24   3   32.50    3.50
   4 -24   3   16.10    6.60
  -4 -24  -3   15.20    8.30
  -4  24  -3   11.70    2.30
   4  24   3   12.00    2.10
  -5 -25   3   10.80    5.90
  -5 -25   3    2.30    4.40
  -5  25   3    5.40    1.80
  -5  25   3    5.10    1.70
  -4 -25   3   -6.10    6.10
  -4 -25   3   -3.30    8.70
  -4 -25   3    8.40    5.50
   4 -25  -3   10.20   10.10
  -4  25   3    2.90    2.10
  -4  25   3    7.40    2.40
   4  25  -3    6.80    2.30
  -4  25   3    5.00    2.30
  -4  25   3    2.60    2.80
  -3 -25   3   16.30   10.60
  -3 -25   3   17.90   11.10
  -3 -25   3    2.90    6.20
  -3  25   3    5.60    3.10
   3  25  -3   10.50    2.50
  -3  25   3    3.60    3.00
  -3  25   3    9.50    2.60
  -3  25   3    2.00    2.60
  -3  25   3    8.10    2.70
  -3  25   3    4.70    2.30
  -2 -25   3   33.80   12.00
  -2 -25   3   30.40    8.40
  -2 -25   3   49.70   12.90
   2 -25  -3   23.60   15.60
  -2  25   3   35.10    4.00
   2  25  -3   35.80    3.90
  -2  25   3   33.80    5.00
  -2  25   3   32.60    4.10
  -2  25   3   37.20    4.90
  -2  25   3   39.50    4.00
   1 -25  -3   80.79   19.10
  -1 -25   3  115.49   15.90
  -1 -25   3   95.89   16.80
  -1  25   3  103.39    9.50
   1  25  -3  107.49    8.50
  -1  25   3   95.19   10.40
   1  25  -3  103.39    8.00
  -1  25   3  103.29    7.70
   0 -25  -3  109.89   22.80
   0 -25   3  147.69   20.80
   0 -25   3  141.79   19.60
   0  25   3  176.78   13.80
   0  25   3  158.78   11.00
   0  25   3  160.38   15.20
   0  25  -3  162.28   11.90
   0  25  -3  153.18   11.60
   1 -25   3   86.39   15.60
  -1 -25  -3   62.59   18.20
  -1 -25  -3   86.29   18.70
   1 -25   3  111.39   16.80
  -1  25  -3  102.69    8.40
   1  25   3  115.59    7.80
   1  25   3  109.69   10.70
   2 -25   3   37.10   12.80
  -2 -25  -3   29.20   13.80
  -2 -25  -3   10.90   13.90
   2  25   3   39.60    5.30
   2  25   3   40.50    4.00
  -2  25  -3   42.70    4.40
   3 -25   3   54.49   11.00
  -3 -25  -3   55.69   12.80
   3  25   3   55.99    4.50
  -3  25  -3   58.09    5.00
   3  25   3   48.80    6.20
  -4 -25  -3   27.60    7.90
   4 -25   3   25.50    6.40
  -4  25  -3   25.80    2.90
   4  25   3   31.50    2.70
  -5 -26   3    2.80    4.60
  -5  26   3    4.40    1.50
  -5  26   3    3.10    1.50
   4 -26  -3   10.50    9.70
  -4 -26   3   -0.50    7.70
   4 -26  -3    9.30   11.10
  -4 -26   3    3.80    5.00
  -4  26   3    1.80    2.20
  -4  26   3    1.30    2.00
   4  26  -3    1.20    2.00
  -4  26   3    2.40    1.90
  -3 -26   3  157.48   16.90
  -3 -26   3  117.29   17.80
  -3 -26   3  128.79   12.40
   3 -26  -3  131.29   16.00
  -3  26   3  146.59    9.70
  -3  26   3  143.29   11.90
   3  26  -3  148.89   10.40
  -3  26   3  132.09   13.30
  -3  26   3  139.09   10.40
  -2 -26   3    0.00   10.30
  -2 -26   3    2.80    9.80
   2 -26  -3  -11.40   12.80
   2  26  -3    2.50    2.20
  -2  26   3    2.10    2.60
   2  26  -3   -0.80    3.40
  -2  26   3   -2.80    2.30
  -2  26   3    1.60    2.60
  -2  26   3    2.20    2.90
  -2  26   3    2.50    3.20
  -1 -26   3   53.49   12.40
   1 -26  -3   50.99   15.40
  -1 -26   3   56.69   12.90
  -1  26   3   56.89    6.80
   1  26  -3   50.59    5.10
   1  26  -3   55.69    5.60
  -1  26   3   64.79    6.50
  -1  26   3   65.09    5.20
   0 -26   3   97.49   15.30
   0 -26   3   83.59   15.30
   0 -26  -3   62.39   17.30
   0  26   3   93.29    7.20
   0  26  -3   96.29    7.60
   0  26   3   94.59    9.20
   0  26   3  103.69   10.00
   0  26  -3   99.49    7.90
   1 -26   3   25.20   12.30
   1 -26   3   27.90   10.70
  -1 -26  -3   22.40   13.40
  -1 -26  -3   14.50   13.00
   1  26   3   27.40    3.50
  -1  26  -3   33.80    4.00
   1  26   3   26.80    4.50
  -2 -26  -3   13.80   11.40
  -2 -26  -3   -4.50   11.70
   2 -26   3    8.40   11.00
   2  26   3   11.00    2.50
  -2  26  -3    1.00    2.60
   2  26   3    5.80    3.10
  -3 -26  -3    4.00    9.70
   3 -26   3   -2.50    7.80
  -3  26  -3    2.30    2.20
   3  26   3    1.20    1.90
  -4 -27   3    9.70    6.30
   4 -27  -3   20.70   10.10
  -4  27   3   10.80    2.10
  -4  27   3    7.50    2.00
  -3 -27   3  190.18   19.10
   3 -27  -3  160.88   18.20
   3  27  -3  204.48   13.50
  -3  27   3  193.48   12.40
  -3  27   3  186.58   15.20
   3  27  -3  167.68   13.30
  -3  27   3  186.88   13.40
  -2 -27   3   16.70    9.50
  -2 -27   3   16.80    9.50
   2 -27  -3   21.90   13.10
   2  27  -3   15.30    3.40
  -2  27   3    9.10    3.30
  -2  27   3    9.70    2.70
  -2  27   3   10.00    2.80
   2  27  -3   10.90    2.50
   1 -27  -3   41.10   13.60
  -1 -27   3   52.89   11.70
  -1  27   3   46.30    5.70
  -1  27   3   51.69    4.40
  -1  27   3   50.29    5.50
   1  27  -3   36.80    4.20
   1  27  -3   39.90    4.70
   0 -27  -3   -3.80   11.10
   0 -27   3   -7.70   10.20
   0 -27   3    6.10    9.20
   0  27   3    2.70    2.60
   0  27  -3   -3.40    2.40
   0  27  -3   -0.20    2.80
   0  27   3    1.50    2.90
   0  27   3    5.10    3.70
  -1 -27  -3   95.89   15.30
   1 -27   3  122.89   14.50
   1 -27   3   79.39   14.10
  -1 -27  -3   86.39   16.10
  -1  27  -3   84.99    7.30
   1  27   3   98.89    6.80
   1  27   3   85.29    9.30
   2 -27   3   63.09   11.70
  -2 -27  -3   67.49   12.70
  -2 -27  -3   46.30   12.90
   2  27   3   63.29    5.00
  -2  27  -3   62.69    5.30
   3 -27   3    7.20    6.90
  -3 -27  -3    0.40    7.90
  -3  27  -3    9.40    2.20
   3  27   3   12.80    2.00
  -4 -28   3   25.90    5.90
   4 -28  -3   31.80    9.20
  -4  28   3   30.10    2.80
   4  28  -3   28.90    3.20
  -3 -28   3   12.30    7.20
  -3  28   3   13.90    2.30
   3  28  -3    6.60    2.80
  -2 -28   3   67.29   11.40
   2 -28  -3   65.19   15.80
   2  28  -3   81.49    6.60
   2  28  -3   89.59    6.80
  -2  28   3   79.89    6.70
  -2  28   3   89.59    6.30
  -2  28   3   85.29    7.80
   1 -28  -3  132.09   21.50
  -1 -28   3  150.58   20.50
  -1  28   3  193.38   14.60
   1  28  -3  159.98   12.50
   1  28  -3  190.38   12.80
  -1  28   3  187.28   11.90
   0 -28   3   36.40   10.00
   0 -28   3   28.10    9.90
   0 -28  -3   30.00   11.90
   0  28   3   43.10    5.10
   0  28  -3   39.40    4.20
   0  28   3   44.10    4.00
   0  28  -3   36.90    4.00
   1 -28   3   62.19   10.80
  -1 -28  -3   52.09   12.90
   1 -28   3   41.30   11.30
  -1 -28  -3   59.59   12.50
  -1  28  -3   54.49    5.20
   1  28   3   66.59    4.90
  -2 -28  -3   32.40   10.10
   2 -28   3   22.50    8.70
   2  28   3   30.20    3.10
  -2  28  -3   30.80    3.40
   3 -28   3   -3.30    5.70
  -3 -28  -3   11.60    6.70
  -3  28  -3   16.70    2.10
   3  28   3   12.90    1.90
  -3 -29   3   35.60    6.90
   3 -29  -3   54.79    9.70
   3  29  -3   33.80    3.60
  -3  29   3   37.90    3.30
  -2 -29   3   11.10    7.70
  -2 -29   3   13.20    6.90
  -2  29   3   15.60    3.20
   2  29  -3   18.60    2.90
  -2  29   3   16.20    2.50
   1 -29  -3   37.60   11.50
  -1 -29   3   32.10    9.10
  -1  29   3   44.60    4.60
  -1  29   3   36.10    3.50
   1  29  -3   29.80    3.60
   1  29  -3   31.20    3.70
   0 -29   3   -6.20    7.50
   0 -29   3    7.40    7.60
   0 -29  -3    9.80    9.60
   0  29   3   -2.40    2.20
   0  29  -3    2.10    2.40
   1 -29   3   32.50    8.40
  -1 -29  -3   24.90    9.90
  -1  29  -3   32.00    3.60
   1  29   3   36.90    3.40
  -2 -29  -3   67.19   10.40
   2 -29   3   58.29    9.20
   2  29   3   70.29    5.10
  -2  29  -3   71.19    5.50
   3 -30  -3   57.79    9.10
  -3  30   3   50.69    3.90
  -2 -30   3   12.10    5.80
   2 -30  -3   11.60    8.00
   2  30  -3    5.70    2.20
  -2  30   3    6.80    1.90
   1 -30  -3  116.19   13.60
   1  30  -3  115.59    8.70
  -1  30   3  121.79    8.20
   0  30   3  140.79    9.40
   0  30  -3  137.39   10.10
   1 -30   3    1.80    6.10
  -1  30  -3    2.80    1.90
   1  30   3    5.60    1.90
   2  30   3    8.30    1.70
   2  31  -3    5.20    1.80
  -2  31   3    5.50    1.60
   1 -31  -3    2.70    7.40
   1  31  -3    5.70    1.90
  -1  31   3    1.00    1.70
   0  31   3   13.30    2.10
   0  31  -3   14.10    2.20
  -1  31  -3   14.90    2.10
  -8   0   4   23.40    3.20
  -8   0   4   23.20    3.80
  -7   0   4   29.90    4.80
  -7   0   4   17.90    3.90
  -7   0   4   18.60    3.40
  -7   0   4   16.60    4.50
  -6   0   4   98.89    9.00
  -6   0   4   94.49    7.70
  -6   0   4   82.29    9.20
  -6   0   4   87.89    7.90
  -5   0   4   65.99    7.60
  -5   0   4   70.69    8.00
  -5   0   4   73.89    6.60
   5   0  -4   65.99    8.60
   4   0  -4    0.90    2.80
  -4   0   4   -0.30    2.80
  -4   0   4    2.30    3.40
  -4   0   4    1.50    2.70
   3   0  -4    8.80    2.90
  -3   0   4   11.70    3.10
  -3   0   4    9.10    2.50
   2   0  -4  471.85   36.30
  -2   0   4  519.05   47.40
  -2   0   4  456.45   46.60
   1   0  -4   67.89    6.80
  -1   0   4   85.69    9.20
  -1   0   4   87.69    9.20
   0   0  -4   56.79    5.50
   0   0  -4   61.99    7.40
   0   0   4   62.39    7.70
  -1   0  -4  389.96   29.60
   1   0   4  398.46   38.60
  -1   0  -4  381.76   38.60
  -2   0  -4    8.30    3.40
   2   0   4   14.80    4.00
   2   0   4   11.10    3.90
   2   0   4   10.10    3.50
  -2   0  -4    6.50    2.60
  -3   0  -4   27.70    5.90
   3   0   4   37.20    5.20
   3   0   4   31.50    6.30
   4   0   4  590.34   40.50
   4   0   4  480.75   37.90
  -4   0  -4  548.65   42.30
  -4   0  -4  584.54   48.40
   5   0   4   46.50    6.50
  -5   0  -4   42.20    6.60
   6   0   4    8.20    3.70
  -6   0  -4    5.60    3.90
  -8  -1   4   10.60    3.20
  -8  -1   4   12.40    2.70
  -8   1   4   15.60    2.90
  -8   1   4   14.50    3.30
  -7  -1   4   63.39    5.80
  -7  -1   4   55.39    5.70
  -7  -1   4   62.29    7.10
  -7  -1   4   70.19    6.70
   7  -1  -4   52.99    9.30
  -7   1   4   59.29    7.00
  -7   1   4   58.99    5.90
  -7   1   4   54.39    5.80
  -7   1   4   63.99    6.90
  -6  -1   4   87.69    8.40
  -6  -1   4   66.29    6.70
  -6  -1   4   77.49    7.90
  -6  -1   4   72.09    6.70
  -6   1   4   66.39    8.70
  -6   1   4   60.49    7.80
  -6   1   4   72.99    6.60
  -6   1   4   66.99    6.80
  -6   1   4   85.69    8.10
  -5  -1   4   61.59    5.80
  -5  -1   4   50.09    7.10
  -5  -1   4   62.29    6.90
  -5   1   4   61.19    6.90
  -5   1   4   50.29    7.00
  -5   1   4   54.29    7.30
  -5   1   4   49.00    5.50
   5   1  -4   53.69    7.80
  -4  -1   4   14.80    4.10
  -4  -1   4   16.70    3.90
  -4  -1   4   20.30    3.40
   4  -1  -4   10.30    3.60
  -4   1   4   17.20    3.40
  -4   1   4   16.20    4.00
  -4   1   4   16.70    3.40
   4   1  -4   21.60    4.10
  -3  -1   4   88.99    9.80
  -3  -1   4   89.49    8.00
   3  -1  -4   96.19    8.90
  -3   1   4   82.89    7.80
   3   1  -4   86.09    8.60
  -3   1   4   75.79    9.40
  -3   1   4   80.99    9.60
  -2  -1   4   18.20    3.60
   2  -1  -4   13.80    2.50
  -2  -1   4   17.70    3.40
  -2   1   4   17.90    3.40
   2   1  -4   22.70    2.80
  -2   1   4   20.30    3.50
  -1  -1   4   32.90    5.00
   1  -1  -4   29.00    3.70
  -1  -1   4   32.40    5.20
  -1   1   4   44.90    5.60
   1   1  -4   39.50    4.10
  -1   1   4   47.90    5.40
   0  -1  -4  138.49   13.20
   0  -1  -4  132.29    9.90
   0  -1   4  124.99   13.20
   0  -1   4  121.89   12.90
   0   1   4  113.69   13.00
   0   1  -4   93.79    9.80
  -1  -1  -4   41.20    4.20
   1  -1   4   32.70    5.90
  -1  -1  -4   40.50    5.70
  -1   1  -4   41.40    4.60
   1   1   4   44.50    6.20
  -1   1  -4   42.60    5.70
   2  -1   4  234.58   21.20
   2  -1   4  210.68   24.10
   2  -1   4  211.68   17.80
  -2  -1  -4  234.98   21.30
  -2  -1  -4  220.78   24.10
   2   1   4  260.87   24.50
  -2   1  -4  242.48   24.20
  -2   1  -4  244.58   18.60
   2   1   4  245.38   18.00
   3  -1   4    6.50    4.50
   3  -1   4    5.10    3.90
  -3  -1  -4   11.30    4.70
   3   1   4    3.60    4.10
  -3   1  -4    7.40    3.40
  -3   1  -4    3.90    4.60
   3   1   4    5.90    3.90
  -4  -1  -4  109.19   10.80
  -4  -1  -4  106.59   12.10
   4  -1   4  112.29    9.90
   4  -1   4  105.49   10.60
   4   1   4  118.69   10.00
   4   1   4  100.89   12.20
  -4   1  -4  112.09   12.10
  -4   1  -4  102.09   10.70
  -4   1  -4  102.79    9.30
   4   1   4   83.29   10.00
   5  -1   4  101.79   10.20
  -5  -1  -4  144.59   13.70
  -5  -1  -4  118.09   11.00
   5   1   4  104.09   10.00
  -5   1  -4  100.99   10.80
  -6  -1  -4   38.10    5.40
   6  -1   4   32.00    4.90
  -6   1  -4   24.30    4.90
   6   1   4   35.30    4.70
  -8  -2   4    4.20    2.80
  -8  -2   4    0.70    2.20
  -8   2   4    3.00    2.50
  -8   2   4    3.20    2.90
  -7  -2   4   86.09    6.90
  -7  -2   4   70.09    9.70
  -7  -2   4   90.69    7.90
  -7  -2   4   79.99    7.20
  -7  -2   4   79.19    8.40
  -7   2   4   78.89    9.50
  -7   2   4   81.89    8.10
  -7   2   4   78.39    7.10
  -7   2   4   84.29    7.30
  -7   2   4   77.49    8.30
  -6  -2   4   27.50    8.40
  -6  -2   4   40.80    5.80
  -6  -2   4   41.40    5.00
  -6  -2   4   34.20    4.30
  -6  -2   4   37.40    5.80
  -6   2   4   24.40    4.20
  -6   2   4   27.10    5.50
  -6   2   4   25.60    5.90
  -6   2   4   21.70    4.50
  -6   2   4   22.10    5.20
  -5  -2   4   96.59    8.30
  -5  -2   4   93.09    9.60
   5  -2  -4   88.99   10.70
  -5   2   4   98.09   10.80
  -5   2   4   98.29    8.40
  -5   2   4   97.99   10.00
   5   2  -4   99.39   11.30
  -5   2   4  117.79    9.80
   4  -2  -4  253.57   22.10
  -4  -2   4  243.68   19.20
  -4  -2   4  250.07   22.10
  -4  -2   4  228.38   17.40
  -4  -2   4  228.18   19.90
  -4   2   4  262.97   19.80
  -4   2   4  238.98   17.50
   4   2  -4  250.37   22.30
  -4   2   4  266.57   19.00
  -4   2   4  216.48   22.50
  -3  -2   4  300.67   24.30
  -3  -2   4  322.37   32.40
  -3  -2   4  302.77   28.20
  -3  -2   4  318.67   25.40
  -3   2   4  361.26   25.20
  -3   2   4  331.07   28.00
  -3   2   4  329.47   32.30
   2  -2  -4   52.29    5.10
  -2  -2   4   60.59    6.50
   2   2  -4   49.50    5.00
  -2   2   4   48.30    5.20
  -2   2   4   49.20    6.30
  -2   2   4   43.70    6.10
   1  -2  -4  115.89   10.60
  -1  -2   4  146.29   14.10
  -1  -2   4  131.79   14.00
   1  -2  -4  145.09   14.10
   1   2  -4  128.19   10.70
  -1   2   4  124.59   13.90
   0  -2  -4   98.19   10.40
   0  -2   4   92.09   10.30
   0  -2   4   99.99   10.70
   0   2  -4   80.99    7.90
   0   2   4   93.69   10.60
  -1  -2  -4   52.19    6.50
   1  -2   4   51.89    7.10
   1   2   4   54.49    7.10
  -1   2  -4   48.20    5.10
  -1   2  -4   48.30    6.50
   1   2   4   45.80    5.90
   2  -2   4  342.57   27.20
  -2  -2  -4  334.07   27.10
   2  -2   4  298.57   22.80
  -2  -2  -4  313.57   30.90
   2  -2   4  299.87   30.90
  -2   2  -4  281.17   23.50
  -2   2  -4  302.27   30.80
  -2   2  -4  271.77   22.60
   2   2   4  305.57   30.80
   2   2   4  298.97   22.70
  -3  -2  -4   99.79   10.30
   3  -2   4   88.49   11.50
   3  -2   4  100.79    8.80
  -3   2  -4   77.89    8.30
   3   2   4   92.59    8.60
   3   2   4   71.29   10.10
  -3   2  -4   99.59   10.40
   3   2   4   78.39   11.10
  -3   2  -4   96.49    8.20
  -4  -2  -4   38.40    6.70
   4  -2   4   48.90    6.00
   4  -2   4   46.80    7.60
  -4  -2  -4   47.80    7.70
   4   2   4   35.10    6.70
  -4   2  -4   38.00    6.90
  -4   2  -4   48.30    6.90
  -4   2  -4   46.80    5.40
   4   2   4   31.40    6.70
   4   2   4   34.70    5.70
   5  -2   4   79.59    8.10
   5  -2   4   66.39    8.40
  -5  -2  -4   98.99   11.30
  -5  -2  -4   85.29    8.70
  -5   2  -4   70.79    7.50
  -5   2  -4   83.19    8.70
   5   2   4   80.29    9.80
   5   2   4   68.69    7.90
   6  -2   4   62.29    6.70
  -6  -2  -4   62.29    7.30
   6   2   4   74.19    6.50
  -6   2  -4   64.39    7.00
  -8  -3   4    3.90    2.70
  -8  -3   4    4.80    2.30
  -8   3   4    9.10    2.70
  -8   3   4    0.30    2.80
  -7  -3   4   18.80    3.60
  -7  -3   4   14.70    3.10
  -7  -3   4   13.30    6.80
  -7  -3   4   21.30    4.40
  -7  -3   4   16.10    4.40
  -7   3   4   25.50    4.20
  -7   3   4   19.80    3.70
  -7   3   4   15.50    4.90
  -7   3   4   16.60    4.40
  -7   3   4   26.70    5.10
  -6  -3   4   95.79   12.20
  -6  -3   4  100.39    8.10
  -6  -3   4  105.09    9.70
  -6  -3   4   94.59    8.90
  -6  -3   4   98.29    8.20
  -6   3   4   81.49    7.80
  -6   3   4   88.69    9.20
  -6   3   4   95.69    9.30
  -6   3   4   86.19   10.60
  -6   3   4   95.29    8.30
  -5  -3   4   97.59    9.50
  -5  -3   4  109.29    8.40
  -5   3   4  105.99    9.40
  -5   3   4   85.69    8.20
  -5   3   4   88.89   10.70
  -4  -3   4  104.79    8.70
  -4  -3   4  106.29   10.30
  -4  -3   4  107.59   11.40
   4  -3  -4  105.99   10.90
  -4  -3   4  106.29    9.90
  -4   3   4  117.99    8.80
  -4   3   4  100.89   11.20
   4   3  -4  111.39   11.30
  -3  -3   4   18.50    4.70
  -3  -3   4   16.00    3.90
   3  -3  -4   46.90    9.30
  -3  -3   4   14.00    3.90
  -3  -3   4   18.40    3.60
  -3   3   4   25.30    3.40
  -3   3   4   23.80    3.10
   3   3  -4   17.20    3.20
  -2  -3   4   37.10    5.10
  -2  -3   4   37.80    5.40
   2  -3  -4   46.20    5.30
  -2   3   4   35.50    5.00
   2   3  -4   28.60    3.80
  -2   3   4   34.20    4.30
  -1  -3   4   61.99    7.80
   1  -3  -4   70.89    7.90
  -1  -3   4   66.09    7.90
   1   3  -4   61.99    5.90
  -1   3   4   67.49    8.00
   0  -3   4  628.54   61.29
   0  -3   4  613.04   60.69
   0  -3  -4  669.03   61.49
   0   3   4  677.43   60.89
   0   3  -4  566.24   47.00
  -1  -3  -4   15.00    3.30
   1  -3   4   14.20    3.60
   1  -3   4   12.60    3.90
  -1   3  -4    9.80    3.20
   1   3   4   10.70    3.60
  -1   3  -4   11.90    2.90
   1   3   4   13.30    3.50
   1   3   4   10.20    3.60
  -2  -3  -4   49.70    7.00
   2  -3   4   41.90    7.60
  -2  -3  -4   49.70    7.30
   2  -3   4   52.99    7.20
   2  -3   4   46.70    6.00
  -2   3  -4   58.49    5.90
   2   3   4   67.89    8.10
   2   3   4   62.29    6.20
   2   3   4   59.59    7.30
  -2   3  -4   65.09    7.70
  -2   3  -4   59.79    6.10
  -3  -3  -4   45.50    6.70
   3  -3   4   38.90    7.30
   3  -3   4   42.00    5.80
   3   3   4   36.80    6.50
  -3   3  -4   48.20    5.40
  -3   3  -4   43.60    6.70
   3   3   4   42.40    7.30
  -3   3  -4   38.30    5.60
   3   3   4   51.19    5.80
  -4  -3  -4  235.28   19.30
   4  -3   4  254.57   18.60
  -4  -3  -4  269.17   22.80
   4  -3   4  207.38   18.20
   4   3   4  240.58   18.30
  -4   3  -4  226.18   18.20
  -4   3  -4  224.78   19.30
   4   3   4  220.18   17.50
   4   3   4  217.28   22.50
  -5  -3  -4   49.30    8.90
   5  -3   4   41.00    7.00
  -5  -3  -4   52.79    6.70
   5  -3   4   42.30    6.00
   5   3   4   43.90    6.90
  -5   3  -4   44.90    6.50
  -5   3  -4   37.30    5.30
   5   3   4   50.09    6.20
  -6  -3  -4   32.60    5.30
   6  -3   4   36.60    5.10
   6   3   4   38.50    4.50
  -6   3  -4   31.00    4.80
   6   3   4   29.90    5.20
  -8  -4   4   12.00    2.50
  -8  -4   4   15.80    3.10
  -8   4   4   11.80    2.80
  -8   4   4    9.70    3.10
  -7  -4   4   29.10    4.80
  -7  -4   4   26.20    3.80
  -7  -4   4   27.80    7.50
  -7  -4   4   30.80    5.10
  -7  -4   4   30.00    4.00
  -7   4   4   34.10    5.50
  -7   4   4   28.40    5.80
  -7   4   4   39.80    4.60
  -7   4   4   31.40    4.30
  -7   4   4   29.40    4.90
  -6  -4   4   33.20    5.60
  -6  -4   4   28.50    4.30
  -6  -4   4   27.20    5.40
  -6  -4   4   21.00    9.00
  -6  -4   4   31.00    4.90
  -6   4   4   30.40    6.00
  -6   4   4   34.70    5.40
  -6   4   4   40.70    5.00
  -6   4   4   35.70    6.30
  -6   4   4   37.00    4.70
  -5  -4   4   22.80    4.90
  -5  -4   4   22.70    3.80
  -5   4   4   22.60    5.30
  -5   4   4   20.80    4.00
  -4  -4   4  192.98   17.00
  -4  -4   4  199.78   16.30
  -4  -4   4  225.68   19.00
  -4  -4   4  209.28   14.80
  -4   4   4  189.28   19.10
  -4   4   4  192.88   14.70
  -4   4   4  194.58   18.20
  -3  -4   4  129.39   12.70
  -3  -4   4  124.69   13.90
  -3  -4   4  117.69   10.90
   3   4  -4  129.69   10.80
  -3   4   4  123.49   12.80
  -3   4   4  137.49   12.10
   2  -4  -4  447.66   46.40
  -2  -4   4  482.95   46.80
  -2   4   4  467.55   46.00
  -2   4   4  500.05   40.30
   2   4  -4  477.65   35.80
  -1  -4   4  373.36   37.10
   1  -4  -4  357.56   37.00
  -1  -4   4  350.86   36.60
   1   4  -4  398.16   28.50
  -1   4   4  395.26   36.90
   0  -4  -4  156.78   15.80
   0  -4   4  142.99   15.80
   0  -4   4  141.39   15.60
   0   4  -4  139.59   12.10
   0   4   4  167.48   16.10
   1  -4   4  189.88   19.00
   1  -4   4  206.08   16.60
   1  -4   4  191.68   14.10
  -1  -4  -4  181.18   18.60
  -1   4  -4  180.58   18.70
  -1   4  -4  168.38   14.40
   1   4   4  157.18   13.80
   1   4   4  159.88   16.10
   1   4   4  173.68   18.80
   2  -4   4   34.70    4.90
   2  -4   4   27.70    5.40
   2  -4   4   32.30    5.80
  -2  -4  -4   33.80    5.30
  -2  -4  -4   29.80    5.20
  -2   4  -4   32.50    4.50
  -2   4  -4   29.40    4.30
   2   4   4   25.40    5.00
   2   4   4   25.60    4.60
   2   4   4   28.00    5.40
  -3  -4  -4   16.30    4.90
   3  -4   4   21.40    4.80
   3  -4   4   18.30    5.30
  -3   4  -4   11.30    4.10
   3   4   4   15.30    4.60
  -3   4  -4   13.80    5.00
   3   4   4   19.90    5.30
  -3   4  -4   16.40    4.00
   3   4   4   13.70    4.40
  -4  -4  -4   90.99   10.90
  -4  -4  -4   77.09    8.90
   4  -4   4   67.49    9.60
   4  -4   4   84.19    8.60
  -4   4  -4   87.29    9.10
  -4   4  -4   87.09    8.10
   4   4   4   82.39    8.50
   4   4   4   86.99   10.10
   5  -4   4   24.40    6.20
   5  -4   4   18.80    4.80
  -5  -4  -4   23.40    5.20
  -5  -4  -4   32.50    7.70
  -5   4  -4   22.00    5.10
   5   4   4   14.50    4.70
   5   4   4   21.90    5.10
  -5   4  -4   18.20    4.00
   6  -4   4  102.29    8.90
  -6  -4  -4  102.59    9.60
   6   4   4  103.69    8.20
  -6   4  -4   82.99    8.60
  -6   4  -4  112.39    9.20
   6   4   4  103.09   10.60
  -8  -5   4   27.30    5.50
  -8  -5   4   30.10    3.90
  -8  -5   4   25.60    3.30
  -8   5   4   32.40    4.00
  -8   5   4   35.70    3.70
  -7  -5   4   50.19    5.80
  -7  -5   4   30.90    8.30
  -7  -5   4   43.30    5.00
  -7  -5   4   49.00    6.30
  -7  -5   4   43.70    4.90
  -7   5   4   53.09    5.50
  -7   5   4   56.09    5.60
  -7   5   4   57.19    6.40
  -7   5   4   52.89    7.20
  -6  -5   4  211.48   16.10
  -6  -5   4  205.28   15.70
  -6  -5   4  208.98   17.40
  -6  -5   4  182.38   19.60
  -6  -5   4  201.08   14.70
  -6   5   4  224.18   16.00
  -6   5   4  224.48   16.60
  -6   5   4  217.28   20.70
  -6   5   4  203.58   14.80
  -5  -5   4  128.59   11.20
  -5  -5   4  132.49   13.20
  -5  -5   4  125.19    9.80
  -5   5   4  104.69    9.60
  -5   5   4  108.59   12.70
  -4  -5   4    9.00    3.80
  -4  -5   4    6.60    3.40
  -4  -5   4    4.20    2.90
  -4  -5   4    8.90    4.80
  -4   5   4    8.60    3.10
  -4   5   4    7.60    3.20
  -4   5   4    8.40    4.10
  -3  -5   4  112.59   11.90
  -3  -5   4  112.99   11.00
  -3  -5   4  109.39    9.60
  -3   5   4   96.99    8.30
   3   5  -4   99.09    9.00
  -3   5   4  102.29   10.10
  -3   5   4   98.29   10.90
  -2  -5   4  524.65   50.89
   2  -5  -4  487.85   50.39
  -2   5   4  504.05   49.90
  -2   5   4  552.74   43.90
   2   5  -4  515.95   38.90
  -1  -5   4  169.78   19.00
   1  -5  -4  163.38   19.00
  -1  -5   4  177.18   19.30
  -1   5   4  199.58   19.40
  -1   5   4  207.78   16.60
   1   5  -4  204.88   14.80
   0  -5   4  777.12   73.39
   0  -5   4  736.23   72.49
   0  -5  -4  778.22   73.39
   0   5   4  743.53   72.59
   0   5  -4  738.23   56.29
  -1  -5  -4   10.00    3.30
   1  -5   4   18.50    3.90
   1  -5   4   13.20    3.30
   1  -5   4   17.20    4.30
   1  -5   4    7.00    3.70
   1   5   4   21.30    4.90
   1   5   4   17.80    4.10
   1   5   4   18.40    3.90
  -1   5  -4   18.20    3.10
  -1   5  -4   16.70    3.40
   1   5   4   17.40    3.70
   2  -5   4  130.39   13.30
   2  -5   4  123.09   15.20
  -2  -5  -4  123.29   12.90
   2  -5   4  124.39   11.20
  -2  -5  -4  130.49   14.80
  -2   5  -4  127.29   11.60
  -2   5  -4  131.69   11.00
   2   5   4  147.89   13.50
   2   5   4  147.49   15.20
   2   5   4  143.89   11.20
   3  -5   4  128.29   11.60
  -3  -5  -4  129.59   13.40
   3  -5   4  115.99   15.40
  -3   5  -4  126.39   11.90
  -3   5  -4  126.29   11.10
  -3   5  -4  134.19   13.20
   3   5   4  147.89   11.40
   3   5   4  138.99   15.40
   3   5   4  131.99   13.60
   4  -5   4   22.60    5.00
  -4  -5  -4   17.40    5.30
   4  -5   4   19.60    7.20
  -4  -5  -4   23.40    6.30
   4   5   4   12.60    4.90
  -4   5  -4   11.20    5.10
   4   5   4   12.40    4.60
  -4   5  -4   16.30    4.10
   5  -5   4  102.69   10.50
  -5  -5  -4  104.39   10.30
  -5  -5  -4  114.29   13.50
   5  -5   4  119.99   10.10
  -5   5  -4  109.69   10.20
   5   5   4  103.49    9.30
   5   5   4  103.79   11.60
  -5   5  -4   98.99    9.40
   6  -5   4  101.89    8.70
  -6  -5  -4  102.19    9.10
   6   5   4   98.09    7.70
  -6   5  -4  104.09    8.60
   6   5   4   83.89    9.80
  -6   5  -4   77.09    8.10
  -8  -6   4   50.99    4.40
  -8  -6   4   50.79    4.90
  -8  -6   4   45.00    6.60
  -8   6   4   40.60    4.70
  -8   6   4   49.10    4.40
  -7  -6   4   53.69    9.50
  -7  -6   4   59.89    6.20
  -7  -6   4   73.59    7.50
  -7  -6   4   65.59    6.70
  -7  -6   4   68.29    5.90
  -7   6   4   72.39    7.30
  -7   6   4   71.69    6.40
  -7   6   4   69.79    8.60
  -7   6   4   65.39    6.60
  -6  -6   4   45.20    5.40
  -6  -6   4   55.79    6.50
  -6  -6   4   52.29   10.20
  -6  -6   4   47.60    6.10
  -6  -6   4   48.90    5.20
  -6   6   4   36.60    5.40
  -6   6   4   45.30    7.10
  -6   6   4   47.80    7.30
  -6   6   4   45.80    5.70
  -5  -6   4  263.57   25.40
  -5  -6   4  275.77   21.20
  -5  -6   4  312.57   26.90
  -5  -6   4  283.87   20.80
  -5  -6   4  284.17   22.80
  -5   6   4  296.77   21.00
  -5   6   4  302.47   27.40
  -5   6   4  281.07   19.60
  -4  -6   4   20.20    5.60
  -4  -6   4   15.50    4.30
   4  -6  -4    5.40    9.30
  -4  -6   4   20.70    3.60
  -4  -6   4   16.10    4.30
  -4   6   4   22.50    5.10
  -4   6   4   22.30    4.10
  -4   6   4   20.70    3.80
  -3  -6   4   74.59    7.90
  -3  -6   4   80.59    6.90
  -3  -6   4   82.79    9.60
   3  -6  -4  124.79   15.00
  -3  -6   4   75.19    9.10
  -3   6   4   73.59    8.90
  -3   6   4   80.99    8.30
   3   6  -4   74.99    7.20
  -3   6   4   72.09    6.60
  -2  -6   4  419.86   38.00
   2  -6  -4  430.16   43.30
  -2  -6   4  452.95   43.80
   2   6  -4  438.56   33.40
  -2   6   4  467.65   37.80
  -2   6   4  437.46   42.90
  -1  -6   4  534.45   52.99
  -1  -6   4  564.04   53.89
   1  -6  -4  535.85   53.59
  -1   6   4  575.44   46.50
   1   6  -4  544.15   41.10
  -1   6   4  536.95   53.09
   0  -6   4   76.79    9.00
   0  -6   4   72.59    9.30
   0  -6  -4   74.99    9.00
   0   6   4   82.29    9.30
   0   6  -4   76.69    6.90
   1  -6   4   97.49   10.90
   1  -6   4  100.69   11.10
  -1  -6  -4   93.79   11.00
  -1  -6  -4   99.39    9.90
   1  -6   4  110.89   10.30
   1  -6   4  100.39   11.70
   1  -6   4  101.49    8.90
  -1   6  -4   80.49    8.10
   1   6   4   98.19    8.50
   1   6   4   98.29   11.20
  -1   6  -4   82.99    8.50
   1   6   4   98.89   10.00
   1   6   4  103.09   11.40
  -2  -6  -4  102.09   12.60
   2  -6   4  112.09   13.40
   2  -6   4  107.09    9.90
  -2  -6  -4  117.19   11.20
   2  -6   4  100.59   11.40
  -2   6  -4   98.09    9.30
   2   6   4  121.99   11.50
   2   6   4  117.59   12.90
  -2   6  -4  102.99   10.00
   2   6   4  118.09    9.70
  -3  -6  -4   33.50    5.70
  -3  -6  -4   30.00    6.60
   3  -6   4   38.10    5.60
   3  -6   4   27.90    6.60
   3   6   4   19.30    4.80
   3   6   4   17.50    4.60
   3   6   4   21.60    5.80
  -3   6  -4   24.60    4.40
  -3   6  -4   16.00    4.40
   4  -6   4    2.30    4.60
  -4  -6  -4   10.60    4.70
  -4  -6  -4    7.10    5.60
   4  -6   4    5.30    7.30
  -4   6  -4   10.60    4.80
   4   6   4   11.80    4.20
   4   6   4   11.70    4.80
  -4   6  -4    4.60    3.60
   5  -6   4   21.50    6.50
   5  -6   4   24.40    5.00
  -5  -6  -4   27.10    5.20
  -5  -6  -4   16.90    7.50
  -5   6  -4   25.80    4.80
   5   6   4   24.40    4.90
  -5   6  -4   20.10    4.10
   5   6   4   26.30    4.70
  -6  -6  -4   -1.60    3.40
   6  -6   4    1.80    4.00
   6   6   4   10.70    2.80
  -6   6  -4    8.20    3.10
   6   6   4    4.20    3.20
  -6   6  -4   11.80    3.10
  -8  -7   4    6.60    2.40
  -8  -7   4   10.80    4.80
  -8  -7   4   13.70    2.80
  -8   7   4   14.90    2.60
  -8   7   4    9.00    2.70
  -7  -7   4    9.50    3.70
  -7  -7   4    7.40    2.80
  -7  -7   4    9.70    3.80
  -7  -7   4    8.20    3.00
  -7  -7   4   14.10    7.30
  -7   7   4   23.10    4.00
  -7   7   4   17.00    4.60
  -7   7   4   12.30    3.60
  -7   7   4   19.30    4.70
  -6  -7   4   51.19    6.80
  -6  -7   4   58.29   10.50
  -6  -7   4   42.20    5.60
  -6  -7   4   59.89    6.60
  -6  -7   4   58.69    6.00
  -6   7   4   57.69    6.50
  -6   7   4   69.09    7.70
  -6   7   4   64.19    6.50
  -6   7   4   62.69    6.40
  -6   7   4   63.39    8.30
  -5  -7   4   27.50    5.30
  -5  -7   4   33.00    4.30
  -5  -7   4   13.30    9.80
  -5  -7   4   29.20    5.60
  -5  -7   4   31.40    7.20
  -5   7   4   31.90    4.60
  -5   7   4   26.80    6.00
  -5   7   4   25.80    5.10
  -5   7   4   38.30    5.50
  -4  -7   4   29.90    6.40
   4  -7  -4   20.00   10.60
  -4  -7   4   40.00    4.30
  -4  -7   4   28.80    5.10
  -4  -7   4   25.90    5.50
  -4   7   4   22.40    3.70
  -4   7   4   16.70    5.20
   4   7  -4   28.80    4.40
  -4   7   4   32.70    4.40
  -4   7   4   29.30    4.90
  -3  -7   4   78.49    8.10
   3  -7  -4  128.19   15.80
  -3  -7   4   78.99    9.40
  -3  -7   4   85.89    7.10
  -3  -7   4   76.89    9.70
  -3   7   4   72.29    6.60
  -3   7   4   79.69    9.10
  -3   7   4   76.09    8.50
   3   7  -4   78.89    7.30
   2  -7  -4   26.90    4.20
  -2  -7   4   25.70    4.90
  -2  -7   4   21.70    5.00
  -2  -7   4   26.90    4.80
   2   7  -4   26.10    3.40
  -2   7   4   27.10    4.10
  -2   7   4   24.70    3.40
  -2   7   4   27.90    4.20
  -1  -7   4  201.28   22.60
   1  -7  -4  193.98   22.50
  -1  -7   4  202.88   22.80
  -1   7   4  264.67   20.10
   1   7  -4  244.58   17.50
  -1   7   4  238.48   22.80
   0  -7  -4 1394.16  133.19
   0  -7   4 1384.86  133.19
   0  -7   4 1313.57  128.39
   0  -7   4 1331.27  131.39
   0   7   4 1305.67   97.19
   0   7  -4 1459.05  102.19
   0   7   4 1387.26  128.69
   0   7   4 1482.55  131.49
   1  -7   4    3.10    2.70
   1  -7   4   11.30    4.30
  -1  -7  -4    7.90    3.10
   1  -7   4   12.00    4.70
   1  -7   4    6.00    4.00
  -1  -7  -4    5.30    3.80
   1  -7   4    8.30    3.90
   1   7   4    7.50    3.40
  -1   7  -4    4.70    2.70
  -1   7  -4    4.80    2.70
   1   7   4    7.20    3.10
   1   7   4    9.50    3.30
   1   7   4    7.60    4.80
  -2  -7  -4  119.39   12.50
   2  -7   4  139.89   13.10
   2  -7   4  132.89   15.20
   2  -7   4  131.29   11.30
  -2  -7  -4  122.59   14.40
   2   7   4  137.29   12.80
   2   7   4  126.99   14.50
  -2   7  -4  117.99   11.20
  -2   7  -4  120.09   10.50
   2   7   4  127.19   10.70
  -3  -7  -4   23.40    5.60
   3  -7   4   26.30    7.00
   3  -7   4   37.00    5.90
  -3  -7  -4   26.90    6.80
   3   7   4   28.80    5.20
  -3   7  -4   30.70    5.30
  -3   7  -4   41.20    4.90
  -4  -7  -4    8.20    4.60
   4  -7   4   10.00    4.90
  -4  -7  -4   19.70    6.00
   4  -7   4   14.50    7.90
  -4   7  -4    8.30    3.70
   4   7   4    9.70    4.00
  -4   7  -4    6.80    4.50
   4   7   4    8.50    4.60
  -5  -7  -4  180.78   17.70
   5  -7   4  166.68   13.90
   5  -7   4  164.98   13.50
  -5  -7  -4  153.78   13.60
  -5   7  -4  126.89   12.70
   5   7   4  167.88   15.80
  -5   7  -4  163.48   13.50
   5   7   4  158.88   12.20
   6  -7   4   23.40    5.10
  -6  -7  -4   26.30    4.60
  -6   7  -4   26.90    4.00
   6   7   4   34.90    3.70
   6   7   4   29.90    4.60
  -6   7  -4   29.80    3.90
  -8  -8   4   58.19    4.70
  -8  -8   4   53.59    7.10
  -8  -8   4   61.09    5.20
  -8   8   4   49.80    4.50
  -8   8   4   50.49    4.90
  -7  -8   4    6.10    3.50
  -7  -8   4    4.60    6.90
  -7  -8   4    7.90    3.60
  -7  -8   4   11.10    3.00
  -7  -8   4    6.00    2.70
  -7   8   4    9.80    4.20
  -7   8   4    7.20    3.60
  -7   8   4    8.00    3.30
  -7   8   4    6.90    4.00
  -6  -8   4   51.69   10.50
  -6  -8   4   64.89    7.00
  -6  -8   4   53.09    5.70
  -6  -8   4   65.99    9.20
  -6  -8   4   55.19    5.70
  -6  -8   4   53.19    6.30
  -6   8   4   48.90    7.70
  -6   8   4   43.00    5.90
  -6   8   4   51.09    6.20
  -6   8   4   56.69    7.40
  -6   8   4   42.60    5.90
  -5  -8   4   62.69    7.60
  -5  -8   4   80.59    7.00
  -5  -8   4   74.29   10.40
  -5  -8   4   42.50   11.60
  -5  -8   4   81.19    8.10
  -5   8   4   70.59    7.10
  -5   8   4   74.29    7.20
  -5   8   4   70.49    9.30
  -5   8   4   71.59    7.40
  -4  -8   4  182.78   17.70
   4  -8  -4  109.09   21.90
  -4  -8   4  173.68   13.20
  -4  -8   4  175.28   14.70
  -4  -8   4  154.38   18.90
  -4   8   4  180.78   17.40
  -4   8   4  193.78   13.40
  -4   8   4  177.18   16.70
   4   8  -4  173.68   14.60
  -4   8   4  181.78   13.40
  -3  -8   4   19.60    4.40
  -3  -8   4   14.30    5.20
  -3  -8   4   15.70    3.50
   3  -8  -4   29.00    9.70
  -3  -8   4   11.20    4.30
  -3   8   4    9.50    3.40
   3   8  -4   11.60    2.90
  -3   8   4   12.20    2.40
  -3   8   4    9.10    4.00
  -2  -8   4   17.90    5.10
   2  -8  -4   14.10    3.40
  -2  -8   4   16.70    4.00
  -2  -8   4   17.60    4.70
  -2  -8   4   18.50    4.80
  -2   8   4    7.80    4.70
  -2   8   4   16.40    4.20
   2   8  -4   13.30    2.70
  -2   8   4   13.90    3.50
  -2   8   4   15.00    3.10
  -2   8   4   14.50    2.70
  -1  -8   4  257.27   25.50
   1  -8  -4  240.38   25.00
  -1  -8   4  197.18   19.40
  -1  -8   4  242.78   22.20
  -1  -8   4  262.47   24.60
  -1   8   4  239.98   24.50
  -1   8   4  272.97   22.20
  -1   8   4  261.77   25.10
   1   8  -4  265.77   19.30
  -1   8   4  223.08   18.30
   0  -8   4  370.06   38.00
   0  -8  -4  372.56   38.00
   0  -8   4  394.46   36.90
   0  -8   4  397.56   38.20
   0  -8   4  349.17   28.90
   0  -8   4  404.76   33.30
   0   8   4  352.16   34.00
   0   8  -4  410.06   29.20
   0   8   4  372.16   27.90
   0   8   4  396.26   37.80
   0   8   4  378.46   36.90
  -1  -8  -4  112.39   13.60
   1  -8   4  126.19   14.50
   1  -8   4  112.29   10.70
   1  -8   4  110.19   13.40
   1  -8   4  110.99   12.30
   1  -8   4  127.19   13.50
  -1  -8  -4  116.29   12.00
  -1   8  -4  132.69   10.60
   1   8   4  134.99   10.40
   1   8   4  135.39   14.00
   1   8   4  134.39   12.20
  -1   8  -4  121.59   10.00
   1   8   4  130.69   13.80
  -2  -8  -4   52.59    7.40
   2  -8   4   51.39    8.30
  -2  -8  -4   60.59    6.70
   2  -8   4   50.29    6.50
  -2   8  -4   39.40    5.50
   2   8   4   46.00    7.20
  -2   8  -4   47.50    5.30
   2   8   4   48.10    6.20
   2   8   4   41.60    5.60
  -3  -8  -4    3.30    5.30
  -3  -8  -4    1.70    4.20
   3  -8   4    5.50    4.90
  -3   8  -4    2.10    3.30
   3   8   4    4.30    3.30
   4  -8   4  166.98   16.30
  -4  -8  -4  188.58   18.80
   4  -8   4  191.88   15.80
  -4  -8  -4  164.08   15.50
   4   8   4  186.98   18.20
   4   8   4  194.78   14.30
  -4   8  -4  174.58   14.90
  -4   8  -4  211.78   15.70
  -5  -8  -4  195.38   17.50
   5  -8   4  218.68   17.40
   5  -8   4  215.38   17.40
  -5   8  -4  186.18   16.70
   5   8   4  221.68   15.70
   5   8   4  234.78   20.60
  -5   8  -4  233.38   17.40
  -6  -8  -4  121.59   10.60
   6  -8   4  121.89   10.40
  -6   8  -4  119.29   10.10
   6   8   4  126.59    9.10
  -7  -9   4  165.08   13.10
  -7  -9   4  191.88   16.90
  -7  -9   4  194.08   13.50
  -7  -9   4  172.08   12.20
  -7   9   4  172.08   12.70
  -7   9   4  166.58   17.10
  -7   9   4  181.68   12.50
  -7   9   4  158.78   13.30
  -6  -9   4  143.29   11.70
  -6  -9   4  143.29   16.00
  -6  -9   4  150.88   13.00
  -6  -9   4  155.58   11.00
  -6  -9   4  165.38   16.40
  -6  -9   4  149.69   12.00
  -6   9   4  128.69   11.20
  -6   9   4  142.29   12.50
  -6   9   4  142.89   15.40
  -6   9   4  156.68   12.10
  -6   9   4  144.39   11.30
  -5  -9   4  110.69    9.10
  -5  -9   4  103.69   13.90
  -5  -9   4   95.89    9.60
  -5  -9   4  122.49   13.40
  -5  -9   4  107.49   10.30
  -5   9   4  101.29    9.20
  -5   9   4  104.89    8.80
  -5   9   4  103.19   12.00
  -5   9   4   99.19    9.30
  -4  -9   4  154.58   17.40
  -4  -9   4  154.18   13.40
  -4  -9   4  177.78   16.60
   4  -9  -4   99.59   20.70
  -4  -9   4  165.28   12.10
   4   9  -4  159.08   13.10
  -4   9   4  146.19   11.90
  -4   9   4  143.89   15.10
  -4   9   4  144.09   15.50
  -4   9   4  161.58   12.10
  -3  -9   4    4.50    5.10
  -3  -9   4    7.90    3.50
  -3  -9   4   10.70    4.30
   3  -9  -4    7.50    8.70
  -3  -9   4    8.10    3.90
  -3   9   4    1.10    3.10
   3   9  -4    5.50    2.60
  -3   9   4    7.80    3.80
  -3   9   4    6.30    2.20
  -2  -9   4   64.19    9.00
  -2  -9   4   67.49    9.00
  -2  -9   4   66.49    8.60
   2  -9  -4   59.69    8.20
  -2  -9   4   60.59    7.90
   2   9  -4   79.59    6.60
  -2   9   4   70.99    8.90
  -2   9   4   81.89    8.50
  -2   9   4   67.99    8.00
  -2   9   4   75.79    8.00
  -2   9   4   71.59    6.20
   1  -9  -4  697.73   66.89
  -1  -9   4  668.93   67.19
  -1  -9   4  649.24   58.19
  -1  -9   4  665.93   64.69
  -1   9   4  645.74   60.19
  -1   9   4  716.03   58.29
   1   9  -4  723.73   51.29
  -1   9   4  688.83   64.79
  -1   9   4  671.13   48.80
  -1   9   4  732.33   66.19
   0  -9  -4  230.18   23.20
   0  -9   4  212.68   23.30
   0  -9   4  204.08   18.10
   0  -9   4  232.18   20.50
   0  -9   4  231.98   23.20
   0  -9   4  230.18   22.60
   0   9   4  211.68   20.00
   0   9   4  226.78   23.00
   0   9   4  223.48   20.50
   0   9   4  208.98   16.90
   0   9  -4  242.38   17.70
   0   9   4  218.68   22.60
  -1  -9  -4   71.69    8.70
  -1  -9  -4   72.49    9.80
   1  -9   4   68.29    9.50
   1  -9   4   85.29   10.20
   1  -9   4   86.89    8.40
   1  -9   4   76.59    9.30
   1  -9   4   78.19   10.80
  -1   9  -4   99.39    7.80
   1   9   4   82.59   10.00
  -1   9  -4   85.99    7.20
   1   9   4   85.69    7.60
   1   9   4   93.19   10.40
   1   9   4   83.19    8.60
  -2  -9  -4  146.29   16.50
   2  -9   4  154.48   13.00
  -2  -9  -4  158.38   14.30
   2  -9   4  142.39   17.30
   2   9   4  147.09   16.30
   2   9   4  143.39   14.30
   2   9   4  143.49   15.80
   2   9   4  154.68   12.10
  -2   9  -4  135.79   11.70
  -2   9  -4  137.19   12.40
   3  -9   4   40.00    6.80
  -3  -9  -4   42.20    6.70
   3   9   4   44.60    6.10
  -3   9  -4   43.90    5.30
  -4  -9  -4   46.10    8.00
   4  -9   4   56.79    9.90
  -4  -9  -4   33.80    6.20
   4  -9   4   47.50    7.00
   4   9   4   45.10    6.40
   4   9   4   47.60    5.90
  -4   9  -4   49.50    6.10
  -4   9  -4   47.70    5.60
   5  -9   4  170.68   14.40
  -5  -9  -4  172.98   18.30
   5  -9   4  186.78   15.10
  -5  -9  -4  173.08   14.50
  -5   9  -4  174.38   14.10
   5   9   4  184.18   16.70
  -5   9  -4  141.59   13.50
   5   9   4  174.88   12.80
   6  -9   4   34.30    5.60
  -6  -9  -4   37.60    5.10
  -6   9  -4   47.20    4.60
   6   9   4   46.20    4.10
  -7 -10   4   31.70    3.90
  -7 -10   4   38.40    7.80
  -7 -10   4   38.80    4.70
  -7 -10   4   29.20    4.80
  -7 -10   4   30.80    3.90
  -7  10   4   26.60    5.00
  -7  10   4   30.30    3.90
  -7  10   4   29.10    4.60
  -7  10   4   20.80    4.10
  -7  10   4   28.30    4.30
  -6 -10   4   68.29   10.20
  -6 -10   4   52.79    6.10
  -6 -10   4   68.89    7.40
  -6 -10   4   58.99    6.70
  -6 -10   4   62.39   10.70
  -6  10   4   67.99    7.70
  -6  10   4   64.49    6.80
  -6  10   4   64.79    6.60
  -6  10   4   63.59    8.40
  -6  10   4   50.09    6.00
  -5 -10   4   59.59    7.10
  -5 -10   4   50.19    6.10
  -5 -10   4   73.29   11.90
  -5 -10   4   66.59    7.50
  -5 -10   4   52.99   10.00
  -5  10   4   63.69    7.10
  -5  10   4   68.69    6.90
  -5  10   4   62.79    6.20
  -5  10   4   62.29    6.00
  -5  10   4   64.49    8.50
  -4 -10   4   61.39    9.00
   4 -10  -4   42.80   13.70
  -4 -10   4   54.49    7.00
  -4 -10   4   75.59    9.90
  -4 -10   4   63.49    6.10
  -4  10   4   49.80    7.50
  -4  10   4   51.59    5.40
  -4  10   4   45.70    7.50
   4  10  -4   56.49    6.30
  -4  10   4   56.79    6.10
  -3 -10   4  151.68   11.80
  -3 -10   4  164.28   16.40
   3 -10  -4  186.28   22.70
  -3 -10   4  142.89   16.90
  -3 -10   4  163.88   13.50
  -3 -10   4  180.58   16.10
   3  10  -4  142.29   12.40
  -3  10   4  133.19   14.80
  -3  10   4  142.39   14.60
  -3  10   4  136.09   11.50
  -2 -10   4  182.28   18.50
  -2 -10   4  188.38   17.20
  -2 -10   4  163.38   19.10
  -2 -10   4  176.28   15.30
   2 -10  -4  180.68   18.50
   2  10  -4  183.68   14.20
  -2  10   4  172.18   16.60
  -2  10   4  175.48   18.20
  -2  10   4  166.98   18.10
  -2  10   4  178.58   13.40
  -2  10   4  169.88   16.80
  -1 -10   4  116.39   12.20
  -1 -10   4   86.79   11.00
  -1 -10   4  102.89   13.30
   1 -10  -4  132.99   13.30
  -1 -10   4  131.39   13.50
  -1  10   4  122.39   13.20
  -1  10   4  115.09    9.60
  -1  10   4  118.59   11.70
  -1  10   4  128.79   13.10
  -1  10   4  117.99   11.80
   1  10  -4  118.99    9.90
   0 -10   4   14.40    5.10
   0 -10   4   12.30    3.70
   0 -10   4   16.00    4.80
   0 -10   4    6.70    4.20
   0 -10   4    8.20    4.90
   0 -10  -4   11.80    3.50
   0  10   4   12.90    3.10
   0  10   4   12.60    3.10
   0  10   4   14.20    3.50
   0  10   4   15.90    5.20
   0  10  -4   12.90    2.60
   0  10   4    8.10    3.30
   1 -10   4  462.75   39.40
   1 -10   4  447.96   45.70
   1 -10   4  455.95   43.60
  -1 -10  -4  459.35   39.00
   1 -10   4  462.55   45.10
   1 -10   4  448.36   33.70
  -1 -10  -4  430.76   45.20
   1  10   4  453.85   33.00
   1  10   4  447.16   44.70
  -1  10  -4  439.76   33.00
  -1  10  -4  466.65   34.60
   1  10   4  449.86   40.30
   1  10   4  466.85   43.90
  -2 -10  -4  287.17   33.70
   2 -10   4  307.37   25.40
   2 -10   4  283.57   34.30
  -2 -10  -4  314.17   29.10
   2  10   4  333.87   32.40
  -2  10  -4  351.46   25.90
  -2  10  -4  345.77   24.60
   2  10   4  364.76   33.70
   2  10   4  347.57   24.70
   2  10   4  342.67   30.00
   3 -10   4  113.59   11.70
  -3 -10  -4  124.39   13.00
  -3  10  -4  119.69   10.40
   3  10   4  134.89   12.70
   3  10   4  110.69   10.10
  -4 -10  -4   63.09    9.00
   4 -10   4   58.49    7.80
   4 -10   4   57.59   10.70
  -4  10  -4   56.99    6.70
  -4  10  -4   53.09    6.20
   4  10   4   58.49    6.40
   4  10   4   64.79    7.60
   5 -10   4   25.60    7.40
   5 -10   4   23.40    5.30
  -5 -10  -4   19.10    4.60
  -5 -10  -4   20.40    7.40
   5  10   4   21.30    3.80
  -5  10  -4   17.30    3.60
  -5  10  -4   27.70    4.20
   5  10   4   28.90    4.50
   6 -10   4    6.20    4.30
  -6 -10  -4   10.00    3.40
  -6  10  -4   13.70    2.70
   6  10   4    9.30    2.20
  -7 -11   4  110.99    8.40
  -7 -11   4   84.99    7.80
  -7 -11   4  101.49    7.50
  -7 -11   4  107.39   11.30
  -7 -11   4   91.49    8.90
  -7  11   4   95.19    7.40
  -7  11   4   87.69    7.50
  -7  11   4   96.39    8.00
  -7  11   4   81.69   10.00
  -6 -11   4   56.19    6.30
  -6 -11   4   67.59    7.20
  -6 -11   4   70.09    7.60
  -6 -11   4   52.89   10.40
  -6 -11   4   71.09   10.70
  -6  11   4   65.89    7.60
  -6  11   4   63.09    6.90
  -6  11   4   69.19    6.20
  -6  11   4   66.29    8.50
  -6  11   4   68.69    6.80
  -5 -11   4  278.57   19.70
  -5 -11   4  286.17   20.00
  -5 -11   4  296.67   21.50
  -5 -11   4  303.27   26.80
  -5 -11   4  282.67   24.50
  -5  11   4  241.88   18.50
  -5  11   4  251.67   19.70
  -5  11   4  256.67   18.60
  -5  11   4  246.88   19.70
  -5  11   4  243.88   25.10
  -4 -11   4  193.68   14.80
  -4 -11   4  224.48   20.60
  -4 -11   4  184.18   21.90
  -4 -11   4  202.98   16.50
  -4  11   4  174.48   18.80
  -4  11   4  193.08   14.80
  -4  11   4  201.58   15.00
  -3 -11   4  183.08   17.70
  -3 -11   4  177.78   18.30
   3 -11  -4  171.68   24.20
  -3 -11   4  185.08   15.10
  -3 -11   4  164.78   13.30
  -3 -11   4  158.48   19.10
  -3  11   4  165.18   16.60
  -3  11   4  155.98   16.40
  -3  11   4  170.58   13.10
   3  11  -4  178.98   14.10
   2 -11  -4   23.70   10.60
  -2 -11   4   23.20    5.80
  -2 -11   4   20.60    5.60
  -2 -11   4   15.30    4.70
  -2 -11   4   13.10    5.50
  -2  11   4   11.60    4.80
  -2  11   4   12.80    3.70
   2  11  -4   15.30    2.90
  -2  11   4   18.30    4.40
  -2  11   4   18.60    2.70
  -1 -11   4  117.29   12.40
  -1 -11   4   87.89   10.60
  -1 -11   4  114.29   12.40
   1 -11  -4  106.99   11.80
  -1 -11   4  126.59   11.50
  -1  11   4   95.19   11.80
  -1  11   4  106.29   11.60
  -1  11   4   96.69    8.50
   1  11  -4  105.69    8.90
  -1  11   4   84.69   10.40
  -1  11   4   98.79   10.40
   0 -11   4  177.58   15.90
   0 -11   4  150.78   18.20
   0 -11   4  178.98   17.60
   0 -11   4  126.49   14.00
   0 -11   4  153.38   17.60
   0 -11  -4  160.68   17.60
   0  11  -4  171.58   13.20
   0  11   4  170.78   17.40
   0  11   4  152.78   15.20
   0  11   4  163.58   15.40
   0  11   4  162.68   12.80
   0  11   4  171.58   17.40
  -1 -11  -4  192.98   18.00
   1 -11   4  196.98   20.30
   1 -11   4  191.18   22.00
   1 -11   4  198.58   20.80
   1 -11   4  191.08   16.30
  -1 -11  -4  166.08   20.70
   1  11   4  200.18   18.30
   1  11   4  195.38   20.60
  -1  11  -4  208.88   15.90
   1  11   4  187.88   15.10
   1  11   4  207.48   20.50
  -1  11  -4  204.08   15.00
   2 -11   4  209.78   16.60
   2 -11   4  169.18   21.80
  -2 -11  -4  173.48   20.80
  -2 -11  -4  206.48   18.20
   2  11   4  183.18   15.00
  -2  11  -4  194.18   15.80
   2  11   4  192.28   18.10
  -2  11  -4  200.98   14.90
   2  11   4  183.18   19.80
  -3 -11  -4  468.15   39.00
   3 -11   4  421.36   35.80
   3 -11   4  432.26   33.50
   3  11   4  416.06   30.00
   3  11   4  463.15   37.00
  -3  11  -4  418.46   32.40
   3  11   4  454.45   39.60
  -4 -11  -4   68.09    9.40
   4 -11   4   64.69    8.30
   4 -11   4   53.79   11.20
  -4  11  -4   62.09    6.80
   4  11   4   57.99    6.30
   4  11   4   67.79    7.70
  -4  11  -4   58.69    6.40
   5 -11   4    6.20    4.50
  -5 -11  -4    2.20    3.90
   5 -11   4    3.00    6.80
  -5 -11  -4    0.70    6.00
  -5  11  -4    1.00    2.60
   5  11   4    4.20    2.90
   5  11   4    3.60    2.90
  -5  11  -4    5.60    3.20
  -6 -11  -4   13.50    3.50
   6 -11   4   15.00    4.50
  -7 -12   4  121.29    8.90
  -7 -12   4  121.79   11.70
  -7 -12   4  106.39    9.50
  -7 -12   4  110.09    8.00
  -7  12   4   90.69   10.50
   7  12  -4   89.89    8.40
  -7  12   4  107.39    7.80
  -7  12   4  103.99    7.90
  -7  12   4   88.19    8.40
  -7  12   4  101.29    8.30
  -6 -12   4   83.79    8.00
  -6 -12   4   79.29   11.50
  -6 -12   4   84.09    8.30
  -6 -12   4   81.99    7.30
  -6 -12   4   83.09   11.30
  -6  12   4   77.19    9.20
  -6  12   4   77.59    6.70
  -6  12   4   68.69    7.50
  -6  12   4   67.39    7.90
  -6  12   4   73.79    7.20
  -5 -12   4  129.79   14.80
  -5 -12   4  119.09   10.80
  -5 -12   4  126.59   11.60
  -5 -12   4  121.99   10.20
  -5 -12   4  121.89   15.30
  -5  12   4  126.99    9.50
  -5  12   4  106.99    9.80
  -5  12   4  128.29   10.80
  -5  12   4  119.59   10.20
  -5  12   4  123.49   13.10
  -4 -12   4  351.86   25.40
  -4 -12   4  389.66   27.90
  -4 -12   4  396.56   33.80
  -4  12   4  338.37   25.80
  -4  12   4  339.47   32.50
  -4  12   4  333.07   25.40
  -3 -12   4   64.89   10.20
  -3 -12   4   73.49    8.60
   3 -12  -4   67.99   16.00
  -3 -12   4   73.99   10.30
  -3 -12   4   75.09   10.40
   3  12  -4   71.09    6.90
  -3  12   4   75.59    6.40
  -3  12   4   63.99    8.60
  -3  12   4   72.99    8.40
  -2 -12   4   34.00    6.90
   2 -12  -4   64.09   14.10
  -2 -12   4   30.90    6.90
  -2 -12   4   37.80    7.10
  -2 -12   4   32.70    6.40
  -2  12   4   31.70    6.10
  -2  12   4   30.30    5.70
  -2  12   4   36.30    3.90
   2  12  -4   38.10    4.30
  -2  12   4   32.50    5.00
  -1 -12   4   15.60    5.80
   1 -12  -4   18.60    4.00
  -1 -12   4   12.20    5.60
  -1 -12   4   11.80    4.00
  -1 -12   4   11.10    5.40
  -1  12   4    4.90    2.80
  -1  12   4    5.90    2.60
  -1  12   4    6.20    4.60
   1  12  -4    7.80    2.30
  -1  12   4    4.70    3.30
  -1  12   4    5.60    2.50
   0 -12   4   12.70    5.40
   0 -12   4   20.90    6.00
   0 -12   4   17.10    4.40
   0 -12   4    5.70    5.10
   0 -12  -4   15.60    4.20
   0  12   4   13.00    3.50
   0  12   4   14.90    5.20
   0  12   4    7.60    3.00
   0  12  -4   13.90    2.60
   0  12   4   15.80    3.20
   0  12   4   13.90    3.50
  -1 -12  -4  278.57   25.00
   1 -12   4  247.98   29.90
  -1 -12  -4  251.27   29.00
   1 -12   4  277.57   28.10
   1 -12   4  259.17   22.20
   1  12   4  284.07   25.50
   1  12   4  295.27   28.20
  -1  12  -4  290.77   20.90
   1  12   4  289.87   28.60
   1  12   4  296.77   21.10
  -1  12  -4  285.67   22.00
   2 -12   4   82.29   13.10
   2 -12   4  111.19   10.50
  -2 -12  -4   78.69   11.50
  -2 -12  -4   98.49   10.20
   2  12   4   90.29    9.50
   2  12   4   75.79   10.60
  -2  12  -4   93.99    7.90
  -2  12  -4   85.09    8.40
   3 -12   4   32.40    7.30
   3 -12   4   44.10    9.00
   3 -12   4   21.60    7.00
  -3 -12  -4   43.10    7.10
  -3  12  -4   38.60    4.80
   3  12   4   34.80    5.20
   3  12   4   44.50    6.50
   3  12   4   43.20    5.70
  -4 -12  -4  204.88   22.90
   4 -12   4  222.38   19.80
  -4  12  -4  247.88   18.70
   4  12   4  247.58   17.30
  -4  12  -4  251.47   19.10
   4  12   4  259.87   22.80
   5 -12   4   14.00    5.00
  -5 -12  -4   17.00    6.80
   5 -12   4   21.30    7.50
  -5  12  -4   18.50    3.60
   5  12   4   22.60    3.30
   5  12   4   20.30    3.90
  -5  12  -4   20.60    3.30
   6 -12   4   14.70    4.40
  -7 -13   4   47.80    6.60
  -7 -13   4   58.19    6.30
  -7 -13   4   67.59    8.80
  -7  13   4   70.59    5.40
   7  13  -4   61.39    6.10
  -7  13   4   71.29    5.80
  -7  13   4   66.89    7.40
  -7  13   4   70.49    5.60
  -6 -13   4  177.08   16.10
  -6 -13   4  156.98   12.30
  -6 -13   4  183.88   12.90
  -6 -13   4  158.38   17.60
  -6 -13   4  160.68   13.50
  -6  13   4  131.89   11.40
  -6  13   4  151.88   11.40
  -6  13   4  143.19   15.40
  -5 -13   4  199.18   21.70
  -5 -13   4  199.18   19.60
  -5 -13   4  226.18   16.20
  -5 -13   4  202.08   15.50
  -5 -13   4  225.98   17.30
  -5  13   4  178.68   15.60
  -5  13   4  191.38   15.30
  -5  13   4  220.18   19.90
  -5  13   4  188.38   14.40
  -5  13   4  200.38   14.80
  -4 -13   4   16.90    8.10
  -4 -13   4    3.80    5.60
  -4 -13   4   19.00    5.40
  -4 -13   4   16.60   10.50
  -4 -13   4   -2.10    9.50
  -4 -13   4   15.20    3.90
  -4  13   4   14.20    3.30
  -4  13   4   16.00    3.10
  -4  13   4   28.40    5.70
  -4  13   4   18.10    4.60
  -4  13   4   17.90    4.50
  -3 -13   4  116.99   13.70
  -3 -13   4  111.49   13.50
  -3 -13   4  102.99   14.10
   3 -13  -4  112.59   19.90
  -3 -13   4  117.99   11.40
   3  13  -4   91.09    8.80
  -3  13   4   93.99   11.60
  -3  13   4  114.49   11.50
  -3  13   4  116.19    9.00
   3  13  -4  111.19    9.70
  -2 -13   4  142.49   14.30
  -2 -13   4  116.99   14.90
  -2 -13   4  109.79   15.20
  -2 -13   4  115.89   12.70
  -2  13   4  113.39   13.00
  -2  13   4  125.79   14.00
  -2  13   4  136.69   12.80
  -2  13   4  138.69   10.20
   2  13  -4  137.69   10.90
  -1 -13   4  644.94   65.79
   1 -13  -4  621.84   65.09
  -1 -13   4  543.85   49.30
  -1 -13   4  684.23   56.99
  -1 -13   4  686.03   63.49
  -1  13   4  695.83   47.30
  -1  13   4  698.53   63.99
  -1  13   4  694.43   58.29
  -1  13   4  663.33   62.89
   1  13  -4  690.03   49.70
  -1  13   4  636.84   56.49
   0 -13  -4   30.40    6.30
   0 -13   4   20.40    6.70
   0 -13   4   41.50    7.90
   0 -13   4   30.90    6.60
   0 -13   4   29.00    6.80
   0  13   4   47.10    4.70
   0  13   4   45.80    6.20
   0  13   4   46.20    5.70
   0  13  -4   47.00    4.50
   0  13   4   45.30    7.20
   0  13  -4   47.30    4.70
   0  13   4   47.60    5.40
   1 -13   4   57.69   11.00
  -1 -13  -4   65.29    8.10
   1 -13   4   64.89    8.80
  -1 -13  -4   60.19    8.90
   1 -13   4   54.39    9.20
  -1  13  -4   61.29    5.80
   1  13   4   64.39    6.30
  -1  13  -4   66.39    6.40
   1  13   4   59.59    7.00
   1  13   4   67.99    8.50
   1  13   4   67.59    8.90
  -2 -13  -4   40.30    6.60
   2 -13   4   23.50    9.20
   2 -13   4   20.50    7.10
  -2  13  -4   40.80    4.50
   2  13   4   36.70    5.30
   2  13   4   41.80    6.70
   3 -13   4  208.78   18.00
  -3 -13  -4  168.58   18.30
   3 -13   4  207.58   17.10
   3  13   4  186.78   18.00
  -3  13  -4  195.58   14.80
   3  13   4  176.98   13.80
   3  13   4  178.48   16.90
  -4 -13  -4  105.79   21.60
   4 -13   4  117.09   11.60
  -4 -13  -4  111.69   12.90
   4  13   4  107.19   11.40
   4  13   4  111.99    8.90
  -4  13  -4  106.59    9.40
   5 -13   4   45.90    6.10
   5 -13   4   41.10    8.10
  -5 -13  -4   28.20    7.30
  -5  13  -4   30.10    4.00
   5  13   4   31.40    3.80
   5  13   4   38.90    4.90
   6 -13   4    5.20    3.90
  -7 -14   4   52.99    7.80
  -7 -14   4   51.39    5.70
  -7  14   4   59.79    5.00
  -7  14   4   53.79    4.70
  -7  14   4   60.29    4.90
  -6 -14   4  210.68   21.80
  -6 -14   4  233.58   16.30
  -6 -14   4  209.48   17.20
  -6 -14   4  226.78   19.40
  -6  14   4  208.68   14.60
   6  14  -4  195.48   15.70
  -6  14   4  201.68   19.90
  -6  14   4  191.28   15.70
  -6  14   4  213.18   14.70
  -5 -14   4  185.48   18.50
  -5 -14   4  169.98   15.00
  -5 -14   4  184.78   14.30
  -5 -14   4  179.58   19.70
  -5 -14   4  185.38   17.60
  -5  14   4  175.88   12.60
  -5  14   4  192.98   17.40
  -5  14   4  156.48   13.70
   5  14  -4  139.79   13.50
  -5  14   4  166.68   13.00
  -5  14   4  175.98   13.40
  -4 -14   4   20.30   10.90
  -4 -14   4   28.80    9.30
  -4 -14   4   27.10    6.30
  -4 -14   4   31.20    6.30
  -4 -14   4   31.40   10.30
  -4  14   4   30.10    5.20
   4  14  -4   22.90    4.90
  -4  14   4   23.60    5.00
  -4  14   4   25.20    3.80
  -4  14   4   31.90    5.80
  -4  14   4   29.40    3.70
  -3 -14   4  311.67   34.70
   3 -14  -4  298.07   39.50
  -3 -14   4  315.87   30.60
  -3 -14   4  357.06   26.40
  -3 -14   4  365.46   33.00
  -3  14   4  331.17   29.60
  -3  14   4  343.77   23.50
  -3  14   4  349.37   23.80
   3  14  -4  335.37   25.20
  -3  14   4  249.68   28.70
   3  14  -4  286.67   22.70
  -2 -14   4  275.87   29.90
  -2 -14   4  301.67   23.50
  -2 -14   4  328.47   28.90
  -2 -14   4  306.67   26.40
  -2  14   4  279.37   20.40
  -2  14   4  264.57   27.30
   2  14  -4  260.67   21.50
  -2  14   4  275.67   25.30
  -2  14   4  224.18   24.70
  -1 -14   4  223.98   23.70
  -1 -14   4  217.28   24.30
  -1 -14   4  179.18   19.00
  -1 -14   4  225.78   21.40
   1 -14  -4  226.78   23.70
  -1  14   4  217.88   20.50
  -1  14   4  230.58   16.80
  -1  14   4  227.98   20.60
  -1  14   4  229.88   22.80
   1  14  -4  226.88   17.70
  -1  14   4  224.78   22.90
   0 -14   4   36.30    7.70
   0 -14   4   24.20    6.80
   0 -14   4   24.50    6.10
   0 -14  -4   29.30    6.00
   0  14   4   28.10    3.90
   0  14  -4   26.90    3.80
   0  14   4   35.90    5.30
   0  14   4   34.30    6.40
   0  14   4   26.20    4.80
   0  14   4   34.10    4.50
   0  14  -4   32.90    3.80
   1 -14   4   42.20    8.30
  -1 -14  -4   37.20    6.60
  -1 -14  -4   34.20    7.00
   1 -14   4   35.60    8.20
   1 -14   4   34.00    9.80
  -1  14  -4   41.80    4.90
   1  14   4   41.10    4.80
   1  14   4   39.80    7.20
   1  14   4   43.40    5.40
  -1  14  -4   42.50    4.50
   1  14   4   45.40    6.50
   2 -14   4  185.18   17.70
  -2 -14  -4  190.98   19.10
   2  14   4  219.78   20.80
   2  14   4  204.08   18.90
  -2  14  -4  190.08   15.30
  -3 -14  -4  339.27   31.60
   3 -14   4  367.16   29.50
   3 -14   4  370.96   28.00
   3  14   4  364.26   29.60
   3  14   4  337.97   31.60
   3  14   4  322.67   23.80
  -3  14  -4  343.67   25.90
  -4 -14  -4    5.50    5.60
  -4 -14  -4    9.00   17.40
   4 -14   4    0.30    5.70
  -4  14  -4    5.40    2.70
   4  14   4    6.40    3.20
   4  14   4    6.80    3.30
   5 -14   4    6.40    4.50
  -5 -14  -4    4.20    5.70
  -5  14  -4    7.70    2.40
   5  14   4    8.80    2.80
  -7 -15   4   11.30    5.10
  -7 -15   4    5.90    3.20
  -7  15   4   13.10    2.10
  -7  15   4   10.20    2.30
  -6 -15   4   52.69    6.10
  -6 -15   4   48.40    8.50
  -6 -15   4   48.90    9.20
  -6 -15   4   33.30    5.60
   6  15  -4   33.70    5.00
  -6  15   4   37.10    4.00
  -6  15   4   35.70    4.70
  -6  15   4   29.10    4.70
  -5 -15   4  371.96   30.20
  -5 -15   4  361.86   26.30
  -5 -15   4  343.07   27.90
  -5 -15   4  336.97   34.20
  -5 -15   4  392.66   32.60
  -5  15   4  346.47   23.90
  -5  15   4  371.16   24.30
  -5  15   4  395.26   33.00
  -5  15   4  328.37   25.70
  -5  15   4  345.97   26.00
   5  15  -4  342.47   25.60
  -4 -15   4  269.87   19.60
  -4 -15   4  295.67   25.50
  -4 -15   4  262.07   25.90
  -4 -15   4  276.47   21.00
  -4 -15   4  251.67   23.20
  -4  15   4  250.97   18.70
   4  15  -4  227.98   18.30
  -4  15   4  212.78   17.40
  -4  15   4  239.88   20.40
  -4  15   4  251.37   17.40
  -4  15   4  238.98   18.70
  -4  15   4  263.87   23.60
  -3 -15   4  655.43   46.20
  -3 -15   4  649.34   59.09
  -3 -15   4  627.34   54.09
  -3  15   4  598.04   53.79
  -3  15   4  552.94   42.00
   3  15  -4  572.64   41.50
  -3  15   4  614.34   43.40
  -2 -15   4  411.86   40.00
  -2 -15   4  389.96   36.20
  -2 -15   4  343.67   41.20
   2 -15  -4  532.15   48.90
  -2 -15   4  410.16   31.90
  -2  15   4  415.46   28.90
  -2  15   4  401.76   38.50
   2  15  -4  386.16   30.50
  -2  15   4  410.26   35.70
  -2  15   4  351.16   34.90
  -1 -15   4   18.70    5.90
   1 -15  -4   11.70    5.20
  -1 -15   4   16.00    7.20
  -1 -15   4   12.60    7.40
   1 -15  -4   45.10   13.20
  -1 -15   4   11.20    6.60
  -1  15   4   23.50    3.20
  -1  15   4   22.50    3.90
  -1  15   4   18.50    4.30
   1  15  -4   28.60    3.70
  -1  15   4   24.70    5.40
   0 -15   4  251.17   24.80
   0 -15  -4  223.88   24.70
   0 -15   4  219.28   24.80
   0  15   4  259.57   23.90
   0  15  -4  220.08   17.30
   0  15  -4  224.98   18.20
   0  15   4  238.38   21.20
   0  15   4  208.28   23.40
   0  15   4  231.08   20.80
   0  15   4  230.48   17.30
  -1 -15  -4  102.29   15.10
   1 -15   4  135.09   15.40
   1 -15   4  111.09   13.40
   1  15   4  124.89   10.40
  -1  15  -4  130.99   10.30
   1  15   4  130.79   12.50
   1  15   4  133.79   14.40
  -1  15  -4  123.99   10.90
   1  15   4  135.99   12.60
  -2 -15  -4    3.50    5.30
   2 -15   4   -1.90    7.10
   2 -15   4   14.10    9.20
   2  15   4    5.90    3.00
   2  15   4   -1.70    4.40
  -2  15  -4    2.20    2.50
  -2  15  -4   -3.70    4.10
   2  15   4    5.40    3.50
   3 -15   4   20.30    8.50
   3 -15   4   21.20    7.50
  -3 -15  -4   21.60    6.60
   3  15   4   21.30    4.10
   3  15   4   29.50    4.50
  -3  15  -4   15.60    3.40
   4 -15   4   24.00    7.10
  -4 -15  -4   33.30    7.60
  -4 -15  -4   37.60   17.10
   4  15   4   39.50    5.40
   4  15   4   41.50    4.40
  -4  15  -4   40.60    4.40
  -5 -15  -4   39.20    7.80
   5 -15   4   38.70    6.50
  -5  15  -4   49.60    4.70
   5  15   4   53.79    5.80
  -7 -16   4   54.29    6.90
  -7  16   4   54.29    4.30
  -7  16   4   51.49    4.30
  -6 -16   4    4.80    7.00
  -6 -16   4   -3.10    4.10
  -6 -16   4    6.50    4.10
  -6 -16   4   10.90    6.70
   6 -16  -4    1.30    8.50
  -6  16   4   -0.70    2.60
  -6  16   4    1.00    2.20
  -6  16   4    1.20    3.00
   6  16  -4    1.10    3.20
  -6  16   4    0.50    3.00
  -5 -16   4   26.60   10.10
  -5 -16   4   31.10    5.70
  -5 -16   4   23.10    8.70
  -5 -16   4   34.80    6.00
  -5 -16   4   35.20    9.40
  -5  16   4   18.90    4.30
  -5  16   4   19.50    3.20
  -5  16   4   26.20    3.40
  -5  16   4   21.70    4.60
   5  16  -4   26.20    4.70
  -5  16   4   13.70    4.50
  -4 -16   4  426.46   30.30
  -4 -16   4  470.35   39.50
  -4 -16   4  489.45   38.10
  -4 -16   4  464.95   34.80
  -4 -16   4  445.16   32.40
  -4  16   4  395.06   27.80
  -4  16   4  406.06   37.40
  -4  16   4  402.46   32.60
   4  16  -4  412.66   29.00
  -4  16   4  397.46   30.00
  -4  16   4  385.66   27.30
  -4  16   4  359.76   29.30
  -3 -16   4  171.98   18.50
  -3 -16   4  152.48   13.70
  -3 -16   4  139.69   16.80
  -3 -16   4  141.49   16.70
  -3 -16   4  152.88   14.30
  -3 -16   4  129.59   17.30
  -3  16   4  146.99   14.10
  -3  16   4  151.18   11.30
  -3  16   4  134.99   11.60
  -3  16   4  130.09   12.30
  -3  16   4  137.49   10.40
   3  16  -4  137.59   10.80
  -3  16   4  126.09   10.90
  -2 -16   4   13.70    7.40
   2 -16  -4    9.60   12.80
  -2 -16   4    8.00    7.50
  -2 -16   4    4.70    7.80
  -2  16   4    5.30    3.20
  -2  16   4    5.80    4.10
  -2  16   4   10.20    2.70
   2  16  -4    6.90    2.80
  -2  16   4    0.40    3.70
   2  16  -4    8.50    2.90
  -1 -16   4   80.39   10.80
  -1 -16   4   78.59   12.00
  -1 -16   4   83.89   10.80
  -1 -16   4   70.09   11.00
  -1  16   4   75.69    8.00
   1  16  -4   66.89    6.90
  -1  16   4   73.09    9.30
  -1  16   4   68.79    6.40
  -1  16   4   62.79    8.10
   0 -16   4   27.40    8.90
   0 -16  -4   30.90    7.30
   0 -16   4   30.80    7.50
   0  16  -4   40.70    4.80
   0  16   4   41.10    5.70
   0  16   4   43.60    7.00
   0  16  -4   45.30    4.50
   0  16   4   38.00    5.90
   0  16   4   37.50    4.30
   0  16   4   37.00    5.20
   1 -16   4  161.88   19.60
   1  16   4  177.68   16.70
   1  16   4  191.58   18.80
  -1  16  -4  169.38   13.60
   2 -16   4  313.57   25.90
   2 -16   4  244.58   23.60
  -2 -16  -4  280.87   35.30
  -2 -16  -4  267.27   26.10
   2  16   4  283.87   25.90
  -2  16  -4  280.57   21.10
  -2  16  -4  265.97   20.10
   2  16   4  288.67   19.60
   2  16   4  304.07   24.60
  -3 -16  -4   46.40   16.90
   3 -16   4   39.20    8.30
  -3 -16  -4   25.90    6.90
   3 -16   4   39.60    9.00
   3  16   4   30.50    4.20
  -3  16  -4   34.10    4.90
   3  16   4   27.90    4.70
  -3  16  -4   24.70    3.80
   4 -16   4   39.20    7.70
  -4 -16  -4   26.80   16.00
  -4 -16  -4   23.00    7.30
   4 -16   4   33.90    7.40
   4  16   4   45.20    5.40
  -4  16  -4   39.60    4.30
   5 -16   4   75.59    7.80
  -5 -16  -4   50.39    8.50
  -5  16  -4   64.09    5.60
  -7  17   4   73.19    5.30
  -7  17   4   71.79    5.40
  -6 -17   4   15.00    6.90
  -6 -17   4    7.60    4.30
  -6 -17   4   19.10    4.60
   6 -17  -4   -2.50    8.20
  -6 -17   4   19.40    6.60
  -6  17   4    5.40    3.00
  -6  17   4    7.10    2.90
  -6  17   4    7.50    2.90
  -6  17   4   12.60    2.40
   6  17  -4   12.00    3.10
  -5 -17   4  102.59   15.20
  -5 -17   4  126.59   11.40
  -5 -17   4  125.49   15.70
  -5 -17   4  109.69   11.80
  -5 -17   4  134.49   14.10
   5  17  -4  145.49   10.50
  -5  17   4  132.69   12.90
  -5  17   4  131.49    9.40
  -5  17   4  111.99   10.30
  -5  17   4  138.29    9.80
  -5  17   4  120.09   10.00
  -4 -17   4  105.69   13.40
  -4 -17   4   93.79   10.70
  -4 -17   4  102.79   15.80
  -4 -17   4  103.79   10.40
  -4 -17   4  105.89   14.30
  -4  17   4   90.59    9.20
  -4  17   4   99.29    7.80
  -4  17   4   84.09    8.80
  -4  17   4  106.39   10.70
   4  17  -4  105.69    8.60
  -4  17   4  104.79    8.40
  -4  17   4   95.89    8.40
  -3 -17   4  509.95   42.40
  -3 -17   4  477.55   47.10
  -3 -17   4  530.55   40.40
  -3 -17   4  556.34   46.60
  -3 -17   4  502.05   51.89
  -3 -17   4  480.55   37.80
  -3  17   4  515.05   40.90
   3  17  -4  528.05   35.90
  -3  17   4  529.05   34.90
  -3  17   4  571.14   46.80
  -3  17   4  555.44   37.80
  -3  17   4  546.05   36.70
  -3  17   4  473.05   33.80
  -2 -17   4  203.78   24.60
  -2 -17   4  227.28   20.10
  -2 -17   4  193.18   22.00
   2 -17  -4  324.77   33.10
  -2  17   4  227.98   20.50
   2  17  -4  203.98   15.60
  -2  17   4  225.28   16.60
  -1 -17   4  440.46   34.20
  -1 -17   4  406.06   38.30
  -1 -17   4  477.95   43.50
  -1  17   4  375.96   36.80
  -1  17   4  458.95   41.30
  -1  17   4  414.76   37.90
  -1  17   4  418.26   30.80
   0 -17  -4  201.88   23.90
   0 -17   4  129.29   17.60
   0  17   4  140.19   14.00
   0  17   4  136.39   11.40
   0  17  -4  140.59   11.40
   0  17   4  159.08   16.00
  -1 -17  -4   49.20   19.60
   1 -17   4   35.30   12.50
   1 -17   4   43.10    9.40
  -1  17  -4   45.60    4.90
   1  17   4   47.90    6.00
   1  17   4   43.70    5.00
   1  17   4   47.10    5.00
   1  17   4   55.59    7.30
  -1  17  -4   41.10    5.40
   2 -17   4   89.69   13.30
  -2 -17  -4   79.79   11.10
  -2 -17  -4   60.49   20.70
   2 -17   4   81.89   11.80
   2  17   4   97.09    9.60
   2  17   4   92.39    9.50
   2  17   4   91.49    7.40
  -2  17  -4   79.09    7.60
  -2  17  -4   85.09    7.60
   3 -17   4   39.60    9.10
  -3 -17  -4   29.00   16.70
   3 -17   4   50.79   10.10
  -3 -17  -4   39.90    8.50
  -3  17  -4   51.69    5.70
   3  17   4   52.39    6.50
  -3  17  -4   58.99    5.40
   4 -17   4   74.29    8.90
   4 -17   4   45.30    8.30
  -4 -17  -4   46.40    8.80
  -4 -17  -4   56.69   15.50
   4  17   4   58.19    6.70
  -4  17  -4   63.79    5.70
  -4  17  -4   56.89    5.50
  -6 -18   4   56.59    9.30
  -6 -18   4   57.89    8.10
  -6 -18   4   54.69    6.50
  -6 -18   4   45.00    6.80
   6 -18  -4   24.30    9.30
  -6  18   4   64.59    5.00
  -6  18   4   58.89    4.80
   6  18  -4   67.89    5.50
  -6  18   4   53.89    5.40
  -5 -18   4   95.39   12.00
  -5 -18   4   83.39   13.60
  -5 -18   4   83.19   10.00
  -5 -18   4   94.69    9.80
  -5 -18   4   88.49   13.30
  -5  18   4  108.49    7.80
  -5  18   4   95.89    8.20
  -5  18   4  106.99    8.10
  -5  18   4   99.69   10.40
  -5  18   4   96.39    8.60
   5  18  -4  121.69    8.60
  -4 -18   4   31.10    9.70
  -4 -18   4   48.60    7.50
  -4 -18   4   39.80   10.20
  -4 -18   4   38.20   13.00
  -4 -18   4   38.90    7.30
  -4  18   4   47.40    4.40
  -4  18   4   33.00    5.20
  -4  18   4   41.30    5.50
  -4  18   4   43.10    5.40
   4  18  -4   42.20    4.90
  -4  18   4   41.20    5.90
  -4  18   4   48.90    4.70
  -3 -18   4   35.10   11.60
  -3 -18   4   36.40    8.10
  -3 -18   4   50.89   10.50
  -3 -18   4   50.19   13.70
  -3 -18   4   46.40    8.70
  -3 -18   4   27.20   11.00
  -3  18   4   35.90    5.40
  -3  18   4   41.50    5.60
   3  18  -4   51.49    4.90
  -3  18   4   43.10    6.00
  -3  18   4   41.60    5.70
  -3  18   4   59.59    5.20
  -3  18   4   47.30    4.70
  -2 -18   4  483.95   39.00
   2 -18  -4  391.56   47.60
  -2 -18   4  427.86   35.70
  -2 -18   4  408.96   32.20
  -2 -18   4  474.35   34.30
  -2 -18   4  421.36   38.80
  -2 -18   4  475.25   43.70
  -2  18   4  399.56   27.40
   2  18  -4  421.76   29.00
  -2  18   4  394.16   33.20
  -2  18   4  426.06   30.60
  -2  18   4  413.56   37.80
  -2  18   4  396.46   28.30
  -1 -18   4  166.88   16.50
   1 -18  -4  207.48   27.40
  -1 -18   4  172.98   20.20
  -1 -18   4  149.49   17.50
  -1 -18   4  150.08   17.00
  -1  18   4  157.98   12.50
  -1  18   4  156.88   11.60
  -1  18   4  147.79   13.80
  -1  18   4  156.58   11.50
  -1  18   4  164.18   15.40
   0 -18   4  375.06   35.70
   0 -18   4  327.87   31.50
   0  18   4  349.57   30.60
   0  18   4  328.97   22.10
   0  18   4  343.07   27.30
   0  18   4  325.07   23.00
   0  18   4  332.47   24.80
   0  18  -4  329.47   24.90
  -1 -18  -4   57.79   20.40
   1 -18   4   82.19   12.20
   1 -18   4   65.49   14.20
   1  18   4   70.79    6.60
  -1  18  -4   67.19    6.90
   1  18   4   85.29    9.10
   1  18   4   68.49    6.40
  -1  18  -4   77.49    6.80
   1  18   4   86.19    8.50
  -2 -18  -4   82.59   20.20
   2 -18   4  100.09   13.60
   2 -18   4  137.49   15.60
  -2 -18  -4   91.09   13.30
  -2 -18  -4   45.70   21.30
   2  18   4  122.69    8.80
  -2  18  -4  127.19    9.80
  -2  18  -4  122.99    9.60
   2  18   4  123.29    9.30
   2  18   4  135.39   12.20
  -3 -18  -4  111.49   19.50
  -3 -18  -4   92.79   13.20
   3 -18   4   99.59   12.80
   3 -18   4  129.39   13.90
   3  18   4  120.59   11.70
  -3  18  -4  115.79    9.20
  -3  18  -4  118.09    9.50
  -4 -18  -4   41.80   13.70
  -4 -18  -4   19.50    6.80
   4 -18   4   20.20    7.00
   4 -18   4   29.40    7.20
  -4  18  -4   34.10    4.00
  -4  18  -4   30.80    3.60
   4  18   4   36.20    4.70
  -6 -19   4    2.60    3.80
  -6 -19   4    4.10    5.30
  -6  19   4    4.70    2.40
  -6  19   4    2.10    2.30
  -6  19   4    4.50    1.90
  -5 -19   4   76.39   11.50
  -5 -19   4   72.29   10.40
  -5 -19   4   66.49    8.60
  -5 -19   4   71.59    8.50
  -5 -19   4   57.69   11.90
  -5  19   4   83.09    6.70
   5  19  -4   90.89    7.00
  -5  19   4   77.79    6.70
  -5  19   4   78.99    7.10
  -5  19   4   76.59    8.50
  -5  19   4   89.39    6.40
  -4 -19   4   23.50    6.40
  -4 -19   4   45.70   12.40
  -4 -19   4   19.30    6.70
  -4 -19   4   33.20    9.30
  -4 -19   4   28.00    9.00
  -4  19   4   30.30    3.70
  -4  19   4   24.60    3.60
   4  19  -4   30.90    4.00
  -4  19   4   25.20    4.30
  -4  19   4   27.30    4.70
  -4  19   4   29.80    4.60
  -4  19   4   33.60    4.70
  -3 -19   4  264.47   22.90
  -3 -19   4  272.77   28.50
  -3 -19   4  281.87   29.10
  -3 -19   4  258.47   25.90
  -3 -19   4  272.47   31.60
  -3 -19   4  284.47   24.30
  -3  19   4  290.77   26.70
  -3  19   4  290.17   19.50
   3  19  -4  307.47   20.60
  -3  19   4  294.37   20.00
  -3  19   4  309.97   21.20
  -3  19   4  289.77   23.50
  -3  19   4  313.17   21.70
  -2 -19   4  617.54   46.50
  -2 -19   4  602.44   44.10
  -2 -19   4  603.54   52.59
  -2 -19   4  568.44   53.29
  -2 -19   4  608.14   59.99
  -2  19   4  604.64   39.90
   2  19  -4  604.64   40.90
  -2  19   4  596.64   38.40
  -2  19   4  627.54   53.29
  -2  19   4  574.24   46.80
  -2  19   4  604.64   43.10
  -1 -19   4  152.88   15.60
  -1 -19   4  141.19   18.90
   1 -19  -4  126.79   24.90
  -1 -19   4  129.39   17.40
  -1 -19   4  125.39   15.90
  -1  19   4  135.19   12.40
  -1  19   4  142.69   10.40
  -1  19   4  147.09   13.90
  -1  19   4  138.79   11.20
  -1  19   4  144.99   10.50
   0 -19  -4  355.16   45.40
   0 -19   4  401.26   36.40
   0 -19   4  436.26   41.80
   0  19   4  409.36   26.20
   0  19   4  443.86   34.30
   0  19   4  398.16   29.40
   0  19  -4  371.56   28.00
   0  19   4  417.76   32.30
   0  19   4  414.06   36.30
   0  19  -4  397.56   29.60
   0  19   4  388.26   27.20
  -1 -19  -4   89.89   22.30
   1 -19   4  114.49   16.60
   1 -19   4  120.39   15.10
  -1  19  -4   98.49    8.70
   1  19   4  121.49   11.40
   1  19   4   99.09    8.40
  -1  19  -4  113.09    9.00
   1  19   4  102.19    8.10
   1  19   4  109.49   11.10
  -2 -19  -4   13.30   17.70
   2 -19   4   40.30   11.20
  -2 -19  -4   51.69   17.20
   2 -19   4   52.19    9.90
   2  19   4   35.20    5.00
  -2  19  -4   31.90    4.00
  -2  19  -4   34.50    4.50
   2  19   4   25.60    4.00
   3 -19   4   44.90    9.70
  -3 -19  -4   19.60   15.60
  -3 -19  -4   31.30    8.30
   3 -19   4   27.70    8.60
   3  19   4   45.40    4.20
   3  19   4   44.20    5.50
  -3  19  -4   38.80    4.60
  -3  19  -4   38.30    4.30
   4 -19   4   49.10    8.00
   4 -19   4   50.89    8.50
  -4 -19  -4   40.60    8.00
  -4 -19  -4   48.30   13.20
   4  19   4   50.79    5.90
  -4  19  -4   48.70    4.70
  -4  19  -4   48.80    4.70
  -6 -20   4   16.20    5.40
  -6 -20   4   15.10    4.20
  -6  20   4   16.60    2.20
  -6  20   4   16.20    2.40
  -5 -20   4    9.10    8.70
  -5 -20   4    4.10    5.00
  -5 -20   4    8.30    5.20
  -5 -20   4   -1.80    6.40
   5 -20  -4   24.40   10.00
  -5 -20   4   13.10    6.90
  -5  20   4    9.90    3.00
  -5  20   4   10.70    3.10
   5  20  -4    8.90    2.80
  -5  20   4   12.80    2.50
  -5  20   4   12.70    3.20
  -4 -20   4   85.99   11.70
  -4 -20   4   81.69   11.00
  -4 -20   4   88.99    9.10
  -4 -20   4   74.19    9.00
  -4 -20   4   93.99   14.00
  -4  20   4   71.79    5.90
  -4  20   4   59.29    7.60
  -4  20   4   64.09    6.10
  -4  20   4   71.09    6.70
   4  20  -4   71.89    6.20
  -4  20   4   60.49    6.90
  -3 -20   4  316.67   29.30
  -3 -20   4  277.67   24.00
  -3 -20   4  263.27   28.10
  -3 -20   4  283.27   22.90
  -3 -20   4  287.67   25.60
  -3 -20   4  275.27   31.70
  -3  20   4  293.47   21.40
   3  20  -4  302.47   20.30
  -3  20   4  288.07   19.20
  -3  20   4  278.37   23.20
  -3  20   4  294.97   26.40
  -3  20   4  287.67   19.80
  -2 -20   4  239.28   24.00
  -2 -20   4  218.88   25.90
  -2 -20   4  188.88   22.30
  -2 -20   4  217.48   19.90
  -2 -20   4  222.68   19.70
   2  20  -4  225.98   15.60
  -2  20   4  225.78   14.90
  -2  20   4  218.68   16.50
  -2  20   4  221.38   15.30
  -2  20   4  220.68   20.40
  -2  20   4  198.18   17.90
  -1 -20   4   26.00   11.10
  -1 -20   4   33.10   12.10
   1 -20  -4   17.90   19.10
  -1 -20   4   31.80   12.10
  -1  20   4   49.60    5.10
  -1  20   4   50.99    6.20
   1  20  -4   49.70    5.10
  -1  20   4   47.10    5.00
  -1  20   4   50.39    6.00
  -1  20   4   47.60    4.90
   0 -20   4  117.59   18.20
   0 -20  -4  124.29   23.00
   0 -20   4  125.89   17.00
   0 -20  -4  113.89   23.30
   0  20   4  114.19   11.70
   0  20  -4  117.69    9.40
   0  20   4  113.69    8.70
   0  20  -4  116.79    9.60
   0  20   4  114.49    9.60
   0  20   4  120.59   10.90
   0  20   4  111.99    9.00
  -1 -20  -4   49.30   20.70
  -1 -20  -4   93.19   21.30
   1 -20   4  101.79   15.30
   1 -20   4  101.79   16.70
   1  20   4  116.99   11.50
  -1  20  -4  121.79    9.30
  -1  20  -4  121.29    9.10
   1  20   4  113.69    8.40
   1  20   4  105.19    8.70
  -2 -20  -4   83.39   20.20
  -2 -20  -4   51.49   21.20
   2 -20   4   94.99   13.30
   2 -20   4  131.29   15.80
   2  20   4  121.39    8.50
  -2  20  -4  121.89    9.50
   2  20   4  112.49   11.60
  -2  20  -4  121.49    9.20
   3 -20   4   -3.20    7.50
   3 -20   4   -1.10    8.10
  -3 -20  -4   -6.10    6.40
  -3 -20  -4   -7.30   13.80
  -3  20  -4   -0.40    2.10
  -3  20  -4   -0.20    2.90
   3  20   4    0.10    2.60
   3  20   4   -1.00    2.50
  -4 -20  -4   68.29   12.80
   4 -20   4   67.89    8.90
  -4 -20  -4   42.50    8.70
   4 -20   4   57.69    8.50
  -4  20  -4   63.89    5.30
  -4  20  -4   59.69    5.40
   4  20   4   65.69    6.80
  -6 -21   4   18.80    4.90
  -6 -21   4   14.40    3.90
  -6  21   4   16.40    2.00
  -6  21   4   12.70    2.10
  -5 -21   4   42.70    6.30
  -5 -21   4   35.60    6.40
  -5 -21   4   34.70    7.40
   5 -21  -4   37.00   10.10
  -5 -21   4   27.80    7.60
  -5 -21   4   34.50    9.20
  -5  21   4   36.90    4.20
  -5  21   4   36.10    3.90
   5  21  -4   37.70    4.00
  -5  21   4   39.00    3.70
  -5  21   4   31.70    4.70
  -4 -21   4   -3.40    5.20
  -4 -21   4   -3.60    6.70
  -4 -21   4    0.00    7.60
  -4 -21   4    4.70    6.10
  -4 -21   4    2.70   10.30
  -4  21   4    0.40    2.10
  -4  21   4   -3.00    3.00
   4  21  -4    2.30    2.50
  -4  21   4    0.00    2.40
  -4  21   4    0.80    2.70
  -4  21   4    1.80    3.00
  -4  21   4   -2.00    2.90
  -3 -21   4   66.09   11.70
  -3 -21   4   66.89    9.70
  -3 -21   4   57.69    9.80
  -3 -21   4   62.29   14.40
  -3 -21   4   60.69   13.90
  -3  21   4   81.09    7.60
  -3  21   4   82.59    6.30
  -3  21   4   74.19    8.20
  -3  21   4   76.89    6.70
  -3  21   4   80.29    6.30
   3  21  -4   66.79    6.20
  -2 -21   4   73.89   12.60
  -2 -21   4   91.69   11.40
  -2 -21   4   83.09   14.90
   2 -21  -4   41.20   21.20
  -2 -21   4   87.39   14.90
  -2 -21   4   90.19   12.10
  -2  21   4   78.29    7.20
  -2  21   4   83.99    8.90
   2  21  -4   81.39    6.80
  -2  21   4   78.59    6.80
  -2  21   4   81.59    6.80
  -2  21   4   87.39    8.20
  -1 -21   4   54.09   12.90
   1 -21  -4    6.80   17.80
  -1 -21   4   50.59   11.40
  -1 -21   4   54.19   12.60
  -1  21   4   50.39    5.40
  -1  21   4   53.59    5.20
   1  21  -4   58.09    5.50
  -1  21   4   57.89    5.30
  -1  21   4   53.79    6.40
  -1  21   4   54.59    6.70
   0 -21  -4   61.19   22.30
   0 -21   4  151.48   19.30
   0 -21   4  147.59   18.90
   0 -21  -4   79.09   22.90
   0  21   4  141.79    9.90
   0  21   4  134.69   10.30
   0  21  -4  139.69   11.00
   0  21   4  143.19   13.60
   0  21  -4  140.29   10.60
   0  21   4  145.49   12.50
  -1 -21  -4   91.39   21.30
  -1 -21  -4   89.49   21.70
   1 -21   4  132.29   17.30
   1 -21   4  130.49   16.30
   1  21   4  122.29   11.80
   1  21   4  116.49    8.50
  -1  21  -4  111.29    9.10
  -1  21  -4  110.99    9.50
  -2 -21  -4   18.70   16.80
   2 -21   4   67.09   12.50
  -2 -21  -4   59.59   17.80
  -2  21  -4   49.90    5.10
   2  21   4   52.99    6.30
   2  21   4   53.99    4.80
  -2  21  -4   51.89    5.20
  -3 -21  -4   -5.60   13.30
   3 -21   4    4.00    7.20
   3 -21   4    0.50    8.20
   3  21   4    9.60    2.90
  -3  21  -4    7.10    2.40
   3  21   4    7.60    2.50
  -3  21  -4    6.40    2.90
  -4 -21  -4   21.00    9.70
   4 -21   4   16.90    6.10
  -4  21  -4   12.40    2.50
  -5 -22   4   19.00    7.60
  -5 -22   4    6.00    5.80
  -5 -22   4   14.10    5.10
   5 -22  -4    4.30    8.50
  -5 -22   4   15.00    6.40
   5  22  -4   18.50    2.80
  -5  22   4   17.40    2.50
  -5  22   4   14.50    3.10
  -5  22   4   11.20    2.80
  -5  22   4   15.70    2.70
  -4 -22   4   17.10    6.20
  -4 -22   4   23.60    7.80
  -4 -22   4   32.70   10.60
  -4 -22   4   25.80    6.70
  -4 -22   4   31.60    7.80
   4  22  -4   29.30    3.40
  -4  22   4   19.90    3.70
  -4  22   4   22.60    3.20
  -4  22   4   28.40    3.60
  -4  22   4   28.10    4.20
  -4  22   4   31.40    3.40
  -4  22   4   24.30    3.90
  -3 -22   4  134.99   13.40
  -3 -22   4  124.29   13.50
  -3 -22   4  112.99   18.60
  -3 -22   4  131.19   17.80
  -3 -22   4  134.59   16.00
  -3  22   4  138.99   10.10
  -3  22   4  139.39   10.90
   3  22  -4  136.69   10.30
  -3  22   4  145.89   11.90
  -3  22   4  144.69    9.90
  -3  22   4  133.99   13.40
   2 -22  -4   38.50   19.90
  -2 -22   4   69.19   10.70
  -2 -22   4   77.39   11.10
  -2 -22   4   78.29   14.50
  -2 -22   4   65.99   14.10
  -2  22   4   81.69    8.40
  -2  22   4   83.09    6.40
   2  22  -4   63.49    6.20
  -2  22   4   79.99    6.40
  -2  22   4   73.49    7.60
  -2  22   4   79.59    6.80
   1 -22  -4   89.79   24.50
  -1 -22   4  164.38   21.70
  -1 -22   4  183.68   17.10
  -1 -22   4  180.78   19.30
  -1  22   4  164.58   12.00
  -1  22   4  166.38   15.90
   1  22  -4  179.38   13.10
  -1  22   4  172.18   14.30
  -1  22   4  164.58   11.60
  -1  22   4  157.98   12.90
   0 -22   4  188.08   22.90
   0 -22  -4   97.19   24.60
   0 -22  -4  119.29   26.70
   0 -22   4  209.18   21.90
   0  22   4  177.38   13.40
   0  22   4  184.38   12.80
   0  22  -4  196.88   14.50
   0  22   4  196.18   17.90
   0  22  -4  196.18   13.80
   0  22   4  206.78   16.10
   1 -22   4  120.79   17.00
  -1 -22  -4   67.99   20.50
  -1 -22  -4   46.20   20.60
   1 -22   4  101.19   15.90
  -1  22  -4  118.49    9.10
  -1  22  -4  122.59    9.60
   1  22   4  121.79   11.80
   1  22   4  126.19    8.60
  -2 -22  -4   74.29   18.20
   2 -22   4  104.29   14.40
  -2 -22  -4   57.59   17.80
   2  22   4   99.39    7.00
  -2  22  -4   86.79    7.50
   2  22   4   94.59    9.60
  -2  22  -4   94.09    7.80
   3 -22   4  165.78   18.10
   3 -22   4  213.58   20.00
  -3 -22  -4  203.68   23.30
   3  22   4  211.48   19.60
  -3  22  -4  202.38   15.90
  -3  22  -4  226.08   15.20
   3  22   4  233.18   14.00
   4 -22   4   10.30    5.50
  -4 -22  -4    4.20    8.00
  -4  22  -4    5.30    1.90
  -5 -23   4   75.99    8.20
  -5 -23   4   66.99   10.30
  -5  23   4   92.89    6.30
  -5  23   4   88.49    6.40
  -4 -23   4   12.80    6.90
  -4 -23   4   19.00    6.00
  -4 -23   4   27.20    9.40
  -4  23   4    9.30    2.90
  -4  23   4   12.20    2.50
  -4  23   4   11.60    3.10
  -4  23   4   11.60    2.50
   4  23  -4   12.30    2.60
  -4  23   4    9.90    3.00
  -4  23   4    8.10    2.70
  -3 -23   4   47.90    8.20
  -3 -23   4   32.60   11.60
  -3 -23   4   42.10   11.80
  -3 -23   4   33.70    7.50
  -3 -23   4   24.00    8.70
   3  23  -4   40.60    3.90
  -3  23   4   34.10    4.00
  -3  23   4   32.60    3.90
  -3  23   4   32.60    4.90
  -3  23   4   36.00    3.90
  -3  23   4   35.10    4.70
  -2 -23   4  307.27   27.80
  -2 -23   4  285.07   31.40
   2 -23  -4  196.28   33.30
  -2 -23   4  317.97   23.10
  -2  23   4  265.87   25.40
  -2  23   4  290.17   18.40
   2  23  -4  272.57   19.50
   2  23  -4  281.77   20.80
  -2  23   4  286.67   22.50
  -2  23   4  260.67   20.60
  -2  23   4  291.87   19.10
  -1 -23   4  258.87   26.90
  -1 -23   4  232.48   30.70
  -1  23   4  272.27   19.10
  -1  23   4  285.67   22.70
  -1  23   4  267.47   20.70
   1  23  -4  293.67   19.80
  -1  23   4  284.37   18.40
   1  23  -4  301.77   20.90
  -1  23   4  279.87   25.50
   0 -23   4   70.29   15.20
   0 -23  -4    5.30   18.70
   0 -23   4   61.69   13.80
   0 -23  -4   30.60   18.30
   0  23   4   89.69    6.80
   0  23  -4   86.59    7.50
   0  23  -4   95.99    7.30
   0  23   4   91.29    8.60
   0  23   4   89.49    9.10
  -1 -23  -4  -12.40   16.00
   1 -23   4   24.40    9.70
   1 -23   4   31.50   12.40
  -1 -23  -4    7.70   15.00
  -1  23  -4   30.30    3.90
  -1  23  -4   26.30    3.60
   1  23   4   22.70    3.50
   1  23   4   28.90    4.40
  -2 -23  -4  125.09   22.30
   2 -23   4  186.98   18.60
  -2 -23  -4  132.99   21.10
  -2  23  -4  163.98   12.80
   2  23   4  167.68   15.80
  -2  23  -4  174.38   12.20
   2  23   4  171.28   11.30
   3 -23   4   19.40    7.80
  -3 -23  -4   26.80   11.80
  -3  23  -4   15.10    2.80
   3  23   4   15.50    3.30
   3  23   4   16.70    2.60
  -3  23  -4   19.10    2.80
   4 -23   4   18.20    5.40
  -4 -23  -4    0.60    7.20
  -4  23  -4   14.20    2.10
  -5 -24   4   36.00    5.60
  -5 -24   4   42.30    7.30
  -5  24   4   39.30    3.40
  -5  24   4   38.90    3.30
  -4 -24   4   85.59    8.60
  -4 -24   4   82.19   11.40
  -4  24   4   73.79    6.90
   4  24  -4   71.69    6.10
  -4  24   4   69.99    7.70
  -4  24   4   74.49    5.80
  -4  24   4   76.79    5.80
  -3 -24   4   58.49   11.60
  -3 -24   4   43.50   11.80
  -3 -24   4   58.29    8.30
  -3  24   4   44.90    4.60
  -3  24   4   48.50    4.40
  -3  24   4   44.30    5.20
  -3  24   4   43.80    5.60
  -3  24   4   44.90    4.40
   3  24  -4   44.40    4.40
   2 -24  -4   27.40   15.80
  -2 -24   4   52.49   12.30
  -2 -24   4   52.19    9.20
  -2 -24   4   48.50   11.60
  -2  24   4   44.20    4.40
   2  24  -4   47.70    4.90
  -2  24   4   45.30    5.70
   2  24  -4   47.00    4.40
  -2  24   4   41.20    4.40
  -2  24   4   43.50    4.70
  -2  24   4   47.50    5.50
  -1 -24   4   35.50   11.00
  -1 -24   4   32.00   11.20
   1 -24  -4   15.00   14.10
   1  24  -4   21.40    3.80
  -1  24   4   18.80    3.30
  -1  24   4   22.00    3.40
  -1  24   4   15.10    3.30
   1  24  -4   20.80    3.50
  -1  24   4   21.10    4.20
  -1  24   4   20.10    3.90
   0 -24  -4   63.99   18.20
   0 -24  -4   54.09   17.70
   0 -24   4   97.59   15.00
   0 -24   4   74.29   14.50
   0  24   4   89.29    7.00
   0  24   4   91.39    9.60
   0  24  -4   98.09    7.90
   0  24   4   99.89    8.90
   0  24  -4   91.19    7.60
   1 -24   4   16.50    9.40
  -1 -24  -4   41.40   15.10
  -1 -24  -4   25.30   13.80
   1 -24   4   30.20   11.70
  -1  24  -4   14.80    3.20
   1  24   4   22.50    3.10
   1  24   4   18.70    3.80
  -1  24  -4   18.70    3.40
  -2 -24  -4   52.09   14.80
  -2 -24  -4   52.19   14.60
   2 -24   4   75.29   12.20
  -2  24  -4   61.19    5.80
  -2  24  -4   72.19    5.70
   2  24   4   63.39    7.20
   2  24   4   67.29    5.20
  -3 -24  -4   15.40   10.10
   3 -24   4   17.70    7.30
  -3  24  -4   18.40    2.60
   3  24   4   12.80    2.30
  -5 -25   4    9.20    4.00
  -5 -25   4    8.40    4.90
  -5  25   4   13.90    1.80
  -4 -25   4    2.10    4.80
  -4 -25   4   -2.40    6.80
   4 -25  -4    3.30    8.80
  -4  25   4    2.40    2.00
  -4  25   4    3.60    1.90
  -4  25   4    2.60    2.40
  -3 -25   4    1.10    9.20
  -3 -25   4   -3.30    8.50
  -3 -25   4    6.50    6.10
  -3  25   4    9.20    2.40
  -3  25   4   12.40    3.10
  -3  25   4   14.10    2.70
  -3  25   4   13.60    2.60
   3  25  -4   11.80    2.50
  -3  25   4   12.00    3.10
  -2 -25   4   78.39   12.50
  -2 -25   4   81.19   13.60
   2 -25  -4   49.70   16.00
  -2  25   4   70.69    6.50
  -2  25   4   82.89    7.40
  -2  25   4   77.69    8.10
  -2  25   4   74.09    6.00
   2  25  -4   66.49    6.00
  -2  25   4   75.89    5.90
  -1 -25   4   17.40   10.10
  -1 -25   4   18.30   10.30
   1 -25  -4   10.70   12.80
  -1  25   4   25.30    4.20
  -1  25   4   29.60    4.50
   1  25  -4   24.00    3.80
  -1  25   4   23.00    3.30
   0 -25   4   32.00   11.50
   0 -25  -4   16.20   13.50
   0 -25   4   35.00   10.90
   0  25   4   44.00    5.70
   0  25  -4   45.00    4.70
   0  25  -4   40.60    4.60
   0  25   4   54.79    5.70
   0  25   4   43.70    4.20
  -1 -25  -4  243.08   28.00
   1 -25   4  303.77   26.00
  -1 -25  -4  215.38   31.10
   1 -25   4  247.18   29.50
  -1  25  -4  299.07   19.50
   1  25   4  273.97   25.20
   1  25   4  294.07   18.10
  -1  25  -4  285.67   20.50
  -2 -25  -4   54.99   15.00
  -2 -25  -4   73.99   14.50
   2 -25   4   77.79   12.10
   2  25   4   90.49    6.20
  -2  25  -4   85.69    6.60
   2  25   4   79.59    8.50
   3 -25   4   48.80    7.90
  -3 -25  -4   45.30    9.90
  -3  25  -4   46.70    4.10
   3  25   4   49.40    3.80
  -4 -26   4   86.29   10.30
  -4 -26   4   77.89    8.20
  -4  26   4   87.29    6.10
  -4  26   4   84.59    6.20
  -3 -26   4   26.00    9.80
  -3 -26   4   28.40    8.70
  -3 -26   4   47.20    7.00
  -3  26   4   36.80    4.10
  -3  26   4   42.10    5.20
  -3  26   4   43.20    3.90
   3  26  -4   41.80    4.00
  -3  26   4   46.00    4.80
  -3  26   4   48.30    4.00
   2 -26  -4   11.90   12.50
  -2 -26   4   25.00    9.10
  -2 -26   4   15.50    9.50
  -2  26   4   32.80    3.50
  -2  26   4   28.50    3.40
  -2  26   4   33.80    3.70
  -2  26   4   32.30    4.30
  -2  26   4   31.80    4.40
   2  26  -4   28.90    4.00
  -1 -26   4    6.30    8.80
   1 -26  -4    3.10   11.40
  -1  26   4   13.30    2.70
  -1  26   4   10.80    3.50
   1  26  -4   14.30    3.20
  -1  26   4    8.80    3.10
   0 -26   4   56.39   11.70
   0 -26   4   70.49   11.50
   0 -26  -4   49.40   13.90
   0  26   4   64.89    6.50
   0  26   4   54.69    6.70
   0  26   4   61.19    5.10
   0  26  -4   64.49    5.50
  -1 -26  -4   53.79   13.20
  -1 -26  -4   34.40   12.50
   1 -26   4   42.40   10.60
   1 -26   4   47.30   10.20
   1  26   4   45.40    4.00
  -1  26  -4   47.40    4.40
   1  26   4   38.80    5.40
  -2 -26  -4    6.90    9.80
   2 -26   4    8.50    8.00
  -2  26  -4    8.20    2.30
   2  26   4   11.00    2.10
  -3 -26  -4   36.00    8.20
   3 -26   4   33.60    6.60
   3  26   4   38.50    3.10
  -3  26  -4   36.80    3.30
  -4 -27   4    2.40    4.80
   4 -27  -4   24.00    8.10
   4  27  -4    9.70    2.50
  -4  27   4   11.00    1.80
  -4  27   4    8.60    1.80
  -3 -27   4   40.70    8.10
  -3  27   4   38.00    4.50
   3  27  -4   47.80    4.30
  -3  27   4   40.00    3.70
  -3  27   4   44.50    3.70
  -2 -27   4   59.59    9.50
  -2 -27   4   48.50   10.50
   2 -27  -4   33.80   12.80
  -2  27   4   52.99    4.40
   2  27  -4   52.29    4.80
  -2  27   4   46.30    5.90
  -2  27   4   57.09    5.50
  -1 -27   4  130.59   18.40
   1 -27  -4   95.89   19.20
  -1  27   4  162.48   10.40
   1  27  -4  167.28   11.20
  -1  27   4  140.29   14.30
  -1  27   4  169.78   12.90
   0 -27  -4   28.00   12.60
   0 -27   4   46.30   10.30
   0 -27   4   42.50   11.30
   0  27   4   62.49    7.20
   0  27  -4   76.49    5.80
   0  27   4   79.39    6.70
   0  27   4   73.59    5.30
  -1 -27  -4   15.30   10.60
   1 -27   4   16.70    8.10
  -1 -27  -4   15.40   10.30
   1  27   4   15.90    2.60
  -1  27  -4   26.50    3.10
   2 -27   4   62.79    9.40
  -2 -27  -4   49.40   10.80
   2  27   4   69.49    5.00
  -2  27  -4   70.39    5.40
  -3 -28   4   19.10    5.90
   3  28  -4   21.20    2.70
  -3  28   4   16.70    2.90
  -3  28   4   18.50    2.30
  -2 -28   4    9.20    6.40
   2  28  -4    4.80    2.40
  -2  28   4    2.80    2.40
  -2  28   4    5.20    2.00
   1 -28  -4   38.60   11.30
  -1 -28   4   42.90    9.70
   1  28  -4   50.29    4.50
  -1  28   4   53.29    5.20
  -1  28   4   43.80    4.00
   0 -28  -4   26.00   10.50
   0 -28   4   33.90    7.80
   0  28   4   35.60    3.30
   0  28  -4   30.10    3.50
   1 -28   4   45.30    8.20
  -1 -28  -4   48.30   10.10
  -1  28  -4   44.20    4.10
   1  28   4   47.40    3.80
  -2 -28  -4    5.60    7.10
   2 -28   4    2.60    5.40
  -2  28  -4   11.50    2.00
   2  28   4   16.90    1.90
  -2 -29   4   32.80    6.80
  -2  29   4   41.10    4.30
  -2  29   4   42.50    3.50
   2  29  -4   40.90    3.80
   1  29  -4   20.10    2.50
  -1  29   4   11.10    2.20
  -1  29   4   17.80    3.00
   0 -29   4   25.10    6.40
   0  29  -4   26.00    2.90
   0  29   4   27.60    2.70
  -1 -29  -4   75.49   11.10
[truncated: 196,371 more chars]
