# Supplementary material for: Crystallographic workshops – a primer and perspective from Whitworth University’s Summer Crystallography Institute
Source: Acta Crystallogr E Crystallogr Commun. 2026 Feb 3;82(Pt 3):313–9. doi: 10.1107/S2056989026000939 (PMC12961664; doi:10.1107/S2056989026000939)
Supplement: Supplementary file 1 [file e-82-00313-sup2.zip › Practice Data Sets/SCI26/SCI26.ins]

TITL SCI26
REM K. Wheeler, Whitworth Univ.
CELL 1.54178 7.1173 27.8438 7.9595 90.000 102.123 90.000
ZERR 4.0000 0.0002 0.0007 0.0002 0.000 0.002 0.000
LATT -1
SYMM -X, 0.5+Y, -Z
SFAC C H N S O
UNIT 56 68 4 4 26
HKLF 4
