# Supplementary material for: Crystallographic workshops – a primer and perspective from Whitworth University’s Summer Crystallography Institute
Source: Acta Crystallogr E Crystallogr Commun. 2026 Feb 3;82(Pt 3):313–9. doi: 10.1107/S2056989026000939 (PMC12961664; doi:10.1107/S2056989026000939)
Supplement: Supplementary file 1 [file e-82-00313-sup2.zip › Practice Data Sets/SCI27/SCI27.hkl]

   1   0   0   -0.50    0.05
  -1   0   0   -0.48    0.08
  -2   0   0  134.62    4.47
   2   0   0  130.35    3.92
   3   0   0    0.10    0.10
  -3   0   0    0.56    0.19
  -4   0   0  301.32    8.82
  -4   0   0  269.05    9.52
  -5   0   0   -0.06    0.19
   8   0   0    0.60    0.35
   9   0   0   -0.12    0.30
  10   0   0    0.06    0.23
   0   0  -1    0.01    0.07
   0   0   1    0.11    0.11
   0   0   1    0.13    0.10
   0   0   1    0.11    0.09
   0   0  -1    0.02    0.09
   1   0   1  164.40    4.67
  -1   0  -1  154.52    4.66
   1   0   1  165.45    4.76
  -1   0   1  168.07    4.65
  -1   0   1  165.40    4.76
  -1   0  -1  156.02    5.43
   1   0  -1  163.34    4.76
  -2   0  -1    8.78    0.37
   2   0   1    9.63    0.33
  -2   0   1   10.07    0.36
  -2   0  -1    9.03    0.45
   2   0  -1    9.51    0.34
   2   0   1    8.93    0.44
  -2   0  -1    9.70    0.37
  -2   0   1    9.38    0.35
  -3   0   1  279.43    7.92
  -3   0  -1  273.99    8.43
  -3   0  -1  265.47    9.23
  -3   0  -1  284.01    8.44
  -3   0   1  266.25    9.16
   3   0   1  280.96    8.07
   3   0  -1  285.13    8.07
  -4   0  -1    3.88    0.35
  -4   0   1    3.18    0.25
   4   0   1    3.32    0.19
  -4   0  -1    3.14    0.33
  -4   0   1    4.02    0.50
  -5   0   1   67.19    2.06
   5   0   1   65.24    2.00
  -5   0   1   65.48    2.39
   6   0   1   40.83    1.30
   8   0   1    0.88    0.37
   8   0  -1    0.44    0.34
   9   0   1    1.38    0.33
   9   0  -1    1.33    0.32
  10   0  -1    6.98    0.44
  10   0   1    7.78    0.45
   0   0  -2    0.39    0.17
   0   0   2    0.52    0.20
   0   0  -2    0.06    0.13
   0   0   2    0.22    0.31
   0   0   2    0.03    0.22
   0   0   2    0.33    0.17
  -1   0   2   32.12    1.02
  -1   0   2   32.96    1.61
   1   0  -2   32.21    0.97
   1   0   2   31.43    1.02
  -1   0   2   32.90    0.98
  -1   0  -2   30.62    1.18
  -1   0   2   30.43    1.15
   1   0   2   33.82    1.03
   2   0   2   65.30    1.93
  -2   0  -2   61.63    2.25
  -2   0   2   61.76    1.88
   2   0  -2   68.33    1.94
  -2   0   2   62.29    2.16
  -3   0   2   77.77    2.27
  -3   0  -2   73.18    2.71
   3   0   2   78.86    2.31
  -4   0   2   68.92    2.54
   4   0   2   71.64    2.17
  -4   0  -2   70.06    2.58
  -4   0   2   74.28    2.16
  -5   0   2   21.04    0.78
  -5   0  -2   20.93    0.97
   5   0   2   20.55    0.72
   6   0   2    2.41    0.21
   8   0   2   10.20    0.67
   8   0  -2   10.21    0.62
   9   0   2    0.72    0.35
   9   0  -2    0.41    0.29
  10   0   2    0.71    0.26
  10   0  -2    0.59    0.25
   0   0   3    0.13    0.20
   0   0   3    0.32    0.27
   0   0   3    0.01    0.38
   0   0   3    0.24    0.21
   0   0  -3    0.20    0.18
   1   0   3  361.07   10.77
   1   0   3  372.16   10.19
   1   0   3  363.68   10.42
  -1   0   3  332.23   10.41
   1   0   3  368.96   10.79
  -1   0   3  335.55   16.22
  -1   0   3  350.97   10.15
  -1   0  -3  368.08   11.82
  -1   0   3  340.69   11.80
  -2   0   3   61.60    1.81
  -2   0   3   56.66    2.97
  -2   0  -3   61.14    2.17
   2   0   3   61.02    1.88
  -3   0   3    3.76    0.26
  -3   0  -3    3.25    0.36
   3   0   3    3.25    0.26
  -4   0  -3    0.14    0.26
   4   0   3    0.03    0.16
   5   0   3   61.99    1.96
   8   0   3    4.00    0.51
   8   0  -3    3.80    0.42
   9   0  -3    1.19    0.33
   9   0   3    1.41    0.40
  10   0   3    0.10    0.25
  10   0  -3    0.00    0.23
   0   0   4  104.24    3.37
   0   0   4   99.03    3.69
   0   0  -4  106.61    3.59
   0   0   4  114.34    5.03
   0   0   4   99.20    3.11
   0   0   4  102.60    3.24
  -1   0   4   95.89    3.62
   1   0   4   99.50    3.14
  -1   0   4  103.76    3.36
   1   0   4  102.77    3.06
  -1   0   4   99.92    3.03
  -1   0  -4  106.31    3.53
  -1   0   4  102.23    4.91
  -2   0   4   13.03    0.55
  -2   0   4   12.95    0.79
   2   0   4   12.51    0.56
   2   0  -4   11.91    0.67
  -2   0  -4   12.11    0.64
  -2   0   4   12.65    1.01
  -2   0   4   12.25    0.69
  -3   0  -4   18.57    0.88
  -3   0   4   19.07    1.06
  -3   0   4   18.48    1.29
   3   0   4   18.92    0.74
  -3   0   4   18.74    0.84
  -4   0   4    2.01    0.31
   4   0   4    3.10    0.29
   5   0   4   93.50    3.10
  -5   0   4  105.11    3.55
  -6   0   4    0.17    0.29
   6   0   4    0.26    0.27
   6   0  -4    0.23    0.29
   7   0   4   44.98    1.51
   7   0  -4   45.85    1.51
  -7   0   4   46.68    1.81
   7   0  -4   44.95    1.94
  -8   0   4    1.22    0.41
   8   0  -4    0.75    0.28
   8   0   4    0.17    0.44
   8   0  -4    0.82    0.34
   9   0   4    1.79    0.42
   9   0  -4    1.48    0.33
  10   0   4   -0.08    0.22
  10   0  -4   -0.12    0.20
   0   0   5   -0.54    0.36
   0   0   5   -0.04    0.51
  -1   0  -5   57.27    2.07
   1   0   5   55.57    1.89
  -1   0   5   53.16    2.14
  -1   0   5   58.27    2.94
  -1   0   5   57.00    2.06
   1   0   5   54.04    1.81
   2   0   5   28.86    1.12
  -2   0   5   29.33    1.32
  -2   0  -5   30.15    1.25
   2   0  -5   30.23    1.33
  -2   0   5   31.21    1.84
   3   0   5   11.56    0.59
  -3   0   5   12.28    1.09
   3   0  -5   11.87    0.69
  -3   0   5   12.55    0.76
  -4   0   5    1.92    0.46
   4   0   5    2.12    0.30
   4   0  -5    2.07    0.35
  -5   0   5   21.58    1.11
   5   0  -5   24.01    0.94
   5   0   5   23.05    1.00
   5   0  -5   25.61    1.17
   6   0  -5    4.30    0.36
   6   0  -5    3.72    0.44
  -6   0   5    3.80    0.51
   6   0  -5    4.33    0.47
   6   0   5    4.31    0.40
   7   0   5    0.83    0.24
   7   0   5   -0.01    0.51
   7   0  -5    0.45    0.36
  -7   0   5    0.28    0.43
   7   0  -5    0.66    0.31
   7   0  -5    0.50    0.22
   8   0  -5    2.41    0.41
   8   0   5    2.36    0.49
   9   0  -5    4.44    0.38
   9   0   5    3.41    0.45
  -1   0   6   18.98    0.96
  -1   0   6   18.94    1.33
  -2   0   6   10.49    1.02
  -2   0   6   10.10    0.73
   3   0  -6    4.32    0.48
  -3   0   6    4.55    0.61
  -3   0   6    4.25    0.82
   4   0   6   -0.06    0.51
  -4   0   6   -0.38    0.52
  -4   0  -6    0.82    0.42
  -4   0   6   -0.31    0.74
   4   0  -6    0.35    0.32
   4   0  -6   -0.31    0.36
   5   0   6   44.80    1.62
   5   0  -6   42.16    1.86
   5   0  -6   41.28    1.52
  -5   0  -6   41.53    1.62
   5   0  -6   43.66    1.89
  -5   0   6   42.91    1.86
   6   0   6   -0.96    0.58
   6   0  -6    2.33    0.41
   6   0  -6    1.59    0.29
  -6   0   6    1.51    0.52
   6   0  -6    2.28    0.42
   6   0   6    2.16    0.38
   7   0   6   18.81    1.08
  -7   0   6   18.19    1.05
   7   0   6   18.23    0.72
   7   0  -6   19.74    0.95
   7   0  -6   18.40    0.69
   7   0  -6   17.46    0.94
   8   0   6    9.91    0.71
   8   0  -6   10.99    0.62
   9   0   6    0.05    0.27
   0   0  -7    0.27    0.35
  -1   0  -7    1.34    0.36
   1   0  -7    1.04    0.36
  -2   0   7   39.99    1.71
  -2   0  -7   39.91    1.53
  -3   0  -7   11.18    0.67
  -3   0   7   10.29    0.80
   4   0   7   -0.10    0.50
  -4   0   7    0.38    0.53
   4   0  -7   -0.22    0.32
   4   0   7   -0.57    0.78
  -4   0  -7   -0.13    0.39
   5   0  -7    0.18    0.37
   5   0   7    0.07    0.41
  -5   0  -7   -0.07    0.38
  -5   0   7   -0.01    0.48
   5   0   7    0.75    0.69
   5   0  -7    0.37    0.29
   6   0  -7    8.19    0.44
   6   0  -7    6.91    0.58
  -6   0   7    7.42    0.69
   6   0   7    7.33    0.77
   6   0   7    7.65    0.52
   7   0   7   18.05    1.00
   7   0   7   17.49    0.66
   8   0   7    0.21    0.32
   0   0  -8   19.93    0.90
   1   0  -8    1.98    0.39
  -1   0  -8    2.39    0.42
  -2   0  -8    3.03    0.46
  -3   0  -8    0.13    0.38
  -4   0  -8   21.43    0.97
   4   0   8   21.74    1.07
   4   0  -8   23.30    0.94
   5   0  -8    0.96    0.29
  -5   0  -8    0.57    0.36
   5   0   8    0.44    0.39
   6   0  -8    2.41    0.26
   6   0   8    2.43    0.56
   6   0   8    2.01    0.34
   7   0   8    0.65    0.36
   0   0  -9    0.07    0.35
   1   0  -9    7.34    0.52
  -1   0  -9    8.11    0.57
  -2   0  -9   11.17    0.65
   3   0   9    1.13    0.55
  -3   0  -9    1.01    0.39
   4   0  -9    4.43    0.39
   4   0   9    4.68    0.51
   4   0  -9    5.63    0.40
  -4   0  -9    5.16    0.44
  -5   0  -9    7.79    0.48
   5   0   9    8.99    0.52
   5   0  -9    8.57    0.44
   6   0   9   18.39    0.69
   0   0 -10   53.62    1.89
  -1   0 -10    3.03    0.35
   1   0 -10    2.70    0.35
  -2   0 -10    3.77    0.37
  -3   0 -10    1.21    0.29
   3   0  10    1.13    0.40
   4   0  10    9.25    0.52
  -4   0 -10    9.28    0.47
   0   1   0   -0.02    0.04
   0  -1   0    0.05    0.02
   0   1   0    0.01    0.03
   0   1   0   -0.01    0.03
   0  -1   0    0.02    0.03
   0  -1   0   -0.02    0.03
   1  -1   0   -1.51    0.09
   1  -1   0   -1.75    0.07
  -1   1   0   -1.77    0.07
   1   1   0   -1.66    0.13
  -1   1   0   -1.60    0.13
  -1   1   0   -1.69    0.10
  -1  -1   0   -1.29    0.09
  -1  -1   0   -1.82    0.12
   2  -1   0   20.79    0.67
  -2  -1   0   21.50    0.77
   2  -1   0   20.60    0.75
  -2   1   0   18.66    0.77
  -2   1   0   21.62    0.77
  -2  -1   0   21.12    0.76
  -3   1   0    0.29    0.18
  -3  -1   0    0.27    0.22
   3  -1   0    0.21    0.12
  -3  -1   0    0.31    0.18
  -3   1   0    0.11    0.28
   3   1   0    0.04    0.09
  -4  -1   0  124.49    4.27
  -4   1   0  129.16    3.98
  -4   1   0  117.94    4.24
   4   1   0  126.77    3.67
  -5   1   0   -0.25    0.20
   8  -1   0    1.28    0.35
   9   1   0    0.28    0.30
   9  -1   0   -0.18    0.31
  10  -1   0    0.05    0.25
  10   1   0    0.26    0.22
   0   1   1   55.00    2.08
   0   1   1   58.60    1.85
   0   1  -1   61.89    1.80
   0  -1  -1   54.48    2.09
   0  -1   1   57.82    1.92
   0   1   1   57.07    1.81
   0   1   1   56.96    2.86
   0  -1  -1   56.21    1.92
   0  -1   1   56.41    2.10
   0  -1   1   55.83    1.85
   0  -1  -1   55.78    1.81
   0  -1   1   60.36    1.80
   0   1  -1   60.04    1.92
   1   1   1  125.33    3.96
   1   1   1  120.22    4.31
  -1   1  -1  131.78    3.98
  -1   1  -1  126.24    4.33
  -1  -1   1  132.60    3.70
   1   1   1  129.70    3.73
  -1   1  -1  124.38    3.71
   1  -1  -1  126.43    3.79
   1   1   1  132.49    3.79
   1  -1  -1  136.56    3.71
  -1  -1   1  128.22    4.00
  -1   1   1  129.39    3.79
  -1  -1  -1  134.56    3.96
  -1   1   1  132.78    4.01
   1   1  -1  132.01    3.78
  -1  -1  -1  129.80    4.33
   1  -1   1  130.13    3.79
   1  -1   1  127.86    3.97
  -1   1   1  130.24    3.71
  -1  -1  -1  125.14    3.73
  -2   1  -1   48.94    1.58
  -2  -1   1   50.78    1.49
  -2   1  -1   48.32    1.77
   2  -1  -1   52.75    1.52
   2   1   1   51.87    1.50
  -2  -1   1   47.17    1.68
   2  -1   1   48.47    1.77
  -2  -1  -1   50.89    1.58
   2  -1   1   50.94    1.51
  -2   1   1   51.05    1.50
  -2   1   1   50.42    1.69
   2   1  -1   52.34    1.50
  -2  -1  -1   49.22    1.77
  -3  -1   1   46.30    1.57
   3   1   1   44.79    1.35
  -3   1  -1   44.50    1.47
  -3   1  -1   43.16    1.63
   3  -1  -1   43.38    1.38
  -3  -1   1   45.41    1.37
  -3  -1  -1   46.67    1.47
  -3  -1  -1   44.68    1.64
  -3   1   1   45.48    1.60
   3   1  -1   47.02    1.36
  -3   1   1   44.72    1.38
  -4  -1   1    5.02    0.30
  -4   1  -1    5.77    0.38
   4   1   1    5.40    0.23
  -4   1  -1    4.70    0.39
  -4  -1  -1    5.51    0.39
  -4   1   1    5.44    0.32
  -4  -1  -1    5.54    0.41
  -4   1   1    6.38    0.54
   4  -1   1    5.30    0.26
  -5  -1   1    4.06    0.57
   5   1   1    5.02    0.23
  -5  -1   1    4.89    0.32
  -5   1   1    4.30    0.55
  -5   1   1    5.34    0.34
   5  -1   1    4.88    0.25
   6   1   1   15.64    0.56
   6  -1   1   15.49    0.58
   7  -1  -1   -0.10    0.17
   8  -1  -1    0.81    0.35
   8   1   1    1.70    0.38
   8   1  -1    0.79    0.33
   8  -1   1    2.05    0.40
   9   1   1    0.91    0.32
   9  -1  -1    0.84    0.31
   9  -1   1    0.76    0.32
   9   1  -1    0.42    0.28
  10   1   1    0.36    0.23
  10  -1  -1    0.27    0.24
  10  -1   1    0.05    0.24
  10   1  -1    0.29    0.22
   0  -1   2    0.20    0.28
   0  -1  -2    0.08    0.16
   0   1   2    0.03    0.19
   0   1   2    0.11    0.16
   0  -1  -2    0.07    0.16
   0  -1   2    0.15    0.20
   0   1   2   -0.10    0.19
   0   1   2   -0.31    0.18
   0   1  -2    0.06    0.17
   0  -1   2   -0.08    0.20
   0  -1   2    0.23    0.16
   0   1   2   -0.30    0.28
   0  -1   2   -0.22    0.15
   0   1  -2    0.04    0.14
   1   1   2  281.86    8.33
   1   1   2  285.06    8.16
   1   1   2  296.66    8.67
  -1  -1   2  282.58    8.11
   1  -1  -2  286.93    8.12
  -1  -1   2  275.22    8.72
  -1  -1   2  292.58    9.44
  -1   1  -2  293.59    9.48
   1  -1  -2  307.59    9.44
  -1  -1   2  307.52   12.96
  -1  -1   2  266.04    8.32
   1  -1   2  254.37   12.92
  -1   1   2  289.80    8.13
  -1   1   2  290.96    8.33
  -1   1   2  274.92    9.42
  -1  -1  -2  287.73    9.47
   1  -1   2  292.57    8.68
  -1   1   2  245.24   12.96
   1   1  -2  293.54    8.10
  -1   1   2  274.63    8.73
   1  -1   2  293.73    8.33
  -2   1  -2    0.63    0.22
   2  -1  -2    0.66    0.16
   2   1   2    0.72    0.15
  -2  -1   2    0.53    0.13
  -2  -1   2    0.34    0.12
   2   1   2    0.50    0.23
  -2   1   2    0.55    0.37
  -2   1   2    0.41    0.15
  -2  -1  -2    0.47    0.23
  -2   1   2    0.32    0.36
   2  -1   2    0.53    0.14
   2   1  -2    0.72    0.14
   3   1   2   40.72    1.25
  -3  -1   2   41.18    1.23
  -3   1  -2   40.62    1.51
   3  -1   2   40.19    1.26
  -3   1   2   38.42    1.52
  -3  -1  -2   39.01    1.51
  -3   1   2   39.75    1.25
  -4   1  -2    1.43    0.30
   4   1   2    1.88    0.18
  -4  -1   2    2.09    0.21
  -4  -1  -2    1.57    0.31
  -4   1   2    2.12    0.23
   4  -1   2    1.75    0.18
  -4   1   2    1.03    0.53
  -5   1  -2    0.56    0.32
   5   1   2    0.59    0.15
   5  -1   2    0.75    0.16
  -5  -1  -2    0.46    0.29
  -5   1   2    0.29    0.22
   6   1   2    0.97    0.17
   6  -1   2    1.12    0.18
   7  -1  -2    3.74    0.27
   7  -1   2    3.90    0.26
   8   1   2    0.48    0.41
   8  -1  -2    0.34    0.32
   8  -1   2    0.35    0.40
   8   1  -2    0.32    0.31
   9  -1  -2   -0.02    0.28
   9   1   2    0.62    0.35
   9   1  -2    0.15    0.28
   9  -1   2    0.19    0.35
  10   1   2    0.26    0.25
  10  -1  -2    0.39    0.24
  10  -1   2    0.51    0.27
  10   1  -2   -0.03    0.22
   0   1   3    0.00    0.23
   0  -1  -3    0.06    0.18
   0   1   3   -0.06    0.39
   0  -1   3    0.13    0.19
   0  -1   3    0.00    0.19
   0  -1   3    0.00    0.22
   0   1   3    0.18    0.30
   0   1   3    0.14    0.20
   0  -1   3    0.20    0.37
   0   1  -3   -0.04    0.18
   1   1   3   31.24    0.97
  -1   1  -3   31.35    1.14
  -1  -1   3   28.84    1.57
   1  -1  -3   32.86    1.08
   1   1   3   30.71    1.01
  -1  -1   3   27.15    1.01
  -1  -1   3   29.14    0.95
   1   1   3   30.43    1.01
  -1   1   3   28.67    1.61
   1  -1   3   30.84    0.98
  -1   1   3   29.74    0.98
   1  -1   3   28.80    0.98
  -1   1   3   28.82    1.01
  -1   1   3   29.27    1.15
   1  -1   3   28.26    0.95
   1  -1   3   26.60    1.51
  -1   1   3   30.25    1.12
  -1  -1  -3   30.43    1.14
   1   1  -3   29.39    0.91
   1  -1   3   30.71    1.01
  -2  -1   3   17.03    0.58
  -2  -1   3   15.93    0.69
   2   1   3   16.76    0.63
  -2  -1   3   17.24    1.01
   2   1   3   15.75    0.67
  -2   1  -3   16.21    0.74
  -2   1   3   16.39    0.60
  -2  -1  -3   15.43    0.74
  -2   1   3   15.67    1.09
  -2   1   3   16.56    0.85
   2  -1   3   16.85    0.62
   3   1   3    4.79    0.30
  -3   1  -3    5.16    0.41
  -3  -1   3    5.08    0.27
  -3  -1  -3    4.46    0.40
  -3   1   3    4.53    0.59
   3  -1   3    4.34    0.29
  -3   1   3    4.68    0.32
  -3   1   3    4.39    0.29
  -4   1  -3    0.82    0.27
   4   1   3    0.27    0.16
   4  -1   3    0.17    0.16
  -4   1   3    0.60    0.20
  -4  -1  -3    0.34    0.27
   5   1   3    0.36    0.16
   5  -1   3    0.58    0.17
   7  -1  -3    3.18    0.42
   7  -1  -3    3.33    0.28
   7   1  -3    3.57    0.41
   7  -1   3    3.15    0.57
   7  -1   3    3.57    0.28
   8   1   3   -0.65    0.42
   8  -1  -3   -0.20    0.33
   8   1  -3    0.16    0.25
   8   1  -3    0.06    0.32
   8  -1   3   -0.14    0.42
   9  -1  -3    0.14    0.31
   9   1   3    0.62    0.37
   9  -1   3    0.48    0.39
   9   1  -3    0.66    0.30
  10   1   3    0.21    0.23
  10  -1  -3    0.23    0.23
  10  -1   3    0.15    0.26
  10   1  -3   -0.26    0.21
   0   1   4   -0.38    0.27
   0  -1  -4   -0.12    0.22
   0  -1   4    1.47    0.38
   0  -1   4    0.44    0.53
   0   1   4    0.10    0.53
   0  -1   4   -0.21    0.24
   0  -1   4   -0.07    0.26
   0   1   4    0.07    0.28
   0  -1   4   -0.71    0.38
   0   1   4    0.07    0.37
  -1  -1   4   15.43    1.09
  -1  -1   4   15.64    0.60
   1   1   4   16.25    0.68
  -1  -1   4   13.14    0.81
   1   1   4   16.07    0.67
  -1   1  -4   15.70    0.72
  -1   1   4   15.49    0.65
   1  -1   4   16.14    0.66
  -1  -1  -4   14.61    0.71
   1  -1   4   16.32    0.99
   1  -1   4   15.35    0.64
  -1   1   4   13.93    0.81
  -1   1   4   16.18    1.14
  -1   1   4   17.95    0.86
  -2  -1   4   19.42    1.30
   2   1   4   20.71    0.82
  -2   1  -4   20.52    0.90
   2   1   4   20.53    0.80
  -2  -1   4   19.93    0.94
  -2   1   4   20.07    0.93
  -2  -1  -4   20.29    0.91
   2   1  -4   19.85    0.94
  -2   1   4   21.72    0.79
  -2   1   4   21.29    1.38
   2  -1   4   21.14    0.79
  -2   1   4   20.55    1.03
  -3  -1   4    2.07    0.35
   3   1   4    1.59    0.25
  -3   1  -4    1.67    0.31
  -3   1   4    1.98    0.63
  -3  -1  -4    1.45    0.31
  -3   1   4    1.31    0.32
   3  -1   4    1.76    0.25
   4   1   4    6.09    0.39
  -4  -1   4    7.63    0.46
   4  -1   4    6.03    0.39
  -4   1   4    7.30    0.46
  -5  -1   4    2.35    0.33
   5   1   4    1.77    0.26
  -5   1   4    1.66    0.30
   5  -1   4    2.07    0.27
   6   1   4    6.59    0.40
   6  -1  -4    6.01    0.40
  -6   1   4    7.67    0.49
   6   1  -4    6.18    0.40
   6  -1   4    6.22    0.43
   7  -1  -4    0.49    0.37
   7   1   4   -1.34    0.52
   7  -1  -4    0.92    0.24
   7   1  -4    0.57    0.37
   7  -1   4    0.31    0.52
   7   1  -4    0.30    0.20
   7   1  -4    0.93    0.33
  -7   1   4    0.75    0.34
   7  -1   4    1.07    0.25
   8  -1  -4    1.18    0.31
   8  -1  -4    0.43    0.36
   8   1   4    1.50    0.47
   8   1  -4    0.94    0.26
  -8   1   4    1.12    0.40
   8  -1   4    0.58    0.45
   8   1  -4    0.50    0.32
   9  -1  -4    3.19    0.37
   9   1   4    3.16    0.43
   9  -1   4    3.18    0.45
   9   1  -4    3.22    0.36
  10   1   4    0.08    0.22
  10  -1  -4   -0.05    0.21
  10  -1   4    0.02    0.23
  10   1  -4    0.02    0.19
   0  -1  -5   12.91    0.63
   0   1   5   13.62    0.62
   0  -1   5   14.21    1.01
   0  -1   5   12.65    0.72
  -1   1  -5    0.17    0.24
   1   1   5    0.15    0.28
  -1  -1   5    0.17    0.44
  -1  -1   5    0.45    0.40
  -1  -1   5   -0.10    0.53
   1   1   5    0.21    0.26
  -1   1   5    0.32    0.57
  -1  -1  -5   -0.20    0.23
  -1   1   5   -0.52    0.50
  -1   1   5    0.11    0.39
  -2  -1   5   37.90    1.59
   2   1   5   37.84    1.37
  -2   1  -5   38.82    1.52
   2  -1  -5   37.60    1.64
  -2  -1   5   37.19    2.16
   2   1  -5   37.81    1.62
  -2   1   5   41.83    2.23
  -2   1   5   37.58    1.58
   2  -1   5   37.57    1.36
  -2  -1  -5   37.40    1.52
  -3  -1   5    8.53    0.65
   3  -1  -5    7.68    0.54
   3   1   5    6.63    0.44
  -3  -1   5    7.90    0.88
   3   1  -5    7.89    0.54
  -3   1   5    8.04    0.63
  -3   1   5    8.34    0.93
   3  -1   5    7.27    0.46
   4   1   5    2.07    0.30
  -4  -1   5    1.41    0.45
   4   1  -5    2.95    0.38
  -4   1   5    2.05    0.45
   4  -1   5    1.73    0.30
   5   1   5    3.59    0.83
  -5  -1   5    3.57    0.52
   5  -1  -5    4.76    0.43
   5   1   5    4.25    0.46
   5   1  -5    5.23    0.49
   5   1  -5    3.88    0.39
  -5   1   5    3.99    0.51
   5  -1   5    4.00    0.48
   6   1   5    0.46    0.57
   6  -1  -5    0.28    0.30
   6  -1  -5    0.23    0.36
   6   1   5    0.78    0.30
   6  -1  -5    0.76    0.38
  -6  -1   5    0.45    0.42
   6  -1   5   -1.22    0.55
   6  -1   5    0.77    0.33
   6   1  -5    0.93    0.28
  -6   1   5    1.06    0.41
   6   1  -5    0.64    0.37
   6   1  -5    1.55    0.35
   7  -1  -5   16.64    0.90
   7   1   5   17.30    0.63
   7  -1  -5   16.59    0.88
  -7  -1   5   16.04    0.96
   7  -1  -5   17.21    0.66
   7   1  -5   18.04    0.89
   7  -1   5   17.98    1.03
   7   1  -5   16.00    0.86
  -7   1   5   14.25    0.91
   7   1  -5   17.30    0.64
   7  -1   5   16.86    0.69
   8  -1  -5    1.66    0.39
   8   1   5    1.68    0.49
   8  -1   5    2.24    0.50
   8   1  -5    2.18    0.40
   9  -1  -5    0.54    0.29
   9   1   5    0.58    0.36
   9  -1   5    0.31    0.35
   9   1  -5    0.37    0.27
  -1  -1   6    6.35    0.57
  -1  -1   6    7.30    0.82
  -1   1   6    6.38    0.56
  -2  -1   6   -0.32    0.57
  -2  -1   6    0.38    0.45
  -2   1   6    0.26    0.44
  -3  -1   6    0.86    0.66
  -3   1  -6    1.16    0.40
   3   1   6    0.93    0.31
   3   1   6   -0.12    0.72
  -3  -1   6    1.00    0.52
   3   1  -6    0.22    0.34
  -3   1   6    1.01    0.73
  -3   1   6    0.40    0.49
   4   1   6    7.31    0.95
   4  -1  -6    7.09    0.53
  -4  -1   6    6.45    1.01
   4   1   6    7.15    0.66
   4  -1  -6    7.83    0.61
  -4   1  -6    5.67    0.53
  -4  -1   6    7.66    0.74
   4  -1   6    6.97    0.66
  -4   1   6    7.39    0.72
   4   1  -6    6.78    0.57
   4   1  -6    7.02    0.49
  -5   1  -6    7.50    0.56
   5  -1  -6    7.18    0.59
   5  -1  -6    7.08    0.50
   5   1   6    7.40    0.59
  -5  -1   6    8.20    0.74
   5  -1  -6    6.40    0.59
   5   1  -6    6.29    0.56
   5  -1   6    7.77    0.61
   5   1  -6    7.94    0.60
   5   1  -6    7.27    0.47
  -5   1   6    6.69    0.70
   6  -1  -6   16.67    0.96
   6   1   6   17.53    0.80
   6  -1  -6   18.47    0.97
   6  -1  -6   18.42    0.76
  -6  -1   6   17.53    1.06
   6  -1   6   18.47    0.83
   6   1  -6   18.25    0.94
   6   1  -6   18.66    0.74
   6   1  -6   19.79    0.98
  -6   1   6   17.02    1.03
   6  -1   6   18.26    1.11
   7  -1  -6    0.35    0.21
   7  -1  -6    0.32    0.34
   7  -1  -6    0.02    0.36
   7   1   6    1.39    0.53
   7   1   6    0.68    0.21
  -7  -1   6    1.07    0.54
   7   1  -6   -0.20    0.35
   7   1  -6    0.30    0.30
   7  -1   6    0.73    0.27
   7  -1   6    0.79    0.55
  -7   1   6    0.75    0.49
   8  -1  -6    0.63    0.31
   8   1   6    1.09    0.42
   8  -1   6    0.30    0.40
   8   1  -6    0.36    0.31
   9   1   6    1.33    0.30
   9  -1   6    1.12    0.29
   0  -1  -7    1.37    0.35
   0   1  -7    0.89    0.34
  -1   1  -7   -0.05    0.36
   1  -1  -7    0.62    0.36
  -1  -1  -7    0.42    0.38
   1   1  -7    0.87    0.36
  -2   1  -7    0.57    0.39
  -2  -1   7    0.32    0.46
   2   1  -7    0.27    0.35
  -2   1   7    0.08    0.43
  -2  -1  -7    0.51    0.37
  -3  -1   7    1.43    0.77
   3   1   7    1.11    0.64
  -3  -1   7    1.45    0.52
  -3   1  -7    0.99    0.41
  -3  -1  -7    1.23    0.39
  -3   1   7    1.03    0.50
   4   1   7   -0.59    0.50
   4   1   7    0.08    0.73
  -4  -1   7   -0.27    0.51
  -4   1  -7   -0.12    0.38
   4  -1  -7   -0.11    0.33
  -4   1   7    0.46    0.52
   4   1  -7   -0.07    0.32
   4   1  -7    0.23    0.37
   4  -1   7   -0.26    0.50
  -4  -1  -7    0.23    0.41
  -5   1  -7    1.38    0.40
   5  -1  -7    1.46    0.32
   5  -1  -7    1.37    0.42
  -5  -1   7    0.91    0.51
   5   1   7    0.74    0.43
   5   1   7   -0.87    0.65
   5   1  -7    0.95    0.30
   5  -1   7    1.35    0.70
  -5   1   7    1.01    0.49
  -5  -1  -7    1.26    0.40
   5   1  -7    1.18    0.40
   5  -1   7    0.97    0.44
   6  -1  -7    8.16    0.44
   6   1   7    8.43    0.51
  -6  -1   7    6.64    0.68
   6  -1  -7    6.47    0.59
  -6   1   7    6.45    0.68
   6   1  -7    6.52    0.56
   6   1  -7    7.63    0.42
   6  -1   7    7.07    0.77
   6  -1   7    7.89    0.54
   7  -1  -7   -0.15    0.16
   7   1   7   -0.46    0.46
   7  -1   7    0.48    0.23
   7  -1   7    0.65    0.47
   8   1   7    0.25    0.32
   8  -1   7    0.27    0.32
   0  -1  -8   -0.19    0.37
   0   1  -8   -0.15    0.36
  -1   1  -8    3.52    0.45
   1  -1  -8    3.14    0.44
   1   1  -8    3.36    0.41
  -1  -1  -8    3.84    0.45
  -2   1  -8    0.61    0.39
   2   1  -8    0.17    0.36
  -2  -1  -8    0.01    0.39
  -3   1  -8    1.33    0.41
   3   1   8    1.17    0.61
  -3  -1  -8    0.86    0.40
  -4   1  -8    0.87    0.40
   4   1   8    0.04    0.48
  -4  -1   8    0.78    0.47
   4  -1  -8    0.30    0.33
  -4  -1  -8    1.22    0.39
   4   1  -8    0.23    0.33
   4  -1   8    0.08    0.48
  -5   1  -8    3.51    0.42
   5  -1  -8    3.46    0.37
   5   1   8    4.32    0.48
   5   1  -8    4.33    0.36
  -5  -1  -8    5.08    0.45
   5  -1   8    4.35    0.49
   6   1   8    7.00    0.44
   6   1   8    7.14    0.69
   6  -1  -8    6.61    0.38
   6  -1   8    7.16    0.48
  -6  -1  -8    6.55    0.46
   7   1   8    0.31    0.35
   0   1  -9    0.26    0.33
   0  -1  -9   -0.30    0.33
  -1   1  -9    3.54    0.44
   1  -1  -9    3.15    0.41
  -1  -1  -9    4.15    0.45
   1   1  -9    3.18    0.40
  -2   1  -9    2.24    0.41
  -2  -1  -9    2.48    0.43
  -3   1  -9    0.65    0.36
   3   1   9   -0.36    0.52
  -3  -1  -9   -0.09    0.37
   4   1   9    1.44    0.41
   4  -1  -9    1.85    0.32
  -4   1  -9    1.63    0.34
   4   1  -9    0.98    0.30
  -4  -1  -9    1.86    0.36
   4   1  -9    1.43    0.30
   4  -1   9    1.33    0.43
  -5   1  -9    3.10    0.34
   5   1   9    2.88    0.35
   5  -1  -9    3.93    0.31
  -5  -1  -9    2.58    0.34
   5  -1   9    3.25    0.39
   6   1   9    2.12    0.21
   6  -1   9    2.18    0.24
   0  -1 -10    0.43    0.31
   0   1 -10    0.58    0.31
  -1   1 -10    0.32    0.29
  -1  -1 -10    0.24    0.29
   1   1 -10   -0.41    0.29
  -2   1 -10    0.89    0.30
  -2  -1 -10    1.02    0.31
   3   1  10    0.33    0.37
  -3   1 -10    0.03    0.25
  -3  -1 -10   -0.24    0.25
  -4   1 -10    1.33    0.25
   4   1  10    1.15    0.29
  -4  -1 -10    0.87    0.25
   4  -1  10    0.77    0.30
   0  -2   0    2.59    0.15
   0   2   0    2.76    0.18
   0   2   0    2.62    0.15
   0  -2   0    2.56    0.18
   0   2   0    2.78    0.16
   1  -2   0   -0.55    0.09
  -1   2   0   -0.51    0.13
  -1  -2   0   -0.45    0.11
   1  -2   0   -0.46    0.10
   1   2   0   -0.26    0.14
   1  -2   0   -0.41    0.16
  -1  -2   0   -0.49    0.12
  -1   2   0   -0.24    0.09
   1   2   0   -0.47    0.10
  -1   2   0   -0.63    0.09
  -2  -2   0  419.75   12.08
  -2   2   0  427.05   14.03
   2  -2   0  429.59   12.35
  -2   2   0  425.64   12.08
  -2  -2   0  428.54   12.89
  -2   2   0  431.84   12.89
   2  -2   0  402.92   14.00
  -3  -2   0    0.07    0.16
   3  -2   0    0.05    0.14
  -3   2   0   -0.44    0.17
  -3   2   0    0.13    0.17
  -3   2   0    0.07    0.28
   3  -2   0    0.17    0.14
  -4   2   0  106.11    3.19
  -4  -2   0  107.74    3.69
  -4   2   0  107.48    3.44
   4   2   0  105.62    3.15
  -4   2   0  107.97    3.65
  -5   2   0   -0.10    0.21
   7  -2   0    0.07    0.19
   8  -2   0    9.59    0.60
   9  -2   0   -0.04    0.31
   9   2   0    0.07    0.28
  10  -2   0    1.03    0.27
  10   2   0    0.76    0.22
   0   2   1   -0.46    0.09
   0  -2   1   -0.47    0.10
   0  -2  -1   -0.50    0.09
   0   2  -1   -0.21    0.12
   0   2   1   -0.51    0.14
   0   2  -1   -0.54    0.06
   0  -2   1   -0.45    0.12
   0   2   1   -0.16    0.12
   0  -2  -1   -0.48    0.13
   0  -2  -1   -0.55    0.11
   1  -2  -1    4.45    0.18
   1   2   1    4.40    0.21
  -1  -2   1    4.63    0.16
   1  -2  -1    4.67    0.30
  -1  -2   1    4.76    0.30
  -1   2  -1    4.28    0.28
  -1   2  -1    4.39    0.20
   1   2   1    4.14    0.21
   1  -2  -1    4.74    0.22
   1   2   1    4.70    0.27
  -1  -2  -1    4.35    0.25
  -1  -2  -1    4.37    0.21
  -1   2   1    4.01    0.20
  -1   2   1    4.47    0.37
  -1   2   1    4.58    0.22
   1  -2   1    4.08    0.20
  -1   2   1    4.78    0.33
   1  -2   1    3.71    0.29
   1  -2   1    4.61    0.33
   1  -2   1    4.40    0.21
  -1  -2  -1    4.05    0.26
   1   2  -1    4.43    0.19
   1   2  -1    4.48    0.29
   2   2   1  750.56   21.15
   2  -2  -1  713.97   21.10
  -2   2  -1  696.96   23.98
  -2   2  -1  726.57   21.97
  -2  -2   1  716.83   22.04
  -2   2   1  728.81   20.63
   2   2  -1  753.24   21.12
   2  -2   1  657.36   23.97
   2  -2   1  741.64   21.11
  -2  -2  -1  738.39   23.99
  -2  -2  -1  730.07   21.96
  -2   2   1  761.84   22.06
   3  -2  -1    3.93    0.22
  -3   2  -1    4.30    0.33
  -3   2  -1    3.86    0.28
   3   2   1    4.74    0.18
   3  -2   1    3.87    0.24
   3   2  -1    4.59    0.19
  -3   2   1    4.51    0.43
  -3  -2  -1    4.06    0.31
  -3  -2  -1    5.11    0.30
  -3   2   1    4.40    0.26
  -4   2  -1   26.69    1.08
   4   2   1   27.17    0.83
  -4   2  -1   24.61    0.96
  -4  -2   1   27.08    1.02
  -4  -2   1   26.65    0.88
   4  -2   1   27.08    0.87
  -4   2   1   26.26    0.91
  -4  -2  -1   26.29    1.09
  -4   2   1   26.99    1.12
   4   2  -1   26.65    0.84
  -5  -2   1   45.74    1.47
   5   2   1   46.61    1.39
  -5   2   1   43.72    1.49
   5  -2   1   45.05    1.43
  -5   2   1   46.71    1.76
   6   2   1   47.09    1.45
   6  -2   1   46.89    1.51
   7  -2  -1    3.65    0.26
   7  -2   1    3.33    0.26
   8  -2  -1    0.24    0.33
   8  -2   1    0.80    0.38
   9   2   1    0.67    0.32
   9  -2  -1    0.70    0.32
   9   2  -1    1.10    0.29
   9  -2   1    0.49    0.33
  10   2   1    2.84    0.28
  10  -2  -1    2.92    0.31
  10   2  -1    2.55    0.27
  10  -2   1    2.98    0.33
   0  -2   2  892.62   28.28
   0   2   2  932.17   26.60
   0  -2   2  947.43   26.59
   0   2  -2  983.58   26.58
   0  -2  -2  931.68   30.87
   0   2   2  964.47   30.87
   0   2   2  918.93   27.21
   0  -2   2 1000.00   42.38
   0  -2   2  876.00   27.19
   0  -2   2  913.57   30.87
  -1   2  -2  110.26    3.32
  -1  -2   2  104.62    3.12
   1  -2  -2  109.72    3.62
   1   2   2  106.32    3.23
  -1  -2   2   97.17    3.22
  -1   2  -2  112.27    3.69
  -1   2  -2  104.30    3.14
  -1  -2   2  111.13    3.65
  -1  -2   2  107.98    3.42
   1   2   2  113.23    3.33
   1   2   2  109.13    3.20
  -1  -2  -2  107.85    3.33
  -1   2   2  110.58    3.23
  -1   2   2  108.21    3.44
   1  -2   2   95.86    5.00
  -1   2   2  113.04    3.16
   1   2  -2  116.26    3.11
   1  -2   2  109.66    3.32
   1   2  -2  111.32    3.22
  -1  -2  -2  107.31    3.68
  -1   2   2  108.31    5.05
   1  -2   2  109.64    3.23
   2   2   2    0.19    0.15
   2   2   2    0.09    0.23
  -2  -2   2   -0.05    0.11
  -2   2  -2   -0.03    0.22
  -2  -2  -2   -0.37    0.10
  -2   2   2   -0.36    0.34
  -2  -2  -2    0.17    0.21
  -2   2   2    0.30    0.16
   2  -2   2    0.05    0.14
  -2   2   2   -0.18    0.15
   2   2  -2   -0.03    0.12
  -2   2   2   -0.15    0.38
   3   2   2   10.22    0.40
  -3  -2   2   10.34    0.39
  -3   2  -2    9.77    0.54
  -3   2   2   10.24    0.68
   3  -2   2   10.44    0.42
  -3   2   2   10.99    0.44
  -3  -2  -2   10.21    0.56
  -4   2  -2   39.69    1.55
  -4  -2   2   41.80    1.26
   4   2   2   39.92    1.26
   4  -2   2   40.28    1.28
  -4   2   2   41.03    1.30
  -4   2   2   38.18    1.59
  -4  -2  -2   38.87    1.56
   5   2   2   27.53    0.90
  -5  -2  -2   26.66    1.20
   5  -2   2   26.12    0.92
  -5   2   2   28.57    0.98
   6   2   2    1.23    0.18
   6  -2   2    1.33    0.20
   7  -2  -2    9.04    0.57
   7  -2  -2    8.67    0.42
   7  -2   2    8.88    0.42
   8  -2  -2    2.17    0.38
   8   2   2    2.08    0.45
   8  -2   2    2.80    0.45
   8   2  -2    2.34    0.35
   9  -2  -2    4.88    0.43
   9   2   2    4.75    0.44
   9  -2   2    5.11    0.47
   9   2  -2    4.55    0.39
  10   2   2    0.16    0.23
  10  -2  -2    0.21    0.25
  10   2  -2   -0.07    0.20
  10  -2   2    0.34    0.28
   0   2   3   -0.32    0.24
   0  -2  -3   -0.34    0.18
   0   2   3    0.04    0.22
   0  -2   3    0.46    0.37
   0   2  -3   -0.31    0.15
   0  -2   3   -0.05    0.24
   0  -2   3    0.12    0.19
   0   2   3    0.05    0.25
   0  -2   3   -0.08    0.18
   1   2   3   79.60    2.40
   1   2   3   79.11    2.43
   1  -2  -3   82.49    2.67
  -1  -2   3   77.32    2.29
  -1   2  -3   84.38    2.75
  -1  -2   3   83.37    3.74
  -1  -2   3   70.25    2.41
   1   2   3   80.52    2.44
  -1   2   3   74.86    2.60
  -1   2   3   79.20    2.37
  -1   2   3   76.95    2.41
   1   2  -3   76.18    2.27
   1  -2   3   76.63    2.43
   1  -2   3   78.29    2.41
   1  -2   3   75.51    3.73
  -1   2   3   78.58    3.79
  -1  -2  -3   79.41    2.75
  -1   2   3   78.32    2.69
   2   2   3    2.13    0.25
  -2   2  -3    2.28    0.30
   2   2   3    1.75    0.30
  -2  -2   3    2.05    0.21
  -2  -2   3    2.21    0.41
  -2   2   3    2.91    0.50
   2   2  -3    1.79    0.30
  -2   2   3    2.17    0.61
  -2  -2  -3    2.28    0.33
  -2   2   3    2.08    0.29
  -2   2   3    2.63    0.26
   2  -2   3    2.66    0.25
  -3   2  -3   74.29    2.64
   3   2   3   77.54    2.28
   3  -2   3   73.35    2.27
  -3   2   3   75.41    2.23
  -3   2   3   72.27    2.60
  -3   2   3   70.69    3.65
  -3  -2  -3   69.16    2.65
  -3   2   3   74.16    2.58
   4   2   3    3.04    0.25
  -4   2  -3    3.10    0.36
  -4  -2  -3    2.98    0.37
   4  -2   3    2.98    0.25
  -4   2   3    3.39    0.28
   5   2   3    0.75    0.19
   5  -2   3    0.65    0.18
   7   2   3   -0.07    0.52
   7  -2  -3    1.00    0.36
   7  -2  -3    1.36    0.25
   7  -2   3    1.48    0.55
   7   2  -3    1.60    0.36
   7  -2   3    1.62    0.27
   8   2   3    1.05    0.45
   8  -2  -3    1.49    0.37
   8   2  -3    0.85    0.34
   8   2  -3    1.06    0.25
   8  -2   3    0.23    0.43
   9   2   3    6.11    0.51
   9  -2  -3    6.92    0.50
   9  -2   3    6.19    0.54
   9   2  -3    6.44    0.46
  10   2   3    2.55    0.28
  10  -2  -3    2.73    0.29
  10   2  -3    2.62    0.27
  10  -2   3    2.25    0.32
   0   2   4   15.44    0.70
   0  -2   4   15.22    1.06
   0   2   4   16.15    0.74
   0  -2   4   14.93    0.79
   0   2   4   16.13    0.69
   0  -2   4   16.44    0.61
   0  -2   4   14.90    0.67
   0  -2  -4   15.63    0.69
   1   2   4  110.79    3.40
   1   2   4  113.09    3.48
  -1  -2   4  102.28    3.99
   1  -2  -4  119.83    3.83
  -1  -2   4  106.93    5.37
  -1   2  -4  122.94    3.91
   1   2  -4  106.61    4.33
  -1   2   4  120.71    5.44
  -1   2   4  119.00    3.73
   1  -2   4  115.85    5.33
   1  -2   4  108.08    3.45
  -1  -2  -4  115.61    3.91
  -1   2   4  111.99    3.39
  -1   2   4  103.13    3.98
  -2  -2   4   15.32    1.05
  -2   2  -4   15.18    0.73
   2   2   4   14.78    0.68
   2   2   4   15.74    0.66
  -2  -2   4   15.43    0.80
  -2   2   4   17.34    1.18
   2   2  -4   14.81    0.75
  -2   2   4   14.64    0.76
  -2   2   4   15.97    0.92
   2  -2   4   15.60    0.65
  -2  -2  -4   14.75    0.75
  -2   2   4   15.22    0.65
  -3   2  -4   99.06    3.54
  -3  -2   4   95.35    3.54
   3   2   4  101.84    3.10
  -3   2   4  106.67    4.97
  -3  -2  -4   97.98    3.56
   3  -2   4   99.07    3.09
   3   2  -4   99.44    3.87
  -3   2   4   99.43    3.02
  -3   2   4  100.50    3.55
   4   2   4    9.48    0.48
  -4  -2   4   10.34    0.56
   4  -2   4    8.69    0.47
  -4   2   4    9.73    0.55
   4   2  -4   10.15    0.58
   5   2   4   23.95    0.91
   5  -2   4   21.59    0.89
  -5   2   4   24.72    1.01
   6  -2  -4   -0.18    0.27
   6   2   4    0.23    0.24
   6   2  -4   -0.28    0.25
   6   2  -4    0.17    0.31
  -6   2   4   -0.22    0.27
   6  -2   4    0.18    0.30
   7  -2  -4   28.31    1.30
   7  -2  -4   28.33    1.02
   7  -2   4   27.67    1.41
   7   2  -4   28.68    1.26
  -7   2   4   27.78    1.22
   7  -2   4   27.69    1.03
   7   2  -4   28.30    1.28
   8  -2  -4    1.34    0.38
   8   2   4    1.70    0.47
  -8   2   4    0.93    0.38
   8  -2   4    1.87    0.49
   8   2  -4    0.77    0.33
   8   2  -4    0.92    0.25
   9  -2  -4    0.23    0.30
   9   2   4    0.96    0.36
   9  -2   4    0.79    0.39
   9   2  -4    0.59    0.30
  10   2   4    3.30    0.29
  10  -2  -4    3.37    0.30
  10   2  -4    3.12    0.25
  10  -2   4    2.64    0.31
   0  -2   5   -0.14    0.37
   0  -2   5    0.22    0.51
   0  -2  -5   -0.27    0.20
   0   2   5   -0.09    0.28
  -1  -2   5   35.86    1.42
   1   2   5   35.28    1.30
  -1  -2   5   34.05    1.96
   1   2   5   33.14    1.24
  -1  -2   5   33.76    1.45
  -1   2   5   36.17    1.44
  -1  -2  -5   34.85    1.38
  -1   2   5   34.67    1.25
   1  -2   5   35.26    1.85
  -1   2   5   34.07    1.44
   2   2   5    8.24    0.52
  -2  -2   5    6.82    0.80
  -2  -2   5    7.60    0.63
   2   2   5    8.73    0.50
   2   2  -5    8.68    0.55
  -2  -2  -5    8.39    0.55
  -2   2   5    7.57    0.62
   2  -2   5    7.90    0.47
  -2   2   5    9.63    0.95
  -3  -2   5   46.07    2.72
  -3  -2   5   51.18    2.01
   3   2   5   48.88    1.72
   3  -2   5   49.97    1.72
   3   2  -5   51.66    2.08
  -3   2   5   49.48    1.99
  -3   2   5   53.51    2.82
  -4  -2   5    0.08    0.44
   4   2   5    0.24    0.25
  -4   2   5    0.05    0.40
  -4   2   5   -0.84    0.67
   4   2  -5   -0.40    0.28
   4  -2   5    0.24    0.25
   5   2   5   31.20    1.57
   5   2   5   28.43    1.19
   5  -2  -5   30.58    1.18
  -5  -2   5   30.99    1.40
   5   2  -5   30.42    1.14
  -5   2   5   31.75    1.38
   5  -2   5   30.83    1.24
   5   2  -5   34.45    1.43
  -6  -2   5    3.47    0.55
   6   2   5    4.22    0.36
   6  -2  -5    3.95    0.39
   6  -2  -5    4.31    0.46
  -6   2   5    3.49    0.49
   6   2  -5    4.37    0.43
   6   2  -5    3.39    0.32
   6  -2   5    3.82    0.41
   6   2  -5    3.72    0.44
   6  -2   5    2.96    0.63
   7  -2  -5   18.33    0.71
  -7  -2   5   16.65    1.01
   7  -2  -5   18.66    0.96
   7  -2  -5   18.45    0.93
   7   2  -5   17.43    0.89
   7  -2   5   17.66    0.74
   7   2  -5   18.64    0.93
   7  -2   5   18.15    1.06
  -7   2   5   14.76    0.93
   8  -2  -5    0.10    0.35
   8   2   5    0.23    0.43
   8  -2   5   -0.12    0.44
   8   2  -5    0.36    0.35
   9  -2  -5    7.81    0.51
   9   2   5    8.52    0.56
   9   2  -5    7.69    0.48
   9  -2   5    8.58    0.57
   0  -2   6    4.19    0.63
  -1  -2   6   10.86    0.99
  -1  -2   6   11.82    0.74
  -2  -2   6    1.85    0.64
  -2  -2   6    0.44    0.45
  -2   2   6    1.09    0.47
  -3  -2   6    5.82    0.66
  -3   2  -6    5.10    0.48
   3   2   6    4.99    0.88
  -3  -2   6    5.42    0.85
   3   2   6    5.67    0.48
   3   2  -6    5.20    0.49
  -3   2   6    5.22    0.62
   4  -2  -6   10.31    0.71
   4   2   6    6.84    0.97
  -4   2  -6    9.32    0.61
   4   2   6   10.53    0.71
  -4  -2   6    9.05    0.79
   4  -2  -6    8.36    0.58
  -4   2   6    9.02    0.77
   4   2  -6    9.25    0.64
   4   2  -6    8.89    0.53
   4  -2   6    9.04    0.71
   5   2   6   24.20    1.41
   5   2   6   24.83    1.05
   5  -2  -6   23.85    0.99
  -5  -2   6   23.57    1.26
   5  -2  -6   24.56    1.23
   5  -2  -6   23.94    1.19
   5   2  -6   23.98    1.18
  -5   2   6   24.40    1.24
   5   2  -6   23.47    1.14
   5  -2   6   24.12    1.08
   5   2  -6   23.79    0.94
   6   2   6   -0.18    0.55
   6  -2  -6    0.78    0.39
  -6  -2   6    0.89    0.54
   6   2   6    0.69    0.31
   6  -2  -6    1.36    0.43
   6  -2  -6    1.03    0.31
   6   2  -6    0.88    0.33
   6  -2   6    1.36    0.39
   6   2  -6    0.45    0.37
   6  -2   6    0.39    0.63
   6   2  -6    1.12    0.27
  -6   2   6    0.81    0.49
  -7  -2   6   13.36    0.94
   7  -2  -6   14.97    0.81
   7  -2  -6   14.73    0.59
   7  -2  -6   13.99    0.82
   7  -2   6   15.27    0.65
  -7   2   6   13.18    0.89
   7   2  -6   15.42    0.79
   7   2  -6   13.37    0.76
   7  -2   6   14.07    0.93
   8   2   6    1.64    0.43
   8  -2  -6    1.51    0.33
   8  -2   6    0.93    0.42
   9   2   6    0.52    0.28
   9  -2   6    0.30    0.25
   0   2  -7    0.10    0.35
   0  -2  -7   -0.10    0.36
   1  -2  -7    1.43    0.38
  -1   2  -7    1.06    0.38
  -1  -2  -7    1.69    0.39
   1   2  -7    1.27    0.37
  -2  -2   7   21.04    1.50
  -2   2  -7   20.12    0.92
  -2  -2   7   20.08    1.07
   2   2  -7   19.42    0.88
  -2  -2  -7   20.19    0.94
  -3   2  -7    0.24    0.38
   3   2   7   -0.32    0.59
  -3  -2   7   -0.10    0.69
  -3  -2   7    0.52    0.50
   3   2  -7   -0.37    0.34
  -3  -2  -7    0.59    0.41
  -3   2   7   -0.10    0.47
   4   2   7   -0.28    0.51
   4   2   7    0.24    0.71
  -4   2  -7   -0.11    0.37
   4  -2  -7    0.11    0.36
  -4  -2   7   -0.48    0.51
  -4  -2  -7    0.14    0.41
  -4   2   7    0.23    0.50
   4   2  -7   -0.25    0.30
   4   2  -7    0.49    0.37
   4  -2   7   -0.39    0.50
   5   2   7   -0.16    0.41
  -5  -2   7   -0.28    0.50
   5   2   7    0.68    0.67
   5  -2  -7    0.56    0.31
  -5   2  -7    0.58    0.38
  -5   2   7    0.00    0.48
   5   2  -7    0.07    0.33
   5  -2   7    0.54    0.44
   5   2  -7   -0.02    0.28
  -5  -2  -7    0.44    0.40
   5  -2   7    0.21    0.72
  -6  -2   7   10.81    0.82
   6  -2  -7   11.01    0.75
   6   2   7   10.48    0.58
   6  -2  -7   11.26    0.54
   6   2  -7   11.40    0.51
   6  -2   7   11.88    0.88
  -6  -2  -7   10.95    0.63
   6   2  -7    9.85    0.68
  -6   2   7   10.25    0.79
   6  -2   7   12.02    0.65
   7  -2  -7    0.64    0.19
   7   2   7    0.15    0.46
   7  -2   7   -0.46    0.43
   7  -2   7    0.32    0.25
   8   2   7    0.44    0.31
   8  -2   7    0.14    0.31
   0   2  -8   45.09    1.67
   0  -2  -8   44.28    1.67
  -1   2  -8    0.61    0.38
   1  -2  -8    0.84    0.37
  -1  -2  -8    1.27    0.40
   1   2  -8    1.43    0.36
  -2   2  -8    1.70    0.41
  -2  -2  -8    0.59    0.40
   2   2  -8    0.30    0.36
  -3   2  -8    1.35    0.41
   3   2   8    1.03    0.61
  -3  -2  -8    1.19    0.42
   3   2  -8    0.36    0.35
  -4  -2   8   17.65    1.03
   4   2   8   20.72    0.99
   4  -2  -8   18.60    0.84
  -4   2  -8   19.10    0.88
  -4  -2  -8   19.44    0.90
   4   2  -8   19.35    0.83
   4  -2   8   19.01    0.98
   5   2   8   13.76    0.74
  -5   2  -8   13.50    0.70
   5   2   8   16.12    1.04
   5  -2  -8   13.91    0.66
  -5  -2  -8   13.98    0.72
   5   2  -8   14.68    0.64
   5  -2   8   14.63    0.78
   6   2   8    0.40    0.52
   6  -2  -8   -0.21    0.22
   6   2   8    0.28    0.27
   6  -2   8    0.38    0.31
  -6  -2  -8    0.21    0.31
   7   2   8   -0.10    0.35
   0   2  -9   -0.81    0.30
   0  -2  -9    0.07    0.35
  -1   2  -9    0.04    0.36
   1  -2  -9    0.13    0.35
   1   2  -9    0.28    0.33
  -1  -2  -9    0.11    0.37
  -2   2  -9   23.30    0.99
  -2  -2  -9   23.46    1.01
   2   2  -9   22.17    0.96
  -3   2  -9    0.13    0.34
   3   2   9    0.04    0.52
   3   2  -9   -0.23    0.32
  -3  -2  -9    0.47    0.36
  -4   2  -9    2.23    0.35
   4   2   9    2.36    0.43
   4  -2  -9    2.22    0.34
   4  -2   9    2.92    0.47
  -4  -2  -9    2.69    0.38
   4   2  -9    2.25    0.31
  -5   2  -9    1.21    0.28
   5   2   9    0.86    0.29
   5  -2  -9    0.83    0.25
   5  -2   9    0.45    0.33
  -5  -2  -9    0.88    0.30
   6  -2   9    8.60    0.42
   0   2 -10    8.25    0.48
   0  -2 -10    7.19    0.47
  -1   2 -10    0.91    0.30
  -1  -2 -10    0.11    0.29
   1   2 -10    0.44    0.30
  -2   2 -10    0.51    0.29
  -2  -2 -10    0.05    0.29
  -3   2 -10    3.09    0.32
   3   2  10    2.64    0.41
  -3  -2 -10    3.01    0.32
  -4   2 -10    1.98    0.26
   4   2  10    2.15    0.30
  -4  -2 -10    1.69    0.27
   4  -2  10    2.21    0.35
  -1   2 -11    4.91    0.33
   0  -3   0    0.06    0.09
   0   3   0    0.05    0.08
   0   3   0    0.01    0.13
   0   3   0    0.02    0.10
   0  -3   0    0.04    0.13
  -1  -3   0    0.17    0.15
  -1   3   0   -0.21    0.16
  -1   3   0   -0.07    0.11
  -1   3   0    0.01    0.12
   1   3   0   -0.17    0.16
  -1  -3   0   -0.01    0.15
   1  -3   0   -0.30    0.10
   1   3   0   -0.28    0.14
   1  -3   0    0.02    0.17
   1   3   0   -0.02    0.06
   1   3   0   -0.08    0.06
   2  -3   0    2.75    0.20
   2  -3   0    2.32    0.22
  -2   3   0    2.56    0.21
   2  -3   0    2.12    0.29
   2   3   0    2.27    0.28
  -2   3   0    2.44    0.27
  -2   3   0    2.76    0.20
  -2  -3   0    2.15    0.27
  -3  -3   0    0.02    0.16
  -3   3   0   -0.04    0.17
  -3   3   0    0.41    0.25
   3  -3   0    0.22    0.16
  -4   3   0   11.65    0.51
  -4  -3   0   11.84    0.57
  -4   3   0   11.64    0.61
  -5   3   0    0.22    0.22
   7  -3   0    0.05    0.22
   8  -3   0    0.34    0.34
   9  -3   0    0.34    0.32
   9   3   0    0.18    0.28
  10  -3   0    3.50    0.35
   0   3   1  149.20    4.20
   0  -3  -1  143.86    4.18
   0   3  -1  150.79    4.46
   0   3   1  149.78    4.46
   0   3  -1  145.04    4.16
   0  -3  -1  141.75    4.46
   0  -3   1  140.88    4.45
   0   3   1  139.13    4.26
   0  -3   1  148.07    4.27
   1  -3  -1   31.85    1.13
   1   3   1   33.66    1.06
   1  -3  -1   34.75    1.03
   1   3   1   34.44    1.03
  -1  -3   1   34.40    1.14
  -1   3  -1   34.02    1.08
  -1   3   1   34.95    1.03
   1  -3   1   32.05    1.08
   1   3  -1   33.91    1.12
  -1  -3  -1   32.33    1.06
  -1   3   1   33.02    1.04
   1  -3   1   32.81    1.04
   1  -3   1   33.85    1.22
   1   3  -1   33.27    1.03
  -1   3   1   34.22    1.14
  -1  -3  -1   34.66    1.08
   2   3   1  198.26    6.34
   2   3   1  209.10    5.98
   2   3   1  209.16    6.06
  -2   3  -1  209.16    6.33
  -2  -3   1  210.08    5.94
  -2   3  -1  209.25    6.94
   2  -3   1  196.10    6.09
  -2   3   1  209.60    5.95
  -2  -3  -1  209.16    6.93
   2  -3   1  205.70    6.35
  -2   3   1  206.71    6.08
  -2  -3  -1  204.62    6.32
  -2   3   1  214.03    6.41
   2  -3   1  204.47    6.07
   2   3  -1  212.91    6.05
   3   3   1  245.81    7.22
  -3   3  -1  242.81    8.29
  -3   3  -1  244.46    7.57
  -3  -3  -1  258.10    7.58
  -3   3   1  244.35    7.12
  -3  -3  -1  237.99    8.28
  -3   3   1  244.89    7.68
   3   3  -1  262.52    7.23
  -4   3  -1    2.06    0.29
  -4   3  -1    1.99    0.29
   4   3   1    2.11    0.13
  -4  -3   1    1.69    0.24
  -4   3   1    2.27    0.42
  -4   3   1    1.35    0.24
  -4  -3  -1    2.05    0.29
   4   3  -1    1.77    0.13
   4  -3   1    1.80    0.19
   5   3   1    5.57    0.23
  -5   3  -1    5.06    0.38
  -5  -3   1    5.74    0.33
  -5   3   1    4.41    0.54
   5  -3   1    5.85    0.30
  -5   3   1    4.89    0.36
  -5  -3  -1    5.15    0.45
   6   3   1    1.91    0.16
   6  -3   1    2.22    0.22
   7  -3  -1   -0.06    0.23
   7  -3   1    0.42    0.23
   8  -3  -1    8.66    0.58
   8  -3   1    8.73    0.61
   9   3   1    0.38    0.30
   9  -3  -1    0.28    0.32
   9  -3   1   -0.03    0.33
   9   3  -1    0.24    0.26
  10  -3  -1    0.64    0.26
  10  -3   1    0.42    0.28
  10   3  -1    0.12    0.20
   0   3   2   -0.13    0.19
   0  -3  -2    0.07    0.16
   0  -3   2   -0.09    0.17
   0  -3   2   -0.07    0.19
   0  -3  -2    0.30    0.20
   0   3  -2    0.24    0.18
   0   3  -2    0.03    0.12
   0   3   2   -0.03    0.22
   0   3   2    0.07    0.16
  -1  -3   2    9.37    0.50
   1   3   2   10.65    0.40
  -1   3  -2   10.56    0.40
   1  -3  -2   10.17    0.41
  -1  -3   2    8.78    0.40
   1   3   2   10.47    0.48
   1   3   2    9.77    0.41
  -1   3   2   10.37    0.40
  -1  -3  -2   10.42    0.48
  -1   3   2   10.39    0.42
  -1  -3  -2   10.32    0.41
   1  -3   2   10.47    0.41
   1  -3   2   10.29    0.40
  -1   3   2   10.54    0.52
   1  -3   2   10.78    0.64
   1   3  -2   10.61    0.41
  -2   3  -2  373.64   11.43
  -2  -3   2  389.02   10.73
  -2   3  -2  378.40   12.55
   2   3   2  376.45   10.82
   2   3   2  364.58   11.44
   2   3   2  386.37   11.02
  -2  -3  -2  376.14   12.55
  -2   3   2  384.14   17.21
   2   3  -2  384.75   11.00
  -2   3   2  374.19   10.77
  -2  -3  -2  364.21   11.42
   2  -3   2  369.74   11.01
  -2   3   2  374.22   11.59
  -2   3   2  386.99   11.03
   2  -3   2  372.62   11.45
   3   3   2    6.14    0.30
  -3  -3   2    5.94    0.26
  -3   3  -2    6.77    0.43
  -3   3  -2    5.48    0.27
  -3   3   2    6.08    0.67
  -3   3   2    6.22    0.33
   3  -3   2    6.30    0.31
  -3  -3  -2    6.13    0.42
  -3   3   2    5.33    0.55
   4   3   2   29.89    0.96
  -4   3  -2   30.34    1.21
  -4  -3  -2   29.35    1.23
  -4   3   2   29.18    1.01
   4  -3   2   30.00    0.99
  -4   3   2   28.31    1.27
   5   3   2   14.78    0.55
  -5   3   2   14.63    0.64
   5  -3   2   15.04    0.58
  -5  -3  -2   15.10    0.81
   6   3   2    3.31    0.24
   7  -3  -2    1.03    0.25
   7  -3  -2    1.29    0.36
   7  -3   2    1.29    0.26
   7  -3   2    0.77    0.44
   8  -3  -2   -0.09    0.33
   8   3  -2    0.37    0.19
   8   3  -2   -0.02    0.30
   8  -3   2    0.57    0.42
   9   3   2    0.66    0.33
   9  -3  -2    0.18    0.31
   9   3  -2   -0.10    0.27
   9  -3   2    0.41    0.35
  10   3   2    1.62    0.25
  10  -3  -2    1.59    0.29
  10  -3   2    1.46    0.30
  10   3  -2    1.57    0.23
   0   3   3   30.17    1.06
   0  -3  -3   29.82    1.16
   0  -3   3   30.34    1.09
   0   3   3   30.79    1.07
   0  -3   3   29.73    1.05
   0  -3   3   33.94    1.62
   0   3  -3   32.38    0.96
   1   3   3    1.62    0.31
  -1  -3   3    1.59    0.34
   1  -3  -3    1.13    0.18
   1   3   3    1.74    0.20
   1   3   3    1.09    0.24
  -1   3   3    1.35    0.23
  -1  -3  -3    1.23    0.25
  -1   3   3    1.80    0.28
  -1   3   3    1.19    0.39
   1  -3   3    1.47    0.19
   1  -3   3    1.27    0.40
   1  -3   3    1.16    0.21
   2   3   3    3.58    0.37
  -2   3  -3    4.29    0.36
   2   3   3    3.69    0.30
   2  -3   3    3.84    0.28
  -2   3   3    2.95    0.62
   2   3  -3    3.46    0.34
  -2   3   3    4.02    0.31
  -2   3   3    3.96    0.34
  -2   3   3    3.55    0.52
  -2  -3  -3    3.88    0.37
   3   3   3   29.25    0.99
  -3   3  -3   29.24    1.18
   3  -3   3   27.89    0.98
  -3   3   3   28.21    1.28
  -3   3   3   29.55    0.98
  -3   3   3   29.39    1.70
  -3   3   3   28.98    1.10
  -3  -3  -3   26.85    1.18
  -4   3  -3    2.55    0.34
   4   3   3    2.29    0.23
  -4  -3  -3    2.37    0.36
  -4   3   3    2.94    0.28
   4  -3   3    2.28    0.23
   5   3   3    1.57    0.22
   5  -3   3    1.29    0.21
   6  -3  -3    0.01    0.26
   6  -3   3    0.07    0.27
   7  -3  -3   -0.05    0.24
   7  -3  -3   -0.38    0.34
   7   3  -3    0.23    0.25
   7  -3   3    0.08    0.26
   7  -3   3    0.29    0.48
  -7   3   3    0.21    0.28
   7   3  -3   -0.01    0.33
   8   3   3    0.15    0.44
   8  -3  -3    1.16    0.37
   8   3  -3    1.71    0.34
   8  -3   3    1.56    0.45
   8   3  -3    1.28    0.24
  -8   3   3    1.19    0.32
   9  -3  -3    0.51    0.33
   9   3   3    0.87    0.35
   9  -3   3    0.50    0.38
   9   3  -3   -0.02    0.27
  10  -3  -3    1.26    0.26
  10   3   3    1.10    0.22
  10   3  -3    1.36    0.23
  10  -3   3    0.95    0.28
   0   3   4   -0.22    0.31
   0   3   4    0.27    0.28
   0  -3   4    0.14    0.47
   0  -3  -4   -0.14    0.22
   0   3   4   -1.25    0.29
   0  -3   4   -0.50    0.39
   1  -3  -4    4.00    0.28
   1   3   4    3.80    0.36
  -1  -3   4    3.74    0.56
  -1  -3   4    2.84    0.49
   1   3   4    3.25    0.37
  -1   3   4    3.85    0.40
   1  -3   4    3.61    0.57
  -1   3   4    4.22    0.51
  -1  -3  -4    4.01    0.37
   1   3  -4    3.79    0.37
   1  -3   4    3.65    0.32
  -1   3   4    3.58    0.53
   2   3   4    2.35    0.35
  -2  -3   4    2.23    0.48
   2   3   4    2.03    0.28
  -2  -3   4    1.67    0.43
  -2   3  -4    2.70    0.32
  -2   3   4    2.02    0.50
   2   3  -4    1.64    0.31
  -2   3   4    2.00    0.39
  -2  -3  -4    2.28    0.33
  -2   3   4    2.03    0.31
   2  -3   4    2.11    0.26
  -2   3   4    3.12    0.67
  -3  -3   4   12.46    0.68
  -3   3  -4   13.10    0.69
   3   3   4   12.84    0.58
  -3   3   4   12.09    0.58
  -3   3   4   13.02    1.09
   3   3  -4   12.65    0.66
  -3   3   4   13.51    0.67
   3  -3   4   12.62    0.57
   4   3   4    0.40    0.21
  -4   3   4    0.64    0.29
   4  -3   4    0.27    0.21
   4   3  -4   -0.02    0.27
   5   3   4    5.30    0.37
   5   3  -4    5.88    0.45
   5  -3   4    4.81    0.37
  -5   3   4    5.83    0.44
   6   3   4    7.65    0.40
   6  -3  -4    8.00    0.48
   6   3  -4    8.99    0.54
   6  -3   4    8.18    0.51
  -6   3   4    8.90    0.55
   6  -3   4    7.22    0.73
   6   3  -4    8.02    0.42
   7  -3  -4    3.11    0.44
   7  -3  -4    3.07    0.31
   7  -3   4    2.76    0.33
   7   3  -4    2.80    0.40
   7   3  -4    2.86    0.34
  -7   3   4    2.37    0.39
   7  -3   4    2.19    0.56
   8   3   4    0.20    0.45
   8  -3  -4    1.62    0.39
  -8   3   4    1.71    0.40
   8   3  -4    2.49    0.37
   8   3  -4    2.19    0.27
   8  -3   4    2.63    0.52
   9  -3  -4    1.30    0.32
   9   3   4    1.62    0.37
   9  -3   4    1.43    0.40
   9   3  -4    1.20    0.31
  10   3   4    0.38    0.21
  10  -3  -4    0.56    0.23
  10  -3   4    0.48    0.24
   0  -3  -5   74.96    2.64
   0  -3   5   73.54    3.69
   0  -3   5   74.43    2.74
   0   3   5   72.70    2.37
   1   3   5   22.94    0.95
   1   3   5   23.55    0.98
  -1  -3   5   22.49    1.46
  -1  -3   5   24.13    1.11
  -1   3   5   25.64    1.13
  -1   3   5   22.73    1.08
  -1   3   5   23.81    0.96
  -1  -3  -5   24.99    1.04
   1  -3   5   23.48    1.38
   2   3   5    1.04    0.28
  -2  -3   5    1.21    0.45
   2   3   5    0.22    0.30
  -2  -3   5    0.18    0.48
  -2   3   5    1.73    0.45
   2   3  -5    1.26    0.29
  -3  -3   5   16.21    0.90
   3   3   5   15.11    0.71
   3   3  -5   15.61    0.80
  -3   3   5   15.41    0.86
   3  -3   5   14.95    0.70
  -4  -3   5   -0.03    0.44
   4   3   5   -1.04    0.67
   4   3   5    0.00    0.24
   4  -3   5   -0.13    0.25
  -4   3   5   -0.28    0.41
   4   3  -5   -0.01    0.28
   5   3   5    3.17    0.80
  -5  -3   5    3.26    0.55
   5  -3  -5    3.28    0.41
   5   3   5    2.65    0.41
   5  -3   5    3.84    0.48
  -5   3   5    3.14    0.49
   5   3  -5    3.87    0.41
   5   3  -5    2.99    0.34
   6   3   5    2.25    0.29
  -6  -3   5    3.31    0.57
   6  -3  -5    2.93    0.36
   6  -3  -5    2.31    0.41
   6  -3   5    2.15    0.39
   6   3  -5    2.11    0.41
   6   3  -5    1.85    0.28
  -6   3   5    2.92    0.46
   6  -3   5    1.80    0.64
   6   3  -5    2.19    0.37
  -7  -3   5    2.77    0.60
   7  -3  -5    3.20    0.44
   7  -3  -5    2.53    0.31
   7   3  -5    2.96    0.34
   7  -3   5    3.23    0.35
   7  -3   5    2.72    0.59
  -7   3   5    2.63    0.48
   7   3  -5    2.93    0.43
   8  -3  -5    0.41    0.35
   8   3   5    0.08    0.42
   8   3  -5   -0.25    0.32
   8  -3   5    0.24    0.46
   9   3   5    7.18    0.51
   9  -3  -5    7.01    0.48
   9  -3   5    6.77    0.52
   0  -3   6   -0.03    0.47
  -1  -3   6    8.42    0.65
  -1  -3   6    8.48    0.88
  -2  -3   6    3.99    0.55
  -2  -3   6    3.66    0.70
   2   3   6    2.60    0.72
  -2   3   6    3.82    0.53
  -3  -3   6    0.71    0.62
   3   3   6    1.53    0.35
  -3   3  -6    2.29    0.38
  -3  -3   6    1.42    0.54
   3   3   6    1.18    0.73
   3   3  -6    1.39    0.32
  -3   3   6    2.47    0.53
   4   3   6   -0.62    0.48
  -4   3  -6    0.19    0.39
   4   3   6    0.41    0.73
   4  -3  -6    0.94    0.41
  -4  -3   6    0.18    0.54
   4  -3  -6    0.61    0.39
   4   3  -6    0.37    0.32
  -4   3   6    0.11    0.52
   4  -3   6   -0.10    0.49
   4   3  -6    0.38    0.33
   5  -3  -6    1.65    0.39
   5   3   6    1.41    0.43
   5   3   6    1.50    0.78
   5  -3  -6    1.44    0.45
  -5  -3   6    2.35    0.60
   5  -3  -6    1.36    0.44
   5   3  -6    1.46    0.37
   5  -3   6    1.25    0.46
  -5   3   6    1.25    0.54
   5  -3   6    0.38    0.68
   5   3  -6    2.00    0.41
   5   3  -6    1.25    0.39
   5   3  -6    0.87    0.30
   6   3   6   -0.05    0.55
   6  -3  -6   -0.21    0.30
   6  -3  -6   -0.18    0.39
  -6  -3   6   -0.54    0.52
   6   3   6    0.19    0.28
   6  -3  -6   -0.26    0.38
   6  -3   6   -0.40    0.37
   6   3  -6    0.05    0.29
  -6   3   6    0.69    0.48
   6   3  -6   -0.10    0.23
   6   3  -6    0.03    0.33
   6  -3   6   -0.44    0.61
  -7  -3   6   -0.70    0.51
   7   3   6   -0.64    0.48
   7  -3  -6   -0.07    0.33
   7  -3  -6   -0.05    0.22
   7  -3  -6   -0.01    0.35
   7   3  -6   -0.28    0.33
   7  -3   6   -0.41    0.51
   7  -3   6    0.46    0.30
  -7   3   6   -0.24    0.45
   7   3  -6    0.02    0.27
   8  -3  -6    3.29    0.38
   8   3   6    3.23    0.48
   8  -3   6    2.70    0.47
   9   3   6    0.97    0.28
   9  -3   6    0.46    0.26
   0   3  -7    3.13    0.42
   0  -3  -7    3.47    0.45
  -1   3  -7    5.42    0.48
   1  -3  -7    4.69    0.45
  -1  -3   7    3.89    0.73
  -1  -3  -7    4.22    0.47
   1   3  -7    4.74    0.42
  -2  -3   7    0.74    0.47
  -2   3  -7    0.94    0.39
  -2  -3   7    0.28    0.64
   2   3  -7    1.10    0.36
  -3  -3   7    5.09    0.89
  -3   3  -7    5.24    0.50
   3   3   7    3.17    0.64
  -3  -3   7    5.76    0.65
   3   3  -7    4.40    0.45
  -3   3   7    4.26    0.59
   4   3   7    8.75    0.70
   4  -3  -7    8.20    0.56
  -4  -3   7    6.92    0.73
  -4   3  -7    7.78    0.58
   4   3  -7    7.39    0.50
   4   3  -7    7.41    0.61
  -4   3   7    8.51    0.73
   4  -3   7    8.25    0.69
   5   3   7    0.10    0.62
  -5   3  -7    0.78    0.39
   5  -3  -7    1.17    0.34
  -5  -3   7    1.09    0.54
   5   3   7    1.39    0.43
   5  -3   7   -0.08    0.43
  -5  -3  -7    0.19    0.42
   5   3  -7    0.53    0.33
  -5   3   7    0.57    0.50
   5   3  -7    1.29    0.37
   5   3  -7    0.76    0.29
   6   3   7    0.65    0.56
   6  -3  -7   -0.31    0.25
  -6  -3   7    0.16    0.51
   6   3   7    0.44    0.29
   6  -3   7    0.12    0.38
  -6   3   7    0.12    0.46
   6   3  -7    0.51    0.33
   6  -3   7   -0.07    0.58
  -6  -3  -7    0.14    0.37
   7  -3  -7    0.17    0.19
   7   3   7    0.24    0.45
   7  -3   7    0.48    0.26
   7  -3   7    0.28    0.45
   8   3   7    0.18    0.32
   8  -3   7    0.13    0.30
   0   3  -8   -0.20    0.31
   0  -3  -8    0.22    0.37
  -1   3  -8    0.86    0.39
   1  -3  -8    0.13    0.38
  -1  -3  -8    0.56    0.39
   1   3  -8    1.08    0.35
  -2   3  -8    5.28    0.50
  -2  -3  -8    5.76    0.52
   2   3  -8    4.28    0.46
   3   3   8    3.20    0.65
  -3   3  -8    2.83    0.45
  -3  -3   8    2.19    0.53
   3   3  -8    2.41    0.38
  -3  -3  -8    3.89    0.48
   4  -3  -8    1.73    0.37
  -4  -3   8    2.94    0.54
  -4   3  -8    2.87    0.41
   4   3   8    4.06    0.56
   4   3  -8    2.35    0.35
  -4  -3  -8    4.03    0.47
   4   3  -8    2.33    0.36
   4  -3   8    2.66    0.55
  -5   3  -8    2.80    0.39
   5   3   8    0.16    0.62
   5   3   8    2.27    0.41
   5  -3  -8    2.40    0.33
  -5  -3  -8    3.15    0.41
   5   3  -8    2.04    0.35
   5  -3   8    3.37    0.47
   6   3   8    0.64    0.51
   6  -3  -8    0.07    0.23
   6   3   8    0.42    0.24
  -6  -3  -8   -0.36    0.30
   6  -3   8    0.18    0.32
   7   3   8    0.27    0.34
   0   3  -9   -0.01    0.32
   0  -3  -9   -0.54    0.35
  -1   3  -9    0.60    0.36
   1   3  -9    0.43    0.33
  -1  -3  -9    0.77    0.38
  -2   3  -9    0.87    0.35
  -2  -3  -9   -0.21    0.38
   2   3  -9    0.61    0.34
  -3   3  -9    0.99    0.33
   3   3   9    1.18    0.54
  -3  -3  -9    1.24    0.39
   4   3   9    0.91    0.38
   4  -3  -9    0.56    0.31
  -4   3  -9    0.34    0.30
   4  -3   9    0.93    0.43
   4   3  -9    0.24    0.26
  -4  -3  -9    0.86    0.35
   5   3   9    2.24    0.31
   5  -3  -9    2.59    0.29
  -5   3  -9    1.36    0.29
  -5  -3  -9    2.07    0.32
   5  -3   9    2.14    0.36
   6  -3  -9    0.31    0.16
   6  -3   9    0.29    0.21
   0  -3 -10    0.20    0.30
   0   3 -10   -0.13    0.29
  -1   3 -10    0.29    0.29
   1   3 -10    0.08    0.29
  -1  -3 -10    0.23    0.30
  -2   3 -10    0.08    0.27
  -2  -3 -10   -0.42    0.28
   2   3 -10   -0.05    0.24
   3   3  10    0.49    0.35
  -3   3 -10    0.54    0.26
  -3  -3 -10    1.16    0.29
   4  -3 -10   -0.11    0.22
   4   3  10    0.38    0.25
  -4   3 -10   -0.21    0.22
  -4  -3 -10    0.28    0.24
   4  -3  10    0.11    0.30
   0  -4   0  285.79    8.91
   0   4   0  297.09    8.37
   0  -4   0  288.27    8.35
   0   4   0  288.38    8.55
   0   4   0  299.48    8.92
   1  -4   0   -0.03    0.11
  -1   4   0   -0.12    0.12
  -1   4   0    0.03    0.13
   1   4   0   -0.04    0.16
   1  -4   0    0.31    0.18
  -1  -4   0    0.10    0.16
   1   4   0    0.08    0.08
  -1   4   0   -0.02    0.18
   1   4   0   -0.05    0.18
  -1  -4   0   -0.06    0.15
  -2   4   0  119.81    3.71
  -2   4   0  118.36    3.53
  -2   4   0  121.02    3.46
   2  -4   0  117.03    4.01
   2   4   0  120.23    3.72
   2  -4   0  117.18    3.73
  -2  -4   0  118.03    3.71
   3  -4   0    0.16    0.17
  -3   4   0   -0.20    0.25
  -3   4   0    0.20    0.19
  -4   4   0  104.37    3.30
  -4   4   0   99.30    3.07
  -4  -4   0  103.49    3.55
  -5   4   0    0.03    0.21
   7  -4   0    0.02    0.23
   8  -4   0   22.05    1.07
   9  -4   0   -0.12    0.31
  10  -4   0    1.13    0.29
   0   4   1   -0.62    0.11
   0   4   1   -0.10    0.22
   0  -4  -1   -0.32    0.18
   0   4  -1   -0.49    0.09
   0  -4   1   -0.49    0.12
   0   4   1   -0.24    0.18
   0  -4   1   -0.44    0.17
   0   4  -1   -0.60    0.19
   1   4   1   87.25    2.70
  -1   4  -1   85.47    2.52
  -1   4  -1   90.00    2.70
  -1  -4   1   85.68    2.73
   1   4   1   85.12    2.57
   1   4   1   88.00    2.57
   1  -4  -1   83.52    2.74
  -1  -4   1   85.11    2.49
   1   4  -1   86.91    2.73
  -1   4   1   85.43    2.73
  -1  -4  -1   86.79    2.70
   1  -4   1   84.02    2.70
   1   4  -1   89.21    2.57
   1  -4   1   85.24    2.58
   1  -4   1   85.76    2.96
  -1   4   1   84.47    2.58
  -1   4   1   87.37    2.54
   1   4  -1   90.57    2.57
   2  -4  -1  564.63   18.67
  -2  -4   1  565.15   16.08
   2   4   1  572.56   16.45
   2   4   1  558.36   17.15
   2   4   1  572.21   16.12
  -2   4  -1  584.42   16.10
  -2   4  -1  588.26   17.14
   2   4  -1  563.10   17.19
  -2  -4  -1  567.47   18.70
  -2  -4  -1  528.82   17.11
  -2   4   1  556.09   16.09
  -2   4   1  571.59   16.47
  -2   4   1  563.76   17.19
   2   4  -1  561.37   16.44
   2  -4   1  555.13   16.45
   2  -4   1  566.67   17.15
   3   4   1    5.51    0.22
  -3   4  -1    5.39    0.33
  -3   4  -1    5.88    0.35
   3   4  -1    5.65    0.22
  -3   4   1    5.33    0.46
   3  -4   1    5.38    0.28
  -3   4   1    5.03    0.31
  -3  -4  -1    5.36    0.36
  -4   4  -1   12.17    0.54
  -4  -4   1   11.35    0.55
  -4   4  -1   10.82    0.51
   4   4   1   11.10    0.38
  -4  -4  -1   10.48    0.58
   4  -4   1   10.67    0.45
  -4   4   1   10.80    0.65
  -4   4   1   11.38    0.51
   4   4  -1   11.84    0.39
  -5   4  -1    0.61    0.25
   5  -4   1    0.51    0.16
  -5  -4  -1    0.22    0.28
  -5   4   1    0.38    0.24
   6  -4   1   12.56    0.54
   7  -4  -1    0.47    0.25
   7  -4   1    0.27    0.25
   8  -4  -1    0.84    0.34
   8  -4   1    1.11    0.38
   9  -4  -1   -0.03    0.32
   9  -4   1    0.14    0.34
  10  -4  -1    4.71    0.38
  10  -4   1    4.00    0.39
   0  -4   2  114.85    3.63
   0  -4   2  113.17    3.47
   0  -4  -2  116.79    3.92
   0  -4  -2  115.14    3.63
   0   4   2  119.14    3.63
   0   4   2  117.72    3.45
   0   4   2  115.61    3.47
   0   4  -2  115.86    3.34
   0   4  -2  117.02    3.61
   1   4   2   13.46    0.50
   1   4   2   13.30    0.57
  -1   4  -2   13.46    0.50
   1  -4  -2   13.66    0.52
   1   4   2   13.45    0.51
   1   4  -2   13.11    0.50
   1  -4   2   13.07    0.51
   1   4  -2   13.24    0.56
  -1  -4  -2   12.31    0.51
   1  -4   2   13.32    0.49
  -1   4   2   13.73    0.52
   1  -4   2   13.85    0.76
  -1   4   2   12.95    0.59
  -1  -4  -2   13.21    0.57
  -1   4   2   12.75    0.49
   2   4   2   39.11    1.25
   2   4   2   38.29    1.30
  -2   4  -2   38.94    1.27
   2   4   2   38.99    1.30
   2  -4   2   35.52    1.89
  -2  -4  -2   40.56    1.29
  -2   4   2   40.16    1.44
  -2   4   2   40.77    1.27
  -2  -4  -2   40.71    1.47
  -2   4   2   39.57    1.25
   2  -4   2   39.25    1.25
   2   4  -2   42.27    1.24
   2  -4   2   40.67    1.30
  -3  -4   2   17.80    0.57
  -3   4  -2   16.90    0.62
   3   4   2   17.54    0.62
  -3  -4  -2   17.71    0.79
   3  -4   2   17.39    0.63
  -3   4   2   17.88    0.66
  -3   4   2   17.73    0.86
   4   4   2   12.60    0.48
  -4   4   2   12.17    0.75
  -4  -4  -2   12.15    0.66
   4  -4   2   12.46    0.50
  -4   4   2   12.97    0.54
   5   4   2   40.27    1.24
  -5   4   2   38.37    1.32
   5  -4   2   37.06    1.28
   6   4   2    1.22    0.18
   6  -4   2    0.86    0.20
   7  -4  -2    0.54    0.25
   7  -4  -2    1.23    0.38
   7  -4   2    1.45    0.28
   7  -4   2    0.93    0.44
   7   4  -2    1.47    0.24
   8  -4  -2    3.66    0.43
   8  -4  -2    3.05    0.25
   8  -4   2    3.69    0.48
   9  -4  -2    1.45    0.35
   9   4   2    1.68    0.33
   9   4  -2    1.29    0.28
   9  -4   2    1.42    0.38
  10  -4  -2    2.76    0.32
  10   4  -2    2.65    0.25
  10  -4   2    2.90    0.34
   0  -4  -3   -0.09    0.20
   0   4   3   -0.22    0.24
   0   4  -3   -0.09    0.13
   0  -4   3    0.11    0.33
   0  -4   3    0.34    0.20
   0   4   3   -0.16    0.21
   0   4   3   -0.14    0.29
   1   4   3   20.73    0.74
   1  -4  -3   19.27    0.77
   1   4   3   20.56    0.81
   1   4   3   19.63    0.76
  -1   4   3   20.73    0.75
   1  -4   3   20.17    0.74
   1  -4   3   19.72    0.73
  -1  -4  -3   20.40    0.75
  -1  -4  -3   21.01    0.86
   1  -4   3   19.81    1.14
  -1   4   3   20.02    0.77
  -1   4   3   19.70    0.87
   2   4   3   31.80    1.13
   2   4   3   32.32    1.08
  -2  -4  -3   32.37    1.26
   2  -4   3   30.92    1.57
  -2   4   3   30.98    1.06
   2   4  -3   30.47    1.30
   2  -4   3   31.14    1.06
  -2   4   3   32.49    1.21
  -2   4   3   30.22    1.27
   3   4   3   56.13    1.78
   3   4   3   54.79    1.82
  -3   4   3   55.01    2.06
  -3  -4  -3   56.67    2.09
  -3   4   3   56.31    1.76
   3   4  -3   54.20    2.20
   3  -4   3   55.70    1.77
  -3   4   3   56.98    2.01
   4   4   3    9.08    0.44
   4  -4   3    9.76    0.45
  -4   4   3    9.74    0.48
  -4  -4  -3    9.41    0.61
  -4   4   3    9.91    0.49
   4   4  -3    9.17    0.51
   5   4   3   84.17    2.58
   5   4  -3   85.11    3.22
   5  -4   3   79.08    2.59
   6  -4  -3    5.13    0.40
   6  -4   3    5.56    0.41
   6   4  -3    5.42    0.40
   7  -4  -3   13.61    0.79
   7  -4  -3   13.99    0.62
   7  -4   3   14.43    0.64
   7   4  -3   14.05    0.74
   7  -4   3   13.74    0.90
  -7   4   3   14.21    0.73
   7   4  -3   14.81    0.70
   8   4   3   -0.06    0.44
   8  -4  -3    0.33    0.19
   8  -4  -3    0.49    0.36
  -8   4   3    0.23    0.29
   8  -4   3    0.84    0.45
   8   4  -3    0.65    0.32
   8  -4   3    0.43    0.20
   8   4  -3    0.17    0.20
   9   4   3    8.35    0.55
   9  -4  -3    8.22    0.56
   9   4  -3    8.48    0.50
   9  -4   3    8.59    0.61
  10  -4  -3    1.15    0.25
  10   4   3    1.53    0.22
  10  -4   3    1.36    0.29
  10   4  -3    1.40    0.20
   0  -4  -4    5.97    0.40
   0  -4   4    5.02    0.51
   0   4   4    5.74    0.42
   0   4   4    6.10    0.45
   0   4   4    5.62    0.44
   0  -4   4    5.31    0.62
   1  -4  -4   28.97    1.08
  -1  -4   4   30.38    1.59
  -1  -4   4   27.16    1.22
   1   4   4   28.42    1.07
   1   4   4   28.05    1.06
   1  -4   4   26.40    1.14
   1  -4   4   29.08    1.03
  -1   4   4   29.99    1.22
  -1  -4  -4   29.81    1.18
   1   4  -4   28.95    1.26
  -1   4   4   27.59    1.22
   1  -4   4   27.28    1.58
  -1   4   4   29.50    1.06
   2   4   4    5.10    0.38
  -2  -4   4    5.43    0.57
   2   4   4    4.45    0.41
  -2  -4   4    4.83    0.50
  -2   4   4    5.28    0.40
   2  -4   4    5.27    0.35
  -2  -4  -4    4.65    0.42
   2   4  -4    5.61    0.42
  -2   4   4    5.06    0.58
  -2   4   4    5.33    0.48
  -3  -4   4   19.13    0.93
   3   4   4   20.80    0.88
   3   4   4   21.00    0.81
   3   4  -4   20.84    0.93
   3  -4   4   19.60    0.78
  -3   4   4   19.85    0.81
  -3   4   4   20.36    0.91
  -3  -4  -4   18.79    0.95
   4   4   4    7.06    0.42
   4  -4   4    6.53    0.41
  -4   4   4    6.99    0.48
   4   4  -4    5.73    0.51
   4   4  -4    6.76    0.45
   5   4   4   11.12    0.89
  -5   4   4   12.49    0.66
   5  -4   4   11.03    0.58
   5   4  -4   11.77    0.73
   5   4  -4   12.68    0.66
   6  -4  -4    3.10    0.38
   6  -4  -4    4.03    0.48
   6   4   4    3.39    0.26
   6   4  -4    3.90    0.38
   6   4  -4    3.72    0.41
  -6   4   4    3.74    0.42
   6  -4   4    3.62    0.63
   6  -4   4    4.72    0.42
   7  -4  -4    4.77    0.51
   7  -4  -4    4.71    0.38
   7  -4   4    4.94    0.40
  -7   4   4    5.66    0.49
   7   4  -4    5.55    0.46
   7   4  -4    5.29    0.40
   7  -4   4    5.66    0.66
   8  -4  -4    0.16    0.17
   8  -4  -4    0.54    0.36
   8   4   4   -0.44    0.43
   8  -4   4   -0.08    0.19
   8   4  -4    0.21    0.32
   8  -4   4    0.51    0.48
  -8   4   4    0.26    0.35
   8   4  -4    0.08    0.22
   9  -4  -4    2.47    0.35
   9   4   4    2.73    0.38
   9  -4   4    2.60    0.42
   9   4  -4    2.42    0.31
  10  -4   4   -0.30    0.22
   0   4   5   -0.17    0.31
   0  -4   5    0.13    0.45
   0  -4  -5    0.26    0.23
   0  -4   5    0.09    0.36
   1   4   5   70.98    2.39
  -1  -4   5   69.13    2.69
  -1  -4   5   67.20    3.59
   1   4   5   72.08    2.33
  -1  -4  -5   74.13    2.63
  -1   4   5   73.02    2.33
   1   4  -5   71.99    2.88
  -1   4   5   72.34    2.66
   1  -4   5   71.34    3.54
  -1   4   5   73.94    2.55
  -2  -4   5    0.21    0.47
  -2  -4   5    0.64    0.46
   2   4   5    0.13    0.33
   2   4   5    0.89    0.28
  -2   4   5    0.32    0.34
  -2   4   5    0.92    0.43
   2   4  -5    0.24    0.28
  -3  -4   5   43.00    1.84
   3   4   5   45.56    1.61
   3  -4   5   41.98    1.56
   3   4  -5   47.16    1.89
  -3   4   5   46.11    1.82
   4   4   5    6.96    0.82
  -4  -4   5    7.09    0.65
   4   4   5    6.26    0.47
   4  -4   5    6.75    0.48
   4   4  -5    6.18    0.53
  -4   4   5    5.72    0.59
   4   4  -5    7.80    0.51
   5   4   5   25.53    1.36
   5  -4  -5   25.64    1.03
  -5  -4   5   25.03    1.25
   5   4   5   23.11    1.01
  -5   4   5   23.92    1.18
   5   4  -5   26.56    1.18
   5   4  -5   26.37    1.18
   5  -4   5   25.51    1.09
   5   4  -5   24.36    0.95
   6   4   5    0.31    0.23
   6  -4  -5    0.04    0.38
  -6  -4   5   -1.06    0.51
   6  -4  -5    0.48    0.32
   6   4  -5    0.16    0.27
   6   4  -5   -0.31    0.23
   6  -4   5    0.14    0.37
  -6   4   5    0.37    0.40
   6   4  -5    0.34    0.38
   6  -4   5   -0.05    0.61
   7  -4  -5    6.20    0.54
   7  -4  -5    6.94    0.43
  -7  -4   5    5.75    0.72
   7  -4   5    7.64    0.72
   7   4  -5    6.93    0.53
   7  -4   5    7.15    0.46
   7   4  -5    6.37    0.46
  -7   4   5    6.31    0.60
   8   4   5    0.14    0.41
   8  -4  -5   -0.05    0.34
   8  -4  -5    0.32    0.15
   8   4  -5   -0.09    0.30
   8  -4   5    0.64    0.46
   9   4   5    7.31    0.52
   9  -4  -5    7.03    0.48
   9  -4   5    7.64    0.53
   0  -4   6   33.12    1.38
   0  -4   6   31.49    1.86
  -1  -4   6    5.86    0.75
  -1  -4   6    5.45    0.57
   1  -4   6    6.25    0.64
   2   4   6    0.85    0.72
  -2  -4   6    1.13    0.49
  -2   4  -6    0.61    0.33
  -2  -4   6    1.21    0.58
   2   4  -6    0.75    0.34
  -2   4   6    1.04    0.46
  -3  -4   6    1.81    0.66
  -3  -4   6    1.54    0.55
  -3   4  -6    1.38    0.41
   3   4   6    1.42    0.79
   3   4  -6    2.18    0.38
  -3   4   6    1.28    0.51
   4   4   6   16.84    0.88
   4  -4  -6   17.29    0.82
   4   4   6   16.56    1.15
  -4   4  -6   16.84    0.82
  -4  -4   6   18.05    1.07
   4   4  -6   17.13    0.86
   4  -4   6   14.81    0.91
  -4   4   6   15.89    0.99
   4   4  -6   17.98    0.92
   4   4  -6   16.91    0.75
  -5  -4   6    1.47    0.58
   5  -4  -6    1.89    0.47
   5  -4  -6    1.29    0.37
   5  -4  -6    1.41    0.45
   5   4   6    0.43    0.41
   5   4   6    1.25    0.76
   5  -4   6    0.20    0.69
   5   4  -6    1.23    0.35
   5   4  -6    0.87    0.39
  -5   4   6    1.43    0.54
   5   4  -6    1.08    0.36
   5  -4   6    0.63    0.44
   5   4  -6    1.15    0.30
   6   4   6    0.53    0.27
   6   4   6    0.55    0.56
   6  -4  -6    0.47    0.32
   6  -4  -6    0.97    0.44
   6  -4  -6    0.90    0.42
   6   4   6    1.37    0.76
  -6  -4   6   -0.09    0.55
   6   4  -6    0.25    0.35
   6  -4   6   -0.19    0.57
  -6   4   6    0.47    0.48
   6   4  -6    0.83    0.31
   6  -4   6    0.26    0.39
   7  -4  -6    0.91    0.37
   7  -4  -6    0.74    0.24
  -7  -4   6    0.69    0.54
   7   4   6   -0.01    0.47
   7   4  -6    0.23    0.27
   7  -4   6    0.83    0.33
  -7   4   6    0.31    0.47
   7  -4   6    0.46    0.49
   8   4   6    2.14    0.43
   8  -4  -6    2.17    0.35
   8  -4   6    2.04    0.43
   9   4   6    4.18    0.37
   9  -4   6    4.20    0.36
   0   4  -7    0.60    0.36
   0  -4  -7   -0.12    0.35
  -1   4  -7    2.61    0.42
  -1  -4   7    3.43    0.70
  -1  -4   7    2.20    0.49
   1   4  -7    2.47    0.39
  -2  -4   7    5.59    0.85
  -2  -4   7    4.65    0.60
  -2   4  -7    4.74    0.48
   2   4   7    3.52    0.79
   2   4  -7    4.98    0.45
   3   4   7   18.51    1.24
  -3  -4   7   17.95    1.06
  -3   4  -7   18.97    0.87
  -3  -4   7   18.04    1.47
   3   4   7   17.90    1.00
   3   4  -7   17.37    0.82
  -4  -4   7    0.35    0.52
   4   4   7    0.83    0.52
   4   4   7    0.76    0.67
  -4   4  -7    0.83    0.38
   4   4   7    0.38    0.77
   4   4  -7    0.99    0.33
   4   4  -7    0.42    0.32
  -4   4   7    0.60    0.51
   4  -4   7    0.54    0.53
   4   4  -7    0.87    0.37
   5   4   7    8.68    0.59
   5  -4  -7    6.91    0.50
  -5  -4   7    6.68    0.73
   5   4  -7    6.90    0.58
   5   4  -7    7.50    0.46
  -5   4   7    8.47    0.72
   5  -4   7    8.38    0.64
   5   4  -7    8.11    0.57
  -6  -4   7    9.53    0.81
   6   4   7    9.87    0.52
   6  -4  -7   11.18    0.55
   6   4  -7   10.06    0.66
   6  -4   7   11.80    0.66
  -6  -4  -7   10.42    0.63
   7  -4  -7    0.67    0.21
   7   4   7    0.69    0.44
   7  -4   7    1.28    0.28
   7  -4   7    0.58    0.44
   8   4   7   -0.10    0.30
   8  -4   7   -0.08    0.28
   0  -4  -8   24.70    1.07
   0   4  -8   25.14    1.04
  -1   4  -8   -0.01    0.33
   1   4  -8    0.54    0.35
  -1  -4  -8    0.35    0.39
  -2   4  -8    1.34    0.39
   2   4  -8    0.92    0.37
  -2  -4  -8    0.77    0.41
   3   4   8    6.18    0.69
  -3  -4   8    5.30    0.62
  -3   4  -8    6.25    0.52
   3   4  -8    4.59    0.45
  -3  -4  -8    5.39    0.53
   4   4   8   15.92    0.86
  -4   4  -8   14.05    0.73
  -4  -4   8   15.15    0.92
  -4  -4  -8   15.08    0.79
   4   4  -8   14.53    0.76
   4  -4   8   15.92    0.89
   5  -4  -8    3.06    0.34
   5   4   8    3.34    0.41
  -5   4  -8    2.18    0.36
  -5  -4  -8    3.35    0.43
   5  -4   8    2.89    0.47
   5   4  -8    2.55    0.36
   6   4   8    0.44    0.48
   6   4   8    0.11    0.21
   6  -4  -8    0.35    0.23
   6  -4   8    0.14    0.30
  -6  -4  -8    0.55    0.32
   7   4   8    0.21    0.33
   7  -4  -8   -0.09    0.12
   7  -4   8   -0.20    0.16
   0  -4  -9    0.23    0.36
   0   4  -9    0.11    0.31
  -1   4  -9   -0.11    0.33
   1   4  -9   -0.02    0.32
  -1  -4  -9   -0.02    0.36
  -2   4  -9   22.19    0.94
  -2  -4  -9   21.18    0.96
   2   4  -9   21.98    0.92
  -3   4  -9   -0.06    0.31
   3   4   9   -0.05    0.49
   3   4  -9    0.22    0.26
  -3  -4  -9   -0.01    0.37
   4   4   9    1.12    0.39
   4  -4  -9    1.48    0.32
  -4   4  -9    1.20    0.31
   4  -4   9    0.69    0.43
  -4  -4  -9    2.04    0.36
   5   4   9    0.02    0.24
  -5   4  -9    0.13    0.26
   5  -4  -9   -0.17    0.23
   5  -4   9   -0.24    0.31
  -5  -4  -9   -0.06    0.28
   6  -4  -9    1.57    0.18
   6  -4   9    1.43    0.23
   0   4 -10    1.46    0.31
   0  -4 -10    1.45    0.31
  -1   4 -10    2.72    0.34
   1   4 -10    2.07    0.31
  -1  -4 -10    1.99    0.32
  -2   4 -10    0.31    0.27
  -2  -4 -10    0.88    0.29
   2   4 -10    0.73    0.25
  -3   4 -10    1.07    0.26
   3   4  10    0.73    0.36
  -3  -4 -10    1.24    0.28
  -4   4 -10    5.08    0.35
   4   4  10    6.23    0.38
   4  -4 -10    5.82    0.36
  -4  -4 -10    5.49    0.37
   4  -4  10    6.58    0.45
   0   5   0   -0.26    0.12
   0   5   0   -0.36    0.16
   0  -5   0    0.00    0.19
   0  -5   0   -0.37    0.11
   0   5   0   -0.25    0.19
   0  -5   0   -0.21    0.13
   1   5   0   -0.03    0.19
   1   5   0    0.00    0.10
  -1   5   0   -0.18    0.13
  -1   5   0    0.04    0.13
   1  -5   0   -0.04    0.20
  -1  -5   0   -0.31    0.14
   1   5   0   -0.04    0.17
  -1  -5   0    0.07    0.18
  -1   5   0    0.00    0.19
  -2   5   0    1.63    0.19
   2   5   0    1.70    0.10
   2   5   0    1.52    0.10
   2   5   0    1.99    0.18
   2  -5   0    2.06    0.23
  -2   5   0    1.73    0.26
  -2   5   0    1.91    0.20
   2   5   0    1.63    0.27
  -3   5   0    0.33    0.27
  -3   5   0    0.02    0.19
  -4   5   0   50.17    1.75
  -4   5   0   50.16    1.62
  -4  -5   0   50.88    1.86
  -5   5   0    0.09    0.24
   7  -5   0    0.15    0.35
   7  -5   0    0.11    0.25
   8  -5   0    1.58    0.38
   8  -5   0    1.45    0.23
   9  -5   0    0.18    0.33
  10  -5   0    2.41    0.32
   0   5  -1    0.29    0.12
   0   5   1    0.31    0.20
   0  -5   1    0.46    0.20
   0   5  -1    0.55    0.20
   0  -5   1    0.43    0.13
   0   5   1    0.52    0.23
   0  -5  -1    0.44    0.20
   0   5   1    0.29    0.13
   0   5  -1    0.63    0.16
  -1  -5   1  284.78    7.96
   1   5   1  276.43    8.16
  -1   5  -1  275.13    7.98
   1   5   1  279.35    8.04
   1   5   1  285.54    8.53
  -1   5  -1  289.02    8.53
  -1   5   1  271.57    8.18
   1   5  -1  279.60    7.97
   1  -5   1  270.05    8.53
  -1   5   1  284.10    8.01
   1   5  -1  291.23    8.17
  -1  -5  -1  272.81    8.52
  -1   5   1  274.42    8.55
   1  -5   1  271.89    8.18
   1   5  -1  284.24    8.17
   1   5  -1  283.04    8.55
  -2  -5   1    1.43    0.19
   2   5   1    1.17    0.13
  -2   5  -1    1.30    0.19
   2   5   1    1.45    0.24
   2   5   1    1.47    0.24
  -2   5  -1    1.58    0.22
   2   5  -1    1.28    0.27
  -2   5   1    1.14    0.19
  -2   5   1    1.58    0.29
   2  -5   1    1.12    0.16
   2  -5   1    0.85    0.27
   2  -5   1    1.21    0.24
   2   5  -1    1.31    0.14
  -2   5   1    0.91    0.18
  -2  -5  -1    1.02    0.19
   3   5   1   25.21    0.77
  -3   5  -1   25.31    0.86
   3   5   1   24.19    0.93
  -3   5  -1   25.71    0.90
  -3  -5  -1   24.92    0.99
   3   5  -1   20.63    0.97
   3   5  -1   25.65    0.77
   3  -5   1   25.35    0.83
  -3   5   1   23.99    0.84
  -3   5   1   25.45    0.99
  -4   5  -1  110.78    3.42
   4   5  -1  117.31    3.36
   4  -5   1  115.43    3.44
  -4   5   1  112.72    3.41
  -4   5   1  114.85    3.72
  -4  -5  -1  112.90    3.97
  -5  -5  -1    0.96    0.31
   5  -5   1    2.12    0.22
   6  -5   1   -0.05    0.18
   7  -5  -1    1.27    0.28
   7  -5  -1    1.32    0.39
   7  -5   1    1.49    0.42
   7  -5   1    1.43    0.30
   8  -5  -1   13.53    0.78
   8  -5  -1   13.82    0.56
   8  -5   1   14.37    0.56
   8  -5   1   13.92    0.79
   9  -5  -1   -0.03    0.32
   9  -5   1   -0.14    0.35
  10  -5  -1    2.44    0.32
  10  -5   1    2.20    0.33
   0  -5   2   -0.61    0.23
   0  -5  -2   -0.55    0.15
   0  -5  -2   -0.17    0.23
   0   5   2   -0.13    0.27
   0   5   2   -0.13    0.20
   0   5  -2   -0.33    0.09
   0  -5   2   -0.51    0.17
   0   5   2   -0.43    0.15
   0   5  -2   -0.47    0.19
   0   5  -2   -0.50    0.08
   1   5   2   43.24    1.32
  -1   5  -2   41.56    1.37
  -1   5  -2   41.86    1.27
   1  -5  -2   42.50    1.46
   1   5   2   44.37    1.39
  -1  -5  -2   41.77    1.39
   1  -5   2   41.79    1.32
  -1   5   2   42.02    1.33
   1  -5   2   41.01    1.38
   1   5  -2   42.15    1.42
  -1   5   2   41.07    1.44
  -1   5   2   41.86    1.33
  -1  -5  -2   42.92    1.52
   1   5  -2   39.40    1.32
   2   5   2    1.06    0.19
   2   5   2    1.40    0.29
   2   5   2    0.92    0.22
  -2   5  -2    0.88    0.19
  -2   5   2    1.13    0.22
  -2   5   2    1.19    0.22
  -2   5   2    1.42    0.36
   2  -5   2    1.83    0.27
   2  -5   2    1.05    0.31
  -2  -5  -2    1.28    0.25
   2  -5   2    1.13    0.19
   2   5  -2    0.90    0.22
  -2  -5  -2    0.83    0.25
  -2   5   2    1.46    0.24
   3   5   2   17.91    0.72
   3   5   2   17.59    0.69
   3   5   2   16.79    0.61
  -3   5   2   18.27    0.86
  -3   5   2   16.83    0.65
  -3  -5  -2   17.52    0.79
   3   5  -2   15.80    0.75
   3  -5   2   17.76    0.64
  -4   5  -2    0.91    0.24
   4   5   2    1.06    0.16
  -4   5   2    0.96    0.41
   4   5  -2    0.94    0.21
   4  -5   2    0.83    0.18
  -4  -5  -2    0.69    0.27
  -4   5   2    0.56    0.23
   5   5   2   18.98    0.66
   5  -5   2   17.71    0.70
   5   5  -2   18.48    0.81
   6   5   2   14.01    0.52
   6   5  -2   13.95    0.65
   7  -5  -2    0.03    0.34
   7  -5  -2    0.00    0.27
   7  -5   2   -0.08    0.27
   7   5  -2    0.02    0.19
   7  -5   2    0.02    0.44
   8  -5  -2    0.29    0.35
   8  -5  -2    0.00    0.20
   8  -5   2    0.26    0.41
   8  -5   2   -0.11    0.21
   9   5   2    5.77    0.43
   9  -5  -2    5.80    0.48
   9   5  -2    5.82    0.39
   9  -5   2    5.90    0.51
  10  -5  -2    1.30    0.28
  10  -5   2    0.98    0.29
   0  -5  -3  137.00    4.78
   0   5   3  146.07    4.44
   0  -5   3  132.26    4.91
   0   5  -3  147.21    4.42
   0   5   3  138.39    4.24
   0   5   3  134.79    4.20
   0  -5   3  150.90    6.56
   0  -5   3  137.31    4.24
   1   5   3   56.42    1.79
   1   5   3   57.31    1.83
   1  -5  -3   56.29    1.96
  -1  -5   3   49.99    2.07
  -1   5  -3   58.57    1.82
   1   5   3   56.83    1.83
  -1   5   3   57.91    1.79
  -1   5   3   52.99    2.06
  -1  -5  -3   56.85    1.85
  -1   5   3   55.44    1.93
  -1   5   3   57.79    1.79
   1  -5   3   56.56    1.78
   1  -5   3   59.65    2.75
  -1  -5  -3   56.86    2.03
   1   5  -3   50.36    2.22
   1  -5   3   55.27    1.83
   2   5   3   25.33    0.96
   2   5   3   25.98    0.91
   2  -5   3   25.05    0.89
  -2   5   3   24.60    1.09
  -2  -5  -3   25.37    1.05
   2   5  -3   24.41    1.08
   2  -5   3   24.55    1.34
  -2   5   3   24.40    1.01
  -2   5   3   25.31    0.90
   3   5   3   33.34    1.11
   3   5   3   32.65    1.19
   3   5  -3   32.42    1.35
  -3  -5  -3   31.18    1.33
  -3   5   3   32.09    1.37
   3  -5   3   32.31    1.11
  -3   5   3   32.80    1.12
  -3   5   3   33.13    1.24
   4   5   3   75.31    2.37
   4   5  -3   76.16    2.96
  -4   5   3   79.36    2.72
   4   5  -3   73.60    2.78
  -4   5   3   77.91    2.38
   4  -5   3   74.00    2.38
   5   5   3    0.44    0.19
   5   5  -3   -0.12    0.36
  -5   5   3    0.31    0.25
   5   5  -3   -0.09    0.22
   5  -5   3   -0.02    0.19
   6  -5  -3    3.79    0.39
   6   5  -3    4.10    0.35
   6  -5   3    3.78    0.38
  -6   5   3    4.80    0.40
   7  -5  -3    3.31    0.44
   7  -5  -3    3.71    0.33
   7   5  -3    2.21    0.28
   7  -5   3    2.21    0.52
   7  -5   3    2.39    0.34
   7   5  -3    2.74    0.38
  -7   5   3    2.32    0.35
   8  -5  -3    8.90    0.43
   8  -5  -3    9.94    0.65
  -8   5   3    8.94    0.58
   8   5  -3    9.95    0.56
   8  -5   3    9.43    0.44
   8  -5   3    8.63    0.71
   9  -5  -3    2.01    0.36
   9   5   3    1.84    0.34
   9   5  -3    1.54    0.30
   9  -5   3    2.37    0.41
  10  -5  -3    5.48    0.38
  10  -5   3    5.31    0.40
   0   5   4    0.13    0.25
   0  -5   4   -0.06    0.37
   0   5   4    0.46    0.32
   0   5   4   -0.02    0.24
   0  -5   4   -0.15    0.42
   0  -5  -4   -0.11    0.22
  -1  -5   4   26.63    1.40
  -1  -5   4   23.59    1.09
   1   5   4   25.08    0.98
   1   5   4   24.91    0.95
   1   5  -4   24.26    1.12
  -1   5   4   24.98    0.96
  -1   5   4   22.80    1.08
   1  -5   4   23.67    1.03
  -1   5   4   24.95    1.07
   1  -5   4   23.53    1.40
  -1  -5  -4   25.25    1.05
   2   5   4    4.76    0.42
  -2  -5   4    3.98    0.52
   2   5   4    4.75    0.37
  -2  -5   4    3.28    0.48
  -2   5   4    4.26    0.58
  -2  -5  -4    4.54    0.42
   2  -5   4    4.86    0.49
  -2   5   4    4.84    0.40
  -2   5   4    4.54    0.48
   2   5  -4    4.23    0.39
   2  -5   4    4.31    0.33
   3   5   4   11.03    0.62
   3   5   4   10.92    0.55
  -3  -5   4    9.77    0.66
  -3   5   4   10.64    0.61
  -3   5   4   11.21    0.57
   3  -5   4    9.77    0.51
   3   5  -4   11.32    0.60
   4   5   4    1.05    0.25
   4  -5   4    1.02    0.23
   4   5  -4    0.85    0.28
   4   5  -4    0.57    0.38
  -4   5   4    1.46    0.33
   5   5   4   -0.02    0.60
  -5   5   4    1.11    0.33
   5  -5   4    0.02    0.23
   5   5  -4    0.77    0.41
   5   5  -4    1.39    0.30
   6  -5  -4    1.83    0.44
   6  -5  -4    1.33    0.33
   6   5  -4    1.71    0.30
   6  -5   4    0.91    0.36
   6   5  -4    1.06    0.35
   6  -5   4    1.58    0.62
  -6   5   4    1.48    0.36
   7  -5  -4    2.13    0.45
   7  -5  -4    2.12    0.32
   7   5  -4    1.58    0.37
   7  -5   4    1.45    0.55
  -7   5   4    2.13    0.38
   7  -5   4    2.00    0.34
   7   5  -4    1.73    0.29
   8  -5  -4    0.32    0.36
   8   5   4   -0.37    0.42
   8  -5  -4    0.09    0.20
   8  -5   4   -0.30    0.44
   8   5  -4   -0.03    0.21
   8   5  -4    0.01    0.32
   8  -5   4    0.19    0.21
  -8   5   4    0.43    0.36
   9   5   4    0.17    0.31
   9  -5  -4    0.20    0.30
   9  -5   4   -0.35    0.33
   9   5  -4    0.05    0.23
   0  -5   5    0.29    0.37
   0   5   5    1.08    0.35
   0  -5   5    0.48    0.45
  -1  -5   5    9.68    0.67
   1   5   5    9.65    0.58
   1   5   5    9.62    0.60
  -1  -5   5    9.92    0.85
  -1   5   5   10.80    0.74
  -1  -5  -5   10.36    0.61
   1   5  -5    9.82    0.62
  -1   5   5   10.69    0.62
   1  -5   5    9.69    0.81
   2   5   5    9.79    0.57
  -2  -5   5    9.75    0.85
  -2  -5   5    9.19    0.69
   2   5  -5    9.15    0.58
  -2   5   5    9.38    0.60
  -2   5   5   10.63    0.69
  -3  -5   5   12.97    0.83
   3   5   5   12.90    0.67
   3   5  -5   12.94    0.71
  -3   5   5   12.23    0.78
  -4  -5   5    0.98    0.50
   4   5   5    0.31    0.65
   4   5  -5    0.37    0.36
   4   5  -5    0.45    0.28
  -4   5   5    0.51    0.45
   5   5   5    0.55    0.36
   5  -5  -5    0.02    0.36
  -5  -5   5    0.07    0.54
   5   5   5   -0.13    0.67
   5  -5   5    1.48    0.45
   5   5  -5    0.81    0.30
   5   5  -5    0.02    0.41
  -5   5   5   -0.21    0.43
   5   5  -5    0.53    0.28
  -6  -5   5    0.22    0.56
   6  -5  -5    0.75    0.41
   6   5   5    0.22    0.21
   6  -5  -5    0.40    0.33
   6   5   5   -0.37    0.73
   6  -5   5    0.65    0.61
   6   5  -5    0.09    0.36
  -6   5   5    0.38    0.41
   6   5  -5    0.74    0.29
   6  -5   5    0.40    0.38
   7  -5  -5    0.73    0.39
   7  -5  -5    0.24    0.27
   7   5  -5    0.54    0.26
   7   5  -5    0.39    0.33
   7  -5   5    0.62    0.32
   7  -5   5    1.05    0.55
  -7   5   5    0.08    0.40
   8  -5  -5    0.21    0.16
   8  -5  -5    0.40    0.35
   8   5   5   -0.19    0.41
   8  -5   5    0.12    0.19
   8   5  -5    0.24    0.29
   8  -5   5   -0.13    0.42
   9   5   5    1.26    0.32
   9  -5  -5    0.71    0.29
   9  -5   5    1.07    0.31
   0  -5   6    0.46    0.47
   0  -5   6    0.28    0.40
  -1  -5   6    8.00    0.64
  -1  -5   6    6.95    0.81
   1  -5   6    7.94    0.73
  -2  -5   6   20.77    1.52
  -2   5  -6   22.07    0.97
   2   5   6   21.78    1.27
  -2  -5   6   23.86    1.18
   2   5  -6   25.69    1.16
   2   5  -6   23.38    0.98
  -3  -5   6    5.63    0.83
  -3   5  -6    5.31    0.50
   3   5   6    5.90    0.81
  -3  -5   6    6.28    0.68
   3   5  -6    5.99    0.51
  -3   5   6    5.70    0.63
   3   5  -6    5.82    0.51
  -4  -5   6    7.45    0.76
   4   5   6    7.16    0.60
   4   5   6    7.20    0.86
  -4   5  -6    7.69    0.58
   4   5  -6    6.76    0.54
   4   5  -6    6.61    0.55
   4   5  -6    6.90    0.47
  -4   5   6    6.76    0.69
   4  -5   6    6.22    0.68
   5   5   6    6.15    0.52
   5  -5  -6    6.80    0.50
   5   5   6    5.35    0.86
  -5  -5   6    6.16    0.73
   5   5  -6    5.53    0.54
  -5   5   6    6.52    0.68
   5   5  -6    6.37    0.51
   5   5  -6    6.02    0.41
   5  -5   6    5.62    0.58
   5  -5   6    5.69    0.85
   6  -5  -6    1.05    0.46
   6  -5  -6    0.45    0.33
  -6  -5   6    0.77    0.56
   6   5   6    0.40    0.24
   6  -5  -6    1.43    0.43
   6   5   6    1.21    0.75
   6  -5   6    0.12    0.60
   6   5  -6    0.42    0.28
  -6   5   6    0.81    0.50
   6  -5   6    1.04    0.41
   7  -5  -6    2.24    0.40
   7   5   6   -0.48    0.46
   7  -5  -6    2.19    0.29
   7  -5   6    1.45    0.51
   7  -5   6    1.82    0.35
   8  -5  -6    0.17    0.29
   8   5   6    0.37    0.38
   8  -5   6    0.70    0.37
   0   5  -7   13.35    0.69
   0  -5   7   12.50    1.03
   0  -5  -7   13.70    0.73
  -1  -5   7    6.01    0.82
  -1   5  -7    5.98    0.47
   1   5   7    4.42    0.87
  -1  -5   7    6.48    0.60
   1   5  -7    5.71    0.48
  -2   5  -7    1.15    0.40
  -2  -5   7    1.29    0.50
  -2  -5   7    1.14    0.67
   2   5   7   -0.13    0.77
   2   5  -7    1.79    0.39
  -3   5  -7   39.88    1.52
  -3  -5   7   42.27    1.80
  -3  -5   7   36.91    2.40
   3   5   7   38.90    1.61
   3   5   7   41.45    1.88
   3   5  -7   40.15    1.51
   3   5  -7   38.27    1.45
   3   5  -7   40.35    1.80
  -4   5  -7    8.70    0.58
  -4  -5   7    9.23    0.81
   4   5   7    9.53    0.99
   4   5   7   10.44    0.72
   4   5  -7    9.44    0.68
   4   5  -7    9.62    0.54
   4   5  -7    9.20    0.61
   5   5   7    2.48    0.75
   5   5   7   -0.02    0.58
   5   5   7    1.65    0.42
   5  -5  -7    1.75    0.37
  -5  -5   7    2.25    0.58
  -5   5   7    2.50    0.55
   5  -5   7    2.33    0.50
   5   5  -7    1.91    0.40
   5   5  -7    2.74    0.41
   6   5   7    0.41    0.24
   6   5   7   -0.23    0.51
  -6  -5   7    0.64    0.53
   6  -5  -7    0.82    0.30
  -6  -5  -7    0.06    0.39
   6  -5   7    0.68    0.39
   7   5   7    0.38    0.42
   7  -5  -7    0.06    0.19
   7  -5   7    0.18    0.26
   8   5   7    1.92    0.34
   0  -5  -8    0.22    0.40
   0   5  -8    0.30    0.34
  -1   5  -8    0.45    0.35
   1   5  -8    0.05    0.33
  -1  -5  -8    0.40    0.39
  -2   5  -8    4.90    0.46
   2   5  -8    3.99    0.44
  -2  -5  -8    5.07    0.53
  -3  -5   8    0.48    0.46
   3   5   8    0.22    0.53
  -3   5  -8    0.10    0.36
   3   5  -8    0.60    0.31
  -3  -5  -8    0.18    0.44
  -4   5  -8    0.53    0.34
  -4  -5   8    0.34    0.46
   4   5   8   -0.62    0.44
  -4  -5  -8   -0.68    0.40
   4   5  -8    0.03    0.29
   5  -5  -8    0.66    0.29
   5   5   8    0.62    0.34
   5   5   8   -0.21    0.55
  -5  -5  -8    0.52    0.37
   5   5  -8    0.86    0.30
   5  -5   8    0.83    0.41
   6  -5  -8    3.27    0.29
   6   5   8    2.22    0.51
   6  -5   8    3.45    0.39
  -6  -5  -8    2.71    0.36
   7  -5  -8   -0.09    0.12
   7   5   8   -0.11    0.32
   7  -5   8   -0.20    0.17
   0  -5  -9    2.05    0.39
   0   5  -9    2.80    0.38
  -1   5  -9    1.09    0.36
   1   5  -9    0.85    0.35
  -1  -5  -9    1.41    0.38
  -2   5  -9    1.75    0.37
   2   5  -9    0.91    0.33
  -2  -5  -9    1.54    0.39
  -3   5  -9    3.01    0.37
   3   5   9    3.26    0.53
   3   5  -9    2.43    0.33
  -3  -5  -9    2.61    0.41
   4   5   9    0.74    0.36
  -4   5  -9    0.66    0.29
   4   5  -9    0.69    0.28
   4  -5   9    0.07    0.42
  -4  -5  -9    0.66    0.33
   5  -5  -9    1.00    0.26
   5   5   9    0.64    0.23
  -5  -5  -9    1.24    0.30
   5  -5   9    0.42    0.32
   6  -5  -9    0.00    0.14
   6  -5   9   -0.24    0.19
   0  -5 -10    0.72    0.29
   0   5 -10    0.15    0.29
  -1   5 -10    0.98    0.29
   1   5 -10    1.27    0.29
  -1  -5 -10    0.87    0.30
   1   5 -10    1.07    0.30
   2   5  10    2.46    0.48
  -2   5 -10    2.90    0.33
   2   5 -10    3.07    0.32
  -2  -5 -10    3.74    0.35
   2   5 -10    3.10    0.35
  -3   5 -10    1.90    0.28
   3   5  10    2.37    0.37
  -3  -5 -10    2.08    0.30
   4   5  10    0.32    0.21
   4  -5 -10    0.65    0.23
   4  -5  10    0.49    0.31
  -4  -5 -10    0.19    0.23
   0  -6   0   13.36    0.48
   0   6   0   14.05    0.50
   0   6   0   14.88    0.57
   0  -6   0   14.10    0.57
   0   6   0   14.62    0.52
  -1   6   0   -0.06    0.16
   1   6   0    0.33    0.21
  -1  -6   0    0.18    0.13
  -1   6   0    0.26    0.14
   1   6   0    0.18    0.19
  -1   6   0    0.08    0.18
   1   6   0   -0.04    0.11
   2   6   0   49.51    1.69
  -2   6   0   50.21    1.59
   2   6   0   49.87    1.51
   2   6   0   50.54    1.53
  -2   6   0   52.02    1.68
  -2   6   0   50.53    1.55
   3   6   0    0.21    0.14
  -3   6   0    0.15    0.21
   3   6   0    0.32    0.27
  -3   6   0   -0.13    0.28
   3   6   0    0.11    0.09
  -4   6   0  118.67    3.80
  -4  -6   0  120.27    4.12
  -4   6   0  116.67    3.55
   7  -6   0   -0.33    0.35
   7  -6   0    0.49    0.27
   8  -6   0   14.86    0.83
   8  -6   0   15.19    0.62
   9  -6   0   -0.10    0.33
  10  -6   0    0.59    0.27
   0   6   1   -0.01    0.13
   0   6   1    0.28    0.20
   0   6  -1   -0.33    0.15
   0  -6   1    0.02    0.09
   0   6  -1    0.11    0.13
   0   6  -1    0.17    0.20
   0   6   1   -0.02    0.24
   0  -6   1   -0.04    0.13
   1   6   1   21.47    0.70
   1   6   1   21.79    0.79
  -1   6  -1   20.63    0.70
  -1  -6   1   21.97    0.65
   1   6   1   21.84    0.78
  -1   6  -1   22.14    0.78
  -1   6   1   20.44    0.72
   1   6  -1   22.21    0.71
  -1   6   1   20.93    0.73
   1  -6   1   20.93    0.72
   1  -6   1   19.95    0.79
  -1   6   1   20.69    0.80
   1   6  -1   21.77    0.66
   1   6  -1   21.28    0.80
   1   6  -1   22.21    0.71
  -2   6  -1  188.43    5.41
   2   6   1  191.25    5.45
  -2   6  -1  190.16    5.77
  -2  -6   1  180.69    5.36
   2   6   1  186.28    5.48
   2   6   1  186.45    5.78
   2   6  -1  190.88    5.49
  -2   6   1  184.08    5.53
  -2   6   1  185.27    5.81
   2   6  -1  178.99    5.80
  -2   6   1  191.96    5.42
   2  -6   1  184.88    5.52
   2   6  -1  191.42    5.49
  -3   6  -1    2.21    0.26
   3   6   1    2.22    0.15
  -3   6  -1    2.48    0.32
   3   6   1    2.04    0.29
   3   6   1    2.68    0.29
   3   6  -1    2.48    0.16
  -3   6   1    2.20    0.40
  -3   6   1    2.50    0.26
   3  -6   1    2.06    0.23
   3   6  -1    2.04    0.23
  -3  -6  -1    2.12    0.30
  -4   6  -1   16.97    0.69
   4   6  -1   16.10    0.71
   4  -6   1   17.08    0.65
  -4  -6  -1   17.77    0.80
  -4   6   1   17.26    0.68
  -4   6   1   17.70    0.82
   5  -6   1   -0.08    0.16
   5   6  -1    0.08    0.15
   6  -6   1   15.03    0.65
   7  -6  -1   -0.09    0.36
   7  -6  -1    0.48    0.28
   7  -6   1   -0.12    0.28
   7  -6   1    0.44    0.40
   8  -6  -1    1.27    0.38
   8  -6  -1    0.98    0.24
   8  -6   1    0.92    0.24
   8  -6   1    0.69    0.37
   9  -6  -1    1.19    0.34
   9  -6   1    1.11    0.37
  10  -6  -1    2.76    0.32
  10  -6   1    2.86    0.34
   0  -6  -2   16.36    0.66
   0   6   2   16.65    0.68
   0   6   2   17.80    0.67
   0   6   2   16.32    0.59
   0   6  -2   16.47    0.65
   0   6  -2   15.45    0.51
   0  -6   2   16.10    0.60
   1   6   2  125.52    4.00
  -1   6  -2  129.12    3.72
  -1   6  -2  133.34    4.00
   1   6   2  130.98    3.83
   1   6   2  127.23    3.84
   1   6  -2  128.95    4.04
  -1   6   2  128.22    3.84
  -1   6   2  126.07    4.05
  -1  -6  -2  128.26    4.36
  -1   6   2  129.48    3.79
   1  -6   2  128.17    3.83
   1  -6   2  124.74    4.01
   2   6   2    0.47    0.23
   2  -6  -2    0.65    0.13
   2   6   2    0.59    0.29
  -2   6  -2    0.83    0.20
  -2   6  -2    0.14    0.21
   2   6   2    0.79    0.18
   2   6  -2    0.78    0.29
  -2   6   2    0.42    0.23
   2   6  -2    0.57    0.24
  -2   6   2    0.15    0.33
  -2   6   2    0.24    0.23
  -2  -6  -2    0.51    0.25
   2  -6   2    0.73    0.19
   2  -6   2    0.25    0.31
   2  -6   2    0.69    0.28
   3   6   2   40.38    1.37
  -3   6  -2   39.73    1.29
   3   6   2   40.98    1.25
   3   6   2   37.90    1.32
  -3   6   2   38.20    1.48
   3  -6   2   37.59    1.27
   3   6  -2   37.27    1.56
  -3   6   2   38.92    1.28
  -3  -6  -2   39.40    1.51
   4   6   2   22.39    0.75
  -4   6  -2   22.20    0.85
   4   6  -2   20.85    0.92
   4  -6   2   21.97    0.79
  -4  -6  -2   21.25    0.99
  -4   6   2   21.81    0.83
   5   6   2    0.24    0.14
   5   6  -2   -0.02    0.35
   5   6  -2    0.15    0.20
   5  -6   2    0.32    0.18
   6   6  -2    0.15    0.21
   7  -6  -2    3.16    0.35
   7  -6  -2    2.35    0.41
   7  -6   2    2.67    0.50
   7  -6   2    2.73    0.34
   8  -6  -2    3.60    0.44
   8  -6  -2    3.05    0.29
   8  -6   2    3.45    0.47
   8  -6   2    3.50    0.31
   9  -6  -2    1.71    0.37
   9  -6   2    2.29    0.42
  10  -6  -2   -0.07    0.24
  10  -6   2    0.39    0.27
   0  -6   3   -0.58    0.36
   0   6  -3    0.07    0.23
   0  -6  -3   -0.04    0.21
   0   6   3    0.01    0.27
   0   6   3   -0.50    0.20
   0   6   3    0.02    0.34
   1   6   3    1.47    0.36
  -1  -6   3    1.28    0.41
   1   6   3    1.87    0.26
  -1   6  -3    1.97    0.25
   1   6   3    2.12    0.28
   1  -6  -3    2.11    0.24
  -1   6  -3    1.74    0.18
   1  -6   3    1.37    0.34
   1  -6   3    1.82    0.43
  -1  -6  -3    1.76    0.36
  -1   6   3    1.51    0.44
   1   6  -3    2.08    0.37
  -1  -6  -3    1.41    0.28
  -1   6   3    1.56    0.33
  -1   6   3    1.14    0.35
   1  -6   3    1.94    0.25
  -1   6   3    1.82    0.26
   2   6   3   38.57    1.36
   2   6   3   39.64    1.29
  -2  -6  -3   38.93    1.50
  -2   6   3   40.02    1.49
   2   6  -3   37.98    1.59
   2  -6   3   36.52    1.95
   2  -6   3   38.93    1.29
  -2   6   3   37.70    1.47
  -2   6   3   38.72    1.29
   3   6   3  103.65    3.23
   3   6   3  105.39    3.21
  -3   6   3  107.49    3.67
  -3   6   3  103.66    3.17
   3  -6   3  103.86    3.21
   3   6  -3  107.03    4.03
  -3  -6  -3  100.38    3.70
  -3   6   3  105.21    3.54
   4   6   3    5.54    0.34
  -4   6  -3    6.19    0.42
   4   6  -3    5.10    0.48
   4  -6   3    5.82    0.36
   4   6  -3    5.90    0.40
  -4   6   3    6.14    0.40
  -4   6   3    6.29    0.42
   5   6   3   17.56    0.71
   5   6  -3   18.45    0.92
   5   6  -3   18.43    0.85
  -5   6   3   18.89    0.83
   6  -6  -3    0.54    0.34
  -6   6   3    1.03    0.31
   6  -6   3    0.75    0.33
   6   6  -3    1.18    0.26
   7  -6  -3    7.56    0.60
   7  -6  -3    7.55    0.47
   7  -6   3    7.36    0.49
   7  -6   3    7.70    0.71
  -7   6   3    8.25    0.53
   7   6  -3    7.29    0.45
   8  -6  -3    0.55    0.38
   8  -6  -3    0.19    0.22
   8   6  -3    0.22    0.30
  -8   6   3    0.10    0.29
   8  -6   3    0.51    0.46
   8  -6   3    0.16    0.24
   9   6   3    6.67    0.46
   9  -6  -3    6.59    0.51
   9   6  -3    6.67    0.43
   9  -6   3    7.33    0.56
  10  -6  -3    1.48    0.26
  10  -6   3    1.71    0.29
   0   6   4    5.15    0.40
   0   6   4    5.94    0.45
   0  -6   4    6.09    0.60
   0   6   4    5.55    0.47
   0  -6   4    5.87    0.51
   0  -6  -4    5.80    0.41
  -1  -6   4   39.32    1.92
   1   6   4   36.07    1.33
  -1  -6   4   35.93    1.49
   1   6   4   35.42    1.28
  -1   6   4   34.03    1.45
  -1   6   4   37.80    1.32
  -1   6   4   35.54    1.42
   1   6  -4   35.37    1.55
   1  -6   4   35.18    1.92
  -1  -6  -4   37.11    1.44
   1  -6   4   36.71    1.43
   2   6   4   22.70    0.89
   2   6   4   21.58    0.94
  -2  -6   4   21.17    1.04
  -2   6   4   22.55    1.03
  -2   6   4   21.98    0.90
   2  -6   4   22.62    1.27
   2   6  -4   23.42    1.05
  -2  -6  -4   22.33    1.02
  -2   6   4   22.90    1.09
   3   6   4   32.84    1.18
  -3  -6   4   31.52    1.36
  -3   6   4   31.53    1.18
   3   6  -4   34.62    1.39
  -3   6   4   31.63    1.32
   3   6  -4   29.58    1.32
   4   6   4    1.68    0.28
   4   6  -4    1.50    0.30
   4   6  -4    1.80    0.39
   4  -6   4    1.62    0.26
  -4   6   4    1.23    0.36
   5   6   4    1.16    0.61
   5   6  -4    2.59    0.33
   5   6  -4    2.11    0.45
  -5   6   4    1.94    0.38
   6  -6  -4    2.26    0.48
   6   6   4    2.25    0.69
   6  -6  -4    2.03    0.38
   6  -6   4    2.20    0.62
   6  -6   4    1.80    0.39
  -6   6   4    2.83    0.41
   6   6  -4    2.25    0.38
   6   6  -4    2.09    0.32
   7  -6  -4    5.41    0.41
   7  -6  -4    4.86    0.53
  -7   6   4    5.69    0.51
   7   6  -4    4.84    0.39
   7  -6   4    5.25    0.67
   7  -6   4    6.02    0.45
   7   6  -4    4.91    0.46
   8   6   4   -0.06    0.41
   8  -6  -4    1.77    0.24
   8  -6  -4    1.15    0.38
  -8   6   4    1.90    0.41
   8   6  -4    1.22    0.33
   8  -6   4    1.26    0.47
   8  -6   4    1.66    0.26
   9  -6  -4    1.99    0.34
   9   6   4    2.43    0.35
   9  -6   4    2.19    0.39
   0  -6   5   -0.07    0.42
   0   6   5    0.69    0.35
   0  -6   5    0.06    0.36
  -1  -6   5    1.62    0.44
   1   6   5    1.89    0.34
  -1  -6   5    2.72    0.53
  -1  -6  -5    1.98    0.35
   1  -6   5    2.53    0.50
   1   6  -5    1.95    0.38
  -1   6   5    2.17    0.40
  -2  -6   5    1.35    0.47
  -2  -6   5    1.30    0.46
   2   6   5    1.82    0.32
   2   6  -5    1.77    0.32
  -2   6   5    1.06    0.45
  -3  -6   5    8.15    0.70
   3   6   5    8.79    0.56
  -3   6   5    8.63    0.67
   3   6  -5    9.26    0.58
   4   6   5    5.40    0.70
  -4  -6   5    5.87    0.66
   4   6  -5    4.21    0.50
  -4   6   5    5.42    0.58
   4   6  -5    5.80    0.46
  -5  -6   5    0.13    0.56
   5   6   5   -0.20    0.34
   5   6   5   -0.35    0.63
   5  -6  -5    0.27    0.37
   5   6  -5   -0.23    0.28
   5  -6   5   -1.08    0.66
   5  -6   5    0.62    0.43
   5   6  -5   -0.14    0.40
  -5   6   5    0.10    0.44
   5   6  -5   -0.28    0.33
   6   6   5    1.09    0.20
   6   6   5   -0.01    0.69
   6  -6  -5    1.02    0.42
   6  -6  -5    1.26    0.36
  -6   6   5    1.51    0.47
   6   6  -5    1.31    0.36
   6  -6   5    1.15    0.41
   6  -6   5    1.23    0.61
   6   6  -5    1.27    0.30
   7  -6  -5    3.63    0.46
   7  -6  -5    2.91    0.34
   7  -6   5    3.31    0.60
   7   6  -5    2.45    0.38
  -7   6   5    3.21    0.51
   7  -6   5    3.54    0.40
   7   6  -5    2.64    0.33
   8   6   5   -0.33    0.38
   8  -6  -5   -0.13    0.17
   8  -6  -5   -0.11    0.34
   8  -6   5   -0.29    0.40
   8  -6   5    0.09    0.21
   9   6   5    1.52    0.32
   9  -6  -5    1.26    0.29
   9  -6   5    1.33    0.32
   0   6  -6   13.88    0.69
   0  -6   6   14.03    1.07
   0  -6   6   14.61    0.81
  -1  -6   6   14.31    0.83
  -1  -6   6   12.35    1.07
   1   6   6   13.92    1.02
  -1   6  -6   14.31    0.69
   1  -6   6   12.69    0.97
   1   6  -6   13.92    0.70
   2   6   6    1.48    0.65
  -2   6  -6    2.13    0.41
  -2  -6   6    1.04    0.50
  -2  -6   6    0.84    0.54
   2   6  -6    1.08    0.38
   2   6  -6    0.93    0.39
  -3  -6   6   40.29    1.73
  -3   6  -6   38.44    1.46
  -3  -6   6   31.43    2.21
   3   6   6   40.24    1.75
   3   6   6   36.74    1.52
   3   6  -6   37.44    1.39
  -3   6   6   38.33    1.65
   3   6  -6   39.14    1.69
   3   6  -6   38.33    1.47
   4   6   6   19.06    1.23
  -4  -6   6   21.11    1.19
  -4   6  -6   20.21    0.93
   4   6   6   20.03    0.97
   4   6  -6   22.02    1.03
   4   6  -6   20.58    0.86
  -4   6   6   19.59    1.11
   4   6  -6   21.54    1.05
   5  -6  -6    1.88    0.39
   5   6   6    1.43    0.40
  -5  -6   6    2.13    0.60
   5   6   6    2.55    0.80
   5  -6   6    2.16    0.50
   5   6  -6    2.09    0.43
  -5   6   6    2.11    0.56
   5   6  -6    1.15    0.35
   6   6   6    1.71    0.74
  -6  -6   6    0.39    0.56
   6   6   6    0.62    0.21
   6  -6  -6   -0.04    0.31
   6   6  -6    0.50    0.30
  -6   6   6    0.25    0.49
   6  -6   6    0.68    0.41
   6  -6   6    0.28    0.58
   7   6   6    0.15    0.46
   7  -6  -6    0.18    0.26
   7  -6  -6   -0.06    0.36
   7  -6   6    0.00    0.45
   7  -6   6   -0.17    0.31
   8  -6  -6    2.52    0.18
   8  -6  -6    2.91    0.35
   8  -6   6    2.56    0.39
   0  -6   7   -0.27    0.51
   0  -6  -7    0.01    0.41
   0   6  -7   -0.11    0.31
  -1  -6   7    0.44    0.61
  -1   6  -7    0.32    0.37
   1   6   7   -1.72    0.76
  -1  -6   7    0.35    0.45
   1   6  -7    0.79    0.36
  -2  -6   7   14.13    0.89
   2   6   7   14.00    1.08
  -2  -6   7   11.93    1.18
   2   6   7   13.59    0.92
  -2   6  -7   13.71    0.72
   2   6  -7   14.82    0.72
  -3   6  -7    6.21    0.51
   3   6   7    4.85    0.63
  -3  -6   7    6.00    0.69
   3   6   7    4.99    0.87
   3   6  -7    5.78    0.58
   3   6  -7    7.29    0.52
   3   6  -7    6.25    0.51
   4   6   7    0.19    0.74
  -4   6  -7    0.80    0.38
   4   6   7   -0.65    0.46
  -4  -6   7    1.60    0.55
   4   6  -7    0.57    0.34
   4   6  -7    0.22    0.38
   5   6   7    7.34    0.54
   5   6   7    7.61    0.87
   5  -6  -7    6.82    0.50
  -5  -6   7    8.74    0.77
   5  -6   7    6.52    0.61
   5   6  -7    7.52    0.55
   5   6  -7    5.57    0.55
   6  -6  -7    7.10    0.44
   6   6   7    5.21    0.33
   6  -6   7    7.46    0.55
   7  -6  -7    3.13    0.26
   7  -6   7    3.02    0.34
   8   6   7   -0.08    0.28
   0   6  -8    6.06    0.47
   0  -6  -8    5.75    0.53
  -1   6  -8    0.52    0.35
  -1  -6  -8   -0.13    0.38
   1   6  -8    0.72    0.37
   2   6   8   -0.32    0.56
  -2   6  -8   -0.05    0.34
  -2  -6  -8    0.20    0.39
   2   6  -8   -0.25    0.34
  -3   6  -8    1.18    0.35
   3   6   8    0.79    0.50
  -3  -6   8    1.25    0.49
   3   6  -8    1.16    0.37
   3   6  -8    1.24    0.33
  -3  -6  -8    1.32    0.45
   4   6   8    3.56    0.52
  -4  -6   8    2.39    0.53
  -4   6  -8    1.98    0.37
   4   6   8    0.66    0.62
  -4  -6  -8    2.20    0.46
   4   6  -8    3.87    0.39
   5  -6  -8    0.09    0.28
   5   6   8    0.19    0.53
   5   6   8   -0.07    0.31
   5  -6   8   -0.57    0.38
  -5  -6  -8    0.13    0.36
  -5   6   8   -1.04    0.79
   5   6  -8    0.24    0.28
   6  -6  -8    0.54    0.23
   6   6   8   -0.13    0.43
  -6  -6  -8   -0.11    0.30
   6  -6   8    0.12    0.30
   7   6   8    0.07    0.31
   7  -6  -8    0.01    0.12
   7  -6   8    0.13    0.17
   0   6  -9   -0.60    0.29
   0  -6  -9    0.24    0.36
  -1   6  -9    0.49    0.32
   1   6  -9    0.95    0.33
  -1  -6  -9    1.24    0.36
   2   6   9   11.55    0.78
  -2   6  -9   11.26    0.62
  -2  -6  -9   12.73    0.65
   2   6  -9   11.26    0.64
   2   6  -9   11.58    0.61
   3   6   9    0.32    0.45
  -3   6  -9    0.45    0.30
   3   6  -9    0.12    0.26
  -3  -6  -9   -0.01    0.32
  -4   6  -9    0.79    0.29
   4   6   9    0.84    0.34
  -4  -6  -9    1.07    0.33
   4   6  -9    0.62    0.27
   5   6   9    0.99    0.22
   5  -6  -9    0.93    0.25
   5  -6   9    1.31    0.34
  -5  -6  -9    0.66    0.29
   6  -6   9    0.22    0.19
   0   6 -10    1.47    0.29
   0   6 -10    1.26    0.29
  -1   6 -10    0.46    0.28
   1   6 -10    0.69    0.25
   1   6 -10    0.19    0.27
  -1  -6 -10    0.38    0.28
   2   6  10    2.15    0.43
  -2   6 -10    1.98    0.30
   2   6 -10    1.85    0.32
  -2  -6 -10    2.09    0.31
  -3   6 -10    0.42    0.24
   3   6  10    0.24    0.30
  -3  -6 -10    0.11    0.25
   4   6  10    4.26    0.29
   4  -6  10    3.72    0.38
  -4  -6 -10    4.48    0.32
   0   7   0   -0.04    0.15
   0   7   0   -0.09    0.21
   0  -7   0   -0.20    0.13
   0   7   0   -0.09    0.20
  -1   7   0   -0.01    0.17
  -1   7   0    0.09    0.16
   1   7   0   -0.05    0.20
   1   7   0    0.31    0.24
   1   7   0    0.02    0.13
  -1   7   0   -0.32    0.21
   2   7   0   96.14    2.79
  -2   7   0   93.97    3.02
  -2   7   0   93.90    2.81
  -2   7   0   96.32    2.89
   2   7   0   90.50    3.58
   2   7   0   94.98    3.04
   2   7   0   96.73    2.81
   3   7   0   -0.05    0.27
   3   7   0    0.36    0.18
  -3   7   0   -0.14    0.27
  -3   7   0    0.03    0.21
   3   7   0    0.06    0.10
  -4  -7   0   15.97    0.73
  -4   7   0   14.71    0.71
  -4   7   0   13.37    0.62
   5   7   0   -0.51    0.37
   7  -7   0   -0.12    0.36
   7  -7   0   -0.16    0.28
   8  -7   0    2.56    0.30
   8  -7   0    2.69    0.43
   9  -7   0    0.43    0.35
  10  -7   0    9.74    0.56
   0  -7   1   90.88    2.74
   0   7   1   94.46    2.75
   0  -7   1   90.77    2.64
   0   7  -1   88.79    2.66
   0   7  -1   94.31    2.91
   0   7   1   92.01    2.75
   0   7   1   87.43    2.90
   0   7  -1   93.02    2.76
  -1   7  -1    1.54    0.21
  -1   7  -1    1.94    0.26
   1   7   1    1.23    0.25
   1   7   1    1.25    0.16
  -1  -7   1    1.70    0.14
  -1   7  -1    1.54    0.18
   1   7   1    1.16    0.28
  -1   7   1    1.65    0.24
   1   7  -1    0.99    0.26
   1  -7   1    1.77    0.18
   1   7  -1    1.51    0.16
  -1   7   1    1.04    0.27
   1   7  -1    1.47    0.16
  -1   7   1    1.69    0.20
   1   7  -1    1.71    0.19
   2   7   1    6.29    0.28
   2   7   1    6.39    0.39
  -2   7  -1    6.43    0.34
  -2   7  -1    6.92    0.40
   2   7   1    5.78    0.41
   2  -7   1    6.19    0.33
   2   7  -1    6.69    0.30
  -2   7   1    6.94    0.45
   2   7  -1    6.41    0.40
   2   7  -1    6.87    0.44
  -2   7   1    6.62    0.35
   2   7  -1    6.76    0.29
  -2   7   1    6.71    0.36
  -3   7  -1   53.35    1.79
   3   7   1   51.68    1.61
   3   7   1   52.64    1.84
  -3   7  -1   53.72    1.69
   3   7   1   55.26    1.70
  -3  -7  -1   57.03    1.98
   3  -7   1   54.40    1.70
   3   7  -1   50.62    2.07
  -3   7   1   54.37    1.86
   3   7  -1   53.21    1.88
  -3   7   1   52.38    1.68
   4   7   1   31.07    0.97
  -4   7  -1   31.58    1.12
  -4   7   1   32.03    1.25
  -4  -7  -1   32.53    1.30
   4   7  -1   30.37    1.25
   4  -7   1   32.13    1.08
  -4   7   1   31.28    1.10
   5  -7   1   12.44    0.55
   5   7  -1   12.55    0.70
   7  -7  -1    3.33    0.43
   7  -7  -1    2.96    0.35
   7  -7   1    3.58    0.37
   7  -7   1    3.07    0.45
   8  -7  -1   15.52    0.66
   8  -7  -1   16.34    0.88
   8  -7   1   15.60    0.66
   8  -7   1   15.73    0.88
   9  -7  -1    0.79    0.34
   9  -7   1    1.03    0.36
  10  -7  -1    0.52    0.26
  10  -7   1    0.77    0.27
   0   7  -2   -0.06    0.11
   0   7   2   -0.04    0.17
   0   7   2   -0.15    0.30
   0   7   2    0.10    0.24
   0   7  -2    0.03    0.25
   1   7   2    6.51    0.46
   1   7   2    6.64    0.32
  -1   7  -2    6.08    0.38
   1  -7  -2    6.04    0.46
   1   7   2    6.63    0.39
  -1   7  -2    6.62    0.30
  -1  -7  -2    6.59    0.39
  -1   7   2    7.51    0.43
   1   7  -2    6.55    0.48
   1  -7   2    6.28    0.44
   1  -7   2    6.81    0.34
  -1   7   2    6.14    0.43
   1   7  -2    6.70    0.42
  -1   7   2    6.32    0.35
  -2   7  -2   13.18    0.58
   2   7   2   14.04    0.64
   2   7   2   14.25    0.52
  -2   7  -2   13.57    0.54
   2  -7   2   14.40    0.84
  -2   7   2   14.75    0.71
   2   7  -2   12.77    0.68
  -2  -7  -2   14.57    0.67
   2   7  -2   14.06    0.66
   2  -7   2   13.58    0.55
  -2   7   2   12.89    0.58
  -2   7   2   13.78    0.61
  -3   7  -2    1.69    0.25
   3   7   2    1.78    0.18
   3   7   2    1.51    0.29
  -3   7   2    1.94    0.27
  -3  -7  -2    1.63    0.29
   3   7  -2    1.68    0.26
   3  -7   2    1.79    0.22
  -3   7   2    1.48    0.38
  -4   7  -2   43.16    1.46
   4   7   2   44.82    1.35
   4  -7   2   41.01    1.42
   4   7  -2   42.65    1.67
  -4   7   2   43.15    1.45
   4   7  -2   42.44    1.72
  -4  -7  -2   42.71    1.70
   5   7   2   19.30    0.65
   5   7  -2   19.62    0.92
   5   7  -2   18.62    0.84
   6  -7  -2   17.36    0.77
   6   7  -2   16.82    0.76
   6  -7   2   16.73    0.77
   7  -7  -2    2.37    0.36
   7  -7  -2    2.59    0.44
   7  -7   2    2.28    0.48
   7  -7   2    2.53    0.35
   8  -7  -2    7.93    0.58
   8  -7  -2    7.10    0.42
   8  -7   2    7.84    0.61
   8  -7   2    7.28    0.43
  -8   7   2    7.10    0.52
   9  -7  -2    2.09    0.37
   9  -7   2    1.82    0.40
  10  -7  -2    0.95    0.26
  10  -7   2    0.68    0.27
   0   7  -3    8.78    0.48
   0   7   3    8.96    0.56
   0   7   3    8.74    0.51
   0  -7  -3    7.82    0.55
   0  -7   3    8.27    0.58
   0  -7  -3    9.03    0.48
   0   7   3    8.69    0.44
  -1  -7   3  127.08    4.81
   1   7   3  141.12    4.15
  -1   7  -3  137.08    4.30
   1  -7  -3  140.75    4.66
   1   7   3  138.81    4.17
   1   7  -3  137.66    4.36
  -1   7   3  145.23    4.17
  -1  -7  -3  132.65    4.76
  -1  -7  -3  138.12    4.72
   1  -7   3  130.47    4.78
   1  -7   3  148.02    6.42
  -1   7   3  138.79    4.41
  -1   7   3  139.00    4.13
   1   7  -3  128.91    5.27
   2   7   3    1.37    0.34
  -2  -7   3    0.74    0.37
  -2   7  -3    1.43    0.21
   2   7   3    1.58    0.23
  -2  -7  -3    1.20    0.32
   2   7  -3    1.20    0.30
   2  -7   3    1.02    0.37
  -2   7   3    1.33    0.33
  -2   7   3    1.40    0.29
   2  -7   3    1.46    0.23
  -2   7   3    1.37    0.40
  -2  -7  -3    1.46    0.29
   3   7   3  117.53    3.55
  -3   7  -3  111.56    3.49
   3   7   3  115.97    3.59
   3   7  -3  109.68    4.13
   3  -7   3  117.63    3.57
  -3   7   3  117.02    3.53
   3   7  -3  119.69    4.49
  -3   7   3  122.78    4.09
  -4   7  -3   47.55    1.70
   4   7   3   50.63    1.66
  -4   7   3   53.89    1.92
   4   7  -3   52.57    1.99
   4  -7   3   50.44    1.70
   4   7  -3   52.50    2.07
   5   7   3    1.70    0.22
   5  -7   3    1.15    0.25
  -5   7   3    2.21    0.32
   5   7  -3    1.78    0.44
   5   7  -3    1.61    0.29
   6  -7  -3    0.74    0.37
   6  -7   3    0.74    0.34
  -6   7   3    0.28    0.30
   6   7  -3    0.67    0.25
   7  -7  -3    3.23    0.37
   7  -7  -3    4.04    0.49
  -7   7   3    3.16    0.39
   7  -7   3    3.44    0.40
   7  -7   3    4.06    0.58
   7   7  -3    2.78    0.30
   8  -7  -3    4.95    0.51
   8  -7  -3    5.78    0.36
  -8   7   3    2.80    0.98
   8  -7   3    4.59    0.54
   8  -7   3    5.47    0.37
  -8   7   3    4.57    0.46
   8   7  -3    4.60    0.41
   9   7   3    1.07    0.31
   9  -7  -3    1.16    0.34
   9   7  -3    1.04    0.23
   9  -7   3    1.29    0.37
  10  -7  -3    1.75    0.26
  10  -7   3    2.28    0.30
   0   7   4   -0.33    0.22
   0  -7  -4   -0.10    0.23
   0   7   4    0.17    0.33
   0  -7   4   -0.01    0.36
   0  -7   4   -0.11    0.37
   0   7   4    0.15    0.31
   1   7   4   52.61    1.82
  -1  -7   4   53.33    2.05
   1   7   4   51.78    1.76
  -1  -7   4   56.38    2.67
  -1   7   4   52.75    1.94
   1   7  -4   50.81    2.18
   1  -7   4   52.80    2.66
  -1  -7  -4   53.14    2.00
   1  -7   4   54.09    2.00
  -1   7   4   49.40    1.78
   2   7   4    3.07    0.40
   2   7   4    3.12    0.32
  -2  -7   4    0.99    0.43
  -2   7   4    2.05    0.36
   2   7  -4    2.79    0.35
  -2  -7  -4    2.65    0.39
  -2   7   4    2.40    0.45
   2  -7   4    2.02    0.43
  -2  -7  -4    2.42    0.36
   3   7   4    0.77    0.24
  -3  -7   4    0.05    0.41
   3   7  -4    0.77    0.35
  -3  -7  -4    0.80    0.36
   3   7  -4    0.92    0.31
  -3   7   4    0.39    0.35
   4   7   4    6.52    0.43
   4   7  -4    7.55    0.50
   4   7  -4    6.29    0.56
  -4   7   4    6.88    0.53
   5   7   4    6.15    0.70
   5   7   4    6.29    0.41
  -5   7   4    6.44    0.54
   5   7  -4    7.35    0.61
   5   7  -4    7.28    0.49
   5  -7   4    6.26    0.55
   6  -7  -4   11.88    0.77
   6  -7  -4   11.80    0.65
   6   7   4   11.29    0.88
  -6   7   4   12.74    0.73
   6   7  -4   10.95    0.64
   6  -7   4   12.05    0.66
   6  -7   4   11.65    0.90
   6   7  -4   10.79    0.67
   7  -7  -4    5.45    0.54
   7  -7  -4    5.59    0.43
   7  -7   4    5.37    0.66
  -7   7   4    4.06    0.48
   7   7  -4    4.38    0.43
   7  -7   4    4.69    0.45
   7   7  -4    4.10    0.38
   8   7   4   -0.10    0.40
   8  -7  -4    0.17    0.34
   8  -7  -4    0.17    0.22
   8  -7   4    0.34    0.42
   8   7  -4    0.63    0.28
  -8   7   4   -0.40    0.92
   8  -7   4    0.53    0.25
   9   7   4    0.80    0.31
   9  -7  -4    0.54    0.30
   9  -7   4    0.00    0.31
   0  -7   5    4.88    0.50
   0  -7   5    4.58    0.60
  -1  -7   5    2.08    0.50
   1   7   5    2.15    0.34
  -1  -7   5    1.97    0.46
  -1   7   5    0.49    0.78
   1  -7   5    2.16    0.48
   1   7  -5    1.95    0.38
  -2  -7   5    1.44    0.48
   2   7   5    1.26    0.31
  -2  -7   5    1.04    0.47
   2  -7   5    1.37    0.39
   2   7  -5    1.11    0.31
   3   7   5   10.57    0.81
  -3  -7   5    9.14    0.73
   3   7   5    8.30    0.56
   3   7  -5   10.36    0.62
   3   7  -5    9.09    0.63
  -3   7   5    9.29    0.69
  -4  -7   5    5.46    0.65
   4   7   5    5.00    0.50
   4   7   5    5.78    0.74
   4   7  -5    5.08    0.47
  -4   7   5    6.09    0.61
   4   7  -5    5.59    0.54
   5  -7  -5   10.19    0.62
   5   7   5    9.68    0.86
   5   7   5    9.62    0.56
  -5  -7   5    9.86    0.85
   5  -7   5    9.36    0.68
   5   7  -5    9.64    0.70
  -5   7   5    9.49    0.74
   5   7  -5    9.80    0.62
   6   7   5   -0.66    0.61
   6  -7  -5   -0.37    0.43
   6  -7  -5    0.26    0.33
   6  -7   5   -0.51    0.61
   6   7  -5   -0.36    0.26
  -6   7   5    0.38    0.44
   6   7  -5   -0.13    0.31
   6  -7   5   -0.13    0.39
   7  -7  -5   12.81    0.60
   7  -7  -5   11.69    0.74
   7  -7   5   12.01    0.85
  -7   7   5   11.43    0.79
   7  -7   5   12.96    0.65
   7   7  -5   10.42    0.62
   8  -7  -5    0.90    0.20
   8   7   5   -0.32    0.38
   8  -7  -5    0.74    0.36
  -8   7   5    0.65    0.87
   8  -7   5    1.07    0.24
   8  -7   5    0.57    0.38
   9   7   5    2.63    0.32
   9  -7  -5    2.31    0.31
   9  -7   5    1.93    0.33
   0  -7   6    0.37    0.48
   0   7  -6    0.00    0.33
   0  -7   6    0.28    0.41
  -1  -7   6   16.73    1.26
   1   7   6   18.60    1.09
  -1  -7   6   18.59    0.97
  -1   7  -6   17.22    0.82
   1  -7   6   17.15    1.18
   1   7  -6   18.05    0.83
  -2  -7   6   44.42    1.86
   2   7   6   39.32    1.81
  -2   7  -6   43.80    1.62
  -2  -7   6   37.71    2.42
   2   7  -6   43.46    1.63
   2   7  -6   48.66    1.93
  -3  -7   6    9.02    0.79
  -3   7  -6    8.82    0.59
   3   7   6    8.30    0.69
   3   7   6    8.62    0.83
   3   7  -6    8.40    0.61
   3   7  -6    8.17    0.60
   3   7  -6    9.37    0.64
   4   7   6   31.33    1.53
  -4  -7   6   31.19    1.53
   4   7   6   31.37    1.27
   4   7  -6   30.81    1.43
  -4   7   6   28.28    1.42
   4   7  -6   31.75    1.37
   5  -7  -6    0.19    0.36
  -5  -7   6    0.66    0.57
   5   7   6    0.63    0.74
   5   7   6    0.46    0.37
   5  -7   6    0.27    0.47
   5   7  -6    0.47    0.39
   5   7  -6    1.45    0.35
  -5   7   6    0.34    0.51
   6   7   6    1.97    0.73
   6  -7  -6    1.96    0.35
  -6  -7   6    2.56    0.61
   6  -7   6    0.87    0.42
   6   7  -6    1.17    0.32
  -6   7   6    0.93    0.53
   7  -7  -6   -0.39    0.25
   7   7   6    0.21    0.45
   7  -7   6    0.14    0.33
   8  -7  -6    1.15    0.15
   8   7   6    0.28    0.35
   8  -7   6    1.44    0.36
   0  -7   7   25.80    1.69
   0   7  -7   29.59    1.14
  -1  -7   7   42.94    1.81
  -1  -7   7   40.11    2.46
   1   7   7   43.84    1.94
  -1   7  -7   44.59    1.62
   1   7  -7   44.56    1.63
  -2  -7   7   -0.25    0.45
  -2  -7   7   -0.13    0.61
   2   7   7   -0.01    0.76
  -2   7  -7   -0.10    0.36
   2   7   7   -0.72    0.56
   2   7  -7    0.08    0.36
   3   7   7   27.38    1.51
  -3   7  -7   30.36    1.19
   3   7   7   30.30    1.30
  -3  -7   7   27.08    1.41
   3   7  -7   28.07    1.41
   3   7  -7   31.05    1.30
   3   7  -7   29.02    1.20
  -4  -7   7    2.54    0.57
  -4   7  -7    1.98    0.38
   4   7   7    1.21    0.48
   4   7   7    1.85    0.76
   4   7  -7    1.69    0.42
   4   7  -7    2.43    0.39
  -5  -7   7   -0.03    0.52
   5   7   7   -1.07    0.65
   5   7   7   -0.01    0.37
   5  -7  -7    0.61    0.34
   5  -7   7   -0.57    0.43
   5   7  -7    0.03    0.31
   5   7  -7   -0.05    0.32
   6  -7  -7   -0.24    0.27
   6   7   7   -0.06    0.49
  -6   7   7   -0.03    0.82
   6  -7   7   -0.21    0.36
   7   7   7    0.44    0.39
   7  -7  -7    1.68    0.22
   7  -7   7    1.57    0.29
   0   7  -8   -0.07    0.33
   0  -7  -8   -0.02    0.40
  -1   7  -8    2.97    0.40
   1   7  -8    3.35    0.41
  -1  -7  -8    3.44    0.45
   2   7   8    4.88    0.65
  -2   7  -8    4.49    0.44
   2   7  -8    5.18    0.46
   2   7  -8    5.08    0.44
  -2  -7  -8    4.90    0.50
  -3   7  -8    3.93    0.43
   3   7   8    3.54    0.55
  -3  -7   8    2.53    0.53
   3   7  -8    3.86    0.42
   3   7  -8    3.27    0.43
  -4  -7   8    1.51    0.50
  -4   7  -8    1.22    0.35
   4   7   8    1.19    0.46
   4   7   8    1.05    0.60
  -4  -7  -8    1.59    0.42
   4   7  -8    1.48    0.34
   5   7   8    0.55    0.51
   5  -7  -8   -0.21    0.27
   5   7   8   -0.09    0.29
  -5   7   8   -0.95    0.74
   5  -7   8    0.03    0.40
  -5  -7  -8   -0.38    0.35
   5   7  -8    0.24    0.28
   6  -7  -8    6.22    0.37
  -6  -7  -8    5.53    0.43
   6  -7   8    6.24    0.44
   7   7   8   -0.04    0.30
   7  -7  -8    0.06    0.12
   7  -7   8   -0.16    0.16
   0   7  -9    2.69    0.38
   0  -7  -9    2.99    0.41
  -1   7  -9   -0.01    0.31
   1   7  -9    0.14    0.28
  -1  -7  -9   -0.10    0.33
   1   7  -9    0.26    0.31
  -2   7  -9    0.15    0.31
   2   7   9    0.06    0.47
   2   7  -9    0.29    0.32
  -2  -7  -9    0.28    0.35
   2   7  -9    0.83    0.28
   3   7   9    0.40    0.44
  -3   7  -9    0.00    0.29
   3   7  -9    0.32    0.26
  -3  -7  -9    0.69    0.35
   4   7   9    7.82    0.49
  -4   7  -9    6.34    0.43
  -4  -7  -9    7.35    0.49
   5  -7  -9   -0.01    0.23
   5   7   9   -0.01    0.18
  -5  -7  -9    0.17    0.27
   5  -7   9   -0.06    0.31
   0   7 -10   -0.36    0.26
  -1   7 -10    0.32    0.26
  -1  -7 -10   -0.02    0.27
   1   7 -10    0.40    0.28
  -2   7 -10    3.53    0.33
   2   7  10    3.21    0.42
   2   7 -10    3.34    0.35
  -2  -7 -10    3.21    0.34
  -3   7 -10    0.06    0.23
   3   7  10    0.25    0.28
  -3  -7 -10   -0.08    0.24
   4   7  10   -0.12    0.16
   0  -8   0  289.01    8.67
   0   8   0  307.23    9.10
   0   8   0  289.68    8.52
   0   8   0  298.99    8.69
   1   8   0   -0.30    0.22
   1  -8   0    0.23    0.28
   1   8   0   -0.05    0.15
  -1   8   0   -0.10    0.21
  -1   8   0    0.34    0.21
   1   8   0    0.12    0.26
  -1   8   0    0.19    0.18
   2   8   0    0.52    0.20
   2   8   0    0.76    0.15
  -2   8   0    0.63    0.28
  -2   8   0    1.14    0.23
  -2   8   0    0.91    0.23
   2   8   0    1.07    0.29
  -3   8   0   -0.01    0.27
   3   8   0    0.14    0.27
   3   8   0   -0.02    0.11
  -3   8   0    0.40    0.22
  -4   8   0   35.29    1.33
  -4   8   0   35.29    1.24
   4   8   0   33.32    1.40
  -4   8   0   35.08    1.78
  -4  -8   0   38.21    1.45
   4   8   0   36.10    1.09
   5   8   0    0.13    0.39
   6  -8   0    0.11    0.34
   7  -8   0    0.00    0.30
   7  -8   0    0.06    0.41
   8  -8   0    2.29    0.44
   8  -8   0    2.95    0.33
   9  -8   0    0.30    0.34
  10  -8   0    0.35    0.25
   0   8   1   -0.08    0.17
   0   8  -1   -0.25    0.24
   0   8   1    0.29    0.28
   0   8   1    0.01    0.24
   0   8  -1   -0.09    0.17
   0   8  -1    0.05    0.18
  -1   8  -1    4.49    0.31
   1   8   1    4.70    0.38
  -1   8  -1    4.38    0.35
  -1   8  -1    4.88    0.28
   1  -8  -1    5.03    0.40
   1   8   1    4.42    0.26
   1   8   1    4.80    0.36
   1   8  -1    4.68    0.28
  -1   8   1    4.75    0.29
  -1   8   1    4.67    0.34
   1  -8   1    4.62    0.28
  -1   8   1    4.60    0.35
   1  -8   1    4.94    0.38
   1   8  -1    4.21    0.37
   1   8  -1    4.58    0.38
   1   8  -1    4.62    0.25
  -2   8  -1   29.49    0.99
   2   8   1   29.59    1.11
   2   8   1   30.73    1.04
  -2   8  -1   31.10    1.09
   2   8   1   29.27    0.95
   2   8  -1   28.34    1.22
  -2   8   1   29.94    1.02
   2   8  -1   30.67    0.96
   2  -8   1   29.26    1.00
  -2   8   1   29.62    1.02
  -2   8   1   28.56    1.12
   2   8  -1   28.80    1.12
   3   8   1   45.87    1.41
   3   8   1   47.76    1.50
  -3   8  -1   45.98    1.59
  -3   8  -1   45.05    1.49
   3   8   1   47.70    1.65
  -3   8   1   46.97    1.65
   3   8  -1   43.61    1.80
  -3   8   1   45.06    1.49
   3   8  -1   45.17    1.66
   3  -8   1   47.16    1.50
  -4   8  -1   10.76    0.56
   4   8   1   12.03    0.42
   4   8  -1   11.77    0.65
   4   8  -1   11.75    0.55
  -4  -8  -1   13.04    0.68
  -4   8   1   12.07    0.57
   4  -8   1   12.48    0.54
   5   8  -1   20.10    0.83
   5  -8   1   19.93    0.80
   5   8  -1   19.94    0.94
   6  -8  -1    3.64    0.40
  -6   8   1    2.15    0.78
   6  -8   1    3.39    0.41
   7  -8  -1   10.87    0.57
   7  -8  -1   10.28    0.70
   7  -8   1   10.34    0.70
   7  -8   1   10.89    0.58
   8  -8  -1    0.52    0.28
   8  -8  -1    1.11    0.40
   8  -8   1    0.99    0.42
   8  -8   1    0.61    0.28
   9  -8  -1    1.74    0.35
   9  -8   1    1.12    0.37
  10  -8  -1    3.98    0.35
  10  -8   1    4.24    0.37
   0   8   2  118.25    3.51
   0   8   2  116.07    3.48
   0  -8  -2  114.16    4.02
   0   8   2  111.81    3.67
   0   8  -2  121.83    3.68
   0  -8   2  113.32    4.05
   0   8  -2  113.34    3.33
   1   8   2   -0.17    0.31
  -1   8  -2    0.66    0.28
   1   8   2    0.25    0.17
   1  -8  -2    0.49    0.37
  -1   8  -2    0.33    0.16
   1   8   2    0.56    0.25
  -1   8   2   -0.05    0.29
  -1   8   2    0.19    0.22
   1   8  -2    0.26    0.31
   1  -8   2    0.25    0.19
  -1   8   2    0.09    0.29
   1   8  -2    0.24    0.27
   1  -8   2    0.46    0.34
   2   8   2   49.60    1.70
   2   8   2   47.77    1.65
  -2   8  -2   49.02    1.56
  -2   8  -2   49.81    1.68
   2   8   2   49.84    1.56
  -2   8   2   47.51    1.60
  -2  -8  -2   51.74    1.85
  -2   8   2   48.99    1.81
  -2   8   2   48.91    1.77
   2  -8   2   51.71    1.61
   2   8  -2   47.23    1.74
   2  -8   2   55.75    2.46
   2   8  -2   47.58    2.00
  -3   8  -2  147.12    4.41
   3   8   2  147.73    4.43
   3   8   2  151.25    4.47
  -3   8   2  149.31    5.14
   3  -8   2  152.88    4.50
  -3   8   2  147.42    4.80
  -3  -8  -2  153.33    5.16
   3   8  -2  144.88    5.66
  -3   8   2  147.23    4.43
  -4   8  -2   72.12    2.37
   4   8   2   76.72    2.29
   4   8  -2   75.04    2.92
   4  -8   2   74.44    2.38
   4   8  -2   76.82    2.76
   5   8   2    5.52    0.26
   5   8  -2    6.03    0.39
   5  -8   2    4.83    0.37
   5   8  -2    6.50    0.53
   6  -8  -2    4.90    0.46
   6  -8   2    5.41    0.48
   6   8  -2    5.39    0.36
   7  -8  -2    6.31    0.56
   7  -8  -2    6.32    0.47
  -7   8   2    6.95    0.51
   7  -8   2    6.80    0.47
   7  -8   2    6.83    0.62
  -7   8   2    5.20    1.02
   8  -8  -2   16.36    0.87
   8  -8  -2   16.13    0.68
   8  -8   2   15.78    0.92
  -8   8   2   15.05    0.79
   8  -8   2   16.13    0.70
   9  -8  -2    0.30    0.32
   9  -8   2   -0.21    0.34
  10  -8  -2    5.93    0.41
  10  -8   2    7.10    0.45
   0   8   3   -0.06    0.28
   0   8   3   -0.35    0.19
   0  -8   3   -0.28    0.36
   0   8  -3   -0.03    0.36
   0   8   3   -0.19    0.34
   0   8  -3   -0.16    0.27
   0  -8  -3   -0.23    0.36
   0  -8  -3    0.18    0.21
   1   8   3    8.15    0.56
   1   8   3    8.83    0.43
   1  -8  -3    8.26    0.44
  -1  -8   3    8.62    0.59
   1   8   3    8.60    0.49
  -1   8  -3    8.51    0.47
  -1  -8  -3    8.00    0.52
   1   8  -3    8.98    0.52
  -1   8   3    8.15    0.52
  -1   8   3    8.92    0.46
  -1  -8  -3    8.59    0.50
  -1   8   3    9.17    0.56
   1  -8   3    9.21    0.56
   1   8  -3    7.69    0.57
   1  -8   3    9.58    0.67
   2   8   3   58.76    1.80
   2   8   3   56.43    1.90
   2  -8   3   59.38    2.78
  -2   8   3   53.50    1.83
  -2   8   3   50.64    2.07
  -2   8   3   59.04    2.05
  -2  -8  -3   56.35    2.05
  -2  -8  -3   57.07    2.10
   2   8  -3   54.92    2.28
   3   8   3    3.52    0.28
  -3   8  -3    3.11    0.31
   3   8   3    4.20    0.43
  -3   8   3    3.49    0.36
  -3   8   3    4.20    0.37
   3   8  -3    3.18    0.42
   3   8  -3    3.94    0.38
   3  -8   3    3.96    0.31
   4   8   3    2.69    0.24
   4   8  -3    2.53    0.41
   4  -8   3    2.75    0.29
   4   8  -3    2.38    0.32
  -4   8   3    2.43    0.33
   5   8   3    0.96    0.54
   5   8  -3    0.75    0.28
   5  -8   3    0.88    0.27
   5   8  -3    0.64    0.41
  -5   8   3    1.01    0.31
   6   8   3    0.26    0.55
   6  -8  -3   -0.21    0.46
   6  -8  -3   -0.42    0.36
   6   8  -3   -0.14    0.26
   6  -8   3    1.37    0.56
  -6   8   3    0.12    0.31
   6  -8   3   -0.25    0.33
   7  -8  -3    0.53    0.42
   7  -8  -3    0.72    0.32
   7  -8   3    0.51    0.33
   7  -8   3    0.06    0.49
  -7   8   3    0.35    0.31
   8  -8  -3    0.58    0.38
   8  -8  -3    0.61    0.26
   8  -8   3    0.60    0.28
   8   8  -3    0.26    0.28
  -8   8   3    0.34    0.81
  -8   8   3    0.81    0.35
   8  -8   3    0.73    0.42
   9  -8  -3    0.23    0.30
   9  -8   3   -0.18    0.33
   0   8   4   54.68    2.05
   0  -8  -4   57.38    2.15
   0   8   4   57.71    1.94
   0   8   4   59.54    2.74
   0   8   4   57.20    1.99
   0  -8   4   60.81    2.92
   0  -8   4   60.24    2.23
  -1  -8   4   16.14    0.98
   1   8   4   16.02    0.79
   1   8   4   14.28    0.67
  -1  -8   4   14.99    0.82
   1  -8   4   15.01    0.99
  -1   8   4   14.97    0.83
  -1   8   4   13.21    0.72
   1  -8   4   14.92    0.78
  -1   8   4   15.13    1.10
   1   8  -4   14.88    0.83
  -1  -8  -4   13.40    0.74
  -2  -8   4    7.32    0.58
   2   8   4    7.20    0.43
   2   8  -4    5.90    0.51
  -2   8   4    6.10    0.49
   2   8  -4    6.96    0.50
  -2   8   4    6.88    0.58
   2  -8   4    6.25    0.61
  -2  -8  -4    6.49    0.51
  -3  -8   4    5.39    0.57
   3   8   4    6.58    0.42
  -3  -8  -4    6.82    0.51
   3   8  -4    6.12    0.53
  -3   8   4    6.54    0.55
   3   8  -4    7.48    0.52
   4   8   4    4.67    0.37
   4   8   4    4.92    0.58
  -4   8   4    5.15    0.49
   4   8  -4    5.33    0.45
   4   8  -4    4.47    0.50
   5   8   4   24.06    1.19
   5  -8  -4   23.16    1.03
   5   8   4   23.17    0.89
   5   8  -4   24.41    1.17
  -5   8   4   25.59    1.14
   5  -8   4   22.67    1.05
   5   8  -4   25.35    1.13
   6  -8  -4    0.14    0.36
   6  -8  -4    0.19    0.46
   6   8   4   -0.09    0.58
   6  -8   4    0.31    0.37
   6  -8   4    1.11    0.59
  -6   8   4    0.02    0.37
   6   8  -4   -0.10    0.44
   6   8  -4   -0.23    0.33
   6   8  -4   -0.32    0.27
   7  -8  -4   -0.25    0.29
   7  -8  -4   -0.08    0.41
   7   8  -4   -0.26    0.25
  -7   8   4    0.46    0.36
   7   8  -4   -0.15    0.28
   7  -8   4   -0.14    0.49
   7  -8   4    0.51    0.36
   8  -8  -4    1.07    0.36
   8  -8  -4    1.80    0.26
  -8   8   4   -0.04    0.85
   8  -8   4    1.66    0.28
   8  -8   4    0.82    0.42
   9   8   4    3.98    0.38
   9  -8  -4    4.29    0.39
   9  -8   4    4.74    0.44
   0  -8   5    0.21    0.39
   0  -8   5    0.14    0.43
  -1  -8   5    4.66    0.54
   1   8   5    4.23    0.43
  -1  -8   5    4.66    0.60
   1   8  -5    4.19    0.50
   1  -8   5    4.23    0.57
  -1   8   5    4.31    0.79
   2   8   5   28.47    1.18
  -2  -8   5   31.25    1.77
  -2  -8   5   28.84    1.37
   2   8  -5   29.61    1.30
   2   8  -5   32.84    1.41
   2  -8   5   29.32    1.64
   3   8   5    1.44    0.33
   3   8   5    1.04    0.57
  -3  -8   5    1.50    0.50
   3   8  -5    1.26    0.35
  -3   8   5    1.11    0.48
   3   8  -5    0.93    0.40
   3   8  -5    0.80    0.40
   4   8   5    2.38    0.44
   4   8   5    2.77    0.65
  -4  -8   5    2.15    0.58
   4   8  -5    2.36    0.48
  -4   8   5    2.55    0.54
   4   8  -5    2.52    0.40
   4   8  -5    2.20    0.50
   5  -8  -5   17.50    0.83
  -5  -8   5   15.86    1.04
   5   8   5   15.92    0.73
   5   8   5   15.29    1.03
   5  -8   5   14.85    0.87
  -5   8   5   17.18    0.97
   5   8  -5   16.14    0.92
   5   8  -5   17.39    0.88
   6   8   5    1.32    0.63
   6  -8  -5    1.83    0.37
   6  -8   5    0.83    0.41
   6   8  -5    0.67    0.44
  -6   8   5    1.52    0.50
   6  -8   5    1.67    0.62
   6   8  -5    1.00    0.30
   7  -8  -5    2.00    0.33
   7  -8  -5    1.95    0.43
   7  -8   5    2.00    0.52
   7  -8   5    1.85    0.38
  -7   8   5    2.13    0.52
   7   8  -5    1.31    0.29
   8  -8  -5    0.13    0.35
   8  -8  -5    0.70    0.20
   8   8   5   -0.02    0.37
   8  -8   5    0.92    0.23
   8  -8   5   -0.05    0.37
   9  -8  -5    0.16    0.24
   9   8   5    0.49    0.26
   9  -8   5    0.33    0.28
   0   8  -6    1.88    0.38
   0  -8   6    2.47    0.46
   0  -8   6    1.16    0.53
   0   8   6    0.53    0.70
   1   8   6   15.88    1.00
  -1   8  -6   15.22    0.76
  -1  -8   6   16.38    0.90
  -1  -8   6   13.11    1.14
   1  -8   6   14.07    1.06
   1   8  -6   16.03    0.76
   2   8   6    0.31    0.57
  -2   8  -6    1.15    0.36
  -2  -8   6    1.09    0.52
   2   8   6    1.85    0.62
  -2  -8   6    1.08    0.57
   2   8  -6    0.85    0.40
   2   8  -6    0.82    0.37
  -2   8   6    1.43    0.89
   2   8  -6    1.10    0.42
  -3  -8   6    3.45    0.63
   3   8   6    3.87    0.58
   3   8   6    4.04    0.74
  -3   8  -6    4.11    0.45
   3   8  -6    3.30    0.47
   3   8  -6    4.35    0.48
   3   8  -6    4.48    0.51
   4   8   6    0.13    0.43
  -4  -8   6    0.27    0.52
   4   8   6    0.40    0.66
   4   8  -6    0.06    0.39
   4   8  -6    0.05    0.34
   4   8  -6   -0.82    0.44
   5  -8  -6    0.52    0.36
  -5  -8   6    2.04    0.58
   5   8   6    1.09    0.68
   5   8   6    0.68    0.37
   5   8  -6    1.19    0.35
  -5   8   6    1.04    0.53
   5  -8   6    1.42    0.51
   5   8  -6    1.40    0.40
   6   8   6    1.08    0.68
   6  -8  -6    0.04    0.30
  -6  -8   6    0.24    0.52
   6  -8   6    0.05    0.39
  -6   8   6    0.02    0.52
   6   8  -6    0.03    0.37
   6   8  -6    0.07    0.29
   7   8   6   -0.37    0.44
   7   8   6    1.16    0.62
   7  -8  -6    0.42    0.26
  -7   8   6    0.18    0.79
   7  -8   6    0.13    0.32
   8   8   6   -0.46    0.32
   8  -8  -6    1.12    0.15
   8  -8   6    0.83    0.18
   0   8  -7    0.12    0.36
   0  -8   7    0.28    0.57
   0   8   7   -0.80    0.70
  -1  -8   7   -0.05    0.45
   1   8   7    0.14    0.73
  -1   8  -7    0.59    0.36
  -1  -8   7   -0.08    0.57
   1   8  -7    0.74    0.37
   2   8   7   33.54    1.67
   2   8   7   35.31    1.52
  -2   8  -7   34.40    1.36
  -2  -8   7   34.28    1.58
   2   8  -7   35.38    1.38
   2   8  -7   36.52    1.48
   3   8   7    3.60    0.81
  -3  -8   7    5.52    0.65
   3   8   7    4.85    0.60
  -3   8  -7    3.94    0.44
  -3   8   7    5.27    1.00
   3   8  -7    4.81    0.48
   3   8  -7    4.46    0.48
   3   8  -7    4.07    0.54
  -4   8  -7    0.97    0.38
  -4  -8   7   -0.25    0.49
   4   8   7   -0.09    0.45
   4   8   7    0.83    0.74
  -4   8   7    0.31    0.85
   4   8  -7    1.12    0.40
   4   8  -7    0.93    0.37
   5   8   7    0.72    0.35
  -5  -8   7    1.02    0.54
   5  -8  -7    1.21    0.36
   5   8   7    1.96    0.72
   5   8  -7    0.79    0.35
   5  -8   7    1.44    0.48
   5   8  -7    1.28    0.35
  -5   8   7    1.16    0.85
   6  -8  -7    0.60    0.29
   6   8   7   -0.13    0.46
  -6   8   7    0.24    0.79
   6  -8   7    0.64    0.37
   7   8   7    0.07    0.37
   7  -8  -7    0.52    0.19
   7  -8   7   -0.04    0.25
  -7  -8  -7    0.14    0.32
   0   8  -8    9.06    0.57
   0  -8  -8    9.29    0.59
  -1   8  -8    4.83    0.45
   1   8  -8    3.93    0.42
  -1  -8  -8    3.01    0.46
   1   8  -8    3.85    0.42
   2   8   8    0.08    0.50
  -2   8  -8    0.26    0.33
   2   8  -8    0.09    0.31
   2   8  -8    0.34    0.35
  -3   8  -8   19.72    0.89
  -3  -8   8   19.96    1.10
   3   8   8   21.17    1.02
   3   8  -8   22.20    0.99
   3   8  -8   21.59    0.93
   4   8   8   10.39    0.64
  -4   8  -8    8.69    0.54
   4   8  -8    8.96    0.57
   5   8   8    5.39    0.38
   5  -8  -8    5.16    0.41
   5  -8   8    5.31    0.52
   5   8  -8    4.73    0.42
  -5  -8  -8    4.85    0.46
   6   8   8   -0.06    0.39
   6  -8  -8    0.16    0.21
  -6  -8  -8    0.27    0.30
   6  -8   8    0.15    0.28
   0   8  -9    0.12    0.29
   0   8  -9    0.15    0.31
  -1   8  -9    1.09    0.33
   1   8  -9    1.00    0.32
   1   8  -9    1.25    0.31
  -1  -8  -9    1.45    0.35
  -2   8  -9    1.64    0.33
   2   8   9    0.28    0.46
  -2  -8  -9    0.97    0.35
   2   8  -9    1.16    0.29
   2   8  -9    0.99    0.34
  -3   8  -9    0.09    0.29
   3   8   9    0.55    0.40
   3   8  -9    0.53    0.26
  -3  -8  -9   -0.03    0.33
   3   8  -9    0.24    0.31
   4   8   9    0.44    0.29
  -4   8  -9    1.20    0.29
  -4  -8  -9    1.05    0.32
   4   8  -9    0.79    0.26
   5  -8  -9    0.65    0.23
  -5  -8  -9    0.73    0.27
   5  -8   9    0.23    0.29
   0   8 -10    0.38    0.27
  -1   8 -10    0.19    0.26
   1   8 -10    0.50    0.28
  -1  -8 -10    0.27    0.27
   2   8  10   -0.17    0.30
  -2   8 -10    0.27    0.24
  -2  -8 -10   -0.43    0.25
   2   8 -10   -0.14    0.26
  -3   8 -10    1.04    0.25
   3   8  10    1.50    0.28
  -3  -8 -10    1.99    0.28
   0   9   0   -0.17    0.28
   0   9   0   -0.60    0.25
   0   9   0   -0.93    0.18
   0  -9   0   -0.68    0.28
  -1   9   0    0.10    0.22
   1   9   0   -0.55    0.25
   1  -9   0    0.06    0.19
  -1   9   0   -0.09    0.26
   1   9   0   -0.25    0.23
  -1   9   0   -0.14    0.19
   1   9   0    0.10    0.17
   1  -9   0    0.58    0.30
   2   9   0   32.41    1.06
   2   9   0   33.41    1.22
   2   9   0   32.65    1.04
  -2   9   0   32.96    1.20
   2  -9   0   30.22    1.24
  -2   9   0   31.43    1.09
  -3   9   0   -0.21    0.26
  -3   9   0   -0.06    0.21
  -3   9   0   -0.28    0.46
   3   9   0   -0.01    0.12
   3   9   0   -0.20    0.28
   4   9   0    6.77    0.51
   4   9   0    6.72    0.28
  -4   9   0    7.21    0.74
  -4   9   0    5.94    0.42
   5   9   0    0.17    0.38
   5  -9   0    0.29    0.22
   6  -9   0   17.98    0.83
   7  -9   0   -0.29    0.40
   7  -9   0   -0.33    0.32
   8  -9   0    7.56    0.47
   8  -9   0    7.94    0.61
   9  -9   0    0.16    0.32
  10  -9   0    2.12    0.29
   0   9   1   83.32    2.56
   0   9  -1   79.90    2.46
   0   9   1   84.17    2.53
   0   9  -1   83.14    2.54
   0  -9   1   82.41    2.93
   0  -9  -1   81.11    2.91
   0   9   1   82.61    2.69
   0   9  -1   85.04    2.70
   1   9   1   27.85    1.08
  -1   9  -1   30.92    1.12
  -1   9  -1   29.53    1.00
   1   9   1   30.93    1.13
   1  -9  -1   29.43    1.18
   1   9   1   30.92    1.00
  -1   9  -1   30.26    1.05
  -1   9   1   28.78    1.02
   1   9  -1   30.95    1.14
  -1   9   1   28.88    1.12
   1  -9   1   31.57    1.19
   1   9  -1   31.68    1.01
  -1   9   1   32.45    1.07
   1   9  -1   29.21    1.29
   1   9  -1   29.38    0.96
   2   9   1    0.43    0.16
   2   9   1    0.19    0.27
   2   9   1   -0.13    0.24
  -2   9  -1   -0.23    0.24
  -2   9  -1    0.32    0.21
   2  -9  -1    0.59    0.33
  -2   9   1   -0.40    0.22
   2  -9   1   -0.23    0.19
   2   9  -1   -0.33    0.27
   2   9  -1    0.19    0.26
  -2   9   1   -0.21    0.23
  -2   9   1   -0.18    0.28
   2   9  -1    0.16    0.16
   2  -9   1   -0.52    0.29
   3   9   1   22.58    0.95
  -3   9  -1   21.99    0.83
   3   9   1   21.95    0.73
   3   9   1   22.22    0.83
  -3   9  -1   22.03    0.89
  -3   9   1   21.68    0.84
   3   9  -1   21.86    0.95
   3   9  -1   21.48    0.96
   3  -9   1   22.85    0.83
  -3   9   1   21.34    0.94
  -3   9   1   21.38    1.26
   4   9   1   65.64    1.94
  -4   9  -1   62.78    2.07
   4  -9   1   64.83    2.07
   4   9  -1   62.45    2.38
  -4   9   1   63.32    2.96
   4   9  -1   64.04    2.48
   5   9  -1   11.43    0.53
  -5   9   1   10.38    0.95
   5   9  -1   11.55    0.68
   5  -9   1   11.41    0.56
   6  -9  -1    9.40    0.58
   6  -9   1    8.77    0.58
  -6   9   1   10.63    1.03
   7  -9  -1   19.52    1.05
   7  -9  -1   20.48    0.86
   7  -9   1   20.87    1.07
   7  -9   1   19.44    0.87
   8  -9  -1   12.06    0.74
   8  -9  -1   11.66    0.58
   8  -9   1   11.66    0.59
   8  -9   1   11.99    0.76
   9  -9  -1    0.08    0.31
   9  -9   1    0.08    0.34
  10  -9  -1   -0.14    0.23
  10  -9   1   -0.02    0.24
   0   9   2    0.40    0.33
   0   9   2   -0.05    0.19
   0   9  -2    0.16    0.27
   0  -9  -2    0.54    0.33
   0   9  -2    0.29    0.35
   0  -9   2    0.39    0.34
   0   9   2    0.38    0.27
   1   9   2  373.51   11.37
  -1   9  -2  371.71   11.34
   1   9   2  360.38   10.74
   1  -9  -2  360.04   12.59
  -1  -9   2  352.21   12.61
   1   9   2  380.69   10.86
  -1   9   2  373.94   10.89
  -1   9   2  364.66   11.39
  -1   9   2  382.86   10.71
   1   9  -2  373.46   11.39
  -1  -9  -2  365.01   12.56
   1  -9   2  378.31   12.60
   1   9  -2  374.51   13.90
  -2   9  -2   48.43    1.68
   2   9   2   49.77    1.56
  -2   9  -2   47.21    1.56
   2   9   2   49.31    1.72
   2   9   2   51.14    1.67
   2   9  -2   48.75    2.00
   2   9  -2   47.01    1.74
  -2   9   2   47.11    1.76
  -2  -9  -2   51.87    1.86
  -2   9   2   50.33    1.82
  -2   9   2   49.22    2.34
  -2   9   2   50.76    1.62
   3   9   2   25.54    0.98
  -3   9  -2   24.02    0.91
   3   9   2   23.68    0.84
  -3   9   2   25.82    1.01
   3   9  -2   25.68    1.10
  -3  -9  -2   26.81    1.11
   3   9  -2   23.23    1.06
   3  -9   2   24.64    0.92
  -3   9   2   24.73    1.45
  -3   9   2   24.37    0.94
   4   9   2    6.34    0.31
   4   9  -2    7.49    0.46
  -4   9   2    6.72    0.45
   4   9  -2    6.52    0.52
   5   9   2   15.90    0.59
   5   9   2   17.25    0.89
  -5   9   2   18.18    0.81
   5   9  -2   16.71    0.79
   5   9  -2   17.24    0.88
   6  -9  -2  123.63    4.22
   6   9   2  133.08    4.46
   6  -9   2  125.77    4.23
   6   9  -2  133.80    4.68
   6   9  -2  127.14    4.91
  -6   9   2  135.11    4.60
  -6   9   2  128.74    5.77
   7  -9  -2    0.18    0.34
   7  -9  -2    0.33    0.42
  -7   9   2    0.44    0.32
   7  -9   2    0.13    0.45
  -7   9   2    0.46    0.77
   7  -9   2    0.75    0.34
   8  -9  -2    2.40    0.43
   8  -9  -2    2.43    0.32
   8  -9   2    2.51    0.34
   8  -9   2    2.33    0.47
  -8   9   2    1.98    0.35
   9  -9  -2    0.21    0.31
   9  -9   2    0.74    0.36
  10  -9  -2    1.89    0.27
  10  -9   2    2.23    0.29
   0   9  -3   64.30    2.16
   0   9   3   65.14    2.04
   0   9  -3   62.22    2.62
   0   9   3   62.31    2.18
   0  -9   3   63.85    2.37
   0  -9  -3   63.04    2.34
   0   9   3   63.85    2.13
   0  -9  -3   64.42    2.29
   1   9   3    0.21    0.33
  -1  -9   3    0.98    0.40
   1   9   3    0.75    0.21
   1   9   3    0.97    0.30
  -1   9  -3    0.86    0.28
  -1   9   3    0.54    0.25
  -1  -9  -3    0.69    0.33
   1   9  -3    0.48    0.31
  -1   9   3    0.61    0.32
  -1  -9  -3    0.58    0.24
  -1   9   3    0.28    0.54
   1  -9   3    0.25    0.35
  -1   9   3    0.15    0.31
   1   9  -3    0.94    0.35
   2   9   3    4.05    0.29
   2   9   3    3.35    0.42
  -2  -9   3    4.03    0.45
   2  -9   3    4.72    0.49
   2   9  -3    3.63    0.42
  -2  -9  -3    3.48    0.38
  -2   9   3    3.41    0.38
  -2   9   3    4.87    0.75
  -2  -9  -3    4.21    0.40
  -2   9   3    3.91    0.46
   2   9  -3    4.35    0.44
   3   9   3    6.42    0.36
  -3   9   3    5.97    0.46
   3   9  -3    7.66    0.51
   3   9  -3    5.85    0.51
   4   9   3    0.21    0.17
   4   9  -3    0.35    0.37
  -4   9   3    0.56    0.30
   4   9  -3    0.27    0.30
   5   9   3    4.54    0.58
   5   9  -3    4.67    0.53
   5   9  -3    4.35    0.41
  -5   9   3    4.22    0.43
   6   9   3    8.95    0.77
   6  -9  -3    9.38    0.60
   6  -9  -3    9.69    0.74
   6  -9   3    9.20    0.59
   6  -9   3    8.81    0.80
   6   9  -3    9.77    0.72
   6   9  -3    8.84    0.55
  -6   9   3   10.62    0.62
   7  -9  -3    5.52    0.55
   7  -9  -3    5.20    0.44
   7   9  -3    4.27    0.41
   7  -9   3    5.23    0.46
  -7   9   3    5.07    0.47
   7  -9   3    4.27    0.58
  -7   9   3    3.44    0.94
   8  -9  -3    0.85    0.27
   8  -9  -3    0.63    0.37
   8  -9   3    0.32    0.28
  -8   9   3    0.39    0.35
   8  -9   3   -0.06    0.40
  -8   9   3    0.44    0.80
   9  -9  -3    4.35    0.41
   9  -9   3    4.22    0.44
   0   9   4    0.15    0.59
   0  -9   4   -0.18    0.33
   0   9   4   -0.10    0.26
   0   9   4    0.14    0.36
   0   9   4    0.32    0.36
   0  -9   4    0.55    0.39
   0   9  -4   -0.79    0.32
   1   9   4   60.01    1.98
  -1  -9   4   62.94    2.32
   1  -9   4   62.31    3.00
   1   9  -4   53.55    2.24
   1  -9   4   62.18    2.26
  -1  -9  -4   56.45    2.24
  -1   9   4   60.20    2.87
   1   9  -4   60.25    2.50
  -2  -9   4    1.68    0.45
   2   9   4    1.03    0.26
   2  -9   4    0.70    0.38
  -2  -9  -4    1.46    0.38
  -2   9   4    1.45    0.81
   2   9  -4    0.98    0.36
   2   9  -4    1.04    0.37
  -3  -9   4   15.04    0.91
   3   9   4   16.18    0.72
  -3   9   4   16.29    0.88
  -3  -9  -4   17.23    0.83
   3   9  -4   18.22    0.89
   3   9  -4   17.03    0.89
   4   9   4   24.12    1.20
   4   9  -4   27.91    1.22
   4   9  -4   26.86    1.22
  -4   9   4   24.87    1.17
   4   9  -4   24.70    1.14
   5  -9  -4   11.45    0.70
   5   9   4   11.65    0.53
   5   9   4   12.60    0.83
   5   9  -4   11.54    0.70
   5   9  -4   13.15    0.81
   5  -9   4   11.07    0.73
  -5   9   4   12.78    0.76
   6  -9  -4    1.15    0.39
   6  -9  -4    1.33    0.50
   6   9   4    1.58    0.59
   6  -9   4    1.94    0.59
   6   9  -4    0.99    0.32
   6   9  -4    1.74    0.48
  -6   9   4    1.08    0.41
   6  -9   4    1.27    0.39
   7  -9  -4    1.61    0.34
   7  -9  -4    1.33    0.43
  -7   9   4    1.27    0.95
   7  -9   4    1.67    0.51
   7  -9   4    1.58    0.39
  -7   9   4    1.48    0.42
   7   9  -4    1.16    0.28
   8  -9  -4    0.43    0.35
   8  -9  -4    0.41    0.24
  -8   9   4    0.34    0.79
   8  -9   4    0.72    0.27
   8  -9   4    0.33    0.40
   9  -9  -4    8.72    0.54
   9  -9   4    9.23    0.58
   0  -9   5   22.51    1.04
   0  -9   5   19.56    1.32
  -1  -9   5   78.54    3.94
  -1  -9   5   80.82    2.99
   1  -9   5   69.19    3.89
   1   9  -5   84.68    3.26
  -1   9   5   82.08    3.74
   1   9  -5   79.24    2.93
  -2  -9   5    2.97    0.53
  -2  -9   5    3.44    0.56
   2   9   5    2.40    0.53
   2   9   5    2.59    0.38
   2   9  -5    2.53    0.41
   2   9  -5    2.12    0.42
  -2   9   5    3.27    0.91
   2   9  -5    2.62    0.46
   2  -9   5    2.35    0.48
   3   9   5   23.42    1.15
  -3  -9   5   23.47    1.23
   3   9  -5   25.52    1.19
   3   9  -5   23.36    1.08
   3   9  -5   23.67    1.15
  -4  -9   5    0.25    0.51
   4   9   5   -0.32    0.40
   4   9   5    0.23    0.52
   4   9  -5    0.38    0.35
   4   9  -5    0.29    0.42
  -4   9   5   -0.05    0.48
   4   9  -5   -0.82    0.47
   5   9   5   16.77    0.73
  -5  -9   5   17.46    1.09
   5   9   5   17.09    1.04
   5  -9  -5   17.96    0.85
   5   9  -5   16.90    0.96
   5   9  -5   17.78    0.91
   5  -9   5   16.69    0.92
  -5   9   5   16.57    1.00
   6   9   5    3.42    0.69
   6  -9  -5    2.80    0.40
  -6   9   5    3.31    1.05
   6   9  -5    2.61    0.37
   6  -9   5    3.46    0.47
  -6   9   5    3.32    0.58
   6   9  -5    3.38    0.50
   7   9   5    3.49    0.68
   7  -9  -5    2.59    0.34
  -7   9   5    1.62    0.87
   7  -9   5    2.22    0.40
   8   9   5   -0.42    0.34
   8  -9  -5    0.55    0.20
   8  -9   5    0.80    0.23
   0  -9   6   -0.05    0.46
   0   9  -6   -0.15    0.37
   0   9   6   -0.65    0.70
   0  -9   6   -0.51    0.41
  -1   9  -6   34.83    1.34
   1   9   6   34.98    1.57
  -1  -9   6   31.27    2.00
  -1  -9   6   33.41    1.50
   1  -9   6   31.03    1.91
   1   9  -6   33.16    1.34
   1   9  -6   37.45    1.46
   2   9   6    2.86    0.61
   2   9   6    2.20    0.68
  -2   9  -6    2.90    0.43
  -2  -9   6    1.74    0.64
  -2  -9   6    2.93    0.56
   2   9  -6    2.78    0.44
   2   9  -6    2.01    0.46
   2   9  -6    2.70    0.42
  -2   9   6    3.47    0.90
  -3   9  -6    0.32    0.38
   3   9   6    0.37    0.62
  -3  -9   6    0.86    0.54
   3   9   6    0.61    0.50
   3   9  -6   -0.16    0.36
  -3   9   6    0.16    0.90
   3   9  -6    0.83    0.40
   3   9  -6    0.23    0.42
   4   9   6    8.00    0.86
  -4  -9   6    9.45    0.82
   4   9   6    8.60    0.63
   4   9  -6    8.37    0.66
   4   9  -6    9.09    0.66
  -4   9   6    9.12    1.20
   4   9  -6    9.64    0.68
   5   9   6   23.64    1.31
  -5  -9   6   23.95    1.34
   5  -9  -6   25.89    1.07
   5   9   6   25.65    1.00
   5   9  -6   25.92    1.20
  -5   9   6   24.05    1.84
   5   9  -6   24.31    1.20
   5  -9   6   26.28    1.18
  -6  -9   6    1.48    0.56
   6   9   6    1.61    0.63
   6  -9  -6    2.26    0.35
  -6   9   6    0.46    0.85
   6   9  -6    1.66    0.33
   6   9  -6    1.47    0.38
   6  -9   6    2.37    0.43
   7   9   6    2.32    0.61
   7  -9  -6    2.48    0.30
   7  -9   6    2.35    0.37
  -7   9   6    1.55    0.80
   8  -9  -6    0.93    0.14
   8   9   6   -0.04    0.32
   8  -9   6    1.09    0.18
   0   9   7   29.80    1.48
   0  -9   7   25.85    1.74
   0   9  -7   29.88    1.18
  -1  -9   7    4.51    0.57
  -1   9  -7    5.20    0.45
   1   9   7    4.67    0.82
   1   9  -7    5.20    0.49
   1   9  -7    5.54    0.49
   2   9   7   13.58    0.91
  -2  -9   7   13.71    0.90
  -2   9  -7   13.81    0.73
   2   9   7   14.39    1.07
   2   9  -7   16.01    0.82
   2   9  -7   15.23    0.76
  -3  -9   7    0.78    0.50
  -3   9  -7    0.36    0.35
   3   9   7    0.75    0.71
   3   9   7    0.63    0.49
   3   9  -7    0.52    0.37
   3   9  -7    0.69    0.42
   3   9  -7    0.49    0.40
  -3   9   7    0.74    0.85
   4   9   7   13.85    1.06
  -4  -9   7   14.02    0.94
   4   9   7   13.88    0.78
   4   9  -7   14.52    0.77
   4   9  -7   14.68    0.80
  -4   9   7   13.59    1.32
   4   9  -7   13.96    0.84
   5  -9  -7    2.37    0.39
   5   9   7    2.72    0.37
  -5  -9   7    1.63    0.52
   5   9   7    3.30    0.74
   5   9  -7    2.26    0.37
   5  -9   7    2.15    0.49
   5   9  -7    2.31    0.40
  -5   9   7    2.15    0.87
   6   9   7    6.97    0.72
   6  -9  -7    5.45    0.40
   6   9  -7    4.66    0.44
   6  -9   7    4.92    0.47
  -6   9   7    3.72    0.87
   7  -9  -7    0.01    0.18
   7   9   7    0.19    0.35
  -7  -9  -7    0.45    0.31
   7  -9   7   -0.33    0.24
   0   9  -8   -0.02    0.33
   0   9  -8    0.00    0.31
  -1   9  -8   37.14    1.46
  -1   9  -8   39.58    1.56
   1   9  -8   38.35    1.47
  -1  -9  -8   37.60    1.49
   1   9  -8   39.46    1.57
  -2   9  -8   18.21    0.83
   2   9   8   18.29    0.97
   2   9  -8   18.04    0.89
   2   9  -8   17.35    0.83
  -3  -9   8    1.21    0.49
   3   9   8   -0.21    0.44
  -3   9  -8    1.25    0.35
   3   9  -8    0.32    0.31
   3   9  -8    1.15    0.38
   4   9   8    0.05    0.53
   4   9   8    0.45    0.40
   4   9  -8    0.27    0.27
   5  -9  -8    2.79    0.36
   5   9   8    3.09    0.28
   5  -9   8    2.72    0.45
   5   9  -8    3.43    0.37
  -5  -9  -8    3.52    0.42
   0   9  -9    9.48    0.54
   0   9  -9    9.02    0.56
  -1   9  -9   -0.01    0.30
  -1  -9  -9   -0.18    0.32
   1   9  -9    0.06    0.31
   1   9  -9    0.12    0.26
  -2   9  -9    1.29    0.32
   2   9   9    2.48    0.48
  -2  -9  -9    1.88    0.36
   2   9  -9    2.13    0.33
   2   9  -9    2.64    0.36
   3   9   9    0.45    0.37
  -3   9  -9    0.20    0.28
  -3  -9  -9    0.09    0.32
   3   9  -9    0.55    0.30
   3   9  -9    0.19    0.24
   4   9   9    4.87    0.37
  -4  -9  -9    4.90    0.40
   5  -9  -9   -0.12    0.21
   5  -9   9    0.16    0.28
  -5  -9  -9    0.15    0.25
   0   9 -10    0.22    0.26
  -1   9 -10    1.86    0.29
   1   9 -10    2.35    0.31
  -2   9 -10    3.54    0.31
   2   9  10    3.50    0.37
  -2  -9 -10    2.64    0.31
   2   9 -10    3.76    0.32
   3   9  10    0.73    0.23
   0  10   0   70.80    2.16
   0 -10   0   67.21    2.47
   0  10   0   70.08    2.32
   1 -10   0    0.42    0.31
   1  10   0    0.01    0.18
  -1  10   0    0.23    0.25
  -1  10   0   -0.07    0.20
   1  10   0   -0.14    0.23
   1  10   0    0.01    0.27
  -1  10   0   -0.09    0.26
   2  10   0    8.87    0.54
   2  10   0    9.22    0.42
   2  10   0    8.86    0.39
  -2  10   0    9.85    0.48
   2 -10   0    8.03    0.51
  -2  10   0    8.64    0.52
  -3  10   0   -0.02    0.28
   3  10   0    0.06    0.13
  -3  10   0   -0.02    0.23
   3  10   0    0.12    0.33
  -3  10   0    0.61    0.47
   3  10   0   -0.19    0.29
   4  10   0    0.13    0.12
   4  10   0    0.18    0.35
   4 -10   0   -0.10    0.22
  -4  10   0    0.30    0.49
   5 -10   0   -0.79    0.23
   6 -10   0    8.18    0.58
   7 -10   0   -0.06    0.33
   7 -10   0   -0.08    0.46
   8 -10   0   10.18    0.54
   8 -10   0   10.16    0.70
   9 -10   0   -0.20    0.31
  10 -10   0    0.35    0.24
   0  10  -1   -0.08    0.20
   0 -10  -1    0.15    0.30
   0  10  -1   -0.38    0.19
   0 -10   1    0.19    0.31
   0  10   1   -0.58    0.29
   0  10   1   -0.20    0.18
   0  10  -1   -0.01    0.28
   0  10   1    0.01    0.27
  -1  10  -1    0.37    0.22
   1  10   1    0.53    0.18
   1  10   1    0.50    0.29
   1  10   1    0.51    0.29
  -1  10  -1    0.61    0.28
  -1  10  -1    0.33    0.21
  -1 -10   1    0.17    0.32
   1 -10  -1    0.86    0.33
  -1 -10  -1    0.82    0.27
  -1  10   1    0.60    0.29
   1  10  -1    0.79    0.30
   1  10  -1    0.65    0.19
   1 -10   1    0.57    0.32
  -1  10   1    0.19    0.19
  -1  10   1    0.34    0.28
   2  10   1   42.64    1.31
   2 -10  -1   38.90    1.54
  -2  10  -1   41.57    1.35
  -2  10  -1   41.61    1.47
   2  10   1   39.97    1.38
   2  10   1   38.71    1.48
  -2  10   1   41.20    1.97
   2  10  -1   42.02    1.68
   2  10  -1   41.31    1.31
   2  10  -1   40.85    1.51
  -2  10   1   38.66    1.48
  -2  10   1   41.77    1.38
  -2  10   1   40.20    1.52
  -3  10  -1    0.34    0.42
   3  10   1    0.27    0.33
   3  10   1    0.07    0.13
  -3  10  -1    0.34    0.29
   3  10   1    0.03    0.23
  -3  10  -1    0.29    0.24
  -3  10   1   -0.24    0.24
  -3  10   1    0.59    0.26
   3  10  -1    0.09    0.30
   3  10  -1    0.37    0.25
  -3  10   1    0.28    0.51
   3 -10   1    0.18    0.23
   4  10   1    2.58    0.19
   4  10  -1    2.84    0.40
  -4  10   1    2.82    0.67
   4 -10   1    2.79    0.30
   4  10  -1    2.55    0.29
   5  10   1    1.06    0.45
  -5  10   1    0.93    0.64
   5 -10   1    0.96    0.27
   5  10  -1    1.66    0.42
   6  10   1    7.68    0.67
   6 -10  -1    7.93    0.55
   6 -10   1    7.40    0.56
  -6  10   1    8.42    0.91
   6  10  -1    8.01    0.66
   7 -10  -1   12.32    0.63
   7 -10  -1   11.23    0.77
   7 -10   1   12.48    0.65
   7 -10   1   11.36    0.80
   8 -10  -1    0.47    0.29
   8 -10  -1    0.25    0.38
   8 -10   1    0.60    0.30
   8 -10   1    0.53    0.42
  -8  10   1    0.75    0.34
   9 -10  -1    0.13    0.31
   9 -10   1    0.30    0.34
  10 -10  -1   -0.49    0.22
  10 -10   1   -0.03    0.24
   0  10   2   70.38    2.28
   0  10   2   70.06    2.20
   0  10  -2   70.69    2.35
   0  10  -2   70.56    2.84
   0 -10   2   71.64    2.56
   0  10   2   66.00    2.35
   0 -10  -2   70.90    2.53
   1  10   2   72.21    2.42
  -1  10  -2   74.61    2.41
   1  10   2   66.88    2.33
   1  10   2   74.58    2.24
   1 -10  -2   71.26    2.61
  -1 -10   2   72.43    2.64
  -1  10   2   72.30    3.22
   1  10  -2   72.98    2.89
  -1  10   2   71.85    2.31
  -1  10   2   70.36    2.44
   1  10  -2   70.58    2.43
  -1 -10  -2   72.96    2.58
  -1  10   2   71.30    2.27
   1 -10   2   73.85    2.62
   2  10   2   -0.21    0.29
  -2  10  -2    0.02    0.25
   2  10   2    0.02    0.16
  -2  10  -2    0.02    0.18
   2  10   2   -0.02    0.29
   2  10  -2    0.12    0.31
  -2  10   2    0.04    0.30
  -2  10   2    0.11    0.26
   2  10  -2    0.34    0.30
  -2 -10  -2   -0.14    0.23
  -2  10   2   -0.06    0.53
   3  10   2    0.40    0.31
  -3  10  -2    0.18    0.23
   3  10   2    0.09    0.15
  -3  10   2   -0.05    0.26
   3  10  -2   -0.19    0.27
   3  10  -2    0.36    0.33
  -3  10   2   -0.18    0.26
  -3  10   2    0.00    0.63
   4  10   2    8.04    0.35
  -4  10   2    7.92    0.48
  -4  10   2    6.49    0.85
   4  10  -2    7.73    0.50
   4  10  -2    7.14    0.55
   5  10   2   12.17    0.75
   5  10  -2   10.83    0.71
   5  10  -2   10.70    0.71
  -5  10   2   12.27    1.14
   5  10  -2   11.74    0.62
  -5  10   2   12.19    0.65
   6  10   2    0.01    0.51
   6 -10  -2    0.18    0.48
   6 -10  -2    0.31    0.37
  -6  10   2    0.47    0.32
  -6  10   2    0.86    0.71
   6 -10   2    0.86    0.41
   6  10  -2    0.20    0.46
   6 -10   2    0.37    0.49
   7 -10  -2    1.82    0.37
   7 -10  -2    1.45    0.46
  -7  10   2    1.64    0.34
   7 -10   2    1.67    0.37
   7 -10   2    1.46    0.48
  -7  10   2    1.08    0.76
   8 -10  -2    0.14    0.37
   8 -10  -2    0.41    0.29
   8 -10   2    0.17    0.30
   8 -10   2    0.12    0.41
  -8  10   2   -0.11    0.30
   9 -10  -2    0.20    0.30
   9 -10   2   -0.12    0.34
   0 -10   3   -0.24    0.34
   0 -10  -3    0.16    0.22
   0  10   3   -0.40    0.20
   0 -10  -3   -0.09    0.35
   0  10  -3   -0.11    0.35
   0  10  -3   -0.06    0.29
   0  10   3    0.74    0.55
   0  10   3   -0.08    0.34
   0  10   3    0.13    0.29
  -1  10  -3   48.69    1.70
   1  10   3   50.25    2.31
  -1 -10   3   49.43    1.89
   1  10   3   46.51    1.73
   1  10   3   44.68    1.71
   1  10   3   51.03    1.60
   1  10  -3   47.70    2.05
  -1  10   3   45.89    1.67
  -1  10   3   50.49    2.35
   1 -10   3   49.74    1.86
  -1 -10  -3   47.08    1.83
   1  10  -3   45.38    1.85
  -1 -10  -3   48.27    1.82
   2  10   3    6.17    0.36
  -2 -10   3    6.14    0.54
   2  10   3    6.90    0.54
   2  10  -3    6.30    0.51
  -2  10   3    6.21    0.82
  -2  10   3    6.49    0.49
   2 -10   3    6.20    0.57
   2  10  -3    6.56    0.52
  -2 -10  -3    6.34    0.47
   3  10   3    0.46    0.18
  -3  10   3    1.47    0.35
   3  10  -3    0.47    0.35
   3  10  -3    0.26    0.33
  -3  10   3    0.66    0.68
   4  10   3    6.41    0.58
   4  10   3    6.01    0.35
  -4  10   3    6.68    0.96
   4  10  -3    7.32    0.58
   4  10  -3    7.50    0.52
  -4  10   3    7.37    0.52
   5  10   3    9.53    0.74
   5 -10   3    9.08    0.63
  -5  10   3    9.37    0.61
   5  10  -3    9.37    0.68
  -5  10   3    9.44    1.14
   5  10  -3    9.29    0.60
   5  10  -3   10.45    0.70
   6 -10  -3   17.30    0.83
   6  10   3   17.71    0.99
   6 -10  -3   16.71    0.99
   6 -10   3   16.80    0.83
  -6  10   3   19.13    1.50
   6  10  -3   16.63    0.84
   6  10  -3   17.42    0.97
  -6  10   3   18.32    0.90
   6 -10   3   17.37    1.05
   7 -10  -3    1.91    0.47
   7 -10  -3    1.84    0.36
  -7  10   3    1.46    0.83
   7 -10   3    1.78    0.37
  -7  10   3    1.84    0.39
   7 -10   3    1.80    0.50
   8 -10  -3    5.18    0.50
   8 -10  -3    5.58    0.39
   8 -10   3    5.73    0.57
  -8  10   3    5.57    0.90
   8 -10   3    5.92    0.41
   9 -10  -3    0.16    0.29
   9 -10   3    0.09    0.34
   0  10   4  113.95    4.93
   0 -10   4  114.67    5.35
   0 -10   4  114.11    4.03
   0  10   4  112.75    3.51
   0  10  -4  102.83    3.98
  -1 -10   4    4.96    0.53
   1  10   4    4.57    0.38
  -1  10   4    5.50    0.81
   1  10  -4    4.26    0.49
   1 -10   4    5.15    0.51
   1  10  -4    3.89    0.46
   1 -10   4    5.34    0.58
  -1 -10  -4    3.95    0.47
  -2 -10   4    0.01    0.41
   2  10   4    0.01    0.22
   2  10  -4    0.28    0.33
  -2 -10  -4    0.46    0.37
   2 -10   4    0.26    0.37
   2  10  -4   -0.03    0.37
  -2  10   4    0.90    0.69
  -3 -10   4    5.61    0.58
   3  10   4    5.78    0.41
   3  10   4    6.23    0.61
   3  10  -4    6.52    0.57
  -3  10   4    6.95    1.00
  -3 -10  -4    6.03    0.52
  -3  10   4    6.86    0.60
   3  10  -4    5.66    0.55
   3  10  -4    7.08    0.55
   4  10   4   -0.89    0.38
   4  10   4    0.65    0.48
  -4  10   4    0.84    0.95
  -4  10   4    0.02    0.41
   4  10  -4    0.07    0.43
   4  10  -4   -0.05    0.33
   4  10  -4    0.11    0.41
   5  10   4    7.83    0.74
   5  10   4    8.60    0.42
   5  10  -4    8.60    0.60
   5  10  -4   10.73    0.73
  -5  10   4    7.00    0.64
   5 -10   4    8.40    0.64
  -5  10   4    9.26    1.28
   6  10   4    0.77    0.55
   6 -10  -4    0.60    0.37
  -6  10   4    1.17    0.88
  -6  10   4    0.24    0.41
   6 -10   4    0.81    0.37
   6  10  -4    0.72    0.46
   6  10  -4    0.86    0.32
   7  10   4   -0.35    0.56
   7 -10  -4    0.25    0.31
   7 -10   4    0.08    0.35
  -7  10   4    0.44    0.81
  -7  10   4   -0.27    0.40
   7  10  -4    0.22    0.27
   7 -10   4    0.17    0.47
   8 -10  -4   -0.24    0.23
   8 -10   4   -0.10    0.26
   8 -10   4   -0.35    0.38
  -8  10   4    0.31    0.78
   0 -10   5   -0.08    0.40
   0  10  -5   -0.03    0.35
   0  10  -5    0.07    0.35
   0 -10   5    0.06    0.39
  -1 -10   5    6.16    0.60
  -1  10  -5    4.85    0.49
   1  10   5    4.85    0.47
  -1 -10   5    7.02    0.69
   1  10  -5    5.47    0.52
   1  10  -5    6.31    0.60
  -1  10   5    6.74    0.92
   1  10  -5    5.15    0.50
   1 -10   5    5.75    0.65
  -2 -10   5    0.29    0.46
   2  10   5    0.53    0.30
  -2 -10   5    0.75    0.47
  -2  10  -5   -1.05    0.38
   2  10   5    0.37    0.49
   2  10   5    0.25    0.69
  -2  10   5   -0.48    0.78
   2  10  -5   -0.50    0.37
   2  10  -5   -0.51    0.36
   2 -10   5    0.29    0.45
   2  10  -5    0.38    0.44
   3  10   5    7.37    0.62
   3  10   5    7.35    0.70
  -3 -10   5    6.69    0.69
   3  10  -5    6.24    0.57
  -3  10   5    8.42    1.09
   3  10  -5    6.02    0.57
   3  10  -5    7.51    0.64
   4  10   5    0.40    0.42
  -4 -10   5    0.30    0.50
   4  10   5    0.02    0.55
   4  10  -5    0.73    0.37
  -4  10   5    0.24    0.88
   4  10  -5   -0.14    0.44
   4  10  -5    0.63    0.43
   5  10   5    6.71    0.75
  -5 -10   5    6.28    0.73
   5  10   5    7.39    0.45
  -5  10   5    7.32    1.23
  -5  10   5    7.46    0.72
   5  10  -5    8.31    0.67
   5  10  -5    7.77    0.58
   6 -10  -5    1.18    0.36
   6  10   5    0.60    0.62
  -6  10   5    0.39    0.54
   6 -10   5    0.57    0.40
   6  10  -5    0.69    0.30
  -6  10   5    0.30    0.89
   6  10  -5    0.70    0.41
   7 -10  -5    1.78    0.31
   7  10   5    1.99    0.64
  -7  10   5    1.91    0.87
   7 -10   5    1.34    0.37
   8 -10  -5    0.16    0.18
   8  10   5    0.32    0.34
   8 -10   5    0.19    0.22
   0  10  -6  113.78    3.90
   0 -10   6   90.60    5.21
   0  10  -6  107.80    3.64
   0 -10   6  114.58    3.93
  -1 -10   6    0.23    0.45
  -1 -10   6   -0.07    0.52
  -1  10  -6    0.12    0.36
  -1  10  -6    0.16    0.39
   1  10   6    0.68    0.72
   1  10   6    0.72    0.66
   1 -10   6    0.26    0.51
   1  10  -6    0.32    0.40
   1  10  -6    0.09    0.36
   2  10   6    7.92    0.83
  -2  10  -6    9.36    0.60
  -2 -10   6    8.71    0.74
  -2 -10   6    7.51    0.92
   2  10   6    8.85    0.74
  -2  10   6    8.41    1.10
   2  10  -6    9.06    0.70
   2  10  -6   10.00    0.66
   2  10  -6    8.98    0.61
  -3  10  -6    5.75    0.53
   3  10   6    6.44    0.78
   3  10   6    5.53    0.62
  -3 -10   6    6.51    0.70
   3  10  -6    6.32    0.58
  -3  10   6    6.67    1.07
   3  10  -6    5.92    0.57
   3  10  -6    6.39    0.60
   4  10   6    9.38    0.64
  -4 -10   6    9.94    0.83
   4  10   6    9.57    0.88
  -4  10   6    7.85    1.18
   4  10  -6   10.88    0.69
   4  10  -6    9.35    0.67
   4  10  -6    8.89    0.67
  -5 -10   6    1.72    0.59
   5  10   6    2.01    0.67
   5  10   6    2.71    0.36
   5  10  -6    2.23    0.40
   5 -10   6    2.24    0.54
  -5  10   6    2.70    0.94
   5  10  -6    2.54    0.45
   6  10   6    2.29    0.65
   6 -10  -6    2.05    0.35
  -6  10   6    1.27    0.85
   6 -10   6    1.99    0.43
   6  10  -6    1.81    0.38
   6  10  -6    1.19    0.32
   7 -10  -6    0.13    0.25
   7  10   6    1.55    0.57
   7 -10   6   -0.22    0.30
   8 -10  -6    0.00    0.12
   8  10   6   -0.18    0.29
   8 -10   6   -0.01    0.15
   0  10  -7   -0.14    0.35
   0  10  -7    0.03    0.34
   1  10   7   33.73    1.60
  -1  10  -7   33.70    1.32
  -1 -10   7   30.12    1.46
   1  10  -7   34.95    1.43
   1  10  -7   33.09    1.33
   2  10   7    0.58    0.53
   2  10   7    0.77    0.70
  -2  10  -7    0.29    0.37
  -2 -10   7   -0.29    0.46
   2  10  -7    0.34    0.36
   2  10  -7   -0.09    0.36
  -3  10  -7    4.56    0.47
  -3 -10   7    4.94    0.62
   3  10   7    5.74    0.80
   3  10   7    5.52    0.59
   3  10  -7    4.39    0.54
   3  10  -7    5.24    0.52
  -3  10   7    5.07    1.00
   3  10  -7    5.22    0.50
   4  10   7    3.19    0.48
  -4 -10   7    2.29    0.56
   4  10   7    1.99    0.72
   4  10  -7    2.15    0.39
   4  10  -7    2.17    0.42
  -4  10   7    1.50    0.82
   4  10  -7    1.70    0.41
   5  10   7    5.97    0.78
   5  10   7    4.79    0.38
   5 -10   7    4.98    0.57
   5  10  -7    5.70    0.49
  -5  10   7    3.93    0.89
   6  10   7    1.65    0.58
   6 -10  -7    0.89    0.29
   6  10  -7    0.76    0.30
   6 -10   7    1.06    0.35
   7 -10  -7    1.92    0.21
   7  10   7    0.54    0.33
   7 -10   7    1.35    0.26
   0  10  -8    3.32    0.41
   0  10  -8    3.06    0.42
  -1  10  -8    0.32    0.33
   1  10  -8    0.83    0.36
   1  10  -8    0.87    0.32
  -1 -10  -8    0.51    0.40
   2  10   8    2.56    0.52
  -2  10  -8    2.49    0.38
   2  10  -8    2.85    0.41
   2  10  -8    3.35    0.41
   3  10   8    0.65    0.65
  -3  10  -8   -0.01    0.32
   3  10   8   -0.56    0.41
   3  10  -8    0.38    0.29
   3  10  -8    0.28    0.35
   4  10   8   -0.04    0.36
   4  10  -8   -0.11    0.26
   5  10   8    0.35    0.43
  -5 -10  -8   -0.30    0.31
   5 -10   8    0.05    0.36
   6 -10  -8    1.08    0.22
   6  10   8    0.51    0.35
  -6 -10  -8    1.03    0.29
   6 -10   8    1.04    0.28
   0  10  -9    0.29    0.31
   0  10  -9    0.72    0.32
  -1  10  -9    0.68    0.30
   1  10  -9    1.01    0.30
  -1 -10  -9    0.42    0.32
   1  10  -9    1.01    0.33
  -2  10  -9    2.95    0.35
   2  10   9    3.09    0.47
   2  10  -9    3.40    0.35
  -2 -10  -9    2.99    0.39
   2  10  -9    2.64    0.37
  -3  10  -9    0.42    0.28
   3  10   9    0.93    0.35
   3  10  -9    0.72    0.26
   3  10  -9    1.01    0.30
  -3 -10  -9    1.06    0.33
   4  10   9    0.55    0.23
  -4 -10  -9    0.12    0.28
   0  10 -10    0.73    0.26
  -1  10 -10    0.51    0.25
   1  10  10    0.53    0.34
   1  10 -10    0.94    0.26
  -2  10 -10   -0.02    0.23
   2  10  10    0.07    0.26
   0 -11   0   -0.01    0.28
   0  11   0   -0.07    0.46
   0  11   0   -0.19    0.18
   0  11   0   -0.10    0.25
   0  11   0    0.11    0.27
  -1  11   0    0.33    0.25
  -1 -11   0    0.39    0.29
  -1  11   0    0.05    0.45
   1 -11   0    0.41    0.30
   1  11   0    0.22    0.23
   1  11   0    0.18    0.28
  -1  11   0    0.16    0.20
   1  11   0   -0.35    0.16
   1  11   0   -1.13    0.44
  -1  11   0    0.30    0.29
  -2  11   0  160.34    6.84
  -2  11   0  167.06    5.61
  -2  11   0  163.44    4.84
   2  11   0  161.73    5.19
   2  11   0  166.16    4.86
  -2  11   0  157.78    5.17
   2 -11   0  162.94    5.64
  -3  11   0   -0.22    0.45
  -3  11   0    0.64    0.27
   3  11   0    0.07    0.14
   3  11   0    0.65    0.35
  -4  11   0    7.33    0.77
   4  11   0    7.26    0.33
   4  11   0    7.07    0.55
  -5  11   0    0.15    0.58
   5  11   0   -0.22    0.38
   6 -11   0  119.70    4.82
   6  11   0  122.17    4.10
   6 -11   0  114.83    3.91
   7 -11   0    0.19    0.45
   7 -11   0   -0.12    0.32
   8 -11   0    5.27    0.54
   8 -11   0    6.38    0.44
   9 -11   0   -0.35    0.31
   9 -11   0   -0.09    0.16
   0  11  -1  191.29    7.59
   0 -11  -1  182.45    6.25
   0 -11   1  189.12    6.27
   0  11   1  181.35    5.42
   0  11  -1  180.12    5.43
   0  11  -1  178.08    5.71
   0  11   1  175.28    5.70
   0  11   1  181.28    7.56
   0  11   1  170.60    5.38
  -1  11  -1    0.67    0.32
   1  11   1    0.64    0.19
  -1 -11   1   -0.17    0.31
   1 -11  -1    0.66    0.33
   1  11   1    0.48    0.47
  -1  11  -1    0.57    0.22
  -1  11  -1    0.93    0.52
   1  11   1    0.27    0.29
   1  11   1    0.69    0.29
  -1  11  -1    0.70    0.23
   1 -11   1    0.35    0.30
   1  11  -1    0.28    0.18
   1  11  -1    0.59    0.30
  -1  11   1    0.61    0.21
  -1  11   1    0.65    0.31
  -1 -11  -1    0.82    0.27
  -1  11   1    0.83    0.29
  -1  11   1    0.48    0.47
  -2  11  -1    0.11    0.22
  -2  11  -1    0.53    0.44
   2  11   1    0.13    0.16
   2  11   1    0.17    0.25
   2 -11  -1    0.19    0.33
   2  11   1    0.65    0.30
  -2  11  -1   -0.18    0.27
   2  11  -1    0.64    0.32
  -2  11   1    0.34    0.27
  -2  11   1    0.01    0.48
   2  11  -1    0.16    0.17
   2 -11   1   -0.06    0.31
   3  11   1   28.51    0.95
  -3  11  -1   29.84    1.51
   3 -11   1   28.55    1.47
   3  11  -1   27.91    1.20
  -3  11   1   28.36    1.13
  -3  11   1   26.62    1.06
  -3  11   1   28.39    1.56
   4  11   1   21.07    0.74
  -4  11   1   20.58    1.30
   4  11  -1   20.54    0.99
  -4  11   1   23.23    0.94
   5  11   1    1.01    0.46
   5  11  -1   -0.67    0.44
   5  11  -1    0.14    0.41
  -5  11   1    0.14    0.62
   6 -11  -1    2.24    0.43
   6  11   1    2.51    0.57
   6 -11  -1    2.52    0.55
  -6  11   1    3.81    0.78
   6 -11   1    2.66    0.58
   6 -11   1    2.91    0.44
   7 -11  -1    1.54    0.47
   7 -11  -1    2.12    0.37
  -7  11   1    1.59    0.37
   7 -11   1    1.50    0.47
   7 -11   1    2.78    0.40
   8 -11  -1    6.62    0.56
   8 -11  -1    7.77    0.47
   8 -11   1    7.11    0.47
  -8  11   1    6.37    0.51
   8 -11   1    7.02    0.61
   9 -11  -1    0.91    0.16
   9 -11  -1    0.78    0.33
   9 -11   1    0.96    0.35
   0  11   2   -0.15    0.49
   0 -11  -2    0.11    0.32
   0 -11   2    0.31    0.32
   0  11  -2    0.20    0.29
   0  11   2    0.14    0.28
   0  11   2    0.54    0.33
   0  11   2    0.02    0.18
   1 -11  -2    1.86    0.37
   1  11   2    2.47    0.25
   1  11   2    2.02    0.39
   1  11   2    2.72    0.40
  -1  11  -2    0.46    0.46
  -1 -11   2    2.05    0.40
   1  11   2    2.12    0.52
  -1  11  -2    2.43    0.35
  -1  11   2    2.49    0.27
  -1 -11  -2    2.09    0.35
  -1  11   2    2.37    0.55
  -1  11   2    2.38    0.38
   1 -11   2    3.50    0.39
   1  11  -2    2.81    0.42
  -2  11  -2   69.68    3.11
   2  11   2   70.16    2.18
  -2  11  -2   70.54    2.36
   2  11   2   67.55    2.39
   2  11   2   70.35    2.29
   2  11  -2   73.66    2.81
  -2 -11  -2   73.18    2.58
   2  11  -2   63.65    2.55
  -2  11   2   69.71    3.18
  -2  11   2   67.36    2.25
   3  11   2    6.08    0.33
   3  11   2    6.85    0.50
  -3  11   2    5.38    0.75
   3  11  -2    6.60    0.49
   3  11  -2    5.91    0.49
  -3  11   2    6.25    0.45
   4  11   2   -0.11    0.14
  -4  11   2    0.15    0.28
  -4  11   2    0.09    0.67
   4  11  -2   -0.17    0.29
   4  11  -2   -0.29    0.34
   5  11   2    4.10    0.56
  -5  11   2    4.27    0.85
   5  11  -2    5.55    0.57
   5  11  -2    4.49    0.41
   5  11  -2    5.07    0.54
  -5  11   2    5.11    0.44
   6  11   2    4.59    0.62
   6 -11  -2    4.55    0.47
   6 -11   2    5.07    0.63
  -6  11   2    4.80    0.45
   6 -11   2    4.29    0.48
   6  11  -2    4.37    0.57
  -6  11   2    3.90    0.83
   7 -11  -2    7.00    0.62
   7 -11  -2    7.17    0.51
   7 -11   2    6.89    0.67
  -7  11   2    6.54    0.52
  -7  11   2    6.30    0.92
   7 -11   2    7.60    0.51
   8 -11  -2    0.48    0.38
   8 -11  -2    0.79    0.29
   8 -11   2    1.46    0.32
   8 -11   2    0.31    0.42
   9 -11  -2    1.61    0.34
   9 -11   2    1.63    0.38
   0  11   3    2.49    0.29
   0  11   3    2.21    0.56
   0  11  -3    2.97    0.48
   0 -11  -3    2.66    0.41
   0  11   3    3.00    0.45
   0 -11  -3    2.48    0.31
   0 -11   3    2.21    0.42
   0  11  -3    2.76    0.40
   1  11   3   51.05    2.46
  -1 -11   3   52.19    2.01
   1  11   3   48.12    1.82
   1  11   3   52.63    1.69
   1  11  -3   51.76    2.19
  -1 -11  -3   51.77    1.94
  -1 -11  -3   51.35    1.96
   1  11  -3   49.93    1.97
   1 -11   3   50.91    1.96
  -1  11   3   50.80    2.48
  -2 -11   3    0.24    0.37
   2  11   3    0.35    0.19
   2 -11   3    0.18    0.34
   2  11  -3   -0.04    0.34
  -2  11   3    0.56    0.60
  -2 -11  -3   -0.21    0.33
   2  11  -3   -0.09    0.35
   3  11   3   28.47    1.02
   3  11  -3   28.41    1.27
  -3  11   3   25.97    1.23
  -3  11   3   29.78    1.72
   3  11  -3   30.74    1.34
   4  11   3    4.36    0.56
  -4  11   3    4.78    0.88
   4  11  -3    4.84    0.52
   4  11  -3    4.06    0.50
  -4  11   3    4.48    0.47
   4  11  -3    4.43    0.47
   5  11   3   29.13    1.33
  -5  11   3   29.61    1.32
   5  11  -3   30.94    1.39
   5  11  -3   30.52    1.37
  -5  11   3   29.06    1.87
   5  11  -3   32.39    1.33
   6  11   3   11.19    0.81
   6 -11  -3   11.74    0.67
   6  11  -3   11.42    0.64
   6 -11   3   10.93    0.69
  -6  11   3   10.82    0.70
  -6  11   3   11.07    1.19
   6  11  -3   11.67    0.78
   7 -11  -3   16.27    0.74
   7  11   3   14.83    0.91
   7 -11   3   15.07    0.74
  -7  11   3   14.17    0.83
  -7  11   3   13.87    1.26
   8 -11  -3    3.37    0.33
   8 -11   3    3.68    0.36
   8 -11   3    3.62    0.50
   0  11   4   -0.42    0.58
   0 -11   4    0.32    0.37
   0 -11   4   -0.38    0.37
   0  11  -4    0.41    0.38
   1  11   4   89.14    2.87
  -1 -11   4   95.99    3.35
  -1  11   4   87.21    4.10
   1  11  -4   88.66    3.66
   1  11  -4   88.37    3.31
   1 -11   4   88.82    3.28
   1 -11   4   91.43    4.38
  -1 -11  -4   88.08    3.27
   2  11   4    1.80    0.31
  -2 -11   4    2.43    0.49
  -2  11   4    2.14    0.74
  -2 -11  -4    1.99    0.42
   2  11  -4    2.08    0.43
   2  11  -4    1.68    0.42
   2 -11   4    1.83    0.44
   3  11   4    8.73    0.69
  -3 -11   4    7.92    0.69
   3  11   4    7.75    0.85
   3  11  -4   10.98    0.69
  -3  11   4   10.22    1.14
   3  11  -4    9.81    0.68
   3  11  -4    8.60    0.67
  -3 -11  -4    9.72    0.64
   4  11   4    1.69    0.42
   4  11   4    0.92    0.54
  -4  11   4    1.30    0.95
  -4  11   4    1.87    0.51
   4  11  -4    1.18    0.39
   4  11  -4    1.23    0.48
   4  11  -4    1.55    0.49
   5  11   4   39.51    1.64
  -5  11   4   42.14    2.39
   5  11  -4   40.66    1.72
   5  11  -4   39.42    1.72
  -5  11   4   35.56    1.66
   5  11  -4   38.91    1.31
   5  11  -4   38.83    1.61
   6 -11  -4   16.82    0.82
   6  11   4   15.78    0.96
   6 -11   4   17.01    0.85
  -6  11   4   15.51    0.94
   6  11  -4   18.44    0.98
  -6  11   4   17.39    1.47
   6  11  -4   16.84    0.87
   7  11   4    4.05    0.63
   7 -11  -4    2.18    0.35
  -7  11   4    2.23    0.87
   7 -11   4    2.86    0.41
  -7  11   4    2.88    0.55
   8 -11  -4    0.55    0.23
   8 -11   4    0.06    0.25
   0  11  -5    3.52    0.46
   0 -11   5    2.66    0.54
   0  11  -5    2.74    0.43
   0 -11   5    3.32    0.50
  -1 -11   5    5.10    0.65
   1  11   5    5.86    0.73
  -1 -11   5    5.78    0.60
   1  11   5    4.93    0.65
  -1  11  -5    5.04    0.53
   1  11  -5    4.71    0.53
   1 -11   5    4.02    0.60
   1  11  -5    4.69    0.52
   1  11  -5    5.85    0.63
  -1  11   5    5.46    0.91
  -2  11  -5   -0.42    0.40
   2  11   5    0.01    0.48
  -2 -11   5    0.04    0.48
   2  11   5    0.54    0.50
   2  11   5   -0.31    0.67
   2  11  -5   -0.18    0.44
  -2  11   5    0.61    0.80
   2 -11   5    0.20    0.46
   2  11  -5    0.12    0.43
   2  11  -5   -0.10    0.39
   3  11   5   11.47    0.73
   3  11   5   11.65    0.79
  -3 -11   5   12.04    0.85
  -3  11   5   11.24    1.21
   3  11  -5   11.38    0.78
   3  11  -5   10.76    0.75
   3  11  -5   12.28    0.78
  -4 -11   5    3.89    0.63
   4  11   5    3.56    0.48
   4  11   5    3.86    0.59
   4  11  -5    3.37    0.52
   4  11  -5    4.47    0.49
  -4  11   5    3.90    1.00
   4  11  -5    4.27    0.55
  -5 -11   5    5.21    0.69
   5  11   5    5.64    0.37
   5  11   5    6.34    0.71
   5  11  -5    5.23    0.59
  -5  11   5    4.15    1.06
   5  11  -5    5.26    0.50
   6 -11  -5   -0.18    0.32
   6  11   5   -0.16    0.58
   6  11  -5   -0.50    0.37
   6  11  -5   -0.14    0.29
   6 -11   5   -0.29    0.37
  -6  11   5    1.61    0.85
   7  11   5    8.80    0.77
   7 -11  -5    8.26    0.48
   7 -11   5    8.88    0.55
  -7  11   5    4.60    0.95
   8 -11  -5    2.58    0.23
   8 -11   5    2.71    0.27
   0 -11   6   -0.12    0.48
   0 -11   6    0.26    0.47
   0  11  -6   -0.32    0.37
   0  11  -6   -0.18    0.35
  -1  11  -6   39.99    1.52
   1  11   6   40.90    1.64
   1  11   6   38.46    1.70
  -1 -11   6   35.29    2.23
  -1 -11   6   38.81    1.67
   1  11   6   39.40    1.70
   1  11  -6   40.75    1.64
   1 -11   6   35.94    2.16
   1  11  -6   38.50    1.52
  -2  11  -6   11.36    0.68
  -2 -11   6   10.65    1.05
  -2 -11   6   10.49    0.80
   2  11   6   11.02    0.80
   2  11   6   11.02    0.90
   2  11  -6   11.64    0.69
   2  11  -6   12.57    0.77
  -2  11   6   12.90    1.23
   2  11  -6   10.39    0.79
   3  11   6    8.04    0.82
  -3  11  -6    8.80    0.63
  -3 -11   6    7.94    0.75
   3  11   6    8.91    0.69
   3  11  -6    9.71    0.70
   3  11  -6    9.64    0.70
  -3  11   6    8.66    1.15
   3  11  -6    9.21    0.66
   4  11   6    3.17    0.47
  -4 -11   6    2.07    0.56
   4  11   6    2.21    0.67
   4  11  -6    2.03    0.48
  -4  11   6    4.07    0.98
   4  11  -6    2.11    0.45
   4  11  -6    2.01    0.42
   5  11   6    2.19    0.31
  -5 -11   6    2.52    0.58
   5  11   6    1.70    0.68
   5  11  -6    1.85    0.39
   5  11  -6    2.82    0.45
  -5  11   6    1.96    0.87
   6 -11  -6    4.38    0.41
   6  11   6    4.37    0.68
  -6  11   6    3.99    0.90
   6  11  -6    5.07    0.48
   6 -11   6    4.81    0.48
   7  11   6    0.48    0.53
   7 -11  -6    0.69    0.25
   7 -11   6    0.99    0.31
   8 -11  -6    0.84    0.12
   8  11   6    0.08    0.27
   8 -11   6    1.01    0.15
   0  11  -7   12.76    0.75
   0  11  -7   13.78    0.73
  -1  11  -7   13.67    0.73
   1  11   7   12.10    1.03
   1  11   7   12.99    0.91
   1  11  -7   14.06    0.74
   1  11  -7   13.98    0.78
   2  11   7    1.09    0.69
  -2 -11   7    2.15    0.52
   2  11   7    2.70    0.56
  -2  11  -7    1.24    0.38
   2  11  -7    1.74    0.42
   2  11  -7    2.13    0.42
   3  11   7    0.83    0.49
  -3 -11   7    1.59    0.51
  -3  11  -7    0.81    0.38
   3  11   7    1.14    0.68
  -3  11   7    1.33    0.81
   3  11  -7    1.34    0.42
   3  11  -7    1.75    0.39
   3  11  -7    1.27    0.44
   4  11   7    8.14    0.58
   4  11   7    7.77    0.85
  -4 -11   7    7.70    0.71
   4  11  -7    6.76    0.60
  -4  11   7    4.75    0.98
   4  11  -7    7.35    0.56
   4  11  -7    8.70    0.57
   5  11   7    5.14    0.74
   5  11   7    5.44    0.32
  -5  11   7    3.21    0.87
   6  11   7    0.62    0.52
   6 -11  -7    0.27    0.27
   6 -11   7   -0.12    0.32
   7 -11  -7    2.62    0.23
   7 -11   7    3.08    0.28
   0  11  -8    0.34    0.33
   0  11  -8    0.26    0.33
  -1  11  -8    0.04    0.31
   1  11   8    0.55    0.52
   1  11  -8    0.25    0.33
   1  11  -8    0.11    0.36
  -1 -11  -8    0.04    0.36
  -2  11  -8   11.60    0.63
   2  11   8   11.42    0.75
   2  11  -8   12.14    0.69
   2  11  -8   11.77    0.65
  -3  11  -8    0.26    0.33
   3  11   8    0.04    0.40
   3  11   8    0.94    0.64
   3  11  -8   -0.12    0.26
   3  11  -8   -0.08    0.32
   4  11   8   -0.04    0.32
   4  11  -8    0.33    0.31
   4  11  -8    0.12    0.27
   5  11   8    0.27    0.40
   5 -11   8   -0.64    0.34
   6 -11  -8    3.73    0.27
   6 -11   8    4.06    0.34
   0  11  -9   31.30    1.19
   0  11  -9   29.80    1.25
   1  11   9    0.83    0.44
  -1  11  -9    0.87    0.31
   1  11  -9    1.21    0.33
  -1 -11  -9    0.69    0.32
   1  11  -9    0.95    0.29
  -2  11  -9    4.95    0.40
   2  11   9    3.90    0.46
   2  11  -9    4.59    0.40
  -2 -11  -9    4.94    0.42
   3  11   9    1.74    0.33
  -3  11  -9    1.54    0.31
  -3 -11  -9    1.31    0.32
   3  11  -9    1.45    0.29
   4  11   9    8.60    0.39
  -4 -11  -9    8.46    0.47
   4  11  -9    8.19    0.35
   0  11 -10   -0.44    0.23
  -1  11 -10    2.23    0.28
   1  11  10    2.17    0.34
   1  11 -10    1.95    0.27
   1  11 -10    2.35    0.26
   2  11  10    3.47    0.31
   2  11 -10    3.62    0.25
   0 -12   0    7.46    0.48
   0  12   0    8.64    0.53
   0  12   0    7.02    0.45
   0  12   0    7.82    0.41
   0  12   0    7.06    0.70
  -1  12   0    0.50    0.46
   1 -12   0    0.00    0.30
  -1  12   0    0.14    0.20
   1  12   0   -0.03    0.46
  -1  12   0   -0.33    0.27
  -1 -12   0   -0.08    0.28
   1  12   0    0.15    0.18
   2 -12   0    2.16    0.38
   2  12   0    2.25    0.23
   2  12   0    2.36    0.39
  -2  12   0    2.54    0.52
  -2  12   0    2.61    0.34
  -3  12   0   -0.12    0.27
   3  12   0    0.32    0.35
   3  12   0   -0.13    0.15
  -3  12   0    0.49    0.48
   4  12   0    7.10    0.57
  -4  12   0    7.09    0.78
   4  12   0    7.16    0.34
   5  12   0    0.31    0.45
  -5  12   0    1.48    0.66
   6 -12   0    2.05    0.43
   6  12   0    1.95    0.55
   7 -12   0    0.03    0.46
   7 -12   0    0.01    0.34
   8 -12   0    0.86    0.30
   8 -12   0    0.01    0.39
   9 -12   0   -0.16    0.16
   9 -12   0   -0.24    0.31
   0 -12  -1    0.13    0.30
   0  12   1   -0.02    0.44
   0  12   1   -0.21    0.18
   0  12   1   -0.04    0.30
   0  12  -1    0.11    0.19
   0  12  -1   -0.07    0.48
   0 -12   1    0.40    0.31
   1  12   1   17.81    1.07
   1 -12  -1   16.62    0.79
  -1  12  -1   18.44    1.08
  -1 -12   1   16.56    0.79
   1  12   1   15.12    0.75
   1  12   1   16.90    0.66
  -1  12   1   18.04    0.79
  -1  12   1   17.77    1.06
   1 -12   1   17.44    0.80
  -1 -12  -1   16.44    0.75
   1  12  -1   15.90    0.80
  -1  12   1   16.00    0.69
   1  12  -1   15.54    0.66
   2  12   1    8.11    0.48
  -2  12  -1    7.12    0.45
   2 -12  -1    7.64    0.52
   2  12   1    7.74    0.38
  -2  12  -1    6.75    0.71
  -2  12   1    6.11    0.71
  -2  12   1    8.12    0.51
   2  12  -1    6.69    0.52
   2  12  -1    7.49    0.39
   2 -12   1    7.77    0.52
  -3  12  -1    0.39    0.29
   3  12   1    0.30    0.16
  -3  12  -1   -0.38    0.48
  -3  12   1   -0.05    0.27
   3 -12   1    0.07    0.26
   3  12  -1    0.20    0.35
  -3  12   1    0.01    0.54
   4  12   1   18.27    0.88
   4  12   1   18.38    0.66
  -4  12   1   18.47    0.83
   4  12  -1   17.68    0.90
  -4  12   1   18.29    1.20
   4  12  -1   16.72    0.86
   5  12   1    6.96    0.61
   5  12  -1    7.43    0.62
  -5  12   1    7.10    0.52
  -5  12   1    6.96    0.82
   5  12  -1    6.80    0.62
   6 -12  -1    7.11    0.55
   6  12   1    7.01    0.66
  -6  12   1    6.16    0.84
   6  12  -1    8.27    0.69
  -6  12   1    7.86    0.56
   6 -12   1    7.03    0.56
   7 -12  -1    0.17    0.32
   7 -12   1    1.01    0.36
  -7  12   1    0.51    0.32
   8 -12  -1    2.61    0.43
   8 -12  -1    1.93    0.33
   8 -12   1    1.95    0.47
   8 -12   1    2.82    0.35
   9 -12  -1    0.13    0.14
   9 -12   1    0.27    0.32
   9 -12   1    0.04    0.15
   0 -12   2    5.21    0.47
   0  12   2    5.85    0.69
   0 -12  -2    5.41    0.46
   0  12   2    5.09    0.35
   0  12   2    5.47    0.53
   1  12   2    1.93    0.57
   1  12   2    1.61    0.24
  -1 -12   2    2.55    0.42
   1 -12  -2    2.57    0.40
   1  12   2    2.54    0.43
  -1  12   2    2.55    0.41
   1  12  -2    3.24    0.40
   1 -12   2    2.91    0.40
  -1 -12  -2    2.28    0.37
  -1  12   2    2.84    0.58
   2  12   2    3.76    0.43
  -2 -12   2    3.96    0.45
  -2  12  -2    3.41    0.61
   2  12   2    3.63    0.28
  -2 -12  -2    4.25    0.39
   2  12  -2    2.97    0.41
   2  12  -2    3.90    0.44
  -2  12   2    3.54    0.65
   3  12   2    3.53    0.26
   3  12  -2    3.60    0.42
  -3  12   2    2.77    0.65
  -3  12   2    3.21    0.41
   3  12  -2    3.43    0.43
   4  12   2   -0.33    0.42
   4  12   2    0.15    0.75
  -4  12   2    0.36    0.62
   4  12  -2   -0.12    0.41
   4  12  -2   -0.20    0.33
   4  12  -2   -0.29    0.38
  -4  12   2   -0.63    0.49
  -4  12   2   -0.19    0.32
   5  12   2    0.85    0.45
   5  12  -2    0.95    0.44
  -5  12   2   -0.65    0.67
   5  12  -2    1.52    0.49
  -5  12   2    0.89    0.36
   6  12   2    1.58    0.53
   6 -12  -2    1.43    0.40
  -6  12   2    1.07    0.70
   6 -12   2    1.08    0.41
   6  12  -2    1.11    0.48
  -6  12   2    1.86    0.39
   7  12   2   -0.84    0.54
   7 -12  -2    0.11    0.33
   7 -12   2    0.31    0.34
  -7  12   2   -0.01    0.33
  -7  12   2    0.58    0.68
   8 -12  -2    0.70    0.28
   8 -12   2   -0.20    0.29
   0 -12  -3    0.46    0.38
   0  12  -3    0.32    0.46
   0  12   3   -0.32    0.22
   0 -12   3    0.04    0.37
   0  12  -3   -0.30    0.34
   0  12   3    0.22    0.50
   1  12   3   14.82    0.67
   1  12   3   16.56    1.11
  -1 -12   3   15.25    0.84
   1  12  -3   15.87    0.82
  -1  12   3   16.39    1.16
   1  12  -3   15.93    0.92
  -1 -12  -3   15.71    0.80
   1 -12   3   14.45    0.80
   2  12   3    0.76    0.22
  -2 -12   3    0.69    0.41
  -2  12   3    0.95    0.61
  -2 -12  -3    0.36    0.35
   2  12  -3    1.29    0.39
   2 -12   3    0.68    0.36
   2  12  -3    1.14    0.39
   3  12   3    3.73    0.30
   3  12   3    2.52    0.74
   3  12   3    4.83    0.53
   3  12  -3    3.73    0.47
   3  12  -3    3.88    0.49
   3  12  -3    4.56    0.50
  -3  12   3    3.07    0.78
   4  12   3    0.70    0.76
   4  12   3   -0.07    0.48
   4  12   3    0.44    0.36
   4  12  -3    0.29    0.29
   4  12  -3    0.31    0.36
   4  12  -3   -0.38    0.44
   4  12  -3    0.30    0.41
  -4  12   3   -0.51    0.70
  -4  12   3    0.49    0.41
   5  12   3    0.73    0.52
   5  12  -3    0.45    0.45
   5  12  -3    0.60    0.48
  -5  12   3    0.39    0.73
  -5  12   3   -0.05    0.39
   5  12  -3    0.46    0.35
   6  12   3    4.83    0.66
   6 -12  -3    4.96    0.49
  -6  12   3    5.00    0.54
  -6  12   3    5.06    0.93
   6 -12   3    4.29    0.52
   6  12  -3    5.29    0.60
   7 -12  -3    0.41    0.32
   7  12   3    0.13    0.53
  -7  12   3    0.27    0.70
   7 -12   3    0.92    0.36
  -7  12   3   -0.32    0.40
   8 -12  -3    5.08    0.36
   8 -12   3    5.21    0.40
   0  12   4   23.53    1.46
   0 -12   4   22.89    1.36
   0  12  -4   20.53    1.04
   0 -12   4   22.59    1.08
  -1 -12   4    2.52    0.49
   1  12   4    2.48    0.34
   1  12  -4    2.11    0.44
   1 -12   4    2.24    0.44
  -1 -12  -4    2.54    0.45
  -1  12   4    2.54    0.74
   1 -12   4    2.47    0.48
   1  12  -4    2.54    0.47
   1  12  -4    1.74    0.44
   2  12   4    0.18    0.62
  -2 -12   4    0.11    0.44
   2  12   4   -0.01    0.48
   2  12   4   -0.03    0.25
  -2  12   4    0.26    0.68
  -2 -12  -4   -0.25    0.39
   2 -12   4   -0.23    0.37
   2  12  -4   -0.11    0.40
   2  12  -4    0.01    0.44
   2  12  -4    0.55    0.41
   3  12   4    6.02    0.60
   3  12   4    5.78    0.81
  -3 -12   4    7.02    0.66
   3  12   4    6.55    0.54
   3  12  -4    7.49    0.62
   3  12  -4    6.49    0.59
  -3  12   4    5.84    1.02
   3  12  -4    6.81    0.63
  -3 -12  -4    6.66    0.58
   4  12   4    0.52    0.48
  -4 -12   4    0.46    0.50
   4  12   4    0.28    0.40
   4  12  -4    0.43    0.47
   4  12  -4   -0.41    0.43
   4  12  -4    0.64    0.39
  -4  12   4    0.47    0.89
   5  12   4    1.77    0.58
  -5  12   4    1.92    0.94
   5  12  -4    1.58    0.39
   5  12  -4    1.58    0.52
   5  12  -4    1.57    0.48
   6 -12  -4    2.36    0.41
   6  12   4    1.76    0.58
   6 -12   4    2.36    0.45
  -6  12   4    1.66    0.85
   6  12  -4    1.83    0.49
   6  12  -4    2.24    0.38
   7 -12  -4    1.77    0.33
   7  12   4    1.93    0.57
   7 -12   4    1.91    0.37
  -7  12   4    1.45    0.79
   8 -12  -4    0.18    0.21
   8 -12   4   -0.03    0.24
   0 -12   5    0.29    0.44
   0  12  -5   -0.73    0.37
   0 -12   5   -0.42    0.44
   0  12  -5   -0.16    0.40
   0  12   5    0.02    0.61
  -1 -12   5   20.58    1.33
  -1 -12   5   20.67    1.06
   1  12   5   20.84    1.12
   1  12   5   20.29    1.05
  -1  12  -5   19.22    0.93
  -1  12   5   20.51    1.50
   1  12  -5   20.36    1.02
   1  12  -5   18.84    0.94
   1  12  -5   18.83    1.13
   1 -12   5   17.19    1.27
  -2 -12   5    3.43    0.57
  -2  12  -5    2.37    0.47
   2  12   5    2.85    0.73
   2  12   5    3.04    0.53
   2  12   5    2.87    0.61
  -2  12   5    4.15    0.92
   2  12  -5    2.83    0.50
   2  12  -5    2.05    0.51
   2  12  -5    3.61    0.52
   3  12   5    0.32    0.54
   3  12   5   -0.04    0.45
  -3 -12   5    0.60    0.50
   3  12  -5   -0.98    0.40
  -3  12   5    0.61    0.78
   3  12  -5   -0.17    0.41
   3  12  -5   -0.06    0.44
  -4 -12   5    0.73    0.53
   4  12   5   -0.29    0.54
   4  12   5   -0.13    0.40
   4  12  -5   -0.82    0.42
   4  12  -5   -0.35    0.36
   4  12  -5   -0.10    0.45
  -4  12   5   -0.29    0.79
   5  12   5    1.44    0.60
  -5 -12   5    1.46    0.56
   5  12  -5    1.19    0.48
   5  12  -5    1.11    0.37
  -5  12   5    1.31    0.89
   5  12  -5    2.02    0.26
   5  12  -5    1.90    0.47
   6  12   5    1.15    0.55
   6 -12  -5    0.74    0.34
   6  12  -5    0.12    0.32
   6  12  -5    0.58    0.40
  -6  12   5    1.95    0.86
   6 -12   5   -0.09    0.38
   7  12   5    0.91    0.55
   7 -12  -5   -0.17    0.25
  -7  12   5   -0.01    0.72
   7 -12   5   -0.15    0.31
   8  12   5   -0.29    0.29
   8 -12  -5    0.05    0.16
   8 -12   5   -0.30    0.18
   0  12  -6    6.00    0.56
   0  12  -6    5.44    0.53
   0 -12   6    4.40    0.70
  -1 -12   6   -0.01    0.44
  -1  12  -6    0.28    0.41
   1  12   6    0.54    0.65
   1  12   6    1.11    0.59
  -1 -12   6    1.03    0.58
   1  12   6    0.84    0.69
   1  12  -6    0.43    0.42
   1 -12   6    0.23    0.53
   1  12  -6    0.82    0.42
  -2  12  -6    0.75    0.40
   2  12   6    1.83    0.54
  -2 -12   6    0.91    0.50
   2  12   6    1.72    0.64
  -2  12   6    0.83    0.86
   2  12  -6    1.38    0.48
   2  12  -6    1.32    0.44
   2  12  -6    1.05    0.40
   3  12   6    4.49    0.72
   3  12   6    4.77    0.58
  -3 -12   6    5.91    0.66
   3  12  -6    5.94    0.59
  -3  12   6    4.09    0.97
   3  12  -6    5.54    0.57
   3  12  -6    5.19    0.55
  -4 -12   6   -0.39    0.48
   4  12   6    0.22    0.42
   4  12   6    0.16    0.60
   4  12  -6    0.49    0.40
   4  12  -6    0.24    0.43
   4  12  -6   -0.51    0.34
  -4  12   6    0.72    0.83
  -5 -12   6    0.44    0.50
   5  12   6    0.99    0.61
   5  12  -6    0.73    0.33
   5  12  -6    0.36    0.21
   5  12  -6    0.68    0.38
  -5  12   6    0.57    0.79
   6  12   6    0.67    0.57
   6 -12  -6    0.22    0.30
   6 -12   6    0.66    0.39
   6  12  -6   -0.16    0.33
  -6  12   6   -0.10    0.75
   7 -12  -6    0.23    0.23
   7  12   6    0.72    0.51
   7 -12   6    0.11    0.27
   0  12  -7    0.04    0.37
   0  12  -7    0.14    0.36
  -1  12  -7    9.92    0.63
   1  12   7    8.50    0.88
   1  12   7   10.80    0.80
   1  12  -7   10.84    0.68
   1  12  -7   11.22    0.66
  -2  12  -7    0.11    0.34
   2  12   7    0.24    0.49
   2  12   7   -0.15    0.64
  -2 -12   7    0.41    0.46
   2  12  -7    0.27    0.35
   2  12  -7    0.71    0.38
   3  12   7    1.66    0.66
  -3 -12   7    0.32    0.47
   3  12   7    1.21    0.48
  -3  12  -7    0.36    0.37
   3  12  -7    0.56    0.37
  -3  12   7    0.82    0.82
   3  12  -7    0.58    0.41
   3  12  -7    1.27    0.37
   4  12   7    0.57    0.64
   4  12   7    0.04    0.39
  -4 -12   7    0.08    0.48
   4  12  -7    0.41    0.37
   4  12  -7    0.31    0.33
  -4  12   7    0.05    0.80
   5  12   7    0.43    0.59
   5  12  -7   -0.13    0.27
  -5  12   7    0.18    0.72
   6 -12  -7    0.45    0.26
   6  12   7    0.94    0.50
   6 -12   7   -0.11    0.31
   0  12  -8    2.46    0.39
   0  12  -8    2.17    0.37
  -1  12  -8    0.27    0.34
   1  12   8   -0.67    0.47
  -1 -12  -8    0.48    0.37
   1  12  -8    0.30    0.35
   1  12  -8    0.19    0.30
   2  12   8    0.40    0.44
  -2  12  -8    0.78    0.34
   2  12  -8    1.45    0.35
   2  12  -8    0.60    0.30
   3  12   8    0.13    0.58
  -3  12  -8    0.02    0.33
   3  12   8    0.15    0.38
   3  12  -8    0.29    0.27
   3  12  -8    0.18    0.31
   4  12   8    0.37    0.28
   4  12  -8    0.74    0.20
   4  12  -8    0.82    0.31
   4  12  -8    0.53    0.27
   5  12   8    0.01    0.37
   0  12  -9    0.59    0.31
  -1  12  -9    3.84    0.38
   1  12   9    4.45    0.48
   1  12  -9    4.33    0.39
   1  12  -9    2.97    0.35
   2  12   9    2.51    0.38
  -2  12  -9    2.39    0.33
   2  12  -9    2.60    0.33
  -2 -12  -9    1.89    0.34
   3  12   9    0.48    0.26
  -3  12  -9    0.14    0.28
   3  12  -9    0.64    0.19
   3  12  -9    0.56    0.27
  -3 -12  -9    0.43    0.29
   4  12  -9    1.50    0.15
  -4 -12  -9    1.62    0.28
   0  13   0   -0.01    0.20
   0 -13   0    0.12    0.31
   0  13   0    0.19    0.47
   1  13   0    0.07    0.19
  -1 -13   0    0.04    0.30
   1  13   0    0.11    0.36
   1 -13   0    0.31    0.32
  -1  13   0   -0.13    0.31
  -1  13   0   -0.28    0.45
  -2  13   0   46.41    2.22
   2 -13   0   46.86    1.76
   2  13   0   45.97    1.50
  -2  13   0   44.24    1.58
   2  13   0   43.34    1.77
   3  13   0   -0.08    0.16
  -3  13   0   -0.58    0.50
   3  13   0    0.38    0.39
  -4  13   0   -0.27    0.30
   4  13   0   -0.11    0.44
  -4  13   0    0.42    0.55
  -5  13   0   -1.14    0.29
   5  13   0   -0.23    0.44
  -5  13   0    0.11    0.61
  -6  13   0   36.00    1.49
   6  13   0   36.73    1.51
   6 -13   0   34.49    1.40
   7 -13   0    0.11    0.33
  -7  13   0    0.43    0.33
   8 -13   0    0.57    0.28
   9 -13   0   -0.18    0.15
   0  13   1  138.58    5.67
   0  13   1  134.86    4.04
   0 -13  -1  136.13    4.64
   0 -13   1  137.54    4.66
   0  13   1  117.10    4.04
   0  13  -1  125.62    4.03
   1  13   1   16.99    0.81
  -1  13  -1   19.20    1.14
   1  13   1   19.09    1.17
   1 -13  -1   18.43    0.85
   1  13   1   17.52    0.71
  -1 -13   1   19.32    0.86
   1  13  -1   16.48    0.86
   1 -13   1   18.94    0.85
  -1 -13  -1   17.59    0.82
   1  13  -1   17.68    0.72
  -1  13   1   17.48    1.12
  -1  13   1   16.28    0.83
   2  13   1   17.06    0.67
  -2 -13   1   18.31    0.84
  -2  13  -1   17.26    1.09
   2 -13  -1   16.76    0.82
   2 -13   1   16.95    0.82
   2  13  -1   15.78    0.84
   2  13  -1   15.35    0.67
  -2  13   1   18.10    1.15
   3  13   1    2.84    0.25
  -3  13  -1    2.98    0.60
   3  13  -1    3.34    0.44
  -3  13   1    2.94    0.65
   4  13   1   77.98    2.83
   4  13  -1   79.28    2.83
   4  13  -1   80.33    3.00
  -4  13   1   81.14    3.70
  -4  13   1   82.33    2.94
   5  13   1   -0.39    0.44
  -5  13   1   -0.55    0.54
   5  13  -1   -0.13    0.43
   5  13  -1   -0.23    0.40
  -5  13   1   -0.33    0.30
   6 -13  -1    3.43    0.44
   6  13   1    2.96    0.58
  -6  13   1    2.59    0.72
   6  13  -1    3.25    0.57
  -6  13   1    3.30    0.41
   6 -13   1    2.86    0.45
   7  13   1    0.13    0.54
   7 -13  -1    0.40    0.32
  -7  13   1    0.14    0.32
   7 -13   1    0.12    0.33
   8 -13  -1    9.25    0.52
   8 -13   1   10.11    0.53
   9 -13  -1    3.12    0.20
   9 -13   1    3.18    0.21
   0  13   2    0.25    0.21
   0  13   2    0.28    0.49
   0 -13   2    0.11    0.34
   0  13   2    0.62    0.40
   0 -13  -2    0.31    0.35
   0  13  -2    0.38    0.35
   1  13   2    4.06    0.66
   1  13   2    4.09    0.49
  -1 -13   2    4.19    0.47
   1 -13  -2    4.32    0.46
   1  13   2    4.53    0.34
   1 -13   2    4.89    0.47
   1  13  -2    4.06    0.46
  -1  13   2    4.33    0.64
  -1 -13  -2    4.79    0.44
   2  13   2   24.10    0.89
  -2  13  -2   19.38    1.34
  -2 -13   2   24.35    1.10
  -2 -13  -2   25.24    1.03
   2  13  -2   23.52    1.08
  -2  13   2   25.07    1.44
   3  13   2    7.85    0.41
   3  13   2    7.66    0.59
   3  13  -2    6.85    0.55
  -3  13   2    8.25    0.84
   3  13  -2    6.76    0.57
   4  13   2    0.40    0.42
   4  13   2    0.48    0.77
   4  13   2    0.81    0.33
   4  13  -2    1.79    0.45
   4  13  -2    1.33    0.26
   4  13  -2    0.34    0.44
  -4  13   2    1.11    0.42
  -4  13   2    1.31    0.66
  -4  13   2    1.07    0.52
   5  13   2    3.55    0.55
  -5  13   2    4.70    0.81
   5  13  -2    3.49    0.53
  -5  13   2    3.58    0.58
   5  13  -2    3.27    0.56
  -5  13   2    3.67    0.47
   6 -13  -2    1.24    0.40
   6  13   2    1.23    0.53
   6 -13   2    1.12    0.41
  -6  13   2    1.97    0.42
  -6  13   2    1.56    0.73
   6  13  -2    2.10    0.52
   6  13  -2    2.23    0.55
  -6  13   2    1.49    0.51
   7  13   2    3.76    0.63
   7 -13  -2    3.46    0.40
  -7  13   2    3.54    0.78
  -7  13   2    3.23    0.48
   7 -13   2    2.89    0.41
   8 -13  -2    3.24    0.33
   8 -13   2    3.17    0.36
   0  13   3   48.93    2.36
   0 -13   3   46.56    1.86
   0  13   3   45.46    1.61
   0  13  -3   45.01    1.83
   0 -13  -3   46.32    1.83
   1  13   3   35.52    1.30
   1  13   3   35.61    1.95
  -1 -13   3   37.14    1.55
  -1  13   3   37.64    1.98
   1 -13   3   36.94    1.51
   1  13  -3   36.67    1.71
  -1 -13  -3   37.14    1.49
   1  13  -3   34.50    1.51
   2  13   3    2.42    0.49
   2  13   3    1.94    0.28
  -2 -13   3    2.39    0.46
   2  13  -3    1.24    0.41
   2 -13   3    2.50    0.44
   2  13  -3    2.32    0.44
  -2 -13  -3    2.09    0.41
   2  13  -3    2.24    0.45
  -2  13   3    2.83    0.69
   3  13   3    5.25    0.54
   3  13   3    4.87    0.80
  -3 -13   3    5.88    0.60
  -3  13   3    6.05    0.62
   3  13  -3    6.99    0.60
   3  13  -3    5.43    0.57
   3  13  -3    6.82    0.58
  -3  13   3    7.40    0.95
  -3 -13  -3    6.09    0.54
   4  13   3    8.85    0.57
   4  13   3   10.16    0.73
   4  13   3   10.41    0.98
  -4  13   3   10.55    1.08
  -4  13   3   10.14    0.75
   4  13  -3    9.85    0.50
   4  13  -3    9.88    0.73
   4  13  -3   10.82    0.73
   4  13  -3   11.33    0.71
   5  13   3   12.50    0.83
  -5  13   3   11.16    1.16
   5  13  -3   12.59    0.83
   5  13  -3   13.75    0.82
   6  13   3    0.02    0.54
   6 -13  -3    0.34    0.37
  -6  13   3   -0.61    0.68
   6  13  -3    0.00    0.45
   6 -13   3   -0.52    0.38
   7 -13  -3   12.98    0.66
   7  13   3   14.63    0.86
  -7  13   3   10.71    1.12
   7 -13   3   12.78    0.68
   8 -13  -3    2.72    0.29
   8 -13   3    2.81    0.33
   0 -13   4   -0.12    0.38
   0 -13   4    0.03    0.42
   0  13   4    0.59    0.57
   0  13   4    0.08    0.65
   0  13  -4   -0.40    0.39
   0  13  -4   -0.19    0.39
  -1 -13   4   38.54    1.60
  -1  13  -4   35.45    1.46
   1  13   4   34.95    1.35
   1  13   4   37.12    1.49
   1  13   4   35.66    1.58
  -1  13   4   35.06    1.51
   1  13  -4   36.79    1.56
   1  13  -4   35.67    1.48
   1 -13   4   34.95    1.98
  -1 -13  -4   35.44    1.52
   1 -13   4   36.80    1.53
  -1  13   4   37.35    2.07
   1  13  -4   36.02    1.73
   2  13   4    7.27    0.76
   2  13   4    6.15    0.64
  -2 -13   4    6.85    0.64
   2  13   4    6.32    0.53
  -2 -13  -4    6.41    0.58
   2  13  -4    5.98    0.60
   2 -13   4    5.46    0.64
   2  13  -4    5.62    0.61
  -2  13   4    6.35    0.91
  -2  13   4    6.22    0.64
   2  13  -4    6.47    0.62
  -3 -13   4   26.25    1.32
   3  13   4   27.22    1.24
   3  13   4   27.17    1.13
   3  13   4   26.00    1.40
   3  13  -4   30.33    1.34
  -3 -13  -4   27.73    1.26
  -3  13   4   27.28    1.81
   3  13  -4   27.03    1.36
   3  13  -4   27.17    1.23
   4  13   4    1.83    0.42
   4  13   4    2.32    0.56
  -4 -13   4    1.13    0.50
   4  13  -4    0.96    0.34
   4  13  -4    1.42    0.49
   4  13  -4    1.78    0.50
  -4  13   4    0.59    0.88
   4  13  -4    1.11    0.41
  -4 -13  -4    1.11    0.46
   5  13   4   14.95    0.90
  -5  13   4   13.29    1.33
   5  13  -4   15.29    0.90
   5  13  -4   13.16    0.82
   5  13  -4   13.75    0.83
   6  13   4    0.78    0.55
   6 -13  -4    0.46    0.36
   6 -13   4    0.89    0.42
  -6  13   4    0.74    0.78
   6  13  -4    0.83    0.46
   7 -13  -4    2.66    0.35
   7  13   4    3.70    0.59
   7 -13   4    3.71    0.41
  -7  13   4    1.99    0.80
   8 -13  -4   -0.02    0.19
   8 -13   4   -0.10    0.22
   0 -13   5    1.11    0.47
   0 -13   5    0.04    0.44
   0  13  -5    0.60    0.42
   0  13  -5    0.39    0.41
   0  13   5    0.12    0.61
   1  13   5   26.07    1.15
  -1 -13   5   25.80    1.61
   1  13   5   25.87    1.23
  -1 -13   5   26.75    1.27
   1  13   5   25.65    1.29
  -1  13  -5   24.54    1.14
   1 -13   5   22.65    1.55
   1  13  -5   25.30    1.39
  -1  13   5   24.28    1.72
   1  13  -5   26.45    1.17
   1  13  -5   27.95    1.24
  -1  13   5   26.90    1.27
  -2  13  -5   -0.16    0.42
   2  13   5    0.42    0.47
  -2 -13   5    0.36    0.49
   2  13   5    0.97    0.56
   2  13   5   -0.06    0.67
   2  13  -5   -0.66    0.42
   2  13  -5   -0.07    0.41
   2  13  -5   -0.22    0.42
  -2  13   5    0.50    0.82
   3  13   5   36.96    1.47
   3  13   5   38.16    1.59
  -3 -13   5   34.88    1.66
   3  13  -5   36.25    1.53
   3  13  -5   37.19    1.73
   3  13  -5   37.10    1.64
  -3  13   5   37.74    2.24
   4  13   5   -0.05    0.39
  -4 -13   5    0.19    0.48
   4  13   5   -1.28    0.54
  -4  13   5   -0.12    0.85
   4  13  -5   -0.57    0.42
   4  13  -5   -0.12    0.36
   4  13  -5    0.38    0.47
   4  13  -5    0.10    0.32
  -5 -13   5    5.19    0.65
   5  13   5    4.44    0.66
  -5  13   5    3.17    0.94
   5  13  -5    4.60    0.55
   5  13  -5    5.04    0.50
   5  13  -5    4.76    0.54
   6  13   5    1.80    0.58
   6 -13  -5    0.61    0.34
  -6  13   5    0.37    0.75
   6 -13   5    0.55    0.41
   6  13  -5    0.05    0.39
   7  13   5    9.27    0.73
   7 -13  -5    8.48    0.48
   7 -13   5    9.15    0.54
   8  13   5    0.23    0.27
   8 -13  -5    0.27    0.15
   8 -13   5   -0.24    0.17
   0  13  -6   -0.08    0.38
   0  13  -6    0.08    0.42
   1  13   6    6.48    0.78
  -1  13  -6    6.88    0.57
  -1 -13   6    5.92    0.61
   1  13   6    6.74    0.76
   1  13   6    5.09    0.66
   1  13  -6    6.15    0.58
   1  13  -6    6.13    0.55
   2  13   6    1.56    0.62
  -2 -13   6    2.10    0.52
   2  13   6    2.14    0.54
  -2  13  -6    1.67    0.45
   2  13  -6    1.67    0.46
   2  13  -6    1.58    0.44
   2  13  -6    1.32    0.47
  -2  13   6    1.60    0.92
  -3 -13   6    7.24    0.70
   3  13   6    7.09    0.77
   3  13   6    6.87    0.61
   3  13  -6    6.51    0.62
   3  13  -6    6.97    0.61
   3  13  -6    6.72    0.59
  -3  13   6    5.65    1.04
  -4 -13   6    0.76    0.50
   4  13   6    0.57    0.40
   4  13   6    0.24    0.59
   4  13  -6    0.14    0.39
   4  13  -6    0.35    0.36
   4  13  -6    0.60    0.30
  -4  13   6    0.40    0.84
   4  13  -6    0.45    0.39
   5  13   6    3.52    0.65
  -5  13   6    3.31    0.90
   5  13  -6    3.00    0.43
   5  13  -6    3.87    0.47
   6 -13  -6    3.74    0.38
   6  13   6    3.29    0.61
   6 -13   6    4.11    0.47
   6  13  -6    4.28    0.45
   7  13   6    4.27    0.55
   7 -13  -6    3.78    0.30
   7 -13   6    4.18    0.35
   0  13  -7    6.73    0.55
   0  13  -7    7.17    0.56
  -1  13  -7    0.31    0.37
   1  13   7    1.14    0.70
   1  13   7    0.51    0.52
   1  13  -7    0.43    0.34
   1  13  -7    1.17    0.40
   2  13   7    0.76    0.48
   2  13   7   -0.12    0.62
  -2  13  -7   -0.11    0.37
  -2 -13   7    1.07    0.48
   2  13  -7    0.36    0.38
   2  13  -7    0.20    0.34
  -3 -13   7    0.88    0.49
   3  13   7    1.18    0.46
   3  13   7    2.46    0.66
   3  13  -7    1.74    0.36
   3  13  -7    0.51    0.42
  -3  13   7    0.30    0.80
   3  13  -7    2.13    0.41
   4  13   7   12.24    0.62
   4  13   7   11.24    0.90
   4  13  -7   10.99    0.67
   4  13  -7   11.96    0.53
  -4  13   7    8.65    1.09
   4  13  -7   11.88    0.65
   5  13   7    3.91    0.62
   5  13  -7    2.48    0.34
   6 -13  -7   -0.35    0.24
   6  13   7    0.82    0.45
   6 -13   7   -0.33    0.30
   0  13  -8    0.73    0.36
  -1  13  -8    4.34    0.44
   1  13   8    5.71    0.59
   1  13  -8    4.92    0.44
   1  13  -8    4.83    0.45
   2  13   8   20.02    0.93
  -2  13  -8   19.37    0.86
   2  13  -8   17.35    0.89
   2  13  -8   20.78    0.88
   3  13   8    1.37    0.58
   3  13   8    0.60    0.36
   3  13  -8    0.96    0.30
   3  13  -8    0.87    0.32
   4  13   8    1.48    0.25
   4  13  -8    1.16    0.30
   4  13  -8    1.40    0.20
   5  13   8    0.23    0.34
   0  13  -9   20.03    0.85
   1  13   9    0.71    0.37
  -1  13  -9    0.36    0.29
   1  13  -9    0.37    0.27
   1  13  -9    0.57    0.26
   2  13   9    1.10    0.32
  -2  13  -9    0.72    0.28
   2  13  -9    1.04    0.23
  -2 -13  -9    0.71    0.29
   2  13  -9    0.43    0.26
   3  13   9    0.41    0.22
  -3 -13  -9    0.34    0.27
   3  13  -9    0.96    0.19
   0  14   0   33.33    1.79
   0  14   0   33.09    1.22
   0 -14   0   36.17    1.40
  -1 -14   0    0.57    0.31
   1  14   0    0.19    0.21
   1 -14   0    0.09    0.33
   1  14   0    0.02    0.38
  -1  14   0    0.21    0.49
   2  14   0   -0.25    0.18
  -2 -14   0    0.36    0.31
   2  14   0    0.16    0.39
   2 -14   0    0.41    0.36
  -2  14   0   -0.51    0.49
  -3  14   0   -0.20    0.49
   3  14   0    0.49    0.41
   3  14   0   -0.31    0.41
   3  14   0   -0.13    0.18
   4  14   0   -0.56    0.24
  -4  14   0    0.49    0.58
   4  14   0    0.44    0.41
  -5  14   0    0.09    0.33
  -5  14   0   -0.03    0.58
   5  14   0    0.36    0.45
  -6  14   0    1.02    0.36
   6  14   0    1.40    0.50
   6 -14   0    1.34    0.41
   7 -14   0    0.05    0.31
   8 -14   0    0.77    0.27
   9 -14   0   -0.12    0.13
   0  14   1    0.07    0.22
   0  14   1   -0.06    0.49
   0 -14  -1    0.11    0.33
   0  14   1   -0.06    0.37
   0  14  -1   -0.02    0.39
   0 -14   1    0.01    0.33
  -1 -14   1    5.85    0.49
   1  14   1    5.80    0.38
   1 -14  -1    5.94    0.50
  -1  14  -1    6.37    0.71
   1  14   1    6.13    0.71
   1 -14   1    6.06    0.49
  -1  14   1    5.81    0.68
   1  14  -1    4.91    0.37
  -1 -14  -1    5.62    0.46
   1  14  -1    5.61    0.51
   2  14   1   16.56    0.70
  -2 -14   1   18.38    0.87
  -2  14  -1   17.13    1.16
  -2 -14  -1   17.43    0.81
  -2  14   1   16.13    1.13
   2  14  -1   17.44    0.88
   3  14   1    0.29    0.42
   3  14   1    0.56    0.19
  -3  14  -1    0.05    0.49
   3  14  -1    1.25    0.42
  -3  14   1    0.39    0.48
   3 -14   1    0.47    0.31
  -3  14   1    0.46    0.54
   3  14  -1    0.54    0.41
   4  14   1    7.46    0.40
   4  14   1    7.86    0.60
   4  14   1    7.65    0.90
   4  14  -1    6.32    0.58
  -4  14   1    9.00    0.87
   4  14  -1    7.38    0.62
   4  14  -1    6.89    0.37
   5  14   1    1.16    0.43
  -5  14  -1    0.08    0.33
   5  14  -1    0.41    0.46
   5  14  -1    1.65    0.48
  -5  14   1    0.02    0.39
  -5  14   1    0.55    0.61
  -6  14  -1    2.93    0.43
   6  14   1    2.28    0.53
   6 -14  -1    2.13    0.42
   6  14  -1    3.62    0.56
  -6  14   1    3.77    0.47
   6 -14   1    3.08    0.45
  -6  14   1    3.15    0.71
   7 -14  -1    0.33    0.31
   7  14   1    0.32    0.54
   7 -14   1    0.01    0.33
  -7  14   1    0.70    0.47
   8 -14  -1    0.10    0.25
   8 -14   1    0.79    0.27
   9 -14  -1    0.18    0.13
   0 -14   2   -0.12    0.36
   0  14   2    0.76    0.52
   0  14  -2   -0.56    0.39
   0 -14  -2    0.13    0.38
   0  14   2   -0.17    0.22
  -1 -14   2    1.42    0.40
   1  14   2    1.74    0.26
   1 -14  -2    1.43    0.40
   1  14   2    1.07    0.58
  -1  14   2    1.67    0.58
   1  14  -2    1.71    0.42
  -1 -14  -2    2.00    0.38
   1 -14   2    0.56    0.37
   2  14   2    0.35    0.21
  -2  14  -2    0.82    0.57
   2  14   2    0.17    0.38
  -2 -14   2    1.13    0.41
   2  14  -2    0.52    0.37
  -2 -14  -2   -0.07    0.34
   2  14  -2   -0.21    0.38
  -2  14   2    0.73    0.57
   3  14   2    1.19    0.46
   3  14   2    1.79    0.71
   3  14  -2    0.49    0.44
   3  14  -2    2.13    0.46
  -3  14   2    1.78    0.64
  -3  14   2    0.89    0.51
   4  14   2    4.13    0.39
   4  14   2    5.16    0.86
   4  14   2    4.67    0.56
  -4  14   2    4.91    0.60
   4  14  -2    4.05    0.55
   4  14  -2    4.56    0.32
  -4  14   2    4.95    0.80
   4  14  -2    4.05    0.55
   5  14   2    3.63    0.55
   5  14  -2    3.98    0.56
   5  14  -2    3.63    0.55
  -5  14   2    3.01    0.77
  -5  14   2    3.71    0.57
   6  14   2    0.25    0.50
   6 -14  -2   -0.26    0.35
   6  14  -2   -0.09    0.48
   6  14  -2    0.08    0.46
  -6  14   2    1.38    0.71
  -6  14   2   -0.05    0.48
   6 -14   2   -0.08    0.37
   7  14   2    0.09    0.50
   7 -14  -2   -0.09    0.30
   7 -14   2   -0.05    0.34
   8 -14  -2    0.25    0.24
   8 -14   2    0.12    0.26
   0 -14   3   -0.06    0.40
   0  14   3    0.00    0.54
   0  14  -3   -0.47    0.38
   0 -14  -3   -0.03    0.40
   1  14   3    0.95    0.27
   1  14   3    2.16    0.60
  -1 -14   3    0.95    0.44
   1  14   3    0.22    0.55
   1 -14   3    0.69    0.40
  -1  14   3    0.75    0.63
   1  14  -3    0.23    0.40
   1  14  -3    0.93    0.41
  -1 -14  -3    0.55    0.40
  -1  14   3   -0.04    0.48
   2  14   3    2.84    0.68
  -2 -14   3    1.80    0.49
   2  14   3    2.20    0.47
   2  14  -3    1.94    0.47
  -2 -14  -3    2.94    0.46
   2 -14   3    1.68    0.43
   2  14  -3    2.02    0.47
  -2  14   3    2.70    0.55
  -2  14   3    2.28    0.69
   3  14   3    1.09    0.49
   3  14   3    0.25    0.35
   3  14   3   -0.52    0.72
  -3 -14   3    0.85    0.48
   3  14  -3    0.65    0.47
  -3 -14  -3    0.89    0.44
   3  14  -3    0.22    0.43
  -3  14   3    0.45    0.74
   3  14  -3    0.73    0.35
  -3  14   3    1.22    0.54
   3  14  -3    0.72    0.42
   4  14   3    1.19    0.50
   4  14   3    3.03    0.81
   4  14   3    1.00    0.37
  -4  14   3    0.87    0.71
   4  14  -3    1.62    0.50
  -4  14   3    2.09    0.57
   4  14  -3    1.53    0.29
   4  14  -3    1.55    0.49
   5  14   3    3.89    0.58
   5  14  -3    2.41    0.55
   5  14  -3    3.19    0.54
  -5  14   3    2.44    0.78
   6 -14  -3    0.47    0.37
   6  14   3   -0.21    0.52
   6  14  -3   -0.04    0.49
   6  14  -3   -0.34    0.45
  -6  14   3   -0.09    0.67
   6 -14   3    0.50    0.39
   7 -14  -3    1.13    0.32
   7  14   3    0.78    0.51
   7 -14   3    1.25    0.35
  -7  14   3    0.70    0.71
   8 -14  -3    0.31    0.21
   8 -14   3    0.33    0.25
   0  14   4    9.95    0.82
   0  14   4   10.49    1.08
   0  14  -4   10.94    0.71
   0 -14   4   12.06    0.91
   0  14  -4   10.47    0.72
   0 -14   4   11.21    0.75
  -1 -14   4    0.73    0.47
   1  14   4    0.31    0.61
  -1  14  -4   -0.02    0.46
   1  14   4    0.08    0.51
   1  14  -4    0.72    0.53
   1  14  -4    0.74    0.45
  -1 -14  -4    1.10    0.46
  -1  14   4    0.52    0.64
   1  14  -4    0.56    0.44
   1 -14   4    0.22    0.40
   1 -14   4    0.16    0.44
  -1  14   4   -0.29    0.53
   2  14   4    2.81    0.57
   2  14   4    2.10    0.44
   2  14   4    3.39    0.71
  -2 -14   4    2.61    0.54
  -2 -14  -4    3.12    0.51
  -2  14   4    1.90    0.56
   2  14  -4    2.36    0.48
   2  14  -4    2.61    0.53
   2  14  -4    3.07    0.55
   2 -14   4    2.38    0.52
   2  14  -4    2.96    0.52
  -2  14   4    2.19    0.77
   3  14   4    0.19    0.51
   3  14   4    0.80    0.73
   3  14   4    0.06    0.40
  -3 -14   4    0.39    0.48
   3  14  -4    0.69    0.47
  -3  14   4    0.38    0.80
  -3 -14  -4    0.30    0.44
  -3  14   4    0.74    0.53
   3  14  -4   -0.22    0.42
   3  14  -4    0.25    0.41
   3  14  -4    0.01    0.36
   4  14   4    0.91    0.39
   4  14   4    0.33    0.53
  -4 -14   4    0.44    0.49
   4  14  -4    0.66    0.31
  -4 -14  -4    0.29    0.45
  -4  14   4    0.82    0.86
   4  14  -4    0.34    0.40
   4  14  -4    0.51    0.48
   4  14  -4    0.44    0.46
   5  14   4   -0.01    0.53
   5  14  -4   -0.91    0.46
  -5  14   4    0.77    0.79
   5  14  -4    0.21    0.45
   6 -14  -4    0.38    0.35
   6  14   4    0.24    0.51
   6 -14   4    0.92    0.41
   6  14  -4    0.28    0.44
  -6  14   4    0.55    0.72
   7  14   4    0.12    0.49
   7 -14  -4    0.05    0.27
   7 -14   4    0.10    0.32
   8 -14  -4    0.29    0.18
   8 -14   4    0.08    0.21
   0 -14   5   -0.74    0.40
   0 -14   5    0.07    0.44
   0  14  -5   -0.14    0.40
   0  14  -5   -0.97    0.39
   0  14   5    0.51    0.61
   1  14   5    2.70    0.50
   1  14   5    2.06    0.66
   1  14   5    1.73    0.62
  -1  14  -5    1.57    0.48
  -1 -14   5    2.08    0.58
  -1 -14   5    2.08    0.50
  -1  14   5    1.67    0.81
  -1  14   5    1.89    0.63
   1  14  -5    2.27    0.47
   1  14  -5    1.66    0.50
   1 -14   5    2.17    0.55
   2  14   5    1.01    0.70
   2  14   5    0.39    0.56
  -2  14  -5    0.05    0.45
  -2 -14   5    0.64    0.49
   2  14   5    0.43    0.47
  -2  14   5    0.26    0.81
   2  14  -5    0.37    0.45
   2  14  -5   -0.28    0.46
   2  14  -5    0.62    0.44
  -3 -14   5   14.70    0.96
   3  14   5   14.94    0.82
   3  14   5   15.79    0.95
  -3  14   5   15.21    1.41
   3  14  -5   15.18    0.76
   3  14  -5   16.05    0.97
   3  14  -5   15.44    0.88
   3  14  -5   16.60    0.95
   4  14   5    6.77    0.50
   4  14   5    7.24    0.70
  -4 -14   5    5.39    0.65
   4  14  -5    5.77    0.61
   4  14  -5    5.13    0.43
   4  14  -5    5.07    0.57
  -4  14   5    5.31    1.01
   4  14  -5    5.22    0.56
  -5 -14   5    2.47    0.54
   5  14   5    2.44    0.60
   5  14  -5    2.78    0.49
   5  14  -5    3.08    0.49
  -5  14   5    1.64    0.84
   6 -14  -5    0.97    0.33
   6  14   5    1.39    0.56
   6 -14   5    0.17    0.39
  -6  14   5    0.86    0.73
   6  14  -5   -1.11    0.35
   7  14   5    0.99    0.51
   7 -14  -5    1.12    0.26
   7 -14   5    0.99    0.31
   0  14  -6    6.39    0.58
   0  14  -6    6.42    0.57
   0  14   6    4.98    0.72
   1  14   6   -0.45    0.61
   1  14   6    0.09    0.51
  -1 -14   6    0.06    0.45
  -1  14  -6   -0.44    0.43
   1  14   6    0.05    0.64
   1  14  -6   -0.05    0.37
   1  14  -6    0.82    0.45
  -2 -14   6    0.32    0.46
  -2  14  -6    0.90    0.45
   2  14   6    0.33    0.63
   2  14   6    0.14    0.48
   2  14  -6   -0.01    0.38
  -2  14   6    0.48    0.85
   2  14  -6    0.35    0.44
   2  14  -6   -0.20    0.45
   3  14   6    0.01    0.43
   3  14   6   -0.45    0.57
  -3 -14   6    0.53    0.48
  -3  14   6   -0.44    0.78
   3  14  -6   -0.30    0.41
   3  14  -6   -0.21    0.39
   3  14  -6   -0.04    0.34
   3  14  -6   -0.08    0.39
   4  14   6    0.40    0.61
   4  14   6    0.78    0.38
  -4 -14   6    0.55    0.48
   4  14  -6    0.12    0.37
   4  14  -6    0.58    0.39
   4  14  -6   -0.04    0.29
  -4  14   6    1.06    0.84
   4  14  -6    0.18    0.38
   5  14   6   -0.61    0.54
   5  14  -6   -0.49    0.31
  -5  14   6   -0.12    0.74
   5  14  -6    0.71    0.38
   6 -14  -6    0.00    0.28
   6  14   6    0.18    0.50
   6 -14   6   -0.78    0.34
   7 -14  -6    0.66    0.21
   7 -14   6    0.59    0.24
   0  14  -7    0.38    0.38
   1  14   7    0.95    0.68
   1  14   7    0.50    0.48
  -1  14  -7    0.53    0.38
   1  14  -7    0.64    0.34
   1  14  -7    1.10    0.41
   2  14   7   -0.86    0.62
  -2  14  -7    0.42    0.39
   2  14   7   -0.49    0.42
  -2 -14   7   -0.02    0.45
   2  14  -7    0.02    0.37
   2  14  -7    0.26    0.33
   3  14   7    0.46    0.62
   3  14   7    0.83    0.42
   3  14  -7    0.65    0.36
   3  14  -7    0.66    0.30
   3  14  -7    0.65    0.33
   4  14   7    0.26    0.29
   4  14   7   -0.16    0.57
   4  14  -7    0.09    0.34
   4  14  -7    0.06    0.28
   4  14  -7    0.16    0.24
  -4  14   7    0.43    0.75
   5  14   7    0.31    0.51
   6 -14  -7    0.03    0.23
   6  14   7    0.22    0.41
   6 -14   7    0.02    0.28
   0  14  -8    1.10    0.36
   1  14   8   -0.14    0.43
  -1  14  -8    1.28    0.36
   1  14  -8    0.36    0.31
   1  14  -8    0.44    0.34
   1  14  -8    0.31    0.29
  -2  14  -8    0.85    0.34
   2  14   8    0.66    0.39
   2  14  -8    1.04    0.28
   2  14  -8    0.74    0.30
   2  14  -8    1.52    0.34
   3  14   8   -0.51    0.30
   3  14  -8    0.66    0.30
   3  14  -8    0.44    0.26
   3  14  -8   -0.09    0.22
   4  14  -8    2.30    0.18
   4  14  -8    2.00    0.30
   5  14   8    0.20    0.31
   0  14  -9    0.78    0.27
   1  14   9    1.81    0.36
  -1  14  -9    2.01    0.30
   1  14  -9    2.39    0.30
   1  14  -9    2.05    0.27
  -2  14  -9    1.18    0.27
   2  14   9    0.77    0.27
   2  14  -9    1.25    0.22
   2  14  -9    0.91    0.26
   3  14   9    1.92    0.21
   3  14  -9    2.06    0.18
   0  15   0   -0.09    0.52
   0  15   0    0.00    0.23
   0 -15   0   -0.14    0.33
   1  15   0   -0.02    0.22
   1 -15   0   -0.22    0.35
  -1 -15   0    0.46    0.32
  -1  15   0   -0.23    0.55
   2  15   0  124.32    4.01
  -2  15   0  130.26    5.69
  -2 -15   0  137.67    4.65
   2  15   0  130.76    4.42
  -3  15   0   -0.19    0.49
   3  15   0    0.12    0.40
  -4  15   0    7.00    0.82
   4  15   0    6.08    0.58
   5  15   0   -0.14    0.45
  -5  15   0    0.11    0.60
   6  15   0    0.02    0.46
   7 -15   0    0.06    0.30
   7  15   0   -0.20    0.51
  -8  15   0    0.08    0.40
   8 -15   0   -0.22    0.24
   0 -15   1   85.75    3.09
   0  15   1   83.51    2.70
   0  15   1   85.17    3.82
   0  15  -1   81.89    3.09
   0 -15  -1   84.05    3.07
  -1  15  -1    7.84    0.83
  -1 -15   1    7.01    0.55
   1 -15  -1    6.99    0.55
   1  15   1    6.95    0.43
   1  15  -1    7.26    0.58
   1 -15   1    7.28    0.55
  -1  15   1    6.88    0.77
  -1 -15  -1    6.31    0.51
   2  15   1    0.45    0.23
   2  15   1    0.75    0.41
  -2 -15   1    0.81    0.37
  -2  15  -1    0.92    0.60
   2  15  -1    1.07    0.43
   2  15  -1   -0.47    0.36
  -2  15   1   -0.40    0.52
  -2 -15  -1    0.72    0.33
  -2  15   1    0.70    0.49
   3  15   1    0.76    0.45
   3  15   1    0.28    0.31
   3  15   1    0.61    0.72
  -3  15  -1    0.18    0.59
   3  15  -1    0.49    0.30
  -3  15   1    0.64    0.57
   3  15  -1    1.25    0.45
  -3  15   1    0.17    0.50
   3  15  -1    0.47    0.43
   4  15   1   34.21    1.17
   4  15   1   34.01    1.62
   4  15   1   34.26    1.43
  -4  15   1   33.14    1.90
   4  15  -1   35.24    1.51
   4  15  -1   33.85    1.15
  -4  15   1   33.82    1.46
   4  15  -1   33.65    1.43
   5  15   1    3.89    0.55
   5  15  -1    5.07    0.59
  -5  15   1    5.03    0.78
  -5  15   1    3.21    0.61
   6  15   1    2.02    0.51
   6  15  -1    2.99    0.52
  -6  15   1    1.63    0.69
  -6  15   1    1.98    0.53
   7 -15  -1    0.82    0.32
   7  15   1    0.37    0.51
   7 -15   1    0.48    0.34
  -7  15   1   -0.12    0.44
   8 -15  -1    7.44    0.44
   8 -15   1    7.98    0.45
   0 -15   2    0.32    0.38
   0  15  -2   -0.26    0.41
   0 -15  -2   -0.32    0.39
   0  15   2   -0.54    0.56
   1  15   2    0.99    0.61
   1 -15  -2    0.38    0.39
   1  15   2   -0.20    0.23
   1  15   2    0.05    0.57
  -1 -15   2    0.60    0.40
  -1 -15  -2   -0.14    0.38
   1  15  -2   -0.18    0.38
   1 -15   2   -0.35    0.37
   1  15  -2    0.10    0.41
  -1  15   2   -0.50    0.48
  -1  15   2    0.68    0.58
  -2 -15   2   36.33    1.51
   2  15   2   33.03    1.57
   2  15   2   34.77    1.42
   2  15  -2   33.53    1.41
  -2  15   2   32.33    1.44
  -2 -15  -2   36.27    1.45
   2  15  -2   35.20    1.51
  -2  15   2   35.76    1.93
  -3 -15   2   10.01    0.71
   3  15   2    9.48    0.68
   3  15   2    8.12    0.51
   3  15   2    8.88    0.92
   3  15  -2    9.16    0.66
  -3  15   2    9.16    0.71
   3  15  -2    8.06    0.50
  -3  15   2    8.82    0.94
   3  15  -2    9.06    0.70
   4  15   2    2.74    0.51
   4  15   2    2.98    0.36
   4  15   2    2.92    0.85
  -4  15   2    2.60    0.76
   4  15  -2    3.36    0.52
   4  15  -2    2.50    0.53
   4  15  -2    2.98    0.28
  -4  15   2    3.72    0.58
   5  15   2    1.45    0.50
  -5  15   2    1.82    0.72
   5  15  -2    2.14    0.52
  -5  15   2    1.90    0.53
   5  15  -2    2.89    0.54
   6  15   2    6.12    0.63
   6  15  -2    6.94    0.64
  -6  15   2    4.92    0.83
  -6  15   2    5.33    0.60
   7  15   2    6.94    0.65
   7 -15  -2    5.69    0.45
   7 -15   2    5.43    0.48
   8 -15  -2    1.37    0.25
   8 -15   2    1.51    0.27
   0 -15   3    0.54    0.40
   0  15   3    0.08    0.57
   0 -15  -3    0.97    0.44
   0  15   3    0.99    0.54
   0  15  -3    0.85    0.44
   0  15  -3    0.83    0.47
   1  15   3    7.50    0.73
  -1  15  -3    5.49    0.60
   1  15   3    6.02    0.84
   1  15   3    5.52    0.58
  -1 -15   3    5.92    0.59
  -1 -15  -3    5.83    0.57
  -1  15   3    5.88    0.61
   1  15  -3    4.15    0.56
   1  15  -3    6.62    0.58
   1 -15   3    5.93    0.58
  -1  15   3    4.95    0.80
   2  15   3   -0.47    0.66
   2  15   3    0.56    0.48
   2  15   3    0.24    0.36
  -2 -15   3   -0.18    0.45
   2  15  -3   -0.13    0.40
  -2 -15  -3    0.44    0.42
   2  15  -3   -0.23    0.45
   2 -15   3    0.07    0.38
   2  15  -3   -0.10    0.43
  -2  15   3   -0.18    0.70
  -2  15   3   -0.06    0.51
   3  15   3   36.57    1.38
   3  15   3   38.02    1.55
   3  15   3   37.68    1.73
  -3 -15   3   38.65    1.66
  -3  15   3   35.66    1.55
  -3 -15  -3   40.11    1.60
   3  15  -3   37.10    1.54
   3  15  -3   35.44    1.35
  -3  15   3   37.87    2.14
   3  15  -3   38.23    1.65
   4  15   3    1.33    0.38
   4  15   3    2.19    0.54
   4  15   3    2.02    0.81
  -4  15   3    1.06    0.72
   4  15  -3    1.96    0.30
   4  15  -3    2.52    0.55
  -4  15   3    1.61    0.56
   4  15  -3    2.60    0.52
   5  15   3    5.16    0.63
  -5  15   3    4.93    0.85
   5  15  -3    4.92    0.61
   5  15  -3    7.30    0.65
  -5  15   3    5.63    0.63
   6  15   3    0.68    0.51
  -6  15   3    0.63    0.73
   6  15  -3    0.39    0.46
   6  15  -3    0.45    0.48
   6 -15   3    0.23    0.39
   7  15   3    1.72    0.50
   7 -15  -3    2.32    0.34
   7 -15   3    1.87    0.37
  -7  15   3    1.72    0.72
   8 -15  -3    0.87    0.20
   8 -15   3    0.55    0.23
   0 -15   4   -0.33    0.41
   0 -15   4    0.12    0.41
   0  15  -4    0.05    0.42
   0  15   4   -0.21    0.71
   0  15  -4   -0.24    0.43
   0  15   4    0.23    0.58
  -1 -15   4    5.47    0.60
   1  15   4    5.60    0.54
   1  15   4    5.32    0.62
   1  15   4    4.99    0.73
  -1  15  -4    5.08    0.59
  -1  15   4    5.22    0.66
   1 -15   4    4.87    0.62
   1  15  -4    5.02    0.59
   1  15  -4    3.62    0.54
   1  15  -4    5.48    0.60
  -1  15   4    5.81    0.92
   2  15   4   -0.39    0.65
  -2 -15   4    0.80    0.50
   2  15   4   -0.60    0.38
   2  15   4    0.13    0.52
   2 -15   4   -0.24    0.43
  -2 -15  -4   -0.32    0.43
  -2  15   4    0.31    0.52
   2  15  -4    0.17    0.44
   2  15  -4   -0.33    0.44
  -2  15   4    0.30    0.74
   2  15  -4   -0.11    0.43
   3  15   4   20.84    1.25
   3  15   4   20.50    0.94
  -3 -15   4   20.42    1.13
   3  15   4   21.12    1.08
   3  15  -4   21.17    1.07
  -3  15   4   20.24    1.06
  -3  15   4   19.09    1.55
   3  15  -4   20.49    0.91
   3  15  -4   21.02    1.12
  -3 -15  -4   22.58    1.08
   4  15   4    0.15    0.37
  -4 -15   4   -0.01    0.49
   4  15   4    0.30    0.52
   4  15  -4   -0.54    0.48
  -4  15   4   -0.75    0.74
   4  15  -4    0.01    0.48
   4  15  -4   -0.04    0.28
  -4 -15  -4   -0.14    0.44
   5  15   4   15.51    0.92
   5  15  -4   14.32    0.86
  -5  15   4   11.88    1.25
   5  15  -4   14.95    0.90
   6  15   4    1.29    0.51
   6  15  -4    1.19    0.47
   6 -15   4    2.05    0.43
   6  15  -4    1.36    0.47
  -6  15   4    1.46    0.75
   7  15   4    4.42    0.58
   7 -15  -4    4.94    0.37
   7 -15   4    5.30    0.44
   8 -15  -4    1.41    0.19
   8 -15   4    1.59    0.22
   0  15   5    1.90    0.63
   0  15  -5    1.45    0.49
   0  15  -5    1.04    0.45
   0 -15   5    0.59    0.44
  -1 -15   5   33.50    1.54
   1  15   5   34.37    1.49
   1  15   5   32.82    1.54
  -1  15  -5   33.84    1.44
   1  15   5   34.81    1.40
   1  15  -5   33.22    1.45
  -1  15   5   33.20    2.10
   1  15  -5   35.41    1.53
  -1  15   5   34.56    1.52
   2  15   5    2.00    0.49
   2  15   5    3.83    0.64
   2  15   5    2.74    0.73
  -2 -15   5    2.34    0.52
  -2  15   5    2.08    0.86
   2  15  -5    3.42    0.51
   2  15  -5    2.40    0.50
   2  15  -5    2.10    0.53
  -3 -15   5   23.74    1.25
   3  15   5   24.78    1.08
   3  15   5   25.65    1.23
   3  15  -5   25.12    1.17
  -3  15   5   23.01    1.74
   3  15  -5   23.53    1.30
   3  15  -5   24.40    1.23
   3  15  -5   24.40    1.02
   4  15   5   -1.01    0.55
  -4 -15   5   -0.19    0.47
   4  15   5    0.29    0.36
   4  15  -5   -0.09    0.43
   4  15  -5    0.21    0.29
   4  15  -5    0.06    0.42
  -4  15   5   -0.35    0.76
   5  15   5    4.66    0.65
  -5 -15   5    2.82    0.55
  -5  15   5    3.69    0.89
   5  15  -5    3.07    0.49
   5  15  -5    3.57    0.51
   6  15   5   -0.15    0.50
   6 -15  -5    0.18    0.31
   6 -15   5    0.61    0.39
  -6  15   5    0.13    0.69
   6  15  -5    0.23    0.38
   7 -15  -5    8.38    0.44
   7  15   5    8.07    0.66
   7 -15   5    8.59    0.50
   0  15   6    0.34    0.59
   0  15  -6   -0.01    0.43
   1  15   6   -0.73    0.62
   1  15   6   -0.37    0.47
  -1 -15   6   -0.50    0.42
  -1  15  -6   -0.19    0.41
   1  15   6    1.02    0.63
   1  15  -6    0.35    0.45
   1  15  -6   -0.36    0.43
   1  15  -6   -0.52    0.37
   2  15   6    2.29    0.61
   2  15   6    2.38    0.51
  -2  15  -6    2.30    0.50
  -2 -15   6    2.31    0.51
   2  15  -6    2.47    0.45
   2  15  -6    2.67    0.44
  -2  15   6    2.76    0.89
   2  15  -6    1.10    0.47
   3  15   6    8.88    0.81
  -3 -15   6    7.86    0.71
   3  15   6    9.53    0.63
   3  15  -6    8.91    0.66
   3  15  -6    9.65    0.55
  -3  15   6    8.04    1.11
   3  15  -6    8.16    0.63
  -4 -15   6    0.90    0.49
   4  15   6    0.69    0.33
   4  15   6    0.58    0.57
   4  15  -6    0.51    0.34
   4  15  -6   -0.04    0.26
   4  15  -6   -0.38    0.38
  -4  15   6   -0.21    0.77
   5  15   6    1.50    0.57
   5  15  -6    1.78    0.38
   5  15  -6    1.16    0.35
  -5  15   6    1.15    0.76
   6  15   6    1.58    0.50
   6 -15  -6    0.85    0.29
   6 -15   6    1.42    0.36
   0  15  -7    3.76    0.46
   1  15   7    1.32    0.49
  -1  15  -7    2.25    0.43
   1  15  -7    1.54    0.42
   1  15  -7    1.40    0.37
   1  15  -7    1.58    0.40
  -2  15  -7   -0.39    0.39
   2  15   7   -0.17    0.63
   2  15   7   -0.40    0.41
   2  15  -7   -0.54    0.31
   2  15  -7    0.34    0.31
   2  15  -7   -0.28    0.35
   3  15   7    0.14    0.38
   3  15   7   -0.23    0.59
   3  15  -7    0.23    0.30
   3  15  -7    0.77    0.35
   3  15  -7    0.66    0.29
   4  15   7    6.78    0.69
   4  15   7    6.50    0.37
   4  15  -7    6.12    0.47
   4  15  -7    6.99    0.33
   4  15  -7    6.26    0.48
   5  15   7    2.51    0.52
   0  15  -8    0.30    0.31
   1  15   8    1.56    0.44
  -1  15  -8    1.64    0.35
   1  15  -8    1.70    0.32
   1  15  -8    1.82    0.32
   1  15  -8    2.02    0.35
   2  15   8   17.94    0.79
  -2  15  -8   17.11    0.76
   2  15  -8   17.05    0.70
   2  15  -8   17.16    0.77
   2  15  -8   15.22    0.79
   3  15   8    0.58    0.26
   3  15  -8    0.27    0.21
   3  15  -8    0.83    0.29
   0  15   9    5.60    0.46
   0  15  -9    5.39    0.37
   1  15   9   -0.14    0.27
  -1  15  -9    0.59    0.25
   1  15  -9    0.37    0.24
   1  15  -9    0.04    0.20
   2  15   9    0.41    0.22
   2  15  -9    0.56    0.18
   0 -16   0   29.66    1.28
  -1  16   0    1.24    0.56
  -1  16   0    0.57    0.55
   1  16   0    0.44    0.43
   1  16   0   -0.05    0.24
  -1 -16   0    0.60    0.35
   1 -16   0    0.09    0.39
  -2  16   0    6.30    0.78
   2  16   0    6.15    0.55
  -2  16   0    5.57    0.65
   2  16   0    5.46    0.79
  -2 -16   0    6.00    0.50
   3  16   0    0.72    0.42
  -3  16   0   -0.38    0.53
  -3  16   0   -0.25    0.58
   3  16   0   -0.28    0.29
  -4  16   0    0.34    0.60
   4  16   0   -0.61    0.40
  -4  16   0   -0.74    0.53
   5  16   0   -0.74    0.44
   6  16   0    2.06    0.52
   7 -16   0    0.28    0.29
   7  16   0    0.32    0.49
  -7  16   0   -0.14    0.44
  -8  16   0    0.61    0.38
   8 -16   0   -0.18    0.22
   0  16   1    0.36    0.60
   0 -16   1    0.07    0.37
   0  16   1   -0.36    0.55
   0 -16  -1    0.07    0.40
  -1  16  -1    0.04    0.60
  -1  16  -1    1.73    0.59
   1  16   1    1.14    0.29
   1  16   1    2.15    0.48
  -1 -16   1    1.88    0.40
   1  16   1    2.37    0.65
   1 -16  -1    1.59    0.43
   1 -16   1    1.50    0.41
  -1 -16  -1    2.39    0.41
  -1  16   1    1.93    0.67
   1  16  -1    1.44    0.42
   1  16  -1    2.56    0.48
  -1  16   1    1.22    0.56
  -2  16  -1   37.12    1.99
   2  16   1   36.17    1.35
  -2  16  -1   35.08    1.57
   2  16   1   36.70    1.49
  -2 -16   1   38.95    1.57
   2  16   1   36.73    1.67
   2  16  -1   38.33    1.50
  -2  16   1   37.38    2.02
   2  16  -1   36.96    1.37
  -2 -16  -1   37.89    1.53
   2  16  -1   38.57    1.60
  -2  16   1   37.38    1.57
  -3  16  -1    0.46    0.64
   3  16   1    0.23    0.46
   3  16   1    0.34    0.73
   3  16   1   -0.21    0.30
   3  16  -1   -0.14    0.44
  -3  16   1    0.39    0.52
  -3  16   1    0.31    0.62
   3  16  -1    1.01    0.48
   3  16  -1    0.27    0.30
   4  16   1    4.07    0.32
   4  16   1    3.86    0.54
   4  16   1    4.25    0.85
  -4  16   1    3.87    0.77
   4  16  -1    4.54    0.58
   4  16  -1    3.42    0.55
  -4  16   1    4.93    0.63
   4  16  -1    4.09    0.31
   5  16   1   11.53    0.76
  -5  16   1   11.95    0.82
   5  16  -1   12.04    0.78
  -5  16   1   11.09    1.04
   6  16   1    4.68    0.59
  -6  16   1    3.44    0.56
   6  16  -1    4.33    0.58
   7 -16  -1    0.02    0.29
   7  16   1    0.34    0.50
   7  16  -1   -0.36    0.46
  -7  16   1   -0.67    0.41
   7 -16   1   -0.10    0.30
  -8  16  -1   -0.01    0.37
   8 -16  -1    0.63    0.22
   8 -16   1    0.64    0.24
   0  16   2   13.91    0.93
   0 -16   2   17.12    0.89
   0 -16  -2   17.92    0.90
   0  16   2   16.37    1.20
   0  16  -2   15.82    0.85
   1 -16  -2   12.11    0.74
   1  16   2   10.13    0.87
  -1 -16   2   12.93    0.77
  -1  16  -2   11.90    0.82
   1  16   2   11.40    0.73
   1  16  -2   12.21    0.72
  -1  16   2   11.37    1.02
  -1 -16  -2   13.05    0.75
   1  16  -2   11.85    0.76
   1 -16   2   12.57    0.75
  -1  16   2   10.78    0.79
   2  16   2    0.91    0.44
  -2  16  -2    0.01    0.57
  -2 -16   2    1.58    0.45
   2  16   2    0.83    0.36
   2  16   2    1.00    0.69
   2  16  -2    1.36    0.44
   2  16  -2    1.36    0.48
  -2  16   2    0.38    0.63
   2  16  -2    1.22    0.38
  -2  16   2    1.00    0.54
  -2 -16  -2    1.26    0.41
   3  16   2    1.45    0.75
  -3 -16   2    0.28    0.48
   3  16   2    0.26    0.42
   3  16   2    0.10    0.32
  -3  16   2    1.29    0.55
   3  16  -2   -0.36    0.32
   3  16  -2   -0.06    0.46
   3  16  -2   -0.42    0.44
  -3  16   2   -0.26    0.67
  -3 -16  -2   -0.33    0.38
   4  16   2    1.68    0.81
   4  16   2    3.12    0.54
   4  16   2    2.25    0.35
  -4  16   2    3.96    0.81
  -4  16   2    3.30    0.61
   4  16  -2    3.05    0.53
   4  16  -2    3.26    0.57
   4  16  -2    3.50    0.30
   5  16   2    0.75    0.48
   5  16  -2    1.09    0.50
  -5  16   2    1.47    0.53
  -5  16   2   -0.27    0.65
   5  16  -2    0.58    0.48
   6  16   2    0.39    0.47
   6  16  -2   -0.08    0.46
  -6  16   2    0.80    0.66
  -6  16   2    0.00    0.48
   7  16   2    0.98    0.49
   7 -16  -2    1.38    0.32
   7 -16   2    1.21    0.34
  -8  16  -2    0.16    0.35
   8 -16  -2    0.59    0.21
   8 -16   2    0.33    0.22
   0 -16  -3   -0.03    0.43
   0  16   3    0.48    0.67
   0  16   3   -0.01    0.55
   0 -16   3   -0.56    0.40
   0  16  -3    0.07    0.48
  -1 -16   3    4.54    0.56
   1  16   3    3.15    0.68
   1  16   3    4.42    0.48
   1  16   3    4.56    0.82
   1  16   3    4.79    0.60
   1 -16   3    4.16    0.54
  -1  16   3    4.36    0.83
  -1 -16  -3    3.54    0.53
  -1  16   3    3.86    0.61
   1  16  -3    3.18    0.54
   1  16  -3    3.70    0.53
   1  16  -3    4.25    0.53
  -2 -16   3    5.55    0.60
   2  16   3    5.86    0.49
  -2  16  -3    5.44    0.66
   2  16   3    5.92    0.62
   2  16   3    4.76    0.78
   2  16  -3    6.60    0.65
   2 -16   3    5.25    0.62
   2  16  -3    5.74    0.51
  -2 -16  -3    6.46    0.59
  -2  16   3    5.35    0.87
   2  16  -3    5.65    0.61
  -2  16   3    5.55    0.64
   3  16   3    2.59    0.40
   3  16   3    2.13    0.79
   3  16   3    3.46    0.56
  -3 -16   3    2.23    0.54
  -3  16   3    2.06    0.57
  -3  16   3    3.04    0.80
   3  16  -3    2.83    0.56
   3  16  -3    2.19    0.53
   3  16  -3    2.48    0.38
  -3 -16  -3    2.51    0.49
   4  16   3    3.18    0.56
  -4 -16   3    2.92    0.58
   4  16   3    2.65    0.36
   4  16  -3    3.38    0.58
  -4  16   3    2.62    0.57
  -4  16   3    2.84    0.79
   4  16  -3    2.15    0.53
   4  16  -3    2.47    0.29
   5  16   3    0.67    0.51
   5  16  -3    0.03    0.47
  -5  16   3   -0.48    0.67
   5  16  -3   -0.13    0.47
  -5  16   3    0.24    0.51
   6  16   3    4.72    0.59
  -6  16   3    4.19    0.83
   6  16  -3    3.42    0.54
   7  16   3   -0.67    0.44
   7 -16  -3    0.13    0.27
   7 -16   3    0.47    0.32
  -8  16  -3    0.98    0.33
   8 -16  -3    0.68    0.19
   8 -16   3    0.78    0.21
   0 -16   4    2.26    0.53
   0  16   4    2.50    0.84
   0  16  -4    1.35    0.51
   0 -16   4    1.96    0.48
   0  16   4    2.26    0.63
   1  16   4    0.80    0.62
  -1  16  -4    0.17    0.47
   1  16   4    0.65    0.52
   1  16   4    0.33    0.42
  -1 -16   4    0.35    0.47
   1  16   4   -0.96    0.71
  -1  16   4   -0.98    0.70
  -1  16   4    0.77    0.56
   1  16  -4    0.39    0.45
   1 -16   4    0.35    0.43
   1  16  -4   -0.55    0.48
   1  16  -4    1.02    0.52
  -2 -16   4    1.74    0.50
   2  16   4    0.42    0.53
   2  16   4    0.76    0.68
   2  16   4    0.51    0.40
  -2  16   4    1.64    0.54
   2  16  -4    1.04    0.46
   2 -16   4    0.96    0.50
   2  16  -4    1.25    0.49
  -2  16   4    0.61    0.80
   2  16  -4    2.11    0.50
  -2 -16  -4    1.21    0.47
   3  16   4    2.04    0.79
   3  16   4    1.66    0.42
  -3 -16   4    2.07    0.54
   3  16   4    1.83    0.55
   3  16  -4    2.04    0.54
   3  16  -4    1.39    0.39
  -3 -16  -4    1.54    0.48
   3  16  -4    1.91    0.52
  -3  16   4    1.34    0.55
  -3  16   4    1.39    0.83
  -4 -16   4    0.15    0.48
   4  16   4    1.36    0.36
   4  16   4    1.07    0.55
  -4  16   4    0.55    0.77
   4  16  -4    0.83    0.49
  -4 -16  -4   -0.03    0.45
   4  16  -4    1.21    0.28
   4  16  -4    0.58    0.47
   5  16   4    0.48    0.54
  -5 -16   4   -0.40    0.50
  -5  16   4   -0.23    0.68
   5  16  -4   -0.08    0.44
   5  16  -4    0.85    0.47
   6  16   4   -0.21    0.46
   6  16  -4   -0.41    0.39
   6  16  -4   -0.88    0.42
  -6  16   4    0.69    0.70
   7 -16  -4    0.69    0.25
   7  16   4    1.15    0.48
   7 -16   4    0.34    0.31
   0  16  -5   -0.33    0.49
   0  16   5    0.92    0.61
   0 -16   5   -0.53    0.43
   1  16   5    0.33    0.43
  -1 -16   5    0.59    0.46
  -1  16  -5    0.11    0.46
   1  16   5    0.28    0.53
   1  16   5    0.38    0.62
   1  16  -5    0.64    0.48
   1  16  -5    0.49    0.43
  -1  16   5    0.76    0.58
  -1  16   5    0.79    0.84
   1  16  -5   -0.91    0.47
   2  16   5    2.88    0.72
   2  16   5    2.40    0.48
  -2 -16   5    2.69    0.53
   2  16   5    3.52    0.62
   2  16  -5    2.11    0.52
  -2  16   5    2.78    0.89
   2  16  -5    3.53    0.53
   2  16  -5    2.90    0.49
  -2  16   5    2.56    0.61
  -3 -16   5    5.80    0.65
   3  16   5    7.10    0.58
   3  16   5    7.95    0.73
   3  16  -5    6.52    0.65
  -3  16   5    5.69    1.02
   3  16  -5    6.51    0.63
   3  16  -5    7.58    0.53
   4  16   5    0.06    0.31
   4  16   5    0.34    0.56
  -4 -16   5   -0.28    0.46
  -4  16   5    1.41    0.80
   4  16  -5    0.39    0.44
   4  16  -5   -0.17    0.25
   4  16  -5    0.14    0.40
   5  16   5    3.82    0.61
   5  16  -5    3.51    0.49
  -5  16   5    2.84    0.83
   5  16  -5    3.65    0.49
   6  16   5   -0.01    0.47
   6 -16   5    0.88    0.37
   6  16  -5   -0.74    0.36
   7 -16  -5    3.41    0.28
   7 -16   5    3.31    0.33
   0  16  -6    3.15    0.52
   0  16   6    3.16    0.62
  -1  16  -6   -0.47    0.43
   1  16   6    1.30    0.61
  -1 -16   6    0.55    0.43
   1  16   6   -0.30    0.46
   1  16  -6    0.00    0.43
   1  16  -6    0.48    0.42
   1  16  -6   -0.42    0.36
  -2 -16   6    2.28    0.51
   2  16   6    2.78    0.49
  -2  16  -6    2.65    0.51
   2  16   6    2.01    0.61
   2  16  -6    2.30    0.44
   2  16  -6    2.26    0.42
   2  16  -6    2.88    0.49
  -2  16   6    2.32    0.89
   3  16   6    0.01    0.57
  -3 -16   6    0.13    0.45
   3  16   6    0.19    0.40
   3  16  -6    0.65    0.40
  -3  16   6   -0.21    0.81
   3  16  -6    0.19    0.34
   3  16  -6    0.07    0.34
   4  16   6    2.44    0.29
   4  16   6    2.23    0.59
   4  16  -6    1.89    0.39
   4  16  -6    1.79    0.24
   4  16  -6    1.87    0.41
  -4  16   6    0.94    0.78
   5  16   6    2.07    0.53
   5  16  -6    1.82    0.36
   5  16  -6    2.26    0.37
   6 -16  -6    0.28    0.26
   6  16   6    0.71    0.43
   6 -16   6    0.23    0.31
   0  16  -7   -0.01    0.36
   1  16   7    4.42    0.54
  -1  16  -7    4.40    0.47
   1  16  -7    3.86    0.46
   1  16  -7    3.83    0.43
   1  16  -7    3.21    0.42
  -2  16  -7    1.02    0.39
   2  16   7    1.06    0.61
   2  16   7    0.90    0.40
   2  16  -7    1.19    0.38
   2  16  -7    0.89    0.32
   2  16  -7    1.08    0.33
   3  16   7   -0.03    0.33
   3  16   7    0.56    0.58
   3  16  -7    0.20    0.26
   3  16  -7    0.57    0.33
   3  16  -7    0.18    0.28
   4  16   7    0.37    0.50
   4  16  -7    0.24    0.29
   5  16   7    0.56    0.43
   0  16   8    3.27    0.48
   0  16  -8    2.81    0.36
   1  16   8   -0.17    0.35
  -1  16  -8    0.28    0.29
   1  16  -8    0.06    0.27
   1  16  -8   -0.12    0.29
  -2  16  -8    0.87    0.30
   2  16   8    0.94    0.31
   2  16  -8    0.71    0.24
   2  16  -8    0.44    0.28
   3  16   8    0.22    0.21
   3  16  -8    0.26    0.25
   3  16  -8    0.05    0.16
   0  17   0   -0.63    0.62
   0 -17   0   -0.06    0.37
   1 -17   0    0.07    0.42
  -1  17   0    0.50    0.60
   1  17   0   -0.13    0.40
  -1  17   0   -0.15    0.60
  -1 -17   0    0.31    0.38
   1  17   0    0.39    0.65
   1  17   0    0.22    0.47
   2  17   0   91.21    3.41
   2  17   0   89.88    3.05
  -2 -17   0   95.46    3.42
  -2  17   0   97.17    4.26
  -2  17   0   90.70    3.36
   2  17   0   92.38    3.26
   3  17   0   -0.44    0.28
   3  17   0   -0.23    0.45
  -3  17   0    0.89    0.65
  -3 -17   0    0.01    0.37
  -3  17   0    0.18    0.55
  -4  17   0   80.31    3.81
  -4  17   0   83.18    3.03
   4  17   0   81.95    2.95
  -5  17   0   -0.49    0.53
   5  17   0    0.23    0.46
  -6  17   0    6.31    0.65
   6  17   0    6.55    0.62
   7 -17   0    0.26    0.29
  -7  17   0   -0.17    0.41
   7  17   0   -0.09    0.44
   8 -17   0    0.01    0.21
  -8  17   0    0.65    0.37
   0  17  -1   23.70    1.23
   0 -17   1   23.78    1.14
   0 -17  -1   25.07    1.14
   0  17   1   24.79    1.22
   0  17  -1   23.63    1.09
   0  17   1   24.68    1.53
   1  17   1   13.87    0.80
  -1  17  -1   13.04    0.91
   1  17   1   13.29    0.97
   1  17   1   14.04    0.73
  -1 -17   1   14.15    0.80
   1 -17  -1   13.68    0.79
  -1  17   1   12.14    1.10
   1  17  -1   13.14    0.79
   1  17  -1   13.73    0.74
  -1  17   1   13.69    0.90
   1 -17   1   15.60    0.84
  -1 -17  -1   14.13    0.79
   1  17  -1   13.08    0.83
  -2  17  -1    0.74    0.66
   2  17   1    0.68    0.47
  -2 -17   1    0.24    0.38
   2  17   1    0.37    0.68
  -2  17  -1   -0.16    0.56
   2  17   1   -0.93    0.32
  -2  17   1    0.25    0.55
   2  17  -1   -0.03    0.47
   2  17  -1   -0.51    0.44
   2  17  -1    0.14    0.35
  -2  17   1   -0.93    0.60
  -2 -17  -1   -0.48    0.36
   3  17   1    7.04    0.87
   3  17   1    7.34    0.64
  -3  17  -1    7.47    0.90
  -3  17  -1    7.25    0.72
  -3 -17   1    7.40    0.62
   3  17   1    7.48    0.47
   3  17  -1    7.13    0.46
   3  17  -1    6.65    0.63
  -3 -17  -1    7.09    0.58
  -3  17   1    8.67    0.92
  -3  17   1    6.87    0.69
   3  17  -1    7.72    0.67
   4  17   1   17.62    0.95
   4  17   1   17.35    1.17
   4  17  -1   18.92    0.99
  -4  17   1   17.11    1.29
  -4  17   1   18.49    1.01
   5  17   1    3.18    0.54
  -5  17   1    3.59    0.72
   5  17  -1    2.62    0.54
  -5  17   1    3.89    0.60
   6  17   1    1.00    0.46
   6  17  -1    2.04    0.48
  -6  17   1    1.29    0.49
   7 -17  -1    1.88    0.33
   7  17   1    2.42    0.50
  -7  17  -1    1.96    0.47
   7  17  -1    0.95    0.47
  -7  17   1    1.27    0.45
   7 -17   1    1.83    0.34
   8 -17  -1    2.73    0.26
  -8  17  -1    2.03    0.39
   8 -17   1    2.46    0.27
   0  17  -2   -0.20    0.48
   0  17   2   -0.17    0.57
   0  17   2   -0.54    0.43
   0  17  -2    0.06    0.46
   0 -17  -2   -0.23    0.40
   0 -17   2   -0.17    0.41
   0  17   2   -0.60    0.57
   1  17   2   16.17    0.80
   1 -17  -2   15.26    0.88
   1  17   2   17.64    1.06
   1  17   2   17.37    0.89
  -1 -17   2   16.47    0.91
  -1  17  -2   15.69    0.96
   1  17  -2   16.57    0.88
   1  17  -2   17.26    0.95
  -1 -17  -2   16.77    0.90
  -1  17   2   16.68    0.95
   1  17  -2   15.96    0.83
   1 -17   2   15.90    0.90
  -1  17   2   16.43    1.24
  -2  17  -2   13.67    0.91
   2  17   2   14.45    0.85
  -2 -17   2   14.76    0.87
   2  17   2   14.44    0.70
   2  17   2   13.84    1.04
   2  17  -2   13.47    0.72
  -2 -17  -2   15.36    0.85
   2  17  -2   14.87    0.84
  -2  17   2   15.21    1.20
   2  17  -2   14.67    0.90
  -2  17   2   14.23    0.89
  -3 -17   2   18.55    1.00
   3  17   2   18.65    0.94
  -3  17  -2   15.42    0.99
   3  17   2   17.11    0.77
   3  17   2   17.31    1.17
  -3 -17  -2   18.34    0.94
  -3  17   2   17.04    0.99
   3  17  -2   17.53    0.94
   3  17  -2   18.39    0.77
   3  17  -2   18.50    1.02
  -3  17   2   16.48    1.33
   4  17   2   -0.32    0.77
   4  17   2    0.88    0.49
   4  17   2    0.36    0.27
   4  17  -2    0.31    0.22
   4  17  -2    0.25    0.51
   4  17  -2    0.25    0.48
  -4  17   2    0.34    0.68
  -4  17   2    0.47    0.54
   5  17   2    3.15    0.54
   5  17  -2    2.01    0.55
  -5  17   2    3.22    0.57
  -5  17   2    1.91    0.71
   6  17   2    1.14    0.49
  -6  17   2    0.41    0.49
  -6  17   2    0.66    0.66
   6  17  -2    0.82    0.47
  -7  17  -2    0.38    0.43
   7 -17  -2    1.08    0.29
   7  17   2    0.24    0.45
   7 -17   2    0.82    0.32
   8 -17  -2    0.04    0.18
  -8  17  -2   -0.08    0.32
   8 -17   2    0.00    0.19
   0 -17   3    2.87    0.51
   0  17   3    2.82    0.77
   0  17  -3    3.88    0.59
   0  17  -3    2.65    0.55
   0  17   3    3.71    0.64
   0  17   3    2.70    0.50
   0 -17  -3    3.73    0.53
   1  17   3   25.67    1.09
  -1 -17   3   24.34    1.24
   1  17   3   26.11    1.32
   1  17   3   26.05    1.19
   1  17  -3   27.10    1.28
   1  17  -3   25.53    1.12
   1 -17   3   26.90    1.24
  -1  17   3   25.83    1.69
  -1  17   3   26.31    1.25
  -1 -17  -3   24.99    1.21
   1  17  -3   26.70    1.22
   2  17   3    1.00    0.38
   2  17   3    0.83    0.70
  -2  17  -3    1.05    0.53
  -2 -17   3    0.49    0.45
   2  17   3    1.75    0.52
  -2 -17  -3    0.64    0.43
   2  17  -3    1.53    0.53
   2  17  -3    0.57    0.40
   2 -17   3    0.86    0.44
   2  17  -3    0.55    0.49
  -2  17   3   -0.31    0.52
  -2  17   3    0.04    0.72
  -3 -17   3    5.37    0.62
   3  17   3    5.19    0.85
   3  17   3    5.85    0.63
   3  17   3    6.25    0.48
  -3  17   3    5.47    0.94
   3  17  -3    5.74    0.47
   3  17  -3    6.37    0.66
   3  17  -3    4.95    0.62
  -3  17   3    4.85    0.63
  -3 -17  -3    5.18    0.58
  -4 -17   3   -0.12    0.49
   4  17   3    0.01    0.29
   4  17   3    0.58    0.50
  -4 -17  -3   -0.04    0.44
   4  17  -3    0.42    0.23
  -4  17   3    0.64    0.53
   4  17  -3    0.10    0.48
  -4  17   3    0.52    0.72
   4  17  -3    0.66    0.51
   5  17   3    1.68    0.55
  -5  17   3    0.70    0.51
   5  17  -3    1.29    0.52
  -5  17   3    0.79    0.71
   5  17  -3    0.24    0.49
   6  17   3    0.31    0.47
   6  17  -3    0.03    0.42
  -6  17   3    1.14    0.70
   7 -17  -3    2.75    0.32
   7  17   3    2.20    0.49
   7 -17   3    2.12    0.35
   0  17   4   -0.21    0.60
   0 -17   4   -0.70    0.43
   0  17  -4   -0.90    0.50
   0  17   4   -0.06    0.44
   0  17   4   -0.46    0.75
  -1 -17   4    3.57    0.53
   1  17   4    3.23    0.60
   1  17   4    3.32    0.69
  -1  17  -4    2.34    0.57
   1  17   4    3.30    0.47
  -1  17   4    2.92    0.62
   1  17  -4    2.49    0.56
  -1  17   4    2.98    0.87
   1  17  -4    3.24    0.53
   1  17  -4    3.03    0.56
   2  17   4    7.15    0.83
   2  17   4    7.48    0.71
  -2 -17   4    6.42    0.66
   2  17   4    7.30    0.56
  -2  17   4    7.18    0.70
  -2  17   4    8.08    1.07
   2  17  -4    7.94    0.58
   2  17  -4    7.03    0.68
   2  17  -4    8.12    0.71
  -3 -17   4   13.11    0.90
   3  17   4   14.63    0.75
   3  17   4   14.36    0.89
   3  17   4   14.27    1.08
  -3  17   4   14.02    1.30
   3  17  -4   15.06    0.71
   3  17  -4   13.31    0.87
  -3  17   4   13.64    0.87
  -3 -17  -4   14.85    0.87
   3  17  -4   15.13    0.93
   4  17   4    1.29    0.57
   4  17   4    1.71    0.30
  -4 -17   4    1.10    0.50
  -4  17   4    1.07    0.53
   4  17  -4    1.73    0.25
   4  17  -4    0.72    0.46
  -4  17   4    1.59    0.76
   4  17  -4    1.14    0.50
   5  17   4    9.62    0.74
  -5  17   4    8.07    1.02
   5  17  -4    9.84    0.71
   5  17  -4    9.90    0.73
   6  17   4    0.03    0.44
   6  17  -4    0.73    0.39
   7 -17  -4    3.25    0.30
   7  17   4    3.53    0.49
  -7  17  -4    3.01    0.36
   7 -17   4    3.39    0.36
   0  17   5   -0.06    0.58
   0  17  -5    0.34    0.50
   0  17   5    0.53    0.45
   1  17   5    4.00    0.65
  -1  17  -5    2.14    0.54
   1  17   5    2.88    0.50
   1  17   5    3.51    0.67
  -1 -17   5    2.70    0.49
   1  17  -5    2.26    0.56
   1  17  -5    2.54    0.51
  -1  17   5    4.41    0.65
   1  17  -5    2.25    0.50
  -1  17   5    3.24    0.95
  -2 -17   5   -0.08    0.44
   2  17   5   -0.02    0.65
   2  17   5    0.12    0.42
   2  17   5    0.83    0.54
   2  17  -5    0.30    0.48
  -2  17   5    0.90    0.83
   2  17  -5    0.49    0.43
  -2  17   5    0.65    0.57
   2  17  -5    0.45    0.41
   3  17   5    6.94    0.70
  -3 -17   5    5.56    0.62
   3  17   5    6.04    0.53
   3  17  -5    5.25    0.58
   3  17  -5    6.02    0.62
   3  17  -5    6.63    0.48
  -3  17   5    3.97    0.94
   4  17   5    3.82    0.60
  -4 -17   5    3.01    0.54
   4  17  -5    3.45    0.27
   4  17  -5    3.12    0.49
  -4  17   5    2.25    0.83
   4  17  -5    2.39    0.48
   5  17   5    6.23    0.62
   5  17  -5    5.57    0.51
   5  17  -5    4.46    0.50
  -5  17   5    3.07    0.83
  -6  17  -5    0.19    0.30
   6  17   5    0.19    0.43
   0  17   6    0.20    0.55
   0  17  -6   -0.53    0.43
   0  17   6    0.56    0.49
   1  17   6   -0.40    0.43
  -1  17  -6    0.15    0.42
   1  17   6    0.30    0.58
   1  17  -6   -0.18    0.42
  -1  17   6    1.10    0.57
   1  17  -6    0.16    0.37
   1  17  -6    0.02    0.40
   2  17   6    2.62    0.61
  -2 -17   6    2.91    0.50
   2  17   6    3.13    0.48
  -2  17   6    2.95    0.89
   2  17  -6    2.35    0.42
   2  17  -6    2.26    0.48
   2  17  -6    2.71    0.41
   3  17   6   11.64    0.63
   3  17   6   10.01    0.81
   3  17  -6   11.20    0.68
   3  17  -6   10.19    0.68
  -3  17   6    9.61    1.15
   3  17  -6   10.48    0.55
   4  17   6    1.80    0.54
   4  17  -6    1.41    0.37
   4  17  -6    1.35    0.37
   5  17   6    6.18    0.62
   5  17  -6    7.20    0.48
   0  17  -7    8.68    0.58
   0  17  -7   10.63    0.62
   0  17   7    9.18    0.68
  -1  17  -7    0.81    0.37
   1  17   7    0.52    0.41
   1  17  -7   -0.47    0.32
   1  17  -7   -0.06    0.32
   2  17   7    0.89    0.60
   2  17   7    0.29    0.35
   2  17  -7    0.29    0.31
   2  17  -7    0.13    0.27
   2  17  -7    0.50    0.34
   3  17   7    0.26    0.28
   3  17   7   -0.12    0.53
   3  17  -7    0.64    0.32
   3  17  -7    0.39    0.29
   3  17  -7    0.21    0.22
   4  17   7    2.47    0.52
   4  17  -7    2.58    0.32
   0  17   8    0.92    0.39
   0  17  -8    0.09    0.26
   0  17  -8    0.22    0.27
   1  17   8    0.21    0.31
  -1  17  -8    0.05    0.26
   1  17  -8   -0.09    0.23
   1  17  -8    0.02    0.26
   2  17   8    4.44    0.35
   2  17  -8    3.98    0.34
   2  17  -8    4.54    0.29
   3  17  -8    0.51    0.13
   0 -18   0  191.88    6.68
   0  18   0  189.78    6.52
   0  18   0  187.40    6.11
   1  18   0   -0.54    0.39
  -1  18   0    0.77    0.62
   1  18   0    0.89    0.48
   1 -18   0    0.43    0.44
  -1  18   0   -0.54    0.62
  -1 -18   0    0.48    0.39
   1  18   0    0.73    0.68
  -2 -18   0    1.54    0.41
  -2  18   0    0.74    0.60
  -2  18   0    1.70    0.62
   2  18   0    0.25    0.66
   2  18   0    1.10    0.37
   2  18   0    0.75    0.45
   3  18   0   -0.40    0.30
  -3  18   0   -0.10    0.56
  -3 -18   0   -0.14    0.37
   3  18   0    0.24    0.47
  -3  18   0    0.12    0.64
  -4  18   0   17.03    0.98
  -4  18   0   14.39    1.19
   4  18   0   16.30    0.91
   5  18   0    0.07    0.46
  -5  18   0    0.22    0.53
   6  18   0    2.06    0.50
  -6  18   0    1.71    0.51
  -7  18   0   -0.18    0.40
   7 -18   0    0.34    0.28
   7  18   0   -0.42    0.41
   8 -18   0    0.45    0.19
   0  18  -1   -0.74    0.63
   0 -18   1   -0.22    0.40
   0  18   1   -0.10    0.62
   0  18  -1   -0.42    0.45
   0 -18  -1   -1.28    0.40
   0  18   1    0.30    0.47
   0  18   1   -0.07    0.57
   0  18  -1   -1.06    0.47
   1  18   1    2.34    0.51
   1 -18  -1    1.82    0.46
  -1  18  -1    1.48    0.65
  -1 -18   1    2.95    0.47
   1  18   1    2.11    0.73
   1  18   1    2.68    0.44
   1  18  -1    2.14    0.45
   1  18  -1    2.62    0.51
  -1  18   1    1.01    0.63
   1 -18   1    1.83    0.49
  -1  18   1    2.30    0.63
  -1 -18  -1    1.91    0.43
   2  18   1    0.39    0.34
   2  18   1    0.60    0.48
  -2  18  -1   -0.02    0.58
  -2 -18   1    0.52    0.40
   2  18   1    1.37    0.72
   2  18  -1    0.46    0.44
  -2  18   1   -0.31    0.62
  -2  18   1    0.07    0.57
  -2 -18  -1    0.61    0.39
   2  18  -1    0.54    0.36
  -3  18  -1    3.35    0.63
  -3 -18   1    3.07    0.48
   3  18   1    3.17    0.37
  -3  18  -1    0.53    0.63
   3  18   1    3.04    0.53
   3  18   1    1.48    0.77
   3  18  -1    3.10    0.36
  -3  18   1    3.50    0.75
  -3  18   1    2.37    0.61
   3  18  -1    3.30    0.57
  -3 -18  -1    2.30    0.46
   4  18   1    2.00    0.80
  -4  18  -1    2.95    0.62
   4  18   1    2.52    0.52
   4  18  -1    2.62    0.54
  -4  18   1    3.55    0.73
  -4  18   1    4.07    0.63
  -5  18  -1    1.19    0.57
   5  18   1    2.28    0.49
  -5  18   1    0.93    0.60
  -5  18   1    1.00    0.55
   5  18  -1    1.71    0.49
  -6  18  -1   11.06    0.75
   6  18   1    8.87    0.68
  -6  18   1    9.21    0.69
   6  18  -1    8.69    0.68
   7 -18  -1   -0.12    0.27
  -7  18  -1    0.23    0.40
   7  18   1   -0.39    0.42
  -7  18   1    0.04    0.41
   7  18  -1    0.17    0.41
   7 -18   1    0.31    0.29
   8 -18  -1    0.28    0.17
   8 -18   1    0.10    0.18
   0  18   2    5.16    0.55
   0 -18   2    4.35    0.55
   0  18   2    4.50    0.81
   0  18  -2    4.82    0.61
   0 -18  -2    5.17    0.56
   0  18   2    6.63    0.73
   0  18  -2    5.69    0.61
   1  18   2   -0.55    0.38
   1  18   2   -0.27    0.64
  -1  18  -2    0.11    0.57
  -1 -18   2   -0.26    0.41
   1  18   2   -0.12    0.46
  -1  18   2   -0.61    0.54
  -1 -18  -2    0.00    0.43
  -1  18   2    0.40    0.63
   1  18  -2   -0.06    0.48
   1  18  -2   -1.02    0.44
   1  18  -2   -0.37    0.50
   1 -18   2   -0.15    0.47
  -2 -18   2    6.50    0.60
   2  18   2    6.12    0.48
  -2  18  -2    6.95    0.70
   2  18   2    7.01    0.64
   2  18   2    5.90    0.84
   2  18  -2    6.54    0.64
   2  18  -2    6.17    0.52
  -2  18   2    6.48    0.92
  -2 -18  -2    5.69    0.58
  -2  18   2    5.58    0.69
   2  18  -2    6.44    0.68
  -3  18  -2   22.50    1.16
   3  18   2   21.53    1.32
  -3 -18   2   22.51    1.17
   3  18   2   23.61    0.94
   3  18   2   23.05    1.14
  -3 -18  -2   23.20    1.14
   3  18  -2   24.12    1.15
   3  18  -2   24.20    0.93
  -3  18   2   22.44    1.55
  -3  18   2   23.85    1.18
   3  18  -2   24.10    1.21
   4  18   2    4.13    0.81
   4  18   2    3.78    0.56
  -4 -18   2    3.71    0.55
  -4  18  -2    3.63    0.61
   4  18  -2    3.69    0.58
  -4 -18  -2    2.83    0.53
   4  18  -2    2.26    0.55
  -4  18   2    1.76    0.70
  -4  18   2    3.04    0.60
   5  18   2   -0.23    0.45
  -5  18  -2   -0.01    0.51
  -5  18   2    0.14    0.62
  -5  18   2   -0.62    0.49
   5  18  -2   -0.58    0.47
  -6  18  -2    0.18    0.46
   6  18   2    0.38    0.45
  -6  18   2    0.13    0.63
  -6  18   2    0.24    0.45
   6  18  -2    0.56    0.43
  -7  18  -2    3.57    0.46
   7 -18  -2    3.52    0.34
   7  18   2    3.64    0.51
   7 -18   2    3.74    0.38
   0  18   3   -0.53    0.67
   0  18   3   -0.67    0.41
   0 -18   3   -0.45    0.44
   0  18   3   -0.28    0.59
   0  18  -3   -0.55    0.50
   0  18  -3    0.16    0.48
   1  18   3    9.85    0.88
   1  18   3   10.62    0.65
   1  18   3   11.81    0.77
  -1 -18   3   10.99    0.77
   1  18  -3   11.81    0.82
   1  18  -3   11.11    0.70
   1  18  -3   12.23    0.79
  -1  18   3    9.30    1.10
  -1  18   3    9.22    0.80
  -1 -18  -3   10.95    0.75
   2  18   3   25.91    1.03
  -2 -18   3   22.26    1.20
   2  18   3   23.84    1.31
   2  18   3   24.31    1.16
  -2  18   3   24.63    1.20
   2  18  -3   25.76    1.05
   2  18  -3   22.66    1.22
  -2 -18  -3   24.09    1.18
  -2  18   3   23.71    1.65
   2  18  -3   24.11    1.18
  -3  18  -3    3.24    0.56
  -3 -18   3    2.78    0.53
   3  18   3    3.05    0.79
   3  18   3    3.49    0.42
   3  18   3    3.70    0.56
   3  18  -3    3.84    0.57
   3  18  -3    3.35    0.41
  -3 -18  -3    3.39    0.51
  -3  18   3    3.59    0.59
   3  18  -3    4.44    0.61
  -3  18   3    3.32    0.85
  -4 -18   3    1.39    0.50
  -4  18  -3    0.90    0.50
   4  18   3    0.76    0.51
  -4  18   3    1.21    0.51
   4  18  -3   -0.07    0.50
   4  18  -3    0.11    0.48
  -4  18   3    0.11    0.68
  -4 -18  -3    0.03    0.43
  -5  18  -3   11.21    0.73
   5  18   3   10.96    0.76
  -5  18   3   10.90    0.73
  -5  18   3    8.56    1.02
   5  18  -3   10.05    0.74
   6  18   3    0.72    0.46
  -6  18  -3    0.92    0.41
   6  18  -3    0.33    0.40
   7 -18  -3    2.31    0.29
  -7  18  -3    2.41    0.37
   7  18   3    2.19    0.46
   7 -18   3    2.44    0.33
   0  18  -4    0.24    0.48
   0  18  -4    0.88    0.54
   0  18   4    0.44    0.61
   0 -18   4    0.30    0.47
   0  18   4    0.69    0.45
   0  18   4    0.50    0.78
  -1 -18   4    1.97    0.48
  -1  18  -4    1.96    0.56
   1  18   4    4.16    0.70
   1  18   4    2.83    0.46
   1  18   4    2.63    0.59
   1  18  -4    2.37    0.48
  -1  18   4    0.89    0.80
   1  18  -4    2.62    0.55
   1  18  -4    2.42    0.56
  -1  18   4    1.21    0.60
  -2 -18   4    0.76    0.44
   2  18   4    0.23    0.68
   2  18   4    0.84    0.51
   2  18   4   -0.23    0.37
   2  18  -4    0.79    0.50
   2  18  -4    0.33    0.41
  -2  18   4    1.26    0.81
   2  18  -4    0.76    0.51
  -2  18   4    0.70    0.54
   3  18   4    0.63    0.73
   3  18   4    1.13    0.56
   3  18   4    0.83    0.39
  -3 -18   4    0.53    0.45
   3  18  -4    0.50    0.48
  -3  18   4   -0.60    0.50
   3  18  -4    0.19    0.51
   3  18  -4    0.91    0.37
  -3  18   4    1.03    0.76
  -4  18  -4    5.97    0.53
  -4 -18   4    4.10    0.59
   4  18   4    5.75    0.63
  -4  18   4    5.70    0.61
   4  18  -4    5.39    0.59
   4  18  -4    4.06    0.58
  -4  18   4    5.31    0.93
   5  18   4   13.03    0.81
  -5  18  -4   14.48    0.73
  -5  18   4   10.03    1.10
   5  18  -4   12.81    0.81
   6  18   4    0.27    0.43
  -6  18  -4    0.90    0.34
   6  18  -4    0.55    0.36
   7 -18  -4    3.00    0.27
   7 -18   4    3.86    0.33
   0  18  -5   -0.21    0.46
   0  18   5    0.01    0.56
   0  18  -5    0.18    0.49
   0  18   5   -0.43    0.41
   1  18   5   11.63    0.86
  -1  18  -5   10.59    0.74
   1  18   5    9.17    0.67
  -1 -18   5    9.44    0.73
   1  18  -5   11.12    0.76
  -1  18   5   11.05    0.81
   1  18  -5   11.71    0.69
   1  18  -5   11.12    0.76
  -1  18   5    9.27    1.19
  -2 -18   5    4.36    0.56
   2  18   5    6.02    0.54
   2  18   5    6.73    0.67
   2  18   5    6.01    0.75
   2  18  -5    4.73    0.57
   2  18  -5    5.28    0.50
  -2  18   5    3.98    0.93
   2  18  -5    5.46    0.61
  -2  18   5    5.97    0.67
  -3 -18   5    0.64    0.46
   3  18   5    1.18    0.40
   3  18   5    0.73    0.53
   3  18  -5    1.91    0.35
   3  18  -5    1.05    0.43
  -3  18   5    1.42    0.80
   3  18  -5    1.37    0.48
   4  18   5    1.06    0.51
   4  18  -5    0.94    0.42
   4  18  -5    1.28    0.42
  -4  18   5    0.80    0.76
   5  18   5    0.47    0.46
   5  18  -5    0.31    0.36
   5  18  -5   -0.42    0.35
   6  18   5    0.33    0.40
   0  18  -6   -0.34    0.40
   0  18   6    0.45    0.47
   0  18   6    0.81    0.54
   0  18  -6    0.47    0.41
   1  18   6    3.95    0.51
  -1  18  -6    4.34    0.51
   1  18   6    3.70    0.63
   1  18  -6    4.05    0.44
   1  18  -6    3.27    0.50
  -1  18   6    4.34    0.60
   2  18   6    0.85    0.57
   2  18   6    0.83    0.41
   2  18  -6    2.01    0.43
  -2  18   6    2.31    0.90
   2  18  -6    0.91    0.38
   2  18  -6    1.14    0.34
   3  18   6    1.99    0.34
   3  18   6    1.38    0.54
   3  18  -6    1.85    0.38
   3  18  -6    2.05    0.41
   3  18  -6    1.44    0.28
   4  18   6    1.46    0.52
   4  18  -6    2.25    0.36
   4  18  -6    1.19    0.35
   5  18   6    4.19    0.52
   5  18  -6    3.03    0.35
   0  18  -7   -0.10    0.32
   0  18  -7   -0.55    0.30
   0  18   7   -0.51    0.40
  -1  18  -7    2.29    0.37
   1  18   7    2.09    0.41
   1  18  -7    2.21    0.33
   1  18  -7    2.32    0.38
   2  18   7    6.09    0.46
   2  18  -7    7.17    0.48
   2  18  -7    6.83    0.40
   3  18   7    4.61    0.30
   3  18   7    4.62    0.59
   3  18  -7    4.28    0.26
   3  18  -7    4.08    0.37
   4  18   7   -0.06    0.43
   4  18  -7    0.31    0.25
   0  18   8    1.56    0.36
   0  18  -8    2.71    0.28
   0  18  -8    1.86    0.29
   1  18   8    1.30    0.28
   1  18  -8    0.86    0.21
   2  18   8    2.17    0.24
   2  18  -8    2.59    0.21
   0 -19   0   -0.58    0.42
   0  19   0   -0.37    0.60
   0  19   0   -0.48    0.45
   1  19   0   -0.36    0.44
  -1  19   0   -0.94    0.60
  -1 -19   0    0.02    0.40
   1 -19   0   -0.04    0.43
   1  19   0   -0.27    0.42
   1  19   0   -0.57    0.66
  -2 -19   0   23.02    1.11
   2  19   0   23.99    0.96
  -2  19   0   21.26    1.49
   2  19   0   23.09    1.26
   2  19   0   22.82    1.11
  -2  19   0   23.34    1.22
  -3  19   0    0.30    0.63
   3  19   0   -0.32    0.29
  -3 -19   0    0.12    0.38
  -3  19   0   -0.03    0.60
   3  19   0   -0.90    0.45
  -4  19   0    5.13    0.68
   4  19   0    4.76    0.58
  -4 -19   0    5.15    0.55
  -4  19   0    4.94    0.80
   5  19   0   -0.67    0.45
  -5  19   0   -0.53    0.52
  -6  19   0    0.06    0.46
   6  19   0    0.01    0.43
   7 -19   0   -0.20    0.25
   7  19   0   -0.68    0.39
  -7  19   0    0.07    0.38
   0  19   1   21.94    1.02
   0 -19  -1   23.82    1.12
   0  19  -1   23.07    1.08
   0  19   1   22.90    1.22
   0  19  -1   20.59    1.15
   0 -19   1   21.62    1.10
   0  19  -1   21.93    1.03
  -1 -19   1   20.74    1.03
   1  19   1   17.97    1.16
  -1  19  -1   19.62    1.10
   1  19   1   19.02    0.98
   1  19   1   20.99    0.90
   1 -19  -1   17.42    0.99
   1 -19   1   20.09    1.04
  -1  19   1   19.99    1.39
   1  19  -1   19.31    0.91
  -1  19   1   21.05    1.11
  -1 -19  -1   18.47    0.99
   1  19  -1   19.00    0.99
   2  19   1    0.39    0.69
  -2 -19   1    2.04    0.45
   2  19   1    1.26    0.36
  -2  19  -1    1.97    0.62
   2  19   1    1.94    0.53
  -2  19   1    1.32    0.63
   2  19  -1    1.54    0.38
  -2 -19  -1    1.24    0.42
  -2  19   1    1.77    0.65
   2  19  -1    1.43    0.51
   3  19   1    8.48    0.91
  -3 -19   1    9.86    0.70
  -3  19  -1    9.12    0.79
   3  19   1    9.45    0.71
   3  19   1    9.77    0.53
  -3  19   1    9.83    1.01
   3  19  -1    9.65    0.74
  -3  19   1   10.61    0.82
  -3 -19  -1   10.76    0.70
   3  19  -1    9.56    0.52
  -4  19  -1    2.20    0.59
  -4 -19   1    2.06    0.47
   4  19   1    1.66    0.49
  -4  19   1    2.39    0.61
  -4 -19  -1    2.65    0.48
   4  19  -1    2.16    0.53
  -4  19   1    2.79    0.72
   5  19   1    0.93    0.48
  -5  19  -1    0.52    0.53
  -5  19   1    0.96    0.65
  -5  19   1    1.31    0.53
   5  19  -1    0.96    0.47
   6  19   1    1.45    0.45
  -6  19  -1    1.38    0.47
  -6  19   1    1.57    0.48
   6  19  -1    1.58    0.47
   7  19   1   -0.24    0.40
   7 -19  -1    0.40    0.26
  -7  19  -1    0.50    0.38
  -7  19   1    0.41    0.38
   7 -19   1    0.27    0.28
   0  19  -2    0.11    0.49
   0 -19   2   -0.23    0.42
   0  19   2   -0.18    0.63
   0 -19  -2    0.27    0.43
   0  19  -2   -0.10    0.48
   0  19   2    0.30    0.43
   0  19   2    0.17    0.66
   1  19   2    2.96    0.57
  -1 -19   2    2.44    0.50
  -1  19  -2    1.91    0.61
   1  19   2    2.86    0.72
   1  19   2    2.97    0.45
   1  19  -2    2.72    0.50
  -1  19   2    2.59    0.64
  -1 -19  -2    2.93    0.49
   1  19  -2    2.56    0.55
  -1  19   2    2.26    0.75
  -2  19  -2   26.61    1.28
   2  19   2   26.61    1.08
  -2 -19   2   24.74    1.27
   2  19   2   27.85    1.25
   2  19   2   27.66    1.44
   2  19  -2   27.43    1.32
  -2 -19  -2   26.39    1.25
   2  19  -2   26.46    1.10
   2  19  -2   28.50    1.26
  -2  19   2   27.89    1.73
  -2  19   2   27.26    1.30
  -3 -19   2    1.82    0.45
   3  19   2    1.39    0.51
   3  19   2    0.64    0.76
  -3  19  -2    2.14    0.55
   3  19   2    1.48    0.34
  -3  19   2    1.08    0.58
  -3 -19  -2    0.86    0.45
   3  19  -2    1.35    0.55
   3  19  -2    1.02    0.32
  -3  19   2    0.63    0.67
  -4  19  -2    8.64    0.70
  -4 -19   2    7.46    0.66
   4  19   2    8.08    0.68
   4  19  -2    8.77    0.73
  -4  19   2    8.05    0.71
  -4  19   2    4.32    0.84
  -4 -19  -2    8.66    0.67
   5  19   2    2.07    0.49
  -5  19  -2    2.43    0.52
  -5  19   2    3.39    0.55
  -5  19   2    1.54    0.67
   5  19  -2    2.65    0.53
   6  19   2    3.88    0.52
  -6  19  -2    3.84    0.51
  -6  19   2    4.84    0.53
   6  19  -2    4.21    0.50
   7  19   2    3.37    0.47
   7 -19  -2    4.09    0.33
  -7  19  -2    4.06    0.43
   0  19  -3   -1.11    0.51
   0  19   3   -0.77    0.39
   0 -19   3   -0.02    0.43
   0  19  -3    1.10    0.50
   0  19   3    0.06    0.62
   0  19   3   -0.20    0.68
   1  19   3   -0.22    0.37
   1  19   3    0.44    0.67
   1  19   3   -0.04    0.49
  -1 -19   3    0.43    0.43
  -1  19   3   -0.58    0.57
   1  19  -3    0.36    0.55
  -1 -19  -3    0.61    0.44
   1  19  -3   -0.23    0.46
   1  19  -3    0.12    0.50
  -1  19   3   -0.10    0.69
  -2 -19   3    0.94    0.44
   2  19   3    1.19    0.50
   2  19   3    0.94    0.70
   2  19   3    0.86    0.37
   2  19  -3    0.51    0.42
  -2  19   3    1.25    0.57
   2  19  -3    0.62    0.51
  -2  19   3    0.78    0.72
   2  19  -3    0.83    0.54
  -2 -19  -3    1.00    0.44
   3  19   3    4.28    0.43
  -3  19  -3    4.47    0.56
  -3 -19   3    3.64    0.54
   3  19   3    4.62    0.83
   3  19   3    4.72    0.61
   3  19  -3    4.27    0.59
   3  19  -3    4.31    0.63
  -3  19   3    5.09    0.63
  -3 -19  -3    4.65    0.55
  -3  19   3    3.47    0.81
   3  19  -3    4.30    0.40
   4  19   3    1.22    0.52
  -4 -19   3    0.09    0.45
  -4  19  -3    0.85    0.45
   4  19  -3    0.79    0.50
  -4  19   3    0.45    0.49
  -4 -19  -3    0.60    0.44
   4  19  -3    0.23    0.48
  -4  19   3   -0.61    0.61
  -5  19  -3    4.21    0.50
   5  19   3    2.54    0.52
  -5  19   3    3.40    0.75
   5  19  -3    3.01    0.51
  -5  19   3    3.30    0.51
  -6  19  -3    1.88    0.40
   6  19   3    2.23    0.46
   6  19  -3    1.85    0.41
  -7  19  -3    0.49    0.29
   7 -19  -3    0.29    0.22
   7 -19   3    0.12    0.26
   0  19   4   -0.59    0.40
   0  19  -4    0.28    0.47
   0  19   4   -0.08    0.80
   0  19   4   -0.33    0.58
   0  19  -4    0.62    0.52
   1  19   4   11.04    0.66
   1  19   4   10.75    0.88
  -1 -19   4    9.34    0.74
   1  19  -4   10.92    0.80
   1  19  -4   10.58    0.69
   1  19  -4   11.15    0.79
  -1  19   4    8.45    1.14
  -1  19   4   10.13    0.83
  -2 -19   4   -0.12    0.39
   2  19   4    0.29    0.66
   2  19   4   -0.58    0.34
   2  19   4   -0.08    0.50
   2  19  -4   -0.68    0.47
  -2  19   4   -0.21    0.74
  -2  19   4    0.43    0.53
   2  19  -4   -0.56    0.49
   2  19  -4   -0.19    0.40
   3  19   4    7.15    0.83
   3  19   4    6.12    0.65
   3  19   4    5.55    0.48
  -3 -19   4    4.86    0.58
  -3  19   4    4.95    0.92
  -3  19   4    6.74    0.64
   3  19  -4    6.19    0.45
   3  19  -4    5.94    0.64
   3  19  -4    5.86    0.64
   4  19   4    3.02    0.55
  -4  19  -4    3.20    0.44
  -4  19   4    3.26    0.54
  -4  19   4    1.54    0.75
   4  19  -4    2.40    0.51
   4  19  -4    2.89    0.52
  -5  19  -4    3.85    0.42
   5  19   4    4.06    0.53
   5  19  -4    3.61    0.48
   6  19   4    3.23    0.46
  -6  19  -4    1.90    0.33
   6  19  -4    2.20    0.36
   0  19  -5    0.17    0.47
   0  19   5    0.16    0.41
   0  19  -5    0.13    0.43
   0  19   5    0.34    0.54
   1  19   5    4.01    0.64
   1  19   5    2.04    0.45
  -1  19  -5    2.34    0.53
  -1 -19   5    1.99    0.52
   1  19  -5    3.34    0.46
  -1  19   5    3.00    0.92
   1  19  -5    2.12    0.51
  -1  19   5    2.35    0.58
   2  19   5    3.71    0.44
   2  19   5    3.25    0.67
   2  19   5    2.37    0.57
  -2 -19   5    1.47    0.46
   2  19  -5    2.90    0.42
  -2  19   5    2.73    0.58
  -2  19   5    1.48    0.86
   2  19  -5    3.03    0.50
   2  19  -5    2.51    0.51
   3  19   5   -0.67    0.48
   3  19   5    0.21    0.33
   3  19  -5   -0.36    0.41
   3  19  -5    0.07    0.40
  -3  19   5   -0.27    0.72
   3  19  -5   -0.41    0.27
   4  19   5    1.17    0.50
   4  19  -5   -0.10    0.38
   4  19  -5    0.75    0.38
   5  19   5    7.18    0.60
   5  19  -5    6.73    0.49
   0  19   6    0.90    0.52
   0  19  -6    0.52    0.39
   0  19  -6   -0.01    0.35
   0  19   6   -0.07    0.42
   1  19   6    0.84    0.51
  -1  19  -6    0.62    0.39
   1  19   6    0.50    0.39
   1  19  -6    0.06    0.32
  -1  19   6   -0.37    0.48
   1  19  -6    0.08    0.38
   2  19   6    2.34    0.60
   2  19   6    2.57    0.40
   2  19  -6    1.83    0.41
   2  19  -6    2.19    0.42
   2  19  -6    2.51    0.34
   3  19   6    3.27    0.31
   3  19   6    2.51    0.56
   3  19  -6    3.21    0.40
   3  19  -6    2.41    0.40
   3  19  -6    2.56    0.26
   4  19   6    1.27    0.48
   4  19  -6    0.18    0.29
   0  19  -7    2.28    0.32
   0  19  -7    2.60    0.35
   0  19   7    2.13    0.42
   1  19   7    0.06    0.32
  -1  19  -7    0.44    0.31
   1  19  -7   -0.56    0.23
   1  19  -7    0.26    0.28
   2  19   7    0.06    0.25
   2  19  -7    0.62    0.28
   2  19  -7   -0.28    0.20
   3  19  -7    0.28    0.24
   0 -20   0    6.43    0.61
   0  20   0    5.32    0.56
   0  20   0    4.05    0.72
  -1 -20   0   -0.02    0.40
   1  20   0   -0.71    0.43
  -1  20   0    0.28    0.63
   1  20   0    0.30    0.41
   1  20   0    0.61    0.68
   2  20   0   -0.58    0.44
   2  20   0    0.61    0.67
  -2 -20   0   -0.13    0.37
  -2  20   0   -0.38    0.61
   2  20   0    0.06    0.33
   3  20   0    0.52    0.47
  -3  20   0   -1.18    0.57
  -3 -20   0    0.26    0.39
  -3  20   0    0.18    0.60
   3  20   0    0.32    0.28
   4  20   0   10.34    0.72
  -4  20   0    9.91    0.82
  -4 -20   0    9.98    0.71
   5  20   0    0.97    0.46
  -5  20   0    0.11    0.52
  -6  20   0    0.45    0.44
   6  20   0   -0.19    0.40
   7 -20   0   -0.24    0.23
  -7  20   0   -0.13    0.35
   0 -20   1   -0.23    0.45
   0 -20  -1    0.39    0.42
   0  20   1   -0.34    0.41
   0  20  -1   -0.22    0.59
   0  20  -1   -0.09    0.44
   0  20   1   -0.25    0.64
   1  20   1   22.18    0.97
  -1 -20   1   21.18    1.10
  -1  20  -1   21.96    1.18
   1  20   1   22.16    1.08
   1  20   1   21.72    1.25
  -1 -20  -1   21.36    1.09
  -1  20   1   23.44    1.20
   1  20  -1   22.44    1.09
   1  20  -1   21.83    0.98
  -2 -20   1    8.29    0.64
   2  20   1    6.13    0.83
   2  20   1    8.36    0.68
  -2  20  -1    7.36    0.75
   2  20   1    7.35    0.51
  -2  20   1    6.54    0.77
  -2 -20  -1    7.02    0.62
   2  20  -1    8.75    0.55
  -2  20   1    5.51    0.85
   2  20  -1    7.58    0.67
   3  20   1    0.40    0.47
  -3  20  -1    0.71    0.57
   3  20   1   -0.76    0.69
   3  20   1    0.73    0.30
  -3 -20   1    0.59    0.41
   3  20  -1    0.86    0.29
  -3  20   1   -0.45    0.58
  -3  20   1    0.61    0.63
   3  20  -1    0.42    0.50
  -3 -20  -1   -0.20    0.39
  -4 -20   1    1.68    0.47
   4  20   1    1.92    0.49
  -4  20  -1    1.75    0.57
  -4 -20  -1    0.85    0.45
   4  20  -1    1.56    0.51
  -4  20   1    1.68    0.66
  -4  20   1    2.45    0.60
  -5  20  -1    7.35    0.67
   5  20   1    6.60    0.59
   5  20  -1    7.33    0.62
  -5  20   1    7.85    0.68
  -5  20   1    6.20    0.83
   6  20   1    9.52    0.66
  -6  20  -1    9.87    0.67
  -6  20   1   10.34    0.66
   6  20  -1    8.17    0.63
   7 -20  -1    0.43    0.24
  -7  20  -1   -0.29    0.34
   7 -20   1    0.04    0.24
   0 -20  -2   66.90    2.68
   0  20   2   72.02    2.73
   0  20  -2   70.29    2.58
   0 -20   2   68.26    2.72
   0  20  -2   70.19    2.49
   0  20   2   72.62    2.47
   1  20   2   13.92    0.83
  -1  20  -2   13.32    0.88
   1  20   2   13.68    1.01
  -1 -20   2   12.15    0.81
   1  20   2   13.29    0.70
   1  20  -2   12.88    0.84
  -1  20   2   10.94    1.13
  -1 -20  -2   12.02    0.79
  -1  20   2   13.13    0.94
   1  20  -2   13.72    0.75
  -2  20  -2    1.90    0.57
  -2 -20   2    2.11    0.46
   2  20   2    2.44    0.39
   2  20   2    1.31    0.72
   2  20   2    1.72    0.50
   2  20  -2    3.48    0.43
   2  20  -2    2.80    0.55
  -2 -20  -2    2.23    0.46
  -2  20   2    2.56    0.74
  -2  20   2    2.42    0.63
   3  20   2    2.42    0.76
  -3  20  -2    2.18    0.56
   3  20   2    2.51    0.35
  -3 -20   2    2.99    0.49
   3  20   2    1.64    0.51
  -3  20   2    2.47    0.71
   3  20  -2    2.35    0.33
  -3 -20  -2    2.97    0.48
   3  20  -2    2.31    0.56
  -3  20   2    2.94    0.60
   4  20   2   11.37    0.76
  -4 -20   2   10.18    0.76
  -4  20  -2   12.66    0.79
  -4  20   2   13.06    0.82
   4  20  -2   14.38    0.83
  -4 -20  -2   11.75    0.78
  -4  20   2   10.10    1.05
  -5  20  -2    1.37    0.46
   5  20   2    1.82    0.48
  -5  20   2    2.23    0.49
   5  20  -2    2.27    0.49
  -5  20   2    1.52    0.67
   6  20   2    1.76    0.44
  -6  20  -2    2.13    0.43
  -6  20   2    2.31    0.43
   6  20  -2    1.89    0.42
   0  20   3   -0.06    0.40
   0  20   3   -0.37    0.64
   0  20  -3    0.05    0.48
   0 -20   3   -0.06    0.46
   0  20  -3   -1.05    0.50
   1  20   3    2.37    0.42
   1  20   3    1.82    0.69
  -1 -20   3    2.63    0.51
  -1  20   3    1.15    0.74
   1  20  -3    1.87    0.48
  -1  20   3    2.68    0.65
   1  20  -3    1.53    0.56
  -2 -20   3    0.52    0.41
   2  20   3    0.18    0.69
   2  20   3    0.51    0.35
   2  20   3    0.66    0.47
   2  20  -3    0.19    0.51
   2  20  -3   -0.23    0.51
   2  20  -3    0.48    0.38
  -2  20   3    0.00    0.55
  -2 -20  -3    0.23    0.42
  -2  20   3    0.02    0.66
  -3 -20   3    2.46    0.49
   3  20   3    3.21    0.39
  -3  20  -3    3.47    0.50
   3  20   3    3.05    0.55
   3  20   3    3.68    0.78
   3  20  -3    2.70    0.34
  -3  20   3    1.43    0.76
   3  20  -3    2.96    0.58
  -3  20   3    2.71    0.57
  -3 -20  -3    2.97    0.50
   4  20   3    1.25    0.49
  -4  20  -3    1.85    0.44
  -4  20   3    1.17    0.50
   4  20  -3    1.41    0.51
  -4  20   3    1.03    0.64
   5  20   3    0.65    0.43
  -5  20  -3    0.64    0.38
   5  20  -3    0.59    0.43
  -5  20   3    0.47    0.44
   6  20   3    4.24    0.47
  -6  20  -3    4.92    0.43
   6  20  -3    4.39    0.44
   0  20  -4    1.63    0.53
   0  20   4    0.88    0.59
   0  20  -4    0.88    0.47
   0  20   4    1.59    0.42
   1  20   4    6.65    0.54
   1  20   4    6.22    0.75
  -1 -20   4    7.44    0.66
  -1  20   4    5.14    0.95
   1  20  -4    6.31    0.58
  -1  20   4    7.02    0.72
   1  20  -4    7.80    0.67
   2  20   4   -0.37    0.62
  -2 -20   4   -0.30    0.40
   2  20   4    0.10    0.36
   2  20   4    0.73    0.52
   2  20  -4    0.05    0.38
  -2  20   4   -0.42    0.51
   2  20  -4   -0.20    0.48
  -2  20   4   -0.64    0.72
   2  20  -4   -0.12    0.45
   3  20   4    8.78    0.51
   3  20   4    8.41    0.69
  -3  20   4    6.09    0.99
   3  20  -4    8.12    0.45
   3  20  -4    7.35    0.67
  -3  20   4    8.76    0.69
   3  20  -4    9.07    0.68
   4  20   4    0.92    0.46
  -4  20   4    0.92    0.47
   4  20  -4   -0.15    0.42
  -4  20   4    1.29    0.72
   5  20   4    2.67    0.46
  -5  20  -4    2.52    0.36
   5  20  -4    2.06    0.39
   0  20   5    0.31    0.51
   0  20  -5   -0.50    0.39
   0  20   5    0.00    0.39
   0  20  -5   -0.07    0.44
   1  20   5    7.47    0.57
   1  20   5    7.67    0.72
   1  20  -5    7.46    0.55
  -1  20   5    6.18    1.03
   1  20  -5    7.55    0.61
  -1  20   5    7.74    0.69
   2  20   5    0.80    0.57
   2  20   5    1.25    0.38
   2  20   5    1.13    0.55
   2  20  -5    0.14    0.44
   2  20  -5    1.41    0.35
   2  20  -5    0.21    0.42
  -2  20   5    1.42    0.51
  -2  20   5    1.67    0.83
   3  20   5    1.26    0.28
   3  20   5    1.32    0.51
   3  20  -5    0.63    0.22
   3  20  -5    0.49    0.42
   3  20  -5    0.40    0.38
   4  20   5    2.34    0.49
   4  20  -5    1.50    0.38
   5  20   5    0.00    0.38
   5  20  -5    0.34    0.28
   0  20   6    1.48    0.42
   0  20   6    3.10    0.53
   0  20  -6    1.49    0.35
   0  20  -6    1.67    0.40
   1  20   6    4.22    0.44
  -1  20   6    3.89    0.55
   1  20  -6    4.24    0.45
   1  20  -6    4.20    0.39
   2  20   6    0.30    0.30
   2  20  -6    0.94    0.33
   2  20  -6    0.62    0.26
   3  20   6    6.05    0.62
   3  20  -6    5.71    0.44
   4  20   6    1.70    0.47
   4  20  -6    1.83    0.29
   0  20   7   -0.38    0.32
   0  20  -7    0.28    0.27
   0  20  -7   -0.29    0.23
   1  20   7    3.41    0.34
   1  20  -7    2.90    0.32
  -1  20   7    3.11    0.44
   1  20  -7    3.27    0.29
   2  20   7    3.05    0.26
   2  20  -7    3.48    0.32
   2  20  -7    3.33    0.23
   0  21   0    0.21    0.43
   0 -21   0    0.26    0.44
   0  21   0   -0.29    0.61
   1  21   0    0.82    0.62
  -1 -21   0    0.05    0.41
   1  21   0    0.28    0.37
   1  21   0    0.19    0.46
  -1  21   0    0.10    0.59
   2  21   0    0.52    0.46
  -2 -21   0    0.36    0.40
   2  21   0    0.66    0.35
  -2  21   0    2.08    0.65
   3  21   0    0.01    0.47
  -3 -21   0   -0.09    0.40
   3  21   0    0.29    0.26
  -3  21   0    0.25    0.57
   4  21   0    1.41    0.48
  -4  21   0    1.17    0.57
  -5  21   0   -0.13    0.47
   5  21   0    1.02    0.44
  -6  21   0    5.25    0.51
   6  21   0    4.97    0.50
   0 -21  -1   16.62    0.94
   0  21   1   17.50    1.09
   0 -21   1   16.15    0.97
   0  21  -1   18.02    0.90
   0  21  -1   18.35    1.03
   0  21   1   17.49    0.87
  -1 -21   1    0.44    0.43
   1  21   1    0.41    0.67
   1  21   1    0.32    0.49
  -1  21  -1   -0.07    0.54
   1  21   1    0.21    0.37
   1  21  -1    0.47    0.41
   1  21  -1    0.98    0.50
  -1  21   1   -0.35    0.62
  -1 -21  -1    0.03    0.40
   2  21   1    3.80    0.40
  -2  21  -1    3.45    0.65
   2  21   1    3.21    0.74
  -2 -21   1    3.66    0.50
   2  21   1    3.96    0.54
   2  21  -1    4.01    0.56
  -2 -21  -1    3.53    0.50
   2  21  -1    3.39    0.42
  -2  21   1    3.86    0.67
   3  21   1   -0.27    0.26
  -3  21  -1   -0.06    0.54
  -3 -21   1    0.43    0.40
   3  21   1    0.55    0.68
   3  21   1    0.17    0.44
   3  21  -1    0.10    0.26
  -3 -21  -1    0.26    0.42
   3  21  -1   -0.23    0.47
  -3  21   1   -0.38    0.57
  -3  21   1    0.37    0.59
   4  21   1    3.89    0.53
  -4  21  -1    5.31    0.63
   4  21  -1    4.00    0.56
  -4  21   1    5.75    0.65
  -4  21   1    3.30    0.72
  -5  21  -1    0.10    0.46
   5  21   1   -0.04    0.43
  -5  21   1    0.10    0.45
   5  21  -1   -0.71    0.40
   6  21   1    0.37    0.38
  -6  21  -1   -0.32    0.37
   6  21  -1   -0.28    0.35
  -6  21   1    0.46    0.38
   0  21   2   -0.14    0.40
   0  21  -2    0.27    0.44
   0  21   2   -0.06    0.66
   0 -21   2   -0.30    0.49
   1  21   2    4.85    0.77
   1  21   2    5.46    0.48
  -1 -21   2    4.67    0.55
  -1  21   2    6.02    0.76
   1  21  -2    5.32    0.51
   1  21  -2    4.97    0.61
  -1 -21  -2    4.37    0.54
  -2  21  -2    0.30    0.50
   2  21   2    0.81    0.69
  -2 -21   2   -0.39    0.38
   2  21   2    0.01    0.46
   2  21   2    0.13    0.33
   2  21  -2   -0.18    0.50
  -2  21   2   -0.09    0.59
   2  21  -2    0.37    0.35
  -2 -21  -2   -0.16    0.40
  -2  21   2   -0.35    0.58
  -3  21  -2    0.92    0.50
  -3 -21   2    0.58    0.42
   3  21   2    0.59    0.29
   3  21   2    1.57    0.49
   3  21   2    1.13    0.71
   3  21  -2    0.78    0.51
  -3  21   2    1.33    0.66
   3  21  -2    0.67    0.26
  -3  21   2    1.28    0.56
  -3 -21  -2    0.53    0.41
   4  21   2    0.09    0.44
  -4  21  -2    0.34    0.45
   4  21  -2   -1.06    0.44
  -4  21   2   -0.74    0.46
  -4  21   2    0.89    0.61
   5  21   2    1.20    0.42
  -5  21  -2    1.31    0.43
   5  21  -2    0.32    0.41
  -5  21   2    1.22    0.43
  -6  21  -2   -0.18    0.33
   6  21   2    1.09    0.38
  -6  21   2   -0.10    0.36
   6  21  -2    0.18    0.35
   0  21  -3   20.63    0.99
   0  21   3   19.25    1.14
   0  21   3   20.64    0.94
   0  21  -3   19.94    1.03
  -1 -21   3    5.21    0.58
   1  21   3    5.34    0.75
   1  21   3    4.84    0.47
   1  21  -3    5.01    0.52
  -1  21   3    5.67    0.72
   1  21  -3    4.68    0.60
  -2 -21   3    2.14    0.47
   2  21   3    1.79    0.53
   2  21   3    1.88    0.38
   2  21   3    1.90    0.69
   2  21  -3    2.26    0.54
   2  21  -3    2.89    0.40
  -2  21   3    2.29    0.59
  -2  21   3    1.62    0.74
   3  21   3    0.09    0.66
   3  21   3   -0.55    0.44
   3  21   3    0.22    0.28
  -3  21  -3   -0.11    0.41
   3  21  -3   -0.57    0.47
  -3  21   3   -0.25    0.49
  -3  21   3    0.33    0.66
   3  21  -3   -0.14    0.23
   4  21   3    1.64    0.47
  -4  21  -3    2.55    0.42
   4  21  -3    1.57    0.47
  -4  21   3    2.49    0.49
  -4  21   3    1.27    0.65
  -5  21  -3    6.81    0.49
   5  21   3    5.50    0.53
  -5  21   3    6.05    0.54
   6  21   3    1.77    0.38
   0  21  -4    0.29    0.42
   0  21   4   -0.52    0.36
   0  21   4    0.00    0.55
   0  21  -4   -0.13    0.49
   1  21   4    0.00    0.34
   1  21   4    0.71    0.60
   1  21  -4    0.37    0.47
   1  21  -4    0.49    0.39
  -1  21   4   -0.04    0.73
  -1  21   4   -0.07    0.52
   2  21   4    0.90    0.35
   2  21   4   -0.16    0.49
   2  21   4    0.14    0.63
  -2  21   4    0.96    0.76
   2  21  -4   -0.19    0.44
  -2  21   4    0.36    0.51
   2  21  -4    0.35    0.33
   3  21   4    0.89    0.27
   3  21   4    0.77    0.47
  -3  21   4    1.43    0.50
  -3  21   4    0.68    0.70
   3  21  -4    1.13    0.45
   3  21  -4    1.10    0.22
   4  21   4    0.06    0.41
   4  21  -4    0.25    0.37
  -4  21   4   -0.19    0.44
   5  21   4    0.61    0.38
   5  21  -4   -0.12    0.30
   0  21  -5    0.14    0.40
   0  21   5   -0.23    0.47
   0  21   5   -0.47    0.37
   0  21  -5    0.57    0.38
   1  21   5    0.90    0.52
   1  21   5   -0.35    0.33
   1  21  -5   -0.36    0.39
  -1  21   5   -0.44    0.46
   1  21  -5   -0.23    0.33
   2  21   5    0.36    0.32
   2  21  -5    0.08    0.27
  -2  21   5    0.01    0.46
   2  21  -5    0.52    0.39
   3  21   5    0.01    0.47
   3  21  -5    0.37    0.36
   4  21   5    0.48    0.42
   4  21  -5    0.65    0.30
   0  21  -6   -0.30    0.28
   0  21  -6    0.45    0.33
   0  21   6    0.18    0.43
   0  21   6    0.00    0.35
   1  21   6    0.42    0.31
  -1  21   6    0.42    0.39
   1  21  -6    0.54    0.26
   1  21  -6    0.55    0.32
  -1  21   6    1.90    0.46
   2  21   6    2.34    0.28
   2  21  -6    2.32    0.33
   2  21  -6    2.15    0.23
   3  21  -6    0.11    0.25
   0  21  -7    2.11    0.25
   0  21   7    2.02    0.31
   0 -22   0   12.77    0.82
   0  22   0   13.02    0.73
   0  22   0   11.53    0.91
   1  22   0   -0.49    0.58
   1  22   0   -0.33    0.35
   1  22   0    0.25    0.47
  -1 -22   0   -0.61    0.41
  -1  22   0   -0.03    0.57
   2  22   0    1.19    0.33
  -2  22   0    1.85    0.58
   2  22   0    1.33    0.48
  -2 -22   0    0.97    0.42
  -3  22   0   -0.42    0.54
   3  22   0   -0.30    0.21
   3  22   0    0.61    0.45
   4  22   0   11.27    0.72
  -4  22   0   10.16    0.76
   5  22   0   -0.79    0.38
  -5  22   0   -0.08    0.41
   6  22   0   -0.22    0.33
  -6  22   0    0.13    0.34
   0  22  -1    0.04    0.55
   0  22   1    0.18    0.39
   0 -22  -1    0.47    0.48
   0  22   1   -0.66    0.60
   0  22  -1    0.44    0.43
   0 -22   1   -0.46    0.47
  -1 -22   1    2.87    0.52
  -1  22  -1    2.13    0.57
   1  22   1    1.96    0.66
   1  22   1    2.03    0.39
  -1  22  -1    2.29    0.50
   1  22  -1    2.26    0.51
   1  22  -1    2.57    0.44
  -1  22   1    2.37    0.66
  -1  22   1    1.87    0.48
  -1 -22  -1    2.45    0.48
  -2 -22   1   11.10    0.75
   2  22   1   11.66    0.59
   2  22   1   11.59    0.90
   2  22   1    9.91    0.73
  -2  22  -1   10.77    0.78
   2  22  -1   11.43    0.76
  -2  22   1   10.99    0.86
  -2 -22  -1    9.63    0.71
   2  22  -1   11.38    0.59
  -3  22  -1    0.02    0.50
   3  22   1   -0.12    0.44
   3  22   1   -0.08    0.22
   3  22   1   -0.62    0.64
  -3  22   1    0.19    0.54
   3  22  -1    0.14    0.21
   3  22  -1   -0.13    0.45
  -4  22  -1    0.46    0.47
   4  22   1    0.63    0.43
   4  22  -1    0.45    0.44
  -4  22   1    0.56    0.49
   5  22   1    1.00    0.39
  -5  22   1    0.65    0.41
   5  22  -1    1.46    0.42
  -6  22  -1    6.43    0.49
   6  22   1    6.63    0.51
  -6  22   1    7.25    0.50
   0  22   2    4.65    0.48
   0  22  -2    5.11    0.53
   0  22   2    5.18    0.75
  -1 -22   2    3.88    0.57
   1  22   2    2.50    0.69
   1  22   2    3.61    0.42
  -1  22   2    3.74    0.69
  -1  22   2    3.33    0.48
   1  22  -2    3.66    0.46
   1  22  -2    2.40    0.53
  -1 -22  -2    3.91    0.53
   2  22   2    0.69    0.45
   2  22   2    0.03    0.65
  -2  22  -2    0.63    0.46
  -2 -22   2   -0.32    0.39
   2  22   2    0.89    0.33
  -2 -22  -2    0.70    0.42
  -2  22   2   -0.60    0.56
   2  22  -2    0.16    0.48
   2  22  -2    0.61    0.34
   3  22   2    5.09    0.57
   3  22   2    5.87    0.78
  -3  22  -2    5.85    0.58
   3  22  -2    5.89    0.60
  -3  22   2    6.57    0.66
   3  22  -2    5.74    0.32
  -4  22  -2    6.62    0.55
   4  22   2    4.85    0.53
  -4  22   2    4.67    0.56
   4  22  -2    4.89    0.55
  -5  22  -2    2.41    0.41
   5  22   2    2.21    0.43
   5  22  -2    2.29    0.42
  -5  22   2    2.87    0.44
   0  22   3   -0.07    0.35
   0  22  -3   -0.45    0.39
   0  22   3    0.44    0.60
   1  22   3   13.99    0.97
   1  22   3   13.72    0.71
  -1  22   3   14.23    0.78
   1  22  -3   14.73    0.74
  -1  22   3   14.63    0.95
   1  22  -3   14.62    0.85
   2  22   3    1.58    0.51
   2  22   3    2.17    0.35
   2  22   3    2.48    0.66
   2  22  -3    2.22    0.52
   2  22  -3    2.09    0.35
  -2  22   3   -0.19    0.63
  -2  22   3    2.72    0.58
   3  22   3    2.10    0.49
  -3  22  -3    2.13    0.42
   3  22  -3    2.18    0.48
  -3  22   3    1.43    0.50
  -3  22   3    0.98    0.67
  -4  22  -3   -0.12    0.34
   4  22   3    0.18    0.40
   4  22  -3   -0.35    0.37
  -4  22   3   -0.11    0.41
   5  22   3    5.79    0.50
  -5  22  -3    6.74    0.45
   5  22  -3    6.02    0.47
  -5  22   3    6.12    0.51
   0  22  -4    0.07    0.43
   0  22   4    0.19    0.36
   0  22  -4    0.83    0.39
   0  22   4   -0.25    0.51
  -1  22  -4    3.14    0.47
   1  22   4    3.13    0.61
   1  22   4    3.46    0.40
   1  22  -4    2.14    0.39
  -1  22   4    2.70    0.55
   1  22  -4    3.26    0.51
  -1  22   4    3.87    0.46
   2  22   4    0.87    0.59
   2  22   4    0.11    0.30
  -2  22   4    0.25    0.48
   2  22  -4   -0.21    0.26
   2  22  -4   -0.09    0.41
   3  22   4    3.89    0.52
   3  22  -4    4.19    0.48
  -3  22   4    4.67    0.55
   4  22   4    1.82    0.42
   4  22  -4    0.63    0.33
  -4  22   4    1.52    0.44
   0  22  -5   -0.18    0.31
   0  22  -5    0.17    0.37
   0  22   5    0.29    0.35
   0  22   5    0.28    0.45
   1  22   5    7.26    0.49
   1  22   5    7.61    0.65
  -1  22  -5    7.13    0.52
   1  22  -5    7.65    0.46
  -1  22   5    8.24    0.57
   1  22  -5    6.63    0.53
  -1  22   5    8.10    0.62
   2  22   5    0.93    0.28
   2  22  -5    0.49    0.21
  -2  22   5    1.44    0.44
   2  22  -5    0.75    0.35
   3  22  -5    2.94    0.37
   0  22   6    9.14    0.54
   0  22  -6    9.01    0.47
  -1  22  -6    1.94    0.30
   1  22   6    2.24    0.30
  -1  22   6    3.44    0.40
   1  22  -6    2.47    0.25
   1  22  -6    3.01    0.34
   2  22  -6    0.72    0.13
   0  23   0   -0.35    0.37
   0  23   0   -0.06    0.56
   1  23   0   -0.17    0.33
  -1  23   0    0.61    0.56
  -1  23   0   -0.16    0.41
   1  23   0   -0.13    0.57
  -2  23   0   -0.16    0.51
   2  23   0    0.72    0.29
   2  23   0    0.16    0.44
   3  23   0    0.60    0.43
  -3  23   0    0.34    0.49
  -4  23   0    0.57    0.44
   4  23   0    1.00    0.42
  -5  23   0   -0.49    0.35
   5  23   0   -0.21    0.34
   0  23  -1    3.28    0.47
   0  23   1    2.99    0.66
   0  23   1    2.30    0.42
   1  23   1   -0.24    0.59
   1  23   1   -0.41    0.31
  -1  23  -1    0.13    0.44
  -1  23  -1    0.25    0.49
  -1  23   1    0.12    0.58
   1  23  -1   -0.26    0.34
   1  23  -1   -0.07    0.46
  -1  23   1    0.83    0.42
  -2  23  -1   -0.29    0.45
   2  23   1   -0.08    0.29
   2  23   1   -0.26    0.60
   2  23   1   -0.30    0.45
  -2  23   1    1.14    0.57
   2  23  -1   -0.55    0.43
   2  23  -1    0.27    0.29
  -3  23  -1    2.01    0.48
   3  23   1    2.83    0.49
   3  23  -1    2.41    0.47
  -3  23   1    2.40    0.55
   4  23   1   -0.41    0.37
  -4  23  -1   -0.21    0.40
  -4  23   1   -0.08    0.42
   4  23  -1   -0.26    0.37
   5  23   1    0.36    0.36
  -5  23  -1    0.39    0.34
   5  23  -1    0.19    0.35
  -5  23   1    0.44    0.37
   0  23   2   -0.52    0.57
   0  23   2   -0.64    0.32
   0  23  -2    0.29    0.40
  -1  23  -2    2.56    0.49
   1  23   2    3.66    0.41
   1  23   2    2.53    0.65
  -1  23   2    3.64    0.66
   1  23  -2    4.22    0.44
   1  23  -2    3.10    0.52
  -1  23   2    3.27    0.45
   2  23   2    0.91    0.63
   2  23   2    1.26    0.30
  -2  23  -2    1.03    0.43
   2  23   2    1.66    0.49
  -2  23   2    1.09    0.56
   2  23  -2    1.12    0.30
   2  23  -2    0.59    0.44
   3  23   2    0.00    0.42
  -3  23  -2    0.09    0.38
  -3  23   2    0.17    0.47
   3  23  -2    0.17    0.43
  -4  23  -2    0.05    0.36
   4  23   2    0.14    0.39
  -4  23   2   -0.01    0.41
   4  23  -2   -0.26    0.36
   5  23   2    0.58    0.35
  -5  23  -2    0.84    0.32
   5  23  -2    0.62    0.33
  -5  23   2    0.51    0.36
   0  23  -3    3.71    0.45
   0  23   3    2.87    0.39
   0  23   3    2.13    0.60
  -1  23  -3    0.10    0.40
   1  23   3   -0.51    0.55
   1  23   3    0.07    0.31
  -1  23   3    0.39    0.36
  -1  23   3   -0.43    0.51
   1  23  -3   -0.11    0.44
   1  23  -3    0.57    0.34
   2  23   3    3.54    0.66
   2  23   3    3.20    0.34
   2  23   3    2.35    0.51
   2  23  -3    2.77    0.31
  -2  23   3    3.21    0.55
   2  23  -3    2.72    0.49
   3  23   3   -0.10    0.42
  -3  23   3    0.42    0.44
   3  23  -3   -0.06    0.38
   4  23   3    0.38    0.38
  -4  23   3    0.07    0.40
   4  23  -3   -0.37    0.33
   0  23  -4    0.38    0.32
   0  23   4   -0.06    0.47
   0  23   4   -0.12    0.32
   1  23   4    0.22    0.30
   1  23   4    0.65    0.51
  -1  23  -4    0.29    0.36
   1  23  -4    0.42    0.41
  -1  23   4    0.54    0.37
   1  23  -4    0.14    0.28
  -1  23   4    1.01    0.47
   2  23   4    0.63    0.26
   2  23   4   -0.39    0.49
   2  23  -4    0.44    0.38
   2  23  -4   -0.25    0.20
  -2  23   4    0.24    0.44
   3  23   4   -0.41    0.42
  -3  23   4   -0.45    0.39
   3  23  -4   -0.10    0.32
   0  23  -5    2.00    0.30
   0  23   5    2.00    0.35
   0  23   5    2.42    0.46
  -1  23  -5   -0.26    0.29
   1  23   5    0.28    0.27
  -1  23   5    0.16    0.34
  -1  23   5    0.17    0.40
   1  23  -5    0.39    0.32
   1  23  -5    0.31    0.22
   2  23  -5   -0.12    0.13
   2  23  -5    0.06    0.30
   0  24   0    6.26    0.51
   0  24   0    6.38    0.66
  -1  24   0   -0.18    0.38
  -1  24   0   -0.84    0.48
   1  24   0    0.50    0.54
   1  24   0   -0.18    0.29
   2  24   0   -0.01    0.24
   2  24   0    0.05    0.43
  -2  24   0    0.46    0.49
  -3  24   0   -0.13    0.44
   3  24   0   -0.01    0.40
   4  24   0    6.14    0.52
  -4  24   0    5.69    0.53
   0  24  -1    0.20    0.35
   0  24   1    0.13    0.32
   0  24   1    1.01    0.55
   1  24   1   -0.69    0.55
  -1  24  -1   -0.02    0.46
   1  24   1    0.58    0.30
  -1  24  -1    0.44    0.40
   1  24  -1   -0.04    0.30
  -1  24   1    0.03    0.53
  -1  24   1    0.19    0.36
   2  24   1   15.93    0.66
   2  24   1   15.03    0.83
   2  24   1   16.69    0.96
  -2  24  -1   15.19    0.85
   2  24  -1   15.66    0.65
   2  24  -1   14.83    0.83
  -2  24   1   16.30    0.93
  -3  24  -1    3.57    0.47
   3  24   1    2.17    0.44
  -3  24   1    3.41    0.52
   3  24  -1    3.14    0.46
  -4  24  -1   -0.16    0.34
   4  24   1    0.61    0.37
   4  24  -1    0.23    0.37
  -4  24   1    0.14    0.39
   0  24   2    3.33    0.61
   0  24   2    2.74    0.38
   0  24  -2    2.93    0.42
  -1  24  -2    4.57    0.50
   1  24   2    3.82    0.38
   1  24   2    4.43    0.67
  -1  24   2    4.78    0.45
   1  24  -2    4.66    0.53
  -1  24   2    3.91    0.62
   1  24  -2    4.47    0.41
   2  24   2    1.95    0.62
   2  24   2    2.40    0.29
  -2  24   2    2.57    0.53
   2  24  -2    2.76    0.47
   2  24  -2    2.37    0.27
   3  24   2    2.71    0.46
  -3  24  -2    2.93    0.42
  -3  24   2    3.23    0.50
   3  24  -2    2.61    0.44
   4  24   2    5.55    0.49
  -4  24  -2    5.97    0.45
  -4  24   2    6.04    0.51
   4  24  -2    5.04    0.46
   0  24   3   -0.34    0.29
   0  24  -3    0.16    0.32
   0  24   3    0.62    0.52
   1  24   3   10.61    0.56
  -1  24  -3   10.84    0.64
   1  24   3   12.35    0.81
   1  24  -3   10.60    0.55
  -1  24   3   11.38    0.76
  -1  24   3   10.79    0.61
   1  24  -3   10.07    0.66
   2  24   3    4.19    0.63
   2  24   3    3.82    0.31
   2  24  -3    3.82    0.26
  -2  24   3    4.34    0.55
   2  24  -3    3.81    0.46
   3  24   3    1.77    0.44
  -3  24   3    2.77    0.46
   3  24  -3    2.33    0.39
   0  24   4    0.29    0.29
   0  24   4    0.13    0.44
   0  24  -4    0.48    0.27
   1  24   4    6.12    0.60
   1  24   4    6.15    0.41
  -1  24  -4    6.38    0.45
  -1  24   4    6.28    0.47
   1  24  -4    5.87    0.37
  -1  24   4    6.90    0.57
   1  24  -4    5.59    0.48
   2  24  -4    0.73    0.33
  -2  24   4    1.53    0.42
   0  24  -5    0.20    0.20
   0  24   5    0.17    0.25
  -1  24  -5    3.46    0.30
   1  24   5    2.74    0.26
   1  24  -5    2.97    0.22
  -1  24   5    3.09    0.35
   0  25   0    0.27    0.48
   0  25   0    0.22    0.30
  -1  25   0    0.29    0.34
  -1  25   0   -0.71    0.45
   1  25   0    0.05    0.26
   2  25   0    0.50    0.42
   2  25   0    0.67    0.19
  -2  25   0    0.84    0.45
  -3  25   0    0.43    0.39
   3  25   0    0.00    0.37
   0  25   1    1.55    0.53
   0  25  -1    1.83    0.35
   0  25   1    1.34    0.31
   1  25   1    1.17    0.28
   1  25   1    0.99    0.54
  -1  25  -1    1.45    0.37
  -1  25   1    1.16    0.50
  -1  25   1    1.07    0.34
   1  25  -1    0.99    0.28
  -2  25  -1   -0.22    0.39
  -2  25   1    0.16    0.45
   2  25  -1   -0.25    0.39
   2  25  -1    0.14    0.17
   3  25   1   -0.01    0.37
  -3  25  -1    0.96    0.37
   3  25  -1   -0.33    0.35
  -3  25   1   -0.20    0.39
   0  25   2   -0.46    0.49
   0  25  -2    0.19    0.30
   0  25   2   -0.27    0.26
   1  25   2    2.21    0.57
   1  25   2    2.63    0.31
  -1  25  -2    2.53    0.39
  -1  25   2    2.21    0.35
   1  25  -2    2.59    0.30
  -1  25   2    2.83    0.54
   2  25   2   -0.42    0.52
   2  25  -2    0.37    0.37
  -2  25   2    0.31    0.44
   3  25  -2    0.91    0.35
  -3  25   2    1.15    0.41
   0  25  -3   -0.23    0.25
   0  25   3    0.87    0.47
   0  25   3    0.15    0.26
  -1  25  -3    1.16    0.32
   1  25   3    1.13    0.51
   1  25   3    1.13    0.26
   1  25  -3    0.70    0.22
  -1  25   3    0.92    0.31
  -1  25   3    0.32    0.44
  -2  25   3    0.09    0.31
  -2  25   3    0.43    0.41
   0  25   4   -0.16    0.40
   0  25   4    0.40    0.25
   0  25  -4   -0.05    0.21
   1  25   4    0.10    0.20
  -1  25  -4    0.28    0.24
  -1  25   4    0.42    0.28
   1  25  -4   -0.29    0.14
   0  26   0   16.31    0.71
   1  26   0   -0.17    0.20
  -1  26   0    0.19    0.28
  -1  26   0   -0.23    0.40
  -2  26   0    0.39    0.31
  -2  26   0   -0.17    0.39
   0  26   1   -0.24    0.24
   0  26   1    0.62    0.47
   0  26  -1    0.09    0.25
   1  26   1    0.51    0.48
   1  26   1    0.09    0.21
  -1  26  -1   -0.04    0.27
  -1  26   1    0.15    0.27
   1  26  -1   -0.15    0.19
  -1  26   1   -0.11    0.44
  -2  26  -1    2.87    0.37
  -2  26   1    3.60    0.37
  -2  26   1    3.71    0.48
   0  26   2    2.71    0.51
   0  26  -2    2.67    0.29
   0  26   2    2.86    0.30
   1  26   2   -0.28    0.48
  -1  26  -2    0.79    0.28
   1  26   2    0.73    0.21
  -1  26   2    0.61    0.43
  -1  26   2    0.77    0.27
   1  26  -2    0.64    0.18
  -2  26   2    2.91    0.45
   0  26  -3   -0.07    0.19
   0  26   3    0.03    0.22
   0  27   0    0.12    0.19
   0   0   0    0.00    0.00
