# Supplementary material for: Crystallographic workshops – a primer and perspective from Whitworth University’s Summer Crystallography Institute
Source: Acta Crystallogr E Crystallogr Commun. 2026 Feb 3;82(Pt 3):313–9. doi: 10.1107/S2056989026000939 (PMC12961664; doi:10.1107/S2056989026000939)
Supplement: Supplementary file 1 [file e-82-00313-sup2.zip › Practice Data Sets/SCI27/SCI27.ins]

TITL SCI27 Pnma
REM K. Wheeler, Whitworth Univ. USA
CELL 1.54178 9.0535 22.5203 9.3651 90.000 90.000 90.000
ZERR 4.0000 0.0003 0.0006 0.0003 0.000 0.000 0.000
LATT 1
SYMM 0.5-X, -Y, 0.5+Z
SYMM 0.5+X, 0.5-Y, 0.5-Z
SYMM -X, 0.5+Y, -Z
SFAC C H N O CL
UNIT 84 100 4 8 8
HKLF 4
