# Supplementary material for: Crystallographic workshops – a primer and perspective from Whitworth University’s Summer Crystallography Institute
Source: Acta Crystallogr E Crystallogr Commun. 2026 Feb 3;82(Pt 3):313–9. doi: 10.1107/S2056989026000939 (PMC12961664; doi:10.1107/S2056989026000939)
Supplement: Supplementary file 1 [file e-82-00313-sup2.zip › Practice Data Sets/SCI28/SCI28.hkl]

  -1   0   0   28.27    2.31
  -1   0   0   35.57    2.33
  -1   0   0   34.38    2.32
  -2   0   0  162.06   10.67
  -2   0   0  140.23   11.05
  -2   0   0  169.71   10.69
   2   0   0  135.10   10.62
  -3   0   0    9.78    0.78
  -3   0   0    8.34    0.75
  -3   0   0    8.95    0.83
  -3   0   0   11.35    2.56
  -3   0   0    8.40    0.64
   3   0   0    9.41    0.69
  -4   0   0    4.92    0.35
  -4   0   0    5.27    0.37
  -4   0   0    4.52    0.66
  -4   0   0    5.05    0.55
   4   0   0    5.73    0.37
   4   0   0    4.37    0.35
   4   0   0    4.44    0.38
   4   0   0    4.78    0.41
  -5   0   0   40.04    2.74
  -5   0   0   40.08    2.75
  -5   0   0   40.61    2.75
   5   0   0   38.58    2.74
   5   0   0   39.88    2.75
   5   0   0   35.28    2.75
  -6   0   0    0.74    0.08
  -6   0   0    0.54    0.08
   6   0   0    0.65    0.07
   6   0   0    0.67    0.07
   6  -1   0    0.02    0.03
   6  -1   0    0.04    0.03
  -6   1   0   -0.04    0.04
  -6   1   0    0.02    0.03
   5  -1   0   15.66    1.15
   5  -1   0   16.60    1.14
   5  -1   0   15.68    1.16
  -5   1   0   16.26    1.14
  -5   1   0   16.81    1.15
   4  -1   0   21.95    1.63
   4  -1   0   24.84    1.60
   4  -1   0   21.30    1.58
   4  -1   0   19.93    1.61
  -4   1   0   23.46    1.60
  -4   1   0   24.14    1.95
  -4   1   0   23.35    1.59
  -4   1   0   22.00    1.77
   3  -1   0   29.41    2.23
  -3   1   0   33.05    2.42
  -3   1   0   30.08    2.32
  -3   1   0   33.35    2.35
   2  -1   0  102.60    7.43
  -2   1   0  108.11    7.38
  -2   1   0   97.12    7.67
  -2   1   0  110.63    7.40
   1  -1   0   55.19    4.78
  -1   1   0   75.48    4.77
  -1   1   0   72.53    4.78
   0  -1   0    0.73    0.08
   0  -1   0    0.64    0.18
   0  -1   0    0.81    0.08
   0  -1   0    1.00    0.11
   0   1   0    0.89    0.08
   0   1   0    0.52    0.19
  -1  -1   0   52.37    3.31
  -1  -1   0   49.73    3.32
   1   1   0   39.31    3.29
   1   1   0   45.89    3.30
  -2  -1   0   58.35    4.07
  -2  -1   0   48.77    4.06
  -2  -1   0   57.05    4.05
   2   1   0   63.56    4.08
  -3  -1   0    8.89    0.73
  -3  -1   0    8.23    0.59
  -3  -1   0    8.15    0.58
  -3  -1   0    8.00    0.77
  -3  -1   0   10.39    1.59
  -3  -1   0    7.40    0.68
   3   1   0    8.42    0.64
   3   1   0    7.54    0.59
  -4  -1   0   23.74    1.74
  -4  -1   0   25.74    1.72
  -4  -1   0   22.30    2.02
  -4  -1   0   23.02    1.93
  -4  -1   0   24.27    1.73
   4   1   0   24.55    1.75
   4   1   0   23.27    1.72
   4   1   0   25.89    1.80
   4   1   0   27.52    1.74
  -5  -1   0   16.40    1.09
  -5  -1   0   12.89    1.09
  -5  -1   0   16.67    1.07
   5   1   0   13.33    1.14
   5   1   0   16.05    1.07
   5   1   0   14.33    1.09
   5   1   0   16.23    1.08
  -6  -1   0    0.11    0.04
  -6  -1   0    0.19    0.06
   6   1   0    0.19    0.04
   6   1   0    0.16    0.04
   6  -2   0    0.35    0.06
   6  -2   0    0.26    0.05
  -6   2   0    0.34    0.06
  -6   2   0    0.29    0.05
   5  -2   0   22.18    1.64
   5  -2   0   23.58    1.61
  -5   2   0   23.11    1.61
   4  -2   0    1.83    0.15
   4  -2   0    1.88    0.14
   4  -2   0    1.47    0.16
  -4   2   0    1.99    0.54
  -4   2   0    1.63    0.13
   3  -2   0   28.20    2.22
  -3   2   0   29.89    2.32
  -3   2   0   32.55    2.35
  -3   2   0   34.94    2.45
   2  -2   0   17.81    1.33
   2  -2   0   14.55    1.17
  -2   2   0   15.92    1.31
  -2   2   0   17.92    1.26
   1  -2   0   85.19    6.27
   1  -2   0   94.41    6.36
   0  -2   0    5.91    0.97
   0  -2   0    7.53    0.57
   0   2   0    8.50    0.54
   0   2   0    6.59    0.80
  -1  -2   0   97.95    6.32
   1   2   0   83.30    6.27
   1   2   0   87.37    6.30
   1   2   0  100.23    6.32
   1   2   0   77.39    6.76
  -2  -2   0  310.34   19.78
  -2  -2   0  257.41   19.66
  -2  -2   0  289.33   19.75
   2   2   0  271.68   20.61
   2   2   0  257.72   19.67
   2   2   0  284.40   19.72
   2   2   0  301.76   19.75
  -3  -2   0   26.52    2.82
  -3  -2   0   22.28    1.61
  -3  -2   0   24.66    1.78
  -3  -2   0   21.64    1.61
   3   2   0   23.76    1.68
   3   2   0   20.84    1.64
  -4  -2   0    4.89    0.58
  -4  -2   0    5.15    0.37
  -4  -2   0    5.17    0.39
  -4  -2   0    5.39    0.37
   4   2   0    4.78    0.45
   4   2   0    4.79    0.37
   4   2   0    5.02    0.39
  -5  -2   0    1.26    0.11
  -5  -2   0    1.17    0.13
  -5  -2   0    1.23    0.12
   5   2   0    1.08    0.16
   5   2   0    1.18    0.11
   5   2   0    1.24    0.12
  -6  -2   0    1.41    0.12
   6   2   0    1.30    0.11
   6  -3   0    0.02    0.02
   6  -3   0    0.01    0.03
  -6   3   0   -0.05    0.03
   5  -3   0    0.24    0.05
   5  -3   0    0.22    0.05
   5  -3   0    0.16    0.05
  -5   3   0    0.23    0.04
   4  -3   0   16.96    1.17
   4  -3   0   17.69    1.16
   4  -3   0   16.06    1.18
  -4   3   0   14.01    1.74
   3  -3   0   18.73    1.49
   3  -3   0   20.84    1.50
   3  -3   0   22.08    1.48
  -3   3   0   22.22    1.66
   2  -3   0  179.61   13.03
   2  -3   0  188.74   12.89
   1  -3   0   56.02    4.29
   1  -3   0   65.81    4.40
  -1   3   0   58.14    4.31
  -1   3   0   65.08    4.36
   0  -3   0   12.99    0.95
   0   3   0   11.14    0.86
  -1  -3   0    2.95    0.69
   1   3   0    2.60    0.31
   1   3   0    2.90    0.30
   1   3   0    2.14    0.19
   1   3   0    2.64    0.74
  -2  -3   0   85.55    7.91
  -2  -3   0   96.74    6.90
   2   3   0   92.80    6.90
   2   3   0  108.36    7.02
   2   3   0  108.65    6.96
  -3  -3   0    6.93    0.66
  -3  -3   0    7.43    1.84
  -3  -3   0    6.06    0.47
  -3  -3   0    6.73    0.48
   3   3   0    6.81    0.49
   3   3   0    6.84    0.61
  -4  -3   0    3.02    0.23
  -4  -3   0    3.14    0.25
  -4  -3   0    3.36    0.24
  -4  -3   0    2.91    0.24
   4   3   0    3.06    0.24
   4   3   0    3.15    0.26
   4   3   0    3.02    0.33
  -5  -3   0    0.80    0.10
  -5  -3   0    0.75    0.09
  -5  -3   0    0.90    0.12
  -5  -3   0    0.22    0.46
   5   3   0    0.85    0.09
   5   3   0    0.98    0.09
   5   3   0    0.74    0.13
  -6  -3   0    5.80    0.45
   5  -4   0    0.09    0.05
   5  -4   0    0.05    0.03
   5  -4   0    0.00    0.04
   4  -4   0    0.72    0.10
   4  -4   0    0.93    0.11
   4  -4   0    0.75    0.09
   3  -4   0    2.61    0.20
   3  -4   0    2.41    0.21
   3  -4   0    2.90    0.21
  -3   4   0    2.21    0.40
   2  -4   0    0.54    0.12
   2  -4   0    0.89    0.26
  -2   4   0    0.44    0.16
  -2   4   0    0.50    0.19
  -2   4   0    0.62    0.20
   1  -4   0   47.41    3.42
   1  -4   0   50.41    3.52
  -1   4   0   46.70    3.40
  -1   4   0   47.72    3.47
   0  -4   0   38.38    2.62
   0  -4   0   29.68    2.79
   0   4   0   35.08    2.53
   0   4   0   34.22    2.43
   1   4   0   28.75    2.07
   1   4   0   28.61    2.04
   1   4   0   29.77    2.17
  -2  -4   0   10.04    2.56
  -2  -4   0   16.02    1.21
   2   4   0   12.79    0.96
   2   4   0   14.09    1.12
   2   4   0   13.57    0.97
   2   4   0   12.96    1.10
  -3  -4   0    4.23    0.31
  -3  -4   0    5.18    0.61
  -3  -4   0    2.73    1.53
  -3  -4   0    4.32    0.31
  -3  -4   0    4.30    0.33
   3   4   0    3.72    0.32
   3   4   0    4.34    0.33
   3   4   0    4.27    0.32
   3   4   0    4.54    0.31
   3   4   0    4.08    0.50
  -4  -4   0    0.51    0.10
  -4  -4   0    0.22    0.32
  -4  -4   0    0.39    0.06
  -4  -4   0    0.39    0.08
  -4  -4   0    0.46    0.08
   4   4   0    0.31    0.14
   4   4   0    0.51    0.11
  -5  -4   0    0.43    0.10
  -5  -4   0    0.29    0.06
  -5  -4   0    0.37    0.07
  -5  -4   0    0.93    0.47
   5   4   0    0.36    0.08
  -6  -4   0    0.07    0.05
   6   4   0    0.08    0.04
   5  -5   0    0.94    0.09
   4  -5   0   14.21    1.02
   3  -5   0    3.27    0.24
   3  -5   0    2.67    0.26
   3  -5   0    3.26    0.24
   2  -5   0   15.97    1.37
   2  -5   0   13.88    1.00
   2  -5   0   14.55    0.94
   2  -5   0   12.25    0.95
   2  -5   0   13.03    0.94
   2  -5   0   12.77    0.95
  -2   5   0   10.86    1.10
   1  -5   0   10.84    0.87
   1  -5   0   13.05    1.04
  -1   5   0   11.24    0.98
   0  -5   0   29.67    2.18
   0  -5   0   29.13    2.45
   0   5   0   28.06    2.03
   0   5   0   27.47    2.16
  -1  -5   0    4.79    0.51
   1   5   0    4.28    0.47
   1   5   0    4.70    0.33
   1   5   0    3.99    0.36
   1   5   0    4.16    0.31
  -2  -5   0    1.63    0.33
  -2  -5   0    0.42    0.98
   2   5   0    1.17    0.12
   2   5   0    1.41    0.11
   2   5   0    1.31    0.27
   2   5   0    1.42    0.19
  -3  -5   0    9.38    0.73
  -3  -5   0    9.15    0.74
  -3  -5   0    9.90    0.73
  -3  -5   0   12.13    2.86
  -3  -5   0    9.29    1.02
   3   5   0   10.64    0.73
   3   5   0    9.98    0.96
   3   5   0   10.06    0.72
   3   5   0   10.66    0.73
   3   5   0   11.37    0.73
  -4  -5   0   31.43    2.27
  -4  -5   0   32.07    2.27
   4   5   0   32.95    2.27
   4   5   0   34.98    2.27
   4   5   0   33.26    2.26
   4   5   0   27.88    2.35
  -5  -5   0    8.58    0.62
  -5  -5   0    8.53    0.63
   5   5   0    8.21    0.65
   5   5   0    9.29    0.62
  -6  -5   0    7.70    0.58
   6   5   0    8.52    0.58
   5  -6   0    0.13    0.03
   4  -6   0    3.22    0.25
   4  -6   0    3.12    0.24
   3  -6   0    6.75    0.49
   3  -6   0    6.26    0.48
   3  -6   0    7.00    0.49
   2  -6   0   28.43    1.79
   2  -6   0   27.48    2.13
   2  -6   0   22.98    1.78
   2  -6   0   24.37    1.79
   2  -6   0   23.16    1.79
   2  -6   0   24.74    1.79
   2  -6   0   24.52    1.79
  -2   6   0   28.56    2.07
   1  -6   0    0.62    0.13
   1  -6   0    0.72    0.27
   1  -6   0    0.60    0.11
  -1   6   0    0.77    0.26
  -1   6   0    0.70    0.27
   0  -6   0    4.11    0.50
   0  -6   0    3.59    0.29
   0  -6   0    3.01    0.29
   0  -6   0    5.01    0.84
   0  -6   0    3.45    0.90
   0  -6   0    4.05    0.34
   0   6   0    3.80    0.47
  -1  -6   0  106.44    7.82
  -1  -6   0   86.68    6.75
  -1  -6   0  103.42    7.01
   1   6   0   95.75    6.81
   1   6   0   91.52    6.96
   1   6   0   94.18    6.75
   1   6   0   99.31    6.74
  -2  -6   0    0.78    0.09
  -2  -6   0    0.83    0.10
  -2  -6   0    0.74    0.12
  -2  -6   0    0.71    0.26
  -2  -6   0    2.43    1.31
   2   6   0    0.71    0.11
   2   6   0    0.54    0.30
   2   6   0    0.68    0.16
   2   6   0    0.83    0.08
  -3  -6   0   82.07    5.62
   3   6   0   83.20    5.61
   3   6   0   82.75    5.61
   3   6   0   82.45    5.62
   3   6   0   68.84    5.86
   3   6   0   81.09    5.62
  -4  -6   0   50.16    3.36
  -4  -6   0   46.41    3.36
   4   6   0   49.06    3.36
   4   6   0   41.05    3.45
   4   6   0   52.45    3.36
   4   6   0   47.50    3.36
  -5  -6   0    0.76    0.09
  -5  -6   0    0.60    0.11
   5   6   0    0.82    0.11
   5   6   0    0.77    0.09
   4  -7   0    9.18    0.66
   3  -7   0    0.34    0.05
   3  -7   0    0.40    0.09
   3  -7   0    0.43    0.07
   3  -7   0    0.38    0.07
   2  -7   0   63.38    3.89
   2  -7   0   54.78    3.89
   2  -7   0   50.68    3.88
   2  -7   0   53.99    3.89
   2  -7   0   56.80    4.28
   2  -7   0   53.06    3.88
   1  -7   0    8.33    0.66
   1  -7   0    8.54    0.65
   1  -7   0    9.78    0.67
   1  -7   0   10.09    0.67
   1  -7   0    9.46    0.96
  -1   7   0    8.44    0.91
   0  -7   0    1.10    0.13
   0  -7   0    1.32    0.12
   0  -7   0    1.21    0.30
   0  -7   0    1.15    0.15
   0  -7   0    1.04    0.13
   0   7   0    1.05    0.32
  -1  -7   0    0.62    0.11
  -1  -7   0    0.88    0.11
  -1  -7   0    0.68    0.11
  -1  -7   0    0.58    0.08
  -1  -7   0    0.51    0.24
  -1  -7   0    0.51    0.07
   1   7   0    0.88    0.18
   1   7   0    0.62    0.30
   1   7   0    0.75    0.07
   1   7   0    0.71    0.09
  -2  -7   0   29.67    2.19
  -2  -7   0   32.16    2.20
  -2  -7   0   26.87    2.48
  -2  -7   0   29.28    2.22
  -2  -7   0   31.36    2.20
  -2  -7   0   33.56    2.22
   2   7   0   34.22    2.20
   2   7   0   32.83    2.20
   2   7   0   33.63    2.21
   2   7   0   27.86    2.49
  -3  -7   0   23.31    1.66
  -3  -7   0   21.66    1.67
  -3  -7   0   24.06    1.66
   3   7   0   23.27    1.65
   3   7   0   24.85    1.67
   3   7   0   23.39    1.67
   3   7   0   24.09    1.67
  -4  -7   0    0.54    0.08
   4   7   0    0.59    0.09
   4   7   0    0.61    0.11
   4   7   0    0.56    0.10
  -5  -7   0    1.70    0.14
   5   7   0    1.75    0.14
   5   7   0    1.46    0.16
   3  -8   0    7.11    0.53
   3  -8   0    7.43    0.53
   2  -8   0   25.64    2.20
   2  -8   0   24.36    1.76
   1  -8   0   18.01    1.31
   1  -8   0   18.84    1.32
   1  -8   0   17.68    1.31
   1  -8   0   18.79    1.69
   1  -8   0   19.13    1.32
   0  -8   0   19.76    1.42
   0  -8   0   19.80    1.77
   0  -8   0   21.90    1.45
   0  -8   0   20.89    1.44
   0  -8   0   19.39    1.44
   0   8   0   21.11    1.42
   0   8   0   17.73    1.75
  -1  -8   0    0.19    0.07
  -1  -8   0    0.20    0.07
  -1  -8   0    0.13    0.04
  -1  -8   0    0.10    0.04
  -1  -8   0   -0.01    0.26
  -1  -8   0    0.23    0.10
   1   8   0   -0.16    0.36
   1   8   0    0.16    0.06
  -2  -8   0    0.25    0.27
  -2  -8   0    0.16    0.07
  -2  -8   0    0.10    0.04
  -2  -8   0    0.13    0.05
  -2  -8   0    0.19    0.07
  -2  -8   0    0.29    0.11
   2   8   0    0.15    0.06
   2   8   0    0.13    0.06
   2   8   0    0.13    0.04
  -3  -8   0   26.74    1.72
   3   8   0   23.80    1.70
   3   8   0   21.03    1.71
   3   8   0   24.94    1.71
  -4  -8   0    0.38    0.07
   4   8   0    0.31    0.07
   4   8   0    0.40    0.08
  -5  -8   0   11.82    0.80
   5   8   0   10.70    0.80
   2  -9   0   15.27    1.01
   2  -9   0   13.38    1.02
   2  -9   0   14.17    1.02
   2  -9   0   14.38    1.03
   1  -9   0    0.10    0.07
   1  -9   0    0.11    0.08
   1  -9   0    0.06    0.04
   1  -9   0    0.07    0.09
   0  -9   0    0.43    0.38
   0  -9   0    0.91    0.13
   0   9   0    0.65    0.08
  -1  -9   0   15.55    1.07
  -1  -9   0   12.28    1.37
  -1  -9   0   14.33    1.05
  -1  -9   0   16.04    1.09
   1   9   0   14.10    1.05
   1   9   0   14.77    1.03
  -2  -9   0    5.35    0.39
  -2  -9   0    5.10    0.43
  -2  -9   0    5.62    0.42
  -2  -9   0    5.47    0.41
  -2  -9   0    5.54    0.39
   2   9   0    5.22    0.41
   2   9   0    5.08    0.41
   2   9   0    5.85    0.39
  -3  -9   0    0.38    0.06
   3   9   0    0.39    0.05
   3   9   0    0.36    0.07
   3   9   0    0.32    0.08
  -4  -9   0    0.60    0.07
   4   9   0    0.44    0.09
   2 -10   0    0.30    0.07
   2 -10   0    0.43    0.06
   1 -10   0    0.52    0.09
   1 -10   0    0.77    0.08
   1 -10   0    0.72    0.13
   0 -10   0    0.04    0.04
   0 -10   0    0.12    0.07
   0 -10   0    0.22    0.09
   0 -10   0    0.19    0.07
  -1 -10   0    0.03    0.03
  -1 -10   0    0.09    0.10
  -1 -10   0   -0.01    0.06
  -1 -10   0    0.04    0.06
   1  10   0    0.02    0.02
   1  10   0    0.06    0.05
  -2 -10   0    0.04    0.06
  -2 -10   0   -0.05    0.06
   2  10   0    0.04    0.05
   2  10   0   -0.02    0.05
   2  10   0    0.02    0.03
  -3 -10   0    3.59    0.26
  -3 -10   0    3.62    0.27
   3  10   0    3.56    0.26
   0 -11   0    2.05    0.18
   0 -11   0    2.27    0.17
   0 -11   0    2.18    0.18
   0 -11   0    2.00    0.20
  -1 -11   0    0.79    0.07
  -1 -11   0    0.71    0.09
  -1 -11   0    0.61    0.10
  -1 -11   0    0.66    0.13
   1  11   0    0.58    0.06
  -2 -11   0    0.57    0.08
   2  11   0    0.53    0.10
   2  11  -1    3.27    0.24
  -2 -11   1    3.22    0.24
   1  11  -1    0.00    0.02
  -1 -11   1    0.02    0.05
  -1 -11   1    0.04    0.03
  -1 -11   1    0.01    0.07
  -1 -11   1   -0.05    0.04
   0 -11   1    0.45    0.07
   0 -11   1    0.44    0.09
   0 -11   1    0.51    0.09
   3  10  -1   -0.01    0.02
   3  10  -1    0.01    0.04
   3  10  -1    0.12    0.06
  -3 -10   1    0.04    0.02
   2  10  -1    7.34    0.53
   2  10  -1    6.96    0.52
   2  10  -1    7.48    0.54
  -2 -10   1    7.22    0.54
   1  10  -1    0.91    0.12
   1  10  -1    0.97    0.09
   1  10  -1    0.98    0.12
  -1 -10   1    1.14    0.13
  -1 -10   1    1.06    0.10
  -1 -10   1    0.95    0.17
  -1 -10   1    0.84    0.14
   0  10  -1   26.54    1.95
   0 -10   1   28.25    1.97
   0 -10   1   29.42    1.96
   0 -10   1   26.22    1.96
   0 -10   1   28.38    1.95
   1 -10   1    0.70    0.08
   1 -10   1    0.45    0.10
   1 -10   1    0.75    0.11
   1 -10   1    0.64    0.12
   2 -10   1    2.21    0.17
   2 -10   1    2.02    0.19
   2 -10   1    2.14    0.18
   4   9  -1    1.92    0.18
   4   9  -1    2.07    0.18
  -4  -9   1    2.38    0.16
   3   9  -1    0.77    0.07
   3   9  -1    0.83    0.11
   3   9  -1    0.65    0.11
   3   9  -1    0.56    0.10
  -3  -9   1    0.82    0.08
   2   9  -1    0.18    0.07
   2   9  -1    0.24    0.07
   2   9  -1    0.39    0.06
   2   9  -1    0.15    0.06
  -2  -9   1    0.21    0.05
  -2  -9   1    0.31    0.06
  -2  -9   1    0.25    0.11
  -2  -9   1    0.29    0.07
  -2  -9   1    0.26    0.07
   1   9  -1   12.68    0.91
   1   9  -1   12.92    0.93
   1   9  -1   14.30    0.93
  -1  -9   1   11.01    1.27
   0   9  -1   15.67    1.07
   0  -9   1   14.23    1.47
   1  -9   1    6.98    0.55
   1  -9   1    7.32    0.57
   1  -9   1    7.81    0.56
   1  -9   1    8.06    0.55
   2  -9   1   13.74    0.93
   2  -9   1   12.58    0.93
   2  -9   1   13.16    0.92
   2  -9   1   12.14    0.92
   4   8  -1    0.37    0.08
   4   8  -1    0.32    0.07
  -4  -8   1    0.47    0.07
   3   8  -1   41.86    2.86
   3   8  -1   39.74    2.84
   3   8  -1   36.37    2.85
   3   8  -1   42.58    2.86
  -3  -8   1   40.47    2.85
  -3  -8   1   42.41    2.85
   2   8  -1   13.52    0.94
   2   8  -1   12.19    0.93
   2   8  -1   13.42    0.93
  -2  -8   1   12.65    0.92
  -2  -8   1   13.25    0.93
  -2  -8   1   13.66    0.96
  -2  -8   1   12.04    0.94
  -2  -8   1   13.54    0.93
   1   8  -1    5.89    0.39
   1   8  -1    5.50    0.40
  -1  -8   1    5.00    0.41
  -1  -8   1    4.60    0.68
  -1  -8   1    5.30    0.41
  -1  -8   1    5.69    0.43
  -1  -8   1    4.75    0.38
  -1  -8   1    5.38    0.39
   0   8  -1   19.47    1.34
   0   8  -1   19.82    1.82
   0  -8   1   17.04    1.67
   0  -8   1   19.47    1.34
   0  -8   1   20.43    1.37
   0  -8   1   19.38    1.35
   0  -8   1   17.08    1.35
   1  -8   1   19.48    1.37
   1  -8   1   18.13    1.37
   1  -8   1   19.48    1.37
   1  -8   1   19.20    1.74
   1  -8   1   20.24    1.38
   2  -8   1   44.87    3.62
   5   7  -1    0.16    0.05
   5   7  -1    0.16    0.04
  -5  -7   1    0.13    0.03
   4   7  -1    0.04    0.05
   4   7  -1    0.02    0.06
   4   7  -1    0.08    0.07
  -4  -7   1    0.04    0.04
   3   7  -1   17.41    1.34
   3   7  -1   18.90    1.32
   3   7  -1   19.87    1.34
   3   7  -1   18.50    1.33
  -3  -7   1   19.21    1.33
  -3  -7   1   18.50    1.33
   2   7  -1    8.40    0.80
   2   7  -1   10.05    0.72
   2   7  -1   10.04    0.72
   2   7  -1   10.19    0.70
   2   7  -1    7.71    0.96
   2   7  -1   11.36    0.73
  -2  -7   1   10.11    0.72
  -2  -7   1   10.36    0.75
  -2  -7   1    9.51    0.71
   1   7  -1    0.47    0.09
   1   7  -1   -0.04    0.28
   1   7  -1    0.54    0.06
  -1  -7   1    0.29    0.05
  -1  -7   1    0.38    0.07
  -1  -7   1    0.40    0.08
  -1  -7   1    0.33    0.25
  -1  -7   1    0.45    0.06
  -1  -7   1    0.33    0.10
   0   7  -1    0.63    0.16
   0   7  -1    0.98    0.38
   0  -7   1    0.90    0.14
   0  -7   1    0.61    0.12
   0  -7   1    0.71    0.09
   0  -7   1    0.67    0.12
   0  -7   1    1.16    0.37
   0  -7   1    0.81    0.15
  -1   7  -1   37.44    2.88
   1  -7   1   34.66    2.59
   1  -7   1   36.99    2.59
   1  -7   1   37.10    2.60
   1  -7   1   35.84    2.59
   1  -7   1   40.72    2.95
   1  -7   1   35.88    2.58
   2  -7   1    6.50    0.46
   2  -7   1    6.66    0.74
   2  -7   1    5.82    0.47
   2  -7   1    6.28    0.45
   2  -7   1    6.18    0.47
   2  -7   1    5.50    0.45
   2  -7   1    5.76    0.44
   3  -7   1    1.51    0.13
   3  -7   1    1.32    0.13
   3  -7   1    1.77    0.14
   3  -7   1    1.47    0.16
   3  -7   1    1.47    0.15
   4  -7   1    0.08    0.03
   4  -7   1    0.09    0.03
   5   6  -1    2.84    0.21
   5   6  -1    2.68    0.23
  -5  -6   1    2.65    0.23
   4   6  -1    1.57    0.16
   4   6  -1    1.65    0.16
   4   6  -1    1.45    0.14
  -4  -6   1    1.24    0.14
  -4  -6   1    1.63    0.16
   3   6  -1   10.41    0.68
   3   6  -1    7.91    0.96
   3   6  -1    9.32    0.68
   3   6  -1    9.98    0.67
   3   6  -1    8.82    0.68
   3   6  -1    9.92    0.69
  -3  -6   1    9.26    0.68
  -3  -6   1    8.66    0.68
   2   6  -1    0.43    0.07
   2   6  -1    0.19    0.28
   2   6  -1    0.36    0.07
  -2  -6   1    0.48    0.11
  -2  -6   1    0.45    0.09
  -2  -6   1    0.27    0.26
  -2  -6   1    0.40    0.07
  -2  -6   1   -1.68    1.50
   1   6  -1   32.00    2.08
   1   6  -1   28.43    2.30
   1   6  -1   30.65    2.07
   1   6  -1   32.74    2.16
  -1  -6   1   28.72    2.34
  -1  -6   1   33.63    3.18
  -1  -6   1   25.05    2.08
  -1  -6   1   30.30    2.09
  -1  -6   1   27.12    2.08
  -1  -6   1   28.98    2.08
   0   6  -1    3.34    0.28
   0   6  -1    3.03    0.41
   0  -6   1    1.97    0.74
   0  -6   1    3.45    0.44
   0  -6   1    2.51    0.23
   0  -6   1    2.67    0.22
   0  -6   1    2.98    0.24
  -1   6  -1    9.56    0.91
  -1   6  -1   10.42    0.76
   1  -6   1    9.81    0.97
  -2   6  -1    4.72    0.57
  -2   6  -1    4.45    0.58
   2  -6   1    4.28    0.33
   2  -6   1    4.74    0.56
   2  -6   1    4.42    0.33
   2  -6   1    4.49    0.34
   2  -6   1    4.75    0.33
   2  -6   1    4.24    0.35
   2  -6   1    4.31    0.33
   2  -6   1    3.89    0.41
   3  -6   1    4.78    0.34
   3  -6   1    4.33    0.33
   3  -6   1    4.11    0.35
   3  -6   1    4.39    0.34
   3  -6   1    5.04    0.35
   3  -6   1    4.20    0.46
   4  -6   1    0.34    0.06
   4  -6   1    0.43    0.08
   4  -6   1    0.35    0.06
   5  -6   1    0.04    0.03
   5  -6   1    0.00    0.03
   6   5  -1    0.67    0.08
  -6  -5   1    0.75    0.09
   5   5  -1    5.74    0.46
   5   5  -1    6.36    0.44
  -5  -5   1    5.95    0.45
  -5  -5   1    6.10    0.44
   4   5  -1    0.27    0.05
   4   5  -1    0.22    0.07
   4   5  -1    0.38    0.08
   4   5  -1    0.24    0.13
  -4  -5   1   -0.03    0.25
  -4  -5   1    0.29    0.06
  -4  -5   1    0.23    0.07
   3   5  -1    2.01    0.15
   3   5  -1    1.91    0.45
   3   5  -1    2.22    0.18
   3   5  -1    2.23    0.17
   3   5  -1    1.87    0.17
  -3  -5   1    1.82    0.17
  -3  -5   1    1.61    0.43
  -3  -5   1    1.70    0.16
   2   5  -1    0.81    0.07
   2   5  -1    0.78    0.15
   2   5  -1    0.89    0.10
   2   5  -1    0.83    0.11
   2   5  -1    1.00    0.27
  -2  -5   1    0.64    0.24
   1   5  -1   31.63    2.34
   1   5  -1   31.81    2.16
   1   5  -1   27.34    2.16
  -1  -5   1   32.43    2.36
   0   5  -1    2.09    0.21
   0   5  -1    2.40    0.35
   0  -5   1    1.86    0.85
   0  -5   1    2.38    0.63
   0  -5   1    2.56    0.35
  -1   5  -1    0.50    0.23
   1  -5   1    0.24    0.10
   1  -5   1    0.47    0.20
  -2   5  -1   46.14    3.15
  -2   5  -1   42.39    3.05
   2  -5   1   42.80    3.02
   2  -5   1   40.20    2.97
   2  -5   1   43.55    3.22
   2  -5   1   38.66    2.96
   3  -5   1    0.59    0.08
   3  -5   1    0.96    0.18
   3  -5   1    0.80    0.10
   3  -5   1    0.55    0.10
   4  -5   1   31.82    2.25
   4  -5   1   33.83    2.26
   4  -5   1   30.22    2.25
   5  -5   1    0.83    0.10
   6   4  -1    2.16    0.17
  -6  -4   1    1.96    0.17
   5   4  -1    1.19    0.11
   5   4  -1    1.01    0.18
  -5  -4   1    0.94    0.13
  -5  -4   1    1.07    0.11
   4   4  -1    2.53    0.23
   4   4  -1    2.89    0.21
   4   4  -1    2.67    0.20
   4   4  -1    2.67    0.31
  -4  -4   1    2.12    0.20
  -4  -4   1    2.36    0.21
  -4  -4   1    2.52    0.22
  -4  -4   1    2.64    0.22
  -4  -4   1    2.22    0.49
   3   4  -1   67.74    4.23
   3   4  -1   58.79    4.22
   3   4  -1   61.60    4.23
   3   4  -1   61.35    4.22
   3   4  -1   57.47    4.39
  -3  -4   1   59.46    4.22
  -3  -4   1   52.94    4.22
  -3  -4   1   60.45    4.23
  -3  -4   1   73.50    6.54
  -3  -4   1   55.65    4.22
   2   4  -1    5.44    0.39
   2   4  -1    4.78    0.39
   2   4  -1    4.93    0.38
   2   4  -1    5.32    0.46
   2   4  -1    5.44    0.60
  -2  -4   1    5.56    0.63
  -2  -4   1    6.56    1.09
  -2  -4   1    7.84    2.07
   1   4  -1    6.36    0.52
   1   4  -1    7.56    0.57
  -1  -4   1    8.13    1.13
  -1  -4   1    8.24    0.70
  -1  -4   1    6.11    1.20
   0   4  -1    1.21    0.14
   0  -4   1    0.71    0.42
   0  -4   1    1.29    0.22
  -1   4  -1   27.56    2.18
   1  -4   1   32.98    2.29
   1  -4   1   30.71    2.17
  -2   4  -1    5.88    0.60
  -2   4  -1    7.61    0.63
  -2   4  -1    6.55    0.59
   2  -4   1    7.18    0.67
   2  -4   1    6.98    0.53
   3  -4   1    0.13    0.05
   3  -4   1    0.22    0.05
   3  -4   1    0.14    0.09
   4  -4   1    0.31    0.06
   4  -4   1    0.55    0.09
   4  -4   1    0.05    0.18
   4  -4   1    0.37    0.09
   5  -4   1    3.44    0.28
   5  -4   1    3.89    0.29
   6   3  -1    1.22    0.11
  -6  -3   1    1.17    0.13
   5   3  -1    0.63    0.12
   5   3  -1    0.82    0.13
  -5  -3   1    0.80    0.15
  -5  -3   1    0.63    0.09
  -5  -3   1    0.53    0.10
   4   3  -1    6.96    0.49
   4   3  -1    6.16    0.56
   4   3  -1    7.33    0.49
   4   3  -1    6.81    0.50
  -4  -3   1    6.60    0.50
  -4  -3   1    5.73    0.48
  -4  -3   1    6.90    0.48
  -4  -3   1    6.36    0.71
   3   3  -1   94.47    6.64
  -3  -3   1   97.87    6.64
  -3  -3   1   89.98    6.63
  -3  -3   1   97.71    6.86
   2   3  -1   14.84    1.06
   2   3  -1   14.50    1.02
  -2  -3   1   11.84    0.94
  -2  -3   1   11.85    2.01
  -2  -3   1   12.86    1.89
   1   3  -1   13.79    1.10
   1   3  -1   16.03    1.13
  -1  -3   1   15.37    1.65
  -1  -3   1   17.14    1.21
   0   3  -1    2.80    0.31
   0   3  -1    3.05    0.27
   0  -3   1    3.87    0.35
   0  -3   1    3.44    0.29
   0  -3   1    3.79    0.55
   1  -3   1  197.86   14.42
   1  -3   1  214.95   14.51
   2  -3   1    8.59    0.64
   2  -3   1    8.77    0.77
  -3   3  -1   33.51    2.42
   3  -3   1   29.70    2.18
   3  -3   1   28.94    2.15
  -4   3  -1    0.84    0.65
   4  -3   1    1.36    0.15
   4  -3   1    1.41    0.13
   4  -3   1    1.46    0.13
   5  -3   1    7.66    0.57
   5  -3   1    8.23    0.56
   5  -3   1    7.66    0.58
   6  -3   1    2.27    0.16
   6  -3   1    1.62    0.15
   6   2  -1    0.64    0.07
   6   2  -1    0.63    0.08
  -6  -2   1    0.60    0.10
  -6  -2   1    0.66    0.10
   5   2  -1    4.34    0.32
   5   2  -1    4.43    0.34
   5   2  -1    4.22    0.32
  -5  -2   1    4.42    0.32
  -5  -2   1    3.57    0.32
  -5  -2   1    4.66    0.33
   4   2  -1   15.92    1.14
   4   2  -1   16.78    1.15
   4   2  -1   14.14    1.20
  -4  -2   1   16.94    1.13
  -4  -2   1   14.28    1.36
  -4  -2   1   17.27    1.14
  -4  -2   1   16.76    1.15
   3   2  -1    0.09    0.05
   3   2  -1    0.21    0.08
  -3  -2   1    0.23    0.03
  -3  -2   1    0.19    0.04
  -3  -2   1   -0.02    1.21
  -3  -2   1    0.25    0.15
  -3  -2   1    0.05    0.13
   2   2  -1  603.42   42.21
   2   2  -1  574.84   42.13
   2   2  -1  632.61   42.20
  -2  -2   1  617.52   42.94
  -2  -2   1  541.47   42.13
  -2  -2   1  665.80   42.28
  -2  -2   1  593.54   42.23
   1   2  -1   79.35    5.10
   1   2  -1   65.79    5.04
  -1  -2   1   76.36    5.08
  -1  -2   1   60.25    5.40
  -1  -2   1   76.14    5.10
   0   2  -1  780.03   53.49
   0  -2   1  752.86   53.68
   1  -2   1   47.82    3.57
   1  -2   1   54.20    3.64
   2  -2   1   66.47    4.49
   2  -2   1   58.34    4.38
  -3   2  -1  149.40    9.80
   3  -2   1  124.48    9.58
  -4   2  -1    3.27    0.63
   4  -2   1    3.29    0.31
   4  -2   1    3.73    0.26
   4  -2   1    3.40    0.28
  -5   2  -1   20.24    1.37
   5  -2   1   18.24    1.39
   5  -2   1   20.04    1.39
  -6   2  -1    1.56    0.13
   6  -2   1    1.83    0.14
   6  -2   1    1.31    0.13
   6   1  -1    6.64    0.48
   6   1  -1    5.91    0.48
  -6  -1   1    6.99    0.50
  -6  -1   1    7.52    0.49
   5   1  -1    0.53    0.09
   5   1  -1    0.46    0.07
   5   1  -1    0.34    0.09
   5   1  -1    0.28    0.06
  -5  -1   1    0.43    0.06
  -5  -1   1    0.31    0.07
  -5  -1   1    0.44    0.08
   4   1  -1   33.04    2.46
   4   1  -1   38.90    2.47
   4   1  -1   31.27    2.51
   4   1  -1   37.68    2.47
  -4  -1   1   37.00    2.46
  -4  -1   1   35.52    2.47
  -4  -1   1   32.55    2.78
  -4  -1   1   30.93    2.68
  -4  -1   1   37.77    2.46
   3   1  -1   16.94    1.26
   3   1  -1   17.28    1.22
  -3  -1   1   17.03    1.41
  -3  -1   1   17.55    1.39
  -3  -1   1   18.14    1.42
  -3  -1   1   16.86    1.22
  -3  -1   1   16.62    1.21
  -3  -1   1   19.07    2.45
   2   1  -1   69.54    5.44
  -2  -1   1   84.16    5.51
  -2  -1   1   72.16    6.00
  -2  -1   1   82.28    5.49
   1   1  -1  316.17   24.28
   1   1  -1  370.77   24.31
  -1  -1   1  369.03   24.33
  -1  -1   1  303.06   24.58
  -1  -1   1  379.38   24.32
   0   1  -1    3.38    0.27
   0   1  -1    3.63    0.27
   0   1  -1    3.09    0.47
   0   1  -1    3.02    0.26
   0  -1   1    3.35    0.25
   0  -1   1    3.28    0.26
   0  -1   1    4.02    0.45
   0  -1   1    3.15    0.27
   0  -1   1    3.25    0.27
  -1   1  -1   30.70    2.22
  -1   1  -1   34.59    2.37
  -1   1  -1   31.15    2.24
   1  -1   1   32.51    2.23
   1  -1   1   27.13    2.19
  -2   1  -1   18.73    1.34
   2  -1   1   15.93    1.64
   2  -1   1   16.58    1.23
  -3   1  -1   54.87    3.92
  -3   1  -1   56.42    4.95
  -3   1  -1   54.19    3.80
   3  -1   1   47.36    3.73
  -4   1  -1   18.74    1.32
  -4   1  -1   18.23    1.66
   4  -1   1   19.52    1.34
   4  -1   1   18.57    1.38
  -5   1  -1   37.34    2.51
  -5   1  -1   34.85    2.52
   5  -1   1   31.30    2.53
   5  -1   1   35.63    2.52
   5  -1   1   39.66    2.51
  -6   1  -1    0.07    0.02
  -6   1  -1    0.03    0.04
   6  -1   1    0.12    0.04
   6   0  -1    0.07    0.03
   6   0  -1    0.12    0.03
  -6   0   1    0.13    0.04
  -6   0   1    0.16    0.07
   5   0  -1   62.05    4.62
   5   0  -1   65.50    4.61
   5   0  -1   61.89    4.61
  -5   0   1   69.42    4.61
  -5   0   1   70.51    4.65
   4   0  -1    5.95    0.39
   4   0  -1    4.85    0.37
  -4   0   1    4.92    0.38
  -4   0   1    4.52    0.58
  -4   0   1    5.12    0.69
  -4   0   1    5.20    0.39
  -4   0   1    5.13    0.37
   3   0  -1    0.23    0.07
   3   0  -1    0.29    0.09
  -3   0   1    0.13    0.15
  -3   0   1    0.12    0.15
  -3   0   1    0.32    0.05
  -3   0   1    0.30    0.04
   2   0  -1   22.73    1.86
  -2   0   1   23.67    1.85
  -2   0   1   28.56    1.94
  -2   0   1   28.86    1.96
  -2   0   1   28.93    2.43
   1   0  -1   50.97    3.30
   1   0  -1   40.12    3.26
  -1   0   1   47.86    3.29
  -1   0   1   48.12    3.30
  -1   0   1   44.52    3.53
   0   0  -1  421.92   28.37
   0   0  -1  389.49   28.39
   0   0  -1  356.11   28.37
   0   0   1  458.80   28.37
  -1   0  -1   11.72    0.82
  -1   0  -1   11.78    0.84
  -1   0  -1   10.15    1.07
   1   0   1    9.66    1.05
   1   0   1   11.59    0.82
   1   0   1   10.62    0.79
  -2   0  -1    0.45    0.12
  -2   0  -1    0.75    0.28
   2   0   1    0.44    0.10
   2   0   1    0.43    0.44
  -3   0  -1   11.51    0.89
  -3   0  -1   10.97    0.98
   3   0   1   10.50    0.82
  -4   0  -1    0.01    0.06
  -4   0  -1    0.07    0.03
  -4   0  -1    0.06    0.42
  -4   0  -1    0.41    0.19
   4   0   1    0.19    0.09
   4   0   1    0.13    0.04
   4   0   1    0.12    0.04
  -5   0  -1    0.01    0.06
  -5   0  -1    0.02    0.06
  -5   0  -1    0.00    0.02
   5   0   1    0.05    0.04
   5   0   1    0.00    0.04
   5   0   1    0.14    0.14
   5   0   1    0.02    0.03
  -6   0  -1    0.28    0.05
   6   0   1    0.27    0.05
   6  -1  -1    0.23    0.05
   6  -1  -1    0.33    0.05
  -6   1   1    0.38    0.06
   5  -1  -1   29.59    2.30
   5  -1  -1   33.29    2.28
   5  -1  -1   30.05    2.29
  -5   1   1   36.37    2.27
   4  -1  -1   58.96    3.80
   4  -1  -1   48.98    3.80
   4  -1  -1   55.94    3.79
   4  -1  -1   59.09    3.81
  -4   1   1   57.84    3.79
  -4   1   1   49.58    3.79
  -4   1   1   48.08    4.12
   3  -1  -1    0.00    0.06
  -3   1   1   -0.07    0.11
  -3   1   1    0.03    0.02
  -2   1   1  232.43   16.18
  -2   1   1  243.91   16.61
  -2   1   1  215.02   16.16
   1  -1  -1   15.68    1.13
   1  -1  -1   11.34    1.45
  -1   1   1   15.69    1.32
  -1   1   1   15.30    1.13
  -1   1   1   16.42    1.13
   0  -1  -1   26.27    2.01
   0  -1  -1   30.04    2.01
   0   1   1   26.74    2.16
   0   1   1   29.40    2.01
  -1  -1  -1   48.74    3.56
  -1  -1  -1   50.21    3.57
  -1  -1  -1   48.47    3.57
   1   1   1   53.04    3.55
   1   1   1   47.38    3.56
   1   1   1   54.01    3.56
  -2  -1  -1   30.86    3.15
  -2  -1  -1   37.83    2.49
  -2  -1  -1   34.43    2.53
  -2  -1  -1   34.87    2.47
   2   1   1   34.41    2.48
   2   1   1   33.32    2.45
   2   1   1   38.96    2.50
   2   1   1   29.64    3.06
  -3  -1  -1    3.29    0.26
  -3  -1  -1    3.49    0.46
  -3  -1  -1    3.39    0.36
  -3  -1  -1    3.04    0.24
   3   1   1    3.73    0.31
  -4  -1  -1    0.13    0.03
  -4  -1  -1    0.29    0.20
   4   1   1    0.23    0.11
   4   1   1    0.12    0.03
   4   1   1    0.08    0.06
   4   1   1    0.19    0.05
  -5  -1  -1    3.91    0.29
  -5  -1  -1    3.52    0.27
  -5  -1  -1    3.55    0.29
   5   1   1    3.37    0.27
   5   1   1    3.67    0.28
  -6  -1  -1    2.14    0.18
  -6  -1  -1    2.05    0.15
   6   1   1    1.86    0.16
   6   1   1    1.88    0.16
   6  -2  -1    0.95    0.08
   6  -2  -1    0.74    0.08
   6  -2  -1    0.88    0.08
  -6   2   1    1.09    0.09
   5  -2  -1    0.36    0.06
   5  -2  -1    0.45    0.09
   5  -2  -1    0.38    0.07
  -5   2   1    0.41    0.06
   4  -2  -1    8.48    0.63
   4  -2  -1    8.68    0.62
  -4   2   1    9.03    0.60
  -4   2   1    6.35    1.16
   3  -2  -1    4.81    0.35
   3  -2  -1    4.12    0.35
  -3   2   1    4.44    0.50
   2  -2  -1   98.39    6.83
  -2   2   1   90.62    6.77
  -2   2   1   96.89    6.78
   1  -2  -1   17.22    1.36
   1  -2  -1   16.71    1.44
  -1   2   1   17.34    1.31
  -1   2   1   20.47    1.35
  -1   2   1   17.59    1.48
  -1   2   1   18.28    1.34
   0  -2  -1    2.52    0.47
   0  -2  -1    3.27    0.30
   0   2   1    2.00    0.46
   0   2   1    2.87    0.29
  -1  -2  -1  526.38   38.39
   1   2   1  551.60   38.01
   1   2   1  549.50   38.46
  -2  -2  -1    3.50    0.29
  -2  -2  -1    3.95    1.56
   2   2   1    4.20    0.40
   2   2   1    2.99    0.95
   2   2   1    4.76    0.44
  -3  -2  -1    0.68    0.06
  -3  -2  -1    0.71    0.17
  -3  -2  -1    0.59    0.31
  -3  -2  -1    0.61    0.08
   3   2   1    0.83    0.14
   3   2   1    0.47    0.07
   3   2   1    2.10    1.05
  -4  -2  -1    2.99    0.25
  -4  -2  -1    3.05    0.24
  -4  -2  -1    2.98    0.23
   4   2   1    2.89    0.32
   4   2   1    2.96    0.23
   4   2   1    3.38    0.24
  -5  -2  -1    2.30    0.19
  -5  -2  -1    2.22    0.16
   5   2   1    1.68    0.26
   5   2   1    1.77    0.18
   5   2   1    2.12    0.17
  -6  -2  -1   12.35    0.83
   6   2   1   10.95    0.84
   6   2   1   12.63    0.82
   6   2   1   10.55    0.82
   5  -3  -1    0.06    0.05
   5  -3  -1    0.07    0.04
   5  -3  -1    0.03    0.04
  -5   3   1    0.06    0.03
   4  -3  -1    4.34    0.31
   4  -3  -1    4.12    0.32
   4  -3  -1    4.22    0.33
   3  -3  -1    0.72    0.10
   3  -3  -1    0.84    0.09
   3  -3  -1    0.88    0.12
  -3   3   1    0.58    0.26
  -3   3   1    1.22    0.30
   2  -3  -1    3.55    0.41
  -2   3   1    2.57    0.36
  -2   3   1    2.82    0.36
   1  -3  -1    1.11    0.22
  -1   3   1    0.99    0.18
   0  -3  -1   54.70    3.45
   0  -3  -1   46.94    3.69
   0   3   1   47.73    3.42
   0   3   1   39.91    4.09
  -1  -3  -1   77.81    6.47
  -1  -3  -1   78.31    5.86
   1   3   1   91.02    5.94
   1   3   1   78.70    5.83
   1   3   1   85.30    6.63
   1   3   1   89.77    5.88
  -2  -3  -1  139.51   12.23
  -2  -3  -1  150.00   11.22
  -2  -3  -1  169.51   11.25
   2   3   1  179.73   11.36
   2   3   1  162.50   12.42
   2   3   1  161.62   11.22
  -3  -3  -1    6.94    0.48
   3   3   1    5.75    1.81
   3   3   1    6.20    0.49
   3   3   1    7.26    0.64
  -4  -3  -1   44.01    3.12
  -4  -3  -1   43.06    3.11
  -4  -3  -1   42.06    3.10
   4   3   1   50.28    3.12
   4   3   1   42.02    3.11
   4   3   1   44.77    3.12
   4   3   1   44.42    3.21
  -5  -3  -1    0.86    0.12
  -5  -3  -1    0.52    0.38
  -5  -3  -1    0.87    0.10
  -5  -3  -1    0.88    0.09
   5   3   1    1.07    0.10
   5   3   1    1.43    0.24
   5   3   1    1.02    0.10
  -6  -3  -1   -0.03    0.05
  -6  -3  -1   -0.07    0.06
  -6  -3  -1   -0.02    0.03
   6   3   1    0.03    0.03
   5  -4  -1    0.02    0.06
   5  -4  -1    0.06    0.04
   5  -4  -1    0.04    0.03
   4  -4  -1    1.81    0.17
   4  -4  -1    2.18    0.18
   4  -4  -1    1.83    0.16
   3  -4  -1   12.83    0.92
   3  -4  -1   13.33    0.92
   3  -4  -1   13.28    0.91
   3  -4  -1   11.70    0.91
  -2   4   1    9.10    0.82
   1  -4  -1   28.31    1.95
   1  -4  -1   24.28    1.78
  -1   4   1   20.98    1.86
  -1   4   1   26.44    1.88
   0  -4  -1   98.77    7.45
   0  -4  -1  109.28    7.89
   0   4   1  105.86    8.08
   0   4   1  111.44    7.55
  -1  -4  -1  155.37    9.82
   1   4   1  133.92    9.69
   1   4   1  141.82    9.79
   1   4   1  129.07    9.66
   1   4   1  130.99   10.66
  -2  -4  -1    7.09    0.61
  -2  -4  -1    9.25    2.04
   2   4   1    8.82    0.74
   2   4   1    8.16    1.71
  -3  -4  -1    2.48    0.21
  -3  -4  -1    2.84    0.23
   3   4   1    3.21    0.23
   3   4   1    3.06    0.39
   3   4   1    2.81    0.21
   3   4   1    2.87    0.22
   3   4   1    2.94    0.22
  -4  -4  -1    4.18    0.31
  -4  -4  -1    4.14    0.33
  -4  -4  -1    4.50    0.32
  -4  -4  -1    4.61    0.63
  -4  -4  -1    4.43    0.33
   4   4   1    4.55    0.32
   4   4   1    3.79    0.41
   4   4   1    3.80    0.33
   4   4   1    4.43    0.32
   4   4   1    4.11    0.32
  -5  -4  -1    0.31    0.07
  -5  -4  -1    0.19    0.33
   5   4   1    0.41    0.06
   5   4   1    0.44    0.07
   5   4   1    0.23    0.07
   5   4   1    0.25    0.14
  -6  -4  -1    5.23    0.43
   6   4   1    5.77    0.40
   5  -5  -1    3.14    0.22
   5  -5  -1    2.76    0.22
   4  -5  -1   18.21    1.36
   4  -5  -1   21.84    1.38
   4  -5  -1   17.85    1.36
   3  -5  -1    1.92    0.18
   3  -5  -1    2.20    0.18
   2  -5  -1    0.14    0.04
   2  -5  -1   -0.12    0.16
  -2   5   1    0.19    0.18
  -2   5   1    0.12    0.26
   1  -5  -1   88.42    6.15
  -1   5   1   80.69    6.07
   0  -5  -1   62.17    5.86
   0  -5  -1   77.76    5.11
   0   5   1   69.02    5.06
  -1  -5  -1   81.42    5.27
  -1  -5  -1   68.91    5.09
   1   5   1   69.85    5.08
   1   5   1   69.26    5.05
   1   5   1   71.88    5.22
   1   5   1   77.22    6.48
   1   5   1   68.95    5.05
  -2  -5  -1   13.19    1.12
   2   5   1   15.18    2.60
   2   5   1   12.01    0.90
   2   5   1   12.73    1.08
   2   5   1   12.42    0.89
  -3  -5  -1   30.85    2.13
  -3  -5  -1   28.01    2.13
  -3  -5  -1   27.46    2.37
  -3  -5  -1   29.11    2.13
   3   5   1   33.18    2.12
   3   5   1   31.87    2.12
   3   5   1   30.70    2.12
   3   5   1   31.07    2.13
   3   5   1   31.29    2.13
   3   5   1   27.47    2.33
  -4  -5  -1   21.45    1.50
  -4  -5  -1   20.25    1.50
   4   5   1   22.72    1.50
   4   5   1   19.91    1.59
  -5  -5  -1    4.48    0.33
  -5  -5  -1    4.11    0.32
   5   5   1    4.25    0.32
  -6  -5  -1    4.21    0.35
  -6  -5  -1    5.33    0.35
   6   5   1    4.50    0.34
   5  -6  -1    5.32    0.39
   4  -6  -1   16.77    1.09
   4  -6  -1   13.86    1.08
   4  -6  -1   15.22    1.09
   3  -6  -1    1.93    0.19
   3  -6  -1    1.98    0.16
   3  -6  -1    1.68    0.15
   2  -6  -1   43.50    3.24
   2  -6  -1   45.58    3.25
   2  -6  -1   46.22    3.25
   2  -6  -1   50.56    3.63
   1  -6  -1    4.13    0.32
   1  -6  -1    4.54    0.33
   1  -6  -1    5.16    0.58
   1  -6  -1    4.17    0.37
   1  -6  -1    4.25    0.34
  -1   6   1    4.34    0.55
   0  -6  -1    0.07    0.05
   0  -6  -1    0.16    0.49
   0  -6  -1    0.05    0.14
   0  -6  -1    0.01    0.06
   0   6   1   -0.14    0.18
  -1  -6  -1   31.51    2.48
  -1  -6  -1   40.22    2.79
   1   6   1   35.94    2.48
   1   6   1   36.39    2.48
   1   6   1   32.98    2.69
  -2  -6  -1    5.60    0.43
  -2  -6  -1    5.48    0.64
  -2  -6  -1    5.93    0.44
  -2  -6  -1    5.03    0.42
   2   6   1    5.86    0.67
   2   6   1    6.00    0.42
   2   6   1    5.61    0.41
  -3  -6  -1   18.31    1.41
  -3  -6  -1   19.43    1.40
   3   6   1   17.15    1.63
   3   6   1   20.00    1.40
   3   6   1   19.96    1.40
   3   6   1   20.42    1.39
   3   6   1   19.95    1.40
   3   6   1   21.75    1.40
  -4  -6  -1    0.25    0.07
  -4  -6  -1    0.63    0.27
   4   6   1    0.05    0.12
   4   6   1    0.13    0.05
   4   6   1    0.28    0.07
  -5  -6  -1    0.10    0.04
  -5  -6  -1    0.02    0.06
   5   6   1    0.03    0.06
   5   6   1    0.06    0.04
   6   6   1    0.06    0.03
   4  -7  -1    1.91    0.17
   4  -7  -1    2.24    0.17
   3  -7  -1    2.03    0.20
   3  -7  -1    2.04    0.19
   3  -7  -1    2.27    0.18
   2  -7  -1   27.90    1.77
   2  -7  -1   23.83    1.76
   2  -7  -1   24.85    1.77
   2  -7  -1   25.50    2.15
   2  -7  -1   23.87    1.76
   2  -7  -1   24.21    1.77
   1  -7  -1   45.39    3.52
   1  -7  -1   47.90    3.53
   1  -7  -1   52.96    3.52
   1  -7  -1   54.58    3.90
  -1   7   1   50.73    3.81
   0  -7  -1   14.85    1.29
   0  -7  -1   13.85    0.98
   0  -7  -1   12.52    0.97
   0  -7  -1   13.43    0.98
   0  -7  -1   13.82    0.98
   0   7   1   14.01    1.25
  -1  -7  -1    0.22    0.08
  -1  -7  -1    0.01    0.17
  -1  -7  -1    0.29    0.05
  -1  -7  -1    0.40    0.07
  -1  -7  -1    0.29    0.05
   1   7   1    0.19    0.06
   1   7   1    0.38    0.05
   1   7   1    0.31    0.28
  -2  -7  -1   33.52    2.53
  -2  -7  -1   36.61    2.55
  -2  -7  -1   34.84    2.86
  -2  -7  -1   35.75    2.55
  -2  -7  -1   36.39    2.54
   2   7   1   37.96    2.54
   2   7   1   37.50    2.55
   2   7   1   39.38    2.55
   2   7   1   32.73    2.82
  -3  -7  -1    0.90    0.34
  -3  -7  -1    0.97    0.11
  -3  -7  -1    0.92    0.15
   3   7   1    1.10    0.12
   3   7   1    1.04    0.10
   3   7   1    1.18    0.12
   3   7   1    1.11    0.13
  -4  -7  -1    1.36    0.13
  -4  -7  -1    1.04    0.49
   4   7   1    1.36    0.13
   4   7   1    1.27    0.14
   4   7   1    1.29    0.13
  -5  -7  -1    1.76    0.15
   5   7   1    1.58    0.15
   5   7   1    1.68    0.14
   3  -8  -1    3.58    0.27
   3  -8  -1    3.60    0.28
   2  -8  -1    1.09    0.11
   2  -8  -1    0.97    0.15
   2  -8  -1    1.14    0.13
   2  -8  -1    1.10    0.14
   1  -8  -1    1.04    0.12
   1  -8  -1    1.19    0.15
   1  -8  -1    1.11    0.16
   1  -8  -1    1.11    0.14
   1  -8  -1    1.20    0.42
   0  -8  -1    7.83    0.56
   0  -8  -1    7.46    0.57
   0  -8  -1    7.29    0.84
   0  -8  -1    7.21    0.56
   0  -8  -1    7.19    0.55
   0   8   1    8.20    0.92
   0   8   1    7.89    0.54
  -1  -8  -1    0.47    0.07
  -1  -8  -1    0.75    0.12
  -1  -8  -1    0.53    0.28
  -1  -8  -1    0.61    0.11
   1   8   1    0.51    0.40
   1   8   1    0.54    0.09
  -2  -8  -1    2.79    0.25
  -2  -8  -1    2.82    0.21
  -2  -8  -1    2.58    0.23
  -2  -8  -1    1.81    0.46
  -2  -8  -1    2.54    0.21
  -2  -8  -1    2.50    0.24
   2   8   1    2.65    0.22
   2   8   1    2.60    0.22
   2   8   1    2.81    0.20
  -3  -8  -1   -0.02    0.05
  -3  -8  -1   -0.15    0.28
  -3  -8  -1    0.16    0.08
   3   8   1    0.01    0.07
   3   8   1    0.00    0.06
   3   8   1    0.13    0.06
   3   8   1    0.01    0.03
  -4  -8  -1    1.83    0.14
   4   8   1    1.36    0.16
   4   8   1    1.64    0.14
  -5  -8  -1   10.29    0.64
   5   8   1    8.26    0.65
   5   8   1    8.48    0.65
   2  -9  -1    0.03    0.04
   2  -9  -1   -0.04    0.05
   2  -9  -1    0.01    0.06
   2  -9  -1   -0.06    0.07
   1  -9  -1    0.76    0.14
   1  -9  -1    0.51    0.09
   1  -9  -1    0.61    0.09
   1  -9  -1    0.51    0.09
   0  -9  -1    0.47    0.39
   0   9   1    0.55    0.07
  -1  -9  -1    0.24    0.09
  -1  -9  -1    0.13    0.08
  -1  -9  -1    0.50    0.24
  -2  -9  -1    0.09    0.04
  -2  -9  -1    0.24    0.10
  -2  -9  -1    0.12    0.04
  -2  -9  -1    0.14    0.07
  -2  -9  -1    0.20    0.07
   2   9   1    0.06    0.05
   2   9   1    0.06    0.05
   2   9   1    0.11    0.03
  -3  -9  -1    2.01    0.21
  -3  -9  -1    2.51    0.18
  -3  -9  -1    2.21    0.19
   3   9   1    2.21    0.17
   3   9   1    2.04    0.20
  -4  -9  -1    0.88    0.08
   4   9   1    0.80    0.09
   4   9   1    0.65    0.09
   2 -10  -1    1.63    0.12
   2 -10  -1    1.53    0.13
   2 -10  -1    1.32    0.15
   1 -10  -1    5.12    0.41
   1 -10  -1    5.80    0.42
   1 -10  -1    5.54    0.44
   0 -10  -1   21.53    1.42
   0 -10  -1   19.36    1.43
   0 -10  -1   20.75    1.43
   0 -10  -1   19.76    1.44
   0  10   1   19.61    1.42
  -1 -10  -1    4.10    0.35
  -1 -10  -1    4.09    0.36
  -1 -10  -1    4.50    0.34
  -1 -10  -1    4.72    0.33
   1  10   1    5.28    0.38
   1  10   1    4.18    0.33
  -2 -10  -1    3.66    0.28
  -2 -10  -1    3.73    0.26
  -2 -10  -1    3.36    0.29
   2  10   1    3.47    0.26
   2  10   1    3.47    0.28
   2  10   1    3.54    0.28
  -3 -10  -1    0.06    0.02
  -3 -10  -1    0.09    0.05
   3  10   1    0.02    0.04
   3  10   1    0.05    0.05
   3  10   1    0.04    0.05
   0 -11  -1    0.04    0.06
   0 -11  -1    0.03    0.04
   0 -11  -1   -0.01    0.02
   0 -11  -1    0.02    0.04
  -1 -11  -1    1.01    0.09
  -1 -11  -1    0.97    0.10
  -1 -11  -1    0.91    0.11
  -1 -11  -1    0.98    0.13
   1  11   1    0.88    0.10
   1  11   1    0.78    0.08
  -2 -11  -1    8.31    0.61
  -2 -11  -1    8.70    0.61
   2  11   1    8.54    0.61
   2  11   1    8.62    0.60
   1  11  -2    0.28    0.05
  -1 -11   2    0.40    0.08
  -1 -11   2    0.32    0.08
   0 -11   2    1.22    0.10
   0 -11   2    1.13    0.15
   0 -11   2    1.09    0.12
   3  10  -2    0.23    0.05
   3  10  -2    0.28    0.06
   2  10  -2   -0.07    0.06
   2  10  -2    0.00    0.03
  -2 -10   2    0.09    0.05
  -2 -10   2    0.10    0.09
   1  10  -2    0.14    0.03
  -1 -10   2    0.14    0.10
  -1 -10   2    0.14    0.05
  -1 -10   2    0.13    0.07
   0  10  -2   32.84    2.47
   0 -10   2   37.10    2.47
   0 -10   2   35.63    2.49
   0 -10   2   35.58    2.48
   1 -10   2    0.02    0.04
   1 -10   2    0.02    0.07
   2 -10   2    0.02    0.03
   2 -10   2    0.08    0.05
   2 -10   2    0.01    0.06
   4   9  -2    1.73    0.17
   4   9  -2    2.02    0.16
  -4  -9   2    2.07    0.15
   3   9  -2    0.89    0.13
   3   9  -2    1.06    0.09
   3   9  -2    1.09    0.12
  -3  -9   2    1.06    0.09
   2   9  -2    0.03    0.06
   2   9  -2    0.05    0.07
   2   9  -2    0.01    0.07
   2   9  -2    0.00    0.05
  -2  -9   2    0.04    0.03
  -2  -9   2    0.05    0.06
  -2  -9   2    0.05    0.07
  -2  -9   2   -0.01    0.10
   1   9  -2   30.93    2.13
   1   9  -2   28.79    2.13
   1   9  -2   30.45    2.12
  -1  -9   2   29.77    2.12
  -1  -9   2   31.82    2.14
  -1  -9   2   27.65    2.13
  -1  -9   2   31.36    2.12
   0   9  -2    1.55    0.14
   0  -9   2    1.81    0.18
   0  -9   2    1.63    0.18
   0  -9   2    2.10    0.23
   0  -9   2    1.74    0.15
   1  -9   2    3.28    0.31
   1  -9   2    3.60    0.29
   1  -9   2    3.44    0.28
   1  -9   2    3.73    0.27
   2  -9   2    2.86    0.26
   2  -9   2    2.89    0.22
   2  -9   2    2.85    0.25
   4   8  -2    2.83    0.21
   4   8  -2    2.21    0.21
   4   8  -2    2.58    0.27
   3   8  -2    5.77    0.44
   3   8  -2    5.36    0.45
   3   8  -2    6.35    0.45
   3   8  -2    6.01    0.45
  -3  -8   2    6.11    0.43
   2   8  -2    0.18    0.04
   2   8  -2    0.13    0.07
   2   8  -2    0.21    0.07
   2   8  -2    0.20    0.07
  -2  -8   2    0.20    0.04
  -2  -8   2    0.24    0.12
  -2  -8   2    0.32    0.08
  -2  -8   2    0.20    0.08
  -2  -8   2    0.31    0.29
  -2  -8   2    0.22    0.05
   1   8  -2    1.45    0.16
   1   8  -2    1.59    0.16
   1   8  -2    1.69    0.13
  -1  -8   2    1.83    0.14
  -1  -8   2    1.65    0.17
  -1  -8   2    1.52    0.17
  -1  -8   2    1.46    0.49
  -1  -8   2    1.45    0.16
  -1  -8   2    1.44    0.13
  -1  -8   2    1.46    0.22
   0   8  -2    1.08    0.10
   0  -8   2    1.01    0.17
   0  -8   2    1.17    0.14
   0  -8   2    1.11    0.15
   0  -8   2    0.89    0.12
   0  -8   2    1.03    0.12
   0  -8   2    0.90    0.36
   1  -8   2   10.90    0.88
   1  -8   2   13.87    1.27
   1  -8   2   12.35    0.87
   1  -8   2   12.22    0.89
   1  -8   2   12.77    0.90
   1  -8   2   12.05    0.88
   2  -8   2    7.73    0.57
   2  -8   2    7.69    0.56
   2  -8   2    7.77    0.60
   3  -8   2    1.00    0.13
   3  -8   2    1.10    0.11
   3  -8   2    0.84    0.12
   5   7  -2    0.14    0.05
   5   7  -2    0.06    0.04
  -5  -7   2    0.11    0.03
   4   7  -2    2.90    0.25
   4   7  -2    2.88    0.24
   4   7  -2    2.64    0.25
  -4  -7   2    3.31    0.23
   3   7  -2    0.08    0.07
   3   7  -2    0.07    0.03
   3   7  -2   -0.05    0.06
   3   7  -2    0.07    0.08
   3   7  -2    0.15    0.07
  -3  -7   2    0.12    0.25
  -3  -7   2   -0.03    0.13
  -3  -7   2    0.04    0.04
   2   7  -2    0.36    0.08
   2   7  -2    0.39    0.08
   2   7  -2    0.26    0.45
   2   7  -2    0.55    0.08
   2   7  -2    0.43    0.08
  -2  -7   2    0.29    0.08
  -2  -7   2    0.34    0.12
  -2  -7   2    0.61    0.37
  -2  -7   2    0.40    0.07
  -2  -7   2    0.33    0.08
   1   7  -2    0.15    0.06
   1   7  -2    0.11    0.13
   1   7  -2    0.05    0.06
   1   7  -2    0.30    0.32
   1   7  -2    0.11    0.03
   1   7  -2    0.13    0.05
  -1  -7   2    0.16    0.23
  -1  -7   2    0.22    0.07
  -1  -7   2    0.17    0.06
  -1  -7   2    0.27    0.10
  -1  -7   2    0.13    0.04
   0   7  -2    0.95    0.20
   0   7  -2    0.70    0.08
   0   7  -2    1.02    0.34
   0  -7   2    0.69    0.32
   0  -7   2    0.61    0.11
   0  -7   2    0.70    0.09
   0  -7   2    0.74    0.11
   0  -7   2    0.67    0.12
  -1   7  -2    2.71    0.49
  -1   7  -2    2.20    0.43
   1  -7   2    2.62    0.25
   1  -7   2    2.43    0.47
   1  -7   2    2.07    0.22
   1  -7   2    2.21    0.23
   1  -7   2    2.78    0.25
   1  -7   2    2.56    0.21
  -2   7  -2  134.63    9.24
   2  -7   2  122.17    8.57
   2  -7   2  119.51    8.56
   2  -7   2  111.96    8.56
   2  -7   2  121.39    8.57
   2  -7   2  127.16    8.57
   3  -7   2    0.12    0.07
   3  -7   2    0.06    0.04
   3  -7   2   -0.02    0.04
   3  -7   2    0.02    0.04
   4  -7   2    3.68    0.31
   4  -7   2    4.63    0.31
   5   6  -2    3.41    0.28
   5   6  -2    3.54    0.28
  -5  -6   2    3.91    0.27
  -5  -6   2    3.52    0.28
   4   6  -2    0.04    0.05
   4   6  -2    0.01    0.06
   4   6  -2    0.06    0.08
  -4  -6   2    0.02    0.04
  -4  -6   2   -0.17    0.53
  -4  -6   2    0.06    0.07
   3   6  -2    0.56    0.11
   3   6  -2    0.82    0.13
   3   6  -2    0.73    0.10
   3   6  -2    0.50    0.09
   3   6  -2    0.74    0.14
  -3  -6   2    0.66    0.15
  -3  -6   2    0.63    0.09
   2   6  -2    0.05    0.03
   2   6  -2   -0.07    0.30
   2   6  -2    0.01    0.05
   2   6  -2    0.07    0.05
   2   6  -2   -0.05    0.11
  -2  -6   2    0.00    0.11
  -2  -6   2    0.05    0.04
  -2  -6   2    0.02    0.06
  -2  -6   2   -0.04    0.05
  -2  -6   2   -0.06    0.21
   1   6  -2    7.73    0.60
   1   6  -2    7.76    0.52
   1   6  -2    6.39    0.72
  -1  -6   2    7.07    0.51
  -1  -6   2    6.76    0.51
  -1  -6   2    5.86    0.53
  -1  -6   2    7.02    0.75
  -1  -6   2    7.35    0.56
   0   6  -2   21.95    1.72
   0   6  -2   23.00    1.54
   0  -6   2   19.47    1.47
   0  -6   2   20.47    2.12
   0  -6   2   20.03    1.47
   0  -6   2   20.35    1.49
   0  -6   2   20.76    1.70
  -1   6  -2    5.60    0.46
  -1   6  -2    6.06    0.62
   1  -6   2    5.22    0.61
   1  -6   2    4.59    0.40
   1  -6   2    5.36    0.40
   1  -6   2    5.19    0.40
   1  -6   2    6.14    0.42
   1  -6   2    4.92    0.39
   2  -6   2    5.76    0.43
   2  -6   2    5.49    0.45
   2  -6   2    6.91    0.70
   2  -6   2    6.35    0.44
   2  -6   2    5.47    0.52
   2  -6   2    5.79    0.44
   2  -6   2    5.85    0.44
   2  -6   2    5.79    0.44
   3  -6   2    3.43    0.25
   3  -6   2    3.23    0.24
   3  -6   2    2.56    0.34
   3  -6   2    2.75    0.25
   3  -6   2    2.76    0.23
   4  -6   2    5.19    0.37
   4  -6   2    4.54    0.36
   5  -6   2    0.19    0.04
   5   5  -2    0.98    0.13
   5   5  -2    1.28    0.12
  -5  -5   2    1.11    0.13
  -5  -5   2    1.07    0.12
   4   5  -2    2.04    0.19
   4   5  -2    1.63    0.25
   4   5  -2    2.21    0.19
   4   5  -2    1.76    0.16
  -4  -5   2    1.78    0.18
  -4  -5   2    1.89    0.16
   3   5  -2   49.35    3.20
   3   5  -2   50.83    3.22
   3   5  -2   43.62    3.49
   3   5  -2   43.45    3.21
   3   5  -2   45.13    3.35
   3   5  -2   46.76    3.22
  -3  -5   2   45.12    3.22
  -3  -5   2   45.61    3.21
  -3  -5   2   41.61    3.23
   2   5  -2    6.56    0.43
   2   5  -2    6.55    0.44
   2   5  -2    5.93    0.53
   2   5  -2    6.38    0.44
   2   5  -2    5.19    0.61
  -2  -5   2    8.01    1.82
  -2  -5   2    4.70    0.66
  -2  -5   2    5.40    0.45
  -2  -5   2    6.15    0.47
  -2  -5   2    5.55    0.43
   1   5  -2  104.30    7.09
   1   5  -2  103.08    7.02
   1   5  -2   98.78    7.01
  -1  -5   2   95.38    7.23
   0   5  -2    0.25    0.10
   0  -5   2    0.15    0.68
   0  -5   2   -0.32    0.44
   0  -5   2    0.31    0.18
  -1   5  -2    8.21    0.59
   1  -5   2    7.12    0.68
   1  -5   2    5.95    0.56
  -2   5  -2    1.90    0.29
   2  -5   2    1.98    0.17
   2  -5   2    2.46    0.19
   2  -5   2    2.15    0.35
   2  -5   2    2.26    0.25
   2  -5   2    2.31    0.18
  -3   5  -2    0.52    0.27
   3  -5   2    0.82    0.09
   3  -5   2    0.59    0.11
   3  -5   2    0.68    0.10
   3  -5   2    0.59    0.15
   3  -5   2    0.50    0.07
   3  -5   2    0.90    0.13
   4  -5   2   54.98    3.94
   4  -5   2   57.29    3.95
   5  -5   2    2.07    0.17
   5  -5   2    1.72    0.15
   6   4  -2    4.23    0.30
  -6  -4   2    4.09    0.31
   5   4  -2    1.70    0.15
   5   4  -2    1.53    0.17
  -5  -4   2    1.67    0.14
  -5  -4   2    1.48    0.16
   4   4  -2    2.42    0.20
   4   4  -2    2.02    0.21
   4   4  -2    1.64    0.28
   4   4  -2    2.13    0.18
  -4  -4   2    2.13    0.18
  -4  -4   2    2.06    0.17
  -4  -4   2    2.17    0.19
   3   4  -2    6.92    0.62
   3   4  -2    6.98    0.49
   3   4  -2    6.63    0.50
   3   4  -2    7.82    0.51
  -3  -4   2    6.40    0.50
  -3  -4   2    6.59    0.50
  -3  -4   2    9.02    2.93
  -3  -4   2    6.39    0.72
  -3  -4   2    6.84    0.50
   2   4  -2   23.35    1.64
   2   4  -2   21.38    1.54
   2   4  -2   21.22    1.55
   2   4  -2   21.81    1.55
   2   4  -2   20.38    1.69
  -2  -4   2   27.01    2.78
  -2  -4   2   19.03    1.77
  -2  -4   2   23.56    1.75
   1   4  -2   35.56    2.43
   1   4  -2   37.22    2.49
   1   4  -2   31.32    2.43
   0   4  -2    8.70    0.71
   0  -4   2   10.44    0.81
   0  -4   2    9.28    0.72
  -1   4  -2  104.93    7.81
   1  -4   2  113.73    7.79
   1  -4   2  114.02    7.89
  -2   4  -2   11.28    1.02
   2  -4   2   14.44    1.10
   2  -4   2   13.35    0.96
   3  -4   2    5.92    0.44
   3  -4   2    5.79    0.48
  -4   4  -2    0.10    0.45
   4  -4   2    1.15    0.11
   4  -4   2    0.92    0.22
   4  -4   2    1.10    0.13
   5  -4   2    0.08    0.04
   5  -4   2    0.08    0.04
   6   3  -2    1.23    0.11
  -6  -3   2    1.21    0.12
   5   3  -2    3.44    0.26
  -5  -3   2    3.05    0.27
  -5  -3   2    3.29    0.28
   4   3  -2   22.07    1.52
   4   3  -2   22.61    1.55
  -4  -3   2   22.13    1.53
  -4  -3   2   20.71    1.53
  -4  -3   2   19.96    1.53
  -4  -3   2   22.16    1.53
   3   3  -2    1.88    0.18
   3   3  -2    2.13    0.19
   3   3  -2    1.56    0.15
   3   3  -2    2.20    0.18
   3   3  -2    1.85    0.25
  -3  -3   2    0.96    2.24
  -3  -3   2    1.46    0.32
  -3  -3   2    1.74    0.15
   2   3  -2   13.54    0.98
   2   3  -2   13.80    1.10
   2   3  -2   13.65    0.99
   2   3  -2   13.53    1.06
   2   3  -2   13.77    1.00
  -2  -3   2   14.34    1.13
  -2  -3   2   13.67    0.98
  -2  -3   2   14.48    1.16
  -2  -3   2   16.12    1.95
   1   3  -2    0.22    0.08
  -1  -3   2    0.11    0.64
  -1  -3   2    0.22    0.51
  -1  -3   2    0.13    0.12
   0   3  -2    2.84    0.33
   0   3  -2    3.08    0.27
   0  -3   2    3.51    0.61
   0  -3   2    3.06    0.28
  -1   3  -2   64.02    5.12
   1  -3   2   76.53    5.10
   1  -3   2   73.19    5.16
   1  -3   2   76.59    5.31
   2  -3   2   60.90    4.31
   2  -3   2   58.58    4.20
   3  -3   2   49.54    3.60
   3  -3   2   53.04    3.63
   4  -3   2    9.10    0.68
   4  -3   2    8.34    0.63
   4  -3   2    7.81    0.65
   4  -3   2    9.35    0.63
   5  -3   2    6.59    0.51
   5  -3   2    6.94    0.50
   6  -3   2    4.61    0.30
   6  -3   2    3.32    0.29
   6   2  -2    5.17    0.36
   6   2  -2    5.19    0.36
  -6  -2   2    4.71    0.36
  -6  -2   2    4.77    0.37
   5   2  -2   17.56    1.29
   5   2  -2   19.01    1.28
   5   2  -2   17.21    1.28
  -5  -2   2   18.84    1.28
  -5  -2   2   16.01    1.28
  -5  -2   2   19.46    1.29
   4   2  -2    4.01    0.32
   4   2  -2    3.65    0.29
   4   2  -2    4.27    0.30
  -4  -2   2    4.05    0.29
  -4  -2   2    4.41    0.73
  -4  -2   2    3.45    0.29
   3   2  -2    1.06    0.10
   3   2  -2    1.47    0.13
   3   2  -2    1.07    0.16
  -3  -2   2    1.48    0.11
  -3  -2   2    1.18    0.10
  -3  -2   2    1.06    0.28
  -3  -2   2    1.21    0.28
  -3  -2   2    0.28    2.15
   2   2  -2   13.77    1.04
   2   2  -2   13.22    0.96
   2   2  -2   12.10    1.02
  -2  -2   2   15.69    0.96
  -2  -2   2   13.01    1.08
  -2  -2   2   13.24    1.10
  -2  -2   2   13.84    1.67
   1   2  -2   87.32    6.34
   1   2  -2   81.82    6.29
  -1  -2   2   90.91    6.34
  -1  -2   2   92.93    6.36
  -1  -2   2   95.51    6.85
   0   2  -2   12.62    0.91
   0   2  -2   13.97    0.91
   0   2  -2   10.21    1.21
   0  -2   2   11.78    0.92
   0  -2   2   13.77    1.24
   0  -2   2   11.15    0.89
  -1   2  -2    2.04    0.48
   1  -2   2    1.78    0.19
   1  -2   2    1.40    0.37
   1  -2   2    1.68    0.16
   2  -2   2    0.22    0.07
  -3   2  -2    5.56    0.64
   3  -2   2    5.30    0.43
  -4   2  -2   -0.44    0.39
   4  -2   2    0.12    0.09
  -5   2  -2    4.75    0.33
   5  -2   2    4.12    0.36
   5  -2   2    4.60    0.34
   6  -2   2    6.16    0.47
   6   1  -2    2.72    0.19
  -6  -1   2    2.54    0.21
  -6  -1   2    2.57    0.21
   5   1  -2    0.51    0.07
   5   1  -2    0.33    0.07
   5   1  -2    0.40    0.09
   5   1  -2    0.60    0.09
  -5  -1   2    0.52    0.09
  -5  -1   2    0.57    0.11
  -5  -1   2    0.43    0.09
   4   1  -2   27.84    1.82
   4   1  -2   26.15    1.81
  -4  -1   2   26.66    1.80
  -4  -1   2   20.86    2.12
  -4  -1   2   27.02    1.81
  -4  -1   2   24.02    1.80
   3   1  -2   13.20    0.90
   3   1  -2   11.92    0.93
  -3  -1   2   12.32    1.10
  -3  -1   2   10.47    1.04
  -3  -1   2   14.02    0.89
  -3  -1   2   13.01    0.89
   2   1  -2  216.29   16.02
  -2  -1   2  233.69   16.11
  -2  -1   2  215.37   16.08
  -2  -1   2  250.74   16.83
   1   1  -2   62.51    3.93
   1   1  -2   48.21    3.86
  -1  -1   2   55.33    3.90
  -1  -1   2   54.66    4.32
  -1  -1   2   53.33    3.91
   0   1  -2   80.64    6.07
   0   1  -2   73.55    5.76
   0   1  -2   81.02    5.77
   0   1  -2   86.33    5.77
   0  -1   2   86.90    5.78
   0  -1   2   72.91    5.74
   0  -1   2   93.46    5.77
   1  -1   2   39.57    2.98
   1  -1   2   36.85    2.68
  -2   1  -2    0.27    0.24
   2  -1   2    0.39    0.08
  -3   1  -2    3.69    0.49
   3  -1   2    3.06    0.28
  -4   1  -2    0.74    0.07
   4  -1   2    0.58    0.11
   4  -1   2    0.91    0.15
  -5   1  -2    7.63    0.51
   5  -1   2    7.48    0.60
   5  -1   2    5.99    0.54
   5  -1   2    7.43    0.52
  -6   1  -2   16.58    1.10
  -6   1  -2   16.39    1.11
   6  -1   2   15.21    1.11
   6  -1   2   14.30    1.11
   6   0  -2    1.84    0.15
  -6   0   2    2.02    0.16
   5   0  -2    0.99    0.11
   5   0  -2    0.94    0.11
   5   0  -2    0.81    0.10
  -5   0   2    0.96    0.11
  -5   0   2    0.95    0.13
  -5   0   2    1.07    0.11
   4   0  -2    1.27    0.14
   4   0  -2    1.11    0.17
  -4   0   2    1.54    0.13
  -4   0   2    0.69    0.59
  -4   0   2    1.56    0.12
  -4   0   2    1.26    0.14
   3   0  -2    7.85    0.55
  -3   0   2    6.71    0.71
  -3   0   2    7.81    0.53
  -3   0   2    7.23    0.53
  -2   0   2    0.26    0.15
  -2   0   2    0.30    0.05
  -2   0   2    0.33    0.17
  -2   0   2    0.64    0.66
   1   0  -2   81.44    6.45
   1   0  -2   82.96    6.35
  -1   0   2   98.02    6.80
  -1   0   2   93.72    6.39
  -1   0   2   96.85    6.41
   0   0  -2   27.17    2.25
   0   0  -2   34.46    2.56
   0   0  -2   33.66    2.26
   0   0  -2   26.71    2.24
   0   0   2   33.99    2.27
   0   0   2   34.96    2.26
  -1   0  -2  204.58   12.96
  -1   0  -2  191.89   12.58
   1   0   2  153.47   12.83
   1   0   2  187.76   12.57
   1   0   2  159.01   12.52
  -2   0  -2   14.03    1.08
  -2   0  -2   17.37    1.21
   2   0   2   14.37    1.63
   2   0   2   15.13    1.10
  -3   0  -2    0.55    0.30
   3   0   2    0.37    0.58
   3   0   2    0.34    0.10
  -4   0  -2   40.60    2.78
  -4   0  -2   37.83    2.75
   4   0   2   40.36    2.76
   4   0   2   43.43    2.83
   4   0   2   34.33    2.75
  -5   0  -2   14.31    0.98
  -5   0  -2   14.72    0.99
   5   0   2   13.03    1.05
   5   0   2   11.83    1.00
   5   0   2   14.84    0.99
  -6   0  -2   10.70    0.73
  -6   0  -2   10.93    0.72
   6   0   2    9.13    0.72
   6   0   2    9.77    0.73
   6  -1  -2    0.10    0.04
  -6   1   2    0.09    0.04
   5  -1  -2    2.22    0.18
   5  -1  -2    2.31    0.19
  -5   1   2    2.50    0.19
  -5   1   2    2.23    0.19
   4  -1  -2   23.35    1.78
   4  -1  -2   27.34    1.77
   4  -1  -2   24.91    1.79
   4  -1  -2   24.29    1.77
  -4   1   2   27.27    1.76
  -4   1   2   23.16    1.76
   3  -1  -2   46.39    2.94
  -3   1   2   36.82    3.11
  -3   1   2   42.59    2.92
  -3   1   2   40.71    2.92
  -2   1   2    3.30    0.37
  -2   1   2    3.04    0.37
   1  -1  -2    0.45    0.35
   1  -1  -2    0.46    0.18
   1  -1  -2    0.43    0.12
   1  -1  -2    0.43    0.09
  -1   1   2    0.60    0.15
  -1   1   2    0.71    0.43
  -1   1   2    0.54    0.15
   0  -1  -2   73.23    5.56
   0  -1  -2   91.00    5.88
   0   1   2   73.21    5.57
   0   1   2   79.15    5.87
  -1  -1  -2  554.06   37.89
   1   1   2  490.16   37.37
   1   1   2  562.90   37.42
  -2  -1  -2  224.84   14.39
  -2  -1  -2  214.78   14.27
  -2  -1  -2  203.34   15.23
   2   1   2  208.95   14.35
   2   1   2  198.27   14.30
   2   1   2  174.91   14.95
  -3  -1  -2   15.52    1.16
  -3  -1  -2   14.80    1.16
  -3  -1  -2   17.70    1.36
   3   1   2   15.45    2.10
   3   1   2   18.16    1.22
  -4  -1  -2    0.96    0.09
   4   1   2    0.84    0.18
   4   1   2    1.02    0.10
   4   1   2    0.89    0.09
  -5  -1  -2   12.95    0.91
  -5  -1  -2   12.41    0.90
  -5  -1  -2   13.30    0.92
   5   1   2   13.24    0.91
   5   1   2   11.83    0.90
   5   1   2   12.53    0.99
  -6  -1  -2    4.07    0.32
   6   1   2    4.82    0.30
   6   1   2    3.67    0.32
   6   1   2    4.11    0.31
   5  -2  -2    4.93    0.35
   5  -2  -2    4.41    0.34
   5  -2  -2    4.00    0.34
  -5   2   2    4.55    0.35
  -5   2   2    5.46    0.35
   4  -2  -2    0.43    0.08
   4  -2  -2    0.46    0.09
   4  -2  -2    0.41    0.07
  -4   2   2    0.43    0.37
  -4   2   2    1.01    0.83
  -4   2   2    0.62    0.07
   3  -2  -2   18.29    1.19
   3  -2  -2   16.28    1.20
   3  -2  -2   16.87    1.19
  -3   2   2   15.46    1.17
   2  -2  -2   67.05    4.89
   2  -2  -2   78.26    5.10
  -2   2   2   72.31    6.38
  -2   2   2   69.62    5.15
  -2   2   2   62.65    5.01
   1  -2  -2    1.08    0.22
   1  -2  -2    1.21    0.47
  -1   2   2    2.07    0.61
  -1   2   2    1.51    0.22
   0  -2  -2  139.88    9.80
   0  -2  -2  156.65   10.14
   0   2   2  117.45   10.10
   0   2   2  142.86    9.80
  -1  -2  -2   34.07    2.44
  -1  -2  -2   33.96    2.93
   1   2   2   35.75    2.43
   1   2   2   28.79    2.87
  -2  -2  -2  122.45    7.39
  -2  -2  -2  101.71    8.25
  -2  -2  -2   89.92    7.25
  -2  -2  -2  106.56    7.28
   2   2   2  101.68    7.25
   2   2   2   89.20    8.08
   2   2   2  114.04    7.38
  -3  -2  -2   26.66    2.13
  -3  -2  -2   29.50    2.14
  -3  -2  -2   29.63    2.16
  -3  -2  -2   33.45    2.34
   3   2   2   31.19    2.28
   3   2   2   30.75    3.39
   3   2   2   32.58    2.20
  -4  -2  -2    2.03    0.19
  -4  -2  -2    2.10    0.17
  -4  -2  -2    2.00    0.45
  -4  -2  -2    2.21    0.18
   4   2   2    2.09    0.17
   4   2   2    2.14    0.25
   4   2   2    2.31    0.18
  -5  -2  -2    1.31    0.48
  -5  -2  -2    0.54    0.06
  -5  -2  -2    0.55    0.10
  -5  -2  -2    0.53    0.09
   5   2   2    0.40    0.14
   5   2   2    0.42    0.09
   5   2   2    0.67    0.08
  -6  -2  -2    3.04    0.23
  -6  -2  -2    2.84    0.22
  -6  -2  -2    2.81    0.21
   6   2   2    2.71    0.22
   6   2   2    3.03    0.22
   6   2   2    2.83    0.22
   5  -3  -2    0.53    0.08
   5  -3  -2    0.50    0.06
   5  -3  -2    0.39    0.06
  -5   3   2    0.43    0.08
  -5   3   2    0.35    0.07
   4  -3  -2    0.98    0.11
   4  -3  -2    0.79    0.10
   4  -3  -2    1.07    0.12
  -4   3   2    1.09    0.10
   3  -3  -2   69.92    4.75
   3  -3  -2   68.96    4.77
   3  -3  -2   62.56    4.76
   3  -3  -2   70.68    4.77
   2  -3  -2    3.51    0.44
  -2   3   2    3.03    0.39
   1  -3  -2  477.53   32.28
   1  -3  -2  452.59   32.49
  -1   3   2  427.80   33.12
  -1   3   2  475.41   32.21
  -1   3   2  463.60   32.23
  -1   3   2  464.21   32.24
   0  -3  -2   18.96    1.35
   0  -3  -2   17.83    1.64
   0  -3  -2   15.45    1.24
   0   3   2   17.58    1.33
  -1  -3  -2    2.54    0.77
  -1  -3  -2    1.97    0.19
   1   3   2    1.87    0.15
  -2  -3  -2  107.21    7.39
  -2  -3  -2  101.96    7.36
  -2  -3  -2  104.47    8.53
   2   3   2  101.09    8.49
   2   3   2  111.26    7.50
  -3  -3  -2    4.75    0.55
  -3  -3  -2    4.77    0.39
  -3  -3  -2    4.03    0.33
  -3  -3  -2    4.66    0.34
   3   3   2    4.67    0.53
   3   3   2    4.65    0.33
   3   3   2    3.63    1.70
   3   3   2    5.43    0.42
   3   3   2    4.34    0.35
  -4  -3  -2   46.45    3.18
  -4  -3  -2   46.04    3.19
  -4  -3  -2   44.04    3.17
   4   3   2   42.50    3.17
   4   3   2   47.58    3.18
   4   3   2   44.92    3.27
  -5  -3  -2    0.37    0.37
  -5  -3  -2    0.37    0.08
  -5  -3  -2    0.37    0.05
   5   3   2    0.27    0.06
   5   3   2    0.43    0.07
   5   3   2    0.29    0.15
  -6  -3  -2    0.74    0.09
  -6  -3  -2    0.82    0.10
   6   3   2    0.83    0.11
   6   3   2    1.00    0.09
   5  -4  -2    0.01    0.02
   5  -4  -2    0.01    0.04
  -5   4   2   -0.02    0.04
   4  -4  -2   31.04    2.06
   4  -4  -2   27.24    2.05
   3  -4  -2    1.91    0.15
   3  -4  -2    1.55    0.14
   3  -4  -2    1.35    0.17
   3  -4  -2    1.76    0.14
   2  -4  -2    2.96    0.22
   2  -4  -2    3.30    0.52
   2  -4  -2    3.10    0.26
  -2   4   2    2.68    0.41
  -2   4   2    2.74    0.39
   1  -4  -2    9.30    0.86
  -1   4   2    9.88    0.82
   0  -4  -2   63.52    4.07
   0  -4  -2   54.08    4.40
   0   4   2   56.30    4.02
   0   4   2   46.92    4.55
  -1  -4  -2   39.16    2.56
  -1  -4  -2   33.39    3.22
   1   4   2   32.87    2.39
   1   4   2   33.95    2.54
   1   4   2   29.43    3.32
  -2  -4  -2   24.59    1.78
  -2  -4  -2   21.83    3.12
   2   4   2   21.42    1.58
   2   4   2   22.15    1.59
   2   4   2   22.85    1.76
   2   4   2   22.26    2.87
  -3  -4  -2   14.99    1.19
  -3  -4  -2   16.62    1.21
  -3  -4  -2   16.92    1.19
  -3  -4  -2   16.95    1.24
   3   4   2   18.28    1.20
   3   4   2   16.68    1.19
   3   4   2   17.16    1.40
   3   4   2   20.17    3.05
  -4  -4  -2    5.99    0.47
  -4  -4  -2    5.84    0.46
  -4  -4  -2    6.64    0.49
  -4  -4  -2    7.68    0.79
  -4  -4  -2    6.43    0.49
   4   4   2    6.55    0.57
   4   4   2    7.13    0.47
   4   4   2    6.19    0.47
   4   4   2    6.44    0.48
   4   4   2    6.51    0.47
  -5  -4  -2    1.80    0.17
  -5  -4  -2    1.61    0.44
  -5  -4  -2    1.69    0.15
  -5  -4  -2    1.67    0.14
   5   4   2    1.79    0.15
   5   4   2    1.78    0.15
  -6  -4  -2    0.61    0.11
   6   4   2    0.89    0.09
   5  -5  -2    1.80    0.16
   5  -5  -2    2.22    0.16
   4  -5  -2    3.71    0.30
   4  -5  -2    4.15    0.30
   3  -5  -2    4.88    0.39
   3  -5  -2    5.31    0.38
   3  -5  -2    5.09    0.38
   2  -5  -2    1.76    0.37
   2  -5  -2    1.61    0.14
   2  -5  -2    1.48    0.14
   2  -5  -2    1.85    0.16
  -2   5   2    1.01    0.36
  -2   5   2    1.16    0.33
   1  -5  -2    0.25    0.19
  -1   5   2    0.16    0.23
   0  -5  -2   64.94    4.40
   0  -5  -2   56.77    5.12
   0  -5  -2   54.60    4.21
   0   5   2   61.59    4.35
  -1  -5  -2   40.71    2.87
  -1  -5  -2   36.09    2.70
   1   5   2   36.43    2.66
   1   5   2   36.60    2.84
   1   5   2   41.12    4.03
  -2  -5  -2    2.99    0.29
  -2  -5  -2    2.86    0.40
   2   5   2    2.83    0.40
   2   5   2    3.08    0.22
   2   5   2    2.90    0.23
  -3  -5  -2    3.90    0.34
  -3  -5  -2    4.25    0.39
  -3  -5  -2    4.13    0.34
  -3  -5  -2    4.28    0.34
  -3  -5  -2    4.19    0.53
   3   5   2    4.58    0.33
   3   5   2    4.07    0.33
   3   5   2    4.34    0.53
   3   5   2    5.07    0.33
   3   5   2    4.57    0.32
  -4  -5  -2    3.93    0.61
  -4  -5  -2    3.99    0.33
  -4  -5  -2    4.29    0.33
   4   5   2    4.26    0.33
   4   5   2    4.78    0.32
   4   5   2    3.98    0.42
   4   5   2    4.09    0.32
  -5  -5  -2    0.15    0.05
  -5  -5  -2    0.07    0.06
   5   5   2    0.13    0.05
  -6  -5  -2   -0.04    0.04
  -6  -5  -2    0.07    0.03
   6   5   2    0.01    0.03
   4  -6  -2   10.08    0.77
   4  -6  -2   11.48    0.77
   3  -6  -2   -0.01    0.05
   3  -6  -2    0.00    0.04
   3  -6  -2    0.01    0.07
   2  -6  -2   24.31    2.01
   2  -6  -2   22.79    1.64
   2  -6  -2   22.51    1.63
   1  -6  -2    1.94    0.16
   1  -6  -2    1.95    0.17
   1  -6  -2    2.12    0.16
   1  -6  -2    2.26    0.39
   1  -6  -2    1.46    0.20
  -1   6   2    1.37    0.31
  -1   6   2    2.68    0.42
  -1   6   2    1.65    0.41
   0  -6  -2    1.01    0.14
   0  -6  -2    0.97    0.11
   0  -6  -2    1.24    0.27
   0   6   2    1.53    0.35
  -1  -6  -2    7.88    0.58
  -1  -6  -2    6.97    0.58
  -1  -6  -2    9.05    0.83
  -1  -6  -2    8.29    0.65
  -1  -6  -2    7.08    0.57
   1   6   2    8.31    0.58
   1   6   2    8.76    0.81
   1   6   2    8.70    0.57
  -2  -6  -2    7.21    0.55
  -2  -6  -2    7.70    0.78
  -2  -6  -2    6.43    0.54
  -2  -6  -2    7.24    0.55
   2   6   2    8.44    0.56
   2   6   2    7.53    0.85
   2   6   2    8.11    0.54
  -3  -6  -2    1.36    0.35
  -3  -6  -2    1.58    0.16
  -3  -6  -2    1.87    0.18
   3   6   2    1.60    0.16
   3   6   2    1.76    0.14
   3   6   2    1.50    0.44
   3   6   2    1.70    0.15
   3   6   2    1.57    0.14
  -4  -6  -2    0.76    0.11
  -4  -6  -2    0.43    0.28
  -4  -6  -2    0.84    0.11
   4   6   2    0.94    0.10
   4   6   2    1.05    0.12
   4   6   2    0.93    0.10
  -5  -6  -2    9.82    0.70
  -5  -6  -2    9.99    0.69
   5   6   2    8.40    0.70
   5   6   2   10.32    0.69
   5   6   2    9.67    0.69
  -6  -6  -2    1.93    0.15
   6   6   2    2.14    0.16
   4  -7  -2    1.26    0.11
   4  -7  -2    1.15    0.11
   3  -7  -2    0.40    0.09
   3  -7  -2    0.33    0.07
   3  -7  -2    0.43    0.07
   2  -7  -2    5.30    0.37
   2  -7  -2    4.89    0.37
   2  -7  -2    4.61    0.38
   2  -7  -2    4.81    0.66
   2  -7  -2    4.83    0.36
   1  -7  -2    0.01    0.06
   1  -7  -2    0.10    0.08
   1  -7  -2    0.06    0.24
  -1   7   2    0.05    0.25
   0  -7  -2    0.50    0.09
   0  -7  -2    0.36    0.08
   0  -7  -2    0.56    0.08
   0  -7  -2    0.49    0.26
   0   7   2    0.36    0.06
   0   7   2    0.97    0.34
  -1  -7  -2    0.62    0.08
  -1  -7  -2    0.63    0.12
  -1  -7  -2    0.89    0.28
  -1  -7  -2    0.79    0.11
  -1  -7  -2    0.50    0.08
   1   7   2    0.59    0.09
   1   7   2    0.50    0.09
   1   7   2    1.05    0.37
  -2  -7  -2   -0.06    0.05
  -2  -7  -2    0.01    0.09
  -2  -7  -2   -0.13    0.21
  -2  -7  -2    0.12    0.07
   2   7   2   -0.11    0.24
   2   7   2   -0.04    0.03
   2   7   2    0.01    0.05
   2   7   2   -0.07    0.04
  -3  -7  -2   17.13    1.26
  -3  -7  -2   17.73    1.25
   3   7   2   17.31    1.24
   3   7   2   18.34    1.24
   3   7   2   17.01    1.25
  -4  -7  -2    0.61    0.51
  -4  -7  -2    0.30    0.06
   4   7   2    0.30    0.07
   4   7   2    0.28    0.06
   4   7   2    0.37    0.08
   5   7   2    0.38    0.10
   5   7   2    0.58    0.11
   5   7   2    0.67    0.07
   3  -8  -2    6.40    0.45
   3  -8  -2    5.79    0.44
   2  -8  -2    3.75    0.32
   2  -8  -2    4.45    0.31
   2  -8  -2    4.21    0.32
   2  -8  -2    4.29    0.33
   1  -8  -2    5.92    0.44
   1  -8  -2    5.43    0.75
   1  -8  -2    6.38    0.46
   1  -8  -2    5.80    0.45
   1  -8  -2    6.23    0.46
   0  -8  -2    9.14    0.69
   0  -8  -2    9.44    1.01
   0  -8  -2    9.08    0.67
   0  -8  -2    9.50    0.68
   0  -8  -2    9.60    0.68
  -1  -8  -2    5.02    0.39
  -1  -8  -2    4.89    0.38
  -1  -8  -2    4.66    0.36
  -1  -8  -2    4.14    0.62
  -1  -8  -2    4.73    0.37
  -1  -8  -2    5.27    0.39
   1   8   2    5.33    0.37
   1   8   2    5.30    0.38
  -2  -8  -2    2.39    0.21
  -2  -8  -2    2.41    0.21
  -2  -8  -2    2.78    0.25
  -2  -8  -2    2.51    0.24
   2   8   2    2.75    0.21
   2   8   2    2.98    0.23
   2   8   2    2.53    0.20
  -3  -8  -2   34.46    2.20
   3   8   2   28.29    2.21
   3   8   2   29.21    2.20
   3   8   2   32.48    2.18
   3   8   2   31.02    2.20
  -4  -8  -2    0.97    0.10
  -4  -8  -2    0.94    0.12
   4   8   2    0.76    0.10
   4   8   2    0.84    0.11
   4   8   2    0.94    0.12
  -5  -8  -2   15.97    1.11
   5   8   2   14.45    1.12
   5   8   2   15.13    1.12
   5   8   2   17.66    1.11
   3  -9  -2    2.03    0.17
   2  -9  -2   12.93    0.95
   2  -9  -2   12.86    0.94
   2  -9  -2   13.95    0.96
   1  -9  -2    0.24    0.05
   1  -9  -2    0.30    0.07
   1  -9  -2    0.27    0.10
   1  -9  -2    0.32    0.08
   0  -9  -2   39.74    2.87
   0  -9  -2   40.32    2.88
   0  -9  -2   40.31    2.86
   0  -9  -2   42.70    2.87
   0   9   2   40.98    2.86
  -1  -9  -2   14.08    1.02
  -1  -9  -2   13.47    1.03
   1   9   2   13.78    1.01
   1   9   2   14.82    1.00
  -2  -9  -2    0.06    0.07
  -2  -9  -2    0.17    0.08
  -2  -9  -2    0.14    0.04
  -2  -9  -2    0.06    0.09
  -2  -9  -2    0.18    0.04
   2   9   2    0.19    0.04
   2   9   2    0.08    0.05
   2   9   2    0.11    0.05
  -3  -9  -2    2.81    0.25
  -3  -9  -2    3.26    0.23
  -3  -9  -2    2.89    0.24
   3   9   2    2.94    0.22
   3   9   2    2.66    0.24
  -4  -9  -2    0.05    0.03
  -4  -9  -2    0.09    0.04
   4   9   2    0.09    0.05
   4   9   2    0.04    0.04
   2 -10  -2    0.69    0.11
   2 -10  -2    0.67    0.07
   1 -10  -2    4.97    0.39
   1 -10  -2    4.84    0.38
   1 -10  -2    5.27    0.40
   1 -10  -2    5.86    0.38
   0 -10  -2    8.12    0.59
   0 -10  -2    8.40    0.57
   0 -10  -2    7.41    0.58
   0 -10  -2    8.49    0.58
   0  10   2    7.51    0.57
  -1 -10  -2    1.24    0.13
  -1 -10  -2    1.11    0.15
  -1 -10  -2    0.99    0.14
  -1 -10  -2    1.08    0.11
   1  10   2    1.04    0.11
   1  10   2    0.87    0.09
  -2 -10  -2    1.06    0.12
  -2 -10  -2    0.82    0.13
  -2 -10  -2    0.97    0.09
   2  10   2    0.81    0.10
   2  10   2    0.88    0.12
   2  10   2    0.86    0.08
  -3 -10  -2    0.52    0.09
  -3 -10  -2    0.45    0.05
   3  10   2    0.39    0.08
   3  10   2    0.52    0.07
   0 -11  -2    1.49    0.14
   0 -11  -2    1.32    0.14
   0 -11  -2    1.49    0.12
   0 -11  -2    1.48    0.14
  -1 -11  -2   -0.02    0.05
  -1 -11  -2    0.01    0.04
  -1 -11  -2   -0.01    0.06
  -1 -11  -2    0.03    0.02
   1  11   2   -0.04    0.03
   1  11   2    0.00    0.02
  -2 -11  -2    4.43    0.32
  -2 -11  -2    4.38    0.32
   2  11   2    4.36    0.32
   2  11   2    4.07    0.31
   2  10  -3    0.05    0.03
   2  10  -3    0.03    0.06
   2  10  -3    0.01    0.06
  -2 -10   3   -0.05    0.09
   1  10  -3   23.36    1.62
   1  10  -3   22.46    1.60
  -1 -10   3   22.25    1.61
  -1 -10   3   23.20    1.60
   0 -10   3    2.39    0.20
   0 -10   3    2.30    0.24
   0 -10   3    2.51    0.21
   1 -10   3    5.21    0.38
   1 -10   3    5.03    0.38
   1 -10   3    4.89    0.40
   2 -10   3    3.95    0.29
   2 -10   3    3.83    0.30
   3   9  -3    1.40    0.16
   3   9  -3    1.38    0.12
   3   9  -3    1.36    0.15
  -3  -9   3    1.47    0.11
   2   9  -3    0.08    0.08
   2   9  -3    0.07    0.04
   2   9  -3    0.08    0.05
  -2  -9   3    0.15    0.06
  -2  -9   3    0.11    0.11
  -2  -9   3    0.04    0.03
  -2  -9   3    0.03    0.06
   1   9  -3    4.88    0.38
   1   9  -3    5.00    0.37
   1   9  -3    5.36    0.39
  -1  -9   3    4.65    0.38
  -1  -9   3    5.26    0.38
  -1  -9   3    5.14    0.42
  -1  -9   3    5.25    0.37
  -1  -9   3    4.44    0.38
   0   9  -3    2.54    0.23
   0   9  -3    3.26    0.25
   0  -9   3    2.51    0.24
   0  -9   3    3.05    0.23
   0  -9   3    2.62    0.22
   0  -9   3    2.66    0.28
   0  -9   3    2.81    0.24
   1  -9   3    5.24    0.38
   1  -9   3    5.35    0.42
   1  -9   3    5.55    0.40
   1  -9   3    4.62    0.38
   2  -9   3    6.76    0.53
   2  -9   3    7.42    0.53
   2  -9   3    7.73    0.54
   3  -9   3    8.87    0.64
   4   8  -3    0.00    0.08
   4   8  -3    0.05    0.06
  -4  -8   3    0.09    0.03
   3   8  -3    0.47    0.06
   3   8  -3    0.55    0.11
   3   8  -3    0.41    0.10
   3   8  -3    0.24    0.09
  -3  -8   3    0.34    0.12
  -3  -8   3    0.42    0.07
   2   8  -3    5.88    0.45
   2   8  -3    5.98    0.45
   2   8  -3    5.88    0.43
  -2  -8   3    5.60    0.44
   1   8  -3    0.22    0.10
   1   8  -3    0.27    0.05
   1   8  -3    0.34    0.08
  -1  -8   3    0.51    0.13
  -1  -8   3    0.28    0.08
  -1  -8   3   -0.04    0.36
  -1  -8   3    0.27    0.04
  -1  -8   3    0.28    0.05
   0   8  -3    5.19    0.39
   0   8  -3    4.85    0.36
   0  -8   3    5.06    0.39
   0  -8   3    5.20    0.39
   0  -8   3    5.14    0.37
   0  -8   3    5.47    0.42
   0  -8   3    4.18    0.38
   0  -8   3    4.30    0.69
   1  -8   3   40.86    2.77
   1  -8   3   40.63    2.78
   1  -8   3   35.15    2.77
   1  -8   3   39.85    2.76
   1  -8   3   40.39    2.78
   2  -8   3    1.94    0.18
   2  -8   3    1.57    0.19
   2  -8   3    1.50    0.15
   2  -8   3    1.46    0.14
   3  -8   3    0.07    0.04
   3  -8   3    0.09    0.07
   3  -8   3    0.05    0.03
   4  -8   3    1.13    0.09
   4   7  -3    0.02    0.06
   4   7  -3    0.01    0.06
   4   7  -3    0.06    0.07
  -4  -7   3    0.07    0.04
   3   7  -3   46.99    3.50
   3   7  -3   52.89    3.49
   3   7  -3   54.47    3.50
   3   7  -3   47.91    3.50
  -3  -7   3   46.50    3.53
   2   7  -3    4.80    0.35
   2   7  -3    4.64    0.34
   2   7  -3    4.45    0.32
   2   7  -3    4.43    0.35
  -2  -7   3    4.18    0.32
  -2  -7   3    4.62    0.39
  -2  -7   3    3.63    0.32
  -2  -7   3    4.03    0.33
   1   7  -3    5.14    0.49
   1   7  -3    4.62    0.38
   1   7  -3    5.51    0.36
   1   7  -3    4.98    0.38
   1   7  -3    4.59    0.38
   1   7  -3    4.94    0.85
  -1  -7   3    5.04    0.36
  -1  -7   3    5.24    0.42
  -1  -7   3    4.02    0.64
   0   7  -3   -0.01    0.27
   0   7  -3    0.05    0.03
   0  -7   3    0.07    0.06
   0  -7   3    0.10    0.07
   0  -7   3   -0.38    0.29
   0  -7   3   -0.11    0.07
  -1   7  -3    2.56    0.65
   1  -7   3    1.21    0.15
   1  -7   3    0.95    0.16
   1  -7   3    1.33    0.42
   1  -7   3    1.36    0.18
   1  -7   3    1.19    0.12
   1  -7   3    1.33    0.18
   2  -7   3   77.61    5.31
   2  -7   3   76.80    5.32
   2  -7   3   75.94    5.32
   2  -7   3   72.86    5.30
   3  -7   3    1.07    0.11
   3  -7   3    1.08    0.16
   3  -7   3    1.17    0.12
   4  -7   3    4.31    0.38
   4  -7   3    5.33    0.36
   5   6  -3    0.53    0.08
   5   6  -3    0.50    0.09
  -5  -6   3    0.57    0.06
   4   6  -3    0.49    0.10
   4   6  -3    0.59    0.12
  -4  -6   3    0.53    0.08
   3   6  -3   26.83    2.09
   3   6  -3   30.52    2.11
   3   6  -3   30.78    2.09
   3   6  -3   31.11    2.11
   3   6  -3   28.26    2.10
  -3  -6   3   29.80    2.12
  -3  -6   3   30.57    2.09
   2   6  -3    6.82    0.47
   2   6  -3    6.68    0.49
   2   6  -3    6.80    0.49
   2   6  -3    6.79    0.49
   2   6  -3    6.25    0.58
   2   6  -3    5.22    0.71
  -2  -6   3    6.36    0.47
  -2  -6   3    6.76    0.52
   1   6  -3   11.86    0.90
   1   6  -3   10.52    1.03
   1   6  -3   12.12    0.79
   1   6  -3   11.99    0.80
   1   6  -3    9.74    0.81
  -1  -6   3   10.58    0.81
  -1  -6   3   10.52    0.79
  -1  -6   3   13.69    2.16
  -1  -6   3   11.04    0.79
  -1  -6   3   10.71    0.80
  -1  -6   3   10.23    1.05
  -1  -6   3   12.23    0.82
   0   6  -3   23.58    1.65
   0   6  -3   25.07    1.73
   0   6  -3   23.73    1.64
   0  -6   3   23.59    1.89
   0  -6   3   22.45    1.64
   0  -6   3   24.51    1.66
   0  -6   3   21.71    1.64
   0  -6   3   22.68    1.65
  -1   6  -3   17.76    1.24
   1  -6   3   15.55    1.15
   1  -6   3   16.09    1.37
   1  -6   3   15.55    1.16
   1  -6   3   18.03    1.17
   1  -6   3   14.61    1.15
   2  -6   3   62.91    3.98
   2  -6   3   55.99    3.97
   2  -6   3   54.80    3.95
   2  -6   3   52.30    4.05
   2  -6   3   56.50    3.96
   3  -6   3   17.91    1.34
   3  -6   3   20.33    1.36
   3  -6   3   19.19    1.36
   3  -6   3   19.81    1.36
   3  -6   3   17.93    1.45
   4  -6   3   13.11    0.91
   4  -6   3   12.16    0.90
   5  -6   3    0.62    0.07
   5  -6   3    0.87    0.08
   5   5  -3    6.26    0.44
   5   5  -3    4.71    0.40
  -5  -5   3    5.33    0.39
   4   5  -3    1.03    0.14
   4   5  -3    1.44    0.20
   4   5  -3    1.06    0.15
  -4  -5   3    1.02    0.12
   3   5  -3    0.36    0.09
   3   5  -3    0.31    0.06
   3   5  -3    0.17    0.12
  -3  -5   3    0.25    0.05
  -3  -5   3   -0.06    0.22
  -3  -5   3    0.48    0.09
   2   5  -3    2.94    0.50
   2   5  -3    4.20    0.40
   2   5  -3    4.28    0.29
   2   5  -3    3.93    0.31
   2   5  -3    4.26    0.31
  -2  -5   3    3.81    0.29
  -2  -5   3    3.79    0.34
   1   5  -3  101.01    6.56
   1   5  -3   93.73    6.56
   1   5  -3   96.45    6.64
   1   5  -3   94.79    6.55
  -1  -5   3   91.18    6.79
  -1  -5   3   85.40    6.56
   0   5  -3    5.97    0.48
   0  -5   3    3.89    1.47
   0  -5   3    6.15    0.60
   0  -5   3    5.22    1.05
  -1   5  -3   14.32    0.97
   1  -5   3   10.51    0.93
   1  -5   3   13.10    1.04
   1  -5   3   11.40    1.10
  -2   5  -3    0.09    0.14
   2  -5   3    0.03    0.08
   2  -5   3   -0.09    0.20
   2  -5   3    0.10    0.05
   2  -5   3    0.12    0.06
  -3   5  -3   36.23    2.70
   3  -5   3   39.17    2.57
   3  -5   3   38.42    2.61
   3  -5   3   32.45    2.54
   3  -5   3   33.55    2.52
   4  -5   3   29.33    2.06
   4  -5   3   28.85    2.06
   5  -5   3    1.86    0.15
   5  -5   3    1.35    0.14
   5   4  -3    0.21    0.06
   5   4  -3    0.28    0.07
  -5  -4   3    0.28    0.08
   4   4  -3    1.02    0.12
   4   4  -3    1.04    0.15
  -4  -4   3    0.94    0.14
  -4  -4   3    1.12    0.11
   3   4  -3    0.94    0.12
   3   4  -3    0.87    0.13
   3   4  -3    0.70    0.18
   3   4  -3    0.76    0.10
  -3  -4   3    0.83    0.12
  -3  -4   3    0.90    0.09
   2   4  -3    0.04    0.05
   2   4  -3    0.01    0.02
   2   4  -3    0.03    0.07
   2   4  -3   -0.08    0.05
   2   4  -3   -0.24    0.19
   2   4  -3   -0.01    0.04
  -2  -4   3    0.01    0.06
  -2  -4   3    0.00    0.12
  -2  -4   3    0.03    0.03
  -2  -4   3    0.75    1.75
   1   4  -3    7.32    0.56
   1   4  -3    7.32    0.63
   1   4  -3    8.98    0.57
  -1  -4   3    8.99    2.25
   0  -4   3    0.40    0.75
   0  -4   3    0.92    0.22
   0  -4   3    0.10    0.44
   0  -4   3    0.62    0.14
  -1   4  -3    3.37    0.35
   1  -4   3    3.67    0.38
   1  -4   3    3.36    0.87
   1  -4   3    4.17    0.64
   1  -4   3    3.83    0.33
  -2   4  -3   14.11    1.25
   2  -4   3   17.53    1.29
   2  -4   3   16.93    1.20
  -3   4  -3   45.84    3.53
   3  -4   3   47.36    3.36
   3  -4   3   49.75    3.37
   3  -4   3   43.51    3.36
   3  -4   3   53.21    3.42
   4  -4   3    3.00    0.27
   4  -4   3    3.44    0.25
   4  -4   3    2.76    0.34
   4  -4   3    3.11    0.26
   5  -4   3   13.21    1.01
   5  -4   3   14.95    1.02
   6  -4   3    0.14    0.03
   5   3  -3    0.14    0.06
   5   3  -3    0.14    0.08
  -5  -3   3    0.11    0.06
  -5  -3   3    0.20    0.08
   4   3  -3    6.24    0.47
   4   3  -3    6.25    0.46
  -4  -3   3    5.89    0.46
  -4  -3   3    6.40    0.47
  -4  -3   3    6.26    0.45
  -4  -3   3    5.91    0.46
   3   3  -3    0.13    0.05
   3   3  -3    0.10    0.04
   3   3  -3    0.07    0.11
   3   3  -3    0.03    0.04
   3   3  -3    0.12    0.07
  -3  -3   3    0.13    0.06
  -3  -3   3    0.18    0.14
  -3  -3   3    0.10    0.05
  -3  -3   3    0.01    0.04
  -3  -3   3    0.15    0.06
   2   3  -3   67.34    4.79
   2   3  -3   65.82    4.80
   2   3  -3   70.75    4.89
   2   3  -3   65.71    4.80
  -2  -3   3   65.55    4.95
  -2  -3   3   68.20    4.79
  -2  -3   3   73.53    5.01
  -2  -3   3   71.36    4.79
   1   3  -3   17.12    1.32
   1   3  -3   17.07    1.28
  -1  -3   3   19.68    1.43
  -1  -3   3   17.27    2.44
  -1  -3   3   18.90    1.39
   0   3  -3    0.30    0.13
   0   3  -3    0.46    0.06
   0   3  -3    0.44    0.10
   0  -3   3    0.45    0.18
   0  -3   3    0.50    0.16
   0  -3   3    0.53    0.44
  -1   3  -3   19.34    1.61
   1  -3   3   22.96    1.62
   1  -3   3   23.38    1.57
   2  -3   3   31.66    2.03
   2  -3   3   24.66    2.22
   3  -3   3    0.18    0.08
   3  -3   3    0.14    0.06
   3  -3   3    0.18    0.05
   4  -3   3    0.24    0.06
   4  -3   3    0.14    0.06
   4  -3   3    0.23    0.07
   4  -3   3    0.08    0.11
   5  -3   3    3.28    0.26
   5  -3   3    3.37    0.28
   6  -3   3    6.67    0.45
   6  -3   3    5.49    0.44
   5   2  -3   -0.01    0.07
   5   2  -3    0.03    0.05
  -5  -2   3    0.04    0.08
  -5  -2   3    0.05    0.05
   4   2  -3    1.19    0.12
   4   2  -3    1.17    0.12
   4   2  -3    1.18    0.15
  -4  -2   3    1.20    0.13
  -4  -2   3    1.13    0.14
  -4  -2   3    1.00    0.12
   3   2  -3    6.60    0.47
   3   2  -3    5.66    0.45
  -3  -2   3    5.35    0.71
  -3  -2   3    6.77    0.46
  -3  -2   3    6.49    0.45
  -3  -2   3    6.14    0.45
   2   2  -3   36.12    2.54
   2   2  -3   36.04    2.55
   2   2  -3   38.84    2.63
   2   2  -3   34.24    2.55
  -2  -2   3   38.42    2.74
  -2  -2   3   32.59    2.78
  -2  -2   3   37.66    2.54
   1   2  -3   13.51    1.13
   1   2  -3   13.39    1.10
  -1  -2   3   17.89    1.22
  -1  -2   3   17.96    1.24
  -1  -2   3   14.41    1.10
  -1  -2   3   17.60    1.77
   0   2  -3    0.39    0.06
   0   2  -3    0.76    0.98
   0   2  -3    0.52    0.11
   0   2  -3    0.32    0.10
   0  -2   3    0.33    0.11
   0  -2   3    0.39    0.14
   0  -2   3    0.69    0.42
   0  -2   3    0.34    0.10
   0  -2   3    0.23    0.08
   1  -2   3   74.67    5.59
   1  -2   3   71.66    5.12
   2  -2   3   72.29    4.80
   2  -2   3   63.63    5.24
  -3   2  -3   10.30    1.00
   3  -2   3   11.34    0.82
  -4   2  -3   12.13    1.29
   4  -2   3   12.89    0.99
   4  -2   3   15.22    0.97
  -5   2  -3   27.03    1.79
   5  -2   3   23.05    1.81
   5  -2   3   26.09    1.80
   6  -2   3    8.20    0.61
   5   1  -3    5.20    0.36
   5   1  -3    4.40    0.37
   5   1  -3    4.29    0.35
  -5  -1   3    4.89    0.36
  -5  -1   3    4.78    0.36
  -5  -1   3    4.75    0.37
   4   1  -3    7.47    0.56
   4   1  -3    7.56    0.56
   4   1  -3    8.37    0.64
   4   1  -3    8.47    0.58
  -4  -1   3    5.96    0.97
  -4  -1   3    8.30    0.57
  -4  -1   3    7.37    0.56
  -4  -1   3    7.48    0.56
   3   1  -3    0.28    0.07
   3   1  -3    0.37    0.06
  -3  -1   3    0.38    0.06
  -3  -1   3    0.21    0.18
  -3  -1   3    0.29    0.06
  -3  -1   3    0.76    0.26
  -3  -1   3    0.46    0.06
   2   1  -3   34.41    2.73
  -2  -1   3   40.49    3.55
  -2  -1   3   35.09    2.77
  -2  -1   3   39.72    2.61
   1   1  -3   69.99    5.13
   1   1  -3   64.14    5.09
  -1  -1   3   72.87    5.09
  -1  -1   3   78.90    5.19
  -1  -1   3   78.84    5.21
   0   1  -3  397.31   29.14
   0   1  -3  385.76   29.15
   0   1  -3  415.26   29.64
   0  -1   3  438.02   29.16
   0  -1   3  450.15   29.18
   1  -1   3  153.12   10.56
   1  -1   3  134.82   10.04
  -2   1  -3    0.21    0.25
   2  -1   3    0.28    0.07
  -3   1  -3    6.08    0.65
   3  -1   3    5.55    0.45
   3  -1   3    5.22    1.05
  -4   1  -3    1.11    0.10
  -4   1  -3    0.65    0.44
   4  -1   3    1.02    0.09
   4  -1   3    1.32    0.11
   4  -1   3    0.96    0.13
   4  -1   3    1.07    0.17
  -5   1  -3   25.54    1.73
   5  -1   3   20.97    1.75
   5  -1   3   26.15    1.81
   5  -1   3   25.47    1.74
  -6   1  -3    0.36    0.05
   6  -1   3    0.44    0.06
   6  -1   3    0.51    0.08
   5   0  -3   12.51    0.98
   5   0  -3   13.89    0.98
   5   0  -3   13.92    0.98
   5   0  -3   14.19    0.99
  -5   0   3   14.98    0.99
  -5   0   3   13.65    1.00
  -5   0   3   13.92    0.99
   4   0  -3    5.94    0.44
   4   0  -3    5.69    0.44
   4   0  -3    5.88    0.48
   4   0  -3    5.80    0.44
  -4   0   3    6.29    0.45
  -4   0   3    6.00    0.44
  -4   0   3    5.91    0.44
   3   0  -3    1.37    0.16
   3   0  -3    1.36    0.14
  -3   0   3    0.82    0.24
  -3   0   3    0.99    0.10
  -3   0   3    0.76    0.33
  -3   0   3    1.23    0.10
   2   0  -3    1.39    0.19
  -2   0   3    1.52    0.12
  -2   0   3    1.70    0.12
  -2   0   3    1.41    0.28
  -2   0   3    1.47    0.27
  -2   0   3    2.56    1.00
   1   0  -3    3.03    0.73
   1   0  -3    3.33    0.29
  -1   0   3    2.95    0.24
  -1   0   3    3.81    0.37
  -1   0   3    3.64    0.36
   0   0  -3  908.24   64.55
   0   0  -3  893.68   64.11
   0   0  -3  826.63   64.07
   0   0   3  964.52   64.12
   0   0   3 1000.00   64.62
  -1   0  -3  176.11   12.09
   1   0   3  190.32   12.09
   1   0   3  162.20   12.49
   1   0   3  158.23   12.00
  -2   0  -3    1.99    0.18
  -2   0  -3    1.98    0.20
   2   0   3    2.53    0.22
   2   0   3    3.47    0.73
   2   0   3    2.84    0.32
  -3   0  -3    0.32    0.06
  -3   0  -3    0.23    0.08
  -3   0  -3    0.24    0.31
   3   0   3    0.41    0.10
  -4   0  -3   65.40    4.68
  -4   0  -3   66.18    4.70
  -4   0  -3   75.03    4.71
   4   0   3   74.92    4.76
   4   0   3   56.79    4.68
   4   0   3   70.65    4.69
   4   0   3   59.77    4.68
  -5   0  -3   47.10    3.39
  -5   0  -3   49.72    3.41
  -5   0  -3   48.71    3.41
   5   0   3   48.28    3.40
   5   0   3   48.41    3.48
  -6   0  -3    0.36    0.05
   6   0   3    0.30    0.06
   6   0   3    0.35    0.08
   5  -1  -3   13.92    1.09
   5  -1  -3   15.35    1.09
   5  -1  -3   16.07    1.10
  -5   1   3   16.56    1.10
   4  -1  -3   29.58    2.15
   4  -1  -3   31.06    2.13
   4  -1  -3   30.07    2.14
   4  -1  -3   29.38    2.13
  -4   1   3   30.01    2.13
  -4   1   3   31.57    2.13
   3  -1  -3   83.15    5.61
   3  -1  -3   77.30    5.61
   3  -1  -3   75.33    5.59
  -3   1   3   84.26    5.59
   2  -1  -3    3.96    0.29
  -2   1   3    3.63    1.33
  -2   1   3    3.12    0.42
  -2   1   3    4.04    0.45
  -2   1   3    3.43    0.26
   1  -1  -3   85.99    6.23
   1  -1  -3   89.35    6.33
  -1   1   3   98.57    6.33
  -1   1   3   94.52    6.31
  -1   1   3   75.55    6.19
   0  -1  -3  179.05   13.63
   0  -1  -3  194.39   14.05
   0  -1  -3  208.42   13.58
   0   1   3  222.29   13.64
   0   1   3  175.70   14.15
   0   1   3  185.38   13.64
  -1  -1  -3   28.87    2.07
  -1  -1  -3   28.65    1.98
   1   1   3   25.07    2.46
   1   1   3   26.43    1.95
   1   1   3   28.35    2.04
  -2  -1  -3  516.20   34.62
   2   1   3  500.20   34.61
   2   1   3  466.80   34.51
  -3  -1  -3    8.21    0.60
  -3  -1  -3    8.02    0.58
  -3  -1  -3    7.96    0.77
  -3  -1  -3    7.26    0.57
   3   1   3    8.12    0.62
   3   1   3    8.26    0.73
  -4  -1  -3    0.24    0.35
  -4  -1  -3    0.17    0.03
  -4  -1  -3    0.22    0.07
  -4  -1  -3    0.18    0.06
   4   1   3    1.67    1.52
   4   1   3    0.28    0.05
   4   1   3    0.30    0.12
   4   1   3    0.26    0.05
  -5  -1  -3    5.68    0.42
  -5  -1  -3    6.05    0.44
  -5  -1  -3    5.80    0.43
   5   1   3    5.45    0.41
   5   1   3    5.23    0.51
   5   1   3    5.94    0.42
  -6  -1  -3    0.49    0.06
  -6  -1  -3    0.63    0.09
   6   1   3    0.61    0.09
   6   1   3    0.70    0.07
   5  -2  -3    2.81    0.21
   5  -2  -3    3.10    0.22
   5  -2  -3    2.50    0.21
  -5   2   3    2.63    0.23
  -5   2   3    2.72    0.22
   4  -2  -3   20.07    1.50
   4  -2  -3   20.34    1.51
   4  -2  -3   22.07    1.52
  -4   2   3   23.08    1.51
   3  -2  -3    1.34    0.13
   3  -2  -3    1.55    0.13
   3  -2  -3    1.61    0.14
   3  -2  -3    1.58    0.13
  -3   2   3    1.53    0.33
  -3   2   3    1.13    0.44
  -3   2   3    1.36    0.12
  -3   2   3    1.51    0.12
   2  -2  -3   16.06    1.06
  -2   2   3   14.80    1.22
  -2   2   3   12.98    1.20
   1  -2  -3   18.11    1.53
  -1   2   3   19.15    1.48
  -1   2   3   19.42    2.09
  -1   2   3   21.89    1.53
  -1   2   3   20.58    1.53
   0  -2  -3   32.72    2.20
   0  -2  -3   28.84    2.26
   0  -2  -3   31.74    2.69
   0   2   3   30.36    2.17
   0   2   3   32.64    2.28
   0   2   3   29.08    2.72
  -1  -2  -3    1.45    0.19
  -1  -2  -3    1.74    0.22
  -1  -2  -3    1.33    0.69
  -1  -2  -3    1.41    0.44
   1   2   3    1.68    0.62
   1   2   3    1.72    0.14
   1   2   3    1.84    0.27
  -2  -2  -3  156.43   12.00
  -2  -2  -3  134.52   10.73
  -2  -2  -3  170.55   10.89
  -2  -2  -3  146.71   10.76
   2   2   3  157.03   10.81
   2   2   3  150.57   10.77
   2   2   3  161.28   10.88
  -3  -2  -3   11.65    0.86
  -3  -2  -3   10.64    0.83
  -3  -2  -3   12.11    1.03
   3   2   3   11.94    1.00
   3   2   3   12.30    0.89
   3   2   3   11.10    1.88
  -4  -2  -3    0.59    0.11
  -4  -2  -3    0.61    0.07
  -4  -2  -3    0.78    0.37
  -4  -2  -3    0.65    0.09
  -4  -2  -3    1.06    0.40
   4   2   3    1.01    1.91
   4   2   3    0.53    0.07
   4   2   3    0.56    0.08
  -5  -2  -3    0.06    0.05
  -5  -2  -3   -0.01    0.06
  -5  -2  -3    0.00    0.02
   5   2   3    0.01    0.05
   5   2   3    0.03    0.03
   5   2   3   -0.01    0.04
  -6  -2  -3    9.18    0.66
  -6  -2  -3    9.24    0.65
  -6  -2  -3    8.85    0.65
   6   2   3    9.50    0.65
   6   2   3    8.78    0.65
   5  -3  -3    0.94    0.09
  -5   3   3    1.06    0.13
  -5   3   3    1.30    0.12
   4  -3  -3    1.11    0.11
   4  -3  -3    1.36    0.13
   4  -3  -3    1.18    0.12
  -4   3   3    1.24    0.13
  -4   3   3    1.09    0.12
   3  -3  -3    2.25    0.18
   3  -3  -3    2.00    0.18
   3  -3  -3    2.14    0.20
   3  -3  -3    2.09    0.17
  -3   3   3    1.78    0.42
  -3   3   3    2.44    0.18
  -2   3   3   24.68    2.06
  -2   3   3   28.61    2.10
   1  -3  -3   24.68    1.97
   1  -3  -3   27.59    2.12
  -1   3   3   27.71    2.69
  -1   3   3   28.12    2.09
  -1   3   3   28.35    2.09
  -1   3   3   29.45    2.06
   0  -3  -3    3.39    0.45
   0  -3  -3    3.29    0.29
   0  -3  -3    2.73    0.79
   0   3   3    4.14    0.39
   0   3   3    3.31    0.26
   0   3   3    3.11    0.86
   0   3   3    3.56    0.39
  -1  -3  -3   18.85    2.06
  -1  -3  -3   18.03    1.40
   1   3   3   18.23    1.43
  -2  -3  -3   43.46    2.99
  -2  -3  -3   34.83    2.86
  -2  -3  -3   44.46    3.06
  -2  -3  -3   37.16    2.89
  -2  -3  -3   49.39    4.41
   2   3   3   44.17    3.03
   2   3   3   35.75    3.86
   2   3   3   40.28    2.86
  -3  -3  -3    0.12    0.12
  -3  -3  -3    0.01    0.04
  -3  -3  -3    0.00    0.06
  -3  -3  -3   -0.33    0.33
  -3  -3  -3    0.01    0.02
   3   3   3    0.06    0.08
   3   3   3   -0.13    0.17
   3   3   3    0.79    1.23
  -4  -3  -3    1.03    0.28
  -4  -3  -3    0.75    0.08
  -4  -3  -3    0.75    0.10
  -4  -3  -3    0.78    0.12
  -4  -3  -3    0.59    0.11
  -4  -3  -3    0.11    0.42
   4   3   3   -0.66    2.41
   4   3   3    0.87    0.09
   4   3   3    1.10    0.19
   4   3   3    0.92    0.09
   4   3   3    1.22    0.50
  -5  -3  -3    0.03    0.02
  -5  -3  -3   -0.02    0.06
  -5  -3  -3   -0.02    0.04
   5   3   3    0.05    0.05
   5   3   3   -0.01    0.03
   5   3   3    0.01    0.03
   5   3   3    0.05    0.13
  -6  -3  -3    1.48    0.14
  -6  -3  -3    1.42    0.11
  -6  -3  -3    1.37    0.13
   6   3   3    1.36    0.12
   6   3   3    1.45    0.12
   5  -4  -3    1.60    0.12
   5  -4  -3    1.32    0.12
  -5   4   3    1.07    0.12
   4  -4  -3    1.82    0.16
   4  -4  -3    2.13    0.17
   3  -4  -3    5.49    0.42
   3  -4  -3    6.58    0.44
   3  -4  -3    6.22    0.45
   3  -4  -3    5.06    0.44
   2  -4  -3    0.35    0.07
   2  -4  -3    0.32    0.05
   2  -4  -3    0.26    0.07
   2  -4  -3    0.48    0.20
  -2   4   3    0.51    0.32
  -2   4   3    0.09    0.14
   1  -4  -3    1.96    0.87
   1  -4  -3    2.55    0.38
  -1   4   3    2.47    0.32
  -1   4   3    1.86    0.31
  -1   4   3    1.66    0.31
   0  -4  -3    7.60    0.60
   0  -4  -3    8.91    0.74
   0  -4  -3    6.34    1.22
   0   4   3    6.34    1.53
   0   4   3    8.44    0.71
   0   4   3    7.30    0.70
  -1  -4  -3    5.03    1.27
  -1  -4  -3    3.67    0.41
  -1  -4  -3    4.39    0.45
   1   4   3    4.16    0.45
   1   4   3    4.02    0.32
   1   4   3    4.05    0.30
   1   4   3    3.94    1.18
  -2  -4  -3    3.01    0.28
  -2  -4  -3    2.66    0.35
  -2  -4  -3    5.36    2.01
   2   4   3    3.09    0.22
   2   4   3    3.49    1.64
   2   4   3    2.46    0.37
   2   4   3    2.73    0.21
  -3  -4  -3    3.05    0.40
  -3  -4  -3    3.05    0.26
  -3  -4  -3    3.12    0.24
  -3  -4  -3    2.70    0.23
  -3  -4  -3    2.68    0.25
  -3  -4  -3    3.34    0.30
   3   4   3    6.24    2.16
   3   4   3    2.68    0.45
   3   4   3    3.26    0.23
   3   4   3    3.21    0.24
   3   4   3    3.52    0.32
   3   4   3    3.40    0.24
  -4  -4  -3    6.01    0.44
  -4  -4  -3    6.27    0.89
  -4  -4  -3    5.76    0.42
  -4  -4  -3    5.37    0.63
   4   4   3    5.95    0.93
   4   4   3    5.76    0.43
   4   4   3    5.70    0.43
   4   4   3    5.63    0.44
   4   4   3    6.25    0.52
  -5  -4  -3    0.17    0.06
  -5  -4  -3    0.19    0.03
  -5  -4  -3    0.22    0.07
  -5  -4  -3   -0.44    0.42
   5   4   3    0.20    0.04
   5   4   3    0.33    0.17
  -6  -4  -3    3.56    0.29
   6   4   3    3.73    0.27
   4  -5  -3    0.23    0.05
   4  -5  -3    0.27    0.07
   3  -5  -3    1.45    0.15
   3  -5  -3    1.41    0.17
   3  -5  -3    1.77    0.15
   2  -5  -3    4.44    0.33
   2  -5  -3    4.69    0.60
   2  -5  -3    4.40    0.32
   2  -5  -3    3.84    0.32
   1  -5  -3    0.72    0.08
   1  -5  -3    0.63    0.26
   1  -5  -3    0.76    0.08
  -1   5   3    0.50    0.21
  -1   5   3    0.66    0.24
  -1   5   3    1.01    0.30
   0  -5  -3   26.79    1.99
   0  -5  -3   23.64    1.80
   0  -5  -3   24.16    3.02
   0   5   3   26.36    1.95
   0   5   3   23.57    1.75
  -1  -5  -3    5.89    0.48
  -1  -5  -3    6.26    0.63
   1   5   3    5.75    0.61
   1   5   3    5.97    0.42
   1   5   3    5.72    0.43
  -2  -5  -3    3.63    0.34
  -2  -5  -3    3.25    0.43
  -2  -5  -3    3.57    0.29
   2   5   3    3.94    0.27
   2   5   3    3.82    0.47
   2   5   3    3.45    0.28
  -3  -5  -3    7.23    0.55
  -3  -5  -3    6.92    0.55
  -3  -5  -3    7.58    0.55
  -3  -5  -3    6.37    0.72
   3   5   3    8.06    0.53
   3   5   3    7.02    0.55
   3   5   3    7.03    0.76
   3   5   3    7.74    0.54
   3   5   3    7.89    0.54
  -4  -5  -3   -0.19    0.23
  -4  -5  -3    0.15    0.05
  -4  -5  -3    0.16    0.07
   4   5   3    0.06    0.11
   4   5   3    0.16    0.04
   4   5   3    0.22    0.05
   4   5   3    0.26    0.08
  -5  -5  -3    7.08    0.52
  -5  -5  -3    6.89    0.52
  -6  -5  -3    0.49    0.06
  -6  -5  -3    0.51    0.08
   6   5   3    0.58    0.06
   4  -6  -3    0.08    0.06
   3  -6  -3    0.08    0.04
   3  -6  -3    0.06    0.05
   3  -6  -3    0.06    0.07
   2  -6  -3    4.43    0.35
   2  -6  -3    5.28    0.36
   2  -6  -3    4.70    0.35
   2  -6  -3    4.92    0.61
   2  -6  -3    4.32    0.36
  -2   6   3    4.09    0.68
   1  -6  -3    3.51    0.26
   1  -6  -3    3.13    0.26
   1  -6  -3    3.28    0.51
   1  -6  -3    3.18    0.25
   1  -6  -3    3.14    0.25
   0  -6  -3   25.71    1.93
   0  -6  -3   23.66    1.63
   0  -6  -3   23.47    1.69
   0  -6  -3   21.42    1.63
   0  -6  -3   21.93    1.63
   0  -6  -3   23.14    1.64
   0  -6  -3   21.43    1.63
   0   6   3   24.07    1.63
   0   6   3   24.41    1.86
  -1  -6  -3   50.24    3.50
  -1  -6  -3   50.35    3.78
  -1  -6  -3   48.76    3.52
  -1  -6  -3   49.01    3.52
  -1  -6  -3   50.57    3.56
   1   6   3   49.49    3.86
   1   6   3   51.10    3.50
  -2  -6  -3    2.68    0.46
  -2  -6  -3    3.68    0.34
  -2  -6  -3    2.84    0.26
  -2  -6  -3    3.23    0.27
   2   6   3    3.55    0.25
   2   6   3    3.02    0.45
   2   6   3    3.39    0.26
   2   6   3    3.58    0.26
  -3  -6  -3   21.71    1.54
  -3  -6  -3   22.98    1.61
   3   6   3   22.63    1.54
   3   6   3   22.44    1.52
   3   6   3   21.46    1.53
   3   6   3   17.82    1.79
  -4  -6  -3    8.71    0.64
  -4  -6  -3    9.06    0.65
   4   6   3    8.57    0.64
   4   6   3    9.18    0.63
   4   6   3    8.43    0.63
   4   6   3    8.72    0.73
  -5  -6  -3   -0.03    0.05
  -5  -6  -3    0.00    0.04
   5   6   3   -0.03    0.04
  -6  -6  -3    6.09    0.44
  -6  -6  -3    6.04    0.44
   6   6   3    6.27    0.44
   4  -7  -3   10.22    0.70
   4  -7  -3    9.39    0.70
   3  -7  -3    0.04    0.04
   3  -7  -3    0.07    0.05
   3  -7  -3    0.09    0.07
   2  -7  -3   39.21    2.80
   2  -7  -3   39.26    2.81
   2  -7  -3   41.08    2.81
   2  -7  -3   40.27    2.81
   1  -7  -3   13.81    1.04
   1  -7  -3   14.15    1.04
   1  -7  -3   15.06    1.04
   1  -7  -3   14.96    1.04
   1  -7  -3   15.13    1.41
   1  -7  -3   14.38    1.03
   0  -7  -3    1.22    0.15
   0  -7  -3    1.03    0.14
   0  -7  -3    1.24    0.38
   0   7   3    1.27    0.11
   0   7   3    0.95    0.42
  -1  -7  -3    1.31    0.13
  -1  -7  -3    1.11    0.34
  -1  -7  -3    1.41    0.15
  -1  -7  -3    0.92    0.15
  -1  -7  -3    1.13    0.12
   1   7   3    1.90    0.37
   1   7   3    1.29    0.13
   1   7   3    1.51    0.11
   1   7   3    1.22    0.13
  -2  -7  -3   12.67    0.86
  -2  -7  -3   11.14    0.88
  -2  -7  -3   11.12    0.86
   2   7   3   12.33    1.25
   2   7   3   12.58    0.85
   2   7   3   11.95    0.86
  -3  -7  -3   49.97    3.51
  -3  -7  -3   48.39    3.51
   3   7   3   49.24    3.51
   3   7   3   52.22    3.50
   3   7   3   49.60    3.49
  -4  -7  -3    0.81    0.10
   4   7   3    0.76    0.09
   4   7   3    0.85    0.12
   5   7   3   21.78    1.53
   3  -8  -3    0.35    0.07
   3  -8  -3    0.34    0.06
   3  -8  -3    0.45    0.07
   2  -8  -3   25.56    1.67
   2  -8  -3   24.40    1.68
   2  -8  -3   24.20    1.68
   2  -8  -3   20.92    1.68
   1  -8  -3    3.59    0.32
   1  -8  -3    4.64    0.34
   1  -8  -3    4.21    0.33
   1  -8  -3    3.65    0.56
   1  -8  -3    4.11    0.32
   0  -8  -3    0.24    0.07
   0  -8  -3    0.34    0.08
   0  -8  -3    0.24    0.05
   0  -8  -3    0.47    0.10
   0  -8  -3    0.14    0.25
   0   8   3    0.19    0.04
  -1  -8  -3    2.87    0.25
  -1  -8  -3    3.18    0.26
  -1  -8  -3    3.44    0.28
  -1  -8  -3    3.51    0.29
  -1  -8  -3    3.41    0.28
  -1  -8  -3    3.05    0.49
   1   8   3    3.70    0.27
   1   8   3    3.35    0.25
  -2  -8  -3    1.38    0.14
  -2  -8  -3    1.36    0.18
  -2  -8  -3    1.06    0.39
  -2  -8  -3    1.41    0.13
   2   8   3    1.55    0.14
   2   8   3    1.43    0.12
  -3  -8  -3   30.96    2.17
  -3  -8  -3   31.64    2.17
   3   8   3   32.48    2.18
   3   8   3   29.09    2.16
   3   8   3   29.10    2.15
   4   8   3    1.37    0.14
   4   8   3    1.46    0.15
   4   8   3    1.76    0.14
  -5  -8  -3    4.31    0.32
   5   8   3    4.58    0.32
   2  -9  -3    6.96    0.53
   2  -9  -3    7.58    0.53
   2  -9  -3    7.48    0.54
   1  -9  -3    0.18    0.06
   1  -9  -3    0.16    0.04
   1  -9  -3    0.15    0.07
   1  -9  -3    0.18    0.08
   0  -9  -3   24.93    1.78
   0  -9  -3   24.88    1.78
   0  -9  -3   24.68    1.77
   0  -9  -3   25.81    1.78
   0   9   3   25.50    1.79
  -1  -9  -3    3.61    0.27
  -1  -9  -3    3.73    0.30
  -1  -9  -3    3.49    0.30
  -1  -9  -3    3.82    0.29
   1   9   3    3.62    0.27
   1   9   3    3.28    0.28
  -2  -9  -3    2.34    0.22
  -2  -9  -3    2.52    0.21
  -2  -9  -3    2.17    0.18
  -2  -9  -3    2.45    0.19
   2   9   3    2.24    0.19
   2   9   3    2.46    0.21
   2   9   3    2.38    0.18
  -3  -9  -3    0.23    0.04
  -3  -9  -3    0.19    0.07
  -3  -9  -3    0.14    0.07
   3   9   3    0.13    0.06
   3   9   3    0.18    0.03
   3   9   3    0.17    0.05
  -4  -9  -3    0.02    0.03
  -4  -9  -3    0.06    0.04
   4   9   3    0.01    0.04
   4   9   3   -0.03    0.07
   1 -10  -3    0.07    0.06
   1 -10  -3    0.08    0.05
   1 -10  -3    0.10    0.03
   0 -10  -3    2.27    0.19
   0 -10  -3    2.22    0.20
   0 -10  -3    2.35    0.18
   0  10   3    2.12    0.17
  -1 -10  -3    3.14    0.25
  -1 -10  -3    3.13    0.23
  -1 -10  -3    3.12    0.25
   1  10   3    2.99    0.23
   1  10   3    2.75    0.24
  -2 -10  -3    0.07    0.03
  -2 -10  -3   -0.02    0.07
  -2 -10  -3    0.02    0.06
   2  10   3    0.00    0.05
   2  10   3    0.01    0.02
   2  10   3    0.00    0.03
  -3 -10  -3    3.27    0.26
  -3 -10  -3    3.61    0.24
   3  10   3    3.24    0.27
   3  10   3    3.27    0.24
  -1 -11  -3    0.40    0.06
  -1 -11  -3    0.37    0.06
  -1 -11  -3    0.35    0.07
   1  11   3    0.39    0.04
   2  10  -4    2.61    0.20
  -2 -10   4    2.87    0.24
  -1 -10   4    2.08    0.22
  -1 -10   4    1.90    0.16
  -1 -10   4    2.06    0.17
   0  10  -4    5.78    0.44
   0 -10   4    6.02    0.48
   0 -10   4    6.33    0.46
   0 -10   4    6.51    0.45
   1 -10   4    0.12    0.04
   1 -10   4    0.11    0.08
   1 -10   4    0.13    0.06
   2 -10   4    4.34    0.33
   2 -10   4    4.52    0.32
   3   9  -4   10.99    0.85
   3   9  -4   12.28    0.84
  -3  -9   4   12.07    0.83
   2   9  -4    0.10    0.06
   2   9  -4    0.31    0.15
   2   9  -4    0.25    0.04
   2   9  -4    0.14    0.07
  -2  -9   4    0.14    0.12
  -2  -9   4    0.25    0.06
  -2  -9   4    0.20    0.04
   1   9  -4    7.59    0.53
   1   9  -4    6.60    0.50
  -1  -9   4    7.01    0.50
  -1  -9   4    7.09    0.51
  -1  -9   4    6.80    0.54
  -1  -9   4    6.29    0.51
   0   9  -4    3.15    0.26
   0   9  -4    2.81    0.23
   0  -9   4    3.19    0.26
   0  -9   4    3.44    0.24
   0  -9   4    2.68    0.24
   0  -9   4    3.10    0.30
  -1   9  -4    2.00    0.18
   1  -9   4    2.58    0.24
   1  -9   4    2.58    0.20
   1  -9   4    2.54    0.22
   1  -9   4    2.21    0.19
   2  -9   4    5.90    0.42
   2  -9   4    5.74    0.41
   2  -9   4    5.20    0.41
   3  -9   4    1.52    0.13
   3  -9   4    1.79    0.15
   4   8  -4    0.00    0.04
   4   8  -4    0.00    0.05
  -4  -8   4    0.00    0.03
   3   8  -4    4.59    0.39
   3   8  -4    5.67    0.38
   3   8  -4    4.41    0.35
  -3  -8   4    5.01    0.36
   2   8  -4   12.88    0.88
   2   8  -4   11.79    0.86
   2   8  -4   11.13    0.88
  -2  -8   4   12.07    0.85
  -2  -8   4   12.25    0.89
   1   8  -4    7.40    0.53
   1   8  -4    6.35    0.51
   1   8  -4    7.16    0.50
  -1  -8   4    6.64    0.56
   0   8  -4   66.17    4.71
   0   8  -4   71.76    4.73
   0  -8   4   65.42    4.72
   0  -8   4   66.00    4.73
   0  -8   4   66.99    4.71
   0  -8   4   67.50    4.73
   1  -8   4   37.28    2.65
   1  -8   4   36.74    2.61
   1  -8   4   37.20    2.60
   2  -8   4   78.76    5.54
   2  -8   4   79.46    5.54
   2  -8   4   78.91    5.53
   3  -8   4    3.32    0.27
   3  -8   4    3.56    0.28
   4  -8   4    2.33    0.18
   4   7  -4    2.06    0.19
   4   7  -4    2.28    0.19
   4   7  -4    2.02    0.19
  -4  -7   4    2.37    0.17
   3   7  -4   20.97    1.52
   3   7  -4   21.60    1.49
   3   7  -4   19.94    1.54
   3   7  -4   21.52    1.51
  -3  -7   4   21.75    1.49
   2   7  -4    8.07    0.60
   2   7  -4    8.49    0.61
   2   7  -4    7.64    0.62
   2   7  -4    9.65    0.63
  -2  -7   4    7.58    0.59
  -2  -7   4    8.37    0.65
   1   7  -4   12.75    0.85
   1   7  -4   12.78    0.87
   1   7  -4   11.60    0.87
  -1  -7   4   10.66    0.86
  -1  -7   4   11.81    0.84
  -1  -7   4   11.52    0.86
  -1  -7   4   11.73    0.85
  -1  -7   4   12.53    0.89
   0   7  -4    7.60    0.53
   0   7  -4    6.38    0.85
   0   7  -4    7.92    0.55
   0   7  -4    8.11    0.68
   0  -7   4    7.18    0.57
   0  -7   4    8.30    0.56
   0  -7   4    6.50    0.52
   0  -7   4    6.53    0.54
   0  -7   4    7.27    0.53
   1  -7   4    0.85    0.10
   1  -7   4    0.73    0.14
   1  -7   4    0.75    0.14
   1  -7   4    0.72    0.12
   2  -7   4    5.93    0.45
   2  -7   4    6.10    0.45
   2  -7   4    5.60    0.43
   3  -7   4   11.45    0.80
   3  -7   4   11.14    0.80
   3  -7   4   10.67    0.79
   4  -7   4    0.19    0.05
   4   6  -4    0.05    0.06
   4   6  -4    0.06    0.06
   4   6  -4    0.09    0.07
  -4  -6   4    0.05    0.04
   3   6  -4   17.14    1.13
   3   6  -4   15.86    1.13
   3   6  -4   15.78    1.11
   3   6  -4   13.85    1.14
  -3  -6   4   15.65    1.11
   2   6  -4   -0.33    0.55
   2   6  -4    0.69    0.14
   2   6  -4    0.60    0.18
   2   6  -4    0.50    0.11
   2   6  -4    0.67    0.13
  -2  -6   4    0.88    0.16
  -2  -6   4    0.67    0.08
   1   6  -4    0.07    0.06
   1   6  -4    0.16    0.04
   1   6  -4    0.03    0.08
   1   6  -4    0.19    0.07
   1   6  -4    0.34    0.11
  -1  -6   4    0.26    0.05
  -1  -6   4    0.08    0.05
  -1  -6   4    0.34    0.11
  -1  -6   4    0.06    0.07
  -1  -6   4    0.58    0.31
   0   6  -4   16.05    1.14
   0   6  -4   13.41    1.04
   0   6  -4   15.55    1.03
   0  -6   4   14.54    1.03
   0  -6   4   15.17    1.06
   0  -6   4   13.82    1.03
   0  -6   4   13.96    1.04
  -1   6  -4   11.50    0.84
  -1   6  -4   12.93    0.95
   1  -6   4   11.25    0.86
   1  -6   4   11.19    0.84
   1  -6   4   11.27    0.85
   1  -6   4   13.12    0.87
  -2   6  -4   13.99    1.10
   2  -6   4   14.01    0.97
   2  -6   4   14.45    0.98
   2  -6   4   13.36    1.00
   2  -6   4   11.48    1.06
   2  -6   4   13.50    0.96
   3  -6   4   70.54    5.33
   3  -6   4   74.63    5.22
   3  -6   4   75.71    5.23
   3  -6   4   79.31    5.24
   3  -6   4   73.12    5.23
   4  -6   4    1.17    0.14
   4  -6   4    1.21    0.12
   4  -6   4    1.14    0.12
   5  -6   4    0.35    0.05
   5   5  -4    2.48    0.21
   5   5  -4    2.43    0.20
  -5  -5   4    2.50    0.22
  -5  -5   4    2.61    0.20
   4   5  -4    0.51    0.10
   4   5  -4    0.58    0.12
   4   5  -4    0.38    0.09
  -4  -5   4    0.41    0.09
  -4  -5   4    0.56    0.07
   3   5  -4    1.31    0.15
   3   5  -4    1.63    0.17
   3   5  -4    1.46    0.17
  -3  -5   4    1.23    0.16
  -3  -5   4    1.40    0.13
   2   5  -4    4.57    0.34
   2   5  -4    4.87    0.32
   2   5  -4    4.17    0.34
   2   5  -4    4.33    0.34
   2   5  -4    4.34    0.43
   2   5  -4    3.57    0.33
  -2  -5   4    4.04    0.31
  -2  -5   4    4.25    0.38
   1   5  -4   19.79    1.41
   1   5  -4   21.27    1.41
   1   5  -4   21.35    1.42
   1   5  -4   20.28    1.39
   1   5  -4   18.98    1.61
  -1  -5   4   20.36    1.42
  -1  -5   4   16.72    1.61
  -1  -5   4   18.66    1.39
  -1  -5   4   21.22    1.42
  -1  -5   4   22.63    2.68
  -1  -5   4   17.46    1.39
   0   5  -4   -0.04    0.08
   0   5  -4    0.04    0.05
   0   5  -4    0.03    0.02
   0  -5   4    0.32    0.20
   0  -5   4    0.06    0.03
   0  -5   4    0.02    0.08
   0  -5   4    0.01    0.04
   0  -5   4    0.32    0.88
  -1   5  -4   13.80    0.98
   1  -5   4   10.51    0.94
   1  -5   4   10.99    0.89
   1  -5   4   14.24    0.90
   1  -5   4   12.07    1.49
  -2   5  -4   18.51    1.34
   2  -5   4   15.18    1.19
   2  -5   4   16.82    1.27
   2  -5   4   15.20    1.19
   2  -5   4   18.78    1.21
  -3   5  -4   17.26    1.18
   3  -5   4   14.41    1.15
   3  -5   4   16.59    1.14
   3  -5   4   13.44    1.16
   3  -5   4   18.00    1.15
   4  -5   4    0.75    0.15
   4  -5   4    0.75    0.12
   5   4  -4    0.22    0.07
  -5  -4   4    0.32    0.07
  -5  -4   4    0.26    0.05
   4   4  -4    0.05    0.06
   4   4  -4   -0.09    0.06
  -4  -4   4    0.02    0.08
  -4  -4   4    0.13    0.04
  -4  -4   4    0.31    0.57
   3   4  -4    1.23    0.13
   3   4  -4    1.09    0.15
   3   4  -4    0.74    0.22
   3   4  -4    1.16    0.15
  -3  -4   4    0.92    0.14
  -3  -4   4    1.13    0.11
   2   4  -4    1.42    0.14
   2   4  -4    1.38    0.14
   2   4  -4    1.47    0.14
   2   4  -4    0.91    0.21
   2   4  -4    1.33    0.11
  -2  -4   4    1.33    0.14
  -2  -4   4    1.58    0.23
  -2  -4   4   -0.26    1.79
  -2  -4   4    1.05    0.11
  -2  -4   4    1.30    0.30
   1   4  -4   10.18    0.66
   1   4  -4    9.73    0.67
   1   4  -4    8.87    0.67
  -1  -4   4    9.61    0.87
  -1  -4   4    7.83    0.86
   0   4  -4    1.86    0.15
   0   4  -4    2.32    0.23
   0  -4   4    2.11    0.34
   0  -4   4    1.97    0.81
  -1   4  -4  112.47    7.90
   1  -4   4  109.81    7.86
   1  -4   4  115.36    8.56
   1  -4   4  109.67    7.89
  -2   4  -4    5.34    0.56
   2  -4   4    5.47    0.44
   2  -4   4    6.68    0.44
  -3   4  -4    0.44    0.11
  -3   4  -4    0.64    0.24
   3  -4   4    0.49    0.08
   3  -4   4    0.39    0.08
   3  -4   4    0.40    0.12
   3  -4   4    0.57    0.12
   4  -4   4    3.71    0.33
   4  -4   4    4.36    0.32
   4  -4   4    4.23    0.32
   4  -4   4    3.71    0.39
   5  -4   4    2.03    0.18
   5  -4   4    2.26    0.20
   6  -4   4    3.55    0.30
   6  -4   4    4.73    0.31
   5   3  -4    1.22    0.12
   5   3  -4    1.00    0.14
  -5  -3   4    1.06    0.14
   4   3  -4    3.27    0.25
   4   3  -4    3.04    0.26
  -4  -3   4    2.94    0.25
  -4  -3   4    3.25    0.24
  -4  -3   4    2.70    0.27
  -4  -3   4    2.69    0.26
   3   3  -4    1.85    0.17
   3   3  -4    2.04    0.19
   3   3  -4    2.11    0.19
   3   3  -4    1.72    0.27
  -3  -3   4    1.69    0.19
  -3  -3   4    1.97    0.18
  -3  -3   4    2.07    0.18
  -3  -3   4    1.70    0.16
   2   3  -4   80.64    4.98
   2   3  -4   70.83    4.96
   2   3  -4   70.35    5.07
   2   3  -4   65.72    4.97
   2   3  -4   69.82    4.97
  -2  -3   4   78.49    4.97
  -2  -3   4   70.26    4.97
  -2  -3   4   69.83    5.21
  -2  -3   4   62.98    4.98
   1   3  -4   27.19    1.84
   1   3  -4   24.09    1.76
   1   3  -4   23.06    1.77
  -1  -3   4   26.52    1.95
  -1  -3   4   24.84    1.90
   0   3  -4    9.85    0.76
   0  -3   4    9.85    0.80
   0  -3   4   13.48    1.51
   0  -3   4   10.73    0.86
   0  -3   4   10.90    0.88
  -1   3  -4   58.95    4.77
   1  -3   4   74.92    5.48
   1  -3   4   68.87    4.73
  -2   3  -4    1.77    0.28
   2  -3   4    1.43    0.61
  -3   3  -4   25.77    2.01
   3  -3   4   30.93    2.04
   3  -3   4   27.17    1.99
   3  -3   4   28.95    1.99
   4  -3   4    8.02    0.62
   4  -3   4    9.14    0.73
   4  -3   4    8.63    0.63
   5  -3   4    2.81    0.25
   5  -3   4    3.05    0.24
   6  -3   4    1.10    0.10
   6  -3   4    0.89    0.09
   5   2  -4    1.12    0.12
   5   2  -4    1.00    0.14
  -5  -2   4    1.13    0.14
  -5  -2   4    0.95    0.12
   4   2  -4    1.16    0.15
   4   2  -4    0.93    0.12
  -4  -2   4    1.14    0.15
  -4  -2   4    1.03    0.14
  -4  -2   4    0.92    0.13
   3   2  -4    0.18    0.06
   3   2  -4    0.16    0.07
   3   2  -4    0.13    0.05
  -3  -2   4    0.42    0.16
  -3  -2   4    0.22    0.06
  -3  -2   4    0.09    0.04
  -3  -2   4    0.35    0.08
  -3  -2   4    0.17    0.07
   2   2  -4   32.45    2.37
   2   2  -4   31.45    2.28
  -2  -2   4   38.59    3.77
  -2  -2   4   33.38    2.28
  -2  -2   4   28.38    2.45
  -2  -2   4   33.01    2.28
  -2  -2   4   32.47    2.50
   1   2  -4    1.66    0.14
   1   2  -4    2.02    0.27
   1   2  -4    1.91    0.16
  -1  -2   4    2.18    0.30
  -1  -2   4    1.94    0.29
  -1  -2   4    1.77    0.17
  -1  -2   4    3.01    0.96
   0   2  -4   17.38    1.19
   0  -2   4   14.75    1.17
   0  -2   4   17.02    1.24
   0  -2   4   15.41    1.23
  -1   2  -4    3.08    0.34
   1  -2   4    3.53    0.80
   1  -2   4    3.66    0.28
   2  -2   4   87.40    5.58
   2  -2   4   70.23    6.20
  -3   2  -4  132.12    9.30
  -3   2  -4  132.55    9.25
   3  -2   4  135.86    9.27
   3  -2   4  129.28   10.07
  -4   2  -4    0.40    0.55
  -4   2  -4    0.08    0.03
   4  -2   4   -0.01    0.06
   4  -2   4    0.10    0.04
   4  -2   4    0.03    0.08
   4  -2   4    0.02    0.06
  -5   2  -4   43.94    2.93
   5  -2   4   43.01    3.01
   5  -2   4   37.36    2.96
   5  -2   4   42.93    2.94
  -6   2  -4    7.93    0.54
   6  -2   4    7.33    0.57
   6  -2   4    7.24    0.54
   5   1  -4    1.97    0.19
   5   1  -4    2.09    0.16
   5   1  -4    2.05    0.17
  -5  -1   4    1.70    0.18
  -5  -1   4    2.22    0.19
   4   1  -4    8.61    0.64
   4   1  -4    9.15    0.65
   4   1  -4    8.68    0.63
   4   1  -4    8.57    0.63
  -4  -1   4    8.14    0.63
  -4  -1   4    8.94    0.64
   3   1  -4    3.95    0.32
   3   1  -4    4.02    0.34
   3   1  -4    4.70    0.32
   3   1  -4    4.74    0.35
  -3  -1   4    3.76    0.32
  -3  -1   4    4.43    0.33
  -3  -1   4    4.14    0.32
   2   1  -4   97.30    6.89
   2   1  -4  104.41    6.98
  -2  -1   4  103.01    6.89
  -2  -1   4  101.92    6.89
  -2  -1   4   98.91    7.11
  -2  -1   4   85.57    7.06
   1   1  -4   44.66    3.26
   1   1  -4   44.76    5.18
  -1  -1   4   44.40    3.33
  -1  -1   4   49.26    3.36
   0   1  -4  548.42   43.42
   0   1  -4  570.24   42.76
   0  -1   4  674.95   42.82
   0  -1   4  655.18   42.80
  -1   1  -4   -0.02    0.05
  -1   1  -4    0.10    0.10
   1  -1   4   -0.02    0.43
   1  -1   4    0.05    0.04
  -2   1  -4    0.34    0.07
  -2   1  -4    0.43    0.34
  -2   1  -4    0.31    0.06
   2  -1   4    0.46    0.10
   2  -1   4   -0.09    0.41
  -3   1  -4    0.93    0.09
  -3   1  -4    1.02    0.43
   3  -1   4    1.63    0.81
  -4   1  -4    5.46    0.38
  -4   1  -4    5.06    0.36
   4  -1   4    5.19    0.43
   4  -1   4    4.48    0.37
   4  -1   4    4.21    0.35
   4  -1   4    4.96    0.37
  -5   1  -4   22.96    1.58
  -5   1  -4   21.52    1.56
   5  -1   4   21.05    1.57
   5  -1   4   23.30    1.65
  -6   1  -4    0.70    0.08
  -6   1  -4    0.56    0.06
   6  -1   4    0.71    0.09
   6  -1   4    0.67    0.08
   5   0  -4   27.04    1.83
   5   0  -4   24.75    1.84
  -5   0   4   27.11    1.85
  -5   0   4   25.65    1.85
   4   0  -4   30.07    2.11
   4   0  -4   28.90    2.09
   4   0  -4   30.35    2.09
   4   0  -4   30.20    2.09
  -4   0   4   28.25    2.10
  -4   0   4   28.57    2.09
  -4   0   4   31.34    2.10
   3   0  -4   14.01    1.10
   3   0  -4   15.75    1.10
   3   0  -4   16.03    1.12
   3   0  -4   15.32    1.11
  -3   0   4   17.51    1.11
  -3   0   4   14.45    1.10
  -3   0   4   15.66    1.10
   2   0  -4    3.60    0.32
   2   0  -4    4.63    0.39
  -2   0   4    4.57    0.31
  -2   0   4    4.38    0.31
  -2   0   4    3.68    0.47
  -2   0   4    3.30    1.55
   1   0  -4    1.28    0.99
   1   0  -4    2.96    0.27
   1   0  -4    2.59    0.25
  -1   0   4    3.05    1.04
  -1   0   4    3.67    0.39
  -1   0   4    3.48    0.36
   0   0  -4  159.54   12.63
   0   0  -4  180.01   13.34
   0   0  -4  177.77   12.66
   0   0  -4  164.23   12.71
   0   0   4  165.99   12.64
   0   0   4  207.51   13.48
   0   0   4  214.23   12.75
  -1   0  -4   42.35    3.18
  -1   0  -4   41.34    3.01
  -1   0  -4   42.49    3.02
   1   0   4   48.39    3.15
   1   0   4   42.68    3.72
   1   0   4   40.60    3.02
  -2   0  -4    2.75    0.24
  -2   0  -4    2.57    0.25
  -2   0  -4    3.28    0.44
   2   0   4    2.78    0.25
   2   0   4    2.19    0.86
   2   0   4    3.09    0.37
  -3   0  -4    3.29    0.29
  -3   0  -4    2.88    0.24
  -3   0  -4    3.16    0.47
  -3   0  -4    3.49    0.26
   3   0   4    3.18    1.05
   3   0   4    3.67    0.31
  -4   0  -4   30.73    2.09
  -4   0  -4   30.08    2.11
  -4   0  -4   30.67    2.10
   4   0   4   26.52    2.08
   4   0   4   32.36    2.16
   4   0   4   27.32    2.09
   4   0   4   30.48    2.10
  -5   0  -4   18.21    1.29
  -5   0  -4   17.93    1.27
   5   0   4   18.09    1.35
   5   0   4   17.99    1.28
   5   0   4   17.55    1.26
  -6   0  -4    0.04    0.04
   6   0   4    0.11    0.04
   6   0   4    0.10    0.05
   5  -1  -4   11.28    0.77
   5  -1  -4   10.39    0.78
  -5   1   4   10.89    0.79
  -5   1   4   11.13    0.79
   4  -1  -4    7.36    0.52
   4  -1  -4    7.21    0.53
   4  -1  -4    7.12    0.53
   4  -1  -4    6.88    0.52
  -4   1   4    7.57    0.54
  -4   1   4    7.26    0.53
  -4   1   4    7.07    0.53
   3  -1  -4    0.13    0.05
   3  -1  -4    0.07    0.04
   3  -1  -4    0.09    0.04
   3  -1  -4    0.14    0.08
  -3   1   4    0.16    0.08
  -3   1   4   -0.03    0.17
  -3   1   4    0.10    0.05
   2  -1  -4    4.90    0.37
  -2   1   4    4.90    0.35
  -2   1   4    4.33    0.52
   1  -1  -4   45.52    4.39
   1  -1  -4   49.66    3.62
   1  -1  -4   44.21    3.62
   1  -1  -4   56.02    3.65
  -1   1   4   54.53    3.77
  -1   1   4   58.97    4.61
  -1   1   4   52.73    3.75
   0  -1  -4   46.51    4.00
   0  -1  -4   44.21    3.48
   0  -1  -4   49.63    3.40
   0   1   4   45.15    4.09
   0   1   4   47.52    3.50
   0   1   4   55.22    3.49
   0   1   4   43.29    3.38
   0   1   4   54.36    3.50
  -1  -1  -4    5.37    0.46
  -1  -1  -4    5.31    0.65
  -1  -1  -4    5.96    1.25
   1   1   4    5.77    0.42
   1   1   4    4.88    0.98
   1   1   4    6.07    0.55
  -2  -1  -4   17.12    1.34
  -2  -1  -4   16.12    1.17
   2   1   4   16.85    1.30
   2   1   4   15.15    1.18
  -3  -1  -4    7.40    0.78
  -3  -1  -4    7.94    0.58
  -3  -1  -4    8.22    0.67
  -3  -1  -4    7.55    0.57
  -3  -1  -4    8.37    0.67
   3   1   4    8.26    0.63
   3   1   4    8.12    2.10
   3   1   4    8.34    0.77
  -4  -1  -4    0.39    0.08
  -4  -1  -4    0.00    0.42
  -4  -1  -4    0.41    0.09
  -4  -1  -4    0.40    0.06
   4   1   4    0.32    2.26
   4   1   4    0.50    0.12
   4   1   4    0.40    0.06
   4   1   4    0.33    0.06
   4   1   4    0.34    0.06
  -5  -1  -4    7.53    0.57
  -5  -1  -4    7.66    0.55
   5   1   4    7.69    0.64
   5   1   4    7.63    0.55
   5   1   4    7.73    0.56
  -6  -1  -4    0.25    0.04
  -6  -1  -4    0.21    0.06
   6   1   4    0.25    0.05
   6   1   4    0.26    0.05
   6   1   4    0.20    0.05
   5  -2  -4    1.60    0.14
   5  -2  -4    1.70    0.13
  -5   2   4    1.65    0.15
  -5   2   4    1.32    0.16
   4  -2  -4    1.22    0.14
   4  -2  -4    1.24    0.15
   4  -2  -4    1.03    0.11
  -4   2   4    1.26    0.14
  -4   2   4    1.01    0.12
   3  -2  -4   97.26    6.76
   3  -2  -4   90.09    6.75
   3  -2  -4   97.21    6.75
   3  -2  -4   95.31    6.75
  -3   2   4  103.63    6.75
  -3   2   4   95.78    6.75
   2  -2  -4    1.98    0.17
   2  -2  -4    2.20    0.20
   2  -2  -4    2.13    0.20
  -2   2   4    2.38    0.18
  -2   2   4    1.96    0.35
   1  -2  -4    1.27    0.27
  -1   2   4    2.91    1.08
  -1   2   4    1.22    0.27
  -1   2   4    1.42    0.13
  -1   2   4    1.14    0.26
   0  -2  -4   29.42    2.23
   0  -2  -4   25.19    2.12
   0  -2  -4   30.77    2.81
   0   2   4   32.85    2.23
   0   2   4   30.98    2.24
   0   2   4   31.17    2.22
   0   2   4   29.63    2.92
  -1  -2  -4    6.66    0.62
  -1  -2  -4    9.53    1.37
  -1  -2  -4    6.52    0.76
  -1  -2  -4    7.29    0.54
   1   2   4    8.28    0.69
   1   2   4    7.98    0.53
   1   2   4    6.54    1.16
  -2  -2  -4   10.54    0.79
  -2  -2  -4    9.26    0.94
  -2  -2  -4    9.81    0.73
  -2  -2  -4    8.98    0.69
   2   2   4   10.48    0.74
   2   2   4    8.72    0.69
   2   2   4   10.97    0.88
   2   2   4    9.53    1.51
  -3  -2  -4    1.59    0.15
  -3  -2  -4    1.62    0.19
  -3  -2  -4    1.50    0.26
  -3  -2  -4    1.69    0.13
  -3  -2  -4    1.74    0.42
   3   2   4    1.76    0.36
   3   2   4    1.97    0.21
   3   2   4    2.38    1.15
  -4  -2  -4    4.70    0.50
  -4  -2  -4    3.63    0.36
  -4  -2  -4    4.24    0.32
  -4  -2  -4    3.79    0.55
  -4  -2  -4    4.38    0.31
  -4  -2  -4    4.20    0.34
   4   2   4    4.46    0.40
   4   2   4    3.68    0.31
   4   2   4    4.50    0.32
   4   2   4    5.47    3.31
  -5  -2  -4    2.65    0.20
  -5  -2  -4    2.76    0.24
   5   2   4    2.49    0.20
   5   2   4    2.63    0.21
   5   2   4    2.57    0.31
  -6  -2  -4    0.31    0.04
  -6  -2  -4    0.28    0.07
   6   2   4    0.25    0.06
   6   2   4    0.30    0.06
   6   2   4    0.24    0.04
   5  -3  -4    0.23    0.04
  -5   3   4    0.14    0.04
   4  -3  -4    3.34    0.29
   4  -3  -4    4.29    0.31
   4  -3  -4    4.18    0.30
  -4   3   4    3.76    0.31
  -4   3   4    4.27    0.32
   3  -3  -4   14.28    1.07
   3  -3  -4   13.78    1.08
   3  -3  -4   15.94    1.09
  -3   3   4   16.82    1.09
  -3   3   4   15.30    1.08
   2  -3  -4    2.55    0.19
  -2   3   4    2.71    0.20
  -2   3   4    1.89    0.43
  -2   3   4    1.99    0.42
   1  -3  -4    1.99    1.25
   1  -3  -4    3.48    0.44
   1  -3  -4    3.14    0.30
  -1   3   4    3.46    0.42
  -1   3   4    2.98    0.40
  -1   3   4    3.65    0.40
   0  -3  -4    1.67    0.28
   0   3   4    1.73    0.28
   0   3   4    1.46    0.28
   0   3   4    3.06    1.01
   0   3   4    1.69    0.15
  -1  -3  -4   65.17    5.02
  -1  -3  -4   58.90    4.15
  -1  -3  -4   51.58    3.91
  -1  -3  -4   56.84    4.06
   1   3   4   58.88    4.08
   1   3   4   53.10    3.89
   1   3   4   46.80    4.80
   1   3   4   54.06    3.88
  -2  -3  -4    0.38    0.05
  -2  -3  -4    0.03    0.38
  -2  -3  -4    0.30    0.16
   2   3   4    0.42    0.09
   2   3   4    0.48    0.24
   2   3   4    0.42    0.05
  -3  -3  -4    2.44    0.18
  -3  -3  -4    2.17    0.21
  -3  -3  -4    2.19    0.30
  -3  -3  -4    1.85    0.53
  -3  -3  -4    2.43    0.19
   3   3   4    1.90    0.39
   3   3   4    1.55    1.33
   3   3   4    2.43    0.19
   3   3   4    2.71    0.26
  -4  -3  -4   -0.29    0.55
  -4  -3  -4    0.45    0.08
  -4  -3  -4    0.27    0.05
  -4  -3  -4    0.43    0.09
  -4  -3  -4    0.14    0.23
  -4  -3  -4    0.14    0.06
   4   3   4    0.30    0.10
   4   3   4    0.24    0.05
  -5  -3  -4    4.92    0.39
  -5  -3  -4    4.67    0.35
   5   3   4    4.96    0.36
   5   3   4    5.09    0.36
   5   3   4    4.79    0.45
  -6  -3  -4    0.51    0.05
  -6  -3  -4    0.50    0.08
  -6  -3  -4    0.52    0.09
   6   3   4    0.46    0.06
   6   3   4    0.46    0.05
   6   3   4    0.41    0.07
   5  -4  -4    0.85    0.08
   5  -4  -4    0.73    0.08
  -5   4   4    0.58    0.07
   4  -4  -4    4.37    0.31
   4  -4  -4    4.00    0.30
  -4   4   4    3.67    0.31
   3  -4  -4    4.80    0.33
   3  -4  -4    4.23    0.34
   3  -4  -4    4.22    0.32
  -3   4   4    3.96    0.33
   2  -4  -4   19.25    1.31
   2  -4  -4   17.49    1.59
   2  -4  -4   19.13    1.30
   2  -4  -4   17.74    1.30
   1  -4  -4    1.90    0.15
   1  -4  -4    1.78    0.16
   1  -4  -4    2.05    0.35
  -1   4   4    1.75    0.35
  -1   4   4    1.92    0.36
  -1   4   4    1.50    0.33
   0  -4  -4   15.32    1.12
   0  -4  -4   16.62    2.07
   0  -4  -4   15.24    1.28
   0   4   4   14.14    1.08
   0   4   4   17.10    1.09
   0   4   4   16.05    1.26
   0   4   4   13.14    1.23
  -1  -4  -4   10.25    0.80
  -1  -4  -4   11.12    0.93
   1   4   4   11.24    0.95
   1   4   4   10.17    0.75
   1   4   4    7.94    1.80
   1   4   4   11.00    0.75
  -2  -4  -4   17.62    1.27
  -2  -4  -4   16.26    1.38
   2   4   4   16.73    2.57
   2   4   4   17.19    1.43
   2   4   4   17.71    1.21
   2   4   4   17.24    1.22
  -3  -4  -4    0.08    0.06
  -3  -4  -4   -0.01    0.17
  -3  -4  -4    0.00    0.07
   3   4   4   -1.41    2.25
   3   4   4    0.00    0.09
   3   4   4   -0.08    0.05
  -4  -4  -4   18.93    1.40
  -4  -4  -4   19.64    1.44
  -4  -4  -4   20.43    1.82
  -4  -4  -4   21.38    1.40
  -4  -4  -4   18.67    1.37
   4   4   4   16.79    1.70
   4   4   4   18.78    1.38
   4   4   4   20.87    1.48
   4   4   4   19.53    1.38
  -5  -4  -4    0.55    0.06
   5   4   4    0.91    0.20
   4  -5  -4    4.42    0.33
   4  -5  -4    4.52    0.34
   3  -5  -4    6.02    0.45
   3  -5  -4    6.78    0.46
  -3   5   4    5.45    0.45
   2  -5  -4   12.62    0.83
   2  -5  -4   11.19    0.83
   2  -5  -4   11.22    0.82
   2  -5  -4   10.88    1.25
  -2   5   4   11.41    0.83
   1  -5  -4   26.90    1.94
   1  -5  -4   30.38    1.95
   1  -5  -4   26.25    1.94
   1  -5  -4   26.02    2.22
  -1   5   4   28.29    2.15
   0  -5  -4    9.16    0.69
   0  -5  -4    9.18    1.04
   0  -5  -4    9.03    0.67
   0  -5  -4    9.08    0.67
   0  -5  -4   10.05    0.73
   0  -5  -4    8.32    0.67
   0   5   4    9.86    0.67
   0   5   4    7.97    0.85
   0   5   4   10.49    0.67
   0   5   4    9.79    0.87
  -1  -5  -4   48.54    3.28
  -1  -5  -4   46.80    3.46
  -1  -5  -4   38.93    3.23
   1   5   4   48.08    3.22
   1   5   4   45.83    3.45
   1   5   4   47.95    3.23
  -2  -5  -4    6.87    0.73
  -2  -5  -4    8.03    0.62
   2   5   4    7.28    0.56
   2   5   4    7.84    0.55
   2   5   4    7.77    0.54
   2   5   4    7.59    0.77
  -3  -5  -4   73.59    4.98
  -3  -5  -4   68.20    4.92
  -3  -5  -4   64.79    4.91
  -3  -5  -4   68.90    4.92
   3   5   4   74.98    4.92
   3   5   4   63.66    5.17
   3   5   4   73.63    4.91
   3   5   4   65.64    4.91
   3   5   4   71.18    4.99
   3   5   4   75.93    4.90
  -4  -5  -4    0.04    0.05
  -4  -5  -4    0.13    0.30
  -4  -5  -4    0.00    0.06
   4   5   4   -0.03    0.11
  -5  -5  -4    0.23    0.06
  -5  -5  -4    0.10    0.05
  -6  -5  -4    0.63    0.08
   6   5   4    0.64    0.07
   4  -6  -4   10.20    0.76
   4  -6  -4   11.13    0.76
   3  -6  -4    1.33    0.13
   3  -6  -4    1.31    0.15
   3  -6  -4    1.20    0.13
   2  -6  -4    8.45    0.63
   2  -6  -4    9.25    0.63
   2  -6  -4    9.18    0.64
   2  -6  -4    7.66    0.94
   2  -6  -4    8.89    0.64
   1  -6  -4   18.98    1.70
   1  -6  -4   20.90    1.39
   1  -6  -4   19.31    1.39
  -1   6   4   19.99    1.38
  -1   6   4   17.53    1.81
   0  -6  -4   11.22    0.81
   0  -6  -4   10.89    0.82
   0  -6  -4   11.96    0.82
   0  -6  -4   11.90    0.89
   0  -6  -4   11.08    0.82
   0  -6  -4   11.09    1.09
   0  -6  -4   11.14    0.83
   0   6   4   12.50    0.81
   0   6   4   10.99    0.82
   0   6   4   11.16    1.06
  -1  -6  -4   30.44    2.22
  -1  -6  -4   28.42    2.23
  -1  -6  -4   28.37    2.48
  -1  -6  -4   31.70    2.23
  -1  -6  -4   32.21    2.23
  -1  -6  -4   32.49    2.30
   1   6   4   28.91    2.48
   1   6   4   33.71    2.22
   1   6   4   34.97    2.24
   1   6   4   34.60    2.23
  -2  -6  -4    5.61    0.42
  -2  -6  -4    5.43    0.42
  -2  -6  -4    5.44    0.48
  -2  -6  -4    4.91    0.62
  -2  -6  -4    4.99    0.40
   2   6   4    6.11    0.40
   2   6   4    5.46    0.65
   2   6   4    5.56    0.41
   2   6   4    5.75    0.41
  -3  -6  -4    7.87    0.61
  -3  -6  -4    8.30    0.69
   3   6   4    7.65    0.60
   3   6   4    8.48    0.60
   3   6   4    8.79    0.61
   3   6   4    8.72    0.60
  -4  -6  -4    1.92    0.16
  -4  -6  -4    1.57    0.16
   4   6   4    1.56    0.14
   4   6   4    1.61    0.15
   4   6   4    1.66    0.22
   4   6   4    1.68    0.16
  -5  -6  -4    1.00    0.10
  -5  -6  -4    1.03    0.11
  -6  -6  -4    0.22    0.05
   6   6   4    0.35    0.05
   3  -7  -4    0.30    0.07
   3  -7  -4    0.32    0.06
   2  -7  -4   14.82    1.04
   2  -7  -4   15.05    1.05
   2  -7  -4   14.91    1.03
   2  -7  -4   13.67    1.04
   1  -7  -4   18.45    1.23
   1  -7  -4   17.78    1.22
   1  -7  -4   16.41    1.57
   1  -7  -4   18.11    1.23
   1  -7  -4   16.38    1.23
   1  -7  -4   16.22    1.22
  -1   7   4   17.29    1.22
   0  -7  -4    1.22    0.14
   0  -7  -4    1.42    0.13
   0  -7  -4    1.20    0.16
   0  -7  -4    1.26    0.15
   0  -7  -4    1.67    0.16
   0  -7  -4    1.38    0.33
   0   7   4    1.34    0.12
   0   7   4    1.42    0.14
   0   7   4    1.44    0.50
   0   7   4    0.86    0.30
  -1  -7  -4    8.08    0.93
  -1  -7  -4    8.65    0.66
  -1  -7  -4    8.88    0.65
  -1  -7  -4    9.80    0.75
  -1  -7  -4    9.56    0.66
   1   7   4    8.92    0.67
   1   7   4   10.15    0.67
   1   7   4    7.33    1.06
   1   7   4    9.17    0.65
  -2  -7  -4   14.54    1.05
  -2  -7  -4   13.64    0.97
  -2  -7  -4   13.59    0.97
  -2  -7  -4   12.71    0.96
   2   7   4   14.35    0.98
   2   7   4   13.41    0.97
   2   7   4   14.29    0.97
   2   7   4   10.81    1.24
  -3  -7  -4   22.45    1.56
  -3  -7  -4   21.75    1.56
   3   7   4   23.23    1.55
   3   7   4   21.97    1.54
   3   7   4   19.62    1.63
  -4  -7  -4    5.16    0.37
   4   7   4    4.26    0.36
   4   7   4    5.05    0.36
  -5  -7  -4    1.99    0.16
   5   7   4    1.83    0.15
   3  -8  -4    1.57    0.14
   3  -8  -4    1.70    0.15
   2  -8  -4    8.56    0.72
   2  -8  -4   10.02    0.71
   2  -8  -4   10.79    0.71
   2  -8  -4   10.14    0.72
   1  -8  -4    1.02    0.14
   1  -8  -4    1.06    0.11
   1  -8  -4    1.00    0.13
   1  -8  -4    0.89    0.11
   0  -8  -4    0.71    0.13
   0  -8  -4    0.70    0.12
   0  -8  -4    0.75    0.10
   0  -8  -4    0.97    0.38
   0  -8  -4    0.69    0.11
   0   8   4    0.87    0.09
  -1  -8  -4   47.92    3.50
  -1  -8  -4   46.85    3.50
  -1  -8  -4   51.86    3.51
  -1  -8  -4   47.89    3.51
   1   8   4   54.24    3.52
   1   8   4   51.09    3.50
  -2  -8  -4   -0.01    0.04
  -2  -8  -4   -0.24    0.24
  -2  -8  -4   -0.02    0.03
  -2  -8  -4   -0.08    0.07
   2   8   4    0.03    0.04
   2   8   4   -0.01    0.04
   2   8   4    0.00    0.03
  -3  -8  -4    0.32    0.06
  -3  -8  -4    0.33    0.08
   3   8   4    0.28    0.05
  -4  -8  -4    1.18    0.11
   4   8   4    0.94    0.10
   4   8   4    1.16    0.11
   4   8   4    0.81    0.12
  -5  -8  -4    1.02    0.09
   5   8   4    0.93    0.09
   2  -9  -4    4.38    0.32
   2  -9  -4    4.30    0.33
   1  -9  -4    0.13    0.06
   1  -9  -4    0.14    0.04
   1  -9  -4    0.13    0.07
   0  -9  -4   -0.07    0.08
   0  -9  -4    0.02    0.04
   0  -9  -4    0.02    0.06
   0  -9  -4    0.03    0.06
   0   9   4    0.01    0.03
   0   9   4   -0.07    0.06
  -1  -9  -4    2.89    0.22
  -1  -9  -4    2.78    0.24
  -1  -9  -4    2.92    0.24
  -1  -9  -4    2.89    0.23
   1   9   4    2.43    0.23
   1   9   4    2.56    0.23
  -2  -9  -4    2.87    0.20
  -2  -9  -4    2.49    0.22
  -2  -9  -4    2.27    0.19
  -2  -9  -4    2.42    0.23
   2   9   4    2.50    0.19
   2   9   4    2.82    0.22
   2   9   4    2.39    0.20
  -3  -9  -4    0.57    0.07
  -3  -9  -4    0.62    0.11
  -3  -9  -4    0.46    0.08
   3   9   4    0.52    0.06
   3   9   4    0.55    0.09
   3   9   4    0.48    0.07
  -4  -9  -4    1.34    0.11
  -4  -9  -4    1.33    0.10
   4   9   4    0.92    0.10
   4   9   4    0.94    0.11
   1 -10  -4    0.12    0.06
   1 -10  -4    0.15    0.04
   1 -10  -4    0.16    0.03
   0 -10  -4    0.19    0.07
   0 -10  -4    0.18    0.05
   0 -10  -4    0.21    0.04
   0 -10  -4    0.17    0.05
  -1 -10  -4    2.61    0.22
  -1 -10  -4    2.57    0.24
  -1 -10  -4    3.00    0.22
   1  10   4    2.76    0.21
   1  10   4    2.85    0.22
  -2 -10  -4    0.31    0.07
  -2 -10  -4    0.27    0.04
  -2 -10  -4    0.17    0.06
   2  10   4    0.31    0.04
   3  10   4    1.17    0.11
   3  10   4    0.99    0.08
   3  10   4    0.94    0.09
   1  10  -5    1.01    0.09
  -1 -10   5    0.96    0.16
   0  10  -5   41.06    3.10
   0 -10   5   45.93    3.11
   0 -10   5   44.08    3.12
   0 -10   5   46.40    3.10
   1 -10   5    0.73    0.09
   1 -10   5    0.75    0.10
   2   9  -5    0.84    0.09
   2   9  -5    0.69    0.12
  -2  -9   5    0.74    0.07
  -2  -9   5    0.58    0.09
   1   9  -5   11.05    0.78
   1   9  -5    9.82    0.80
   1   9  -5   11.01    0.80
  -1  -9   5   11.82    0.82
  -1  -9   5   11.33    0.79
  -1  -9   5   11.95    0.79
  -1  -9   5   10.17    0.79
   0   9  -5    0.18    0.04
   0   9  -5    0.06    0.08
   0  -9   5    0.12    0.07
   0  -9   5    0.17    0.06
   0  -9   5    0.20    0.05
   0  -9   5    0.20    0.11
  -1   9  -5    0.17    0.04
   1  -9   5    0.37    0.08
   1  -9   5    0.22    0.05
   1  -9   5    0.28    0.10
   1  -9   5    0.40    0.14
   2  -9   5    1.70    0.14
   2  -9   5    1.64    0.16
   2  -9   5    1.52    0.14
   3  -9   5    1.81    0.14
   3   8  -5    4.26    0.37
   3   8  -5    5.14    0.36
  -3  -8   5    4.88    0.35
   2   8  -5    0.90    0.09
   2   8  -5    1.03    0.13
   2   8  -5    0.94    0.15
  -2  -8   5    1.05    0.17
  -2  -8   5    1.02    0.09
   1   8  -5    1.79    0.18
   1   8  -5    1.43    0.14
   1   8  -5    1.40    0.19
  -1  -8   5    1.58    0.15
  -1  -8   5    1.81    0.24
  -1  -8   5    1.76    0.17
   0   8  -5    7.08    0.56
   0   8  -5    8.16    0.58
   0  -8   5    7.95    0.57
   0  -8   5    7.50    0.58
   0  -8   5    8.03    0.60
   0  -8   5    7.74    0.56
  -1   8  -5    8.65    0.63
   1  -8   5    8.52    0.65
   1  -8   5    9.41    0.64
   1  -8   5    8.54    0.67
   1  -8   5    8.85    0.65
   2  -8   5    6.19    0.44
   2  -8   5    5.80    0.42
   2  -8   5    5.28    0.43
   3  -8   5    0.65    0.09
   3  -8   5    0.83    0.09
   4   7  -5    0.06    0.05
   4   7  -5    0.00    0.04
  -4  -7   5    0.07    0.03
   3   7  -5    3.57    0.32
   3   7  -5    3.84    0.33
   3   7  -5    4.49    0.32
  -3  -7   5    4.19    0.30
   2   7  -5   26.07    1.90
   2   7  -5   26.79    1.87
   2   7  -5   27.80    1.89
   2   7  -5   25.13    1.89
  -2  -7   5   25.94    1.87
  -2  -7   5   28.11    1.91
   1   7  -5    2.01    0.21
   1   7  -5    2.00    0.17
   1   7  -5    2.25    0.26
   1   7  -5    2.15    0.20
  -1  -7   5    1.87    0.19
  -1  -7   5    2.19    0.18
  -1  -7   5    1.80    0.16
  -1  -7   5    2.20    0.26
   0   7  -5    0.27    0.05
   0   7  -5    0.37    0.09
   0  -7   5    0.22    0.06
   0  -7   5    0.21    0.04
   0  -7   5    0.33    0.12
   0  -7   5    0.34    0.09
   0  -7   5    0.25    0.07
  -1   7  -5    0.56    0.07
   1  -7   5    0.48    0.13
   1  -7   5    0.58    0.10
   1  -7   5    0.50    0.09
   1  -7   5    0.50    0.10
   2  -7   5    9.44    0.67
   2  -7   5    9.14    0.68
   2  -7   5    9.35    0.69
   3  -7   5    1.10    0.12
   3  -7   5    1.08    0.11
   3  -7   5    1.04    0.15
   4  -7   5    0.06    0.04
   4  -7   5    0.12    0.05
   4   6  -5    1.09    0.12
   4   6  -5    1.09    0.13
  -4  -6   5    1.18    0.10
   3   6  -5    0.01    0.07
   3   6  -5    0.13    0.09
   3   6  -5    0.21    0.09
  -3  -6   5    0.17    0.04
   2   6  -5   13.90    1.02
   2   6  -5   13.67    1.03
   2   6  -5   14.66    1.01
  -2  -6   5   14.02    1.01
  -2  -6   5   14.67    1.06
   1   6  -5   13.53    0.99
   1   6  -5   12.69    1.10
   1   6  -5   14.19    1.00
   1   6  -5   14.69    0.98
   1   6  -5   13.92    1.00
  -1  -6   5   13.54    0.98
  -1  -6   5   13.12    0.97
  -1  -6   5   14.28    1.02
   0   6  -5    0.20    0.08
   0   6  -5    0.37    0.06
   0  -6   5    0.12    0.07
   0  -6   5    0.22    0.04
  -1   6  -5    3.63    0.34
  -1   6  -5    2.79    0.22
   1  -6   5    2.51    0.29
   1  -6   5    3.11    0.26
   1  -6   5    2.76    0.24
  -2   6  -5    0.50    0.29
   2  -6   5    1.08    0.22
   2  -6   5    1.10    0.13
   2  -6   5    1.09    0.15
   2  -6   5    1.19    0.13
   3  -6   5    3.44    0.26
   3  -6   5    2.91    0.27
   3  -6   5    3.05    0.26
   4  -6   5   15.71    1.12
   4  -6   5   15.66    1.12
   5  -6   5    0.00    0.02
   4   5  -5    1.63    0.17
   4   5  -5    1.84    0.17
  -4  -5   5    1.60    0.17
  -4  -5   5    1.85    0.14
   3   5  -5    0.03    0.07
   3   5  -5    0.00    0.09
   3   5  -5   -0.12    0.07
  -3  -5   5   -0.50    0.41
  -3  -5   5    0.03    0.04
   2   5  -5   11.93    0.86
   2   5  -5   12.14    0.85
   2   5  -5   11.07    0.85
   2   5  -5   10.24    0.95
   2   5  -5   12.20    0.83
  -2  -5   5   11.39    0.83
  -2  -5   5   12.34    0.88
   1   5  -5    0.08    0.07
   1   5  -5    0.05    0.08
   1   5  -5    0.01    0.09
   1   5  -5   -0.04    0.06
   1   5  -5    0.02    0.03
  -1  -5   5   -0.05    0.11
  -1  -5   5   -0.06    0.27
  -1  -5   5    0.04    0.03
  -1  -5   5   -0.02    0.05
   0   5  -5    0.77    0.11
   0   5  -5    0.43    0.13
   0   5  -5    0.60    0.07
   0  -5   5    0.55    0.12
   0  -5   5    0.61    0.09
   0  -5   5    0.59    0.07
   0  -5   5    2.26    1.30
   0  -5   5    0.61    0.25
  -1   5  -5    0.14    0.11
   1  -5   5   -0.08    0.11
   1  -5   5    0.03    0.03
   1  -5   5    0.06    0.06
   1  -5   5    0.07    0.04
   1  -5   5   -0.06    0.09
   1  -5   5    0.08    0.06
  -2   5  -5   10.28    0.93
   2  -5   5   10.60    0.89
   2  -5   5   11.72    0.81
   2  -5   5   12.34    0.82
   2  -5   5   10.77    0.80
  -3   5  -5    2.28    0.27
   3  -5   5    2.02    0.18
   3  -5   5    2.64    0.28
   3  -5   5    1.81    0.19
   3  -5   5    2.01    0.21
   4  -5   5   25.27    1.78
   4  -5   5   24.25    1.79
   4  -5   5   25.87    1.78
   5  -5   5    0.00    0.04
   5  -5   5    0.08    0.04
   5   4  -5    0.09    0.04
  -5  -4   5    0.14    0.05
   4   4  -5    0.39    0.08
   4   4  -5    0.32    0.09
  -4  -4   5    0.36    0.09
  -4  -4   5    0.34    0.07
   3   4  -5    5.42    0.40
   3   4  -5    5.20    0.40
   3   4  -5    4.92    0.39
  -3  -4   5    5.09    0.37
  -3  -4   5    4.47    0.39
   2   4  -5    0.61    0.07
   2   4  -5    0.54    0.15
   2   4  -5    0.42    0.08
   2   4  -5    0.55    0.11
   2   4  -5    0.39    0.08
   2   4  -5    0.58    0.12
  -2  -4   5    0.51    0.07
  -2  -4   5    0.57    0.12
  -2  -4   5    0.29    0.24
   1   4  -5   20.06    1.35
   1   4  -5   19.19    1.33
   1   4  -5   19.69    1.33
   1   4  -5   19.58    1.32
  -1  -4   5   20.20    1.35
  -1  -4   5   16.01    1.53
  -1  -4   5   17.66    1.32
  -1  -4   5   17.05    2.71
  -1  -4   5   17.76    1.32
   0   4  -5   30.00    1.97
   0   4  -5   27.28    1.89
   0   4  -5   26.78    1.89
   0  -4   5   25.25    2.94
   0  -4   5   24.77    1.88
   0  -4   5   26.59    1.89
  -1   4  -5  106.38    7.47
  -1   4  -5  107.15    7.47
  -1   4  -5  121.22    7.58
   1  -4   5  101.21    7.47
   1  -4   5  111.48    8.54
   1  -4   5   96.46    7.47
   1  -4   5  105.64    7.54
  -2   4  -5    3.33    0.39
   2  -4   5    3.05    0.26
   2  -4   5    3.49    0.27
   2  -4   5    3.50    0.27
   2  -4   5    3.49    0.34
  -3   4  -5    4.27    0.48
  -3   4  -5    3.54    0.33
   3  -4   5    3.53    0.26
   3  -4   5    2.97    0.29
   4  -4   5   11.42    0.82
   4  -4   5   11.11    0.74
   4  -4   5    8.54    0.74
   4  -4   5    9.43    0.73
   5  -4   5    0.50    0.08
   5  -4   5    0.31    0.10
   5  -4   5    0.57    0.09
   5   3  -5    0.82    0.09
  -5  -3   5    0.80    0.11
   4   3  -5   12.80    0.88
   4   3  -5   12.16    0.89
  -4  -3   5   10.77    0.88
  -4  -3   5   13.18    0.87
   3   3  -5    0.01    0.06
   3   3  -5    0.20    0.09
   3   3  -5    0.06    0.07
  -3  -3   5    0.04    0.08
  -3  -3   5    0.10    0.04
  -3  -3   5    0.12    0.08
  -3  -3   5   -0.10    0.11
   2   3  -5   32.14    2.28
   2   3  -5   32.76    2.29
   2   3  -5   32.94    2.41
   2   3  -5   36.67    2.30
   2   3  -5   31.35    2.29
  -2  -3   5   31.66    2.28
  -2  -3   5   27.79    2.53
  -2  -3   5   34.16    2.29
  -2  -3   5   32.76    2.29
   1   3  -5    0.71    0.14
   1   3  -5    0.82    0.10
   1   3  -5    0.53    0.10
   1   3  -5    0.66    0.07
  -1  -3   5   -0.46    1.74
  -1  -3   5    0.65    0.22
   0   3  -5    0.52    0.06
   0   3  -5    0.68    0.12
   0   3  -5    0.43    0.09
   0  -3   5    0.62    1.13
   0  -3   5    0.31    0.19
  -1   3  -5    9.00    0.61
  -1   3  -5    7.92    0.69
  -1   3  -5    7.86    0.60
   1  -3   5    9.66    1.38
   1  -3   5    8.60    0.65
  -2   3  -5    4.26    0.48
  -2   3  -5    4.89    0.34
   2  -3   5    4.91    1.08
   2  -3   5    4.22    0.35
   2  -3   5    5.15    0.36
  -3   3  -5   32.31    2.22
   3  -3   5   26.43    2.81
   3  -3   5   31.89    2.19
   3  -3   5   34.40    2.24
   3  -3   5   29.65    2.18
   3  -3   5   30.01    2.18
  -4   3  -5   14.12    1.01
   4  -3   5   14.85    1.07
   4  -3   5   13.31    1.00
   4  -3   5   13.79    1.01
   5  -3   5    0.06    0.05
   5  -3   5    0.09    0.05
   5  -3   5    0.02    0.04
   6  -3   5    1.64    0.14
   6  -3   5    1.30    0.12
   5   2  -5    0.20    0.04
   5   2  -5    0.15    0.04
  -5  -2   5    0.31    0.07
   4   2  -5    5.72    0.43
   4   2  -5    6.17    0.42
  -4  -2   5    5.58    0.42
  -4  -2   5    5.02    0.42
  -4  -2   5    4.82    0.42
   3   2  -5    5.42    0.43
   3   2  -5    5.44    0.40
  -3  -2   5    5.21    0.40
  -3  -2   5    5.69    0.41
  -3  -2   5    5.02    0.41
  -3  -2   5    5.04    0.41
   2   2  -5   33.60    2.52
   2   2  -5   38.27    2.53
   2   2  -5   34.67    2.52
   2   2  -5   34.58    2.62
  -2  -2   5   36.14    2.52
  -2  -2   5   34.10    5.74
  -2  -2   5   38.78    2.52
  -2  -2   5   36.94    2.52
  -2  -2   5   33.89    2.51
   1   2  -5    6.90    0.52
   1   2  -5    6.92    0.51
   1   2  -5    6.43    0.52
   1   2  -5    7.16    0.58
  -1  -2   5    7.46    0.69
  -1  -2   5    7.74    0.67
  -1  -2   5    7.59    0.52
   0   2  -5    0.60    0.12
   0   2  -5    0.66    0.06
   0   2  -5    0.48    0.08
   0  -2   5    0.39    0.13
   0  -2   5    0.66    0.66
  -1   2  -5    1.90    0.15
  -1   2  -5    2.10    0.25
  -1   2  -5    1.62    0.17
   1  -2   5    2.23    0.19
   1  -2   5    3.43    0.87
  -2   2  -5    0.11    0.13
  -2   2  -5    0.02    0.04
  -2   2  -5    0.08    0.07
   2  -2   5    0.51    0.63
   2  -2   5    0.11    0.07
  -3   2  -5   53.04    3.91
  -3   2  -5   56.87    3.94
  -3   2  -5   56.62    3.92
   3  -2   5   58.04    3.96
   3  -2   5   56.22    3.92
   3  -2   5   54.33    3.91
  -4   2  -5    1.89    0.15
   4  -2   5    1.92    0.16
   4  -2   5    1.43    0.17
  -5   2  -5    4.49    0.33
  -5   2  -5    4.53    0.32
   5  -2   5    4.58    0.33
   5  -2   5    3.81    0.35
   5  -2   5    3.94    0.32
  -6   2  -5    1.37    0.11
   6  -2   5    1.44    0.13
   6  -2   5    1.17    0.11
   5   1  -5    1.84    0.14
   5   1  -5    1.82    0.13
  -5  -1   5    1.48    0.16
  -5  -1   5    1.49    0.15
   4   1  -5    1.28    0.17
   4   1  -5    1.33    0.14
  -4  -1   5    1.14    0.15
  -4  -1   5    1.10    0.14
  -4  -1   5    1.14    0.16
   3   1  -5    2.07    0.20
   3   1  -5    1.97    0.18
  -3  -1   5    1.77    0.50
  -3  -1   5    2.08    0.19
  -3  -1   5    1.95    0.20
  -3  -1   5    1.89    0.19
   2   1  -5   64.76    4.29
   2   1  -5   61.37    4.38
   2   1  -5   63.81    4.29
  -2  -1   5   61.27    4.28
  -2  -1   5   62.09    4.28
  -2  -1   5   53.01    4.51
   1   1  -5   16.01    1.10
   1   1  -5   14.67    1.03
   1   1  -5   13.58    1.05
   1   1  -5   13.96    1.04
  -1  -1   5   16.11    1.22
  -1  -1   5   14.89    1.04
  -1  -1   5   12.98    1.25
   0   1  -5   40.78    3.37
   0   1  -5   51.74    3.43
   0  -1   5   44.44    3.38
   0  -1   5   48.27    3.47
   0  -1   5   49.88    3.49
   0  -1   5   56.86    4.42
  -1   1  -5   48.48    3.38
  -1   1  -5   42.93    3.45
   1  -1   5   55.63    4.41
  -2   1  -5   96.04    6.74
  -2   1  -5   95.31    6.72
   2  -1   5   88.68    7.69
   2  -1   5  103.19    6.75
  -3   1  -5   15.98    1.11
  -3   1  -5   15.78    1.10
  -3   1  -5   16.77    1.37
  -3   1  -5   15.14    1.13
   3  -1   5   13.91    1.09
   3  -1   5   14.36    2.06
   3  -1   5   16.39    1.14
   3  -1   5   15.37    1.10
  -4   1  -5    1.31    0.63
  -6   1  -5    0.59    0.06
  -6   1  -5    0.59    0.07
   6  -1   5    0.58    0.07
   6  -1   5    0.59    0.10
   5   0  -5   16.05    1.05
  -5   0   5   15.46    1.08
  -5   0   5   14.53    1.07
  -5   0   5   13.89    1.09
   4   0  -5    6.70    0.47
   4   0  -5    6.80    0.48
   4   0  -5    6.43    0.48
   4   0  -5    6.71    0.50
  -4   0   5    5.77    0.49
  -4   0   5    6.52    0.49
  -4   0   5    6.51    0.49
   3   0  -5    2.80    0.24
   3   0  -5    2.63    0.21
   3   0  -5    2.60    0.21
  -3   0   5    2.72    0.23
  -3   0   5    2.22    0.22
  -3   0   5    1.66    0.50
  -3   0   5    2.40    0.23
   2   0  -5   19.03    1.29
   2   0  -5   19.02    1.37
   2   0  -5   18.40    1.30
  -2   0   5   15.92    1.49
  -2   0   5   18.24    1.29
  -2   0   5   17.87    1.29
   1   0  -5   15.58    1.13
   1   0  -5   13.38    1.08
   1   0  -5   12.40    2.76
  -1   0   5   16.70    1.08
  -1   0   5   14.71    1.07
  -1   0   5   15.61    1.26
  -1   0   5   16.58    2.32
   0   0  -5    0.44    0.07
   0   0  -5    0.35    0.08
   0   0   5    0.38    0.15
   0   0   5    0.45    0.16
   0   0   5    0.29    0.75
  -1   0  -5    6.45    0.54
  -1   0  -5    5.95    0.70
   1   0   5    6.77    0.49
   1   0   5    7.69    1.27
  -2   0  -5    1.52    0.13
  -2   0  -5    1.16    0.12
  -2   0  -5    1.12    0.20
  -2   0  -5    1.80    0.46
   2   0   5    1.28    0.16
   2   0   5    1.53    0.66
  -3   0  -5    4.38    0.35
  -3   0  -5    4.55    0.32
  -3   0  -5    4.20    0.61
  -3   0  -5    4.13    0.31
   3   0   5    3.53    0.31
   3   0   5    4.14    0.33
   3   0   5    2.64    1.14
   3   0   5    4.75    0.37
  -4   0  -5    2.83    0.24
  -4   0  -5    3.07    0.22
  -4   0  -5    2.38    0.60
  -4   0  -5    2.73    0.26
   4   0   5    2.42    0.24
   4   0   5    2.97    0.23
   4   0   5    3.22    0.30
   4   0   5    2.76    0.22
  -5   0  -5    4.77    0.38
  -5   0  -5    4.95    0.37
  -5   0  -5    4.68    0.35
   5   0   5    4.77    0.36
   5   0   5    5.01    0.35
   5   0   5    4.31    0.42
  -6   0  -5    1.56    0.14
  -6   0  -5    1.74    0.12
   6   0   5    1.39    0.14
   6   0   5    1.41    0.15
   5  -1  -5    0.13    0.03
  -5   1   5    0.14    0.05
   4  -1  -5    6.30    0.45
   4  -1  -5    6.30    0.45
   4  -1  -5    6.47    0.44
  -4   1   5    5.66    0.46
  -4   1   5    5.51    0.46
  -4   1   5    6.00    0.46
   3  -1  -5   17.89    1.30
   3  -1  -5   18.22    1.29
   3  -1  -5   20.04    1.30
   3  -1  -5   17.60    1.28
  -3   1   5   15.34    1.31
  -3   1   5   20.84    1.31
  -3   1   5   17.87    1.30
   2  -1  -5    1.06    0.14
   2  -1  -5    1.29    0.12
   2  -1  -5    1.14    0.14
  -2   1   5    0.82    0.35
  -2   1   5    1.39    0.14
  -2   1   5    1.10    0.12
   1  -1  -5    0.19    0.08
   1  -1  -5    0.24    0.07
  -1   1   5    0.16    0.05
  -1   1   5    0.27    0.07
  -1   1   5   -0.04    0.15
   0   1   5    1.68    0.27
   0   1   5    1.56    0.14
   0   1   5    1.36    0.13
   0   1   5    0.90    0.75
   0   1   5    1.69    0.27
   0   1   5    1.44    0.33
  -1  -1  -5    2.52    0.28
  -1  -1  -5    2.87    0.48
  -1  -1  -5    2.82    0.26
   1   1   5    3.17    0.40
   1   1   5    2.53    0.93
   1   1   5    2.52    0.21
  -2  -1  -5    3.14    0.30
  -2  -1  -5    3.40    0.25
  -2  -1  -5    3.95    0.56
  -2  -1  -5    3.36    0.27
   2   1   5    3.40    0.44
   2   1   5    3.21    1.12
   2   1   5    3.81    0.30
  -3  -1  -5    0.72    0.09
  -3  -1  -5    0.71    0.07
  -3  -1  -5    0.40    0.45
   3   1   5    1.10    0.86
   3   1   5    0.78    0.11
   3   1   5    0.48    0.29
   3   1   5    0.71    0.13
  -4  -1  -5    0.34    0.06
  -4  -1  -5    0.28    0.08
  -4  -1  -5    0.37    0.49
  -4  -1  -5    0.25    0.06
   4   1   5    0.33    0.05
   4   1   5    0.20    0.06
   4   1   5    0.30    0.11
   4   1   5    0.29    0.05
  -5  -1  -5   22.70    1.59
  -5  -1  -5   22.35    1.58
  -5  -1  -5   22.08    1.57
   5   1   5   22.95    1.66
   5   1   5   21.35    1.57
   5   1   5   22.09    1.57
  -6  -1  -5    2.63    0.20
   6   1   5    2.34    0.19
   6   1   5    2.32    0.21
   5  -2  -5    1.58    0.12
   5  -2  -5    1.32    0.12
  -5   2   5    1.37    0.12
   4  -2  -5    0.98    0.11
   4  -2  -5    0.99    0.10
   4  -2  -5    0.87    0.13
  -4   2   5    0.84    0.14
   3  -2  -5    4.91    0.34
   3  -2  -5    4.54    0.33
   3  -2  -5    4.57    0.34
   3  -2  -5    4.18    0.33
  -3   2   5    4.41    0.35
  -3   2   5    4.03    0.34
  -3   2   5    4.40    0.36
   2  -2  -5   20.25    1.28
   2  -2  -5   16.55    1.27
   2  -2  -5   16.81    1.28
  -2   2   5   17.78    1.28
  -2   2   5   18.85    1.28
  -1   2   5    9.90    0.72
  -1   2   5    9.30    0.90
  -1   2   5   10.91    0.72
   0  -2  -5   73.51    5.74
   0  -2  -5   76.85    5.62
   0  -2  -5   77.22    6.57
   0   2   5   87.82    5.59
   0   2   5   81.95    5.74
   0   2   5   80.34    5.78
   0   2   5   80.87    5.59
   0   2   5   71.78    6.65
   0   2   5   87.44    5.77
  -1  -2  -5    2.30    0.56
  -1  -2  -5   -0.67    2.46
  -1  -2  -5    2.10    0.18
  -1  -2  -5    2.46    0.30
   1   2   5    2.34    0.18
   1   2   5    2.44    0.30
   1   2   5    2.27    0.19
   1   2   5    1.05    0.85
   1   2   5    2.70    0.39
   1   2   5    2.51    0.32
  -2  -2  -5  155.15   12.00
  -2  -2  -5  181.68   12.02
  -2  -2  -5  170.28   11.98
  -2  -2  -5  164.24   12.27
  -2  -2  -5  178.04   12.09
   2   2   5  183.79   11.98
   2   2   5  147.65   13.20
   2   2   5  170.94   12.03
   2   2   5  191.24   12.22
  -3  -2  -5   24.61    1.75
  -3  -2  -5   25.39    1.91
  -3  -2  -5   24.21    1.71
  -3  -2  -5   23.46    1.71
  -3  -2  -5   23.21    1.73
  -3  -2  -5   26.03    2.01
   3   2   5   26.12    1.97
   3   2   5   24.19    1.71
   3   2   5   22.62    1.71
   3   2   5   22.12    3.07
  -4  -2  -5    4.41    0.34
  -4  -2  -5    3.89    0.37
  -4  -2  -5    4.33    0.31
  -4  -2  -5    4.22    0.32
  -4  -2  -5    2.92    0.74
   4   2   5    4.15    0.31
   4   2   5    4.09    0.31
   4   2   5    4.36    0.39
  -5  -2  -5    0.73    0.08
  -5  -2  -5    0.65    0.10
  -5  -2  -5    0.72    0.12
   5   2   5    0.55    0.08
   5   2   5    0.73    0.08
   5   2   5    0.83    0.18
  -6  -2  -5    0.45    0.08
   6   2   5    0.27    0.05
   4  -3  -5    5.08    0.37
   4  -3  -5    4.82    0.37
   4  -3  -5    5.13    0.36
  -4   3   5    4.40    0.37
   3  -3  -5    3.88    0.31
   3  -3  -5    4.29    0.33
   3  -3  -5    4.44    0.31
  -3   3   5    3.73    0.32
   2  -3  -5   12.90    0.93
   2  -3  -5   12.35    0.94
  -2   3   5   13.99    0.95
  -2   3   5   13.45    0.94
   1  -3  -5   22.25    1.80
   1  -3  -5   28.12    1.81
   1  -3  -5   25.37    2.05
  -1   3   5   24.13    2.02
  -1   3   5   26.81    1.98
  -1   3   5   27.04    1.81
   0  -3  -5   21.38    1.73
   0  -3  -5   21.33    1.58
   0   3   5   23.38    1.75
   0   3   5   16.69    2.70
   0   3   5   22.69    1.73
   0   3   5   20.08    1.71
   0   3   5   22.54    1.55
   0   3   5   24.52    1.55
  -1  -3  -5    3.79    0.45
  -1  -3  -5    4.23    0.36
  -1  -3  -5    4.54    0.66
  -1  -3  -5    3.02    2.00
   1   3   5    4.68    0.32
   1   3   5    4.06    0.51
   1   3   5    4.52    0.32
   1   3   5    2.75    1.44
   1   3   5    4.40    0.47
  -2  -3  -5   12.30    0.90
  -2  -3  -5   11.40    0.98
   2   3   5   11.49    0.86
   2   3   5   12.62    1.07
   2   3   5    8.85    1.94
   2   3   5   12.33    0.85
   2   3   5   12.11    0.90
   2   3   5   13.28    1.00
  -3  -3  -5    3.58    0.28
  -3  -3  -5    3.77    0.29
  -3  -3  -5    3.88    0.31
  -3  -3  -5    3.50    0.41
  -3  -3  -5    3.39    0.30
  -3  -3  -5    3.93    0.34
  -3  -3  -5    3.21    0.64
   3   3   5    4.17    0.35
   3   3   5    3.51    0.53
   3   3   5    4.12    0.29
  -4  -3  -5   10.17    0.72
  -4  -3  -5   10.23    0.75
  -4  -3  -5   10.15    1.21
  -4  -3  -5    9.99    0.74
  -4  -3  -5   10.29    0.79
  -4  -3  -5   11.35    0.77
   4   3   5    8.15    1.08
   4   3   5    9.82    0.73
   4   3   5   10.60    0.82
  -5  -3  -5    1.70    0.14
  -5  -3  -5    1.66    0.15
  -5  -3  -5    1.65    0.18
   5   3   5    1.76    0.15
   5   3   5    1.80    0.23
  -6  -3  -5    0.45    0.11
  -6  -3  -5    0.52    0.10
   6   3   5    0.50    0.08
   4  -4  -5    5.96    0.43
   4  -4  -5    6.10    0.42
  -4   4   5    5.22    0.42
   3  -4  -5    0.02    0.05
   3  -4  -5   -0.06    0.05
  -3   4   5   -0.01    0.05
  -3   4   5    0.04    0.08
   2  -4  -5   21.34    1.59
   2  -4  -5   21.85    1.58
   2  -4  -5   25.08    1.59
  -2   4   5   21.51    1.59
  -2   4   5   22.33    1.59
   1  -4  -5    0.68    0.09
   1  -4  -5    0.83    0.29
   1  -4  -5    0.52    0.08
   1  -4  -5    0.46    0.06
   1  -4  -5    0.51    0.09
   1  -4  -5    0.43    0.12
  -1   4   5    0.42    0.24
  -1   4   5    0.64    0.09
  -1   4   5    0.32    0.10
  -1   4   5    0.25    0.33
   0  -4  -5   13.37    1.09
   0  -4  -5   15.21    1.14
   0  -4  -5   15.10    1.10
   0  -4  -5   15.94    1.32
   0   4   5   13.76    1.27
   0   4   5   17.04    1.32
   0   4   5   16.80    1.09
   0   4   5   15.90    1.09
  -1  -4  -5   27.43    2.28
  -1  -4  -5   30.80    2.15
   1   4   5   30.48    2.10
   1   4   5   31.47    2.34
   1   4   5   27.00    2.27
   1   4   5   31.88    2.10
  -2  -4  -5   11.25    1.06
  -2  -4  -5   12.15    0.92
  -2  -4  -5   13.91    0.96
   2   4   5   12.93    1.12
   2   4   5   13.08    0.91
   2   4   5   13.20    0.91
   2   4   5   12.53    0.95
   2   4   5   12.24    0.91
  -3  -4  -5    4.29    0.37
  -3  -4  -5    3.61    0.73
  -3  -4  -5    3.62    0.28
  -3  -4  -5    4.04    0.32
  -3  -4  -5    3.67    0.31
  -3  -4  -5    3.13    0.45
   3   4   5    4.20    0.29
   3   4   5    4.09    0.36
   3   4   5    3.21    0.54
   3   4   5    4.19    0.28
   3   4   5    3.84    0.30
   3   4   5    3.40    0.29
  -4  -4  -5    9.50    0.72
  -4  -4  -5   10.24    0.70
  -4  -4  -5    9.99    0.77
  -4  -4  -5   10.42    0.72
   4   4   5    9.09    0.78
   4   4   5    9.80    0.70
   4   4   5    8.90    0.70
  -5  -4  -5    0.75    0.12
  -5  -4  -5    1.03    0.12
  -5  -4  -5    0.82    0.07
   5   4   5    0.80    0.09
  -6  -4  -5    0.16    0.05
   6   4   5    0.22    0.04
   4  -5  -5    1.86    0.14
   4  -5  -5    1.71    0.15
  -4   5   5    1.59    0.14
   3  -5  -5    1.98    0.19
   3  -5  -5    1.95    0.16
   3  -5  -5    2.02    0.17
  -3   5   5    1.81    0.17
  -3   5   5    1.80    0.18
   2  -5  -5   24.52    1.76
   2  -5  -5   26.80    1.78
   2  -5  -5   26.08    1.76
   2  -5  -5   25.12    1.77
  -2   5   5   23.89    1.77
  -2   5   5   24.06    1.77
   1  -5  -5    8.51    0.59
   1  -5  -5    7.19    0.87
   1  -5  -5    8.71    0.60
   1  -5  -5    6.91    0.59
   1  -5  -5    8.69    0.60
  -1   5   5    8.66    0.59
  -1   5   5    8.82    0.60
  -1   5   5    7.31    0.81
   0  -5  -5    0.89    0.19
   0  -5  -5    0.94    0.11
   0  -5  -5    1.00    0.29
   0  -5  -5    0.68    0.10
   0  -5  -5    0.70    0.10
   0  -5  -5    0.87    0.10
   0   5   5    0.28    0.48
   0   5   5    0.86    0.09
   0   5   5    0.75    0.23
   0   5   5    0.68    0.44
   0   5   5    0.92    0.11
   0   5   5    0.84    0.12
  -1  -5  -5   27.91    1.81
  -1  -5  -5   23.93    1.97
  -1  -5  -5   22.78    1.74
  -1  -5  -5   23.19    1.74
  -1  -5  -5   25.99    1.74
  -1  -5  -5   21.74    1.77
   1   5   5   23.79    1.98
   1   5   5   26.60    1.73
   1   5   5   26.16    2.15
  -2  -5  -5   22.89    1.59
  -2  -5  -5   20.40    1.74
  -2  -5  -5   20.35    1.53
  -2  -5  -5   20.74    1.53
   2   5   5   23.37    1.53
   2   5   5   18.69    1.58
   2   5   5   22.75    1.52
   2   5   5   21.16    1.80
   2   5   5   22.95    1.52
  -3  -5  -5    3.77    0.35
  -3  -5  -5    3.37    0.27
  -3  -5  -5    2.95    0.27
   3   5   5    3.36    0.24
   3   5   5    3.61    0.29
   3   5   5    2.69    0.25
   3   5   5    3.17    0.32
   3   5   5    2.38    0.53
   3   5   5    3.64    0.27
  -4  -5  -5    0.79    0.12
  -4  -5  -5    0.83    0.12
  -4  -5  -5    1.09    0.20
   4   5   5    0.73    0.10
   4   5   5    0.93    0.10
   4   5   5    0.92    0.17
  -5  -5  -5    5.03    0.37
  -5  -5  -5    4.48    0.37
   5   5   5    5.15    0.36
  -6  -5  -5    3.54    0.27
   3  -6  -5    5.32    0.37
   3  -6  -5    4.93    0.38
   3  -6  -5    5.27    0.38
  -3   6   5    4.49    0.37
   2  -6  -5    3.88    0.28
  -2   6   5    3.39    0.28
   1  -6  -5   18.06    1.21
   1  -6  -5   17.62    1.21
   1  -6  -5   17.66    1.21
   1  -6  -5   16.68    1.22
   1  -6  -5   14.44    1.51
  -1   6   5   17.02    1.21
   0  -6  -5   11.85    0.90
   0  -6  -5   13.69    0.97
   0  -6  -5   11.66    1.19
   0  -6  -5   13.04    0.93
   0   6   5   11.47    1.15
   0   6   5   12.79    0.90
   0   6   5   12.47    0.89
  -1  -6  -5   13.30    0.94
  -1  -6  -5   13.94    0.93
  -1  -6  -5   11.87    0.94
  -1  -6  -5   12.14    1.18
  -1  -6  -5   11.57    0.93
  -1  -6  -5   13.49    1.01
   1   6   5   13.67    0.93
   1   6   5   13.72    0.93
   1   6   5   13.02    1.17
   1   6   5   13.14    0.93
  -2  -6  -5    4.47    0.35
  -2  -6  -5    4.44    0.40
  -2  -6  -5    4.77    0.43
   2   6   5    4.62    0.34
   2   6   5    4.43    0.35
   2   6   5    4.24    0.56
   2   6   5    4.61    0.36
   2   6   5    4.50    0.41
  -3  -6  -5    0.28    0.31
  -3  -6  -5    0.98    0.14
  -3  -6  -5    0.86    0.19
  -3  -6  -5    0.78    0.12
   3   6   5    0.45    0.10
   3   6   5    0.73    0.10
   3   6   5    1.04    0.20
   3   6   5    0.68    0.11
   3   6   5    0.60    0.07
  -4  -6  -5   -0.11    0.09
   4   6   5    0.00    0.06
   4   6   5    0.15    0.13
   4   6   5    0.04    0.05
  -5  -6  -5    0.00    0.04
  -5  -6  -5    0.05    0.04
   5   6   5    0.05    0.03
   3  -7  -5    3.41    0.25
   3  -7  -5    3.42    0.24
   3  -7  -5    2.91    0.25
   2  -7  -5    0.72    0.11
   2  -7  -5    0.74    0.11
   2  -7  -5    0.71    0.09
   2  -7  -5    0.81    0.13
   1  -7  -5    0.15    0.07
   1  -7  -5    0.15    0.07
   1  -7  -5    0.20    0.08
   1  -7  -5    0.36    0.28
  -1   7   5    0.28    0.07
   0  -7  -5    3.49    0.27
   0  -7  -5    2.99    0.49
   0  -7  -5    3.07    0.27
   0  -7  -5    3.43    0.28
   0  -7  -5    3.28    0.26
   0  -7  -5    3.23    0.27
   0   7   5    3.25    0.25
   0   7   5    3.51    0.27
  -1  -7  -5   20.83    1.38
  -1  -7  -5   19.71    1.46
  -1  -7  -5   18.50    1.38
  -1  -7  -5   18.15    1.37
  -1  -7  -5   18.71    1.37
   1   7   5   19.18    1.37
   1   7   5   19.14    1.38
   1   7   5   20.76    1.38
  -2  -7  -5    0.51    0.14
  -2  -7  -5    0.77    0.13
  -2  -7  -5    0.54    0.29
  -2  -7  -5    0.69    0.09
  -2  -7  -5    0.59    0.11
   2   7   5    0.66    0.10
   2   7   5    0.64    0.08
   2   7   5    0.84    0.11
  -3  -7  -5    1.90    0.29
  -3  -7  -5    2.04    0.19
  -3  -7  -5    2.06    0.20
   3   7   5    2.18    0.16
   3   7   5    1.98    0.19
   3   7   5    1.88    0.18
  -4  -7  -5    2.26    0.18
   4   7   5    1.80    0.17
   4   7   5    1.87    0.18
   4   7   5    2.19    0.17
  -5  -7  -5    0.97    0.10
   5   7   5    0.98    0.09
   2  -8  -5    0.83    0.11
   2  -8  -5    1.11    0.14
   2  -8  -5    1.12    0.09
   2  -8  -5    1.21    0.11
   1  -8  -5   -0.03    0.05
   1  -8  -5    0.06    0.07
   1  -8  -5    0.06    0.04
   1  -8  -5    0.06    0.06
  -1   8   5    0.05    0.03
   0  -8  -5    6.66    0.57
   0  -8  -5    7.23    0.57
   0  -8  -5    8.67    0.58
   0  -8  -5    8.27    0.57
   0  -8  -5    7.47    0.58
   0   8   5    8.33    0.57
   0   8   5    8.25    0.58
  -1  -8  -5    0.22    0.11
  -1  -8  -5    0.12    0.05
  -1  -8  -5    0.27    0.31
   1   8   5    0.14    0.04
  -2  -8  -5    1.27    0.16
  -2  -8  -5    1.27    0.13
  -2  -8  -5    1.34    0.12
   2   8   5    1.30    0.12
   2   8   5    1.46    0.14
   2   8   5    1.30    0.14
  -3  -8  -5    8.50    0.63
  -3  -8  -5    8.71    0.64
   3   8   5    9.15    0.64
   3   8   5    8.53    0.62
   3   8   5    8.49    0.63
  -4  -8  -5    0.59    0.08
   4   8   5    0.40    0.08
   4   8   5    0.52    0.07
  -5  -8  -5   10.44    0.74
   1  -9  -5   13.43    0.97
   1  -9  -5   14.29    0.96
   1  -9  -5   14.65    0.96
  -1   9   5   11.88    0.96
   0  -9  -5   10.94    0.76
   0  -9  -5    9.65    0.76
   0  -9  -5   10.21    0.77
   0  -9  -5   11.38    0.77
   0   9   5   10.71    0.76
   0   9   5   11.40    0.77
  -1  -9  -5    4.09    0.32
  -1  -9  -5    4.02    0.32
  -1  -9  -5    4.31    0.32
  -1  -9  -5    4.29    0.31
   1   9   5    4.00    0.31
  -2  -9  -5    0.85    0.08
  -2  -9  -5    0.89    0.12
  -2  -9  -5    0.57    0.07
  -2  -9  -5    0.75    0.12
   2   9   5    0.72    0.10
   2   9   5    0.66    0.07
   2   9   5    0.66    0.09
  -3  -9  -5    0.67    0.11
  -3  -9  -5    0.71    0.11
   3   9   5    0.76    0.07
  -4  -9  -5    0.94    0.10
  -4  -9  -5    1.09    0.09
   4   9   5    0.85    0.09
   0 -10  -5    1.54    0.15
   0 -10  -5    1.90    0.14
   0 -10  -5    1.73    0.15
   0  10   5    1.72    0.13
  -1 -10  -5    1.13    0.10
  -1 -10  -5    1.04    0.11
  -1 -10  -5    1.05    0.11
   1  10   5    0.93    0.09
   1  10   5    1.06    0.10
  -2 -10  -5   14.78    1.08
  -2 -10  -5   15.45    1.08
  -2 -10  -5   16.13    1.08
   2  10   5   14.89    1.08
  -3 -10  -5    1.62    0.13
   3  10   5    1.49    0.14
   3  10   5    1.61    0.12
   2   9  -6    0.25    0.04
   2   9  -6    0.23    0.06
  -2  -9   6    0.22    0.05
   1   9  -6    4.23    0.35
   1   9  -6    5.19    0.38
  -1  -9   6    3.78    0.33
  -1  -9   6    4.57    0.33
  -1  -9   6    4.85    0.38
   0   9  -6    2.16    0.20
   0   9  -6    2.14    0.17
   0  -9   6    2.09    0.18
   0  -9   6    2.25    0.17
   0  -9   6    1.77    0.17
   0  -9   6    1.95    0.23
  -1   9  -6    2.23    0.18
   1  -9   6    2.47    0.20
   1  -9   6    2.15    0.19
   1  -9   6    2.26    0.23
   1  -9   6    2.59    0.19
   2  -9   6    0.04    0.05
   2  -9   6    0.02    0.03
   2  -9   6    0.06    0.04
   3   8  -6    0.08    0.06
  -3  -8   6    0.05    0.03
   2   8  -6    1.90    0.16
   2   8  -6    1.99    0.27
   2   8  -6    2.20    0.27
   1   8  -6    0.08    0.11
   1   8  -6    0.14    0.04
   1   8  -6    0.18    0.09
  -1  -8   6    0.33    0.13
  -1  -8   6    0.18    0.07
  -1  -8   6    0.24    0.06
  -1  -8   6    0.17    0.04
   0   8  -6    2.28    0.18
   0   8  -6    1.86    0.20
   0  -8   6    2.04    0.25
   0  -8   6    2.31    0.19
   0  -8   6    2.24    0.20
   0  -8   6    2.21    0.20
  -1   8  -6    5.86    0.43
  -1   8  -6    5.82    0.45
   1  -8   6    5.56    0.46
   1  -8   6    5.97    0.44
   1  -8   6    5.57    0.44
   1  -8   6    6.11    0.43
  -2   8  -6    8.44    0.72
   2  -8   6   10.09    0.69
   2  -8   6    9.79    0.68
   2  -8   6    9.35    0.69
   3  -8   6    0.69    0.12
   3  -8   6    0.77    0.09
   3  -8   6    0.81    0.09
   3   7  -6    6.76    0.57
   3   7  -6    7.45    0.56
  -3  -7   6    8.08    0.53
   2   7  -6    0.48    0.07
   2   7  -6    0.41    0.14
   2   7  -6    0.43    0.08
   2   7  -6    0.42    0.11
  -2  -7   6    0.61    0.07
   1   7  -6    0.37    0.09
   1   7  -6    0.31    0.06
   1   7  -6    0.47    0.12
  -1  -7   6    0.57    0.17
  -1  -7   6    0.44    0.07
  -1  -7   6    0.50    0.07
   0   7  -6    0.33    0.14
   0   7  -6    0.25    0.08
   0   7  -6    0.33    0.06
   0  -7   6    0.34    0.06
   0  -7   6    0.49    0.10
   0  -7   6    0.20    0.07
   0  -7   6    0.25    0.13
   0  -7   6    0.27    0.06
  -1   7  -6    4.00    0.30
  -1   7  -6    3.67    0.32
   1  -7   6    3.93    0.33
   1  -7   6    4.07    0.31
   1  -7   6    4.04    0.32
   2  -7   6   27.43    2.00
   2  -7   6   29.46    2.01
   2  -7   6   28.52    2.02
   3  -7   6    4.05    0.32
   3  -7   6    4.41    0.33
   3  -7   6    4.41    0.34
   4  -7   6    4.41    0.34
   4  -7   6    4.67    0.34
   4   6  -6    1.18    0.14
   4   6  -6    1.60    0.14
  -4  -6   6    1.49    0.12
   3   6  -6   10.92    0.83
   3   6  -6   11.66    0.82
  -3  -6   6   11.53    0.81
   2   6  -6    0.53    0.08
   2   6  -6    0.68    0.13
   2   6  -6    0.55    0.13
   2   6  -6    0.51    0.11
  -2  -6   6    0.63    0.09
   1   6  -6   14.76    1.00
   1   6  -6   13.44    0.99
   1   6  -6   13.58    0.96
   1   6  -6   12.98    0.97
  -1  -6   6   13.27    0.96
  -1  -6   6   13.06    0.95
  -1  -6   6   13.30    1.00
   0   6  -6    4.07    0.31
   0   6  -6    3.83    0.28
   0   6  -6    3.33    0.32
   0  -6   6    3.86    0.29
   0  -6   6    3.41    0.27
   0  -6   6    3.51    0.29
   0  -6   6    3.59    0.34
  -1   6  -6    5.20    0.40
  -1   6  -6    5.79    0.43
   1  -6   6    5.15    0.44
   1  -6   6    5.70    0.42
   1  -6   6    5.70    0.44
   1  -6   6    5.49    0.41
  -2   6  -6    8.86    0.67
   2  -6   6    9.73    0.69
   2  -6   6    9.60    0.69
   2  -6   6    9.10    0.67
  -3   6  -6    0.05    0.08
   3  -6   6    0.10    0.08
   3  -6   6    0.09    0.05
   3  -6   6    0.17    0.06
   4  -6   6    7.60    0.50
   4  -6   6    6.23    0.48
   4  -6   6    5.91    0.49
   4   5  -6    0.10    0.05
  -4  -5   6    0.07    0.03
   3   5  -6    0.19    0.07
   3   5  -6    0.18    0.08
  -3  -5   6    0.20    0.05
   2   5  -6    1.52    0.19
   2   5  -6    1.68    0.14
   2   5  -6    2.10    0.18
   2   5  -6    1.80    0.20
  -2  -5   6    1.60    0.15
   1   5  -6   68.90    5.08
   1   5  -6   76.32    5.09
   1   5  -6   71.34    5.08
   1   5  -6   77.65    5.07
   1   5  -6   67.44    5.19
  -1  -5   6   71.31    5.08
  -1  -5   6   76.25    5.10
  -1  -5   6   70.22    5.07
   0   5  -6    0.17    0.07
   0   5  -6    0.38    0.11
   0   5  -6    0.23    0.04
   0   5  -6    0.20    0.10
   0  -5   6    0.08    0.06
   0  -5   6    0.11    0.12
   0  -5   6    0.18    0.05
  -1   5  -6    3.84    0.30
  -1   5  -6    4.11    0.28
   1  -5   6    3.41    0.30
   1  -5   6    3.03    0.37
   1  -5   6    3.68    0.29
   1  -5   6    4.24    0.31
   1  -5   6    3.71    0.28
  -2   5  -6    0.08    0.04
  -2   5  -6    0.10    0.18
   2  -5   6    0.19    0.07
   2  -5   6    0.20    0.08
   2  -5   6    0.13    0.05
  -3   5  -6    0.01    0.05
   3  -5   6    0.04    0.05
   3  -5   6    0.03    0.08
   3  -5   6   -0.02    0.06
   3  -5   6   -0.04    0.13
   3  -5   6   -0.03    0.05
   4  -5   6   21.82    1.58
   4  -5   6   23.77    1.58
   4  -5   6   21.19    1.58
   5  -5   6    0.81    0.08
   5  -5   6    0.68    0.08
   5  -5   6    0.55    0.10
   4   4  -6    1.69    0.18
  -4  -4   6    1.84    0.14
  -4  -4   6    1.55    0.16
   3   4  -6    0.08    0.07
   3   4  -6   -0.07    0.07
   3   4  -6    0.07    0.08
  -3  -4   6    0.04    0.04
  -3  -4   6   -0.02    0.09
   2   4  -6    1.11    0.14
   2   4  -6    1.25    0.25
   2   4  -6    1.21    0.16
  -2  -4   6    1.09    0.15
  -2  -4   6    0.84    0.37
  -2  -4   6    1.15    0.11
   1   4  -6    7.46    0.53
   1   4  -6    7.47    0.61
   1   4  -6    6.20    0.51
   1   4  -6    5.89    0.51
   1   4  -6    7.75    0.50
   1   4  -6    6.65    0.52
  -1  -4   6    7.42    0.50
  -1  -4   6    6.49    0.55
  -1  -4   6    6.80    0.50
   0   4  -6    7.44    0.56
   0   4  -6    7.52    0.54
   0   4  -6    7.52    0.62
   0   4  -6    7.97    0.55
   0  -4   6    7.20    0.54
   0  -4   6    9.57    2.04
   0  -4   6    7.37    0.57
   0  -4   6    6.86    0.53
   0  -4   6    7.54    0.56
  -1   4  -6   15.29    1.13
  -1   4  -6   16.90    1.22
  -1   4  -6   16.06    1.10
   1  -4   6   15.10    1.10
   1  -4   6   14.66    2.23
   1  -4   6   16.67    1.11
   1  -4   6   14.25    1.18
   1  -4   6   15.05    1.10
  -2   4  -6    0.16    0.04
  -2   4  -6    0.24    0.17
   2  -4   6    0.02    0.11
   2  -4   6    0.27    0.07
   2  -4   6    0.14    0.05
   2  -4   6    0.17    0.07
   2  -4   6    0.17    0.04
  -3   4  -6    1.86    0.16
  -3   4  -6    1.16    0.32
  -3   4  -6    1.85    0.22
   3  -4   6    1.96    0.17
   3  -4   6    1.52    0.16
   3  -4   6    1.85    0.26
   3  -4   6    1.87    0.19
  -4   4  -6    1.28    0.11
   4  -4   6    1.12    0.17
   4  -4   6    1.40    0.17
   4  -4   6    0.95    0.21
  -5   4  -6    0.11    0.03
   5  -4   6    0.11    0.04
   5  -4   6    0.11    0.05
   5  -4   6    0.15    0.06
   4   3  -6    6.74    0.49
   4   3  -6    6.74    0.50
  -4  -3   6    6.64    0.48
  -4  -3   6    6.09    0.49
   3   3  -6    0.39    0.09
   3   3  -6    0.28    0.09
   3   3  -6    0.58    0.11
  -3  -3   6    0.27    0.10
  -3  -3   6    0.36    0.07
   2   3  -6    3.90    0.34
   2   3  -6    3.75    0.39
   2   3  -6    3.82    0.32
   2   3  -6    3.61    0.30
  -2  -3   6    3.78    0.32
   1   3  -6   22.74    1.62
   1   3  -6   23.99    1.62
   1   3  -6   23.47    1.63
   1   3  -6   24.27    1.64
   1   3  -6   22.64    1.63
   1   3  -6   22.22    1.71
  -1  -3   6   22.25    1.61
  -1  -3   6   23.47    1.63
  -1  -3   6   20.37    1.94
  -1  -3   6   24.33    3.25
   0   3  -6   15.11    1.06
   0   3  -6   16.63    1.14
   0   3  -6   15.26    1.08
   0   3  -6   14.81    1.06
   0  -3   6   13.92    1.06
   0  -3   6   18.13    2.36
   0  -3   6   14.92    1.05
   0  -3   6   12.95    1.20
   0  -3   6   14.57    1.08
  -1   3  -6    1.74    0.15
  -1   3  -6    1.48    0.22
  -1   3  -6    1.52    0.12
   1  -3   6    1.24    0.16
   1  -3   6    1.68    1.03
   1  -3   6    1.29    0.13
   1  -3   6    1.29    0.12
   1  -3   6    1.54    0.20
  -2   3  -6   19.40    1.40
  -2   3  -6   21.08    1.44
  -2   3  -6   17.20    1.53
  -2   3  -6   20.31    1.42
   2  -3   6   21.14    1.42
   2  -3   6   19.86    1.40
   2  -3   6   21.75    1.46
   2  -3   6   18.27    1.39
   2  -3   6   17.87    2.56
  -3   3  -6    2.83    0.26
  -3   3  -6    2.01    0.38
   3  -3   6    2.63    0.26
   3  -3   6    2.47    0.21
   3  -3   6    2.06    0.19
   3  -3   6    2.88    0.23
   3  -3   6    2.07    0.20
  -4   3  -6    9.30    0.67
   4  -3   6    8.44    0.68
   4  -3   6    9.30    0.69
   4  -3   6   10.49    0.75
  -5   3  -6    0.65    0.07
   5  -3   6    0.53    0.10
   5  -3   6    0.56    0.11
   5  -3   6    0.54    0.08
  -6   3  -6    0.83    0.07
   6  -3   6    0.82    0.08
   4   2  -6    0.15    0.09
   4   2  -6    0.30    0.06
  -4  -2   6    0.21    0.05
  -4  -2   6    0.28    0.08
   3   2  -6    2.57    0.21
   3   2  -6    2.30    0.23
  -3  -2   6    2.24    0.20
  -3  -2   6    2.37    0.19
  -3  -2   6    2.14    0.22
   2   2  -6    4.61    0.37
   2   2  -6    4.77    0.39
   2   2  -6    5.02    0.38
   2   2  -6    4.40    0.47
  -2  -2   6    5.16    0.37
  -2  -2   6    5.03    0.38
  -2  -2   6    4.86    0.36
   1   2  -6   20.47    1.52
   1   2  -6   20.07    1.50
   1   2  -6   22.76    1.51
   1   2  -6   20.27    1.50
   1   2  -6   20.21    1.50
   1   2  -6   21.72    1.58
   1   2  -6   21.54    1.50
  -1  -2   6   21.56    1.49
  -1  -2   6   19.23    1.50
  -1  -2   6   24.23    1.52
  -1  -2   6   20.51    1.71
   0   2  -6   -0.03    0.02
   0   2  -6   -0.08    0.07
   0  -2   6   -1.01    1.29
   0  -2   6   -0.10    0.15
   0  -2   6   -0.10    0.23
  -1   2  -6   11.74    0.84
  -1   2  -6   11.96    0.93
   1  -2   6   11.83    1.88
   1  -2   6   11.88    0.88
  -2   2  -6   19.86    1.32
  -2   2  -6   18.06    1.31
  -2   2  -6   15.47    1.43
  -2   2  -6   19.93    1.35
   2  -2   6   17.74    1.31
   2  -2   6   21.32    1.36
   2  -2   6   16.85    2.34
   2  -2   6   17.67    1.31
   3  -2   6    0.37    0.06
   3  -2   6    0.59    0.13
   3  -2   6    0.35    0.06
  -4   2  -6    0.05    0.06
  -4   2  -6    0.00    0.03
   4  -2   6    0.02    0.04
   4  -2   6    0.00    0.08
   4  -2   6    0.00    0.03
   4  -2   6   -0.10    0.06
   4  -2   6   -0.02    0.06
  -5   2  -6   18.43    1.19
   5  -2   6   17.04    1.18
   5  -2   6   15.39    1.20
   5  -2   6   15.51    1.17
  -6   2  -6    0.47    0.05
   6  -2   6    0.50    0.08
   4   1  -6    0.09    0.05
   4   1  -6    0.13    0.04
   4   1  -6   -0.02    0.08
  -4  -1   6    0.14    0.09
  -4  -1   6    0.13    0.08
  -4  -1   6    0.15    0.05
   3   1  -6    0.03    0.06
   3   1  -6    0.15    0.09
  -3  -1   6   -0.13    0.10
  -3  -1   6    0.07    0.09
  -3  -1   6    0.04    0.06
   2   1  -6   -0.03    0.08
   2   1  -6    0.17    0.06
   2   1  -6    0.11    0.12
   2   1  -6   -0.02    0.07
  -2  -1   6    0.07    0.08
  -2  -1   6   -0.04    0.05
  -2  -1   6    0.33    0.23
  -2  -1   6   -0.05    0.07
   1   1  -6    5.25    0.40
   1   1  -6    5.29    0.41
   1   1  -6    4.98    0.42
   1   1  -6    5.23    0.46
   1   1  -6    5.10    0.40
  -1  -1   6    4.79    0.58
  -1  -1   6    5.63    0.40
  -1  -1   6    5.51    0.40
  -1  -1   6    6.05    0.39
  -1  -1   6    2.92    1.66
   0   1  -6    5.13    0.43
   0   1  -6    5.19    0.40
   0   1  -6    5.95    0.40
   0  -1   6    4.82    0.52
   0  -1   6    6.17    0.62
  -1   1  -6    1.67    0.18
  -1   1  -6    1.40    0.21
  -1   1  -6    1.28    0.14
   1  -1   6    1.65    0.17
  -2   1  -6    0.12    0.05
  -2   1  -6    0.08    0.06
  -2   1  -6    0.14    0.14
   2  -1   6   -0.73    0.70
  -3   1  -6   14.43    1.13
  -3   1  -6   15.81    1.10
  -3   1  -6   14.40    1.06
  -3   1  -6   16.35    1.08
   3  -1   6   16.07    1.07
   3  -1   6   14.71    1.07
   3  -1   6   13.62    1.06
   3  -1   6   16.17    1.12
   3  -1   6   14.77    2.23
   3  -1   6   13.01    1.06
  -4   1  -6    5.97    0.52
  -4   1  -6    8.37    1.10
  -4   1  -6    6.55    0.47
  -4   1  -6    6.65    0.49
  -4   1  -6    6.28    0.55
   4  -1   6    6.31    0.48
   4  -1   6    6.01    0.47
   4  -1   6    7.11    0.56
   4  -1   6    6.21    0.48
  -5   1  -6    6.23    0.44
  -5   1  -6    5.95    0.42
   5  -1   6    5.95    0.42
   5  -1   6    4.78    0.45
   5  -1   6    5.60    0.42
  -6   1  -6    0.16    0.03
  -6   1  -6    0.11    0.05
   6  -1   6    0.14    0.03
   6  -1   6    0.12    0.05
   4   0  -6    0.17    0.05
   4   0  -6    0.17    0.06
  -4   0   6    0.17    0.06
  -4   0   6    0.22    0.08
   3   0  -6   16.31    1.15
   3   0  -6   14.41    1.14
   3   0  -6   17.12    1.14
  -3   0   6   16.00    1.16
  -3   0   6   15.83    1.14
  -3   0   6   16.06    1.15
   2   0  -6    0.97    0.14
   2   0  -6    0.87    0.11
   2   0  -6    0.54    0.19
   2   0  -6    0.95    0.12
  -2   0   6    1.12    0.14
  -2   0   6    0.96    0.13
  -2   0   6    0.49    0.25
  -2   0   6    0.84    0.11
   1   0  -6    1.05    0.16
   1   0  -6    1.20    0.13
   1   0  -6    1.22    0.17
   1   0  -6    0.89    0.12
   1   0  -6    0.93    0.13
  -1   0   6    0.72    0.25
  -1   0   6    1.30    0.11
  -1   0   6    1.20    0.13
  -1   0   6    1.24    0.32
  -1   0   6    0.94    0.13
   0   0  -6  104.05    7.75
   0   0  -6  119.34    7.79
   0   0  -6  101.87    7.72
   0   0   6  115.34    9.15
   0   0   6  109.98    7.86
   0   0   6  119.02    7.90
   0   0   6  118.22    7.72
   0   0   6   98.05    7.73
  -1   0  -6   62.48    4.37
  -1   0  -6   62.53    4.46
  -1   0  -6   58.80    4.38
  -1   0  -6   66.60    4.67
  -1   0  -6   64.71    4.41
   1   0   6   59.74    5.57
  -2   0  -6   52.11    3.41
  -2   0  -6   46.85    3.74
  -2   0  -6   49.29    3.44
  -2   0  -6   49.30    3.42
   2   0   6   44.01    4.61
  -3   0  -6    0.03    0.06
  -3   0  -6    0.06    0.03
   3   0   6   -0.03    0.05
   3   0   6    0.07    0.06
   3   0   6   -0.02    0.08
   3   0   6   -1.32    1.25
  -4   0  -6   22.11    1.44
  -4   0  -6   20.93    1.42
  -4   0  -6   20.91    1.47
   4   0   6   19.80    1.43
   4   0   6   19.03    1.43
   4   0   6   17.98    1.42
  -5   0  -6   24.50    1.76
  -5   0  -6   24.12    1.73
  -5   0  -6   26.57    1.75
   5   0   6   24.50    1.74
   5   0   6   24.27    1.74
   5   0   6   24.28    1.73
   5   0   6   23.72    1.81
  -6   0  -6    0.23    0.04
  -6   0  -6    0.06    0.04
   6   0   6    0.12    0.05
   6   0   6    0.14    0.03
   4  -1  -6   15.44    1.00
   4  -1  -6   14.77    1.00
   4  -1  -6   12.25    1.02
  -4   1   6   15.41    1.02
  -4   1   6   13.22    1.01
  -4   1   6   13.66    1.01
   3  -1  -6    0.08    0.04
   3  -1  -6    0.19    0.06
   3  -1  -6    0.09    0.05
  -3   1   6    0.14    0.08
  -3   1   6    0.04    0.06
  -3   1   6    0.07    0.16
   2  -1  -6    2.81    0.23
   2  -1  -6    2.78    0.23
   2  -1  -6    2.67    0.25
   2  -1  -6    2.67    0.21
  -2   1   6    2.98    0.24
  -2   1   6    2.79    0.23
  -2   1   6    2.33    0.46
  -2   1   6    3.21    0.24
   1  -1  -6   17.93    1.39
   1  -1  -6   20.34    1.41
  -1   1   6   22.19    1.39
  -1   1   6   20.63    1.39
  -1   1   6   16.57    1.55
  -1   1   6   19.42    1.62
   0  -1  -6   50.39    3.69
   0  -1  -6   50.30    3.68
   0   1   6   45.38    3.98
   0   1   6   52.70    5.02
   0   1   6   55.03    3.66
   0   1   6   55.22    3.66
   0   1   6   56.12    3.85
  -1  -1  -6    3.20    0.26
  -1  -1  -6    3.68    0.33
  -1  -1  -6    2.92    0.30
  -1  -1  -6    3.81    0.66
   1   1   6    3.80    0.48
   1   1   6    3.89    0.26
   1   1   6    3.95    0.39
   1   1   6    4.90    1.32
  -2  -1  -6   52.41    3.71
  -2  -1  -6   56.42    3.75
  -2  -1  -6   45.73    4.03
  -2  -1  -6   51.30    3.73
   2   1   6   60.37    3.76
   2   1   6   43.95    4.91
   2   1   6   58.61    3.98
  -3  -1  -6   55.90    3.82
  -3  -1  -6   53.67    3.80
  -3  -1  -6   52.86    3.78
  -3  -1  -6   54.84    3.80
   3   1   6   47.81    3.78
   3   1   6   58.62    3.84
   3   1   6   54.08    3.78
  -4  -1  -6    0.08    0.09
  -4  -1  -6    0.18    0.06
  -4  -1  -6    0.24    0.10
  -4  -1  -6    0.19    0.04
   4   1   6    0.12    0.07
   4   1   6    0.15    0.05
   4   1   6    0.26    0.12
  -5  -1  -6    6.45    0.46
  -5  -1  -6    5.83    0.44
   5   1   6    5.99    0.51
   5   1   6    5.93    0.44
  -6  -1  -6    4.33    0.32
  -6  -1  -6    4.36    0.33
  -6  -1  -6    4.61    0.31
   6   1   6    4.02    0.36
   6   1   6    4.05    0.31
   4  -2  -6    0.26    0.04
  -4   2   6    0.25    0.06
  -4   2   6    0.08    0.07
   3  -2  -6    9.52    0.68
   3  -2  -6    9.75    0.69
   3  -2  -6    9.92    0.67
  -3   2   6    8.71    0.68
  -3   2   6    9.10    0.69
  -3   2   6    9.34    0.69
   2  -2  -6    1.41    0.14
   2  -2  -6    1.55    0.19
  -2   2   6    1.49    0.16
  -2   2   6    1.88    0.17
  -2   2   6    1.79    0.17
   1  -2  -6    8.97    0.65
   1  -2  -6    8.49    0.64
   1  -2  -6    8.56    0.69
   1  -2  -6    9.40    0.66
  -1   2   6    7.50    0.85
  -1   2   6   10.11    0.65
  -1   2   6    9.42    0.66
   0  -2  -6   38.85    2.70
   0   2   6   37.22    2.86
   0   2   6   37.76    2.88
   0   2   6   39.83    2.67
   0   2   6   36.45    2.66
   0   2   6   37.78    2.86
  -1  -2  -6    0.10    0.51
  -1  -2  -6    0.38    0.20
   1   2   6    0.30    0.18
   1   2   6    0.01    0.25
   1   2   6   -1.13    1.27
  -2  -2  -6   53.92    3.56
  -2  -2  -6   49.65    3.55
  -2  -2  -6   48.99    3.53
  -2  -2  -6   45.83    3.52
   2   2   6   42.35    4.97
   2   2   6   53.23    3.54
   2   2   6   53.62    3.52
   2   2   6   52.54    3.79
   2   2   6   49.52    3.56
  -3  -2  -6    0.63    0.11
  -3  -2  -6    0.72    0.63
  -3  -2  -6    0.52    0.06
  -3  -2  -6    0.70    0.09
  -3  -2  -6    0.67    0.12
   3   2   6    0.55    0.08
   3   2   6    0.29    0.39
   3   2   6    0.54    0.08
   3   2   6    0.39    0.08
   3   2   6    3.90    1.87
  -4  -2  -6    1.33    0.11
  -4  -2  -6    0.94    0.19
  -4  -2  -6    1.10    0.16
  -4  -2  -6    1.13    0.13
   4   2   6    1.26    0.12
  -5  -2  -6    0.55    0.12
  -5  -2  -6    0.68    0.07
  -5  -2  -6    0.63    0.09
   5   2   6    0.76    0.09
   5   2   6    0.86    0.20
   5   2   6    0.45    0.12
  -6  -2  -6    3.09    0.24
   6   2   6    2.79    0.24
   4  -3  -6    3.69    0.28
   4  -3  -6    3.74    0.28
   4  -3  -6    4.13    0.28
  -4   3   6    3.39    0.28
  -4   3   6    3.55    0.29
   3  -3  -6    0.30    0.06
   3  -3  -6    0.46    0.08
   3  -3  -6    0.39    0.09
   3  -3  -6    0.36    0.06
  -3   3   6    0.28    0.07
  -3   3   6    0.34    0.09
  -3   3   6    0.18    0.08
   2  -3  -6   72.88    4.82
   2  -3  -6   67.13    4.79
   2  -3  -6   61.95    4.80
  -2   3   6   76.80    4.82
  -2   3   6   64.37    4.81
   1  -3  -6    1.32    0.23
   1  -3  -6    1.42    0.11
   1  -3  -6    1.07    0.13
   1  -3  -6    0.96    0.12
  -1   3   6    1.39    0.14
  -1   3   6    1.25    0.14
  -1   3   6    0.88    0.26
  -1   3   6    1.32    0.12
   0  -3  -6   26.78    1.92
   0  -3  -6   25.21    2.09
   0   3   6   25.27    2.10
   0   3   6   27.06    1.88
   0   3   6   22.17    2.06
   0   3   6   28.04    2.12
   0   3   6   27.49    1.88
   0   3   6   30.65    1.89
  -1  -3  -6    5.28    0.42
  -1  -3  -6    4.28    0.52
  -1  -3  -6    4.27    0.38
   1   3   6    5.53    0.53
   1   3   6    4.53    0.55
   1   3   6    5.01    0.37
   1   3   6    5.08    0.61
   1   3   6    5.06    0.37
   1   3   6    5.29    0.36
  -2  -3  -6    1.10    0.19
  -2  -3  -6    0.69    0.25
  -2  -3  -6    1.34    0.17
   2   3   6    1.08    0.10
   2   3   6    1.16    0.12
   2   3   6    1.28    0.37
   2   3   6    1.42    0.37
   2   3   6    0.97    0.16
  -3  -3  -6    6.08    0.47
  -3  -3  -6    6.17    0.51
  -3  -3  -6    6.11    0.48
  -3  -3  -6    6.05    0.45
  -3  -3  -6    4.55    0.82
  -3  -3  -6    6.23    0.44
   3   3   6    4.89    0.71
   3   3   6    6.79    0.51
   3   3   6    6.35    0.45
   3   3   6    6.27    0.45
  -4  -3  -6    4.20    0.34
  -4  -3  -6    3.83    0.30
  -4  -3  -6    3.93    0.33
  -4  -3  -6    3.49    1.20
  -4  -3  -6    4.65    0.39
  -4  -3  -6    4.12    0.32
   4   3   6    4.04    0.82
   4   3   6    3.79    0.31
   4   3   6    4.09    0.38
  -5  -3  -6    1.40    0.14
  -5  -3  -6    1.74    0.17
  -5  -3  -6    1.55    0.12
   5   3   6    1.58    0.13
  -6  -3  -6    2.98    0.23
   6   3   6    2.65    0.22
   4  -4  -6    0.22    0.04
   4  -4  -6    0.20    0.05
  -4   4   6    0.21    0.04
   3  -4  -6    1.61    0.14
   3  -4  -6    1.64    0.16
   3  -4  -6    1.60    0.15
  -3   4   6    1.53    0.17
  -3   4   6    1.39    0.14
   2  -4  -6    9.99    0.73
   2  -4  -6    9.93    0.74
   2  -4  -6   10.70    0.74
   2  -4  -6   10.63    0.75
   2  -4  -6   10.52    0.73
  -2   4   6    9.50    0.74
  -2   4   6   10.60    0.75
   1  -4  -6   -0.21    0.20
   1  -4  -6    0.07    0.08
   1  -4  -6    0.02    0.05
   1  -4  -6    0.00    0.08
   1  -4  -6    0.12    0.04
  -1   4   6    0.08    0.23
  -1   4   6    0.01    0.04
  -1   4   6    0.07    0.08
   0  -4  -6    1.60    0.15
   0  -4  -6    1.46    0.16
   0  -4  -6    1.38    0.15
   0  -4  -6    1.66    0.21
   0   4   6    1.17    0.34
   0   4   6    1.70    0.16
   0   4   6    1.64    0.68
   0   4   6    1.62    0.15
   0   4   6    1.77    0.44
   0   4   6    1.70    0.14
  -1  -4  -6    2.51    0.27
  -1  -4  -6    2.25    0.21
  -1  -4  -6    2.43    0.22
  -1  -4  -6    2.19    0.40
   1   4   6    2.60    0.37
   1   4   6    2.68    0.22
   1   4   6    2.71    0.21
   1   4   6    2.29    0.73
   1   4   6    2.85    0.20
   1   4   6    2.51    0.44
  -2  -4  -6    0.17    0.74
  -2  -4  -6    0.55    0.28
  -2  -4  -6    0.56    0.09
   2   4   6    0.58    0.09
   2   4   6    0.75    0.31
   2   4   6    0.83    0.15
   2   4   6    0.56    0.33
   2   4   6    0.76    0.08
  -3  -4  -6    1.35    0.22
  -3  -4  -6    1.32    0.16
  -3  -4  -6    1.51    0.16
   3   4   6    1.33    0.13
   3   4   6    1.39    0.13
   3   4   6    1.03    0.44
   3   4   6    1.15    0.18
  -4  -4  -6    0.59    0.12
  -4  -4  -6    0.63    0.12
  -4  -4  -6    0.45    0.12
   4   4   6    0.51    0.14
   4   4   6    0.69    0.09
   4   4   6    0.51    0.08
  -5  -4  -6    0.02    0.06
   5   4   6    0.01    0.05
   5   4   6    0.03    0.03
  -6  -4  -6    1.70    0.15
   3  -5  -6    0.14    0.05
   3  -5  -6    0.13    0.05
   3  -5  -6    0.21    0.07
  -3   5   6    0.06    0.04
  -3   5   6    0.03    0.06
   2  -5  -6    0.60    0.10
   2  -5  -6    0.60    0.12
  -2   5   6    0.53    0.09
  -2   5   6    0.68    0.12
   1  -5  -6    0.59    0.09
   1  -5  -6    0.47    0.09
   1  -5  -6    0.54    0.11
   1  -5  -6    0.27    0.27
   1  -5  -6    0.45    0.07
  -1   5   6    0.53    0.08
  -1   5   6    0.59    0.10
   0  -5  -6    3.01    0.27
   0  -5  -6    3.40    0.29
   0  -5  -6    2.88    0.48
   0  -5  -6    3.40    0.26
   0  -5  -6    3.28    0.27
   0  -5  -6    3.40    0.34
   0   5   6    3.28    0.26
   0   5   6    3.62    0.28
   0   5   6    3.61    0.27
   0   5   6    3.14    0.51
   0   5   6    3.56    0.58
  -1  -5  -6    0.08    0.07
  -1  -5  -6    0.09    0.06
  -1  -5  -6   -0.09    0.19
  -1  -5  -6   -0.02    0.05
  -1  -5  -6    0.02    0.07
   1   5   6   -0.07    0.19
   1   5   6    0.04    0.03
   1   5   6   -0.01    0.06
   1   5   6    0.06    0.05
  -2  -5  -6    4.08    0.35
  -2  -5  -6    5.00    0.43
   2   5   6    4.77    0.34
   2   5   6    4.55    0.34
   2   5   6    3.66    0.34
   2   5   6    4.46    0.58
   2   5   6    4.45    0.33
  -3  -5  -6    6.17    1.26
  -3  -5  -6    4.34    0.35
  -3  -5  -6    4.82    0.43
  -3  -5  -6    4.18    0.35
   3   5   6    4.02    0.33
   3   5   6    4.47    0.33
   3   5   6    4.59    0.34
   3   5   6    3.53    0.67
  -4  -5  -6    1.46    0.15
  -4  -5  -6    0.99    0.20
  -4  -5  -6    1.26    0.15
   4   5   6    1.36    0.13
   4   5   6    1.26    0.12
  -5  -5  -6    0.13    0.05
  -5  -5  -6    0.15    0.05
   5   5   6    0.13    0.04
  -6  -5  -6    4.33    0.32
   3  -6  -6    1.80    0.14
   3  -6  -6    1.54    0.15
   3  -6  -6    1.93    0.15
  -3   6   6    1.47    0.14
   2  -6  -6    5.53    0.39
   2  -6  -6    5.58    0.41
   2  -6  -6    5.82    0.40
   2  -6  -6    5.10    0.41
  -2   6   6    5.29    0.40
  -2   6   6    5.11    0.41
   1  -6  -6    2.89    0.26
   1  -6  -6    2.72    0.25
   1  -6  -6    3.23    0.24
   1  -6  -6    3.22    0.24
  -1   6   6    2.99    0.23
  -1   6   6    2.73    0.25
   0  -6  -6   21.68    1.52
   0  -6  -6   21.35    1.52
   0  -6  -6   18.61    1.80
   0  -6  -6   19.64    1.53
   0  -6  -6   22.22    1.59
   0  -6  -6   23.14    1.52
   0   6   6   23.32    1.53
   0   6   6   21.36    1.52
  -1  -6  -6    1.18    0.15
  -1  -6  -6    1.01    0.14
  -1  -6  -6    1.55    0.14
  -1  -6  -6    1.33    0.23
   1   6   6    0.73    0.31
   1   6   6    1.13    0.13
   1   6   6    1.42    0.14
   1   6   6    0.93    0.47
  -2  -6  -6    0.23    0.07
  -2  -6  -6    0.10    0.09
  -2  -6  -6   -0.18    0.29
  -2  -6  -6    0.23    0.07
   2   6   6    0.16    0.04
   2   6   6    0.13    0.07
   2   6   6    0.17    0.06
  -3  -6  -6    9.47    0.67
  -3  -6  -6    8.56    0.64
   3   6   6    9.16    0.66
   3   6   6    9.25    0.66
   3   6   6    8.77    0.71
   3   6   6    9.02    0.65
  -4  -6  -6    5.34    0.46
  -4  -6  -6    5.46    0.40
   4   6   6    5.39    0.38
   4   6   6    4.56    0.38
  -5  -6  -6   -0.05    0.03
   5   6   6    0.02    0.03
   2  -7  -6    2.40    0.18
   2  -7  -6    2.32    0.17
   2  -7  -6    1.84    0.19
   2  -7  -6    2.34    0.19
  -2   7   6    2.03    0.17
  -2   7   6    1.96    0.18
   1  -7  -6    0.96    0.13
   1  -7  -6    1.15    0.12
   1  -7  -6    1.12    0.14
   1  -7  -6    1.05    0.12
  -1   7   6    1.34    0.13
   0  -7  -6    4.24    0.35
   0  -7  -6    4.10    0.31
   0   7   6    3.70    0.31
   0   7   6    4.32    0.32
  -1  -7  -6    0.76    0.10
  -1  -7  -6    0.76    0.38
  -1  -7  -6    0.79    0.11
  -1  -7  -6    0.67    0.12
   1   7   6    0.77    0.11
   1   7   6    0.68    0.09
  -2  -7  -6    4.59    0.35
  -2  -7  -6    4.67    0.33
  -2  -7  -6    3.60    0.73
  -2  -7  -6    4.52    0.44
  -2  -7  -6    4.91    0.35
   2   7   6    4.45    0.35
   2   7   6    4.39    0.35
   2   7   6    4.22    0.33
  -3  -7  -6   33.22    2.35
  -3  -7  -6   34.38    2.28
   3   7   6   30.65    2.28
   3   7   6   31.83    2.27
   3   7   6   31.30    2.26
  -4  -7  -6    0.01    0.04
   4   7   6    0.01    0.03
  -5  -7  -6    6.88    0.50
   2  -8  -6   23.54    1.60
   2  -8  -6   22.01    1.60
   1  -8  -6    0.21    0.05
   1  -8  -6    0.36    0.06
   1  -8  -6    0.32    0.07
   1  -8  -6    0.25    0.05
  -1   8   6    0.22    0.04
  -1   8   6    0.09    0.05
   0  -8  -6   11.39    0.95
   0  -8  -6   14.84    0.95
   0  -8  -6   14.20    0.95
   0  -8  -6   13.20    0.95
   0   8   6   13.50    0.95
   0   8   6   12.88    0.96
  -1  -8  -6    4.28    0.31
  -1  -8  -6    4.19    0.32
  -1  -8  -6    3.83    0.32
  -1  -8  -6    4.11    0.31
   1   8   6    4.11    0.31
   1   8   6    4.18    0.32
   1   8   6    4.02    0.31
  -2  -8  -6    4.58    0.34
  -2  -8  -6    5.25    0.36
  -2  -8  -6    4.97    0.35
   2   8   6    3.86    0.35
   2   8   6    4.52    0.35
  -3  -8  -6   11.17    0.77
   3   8   6   10.17    0.76
   3   8   6   10.79    0.77
  -4  -8  -6    1.06    0.10
   4   8   6    0.89    0.09
   1  -9  -6    3.71    0.28
   1  -9  -6    3.93    0.28
   1  -9  -6    3.85    0.29
   0  -9  -6    7.43    0.50
   0  -9  -6    6.85    0.51
   0  -9  -6    7.02    0.50
   0   9   6    6.47    0.50
   0   9   6    7.06    0.51
  -1  -9  -6    6.53    0.45
  -1  -9  -6    6.28    0.45
  -1  -9  -6    6.27    0.45
   1   9   6    5.77    0.45
   1   9   6    6.12    0.46
  -2  -9  -6   22.56    1.46
  -2  -9  -6   20.67    1.47
  -2  -9  -6   20.89    1.47
   2   9   6   20.60    1.47
   2   9   6   20.79    1.47
   2   9   6   19.60    1.48
  -3  -9  -6    0.60    0.10
  -3  -9  -6    0.71    0.07
   3   9   6    0.61    0.06
   3   9   6    0.56    0.07
  -1 -10  -6    0.22    0.04
  -1 -10  -6    0.14    0.03
   1  10   6    0.19    0.03
  -2 -10  -6    5.53    0.39
   2  10   6    4.70    0.36
   1   9  -7    0.81    0.09
  -1  -9   7    0.60    0.08
   0   9  -7    5.60    0.41
   0  -9   7    5.80    0.41
  -1   9  -7    0.22    0.04
   1  -9   7    0.27    0.06
   1  -9   7    0.43    0.07
   1  -9   7    0.30    0.06
   2   8  -7    1.45    0.14
  -2  -8   7    1.26    0.10
  -2  -8   7    1.10    0.12
   1   8  -7    0.06    0.08
   1   8  -7   -0.01    0.03
  -1  -8   7    0.00    0.04
  -1  -8   7    0.00    0.06
  -1  -8   7    0.02    0.03
   0   8  -7   10.32    0.71
   0   8  -7    9.48    0.69
   0  -8   7    9.56    0.69
   0  -8   7    8.33    0.70
   0  -8   7    9.92    0.69
   0  -8   7   10.07    0.72
  -1   8  -7    2.75    0.22
   1  -8   7    3.06    0.24
   1  -8   7    2.52    0.23
   1  -8   7    2.93    0.22
  -2   8  -7   19.61    1.44
  -2   8  -7   20.77    1.49
   2  -8   7   20.88    1.44
   2  -8   7   21.44    1.44
   2  -8   7   19.32    1.45
   3  -8   7    3.68    0.28
   3  -8   7    3.76    0.27
   3  -8   7    3.50    0.27
   3   7  -7   15.92    1.18
  -3  -7   7   17.27    1.17
   2   7  -7    5.61    0.44
  -2  -7   7    5.76    0.41
   1   7  -7    1.80    0.20
   1   7  -7    2.02    0.16
  -1  -7   7    1.91    0.15
  -1  -7   7    1.85    0.17
   0   7  -7    5.21    0.44
   0   7  -7    5.79    0.41
   0   7  -7    6.03    0.43
   0  -7   7    5.39    0.46
   0  -7   7    5.19    0.41
   0  -7   7    5.55    0.43
   0  -7   7    5.79    0.41
   0  -7   7    5.02    0.40
  -1   7  -7   14.26    0.99
   1  -7   7   13.56    0.99
   1  -7   7   13.35    0.98
   1  -7   7   14.34    0.97
   1  -7   7   12.48    0.99
  -2   7  -7   29.32    2.13
   2  -7   7   31.59    2.13
   2  -7   7   29.78    2.14
   2  -7   7   30.27    2.12
   3  -7   7    2.35    0.18
   3  -7   7    2.27    0.20
   3  -7   7    2.25    0.22
   4  -7   7    9.61    0.69
   3   6  -7    3.97    0.32
   3   6  -7    3.94    0.31
   3   6  -7    4.11    0.32
  -3  -6   7    4.18    0.30
   2   6  -7   -0.09    0.07
   2   6  -7   -0.14    0.13
   2   6  -7   -0.06    0.08
  -2  -6   7    0.00    0.04
   1   6  -7    0.19    0.09
   1   6  -7    0.11    0.10
   1   6  -7    0.14    0.04
  -1  -6   7    0.30    0.06
  -1  -6   7    0.16    0.05
   0   6  -7    3.97    0.31
   0   6  -7    3.46    0.31
   0   6  -7    3.59    0.27
   0  -6   7    3.21    0.27
   0  -6   7    4.05    0.35
   0  -6   7    3.78    0.28
   0  -6   7    3.37    0.29
  -1   6  -7    0.09    0.09
  -1   6  -7    0.08    0.10
  -1   6  -7    0.09    0.04
   1  -6   7    0.12    0.04
   1  -6   7    0.24    0.07
   1  -6   7    0.09    0.06
   1  -6   7    0.12    0.08
   1  -6   7    0.31    0.12
  -2   6  -7    5.72    0.46
  -2   6  -7    6.96    0.48
  -2   6  -7    6.47    0.53
   2  -6   7    5.77    0.48
   2  -6   7    6.60    0.50
  -3   6  -7   -0.08    0.09
   3  -6   7    0.04    0.05
   3  -6   7   -0.08    0.07
   3  -6   7    0.03    0.05
   4  -6   7   12.88    0.95
   4  -6   7   13.79    0.95
   3   5  -7    0.02    0.07
   3   5  -7    0.12    0.08
  -3  -5   7    0.22    0.04
   2   5  -7    1.89    0.20
   2   5  -7    1.99    0.21
  -2  -5   7    2.02    0.16
   1   5  -7    9.34    0.69
   1   5  -7    9.78    0.72
  -1  -5   7   10.21    0.69
  -1  -5   7    9.09    0.69
   0   5  -7    1.18    0.11
   0   5  -7    0.92    0.17
   0   5  -7    1.21    0.16
   0  -5   7    1.31    0.14
   0  -5   7    1.26    0.23
   0  -5   7    1.09    0.11
   0  -5   7    1.12    0.15
  -1   5  -7    0.86    0.16
  -1   5  -7    0.92    0.09
  -1   5  -7    0.73    0.12
   1  -5   7    0.59    0.15
   1  -5   7    0.73    0.09
   1  -5   7    0.74    0.13
   1  -5   7    0.88    0.12
   1  -5   7    0.81    0.13
  -2   5  -7   13.65    1.02
  -2   5  -7   14.14    0.98
  -2   5  -7   14.17    0.97
   2  -5   7   14.37    0.99
   2  -5   7   13.29    0.97
   2  -5   7   11.81    1.06
   2  -5   7   13.24    0.96
  -3   5  -7    1.49    0.16
  -3   5  -7    1.42    0.21
   3  -5   7    1.25    0.26
   3  -5   7    1.31    0.14
  -4   5  -7    7.98    0.54
   4  -5   7    7.68    0.55
   4  -5   7    7.07    0.55
   4  -5   7    7.16    0.55
   5  -5   7    2.56    0.19
   5  -5   7    2.14    0.19
   4   4  -7    0.22    0.04
   4   4  -7    0.21    0.05
   4   4  -7    0.10    0.06
  -4  -4   7    0.30    0.05
   3   4  -7    0.03    0.07
   3   4  -7    0.08    0.06
  -3  -4   7    0.02    0.07
  -3  -4   7    0.06    0.04
   2   4  -7    0.44    0.11
   2   4  -7    0.69    0.12
   2   4  -7    0.36    0.09
  -2  -4   7    0.53    0.08
   1   4  -7    4.69    0.50
   1   4  -7    4.79    0.39
   1   4  -7    5.11    0.40
   1   4  -7    5.38    0.37
   1   4  -7    4.82    0.39
  -1  -4   7    4.97    0.37
  -1  -4   7    5.02    0.38
   0   4  -7    0.04    0.04
   0   4  -7    0.08    0.10
   0   4  -7    0.03    0.07
   0   4  -7    0.02    0.10
   0  -4   7    0.13    0.20
   0  -4   7    0.00    0.07
  -1   4  -7    0.51    0.11
  -1   4  -7    0.38    0.07
   1  -4   7    0.44    0.13
   1  -4   7    0.40    0.17
   1  -4   7    0.41    0.10
   1  -4   7    0.33    0.08
   1  -4   7    0.63    0.12
  -2   4  -7    0.07    0.09
  -2   4  -7    0.23    0.05
  -2   4  -7    0.39    0.19
  -2   4  -7    0.26    0.08
   2  -4   7    0.11    0.07
   2  -4   7    0.13    0.04
   2  -4   7    0.16    0.20
   2  -4   7    0.10    0.06
  -3   4  -7   -0.05    0.09
   3  -4   7    0.08    0.05
   3  -4   7    0.03    0.06
   3  -4   7    0.03    0.07
   3  -4   7    0.07    0.06
   3  -4   7   -0.09    0.12
  -4   4  -7    0.15    0.06
  -4   4  -7    0.18    0.07
   4  -4   7    0.12    0.06
   4  -4   7    0.09    0.07
   4  -4   7    0.17    0.05
  -5   4  -7    0.95    0.08
   5  -4   7    0.99    0.11
   5  -4   7    0.91    0.10
   5  -4   7    0.94    0.11
  -4  -3   7    0.31    0.07
  -4  -3   7    0.24    0.04
   3   3  -7   -0.01    0.06
   3   3  -7   -0.02    0.10
  -3  -3   7   -0.03    0.04
  -3  -3   7    0.01    0.07
   2   3  -7    9.67    0.72
   2   3  -7   10.21    0.71
   2   3  -7    9.17    0.71
  -2  -3   7    9.95    0.69
  -2  -3   7    9.10    0.70
   1   3  -7    8.11    0.59
   1   3  -7    8.74    0.64
   1   3  -7    8.51    0.60
   1   3  -7    8.34    0.60
   1   3  -7    7.36    0.68
   1   3  -7    7.82    0.61
   1   3  -7    8.33    0.63
  -1  -3   7    8.18    0.64
  -1  -3   7    7.96    0.59
   0   3  -7    4.51    0.32
   0   3  -7    4.15    0.42
   0   3  -7    4.61    0.36
   0  -3   7    4.32    0.32
   0  -3   7    4.22    0.33
   0  -3   7    2.62    2.39
  -1   3  -7    2.57    0.25
  -1   3  -7    2.58    0.20
  -1   3  -7    2.36    0.23
  -1   3  -7    2.86    0.29
  -1   3  -7    2.59    0.22
   1  -3   7    2.38    0.19
   1  -3   7    2.49    0.20
   1  -3   7    2.36    0.21
   1  -3   7    2.09    0.29
  -2   3  -7    8.75    0.63
  -2   3  -7    8.44    0.65
  -2   3  -7    9.07    0.79
  -2   3  -7    8.72    0.64
  -2   3  -7    9.25    0.68
   2  -3   7    9.39    0.64
   2  -3   7    8.39    0.62
   2  -3   7    7.89    0.69
   2  -3   7    8.25    0.63
   2  -3   7    8.79    0.64
  -3   3  -7   19.60    1.42
  -3   3  -7   20.05    1.39
  -3   3  -7   20.86    1.76
   3  -3   7   18.81    1.37
   3  -3   7   16.87    1.37
   3  -3   7   21.57    1.46
   3  -3   7   19.43    1.39
   3  -3   7   18.72    1.38
  -4   3  -7    5.49    0.40
  -4   3  -7    5.86    0.42
   4  -3   7    5.98    0.49
   4  -3   7    4.56    0.43
  -5   3  -7   -0.02    0.02
  -5   3  -7    0.00    0.05
   5  -3   7    0.00    0.03
   5  -3   7    0.01    0.05
   5  -3   7    0.02    0.05
   4   2  -7    0.01    0.04
   4   2  -7    0.03    0.03
  -4  -2   7    0.05    0.06
   3   2  -7    1.69    0.17
   3   2  -7    1.80    0.19
  -3  -2   7    1.56    0.15
  -3  -2   7    1.83    0.18
   2   2  -7    4.37    0.37
   2   2  -7    4.70    0.37
   2   2  -7    4.76    0.36
  -2  -2   7    4.89    0.35
  -2  -2   7    4.41    0.36
   1   2  -7    0.41    0.16
   1   2  -7    0.54    0.08
   1   2  -7    0.84    0.14
   1   2  -7    0.61    0.12
   1   2  -7    0.79    0.13
  -1  -2   7    0.74    0.12
  -1  -2   7    0.98    0.11
  -1  -2   7    0.80    0.09
   0   2  -7   87.04    6.24
   0   2  -7   91.59    6.23
   0   2  -7   95.79    6.25
   0   2  -7   82.18    6.24
   0  -2   7   77.78    6.40
   0  -2   7   90.56    6.23
   0  -2   7   89.16    6.23
   0  -2   7   98.80    6.24
  -1   2  -7    1.24    0.16
  -1   2  -7    1.44    0.18
  -1   2  -7    1.36    0.12
   1  -2   7    1.64    0.13
   1  -2   7    2.00    1.28
   1  -2   7    1.03    0.20
   1  -2   7    1.24    0.12
  -2   2  -7    0.38    0.06
  -2   2  -7    0.32    0.16
  -2   2  -7    0.20    0.07
  -2   2  -7    0.21    0.10
   2  -2   7    0.45    0.06
   2  -2   7    0.32    0.07
   2  -2   7    0.27    0.06
   2  -2   7    0.32    0.07
   2  -2   7    0.78    2.00
  -3   2  -7    9.92    0.72
  -3   2  -7   11.01    0.74
  -3   2  -7    8.76    0.96
  -3   2  -7    9.84    0.76
  -3   2  -7   10.76    0.77
   3  -2   7    9.74    0.78
   3  -2   7    9.63    0.73
   3  -2   7    8.88    0.72
   3  -2   7   11.07    0.74
  -4   2  -7    0.82    0.12
  -4   2  -7    0.74    0.08
  -4   2  -7    0.35    0.16
   4  -2   7    0.61    0.12
   4  -2   7    0.76    0.08
   4  -2   7    0.66    0.09
   4  -2   7    0.46    0.12
   4  -2   7    0.47    0.13
  -5   2  -7   18.17    1.16
  -5   2  -7   16.22    1.11
   5  -2   7   15.55    1.11
   5  -2   7   13.93    1.14
   5  -2   7   14.85    1.12
  -6   2  -7    0.61    0.06
   6  -2   7    0.58    0.06
   6  -2   7    0.61    0.08
   4   1  -7    0.28    0.05
   4   1  -7    0.24    0.06
  -4  -1   7    0.29    0.09
   3   1  -7   13.35    0.90
   3   1  -7   12.52    0.91
   3   1  -7   13.23    0.88
  -3  -1   7   12.82    0.91
  -3  -1   7   11.28    0.90
  -3  -1   7   12.01    0.89
  -3  -1   7   12.02    0.90
   2   1  -7   12.62    0.95
   2   1  -7   10.83    0.79
   2   1  -7   11.18    0.81
  -2  -1   7   10.89    0.78
  -2  -1   7   11.00    0.79
  -2  -1   7    8.95    1.07
  -2  -1   7   10.08    0.79
  -2  -1   7   11.40    0.79
   1   1  -7    0.00    0.07
   1   1  -7    0.11    0.06
   1   1  -7   -0.07    0.07
  -1  -1   7   -0.06    0.07
  -1  -1   7   -0.02    0.04
  -1  -1   7   -0.15    0.18
  -1  -1   7    0.04    0.04
  -1  -1   7    0.11    0.07
   0   1  -7   70.98    4.77
   0   1  -7   63.50    4.76
   0   1  -7   68.22    4.79
   0   1  -7   70.75    4.83
   0   1  -7   68.31    4.76
   0  -1   7   74.52    4.76
   0  -1   7   65.99    4.94
   0  -1   7   69.83    6.58
   0  -1   7   61.78    4.92
   0  -1   7   64.44    4.77
   0  -1   7   69.72    4.76
  -1   1  -7   13.69    1.06
  -1   1  -7   13.43    1.01
  -1   1  -7   13.26    0.98
   1  -1   7   14.72    0.98
   1  -1   7   12.53    2.32
  -2   1  -7    6.79    0.44
  -2   1  -7    6.04    0.46
   2  -1   7    6.30    0.45
   2  -1   7    6.73    2.72
   2  -1   7    5.52    0.43
   2  -1   7    6.16    0.45
   2  -1   7    5.95    0.44
   2  -1   7    4.90    0.50
  -3   1  -7    0.26    0.66
  -3   1  -7    0.90    0.16
  -3   1  -7    0.70    0.16
  -3   1  -7    0.85    0.12
  -3   1  -7    0.53    0.24
   3  -1   7    0.73    0.09
   3  -1   7    0.62    0.14
   3  -1   7    0.50    0.11
  -4   1  -7   17.29    1.25
  -4   1  -7   17.11    1.23
  -4   1  -7   17.47    1.21
  -4   1  -7   17.65    1.20
   4  -1   7   14.91    1.25
   4  -1   7   16.49    1.19
   4  -1   7   16.70    1.20
   4  -1   7   17.12    1.20
  -5   1  -7   36.24    2.46
  -5   1  -7   36.68    2.46
   5  -1   7   29.81    2.47
   5  -1   7   36.43    2.44
   5  -1   7   34.75    2.45
  -6   1  -7    0.05    0.02
   6  -1   7    0.10    0.04
   6  -1   7    0.04    0.02
   4   0  -7    4.22    0.29
   4   0  -7    4.33    0.30
  -4   0   7    3.50    0.31
  -4   0   7    3.53    0.33
  -4   0   7    4.09    0.31
   3   0  -7    0.66    0.08
   3   0  -7    0.99    0.11
   3   0  -7    0.78    0.11
  -3   0   7    0.64    0.13
  -3   0   7    0.76    0.11
  -3   0   7    0.84    0.13
   2   0  -7    5.40    0.43
   2   0  -7    4.83    0.38
   2   0  -7    5.19    0.40
   2   0  -7    5.03    0.41
  -2   0   7    5.60    0.41
  -2   0   7    5.19    0.40
  -2   0   7    5.86    0.41
   1   0  -7    2.66    0.27
   1   0  -7    2.46    0.33
   1   0  -7    2.39    0.24
   1   0  -7    2.71    0.24
   1   0  -7    2.99    0.23
   1   0  -7    2.76    0.24
  -1   0   7    2.41    0.44
  -1   0   7    3.24    0.22
  -1   0   7    2.72    0.24
  -1   0   7    2.93    0.22
  -1   0   7    2.91    0.24
   0   0  -7   36.22    2.55
   0   0  -7   36.12    2.54
   0   0  -7   33.72    2.52
   0   0  -7   36.40    2.56
   0   0  -7   33.21    2.54
   0   0  -7   37.43    2.59
   0   0   7   40.68    2.54
   0   0   7   35.25    2.69
   0   0   7   34.78    4.05
   0   0   7   37.65    2.53
   0   0   7   37.58    2.73
   0   0   7   34.40    2.53
   0   0   7   33.94    2.52
  -1   0  -7   21.20    1.54
  -1   0  -7   21.15    1.52
  -1   0  -7   22.65    1.55
  -1   0  -7   21.56    1.59
  -1   0  -7   21.82    1.53
   1   0   7   18.15    1.51
   1   0   7   25.55    3.14
   1   0   7   24.67    1.53
   1   0   7   19.52    1.53
  -2   0  -7   17.35    1.60
  -2   0  -7   22.14    1.53
  -2   0  -7   22.69    1.49
  -2   0  -7   22.54    1.50
   2   0   7   20.02    1.49
   2   0   7   22.63    2.87
   2   0   7   21.47    1.50
   2   0   7   18.11    1.52
   2   0   7   23.60    1.50
  -3   0  -7   11.12    1.15
  -3   0  -7   10.43    0.76
  -3   0  -7   10.72    0.78
  -3   0  -7   10.10    0.74
  -3   0  -7    9.82    0.72
   3   0   7    8.94    0.72
   3   0   7    9.34    0.73
   3   0   7   10.25    0.78
   3   0   7   10.59    0.73
  -4   0  -7   12.92    0.97
  -4   0  -7   13.62    0.94
  -4   0  -7   13.23    0.92
  -4   0  -7   13.21    0.95
   4   0   7   13.14    0.92
   4   0   7   12.03    0.92
   4   0   7   11.93    0.92
   4   0   7   12.94    0.98
  -5   0  -7    7.47    0.58
  -5   0  -7    8.37    0.57
  -5   0  -7    7.41    0.55
   5   0   7    7.71    0.55
   5   0   7    7.55    0.56
  -6   0  -7    1.35    0.11
  -6   0  -7    1.26    0.12
   6   0   7    1.24    0.13
   4  -1  -7   20.49    1.31
   4  -1  -7   17.65    1.32
  -4   1   7   18.32    1.35
  -4   1   7   18.88    1.34
  -4   1   7   18.30    1.33
   3  -1  -7    0.19    0.06
   3  -1  -7    0.17    0.04
   3  -1  -7    0.19    0.07
  -3   1   7    0.28    0.08
  -3   1   7    0.04    0.08
  -3   1   7    0.23    0.06
   2  -1  -7   22.34    1.63
   2  -1  -7   24.01    1.65
   2  -1  -7   22.32    1.66
  -2   1   7   23.58    1.65
  -2   1   7   24.16    1.65
  -2   1   7   23.40    1.65
   1  -1  -7   17.53    1.31
   1  -1  -7   17.60    1.30
   1  -1  -7   19.47    1.33
  -1   1   7   16.28    1.55
  -1   1   7   19.84    1.30
  -1   1   7   18.91    1.30
   0  -1  -7   14.16    1.22
   0  -1  -7   16.09    1.23
   0  -1  -7   17.88    1.26
   0   1   7   15.94    1.41
   0   1   7   17.45    1.44
   0   1   7   18.61    1.22
   0   1   7   19.46    1.23
   0   1   7   17.90    1.22
  -1  -1  -7    0.18    0.07
  -1  -1  -7    0.14    0.06
  -1  -1  -7    0.06    0.10
  -1  -1  -7    0.05    0.05
   1   1   7    0.29    0.11
   1   1   7   -1.11    1.52
   1   1   7    0.04    0.04
   1   1   7   -0.14    0.19
  -2  -1  -7    7.60    0.57
  -2  -1  -7    8.21    0.60
  -2  -1  -7    7.18    0.54
  -2  -1  -7    7.08    0.53
   2   1   7    7.86    0.54
   2   1   7    7.87    0.54
   2   1   7    6.19    0.53
  -3  -1  -7   11.92    0.90
  -3  -1  -7   13.11    0.94
  -3  -1  -7   12.32    0.92
  -3  -1  -7   13.82    0.96
   3   1   7   13.04    0.96
   3   1   7   14.04    0.92
   3   1   7   10.96    0.91
  -4  -1  -7    1.34    0.17
  -4  -1  -7    1.42    0.14
  -4  -1  -7    1.29    0.11
   4   1   7    1.15    0.15
   4   1   7    1.19    0.12
   4   1   7    1.01    0.19
  -5  -1  -7    0.03    0.07
  -5  -1  -7    0.01    0.05
  -5  -1  -7    0.02    0.03
   5   1   7   -0.02    0.05
   5   1   7   -0.01    0.03
  -6  -1  -7    3.81    0.26
  -6  -1  -7    3.39    0.27
  -6  -1  -7    3.78    0.29
   6   1   7    3.03    0.27
   4  -2  -7    0.07    0.04
   4  -2  -7    0.02    0.03
  -4   2   7    0.04    0.05
  -4   2   7    0.02    0.03
   3  -2  -7   14.23    0.94
   3  -2  -7   12.84    0.96
   3  -2  -7   13.56    0.95
  -3   2   7   12.84    0.96
  -3   2   7   13.60    0.96
  -3   2   7   12.78    0.97
   2  -2  -7    4.07    0.35
   2  -2  -7    4.37    0.34
   2  -2  -7    4.53    0.33
  -2   2   7    4.34    0.34
  -2   2   7    4.55    0.35
  -2   2   7    4.94    0.36
   1  -2  -7   -0.03    0.06
   1  -2  -7    0.18    0.06
  -1   2   7    0.07    0.06
  -1   2   7    0.08    0.07
  -1   2   7   -0.09    0.24
  -1   2   7    0.07    0.04
   0  -2  -7    0.49    0.08
   0  -2  -7    0.54    0.11
   0  -2  -7    0.67    0.11
   0   2   7    0.44    0.22
   0   2   7    0.75    0.11
   0   2   7    1.19    0.59
   0   2   7    0.50    0.08
  -1  -2  -7    1.76    0.17
  -1  -2  -7    1.84    0.17
  -1  -2  -7    1.73    0.18
  -1  -2  -7    1.76    0.22
   1   2   7    1.63    0.15
   1   2   7    1.72    0.14
   1   2   7    1.78    0.50
   1   2   7    1.50    0.31
   1   2   7    1.42    0.15
   1   2   7    1.80    0.16
  -2  -2  -7    0.88    0.14
  -2  -2  -7    0.97    0.14
  -2  -2  -7    0.97    0.17
  -2  -2  -7    0.65    0.08
  -2  -2  -7    0.03    0.67
  -2  -2  -7    0.84    0.10
  -2  -2  -7    0.65    0.21
   2   2   7    2.32    2.26
   2   2   7    0.96    0.12
   2   2   7    0.84    0.11
   2   2   7    0.57    0.38
  -3  -2  -7   10.17    0.75
  -3  -2  -7    8.95    0.71
  -3  -2  -7    9.47    0.68
  -3  -2  -7    9.33    0.70
  -3  -2  -7    8.54    1.08
  -3  -2  -7    9.73    0.72
   3   2   7    9.26    0.69
   3   2   7    9.43    0.69
   3   2   7   10.87    0.75
   3   2   7    9.62    0.69
  -4  -2  -7    0.81    0.15
  -4  -2  -7    0.82    0.11
  -4  -2  -7    0.72    0.13
  -4  -2  -7    0.74    0.08
   4   2   7    0.77    0.18
   4   2   7    0.81    0.10
  -5  -2  -7    0.02    0.03
  -5  -2  -7    0.03    0.05
  -5  -2  -7   -0.02    0.07
   5   2   7    0.03    0.04
  -6  -2  -7    0.02    0.02
  -6  -2  -7    0.08    0.05
   6   2   7    0.03    0.04
   4  -3  -7    0.19    0.03
   4  -3  -7    0.28    0.06
  -4   3   7    0.27    0.05
   3  -3  -7    2.36    0.21
   3  -3  -7    2.77    0.21
   3  -3  -7    2.78    0.19
  -3   3   7    2.21    0.21
  -3   3   7    1.99    0.26
  -3   3   7    2.32    0.20
   2  -3  -7    0.17    0.07
   2  -3  -7    0.32    0.06
  -2   3   7    0.19    0.06
  -2   3   7    0.07    0.08
  -2   3   7    0.09    0.07
   1  -3  -7    0.13    0.06
   1  -3  -7    0.13    0.07
  -1   3   7    0.12    0.07
  -1   3   7    0.10    0.08
  -1   3   7   -0.07    0.28
   0  -3  -7    2.09    0.24
   0  -3  -7    1.63    0.18
   0  -3  -7    1.80    0.19
   0   3   7    2.10    0.18
   0   3   7    1.18    0.45
   0   3   7    2.19    0.18
   0   3   7    1.98    0.16
  -1  -3  -7    3.38    0.31
  -1  -3  -7    3.21    0.27
  -1  -3  -7    2.89    0.48
  -1  -3  -7    3.04    0.26
   1   3   7    3.49    0.26
   1   3   7    2.76    0.66
   1   3   7    3.18    0.24
   1   3   7    2.96    0.52
   1   3   7    3.08    0.45
  -2  -3  -7    0.21    0.71
  -2  -3  -7    0.08    0.07
  -2  -3  -7    0.35    0.07
  -2  -3  -7    0.20    0.09
   2   3   7   -0.04    0.35
   2   3   7    0.09    0.26
   2   3   7    0.21    0.04
   2   3   7    0.27    0.07
   2   3   7    0.19    0.05
   2   3   7    0.06    0.06
  -3  -3  -7    3.70    0.30
  -3  -3  -7    3.20    0.25
  -3  -3  -7    3.73    0.35
  -3  -3  -7    3.33    0.29
   3   3   7    3.43    0.33
   3   3   7    2.07    0.62
   3   3   7    3.16    0.27
  -4  -3  -7   11.40    0.83
  -4  -3  -7   11.84    0.87
  -4  -3  -7   12.10    0.86
   4   3   7   11.56    0.84
   4   3   7   11.66    0.90
   5   3   7    3.87    0.29
  -6  -3  -7    1.47    0.13
   6   3   7    1.16    0.12
   3  -4  -7    1.52    0.14
   3  -4  -7    1.41    0.13
   3  -4  -7    1.37    0.14
  -3   4   7    1.24    0.14
  -3   4   7    1.32    0.12
   2  -4  -7    7.50    0.55
   2  -4  -7    7.49    0.57
   2  -4  -7    7.38    0.54
   2  -4  -7    8.66    0.56
   2  -4  -7    7.83    0.54
  -2   4   7    7.36    0.56
  -2   4   7    6.99    0.55
  -2   4   7    7.42    0.56
   1  -4  -7    2.91    0.24
   1  -4  -7    2.60    0.25
   1  -4  -7    3.18    0.22
   1  -4  -7    2.74    0.24
  -1   4   7    3.01    0.25
  -1   4   7    2.93    0.25
  -1   4   7    2.56    0.23
   0  -4  -7    0.57    0.09
   0  -4  -7    0.27    0.10
   0  -4  -7    0.18    0.30
   0  -4  -7    0.51    0.09
   0  -4  -7    0.30    0.08
   0   4   7    0.58    0.26
   0   4   7    0.41    0.07
   0   4   7    0.60    0.12
   0   4   7    0.90    0.52
   0   4   7    0.40    0.09
  -1  -4  -7    0.08    0.06
  -1  -4  -7   -0.04    0.07
  -1  -4  -7    0.06    0.07
  -1  -4  -7    0.03    0.27
   1   4   7    0.81    0.36
   1   4   7    0.02    0.06
   1   4   7    0.04    0.03
   1   4   7    0.10    0.07
  -2  -4  -7    0.26    0.10
  -2  -4  -7    0.49    0.09
  -2  -4  -7    0.50    0.10
   2   4   7    0.34    0.07
   2   4   7    0.39    0.08
   2   4   7    0.65    0.12
   2   4   7    0.54    0.07
   2   4   7    0.00    0.30
  -3  -4  -7    7.05    0.54
  -3  -4  -7    7.22    0.60
  -3  -4  -7    8.76    1.58
  -3  -4  -7    7.27    0.54
   3   4   7    6.73    0.90
   3   4   7    6.95    0.52
   3   4   7    6.84    0.52
  -4  -4  -7    0.60    0.12
   4   4   7    0.44    0.08
   4   4   7    0.29    0.19
  -5  -4  -7    0.04    0.06
   5   4   7    0.05    0.03
  -6  -4  -7    0.03    0.04
   3  -5  -7    0.10    0.05
   3  -5  -7    0.08    0.03
   3  -5  -7    0.13    0.05
  -3   5   7    0.08    0.03
  -3   5   7    0.18    0.08
   2  -5  -7    0.79    0.09
   2  -5  -7    0.79    0.12
   2  -5  -7    0.82    0.09
  -2   5   7    0.73    0.09
  -2   5   7    0.67    0.12
   1  -5  -7   19.06    1.34
   1  -5  -7   17.18    1.35
   1  -5  -7   19.28    1.33
   1  -5  -7   19.25    1.34
  -1   5   7   18.53    1.34
  -1   5   7   19.83    1.35
  -1   5   7   19.31    1.35
   0  -5  -7    1.40    0.18
   0  -5  -7    1.87    0.16
   0  -5  -7    1.31    0.25
   0  -5  -7    1.96    0.17
   0  -5  -7    1.74    0.16
   0   5   7    1.75    0.18
   0   5   7    1.71    0.15
   0   5   7    1.91    0.17
  -1  -5  -7   33.84    2.40
  -1  -5  -7   35.90    2.45
  -1  -5  -7   36.07    2.39
  -1  -5  -7   28.98    2.60
   1   5   7   31.97    2.67
   1   5   7   37.13    2.39
   1   5   7   31.61    2.67
   1   5   7   33.93    2.39
  -2  -5  -7    0.23    0.09
  -2  -5  -7    0.10    0.06
   2   5   7    0.35    0.35
   2   5   7    0.48    0.60
   2   5   7    0.07    0.03
   2   5   7    0.15    0.06
   2   5   7    0.10    0.07
  -3  -5  -7    7.41    0.59
  -3  -5  -7    8.51    0.60
   3   5   7    8.01    0.58
   3   5   7    7.80    0.58
   3   5   7    8.04    0.57
  -4  -5  -7    0.02    0.06
  -4  -5  -7    0.02    0.05
  -4  -5  -7    0.02    0.08
   4   5   7    0.03    0.04
   4   5   7   -0.02    0.04
  -5  -5  -7    0.18    0.05
  -5  -5  -7    0.22    0.05
   5   5   7    0.17    0.05
   2  -6  -7    9.81    0.66
   2  -6  -7    7.82    0.66
   2  -6  -7   10.27    0.67
  -2   6   7    8.68    0.66
  -2   6   7    9.30    0.66
   1  -6  -7   20.22    1.33
   1  -6  -7   20.57    1.33
   1  -6  -7   19.30    1.34
   1  -6  -7   16.25    1.35
  -1   6   7   18.98    1.34
  -1   6   7   18.15    1.34
   0  -6  -7    2.37    0.19
   0  -6  -7    2.21    0.29
   0  -6  -7    2.69    0.56
   0  -6  -7    2.41    0.19
   0  -6  -7    2.00    0.18
   0  -6  -7    1.86    0.20
   0   6   7    2.24    0.19
   0   6   7    1.87    0.17
   0   6   7    1.89    0.19
  -1  -6  -7    3.43    0.30
  -1  -6  -7    2.89    0.47
  -1  -6  -7    3.91    0.55
  -1  -6  -7    3.69    0.29
  -1  -6  -7    3.67    0.29
   1   6   7    3.99    0.29
   1   6   7    3.70    0.28
  -2  -6  -7    0.85    0.20
  -2  -6  -7    0.82    0.12
   2   6   7    0.84    0.09
   2   6   7    0.89    0.13
   2   6   7    0.95    0.12
  -3  -6  -7   16.43    1.26
  -3  -6  -7   16.26    1.17
   3   6   7   17.31    1.18
   3   6   7   16.21    1.17
  -4  -6  -7    2.50    0.42
  -4  -6  -7    3.12    0.23
   4   6   7    2.69    0.21
   4   6   7    2.29    0.21
  -5  -6  -7    0.31    0.06
   5   6   7    0.42    0.05
   2  -7  -7    2.32    0.21
   2  -7  -7    2.70    0.21
   2  -7  -7    2.91    0.20
  -2   7   7    2.51    0.19
   1  -7  -7    4.02    0.31
   1  -7  -7    4.25    0.30
   1  -7  -7    4.42    0.30
   1  -7  -7    3.50    0.31
  -1   7   7    3.70    0.30
  -1   7   7    4.11    0.31
   0  -7  -7    3.98    0.30
   0  -7  -7    3.57    0.31
   0  -7  -7    4.02    0.29
   0  -7  -7    3.87    0.30
   0   7   7    4.11    0.31
  -1  -7  -7    0.04    0.06
  -1  -7  -7   -0.03    0.04
  -1  -7  -7    0.00    0.09
  -1  -7  -7    0.02    0.05
   1   7   7    0.00    0.05
   1   7   7    0.04    0.03
  -2  -7  -7   27.47    1.94
  -2  -7  -7   27.14    1.85
  -2  -7  -7   28.67    1.87
   2   7   7   24.17    1.86
   2   7   7   26.42    1.86
   2   7   7   24.13    1.85
  -3  -7  -7   16.92    1.17
  -3  -7  -7   17.71    1.19
  -3  -7  -7   17.18    1.26
   3   7   7   14.78    1.17
   3   7   7   16.33    1.18
  -4  -7  -7    0.42    0.08
   4   7   7    0.27    0.05
   4   7   7    0.29    0.06
   1  -8  -7    2.34    0.17
   1  -8  -7    2.17    0.17
   1  -8  -7    2.15    0.18
  -1   8   7    2.23    0.18
  -1   8   7    2.09    0.17
   0  -8  -7    4.72    0.33
   0  -8  -7    4.76    0.33
   0   8   7    4.29    0.34
   0   8   7    4.14    0.33
  -1  -8  -7   13.15    0.89
  -1  -8  -7   12.57    0.89
   1   8   7   11.77    0.89
   1   8   7   12.01    0.90
   1   8   7   13.44    0.91
  -2  -8  -7    0.04    0.04
  -2  -8  -7    0.04    0.03
   2   8   7    0.02    0.02
   2   8   7   -0.06    0.05
   2   8   7   -0.02    0.05
  -3  -8  -7    4.16    0.32
   3   8   7    4.07    0.32
  -4  -8  -7    0.05    0.03
   4   8   7    0.01    0.03
   0  -9  -7    0.03    0.03
   0  -9  -7    0.04    0.03
   0   9   7    0.04    0.02
  -1  -9  -7    0.02    0.03
   1   9   7    0.01    0.02
  -2  -9  -7    1.16    0.11
  -2  -9  -7    1.29    0.10
   2   9   7    1.11    0.10
   2   9   7    0.96    0.09
  -3  -9  -7    0.94    0.07
  -3  -9  -7    0.83    0.09
   3   9   7    0.70    0.08
   1   8  -8    0.21    0.07
   1   8  -8    0.20    0.04
  -1  -8   8    0.17    0.05
   0   8  -8    1.24    0.12
   0   8  -8    1.48    0.15
   0   8  -8    1.55    0.20
   0  -8   8    1.45    0.12
   0  -8   8    1.09    0.13
  -1   8  -8    0.18    0.04
  -1   8  -8    0.12    0.06
  -1   8  -8    0.10    0.07
   1  -8   8    0.18    0.05
   1  -8   8    0.17    0.04
   1  -8   8    0.09    0.05
  -2   8  -8    4.71    0.37
   2  -8   8    5.74    0.38
   2  -8   8    4.76    0.38
   2  -8   8    5.57    0.38
   2   7  -8    3.67    0.30
  -2  -7   8    3.98    0.28
   1   7  -8    1.59    0.19
   1   7  -8    1.46    0.12
   1   7  -8    1.29    0.23
  -1  -7   8    1.34    0.17
  -1  -7   8    1.16    0.12
  -1  -7   8    1.70    0.13
   0   7  -8    0.19    0.05
   0   7  -8    0.19    0.09
   0   7  -8    0.07    0.08
   0  -7   8    0.10    0.05
   0  -7   8    0.14    0.04
   0  -7   8    0.18    0.07
  -1   7  -8    5.42    0.39
  -1   7  -8    5.43    0.45
  -1   7  -8    5.18    0.41
   1  -7   8    5.55    0.40
   1  -7   8    4.78    0.40
   1  -7   8    5.50    0.39
  -2   7  -8    0.05    0.07
  -2   7  -8   -0.07    0.04
   2  -7   8   -0.06    0.05
   2  -7   8    0.04    0.10
   2  -7   8    0.01    0.05
  -3   7  -8    1.83    0.15
   3  -7   8    1.98    0.15
   3  -7   8    1.79    0.16
   3  -7   8    2.02    0.16
   2   6  -8    2.20    0.23
   1   6  -8    6.16    0.49
   1   6  -8    6.46    0.46
   1   6  -8    6.40    0.49
   1   6  -8    6.04    0.52
  -1  -6   8    6.23    0.46
  -1  -6   8    6.70    0.46
   0   6  -8    4.06    0.31
   0   6  -8    4.14    0.34
   0   6  -8    4.33    0.33
   0   6  -8    4.24    0.37
   0  -6   8    4.10    0.31
   0  -6   8    3.69    0.33
   0  -6   8    3.67    0.30
  -1   6  -8    1.91    0.21
  -1   6  -8    2.30    0.21
  -1   6  -8    2.24    0.18
  -1   6  -8    1.89    0.25
   1  -6   8    1.96    0.20
   1  -6   8    2.07    0.18
   1  -6   8    1.97    0.16
   1  -6   8    2.12    0.19
  -2   6  -8    0.07    0.09
  -2   6  -8   -0.01    0.06
  -2   6  -8    0.14    0.05
   2  -6   8    0.14    0.07
   2  -6   8   -0.01    0.05
   2  -6   8   -0.02    0.07
  -3   6  -8    1.36    0.19
  -3   6  -8    0.95    0.09
  -3   6  -8    1.07    0.13
   3  -6   8    0.99    0.11
   3  -6   8    0.74    0.12
   4  -6   8    0.16    0.05
   3   5  -8    5.88    0.43
  -3  -5   8    5.86    0.42
   2   5  -8    0.13    0.08
   2   5  -8    0.07    0.07
  -2  -5   8    0.18    0.04
   1   5  -8    3.27    0.35
   1   5  -8    3.99    0.30
   1   5  -8    3.89    0.34
  -1  -5   8    4.20    0.30
  -1  -5   8    4.08    0.29
   0   5  -8    0.84    0.15
   0   5  -8    0.55    0.13
   0   5  -8    0.96    0.14
   0  -5   8    0.96    0.12
   0  -5   8    0.75    0.09
  -1   5  -8   10.71    0.75
  -1   5  -8   10.71    0.81
  -1   5  -8   11.25    0.77
  -1   5  -8    9.95    0.78
   1  -5   8   10.48    0.75
   1  -5   8    9.94    0.75
   1  -5   8   10.57    0.77
   1  -5   8   10.01    0.74
  -2   5  -8    4.96    0.41
  -2   5  -8    6.19    0.48
  -2   5  -8    5.59    0.43
   2  -5   8    5.19    0.47
  -3   5  -8    2.92    0.22
  -3   5  -8    2.94    0.30
  -3   5  -8    2.62    0.24
   3  -5   8    2.67    0.24
   3  -5   8    2.70    0.22
   3  -5   8    2.82    0.23
  -4   5  -8    0.78    0.10
  -4   5  -8    1.06    0.11
   4  -5   8    1.09    0.14
   3   4  -8    0.61    0.10
  -3  -4   8    0.58    0.07
   2   4  -8    4.20    0.36
   2   4  -8    4.67    0.35
  -2  -4   8    4.30    0.33
   1   4  -8   -0.08    0.07
   1   4  -8    0.05    0.09
   1   4  -8    0.04    0.09
   1   4  -8   -0.02    0.08
   1   4  -8    0.02    0.05
  -1  -4   8    0.04    0.05
  -1  -4   8    0.06    0.04
   0   4  -8   49.23    3.44
   0   4  -8   49.70    3.46
   0   4  -8   47.80    3.41
   0   4  -8   48.19    3.43
   0  -4   8   49.67    3.41
   0  -4   8   47.52    3.41
  -1   4  -8    0.36    0.10
  -1   4  -8    0.34    0.08
  -1   4  -8    0.31    0.06
  -1   4  -8    0.29    0.11
   1  -4   8    0.29    0.07
   1  -4   8    0.47    0.09
   1  -4   8    0.40    0.07
  -2   4  -8    0.40    0.10
  -2   4  -8    0.18    0.16
  -2   4  -8    0.37    0.07
   2  -4   8    0.26    0.06
   2  -4   8    0.35    0.06
   2  -4   8    0.41    0.08
   2  -4   8    0.50    0.19
   2  -4   8    0.29    0.08
  -3   4  -8    0.18    0.08
  -3   4  -8    0.15    0.04
   3  -4   8    0.42    0.23
   3  -4   8    0.13    0.05
   3  -4   8    0.17    0.06
  -4   4  -8    2.78    0.24
  -4   4  -8    2.49    0.20
   4  -4   8    2.49    0.21
   4  -4   8    2.37    0.21
  -5   4  -8    0.25    0.04
   5  -4   8    0.30    0.05
   5  -4   8    0.18    0.04
   3   3  -8    0.21    0.06
   3   3  -8    0.20    0.07
  -3  -3   8    0.25    0.07
  -3  -3   8    0.21    0.04
   2   3  -8    9.39    0.66
   2   3  -8    9.17    0.67
   2   3  -8    8.91    0.67
  -2  -3   8    8.36    0.66
  -2  -3   8    9.12    0.65
   1   3  -8    3.83    0.32
   1   3  -8    3.80    0.30
   1   3  -8    3.82    0.33
   1   3  -8    3.61    0.30
  -1  -3   8    3.39    0.29
  -1  -3   8    3.63    0.28
   0   3  -8    6.79    0.55
   0   3  -8    7.37    0.64
   0   3  -8    7.80    0.57
   0   3  -8    7.53    0.59
   0  -3   8    7.21    0.53
   0  -3   8    7.65    0.54
  -1   3  -8    0.99    0.14
  -1   3  -8    1.20    0.16
  -1   3  -8    1.27    0.12
  -1   3  -8    1.13    0.19
   1  -3   8    1.33    0.13
   1  -3   8    1.43    0.12
   1  -3   8    1.16    0.14
  -2   3  -8    5.58    0.41
  -2   3  -8    4.88    0.41
  -2   3  -8    5.32    0.44
   2  -3   8    5.59    0.40
   2  -3   8    4.96    0.47
   2  -3   8    4.90    0.38
   2  -3   8    4.92    0.39
   2  -3   8    5.00    0.38
  -3   3  -8   29.67    2.19
  -3   3  -8   30.05    2.13
  -3   3  -8   32.78    2.16
  -3   3  -8   29.22    2.16
   3  -3   8   28.41    2.13
   3  -3   8   29.79    2.14
   3  -3   8   31.91    2.13
   3  -3   8   30.48    2.14
  -4   3  -8    1.99    0.18
   4  -3   8    1.66    0.19
   4  -3   8    1.90    0.16
   4  -3   8    1.99    0.18
  -5   3  -8   12.68    0.80
   5  -3   8   10.31    0.81
   5  -3   8   10.72    0.79
   5  -3   8   10.86    0.79
   3   2  -8    0.19    0.06
  -3  -2   8    0.07    0.05
  -3  -2   8    0.18    0.07
   2   2  -8   23.39    1.59
  -2  -2   8   20.38    1.62
  -2  -2   8   23.08    1.59
   1   2  -8    2.79    0.28
   1   2  -8    3.17    0.25
   1   2  -8    2.40    0.27
   1   2  -8    3.09    0.26
  -1  -2   8    3.11    0.23
  -1  -2   8    2.64    0.25
   0   2  -8    5.21    0.44
   0   2  -8    4.98    0.49
   0   2  -8    5.24    0.42
   0   2  -8    5.83    0.43
   0   2  -8    5.12    0.41
   0  -2   8    5.58    0.40
  -1   2  -8    0.98    0.14
  -1   2  -8    0.93    0.17
  -1   2  -8    1.29    0.16
   1  -2   8    0.96    0.14
   1  -2   8    1.16    0.13
  -2   2  -8    2.31    0.18
  -2   2  -8    2.05    0.39
  -2   2  -8    2.17    0.21
  -2   2  -8    2.54    0.26
   2  -2   8    2.33    0.18
   2  -2   8    2.07    0.19
   2  -2   8    1.97    0.22
   2  -2   8    2.31    0.21
  -3   2  -8   10.22    0.75
  -3   2  -8   10.35    0.72
  -3   2  -8   10.01    0.74
  -3   2  -8    9.55    0.69
   3  -2   8   10.25    0.71
   3  -2   8    9.30    0.69
   3  -2   8    9.51    0.70
   3  -2   8    9.11    0.69
   3  -2   8    8.63    0.77
  -4   2  -8   -0.04    0.06
  -4   2  -8    0.04    0.10
  -4   2  -8    0.02    0.03
  -4   2  -8   -0.08    0.09
   4  -2   8   -0.01    0.06
   4  -2   8   -0.02    0.06
   4  -2   8   -0.01    0.04
   4  -2   8    0.02    0.03
  -5   2  -8    0.72    0.07
  -5   2  -8    0.58    0.10
   5  -2   8    0.75    0.11
   5  -2   8    0.58    0.07
   5  -2   8    0.60    0.12
   4   1  -8    7.98    0.53
  -4  -1   8    6.79    0.53
   3   1  -8    5.40    0.38
  -3  -1   8    4.62    0.38
   2   1  -8   -0.01    0.08
   2   1  -8    0.11    0.06
  -2  -1   8   -0.01    0.04
  -2  -1   8    0.10    0.08
  -2  -1   8    0.04    0.08
   1   1  -8    0.80    0.35
   1   1  -8    1.36    0.15
   1   1  -8    1.05    0.19
  -1  -1   8    1.22    0.15
  -1  -1   8    0.92    0.44
  -1  -1   8    1.02    0.11
   0   1  -8   26.61    2.02
   0   1  -8   28.24    1.96
   0   1  -8   28.14    1.97
   0   1  -8   25.97    1.94
   0   1  -8   26.89    1.93
   0  -1   8   28.62    1.94
   0  -1   8   27.66    1.93
  -1   1  -8    0.92    0.13
  -1   1  -8    0.66    0.16
  -1   1  -8    0.78    0.09
  -1   1  -8    0.82    0.14
   1  -1   8    1.10    0.12
   1  -1   8    0.14    4.24
   1  -1   8    0.98    0.11
   1  -1   8    0.70    0.09
   1  -1   8    0.84    0.12
  -2   1  -8   29.37    2.03
  -2   1  -8   29.76    2.06
  -2   1  -8   29.19    2.01
  -2   1  -8   29.98    2.03
  -2   1  -8   25.12    2.13
   2  -1   8   30.76    2.02
   2  -1   8   25.18    2.06
   2  -1   8   26.95    2.02
   2  -1   8   29.96    2.02
   2  -1   8   29.33    2.02
  -3   1  -8    1.69    0.20
  -3   1  -8    1.33    0.15
  -3   1  -8    1.32    0.21
  -3   1  -8    1.27    0.12
   3  -1   8    1.03    0.20
   3  -1   8    1.38    0.15
   3  -1   8    1.24    0.12
   3  -1   8    1.12    0.12
  -4   1  -8    2.13    0.26
  -4   1  -8    2.02    0.20
  -4   1  -8    2.34    0.18
   4  -1   8    2.41    0.27
   4  -1   8    2.25    0.19
   4  -1   8    2.30    0.21
  -5   1  -8    8.77    0.62
  -5   1  -8    9.19    0.63
  -5   1  -8    9.16    0.68
   5  -1   8    8.60    0.62
   5  -1   8    7.27    0.64
   5  -1   8    8.76    0.62
   4   0  -8    2.63    0.19
  -4   0   8    2.34    0.20
   3   0  -8    0.01    0.04
   3   0  -8    0.00    0.05
  -3   0   8   -0.10    0.08
  -3   0   8   -0.01    0.04
  -3   0   8    0.03    0.06
   2   0  -8    0.04    0.06
  -2   0   8    0.00    0.07
  -2   0   8   -0.03    0.04
   1   0  -8    6.22    0.51
   1   0  -8    6.57    0.51
   1   0  -8    6.50    0.55
   1   0  -8    7.15    0.51
  -1   0   8    6.82    0.51
  -1   0   8    6.73    0.51
  -1   0   8    7.33    0.50
   0   0  -8   12.51    0.93
   0   0  -8   13.59    0.96
   0   0  -8   13.14    0.93
   0   0   8   10.77    1.13
   0   0   8   13.02    0.92
   0   0   8   13.49    0.93
   0   0   8   12.96    0.91
  -1   0  -8   21.73    1.54
  -1   0  -8   22.65    1.59
  -1   0  -8   20.45    1.56
  -1   0  -8   22.38    1.56
  -1   0  -8   19.77    1.55
   1   0   8   20.91    1.54
   1   0   8   22.94    1.55
   1   0   8   23.89    1.55
   1   0   8   24.33    6.05
  -2   0  -8   10.85    0.80
  -2   0  -8   10.61    0.88
  -2   0  -8   10.64    0.74
  -2   0  -8    9.90    1.23
  -2   0  -8    9.60    0.76
  -2   0  -8   10.51    0.76
   2   0   8   10.72    0.75
   2   0   8   10.08    0.75
  -3   0  -8   10.95    0.84
  -3   0  -8   12.01    0.87
  -3   0  -8   10.02    1.02
  -3   0  -8   11.82    0.89
   3   0   8   11.86    0.84
   3   0   8   12.43    0.83
  -4   0  -8    0.63    0.11
  -4   0  -8    0.45    0.12
  -4   0  -8    0.78    0.16
  -4   0  -8    0.64    0.08
   4   0   8    0.54    0.08
   4   0   8    0.68    0.09
   4   0   8    0.85    0.13
  -5   0  -8    3.77    0.33
  -5   0  -8    4.41    0.30
   5   0   8    3.77    0.30
  -6   0  -8    1.72    0.12
   6   0   8    1.53    0.15
   3  -1  -8   -0.07    0.05
   3  -1  -8    0.05    0.04
  -3   1   8    0.00    0.04
  -3   1   8    0.00    0.06
   2  -1  -8    2.65    0.21
  -2   1   8    2.14    0.24
  -2   1   8    2.03    0.21
  -2   1   8    2.32    0.19
   1  -1  -8    1.82    0.20
   1  -1  -8    1.98    0.19
  -1   1   8    1.96    0.17
  -1   1   8    2.46    0.20
  -1   1   8    1.90    0.18
  -1   1   8    2.16    0.19
   0  -1  -8    2.57    0.30
   0  -1  -8    3.26    0.27
   0  -1  -8    3.49    0.26
   0  -1  -8    2.99    0.27
   0   1   8    2.78    0.25
   0   1   8    2.90    0.55
   0   1   8    3.32    0.24
   0   1   8    3.16    0.26
   0   1   8    3.34    0.25
  -1  -1  -8    0.44    0.09
   1   1   8    0.31    0.40
   1   1   8    0.37    0.08
   1   1   8    0.45    0.08
  -2  -1  -8    3.94    0.46
  -2  -1  -8    3.58    0.30
  -2  -1  -8    2.99    0.92
  -2  -1  -8    3.34    0.25
  -2  -1  -8    2.95    0.26
  -2  -1  -8    3.30    0.33
  -2  -1  -8    2.95    0.29
   2   1   8    3.40    0.26
   2   1   8    3.58    0.27
   2   1   8    3.37    0.27
  -3  -1  -8    3.22    0.29
  -3  -1  -8    2.58    0.31
  -3  -1  -8    3.12    0.25
   3   1   8    3.24    0.24
   3   1   8    2.87    0.26
  -4  -1  -8   11.95    0.88
  -4  -1  -8   12.12    0.94
  -4  -1  -8   12.80    0.91
  -4  -1  -8   12.10    0.87
   4   1   8   11.97    0.87
   4   1   8   12.36    0.88
  -5  -1  -8    1.11    0.15
  -5  -1  -8    0.77    0.12
  -5  -1  -8    0.96    0.09
   5   1   8    1.01    0.10
  -6  -1  -8    0.16    0.05
   6   1   8    0.12    0.04
   3  -2  -8    0.08    0.06
   3  -2  -8    0.04    0.05
   3  -2  -8    0.14    0.04
  -3   2   8    0.09    0.04
  -3   2   8   -0.03    0.06
   2  -2  -8    0.19    0.07
   2  -2  -8    0.23    0.06
   2  -2  -8    0.22    0.05
  -2   2   8    0.20    0.05
  -2   2   8    0.24    0.08
  -2   2   8    0.19    0.07
   1  -2  -8    0.24    0.08
   1  -2  -8    0.38    0.07
  -1   2   8    0.33    0.09
  -1   2   8    0.33    0.09
  -1   2   8    0.44    0.08
   0  -2  -8    0.04    0.06
   0  -2  -8    0.05    0.08
   0  -2  -8   -0.11    0.07
   0   2   8    0.14    0.33
   0   2   8    0.01    0.04
   0   2   8   -0.01    0.06
   0   2   8    0.00    0.07
  -1  -2  -8    4.84    0.39
  -1  -2  -8    5.08    0.41
  -1  -2  -8    5.55    0.44
   1   2   8    4.60    0.38
   1   2   8    5.28    0.37
   1   2   8    5.18    0.67
   1   2   8    4.81    0.38
   1   2   8    5.23    0.39
  -2  -2  -8    5.72    0.46
  -2  -2  -8    5.31    0.42
  -2  -2  -8    6.34    0.50
   2   2   8    5.65    0.44
   2   2   8    6.68    0.50
  -3  -2  -8    0.63    0.10
  -3  -2  -8    0.38    0.09
  -3  -2  -8    0.54    0.12
  -3  -2  -8    0.32    0.11
  -3  -2  -8    0.53    0.06
  -4  -2  -8   16.79    1.27
  -4  -2  -8   17.11    1.24
  -4  -2  -8   17.13    1.20
  -4  -2  -8   17.35    1.21
   4   2   8   16.90    1.20
   4   2   8   16.41    1.27
  -5  -2  -8   -0.05    0.06
  -5  -2  -8    0.03    0.02
  -5  -2  -8    0.00    0.05
   5   2   8   -0.01    0.03
  -6  -2  -8    1.30    0.12
   6   2   8    1.16    0.12
   3  -3  -8    4.61    0.33
   3  -3  -8    4.53    0.35
   3  -3  -8    5.24    0.34
  -3   3   8    4.37    0.36
  -3   3   8    4.59    0.35
  -3   3   8    4.41    0.34
   2  -3  -8    0.68    0.11
   2  -3  -8    0.69    0.10
   2  -3  -8    0.54    0.11
   2  -3  -8    0.59    0.08
  -2   3   8    0.68    0.11
  -2   3   8    0.60    0.09
  -2   3   8    0.53    0.09
   1  -3  -8   17.95    1.28
   1  -3  -8   16.84    1.29
  -1   3   8   19.18    1.30
  -1   3   8   17.24    1.27
  -1   3   8   18.71    1.29
   0  -3  -8    0.13    0.08
   0  -3  -8    0.02    0.06
   0  -3  -8    0.18    0.10
   0   3   8    0.14    0.07
   0   3   8   -0.33    0.35
   0   3   8    0.10    0.04
   0   3   8    0.09    0.07
  -1  -3  -8    6.17    0.50
  -1  -3  -8    5.90    0.45
  -1  -3  -8    5.56    0.46
   1   3   8    5.90    0.98
   1   3   8    6.08    0.45
   1   3   8    6.05    0.43
   1   3   8    5.83    0.44
   1   3   8    5.62    0.44
  -2  -3  -8   13.58    0.94
  -2  -3  -8   13.76    0.98
  -2  -3  -8   12.35    0.92
   2   3   8   12.28    0.90
   2   3   8   12.98    0.92
   2   3   8   11.96    1.19
   2   3   8   11.79    0.91
  -3  -3  -8    1.65    0.24
  -3  -3  -8    1.39    0.17
  -3  -3  -8    1.58    0.19
   3   3   8    1.51    0.15
   3   3   8    1.36    0.14
  -4  -3  -8   24.66    1.76
  -4  -3  -8   21.66    1.69
  -4  -3  -8   26.03    1.72
   4   3   8   23.86    1.72
  -5  -3  -8    0.01    0.06
   5   3   8    0.01    0.03
   3  -4  -8    0.37    0.07
   3  -4  -8    0.40    0.08
   3  -4  -8    0.39    0.07
  -3   4   8    0.41    0.05
   2  -4  -8    0.72    0.11
   2  -4  -8    0.58    0.10
   2  -4  -8    0.65    0.09
   2  -4  -8    0.62    0.08
  -2   4   8    0.56    0.08
  -2   4   8    0.53    0.11
   1  -4  -8    0.15    0.05
  -1   4   8    0.18    0.05
  -1   4   8    0.24    0.08
   0  -4  -8    0.06    0.10
   0  -4  -8    0.02    0.06
   0  -4  -8    0.00    0.07
   0  -4  -8    0.02    0.06
   0   4   8    0.01    0.04
   0   4   8    0.09    0.07
   0   4   8    0.06    0.06
  -1  -4  -8    3.64    0.36
  -1  -4  -8    3.33    0.31
  -1  -4  -8    3.71    0.30
   1   4   8    3.21    0.29
   1   4   8    4.53    0.78
   1   4   8    3.79    0.28
   1   4   8    4.02    0.30
  -2  -4  -8    4.20    0.40
  -2  -4  -8    4.68    0.35
  -2  -4  -8    4.11    0.35
   2   4   8    3.94    0.33
   2   4   8    3.94    0.33
   2   4   8    4.26    0.31
   2   4   8    4.57    0.33
  -3  -4  -8    2.34    0.30
  -3  -4  -8    2.79    0.24
  -3  -4  -8    2.52    0.24
   3   4   8    2.68    0.21
   3   4   8    2.52    0.22
  -4  -4  -8    2.44    0.23
  -4  -4  -8    2.69    0.24
  -4  -4  -8    2.76    0.29
   4   4   8    2.68    0.21
  -5  -4  -8    0.22    0.07
   5   4   8    0.39    0.06
   2  -5  -8    4.08    0.29
   2  -5  -8    3.46    0.31
   2  -5  -8    4.39    0.31
  -2   5   8    3.80    0.30
  -2   5   8    4.27    0.31
   1  -5  -8    0.12    0.07
   1  -5  -8    0.07    0.06
   1  -5  -8   -0.04    0.04
   1  -5  -8    0.08    0.04
  -1   5   8    0.06    0.04
  -1   5   8    0.12    0.07
  -1   5   8    0.08    0.06
   0  -5  -8    5.15    0.42
   0  -5  -8    5.15    0.43
   0  -5  -8    4.80    0.46
   0  -5  -8    5.65    0.41
   0   5   8    5.30    0.43
   0   5   8    5.77    0.41
   0   5   8    5.39    0.39
  -1  -5  -8    7.21    0.57
  -1  -5  -8    8.30    0.64
   1   5   8    7.54    0.55
   1   5   8    7.88    0.57
   1   5   8    7.36    0.57
  -2  -5  -8    4.70    0.35
  -2  -5  -8    4.38    0.41
   2   5   8    4.42    0.33
   2   5   8    4.16    0.32
   2   5   8    4.15    0.34
   2   5   8    4.15    0.34
  -3  -5  -8    0.67    0.12
   3   5   8    0.41    0.09
   3   5   8    0.55    0.09
  -4  -5  -8    0.66    0.11
  -4  -5  -8    0.81    0.11
   4   5   8    0.88    0.10
   4   5   8    0.62    0.09
  -5  -5  -8    0.54    0.07
  -5  -5  -8    0.34    0.07
   5   5   8    0.41    0.05
   2  -6  -8    2.51    0.18
   2  -6  -8    2.18    0.19
  -2   6   8    2.20    0.17
   1  -6  -8    7.45    0.62
   1  -6  -8    9.55    0.61
   1  -6  -8    8.68    0.61
   1  -6  -8    8.32    0.62
  -1   6   8    8.06    0.61
  -1   6   8    8.96    0.62
   0  -6  -8    0.29    0.07
   0  -6  -8    0.45    0.08
   0  -6  -8    0.39    0.07
   0   6   8    0.45    0.08
   0   6   8    0.53    0.10
   0   6   8    0.38    0.08
  -1  -6  -8    1.15    0.21
   1   6   8    1.02    0.10
   1   6   8    1.14    0.13
   1   6   8    0.95    0.12
  -2  -6  -8    0.00    0.05
  -2  -6  -8   -0.03    0.07
   2   6   8   -0.07    0.06
   2   6   8    0.00    0.06
   2   6   8   -0.01    0.03
  -3  -6  -8    6.95    0.60
  -3  -6  -8    7.08    0.52
  -3  -6  -8    7.60    0.55
   3   6   8    7.16    0.53
   3   6   8    7.59    0.53
  -4  -6  -8    5.96    0.53
  -4  -6  -8    6.94    0.48
   4   6   8    6.44    0.47
   5   6   8    0.34    0.05
   1  -7  -8    0.67    0.10
   1  -7  -8    0.87    0.08
   1  -7  -8    0.79    0.10
  -1   7   8    0.95    0.13
  -1   7   8    0.72    0.08
   0  -7  -8    0.03    0.04
   0   7   8    0.03    0.03
   0   7   8    0.02    0.05
  -1  -7  -8    0.02    0.04
  -1  -7  -8    0.07    0.05
  -1  -7  -8   -0.01    0.10
   1   7   8    0.00    0.05
   1   7   8    0.00    0.11
   1   7   8    0.05    0.03
  -2  -7  -8    0.03    0.05
  -2  -7  -8    0.00    0.10
  -2  -7  -8    0.03    0.03
   2   7   8    0.11    0.05
   2   7   8    0.01    0.02
   2   7   8    0.05    0.05
  -3  -7  -8   -0.06    0.08
  -3  -7  -8    0.06    0.03
  -3  -7  -8    0.04    0.05
   3   7   8    0.05    0.04
  -4  -7  -8    0.17    0.04
   4   7   8    0.12    0.03
   4   7   8    0.14    0.03
   0  -8  -8    0.45    0.06
   0   8   8    0.41    0.05
  -1  -8  -8    1.31    0.11
   1   8   8    1.18    0.11
   1   8   8    1.08    0.10
  -2  -8  -8    0.42    0.06
  -2  -8  -8    0.43    0.06
   2   8   8    0.36    0.07
  -3  -8  -8    1.65    0.13
   3   8   8    1.24    0.12
   1   7  -9    3.58    0.27
  -1  -7   9    3.27    0.26
  -1  -7   9    3.50    0.25
   0   7  -9   -0.08    0.06
   0   7  -9    0.07    0.07
   0  -7   9    0.00    0.03
   0  -7   9    0.09    0.05
   1  -7   9    0.17    0.05
   1  -7   9    0.18    0.05
  -2   7  -9   -0.01    0.03
   2  -7   9   -0.01    0.04
   2  -7   9   -0.02    0.04
   2  -7   9    0.03    0.04
   2   6  -9    4.29    0.34
  -2  -6   9    4.65    0.32
   1   6  -9    0.45    0.10
  -1  -6   9    0.49    0.09
  -1  -6   9    0.66    0.07
   0   6  -9    2.08    0.20
   0   6  -9    1.80    0.16
   0   6  -9    2.01    0.20
   0  -6   9    1.86    0.18
   0  -6   9    1.95    0.16
   0  -6   9    2.12    0.17
  -1   6  -9    2.86    0.28
  -1   6  -9    2.69    0.27
  -1   6  -9    3.14    0.24
  -1   6  -9    2.31    0.21
   1  -6   9    2.70    0.21
   1  -6   9    2.43    0.22
  -2   6  -9   12.79    1.00
  -2   6  -9   13.20    0.97
  -2   6  -9   13.12    0.95
   2  -6   9   12.96    0.96
   2  -6   9   14.95    0.95
  -3   6  -9    0.09    0.05
  -3   6  -9    0.02    0.02
   3  -6   9    0.01    0.03
   3  -6   9    0.01    0.05
   3  -6   9    0.03    0.03
   2   5  -9    0.26    0.07
   2   5  -9    0.21    0.07
   1   5  -9   10.18    0.86
   1   5  -9   12.03    0.85
  -1  -5   9   12.36    0.82
   0   5  -9    0.41    0.09
   0   5  -9    0.35    0.06
   0   5  -9    0.28    0.10
   0  -5   9    0.32    0.06
   0  -5   9    0.31    0.08
   0  -5   9    0.49    0.07
  -1   5  -9    4.17    0.33
  -1   5  -9    4.27    0.33
  -1   5  -9    3.17    0.34
  -1   5  -9    3.74    0.36
   1  -5   9    3.59    0.30
   1  -5   9    4.19    0.31
   1  -5   9    4.10    0.32
   1  -5   9    4.41    0.30
  -2   5  -9    0.17    0.04
  -2   5  -9    0.35    0.08
  -2   5  -9    0.17    0.08
  -2   5  -9    0.37    0.09
   2  -5   9    0.24    0.06
   2  -5   9    0.22    0.07
   2  -5   9    0.12    0.06
  -3   5  -9    0.71    0.16
  -3   5  -9    0.79    0.08
  -3   5  -9    0.64    0.11
   3  -5   9    0.69    0.09
   3  -5   9    0.76    0.11
  -4   5  -9    1.73    0.14
   4  -5   9    1.59    0.14
   4  -5   9    1.85    0.15
   2   4  -9    0.00    0.05
   1   4  -9    5.97    0.44
   1   4  -9    5.29    0.45
  -1  -4   9    5.89    0.42
   0   4  -9    1.17    0.17
   0  -4   9    1.05    0.13
   0  -4   9    1.31    0.12
  -1   4  -9    3.31    0.32
  -1   4  -9    3.26    0.37
  -1   4  -9    3.73    0.29
   1  -4   9    3.37    0.30
   1  -4   9    3.54    0.28
  -2   4  -9    1.48    0.13
  -2   4  -9    1.44    0.18
  -2   4  -9    1.50    0.16
  -2   4  -9    1.31    0.21
   2  -4   9    1.35    0.16
   2  -4   9    1.46    0.13
   2  -4   9    1.52    0.15
   2  -4   9    1.53    0.15
  -3   4  -9   -0.12    0.10
  -3   4  -9    0.03    0.03
  -3   4  -9    0.01    0.06
   3  -4   9    0.02    0.04
   3  -4   9   -0.08    0.04
   3  -4   9    0.01    0.06
  -4   4  -9    1.71    0.14
  -4   4  -9    1.81    0.15
   4  -4   9    1.47    0.14
   3   3  -9    0.53    0.08
  -3  -3   9    0.38    0.06
   2   3  -9    4.88    0.37
  -2  -3   9    4.73    0.35
   1   3  -9    0.33    0.09
   1   3  -9    0.28    0.08
   1   3  -9    0.24    0.10
  -1  -3   9    0.40    0.07
   0   3  -9    0.43    0.09
   0   3  -9    0.29    0.10
   0   3  -9    0.37    0.06
   0   3  -9    0.38    0.10
   0  -3   9    0.52    0.08
   0  -3   9    0.27    0.07
  -1   3  -9    5.62    0.42
  -1   3  -9    6.25    0.49
  -1   3  -9    5.63    0.46
  -1   3  -9    6.15    0.45
   1  -3   9    5.25    0.42
   1  -3   9    5.78    0.43
   1  -3   9    5.64    0.43
   1  -3   9    5.64    0.44
  -2   3  -9    0.05    0.07
  -2   3  -9    0.05    0.04
  -2   3  -9    0.03    0.09
  -2   3  -9    0.00    0.07
   2  -3   9    0.02    0.04
   2  -3   9    0.04    0.06
   2  -3   9   -0.06    0.05
   2  -3   9    0.11    0.06
  -3   3  -9   13.04    0.99
  -3   3  -9   12.78    0.94
  -3   3  -9   13.53    0.96
  -3   3  -9   13.63    0.97
   3  -3   9   13.79    0.93
   3  -3   9   12.40    0.94
   3  -3   9   12.74    0.93
   3  -3   9   13.28    0.94
  -4   3  -9    1.61    0.25
  -4   3  -9    1.95    0.15
  -4   3  -9    1.70    0.16
   4  -3   9    1.70    0.17
   4  -3   9    1.74    0.15
  -5   3  -9    0.04    0.02
   5  -3   9    0.03    0.03
   5  -3   9    0.03    0.02
   5  -3   9    0.02    0.04
   3   2  -9    0.12    0.04
  -3  -2   9    0.08    0.05
  -3  -2   9    0.02    0.03
   2   2  -9    9.58    0.67
  -2  -2   9    9.69    0.66
  -2  -2   9    8.35    0.67
   1   2  -9    1.51    0.16
  -1  -2   9    1.31    0.14
   0   2  -9   -0.02    0.08
   0   2  -9    0.01    0.03
   0   2  -9   -0.10    0.07
   0  -2   9    0.03    0.05
  -1   2  -9   47.54    3.26
  -1   2  -9   45.28    3.31
  -1   2  -9   47.38    3.28
  -1   2  -9   42.54    3.28
  -1   2  -9   47.62    3.27
   1  -2   9   44.59    3.26
   1  -2   9   48.27    3.27
   1  -2   9   49.23    3.26
   1  -2   9   45.87    3.26
  -2   2  -9    0.42    0.18
  -2   2  -9    0.80    0.09
  -2   2  -9    0.79    0.15
   2  -2   9    0.72    0.12
   2  -2   9    0.75    0.10
   2  -2   9    0.76    0.10
   2  -2   9    0.78    0.11
  -3   2  -9    6.34    0.54
  -3   2  -9    6.63    0.48
  -3   2  -9    6.22    0.50
   3  -2   9    6.71    0.49
   3  -2   9    6.88    0.69
  -4   2  -9   -0.01    0.05
  -4   2  -9    0.08    0.09
  -4   2  -9   -0.02    0.03
   4  -2   9    0.02    0.04
   4  -2   9   -0.01    0.06
   4  -2   9    0.03    0.06
   4  -2   9    0.03    0.03
  -5   2  -9    0.79    0.07
   5  -2   9    0.91    0.10
   5  -2   9    0.71    0.11
   3   1  -9    4.37    0.29
  -3  -1   9    3.39    0.30
   2   1  -9    0.14    0.06
  -2  -1   9    0.17    0.07
  -2  -1   9    0.14    0.05
   1   1  -9    0.16    0.11
   1   1  -9    0.07    0.06
   1   1  -9    0.00    0.09
  -1  -1   9    0.07    0.05
  -1  -1   9    0.04    0.07
   0   1  -9    0.02    0.08
   0   1  -9    0.11    0.08
   0   1  -9    0.11    0.07
   0  -1   9    0.06    0.07
   0  -1   9    0.08    0.04
  -1   1  -9   19.36    1.36
  -1   1  -9   18.91    1.34
  -1   1  -9   17.42    1.35
  -1   1  -9   18.62    1.36
  -1   1  -9   17.61    1.38
  -1   1  -9   20.82    1.51
   1  -1   9   19.73    1.35
   1  -1   9   18.80    1.34
   1  -1   9   19.49    1.34
  -2   1  -9    6.71    0.51
  -2   1  -9    6.34    0.47
  -2   1  -9    5.57    0.45
   2  -1   9    6.83    0.46
   2  -1   9    5.61    0.45
   2  -1   9    5.85    0.45
  -3   1  -9    2.29    0.21
  -3   1  -9    2.53    0.19
  -3   1  -9    2.28    0.28
  -3   1  -9    2.57    0.26
   3  -1   9    2.18    0.20
   3  -1   9    2.69    0.20
   3  -1   9    2.61    0.23
  -4   1  -9    0.03    0.09
  -4   1  -9    0.10    0.06
  -4   1  -9    0.15    0.09
   4  -1   9    0.03    0.06
   4  -1   9    0.14    0.04
   4  -1   9    0.17    0.05
  -5   1  -9    0.31    0.08
  -5   1  -9    0.42    0.08
  -5   1  -9    0.43    0.05
   5  -1   9    0.44    0.11
   3   0  -9    1.42    0.12
  -3   0   9    1.04    0.13
   2   0  -9    0.58    0.10
  -2   0   9    0.50    0.09
   1   0  -9    1.38    0.15
   1   0  -9    1.37    0.30
  -1   0   9    1.02    0.15
   0   0  -9    1.48    0.16
   0   0  -9    1.67    0.16
   0   0  -9    1.18    0.21
   0   0   9    1.28    0.16
   0   0   9    1.43    0.14
  -1   0  -9   -0.09    0.07
  -1   0  -9    0.08    0.09
   1   0   9    0.10    0.07
   1   0   9    0.02    0.04
  -2   0  -9    0.18    0.11
  -2   0  -9    0.39    0.44
  -2   0  -9    0.17    0.03
  -2   0  -9    0.06    0.08
  -2   0  -9    0.13    0.06
  -2   0  -9    0.02    0.08
   2   0   9    0.25    0.06
   2   0   9    0.05    0.06
  -3   0  -9    1.39    0.20
  -3   0  -9    1.58    0.23
  -3   0  -9    0.99    0.13
  -3   0  -9    1.13    0.11
   3   0   9    1.16    0.13
   3   0   9    1.49    0.16
  -4   0  -9   11.18    0.81
  -4   0  -9   10.84    0.79
  -4   0  -9   11.12    0.83
  -4   0  -9   10.49    0.85
   4   0   9   11.82    0.80
   4   0   9   11.28    0.80
  -5   0  -9   14.67    1.08
  -5   0  -9   15.16    1.10
  -5   0  -9   14.47    1.09
   5   0   9   17.07    1.08
   3  -1  -9    1.58    0.13
   3  -1  -9    1.48    0.13
  -3   1   9    1.39    0.14
   2  -1  -9    0.08    0.06
  -2   1   9    0.09    0.04
  -2   1   9    0.12    0.07
   1  -1  -9   14.25    1.00
  -1   1   9   13.89    0.99
  -1   1   9   13.52    1.00
  -1   1   9   13.23    0.98
  -1   1   9   14.36    0.99
   0  -1  -9   25.32    1.81
   0  -1  -9   26.68    1.85
   0   1   9   26.22    1.81
   0   1   9   24.16    1.80
   0   1   9   25.52    1.81
  -1  -1  -9    2.36    0.27
  -1  -1  -9    2.23    0.23
  -1  -1  -9    2.26    0.22
   1   1   9    2.30    0.20
   1   1   9    2.22    0.19
  -2  -1  -9   16.73    1.24
  -2  -1  -9   18.56    1.31
  -2  -1  -9   17.98    1.28
  -2  -1  -9   17.36    1.27
   2   1   9   17.62    1.25
   2   1   9   17.50    1.25
  -3  -1  -9   21.67    1.55
  -3  -1  -9   23.11    1.59
  -3  -1  -9   20.24    1.56
  -3  -1  -9   22.23    1.57
  -3  -1  -9   21.93    1.61
   3   1   9   22.28    1.56
   3   1   9   22.14    1.55
  -4  -1  -9    3.45    0.29
  -4  -1  -9    2.87    0.25
  -4  -1  -9    2.94    0.31
  -4  -1  -9    2.98    0.24
   4   1   9    3.54    0.25
  -5  -1  -9    1.83    0.13
   5   1   9    1.28    0.16
   3  -2  -9    0.14    0.04
  -3   2   9    0.10    0.03
  -3   2   9    0.10    0.05
   2  -2  -9    2.87    0.21
   2  -2  -9    2.42    0.21
  -2   2   9    2.40    0.22
  -2   2   9    2.19    0.21
  -2   2   9    2.49    0.19
   1  -2  -9    3.11    0.24
   1  -2  -9    3.01    0.26
  -1   2   9    2.76    0.23
  -1   2   9    2.77    0.25
  -1   2   9    2.87    0.25
   0  -2  -9    0.13    0.07
   0  -2  -9    0.25    0.07
   0   2   9    0.18    0.04
   0   2   9    0.17    0.08
  -1  -2  -9    0.34    0.10
  -1  -2  -9    0.19    0.09
   1   2   9    0.27    0.08
  -2  -2  -9    8.65    0.64
  -2  -2  -9    8.71    0.68
  -2  -2  -9    8.39    0.63
   2   2   9    8.40    0.62
   2   2   9    8.32    0.62
  -3  -2  -9    0.77    0.17
  -3  -2  -9    1.14    0.16
   3   2   9    1.09    0.12
  -4  -2  -9    0.60    0.07
   4   2   9    0.77    0.09
  -2   3   9    0.94    0.09
  -2   3   9    0.63    0.12
   1  -3  -9    0.08    0.05
   1  -3  -9    0.04    0.06
   1  -3  -9    0.05    0.07
  -1   3   9    0.14    0.07
  -1   3   9    0.03    0.03
  -1   3   9   -0.03    0.06
   0  -3  -9    1.08    0.13
   0  -3  -9    0.96    0.20
   0  -3  -9    1.02    0.14
   0  -3  -9    0.93    0.15
   0   3   9    1.03    0.10
   0   3   9    1.24    0.14
   0   3   9    1.09    0.14
  -1  -3  -9    1.87    0.18
   1   3   9    1.53    0.16
   1   3   9    1.62    0.14
   1   3   9    1.83    0.18
  -2  -3  -9   14.37    1.07
  -2  -3  -9   14.72    1.08
  -2  -3  -9   16.55    1.17
   2   3   9   14.26    1.06
   2   3   9   14.41    1.06
  -3  -3  -9    0.15    0.11
  -4  -3  -9    1.05    0.20
  -4  -3  -9    0.81    0.14
  -4  -3  -9    0.82    0.13
   4   3   9    0.74    0.10
  -5  -3  -9    3.58    0.31
   5   3   9    4.53    0.30
   2  -4  -9    0.04    0.05
   2  -4  -9    0.06    0.05
  -2   4   9   -0.04    0.07
  -2   4   9    0.08    0.04
  -2   4   9    0.07    0.05
   1  -4  -9    2.13    0.20
   1  -4  -9    2.25    0.19
   1  -4  -9    2.47    0.19
  -1   4   9    2.10    0.18
  -1   4   9    2.12    0.20
   0  -4  -9    0.85    0.12
   0  -4  -9    0.76    0.13
   0  -4  -9    1.11    0.23
   0  -4  -9    0.80    0.11
   0   4   9    0.77    0.09
   0   4   9    0.92    0.13
   0   4   9    0.73    0.11
  -1  -4  -9    0.09    0.06
  -1  -4  -9   -0.07    0.08
   1   4   9    0.06    0.03
   1   4   9   -0.01    0.07
   1   4   9    0.00    0.06
   1   4   9    0.01    0.06
  -2  -4  -9   11.00    0.77
  -2  -4  -9    9.44    0.80
   2   4   9   10.59    0.75
   2   4   9    9.64    0.75
  -3  -4  -9   -0.03    0.08
  -3  -4  -9    0.01    0.07
  -3  -4  -9    0.02    0.06
   3   4   9    0.04    0.04
   3   4   9   -0.01    0.05
  -4  -4  -9    0.20    0.06
  -4  -4  -9   -0.02    0.07
  -4  -4  -9    0.04    0.06
   5   4   9    8.24    0.59
   2  -5  -9    0.03    0.04
   2  -5  -9    0.04    0.04
  -2   5   9    0.02    0.02
   1  -5  -9    0.02    0.04
   1  -5  -9    0.03    0.05
   1  -5  -9   -0.02    0.06
   1  -5  -9    0.02    0.04
  -1   5   9   -0.02    0.02
  -1   5   9    0.10    0.06
  -1   5   9    0.04    0.05
  -1  -5  -9    0.88    0.21
  -1  -5  -9    1.17    0.13
   1   5   9    0.89    0.09
   1   5   9    0.98    0.12
   1   5   9    0.81    0.12
  -2  -5  -9    0.08    0.06
  -2  -5  -9    0.10    0.08
   2   5   9    0.04    0.05
   2   5   9    0.15    0.06
   2   5   9    0.07    0.03
  -3  -5  -9    0.12    0.09
  -3  -5  -9    0.32    0.08
   3   5   9    0.25    0.05
   3   5   9    0.28    0.06
  -4  -5  -9    0.51    0.09
   4   5   9    0.44    0.08
  -5  -5  -9    0.88    0.09
   5   5   9    0.94    0.08
   1  -6  -9    0.24    0.05
   1  -6  -9    0.18    0.05
  -1   6   9    0.16    0.03
   0  -6  -9    3.25    0.22
   0   6   9    2.86    0.22
   0   6   9    2.45    0.23
  -1  -6  -9    0.03    0.05
  -1  -6  -9    0.00    0.07
   1   6   9    0.00    0.06
   1   6   9    0.05    0.03
   1   6   9    0.00    0.05
  -2  -6  -9   -0.02    0.05
  -2  -6  -9   -0.09    0.07
   2   6   9    0.08    0.05
   2   6   9    0.01    0.02
  -3  -6  -9    8.10    0.55
  -3  -6  -9    7.04    0.53
   3   6   9    8.38    0.54
   3   6   9    6.28    0.54
  -4  -6  -9    2.62    0.29
  -4  -6  -9    2.24    0.19
   4   6   9    2.09    0.17
   0  -7  -9    0.61    0.07
   0   7   9    0.49    0.06
  -1  -7  -9    0.04    0.04
  -1  -7  -9    0.00    0.03
   1   7   9    0.03    0.02
   1   7   9    0.00    0.04
   1   7   9   -0.04    0.06
  -2  -7  -9    0.50    0.07
   2   7   9    0.49    0.08
   2   7   9    0.46    0.05
  -3  -7  -9    0.10    0.04
  -3  -7  -9   -0.02    0.08
   3   7   9    0.11    0.04
  -1  -8  -9    0.61    0.06
   1   8   9    0.49    0.06
   2   8   9    1.63    0.13
   0   6 -10    1.37    0.14
   0  -6  10    1.22    0.12
   0  -6  10    1.31    0.10
  -1   6 -10    0.40    0.07
  -1   6 -10    0.35    0.05
  -1   6 -10    0.22    0.08
   1  -6  10    0.31    0.07
   1  -6  10    0.31    0.05
  -2   6 -10    1.20    0.10
   2  -6  10    1.05    0.10
   2  -6  10    1.15    0.11
   1   5 -10    3.59    0.29
  -1  -5  10    3.75    0.27
  -1  -5  10    3.46    0.28
   0   5 -10   10.53    0.71
   0   5 -10    9.53    0.73
   0  -5  10    9.24    0.71
  -1   5 -10    1.17    0.15
  -1   5 -10    1.15    0.18
  -1   5 -10    1.21    0.10
   1  -5  10    1.15    0.12
  -2   5 -10    0.92    0.08
  -2   5 -10    0.80    0.11
  -2   5 -10    0.86    0.15
   2  -5  10    0.73    0.10
   2  -5  10    0.81    0.09
  -3   5 -10    1.19    0.10
   3  -5  10    1.17    0.11
   3  -5  10    0.98    0.10
   2   4 -10    2.90    0.21
  -2  -4  10    2.29    0.20
  -2  -4  10    2.79    0.20
   1   4 -10    2.06    0.25
   1   4 -10    2.14    0.19
  -1  -4  10    1.93    0.18
  -1  -4  10    2.53    0.19
   0   4 -10    1.06    0.10
   0   4 -10    1.13    0.15
   0  -4  10    1.22    0.11
   0  -4  10    1.05    0.12
  -1   4 -10    3.28    0.28
  -1   4 -10    3.27    0.25
  -1   4 -10    3.61    0.39
  -1   4 -10    3.45    0.28
   1  -4  10    3.24    0.25
   1  -4  10    3.21    0.26
   1  -4  10    3.12    0.26
  -2   4 -10    0.20    0.07
  -2   4 -10    0.27    0.04
  -2   4 -10    0.11    0.09
   2  -4  10    0.23    0.04
   2  -4  10    0.17    0.05
   2  -4  10    0.26    0.05
   2  -4  10    0.15    0.05
  -3   4 -10    0.27    0.06
  -3   4 -10    0.35    0.09
  -3   4 -10    0.40    0.05
   3  -4  10    0.28    0.05
   4  -4  10    0.42    0.05
   4  -4  10    0.37    0.07
   2   3 -10    0.09    0.05
  -2  -3  10    0.18    0.04
   1   3 -10    0.18    0.08
   1   3 -10    0.15    0.07
  -1  -3  10    0.20    0.05
   0   3 -10    0.08    0.08
   0   3 -10   -0.05    0.07
   0   3 -10   -0.04    0.07
   0  -3  10    0.07    0.06
  -1   3 -10   10.57    0.73
  -1   3 -10    9.98    0.76
  -1   3 -10    9.48    0.72
   1  -3  10    9.89    0.71
   1  -3  10    9.37    0.71
  -2   3 -10    1.10    0.14
  -2   3 -10    1.47    0.12
  -2   3 -10    1.17    0.19
   2  -3  10    1.31    0.13
   2  -3  10    1.29    0.14
  -3   3 -10    0.23    0.06
  -3   3 -10    0.27    0.10
  -3   3 -10    0.32    0.06
  -3   3 -10    0.20    0.08
   3  -3  10    0.26    0.07
   3  -3  10    0.33    0.06
   4  -3  10    0.44    0.07
   4  -3  10    0.60    0.09
   2   2 -10    0.29    0.06
  -2  -2  10    0.33    0.06
   1   2 -10    0.70    0.11
   1   2 -10    0.69    0.11
  -1  -2  10    0.70    0.09
   0   2 -10   18.40    1.27
   0   2 -10   17.45    1.27
   0   2 -10   16.38    1.29
   0  -2  10   18.84    1.26
   0  -2  10   17.46    1.26
  -1   2 -10    1.11    0.15
  -1   2 -10    1.37    0.12
  -1   2 -10    1.43    0.17
  -1   2 -10    1.05    0.16
  -1   2 -10    1.54    0.20
   1  -2  10    1.34    0.13
   1  -2  10    1.31    0.13
  -2   2 -10   -0.08    0.08
  -2   2 -10    0.02    0.06
  -2   2 -10    0.02    0.03
   2  -2  10    0.12    0.05
   2  -2  10    0.14    0.06
   2  -2  10    0.02    0.04
  -3   2 -10    3.34    0.26
  -3   2 -10    3.60    0.31
  -3   2 -10    3.36    0.33
  -3   2 -10    3.12    0.28
   3  -2  10    3.85    0.27
   3  -2  10    3.61    0.28
  -4   2 -10    2.18    0.17
  -4   2 -10    2.17    0.21
  -4   2 -10    2.23    0.27
  -4   2 -10    2.18    0.19
   4  -2  10    2.18    0.20
   2   1 -10    1.62    0.14
  -2  -1  10    1.44    0.13
  -2  -1  10    1.41    0.14
   1   1 -10    4.85    0.36
  -1  -1  10    4.24    0.35
  -1  -1  10    4.71    0.34
   0   1 -10    4.96    0.40
   0   1 -10    5.39    0.40
   0   1 -10    4.91    0.44
   0  -1  10    5.24    0.38
  -1   1 -10    6.28    0.50
  -1   1 -10    5.79    0.46
  -2   1 -10    0.02    0.03
  -2   1 -10   -0.04    0.07
  -2   1 -10    0.04    0.10
  -2   1 -10   -0.01    0.05
   2  -1  10    0.03    0.06
   2  -1  10    0.00    0.05
  -3   1 -10    0.03    0.09
  -3   1 -10    0.11    0.10
  -3   1 -10    0.04    0.05
   3  -1  10    0.08    0.04
   3  -1  10    0.09    0.06
  -4   1 -10    3.09    0.26
  -4   1 -10    2.81    0.22
  -4   1 -10    2.54    0.27
  -4   1 -10    2.70    0.24
   4  -1  10    2.99    0.23
   4  -1  10    3.26    0.22
   5  -1  10    8.63    0.63
  -2   0  10    0.31    0.08
   1   0 -10   17.03    1.17
  -1   0  10   14.53    1.16
  -1   0  10   17.44    1.16
   0   0 -10    8.85    0.61
   0   0 -10    7.43    0.63
   0   0  10    7.61    0.60
   0   0  10    8.89    0.60
  -1   0 -10    0.23    0.10
  -2   0 -10   13.16    0.88
  -2   0 -10   11.75    0.91
  -2   0 -10   10.93    0.85
  -3   0 -10    0.29    0.07
  -3   0 -10    0.31    0.09
  -3   0 -10    0.43    0.12
   3   0  10    0.36    0.07
   3   0  10    0.30    0.06
  -4   0 -10    0.50    0.09
  -4   0 -10    0.41    0.05
  -4   0 -10    0.47    0.10
   4   0  10    0.42    0.07
  -5   0 -10    5.90    0.40
  -5   0 -10    5.12    0.37
   5   0  10    4.76    0.40
   2  -1 -10    3.32    0.23
  -2   1  10    2.42    0.23
   1  -1 -10    0.03    0.06
  -1   1  10    0.01    0.06
  -1   1  10   -0.05    0.06
   0  -1 -10   15.25    1.14
   0  -1 -10   15.59    1.10
   0   1  10   15.45    1.09
   0   1  10   15.16    1.10
  -1  -1 -10    2.90    0.29
  -1  -1 -10    2.85    0.29
  -2  -1 -10    0.35    0.08
  -2  -1 -10    0.25    0.09
   2   1  10    0.31    0.08
  -3  -1 -10   18.55    1.39
  -3  -1 -10   19.78    1.35
  -3  -1 -10   17.82    1.36
   3   1  10   19.18    1.34
  -4  -1 -10    4.66    0.37
  -4  -1 -10    5.57    0.45
  -4  -1 -10    4.53    0.41
   4   1  10    5.92    0.38
  -5  -1 -10    0.03    0.05
   5   1  10    0.02    0.02
   5   1  10    0.01    0.04
   2  -2 -10    5.30    0.35
  -2   2  10    4.31    0.36
   1  -2 -10   -0.01    0.05
  -1   2  10    0.02    0.06
  -1   2  10   -0.03    0.03
   0  -2 -10    0.13    0.06
   0   2  10    0.09    0.05
   0   2  10    0.08    0.07
  -1  -2 -10    6.13    0.53
  -1  -2 -10    7.01    0.49
   1   2  10    5.64    0.48
   1   2  10    6.78    0.47
  -2  -2 -10    1.72    0.23
  -2  -2 -10    1.93    0.20
  -2  -2 -10    1.86    0.18
   2   2  10    1.77    0.16
   2   2  10    1.73    0.16
  -3  -2 -10    0.06    0.08
  -3  -2 -10    0.10    0.08
  -3  -2 -10    0.14    0.06
   3   2  10    0.15    0.05
  -4  -2 -10    0.14    0.06
  -4  -2 -10    0.17    0.08
   4   2  10    0.18    0.04
   5   2  10    1.95    0.15
   2  -3 -10    0.19    0.05
  -2   3  10    0.34    0.07
   1  -3 -10    0.16    0.08
  -1   3  10    0.27    0.07
  -1   3  10    0.28    0.05
   0  -3 -10    5.29    0.36
   0  -3 -10    4.10    0.43
   0   3  10    4.57    0.36
   0   3  10    4.58    0.34
  -1  -3 -10    1.91    0.25
  -1  -3 -10    2.55    0.21
   1   3  10    1.97    0.20
   1   3  10    2.32    0.19
  -2  -3 -10    0.34    0.08
  -2  -3 -10    0.30    0.10
   2   3  10    0.51    0.09
   2   3  10    0.47    0.09
  -3  -3 -10    0.00    0.06
  -3  -3 -10    0.00    0.07
  -3  -3 -10    0.00    0.05
   3   3  10    0.02    0.04
  -4  -3 -10    0.07    0.06
  -4  -3 -10    0.15    0.06
  -4  -3 -10   -0.09    0.08
   4   3  10    0.08    0.04
   5   3  10   10.25    0.72
   1  -4 -10    0.10    0.05
   1  -4 -10    0.12    0.04
  -1   4  10    0.12    0.06
  -1   4  10    0.15    0.03
   0  -4 -10    1.47    0.14
   0   4  10    1.25    0.11
   0   4  10    1.36    0.14
  -1  -4 -10    4.27    0.48
  -1  -4 -10    4.96    0.35
   1   4  10    4.01    0.34
  -2  -4 -10    1.36    0.20
  -2  -4 -10    1.34    0.15
   2   4  10    1.10    0.13
   2   4  10    1.30    0.13
  -3  -4 -10    6.68    0.57
   3   4  10    7.83    0.51
   3   4  10    6.24    0.50
  -4  -4 -10    0.04    0.05
   4   4  10    0.05    0.03
   1  -5 -10    0.08    0.02
   1  -5 -10    0.04    0.04
  -1   5  10    0.08    0.02
  -1   5  10    0.05    0.04
   0   5  10    1.97    0.16
   0   5  10    1.57    0.16
   0   5  10    1.53    0.14
  -1  -5 -10    0.03    0.05
  -1  -5 -10    0.05    0.08
   1   5  10    0.01    0.05
   1   5  10   -0.02    0.02
  -2  -5 -10    0.03    0.05
  -2  -5 -10   -0.09    0.07
   2   5  10   -0.02    0.05
  -3  -5 -10    0.88    0.11
   3   5  10    0.62    0.09
  -4  -5 -10    0.70    0.09
   4   5  10    0.75    0.07
   0  -6 -10    1.90    0.13
   0   6  10    1.40    0.12
   0   6  10    1.65    0.14
  -1  -6 -10    2.94    0.22
  -1  -6 -10    2.79    0.21
   1   6  10    2.51    0.22
  -2  -6 -10    0.95    0.09
  -2  -6 -10    1.07    0.11
   2   6  10    0.86    0.10
  -3  -6 -10   28.15    1.94
   3   6  10   26.95    1.93
  -2  -7 -10    0.50    0.06
   2   7  10    0.34    0.06
   1  -5  11    1.63    0.13
  -2   5 -11    0.30    0.07
   2  -5  11    0.23    0.04
   0   4 -11    2.68    0.22
   0  -4  11    2.73    0.20
   1  -4  11    0.40    0.06
   1  -4  11    0.30    0.06
  -2   4 -11    0.35    0.11
  -2   4 -11    0.64    0.11
  -2   4 -11    0.51    0.06
   2  -4  11    0.52    0.06
   2  -4  11    0.47    0.08
  -3   4 -11    3.34    0.23
   3  -4  11    2.92    0.26
  -1  -3  11    0.72    0.07
   0   3 -11    0.14    0.11
   0   3 -11    0.12    0.10
   0  -3  11    0.05    0.03
  -1   3 -11    2.34    0.25
   1  -3  11    2.54    0.19
  -2   3 -11    0.71    0.07
  -2   3 -11    0.68    0.15
   2  -3  11    0.81    0.12
  -3   3 -11    2.40    0.23
  -3   3 -11    2.00    0.16
  -3   3 -11    1.89    0.20
   3  -3  11    2.20    0.17
   1   2 -11    0.14    0.05
  -1  -2  11    0.09    0.03
   0   2 -11    8.48    0.77
   0   2 -11    9.78    0.68
   0  -2  11    9.34    0.67
  -1   2 -11    0.96    0.15
   1  -2  11    0.88    0.10
  -2   2 -11    0.02    0.02
  -2   2 -11    0.04    0.08
  -2   2 -11   -0.07    0.07
   2  -2  11    0.07    0.04
  -3   2 -11    2.87    0.26
  -3   2 -11    2.89    0.29
  -3   2 -11    3.10    0.23
  -3   2 -11    2.95    0.27
   3  -2  11    3.44    0.23
   3  -2  11    3.17    0.24
  -4   2 -11    0.18    0.08
  -4   2 -11    0.11    0.02
   1   1 -11    0.09    0.05
  -1  -1  11    0.04    0.03
   0   1 -11    4.50    0.43
   0   1 -11    4.84    0.38
   0  -1  11    5.37    0.37
  -1   1 -11    6.54    0.53
  -1   1 -11    6.91    0.55
  -1   1 -11    7.65    0.73
   1  -1  11    6.96    0.50
  -2   1 -11   10.21    0.82
  -2   1 -11    9.85    0.76
   2  -1  11   10.70    0.74
  -3   1 -11    0.16    0.09
  -3   1 -11    0.02    0.02
  -3   1 -11    0.04    0.08
   3  -1  11    0.01    0.04
  -4   1 -11    6.59    0.53
   4  -1  11    7.65    0.51
   1   0 -11    2.63    0.20
  -1   0  11    2.17    0.20
  -1   0  11    2.53    0.19
   0   0 -11    4.81    0.44
   0   0 -11    5.01    0.38
   0   0  11    4.41    0.37
   0   0  11    5.74    0.39
  -1   0 -11    2.46    0.30
  -1   0 -11    2.99    0.25
  -1   0 -11    2.57    0.25
   1   0  11    3.02    0.22
  -2   0 -11    3.44    0.44
  -2   0 -11    3.47    0.31
   2   0  11    3.83    0.28
  -3   0 -11    0.30    0.09
   4   0  11    1.44    0.12
   1  -1 -11    0.12    0.05
  -1   1  11    0.11    0.05
   0  -1 -11    1.63    0.16
   0   1  11    1.68    0.14
  -1  -1 -11    0.10    0.07
  -1  -1 -11   -0.05    0.05
   1   1  11    0.00    0.04
  -2  -1 -11    0.05    0.06
  -2  -1 -11    0.00    0.07
   2   1  11   -0.02    0.04
  -3  -1 -11    2.32    0.22
  -3  -1 -11    2.24    0.21
  -3  -1 -11    2.36    0.25
   3   1  11    2.55    0.19
  -4  -1 -11    0.07    0.06
   4   1  11    0.04    0.03
   1  -2 -11    1.03    0.10
   1  -2 -11    0.82    0.09
  -1   2  11    0.81    0.10
   0  -2 -11    6.14    0.44
   0   2  11    5.02    0.44
   0   2  11    6.56    0.43
  -1  -2 -11    7.67    0.53
  -1  -2 -11    7.29    0.57
   1   2  11    6.49    0.52
  -2  -2 -11    0.00    0.07
  -2  -2 -11    0.12    0.06
   2   2  11    0.08    0.04
  -3  -2 -11    0.83    0.11
   3   2  11    0.72    0.10
  -4  -2 -11    0.08    0.06
   4   2  11    0.15    0.04
   1  -3 -11    0.01    0.03
  -1   3  11    0.01    0.04
   0  -3 -11    1.84    0.15
   0   3  11    1.52    0.15
  -1  -3 -11    1.04    0.17
  -1  -3 -11    0.86    0.11
   1   3  11    0.90    0.11
   1   3  11    0.93    0.11
  -2  -3 -11    0.97    0.12
  -2  -3 -11    0.75    0.16
   2   3  11    1.09    0.10
   2   3  11    0.73    0.10
  -3  -3 -11    0.68    0.11
   3   3  11    0.71    0.08
   4   3  11    3.54    0.26
   0  -4 -11    1.72    0.14
   0   4  11    1.40    0.14
  -1  -4 -11    7.99    0.53
   1   4  11    6.50    0.52
  -2  -4 -11    0.06    0.08
  -2  -4 -11   -0.05    0.04
   2   4  11   -0.02    0.04
  -3  -4 -11    4.34    0.43
   3   4  11    6.03    0.39
  -1  -5 -11    2.33    0.17
   1   5  11    1.85    0.17
   2   5  11    0.59    0.08
  -3  -5 -11    0.19    0.04
  -1   3 -12    0.21    0.07
   1  -3  12    0.39    0.05
  -2   3 -12    5.29    0.40
   0   2 -12    1.15    0.12
   0  -2  12    1.19    0.10
  -1   2 -12    0.61    0.11
   1  -2  12    0.81    0.08
  -2   2 -12    0.70    0.12
   2  -2  12    0.97    0.08
   0   1 -12    0.12    0.05
   0  -1  12    0.09    0.03
  -1   1 -12   -0.01    0.05
  -1   1 -12    0.13    0.06
   1  -1  12    0.05    0.03
  -2   1 -12   -0.02    0.07
  -2   1 -12    0.02    0.06
   2  -1  12    0.04    0.03
  -3   1 -12    0.52    0.10
   3  -1  12    0.76    0.07
   0   0 -12    0.83    0.09
   0   0  12    0.78    0.10
  -1   0 -12    0.06    0.05
   1   0  12    0.02    0.03
  -2   0 -12    0.79    0.16
  -2   0 -12    0.86    0.11
  -2   0 -12    0.81    0.12
   2   0  12    0.90    0.09
  -3   0 -12    0.01    0.05
   3   0  12    0.04    0.03
   0  -1 -12    3.96    0.29
   0   1  12    3.72    0.28
  -1  -1 -12   -0.05    0.04
   1   1  12    0.06    0.03
  -2  -1 -12    2.11    0.18
   2   1  12    2.04    0.17
  -3  -1 -12    0.73    0.14
  -3  -1 -12    0.92    0.10
   0   2  12    0.24    0.05
  -1  -2 -12    2.94    0.22
   1   2  12    2.70    0.22
  -2  -2 -12    3.30    0.26
   2   2  12    3.55    0.26
  -3  -2 -12    0.22    0.05
   3   2  12    0.11    0.03
   1   3  12    0.28    0.05
   1   3  12    0.43    0.06
  -2  -3 -12    0.62    0.08
   2   3  12    0.51    0.06
   0   0   0    0.00    0.00
