# Supplementary material for: Crystallographic workshops – a primer and perspective from Whitworth University’s Summer Crystallography Institute
Source: Acta Crystallogr E Crystallogr Commun. 2026 Feb 3;82(Pt 3):313–9. doi: 10.1107/S2056989026000939 (PMC12961664; doi:10.1107/S2056989026000939)
Supplement: Supplementary file 1 [file e-82-00313-sup2.zip › Practice Data Sets/SCI28/SCI28.ins]

TITL SCI28 P-1
REM CrystEngComm 2021, 23, 8053. CCDC Ref Code ZATDOR  
CELL 1.54178   5.62700   9.43270  10.44310  88.9223  75.9760  83.7568
ZERR    2.00   0.00050   0.00090   0.00100   0.0041   0.0039   0.0040
LATT  1
SFAC C H N O
UNIT 16 30 2 12
TEMP -173.150
SIZE 0.028 0.122 0.401
TREF     
HKLF 4
END 
